# Supplementary material for: Blueprinting extendable nanomaterials with standardized protein blocks
Source: Nature. 2024 Mar 13;627(8005):898–904. doi: 10.1038/s41586-024-07188-4 (PMC10972742; doi:10.1038/s41586-024-07188-4)
Supplement: Supplementary file 4 — Design models with ideal backbones as well as experimentally determined structures for comparison. For reference to design names, see Supplementary Fig. 1. [file 41586_2024_7188_MOESM4_ESM.zip › THR8_design.pdb]

ATOM      1  N   ALA A   1       7.080  41.668 -15.946  1.00  0.00           N  
ATOM      2  CA  ALA A   1       6.539  42.122 -14.669  1.00  0.00           C  
ATOM      3  C   ALA A   1       5.043  41.838 -14.589  1.00  0.00           C  
ATOM      4  O   ALA A   1       4.608  41.012 -13.782  1.00  0.00           O  
ATOM      5  CB  ALA A   1       6.814  43.606 -14.477  1.00  0.00           C  
ATOM      6  H   ALA A   1       6.692  42.017 -16.803  1.00  0.00           H  
ATOM      7  HA  ALA A   1       7.030  41.569 -13.875  1.00  0.00           H  
ATOM      8 1HB  ALA A   1       6.423  43.918 -13.513  1.00  0.00           H  
ATOM      9 2HB  ALA A   1       7.886  43.784 -14.510  1.00  0.00           H  
ATOM     10 3HB  ALA A   1       6.326  44.173 -15.266  1.00  0.00           H  
ATOM     11  N   GLU A   2       4.260  42.520 -15.418  1.00  0.00           N  
ATOM     12  CA  GLU A   2       2.810  42.381 -15.381  1.00  0.00           C  
ATOM     13  C   GLU A   2       2.374  40.940 -15.632  1.00  0.00           C  
ATOM     14  O   GLU A   2       1.389  40.472 -15.052  1.00  0.00           O  
ATOM     15  CB  GLU A   2       2.162  43.306 -16.420  1.00  0.00           C  
ATOM     16  CG  GLU A   2       2.353  44.792 -16.146  1.00  0.00           C  
ATOM     17  CD  GLU A   2       3.706  45.307 -16.579  1.00  0.00           C  
ATOM     18  OE1 GLU A   2       4.480  44.534 -17.097  1.00  0.00           O  
ATOM     19  OE2 GLU A   2       3.966  46.469 -16.386  1.00  0.00           O  
ATOM     20  H   GLU A   2       4.671  43.170 -16.080  1.00  0.00           H  
ATOM     21  HA  GLU A   2       2.465  42.674 -14.389  1.00  0.00           H  
ATOM     22 1HB  GLU A   2       2.570  43.091 -17.410  1.00  0.00           H  
ATOM     23 2HB  GLU A   2       1.090  43.113 -16.461  1.00  0.00           H  
ATOM     24 1HG  GLU A   2       1.581  45.349 -16.674  1.00  0.00           H  
ATOM     25 2HG  GLU A   2       2.221  44.971 -15.082  1.00  0.00           H  
ATOM     26  N   GLU A   3       3.113  40.233 -16.483  1.00  0.00           N  
ATOM     27  CA  GLU A   3       2.760  38.854 -16.791  1.00  0.00           C  
ATOM     28  C   GLU A   3       2.960  37.946 -15.585  1.00  0.00           C  
ATOM     29  O   GLU A   3       2.159  37.040 -15.349  1.00  0.00           O  
ATOM     30  CB  GLU A   3       3.593  38.340 -17.970  1.00  0.00           C  
ATOM     31  CG  GLU A   3       3.280  38.997 -19.315  1.00  0.00           C  
ATOM     32  CD  GLU A   3       1.856  38.805 -19.748  1.00  0.00           C  
ATOM     33  OE1 GLU A   3       1.356  37.715 -19.611  1.00  0.00           O  
ATOM     34  OE2 GLU A   3       1.258  39.753 -20.207  1.00  0.00           O  
ATOM     35  H   GLU A   3       3.905  40.660 -16.935  1.00  0.00           H  
ATOM     36  HA  GLU A   3       1.708  38.825 -17.066  1.00  0.00           H  
ATOM     37 1HB  GLU A   3       4.648  38.504 -17.763  1.00  0.00           H  
ATOM     38 2HB  GLU A   3       3.445  37.265 -18.077  1.00  0.00           H  
ATOM     39 1HG  GLU A   3       3.488  40.065 -19.241  1.00  0.00           H  
ATOM     40 2HG  GLU A   3       3.940  38.575 -20.066  1.00  0.00           H  
ATOM     41  N   ALA A   4       4.014  38.188 -14.811  1.00  0.00           N  
ATOM     42  CA  ALA A   4       4.284  37.371 -13.634  1.00  0.00           C  
ATOM     43  C   ALA A   4       3.179  37.566 -12.603  1.00  0.00           C  
ATOM     44  O   ALA A   4       2.779  36.620 -11.927  1.00  0.00           O  
ATOM     45  CB  ALA A   4       5.633  37.714 -13.033  1.00  0.00           C  
ATOM     46  H   ALA A   4       4.636  38.951 -15.043  1.00  0.00           H  
ATOM     47  HA  ALA A   4       4.282  36.322 -13.938  1.00  0.00           H  
ATOM     48 1HB  ALA A   4       5.823  37.082 -12.167  1.00  0.00           H  
ATOM     49 2HB  ALA A   4       6.415  37.559 -13.776  1.00  0.00           H  
ATOM     50 3HB  ALA A   4       5.625  38.752 -12.731  1.00  0.00           H  
ATOM     51  N   VAL A   5       2.676  38.796 -12.514  1.00  0.00           N  
ATOM     52  CA  VAL A   5       1.602  39.108 -11.581  1.00  0.00           C  
ATOM     53  C   VAL A   5       0.348  38.328 -11.949  1.00  0.00           C  
ATOM     54  O   VAL A   5      -0.307  37.745 -11.082  1.00  0.00           O  
ATOM     55  CB  VAL A   5       1.266  40.618 -11.605  1.00  0.00           C  
ATOM     56  CG1 VAL A   5       0.017  40.894 -10.758  1.00  0.00           C  
ATOM     57  CG2 VAL A   5       2.439  41.413 -11.082  1.00  0.00           C  
ATOM     58  H   VAL A   5       3.069  39.528 -13.098  1.00  0.00           H  
ATOM     59  HA  VAL A   5       1.916  38.828 -10.575  1.00  0.00           H  
ATOM     60  HB  VAL A   5       1.050  40.916 -12.630  1.00  0.00           H  
ATOM     61 1HG1 VAL A   5      -0.216  41.959 -10.793  1.00  0.00           H  
ATOM     62 2HG1 VAL A   5      -0.830  40.330 -11.147  1.00  0.00           H  
ATOM     63 3HG1 VAL A   5       0.206  40.599  -9.726  1.00  0.00           H  
ATOM     64 1HG2 VAL A   5       2.191  42.471 -11.117  1.00  0.00           H  
ATOM     65 2HG2 VAL A   5       2.649  41.124 -10.055  1.00  0.00           H  
ATOM     66 3HG2 VAL A   5       3.316  41.225 -11.698  1.00  0.00           H  
ATOM     67  N   LYS A   6       0.020  38.317 -13.240  1.00  0.00           N  
ATOM     68  CA  LYS A   6      -1.146  37.590 -13.718  1.00  0.00           C  
ATOM     69  C   LYS A   6      -1.042  36.095 -13.433  1.00  0.00           C  
ATOM     70  O   LYS A   6      -2.022  35.473 -13.019  1.00  0.00           O  
ATOM     71  CB  LYS A   6      -1.351  37.824 -15.213  1.00  0.00           C  
ATOM     72  CG  LYS A   6      -1.879  39.213 -15.555  1.00  0.00           C  
ATOM     73  CD  LYS A   6      -2.285  39.319 -17.019  1.00  0.00           C  
ATOM     74  CE  LYS A   6      -1.070  39.436 -17.916  1.00  0.00           C  
ATOM     75  NZ  LYS A   6      -1.445  39.674 -19.339  1.00  0.00           N  
ATOM     76  H   LYS A   6       0.588  38.842 -13.899  1.00  0.00           H  
ATOM     77  HA  LYS A   6      -2.023  37.964 -13.190  1.00  0.00           H  
ATOM     78 1HB  LYS A   6      -0.399  37.690 -15.726  1.00  0.00           H  
ATOM     79 2HB  LYS A   6      -2.044  37.081 -15.610  1.00  0.00           H  
ATOM     80 1HG  LYS A   6      -2.743  39.438 -14.925  1.00  0.00           H  
ATOM     81 2HG  LYS A   6      -1.103  39.951 -15.352  1.00  0.00           H  
ATOM     82 1HD  LYS A   6      -2.858  38.439 -17.309  1.00  0.00           H  
ATOM     83 2HD  LYS A   6      -2.908  40.203 -17.162  1.00  0.00           H  
ATOM     84 1HE  LYS A   6      -0.453  40.266 -17.568  1.00  0.00           H  
ATOM     85 2HE  LYS A   6      -0.490  38.518 -17.856  1.00  0.00           H  
ATOM     86 1HZ  LYS A   6      -0.594  39.751 -19.896  1.00  0.00           H  
ATOM     87 2HZ  LYS A   6      -2.002  38.903 -19.676  1.00  0.00           H  
ATOM     88 3HZ  LYS A   6      -1.973  40.528 -19.414  1.00  0.00           H  
ATOM     89  N   GLU A   7       0.146  35.522 -13.630  1.00  0.00           N  
ATOM     90  CA  GLU A   7       0.331  34.099 -13.374  1.00  0.00           C  
ATOM     91  C   GLU A   7       0.125  33.776 -11.900  1.00  0.00           C  
ATOM     92  O   GLU A   7      -0.487  32.762 -11.567  1.00  0.00           O  
ATOM     93  CB  GLU A   7       1.713  33.638 -13.832  1.00  0.00           C  
ATOM     94  CG  GLU A   7       1.874  33.606 -15.343  1.00  0.00           C  
ATOM     95  CD  GLU A   7       3.245  33.202 -15.777  1.00  0.00           C  
ATOM     96  OE1 GLU A   7       4.084  33.031 -14.928  1.00  0.00           O  
ATOM     97  OE2 GLU A   7       3.461  33.065 -16.956  1.00  0.00           O  
ATOM     98  H   GLU A   7       0.917  36.076 -13.989  1.00  0.00           H  
ATOM     99  HA  GLU A   7      -0.416  33.547 -13.947  1.00  0.00           H  
ATOM    100 1HB  GLU A   7       2.474  34.303 -13.424  1.00  0.00           H  
ATOM    101 2HB  GLU A   7       1.910  32.635 -13.448  1.00  0.00           H  
ATOM    102 1HG  GLU A   7       1.151  32.901 -15.758  1.00  0.00           H  
ATOM    103 2HG  GLU A   7       1.647  34.592 -15.739  1.00  0.00           H  
ATOM    104  N   VAL A   8       0.601  34.652 -11.021  1.00  0.00           N  
ATOM    105  CA  VAL A   8       0.404  34.442  -9.595  1.00  0.00           C  
ATOM    106  C   VAL A   8      -1.074  34.458  -9.248  1.00  0.00           C  
ATOM    107  O   VAL A   8      -1.543  33.605  -8.499  1.00  0.00           O  
ATOM    108  CB  VAL A   8       1.144  35.508  -8.764  1.00  0.00           C  
ATOM    109  CG1 VAL A   8       0.723  35.438  -7.285  1.00  0.00           C  
ATOM    110  CG2 VAL A   8       2.627  35.267  -8.872  1.00  0.00           C  
ATOM    111  H   VAL A   8       1.121  35.460 -11.351  1.00  0.00           H  
ATOM    112  HA  VAL A   8       0.809  33.464  -9.333  1.00  0.00           H  
ATOM    113  HB  VAL A   8       0.896  36.502  -9.145  1.00  0.00           H  
ATOM    114 1HG1 VAL A   8       1.263  36.199  -6.719  1.00  0.00           H  
ATOM    115 2HG1 VAL A   8      -0.345  35.616  -7.194  1.00  0.00           H  
ATOM    116 3HG1 VAL A   8       0.959  34.456  -6.883  1.00  0.00           H  
ATOM    117 1HG2 VAL A   8       3.146  36.018  -8.298  1.00  0.00           H  
ATOM    118 2HG2 VAL A   8       2.862  34.275  -8.481  1.00  0.00           H  
ATOM    119 3HG2 VAL A   8       2.938  35.326  -9.911  1.00  0.00           H  
ATOM    120  N   LYS A   9      -1.815  35.413  -9.801  1.00  0.00           N  
ATOM    121  CA  LYS A   9      -3.238  35.480  -9.518  1.00  0.00           C  
ATOM    122  C   LYS A   9      -3.944  34.202  -9.971  1.00  0.00           C  
ATOM    123  O   LYS A   9      -4.800  33.679  -9.258  1.00  0.00           O  
ATOM    124  CB  LYS A   9      -3.866  36.705 -10.184  1.00  0.00           C  
ATOM    125  CG  LYS A   9      -5.372  36.899  -9.920  1.00  0.00           C  
ATOM    126  CD  LYS A   9      -5.664  37.162  -8.443  1.00  0.00           C  
ATOM    127  CE  LYS A   9      -7.112  37.587  -8.225  1.00  0.00           C  
ATOM    128  NZ  LYS A   9      -7.450  37.683  -6.770  1.00  0.00           N  
ATOM    129  H   LYS A   9      -1.380  36.108 -10.402  1.00  0.00           H  
ATOM    130  HA  LYS A   9      -3.368  35.567  -8.440  1.00  0.00           H  
ATOM    131 1HB  LYS A   9      -3.350  37.603  -9.844  1.00  0.00           H  
ATOM    132 2HB  LYS A   9      -3.724  36.640 -11.264  1.00  0.00           H  
ATOM    133 1HG  LYS A   9      -5.731  37.742 -10.507  1.00  0.00           H  
ATOM    134 2HG  LYS A   9      -5.915  36.005 -10.233  1.00  0.00           H  
ATOM    135 1HD  LYS A   9      -5.478  36.254  -7.867  1.00  0.00           H  
ATOM    136 2HD  LYS A   9      -5.003  37.948  -8.072  1.00  0.00           H  
ATOM    137 1HE  LYS A   9      -7.267  38.561  -8.688  1.00  0.00           H  
ATOM    138 2HE  LYS A   9      -7.775  36.862  -8.699  1.00  0.00           H  
ATOM    139 1HZ  LYS A   9      -8.413  37.971  -6.661  1.00  0.00           H  
ATOM    140 2HZ  LYS A   9      -7.320  36.780  -6.338  1.00  0.00           H  
ATOM    141 3HZ  LYS A   9      -6.838  38.365  -6.314  1.00  0.00           H  
ATOM    142  N   GLU A  10      -3.560  33.688 -11.140  1.00  0.00           N  
ATOM    143  CA  GLU A  10      -4.153  32.456 -11.644  1.00  0.00           C  
ATOM    144  C   GLU A  10      -3.823  31.268 -10.741  1.00  0.00           C  
ATOM    145  O   GLU A  10      -4.690  30.440 -10.461  1.00  0.00           O  
ATOM    146  CB  GLU A  10      -3.670  32.170 -13.067  1.00  0.00           C  
ATOM    147  CG  GLU A  10      -4.224  33.123 -14.114  1.00  0.00           C  
ATOM    148  CD  GLU A  10      -3.635  32.895 -15.476  1.00  0.00           C  
ATOM    149  OE1 GLU A  10      -2.783  32.048 -15.594  1.00  0.00           O  
ATOM    150  OE2 GLU A  10      -4.033  33.567 -16.398  1.00  0.00           O  
ATOM    151  H   GLU A  10      -2.867  34.173 -11.696  1.00  0.00           H  
ATOM    152  HA  GLU A  10      -5.234  32.575 -11.665  1.00  0.00           H  
ATOM    153 1HB  GLU A  10      -2.581  32.227 -13.100  1.00  0.00           H  
ATOM    154 2HB  GLU A  10      -3.953  31.156 -13.351  1.00  0.00           H  
ATOM    155 1HG  GLU A  10      -5.305  32.987 -14.170  1.00  0.00           H  
ATOM    156 2HG  GLU A  10      -4.031  34.148 -13.801  1.00  0.00           H  
ATOM    157  N   ILE A  11      -2.588  31.214 -10.245  1.00  0.00           N  
ATOM    158  CA  ILE A  11      -2.193  30.142  -9.342  1.00  0.00           C  
ATOM    159  C   ILE A  11      -3.008  30.205  -8.063  1.00  0.00           C  
ATOM    160  O   ILE A  11      -3.504  29.183  -7.585  1.00  0.00           O  
ATOM    161  CB  ILE A  11      -0.691  30.217  -8.978  1.00  0.00           C  
ATOM    162  CG1 ILE A  11       0.176  29.897 -10.214  1.00  0.00           C  
ATOM    163  CG2 ILE A  11      -0.383  29.233  -7.822  1.00  0.00           C  
ATOM    164  CD1 ILE A  11       1.646  30.276 -10.047  1.00  0.00           C  
ATOM    165  H   ILE A  11      -1.908  31.911 -10.527  1.00  0.00           H  
ATOM    166  HA  ILE A  11      -2.389  29.185  -9.826  1.00  0.00           H  
ATOM    167  HB  ILE A  11      -0.447  31.230  -8.664  1.00  0.00           H  
ATOM    168 1HG1 ILE A  11       0.115  28.831 -10.421  1.00  0.00           H  
ATOM    169 2HG1 ILE A  11      -0.222  30.435 -11.073  1.00  0.00           H  
ATOM    170 1HG2 ILE A  11       0.668  29.288  -7.555  1.00  0.00           H  
ATOM    171 2HG2 ILE A  11      -0.981  29.489  -6.949  1.00  0.00           H  
ATOM    172 3HG2 ILE A  11      -0.622  28.215  -8.138  1.00  0.00           H  
ATOM    173 1HD1 ILE A  11       2.192  30.021 -10.957  1.00  0.00           H  
ATOM    174 2HD1 ILE A  11       1.729  31.346  -9.861  1.00  0.00           H  
ATOM    175 3HD1 ILE A  11       2.076  29.729  -9.209  1.00  0.00           H  
ATOM    176  N   LEU A  12      -3.145  31.400  -7.503  1.00  0.00           N  
ATOM    177  CA  LEU A  12      -3.852  31.572  -6.250  1.00  0.00           C  
ATOM    178  C   LEU A  12      -5.325  31.201  -6.392  1.00  0.00           C  
ATOM    179  O   LEU A  12      -5.912  30.618  -5.478  1.00  0.00           O  
ATOM    180  CB  LEU A  12      -3.720  33.019  -5.772  1.00  0.00           C  
ATOM    181  CG  LEU A  12      -2.287  33.491  -5.413  1.00  0.00           C  
ATOM    182  CD1 LEU A  12      -2.335  34.987  -5.154  1.00  0.00           C  
ATOM    183  CD2 LEU A  12      -1.748  32.723  -4.207  1.00  0.00           C  
ATOM    184  H   LEU A  12      -2.716  32.205  -7.951  1.00  0.00           H  
ATOM    185  HA  LEU A  12      -3.413  30.912  -5.513  1.00  0.00           H  
ATOM    186 1HB  LEU A  12      -4.092  33.676  -6.558  1.00  0.00           H  
ATOM    187 2HB  LEU A  12      -4.341  33.151  -4.891  1.00  0.00           H  
ATOM    188  HG  LEU A  12      -1.627  33.312  -6.245  1.00  0.00           H  
ATOM    189 1HD1 LEU A  12      -1.340  35.355  -4.921  1.00  0.00           H  
ATOM    190 2HD1 LEU A  12      -2.704  35.495  -6.044  1.00  0.00           H  
ATOM    191 3HD1 LEU A  12      -3.006  35.190  -4.319  1.00  0.00           H  
ATOM    192 1HD2 LEU A  12      -0.740  33.074  -3.979  1.00  0.00           H  
ATOM    193 2HD2 LEU A  12      -2.385  32.884  -3.351  1.00  0.00           H  
ATOM    194 3HD2 LEU A  12      -1.711  31.665  -4.432  1.00  0.00           H  
ATOM    195  N   GLU A  13      -5.908  31.509  -7.550  1.00  0.00           N  
ATOM    196  CA  GLU A  13      -7.297  31.160  -7.812  1.00  0.00           C  
ATOM    197  C   GLU A  13      -7.461  29.650  -7.906  1.00  0.00           C  
ATOM    198  O   GLU A  13      -8.434  29.093  -7.390  1.00  0.00           O  
ATOM    199  CB  GLU A  13      -7.781  31.833  -9.103  1.00  0.00           C  
ATOM    200  CG  GLU A  13      -9.220  31.504  -9.522  1.00  0.00           C  
ATOM    201  CD  GLU A  13     -10.269  31.910  -8.518  1.00  0.00           C  
ATOM    202  OE1 GLU A  13      -9.935  32.529  -7.535  1.00  0.00           O  
ATOM    203  OE2 GLU A  13     -11.416  31.607  -8.745  1.00  0.00           O  
ATOM    204  H   GLU A  13      -5.379  32.014  -8.253  1.00  0.00           H  
ATOM    205  HA  GLU A  13      -7.904  31.518  -6.984  1.00  0.00           H  
ATOM    206 1HB  GLU A  13      -7.705  32.916  -8.995  1.00  0.00           H  
ATOM    207 2HB  GLU A  13      -7.125  31.545  -9.925  1.00  0.00           H  
ATOM    208 1HG  GLU A  13      -9.427  32.010 -10.464  1.00  0.00           H  
ATOM    209 2HG  GLU A  13      -9.297  30.433  -9.698  1.00  0.00           H  
ATOM    210  N   GLU A  14      -6.496  28.977  -8.525  1.00  0.00           N  
ATOM    211  CA  GLU A  14      -6.551  27.527  -8.608  1.00  0.00           C  
ATOM    212  C   GLU A  14      -6.417  26.903  -7.220  1.00  0.00           C  
ATOM    213  O   GLU A  14      -7.102  25.925  -6.907  1.00  0.00           O  
ATOM    214  CB  GLU A  14      -5.452  26.992  -9.532  1.00  0.00           C  
ATOM    215  CG  GLU A  14      -5.663  27.279 -11.019  1.00  0.00           C  
ATOM    216  CD  GLU A  14      -6.901  26.633 -11.569  1.00  0.00           C  
ATOM    217  OE1 GLU A  14      -7.159  25.505 -11.223  1.00  0.00           O  
ATOM    218  OE2 GLU A  14      -7.597  27.267 -12.334  1.00  0.00           O  
ATOM    219  H   GLU A  14      -5.731  29.482  -8.964  1.00  0.00           H  
ATOM    220  HA  GLU A  14      -7.520  27.240  -9.016  1.00  0.00           H  
ATOM    221 1HB  GLU A  14      -4.499  27.435  -9.246  1.00  0.00           H  
ATOM    222 2HB  GLU A  14      -5.363  25.915  -9.405  1.00  0.00           H  
ATOM    223 1HG  GLU A  14      -5.741  28.353 -11.167  1.00  0.00           H  
ATOM    224 2HG  GLU A  14      -4.794  26.924 -11.571  1.00  0.00           H  
ATOM    225  N   LEU A  15      -5.570  27.488  -6.373  1.00  0.00           N  
ATOM    226  CA  LEU A  15      -5.398  26.978  -5.017  1.00  0.00           C  
ATOM    227  C   LEU A  15      -6.687  27.155  -4.221  1.00  0.00           C  
ATOM    228  O   LEU A  15      -7.078  26.272  -3.453  1.00  0.00           O  
ATOM    229  CB  LEU A  15      -4.252  27.721  -4.308  1.00  0.00           C  
ATOM    230  CG  LEU A  15      -2.833  27.532  -4.896  1.00  0.00           C  
ATOM    231  CD1 LEU A  15      -1.879  28.490  -4.193  1.00  0.00           C  
ATOM    232  CD2 LEU A  15      -2.374  26.113  -4.732  1.00  0.00           C  
ATOM    233  H   LEU A  15      -5.017  28.276  -6.692  1.00  0.00           H  
ATOM    234  HA  LEU A  15      -5.169  25.916  -5.068  1.00  0.00           H  
ATOM    235 1HB  LEU A  15      -4.471  28.785  -4.331  1.00  0.00           H  
ATOM    236 2HB  LEU A  15      -4.225  27.402  -3.267  1.00  0.00           H  
ATOM    237  HG  LEU A  15      -2.848  27.767  -5.945  1.00  0.00           H  
ATOM    238 1HD1 LEU A  15      -0.877  28.385  -4.607  1.00  0.00           H  
ATOM    239 2HD1 LEU A  15      -2.221  29.503  -4.339  1.00  0.00           H  
ATOM    240 3HD1 LEU A  15      -1.858  28.267  -3.126  1.00  0.00           H  
ATOM    241 1HD2 LEU A  15      -1.381  26.011  -5.162  1.00  0.00           H  
ATOM    242 2HD2 LEU A  15      -2.341  25.868  -3.677  1.00  0.00           H  
ATOM    243 3HD2 LEU A  15      -3.056  25.440  -5.246  1.00  0.00           H  
ATOM    244  N   ARG A  16      -7.361  28.289  -4.421  1.00  0.00           N  
ATOM    245  CA  ARG A  16      -8.622  28.555  -3.739  1.00  0.00           C  
ATOM    246  C   ARG A  16      -9.671  27.519  -4.121  1.00  0.00           C  
ATOM    247  O   ARG A  16     -10.378  26.995  -3.255  1.00  0.00           O  
ATOM    248  CB  ARG A  16      -9.140  29.949  -4.076  1.00  0.00           C  
ATOM    249  CG  ARG A  16     -10.396  30.378  -3.305  1.00  0.00           C  
ATOM    250  CD  ARG A  16     -10.870  31.733  -3.726  1.00  0.00           C  
ATOM    251  NE  ARG A  16     -11.493  31.718  -5.049  1.00  0.00           N  
ATOM    252  CZ  ARG A  16     -12.776  31.369  -5.295  1.00  0.00           C  
ATOM    253  NH1 ARG A  16     -13.569  31.009  -4.303  1.00  0.00           N  
ATOM    254  NH2 ARG A  16     -13.238  31.393  -6.532  1.00  0.00           N  
ATOM    255  H   ARG A  16      -6.974  28.991  -5.047  1.00  0.00           H  
ATOM    256  HA  ARG A  16      -8.447  28.499  -2.663  1.00  0.00           H  
ATOM    257 1HB  ARG A  16      -8.360  30.682  -3.880  1.00  0.00           H  
ATOM    258 2HB  ARG A  16      -9.374  29.997  -5.140  1.00  0.00           H  
ATOM    259 1HG  ARG A  16     -11.193  29.659  -3.494  1.00  0.00           H  
ATOM    260 2HG  ARG A  16     -10.175  30.402  -2.236  1.00  0.00           H  
ATOM    261 1HD  ARG A  16     -11.593  32.111  -3.006  1.00  0.00           H  
ATOM    262 2HD  ARG A  16     -10.015  32.411  -3.765  1.00  0.00           H  
ATOM    263  HE  ARG A  16     -10.921  31.997  -5.848  1.00  0.00           H  
ATOM    264 1HH1 ARG A  16     -13.219  30.991  -3.355  1.00  0.00           H  
ATOM    265 2HH1 ARG A  16     -14.527  30.753  -4.490  1.00  0.00           H  
ATOM    266 1HH2 ARG A  16     -12.621  31.665  -7.298  1.00  0.00           H  
ATOM    267 2HH2 ARG A  16     -14.192  31.138  -6.723  1.00  0.00           H  
ATOM    268  N   LYS A  17      -9.763  27.215  -5.415  1.00  0.00           N  
ATOM    269  CA  LYS A  17     -10.716  26.224  -5.902  1.00  0.00           C  
ATOM    270  C   LYS A  17     -10.430  24.836  -5.332  1.00  0.00           C  
ATOM    271  O   LYS A  17     -11.357  24.100  -4.988  1.00  0.00           O  
ATOM    272  CB  LYS A  17     -10.710  26.175  -7.431  1.00  0.00           C  
ATOM    273  CG  LYS A  17     -11.355  27.388  -8.105  1.00  0.00           C  
ATOM    274  CD  LYS A  17     -11.547  27.164  -9.610  1.00  0.00           C  
ATOM    275  CE  LYS A  17     -10.216  27.191 -10.354  1.00  0.00           C  
ATOM    276  NZ  LYS A  17     -10.393  27.079 -11.828  1.00  0.00           N  
ATOM    277  H   LYS A  17      -9.166  27.698  -6.079  1.00  0.00           H  
ATOM    278  HA  LYS A  17     -11.713  26.515  -5.572  1.00  0.00           H  
ATOM    279 1HB  LYS A  17      -9.680  26.108  -7.779  1.00  0.00           H  
ATOM    280 2HB  LYS A  17     -11.230  25.279  -7.772  1.00  0.00           H  
ATOM    281 1HG  LYS A  17     -12.327  27.583  -7.644  1.00  0.00           H  
ATOM    282 2HG  LYS A  17     -10.725  28.265  -7.956  1.00  0.00           H  
ATOM    283 1HD  LYS A  17     -12.035  26.204  -9.780  1.00  0.00           H  
ATOM    284 2HD  LYS A  17     -12.184  27.952 -10.014  1.00  0.00           H  
ATOM    285 1HE  LYS A  17      -9.707  28.128 -10.129  1.00  0.00           H  
ATOM    286 2HE  LYS A  17      -9.595  26.364 -10.014  1.00  0.00           H  
ATOM    287 1HZ  LYS A  17      -9.475  27.109 -12.272  1.00  0.00           H  
ATOM    288 2HZ  LYS A  17     -10.848  26.206 -12.052  1.00  0.00           H  
ATOM    289 3HZ  LYS A  17     -10.954  27.846 -12.163  1.00  0.00           H  
ATOM    290  N   GLU A  18      -9.148  24.489  -5.212  1.00  0.00           N  
ATOM    291  CA  GLU A  18      -8.776  23.192  -4.660  1.00  0.00           C  
ATOM    292  C   GLU A  18      -9.152  23.106  -3.186  1.00  0.00           C  
ATOM    293  O   GLU A  18      -9.661  22.080  -2.727  1.00  0.00           O  
ATOM    294  CB  GLU A  18      -7.275  22.945  -4.838  1.00  0.00           C  
ATOM    295  CG  GLU A  18      -6.783  21.580  -4.345  1.00  0.00           C  
ATOM    296  CD  GLU A  18      -7.355  20.429  -5.121  1.00  0.00           C  
ATOM    297  OE1 GLU A  18      -7.789  20.639  -6.230  1.00  0.00           O  
ATOM    298  OE2 GLU A  18      -7.356  19.336  -4.608  1.00  0.00           O  
ATOM    299  H   GLU A  18      -8.425  25.123  -5.534  1.00  0.00           H  
ATOM    300  HA  GLU A  18      -9.323  22.417  -5.199  1.00  0.00           H  
ATOM    301 1HB  GLU A  18      -7.017  23.028  -5.895  1.00  0.00           H  
ATOM    302 2HB  GLU A  18      -6.719  23.713  -4.305  1.00  0.00           H  
ATOM    303 1HG  GLU A  18      -5.698  21.550  -4.429  1.00  0.00           H  
ATOM    304 2HG  GLU A  18      -7.042  21.468  -3.291  1.00  0.00           H  
ATOM    305  N   MET A  19      -8.939  24.191  -2.444  1.00  0.00           N  
ATOM    306  CA  MET A  19      -9.324  24.200  -1.040  1.00  0.00           C  
ATOM    307  C   MET A  19     -10.833  24.105  -0.895  1.00  0.00           C  
ATOM    308  O   MET A  19     -11.333  23.414  -0.006  1.00  0.00           O  
ATOM    309  CB  MET A  19      -8.816  25.448  -0.334  1.00  0.00           C  
ATOM    310  CG  MET A  19      -9.061  25.427   1.174  1.00  0.00           C  
ATOM    311  SD  MET A  19      -8.107  24.144   2.006  1.00  0.00           S  
ATOM    312  CE  MET A  19      -9.130  23.842   3.436  1.00  0.00           C  
ATOM    313  H   MET A  19      -8.491  25.005  -2.854  1.00  0.00           H  
ATOM    314  HA  MET A  19      -8.889  23.325  -0.559  1.00  0.00           H  
ATOM    315 1HB  MET A  19      -7.748  25.555  -0.505  1.00  0.00           H  
ATOM    316 2HB  MET A  19      -9.305  26.331  -0.754  1.00  0.00           H  
ATOM    317 1HG  MET A  19      -8.810  26.390   1.605  1.00  0.00           H  
ATOM    318 2HG  MET A  19     -10.119  25.244   1.366  1.00  0.00           H  
ATOM    319 1HE  MET A  19      -8.670  23.071   4.058  1.00  0.00           H  
ATOM    320 2HE  MET A  19      -9.224  24.763   4.003  1.00  0.00           H  
ATOM    321 3HE  MET A  19     -10.116  23.512   3.119  1.00  0.00           H  
ATOM    322  N   LYS A  20     -11.564  24.791  -1.771  1.00  0.00           N  
ATOM    323  CA  LYS A  20     -13.017  24.739  -1.735  1.00  0.00           C  
ATOM    324  C   LYS A  20     -13.487  23.307  -1.935  1.00  0.00           C  
ATOM    325  O   LYS A  20     -14.364  22.829  -1.215  1.00  0.00           O  
ATOM    326  CB  LYS A  20     -13.619  25.659  -2.802  1.00  0.00           C  
ATOM    327  CG  LYS A  20     -15.152  25.706  -2.823  1.00  0.00           C  
ATOM    328  CD  LYS A  20     -15.659  26.700  -3.871  1.00  0.00           C  
ATOM    329  CE  LYS A  20     -17.181  26.815  -3.856  1.00  0.00           C  
ATOM    330  NZ  LYS A  20     -17.847  25.588  -4.389  1.00  0.00           N  
ATOM    331  H   LYS A  20     -11.101  25.368  -2.465  1.00  0.00           H  
ATOM    332  HA  LYS A  20     -13.353  25.072  -0.752  1.00  0.00           H  
ATOM    333 1HB  LYS A  20     -13.253  26.674  -2.645  1.00  0.00           H  
ATOM    334 2HB  LYS A  20     -13.280  25.340  -3.786  1.00  0.00           H  
ATOM    335 1HG  LYS A  20     -15.541  24.710  -3.053  1.00  0.00           H  
ATOM    336 2HG  LYS A  20     -15.516  26.000  -1.841  1.00  0.00           H  
ATOM    337 1HD  LYS A  20     -15.227  27.682  -3.672  1.00  0.00           H  
ATOM    338 2HD  LYS A  20     -15.337  26.376  -4.860  1.00  0.00           H  
ATOM    339 1HE  LYS A  20     -17.515  26.979  -2.832  1.00  0.00           H  
ATOM    340 2HE  LYS A  20     -17.476  27.668  -4.465  1.00  0.00           H  
ATOM    341 1HZ  LYS A  20     -18.847  25.705  -4.363  1.00  0.00           H  
ATOM    342 2HZ  LYS A  20     -17.557  25.427  -5.341  1.00  0.00           H  
ATOM    343 3HZ  LYS A  20     -17.595  24.781  -3.824  1.00  0.00           H  
ATOM    344  N   ALA A  21     -12.893  22.620  -2.909  1.00  0.00           N  
ATOM    345  CA  ALA A  21     -13.242  21.234  -3.186  1.00  0.00           C  
ATOM    346  C   ALA A  21     -12.945  20.345  -1.982  1.00  0.00           C  
ATOM    347  O   ALA A  21     -13.716  19.435  -1.677  1.00  0.00           O  
ATOM    348  CB  ALA A  21     -12.476  20.740  -4.399  1.00  0.00           C  
ATOM    349  H   ALA A  21     -12.191  23.078  -3.484  1.00  0.00           H  
ATOM    350  HA  ALA A  21     -14.315  21.185  -3.390  1.00  0.00           H  
ATOM    351 1HB  ALA A  21     -12.759  19.710  -4.616  1.00  0.00           H  
ATOM    352 2HB  ALA A  21     -12.711  21.371  -5.254  1.00  0.00           H  
ATOM    353 3HB  ALA A  21     -11.405  20.788  -4.196  1.00  0.00           H  
ATOM    354  N   ALA A  22     -11.831  20.614  -1.299  1.00  0.00           N  
ATOM    355  CA  ALA A  22     -11.455  19.844  -0.114  1.00  0.00           C  
ATOM    356  C   ALA A  22     -12.496  19.996   0.988  1.00  0.00           C  
ATOM    357  O   ALA A  22     -12.780  19.044   1.719  1.00  0.00           O  
ATOM    358  CB  ALA A  22     -10.095  20.296   0.392  1.00  0.00           C  
ATOM    359  H   ALA A  22     -11.221  21.357  -1.623  1.00  0.00           H  
ATOM    360  HA  ALA A  22     -11.403  18.790  -0.394  1.00  0.00           H  
ATOM    361 1HB  ALA A  22      -9.813  19.700   1.258  1.00  0.00           H  
ATOM    362 2HB  ALA A  22      -9.362  20.168  -0.400  1.00  0.00           H  
ATOM    363 3HB  ALA A  22     -10.147  21.344   0.676  1.00  0.00           H  
ATOM    364  N   VAL A  23     -13.060  21.198   1.107  1.00  0.00           N  
ATOM    365  CA  VAL A  23     -14.085  21.458   2.109  1.00  0.00           C  
ATOM    366  C   VAL A  23     -15.362  20.715   1.756  1.00  0.00           C  
ATOM    367  O   VAL A  23     -15.998  20.112   2.624  1.00  0.00           O  
ATOM    368  CB  VAL A  23     -14.382  22.968   2.235  1.00  0.00           C  
ATOM    369  CG1 VAL A  23     -15.595  23.190   3.153  1.00  0.00           C  
ATOM    370  CG2 VAL A  23     -13.165  23.683   2.802  1.00  0.00           C  
ATOM    371  H   VAL A  23     -12.764  21.945   0.486  1.00  0.00           H  
ATOM    372  HA  VAL A  23     -13.724  21.098   3.074  1.00  0.00           H  
ATOM    373  HB  VAL A  23     -14.621  23.373   1.251  1.00  0.00           H  
ATOM    374 1HG1 VAL A  23     -15.802  24.258   3.233  1.00  0.00           H  
ATOM    375 2HG1 VAL A  23     -16.469  22.687   2.741  1.00  0.00           H  
ATOM    376 3HG1 VAL A  23     -15.381  22.789   4.143  1.00  0.00           H  
ATOM    377 1HG2 VAL A  23     -13.382  24.745   2.884  1.00  0.00           H  
ATOM    378 2HG2 VAL A  23     -12.931  23.284   3.784  1.00  0.00           H  
ATOM    379 3HG2 VAL A  23     -12.315  23.535   2.146  1.00  0.00           H  
ATOM    380  N   GLU A  24     -15.737  20.762   0.479  1.00  0.00           N  
ATOM    381  CA  GLU A  24     -16.937  20.085   0.012  1.00  0.00           C  
ATOM    382  C   GLU A  24     -16.823  18.578   0.194  1.00  0.00           C  
ATOM    383  O   GLU A  24     -17.790  17.920   0.577  1.00  0.00           O  
ATOM    384  CB  GLU A  24     -17.193  20.399  -1.462  1.00  0.00           C  
ATOM    385  CG  GLU A  24     -17.613  21.835  -1.746  1.00  0.00           C  
ATOM    386  CD  GLU A  24     -17.724  22.119  -3.218  1.00  0.00           C  
ATOM    387  OE1 GLU A  24     -17.427  21.242  -3.992  1.00  0.00           O  
ATOM    388  OE2 GLU A  24     -18.098  23.217  -3.570  1.00  0.00           O  
ATOM    389  H   GLU A  24     -15.178  21.294  -0.182  1.00  0.00           H  
ATOM    390  HA  GLU A  24     -17.785  20.436   0.600  1.00  0.00           H  
ATOM    391 1HB  GLU A  24     -16.287  20.203  -2.034  1.00  0.00           H  
ATOM    392 2HB  GLU A  24     -17.970  19.739  -1.847  1.00  0.00           H  
ATOM    393 1HG  GLU A  24     -18.579  22.020  -1.275  1.00  0.00           H  
ATOM    394 2HG  GLU A  24     -16.885  22.510  -1.303  1.00  0.00           H  
ATOM    395  N   ALA A  25     -15.641  18.027  -0.076  1.00  0.00           N  
ATOM    396  CA  ALA A  25     -15.419  16.598   0.075  1.00  0.00           C  
ATOM    397  C   ALA A  25     -15.578  16.175   1.533  1.00  0.00           C  
ATOM    398  O   ALA A  25     -16.217  15.166   1.829  1.00  0.00           O  
ATOM    399  CB  ALA A  25     -14.036  16.230  -0.430  1.00  0.00           C  
ATOM    400  H   ALA A  25     -14.885  18.616  -0.414  1.00  0.00           H  
ATOM    401  HA  ALA A  25     -16.171  16.069  -0.515  1.00  0.00           H  
ATOM    402 1HB  ALA A  25     -13.884  15.156  -0.334  1.00  0.00           H  
ATOM    403 2HB  ALA A  25     -13.945  16.523  -1.475  1.00  0.00           H  
ATOM    404 3HB  ALA A  25     -13.289  16.760   0.161  1.00  0.00           H  
ATOM    405  N   ASN A  26     -15.028  16.981   2.444  1.00  0.00           N  
ATOM    406  CA  ASN A  26     -15.169  16.731   3.873  1.00  0.00           C  
ATOM    407  C   ASN A  26     -16.647  16.758   4.244  1.00  0.00           C  
ATOM    408  O   ASN A  26     -17.140  15.867   4.938  1.00  0.00           O  
ATOM    409  CB  ASN A  26     -14.353  17.750   4.660  1.00  0.00           C  
ATOM    410  CG  ASN A  26     -14.293  17.518   6.172  1.00  0.00           C  
ATOM    411  OD1 ASN A  26     -15.046  16.746   6.775  1.00  0.00           O  
ATOM    412  ND2 ASN A  26     -13.381  18.215   6.796  1.00  0.00           N  
ATOM    413  H   ASN A  26     -14.484  17.782   2.141  1.00  0.00           H  
ATOM    414  HA  ASN A  26     -14.792  15.734   4.098  1.00  0.00           H  
ATOM    415 1HB  ASN A  26     -13.333  17.744   4.279  1.00  0.00           H  
ATOM    416 2HB  ASN A  26     -14.753  18.751   4.479  1.00  0.00           H  
ATOM    417 1HD2 ASN A  26     -13.294  18.150   7.796  1.00  0.00           H  
ATOM    418 2HD2 ASN A  26     -12.770  18.818   6.278  1.00  0.00           H  
ATOM    419  N   LYS A  27     -17.367  17.773   3.762  1.00  0.00           N  
ATOM    420  CA  LYS A  27     -18.788  17.901   4.053  1.00  0.00           C  
ATOM    421  C   LYS A  27     -19.573  16.680   3.579  1.00  0.00           C  
ATOM    422  O   LYS A  27     -20.389  16.145   4.328  1.00  0.00           O  
ATOM    423  CB  LYS A  27     -19.356  19.175   3.424  1.00  0.00           C  
ATOM    424  CG  LYS A  27     -20.842  19.418   3.700  1.00  0.00           C  
ATOM    425  CD  LYS A  27     -21.304  20.730   3.074  1.00  0.00           C  
ATOM    426  CE  LYS A  27     -22.759  21.051   3.408  1.00  0.00           C  
ATOM    427  NZ  LYS A  27     -23.715  20.088   2.781  1.00  0.00           N  
ATOM    428  H   LYS A  27     -16.908  18.484   3.198  1.00  0.00           H  
ATOM    429  HA  LYS A  27     -18.906  17.971   5.134  1.00  0.00           H  
ATOM    430 1HB  LYS A  27     -18.802  20.037   3.801  1.00  0.00           H  
ATOM    431 2HB  LYS A  27     -19.213  19.145   2.346  1.00  0.00           H  
ATOM    432 1HG  LYS A  27     -21.424  18.593   3.283  1.00  0.00           H  
ATOM    433 2HG  LYS A  27     -21.011  19.450   4.777  1.00  0.00           H  
ATOM    434 1HD  LYS A  27     -20.670  21.539   3.440  1.00  0.00           H  
ATOM    435 2HD  LYS A  27     -21.190  20.667   1.992  1.00  0.00           H  
ATOM    436 1HE  LYS A  27     -22.891  21.027   4.488  1.00  0.00           H  
ATOM    437 2HE  LYS A  27     -22.984  22.054   3.047  1.00  0.00           H  
ATOM    438 1HZ  LYS A  27     -24.660  20.342   3.023  1.00  0.00           H  
ATOM    439 2HZ  LYS A  27     -23.613  20.108   1.778  1.00  0.00           H  
ATOM    440 3HZ  LYS A  27     -23.532  19.145   3.116  1.00  0.00           H  
ATOM    441  N   GLU A  28     -19.318  16.230   2.345  1.00  0.00           N  
ATOM    442  CA  GLU A  28     -20.022  15.060   1.827  1.00  0.00           C  
ATOM    443  C   GLU A  28     -19.762  13.853   2.708  1.00  0.00           C  
ATOM    444  O   GLU A  28     -20.686  13.109   3.044  1.00  0.00           O  
ATOM    445  CB  GLU A  28     -19.582  14.730   0.395  1.00  0.00           C  
ATOM    446  CG  GLU A  28     -20.298  13.515  -0.205  1.00  0.00           C  
ATOM    447  CD  GLU A  28     -19.807  13.146  -1.572  1.00  0.00           C  
ATOM    448  OE1 GLU A  28     -19.484  14.026  -2.328  1.00  0.00           O  
ATOM    449  OE2 GLU A  28     -19.748  11.971  -1.858  1.00  0.00           O  
ATOM    450  H   GLU A  28     -18.646  16.713   1.760  1.00  0.00           H  
ATOM    451  HA  GLU A  28     -21.090  15.263   1.830  1.00  0.00           H  
ATOM    452 1HB  GLU A  28     -19.772  15.586  -0.251  1.00  0.00           H  
ATOM    453 2HB  GLU A  28     -18.508  14.531   0.375  1.00  0.00           H  
ATOM    454 1HG  GLU A  28     -20.160  12.659   0.456  1.00  0.00           H  
ATOM    455 2HG  GLU A  28     -21.363  13.730  -0.256  1.00  0.00           H  
ATOM    456  N   ALA A  29     -18.508  13.656   3.084  1.00  0.00           N  
ATOM    457  CA  ALA A  29     -18.142  12.533   3.920  1.00  0.00           C  
ATOM    458  C   ALA A  29     -18.847  12.600   5.277  1.00  0.00           C  
ATOM    459  O   ALA A  29     -19.270  11.576   5.808  1.00  0.00           O  
ATOM    460  CB  ALA A  29     -16.645  12.495   4.104  1.00  0.00           C  
ATOM    461  H   ALA A  29     -17.781  14.294   2.762  1.00  0.00           H  
ATOM    462  HA  ALA A  29     -18.466  11.618   3.423  1.00  0.00           H  
ATOM    463 1HB  ALA A  29     -16.373  11.633   4.711  1.00  0.00           H  
ATOM    464 2HB  ALA A  29     -16.163  12.422   3.124  1.00  0.00           H  
ATOM    465 3HB  ALA A  29     -16.325  13.412   4.594  1.00  0.00           H  
ATOM    466  N   LEU A  30     -18.987  13.805   5.831  1.00  0.00           N  
ATOM    467  CA  LEU A  30     -19.654  13.959   7.116  1.00  0.00           C  
ATOM    468  C   LEU A  30     -21.133  13.631   7.010  1.00  0.00           C  
ATOM    469  O   LEU A  30     -21.710  13.043   7.928  1.00  0.00           O  
ATOM    470  CB  LEU A  30     -19.471  15.384   7.652  1.00  0.00           C  
ATOM    471  CG  LEU A  30     -18.049  15.754   8.090  1.00  0.00           C  
ATOM    472  CD1 LEU A  30     -17.994  17.252   8.390  1.00  0.00           C  
ATOM    473  CD2 LEU A  30     -17.662  14.929   9.316  1.00  0.00           C  
ATOM    474  H   LEU A  30     -18.603  14.620   5.361  1.00  0.00           H  
ATOM    475  HA  LEU A  30     -19.214  13.257   7.815  1.00  0.00           H  
ATOM    476 1HB  LEU A  30     -19.764  16.082   6.869  1.00  0.00           H  
ATOM    477 2HB  LEU A  30     -20.133  15.527   8.504  1.00  0.00           H  
ATOM    478  HG  LEU A  30     -17.353  15.541   7.289  1.00  0.00           H  
ATOM    479 1HD1 LEU A  30     -16.987  17.531   8.687  1.00  0.00           H  
ATOM    480 2HD1 LEU A  30     -18.266  17.809   7.495  1.00  0.00           H  
ATOM    481 3HD1 LEU A  30     -18.691  17.491   9.191  1.00  0.00           H  
ATOM    482 1HD2 LEU A  30     -16.663  15.179   9.625  1.00  0.00           H  
ATOM    483 2HD2 LEU A  30     -18.352  15.132  10.126  1.00  0.00           H  
ATOM    484 3HD2 LEU A  30     -17.692  13.883   9.075  1.00  0.00           H  
ATOM    485  N   GLU A  31     -21.744  13.987   5.886  1.00  0.00           N  
ATOM    486  CA  GLU A  31     -23.139  13.648   5.670  1.00  0.00           C  
ATOM    487  C   GLU A  31     -23.285  12.132   5.597  1.00  0.00           C  
ATOM    488  O   GLU A  31     -24.233  11.565   6.146  1.00  0.00           O  
ATOM    489  CB  GLU A  31     -23.672  14.310   4.395  1.00  0.00           C  
ATOM    490  CG  GLU A  31     -23.805  15.833   4.491  1.00  0.00           C  
ATOM    491  CD  GLU A  31     -24.271  16.469   3.211  1.00  0.00           C  
ATOM    492  OE1 GLU A  31     -24.493  15.755   2.267  1.00  0.00           O  
ATOM    493  OE2 GLU A  31     -24.393  17.676   3.175  1.00  0.00           O  
ATOM    494  H   GLU A  31     -21.230  14.504   5.178  1.00  0.00           H  
ATOM    495  HA  GLU A  31     -23.724  14.010   6.517  1.00  0.00           H  
ATOM    496 1HB  GLU A  31     -23.005  14.089   3.562  1.00  0.00           H  
ATOM    497 2HB  GLU A  31     -24.651  13.898   4.150  1.00  0.00           H  
ATOM    498 1HG  GLU A  31     -24.509  16.079   5.286  1.00  0.00           H  
ATOM    499 2HG  GLU A  31     -22.839  16.250   4.760  1.00  0.00           H  
ATOM    500  N   ARG A  32     -22.313  11.474   4.958  1.00  0.00           N  
ATOM    501  CA  ARG A  32     -22.307  10.018   4.875  1.00  0.00           C  
ATOM    502  C   ARG A  32     -22.159   9.380   6.257  1.00  0.00           C  
ATOM    503  O   ARG A  32     -22.837   8.398   6.565  1.00  0.00           O  
ATOM    504  CB  ARG A  32     -21.186   9.532   3.960  1.00  0.00           C  
ATOM    505  CG  ARG A  32     -21.422   9.768   2.468  1.00  0.00           C  
ATOM    506  CD  ARG A  32     -20.251   9.353   1.633  1.00  0.00           C  
ATOM    507  NE  ARG A  32     -20.462   9.643   0.215  1.00  0.00           N  
ATOM    508  CZ  ARG A  32     -21.059   8.823  -0.672  1.00  0.00           C  
ATOM    509  NH1 ARG A  32     -21.507   7.635  -0.305  1.00  0.00           N  
ATOM    510  NH2 ARG A  32     -21.187   9.228  -1.922  1.00  0.00           N  
ATOM    511  H   ARG A  32     -21.577  12.007   4.505  1.00  0.00           H  
ATOM    512  HA  ARG A  32     -23.259   9.697   4.447  1.00  0.00           H  
ATOM    513 1HB  ARG A  32     -20.259  10.028   4.228  1.00  0.00           H  
ATOM    514 2HB  ARG A  32     -21.035   8.463   4.112  1.00  0.00           H  
ATOM    515 1HG  ARG A  32     -22.291   9.188   2.151  1.00  0.00           H  
ATOM    516 2HG  ARG A  32     -21.611  10.827   2.294  1.00  0.00           H  
ATOM    517 1HD  ARG A  32     -19.366   9.898   1.964  1.00  0.00           H  
ATOM    518 2HD  ARG A  32     -20.078   8.284   1.746  1.00  0.00           H  
ATOM    519  HE  ARG A  32     -20.138  10.543  -0.141  1.00  0.00           H  
ATOM    520 1HH1 ARG A  32     -21.404   7.327   0.650  1.00  0.00           H  
ATOM    521 2HH1 ARG A  32     -21.949   7.030  -0.983  1.00  0.00           H  
ATOM    522 1HH2 ARG A  32     -20.832  10.147  -2.185  1.00  0.00           H  
ATOM    523 2HH2 ARG A  32     -21.628   8.637  -2.608  1.00  0.00           H  
ATOM    524  N   LEU A  33     -21.300   9.952   7.103  1.00  0.00           N  
ATOM    525  CA  LEU A  33     -21.121   9.429   8.456  1.00  0.00           C  
ATOM    526  C   LEU A  33     -22.390   9.599   9.275  1.00  0.00           C  
ATOM    527  O   LEU A  33     -22.738   8.727  10.071  1.00  0.00           O  
ATOM    528  CB  LEU A  33     -19.958  10.134   9.170  1.00  0.00           C  
ATOM    529  CG  LEU A  33     -18.548   9.861   8.617  1.00  0.00           C  
ATOM    530  CD1 LEU A  33     -17.547  10.760   9.334  1.00  0.00           C  
ATOM    531  CD2 LEU A  33     -18.188   8.395   8.803  1.00  0.00           C  
ATOM    532  H   LEU A  33     -20.747  10.742   6.788  1.00  0.00           H  
ATOM    533  HA  LEU A  33     -20.909   8.366   8.388  1.00  0.00           H  
ATOM    534 1HB  LEU A  33     -20.125  11.209   9.115  1.00  0.00           H  
ATOM    535 2HB  LEU A  33     -19.967   9.842  10.221  1.00  0.00           H  
ATOM    536  HG  LEU A  33     -18.527  10.100   7.559  1.00  0.00           H  
ATOM    537 1HD1 LEU A  33     -16.551  10.590   8.933  1.00  0.00           H  
ATOM    538 2HD1 LEU A  33     -17.824  11.789   9.174  1.00  0.00           H  
ATOM    539 3HD1 LEU A  33     -17.553  10.546  10.404  1.00  0.00           H  
ATOM    540 1HD2 LEU A  33     -17.189   8.221   8.399  1.00  0.00           H  
ATOM    541 2HD2 LEU A  33     -18.203   8.145   9.861  1.00  0.00           H  
ATOM    542 3HD2 LEU A  33     -18.898   7.764   8.274  1.00  0.00           H  
ATOM    543  N   ASP A  34     -23.089  10.710   9.076  1.00  0.00           N  
ATOM    544  CA  ASP A  34     -24.325  10.953   9.807  1.00  0.00           C  
ATOM    545  C   ASP A  34     -25.363   9.897   9.446  1.00  0.00           C  
ATOM    546  O   ASP A  34     -26.016   9.331  10.325  1.00  0.00           O  
ATOM    547  CB  ASP A  34     -24.863  12.356   9.507  1.00  0.00           C  
ATOM    548  CG  ASP A  34     -26.072  12.738  10.353  1.00  0.00           C  
ATOM    549  OD1 ASP A  34     -25.931  12.828  11.550  1.00  0.00           O  
ATOM    550  OD2 ASP A  34     -27.129  12.931   9.795  1.00  0.00           O  
ATOM    551  H   ASP A  34     -22.749  11.409   8.424  1.00  0.00           H  
ATOM    552  HA  ASP A  34     -24.117  10.879  10.875  1.00  0.00           H  
ATOM    553 1HB  ASP A  34     -24.072  13.092   9.672  1.00  0.00           H  
ATOM    554 2HB  ASP A  34     -25.146  12.417   8.455  1.00  0.00           H  
ATOM    555  N   GLU A  35     -25.479   9.597   8.152  1.00  0.00           N  
ATOM    556  CA  GLU A  35     -26.403   8.568   7.697  1.00  0.00           C  
ATOM    557  C   GLU A  35     -25.999   7.199   8.239  1.00  0.00           C  
ATOM    558  O   GLU A  35     -26.851   6.412   8.655  1.00  0.00           O  
ATOM    559  CB  GLU A  35     -26.442   8.524   6.167  1.00  0.00           C  
ATOM    560  CG  GLU A  35     -27.108   9.734   5.513  1.00  0.00           C  
ATOM    561  CD  GLU A  35     -26.981   9.729   4.009  1.00  0.00           C  
ATOM    562  OE1 GLU A  35     -26.302   8.873   3.493  1.00  0.00           O  
ATOM    563  OE2 GLU A  35     -27.564  10.579   3.377  1.00  0.00           O  
ATOM    564  H   GLU A  35     -24.932  10.110   7.470  1.00  0.00           H  
ATOM    565  HA  GLU A  35     -27.398   8.804   8.069  1.00  0.00           H  
ATOM    566 1HB  GLU A  35     -25.420   8.464   5.782  1.00  0.00           H  
ATOM    567 2HB  GLU A  35     -26.967   7.628   5.839  1.00  0.00           H  
ATOM    568 1HG  GLU A  35     -28.167   9.740   5.779  1.00  0.00           H  
ATOM    569 2HG  GLU A  35     -26.656  10.642   5.909  1.00  0.00           H  
ATOM    570  N   ALA A  36     -24.696   6.925   8.251  1.00  0.00           N  
ATOM    571  CA  ALA A  36     -24.179   5.650   8.732  1.00  0.00           C  
ATOM    572  C   ALA A  36     -24.555   5.410  10.192  1.00  0.00           C  
ATOM    573  O   ALA A  36     -24.888   4.289  10.576  1.00  0.00           O  
ATOM    574  CB  ALA A  36     -22.671   5.605   8.565  1.00  0.00           C  
ATOM    575  H   ALA A  36     -24.043   7.611   7.879  1.00  0.00           H  
ATOM    576  HA  ALA A  36     -24.627   4.856   8.135  1.00  0.00           H  
ATOM    577 1HB  ALA A  36     -22.288   4.639   8.893  1.00  0.00           H  
ATOM    578 2HB  ALA A  36     -22.418   5.759   7.515  1.00  0.00           H  
ATOM    579 3HB  ALA A  36     -22.225   6.395   9.165  1.00  0.00           H  
ATOM    580  N   VAL A  37     -24.504   6.473  10.997  1.00  0.00           N  
ATOM    581  CA  VAL A  37     -24.859   6.377  12.409  1.00  0.00           C  
ATOM    582  C   VAL A  37     -26.371   6.223  12.574  1.00  0.00           C  
ATOM    583  O   VAL A  37     -26.835   5.392  13.363  1.00  0.00           O  
ATOM    584  CB  VAL A  37     -24.337   7.602  13.197  1.00  0.00           C  
ATOM    585  CG1 VAL A  37     -24.847   7.564  14.629  1.00  0.00           C  
ATOM    586  CG2 VAL A  37     -22.803   7.579  13.195  1.00  0.00           C  
ATOM    587  H   VAL A  37     -24.196   7.361  10.617  1.00  0.00           H  
ATOM    588  HA  VAL A  37     -24.378   5.493  12.824  1.00  0.00           H  
ATOM    589  HB  VAL A  37     -24.703   8.521  12.727  1.00  0.00           H  
ATOM    590 1HG1 VAL A  37     -24.468   8.429  15.170  1.00  0.00           H  
ATOM    591 2HG1 VAL A  37     -25.936   7.582  14.642  1.00  0.00           H  
ATOM    592 3HG1 VAL A  37     -24.493   6.651  15.102  1.00  0.00           H  
ATOM    593 1HG2 VAL A  37     -22.426   8.442  13.746  1.00  0.00           H  
ATOM    594 2HG2 VAL A  37     -22.455   6.660  13.667  1.00  0.00           H  
ATOM    595 3HG2 VAL A  37     -22.433   7.617  12.175  1.00  0.00           H  
ATOM    596  N   LYS A  38     -27.150   6.998  11.822  1.00  0.00           N  
ATOM    597  CA  LYS A  38     -28.605   6.891  11.872  1.00  0.00           C  
ATOM    598  C   LYS A  38     -29.077   5.489  11.484  1.00  0.00           C  
ATOM    599  O   LYS A  38     -30.079   4.996  11.996  1.00  0.00           O  
ATOM    600  CB  LYS A  38     -29.255   7.930  10.961  1.00  0.00           C  
ATOM    601  CG  LYS A  38     -29.208   9.355  11.497  1.00  0.00           C  
ATOM    602  CD  LYS A  38     -29.919  10.321  10.552  1.00  0.00           C  
ATOM    603  CE  LYS A  38     -30.284  11.631  11.243  1.00  0.00           C  
ATOM    604  NZ  LYS A  38     -29.089  12.430  11.607  1.00  0.00           N  
ATOM    605  H   LYS A  38     -26.725   7.685  11.202  1.00  0.00           H  
ATOM    606  HA  LYS A  38     -28.931   7.078  12.897  1.00  0.00           H  
ATOM    607 1HB  LYS A  38     -28.753   7.922   9.997  1.00  0.00           H  
ATOM    608 2HB  LYS A  38     -30.299   7.665  10.789  1.00  0.00           H  
ATOM    609 1HG  LYS A  38     -29.679   9.398  12.479  1.00  0.00           H  
ATOM    610 2HG  LYS A  38     -28.168   9.660  11.600  1.00  0.00           H  
ATOM    611 1HD  LYS A  38     -29.264  10.545   9.703  1.00  0.00           H  
ATOM    612 2HD  LYS A  38     -30.828   9.861  10.171  1.00  0.00           H  
ATOM    613 1HE  LYS A  38     -30.910  12.224  10.576  1.00  0.00           H  
ATOM    614 2HE  LYS A  38     -30.845  11.409  12.148  1.00  0.00           H  
ATOM    615 1HZ  LYS A  38     -29.376  13.283  12.061  1.00  0.00           H  
ATOM    616 2HZ  LYS A  38     -28.503  11.901  12.234  1.00  0.00           H  
ATOM    617 3HZ  LYS A  38     -28.556  12.661  10.775  1.00  0.00           H  
ATOM    618  N   ALA A  39     -28.331   4.845  10.588  1.00  0.00           N  
ATOM    619  CA  ALA A  39     -28.660   3.510  10.106  1.00  0.00           C  
ATOM    620  C   ALA A  39     -28.273   2.420  11.103  1.00  0.00           C  
ATOM    621  O   ALA A  39     -28.532   1.241  10.859  1.00  0.00           O  
ATOM    622  CB  ALA A  39     -27.964   3.255   8.781  1.00  0.00           C  
ATOM    623  H   ALA A  39     -27.532   5.320  10.184  1.00  0.00           H  
ATOM    624  HA  ALA A  39     -29.740   3.462   9.956  1.00  0.00           H  
ATOM    625 1HB  ALA A  39     -28.242   2.266   8.414  1.00  0.00           H  
ATOM    626 2HB  ALA A  39     -28.266   4.019   8.062  1.00  0.00           H  
ATOM    627 3HB  ALA A  39     -26.885   3.297   8.924  1.00  0.00           H  
ATOM    628  N   GLY A  40     -27.651   2.808  12.219  1.00  0.00           N  
ATOM    629  CA  GLY A  40     -27.225   1.853  13.238  1.00  0.00           C  
ATOM    630  C   GLY A  40     -25.710   1.658  13.289  1.00  0.00           C  
ATOM    631  O   GLY A  40     -25.216   0.702  13.896  1.00  0.00           O  
ATOM    632  H   GLY A  40     -27.475   3.790  12.378  1.00  0.00           H  
ATOM    633 1HA  GLY A  40     -27.567   2.213  14.204  1.00  0.00           H  
ATOM    634 2HA  GLY A  40     -27.713   0.897  13.076  1.00  0.00           H  
ATOM    635  N   GLY A  41     -24.961   2.554  12.648  1.00  0.00           N  
ATOM    636  CA  GLY A  41     -23.510   2.477  12.682  1.00  0.00           C  
ATOM    637  C   GLY A  41     -22.965   2.988  14.010  1.00  0.00           C  
ATOM    638  O   GLY A  41     -23.671   3.662  14.770  1.00  0.00           O  
ATOM    639  H   GLY A  41     -25.390   3.313  12.135  1.00  0.00           H  
ATOM    640 1HA  GLY A  41     -23.197   1.445  12.538  1.00  0.00           H  
ATOM    641 2HA  GLY A  41     -23.083   3.052  11.860  1.00  0.00           H  
ATOM    642  N   ASP A  42     -21.712   2.655  14.299  1.00  0.00           N  
ATOM    643  CA  ASP A  42     -21.071   3.030  15.552  1.00  0.00           C  
ATOM    644  C   ASP A  42     -20.667   4.506  15.656  1.00  0.00           C  
ATOM    645  O   ASP A  42     -20.194   5.106  14.685  1.00  0.00           O  
ATOM    646  CB  ASP A  42     -19.847   2.169  15.805  1.00  0.00           C  
ATOM    647  CG  ASP A  42     -19.321   2.368  17.188  1.00  0.00           C  
ATOM    648  OD1 ASP A  42     -18.487   3.224  17.355  1.00  0.00           O  
ATOM    649  OD2 ASP A  42     -19.759   1.688  18.080  1.00  0.00           O  
ATOM    650  H   ASP A  42     -21.188   2.103  13.627  1.00  0.00           H  
ATOM    651  HA  ASP A  42     -21.784   2.836  16.357  1.00  0.00           H  
ATOM    652 1HB  ASP A  42     -20.098   1.117  15.656  1.00  0.00           H  
ATOM    653 2HB  ASP A  42     -19.073   2.430  15.091  1.00  0.00           H  
ATOM    654  N   ILE A  43     -20.833   5.058  16.859  1.00  0.00           N  
ATOM    655  CA  ILE A  43     -20.471   6.437  17.182  1.00  0.00           C  
ATOM    656  C   ILE A  43     -18.966   6.652  17.211  1.00  0.00           C  
ATOM    657  O   ILE A  43     -18.476   7.679  16.738  1.00  0.00           O  
ATOM    658  CB  ILE A  43     -21.058   6.852  18.551  1.00  0.00           C  
ATOM    659  CG1 ILE A  43     -22.558   7.260  18.419  1.00  0.00           C  
ATOM    660  CG2 ILE A  43     -20.245   8.019  19.165  1.00  0.00           C  
ATOM    661  CD1 ILE A  43     -23.460   6.203  17.804  1.00  0.00           C  
ATOM    662  H   ILE A  43     -21.235   4.488  17.591  1.00  0.00           H  
ATOM    663  HA  ILE A  43     -20.891   7.086  16.413  1.00  0.00           H  
ATOM    664  HB  ILE A  43     -21.014   6.001  19.225  1.00  0.00           H  
ATOM    665 1HG1 ILE A  43     -22.938   7.494  19.416  1.00  0.00           H  
ATOM    666 2HG1 ILE A  43     -22.627   8.153  17.810  1.00  0.00           H  
ATOM    667 1HG2 ILE A  43     -20.670   8.270  20.125  1.00  0.00           H  
ATOM    668 2HG2 ILE A  43     -19.208   7.731  19.301  1.00  0.00           H  
ATOM    669 3HG2 ILE A  43     -20.291   8.886  18.514  1.00  0.00           H  
ATOM    670 1HD1 ILE A  43     -24.478   6.583  17.764  1.00  0.00           H  
ATOM    671 2HD1 ILE A  43     -23.130   5.976  16.795  1.00  0.00           H  
ATOM    672 3HD1 ILE A  43     -23.433   5.300  18.413  1.00  0.00           H  
ATOM    673  N   GLU A  44     -18.227   5.718  17.815  1.00  0.00           N  
ATOM    674  CA  GLU A  44     -16.784   5.867  17.946  1.00  0.00           C  
ATOM    675  C   GLU A  44     -16.126   5.808  16.580  1.00  0.00           C  
ATOM    676  O   GLU A  44     -15.176   6.546  16.310  1.00  0.00           O  
ATOM    677  CB  GLU A  44     -16.192   4.799  18.871  1.00  0.00           C  
ATOM    678  CG  GLU A  44     -14.693   4.953  19.117  1.00  0.00           C  
ATOM    679  CD  GLU A  44     -14.169   4.040  20.199  1.00  0.00           C  
ATOM    680  OE1 GLU A  44     -14.782   3.961  21.234  1.00  0.00           O  
ATOM    681  OE2 GLU A  44     -13.141   3.434  19.995  1.00  0.00           O  
ATOM    682  H   GLU A  44     -18.670   4.876  18.166  1.00  0.00           H  
ATOM    683  HA  GLU A  44     -16.573   6.845  18.379  1.00  0.00           H  
ATOM    684 1HB  GLU A  44     -16.698   4.833  19.837  1.00  0.00           H  
ATOM    685 2HB  GLU A  44     -16.361   3.809  18.446  1.00  0.00           H  
ATOM    686 1HG  GLU A  44     -14.162   4.736  18.190  1.00  0.00           H  
ATOM    687 2HG  GLU A  44     -14.484   5.989  19.386  1.00  0.00           H  
ATOM    688  N   GLU A  45     -16.637   4.936  15.718  1.00  0.00           N  
ATOM    689  CA  GLU A  45     -16.066   4.828  14.383  1.00  0.00           C  
ATOM    690  C   GLU A  45     -16.314   6.105  13.593  1.00  0.00           C  
ATOM    691  O   GLU A  45     -15.418   6.585  12.889  1.00  0.00           O  
ATOM    692  CB  GLU A  45     -16.644   3.625  13.640  1.00  0.00           C  
ATOM    693  CG  GLU A  45     -16.177   2.266  14.172  1.00  0.00           C  
ATOM    694  CD  GLU A  45     -14.690   2.070  14.035  1.00  0.00           C  
ATOM    695  OE1 GLU A  45     -14.157   2.432  13.014  1.00  0.00           O  
ATOM    696  OE2 GLU A  45     -14.084   1.566  14.956  1.00  0.00           O  
ATOM    697  H   GLU A  45     -17.409   4.344  16.009  1.00  0.00           H  
ATOM    698  HA  GLU A  45     -14.992   4.691  14.483  1.00  0.00           H  
ATOM    699 1HB  GLU A  45     -17.730   3.652  13.690  1.00  0.00           H  
ATOM    700 2HB  GLU A  45     -16.363   3.684  12.588  1.00  0.00           H  
ATOM    701 1HG  GLU A  45     -16.447   2.189  15.227  1.00  0.00           H  
ATOM    702 2HG  GLU A  45     -16.694   1.483  13.630  1.00  0.00           H  
ATOM    703  N   ALA A  46     -17.500   6.691  13.734  1.00  0.00           N  
ATOM    704  CA  ALA A  46     -17.797   7.954  13.074  1.00  0.00           C  
ATOM    705  C   ALA A  46     -16.906   9.071  13.616  1.00  0.00           C  
ATOM    706  O   ALA A  46     -16.458   9.935  12.866  1.00  0.00           O  
ATOM    707  CB  ALA A  46     -19.258   8.311  13.257  1.00  0.00           C  
ATOM    708  H   ALA A  46     -18.217   6.244  14.298  1.00  0.00           H  
ATOM    709  HA  ALA A  46     -17.584   7.841  12.011  1.00  0.00           H  
ATOM    710 1HB  ALA A  46     -19.479   9.245  12.741  1.00  0.00           H  
ATOM    711 2HB  ALA A  46     -19.875   7.512  12.847  1.00  0.00           H  
ATOM    712 3HB  ALA A  46     -19.471   8.422  14.317  1.00  0.00           H  
ATOM    713  N   ALA A  47     -16.651   9.048  14.927  1.00  0.00           N  
ATOM    714  CA  ALA A  47     -15.809  10.072  15.546  1.00  0.00           C  
ATOM    715  C   ALA A  47     -14.384   9.998  15.006  1.00  0.00           C  
ATOM    716  O   ALA A  47     -13.777  11.029  14.696  1.00  0.00           O  
ATOM    717  CB  ALA A  47     -15.809   9.898  17.057  1.00  0.00           C  
ATOM    718  H   ALA A  47     -17.067   8.327  15.504  1.00  0.00           H  
ATOM    719  HA  ALA A  47     -16.219  11.049  15.295  1.00  0.00           H  
ATOM    720 1HB  ALA A  47     -15.202  10.677  17.515  1.00  0.00           H  
ATOM    721 2HB  ALA A  47     -16.830   9.966  17.427  1.00  0.00           H  
ATOM    722 3HB  ALA A  47     -15.397   8.920  17.310  1.00  0.00           H  
ATOM    723  N   LYS A  48     -13.863   8.783  14.859  1.00  0.00           N  
ATOM    724  CA  LYS A  48     -12.525   8.597  14.313  1.00  0.00           C  
ATOM    725  C   LYS A  48     -12.473   9.050  12.861  1.00  0.00           C  
ATOM    726  O   LYS A  48     -11.495   9.660  12.420  1.00  0.00           O  
ATOM    727  CB  LYS A  48     -12.091   7.137  14.423  1.00  0.00           C  
ATOM    728  CG  LYS A  48     -11.785   6.663  15.849  1.00  0.00           C  
ATOM    729  CD  LYS A  48     -11.148   5.268  15.856  1.00  0.00           C  
ATOM    730  CE  LYS A  48     -12.165   4.192  15.489  1.00  0.00           C  
ATOM    731  NZ  LYS A  48     -11.617   2.815  15.659  1.00  0.00           N  
ATOM    732  H   LYS A  48     -14.399   7.970  15.152  1.00  0.00           H  
ATOM    733  HA  LYS A  48     -11.830   9.215  14.881  1.00  0.00           H  
ATOM    734 1HB  LYS A  48     -12.879   6.504  14.017  1.00  0.00           H  
ATOM    735 2HB  LYS A  48     -11.199   6.978  13.817  1.00  0.00           H  
ATOM    736 1HG  LYS A  48     -11.102   7.372  16.325  1.00  0.00           H  
ATOM    737 2HG  LYS A  48     -12.706   6.632  16.429  1.00  0.00           H  
ATOM    738 1HD  LYS A  48     -10.322   5.235  15.145  1.00  0.00           H  
ATOM    739 2HD  LYS A  48     -10.758   5.052  16.850  1.00  0.00           H  
ATOM    740 1HE  LYS A  48     -13.043   4.304  16.125  1.00  0.00           H  
ATOM    741 2HE  LYS A  48     -12.466   4.320  14.450  1.00  0.00           H  
ATOM    742 1HZ  LYS A  48     -12.341   2.142  15.407  1.00  0.00           H  
ATOM    743 2HZ  LYS A  48     -10.813   2.687  15.063  1.00  0.00           H  
ATOM    744 3HZ  LYS A  48     -11.350   2.678  16.620  1.00  0.00           H  
ATOM    745  N   ALA A  49     -13.539   8.751  12.117  1.00  0.00           N  
ATOM    746  CA  ALA A  49     -13.627   9.145  10.721  1.00  0.00           C  
ATOM    747  C   ALA A  49     -13.625  10.663  10.589  1.00  0.00           C  
ATOM    748  O   ALA A  49     -12.979  11.207   9.694  1.00  0.00           O  
ATOM    749  CB  ALA A  49     -14.879   8.564  10.095  1.00  0.00           C  
ATOM    750  H   ALA A  49     -14.297   8.219  12.529  1.00  0.00           H  
ATOM    751  HA  ALA A  49     -12.754   8.761  10.201  1.00  0.00           H  
ATOM    752 1HB  ALA A  49     -14.927   8.846   9.044  1.00  0.00           H  
ATOM    753 2HB  ALA A  49     -14.859   7.478  10.181  1.00  0.00           H  
ATOM    754 3HB  ALA A  49     -15.747   8.949  10.616  1.00  0.00           H  
ATOM    755  N   SER A  50     -14.325  11.348  11.492  1.00  0.00           N  
ATOM    756  CA  SER A  50     -14.363  12.804  11.461  1.00  0.00           C  
ATOM    757  C   SER A  50     -12.974  13.378  11.682  1.00  0.00           C  
ATOM    758  O   SER A  50     -12.573  14.328  11.006  1.00  0.00           O  
ATOM    759  CB  SER A  50     -15.322  13.341  12.504  1.00  0.00           C  
ATOM    760  OG  SER A  50     -15.372  14.748  12.452  1.00  0.00           O  
ATOM    761  H   SER A  50     -14.855  10.846  12.199  1.00  0.00           H  
ATOM    762  HA  SER A  50     -14.710  13.125  10.481  1.00  0.00           H  
ATOM    763 1HB  SER A  50     -16.312  12.935  12.315  1.00  0.00           H  
ATOM    764 2HB  SER A  50     -15.021  13.015  13.499  1.00  0.00           H  
ATOM    765  HG  SER A  50     -14.552  15.060  12.855  1.00  0.00           H  
ATOM    766  N   PHE A  51     -12.225  12.798  12.618  1.00  0.00           N  
ATOM    767  CA  PHE A  51     -10.862  13.246  12.863  1.00  0.00           C  
ATOM    768  C   PHE A  51     -10.043  13.144  11.584  1.00  0.00           C  
ATOM    769  O   PHE A  51      -9.365  14.093  11.187  1.00  0.00           O  
ATOM    770  CB  PHE A  51     -10.192  12.406  13.950  1.00  0.00           C  
ATOM    771  CG  PHE A  51      -8.792  12.834  14.268  1.00  0.00           C  
ATOM    772  CD1 PHE A  51      -8.555  13.827  15.199  1.00  0.00           C  
ATOM    773  CD2 PHE A  51      -7.711  12.248  13.629  1.00  0.00           C  
ATOM    774  CE1 PHE A  51      -7.273  14.226  15.489  1.00  0.00           C  
ATOM    775  CE2 PHE A  51      -6.425  12.646  13.918  1.00  0.00           C  
ATOM    776  CZ  PHE A  51      -6.205  13.634  14.850  1.00  0.00           C  
ATOM    777  H   PHE A  51     -12.617  12.038  13.174  1.00  0.00           H  
ATOM    778  HA  PHE A  51     -10.888  14.287  13.178  1.00  0.00           H  
ATOM    779 1HB  PHE A  51     -10.779  12.455  14.853  1.00  0.00           H  
ATOM    780 2HB  PHE A  51     -10.161  11.365  13.638  1.00  0.00           H  
ATOM    781  HD1 PHE A  51      -9.393  14.294  15.708  1.00  0.00           H  
ATOM    782  HD2 PHE A  51      -7.887  11.467  12.889  1.00  0.00           H  
ATOM    783  HE1 PHE A  51      -7.103  15.005  16.224  1.00  0.00           H  
ATOM    784  HE2 PHE A  51      -5.581  12.176  13.411  1.00  0.00           H  
ATOM    785  HZ  PHE A  51      -5.189  13.945  15.082  1.00  0.00           H  
ATOM    786  N   LYS A  52     -10.113  11.979  10.936  1.00  0.00           N  
ATOM    787  CA  LYS A  52      -9.371  11.745   9.704  1.00  0.00           C  
ATOM    788  C   LYS A  52      -9.756  12.743   8.616  1.00  0.00           C  
ATOM    789  O   LYS A  52      -8.888  13.279   7.933  1.00  0.00           O  
ATOM    790  CB  LYS A  52      -9.589  10.311   9.217  1.00  0.00           C  
ATOM    791  CG  LYS A  52      -8.834   9.935   7.937  1.00  0.00           C  
ATOM    792  CD  LYS A  52      -9.003   8.447   7.636  1.00  0.00           C  
ATOM    793  CE  LYS A  52      -8.090   7.978   6.511  1.00  0.00           C  
ATOM    794  NZ  LYS A  52      -8.545   8.445   5.166  1.00  0.00           N  
ATOM    795  H   LYS A  52     -10.684  11.232  11.320  1.00  0.00           H  
ATOM    796  HA  LYS A  52      -8.310  11.880   9.917  1.00  0.00           H  
ATOM    797 1HB  LYS A  52      -9.273   9.617   9.997  1.00  0.00           H  
ATOM    798 2HB  LYS A  52     -10.650  10.145   9.045  1.00  0.00           H  
ATOM    799 1HG  LYS A  52      -9.231  10.518   7.101  1.00  0.00           H  
ATOM    800 2HG  LYS A  52      -7.776  10.170   8.050  1.00  0.00           H  
ATOM    801 1HD  LYS A  52      -8.779   7.874   8.537  1.00  0.00           H  
ATOM    802 2HD  LYS A  52     -10.038   8.255   7.355  1.00  0.00           H  
ATOM    803 1HE  LYS A  52      -7.084   8.350   6.693  1.00  0.00           H  
ATOM    804 2HE  LYS A  52      -8.068   6.887   6.515  1.00  0.00           H  
ATOM    805 1HZ  LYS A  52      -7.912   8.098   4.464  1.00  0.00           H  
ATOM    806 2HZ  LYS A  52      -9.471   8.089   4.983  1.00  0.00           H  
ATOM    807 3HZ  LYS A  52      -8.564   9.462   5.118  1.00  0.00           H  
ATOM    808  N   LEU A  53     -11.057  12.993   8.463  1.00  0.00           N  
ATOM    809  CA  LEU A  53     -11.518  13.916   7.431  1.00  0.00           C  
ATOM    810  C   LEU A  53     -11.015  15.325   7.689  1.00  0.00           C  
ATOM    811  O   LEU A  53     -10.573  16.012   6.766  1.00  0.00           O  
ATOM    812  CB  LEU A  53     -13.051  13.944   7.399  1.00  0.00           C  
ATOM    813  CG  LEU A  53     -13.747  12.685   6.887  1.00  0.00           C  
ATOM    814  CD1 LEU A  53     -15.236  12.780   7.223  1.00  0.00           C  
ATOM    815  CD2 LEU A  53     -13.527  12.558   5.383  1.00  0.00           C  
ATOM    816  H   LEU A  53     -11.731  12.517   9.047  1.00  0.00           H  
ATOM    817  HA  LEU A  53     -11.133  13.586   6.472  1.00  0.00           H  
ATOM    818 1HB  LEU A  53     -13.415  14.129   8.408  1.00  0.00           H  
ATOM    819 2HB  LEU A  53     -13.367  14.773   6.768  1.00  0.00           H  
ATOM    820  HG  LEU A  53     -13.336  11.813   7.380  1.00  0.00           H  
ATOM    821 1HD1 LEU A  53     -15.754  11.892   6.877  1.00  0.00           H  
ATOM    822 2HD1 LEU A  53     -15.353  12.865   8.307  1.00  0.00           H  
ATOM    823 3HD1 LEU A  53     -15.669  13.656   6.743  1.00  0.00           H  
ATOM    824 1HD2 LEU A  53     -14.025  11.659   5.021  1.00  0.00           H  
ATOM    825 2HD2 LEU A  53     -13.940  13.433   4.879  1.00  0.00           H  
ATOM    826 3HD2 LEU A  53     -12.464  12.488   5.168  1.00  0.00           H  
ATOM    827  N   ALA A  54     -11.057  15.753   8.944  1.00  0.00           N  
ATOM    828  CA  ALA A  54     -10.568  17.074   9.278  1.00  0.00           C  
ATOM    829  C   ALA A  54      -9.079  17.165   8.982  1.00  0.00           C  
ATOM    830  O   ALA A  54      -8.614  18.144   8.397  1.00  0.00           O  
ATOM    831  CB  ALA A  54     -10.836  17.385  10.733  1.00  0.00           C  
ATOM    832  H   ALA A  54     -11.450  15.158   9.671  1.00  0.00           H  
ATOM    833  HA  ALA A  54     -11.086  17.802   8.652  1.00  0.00           H  
ATOM    834 1HB  ALA A  54     -10.481  18.384  10.949  1.00  0.00           H  
ATOM    835 2HB  ALA A  54     -11.903  17.323  10.926  1.00  0.00           H  
ATOM    836 3HB  ALA A  54     -10.312  16.661  11.358  1.00  0.00           H  
ATOM    837  N   LYS A  55      -8.345  16.106   9.330  1.00  0.00           N  
ATOM    838  CA  LYS A  55      -6.909  16.061   9.110  1.00  0.00           C  
ATOM    839  C   LYS A  55      -6.578  16.201   7.633  1.00  0.00           C  
ATOM    840  O   LYS A  55      -5.635  16.906   7.274  1.00  0.00           O  
ATOM    841  CB  LYS A  55      -6.322  14.761   9.669  1.00  0.00           C  
ATOM    842  CG  LYS A  55      -4.817  14.588   9.466  1.00  0.00           C  
ATOM    843  CD  LYS A  55      -4.013  15.648  10.206  1.00  0.00           C  
ATOM    844  CE  LYS A  55      -2.569  15.210  10.398  1.00  0.00           C  
ATOM    845  NZ  LYS A  55      -1.905  14.886   9.102  1.00  0.00           N  
ATOM    846  H   LYS A  55      -8.794  15.326   9.800  1.00  0.00           H  
ATOM    847  HA  LYS A  55      -6.454  16.896   9.633  1.00  0.00           H  
ATOM    848 1HB  LYS A  55      -6.524  14.704  10.740  1.00  0.00           H  
ATOM    849 2HB  LYS A  55      -6.816  13.910   9.204  1.00  0.00           H  
ATOM    850 1HG  LYS A  55      -4.516  13.602   9.823  1.00  0.00           H  
ATOM    851 2HG  LYS A  55      -4.589  14.649   8.399  1.00  0.00           H  
ATOM    852 1HD  LYS A  55      -4.020  16.580   9.634  1.00  0.00           H  
ATOM    853 2HD  LYS A  55      -4.458  15.835  11.179  1.00  0.00           H  
ATOM    854 1HE  LYS A  55      -2.016  16.011  10.885  1.00  0.00           H  
ATOM    855 2HE  LYS A  55      -2.551  14.329  11.036  1.00  0.00           H  
ATOM    856 1HZ  LYS A  55      -0.954  14.601   9.271  1.00  0.00           H  
ATOM    857 2HZ  LYS A  55      -2.401  14.135   8.642  1.00  0.00           H  
ATOM    858 3HZ  LYS A  55      -1.908  15.707   8.492  1.00  0.00           H  
ATOM    859  N   GLU A  56      -7.361  15.550   6.778  1.00  0.00           N  
ATOM    860  CA  GLU A  56      -7.137  15.645   5.344  1.00  0.00           C  
ATOM    861  C   GLU A  56      -7.301  17.085   4.859  1.00  0.00           C  
ATOM    862  O   GLU A  56      -6.505  17.559   4.048  1.00  0.00           O  
ATOM    863  CB  GLU A  56      -8.095  14.722   4.590  1.00  0.00           C  
ATOM    864  CG  GLU A  56      -7.793  13.233   4.750  1.00  0.00           C  
ATOM    865  CD  GLU A  56      -8.875  12.352   4.182  1.00  0.00           C  
ATOM    866  OE1 GLU A  56      -9.837  12.880   3.679  1.00  0.00           O  
ATOM    867  OE2 GLU A  56      -8.743  11.148   4.257  1.00  0.00           O  
ATOM    868  H   GLU A  56      -8.108  14.962   7.133  1.00  0.00           H  
ATOM    869  HA  GLU A  56      -6.114  15.331   5.133  1.00  0.00           H  
ATOM    870 1HB  GLU A  56      -9.112  14.891   4.944  1.00  0.00           H  
ATOM    871 2HB  GLU A  56      -8.075  14.964   3.527  1.00  0.00           H  
ATOM    872 1HG  GLU A  56      -6.856  13.009   4.236  1.00  0.00           H  
ATOM    873 2HG  GLU A  56      -7.657  13.007   5.804  1.00  0.00           H  
ATOM    874  N   SER A  57      -8.305  17.792   5.385  1.00  0.00           N  
ATOM    875  CA  SER A  57      -8.510  19.190   5.011  1.00  0.00           C  
ATOM    876  C   SER A  57      -7.336  20.047   5.471  1.00  0.00           C  
ATOM    877  O   SER A  57      -6.916  20.969   4.761  1.00  0.00           O  
ATOM    878  CB  SER A  57      -9.798  19.725   5.618  1.00  0.00           C  
ATOM    879  OG  SER A  57     -10.923  19.088   5.080  1.00  0.00           O  
ATOM    880  H   SER A  57      -8.946  17.345   6.030  1.00  0.00           H  
ATOM    881  HA  SER A  57      -8.580  19.251   3.924  1.00  0.00           H  
ATOM    882 1HB  SER A  57      -9.775  19.581   6.698  1.00  0.00           H  
ATOM    883 2HB  SER A  57      -9.865  20.797   5.432  1.00  0.00           H  
ATOM    884  HG  SER A  57     -10.954  19.338   4.155  1.00  0.00           H  
ATOM    885  N   PHE A  58      -6.794  19.734   6.646  1.00  0.00           N  
ATOM    886  CA  PHE A  58      -5.653  20.462   7.190  1.00  0.00           C  
ATOM    887  C   PHE A  58      -4.412  20.210   6.342  1.00  0.00           C  
ATOM    888  O   PHE A  58      -3.658  21.139   6.046  1.00  0.00           O  
ATOM    889  CB  PHE A  58      -5.374  20.037   8.637  1.00  0.00           C  
ATOM    890  CG  PHE A  58      -6.531  20.255   9.592  1.00  0.00           C  
ATOM    891  CD1 PHE A  58      -7.484  21.232   9.361  1.00  0.00           C  
ATOM    892  CD2 PHE A  58      -6.670  19.460  10.717  1.00  0.00           C  
ATOM    893  CE1 PHE A  58      -8.541  21.406  10.222  1.00  0.00           C  
ATOM    894  CE2 PHE A  58      -7.725  19.629  11.579  1.00  0.00           C  
ATOM    895  CZ  PHE A  58      -8.662  20.603  11.332  1.00  0.00           C  
ATOM    896  H   PHE A  58      -7.208  18.980   7.187  1.00  0.00           H  
ATOM    897  HA  PHE A  58      -5.864  21.532   7.160  1.00  0.00           H  
ATOM    898 1HB  PHE A  58      -5.110  18.977   8.658  1.00  0.00           H  
ATOM    899 2HB  PHE A  58      -4.518  20.589   9.016  1.00  0.00           H  
ATOM    900  HD1 PHE A  58      -7.401  21.861   8.488  1.00  0.00           H  
ATOM    901  HD2 PHE A  58      -5.931  18.686  10.912  1.00  0.00           H  
ATOM    902  HE1 PHE A  58      -9.282  22.180  10.016  1.00  0.00           H  
ATOM    903  HE2 PHE A  58      -7.820  18.992  12.456  1.00  0.00           H  
ATOM    904  HZ  PHE A  58      -9.498  20.734  12.015  1.00  0.00           H  
ATOM    905  N   ASP A  59      -4.212  18.957   5.929  1.00  0.00           N  
ATOM    906  CA  ASP A  59      -3.079  18.609   5.085  1.00  0.00           C  
ATOM    907  C   ASP A  59      -3.161  19.322   3.736  1.00  0.00           C  
ATOM    908  O   ASP A  59      -2.146  19.791   3.217  1.00  0.00           O  
ATOM    909  CB  ASP A  59      -3.001  17.096   4.866  1.00  0.00           C  
ATOM    910  CG  ASP A  59      -2.526  16.289   6.099  1.00  0.00           C  
ATOM    911  OD1 ASP A  59      -2.002  16.858   7.039  1.00  0.00           O  
ATOM    912  OD2 ASP A  59      -2.687  15.090   6.071  1.00  0.00           O  
ATOM    913  H   ASP A  59      -4.853  18.228   6.227  1.00  0.00           H  
ATOM    914  HA  ASP A  59      -2.166  18.936   5.582  1.00  0.00           H  
ATOM    915 1HB  ASP A  59      -3.991  16.730   4.588  1.00  0.00           H  
ATOM    916 2HB  ASP A  59      -2.333  16.880   4.031  1.00  0.00           H  
ATOM    917  N   VAL A  60      -4.376  19.431   3.188  1.00  0.00           N  
ATOM    918  CA  VAL A  60      -4.553  20.153   1.932  1.00  0.00           C  
ATOM    919  C   VAL A  60      -4.263  21.627   2.122  1.00  0.00           C  
ATOM    920  O   VAL A  60      -3.535  22.219   1.327  1.00  0.00           O  
ATOM    921  CB  VAL A  60      -5.988  19.999   1.377  1.00  0.00           C  
ATOM    922  CG1 VAL A  60      -6.201  20.969   0.190  1.00  0.00           C  
ATOM    923  CG2 VAL A  60      -6.203  18.562   0.912  1.00  0.00           C  
ATOM    924  H   VAL A  60      -5.170  19.000   3.642  1.00  0.00           H  
ATOM    925  HA  VAL A  60      -3.855  19.748   1.199  1.00  0.00           H  
ATOM    926  HB  VAL A  60      -6.707  20.250   2.157  1.00  0.00           H  
ATOM    927 1HG1 VAL A  60      -7.212  20.858  -0.192  1.00  0.00           H  
ATOM    928 2HG1 VAL A  60      -6.057  21.999   0.520  1.00  0.00           H  
ATOM    929 3HG1 VAL A  60      -5.486  20.738  -0.603  1.00  0.00           H  
ATOM    930 1HG2 VAL A  60      -7.217  18.453   0.523  1.00  0.00           H  
ATOM    931 2HG2 VAL A  60      -5.483  18.321   0.126  1.00  0.00           H  
ATOM    932 3HG2 VAL A  60      -6.063  17.881   1.743  1.00  0.00           H  
ATOM    933  N   ALA A  61      -4.806  22.222   3.179  1.00  0.00           N  
ATOM    934  CA  ALA A  61      -4.585  23.638   3.418  1.00  0.00           C  
ATOM    935  C   ALA A  61      -3.094  23.925   3.504  1.00  0.00           C  
ATOM    936  O   ALA A  61      -2.614  24.887   2.903  1.00  0.00           O  
ATOM    937  CB  ALA A  61      -5.280  24.076   4.698  1.00  0.00           C  
ATOM    938  H   ALA A  61      -5.405  21.692   3.808  1.00  0.00           H  
ATOM    939  HA  ALA A  61      -4.993  24.199   2.578  1.00  0.00           H  
ATOM    940 1HB  ALA A  61      -5.123  25.138   4.852  1.00  0.00           H  
ATOM    941 2HB  ALA A  61      -6.348  23.877   4.616  1.00  0.00           H  
ATOM    942 3HB  ALA A  61      -4.869  23.519   5.539  1.00  0.00           H  
ATOM    943  N   ARG A  62      -2.355  23.056   4.194  1.00  0.00           N  
ATOM    944  CA  ARG A  62      -0.914  23.235   4.323  1.00  0.00           C  
ATOM    945  C   ARG A  62      -0.248  23.256   2.961  1.00  0.00           C  
ATOM    946  O   ARG A  62       0.599  24.114   2.696  1.00  0.00           O  
ATOM    947  CB  ARG A  62      -0.304  22.138   5.180  1.00  0.00           C  
ATOM    948  CG  ARG A  62       1.187  22.324   5.494  1.00  0.00           C  
ATOM    949  CD  ARG A  62       1.703  21.259   6.390  1.00  0.00           C  
ATOM    950  NE  ARG A  62       0.996  21.229   7.677  1.00  0.00           N  
ATOM    951  CZ  ARG A  62       0.117  20.271   8.071  1.00  0.00           C  
ATOM    952  NH1 ARG A  62      -0.165  19.251   7.280  1.00  0.00           N  
ATOM    953  NH2 ARG A  62      -0.458  20.364   9.259  1.00  0.00           N  
ATOM    954  H   ARG A  62      -2.806  22.278   4.667  1.00  0.00           H  
ATOM    955  HA  ARG A  62      -0.730  24.186   4.810  1.00  0.00           H  
ATOM    956 1HB  ARG A  62      -0.844  22.092   6.120  1.00  0.00           H  
ATOM    957 2HB  ARG A  62      -0.423  21.177   4.682  1.00  0.00           H  
ATOM    958 1HG  ARG A  62       1.758  22.296   4.563  1.00  0.00           H  
ATOM    959 2HG  ARG A  62       1.342  23.290   5.981  1.00  0.00           H  
ATOM    960 1HD  ARG A  62       1.586  20.293   5.901  1.00  0.00           H  
ATOM    961 2HD  ARG A  62       2.759  21.438   6.587  1.00  0.00           H  
ATOM    962  HE  ARG A  62       1.175  21.998   8.323  1.00  0.00           H  
ATOM    963 1HH1 ARG A  62       0.267  19.181   6.374  1.00  0.00           H  
ATOM    964 2HH1 ARG A  62      -0.828  18.534   7.569  1.00  0.00           H  
ATOM    965 1HH2 ARG A  62      -0.243  21.147   9.865  1.00  0.00           H  
ATOM    966 2HH2 ARG A  62      -1.111  19.658   9.560  1.00  0.00           H  
ATOM    967  N   ARG A  63      -0.642  22.335   2.086  1.00  0.00           N  
ATOM    968  CA  ARG A  63      -0.085  22.291   0.742  1.00  0.00           C  
ATOM    969  C   ARG A  63      -0.426  23.557  -0.033  1.00  0.00           C  
ATOM    970  O   ARG A  63       0.398  24.067  -0.797  1.00  0.00           O  
ATOM    971  CB  ARG A  63      -0.593  21.068  -0.006  1.00  0.00           C  
ATOM    972  CG  ARG A  63      -0.071  20.898  -1.438  1.00  0.00           C  
ATOM    973  CD  ARG A  63       1.274  20.255  -1.472  1.00  0.00           C  
ATOM    974  NE  ARG A  63       2.358  21.220  -1.322  1.00  0.00           N  
ATOM    975  CZ  ARG A  63       2.954  21.894  -2.329  1.00  0.00           C  
ATOM    976  NH1 ARG A  63       2.564  21.727  -3.579  1.00  0.00           N  
ATOM    977  NH2 ARG A  63       3.938  22.724  -2.042  1.00  0.00           N  
ATOM    978  H   ARG A  63      -1.329  21.637   2.367  1.00  0.00           H  
ATOM    979  HA  ARG A  63       1.001  22.220   0.829  1.00  0.00           H  
ATOM    980 1HB  ARG A  63      -0.323  20.175   0.551  1.00  0.00           H  
ATOM    981 2HB  ARG A  63      -1.683  21.103  -0.052  1.00  0.00           H  
ATOM    982 1HG  ARG A  63      -0.759  20.257  -1.989  1.00  0.00           H  
ATOM    983 2HG  ARG A  63      -0.010  21.868  -1.933  1.00  0.00           H  
ATOM    984 1HD  ARG A  63       1.343  19.544  -0.646  1.00  0.00           H  
ATOM    985 2HD  ARG A  63       1.412  19.727  -2.410  1.00  0.00           H  
ATOM    986  HE  ARG A  63       2.714  21.390  -0.381  1.00  0.00           H  
ATOM    987 1HH1 ARG A  63       1.812  21.088  -3.796  1.00  0.00           H  
ATOM    988 2HH1 ARG A  63       3.020  22.237  -4.323  1.00  0.00           H  
ATOM    989 1HH2 ARG A  63       4.221  22.835  -1.071  1.00  0.00           H  
ATOM    990 2HH2 ARG A  63       4.416  23.240  -2.775  1.00  0.00           H  
ATOM    991  N   MET A  64      -1.637  24.075   0.167  1.00  0.00           N  
ATOM    992  CA  MET A  64      -2.048  25.282  -0.535  1.00  0.00           C  
ATOM    993  C   MET A  64      -1.262  26.492  -0.024  1.00  0.00           C  
ATOM    994  O   MET A  64      -0.928  27.393  -0.794  1.00  0.00           O  
ATOM    995  CB  MET A  64      -3.546  25.523  -0.373  1.00  0.00           C  
ATOM    996  CG  MET A  64      -4.484  24.442  -0.933  1.00  0.00           C  
ATOM    997  SD  MET A  64      -4.296  24.145  -2.686  1.00  0.00           S  
ATOM    998  CE  MET A  64      -3.303  22.658  -2.690  1.00  0.00           C  
ATOM    999  H   MET A  64      -2.279  23.609   0.798  1.00  0.00           H  
ATOM   1000  HA  MET A  64      -1.819  25.160  -1.592  1.00  0.00           H  
ATOM   1001 1HB  MET A  64      -3.781  25.662   0.680  1.00  0.00           H  
ATOM   1002 2HB  MET A  64      -3.802  26.436  -0.891  1.00  0.00           H  
ATOM   1003 1HG  MET A  64      -4.318  23.511  -0.417  1.00  0.00           H  
ATOM   1004 2HG  MET A  64      -5.514  24.750  -0.750  1.00  0.00           H  
ATOM   1005 1HE  MET A  64      -3.105  22.357  -3.718  1.00  0.00           H  
ATOM   1006 2HE  MET A  64      -2.363  22.844  -2.183  1.00  0.00           H  
ATOM   1007 3HE  MET A  64      -3.843  21.862  -2.177  1.00  0.00           H  
ATOM   1008  N   PHE A  65      -0.942  26.495   1.276  1.00  0.00           N  
ATOM   1009  CA  PHE A  65      -0.163  27.584   1.870  1.00  0.00           C  
ATOM   1010  C   PHE A  65       1.249  27.561   1.308  1.00  0.00           C  
ATOM   1011  O   PHE A  65       1.810  28.606   0.966  1.00  0.00           O  
ATOM   1012  CB  PHE A  65      -0.085  27.441   3.398  1.00  0.00           C  
ATOM   1013  CG  PHE A  65      -1.408  27.496   4.127  1.00  0.00           C  
ATOM   1014  CD1 PHE A  65      -1.606  26.720   5.262  1.00  0.00           C  
ATOM   1015  CD2 PHE A  65      -2.447  28.301   3.698  1.00  0.00           C  
ATOM   1016  CE1 PHE A  65      -2.803  26.729   5.937  1.00  0.00           C  
ATOM   1017  CE2 PHE A  65      -3.639  28.322   4.380  1.00  0.00           C  
ATOM   1018  CZ  PHE A  65      -3.824  27.531   5.495  1.00  0.00           C  
ATOM   1019  H   PHE A  65      -1.270  25.739   1.865  1.00  0.00           H  
ATOM   1020  HA  PHE A  65      -0.626  28.534   1.612  1.00  0.00           H  
ATOM   1021 1HB  PHE A  65       0.391  26.494   3.646  1.00  0.00           H  
ATOM   1022 2HB  PHE A  65       0.546  28.231   3.800  1.00  0.00           H  
ATOM   1023  HD1 PHE A  65      -0.792  26.094   5.619  1.00  0.00           H  
ATOM   1024  HD2 PHE A  65      -2.324  28.925   2.815  1.00  0.00           H  
ATOM   1025  HE1 PHE A  65      -2.936  26.108   6.822  1.00  0.00           H  
ATOM   1026  HE2 PHE A  65      -4.442  28.965   4.036  1.00  0.00           H  
ATOM   1027  HZ  PHE A  65      -4.771  27.550   6.028  1.00  0.00           H  
ATOM   1028  N   GLU A  66       1.820  26.362   1.194  1.00  0.00           N  
ATOM   1029  CA  GLU A  66       3.159  26.212   0.647  1.00  0.00           C  
ATOM   1030  C   GLU A  66       3.194  26.671  -0.801  1.00  0.00           C  
ATOM   1031  O   GLU A  66       4.122  27.362  -1.220  1.00  0.00           O  
ATOM   1032  CB  GLU A  66       3.613  24.752   0.720  1.00  0.00           C  
ATOM   1033  CG  GLU A  66       3.927  24.230   2.113  1.00  0.00           C  
ATOM   1034  CD  GLU A  66       4.176  22.739   2.121  1.00  0.00           C  
ATOM   1035  OE1 GLU A  66       4.064  22.130   1.075  1.00  0.00           O  
ATOM   1036  OE2 GLU A  66       4.478  22.210   3.167  1.00  0.00           O  
ATOM   1037  H   GLU A  66       1.315  25.540   1.510  1.00  0.00           H  
ATOM   1038  HA  GLU A  66       3.846  26.832   1.225  1.00  0.00           H  
ATOM   1039 1HB  GLU A  66       2.830  24.113   0.309  1.00  0.00           H  
ATOM   1040 2HB  GLU A  66       4.498  24.613   0.101  1.00  0.00           H  
ATOM   1041 1HG  GLU A  66       4.818  24.738   2.485  1.00  0.00           H  
ATOM   1042 2HG  GLU A  66       3.101  24.464   2.777  1.00  0.00           H  
ATOM   1043  N   ALA A  67       2.168  26.297  -1.559  1.00  0.00           N  
ATOM   1044  CA  ALA A  67       2.080  26.654  -2.966  1.00  0.00           C  
ATOM   1045  C   ALA A  67       1.967  28.164  -3.140  1.00  0.00           C  
ATOM   1046  O   ALA A  67       2.513  28.730  -4.086  1.00  0.00           O  
ATOM   1047  CB  ALA A  67       0.894  25.959  -3.596  1.00  0.00           C  
ATOM   1048  H   ALA A  67       1.438  25.722  -1.152  1.00  0.00           H  
ATOM   1049  HA  ALA A  67       2.995  26.325  -3.461  1.00  0.00           H  
ATOM   1050 1HB  ALA A  67       0.849  26.209  -4.655  1.00  0.00           H  
ATOM   1051 2HB  ALA A  67       1.002  24.882  -3.477  1.00  0.00           H  
ATOM   1052 3HB  ALA A  67      -0.017  26.289  -3.100  1.00  0.00           H  
ATOM   1053  N   ALA A  68       1.254  28.816  -2.222  1.00  0.00           N  
ATOM   1054  CA  ALA A  68       1.111  30.266  -2.255  1.00  0.00           C  
ATOM   1055  C   ALA A  68       2.468  30.937  -2.041  1.00  0.00           C  
ATOM   1056  O   ALA A  68       2.762  31.969  -2.648  1.00  0.00           O  
ATOM   1057  CB  ALA A  68       0.112  30.709  -1.200  1.00  0.00           C  
ATOM   1058  H   ALA A  68       0.792  28.288  -1.487  1.00  0.00           H  
ATOM   1059  HA  ALA A  68       0.743  30.554  -3.241  1.00  0.00           H  
ATOM   1060 1HB  ALA A  68      -0.014  31.782  -1.239  1.00  0.00           H  
ATOM   1061 2HB  ALA A  68      -0.846  30.224  -1.390  1.00  0.00           H  
ATOM   1062 3HB  ALA A  68       0.476  30.422  -0.215  1.00  0.00           H  
ATOM   1063  N   LEU A  69       3.310  30.331  -1.196  1.00  0.00           N  
ATOM   1064  CA  LEU A  69       4.653  30.853  -0.959  1.00  0.00           C  
ATOM   1065  C   LEU A  69       5.497  30.713  -2.215  1.00  0.00           C  
ATOM   1066  O   LEU A  69       6.249  31.619  -2.570  1.00  0.00           O  
ATOM   1067  CB  LEU A  69       5.338  30.103   0.192  1.00  0.00           C  
ATOM   1068  CG  LEU A  69       6.770  30.579   0.573  1.00  0.00           C  
ATOM   1069  CD1 LEU A  69       6.727  32.026   1.078  1.00  0.00           C  
ATOM   1070  CD2 LEU A  69       7.340  29.644   1.631  1.00  0.00           C  
ATOM   1071  H   LEU A  69       3.006  29.495  -0.706  1.00  0.00           H  
ATOM   1072  HA  LEU A  69       4.570  31.906  -0.705  1.00  0.00           H  
ATOM   1073 1HB  LEU A  69       4.714  30.197   1.072  1.00  0.00           H  
ATOM   1074 2HB  LEU A  69       5.405  29.048  -0.070  1.00  0.00           H  
ATOM   1075  HG  LEU A  69       7.411  30.551  -0.309  1.00  0.00           H  
ATOM   1076 1HD1 LEU A  69       7.737  32.351   1.338  1.00  0.00           H  
ATOM   1077 2HD1 LEU A  69       6.334  32.676   0.302  1.00  0.00           H  
ATOM   1078 3HD1 LEU A  69       6.090  32.085   1.963  1.00  0.00           H  
ATOM   1079 1HD2 LEU A  69       8.351  29.966   1.894  1.00  0.00           H  
ATOM   1080 2HD2 LEU A  69       6.716  29.664   2.517  1.00  0.00           H  
ATOM   1081 3HD2 LEU A  69       7.375  28.629   1.233  1.00  0.00           H  
ATOM   1082  N   GLU A  70       5.365  29.569  -2.887  1.00  0.00           N  
ATOM   1083  CA  GLU A  70       6.105  29.314  -4.115  1.00  0.00           C  
ATOM   1084  C   GLU A  70       5.716  30.333  -5.181  1.00  0.00           C  
ATOM   1085  O   GLU A  70       6.572  30.826  -5.922  1.00  0.00           O  
ATOM   1086  CB  GLU A  70       5.822  27.898  -4.623  1.00  0.00           C  
ATOM   1087  CG  GLU A  70       6.382  26.771  -3.749  1.00  0.00           C  
ATOM   1088  CD  GLU A  70       5.892  25.409  -4.181  1.00  0.00           C  
ATOM   1089  OE1 GLU A  70       5.200  25.342  -5.166  1.00  0.00           O  
ATOM   1090  OE2 GLU A  70       6.194  24.442  -3.520  1.00  0.00           O  
ATOM   1091  H   GLU A  70       4.750  28.853  -2.517  1.00  0.00           H  
ATOM   1092  HA  GLU A  70       7.170  29.415  -3.911  1.00  0.00           H  
ATOM   1093 1HB  GLU A  70       4.747  27.750  -4.705  1.00  0.00           H  
ATOM   1094 2HB  GLU A  70       6.242  27.780  -5.622  1.00  0.00           H  
ATOM   1095 1HG  GLU A  70       7.471  26.790  -3.805  1.00  0.00           H  
ATOM   1096 2HG  GLU A  70       6.096  26.944  -2.713  1.00  0.00           H  
ATOM   1097  N   ALA A  71       4.426  30.665  -5.248  1.00  0.00           N  
ATOM   1098  CA  ALA A  71       3.948  31.666  -6.188  1.00  0.00           C  
ATOM   1099  C   ALA A  71       4.570  33.023  -5.871  1.00  0.00           C  
ATOM   1100  O   ALA A  71       5.033  33.727  -6.766  1.00  0.00           O  
ATOM   1101  CB  ALA A  71       2.433  31.760  -6.141  1.00  0.00           C  
ATOM   1102  H   ALA A  71       3.765  30.194  -4.635  1.00  0.00           H  
ATOM   1103  HA  ALA A  71       4.262  31.374  -7.192  1.00  0.00           H  
ATOM   1104 1HB  ALA A  71       2.091  32.496  -6.862  1.00  0.00           H  
ATOM   1105 2HB  ALA A  71       2.006  30.791  -6.380  1.00  0.00           H  
ATOM   1106 3HB  ALA A  71       2.119  32.057  -5.140  1.00  0.00           H  
ATOM   1107  N   ALA A  72       4.625  33.357  -4.579  1.00  0.00           N  
ATOM   1108  CA  ALA A  72       5.250  34.607  -4.156  1.00  0.00           C  
ATOM   1109  C   ALA A  72       6.729  34.603  -4.502  1.00  0.00           C  
ATOM   1110  O   ALA A  72       7.265  35.622  -4.953  1.00  0.00           O  
ATOM   1111  CB  ALA A  72       5.078  34.798  -2.657  1.00  0.00           C  
ATOM   1112  H   ALA A  72       4.203  32.750  -3.885  1.00  0.00           H  
ATOM   1113  HA  ALA A  72       4.769  35.428  -4.685  1.00  0.00           H  
ATOM   1114 1HB  ALA A  72       5.533  35.744  -2.360  1.00  0.00           H  
ATOM   1115 2HB  ALA A  72       4.028  34.809  -2.416  1.00  0.00           H  
ATOM   1116 3HB  ALA A  72       5.559  33.982  -2.128  1.00  0.00           H  
ATOM   1117  N   ALA A  73       7.402  33.477  -4.318  1.00  0.00           N  
ATOM   1118  CA  ALA A  73       8.820  33.393  -4.617  1.00  0.00           C  
ATOM   1119  C   ALA A  73       9.077  33.671  -6.093  1.00  0.00           C  
ATOM   1120  O   ALA A  73      10.014  34.376  -6.447  1.00  0.00           O  
ATOM   1121  CB  ALA A  73       9.373  32.035  -4.230  1.00  0.00           C  
ATOM   1122  H   ALA A  73       6.918  32.664  -3.933  1.00  0.00           H  
ATOM   1123  HA  ALA A  73       9.339  34.168  -4.038  1.00  0.00           H  
ATOM   1124 1HB  ALA A  73      10.439  31.998  -4.439  1.00  0.00           H  
ATOM   1125 2HB  ALA A  73       9.199  31.864  -3.168  1.00  0.00           H  
ATOM   1126 3HB  ALA A  73       8.863  31.263  -4.807  1.00  0.00           H  
ATOM   1127  N   ALA A  74       8.205  33.127  -6.949  1.00  0.00           N  
ATOM   1128  CA  ALA A  74       8.324  33.367  -8.386  1.00  0.00           C  
ATOM   1129  C   ALA A  74       8.121  34.844  -8.686  1.00  0.00           C  
ATOM   1130  O   ALA A  74       8.793  35.402  -9.564  1.00  0.00           O  
ATOM   1131  CB  ALA A  74       7.293  32.531  -9.130  1.00  0.00           C  
ATOM   1132  H   ALA A  74       7.469  32.529  -6.599  1.00  0.00           H  
ATOM   1133  HA  ALA A  74       9.324  33.082  -8.707  1.00  0.00           H  
ATOM   1134 1HB  ALA A  74       7.392  32.699 -10.202  1.00  0.00           H  
ATOM   1135 2HB  ALA A  74       7.460  31.479  -8.908  1.00  0.00           H  
ATOM   1136 3HB  ALA A  74       6.293  32.814  -8.807  1.00  0.00           H  
ATOM   1137  N   ALA A  75       7.210  35.488  -7.965  1.00  0.00           N  
ATOM   1138  CA  ALA A  75       6.941  36.900  -8.144  1.00  0.00           C  
ATOM   1139  C   ALA A  75       8.178  37.732  -7.829  1.00  0.00           C  
ATOM   1140  O   ALA A  75       8.556  38.620  -8.580  1.00  0.00           O  
ATOM   1141  CB  ALA A  75       5.787  37.338  -7.261  1.00  0.00           C  
ATOM   1142  H   ALA A  75       6.670  34.962  -7.271  1.00  0.00           H  
ATOM   1143  HA  ALA A  75       6.683  37.071  -9.196  1.00  0.00           H  
ATOM   1144 1HB  ALA A  75       5.575  38.384  -7.410  1.00  0.00           H  
ATOM   1145 2HB  ALA A  75       4.918  36.751  -7.503  1.00  0.00           H  
ATOM   1146 3HB  ALA A  75       6.053  37.172  -6.223  1.00  0.00           H  
ATOM   1147  N   ILE A  76       8.838  37.388  -6.725  1.00  0.00           N  
ATOM   1148  CA  ILE A  76      10.021  38.136  -6.310  1.00  0.00           C  
ATOM   1149  C   ILE A  76      11.147  37.979  -7.315  1.00  0.00           C  
ATOM   1150  O   ILE A  76      11.841  38.947  -7.638  1.00  0.00           O  
ATOM   1151  CB  ILE A  76      10.483  37.700  -4.897  1.00  0.00           C  
ATOM   1152  CG1 ILE A  76       9.762  38.553  -3.829  1.00  0.00           C  
ATOM   1153  CG2 ILE A  76      12.008  37.823  -4.750  1.00  0.00           C  
ATOM   1154  CD1 ILE A  76       8.252  38.424  -3.844  1.00  0.00           C  
ATOM   1155  H   ILE A  76       8.483  36.636  -6.148  1.00  0.00           H  
ATOM   1156  HA  ILE A  76       9.760  39.189  -6.262  1.00  0.00           H  
ATOM   1157  HB  ILE A  76      10.197  36.660  -4.730  1.00  0.00           H  
ATOM   1158 1HG1 ILE A  76      10.128  38.267  -2.843  1.00  0.00           H  
ATOM   1159 2HG1 ILE A  76      10.010  39.590  -3.998  1.00  0.00           H  
ATOM   1160 1HG2 ILE A  76      12.299  37.509  -3.746  1.00  0.00           H  
ATOM   1161 2HG2 ILE A  76      12.516  37.196  -5.475  1.00  0.00           H  
ATOM   1162 3HG2 ILE A  76      12.305  38.860  -4.904  1.00  0.00           H  
ATOM   1163 1HD1 ILE A  76       7.816  39.048  -3.077  1.00  0.00           H  
ATOM   1164 2HD1 ILE A  76       7.862  38.733  -4.809  1.00  0.00           H  
ATOM   1165 3HD1 ILE A  76       7.981  37.393  -3.648  1.00  0.00           H  
ATOM   1166  N   LYS A  77      11.332  36.765  -7.813  1.00  0.00           N  
ATOM   1167  CA  LYS A  77      12.380  36.476  -8.772  1.00  0.00           C  
ATOM   1168  C   LYS A  77      12.157  37.141 -10.130  1.00  0.00           C  
ATOM   1169  O   LYS A  77      13.119  37.526 -10.794  1.00  0.00           O  
ATOM   1170  CB  LYS A  77      12.504  34.966  -8.962  1.00  0.00           C  
ATOM   1171  CG  LYS A  77      13.084  34.209  -7.757  1.00  0.00           C  
ATOM   1172  CD  LYS A  77      13.078  32.708  -8.005  1.00  0.00           C  
ATOM   1173  CE  LYS A  77      13.628  31.927  -6.817  1.00  0.00           C  
ATOM   1174  NZ  LYS A  77      13.630  30.464  -7.077  1.00  0.00           N  
ATOM   1175  H   LYS A  77      10.731  36.009  -7.499  1.00  0.00           H  
ATOM   1176  HA  LYS A  77      13.322  36.858  -8.371  1.00  0.00           H  
ATOM   1177 1HB  LYS A  77      11.514  34.554  -9.163  1.00  0.00           H  
ATOM   1178 2HB  LYS A  77      13.128  34.759  -9.833  1.00  0.00           H  
ATOM   1179 1HG  LYS A  77      14.110  34.543  -7.580  1.00  0.00           H  
ATOM   1180 2HG  LYS A  77      12.491  34.439  -6.871  1.00  0.00           H  
ATOM   1181 1HD  LYS A  77      12.052  32.385  -8.191  1.00  0.00           H  
ATOM   1182 2HD  LYS A  77      13.677  32.484  -8.885  1.00  0.00           H  
ATOM   1183 1HE  LYS A  77      14.645  32.253  -6.612  1.00  0.00           H  
ATOM   1184 2HE  LYS A  77      13.010  32.128  -5.939  1.00  0.00           H  
ATOM   1185 1HZ  LYS A  77      13.998  29.980  -6.271  1.00  0.00           H  
ATOM   1186 2HZ  LYS A  77      12.685  30.152  -7.255  1.00  0.00           H  
ATOM   1187 3HZ  LYS A  77      14.207  30.266  -7.882  1.00  0.00           H  
ATOM   1188  N   ARG A  78      10.898  37.223 -10.572  1.00  0.00           N  
ATOM   1189  CA  ARG A  78      10.630  37.671 -11.939  1.00  0.00           C  
ATOM   1190  C   ARG A  78      10.152  39.117 -12.105  1.00  0.00           C  
ATOM   1191  O   ARG A  78      10.340  39.696 -13.178  1.00  0.00           O  
ATOM   1192  CB  ARG A  78       9.609  36.757 -12.574  1.00  0.00           C  
ATOM   1193  CG  ARG A  78      10.074  35.321 -12.715  1.00  0.00           C  
ATOM   1194  CD  ARG A  78       9.127  34.514 -13.485  1.00  0.00           C  
ATOM   1195  NE  ARG A  78       7.834  34.448 -12.839  1.00  0.00           N  
ATOM   1196  CZ  ARG A  78       6.713  33.986 -13.422  1.00  0.00           C  
ATOM   1197  NH1 ARG A  78       6.744  33.545 -14.658  1.00  0.00           N  
ATOM   1198  NH2 ARG A  78       5.573  33.972 -12.764  1.00  0.00           N  
ATOM   1199  H   ARG A  78      10.133  36.916  -9.978  1.00  0.00           H  
ATOM   1200  HA  ARG A  78      11.561  37.570 -12.501  1.00  0.00           H  
ATOM   1201 1HB  ARG A  78       8.698  36.763 -11.964  1.00  0.00           H  
ATOM   1202 2HB  ARG A  78       9.347  37.142 -13.559  1.00  0.00           H  
ATOM   1203 1HG  ARG A  78      11.041  35.313 -13.220  1.00  0.00           H  
ATOM   1204 2HG  ARG A  78      10.177  34.886 -11.725  1.00  0.00           H  
ATOM   1205 1HD  ARG A  78       9.003  34.954 -14.476  1.00  0.00           H  
ATOM   1206 2HD  ARG A  78       9.523  33.506 -13.580  1.00  0.00           H  
ATOM   1207  HE  ARG A  78       7.773  34.781 -11.885  1.00  0.00           H  
ATOM   1208 1HH1 ARG A  78       7.604  33.545 -15.183  1.00  0.00           H  
ATOM   1209 2HH1 ARG A  78       5.886  33.203 -15.082  1.00  0.00           H  
ATOM   1210 1HH2 ARG A  78       5.521  34.315 -11.817  1.00  0.00           H  
ATOM   1211 2HH2 ARG A  78       4.741  33.623 -13.228  1.00  0.00           H  
ATOM   1212  N   ILE A  79       9.525  39.708 -11.090  1.00  0.00           N  
ATOM   1213  CA  ILE A  79       8.989  41.057 -11.260  1.00  0.00           C  
ATOM   1214  C   ILE A  79      10.040  42.123 -10.979  1.00  0.00           C  
ATOM   1215  O   ILE A  79      10.594  42.181  -9.884  1.00  0.00           O  
ATOM   1216  CB  ILE A  79       7.769  41.301 -10.350  1.00  0.00           C  
ATOM   1217  CG1 ILE A  79       6.645  40.327 -10.701  1.00  0.00           C  
ATOM   1218  CG2 ILE A  79       7.290  42.742 -10.484  1.00  0.00           C  
ATOM   1219  CD1 ILE A  79       5.492  40.321  -9.712  1.00  0.00           C  
ATOM   1220  H   ILE A  79       9.391  39.225 -10.205  1.00  0.00           H  
ATOM   1221  HA  ILE A  79       8.673  41.171 -12.294  1.00  0.00           H  
ATOM   1222  HB  ILE A  79       8.053  41.112  -9.322  1.00  0.00           H  
ATOM   1223 1HG1 ILE A  79       6.251  40.582 -11.682  1.00  0.00           H  
ATOM   1224 2HG1 ILE A  79       7.059  39.322 -10.741  1.00  0.00           H  
ATOM   1225 1HG2 ILE A  79       6.448  42.908  -9.829  1.00  0.00           H  
ATOM   1226 2HG2 ILE A  79       8.097  43.413 -10.202  1.00  0.00           H  
ATOM   1227 3HG2 ILE A  79       6.991  42.939 -11.511  1.00  0.00           H  
ATOM   1228 1HD1 ILE A  79       4.751  39.590 -10.035  1.00  0.00           H  
ATOM   1229 2HD1 ILE A  79       5.870  40.055  -8.731  1.00  0.00           H  
ATOM   1230 3HD1 ILE A  79       5.031  41.301  -9.665  1.00  0.00           H  
ATOM   1231  N   GLU A  80      10.299  42.975 -11.971  1.00  0.00           N  
ATOM   1232  CA  GLU A  80      11.296  44.039 -11.838  1.00  0.00           C  
ATOM   1233  C   GLU A  80      10.707  45.291 -11.188  1.00  0.00           C  
ATOM   1234  O   GLU A  80      11.410  46.046 -10.514  1.00  0.00           O  
ATOM   1235  CB  GLU A  80      11.857  44.397 -13.212  1.00  0.00           C  
ATOM   1236  CG  GLU A  80      12.648  43.289 -13.880  1.00  0.00           C  
ATOM   1237  CD  GLU A  80      13.097  43.662 -15.259  1.00  0.00           C  
ATOM   1238  OE1 GLU A  80      12.679  44.691 -15.736  1.00  0.00           O  
ATOM   1239  OE2 GLU A  80      13.859  42.926 -15.839  1.00  0.00           O  
ATOM   1240  H   GLU A  80       9.808  42.868 -12.849  1.00  0.00           H  
ATOM   1241  HA  GLU A  80      12.109  43.681 -11.202  1.00  0.00           H  
ATOM   1242 1HB  GLU A  80      11.039  44.673 -13.876  1.00  0.00           H  
ATOM   1243 2HB  GLU A  80      12.512  45.262 -13.123  1.00  0.00           H  
ATOM   1244 1HG  GLU A  80      13.523  43.071 -13.273  1.00  0.00           H  
ATOM   1245 2HG  GLU A  80      12.037  42.384 -13.927  1.00  0.00           H  
ATOM   1246  N   ASP A  81       9.422  45.522 -11.423  1.00  0.00           N  
ATOM   1247  CA  ASP A  81       8.730  46.690 -10.904  1.00  0.00           C  
ATOM   1248  C   ASP A  81       8.385  46.524  -9.427  1.00  0.00           C  
ATOM   1249  O   ASP A  81       7.736  45.549  -9.039  1.00  0.00           O  
ATOM   1250  CB  ASP A  81       7.471  46.963 -11.718  1.00  0.00           C  
ATOM   1251  CG  ASP A  81       6.751  48.230 -11.289  1.00  0.00           C  
ATOM   1252  OD1 ASP A  81       7.078  49.276 -11.793  1.00  0.00           O  
ATOM   1253  OD2 ASP A  81       5.881  48.138 -10.450  1.00  0.00           O  
ATOM   1254  H   ASP A  81       8.906  44.863 -11.988  1.00  0.00           H  
ATOM   1255  HA  ASP A  81       9.392  47.552 -11.002  1.00  0.00           H  
ATOM   1256 1HB  ASP A  81       7.732  47.050 -12.773  1.00  0.00           H  
ATOM   1257 2HB  ASP A  81       6.800  46.124 -11.617  1.00  0.00           H  
ATOM   1258  N   GLU A  82       8.826  47.468  -8.604  1.00  0.00           N  
ATOM   1259  CA  GLU A  82       8.641  47.380  -7.159  1.00  0.00           C  
ATOM   1260  C   GLU A  82       7.172  47.364  -6.736  1.00  0.00           C  
ATOM   1261  O   GLU A  82       6.806  46.684  -5.776  1.00  0.00           O  
ATOM   1262  CB  GLU A  82       9.352  48.546  -6.467  1.00  0.00           C  
ATOM   1263  CG  GLU A  82      10.876  48.469  -6.502  1.00  0.00           C  
ATOM   1264  CD  GLU A  82      11.543  49.678  -5.910  1.00  0.00           C  
ATOM   1265  OE1 GLU A  82      10.886  50.679  -5.747  1.00  0.00           O  
ATOM   1266  OE2 GLU A  82      12.712  49.599  -5.614  1.00  0.00           O  
ATOM   1267  H   GLU A  82       9.329  48.256  -8.991  1.00  0.00           H  
ATOM   1268  HA  GLU A  82       9.095  46.447  -6.816  1.00  0.00           H  
ATOM   1269 1HB  GLU A  82       9.050  49.487  -6.933  1.00  0.00           H  
ATOM   1270 2HB  GLU A  82       9.048  48.585  -5.421  1.00  0.00           H  
ATOM   1271 1HG  GLU A  82      11.184  47.592  -5.938  1.00  0.00           H  
ATOM   1272 2HG  GLU A  82      11.207  48.339  -7.532  1.00  0.00           H  
ATOM   1273  N   LYS A  83       6.336  48.135  -7.429  1.00  0.00           N  
ATOM   1274  CA  LYS A  83       4.933  48.227  -7.043  1.00  0.00           C  
ATOM   1275  C   LYS A  83       4.150  46.991  -7.468  1.00  0.00           C  
ATOM   1276  O   LYS A  83       3.317  46.500  -6.709  1.00  0.00           O  
ATOM   1277  CB  LYS A  83       4.310  49.496  -7.621  1.00  0.00           C  
ATOM   1278  CG  LYS A  83       4.833  50.801  -6.995  1.00  0.00           C  
ATOM   1279  CD  LYS A  83       4.321  51.000  -5.560  1.00  0.00           C  
ATOM   1280  CE  LYS A  83       4.781  52.340  -4.987  1.00  0.00           C  
ATOM   1281  NZ  LYS A  83       4.275  52.567  -3.584  1.00  0.00           N  
ATOM   1282  H   LYS A  83       6.674  48.659  -8.224  1.00  0.00           H  
ATOM   1283  HA  LYS A  83       4.880  48.280  -5.957  1.00  0.00           H  
ATOM   1284 1HB  LYS A  83       4.511  49.540  -8.691  1.00  0.00           H  
ATOM   1285 2HB  LYS A  83       3.227  49.465  -7.491  1.00  0.00           H  
ATOM   1286 1HG  LYS A  83       5.925  50.780  -6.976  1.00  0.00           H  
ATOM   1287 2HG  LYS A  83       4.517  51.646  -7.603  1.00  0.00           H  
ATOM   1288 1HD  LYS A  83       3.232  50.967  -5.557  1.00  0.00           H  
ATOM   1289 2HD  LYS A  83       4.694  50.207  -4.912  1.00  0.00           H  
ATOM   1290 1HE  LYS A  83       5.869  52.370  -4.979  1.00  0.00           H  
ATOM   1291 2HE  LYS A  83       4.410  53.142  -5.627  1.00  0.00           H  
ATOM   1292 1HZ  LYS A  83       4.597  53.462  -3.254  1.00  0.00           H  
ATOM   1293 2HZ  LYS A  83       3.268  52.557  -3.585  1.00  0.00           H  
ATOM   1294 3HZ  LYS A  83       4.611  51.847  -2.944  1.00  0.00           H  
ATOM   1295  N   LEU A  84       4.443  46.464  -8.657  1.00  0.00           N  
ATOM   1296  CA  LEU A  84       3.775  45.244  -9.100  1.00  0.00           C  
ATOM   1297  C   LEU A  84       4.171  44.080  -8.215  1.00  0.00           C  
ATOM   1298  O   LEU A  84       3.349  43.208  -7.917  1.00  0.00           O  
ATOM   1299  CB  LEU A  84       4.119  44.935 -10.563  1.00  0.00           C  
ATOM   1300  CG  LEU A  84       3.474  45.846 -11.627  1.00  0.00           C  
ATOM   1301  CD1 LEU A  84       4.078  45.526 -12.981  1.00  0.00           C  
ATOM   1302  CD2 LEU A  84       1.959  45.616 -11.667  1.00  0.00           C  
ATOM   1303  H   LEU A  84       5.121  46.920  -9.259  1.00  0.00           H  
ATOM   1304  HA  LEU A  84       2.703  45.388  -9.010  1.00  0.00           H  
ATOM   1305 1HB  LEU A  84       5.195  45.017 -10.678  1.00  0.00           H  
ATOM   1306 2HB  LEU A  84       3.842  43.910 -10.781  1.00  0.00           H  
ATOM   1307  HG  LEU A  84       3.677  46.892 -11.387  1.00  0.00           H  
ATOM   1308 1HD1 LEU A  84       3.633  46.170 -13.738  1.00  0.00           H  
ATOM   1309 2HD1 LEU A  84       5.144  45.696 -12.956  1.00  0.00           H  
ATOM   1310 3HD1 LEU A  84       3.883  44.483 -13.223  1.00  0.00           H  
ATOM   1311 1HD2 LEU A  84       1.519  46.265 -12.428  1.00  0.00           H  
ATOM   1312 2HD2 LEU A  84       1.755  44.576 -11.918  1.00  0.00           H  
ATOM   1313 3HD2 LEU A  84       1.513  45.850 -10.703  1.00  0.00           H  
ATOM   1314  N   LEU A  85       5.421  44.072  -7.772  1.00  0.00           N  
ATOM   1315  CA  LEU A  85       5.903  43.032  -6.885  1.00  0.00           C  
ATOM   1316  C   LEU A  85       5.119  43.081  -5.583  1.00  0.00           C  
ATOM   1317  O   LEU A  85       4.629  42.056  -5.102  1.00  0.00           O  
ATOM   1318  CB  LEU A  85       7.406  43.235  -6.632  1.00  0.00           C  
ATOM   1319  CG  LEU A  85       8.154  42.117  -5.885  1.00  0.00           C  
ATOM   1320  CD1 LEU A  85       9.593  42.111  -6.358  1.00  0.00           C  
ATOM   1321  CD2 LEU A  85       8.114  42.361  -4.377  1.00  0.00           C  
ATOM   1322  H   LEU A  85       6.063  44.801  -8.066  1.00  0.00           H  
ATOM   1323  HA  LEU A  85       5.747  42.067  -7.358  1.00  0.00           H  
ATOM   1324 1HB  LEU A  85       7.896  43.363  -7.598  1.00  0.00           H  
ATOM   1325 2HB  LEU A  85       7.540  44.156  -6.064  1.00  0.00           H  
ATOM   1326  HG  LEU A  85       7.707  41.151  -6.121  1.00  0.00           H  
ATOM   1327 1HD1 LEU A  85      10.143  41.325  -5.850  1.00  0.00           H  
ATOM   1328 2HD1 LEU A  85       9.625  41.935  -7.437  1.00  0.00           H  
ATOM   1329 3HD1 LEU A  85      10.051  43.078  -6.133  1.00  0.00           H  
ATOM   1330 1HD2 LEU A  85       8.667  41.570  -3.879  1.00  0.00           H  
ATOM   1331 2HD2 LEU A  85       8.581  43.326  -4.150  1.00  0.00           H  
ATOM   1332 3HD2 LEU A  85       7.095  42.362  -4.014  1.00  0.00           H  
ATOM   1333  N   ALA A  86       4.984  44.277  -5.018  1.00  0.00           N  
ATOM   1334  CA  ALA A  86       4.249  44.460  -3.778  1.00  0.00           C  
ATOM   1335  C   ALA A  86       2.772  44.083  -3.933  1.00  0.00           C  
ATOM   1336  O   ALA A  86       2.187  43.472  -3.041  1.00  0.00           O  
ATOM   1337  CB  ALA A  86       4.381  45.894  -3.307  1.00  0.00           C  
ATOM   1338  H   ALA A  86       5.421  45.088  -5.453  1.00  0.00           H  
ATOM   1339  HA  ALA A  86       4.687  43.794  -3.029  1.00  0.00           H  
ATOM   1340 1HB  ALA A  86       3.867  46.022  -2.362  1.00  0.00           H  
ATOM   1341 2HB  ALA A  86       5.432  46.129  -3.185  1.00  0.00           H  
ATOM   1342 3HB  ALA A  86       3.943  46.562  -4.055  1.00  0.00           H  
ATOM   1343  N   GLU A  87       2.168  44.442  -5.069  1.00  0.00           N  
ATOM   1344  CA  GLU A  87       0.765  44.104  -5.275  1.00  0.00           C  
ATOM   1345  C   GLU A  87       0.576  42.599  -5.311  1.00  0.00           C  
ATOM   1346  O   GLU A  87      -0.366  42.069  -4.715  1.00  0.00           O  
ATOM   1347  CB  GLU A  87       0.227  44.723  -6.568  1.00  0.00           C  
ATOM   1348  CG  GLU A  87      -0.015  46.231  -6.513  1.00  0.00           C  
ATOM   1349  CD  GLU A  87      -0.519  46.785  -7.824  1.00  0.00           C  
ATOM   1350  OE1 GLU A  87      -0.548  46.052  -8.783  1.00  0.00           O  
ATOM   1351  OE2 GLU A  87      -0.882  47.937  -7.861  1.00  0.00           O  
ATOM   1352  H   GLU A  87       2.672  44.963  -5.777  1.00  0.00           H  
ATOM   1353  HA  GLU A  87       0.189  44.498  -4.438  1.00  0.00           H  
ATOM   1354 1HB  GLU A  87       0.935  44.536  -7.374  1.00  0.00           H  
ATOM   1355 2HB  GLU A  87      -0.711  44.242  -6.840  1.00  0.00           H  
ATOM   1356 1HG  GLU A  87      -0.756  46.437  -5.740  1.00  0.00           H  
ATOM   1357 2HG  GLU A  87       0.906  46.739  -6.238  1.00  0.00           H  
ATOM   1358  N   ALA A  88       1.485  41.898  -5.984  1.00  0.00           N  
ATOM   1359  CA  ALA A  88       1.409  40.447  -6.047  1.00  0.00           C  
ATOM   1360  C   ALA A  88       1.513  39.854  -4.648  1.00  0.00           C  
ATOM   1361  O   ALA A  88       0.796  38.914  -4.309  1.00  0.00           O  
ATOM   1362  CB  ALA A  88       2.509  39.897  -6.938  1.00  0.00           C  
ATOM   1363  H   ALA A  88       2.227  42.384  -6.479  1.00  0.00           H  
ATOM   1364  HA  ALA A  88       0.437  40.170  -6.459  1.00  0.00           H  
ATOM   1365 1HB  ALA A  88       2.430  38.812  -6.989  1.00  0.00           H  
ATOM   1366 2HB  ALA A  88       2.409  40.317  -7.933  1.00  0.00           H  
ATOM   1367 3HB  ALA A  88       3.479  40.172  -6.524  1.00  0.00           H  
ATOM   1368  N   ALA A  89       2.388  40.430  -3.820  1.00  0.00           N  
ATOM   1369  CA  ALA A  89       2.568  39.950  -2.454  1.00  0.00           C  
ATOM   1370  C   ALA A  89       1.278  40.071  -1.647  1.00  0.00           C  
ATOM   1371  O   ALA A  89       0.966  39.196  -0.837  1.00  0.00           O  
ATOM   1372  CB  ALA A  89       3.684  40.728  -1.774  1.00  0.00           C  
ATOM   1373  H   ALA A  89       2.963  41.195  -4.160  1.00  0.00           H  
ATOM   1374  HA  ALA A  89       2.841  38.894  -2.496  1.00  0.00           H  
ATOM   1375 1HB  ALA A  89       3.833  40.343  -0.766  1.00  0.00           H  
ATOM   1376 2HB  ALA A  89       4.598  40.612  -2.350  1.00  0.00           H  
ATOM   1377 3HB  ALA A  89       3.416  41.778  -1.724  1.00  0.00           H  
ATOM   1378  N   LEU A  90       0.515  41.142  -1.872  1.00  0.00           N  
ATOM   1379  CA  LEU A  90      -0.730  41.326  -1.131  1.00  0.00           C  
ATOM   1380  C   LEU A  90      -1.762  40.290  -1.549  1.00  0.00           C  
ATOM   1381  O   LEU A  90      -2.501  39.773  -0.709  1.00  0.00           O  
ATOM   1382  CB  LEU A  90      -1.310  42.732  -1.344  1.00  0.00           C  
ATOM   1383  CG  LEU A  90      -2.581  43.080  -0.513  1.00  0.00           C  
ATOM   1384  CD1 LEU A  90      -2.278  42.975   0.991  1.00  0.00           C  
ATOM   1385  CD2 LEU A  90      -3.032  44.485  -0.864  1.00  0.00           C  
ATOM   1386  H   LEU A  90       0.818  41.842  -2.545  1.00  0.00           H  
ATOM   1387  HA  LEU A  90      -0.511  41.192  -0.075  1.00  0.00           H  
ATOM   1388 1HB  LEU A  90      -0.559  43.456  -1.094  1.00  0.00           H  
ATOM   1389 2HB  LEU A  90      -1.561  42.850  -2.401  1.00  0.00           H  
ATOM   1390  HG  LEU A  90      -3.376  42.377  -0.749  1.00  0.00           H  
ATOM   1391 1HD1 LEU A  90      -3.176  43.222   1.561  1.00  0.00           H  
ATOM   1392 2HD1 LEU A  90      -1.970  41.964   1.241  1.00  0.00           H  
ATOM   1393 3HD1 LEU A  90      -1.483  43.675   1.250  1.00  0.00           H  
ATOM   1394 1HD2 LEU A  90      -3.928  44.735  -0.290  1.00  0.00           H  
ATOM   1395 2HD2 LEU A  90      -2.240  45.192  -0.623  1.00  0.00           H  
ATOM   1396 3HD2 LEU A  90      -3.256  44.538  -1.930  1.00  0.00           H  
ATOM   1397  N   GLU A  91      -1.814  39.982  -2.845  1.00  0.00           N  
ATOM   1398  CA  GLU A  91      -2.771  39.000  -3.336  1.00  0.00           C  
ATOM   1399  C   GLU A  91      -2.487  37.621  -2.753  1.00  0.00           C  
ATOM   1400  O   GLU A  91      -3.411  36.880  -2.418  1.00  0.00           O  
ATOM   1401  CB  GLU A  91      -2.750  38.930  -4.864  1.00  0.00           C  
ATOM   1402  CG  GLU A  91      -3.358  40.134  -5.570  1.00  0.00           C  
ATOM   1403  CD  GLU A  91      -4.835  40.299  -5.296  1.00  0.00           C  
ATOM   1404  OE1 GLU A  91      -5.534  39.310  -5.264  1.00  0.00           O  
ATOM   1405  OE2 GLU A  91      -5.264  41.417  -5.112  1.00  0.00           O  
ATOM   1406  H   GLU A  91      -1.196  40.456  -3.495  1.00  0.00           H  
ATOM   1407  HA  GLU A  91      -3.769  39.302  -3.017  1.00  0.00           H  
ATOM   1408 1HB  GLU A  91      -1.720  38.836  -5.204  1.00  0.00           H  
ATOM   1409 2HB  GLU A  91      -3.286  38.043  -5.197  1.00  0.00           H  
ATOM   1410 1HG  GLU A  91      -2.836  41.035  -5.245  1.00  0.00           H  
ATOM   1411 2HG  GLU A  91      -3.203  40.022  -6.642  1.00  0.00           H  
ATOM   1412  N   VAL A  92      -1.204  37.297  -2.592  1.00  0.00           N  
ATOM   1413  CA  VAL A  92      -0.817  36.022  -2.001  1.00  0.00           C  
ATOM   1414  C   VAL A  92      -1.319  35.937  -0.569  1.00  0.00           C  
ATOM   1415  O   VAL A  92      -1.891  34.927  -0.163  1.00  0.00           O  
ATOM   1416  CB  VAL A  92       0.717  35.854  -2.024  1.00  0.00           C  
ATOM   1417  CG1 VAL A  92       1.125  34.630  -1.213  1.00  0.00           C  
ATOM   1418  CG2 VAL A  92       1.189  35.710  -3.467  1.00  0.00           C  
ATOM   1419  H   VAL A  92      -0.491  37.948  -2.908  1.00  0.00           H  
ATOM   1420  HA  VAL A  92      -1.269  35.214  -2.577  1.00  0.00           H  
ATOM   1421  HB  VAL A  92       1.181  36.731  -1.568  1.00  0.00           H  
ATOM   1422 1HG1 VAL A  92       2.205  34.523  -1.226  1.00  0.00           H  
ATOM   1423 2HG1 VAL A  92       0.792  34.740  -0.186  1.00  0.00           H  
ATOM   1424 3HG1 VAL A  92       0.671  33.752  -1.652  1.00  0.00           H  
ATOM   1425 1HG2 VAL A  92       2.265  35.605  -3.496  1.00  0.00           H  
ATOM   1426 2HG2 VAL A  92       0.730  34.832  -3.914  1.00  0.00           H  
ATOM   1427 3HG2 VAL A  92       0.902  36.588  -4.029  1.00  0.00           H  
ATOM   1428  N   ILE A  93      -1.132  37.011   0.187  1.00  0.00           N  
ATOM   1429  CA  ILE A  93      -1.583  37.057   1.569  1.00  0.00           C  
ATOM   1430  C   ILE A  93      -3.095  36.959   1.693  1.00  0.00           C  
ATOM   1431  O   ILE A  93      -3.601  36.249   2.561  1.00  0.00           O  
ATOM   1432  CB  ILE A  93      -1.058  38.323   2.264  1.00  0.00           C  
ATOM   1433  CG1 ILE A  93       0.309  38.016   2.911  1.00  0.00           C  
ATOM   1434  CG2 ILE A  93      -2.080  38.848   3.310  1.00  0.00           C  
ATOM   1435  CD1 ILE A  93       1.296  37.263   2.016  1.00  0.00           C  
ATOM   1436  H   ILE A  93      -0.635  37.810  -0.202  1.00  0.00           H  
ATOM   1437  HA  ILE A  93      -1.171  36.195   2.091  1.00  0.00           H  
ATOM   1438  HB  ILE A  93      -0.889  39.096   1.516  1.00  0.00           H  
ATOM   1439 1HG1 ILE A  93       0.764  38.940   3.204  1.00  0.00           H  
ATOM   1440 2HG1 ILE A  93       0.138  37.435   3.782  1.00  0.00           H  
ATOM   1441 1HG2 ILE A  93      -1.688  39.741   3.789  1.00  0.00           H  
ATOM   1442 2HG2 ILE A  93      -3.022  39.094   2.830  1.00  0.00           H  
ATOM   1443 3HG2 ILE A  93      -2.252  38.091   4.065  1.00  0.00           H  
ATOM   1444 1HD1 ILE A  93       2.219  37.100   2.557  1.00  0.00           H  
ATOM   1445 2HD1 ILE A  93       0.894  36.301   1.725  1.00  0.00           H  
ATOM   1446 3HD1 ILE A  93       1.503  37.854   1.128  1.00  0.00           H  
ATOM   1447  N   LYS A  94      -3.824  37.669   0.834  1.00  0.00           N  
ATOM   1448  CA  LYS A  94      -5.272  37.581   0.887  1.00  0.00           C  
ATOM   1449  C   LYS A  94      -5.724  36.160   0.593  1.00  0.00           C  
ATOM   1450  O   LYS A  94      -6.604  35.630   1.276  1.00  0.00           O  
ATOM   1451  CB  LYS A  94      -5.910  38.554  -0.100  1.00  0.00           C  
ATOM   1452  CG  LYS A  94      -5.803  40.027   0.304  1.00  0.00           C  
ATOM   1453  CD  LYS A  94      -6.667  40.915  -0.588  1.00  0.00           C  
ATOM   1454  CE  LYS A  94      -6.105  40.999  -2.003  1.00  0.00           C  
ATOM   1455  NZ  LYS A  94      -6.827  42.001  -2.834  1.00  0.00           N  
ATOM   1456  H   LYS A  94      -3.369  38.263   0.151  1.00  0.00           H  
ATOM   1457  HA  LYS A  94      -5.599  37.838   1.894  1.00  0.00           H  
ATOM   1458 1HB  LYS A  94      -5.431  38.434  -1.069  1.00  0.00           H  
ATOM   1459 2HB  LYS A  94      -6.967  38.305  -0.222  1.00  0.00           H  
ATOM   1460 1HG  LYS A  94      -6.120  40.144   1.344  1.00  0.00           H  
ATOM   1461 2HG  LYS A  94      -4.767  40.348   0.226  1.00  0.00           H  
ATOM   1462 1HD  LYS A  94      -7.678  40.506  -0.635  1.00  0.00           H  
ATOM   1463 2HD  LYS A  94      -6.718  41.919  -0.172  1.00  0.00           H  
ATOM   1464 1HE  LYS A  94      -5.051  41.270  -1.952  1.00  0.00           H  
ATOM   1465 2HE  LYS A  94      -6.192  40.023  -2.481  1.00  0.00           H  
ATOM   1466 1HZ  LYS A  94      -6.410  42.012  -3.764  1.00  0.00           H  
ATOM   1467 2HZ  LYS A  94      -7.801  41.750  -2.901  1.00  0.00           H  
ATOM   1468 3HZ  LYS A  94      -6.744  42.913  -2.414  1.00  0.00           H  
ATOM   1469  N   ALA A  95      -5.107  35.526  -0.405  1.00  0.00           N  
ATOM   1470  CA  ALA A  95      -5.446  34.161  -0.776  1.00  0.00           C  
ATOM   1471  C   ALA A  95      -5.192  33.198   0.375  1.00  0.00           C  
ATOM   1472  O   ALA A  95      -5.999  32.315   0.641  1.00  0.00           O  
ATOM   1473  CB  ALA A  95      -4.655  33.736  -1.996  1.00  0.00           C  
ATOM   1474  H   ALA A  95      -4.395  36.018  -0.942  1.00  0.00           H  
ATOM   1475  HA  ALA A  95      -6.516  34.128  -1.011  1.00  0.00           H  
ATOM   1476 1HB  ALA A  95      -4.929  32.724  -2.285  1.00  0.00           H  
ATOM   1477 2HB  ALA A  95      -4.861  34.421  -2.819  1.00  0.00           H  
ATOM   1478 3HB  ALA A  95      -3.596  33.773  -1.752  1.00  0.00           H  
ATOM   1479  N   ILE A  96      -4.074  33.395   1.077  1.00  0.00           N  
ATOM   1480  CA  ILE A  96      -3.764  32.526   2.204  1.00  0.00           C  
ATOM   1481  C   ILE A  96      -4.810  32.693   3.282  1.00  0.00           C  
ATOM   1482  O   ILE A  96      -5.294  31.698   3.835  1.00  0.00           O  
ATOM   1483  CB  ILE A  96      -2.352  32.808   2.769  1.00  0.00           C  
ATOM   1484  CG1 ILE A  96      -1.293  32.346   1.731  1.00  0.00           C  
ATOM   1485  CG2 ILE A  96      -2.171  32.090   4.128  1.00  0.00           C  
ATOM   1486  CD1 ILE A  96       0.120  32.823   2.011  1.00  0.00           C  
ATOM   1487  H   ILE A  96      -3.432  34.126   0.808  1.00  0.00           H  
ATOM   1488  HA  ILE A  96      -3.784  31.493   1.864  1.00  0.00           H  
ATOM   1489  HB  ILE A  96      -2.224  33.881   2.908  1.00  0.00           H  
ATOM   1490 1HG1 ILE A  96      -1.286  31.257   1.700  1.00  0.00           H  
ATOM   1491 2HG1 ILE A  96      -1.587  32.714   0.751  1.00  0.00           H  
ATOM   1492 1HG2 ILE A  96      -1.183  32.287   4.527  1.00  0.00           H  
ATOM   1493 2HG2 ILE A  96      -2.913  32.450   4.836  1.00  0.00           H  
ATOM   1494 3HG2 ILE A  96      -2.291  31.022   3.992  1.00  0.00           H  
ATOM   1495 1HD1 ILE A  96       0.789  32.458   1.233  1.00  0.00           H  
ATOM   1496 2HD1 ILE A  96       0.140  33.913   2.025  1.00  0.00           H  
ATOM   1497 3HD1 ILE A  96       0.452  32.439   2.969  1.00  0.00           H  
ATOM   1498  N   ALA A  97      -5.182  33.927   3.589  1.00  0.00           N  
ATOM   1499  CA  ALA A  97      -6.196  34.188   4.594  1.00  0.00           C  
ATOM   1500  C   ALA A  97      -7.524  33.515   4.229  1.00  0.00           C  
ATOM   1501  O   ALA A  97      -8.205  32.959   5.086  1.00  0.00           O  
ATOM   1502  CB  ALA A  97      -6.394  35.682   4.774  1.00  0.00           C  
ATOM   1503  H   ALA A  97      -4.738  34.714   3.110  1.00  0.00           H  
ATOM   1504  HA  ALA A  97      -5.853  33.757   5.540  1.00  0.00           H  
ATOM   1505 1HB  ALA A  97      -7.135  35.864   5.546  1.00  0.00           H  
ATOM   1506 2HB  ALA A  97      -5.448  36.143   5.056  1.00  0.00           H  
ATOM   1507 3HB  ALA A  97      -6.739  36.112   3.831  1.00  0.00           H  
ATOM   1508  N   GLU A  98      -7.880  33.553   2.938  1.00  0.00           N  
ATOM   1509  CA  GLU A  98      -9.119  32.925   2.477  1.00  0.00           C  
ATOM   1510  C   GLU A  98      -9.071  31.413   2.664  1.00  0.00           C  
ATOM   1511  O   GLU A  98     -10.050  30.800   3.107  1.00  0.00           O  
ATOM   1512  CB  GLU A  98      -9.365  33.260   1.001  1.00  0.00           C  
ATOM   1513  CG  GLU A  98      -9.770  34.703   0.738  1.00  0.00           C  
ATOM   1514  CD  GLU A  98      -9.741  35.071  -0.723  1.00  0.00           C  
ATOM   1515  OE1 GLU A  98      -9.233  34.300  -1.502  1.00  0.00           O  
ATOM   1516  OE2 GLU A  98     -10.233  36.123  -1.060  1.00  0.00           O  
ATOM   1517  H   GLU A  98      -7.293  34.044   2.275  1.00  0.00           H  
ATOM   1518  HA  GLU A  98      -9.947  33.320   3.065  1.00  0.00           H  
ATOM   1519 1HB  GLU A  98      -8.460  33.057   0.430  1.00  0.00           H  
ATOM   1520 2HB  GLU A  98     -10.151  32.615   0.607  1.00  0.00           H  
ATOM   1521 1HG  GLU A  98     -10.784  34.843   1.110  1.00  0.00           H  
ATOM   1522 2HG  GLU A  98      -9.113  35.370   1.296  1.00  0.00           H  
ATOM   1523  N   ILE A  99      -7.921  30.820   2.365  1.00  0.00           N  
ATOM   1524  CA  ILE A  99      -7.700  29.388   2.525  1.00  0.00           C  
ATOM   1525  C   ILE A  99      -7.800  29.004   4.001  1.00  0.00           C  
ATOM   1526  O   ILE A  99      -8.389  27.979   4.343  1.00  0.00           O  
ATOM   1527  CB  ILE A  99      -6.341  28.971   1.933  1.00  0.00           C  
ATOM   1528  CG1 ILE A  99      -6.385  29.133   0.397  1.00  0.00           C  
ATOM   1529  CG2 ILE A  99      -6.011  27.497   2.317  1.00  0.00           C  
ATOM   1530  CD1 ILE A  99      -5.028  29.137  -0.263  1.00  0.00           C  
ATOM   1531  H   ILE A  99      -7.172  31.393   1.985  1.00  0.00           H  
ATOM   1532  HA  ILE A  99      -8.483  28.856   1.982  1.00  0.00           H  
ATOM   1533  HB  ILE A  99      -5.570  29.639   2.310  1.00  0.00           H  
ATOM   1534 1HG1 ILE A  99      -6.963  28.308  -0.017  1.00  0.00           H  
ATOM   1535 2HG1 ILE A  99      -6.892  30.066   0.149  1.00  0.00           H  
ATOM   1536 1HG2 ILE A  99      -5.046  27.206   1.901  1.00  0.00           H  
ATOM   1537 2HG2 ILE A  99      -5.978  27.388   3.398  1.00  0.00           H  
ATOM   1538 3HG2 ILE A  99      -6.772  26.846   1.924  1.00  0.00           H  
ATOM   1539 1HD1 ILE A  99      -5.152  29.238  -1.344  1.00  0.00           H  
ATOM   1540 2HD1 ILE A  99      -4.442  29.973   0.119  1.00  0.00           H  
ATOM   1541 3HD1 ILE A  99      -4.520  28.215  -0.042  1.00  0.00           H  
ATOM   1542  N   VAL A 100      -7.224  29.838   4.871  1.00  0.00           N  
ATOM   1543  CA  VAL A 100      -7.292  29.636   6.315  1.00  0.00           C  
ATOM   1544  C   VAL A 100      -8.733  29.653   6.812  1.00  0.00           C  
ATOM   1545  O   VAL A 100      -9.116  28.823   7.641  1.00  0.00           O  
ATOM   1546  CB  VAL A 100      -6.483  30.727   7.053  1.00  0.00           C  
ATOM   1547  CG1 VAL A 100      -6.761  30.685   8.541  1.00  0.00           C  
ATOM   1548  CG2 VAL A 100      -5.015  30.507   6.825  1.00  0.00           C  
ATOM   1549  H   VAL A 100      -6.728  30.645   4.507  1.00  0.00           H  
ATOM   1550  HA  VAL A 100      -6.856  28.664   6.547  1.00  0.00           H  
ATOM   1551  HB  VAL A 100      -6.775  31.706   6.677  1.00  0.00           H  
ATOM   1552 1HG1 VAL A 100      -6.185  31.465   9.044  1.00  0.00           H  
ATOM   1553 2HG1 VAL A 100      -7.820  30.854   8.719  1.00  0.00           H  
ATOM   1554 3HG1 VAL A 100      -6.477  29.713   8.940  1.00  0.00           H  
ATOM   1555 1HG2 VAL A 100      -4.448  31.286   7.334  1.00  0.00           H  
ATOM   1556 2HG2 VAL A 100      -4.736  29.533   7.216  1.00  0.00           H  
ATOM   1557 3HG2 VAL A 100      -4.800  30.544   5.765  1.00  0.00           H  
ATOM   1558  N   ARG A 101      -9.533  30.596   6.318  1.00  0.00           N  
ATOM   1559  CA  ARG A 101     -10.933  30.662   6.709  1.00  0.00           C  
ATOM   1560  C   ARG A 101     -11.698  29.411   6.264  1.00  0.00           C  
ATOM   1561  O   ARG A 101     -12.502  28.874   7.029  1.00  0.00           O  
ATOM   1562  CB  ARG A 101     -11.599  31.908   6.139  1.00  0.00           C  
ATOM   1563  CG  ARG A 101     -11.149  33.227   6.775  1.00  0.00           C  
ATOM   1564  CD  ARG A 101     -11.946  34.381   6.269  1.00  0.00           C  
ATOM   1565  NE  ARG A 101     -11.587  35.636   6.933  1.00  0.00           N  
ATOM   1566  CZ  ARG A 101     -10.727  36.562   6.456  1.00  0.00           C  
ATOM   1567  NH1 ARG A 101     -10.128  36.380   5.295  1.00  0.00           N  
ATOM   1568  NH2 ARG A 101     -10.494  37.658   7.161  1.00  0.00           N  
ATOM   1569  H   ARG A 101      -9.155  31.280   5.670  1.00  0.00           H  
ATOM   1570  HA  ARG A 101     -10.983  30.722   7.797  1.00  0.00           H  
ATOM   1571 1HB  ARG A 101     -11.400  31.969   5.071  1.00  0.00           H  
ATOM   1572 2HB  ARG A 101     -12.680  31.832   6.267  1.00  0.00           H  
ATOM   1573 1HG  ARG A 101     -11.274  33.174   7.858  1.00  0.00           H  
ATOM   1574 2HG  ARG A 101     -10.102  33.405   6.543  1.00  0.00           H  
ATOM   1575 1HD  ARG A 101     -11.781  34.490   5.197  1.00  0.00           H  
ATOM   1576 2HD  ARG A 101     -13.002  34.191   6.452  1.00  0.00           H  
ATOM   1577  HE  ARG A 101     -12.024  35.829   7.832  1.00  0.00           H  
ATOM   1578 1HH1 ARG A 101     -10.317  35.546   4.761  1.00  0.00           H  
ATOM   1579 2HH1 ARG A 101      -9.494  37.081   4.938  1.00  0.00           H  
ATOM   1580 1HH2 ARG A 101     -10.967  37.796   8.057  1.00  0.00           H  
ATOM   1581 2HH2 ARG A 101      -9.858  38.358   6.820  1.00  0.00           H  
ATOM   1582  N   LEU A 102     -11.423  28.921   5.052  1.00  0.00           N  
ATOM   1583  CA  LEU A 102     -12.062  27.696   4.570  1.00  0.00           C  
ATOM   1584  C   LEU A 102     -11.677  26.509   5.438  1.00  0.00           C  
ATOM   1585  O   LEU A 102     -12.516  25.672   5.778  1.00  0.00           O  
ATOM   1586  CB  LEU A 102     -11.650  27.405   3.116  1.00  0.00           C  
ATOM   1587  CG  LEU A 102     -12.236  28.320   2.021  1.00  0.00           C  
ATOM   1588  CD1 LEU A 102     -11.526  28.033   0.695  1.00  0.00           C  
ATOM   1589  CD2 LEU A 102     -13.736  28.057   1.880  1.00  0.00           C  
ATOM   1590  H   LEU A 102     -10.772  29.420   4.451  1.00  0.00           H  
ATOM   1591  HA  LEU A 102     -13.140  27.825   4.624  1.00  0.00           H  
ATOM   1592 1HB  LEU A 102     -10.566  27.485   3.051  1.00  0.00           H  
ATOM   1593 2HB  LEU A 102     -11.922  26.384   2.875  1.00  0.00           H  
ATOM   1594  HG  LEU A 102     -12.071  29.364   2.288  1.00  0.00           H  
ATOM   1595 1HD1 LEU A 102     -11.929  28.677  -0.085  1.00  0.00           H  
ATOM   1596 2HD1 LEU A 102     -10.458  28.225   0.805  1.00  0.00           H  
ATOM   1597 3HD1 LEU A 102     -11.678  26.990   0.421  1.00  0.00           H  
ATOM   1598 1HD2 LEU A 102     -14.142  28.705   1.101  1.00  0.00           H  
ATOM   1599 2HD2 LEU A 102     -13.900  27.012   1.603  1.00  0.00           H  
ATOM   1600 3HD2 LEU A 102     -14.244  28.265   2.817  1.00  0.00           H  
ATOM   1601  N   MET A 103     -10.407  26.461   5.824  1.00  0.00           N  
ATOM   1602  CA  MET A 103      -9.894  25.411   6.690  1.00  0.00           C  
ATOM   1603  C   MET A 103     -10.619  25.405   8.029  1.00  0.00           C  
ATOM   1604  O   MET A 103     -11.088  24.354   8.486  1.00  0.00           O  
ATOM   1605  CB  MET A 103      -8.390  25.620   6.878  1.00  0.00           C  
ATOM   1606  CG  MET A 103      -7.700  24.628   7.785  1.00  0.00           C  
ATOM   1607  SD  MET A 103      -7.852  25.053   9.544  1.00  0.00           S  
ATOM   1608  CE  MET A 103      -6.903  26.577   9.677  1.00  0.00           C  
ATOM   1609  H   MET A 103      -9.768  27.174   5.488  1.00  0.00           H  
ATOM   1610  HA  MET A 103     -10.066  24.450   6.210  1.00  0.00           H  
ATOM   1611 1HB  MET A 103      -7.899  25.567   5.908  1.00  0.00           H  
ATOM   1612 2HB  MET A 103      -8.215  26.611   7.264  1.00  0.00           H  
ATOM   1613 1HG  MET A 103      -8.142  23.652   7.625  1.00  0.00           H  
ATOM   1614 2HG  MET A 103      -6.641  24.571   7.531  1.00  0.00           H  
ATOM   1615 1HE  MET A 103      -6.933  26.927  10.707  1.00  0.00           H  
ATOM   1616 2HE  MET A 103      -5.871  26.396   9.385  1.00  0.00           H  
ATOM   1617 3HE  MET A 103      -7.335  27.339   9.035  1.00  0.00           H  
ATOM   1618  N   ALA A 104     -10.720  26.573   8.657  1.00  0.00           N  
ATOM   1619  CA  ALA A 104     -11.379  26.705   9.948  1.00  0.00           C  
ATOM   1620  C   ALA A 104     -12.858  26.358   9.852  1.00  0.00           C  
ATOM   1621  O   ALA A 104     -13.419  25.758  10.771  1.00  0.00           O  
ATOM   1622  CB  ALA A 104     -11.206  28.108  10.476  1.00  0.00           C  
ATOM   1623  H   ALA A 104     -10.305  27.397   8.230  1.00  0.00           H  
ATOM   1624  HA  ALA A 104     -10.911  26.000  10.639  1.00  0.00           H  
ATOM   1625 1HB  ALA A 104     -11.672  28.197  11.456  1.00  0.00           H  
ATOM   1626 2HB  ALA A 104     -10.146  28.309  10.553  1.00  0.00           H  
ATOM   1627 3HB  ALA A 104     -11.666  28.816   9.786  1.00  0.00           H  
ATOM   1628  N   LYS A 105     -13.493  26.729   8.742  1.00  0.00           N  
ATOM   1629  CA  LYS A 105     -14.901  26.422   8.566  1.00  0.00           C  
ATOM   1630  C   LYS A 105     -15.111  24.919   8.514  1.00  0.00           C  
ATOM   1631  O   LYS A 105     -16.035  24.398   9.132  1.00  0.00           O  
ATOM   1632  CB  LYS A 105     -15.461  27.081   7.305  1.00  0.00           C  
ATOM   1633  CG  LYS A 105     -16.944  26.763   7.023  1.00  0.00           C  
ATOM   1634  CD  LYS A 105     -17.839  27.191   8.185  1.00  0.00           C  
ATOM   1635  CE  LYS A 105     -19.314  27.214   7.793  1.00  0.00           C  
ATOM   1636  NZ  LYS A 105     -19.805  25.874   7.339  1.00  0.00           N  
ATOM   1637  H   LYS A 105     -12.997  27.247   8.022  1.00  0.00           H  
ATOM   1638  HA  LYS A 105     -15.445  26.806   9.429  1.00  0.00           H  
ATOM   1639 1HB  LYS A 105     -15.356  28.164   7.387  1.00  0.00           H  
ATOM   1640 2HB  LYS A 105     -14.878  26.763   6.439  1.00  0.00           H  
ATOM   1641 1HG  LYS A 105     -17.256  27.288   6.120  1.00  0.00           H  
ATOM   1642 2HG  LYS A 105     -17.059  25.690   6.855  1.00  0.00           H  
ATOM   1643 1HD  LYS A 105     -17.716  26.493   9.013  1.00  0.00           H  
ATOM   1644 2HD  LYS A 105     -17.546  28.184   8.522  1.00  0.00           H  
ATOM   1645 1HE  LYS A 105     -19.900  27.532   8.653  1.00  0.00           H  
ATOM   1646 2HE  LYS A 105     -19.453  27.933   6.985  1.00  0.00           H  
ATOM   1647 1HZ  LYS A 105     -20.778  25.938   7.092  1.00  0.00           H  
ATOM   1648 2HZ  LYS A 105     -19.277  25.573   6.533  1.00  0.00           H  
ATOM   1649 3HZ  LYS A 105     -19.700  25.181   8.081  1.00  0.00           H  
ATOM   1650  N   ALA A 106     -14.244  24.215   7.791  1.00  0.00           N  
ATOM   1651  CA  ALA A 106     -14.369  22.766   7.725  1.00  0.00           C  
ATOM   1652  C   ALA A 106     -14.216  22.164   9.118  1.00  0.00           C  
ATOM   1653  O   ALA A 106     -14.972  21.270   9.498  1.00  0.00           O  
ATOM   1654  CB  ALA A 106     -13.331  22.192   6.782  1.00  0.00           C  
ATOM   1655  H   ALA A 106     -13.512  24.689   7.273  1.00  0.00           H  
ATOM   1656  HA  ALA A 106     -15.365  22.522   7.356  1.00  0.00           H  
ATOM   1657 1HB  ALA A 106     -13.450  21.110   6.728  1.00  0.00           H  
ATOM   1658 2HB  ALA A 106     -13.470  22.622   5.799  1.00  0.00           H  
ATOM   1659 3HB  ALA A 106     -12.334  22.432   7.148  1.00  0.00           H  
ATOM   1660  N   ALA A 107     -13.274  22.685   9.903  1.00  0.00           N  
ATOM   1661  CA  ALA A 107     -13.080  22.204  11.267  1.00  0.00           C  
ATOM   1662  C   ALA A 107     -14.342  22.420  12.101  1.00  0.00           C  
ATOM   1663  O   ALA A 107     -14.702  21.573  12.920  1.00  0.00           O  
ATOM   1664  CB  ALA A 107     -11.898  22.904  11.909  1.00  0.00           C  
ATOM   1665  H   ALA A 107     -12.664  23.411   9.535  1.00  0.00           H  
ATOM   1666  HA  ALA A 107     -12.883  21.129  11.229  1.00  0.00           H  
ATOM   1667 1HB  ALA A 107     -11.749  22.522  12.920  1.00  0.00           H  
ATOM   1668 2HB  ALA A 107     -11.011  22.725  11.315  1.00  0.00           H  
ATOM   1669 3HB  ALA A 107     -12.097  23.965  11.947  1.00  0.00           H  
ATOM   1670  N   LEU A 108     -15.034  23.541  11.869  1.00  0.00           N  
ATOM   1671  CA  LEU A 108     -16.286  23.805  12.573  1.00  0.00           C  
ATOM   1672  C   LEU A 108     -17.331  22.782  12.165  1.00  0.00           C  
ATOM   1673  O   LEU A 108     -18.064  22.264  13.009  1.00  0.00           O  
ATOM   1674  CB  LEU A 108     -16.811  25.213  12.256  1.00  0.00           C  
ATOM   1675  CG  LEU A 108     -18.134  25.636  12.964  1.00  0.00           C  
ATOM   1676  CD1 LEU A 108     -17.940  25.643  14.487  1.00  0.00           C  
ATOM   1677  CD2 LEU A 108     -18.547  27.013  12.457  1.00  0.00           C  
ATOM   1678  H   LEU A 108     -14.677  24.219  11.204  1.00  0.00           H  
ATOM   1679  HA  LEU A 108     -16.104  23.718  13.642  1.00  0.00           H  
ATOM   1680 1HB  LEU A 108     -16.045  25.929  12.518  1.00  0.00           H  
ATOM   1681 2HB  LEU A 108     -16.985  25.281  11.184  1.00  0.00           H  
ATOM   1682  HG  LEU A 108     -18.924  24.919  12.730  1.00  0.00           H  
ATOM   1683 1HD1 LEU A 108     -18.874  25.938  14.971  1.00  0.00           H  
ATOM   1684 2HD1 LEU A 108     -17.664  24.650  14.826  1.00  0.00           H  
ATOM   1685 3HD1 LEU A 108     -17.156  26.352  14.752  1.00  0.00           H  
ATOM   1686 1HD2 LEU A 108     -19.479  27.316  12.941  1.00  0.00           H  
ATOM   1687 2HD2 LEU A 108     -17.772  27.737  12.686  1.00  0.00           H  
ATOM   1688 3HD2 LEU A 108     -18.696  26.969  11.379  1.00  0.00           H  
ATOM   1689  N   ASP A 109     -17.391  22.483  10.867  1.00  0.00           N  
ATOM   1690  CA  ASP A 109     -18.340  21.509  10.346  1.00  0.00           C  
ATOM   1691  C   ASP A 109     -18.058  20.120  10.908  1.00  0.00           C  
ATOM   1692  O   ASP A 109     -18.984  19.339  11.135  1.00  0.00           O  
ATOM   1693  CB  ASP A 109     -18.301  21.470   8.817  1.00  0.00           C  
ATOM   1694  CG  ASP A 109     -18.905  22.711   8.146  1.00  0.00           C  
ATOM   1695  OD1 ASP A 109     -19.560  23.494   8.805  1.00  0.00           O  
ATOM   1696  OD2 ASP A 109     -18.714  22.855   6.964  1.00  0.00           O  
ATOM   1697  H   ASP A 109     -16.774  22.970  10.225  1.00  0.00           H  
ATOM   1698  HA  ASP A 109     -19.341  21.808  10.657  1.00  0.00           H  
ATOM   1699 1HB  ASP A 109     -17.269  21.375   8.488  1.00  0.00           H  
ATOM   1700 2HB  ASP A 109     -18.835  20.590   8.464  1.00  0.00           H  
ATOM   1701  N   ASN A 110     -16.781  19.815  11.152  1.00  0.00           N  
ATOM   1702  CA  ASN A 110     -16.420  18.527  11.733  1.00  0.00           C  
ATOM   1703  C   ASN A 110     -16.862  18.473  13.188  1.00  0.00           C  
ATOM   1704  O   ASN A 110     -17.428  17.474  13.634  1.00  0.00           O  
ATOM   1705  CB  ASN A 110     -14.919  18.280  11.629  1.00  0.00           C  
ATOM   1706  CG  ASN A 110     -14.483  17.935  10.239  1.00  0.00           C  
ATOM   1707  OD1 ASN A 110     -13.892  18.754   9.523  1.00  0.00           O  
ATOM   1708  ND2 ASN A 110     -14.764  16.731   9.839  1.00  0.00           N  
ATOM   1709  H   ASN A 110     -16.054  20.480  10.910  1.00  0.00           H  
ATOM   1710  HA  ASN A 110     -16.951  17.738  11.198  1.00  0.00           H  
ATOM   1711 1HB  ASN A 110     -14.378  19.167  11.959  1.00  0.00           H  
ATOM   1712 2HB  ASN A 110     -14.639  17.464  12.293  1.00  0.00           H  
ATOM   1713 1HD2 ASN A 110     -14.530  16.456   8.899  1.00  0.00           H  
ATOM   1714 2HD2 ASN A 110     -15.235  16.089  10.457  1.00  0.00           H  
ATOM   1715  N   ALA A 111     -16.650  19.565  13.924  1.00  0.00           N  
ATOM   1716  CA  ALA A 111     -17.080  19.628  15.313  1.00  0.00           C  
ATOM   1717  C   ALA A 111     -18.599  19.520  15.416  1.00  0.00           C  
ATOM   1718  O   ALA A 111     -19.119  18.867  16.316  1.00  0.00           O  
ATOM   1719  CB  ALA A 111     -16.610  20.920  15.960  1.00  0.00           C  
ATOM   1720  H   ALA A 111     -16.159  20.356  13.515  1.00  0.00           H  
ATOM   1721  HA  ALA A 111     -16.647  18.780  15.844  1.00  0.00           H  
ATOM   1722 1HB  ALA A 111     -16.922  20.942  17.004  1.00  0.00           H  
ATOM   1723 2HB  ALA A 111     -15.523  20.978  15.902  1.00  0.00           H  
ATOM   1724 3HB  ALA A 111     -17.047  21.765  15.431  1.00  0.00           H  
ATOM   1725  N   LYS A 112     -19.308  20.163  14.482  1.00  0.00           N  
ATOM   1726  CA  LYS A 112     -20.767  20.124  14.499  1.00  0.00           C  
ATOM   1727  C   LYS A 112     -21.282  18.750  14.144  1.00  0.00           C  
ATOM   1728  O   LYS A 112     -22.187  18.233  14.815  1.00  0.00           O  
ATOM   1729  CB  LYS A 112     -21.357  21.159  13.536  1.00  0.00           C  
ATOM   1730  CG  LYS A 112     -22.907  21.149  13.459  1.00  0.00           C  
ATOM   1731  CD  LYS A 112     -23.547  21.507  14.802  1.00  0.00           C  
ATOM   1732  CE  LYS A 112     -25.052  21.740  14.677  1.00  0.00           C  
ATOM   1733  NZ  LYS A 112     -25.797  20.493  14.309  1.00  0.00           N  
ATOM   1734  H   LYS A 112     -18.829  20.704  13.773  1.00  0.00           H  
ATOM   1735  HA  LYS A 112     -21.100  20.350  15.501  1.00  0.00           H  
ATOM   1736 1HB  LYS A 112     -21.036  22.158  13.833  1.00  0.00           H  
ATOM   1737 2HB  LYS A 112     -20.972  20.979  12.530  1.00  0.00           H  
ATOM   1738 1HG  LYS A 112     -23.234  21.867  12.704  1.00  0.00           H  
ATOM   1739 2HG  LYS A 112     -23.247  20.159  13.156  1.00  0.00           H  
ATOM   1740 1HD  LYS A 112     -23.380  20.697  15.512  1.00  0.00           H  
ATOM   1741 2HD  LYS A 112     -23.086  22.413  15.190  1.00  0.00           H  
ATOM   1742 1HE  LYS A 112     -25.429  22.110  15.629  1.00  0.00           H  
ATOM   1743 2HE  LYS A 112     -25.228  22.493  13.910  1.00  0.00           H  
ATOM   1744 1HZ  LYS A 112     -26.778  20.697  14.236  1.00  0.00           H  
ATOM   1745 2HZ  LYS A 112     -25.463  20.147  13.419  1.00  0.00           H  
ATOM   1746 3HZ  LYS A 112     -25.666  19.767  15.016  1.00  0.00           H  
ATOM   1747  N   ALA A 113     -20.735  18.140  13.107  1.00  0.00           N  
ATOM   1748  CA  ALA A 113     -21.168  16.825  12.709  1.00  0.00           C  
ATOM   1749  C   ALA A 113     -20.937  15.824  13.839  1.00  0.00           C  
ATOM   1750  O   ALA A 113     -21.769  14.993  14.133  1.00  0.00           O  
ATOM   1751  CB  ALA A 113     -20.463  16.379  11.452  1.00  0.00           C  
ATOM   1752  H   ALA A 113     -19.999  18.605  12.572  1.00  0.00           H  
ATOM   1753  HA  ALA A 113     -22.255  16.861  12.528  1.00  0.00           H  
ATOM   1754 1HB  ALA A 113     -20.812  15.391  11.160  1.00  0.00           H  
ATOM   1755 2HB  ALA A 113     -20.661  17.092  10.653  1.00  0.00           H  
ATOM   1756 3HB  ALA A 113     -19.390  16.347  11.650  1.00  0.00           H  
ATOM   1757  N   ALA A 114     -19.764  15.964  14.481  1.00  0.00           N  
ATOM   1758  CA  ALA A 114     -19.449  15.062  15.589  1.00  0.00           C  
ATOM   1759  C   ALA A 114     -20.372  15.343  16.766  1.00  0.00           C  
ATOM   1760  O   ALA A 114     -20.834  14.401  17.421  1.00  0.00           O  
ATOM   1761  CB  ALA A 114     -17.997  15.270  15.987  1.00  0.00           C  
ATOM   1762  H   ALA A 114     -19.099  16.657  14.198  1.00  0.00           H  
ATOM   1763  HA  ALA A 114     -19.593  14.040  15.268  1.00  0.00           H  
ATOM   1764 1HB  ALA A 114     -17.744  14.594  16.807  1.00  0.00           H  
ATOM   1765 2HB  ALA A 114     -17.357  15.061  15.129  1.00  0.00           H  
ATOM   1766 3HB  ALA A 114     -17.858  16.298  16.299  1.00  0.00           H  
ATOM   1767  N   ALA A 115     -20.682  16.607  17.025  1.00  0.00           N  
ATOM   1768  CA  ALA A 115     -21.563  16.969  18.129  1.00  0.00           C  
ATOM   1769  C   ALA A 115     -22.938  16.324  17.965  1.00  0.00           C  
ATOM   1770  O   ALA A 115     -23.570  15.944  18.948  1.00  0.00           O  
ATOM   1771  CB  ALA A 115     -21.695  18.477  18.240  1.00  0.00           C  
ATOM   1772  H   ALA A 115     -20.266  17.351  16.464  1.00  0.00           H  
ATOM   1773  HA  ALA A 115     -21.123  16.582  19.056  1.00  0.00           H  
ATOM   1774 1HB  ALA A 115     -22.335  18.727  19.085  1.00  0.00           H  
ATOM   1775 2HB  ALA A 115     -20.710  18.916  18.383  1.00  0.00           H  
ATOM   1776 3HB  ALA A 115     -22.136  18.869  17.324  1.00  0.00           H  
ATOM   1777  N   ASP A 116     -23.396  16.197  16.714  1.00  0.00           N  
ATOM   1778  CA  ASP A 116     -24.680  15.554  16.449  1.00  0.00           C  
ATOM   1779  C   ASP A 116     -24.600  14.043  16.661  1.00  0.00           C  
ATOM   1780  O   ASP A 116     -25.501  13.434  17.227  1.00  0.00           O  
ATOM   1781  CB  ASP A 116     -25.132  15.810  15.012  1.00  0.00           C  
ATOM   1782  CG  ASP A 116     -25.569  17.240  14.728  1.00  0.00           C  
ATOM   1783  OD1 ASP A 116     -25.814  17.995  15.646  1.00  0.00           O  
ATOM   1784  OD2 ASP A 116     -25.663  17.569  13.572  1.00  0.00           O  
ATOM   1785  H   ASP A 116     -22.852  16.564  15.943  1.00  0.00           H  
ATOM   1786  HA  ASP A 116     -25.421  15.961  17.136  1.00  0.00           H  
ATOM   1787 1HB  ASP A 116     -24.316  15.561  14.339  1.00  0.00           H  
ATOM   1788 2HB  ASP A 116     -25.961  15.142  14.778  1.00  0.00           H  
ATOM   1789  N   VAL A 117     -23.492  13.443  16.236  1.00  0.00           N  
ATOM   1790  CA  VAL A 117     -23.298  12.004  16.408  1.00  0.00           C  
ATOM   1791  C   VAL A 117     -23.307  11.615  17.873  1.00  0.00           C  
ATOM   1792  O   VAL A 117     -23.888  10.586  18.247  1.00  0.00           O  
ATOM   1793  CB  VAL A 117     -21.966  11.568  15.771  1.00  0.00           C  
ATOM   1794  CG1 VAL A 117     -21.622  10.158  16.204  1.00  0.00           C  
ATOM   1795  CG2 VAL A 117     -22.099  11.629  14.260  1.00  0.00           C  
ATOM   1796  H   VAL A 117     -22.789  13.991  15.759  1.00  0.00           H  
ATOM   1797  HA  VAL A 117     -24.106  11.484  15.898  1.00  0.00           H  
ATOM   1798  HB  VAL A 117     -21.177  12.234  16.102  1.00  0.00           H  
ATOM   1799 1HG1 VAL A 117     -20.679   9.854  15.759  1.00  0.00           H  
ATOM   1800 2HG1 VAL A 117     -21.528  10.134  17.286  1.00  0.00           H  
ATOM   1801 3HG1 VAL A 117     -22.411   9.474  15.891  1.00  0.00           H  
ATOM   1802 1HG2 VAL A 117     -21.165  11.331  13.800  1.00  0.00           H  
ATOM   1803 2HG2 VAL A 117     -22.895  10.954  13.938  1.00  0.00           H  
ATOM   1804 3HG2 VAL A 117     -22.341  12.651  13.961  1.00  0.00           H  
ATOM   1805  N   VAL A 118     -22.691  12.445  18.694  1.00  0.00           N  
ATOM   1806  CA  VAL A 118     -22.582  12.221  20.125  1.00  0.00           C  
ATOM   1807  C   VAL A 118     -23.950  12.098  20.806  1.00  0.00           C  
ATOM   1808  O   VAL A 118     -24.043  11.573  21.910  1.00  0.00           O  
ATOM   1809  CB  VAL A 118     -21.733  13.338  20.771  1.00  0.00           C  
ATOM   1810  CG1 VAL A 118     -21.774  13.258  22.297  1.00  0.00           C  
ATOM   1811  CG2 VAL A 118     -20.315  13.170  20.312  1.00  0.00           C  
ATOM   1812  H   VAL A 118     -22.243  13.261  18.289  1.00  0.00           H  
ATOM   1813  HA  VAL A 118     -22.045  11.286  20.274  1.00  0.00           H  
ATOM   1814  HB  VAL A 118     -22.113  14.317  20.459  1.00  0.00           H  
ATOM   1815 1HG1 VAL A 118     -21.150  14.044  22.730  1.00  0.00           H  
ATOM   1816 2HG1 VAL A 118     -22.782  13.385  22.647  1.00  0.00           H  
ATOM   1817 3HG1 VAL A 118     -21.401  12.285  22.608  1.00  0.00           H  
ATOM   1818 1HG2 VAL A 118     -19.688  13.955  20.740  1.00  0.00           H  
ATOM   1819 2HG2 VAL A 118     -19.968  12.196  20.635  1.00  0.00           H  
ATOM   1820 3HG2 VAL A 118     -20.268  13.223  19.237  1.00  0.00           H  
ATOM   1821  N   LYS A 119     -25.015  12.555  20.150  1.00  0.00           N  
ATOM   1822  CA  LYS A 119     -26.352  12.480  20.730  1.00  0.00           C  
ATOM   1823  C   LYS A 119     -26.732  11.055  21.122  1.00  0.00           C  
ATOM   1824  O   LYS A 119     -27.441  10.853  22.110  1.00  0.00           O  
ATOM   1825  CB  LYS A 119     -27.392  13.053  19.763  1.00  0.00           C  
ATOM   1826  CG  LYS A 119     -27.361  14.573  19.641  1.00  0.00           C  
ATOM   1827  CD  LYS A 119     -28.403  15.072  18.655  1.00  0.00           C  
ATOM   1828  CE  LYS A 119     -28.341  16.592  18.512  1.00  0.00           C  
ATOM   1829  NZ  LYS A 119     -29.255  17.093  17.445  1.00  0.00           N  
ATOM   1830  H   LYS A 119     -24.909  12.956  19.223  1.00  0.00           H  
ATOM   1831  HA  LYS A 119     -26.364  13.086  21.632  1.00  0.00           H  
ATOM   1832 1HB  LYS A 119     -27.228  12.633  18.765  1.00  0.00           H  
ATOM   1833 2HB  LYS A 119     -28.393  12.761  20.073  1.00  0.00           H  
ATOM   1834 1HG  LYS A 119     -27.562  15.010  20.617  1.00  0.00           H  
ATOM   1835 2HG  LYS A 119     -26.373  14.905  19.310  1.00  0.00           H  
ATOM   1836 1HD  LYS A 119     -28.228  14.624  17.675  1.00  0.00           H  
ATOM   1837 2HD  LYS A 119     -29.398  14.779  18.998  1.00  0.00           H  
ATOM   1838 1HE  LYS A 119     -28.617  17.057  19.459  1.00  0.00           H  
ATOM   1839 2HE  LYS A 119     -27.321  16.877  18.262  1.00  0.00           H  
ATOM   1840 1HZ  LYS A 119     -29.175  18.097  17.376  1.00  0.00           H  
ATOM   1841 2HZ  LYS A 119     -28.997  16.674  16.560  1.00  0.00           H  
ATOM   1842 3HZ  LYS A 119     -30.207  16.846  17.668  1.00  0.00           H  
ATOM   1843  N   ASP A 120     -26.264  10.065  20.359  1.00  0.00           N  
ATOM   1844  CA  ASP A 120     -26.578   8.671  20.652  1.00  0.00           C  
ATOM   1845  C   ASP A 120     -25.440   7.975  21.405  1.00  0.00           C  
ATOM   1846  O   ASP A 120     -25.442   6.751  21.556  1.00  0.00           O  
ATOM   1847  CB  ASP A 120     -26.879   7.892  19.366  1.00  0.00           C  
ATOM   1848  CG  ASP A 120     -28.135   8.366  18.646  1.00  0.00           C  
ATOM   1849  OD1 ASP A 120     -29.067   8.772  19.298  1.00  0.00           O  
ATOM   1850  OD2 ASP A 120     -28.148   8.315  17.441  1.00  0.00           O  
ATOM   1851  H   ASP A 120     -25.683  10.278  19.552  1.00  0.00           H  
ATOM   1852  HA  ASP A 120     -27.466   8.647  21.285  1.00  0.00           H  
ATOM   1853 1HB  ASP A 120     -26.030   7.966  18.688  1.00  0.00           H  
ATOM   1854 2HB  ASP A 120     -27.010   6.841  19.617  1.00  0.00           H  
ATOM   1855  N   ALA A 121     -24.465   8.755  21.857  1.00  0.00           N  
ATOM   1856  CA  ALA A 121     -23.324   8.226  22.592  1.00  0.00           C  
ATOM   1857  C   ALA A 121     -23.689   7.986  24.050  1.00  0.00           C  
ATOM   1858  O   ALA A 121     -24.539   8.689  24.608  1.00  0.00           O  
ATOM   1859  CB  ALA A 121     -22.148   9.186  22.498  1.00  0.00           C  
ATOM   1860  H   ALA A 121     -24.520   9.754  21.705  1.00  0.00           H  
ATOM   1861  HA  ALA A 121     -23.048   7.268  22.148  1.00  0.00           H  
ATOM   1862 1HB  ALA A 121     -21.298   8.782  23.028  1.00  0.00           H  
ATOM   1863 2HB  ALA A 121     -21.892   9.337  21.457  1.00  0.00           H  
ATOM   1864 3HB  ALA A 121     -22.419  10.139  22.937  1.00  0.00           H  
ATOM   1865  N   ASP A 122     -23.024   7.030  24.686  1.00  0.00           N  
ATOM   1866  CA  ASP A 122     -23.174   6.842  26.122  1.00  0.00           C  
ATOM   1867  C   ASP A 122     -22.195   7.762  26.854  1.00  0.00           C  
ATOM   1868  O   ASP A 122     -21.524   8.576  26.218  1.00  0.00           O  
ATOM   1869  CB  ASP A 122     -23.001   5.359  26.499  1.00  0.00           C  
ATOM   1870  CG  ASP A 122     -21.622   4.777  26.202  1.00  0.00           C  
ATOM   1871  OD1 ASP A 122     -20.710   5.530  25.935  1.00  0.00           O  
ATOM   1872  OD2 ASP A 122     -21.497   3.574  26.234  1.00  0.00           O  
ATOM   1873  H   ASP A 122     -22.371   6.447  24.175  1.00  0.00           H  
ATOM   1874  HA  ASP A 122     -24.186   7.138  26.406  1.00  0.00           H  
ATOM   1875 1HB  ASP A 122     -23.204   5.233  27.562  1.00  0.00           H  
ATOM   1876 2HB  ASP A 122     -23.737   4.771  25.956  1.00  0.00           H  
ATOM   1877  N   ALA A 123     -22.149   7.682  28.183  1.00  0.00           N  
ATOM   1878  CA  ALA A 123     -21.349   8.639  28.949  1.00  0.00           C  
ATOM   1879  C   ALA A 123     -19.859   8.563  28.612  1.00  0.00           C  
ATOM   1880  O   ALA A 123     -19.210   9.596  28.443  1.00  0.00           O  
ATOM   1881  CB  ALA A 123     -21.565   8.406  30.435  1.00  0.00           C  
ATOM   1882  H   ALA A 123     -22.691   6.978  28.667  1.00  0.00           H  
ATOM   1883  HA  ALA A 123     -21.683   9.636  28.694  1.00  0.00           H  
ATOM   1884 1HB  ALA A 123     -21.005   9.138  31.003  1.00  0.00           H  
ATOM   1885 2HB  ALA A 123     -22.631   8.501  30.661  1.00  0.00           H  
ATOM   1886 3HB  ALA A 123     -21.224   7.410  30.703  1.00  0.00           H  
ATOM   1887  N   GLU A 124     -19.323   7.352  28.494  1.00  0.00           N  
ATOM   1888  CA  GLU A 124     -17.907   7.176  28.198  1.00  0.00           C  
ATOM   1889  C   GLU A 124     -17.569   7.550  26.763  1.00  0.00           C  
ATOM   1890  O   GLU A 124     -16.541   8.177  26.501  1.00  0.00           O  
ATOM   1891  CB  GLU A 124     -17.495   5.732  28.472  1.00  0.00           C  
ATOM   1892  CG  GLU A 124     -17.503   5.349  29.948  1.00  0.00           C  
ATOM   1893  CD  GLU A 124     -18.896   5.169  30.506  1.00  0.00           C  
ATOM   1894  OE1 GLU A 124     -19.828   5.144  29.734  1.00  0.00           O  
ATOM   1895  OE2 GLU A 124     -19.027   5.061  31.700  1.00  0.00           O  
ATOM   1896  H   GLU A 124     -19.898   6.530  28.640  1.00  0.00           H  
ATOM   1897  HA  GLU A 124     -17.338   7.828  28.858  1.00  0.00           H  
ATOM   1898 1HB  GLU A 124     -18.176   5.061  27.949  1.00  0.00           H  
ATOM   1899 2HB  GLU A 124     -16.494   5.554  28.083  1.00  0.00           H  
ATOM   1900 1HG  GLU A 124     -16.955   4.415  30.063  1.00  0.00           H  
ATOM   1901 2HG  GLU A 124     -16.980   6.117  30.512  1.00  0.00           H  
ATOM   1902  N   THR A 125     -18.443   7.159  25.840  1.00  0.00           N  
ATOM   1903  CA  THR A 125     -18.213   7.426  24.430  1.00  0.00           C  
ATOM   1904  C   THR A 125     -18.291   8.917  24.155  1.00  0.00           C  
ATOM   1905  O   THR A 125     -17.515   9.444  23.355  1.00  0.00           O  
ATOM   1906  CB  THR A 125     -19.224   6.672  23.546  1.00  0.00           C  
ATOM   1907  OG1 THR A 125     -19.134   5.264  23.806  1.00  0.00           O  
ATOM   1908  CG2 THR A 125     -18.899   6.925  22.076  1.00  0.00           C  
ATOM   1909  H   THR A 125     -19.273   6.650  26.112  1.00  0.00           H  
ATOM   1910  HA  THR A 125     -17.214   7.081  24.171  1.00  0.00           H  
ATOM   1911  HB  THR A 125     -20.232   7.009  23.772  1.00  0.00           H  
ATOM   1912  HG1 THR A 125     -19.516   5.084  24.682  1.00  0.00           H  
ATOM   1913 1HG2 THR A 125     -19.605   6.382  21.450  1.00  0.00           H  
ATOM   1914 2HG2 THR A 125     -18.964   7.989  21.862  1.00  0.00           H  
ATOM   1915 3HG2 THR A 125     -17.887   6.575  21.864  1.00  0.00           H  
ATOM   1916  N   ALA A 126     -19.237   9.606  24.795  1.00  0.00           N  
ATOM   1917  CA  ALA A 126     -19.395  11.037  24.600  1.00  0.00           C  
ATOM   1918  C   ALA A 126     -18.128  11.778  25.018  1.00  0.00           C  
ATOM   1919  O   ALA A 126     -17.707  12.711  24.341  1.00  0.00           O  
ATOM   1920  CB  ALA A 126     -20.591  11.548  25.382  1.00  0.00           C  
ATOM   1921  H   ALA A 126     -19.868   9.121  25.430  1.00  0.00           H  
ATOM   1922  HA  ALA A 126     -19.557  11.220  23.536  1.00  0.00           H  
ATOM   1923 1HB  ALA A 126     -20.717  12.618  25.213  1.00  0.00           H  
ATOM   1924 2HB  ALA A 126     -21.486  11.021  25.059  1.00  0.00           H  
ATOM   1925 3HB  ALA A 126     -20.428  11.363  26.436  1.00  0.00           H  
ATOM   1926  N   VAL A 127     -17.493  11.334  26.107  1.00  0.00           N  
ATOM   1927  CA  VAL A 127     -16.253  11.978  26.538  1.00  0.00           C  
ATOM   1928  C   VAL A 127     -15.167  11.781  25.496  1.00  0.00           C  
ATOM   1929  O   VAL A 127     -14.453  12.728  25.149  1.00  0.00           O  
ATOM   1930  CB  VAL A 127     -15.749  11.405  27.881  1.00  0.00           C  
ATOM   1931  CG1 VAL A 127     -14.353  11.965  28.199  1.00  0.00           C  
ATOM   1932  CG2 VAL A 127     -16.699  11.771  28.980  1.00  0.00           C  
ATOM   1933  H   VAL A 127     -17.887  10.573  26.650  1.00  0.00           H  
ATOM   1934  HA  VAL A 127     -16.439  13.046  26.660  1.00  0.00           H  
ATOM   1935  HB  VAL A 127     -15.675  10.319  27.801  1.00  0.00           H  
ATOM   1936 1HG1 VAL A 127     -14.004  11.550  29.145  1.00  0.00           H  
ATOM   1937 2HG1 VAL A 127     -13.652  11.695  27.411  1.00  0.00           H  
ATOM   1938 3HG1 VAL A 127     -14.407  13.051  28.280  1.00  0.00           H  
ATOM   1939 1HG2 VAL A 127     -16.329  11.359  29.914  1.00  0.00           H  
ATOM   1940 2HG2 VAL A 127     -16.760  12.851  29.063  1.00  0.00           H  
ATOM   1941 3HG2 VAL A 127     -17.683  11.367  28.767  1.00  0.00           H  
ATOM   1942  N   LYS A 128     -15.035  10.553  24.996  1.00  0.00           N  
ATOM   1943  CA  LYS A 128     -14.035  10.263  23.979  1.00  0.00           C  
ATOM   1944  C   LYS A 128     -14.268  11.116  22.740  1.00  0.00           C  
ATOM   1945  O   LYS A 128     -13.322  11.671  22.174  1.00  0.00           O  
ATOM   1946  CB  LYS A 128     -14.051   8.778  23.607  1.00  0.00           C  
ATOM   1947  CG  LYS A 128     -12.942   8.361  22.627  1.00  0.00           C  
ATOM   1948  CD  LYS A 128     -13.058   6.888  22.221  1.00  0.00           C  
ATOM   1949  CE  LYS A 128     -12.598   5.953  23.332  1.00  0.00           C  
ATOM   1950  NZ  LYS A 128     -12.470   4.550  22.852  1.00  0.00           N  
ATOM   1951  H   LYS A 128     -15.637   9.807  25.339  1.00  0.00           H  
ATOM   1952  HA  LYS A 128     -13.054  10.513  24.381  1.00  0.00           H  
ATOM   1953 1HB  LYS A 128     -13.959   8.179  24.511  1.00  0.00           H  
ATOM   1954 2HB  LYS A 128     -15.010   8.533  23.145  1.00  0.00           H  
ATOM   1955 1HG  LYS A 128     -13.007   8.980  21.730  1.00  0.00           H  
ATOM   1956 2HG  LYS A 128     -11.969   8.528  23.087  1.00  0.00           H  
ATOM   1957 1HD  LYS A 128     -14.098   6.662  21.976  1.00  0.00           H  
ATOM   1958 2HD  LYS A 128     -12.451   6.706  21.334  1.00  0.00           H  
ATOM   1959 1HE  LYS A 128     -11.632   6.291  23.706  1.00  0.00           H  
ATOM   1960 2HE  LYS A 128     -13.321   5.976  24.145  1.00  0.00           H  
ATOM   1961 1HZ  LYS A 128     -12.164   3.957  23.605  1.00  0.00           H  
ATOM   1962 2HZ  LYS A 128     -13.378   4.224  22.510  1.00  0.00           H  
ATOM   1963 3HZ  LYS A 128     -11.794   4.509  22.098  1.00  0.00           H  
ATOM   1964  N   ALA A 129     -15.526  11.230  22.321  1.00  0.00           N  
ATOM   1965  CA  ALA A 129     -15.876  12.014  21.145  1.00  0.00           C  
ATOM   1966  C   ALA A 129     -15.485  13.476  21.323  1.00  0.00           C  
ATOM   1967  O   ALA A 129     -14.998  14.108  20.387  1.00  0.00           O  
ATOM   1968  CB  ALA A 129     -17.357  11.899  20.869  1.00  0.00           C  
ATOM   1969  H   ALA A 129     -16.260  10.738  22.825  1.00  0.00           H  
ATOM   1970  HA  ALA A 129     -15.322  11.615  20.294  1.00  0.00           H  
ATOM   1971 1HB  ALA A 129     -17.606  12.466  19.973  1.00  0.00           H  
ATOM   1972 2HB  ALA A 129     -17.625  10.851  20.727  1.00  0.00           H  
ATOM   1973 3HB  ALA A 129     -17.901  12.301  21.723  1.00  0.00           H  
ATOM   1974  N   VAL A 130     -15.676  14.005  22.532  1.00  0.00           N  
ATOM   1975  CA  VAL A 130     -15.294  15.386  22.810  1.00  0.00           C  
ATOM   1976  C   VAL A 130     -13.793  15.563  22.689  1.00  0.00           C  
ATOM   1977  O   VAL A 130     -13.328  16.528  22.085  1.00  0.00           O  
ATOM   1978  CB  VAL A 130     -15.768  15.828  24.210  1.00  0.00           C  
ATOM   1979  CG1 VAL A 130     -15.130  17.182  24.601  1.00  0.00           C  
ATOM   1980  CG2 VAL A 130     -17.272  15.970  24.187  1.00  0.00           C  
ATOM   1981  H   VAL A 130     -16.103  13.442  23.260  1.00  0.00           H  
ATOM   1982  HA  VAL A 130     -15.778  16.027  22.074  1.00  0.00           H  
ATOM   1983  HB  VAL A 130     -15.474  15.077  24.947  1.00  0.00           H  
ATOM   1984 1HG1 VAL A 130     -15.483  17.480  25.589  1.00  0.00           H  
ATOM   1985 2HG1 VAL A 130     -14.046  17.089  24.625  1.00  0.00           H  
ATOM   1986 3HG1 VAL A 130     -15.406  17.940  23.878  1.00  0.00           H  
ATOM   1987 1HG2 VAL A 130     -17.613  16.269  25.167  1.00  0.00           H  
ATOM   1988 2HG2 VAL A 130     -17.554  16.727  23.452  1.00  0.00           H  
ATOM   1989 3HG2 VAL A 130     -17.731  15.024  23.920  1.00  0.00           H  
ATOM   1990  N   LYS A 131     -13.029  14.624  23.241  1.00  0.00           N  
ATOM   1991  CA  LYS A 131     -11.580  14.705  23.129  1.00  0.00           C  
ATOM   1992  C   LYS A 131     -11.168  14.731  21.659  1.00  0.00           C  
ATOM   1993  O   LYS A 131     -10.296  15.506  21.272  1.00  0.00           O  
ATOM   1994  CB  LYS A 131     -10.909  13.533  23.853  1.00  0.00           C  
ATOM   1995  CG  LYS A 131      -9.367  13.519  23.783  1.00  0.00           C  
ATOM   1996  CD  LYS A 131      -8.754  14.744  24.458  1.00  0.00           C  
ATOM   1997  CE  LYS A 131      -7.256  14.565  24.709  1.00  0.00           C  
ATOM   1998  NZ  LYS A 131      -6.497  14.317  23.449  1.00  0.00           N  
ATOM   1999  H   LYS A 131     -13.460  13.860  23.754  1.00  0.00           H  
ATOM   2000  HA  LYS A 131     -11.249  15.635  23.589  1.00  0.00           H  
ATOM   2001 1HB  LYS A 131     -11.201  13.539  24.903  1.00  0.00           H  
ATOM   2002 2HB  LYS A 131     -11.267  12.594  23.425  1.00  0.00           H  
ATOM   2003 1HG  LYS A 131      -8.992  12.622  24.278  1.00  0.00           H  
ATOM   2004 2HG  LYS A 131      -9.050  13.490  22.737  1.00  0.00           H  
ATOM   2005 1HD  LYS A 131      -8.896  15.620  23.822  1.00  0.00           H  
ATOM   2006 2HD  LYS A 131      -9.253  14.922  25.410  1.00  0.00           H  
ATOM   2007 1HE  LYS A 131      -6.872  15.468  25.178  1.00  0.00           H  
ATOM   2008 2HE  LYS A 131      -7.103  13.723  25.384  1.00  0.00           H  
ATOM   2009 1HZ  LYS A 131      -5.519  14.212  23.658  1.00  0.00           H  
ATOM   2010 2HZ  LYS A 131      -6.835  13.474  23.008  1.00  0.00           H  
ATOM   2011 3HZ  LYS A 131      -6.619  15.098  22.805  1.00  0.00           H  
ATOM   2012  N   ILE A 132     -11.831  13.914  20.842  1.00  0.00           N  
ATOM   2013  CA  ILE A 132     -11.551  13.863  19.414  1.00  0.00           C  
ATOM   2014  C   ILE A 132     -11.855  15.199  18.740  1.00  0.00           C  
ATOM   2015  O   ILE A 132     -11.056  15.684  17.936  1.00  0.00           O  
ATOM   2016  CB  ILE A 132     -12.337  12.725  18.734  1.00  0.00           C  
ATOM   2017  CG1 ILE A 132     -11.775  11.365  19.213  1.00  0.00           C  
ATOM   2018  CG2 ILE A 132     -12.242  12.850  17.218  1.00  0.00           C  
ATOM   2019  CD1 ILE A 132     -12.645  10.167  18.881  1.00  0.00           C  
ATOM   2020  H   ILE A 132     -12.531  13.294  21.235  1.00  0.00           H  
ATOM   2021  HA  ILE A 132     -10.488  13.658  19.283  1.00  0.00           H  
ATOM   2022  HB  ILE A 132     -13.379  12.776  19.035  1.00  0.00           H  
ATOM   2023 1HG1 ILE A 132     -10.798  11.215  18.756  1.00  0.00           H  
ATOM   2024 2HG1 ILE A 132     -11.644  11.403  20.295  1.00  0.00           H  
ATOM   2025 1HG2 ILE A 132     -12.800  12.047  16.747  1.00  0.00           H  
ATOM   2026 2HG2 ILE A 132     -12.654  13.803  16.892  1.00  0.00           H  
ATOM   2027 3HG2 ILE A 132     -11.196  12.789  16.928  1.00  0.00           H  
ATOM   2028 1HD1 ILE A 132     -12.170   9.259  19.253  1.00  0.00           H  
ATOM   2029 2HD1 ILE A 132     -13.619  10.284  19.352  1.00  0.00           H  
ATOM   2030 3HD1 ILE A 132     -12.769  10.086  17.803  1.00  0.00           H  
ATOM   2031  N   ILE A 133     -12.991  15.805  19.078  1.00  0.00           N  
ATOM   2032  CA  ILE A 133     -13.335  17.105  18.515  1.00  0.00           C  
ATOM   2033  C   ILE A 133     -12.290  18.141  18.893  1.00  0.00           C  
ATOM   2034  O   ILE A 133     -11.866  18.939  18.058  1.00  0.00           O  
ATOM   2035  CB  ILE A 133     -14.717  17.606  18.993  1.00  0.00           C  
ATOM   2036  CG1 ILE A 133     -15.831  16.729  18.407  1.00  0.00           C  
ATOM   2037  CG2 ILE A 133     -14.909  19.085  18.574  1.00  0.00           C  
ATOM   2038  CD1 ILE A 133     -17.202  16.944  19.067  1.00  0.00           C  
ATOM   2039  H   ILE A 133     -13.628  15.347  19.722  1.00  0.00           H  
ATOM   2040  HA  ILE A 133     -13.352  17.021  17.426  1.00  0.00           H  
ATOM   2041  HB  ILE A 133     -14.778  17.525  20.076  1.00  0.00           H  
ATOM   2042 1HG1 ILE A 133     -15.917  16.940  17.344  1.00  0.00           H  
ATOM   2043 2HG1 ILE A 133     -15.553  15.683  18.526  1.00  0.00           H  
ATOM   2044 1HG2 ILE A 133     -15.876  19.449  18.909  1.00  0.00           H  
ATOM   2045 2HG2 ILE A 133     -14.130  19.702  19.019  1.00  0.00           H  
ATOM   2046 3HG2 ILE A 133     -14.852  19.162  17.489  1.00  0.00           H  
ATOM   2047 1HD1 ILE A 133     -17.941  16.291  18.609  1.00  0.00           H  
ATOM   2048 2HD1 ILE A 133     -17.133  16.718  20.132  1.00  0.00           H  
ATOM   2049 3HD1 ILE A 133     -17.518  17.981  18.936  1.00  0.00           H  
ATOM   2050  N   LEU A 134     -11.891  18.144  20.160  1.00  0.00           N  
ATOM   2051  CA  LEU A 134     -10.936  19.126  20.633  1.00  0.00           C  
ATOM   2052  C   LEU A 134      -9.580  18.938  19.963  1.00  0.00           C  
ATOM   2053  O   LEU A 134      -8.920  19.920  19.616  1.00  0.00           O  
ATOM   2054  CB  LEU A 134     -10.793  19.024  22.152  1.00  0.00           C  
ATOM   2055  CG  LEU A 134     -12.064  19.358  22.979  1.00  0.00           C  
ATOM   2056  CD1 LEU A 134     -11.782  19.036  24.435  1.00  0.00           C  
ATOM   2057  CD2 LEU A 134     -12.464  20.821  22.793  1.00  0.00           C  
ATOM   2058  H   LEU A 134     -12.279  17.466  20.806  1.00  0.00           H  
ATOM   2059  HA  LEU A 134     -11.301  20.114  20.372  1.00  0.00           H  
ATOM   2060 1HB  LEU A 134     -10.501  18.004  22.399  1.00  0.00           H  
ATOM   2061 2HB  LEU A 134      -9.996  19.693  22.471  1.00  0.00           H  
ATOM   2062  HG  LEU A 134     -12.884  18.738  22.648  1.00  0.00           H  
ATOM   2063 1HD1 LEU A 134     -12.664  19.238  25.037  1.00  0.00           H  
ATOM   2064 2HD1 LEU A 134     -11.521  17.982  24.527  1.00  0.00           H  
ATOM   2065 3HD1 LEU A 134     -10.951  19.645  24.785  1.00  0.00           H  
ATOM   2066 1HD2 LEU A 134     -13.360  21.025  23.381  1.00  0.00           H  
ATOM   2067 2HD2 LEU A 134     -11.664  21.468  23.121  1.00  0.00           H  
ATOM   2068 3HD2 LEU A 134     -12.676  21.013  21.749  1.00  0.00           H  
ATOM   2069  N   ASP A 135      -9.179  17.686  19.744  1.00  0.00           N  
ATOM   2070  CA  ASP A 135      -7.919  17.414  19.066  1.00  0.00           C  
ATOM   2071  C   ASP A 135      -7.942  18.002  17.657  1.00  0.00           C  
ATOM   2072  O   ASP A 135      -6.952  18.574  17.199  1.00  0.00           O  
ATOM   2073  CB  ASP A 135      -7.658  15.908  18.979  1.00  0.00           C  
ATOM   2074  CG  ASP A 135      -7.259  15.254  20.299  1.00  0.00           C  
ATOM   2075  OD1 ASP A 135      -6.907  15.944  21.231  1.00  0.00           O  
ATOM   2076  OD2 ASP A 135      -7.300  14.048  20.356  1.00  0.00           O  
ATOM   2077  H   ASP A 135      -9.746  16.912  20.075  1.00  0.00           H  
ATOM   2078  HA  ASP A 135      -7.112  17.886  19.628  1.00  0.00           H  
ATOM   2079 1HB  ASP A 135      -8.559  15.413  18.619  1.00  0.00           H  
ATOM   2080 2HB  ASP A 135      -6.871  15.721  18.257  1.00  0.00           H  
ATOM   2081  N   VAL A 136      -9.092  17.901  16.994  1.00  0.00           N  
ATOM   2082  CA  VAL A 136      -9.244  18.471  15.662  1.00  0.00           C  
ATOM   2083  C   VAL A 136      -9.102  19.985  15.699  1.00  0.00           C  
ATOM   2084  O   VAL A 136      -8.446  20.572  14.835  1.00  0.00           O  
ATOM   2085  CB  VAL A 136     -10.618  18.116  15.052  1.00  0.00           C  
ATOM   2086  CG1 VAL A 136     -10.842  18.910  13.772  1.00  0.00           C  
ATOM   2087  CG2 VAL A 136     -10.668  16.632  14.757  1.00  0.00           C  
ATOM   2088  H   VAL A 136      -9.865  17.397  17.419  1.00  0.00           H  
ATOM   2089  HA  VAL A 136      -8.464  18.061  15.020  1.00  0.00           H  
ATOM   2090  HB  VAL A 136     -11.406  18.381  15.752  1.00  0.00           H  
ATOM   2091 1HG1 VAL A 136     -11.817  18.650  13.351  1.00  0.00           H  
ATOM   2092 2HG1 VAL A 136     -10.816  19.980  13.981  1.00  0.00           H  
ATOM   2093 3HG1 VAL A 136     -10.060  18.659  13.066  1.00  0.00           H  
ATOM   2094 1HG2 VAL A 136     -11.640  16.379  14.332  1.00  0.00           H  
ATOM   2095 2HG2 VAL A 136      -9.879  16.373  14.050  1.00  0.00           H  
ATOM   2096 3HG2 VAL A 136     -10.525  16.084  15.676  1.00  0.00           H  
ATOM   2097  N   LEU A 137      -9.719  20.619  16.688  1.00  0.00           N  
ATOM   2098  CA  LEU A 137      -9.676  22.067  16.799  1.00  0.00           C  
ATOM   2099  C   LEU A 137      -8.249  22.561  17.061  1.00  0.00           C  
ATOM   2100  O   LEU A 137      -7.843  23.595  16.522  1.00  0.00           O  
ATOM   2101  CB  LEU A 137     -10.618  22.534  17.916  1.00  0.00           C  
ATOM   2102  CG  LEU A 137     -12.129  22.219  17.700  1.00  0.00           C  
ATOM   2103  CD1 LEU A 137     -12.897  22.624  18.949  1.00  0.00           C  
ATOM   2104  CD2 LEU A 137     -12.660  22.933  16.469  1.00  0.00           C  
ATOM   2105  H   LEU A 137     -10.260  20.076  17.359  1.00  0.00           H  
ATOM   2106  HA  LEU A 137     -10.005  22.494  15.856  1.00  0.00           H  
ATOM   2107 1HB  LEU A 137     -10.316  22.052  18.844  1.00  0.00           H  
ATOM   2108 2HB  LEU A 137     -10.512  23.612  18.038  1.00  0.00           H  
ATOM   2109  HG  LEU A 137     -12.249  21.158  17.556  1.00  0.00           H  
ATOM   2110 1HD1 LEU A 137     -13.953  22.386  18.826  1.00  0.00           H  
ATOM   2111 2HD1 LEU A 137     -12.504  22.081  19.799  1.00  0.00           H  
ATOM   2112 3HD1 LEU A 137     -12.781  23.695  19.119  1.00  0.00           H  
ATOM   2113 1HD2 LEU A 137     -13.711  22.680  16.339  1.00  0.00           H  
ATOM   2114 2HD2 LEU A 137     -12.560  24.002  16.598  1.00  0.00           H  
ATOM   2115 3HD2 LEU A 137     -12.109  22.616  15.587  1.00  0.00           H  
ATOM   2116  N   GLU A 138      -7.472  21.818  17.853  1.00  0.00           N  
ATOM   2117  CA  GLU A 138      -6.083  22.208  18.080  1.00  0.00           C  
ATOM   2118  C   GLU A 138      -5.287  22.133  16.781  1.00  0.00           C  
ATOM   2119  O   GLU A 138      -4.470  23.012  16.494  1.00  0.00           O  
ATOM   2120  CB  GLU A 138      -5.399  21.321  19.128  1.00  0.00           C  
ATOM   2121  CG  GLU A 138      -5.857  21.520  20.567  1.00  0.00           C  
ATOM   2122  CD  GLU A 138      -5.005  20.738  21.542  1.00  0.00           C  
ATOM   2123  OE1 GLU A 138      -4.149  20.013  21.096  1.00  0.00           O  
ATOM   2124  OE2 GLU A 138      -5.204  20.867  22.726  1.00  0.00           O  
ATOM   2125  H   GLU A 138      -7.853  20.991  18.304  1.00  0.00           H  
ATOM   2126  HA  GLU A 138      -6.066  23.240  18.434  1.00  0.00           H  
ATOM   2127 1HB  GLU A 138      -5.560  20.273  18.873  1.00  0.00           H  
ATOM   2128 2HB  GLU A 138      -4.322  21.498  19.098  1.00  0.00           H  
ATOM   2129 1HG  GLU A 138      -5.808  22.580  20.818  1.00  0.00           H  
ATOM   2130 2HG  GLU A 138      -6.893  21.200  20.653  1.00  0.00           H  
ATOM   2131  N   LEU A 139      -5.544  21.098  15.982  1.00  0.00           N  
ATOM   2132  CA  LEU A 139      -4.866  20.939  14.702  1.00  0.00           C  
ATOM   2133  C   LEU A 139      -5.233  22.067  13.746  1.00  0.00           C  
ATOM   2134  O   LEU A 139      -4.377  22.583  13.027  1.00  0.00           O  
ATOM   2135  CB  LEU A 139      -5.232  19.590  14.068  1.00  0.00           C  
ATOM   2136  CG  LEU A 139      -4.665  18.325  14.741  1.00  0.00           C  
ATOM   2137  CD1 LEU A 139      -5.338  17.094  14.133  1.00  0.00           C  
ATOM   2138  CD2 LEU A 139      -3.157  18.259  14.530  1.00  0.00           C  
ATOM   2139  H   LEU A 139      -6.210  20.393  16.288  1.00  0.00           H  
ATOM   2140  HA  LEU A 139      -3.793  20.977  14.873  1.00  0.00           H  
ATOM   2141 1HB  LEU A 139      -6.314  19.496  14.083  1.00  0.00           H  
ATOM   2142 2HB  LEU A 139      -4.907  19.594  13.030  1.00  0.00           H  
ATOM   2143  HG  LEU A 139      -4.878  18.349  15.810  1.00  0.00           H  
ATOM   2144 1HD1 LEU A 139      -4.945  16.195  14.604  1.00  0.00           H  
ATOM   2145 2HD1 LEU A 139      -6.414  17.145  14.298  1.00  0.00           H  
ATOM   2146 3HD1 LEU A 139      -5.138  17.062  13.066  1.00  0.00           H  
ATOM   2147 1HD2 LEU A 139      -2.766  17.358  15.011  1.00  0.00           H  
ATOM   2148 2HD2 LEU A 139      -2.938  18.223  13.462  1.00  0.00           H  
ATOM   2149 3HD2 LEU A 139      -2.679  19.131  14.968  1.00  0.00           H  
ATOM   2150  N   ALA A 140      -6.504  22.463  13.755  1.00  0.00           N  
ATOM   2151  CA  ALA A 140      -6.958  23.556  12.908  1.00  0.00           C  
ATOM   2152  C   ALA A 140      -6.252  24.855  13.281  1.00  0.00           C  
ATOM   2153  O   ALA A 140      -5.826  25.614  12.412  1.00  0.00           O  
ATOM   2154  CB  ALA A 140      -8.458  23.738  13.041  1.00  0.00           C  
ATOM   2155  H   ALA A 140      -7.172  21.977  14.348  1.00  0.00           H  
ATOM   2156  HA  ALA A 140      -6.707  23.316  11.874  1.00  0.00           H  
ATOM   2157 1HB  ALA A 140      -8.793  24.549  12.392  1.00  0.00           H  
ATOM   2158 2HB  ALA A 140      -8.965  22.823  12.769  1.00  0.00           H  
ATOM   2159 3HB  ALA A 140      -8.682  23.976  14.071  1.00  0.00           H  
ATOM   2160  N   MET A 141      -6.098  25.101  14.582  1.00  0.00           N  
ATOM   2161  CA  MET A 141      -5.432  26.319  15.011  1.00  0.00           C  
ATOM   2162  C   MET A 141      -3.963  26.290  14.631  1.00  0.00           C  
ATOM   2163  O   MET A 141      -3.412  27.302  14.196  1.00  0.00           O  
ATOM   2164  CB  MET A 141      -5.580  26.530  16.512  1.00  0.00           C  
ATOM   2165  CG  MET A 141      -5.104  27.904  16.979  1.00  0.00           C  
ATOM   2166  SD  MET A 141      -6.115  29.245  16.315  1.00  0.00           S  
ATOM   2167  CE  MET A 141      -4.936  30.585  16.304  1.00  0.00           C  
ATOM   2168  H   MET A 141      -6.478  24.457  15.269  1.00  0.00           H  
ATOM   2169  HA  MET A 141      -5.889  27.161  14.497  1.00  0.00           H  
ATOM   2170 1HB  MET A 141      -6.624  26.410  16.797  1.00  0.00           H  
ATOM   2171 2HB  MET A 141      -5.007  25.768  17.047  1.00  0.00           H  
ATOM   2172 1HG  MET A 141      -5.131  27.954  18.065  1.00  0.00           H  
ATOM   2173 2HG  MET A 141      -4.073  28.061  16.663  1.00  0.00           H  
ATOM   2174 1HE  MET A 141      -5.415  31.490  15.924  1.00  0.00           H  
ATOM   2175 2HE  MET A 141      -4.584  30.755  17.317  1.00  0.00           H  
ATOM   2176 3HE  MET A 141      -4.090  30.328  15.667  1.00  0.00           H  
ATOM   2177  N   LYS A 142      -3.328  25.128  14.771  1.00  0.00           N  
ATOM   2178  CA  LYS A 142      -1.929  24.994  14.400  1.00  0.00           C  
ATOM   2179  C   LYS A 142      -1.753  25.332  12.929  1.00  0.00           C  
ATOM   2180  O   LYS A 142      -0.822  26.050  12.561  1.00  0.00           O  
ATOM   2181  CB  LYS A 142      -1.420  23.580  14.699  1.00  0.00           C  
ATOM   2182  CG  LYS A 142       0.072  23.347  14.397  1.00  0.00           C  
ATOM   2183  CD  LYS A 142       0.521  21.968  14.892  1.00  0.00           C  
ATOM   2184  CE  LYS A 142       2.043  21.795  14.820  1.00  0.00           C  
ATOM   2185  NZ  LYS A 142       2.530  21.493  13.435  1.00  0.00           N  
ATOM   2186  H   LYS A 142      -3.822  24.331  15.161  1.00  0.00           H  
ATOM   2187  HA  LYS A 142      -1.345  25.706  14.983  1.00  0.00           H  
ATOM   2188 1HB  LYS A 142      -1.588  23.357  15.753  1.00  0.00           H  
ATOM   2189 2HB  LYS A 142      -1.996  22.859  14.119  1.00  0.00           H  
ATOM   2190 1HG  LYS A 142       0.236  23.411  13.316  1.00  0.00           H  
ATOM   2191 2HG  LYS A 142       0.667  24.119  14.882  1.00  0.00           H  
ATOM   2192 1HD  LYS A 142       0.199  21.839  15.927  1.00  0.00           H  
ATOM   2193 2HD  LYS A 142       0.047  21.196  14.287  1.00  0.00           H  
ATOM   2194 1HE  LYS A 142       2.518  22.710  15.168  1.00  0.00           H  
ATOM   2195 2HE  LYS A 142       2.330  20.976  15.480  1.00  0.00           H  
ATOM   2196 1HZ  LYS A 142       3.532  21.385  13.453  1.00  0.00           H  
ATOM   2197 2HZ  LYS A 142       2.110  20.638  13.110  1.00  0.00           H  
ATOM   2198 3HZ  LYS A 142       2.294  22.245  12.790  1.00  0.00           H  
ATOM   2199  N   ALA A 143      -2.657  24.831  12.086  1.00  0.00           N  
ATOM   2200  CA  ALA A 143      -2.596  25.105  10.657  1.00  0.00           C  
ATOM   2201  C   ALA A 143      -2.716  26.602  10.381  1.00  0.00           C  
ATOM   2202  O   ALA A 143      -2.007  27.131   9.525  1.00  0.00           O  
ATOM   2203  CB  ALA A 143      -3.701  24.349   9.937  1.00  0.00           C  
ATOM   2204  H   ALA A 143      -3.391  24.230  12.449  1.00  0.00           H  
ATOM   2205  HA  ALA A 143      -1.625  24.768  10.285  1.00  0.00           H  
ATOM   2206 1HB  ALA A 143      -3.637  24.538   8.864  1.00  0.00           H  
ATOM   2207 2HB  ALA A 143      -3.591  23.282  10.126  1.00  0.00           H  
ATOM   2208 3HB  ALA A 143      -4.667  24.680  10.308  1.00  0.00           H  
ATOM   2209  N   ALA A 144      -3.593  27.288  11.118  1.00  0.00           N  
ATOM   2210  CA  ALA A 144      -3.757  28.734  10.957  1.00  0.00           C  
ATOM   2211  C   ALA A 144      -2.481  29.477  11.336  1.00  0.00           C  
ATOM   2212  O   ALA A 144      -2.108  30.456  10.688  1.00  0.00           O  
ATOM   2213  CB  ALA A 144      -4.908  29.231  11.809  1.00  0.00           C  
ATOM   2214  H   ALA A 144      -4.171  26.790  11.791  1.00  0.00           H  
ATOM   2215  HA  ALA A 144      -3.972  28.937   9.906  1.00  0.00           H  
ATOM   2216 1HB  ALA A 144      -5.036  30.302  11.660  1.00  0.00           H  
ATOM   2217 2HB  ALA A 144      -5.811  28.710  11.521  1.00  0.00           H  
ATOM   2218 3HB  ALA A 144      -4.693  29.033  12.858  1.00  0.00           H  
ATOM   2219  N   VAL A 145      -1.805  29.002  12.382  1.00  0.00           N  
ATOM   2220  CA  VAL A 145      -0.558  29.621  12.811  1.00  0.00           C  
ATOM   2221  C   VAL A 145       0.511  29.426  11.747  1.00  0.00           C  
ATOM   2222  O   VAL A 145       1.254  30.357  11.427  1.00  0.00           O  
ATOM   2223  CB  VAL A 145      -0.069  29.043  14.156  1.00  0.00           C  
ATOM   2224  CG1 VAL A 145       1.337  29.574  14.476  1.00  0.00           C  
ATOM   2225  CG2 VAL A 145      -1.038  29.435  15.262  1.00  0.00           C  
ATOM   2226  H   VAL A 145      -2.175  28.204  12.890  1.00  0.00           H  
ATOM   2227  HA  VAL A 145      -0.730  30.691  12.942  1.00  0.00           H  
ATOM   2228  HB  VAL A 145      -0.014  27.955  14.082  1.00  0.00           H  
ATOM   2229 1HG1 VAL A 145       1.677  29.158  15.425  1.00  0.00           H  
ATOM   2230 2HG1 VAL A 145       2.031  29.284  13.688  1.00  0.00           H  
ATOM   2231 3HG1 VAL A 145       1.305  30.661  14.549  1.00  0.00           H  
ATOM   2232 1HG2 VAL A 145      -0.688  29.021  16.204  1.00  0.00           H  
ATOM   2233 2HG2 VAL A 145      -1.087  30.518  15.339  1.00  0.00           H  
ATOM   2234 3HG2 VAL A 145      -2.027  29.048  15.040  1.00  0.00           H  
ATOM   2235  N   GLU A 146       0.579  28.213  11.194  1.00  0.00           N  
ATOM   2236  CA  GLU A 146       1.538  27.915  10.142  1.00  0.00           C  
ATOM   2237  C   GLU A 146       1.263  28.780   8.923  1.00  0.00           C  
ATOM   2238  O   GLU A 146       2.191  29.287   8.295  1.00  0.00           O  
ATOM   2239  CB  GLU A 146       1.470  26.436   9.741  1.00  0.00           C  
ATOM   2240  CG  GLU A 146       2.000  25.455  10.787  1.00  0.00           C  
ATOM   2241  CD  GLU A 146       1.847  24.014  10.359  1.00  0.00           C  
ATOM   2242  OE1 GLU A 146       1.348  23.789   9.280  1.00  0.00           O  
ATOM   2243  OE2 GLU A 146       2.222  23.139  11.110  1.00  0.00           O  
ATOM   2244  H   GLU A 146      -0.046  27.483  11.520  1.00  0.00           H  
ATOM   2245  HA  GLU A 146       2.539  28.141  10.503  1.00  0.00           H  
ATOM   2246 1HB  GLU A 146       0.434  26.165   9.537  1.00  0.00           H  
ATOM   2247 2HB  GLU A 146       2.032  26.281   8.820  1.00  0.00           H  
ATOM   2248 1HG  GLU A 146       3.054  25.662  10.965  1.00  0.00           H  
ATOM   2249 2HG  GLU A 146       1.464  25.609  11.720  1.00  0.00           H  
ATOM   2250  N   ALA A 147      -0.011  28.968   8.600  1.00  0.00           N  
ATOM   2251  CA  ALA A 147      -0.394  29.785   7.461  1.00  0.00           C  
ATOM   2252  C   ALA A 147       0.106  31.208   7.608  1.00  0.00           C  
ATOM   2253  O   ALA A 147       0.651  31.790   6.672  1.00  0.00           O  
ATOM   2254  CB  ALA A 147      -1.892  29.824   7.335  1.00  0.00           C  
ATOM   2255  H   ALA A 147      -0.735  28.506   9.144  1.00  0.00           H  
ATOM   2256  HA  ALA A 147       0.046  29.347   6.562  1.00  0.00           H  
ATOM   2257 1HB  ALA A 147      -2.167  30.418   6.469  1.00  0.00           H  
ATOM   2258 2HB  ALA A 147      -2.261  28.828   7.236  1.00  0.00           H  
ATOM   2259 3HB  ALA A 147      -2.310  30.273   8.236  1.00  0.00           H  
ATOM   2260  N   ASN A 148      -0.072  31.754   8.808  1.00  0.00           N  
ATOM   2261  CA  ASN A 148       0.352  33.108   9.118  1.00  0.00           C  
ATOM   2262  C   ASN A 148       1.864  33.216   8.937  1.00  0.00           C  
ATOM   2263  O   ASN A 148       2.355  34.133   8.276  1.00  0.00           O  
ATOM   2264  CB  ASN A 148      -0.096  33.466  10.531  1.00  0.00           C  
ATOM   2265  CG  ASN A 148      -0.039  34.944  10.873  1.00  0.00           C  
ATOM   2266  OD1 ASN A 148       0.731  35.717  10.298  1.00  0.00           O  
ATOM   2267  ND2 ASN A 148      -0.857  35.342  11.825  1.00  0.00           N  
ATOM   2268  H   ASN A 148      -0.547  31.215   9.525  1.00  0.00           H  
ATOM   2269  HA  ASN A 148      -0.117  33.796   8.412  1.00  0.00           H  
ATOM   2270 1HB  ASN A 148      -1.119  33.113  10.681  1.00  0.00           H  
ATOM   2271 2HB  ASN A 148       0.533  32.936  11.246  1.00  0.00           H  
ATOM   2272 1HD2 ASN A 148      -0.854  36.305  12.129  1.00  0.00           H  
ATOM   2273 2HD2 ASN A 148      -1.485  34.687  12.254  1.00  0.00           H  
ATOM   2274  N   GLU A 149       2.605  32.258   9.501  1.00  0.00           N  
ATOM   2275  CA  GLU A 149       4.064  32.257   9.403  1.00  0.00           C  
ATOM   2276  C   GLU A 149       4.534  32.155   7.953  1.00  0.00           C  
ATOM   2277  O   GLU A 149       5.454  32.867   7.541  1.00  0.00           O  
ATOM   2278  CB  GLU A 149       4.645  31.089  10.209  1.00  0.00           C  
ATOM   2279  CG  GLU A 149       6.169  31.024  10.246  1.00  0.00           C  
ATOM   2280  CD  GLU A 149       6.785  32.094  11.093  1.00  0.00           C  
ATOM   2281  OE1 GLU A 149       6.123  32.578  11.982  1.00  0.00           O  
ATOM   2282  OE2 GLU A 149       7.921  32.431  10.857  1.00  0.00           O  
ATOM   2283  H   GLU A 149       2.145  31.524  10.033  1.00  0.00           H  
ATOM   2284  HA  GLU A 149       4.435  33.192   9.822  1.00  0.00           H  
ATOM   2285 1HB  GLU A 149       4.288  31.144  11.238  1.00  0.00           H  
ATOM   2286 2HB  GLU A 149       4.286  30.147   9.793  1.00  0.00           H  
ATOM   2287 1HG  GLU A 149       6.472  30.054  10.634  1.00  0.00           H  
ATOM   2288 2HG  GLU A 149       6.552  31.110   9.230  1.00  0.00           H  
ATOM   2289  N   ILE A 150       3.889  31.289   7.173  1.00  0.00           N  
ATOM   2290  CA  ILE A 150       4.235  31.110   5.768  1.00  0.00           C  
ATOM   2291  C   ILE A 150       3.974  32.394   4.999  1.00  0.00           C  
ATOM   2292  O   ILE A 150       4.791  32.830   4.188  1.00  0.00           O  
ATOM   2293  CB  ILE A 150       3.432  29.943   5.146  1.00  0.00           C  
ATOM   2294  CG1 ILE A 150       3.907  28.591   5.752  1.00  0.00           C  
ATOM   2295  CG2 ILE A 150       3.585  29.942   3.617  1.00  0.00           C  
ATOM   2296  CD1 ILE A 150       2.955  27.427   5.488  1.00  0.00           C  
ATOM   2297  H   ILE A 150       3.148  30.726   7.571  1.00  0.00           H  
ATOM   2298  HA  ILE A 150       5.299  30.880   5.695  1.00  0.00           H  
ATOM   2299  HB  ILE A 150       2.381  30.058   5.397  1.00  0.00           H  
ATOM   2300 1HG1 ILE A 150       4.878  28.338   5.331  1.00  0.00           H  
ATOM   2301 2HG1 ILE A 150       4.020  28.705   6.830  1.00  0.00           H  
ATOM   2302 1HG2 ILE A 150       3.011  29.123   3.189  1.00  0.00           H  
ATOM   2303 2HG2 ILE A 150       3.221  30.880   3.205  1.00  0.00           H  
ATOM   2304 3HG2 ILE A 150       4.633  29.817   3.364  1.00  0.00           H  
ATOM   2305 1HD1 ILE A 150       3.354  26.517   5.939  1.00  0.00           H  
ATOM   2306 2HD1 ILE A 150       1.980  27.649   5.924  1.00  0.00           H  
ATOM   2307 3HD1 ILE A 150       2.848  27.274   4.416  1.00  0.00           H  
ATOM   2308  N   ALA A 151       2.825  32.996   5.251  1.00  0.00           N  
ATOM   2309  CA  ALA A 151       2.467  34.238   4.601  1.00  0.00           C  
ATOM   2310  C   ALA A 151       3.426  35.363   4.992  1.00  0.00           C  
ATOM   2311  O   ALA A 151       3.810  36.176   4.153  1.00  0.00           O  
ATOM   2312  CB  ALA A 151       1.052  34.597   4.961  1.00  0.00           C  
ATOM   2313  H   ALA A 151       2.175  32.581   5.913  1.00  0.00           H  
ATOM   2314  HA  ALA A 151       2.542  34.091   3.523  1.00  0.00           H  
ATOM   2315 1HB  ALA A 151       0.779  35.506   4.451  1.00  0.00           H  
ATOM   2316 2HB  ALA A 151       0.390  33.798   4.665  1.00  0.00           H  
ATOM   2317 3HB  ALA A 151       0.985  34.731   6.034  1.00  0.00           H  
ATOM   2318  N   LEU A 152       3.837  35.399   6.260  1.00  0.00           N  
ATOM   2319  CA  LEU A 152       4.783  36.416   6.693  1.00  0.00           C  
ATOM   2320  C   LEU A 152       6.124  36.224   6.000  1.00  0.00           C  
ATOM   2321  O   LEU A 152       6.780  37.204   5.640  1.00  0.00           O  
ATOM   2322  CB  LEU A 152       4.959  36.395   8.220  1.00  0.00           C  
ATOM   2323  CG  LEU A 152       3.770  36.921   9.059  1.00  0.00           C  
ATOM   2324  CD1 LEU A 152       4.030  36.597  10.538  1.00  0.00           C  
ATOM   2325  CD2 LEU A 152       3.611  38.439   8.845  1.00  0.00           C  
ATOM   2326  H   LEU A 152       3.474  34.730   6.929  1.00  0.00           H  
ATOM   2327  HA  LEU A 152       4.395  37.386   6.403  1.00  0.00           H  
ATOM   2328 1HB  LEU A 152       5.137  35.365   8.526  1.00  0.00           H  
ATOM   2329 2HB  LEU A 152       5.838  36.985   8.481  1.00  0.00           H  
ATOM   2330  HG  LEU A 152       2.857  36.424   8.755  1.00  0.00           H  
ATOM   2331 1HD1 LEU A 152       3.201  36.944  11.148  1.00  0.00           H  
ATOM   2332 2HD1 LEU A 152       4.128  35.519  10.657  1.00  0.00           H  
ATOM   2333 3HD1 LEU A 152       4.947  37.084  10.865  1.00  0.00           H  
ATOM   2334 1HD2 LEU A 152       2.778  38.808   9.433  1.00  0.00           H  
ATOM   2335 2HD2 LEU A 152       4.520  38.949   9.150  1.00  0.00           H  
ATOM   2336 3HD2 LEU A 152       3.417  38.646   7.802  1.00  0.00           H  
ATOM   2337  N   GLU A 153       6.524  34.969   5.783  1.00  0.00           N  
ATOM   2338  CA  GLU A 153       7.752  34.712   5.044  1.00  0.00           C  
ATOM   2339  C   GLU A 153       7.649  35.309   3.648  1.00  0.00           C  
ATOM   2340  O   GLU A 153       8.597  35.920   3.156  1.00  0.00           O  
ATOM   2341  CB  GLU A 153       8.057  33.213   4.934  1.00  0.00           C  
ATOM   2342  CG  GLU A 153       9.334  32.906   4.138  1.00  0.00           C  
ATOM   2343  CD  GLU A 153       9.669  31.445   4.071  1.00  0.00           C  
ATOM   2344  OE1 GLU A 153       9.214  30.705   4.908  1.00  0.00           O  
ATOM   2345  OE2 GLU A 153      10.381  31.068   3.163  1.00  0.00           O  
ATOM   2346  H   GLU A 153       5.972  34.195   6.140  1.00  0.00           H  
ATOM   2347  HA  GLU A 153       8.578  35.195   5.565  1.00  0.00           H  
ATOM   2348 1HB  GLU A 153       8.159  32.785   5.931  1.00  0.00           H  
ATOM   2349 2HB  GLU A 153       7.231  32.704   4.441  1.00  0.00           H  
ATOM   2350 1HG  GLU A 153       9.208  33.276   3.119  1.00  0.00           H  
ATOM   2351 2HG  GLU A 153      10.170  33.445   4.583  1.00  0.00           H  
ATOM   2352  N   ALA A 154       6.488  35.139   3.016  1.00  0.00           N  
ATOM   2353  CA  ALA A 154       6.267  35.688   1.685  1.00  0.00           C  
ATOM   2354  C   ALA A 154       6.417  37.209   1.691  1.00  0.00           C  
ATOM   2355  O   ALA A 154       7.026  37.778   0.789  1.00  0.00           O  
ATOM   2356  CB  ALA A 154       4.885  35.308   1.172  1.00  0.00           C  
ATOM   2357  H   ALA A 154       5.754  34.597   3.467  1.00  0.00           H  
ATOM   2358  HA  ALA A 154       7.026  35.275   1.018  1.00  0.00           H  
ATOM   2359 1HB  ALA A 154       4.749  35.707   0.170  1.00  0.00           H  
ATOM   2360 2HB  ALA A 154       4.786  34.226   1.151  1.00  0.00           H  
ATOM   2361 3HB  ALA A 154       4.131  35.724   1.830  1.00  0.00           H  
ATOM   2362  N   LEU A 155       5.884  37.857   2.730  1.00  0.00           N  
ATOM   2363  CA  LEU A 155       5.993  39.308   2.842  1.00  0.00           C  
ATOM   2364  C   LEU A 155       7.421  39.742   3.126  1.00  0.00           C  
ATOM   2365  O   LEU A 155       7.877  40.760   2.599  1.00  0.00           O  
ATOM   2366  CB  LEU A 155       5.082  39.838   3.956  1.00  0.00           C  
ATOM   2367  CG  LEU A 155       3.577  39.740   3.713  1.00  0.00           C  
ATOM   2368  CD1 LEU A 155       2.848  40.177   4.987  1.00  0.00           C  
ATOM   2369  CD2 LEU A 155       3.177  40.613   2.498  1.00  0.00           C  
ATOM   2370  H   LEU A 155       5.373  37.331   3.430  1.00  0.00           H  
ATOM   2371  HA  LEU A 155       5.696  39.748   1.896  1.00  0.00           H  
ATOM   2372 1HB  LEU A 155       5.300  39.273   4.862  1.00  0.00           H  
ATOM   2373 2HB  LEU A 155       5.328  40.882   4.141  1.00  0.00           H  
ATOM   2374  HG  LEU A 155       3.313  38.710   3.513  1.00  0.00           H  
ATOM   2375 1HD1 LEU A 155       1.777  40.092   4.851  1.00  0.00           H  
ATOM   2376 2HD1 LEU A 155       3.148  39.539   5.809  1.00  0.00           H  
ATOM   2377 3HD1 LEU A 155       3.104  41.212   5.221  1.00  0.00           H  
ATOM   2378 1HD2 LEU A 155       2.102  40.535   2.331  1.00  0.00           H  
ATOM   2379 2HD2 LEU A 155       3.437  41.648   2.691  1.00  0.00           H  
ATOM   2380 3HD2 LEU A 155       3.694  40.272   1.605  1.00  0.00           H  
ATOM   2381  N   ASP A 156       8.140  38.981   3.943  1.00  0.00           N  
ATOM   2382  CA  ASP A 156       9.516  39.338   4.253  1.00  0.00           C  
ATOM   2383  C   ASP A 156      10.347  39.305   2.979  1.00  0.00           C  
ATOM   2384  O   ASP A 156      11.179  40.185   2.743  1.00  0.00           O  
ATOM   2385  CB  ASP A 156      10.108  38.386   5.299  1.00  0.00           C  
ATOM   2386  CG  ASP A 156      11.458  38.854   5.847  1.00  0.00           C  
ATOM   2387  OD1 ASP A 156      11.486  39.851   6.530  1.00  0.00           O  
ATOM   2388  OD2 ASP A 156      12.449  38.213   5.573  1.00  0.00           O  
ATOM   2389  H   ASP A 156       7.720  38.165   4.375  1.00  0.00           H  
ATOM   2390  HA  ASP A 156       9.534  40.352   4.652  1.00  0.00           H  
ATOM   2391 1HB  ASP A 156       9.409  38.278   6.131  1.00  0.00           H  
ATOM   2392 2HB  ASP A 156      10.239  37.399   4.855  1.00  0.00           H  
ATOM   2393  N   ARG A 157      10.093  38.298   2.142  1.00  0.00           N  
ATOM   2394  CA  ARG A 157      10.780  38.181   0.866  1.00  0.00           C  
ATOM   2395  C   ARG A 157      10.401  39.337  -0.057  1.00  0.00           C  
ATOM   2396  O   ARG A 157      11.261  39.924  -0.718  1.00  0.00           O  
ATOM   2397  CB  ARG A 157      10.432  36.851   0.200  1.00  0.00           C  
ATOM   2398  CG  ARG A 157      11.048  35.609   0.859  1.00  0.00           C  
ATOM   2399  CD  ARG A 157      10.583  34.338   0.215  1.00  0.00           C  
ATOM   2400  NE  ARG A 157      11.160  33.161   0.858  1.00  0.00           N  
ATOM   2401  CZ  ARG A 157      12.369  32.638   0.576  1.00  0.00           C  
ATOM   2402  NH1 ARG A 157      13.139  33.179  -0.350  1.00  0.00           N  
ATOM   2403  NH2 ARG A 157      12.776  31.575   1.244  1.00  0.00           N  
ATOM   2404  H   ARG A 157       9.418  37.590   2.411  1.00  0.00           H  
ATOM   2405  HA  ARG A 157      11.857  38.213   1.046  1.00  0.00           H  
ATOM   2406 1HB  ARG A 157       9.351  36.717   0.201  1.00  0.00           H  
ATOM   2407 2HB  ARG A 157      10.758  36.867  -0.840  1.00  0.00           H  
ATOM   2408 1HG  ARG A 157      12.134  35.659   0.775  1.00  0.00           H  
ATOM   2409 2HG  ARG A 157      10.770  35.579   1.913  1.00  0.00           H  
ATOM   2410 1HD  ARG A 157       9.496  34.274   0.299  1.00  0.00           H  
ATOM   2411 2HD  ARG A 157      10.863  34.332  -0.838  1.00  0.00           H  
ATOM   2412  HE  ARG A 157      10.617  32.694   1.585  1.00  0.00           H  
ATOM   2413 1HH1 ARG A 157      12.825  33.991  -0.859  1.00  0.00           H  
ATOM   2414 2HH1 ARG A 157      14.044  32.778  -0.552  1.00  0.00           H  
ATOM   2415 1HH2 ARG A 157      12.170  31.172   1.957  1.00  0.00           H  
ATOM   2416 2HH2 ARG A 157      13.677  31.167   1.053  1.00  0.00           H  
ATOM   2417  N   ALA A 158       9.114  39.680  -0.080  1.00  0.00           N  
ATOM   2418  CA  ALA A 158       8.617  40.746  -0.936  1.00  0.00           C  
ATOM   2419  C   ALA A 158       9.232  42.100  -0.590  1.00  0.00           C  
ATOM   2420  O   ALA A 158       9.575  42.873  -1.482  1.00  0.00           O  
ATOM   2421  CB  ALA A 158       7.104  40.829  -0.831  1.00  0.00           C  
ATOM   2422  H   ALA A 158       8.452  39.155   0.483  1.00  0.00           H  
ATOM   2423  HA  ALA A 158       8.898  40.507  -1.957  1.00  0.00           H  
ATOM   2424 1HB  ALA A 158       6.728  41.601  -1.501  1.00  0.00           H  
ATOM   2425 2HB  ALA A 158       6.671  39.869  -1.106  1.00  0.00           H  
ATOM   2426 3HB  ALA A 158       6.830  41.070   0.197  1.00  0.00           H  
ATOM   2427  N   VAL A 159       9.375  42.384   0.702  1.00  0.00           N  
ATOM   2428  CA  VAL A 159       9.952  43.656   1.119  1.00  0.00           C  
ATOM   2429  C   VAL A 159      11.445  43.696   0.808  1.00  0.00           C  
ATOM   2430  O   VAL A 159      11.948  44.703   0.297  1.00  0.00           O  
ATOM   2431  CB  VAL A 159       9.680  43.927   2.617  1.00  0.00           C  
ATOM   2432  CG1 VAL A 159      10.417  45.184   3.071  1.00  0.00           C  
ATOM   2433  CG2 VAL A 159       8.179  44.112   2.820  1.00  0.00           C  
ATOM   2434  H   VAL A 159       9.056  41.718   1.398  1.00  0.00           H  
ATOM   2435  HA  VAL A 159       9.467  44.453   0.557  1.00  0.00           H  
ATOM   2436  HB  VAL A 159      10.043  43.084   3.214  1.00  0.00           H  
ATOM   2437 1HG1 VAL A 159      10.210  45.361   4.125  1.00  0.00           H  
ATOM   2438 2HG1 VAL A 159      11.489  45.065   2.933  1.00  0.00           H  
ATOM   2439 3HG1 VAL A 159      10.067  46.033   2.481  1.00  0.00           H  
ATOM   2440 1HG2 VAL A 159       7.975  44.304   3.874  1.00  0.00           H  
ATOM   2441 2HG2 VAL A 159       7.835  44.959   2.218  1.00  0.00           H  
ATOM   2442 3HG2 VAL A 159       7.647  43.216   2.507  1.00  0.00           H  
ATOM   2443  N   LYS A 160      12.162  42.607   1.078  1.00  0.00           N  
ATOM   2444  CA  LYS A 160      13.587  42.555   0.762  1.00  0.00           C  
ATOM   2445  C   LYS A 160      13.831  42.758  -0.735  1.00  0.00           C  
ATOM   2446  O   LYS A 160      14.848  43.319  -1.137  1.00  0.00           O  
ATOM   2447  CB  LYS A 160      14.203  41.235   1.230  1.00  0.00           C  
ATOM   2448  CG  LYS A 160      14.391  41.138   2.742  1.00  0.00           C  
ATOM   2449  CD  LYS A 160      15.081  39.835   3.148  1.00  0.00           C  
ATOM   2450  CE  LYS A 160      15.625  39.912   4.575  1.00  0.00           C  
ATOM   2451  NZ  LYS A 160      14.538  39.974   5.588  1.00  0.00           N  
ATOM   2452  H   LYS A 160      11.720  41.800   1.514  1.00  0.00           H  
ATOM   2453  HA  LYS A 160      14.088  43.368   1.288  1.00  0.00           H  
ATOM   2454 1HB  LYS A 160      13.565  40.410   0.917  1.00  0.00           H  
ATOM   2455 2HB  LYS A 160      15.177  41.096   0.757  1.00  0.00           H  
ATOM   2456 1HG  LYS A 160      14.984  41.983   3.094  1.00  0.00           H  
ATOM   2457 2HG  LYS A 160      13.414  41.183   3.220  1.00  0.00           H  
ATOM   2458 1HD  LYS A 160      14.367  39.008   3.092  1.00  0.00           H  
ATOM   2459 2HD  LYS A 160      15.907  39.624   2.471  1.00  0.00           H  
ATOM   2460 1HE  LYS A 160      16.243  39.037   4.775  1.00  0.00           H  
ATOM   2461 2HE  LYS A 160      16.240  40.805   4.668  1.00  0.00           H  
ATOM   2462 1HZ  LYS A 160      14.937  40.033   6.513  1.00  0.00           H  
ATOM   2463 2HZ  LYS A 160      13.964  40.786   5.419  1.00  0.00           H  
ATOM   2464 3HZ  LYS A 160      13.958  39.143   5.530  1.00  0.00           H  
ATOM   2465  N   ALA A 161      12.883  42.311  -1.557  1.00  0.00           N  
ATOM   2466  CA  ALA A 161      12.995  42.409  -3.007  1.00  0.00           C  
ATOM   2467  C   ALA A 161      12.637  43.796  -3.537  1.00  0.00           C  
ATOM   2468  O   ALA A 161      12.701  44.029  -4.745  1.00  0.00           O  
ATOM   2469  CB  ALA A 161      12.097  41.380  -3.660  1.00  0.00           C  
ATOM   2470  H   ALA A 161      12.076  41.836  -1.167  1.00  0.00           H  
ATOM   2471  HA  ALA A 161      14.032  42.200  -3.277  1.00  0.00           H  
ATOM   2472 1HB  ALA A 161      12.217  41.432  -4.744  1.00  0.00           H  
ATOM   2473 2HB  ALA A 161      12.371  40.393  -3.298  1.00  0.00           H  
ATOM   2474 3HB  ALA A 161      11.062  41.589  -3.400  1.00  0.00           H  
ATOM   2475  N   GLY A 162      12.249  44.710  -2.646  1.00  0.00           N  
ATOM   2476  CA  GLY A 162      11.850  46.054  -3.051  1.00  0.00           C  
ATOM   2477  C   GLY A 162      10.353  46.316  -2.890  1.00  0.00           C  
ATOM   2478  O   GLY A 162       9.823  47.299  -3.407  1.00  0.00           O  
ATOM   2479  H   GLY A 162      12.229  44.478  -1.661  1.00  0.00           H  
ATOM   2480 1HA  GLY A 162      12.403  46.775  -2.455  1.00  0.00           H  
ATOM   2481 2HA  GLY A 162      12.140  46.227  -4.083  1.00  0.00           H  
ATOM   2482  N   GLY A 163       9.655  45.442  -2.172  1.00  0.00           N  
ATOM   2483  CA  GLY A 163       8.233  45.640  -1.941  1.00  0.00           C  
ATOM   2484  C   GLY A 163       7.996  46.787  -0.968  1.00  0.00           C  
ATOM   2485  O   GLY A 163       8.910  47.224  -0.263  1.00  0.00           O  
ATOM   2486  H   GLY A 163      10.098  44.629  -1.768  1.00  0.00           H  
ATOM   2487 1HA  GLY A 163       7.737  45.857  -2.883  1.00  0.00           H  
ATOM   2488 2HA  GLY A 163       7.784  44.726  -1.552  1.00  0.00           H  
ATOM   2489  N   ASP A 164       6.764  47.283  -0.932  1.00  0.00           N  
ATOM   2490  CA  ASP A 164       6.412  48.420  -0.097  1.00  0.00           C  
ATOM   2491  C   ASP A 164       6.210  48.026   1.364  1.00  0.00           C  
ATOM   2492  O   ASP A 164       5.633  46.973   1.658  1.00  0.00           O  
ATOM   2493  CB  ASP A 164       5.157  49.101  -0.638  1.00  0.00           C  
ATOM   2494  CG  ASP A 164       5.033  50.552  -0.194  1.00  0.00           C  
ATOM   2495  OD1 ASP A 164       5.125  50.811   0.993  1.00  0.00           O  
ATOM   2496  OD2 ASP A 164       4.841  51.397  -1.050  1.00  0.00           O  
ATOM   2497  H   ASP A 164       6.057  46.870  -1.526  1.00  0.00           H  
ATOM   2498  HA  ASP A 164       7.235  49.139  -0.138  1.00  0.00           H  
ATOM   2499 1HB  ASP A 164       5.167  49.063  -1.736  1.00  0.00           H  
ATOM   2500 2HB  ASP A 164       4.279  48.555  -0.306  1.00  0.00           H  
ATOM   2501  N   ILE A 165       6.690  48.880   2.265  1.00  0.00           N  
ATOM   2502  CA  ILE A 165       6.561  48.678   3.706  1.00  0.00           C  
ATOM   2503  C   ILE A 165       5.117  48.794   4.136  1.00  0.00           C  
ATOM   2504  O   ILE A 165       4.663  48.061   5.016  1.00  0.00           O  
ATOM   2505  CB  ILE A 165       7.405  49.700   4.506  1.00  0.00           C  
ATOM   2506  CG1 ILE A 165       8.901  49.260   4.584  1.00  0.00           C  
ATOM   2507  CG2 ILE A 165       6.830  49.865   5.935  1.00  0.00           C  
ATOM   2508  CD1 ILE A 165       9.548  48.955   3.245  1.00  0.00           C  
ATOM   2509  H   ILE A 165       7.153  49.714   1.933  1.00  0.00           H  
ATOM   2510  HA  ILE A 165       6.910  47.673   3.949  1.00  0.00           H  
ATOM   2511  HB  ILE A 165       7.378  50.661   4.000  1.00  0.00           H  
ATOM   2512 1HG1 ILE A 165       9.469  50.061   5.062  1.00  0.00           H  
ATOM   2513 2HG1 ILE A 165       8.974  48.375   5.202  1.00  0.00           H  
ATOM   2514 1HG2 ILE A 165       7.420  50.590   6.472  1.00  0.00           H  
ATOM   2515 2HG2 ILE A 165       5.802  50.209   5.892  1.00  0.00           H  
ATOM   2516 3HG2 ILE A 165       6.866  48.915   6.461  1.00  0.00           H  
ATOM   2517 1HD1 ILE A 165      10.581  48.666   3.405  1.00  0.00           H  
ATOM   2518 2HD1 ILE A 165       9.024  48.135   2.762  1.00  0.00           H  
ATOM   2519 3HD1 ILE A 165       9.511  49.841   2.612  1.00  0.00           H  
ATOM   2520  N   GLU A 166       4.407  49.761   3.561  1.00  0.00           N  
ATOM   2521  CA  GLU A 166       3.032  50.020   3.953  1.00  0.00           C  
ATOM   2522  C   GLU A 166       2.148  48.851   3.558  1.00  0.00           C  
ATOM   2523  O   GLU A 166       1.267  48.441   4.313  1.00  0.00           O  
ATOM   2524  CB  GLU A 166       2.527  51.310   3.307  1.00  0.00           C  
ATOM   2525  CG  GLU A 166       1.115  51.727   3.718  1.00  0.00           C  
ATOM   2526  CD  GLU A 166       1.009  52.121   5.165  1.00  0.00           C  
ATOM   2527  OE1 GLU A 166       2.017  52.430   5.753  1.00  0.00           O  
ATOM   2528  OE2 GLU A 166      -0.085  52.128   5.680  1.00  0.00           O  
ATOM   2529  H   GLU A 166       4.835  50.320   2.824  1.00  0.00           H  
ATOM   2530  HA  GLU A 166       2.991  50.129   5.039  1.00  0.00           H  
ATOM   2531 1HB  GLU A 166       3.200  52.129   3.566  1.00  0.00           H  
ATOM   2532 2HB  GLU A 166       2.546  51.207   2.221  1.00  0.00           H  
ATOM   2533 1HG  GLU A 166       0.804  52.572   3.102  1.00  0.00           H  
ATOM   2534 2HG  GLU A 166       0.432  50.902   3.520  1.00  0.00           H  
ATOM   2535  N   LEU A 167       2.397  48.298   2.376  1.00  0.00           N  
ATOM   2536  CA  LEU A 167       1.626  47.158   1.912  1.00  0.00           C  
ATOM   2537  C   LEU A 167       1.898  45.955   2.791  1.00  0.00           C  
ATOM   2538  O   LEU A 167       0.965  45.234   3.164  1.00  0.00           O  
ATOM   2539  CB  LEU A 167       1.957  46.851   0.444  1.00  0.00           C  
ATOM   2540  CG  LEU A 167       1.166  45.684  -0.205  1.00  0.00           C  
ATOM   2541  CD1 LEU A 167       0.833  46.044  -1.667  1.00  0.00           C  
ATOM   2542  CD2 LEU A 167       2.029  44.395  -0.144  1.00  0.00           C  
ATOM   2543  H   LEU A 167       3.125  48.684   1.793  1.00  0.00           H  
ATOM   2544  HA  LEU A 167       0.569  47.407   1.980  1.00  0.00           H  
ATOM   2545 1HB  LEU A 167       1.771  47.748  -0.145  1.00  0.00           H  
ATOM   2546 2HB  LEU A 167       3.016  46.608   0.369  1.00  0.00           H  
ATOM   2547  HG  LEU A 167       0.230  45.526   0.331  1.00  0.00           H  
ATOM   2548 1HD1 LEU A 167       0.278  45.233  -2.130  1.00  0.00           H  
ATOM   2549 2HD1 LEU A 167       0.227  46.952  -1.690  1.00  0.00           H  
ATOM   2550 3HD1 LEU A 167       1.744  46.213  -2.223  1.00  0.00           H  
ATOM   2551 1HD2 LEU A 167       1.498  43.566  -0.600  1.00  0.00           H  
ATOM   2552 2HD2 LEU A 167       2.963  44.557  -0.686  1.00  0.00           H  
ATOM   2553 3HD2 LEU A 167       2.254  44.142   0.888  1.00  0.00           H  
ATOM   2554  N   ALA A 168       3.156  45.724   3.141  1.00  0.00           N  
ATOM   2555  CA  ALA A 168       3.498  44.618   4.010  1.00  0.00           C  
ATOM   2556  C   ALA A 168       2.831  44.771   5.376  1.00  0.00           C  
ATOM   2557  O   ALA A 168       2.350  43.808   5.953  1.00  0.00           O  
ATOM   2558  CB  ALA A 168       4.995  44.509   4.163  1.00  0.00           C  
ATOM   2559  H   ALA A 168       3.900  46.333   2.794  1.00  0.00           H  
ATOM   2560  HA  ALA A 168       3.115  43.697   3.556  1.00  0.00           H  
ATOM   2561 1HB  ALA A 168       5.246  43.662   4.799  1.00  0.00           H  
ATOM   2562 2HB  ALA A 168       5.444  44.380   3.182  1.00  0.00           H  
ATOM   2563 3HB  ALA A 168       5.372  45.426   4.612  1.00  0.00           H  
ATOM   2564  N   ALA A 169       2.799  46.013   5.880  1.00  0.00           N  
ATOM   2565  CA  ALA A 169       2.172  46.261   7.181  1.00  0.00           C  
ATOM   2566  C   ALA A 169       0.676  45.966   7.119  1.00  0.00           C  
ATOM   2567  O   ALA A 169       0.134  45.320   8.029  1.00  0.00           O  
ATOM   2568  CB  ALA A 169       2.409  47.708   7.591  1.00  0.00           C  
ATOM   2569  H   ALA A 169       3.231  46.775   5.378  1.00  0.00           H  
ATOM   2570  HA  ALA A 169       2.624  45.601   7.912  1.00  0.00           H  
ATOM   2571 1HB  ALA A 169       1.965  47.884   8.570  1.00  0.00           H  
ATOM   2572 2HB  ALA A 169       3.481  47.897   7.639  1.00  0.00           H  
ATOM   2573 3HB  ALA A 169       1.956  48.377   6.861  1.00  0.00           H  
ATOM   2574  N   GLU A 170       0.010  46.381   6.045  1.00  0.00           N  
ATOM   2575  CA  GLU A 170      -1.407  46.088   5.874  1.00  0.00           C  
ATOM   2576  C   GLU A 170      -1.627  44.586   5.763  1.00  0.00           C  
ATOM   2577  O   GLU A 170      -2.561  44.037   6.345  1.00  0.00           O  
ATOM   2578  CB  GLU A 170      -1.978  46.781   4.634  1.00  0.00           C  
ATOM   2579  CG  GLU A 170      -3.471  46.494   4.391  1.00  0.00           C  
ATOM   2580  CD  GLU A 170      -4.046  47.238   3.211  1.00  0.00           C  
ATOM   2581  OE1 GLU A 170      -3.318  47.949   2.564  1.00  0.00           O  
ATOM   2582  OE2 GLU A 170      -5.219  47.091   2.962  1.00  0.00           O  
ATOM   2583  H   GLU A 170       0.494  46.929   5.334  1.00  0.00           H  
ATOM   2584  HA  GLU A 170      -1.941  46.446   6.752  1.00  0.00           H  
ATOM   2585 1HB  GLU A 170      -1.855  47.861   4.732  1.00  0.00           H  
ATOM   2586 2HB  GLU A 170      -1.425  46.468   3.748  1.00  0.00           H  
ATOM   2587 1HG  GLU A 170      -3.598  45.427   4.216  1.00  0.00           H  
ATOM   2588 2HG  GLU A 170      -4.033  46.757   5.286  1.00  0.00           H  
ATOM   2589  N   ALA A 171      -0.760  43.930   4.998  1.00  0.00           N  
ATOM   2590  CA  ALA A 171      -0.873  42.499   4.782  1.00  0.00           C  
ATOM   2591  C   ALA A 171      -0.718  41.730   6.092  1.00  0.00           C  
ATOM   2592  O   ALA A 171      -1.457  40.775   6.340  1.00  0.00           O  
ATOM   2593  CB  ALA A 171       0.171  42.064   3.773  1.00  0.00           C  
ATOM   2594  H   ALA A 171      -0.018  44.441   4.535  1.00  0.00           H  
ATOM   2595  HA  ALA A 171      -1.861  42.291   4.385  1.00  0.00           H  
ATOM   2596 1HB  ALA A 171       0.079  41.005   3.582  1.00  0.00           H  
ATOM   2597 2HB  ALA A 171       0.027  42.614   2.844  1.00  0.00           H  
ATOM   2598 3HB  ALA A 171       1.157  42.281   4.171  1.00  0.00           H  
ATOM   2599  N   SER A 172       0.210  42.162   6.945  1.00  0.00           N  
ATOM   2600  CA  SER A 172       0.409  41.512   8.237  1.00  0.00           C  
ATOM   2601  C   SER A 172      -0.849  41.616   9.084  1.00  0.00           C  
ATOM   2602  O   SER A 172      -1.248  40.653   9.739  1.00  0.00           O  
ATOM   2603  CB  SER A 172       1.581  42.127   8.973  1.00  0.00           C  
ATOM   2604  OG  SER A 172       1.774  41.495  10.215  1.00  0.00           O  
ATOM   2605  H   SER A 172       0.806  42.944   6.682  1.00  0.00           H  
ATOM   2606  HA  SER A 172       0.621  40.457   8.066  1.00  0.00           H  
ATOM   2607 1HB  SER A 172       2.478  42.018   8.370  1.00  0.00           H  
ATOM   2608 2HB  SER A 172       1.415  43.194   9.121  1.00  0.00           H  
ATOM   2609  HG  SER A 172       1.057  41.799  10.786  1.00  0.00           H  
ATOM   2610  N   PHE A 173      -1.483  42.787   9.059  1.00  0.00           N  
ATOM   2611  CA  PHE A 173      -2.731  42.990   9.779  1.00  0.00           C  
ATOM   2612  C   PHE A 173      -3.782  41.978   9.340  1.00  0.00           C  
ATOM   2613  O   PHE A 173      -4.439  41.352  10.170  1.00  0.00           O  
ATOM   2614  CB  PHE A 173      -3.271  44.396   9.540  1.00  0.00           C  
ATOM   2615  CG  PHE A 173      -4.580  44.644  10.192  1.00  0.00           C  
ATOM   2616  CD1 PHE A 173      -4.639  45.040  11.505  1.00  0.00           C  
ATOM   2617  CD2 PHE A 173      -5.762  44.470   9.488  1.00  0.00           C  
ATOM   2618  CE1 PHE A 173      -5.845  45.262  12.118  1.00  0.00           C  
ATOM   2619  CE2 PHE A 173      -6.976  44.691  10.095  1.00  0.00           C  
ATOM   2620  CZ  PHE A 173      -7.018  45.090  11.416  1.00  0.00           C  
ATOM   2621  H   PHE A 173      -1.081  43.556   8.527  1.00  0.00           H  
ATOM   2622  HA  PHE A 173      -2.545  42.855  10.845  1.00  0.00           H  
ATOM   2623 1HB  PHE A 173      -2.560  45.124   9.909  1.00  0.00           H  
ATOM   2624 2HB  PHE A 173      -3.391  44.567   8.475  1.00  0.00           H  
ATOM   2625  HD1 PHE A 173      -3.717  45.177  12.060  1.00  0.00           H  
ATOM   2626  HD2 PHE A 173      -5.723  44.152   8.445  1.00  0.00           H  
ATOM   2627  HE1 PHE A 173      -5.870  45.575  13.154  1.00  0.00           H  
ATOM   2628  HE2 PHE A 173      -7.901  44.554   9.535  1.00  0.00           H  
ATOM   2629  HZ  PHE A 173      -7.976  45.269  11.900  1.00  0.00           H  
ATOM   2630  N   LEU A 174      -3.942  41.832   8.026  1.00  0.00           N  
ATOM   2631  CA  LEU A 174      -4.950  40.928   7.482  1.00  0.00           C  
ATOM   2632  C   LEU A 174      -4.670  39.487   7.894  1.00  0.00           C  
ATOM   2633  O   LEU A 174      -5.592  38.740   8.219  1.00  0.00           O  
ATOM   2634  CB  LEU A 174      -4.968  41.022   5.951  1.00  0.00           C  
ATOM   2635  CG  LEU A 174      -5.386  42.384   5.348  1.00  0.00           C  
ATOM   2636  CD1 LEU A 174      -5.091  42.374   3.850  1.00  0.00           C  
ATOM   2637  CD2 LEU A 174      -6.868  42.642   5.603  1.00  0.00           C  
ATOM   2638  H   LEU A 174      -3.373  42.386   7.393  1.00  0.00           H  
ATOM   2639  HA  LEU A 174      -5.921  41.216   7.880  1.00  0.00           H  
ATOM   2640 1HB  LEU A 174      -3.975  40.780   5.576  1.00  0.00           H  
ATOM   2641 2HB  LEU A 174      -5.665  40.272   5.574  1.00  0.00           H  
ATOM   2642  HG  LEU A 174      -4.803  43.177   5.810  1.00  0.00           H  
ATOM   2643 1HD1 LEU A 174      -5.364  43.337   3.414  1.00  0.00           H  
ATOM   2644 2HD1 LEU A 174      -4.029  42.198   3.694  1.00  0.00           H  
ATOM   2645 3HD1 LEU A 174      -5.660  41.581   3.370  1.00  0.00           H  
ATOM   2646 1HD2 LEU A 174      -7.141  43.610   5.171  1.00  0.00           H  
ATOM   2647 2HD2 LEU A 174      -7.462  41.856   5.133  1.00  0.00           H  
ATOM   2648 3HD2 LEU A 174      -7.067  42.659   6.670  1.00  0.00           H  
ATOM   2649  N   LEU A 175      -3.391  39.107   7.905  1.00  0.00           N  
ATOM   2650  CA  LEU A 175      -3.028  37.755   8.315  1.00  0.00           C  
ATOM   2651  C   LEU A 175      -3.352  37.531   9.779  1.00  0.00           C  
ATOM   2652  O   LEU A 175      -3.903  36.492  10.149  1.00  0.00           O  
ATOM   2653  CB  LEU A 175      -1.524  37.516   8.121  1.00  0.00           C  
ATOM   2654  CG  LEU A 175      -0.999  37.452   6.692  1.00  0.00           C  
ATOM   2655  CD1 LEU A 175       0.540  37.396   6.762  1.00  0.00           C  
ATOM   2656  CD2 LEU A 175      -1.610  36.226   5.969  1.00  0.00           C  
ATOM   2657  H   LEU A 175      -2.673  39.757   7.606  1.00  0.00           H  
ATOM   2658  HA  LEU A 175      -3.598  37.046   7.723  1.00  0.00           H  
ATOM   2659 1HB  LEU A 175      -0.985  38.321   8.621  1.00  0.00           H  
ATOM   2660 2HB  LEU A 175      -1.258  36.580   8.611  1.00  0.00           H  
ATOM   2661  HG  LEU A 175      -1.274  38.351   6.157  1.00  0.00           H  
ATOM   2662 1HD1 LEU A 175       0.972  37.365   5.773  1.00  0.00           H  
ATOM   2663 2HD1 LEU A 175       0.902  38.289   7.280  1.00  0.00           H  
ATOM   2664 3HD1 LEU A 175       0.851  36.511   7.311  1.00  0.00           H  
ATOM   2665 1HD2 LEU A 175      -1.242  36.172   4.950  1.00  0.00           H  
ATOM   2666 2HD2 LEU A 175      -1.338  35.315   6.498  1.00  0.00           H  
ATOM   2667 3HD2 LEU A 175      -2.692  36.320   5.941  1.00  0.00           H  
ATOM   2668  N   ALA A 176      -3.037  38.517  10.616  1.00  0.00           N  
ATOM   2669  CA  ALA A 176      -3.319  38.397  12.035  1.00  0.00           C  
ATOM   2670  C   ALA A 176      -4.817  38.309  12.270  1.00  0.00           C  
ATOM   2671  O   ALA A 176      -5.278  37.525  13.100  1.00  0.00           O  
ATOM   2672  CB  ALA A 176      -2.743  39.571  12.794  1.00  0.00           C  
ATOM   2673  H   ALA A 176      -2.571  39.347  10.262  1.00  0.00           H  
ATOM   2674  HA  ALA A 176      -2.863  37.476  12.397  1.00  0.00           H  
ATOM   2675 1HB  ALA A 176      -2.949  39.434  13.848  1.00  0.00           H  
ATOM   2676 2HB  ALA A 176      -1.671  39.620  12.632  1.00  0.00           H  
ATOM   2677 3HB  ALA A 176      -3.204  40.494  12.442  1.00  0.00           H  
ATOM   2678  N   LYS A 177      -5.578  39.102  11.516  1.00  0.00           N  
ATOM   2679  CA  LYS A 177      -7.023  39.120  11.662  1.00  0.00           C  
ATOM   2680  C   LYS A 177      -7.595  37.747  11.359  1.00  0.00           C  
ATOM   2681  O   LYS A 177      -8.469  37.264  12.079  1.00  0.00           O  
ATOM   2682  CB  LYS A 177      -7.640  40.173  10.735  1.00  0.00           C  
ATOM   2683  CG  LYS A 177      -9.170  40.310  10.820  1.00  0.00           C  
ATOM   2684  CD  LYS A 177      -9.620  40.938  12.138  1.00  0.00           C  
ATOM   2685  CE  LYS A 177     -11.080  41.383  12.071  1.00  0.00           C  
ATOM   2686  NZ  LYS A 177     -12.024  40.224  11.979  1.00  0.00           N  
ATOM   2687  H   LYS A 177      -5.138  39.729  10.850  1.00  0.00           H  
ATOM   2688  HA  LYS A 177      -7.266  39.369  12.693  1.00  0.00           H  
ATOM   2689 1HB  LYS A 177      -7.203  41.148  10.955  1.00  0.00           H  
ATOM   2690 2HB  LYS A 177      -7.390  39.934   9.702  1.00  0.00           H  
ATOM   2691 1HG  LYS A 177      -9.517  40.933   9.993  1.00  0.00           H  
ATOM   2692 2HG  LYS A 177      -9.628  39.326  10.720  1.00  0.00           H  
ATOM   2693 1HD  LYS A 177      -9.507  40.215  12.947  1.00  0.00           H  
ATOM   2694 2HD  LYS A 177      -8.998  41.806  12.359  1.00  0.00           H  
ATOM   2695 1HE  LYS A 177     -11.316  41.959  12.965  1.00  0.00           H  
ATOM   2696 2HE  LYS A 177     -11.217  42.017  11.197  1.00  0.00           H  
ATOM   2697 1HZ  LYS A 177     -12.973  40.565  11.936  1.00  0.00           H  
ATOM   2698 2HZ  LYS A 177     -11.834  39.666  11.144  1.00  0.00           H  
ATOM   2699 3HZ  LYS A 177     -11.917  39.639  12.793  1.00  0.00           H  
ATOM   2700  N   ALA A 178      -7.092  37.110  10.302  1.00  0.00           N  
ATOM   2701  CA  ALA A 178      -7.563  35.784   9.933  1.00  0.00           C  
ATOM   2702  C   ALA A 178      -7.294  34.776  11.049  1.00  0.00           C  
ATOM   2703  O   ALA A 178      -8.151  33.949  11.351  1.00  0.00           O  
ATOM   2704  CB  ALA A 178      -6.896  35.328   8.646  1.00  0.00           C  
ATOM   2705  H   ALA A 178      -6.390  37.571   9.730  1.00  0.00           H  
ATOM   2706  HA  ALA A 178      -8.642  35.835   9.780  1.00  0.00           H  
ATOM   2707 1HB  ALA A 178      -7.273  34.346   8.365  1.00  0.00           H  
ATOM   2708 2HB  ALA A 178      -7.117  36.045   7.859  1.00  0.00           H  
ATOM   2709 3HB  ALA A 178      -5.818  35.276   8.797  1.00  0.00           H  
ATOM   2710  N   SER A 179      -6.125  34.868  11.688  1.00  0.00           N  
ATOM   2711  CA  SER A 179      -5.797  33.950  12.777  1.00  0.00           C  
ATOM   2712  C   SER A 179      -6.732  34.153  13.967  1.00  0.00           C  
ATOM   2713  O   SER A 179      -7.109  33.190  14.643  1.00  0.00           O  
ATOM   2714  CB  SER A 179      -4.354  34.141  13.215  1.00  0.00           C  
ATOM   2715  OG  SER A 179      -3.461  33.750  12.210  1.00  0.00           O  
ATOM   2716  H   SER A 179      -5.443  35.558  11.392  1.00  0.00           H  
ATOM   2717  HA  SER A 179      -5.918  32.927  12.415  1.00  0.00           H  
ATOM   2718 1HB  SER A 179      -4.190  35.190  13.465  1.00  0.00           H  
ATOM   2719 2HB  SER A 179      -4.165  33.555  14.116  1.00  0.00           H  
ATOM   2720  HG  SER A 179      -3.560  32.802  12.120  1.00  0.00           H  
ATOM   2721  N   PHE A 180      -7.120  35.403  14.213  1.00  0.00           N  
ATOM   2722  CA  PHE A 180      -8.029  35.724  15.309  1.00  0.00           C  
ATOM   2723  C   PHE A 180      -9.412  35.153  15.029  1.00  0.00           C  
ATOM   2724  O   PHE A 180     -10.056  34.605  15.928  1.00  0.00           O  
ATOM   2725  CB  PHE A 180      -8.134  37.239  15.502  1.00  0.00           C  
ATOM   2726  CG  PHE A 180      -6.824  37.920  15.826  1.00  0.00           C  
ATOM   2727  CD1 PHE A 180      -5.770  37.220  16.398  1.00  0.00           C  
ATOM   2728  CD2 PHE A 180      -6.642  39.263  15.538  1.00  0.00           C  
ATOM   2729  CE1 PHE A 180      -4.579  37.840  16.667  1.00  0.00           C  
ATOM   2730  CE2 PHE A 180      -5.446  39.885  15.807  1.00  0.00           C  
ATOM   2731  CZ  PHE A 180      -4.415  39.172  16.371  1.00  0.00           C  
ATOM   2732  H   PHE A 180      -6.756  36.153  13.631  1.00  0.00           H  
ATOM   2733  HA  PHE A 180      -7.657  35.264  16.225  1.00  0.00           H  
ATOM   2734 1HB  PHE A 180      -8.532  37.691  14.591  1.00  0.00           H  
ATOM   2735 2HB  PHE A 180      -8.834  37.455  16.305  1.00  0.00           H  
ATOM   2736  HD1 PHE A 180      -5.882  36.171  16.628  1.00  0.00           H  
ATOM   2737  HD2 PHE A 180      -7.458  39.825  15.087  1.00  0.00           H  
ATOM   2738  HE1 PHE A 180      -3.766  37.269  17.112  1.00  0.00           H  
ATOM   2739  HE2 PHE A 180      -5.314  40.939  15.571  1.00  0.00           H  
ATOM   2740  HZ  PHE A 180      -3.470  39.665  16.582  1.00  0.00           H  
ATOM   2741  N   GLU A 181      -9.860  35.264  13.777  1.00  0.00           N  
ATOM   2742  CA  GLU A 181     -11.153  34.718  13.388  1.00  0.00           C  
ATOM   2743  C   GLU A 181     -11.163  33.202  13.544  1.00  0.00           C  
ATOM   2744  O   GLU A 181     -12.163  32.627  13.976  1.00  0.00           O  
ATOM   2745  CB  GLU A 181     -11.505  35.110  11.951  1.00  0.00           C  
ATOM   2746  CG  GLU A 181     -11.823  36.589  11.765  1.00  0.00           C  
ATOM   2747  CD  GLU A 181     -12.083  36.951  10.328  1.00  0.00           C  
ATOM   2748  OE1 GLU A 181     -12.471  36.082   9.586  1.00  0.00           O  
ATOM   2749  OE2 GLU A 181     -11.891  38.094   9.966  1.00  0.00           O  
ATOM   2750  H   GLU A 181      -9.294  35.750  13.090  1.00  0.00           H  
ATOM   2751  HA  GLU A 181     -11.915  35.131  14.052  1.00  0.00           H  
ATOM   2752 1HB  GLU A 181     -10.676  34.863  11.290  1.00  0.00           H  
ATOM   2753 2HB  GLU A 181     -12.372  34.539  11.617  1.00  0.00           H  
ATOM   2754 1HG  GLU A 181     -12.707  36.834  12.355  1.00  0.00           H  
ATOM   2755 2HG  GLU A 181     -10.992  37.178  12.141  1.00  0.00           H  
ATOM   2756  N   VAL A 182     -10.041  32.555  13.229  1.00  0.00           N  
ATOM   2757  CA  VAL A 182      -9.968  31.108  13.389  1.00  0.00           C  
ATOM   2758  C   VAL A 182     -10.118  30.744  14.846  1.00  0.00           C  
ATOM   2759  O   VAL A 182     -10.886  29.846  15.184  1.00  0.00           O  
ATOM   2760  CB  VAL A 182      -8.626  30.540  12.888  1.00  0.00           C  
ATOM   2761  CG1 VAL A 182      -8.515  29.044  13.270  1.00  0.00           C  
ATOM   2762  CG2 VAL A 182      -8.532  30.710  11.396  1.00  0.00           C  
ATOM   2763  H   VAL A 182      -9.252  33.071  12.858  1.00  0.00           H  
ATOM   2764  HA  VAL A 182     -10.781  30.653  12.825  1.00  0.00           H  
ATOM   2765  HB  VAL A 182      -7.806  31.070  13.375  1.00  0.00           H  
ATOM   2766 1HG1 VAL A 182      -7.567  28.648  12.925  1.00  0.00           H  
ATOM   2767 2HG1 VAL A 182      -8.575  28.930  14.353  1.00  0.00           H  
ATOM   2768 3HG1 VAL A 182      -9.327  28.491  12.803  1.00  0.00           H  
ATOM   2769 1HG2 VAL A 182      -7.585  30.309  11.055  1.00  0.00           H  
ATOM   2770 2HG2 VAL A 182      -9.340  30.185  10.913  1.00  0.00           H  
ATOM   2771 3HG2 VAL A 182      -8.594  31.753  11.137  1.00  0.00           H  
ATOM   2772  N   ALA A 183      -9.395  31.441  15.716  1.00  0.00           N  
ATOM   2773  CA  ALA A 183      -9.478  31.150  17.134  1.00  0.00           C  
ATOM   2774  C   ALA A 183     -10.918  31.307  17.612  1.00  0.00           C  
ATOM   2775  O   ALA A 183     -11.439  30.440  18.313  1.00  0.00           O  
ATOM   2776  CB  ALA A 183      -8.541  32.061  17.911  1.00  0.00           C  
ATOM   2777  H   ALA A 183      -8.764  32.167  15.382  1.00  0.00           H  
ATOM   2778  HA  ALA A 183      -9.178  30.114  17.293  1.00  0.00           H  
ATOM   2779 1HB  ALA A 183      -8.587  31.824  18.961  1.00  0.00           H  
ATOM   2780 2HB  ALA A 183      -7.521  31.916  17.554  1.00  0.00           H  
ATOM   2781 3HB  ALA A 183      -8.835  33.100  17.758  1.00  0.00           H  
ATOM   2782  N   LYS A 184     -11.590  32.373  17.166  1.00  0.00           N  
ATOM   2783  CA  LYS A 184     -12.983  32.597  17.547  1.00  0.00           C  
ATOM   2784  C   LYS A 184     -13.841  31.396  17.174  1.00  0.00           C  
ATOM   2785  O   LYS A 184     -14.645  30.925  17.986  1.00  0.00           O  
ATOM   2786  CB  LYS A 184     -13.531  33.865  16.882  1.00  0.00           C  
ATOM   2787  CG  LYS A 184     -14.965  34.237  17.292  1.00  0.00           C  
ATOM   2788  CD  LYS A 184     -15.372  35.573  16.680  1.00  0.00           C  
ATOM   2789  CE  LYS A 184     -16.706  36.075  17.215  1.00  0.00           C  
ATOM   2790  NZ  LYS A 184     -17.872  35.352  16.624  1.00  0.00           N  
ATOM   2791  H   LYS A 184     -11.115  33.055  16.583  1.00  0.00           H  
ATOM   2792  HA  LYS A 184     -13.032  32.728  18.625  1.00  0.00           H  
ATOM   2793 1HB  LYS A 184     -12.882  34.706  17.118  1.00  0.00           H  
ATOM   2794 2HB  LYS A 184     -13.520  33.738  15.799  1.00  0.00           H  
ATOM   2795 1HG  LYS A 184     -15.655  33.458  16.953  1.00  0.00           H  
ATOM   2796 2HG  LYS A 184     -15.028  34.305  18.377  1.00  0.00           H  
ATOM   2797 1HD  LYS A 184     -14.604  36.314  16.895  1.00  0.00           H  
ATOM   2798 2HD  LYS A 184     -15.449  35.461  15.598  1.00  0.00           H  
ATOM   2799 1HE  LYS A 184     -16.727  35.953  18.297  1.00  0.00           H  
ATOM   2800 2HE  LYS A 184     -16.791  37.133  16.977  1.00  0.00           H  
ATOM   2801 1HZ  LYS A 184     -18.722  35.735  17.003  1.00  0.00           H  
ATOM   2802 2HZ  LYS A 184     -17.866  35.473  15.623  1.00  0.00           H  
ATOM   2803 3HZ  LYS A 184     -17.834  34.357  16.845  1.00  0.00           H  
ATOM   2804  N   ILE A 185     -13.648  30.878  15.963  1.00  0.00           N  
ATOM   2805  CA  ILE A 185     -14.400  29.722  15.499  1.00  0.00           C  
ATOM   2806  C   ILE A 185     -14.086  28.508  16.359  1.00  0.00           C  
ATOM   2807  O   ILE A 185     -14.988  27.757  16.736  1.00  0.00           O  
ATOM   2808  CB  ILE A 185     -14.089  29.388  14.021  1.00  0.00           C  
ATOM   2809  CG1 ILE A 185     -14.599  30.516  13.103  1.00  0.00           C  
ATOM   2810  CG2 ILE A 185     -14.756  28.051  13.633  1.00  0.00           C  
ATOM   2811  CD1 ILE A 185     -14.080  30.431  11.671  1.00  0.00           C  
ATOM   2812  H   ILE A 185     -12.979  31.323  15.339  1.00  0.00           H  
ATOM   2813  HA  ILE A 185     -15.466  29.940  15.591  1.00  0.00           H  
ATOM   2814  HB  ILE A 185     -13.012  29.310  13.889  1.00  0.00           H  
ATOM   2815 1HG1 ILE A 185     -15.687  30.490  13.081  1.00  0.00           H  
ATOM   2816 2HG1 ILE A 185     -14.288  31.474  13.520  1.00  0.00           H  
ATOM   2817 1HG2 ILE A 185     -14.531  27.808  12.593  1.00  0.00           H  
ATOM   2818 2HG2 ILE A 185     -14.398  27.248  14.264  1.00  0.00           H  
ATOM   2819 3HG2 ILE A 185     -15.834  28.142  13.758  1.00  0.00           H  
ATOM   2820 1HD1 ILE A 185     -14.479  31.263  11.089  1.00  0.00           H  
ATOM   2821 2HD1 ILE A 185     -12.991  30.481  11.674  1.00  0.00           H  
ATOM   2822 3HD1 ILE A 185     -14.397  29.495  11.214  1.00  0.00           H  
ATOM   2823  N   MET A 186     -12.801  28.300  16.656  1.00  0.00           N  
ATOM   2824  CA  MET A 186     -12.403  27.147  17.448  1.00  0.00           C  
ATOM   2825  C   MET A 186     -13.004  27.214  18.853  1.00  0.00           C  
ATOM   2826  O   MET A 186     -13.419  26.196  19.403  1.00  0.00           O  
ATOM   2827  CB  MET A 186     -10.883  27.046  17.561  1.00  0.00           C  
ATOM   2828  CG  MET A 186     -10.096  26.875  16.253  1.00  0.00           C  
ATOM   2829  SD  MET A 186     -10.608  25.481  15.279  1.00  0.00           S  
ATOM   2830  CE  MET A 186     -11.537  26.324  14.020  1.00  0.00           C  
ATOM   2831  H   MET A 186     -12.099  28.943  16.305  1.00  0.00           H  
ATOM   2832  HA  MET A 186     -12.783  26.248  16.964  1.00  0.00           H  
ATOM   2833 1HB  MET A 186     -10.499  27.925  18.074  1.00  0.00           H  
ATOM   2834 2HB  MET A 186     -10.649  26.184  18.165  1.00  0.00           H  
ATOM   2835 1HG  MET A 186     -10.198  27.755  15.652  1.00  0.00           H  
ATOM   2836 2HG  MET A 186      -9.036  26.755  16.494  1.00  0.00           H  
ATOM   2837 1HE  MET A 186     -11.952  25.609  13.321  1.00  0.00           H  
ATOM   2838 2HE  MET A 186     -12.333  26.875  14.482  1.00  0.00           H  
ATOM   2839 3HE  MET A 186     -10.883  27.013  13.490  1.00  0.00           H  
ATOM   2840  N   PHE A 187     -13.068  28.423  19.421  1.00  0.00           N  
ATOM   2841  CA  PHE A 187     -13.620  28.611  20.763  1.00  0.00           C  
ATOM   2842  C   PHE A 187     -15.102  28.258  20.776  1.00  0.00           C  
ATOM   2843  O   PHE A 187     -15.582  27.593  21.693  1.00  0.00           O  
ATOM   2844  CB  PHE A 187     -13.444  30.064  21.225  1.00  0.00           C  
ATOM   2845  CG  PHE A 187     -12.009  30.530  21.326  1.00  0.00           C  
ATOM   2846  CD1 PHE A 187     -11.680  31.833  20.983  1.00  0.00           C  
ATOM   2847  CD2 PHE A 187     -10.993  29.687  21.748  1.00  0.00           C  
ATOM   2848  CE1 PHE A 187     -10.382  32.280  21.041  1.00  0.00           C  
ATOM   2849  CE2 PHE A 187      -9.697  30.137  21.818  1.00  0.00           C  
ATOM   2850  CZ  PHE A 187      -9.387  31.430  21.460  1.00  0.00           C  
ATOM   2851  H   PHE A 187     -12.689  29.220  18.924  1.00  0.00           H  
ATOM   2852  HA  PHE A 187     -13.105  27.946  21.453  1.00  0.00           H  
ATOM   2853 1HB  PHE A 187     -13.961  30.729  20.533  1.00  0.00           H  
ATOM   2854 2HB  PHE A 187     -13.904  30.194  22.202  1.00  0.00           H  
ATOM   2855  HD1 PHE A 187     -12.468  32.506  20.660  1.00  0.00           H  
ATOM   2856  HD2 PHE A 187     -11.218  28.660  22.028  1.00  0.00           H  
ATOM   2857  HE1 PHE A 187     -10.147  33.306  20.760  1.00  0.00           H  
ATOM   2858  HE2 PHE A 187      -8.910  29.466  22.156  1.00  0.00           H  
ATOM   2859  HZ  PHE A 187      -8.360  31.781  21.514  1.00  0.00           H  
ATOM   2860  N   GLU A 188     -15.820  28.688  19.738  1.00  0.00           N  
ATOM   2861  CA  GLU A 188     -17.238  28.378  19.615  1.00  0.00           C  
ATOM   2862  C   GLU A 188     -17.453  26.881  19.413  1.00  0.00           C  
ATOM   2863  O   GLU A 188     -18.385  26.297  19.973  1.00  0.00           O  
ATOM   2864  CB  GLU A 188     -17.846  29.162  18.451  1.00  0.00           C  
ATOM   2865  CG  GLU A 188     -17.953  30.669  18.701  1.00  0.00           C  
ATOM   2866  CD  GLU A 188     -18.326  31.448  17.464  1.00  0.00           C  
ATOM   2867  OE1 GLU A 188     -18.503  30.840  16.436  1.00  0.00           O  
ATOM   2868  OE2 GLU A 188     -18.426  32.654  17.548  1.00  0.00           O  
ATOM   2869  H   GLU A 188     -15.373  29.258  19.028  1.00  0.00           H  
ATOM   2870  HA  GLU A 188     -17.740  28.675  20.535  1.00  0.00           H  
ATOM   2871 1HB  GLU A 188     -17.233  29.021  17.559  1.00  0.00           H  
ATOM   2872 2HB  GLU A 188     -18.842  28.779  18.228  1.00  0.00           H  
ATOM   2873 1HG  GLU A 188     -18.708  30.843  19.470  1.00  0.00           H  
ATOM   2874 2HG  GLU A 188     -17.000  31.031  19.078  1.00  0.00           H  
ATOM   2875  N   ALA A 189     -16.585  26.253  18.625  1.00  0.00           N  
ATOM   2876  CA  ALA A 189     -16.658  24.817  18.392  1.00  0.00           C  
ATOM   2877  C   ALA A 189     -16.393  24.049  19.688  1.00  0.00           C  
ATOM   2878  O   ALA A 189     -17.011  23.019  19.949  1.00  0.00           O  
ATOM   2879  CB  ALA A 189     -15.664  24.411  17.324  1.00  0.00           C  
ATOM   2880  H   ALA A 189     -15.857  26.793  18.166  1.00  0.00           H  
ATOM   2881  HA  ALA A 189     -17.668  24.575  18.056  1.00  0.00           H  
ATOM   2882 1HB  ALA A 189     -15.743  23.343  17.143  1.00  0.00           H  
ATOM   2883 2HB  ALA A 189     -15.873  24.953  16.406  1.00  0.00           H  
ATOM   2884 3HB  ALA A 189     -14.660  24.652  17.663  1.00  0.00           H  
ATOM   2885  N   ALA A 190     -15.471  24.569  20.500  1.00  0.00           N  
ATOM   2886  CA  ALA A 190     -15.152  23.966  21.793  1.00  0.00           C  
ATOM   2887  C   ALA A 190     -16.351  24.061  22.732  1.00  0.00           C  
ATOM   2888  O   ALA A 190     -16.632  23.124  23.490  1.00  0.00           O  
ATOM   2889  CB  ALA A 190     -13.941  24.664  22.396  1.00  0.00           C  
ATOM   2890  H   ALA A 190     -14.968  25.398  20.205  1.00  0.00           H  
ATOM   2891  HA  ALA A 190     -14.921  22.914  21.637  1.00  0.00           H  
ATOM   2892 1HB  ALA A 190     -13.685  24.207  23.344  1.00  0.00           H  
ATOM   2893 2HB  ALA A 190     -13.098  24.574  21.710  1.00  0.00           H  
ATOM   2894 3HB  ALA A 190     -14.171  25.716  22.551  1.00  0.00           H  
ATOM   2895  N   LEU A 191     -17.086  25.172  22.661  1.00  0.00           N  
ATOM   2896  CA  LEU A 191     -18.283  25.352  23.471  1.00  0.00           C  
ATOM   2897  C   LEU A 191     -19.340  24.341  23.061  1.00  0.00           C  
ATOM   2898  O   LEU A 191     -20.018  23.761  23.904  1.00  0.00           O  
ATOM   2899  CB  LEU A 191     -18.850  26.768  23.313  1.00  0.00           C  
ATOM   2900  CG  LEU A 191     -20.108  27.110  24.159  1.00  0.00           C  
ATOM   2901  CD1 LEU A 191     -19.778  27.023  25.656  1.00  0.00           C  
ATOM   2902  CD2 LEU A 191     -20.595  28.504  23.785  1.00  0.00           C  
ATOM   2903  H   LEU A 191     -16.790  25.920  22.037  1.00  0.00           H  
ATOM   2904  HA  LEU A 191     -18.019  25.180  24.513  1.00  0.00           H  
ATOM   2905 1HB  LEU A 191     -18.070  27.475  23.576  1.00  0.00           H  
ATOM   2906 2HB  LEU A 191     -19.110  26.922  22.265  1.00  0.00           H  
ATOM   2907  HG  LEU A 191     -20.899  26.388  23.948  1.00  0.00           H  
ATOM   2908 1HD1 LEU A 191     -20.670  27.261  26.240  1.00  0.00           H  
ATOM   2909 2HD1 LEU A 191     -19.450  26.018  25.903  1.00  0.00           H  
ATOM   2910 3HD1 LEU A 191     -18.987  27.736  25.898  1.00  0.00           H  
ATOM   2911 1HD2 LEU A 191     -21.488  28.747  24.368  1.00  0.00           H  
ATOM   2912 2HD2 LEU A 191     -19.822  29.234  23.994  1.00  0.00           H  
ATOM   2913 3HD2 LEU A 191     -20.839  28.527  22.722  1.00  0.00           H  
ATOM   2914  N   LEU A 192     -19.468  24.134  21.752  1.00  0.00           N  
ATOM   2915  CA  LEU A 192     -20.420  23.172  21.220  1.00  0.00           C  
ATOM   2916  C   LEU A 192     -20.103  21.770  21.710  1.00  0.00           C  
ATOM   2917  O   LEU A 192     -21.010  21.017  22.079  1.00  0.00           O  
ATOM   2918  CB  LEU A 192     -20.387  23.204  19.691  1.00  0.00           C  
ATOM   2919  CG  LEU A 192     -21.306  22.218  18.964  1.00  0.00           C  
ATOM   2920  CD1 LEU A 192     -22.765  22.491  19.314  1.00  0.00           C  
ATOM   2921  CD2 LEU A 192     -21.076  22.358  17.479  1.00  0.00           C  
ATOM   2922  H   LEU A 192     -18.900  24.676  21.112  1.00  0.00           H  
ATOM   2923  HA  LEU A 192     -21.412  23.450  21.565  1.00  0.00           H  
ATOM   2924 1HB  LEU A 192     -20.651  24.208  19.365  1.00  0.00           H  
ATOM   2925 2HB  LEU A 192     -19.372  22.999  19.364  1.00  0.00           H  
ATOM   2926  HG  LEU A 192     -21.070  21.199  19.271  1.00  0.00           H  
ATOM   2927 1HD1 LEU A 192     -23.403  21.781  18.783  1.00  0.00           H  
ATOM   2928 2HD1 LEU A 192     -22.921  22.376  20.384  1.00  0.00           H  
ATOM   2929 3HD1 LEU A 192     -23.027  23.507  19.016  1.00  0.00           H  
ATOM   2930 1HD2 LEU A 192     -21.720  21.662  16.968  1.00  0.00           H  
ATOM   2931 2HD2 LEU A 192     -21.312  23.375  17.166  1.00  0.00           H  
ATOM   2932 3HD2 LEU A 192     -20.033  22.138  17.246  1.00  0.00           H  
ATOM   2933  N   ALA A 193     -18.825  21.410  21.722  1.00  0.00           N  
ATOM   2934  CA  ALA A 193     -18.424  20.110  22.217  1.00  0.00           C  
ATOM   2935  C   ALA A 193     -18.835  19.953  23.682  1.00  0.00           C  
ATOM   2936  O   ALA A 193     -19.374  18.931  24.077  1.00  0.00           O  
ATOM   2937  CB  ALA A 193     -16.930  19.910  22.058  1.00  0.00           C  
ATOM   2938  H   ALA A 193     -18.119  22.059  21.372  1.00  0.00           H  
ATOM   2939  HA  ALA A 193     -18.954  19.344  21.636  1.00  0.00           H  
ATOM   2940 1HB  ALA A 193     -16.656  18.924  22.409  1.00  0.00           H  
ATOM   2941 2HB  ALA A 193     -16.665  20.012  21.010  1.00  0.00           H  
ATOM   2942 3HB  ALA A 193     -16.401  20.668  22.639  1.00  0.00           H  
ATOM   2943  N   ALA A 194     -18.623  21.025  24.463  1.00  0.00           N  
ATOM   2944  CA  ALA A 194     -19.041  21.006  25.866  1.00  0.00           C  
ATOM   2945  C   ALA A 194     -20.556  20.890  25.966  1.00  0.00           C  
ATOM   2946  O   ALA A 194     -21.066  20.158  26.819  1.00  0.00           O  
ATOM   2947  CB  ALA A 194     -18.589  22.281  26.566  1.00  0.00           C  
ATOM   2948  H   ALA A 194     -18.149  21.834  24.090  1.00  0.00           H  
ATOM   2949  HA  ALA A 194     -18.591  20.145  26.351  1.00  0.00           H  
ATOM   2950 1HB  ALA A 194     -18.895  22.242  27.612  1.00  0.00           H  
ATOM   2951 2HB  ALA A 194     -17.516  22.365  26.508  1.00  0.00           H  
ATOM   2952 3HB  ALA A 194     -19.040  23.143  26.087  1.00  0.00           H  
ATOM   2953  N   ALA A 195     -21.284  21.584  25.103  1.00  0.00           N  
ATOM   2954  CA  ALA A 195     -22.739  21.535  25.158  1.00  0.00           C  
ATOM   2955  C   ALA A 195     -23.232  20.116  24.910  1.00  0.00           C  
ATOM   2956  O   ALA A 195     -24.135  19.636  25.604  1.00  0.00           O  
ATOM   2957  CB  ALA A 195     -23.338  22.488  24.138  1.00  0.00           C  
ATOM   2958  H   ALA A 195     -20.821  22.183  24.423  1.00  0.00           H  
ATOM   2959  HA  ALA A 195     -23.056  21.834  26.159  1.00  0.00           H  
ATOM   2960 1HB  ALA A 195     -24.424  22.457  24.206  1.00  0.00           H  
ATOM   2961 2HB  ALA A 195     -22.985  23.499  24.341  1.00  0.00           H  
ATOM   2962 3HB  ALA A 195     -23.029  22.190  23.138  1.00  0.00           H  
ATOM   2963  N   ALA A 196     -22.620  19.428  23.948  1.00  0.00           N  
ATOM   2964  CA  ALA A 196     -22.959  18.045  23.653  1.00  0.00           C  
ATOM   2965  C   ALA A 196     -22.648  17.154  24.853  1.00  0.00           C  
ATOM   2966  O   ALA A 196     -23.376  16.215  25.152  1.00  0.00           O  
ATOM   2967  CB  ALA A 196     -22.210  17.560  22.425  1.00  0.00           C  
ATOM   2968  H   ALA A 196     -21.899  19.891  23.395  1.00  0.00           H  
ATOM   2969  HA  ALA A 196     -24.039  17.985  23.466  1.00  0.00           H  
ATOM   2970 1HB  ALA A 196     -22.486  16.529  22.203  1.00  0.00           H  
ATOM   2971 2HB  ALA A 196     -22.461  18.197  21.578  1.00  0.00           H  
ATOM   2972 3HB  ALA A 196     -21.136  17.618  22.610  1.00  0.00           H  
ATOM   2973  N   ALA A 197     -21.542  17.471  25.538  1.00  0.00           N  
ATOM   2974  CA  ALA A 197     -21.133  16.701  26.706  1.00  0.00           C  
ATOM   2975  C   ALA A 197     -22.168  16.809  27.811  1.00  0.00           C  
ATOM   2976  O   ALA A 197     -22.496  15.813  28.462  1.00  0.00           O  
ATOM   2977  CB  ALA A 197     -19.792  17.217  27.216  1.00  0.00           C  
ATOM   2978  H   ALA A 197     -20.969  18.246  25.225  1.00  0.00           H  
ATOM   2979  HA  ALA A 197     -21.037  15.659  26.416  1.00  0.00           H  
ATOM   2980 1HB  ALA A 197     -19.472  16.639  28.069  1.00  0.00           H  
ATOM   2981 2HB  ALA A 197     -19.058  17.137  26.427  1.00  0.00           H  
ATOM   2982 3HB  ALA A 197     -19.892  18.254  27.509  1.00  0.00           H  
ATOM   2983  N   ILE A 198     -22.707  18.001  28.013  1.00  0.00           N  
ATOM   2984  CA  ILE A 198     -23.677  18.232  29.075  1.00  0.00           C  
ATOM   2985  C   ILE A 198     -24.995  17.522  28.800  1.00  0.00           C  
ATOM   2986  O   ILE A 198     -25.579  16.911  29.695  1.00  0.00           O  
ATOM   2987  CB  ILE A 198     -23.901  19.744  29.314  1.00  0.00           C  
ATOM   2988  CG1 ILE A 198     -22.883  20.265  30.363  1.00  0.00           C  
ATOM   2989  CG2 ILE A 198     -25.339  20.030  29.770  1.00  0.00           C  
ATOM   2990  CD1 ILE A 198     -21.426  20.125  29.957  1.00  0.00           C  
ATOM   2991  H   ILE A 198     -22.397  18.781  27.435  1.00  0.00           H  
ATOM   2992  HA  ILE A 198     -23.272  17.813  29.996  1.00  0.00           H  
ATOM   2993  HB  ILE A 198     -23.710  20.283  28.380  1.00  0.00           H  
ATOM   2994 1HG1 ILE A 198     -23.085  21.318  30.557  1.00  0.00           H  
ATOM   2995 2HG1 ILE A 198     -23.027  19.711  31.277  1.00  0.00           H  
ATOM   2996 1HG2 ILE A 198     -25.460  21.105  29.926  1.00  0.00           H  
ATOM   2997 2HG2 ILE A 198     -26.054  19.702  29.024  1.00  0.00           H  
ATOM   2998 3HG2 ILE A 198     -25.532  19.506  30.706  1.00  0.00           H  
ATOM   2999 1HD1 ILE A 198     -20.785  20.505  30.744  1.00  0.00           H  
ATOM   3000 2HD1 ILE A 198     -21.185  19.079  29.785  1.00  0.00           H  
ATOM   3001 3HD1 ILE A 198     -21.249  20.698  29.056  1.00  0.00           H  
ATOM   3002  N   GLU A 199     -25.469  17.606  27.560  1.00  0.00           N  
ATOM   3003  CA  GLU A 199     -26.720  16.963  27.182  1.00  0.00           C  
ATOM   3004  C   GLU A 199     -26.639  15.439  27.228  1.00  0.00           C  
ATOM   3005  O   GLU A 199     -27.611  14.775  27.590  1.00  0.00           O  
ATOM   3006  CB  GLU A 199     -27.137  17.416  25.781  1.00  0.00           C  
ATOM   3007  CG  GLU A 199     -28.469  16.840  25.294  1.00  0.00           C  
ATOM   3008  CD  GLU A 199     -28.880  17.378  23.958  1.00  0.00           C  
ATOM   3009  OE1 GLU A 199     -28.167  18.190  23.422  1.00  0.00           O  
ATOM   3010  OE2 GLU A 199     -29.911  16.980  23.473  1.00  0.00           O  
ATOM   3011  H   GLU A 199     -24.952  18.132  26.861  1.00  0.00           H  
ATOM   3012  HA  GLU A 199     -27.489  17.281  27.889  1.00  0.00           H  
ATOM   3013 1HB  GLU A 199     -27.212  18.498  25.760  1.00  0.00           H  
ATOM   3014 2HB  GLU A 199     -26.365  17.124  25.063  1.00  0.00           H  
ATOM   3015 1HG  GLU A 199     -28.382  15.755  25.217  1.00  0.00           H  
ATOM   3016 2HG  GLU A 199     -29.243  17.062  26.026  1.00  0.00           H  
ATOM   3017  N   VAL A 200     -25.502  14.883  26.811  1.00  0.00           N  
ATOM   3018  CA  VAL A 200     -25.370  13.441  26.643  1.00  0.00           C  
ATOM   3019  C   VAL A 200     -24.786  12.687  27.844  1.00  0.00           C  
ATOM   3020  O   VAL A 200     -25.224  11.572  28.131  1.00  0.00           O  
ATOM   3021  CB  VAL A 200     -24.558  13.164  25.367  1.00  0.00           C  
ATOM   3022  CG1 VAL A 200     -24.301  11.665  25.201  1.00  0.00           C  
ATOM   3023  CG2 VAL A 200     -25.352  13.712  24.174  1.00  0.00           C  
ATOM   3024  H   VAL A 200     -24.729  15.487  26.547  1.00  0.00           H  
ATOM   3025  HA  VAL A 200     -26.373  13.048  26.467  1.00  0.00           H  
ATOM   3026  HB  VAL A 200     -23.590  13.671  25.432  1.00  0.00           H  
ATOM   3027 1HG1 VAL A 200     -23.738  11.491  24.292  1.00  0.00           H  
ATOM   3028 2HG1 VAL A 200     -23.738  11.279  26.045  1.00  0.00           H  
ATOM   3029 3HG1 VAL A 200     -25.261  11.145  25.136  1.00  0.00           H  
ATOM   3030 1HG2 VAL A 200     -24.805  13.546  23.261  1.00  0.00           H  
ATOM   3031 2HG2 VAL A 200     -26.313  13.195  24.121  1.00  0.00           H  
ATOM   3032 3HG2 VAL A 200     -25.518  14.781  24.307  1.00  0.00           H  
ATOM   3033  N   ILE A 201     -23.776  13.239  28.519  1.00  0.00           N  
ATOM   3034  CA  ILE A 201     -23.136  12.489  29.598  1.00  0.00           C  
ATOM   3035  C   ILE A 201     -23.989  12.477  30.862  1.00  0.00           C  
ATOM   3036  O   ILE A 201     -24.330  13.528  31.400  1.00  0.00           O  
ATOM   3037  CB  ILE A 201     -21.746  13.069  29.934  1.00  0.00           C  
ATOM   3038  CG1 ILE A 201     -20.815  12.944  28.728  1.00  0.00           C  
ATOM   3039  CG2 ILE A 201     -21.154  12.372  31.145  1.00  0.00           C  
ATOM   3040  CD1 ILE A 201     -19.521  13.715  28.868  1.00  0.00           C  
ATOM   3041  H   ILE A 201     -23.435  14.168  28.287  1.00  0.00           H  
ATOM   3042  HA  ILE A 201     -23.013  11.459  29.271  1.00  0.00           H  
ATOM   3043  HB  ILE A 201     -21.851  14.126  30.154  1.00  0.00           H  
ATOM   3044 1HG1 ILE A 201     -20.574  11.896  28.572  1.00  0.00           H  
ATOM   3045 2HG1 ILE A 201     -21.338  13.317  27.847  1.00  0.00           H  
ATOM   3046 1HG2 ILE A 201     -20.194  12.805  31.375  1.00  0.00           H  
ATOM   3047 2HG2 ILE A 201     -21.818  12.506  31.996  1.00  0.00           H  
ATOM   3048 3HG2 ILE A 201     -21.031  11.316  30.939  1.00  0.00           H  
ATOM   3049 1HD1 ILE A 201     -18.926  13.586  27.962  1.00  0.00           H  
ATOM   3050 2HD1 ILE A 201     -19.748  14.764  29.011  1.00  0.00           H  
ATOM   3051 3HD1 ILE A 201     -18.958  13.354  29.720  1.00  0.00           H  
ATOM   3052  N   GLU A 202     -24.315  11.278  31.341  1.00  0.00           N  
ATOM   3053  CA  GLU A 202     -25.140  11.130  32.538  1.00  0.00           C  
ATOM   3054  C   GLU A 202     -24.294  11.171  33.811  1.00  0.00           C  
ATOM   3055  O   GLU A 202     -24.706  11.723  34.830  1.00  0.00           O  
ATOM   3056  CB  GLU A 202     -25.910   9.811  32.474  1.00  0.00           C  
ATOM   3057  CG  GLU A 202     -26.934   9.733  31.353  1.00  0.00           C  
ATOM   3058  CD  GLU A 202     -27.611   8.397  31.289  1.00  0.00           C  
ATOM   3059  OE1 GLU A 202     -27.178   7.506  31.979  1.00  0.00           O  
ATOM   3060  OE2 GLU A 202     -28.563   8.265  30.556  1.00  0.00           O  
ATOM   3061  H   GLU A 202     -24.004  10.451  30.851  1.00  0.00           H  
ATOM   3062  HA  GLU A 202     -25.853  11.957  32.580  1.00  0.00           H  
ATOM   3063 1HB  GLU A 202     -25.210   8.987  32.344  1.00  0.00           H  
ATOM   3064 2HB  GLU A 202     -26.437   9.649  33.413  1.00  0.00           H  
ATOM   3065 1HG  GLU A 202     -27.688  10.501  31.514  1.00  0.00           H  
ATOM   3066 2HG  GLU A 202     -26.443   9.940  30.399  1.00  0.00           H  
ATOM   3067  N   ASP A 203     -23.110  10.574  33.741  1.00  0.00           N  
ATOM   3068  CA  ASP A 203     -22.206  10.508  34.877  1.00  0.00           C  
ATOM   3069  C   ASP A 203     -21.624  11.876  35.212  1.00  0.00           C  
ATOM   3070  O   ASP A 203     -21.062  12.551  34.344  1.00  0.00           O  
ATOM   3071  CB  ASP A 203     -21.087   9.508  34.604  1.00  0.00           C  
ATOM   3072  CG  ASP A 203     -20.168   9.314  35.798  1.00  0.00           C  
ATOM   3073  OD1 ASP A 203     -20.506   8.543  36.661  1.00  0.00           O  
ATOM   3074  OD2 ASP A 203     -19.141   9.956  35.845  1.00  0.00           O  
ATOM   3075  H   ASP A 203     -22.841  10.135  32.874  1.00  0.00           H  
ATOM   3076  HA  ASP A 203     -22.770  10.159  35.744  1.00  0.00           H  
ATOM   3077 1HB  ASP A 203     -21.517   8.544  34.333  1.00  0.00           H  
ATOM   3078 2HB  ASP A 203     -20.505   9.852  33.762  1.00  0.00           H  
ATOM   3079  N   GLU A 204     -21.764  12.287  36.467  1.00  0.00           N  
ATOM   3080  CA  GLU A 204     -21.329  13.611  36.904  1.00  0.00           C  
ATOM   3081  C   GLU A 204     -19.822  13.823  36.773  1.00  0.00           C  
ATOM   3082  O   GLU A 204     -19.372  14.924  36.452  1.00  0.00           O  
ATOM   3083  CB  GLU A 204     -21.747  13.849  38.358  1.00  0.00           C  
ATOM   3084  CG  GLU A 204     -23.248  14.017  38.565  1.00  0.00           C  
ATOM   3085  CD  GLU A 204     -23.632  14.141  40.013  1.00  0.00           C  
ATOM   3086  OE1 GLU A 204     -22.832  13.799  40.852  1.00  0.00           O  
ATOM   3087  OE2 GLU A 204     -24.723  14.583  40.279  1.00  0.00           O  
ATOM   3088  H   GLU A 204     -22.213  11.671  37.132  1.00  0.00           H  
ATOM   3089  HA  GLU A 204     -21.826  14.355  36.276  1.00  0.00           H  
ATOM   3090 1HB  GLU A 204     -21.408  13.017  38.980  1.00  0.00           H  
ATOM   3091 2HB  GLU A 204     -21.264  14.753  38.727  1.00  0.00           H  
ATOM   3092 1HG  GLU A 204     -23.563  14.919  38.044  1.00  0.00           H  
ATOM   3093 2HG  GLU A 204     -23.771  13.172  38.121  1.00  0.00           H  
ATOM   3094  N   LYS A 205     -19.041  12.783  37.054  1.00  0.00           N  
ATOM   3095  CA  LYS A 205     -17.591  12.926  37.027  1.00  0.00           C  
ATOM   3096  C   LYS A 205     -17.057  12.933  35.602  1.00  0.00           C  
ATOM   3097  O   LYS A 205     -16.160  13.713  35.285  1.00  0.00           O  
ATOM   3098  CB  LYS A 205     -16.936  11.822  37.856  1.00  0.00           C  
ATOM   3099  CG  LYS A 205     -17.185  11.931  39.373  1.00  0.00           C  
ATOM   3100  CD  LYS A 205     -16.410  13.096  40.009  1.00  0.00           C  
ATOM   3101  CE  LYS A 205     -16.607  13.130  41.527  1.00  0.00           C  
ATOM   3102  NZ  LYS A 205     -15.843  14.256  42.181  1.00  0.00           N  
ATOM   3103  H   LYS A 205     -19.453  11.891  37.290  1.00  0.00           H  
ATOM   3104  HA  LYS A 205     -17.334  13.888  37.469  1.00  0.00           H  
ATOM   3105 1HB  LYS A 205     -17.317  10.855  37.528  1.00  0.00           H  
ATOM   3106 2HB  LYS A 205     -15.859  11.825  37.684  1.00  0.00           H  
ATOM   3107 1HG  LYS A 205     -18.251  12.080  39.555  1.00  0.00           H  
ATOM   3108 2HG  LYS A 205     -16.881  11.003  39.854  1.00  0.00           H  
ATOM   3109 1HD  LYS A 205     -15.348  12.986  39.792  1.00  0.00           H  
ATOM   3110 2HD  LYS A 205     -16.751  14.047  39.599  1.00  0.00           H  
ATOM   3111 1HE  LYS A 205     -17.667  13.249  41.745  1.00  0.00           H  
ATOM   3112 2HE  LYS A 205     -16.263  12.184  41.947  1.00  0.00           H  
ATOM   3113 1HZ  LYS A 205     -15.999  14.232  43.175  1.00  0.00           H  
ATOM   3114 2HZ  LYS A 205     -14.859  14.145  41.997  1.00  0.00           H  
ATOM   3115 3HZ  LYS A 205     -16.143  15.165  41.829  1.00  0.00           H  
ATOM   3116  N   LEU A 206     -17.631  12.102  34.733  1.00  0.00           N  
ATOM   3117  CA  LEU A 206     -17.210  12.107  33.336  1.00  0.00           C  
ATOM   3118  C   LEU A 206     -17.556  13.438  32.695  1.00  0.00           C  
ATOM   3119  O   LEU A 206     -16.789  13.965  31.885  1.00  0.00           O  
ATOM   3120  CB  LEU A 206     -17.876  10.963  32.555  1.00  0.00           C  
ATOM   3121  CG  LEU A 206     -17.364   9.527  32.838  1.00  0.00           C  
ATOM   3122  CD1 LEU A 206     -18.237   8.532  32.075  1.00  0.00           C  
ATOM   3123  CD2 LEU A 206     -15.904   9.390  32.393  1.00  0.00           C  
ATOM   3124  H   LEU A 206     -18.350  11.456  35.045  1.00  0.00           H  
ATOM   3125  HA  LEU A 206     -16.132  11.985  33.301  1.00  0.00           H  
ATOM   3126 1HB  LEU A 206     -18.935  10.975  32.792  1.00  0.00           H  
ATOM   3127 2HB  LEU A 206     -17.778  11.154  31.497  1.00  0.00           H  
ATOM   3128  HG  LEU A 206     -17.438   9.314  33.907  1.00  0.00           H  
ATOM   3129 1HD1 LEU A 206     -17.891   7.516  32.269  1.00  0.00           H  
ATOM   3130 2HD1 LEU A 206     -19.266   8.622  32.398  1.00  0.00           H  
ATOM   3131 3HD1 LEU A 206     -18.172   8.743  31.010  1.00  0.00           H  
ATOM   3132 1HD2 LEU A 206     -15.563   8.373  32.596  1.00  0.00           H  
ATOM   3133 2HD2 LEU A 206     -15.828   9.591  31.324  1.00  0.00           H  
ATOM   3134 3HD2 LEU A 206     -15.272  10.089  32.938  1.00  0.00           H  
ATOM   3135  N   LEU A 207     -18.697  13.999  33.080  1.00  0.00           N  
ATOM   3136  CA  LEU A 207     -19.122  15.285  32.563  1.00  0.00           C  
ATOM   3137  C   LEU A 207     -18.112  16.350  32.964  1.00  0.00           C  
ATOM   3138  O   LEU A 207     -17.667  17.144  32.128  1.00  0.00           O  
ATOM   3139  CB  LEU A 207     -20.521  15.613  33.114  1.00  0.00           C  
ATOM   3140  CG  LEU A 207     -21.247  16.833  32.521  1.00  0.00           C  
ATOM   3141  CD1 LEU A 207     -22.741  16.578  32.585  1.00  0.00           C  
ATOM   3142  CD2 LEU A 207     -20.912  18.091  33.318  1.00  0.00           C  
ATOM   3143  H   LEU A 207     -19.298  13.515  33.738  1.00  0.00           H  
ATOM   3144  HA  LEU A 207     -19.169  15.229  31.479  1.00  0.00           H  
ATOM   3145 1HB  LEU A 207     -21.161  14.746  32.948  1.00  0.00           H  
ATOM   3146 2HB  LEU A 207     -20.441  15.770  34.190  1.00  0.00           H  
ATOM   3147  HG  LEU A 207     -20.961  16.963  31.478  1.00  0.00           H  
ATOM   3148 1HD1 LEU A 207     -23.275  17.424  32.167  1.00  0.00           H  
ATOM   3149 2HD1 LEU A 207     -22.984  15.678  32.014  1.00  0.00           H  
ATOM   3150 3HD1 LEU A 207     -23.039  16.440  33.628  1.00  0.00           H  
ATOM   3151 1HD2 LEU A 207     -21.453  18.929  32.892  1.00  0.00           H  
ATOM   3152 2HD2 LEU A 207     -21.218  17.955  34.361  1.00  0.00           H  
ATOM   3153 3HD2 LEU A 207     -19.851  18.298  33.280  1.00  0.00           H  
ATOM   3154  N   ALA A 208     -17.732  16.363  34.237  1.00  0.00           N  
ATOM   3155  CA  ALA A 208     -16.769  17.326  34.740  1.00  0.00           C  
ATOM   3156  C   ALA A 208     -15.398  17.165  34.067  1.00  0.00           C  
ATOM   3157  O   ALA A 208     -14.739  18.151  33.749  1.00  0.00           O  
ATOM   3158  CB  ALA A 208     -16.640  17.193  36.243  1.00  0.00           C  
ATOM   3159  H   ALA A 208     -18.140  15.691  34.888  1.00  0.00           H  
ATOM   3160  HA  ALA A 208     -17.142  18.327  34.499  1.00  0.00           H  
ATOM   3161 1HB  ALA A 208     -15.952  17.939  36.624  1.00  0.00           H  
ATOM   3162 2HB  ALA A 208     -17.616  17.334  36.695  1.00  0.00           H  
ATOM   3163 3HB  ALA A 208     -16.267  16.194  36.488  1.00  0.00           H  
ATOM   3164  N   GLU A 209     -14.973  15.918  33.846  1.00  0.00           N  
ATOM   3165  CA  GLU A 209     -13.680  15.700  33.205  1.00  0.00           C  
ATOM   3166  C   GLU A 209     -13.681  16.247  31.791  1.00  0.00           C  
ATOM   3167  O   GLU A 209     -12.708  16.876  31.356  1.00  0.00           O  
ATOM   3168  CB  GLU A 209     -13.320  14.211  33.179  1.00  0.00           C  
ATOM   3169  CG  GLU A 209     -12.905  13.622  34.524  1.00  0.00           C  
ATOM   3170  CD  GLU A 209     -12.598  12.147  34.438  1.00  0.00           C  
ATOM   3171  OE1 GLU A 209     -12.834  11.573  33.402  1.00  0.00           O  
ATOM   3172  OE2 GLU A 209     -12.124  11.600  35.404  1.00  0.00           O  
ATOM   3173  H   GLU A 209     -15.530  15.126  34.141  1.00  0.00           H  
ATOM   3174  HA  GLU A 209     -12.919  16.229  33.775  1.00  0.00           H  
ATOM   3175 1HB  GLU A 209     -14.178  13.641  32.824  1.00  0.00           H  
ATOM   3176 2HB  GLU A 209     -12.505  14.045  32.475  1.00  0.00           H  
ATOM   3177 1HG  GLU A 209     -12.013  14.143  34.872  1.00  0.00           H  
ATOM   3178 2HG  GLU A 209     -13.695  13.785  35.253  1.00  0.00           H  
ATOM   3179  N   ALA A 210     -14.775  16.037  31.066  1.00  0.00           N  
ATOM   3180  CA  ALA A 210     -14.899  16.555  29.718  1.00  0.00           C  
ATOM   3181  C   ALA A 210     -14.832  18.080  29.724  1.00  0.00           C  
ATOM   3182  O   ALA A 210     -14.217  18.688  28.861  1.00  0.00           O  
ATOM   3183  CB  ALA A 210     -16.188  16.080  29.076  1.00  0.00           C  
ATOM   3184  H   ALA A 210     -15.536  15.487  31.463  1.00  0.00           H  
ATOM   3185  HA  ALA A 210     -14.049  16.190  29.130  1.00  0.00           H  
ATOM   3186 1HB  ALA A 210     -16.256  16.461  28.059  1.00  0.00           H  
ATOM   3187 2HB  ALA A 210     -16.200  14.997  29.064  1.00  0.00           H  
ATOM   3188 3HB  ALA A 210     -17.034  16.445  29.660  1.00  0.00           H  
ATOM   3189  N   ALA A 211     -15.458  18.687  30.742  1.00  0.00           N  
ATOM   3190  CA  ALA A 211     -15.451  20.148  30.853  1.00  0.00           C  
ATOM   3191  C   ALA A 211     -14.034  20.676  31.008  1.00  0.00           C  
ATOM   3192  O   ALA A 211     -13.698  21.727  30.446  1.00  0.00           O  
ATOM   3193  CB  ALA A 211     -16.297  20.573  32.048  1.00  0.00           C  
ATOM   3194  H   ALA A 211     -15.966  18.135  31.417  1.00  0.00           H  
ATOM   3195  HA  ALA A 211     -15.879  20.563  29.944  1.00  0.00           H  
ATOM   3196 1HB  ALA A 211     -16.310  21.660  32.109  1.00  0.00           H  
ATOM   3197 2HB  ALA A 211     -17.310  20.201  31.917  1.00  0.00           H  
ATOM   3198 3HB  ALA A 211     -15.874  20.164  32.958  1.00  0.00           H  
ATOM   3199  N   LEU A 212     -13.185  19.960  31.739  1.00  0.00           N  
ATOM   3200  CA  LEU A 212     -11.813  20.405  31.932  1.00  0.00           C  
ATOM   3201  C   LEU A 212     -11.035  20.292  30.628  1.00  0.00           C  
ATOM   3202  O   LEU A 212     -10.233  21.163  30.298  1.00  0.00           O  
ATOM   3203  CB  LEU A 212     -11.112  19.601  33.036  1.00  0.00           C  
ATOM   3204  CG  LEU A 212      -9.678  20.065  33.434  1.00  0.00           C  
ATOM   3205  CD1 LEU A 212      -9.706  21.526  33.915  1.00  0.00           C  
ATOM   3206  CD2 LEU A 212      -9.156  19.162  34.546  1.00  0.00           C  
ATOM   3207  H   LEU A 212     -13.511  19.102  32.188  1.00  0.00           H  
ATOM   3208  HA  LEU A 212     -11.841  21.455  32.225  1.00  0.00           H  
ATOM   3209 1HB  LEU A 212     -11.715  19.644  33.925  1.00  0.00           H  
ATOM   3210 2HB  LEU A 212     -11.046  18.557  32.720  1.00  0.00           H  
ATOM   3211  HG  LEU A 212      -9.015  19.998  32.570  1.00  0.00           H  
ATOM   3212 1HD1 LEU A 212      -8.699  21.836  34.196  1.00  0.00           H  
ATOM   3213 2HD1 LEU A 212     -10.067  22.176  33.122  1.00  0.00           H  
ATOM   3214 3HD1 LEU A 212     -10.363  21.608  34.782  1.00  0.00           H  
ATOM   3215 1HD2 LEU A 212      -8.148  19.478  34.831  1.00  0.00           H  
ATOM   3216 2HD2 LEU A 212      -9.814  19.234  35.411  1.00  0.00           H  
ATOM   3217 3HD2 LEU A 212      -9.128  18.131  34.196  1.00  0.00           H  
ATOM   3218  N   ALA A 213     -11.280  19.210  29.884  1.00  0.00           N  
ATOM   3219  CA  ALA A 213     -10.607  19.005  28.605  1.00  0.00           C  
ATOM   3220  C   ALA A 213     -10.921  20.145  27.642  1.00  0.00           C  
ATOM   3221  O   ALA A 213     -10.048  20.596  26.899  1.00  0.00           O  
ATOM   3222  CB  ALA A 213     -11.028  17.675  27.999  1.00  0.00           C  
ATOM   3223  H   ALA A 213     -11.931  18.510  30.227  1.00  0.00           H  
ATOM   3224  HA  ALA A 213      -9.532  18.994  28.784  1.00  0.00           H  
ATOM   3225 1HB  ALA A 213     -10.502  17.519  27.059  1.00  0.00           H  
ATOM   3226 2HB  ALA A 213     -10.783  16.868  28.691  1.00  0.00           H  
ATOM   3227 3HB  ALA A 213     -12.100  17.686  27.819  1.00  0.00           H  
ATOM   3228  N   VAL A 214     -12.164  20.625  27.672  1.00  0.00           N  
ATOM   3229  CA  VAL A 214     -12.579  21.732  26.816  1.00  0.00           C  
ATOM   3230  C   VAL A 214     -11.828  23.000  27.185  1.00  0.00           C  
ATOM   3231  O   VAL A 214     -11.324  23.711  26.317  1.00  0.00           O  
ATOM   3232  CB  VAL A 214     -14.099  21.972  26.926  1.00  0.00           C  
ATOM   3233  CG1 VAL A 214     -14.487  23.262  26.203  1.00  0.00           C  
ATOM   3234  CG2 VAL A 214     -14.838  20.787  26.317  1.00  0.00           C  
ATOM   3235  H   VAL A 214     -12.840  20.194  28.300  1.00  0.00           H  
ATOM   3236  HA  VAL A 214     -12.342  21.479  25.780  1.00  0.00           H  
ATOM   3237  HB  VAL A 214     -14.371  22.078  27.979  1.00  0.00           H  
ATOM   3238 1HG1 VAL A 214     -15.558  23.425  26.291  1.00  0.00           H  
ATOM   3239 2HG1 VAL A 214     -13.963  24.104  26.645  1.00  0.00           H  
ATOM   3240 3HG1 VAL A 214     -14.221  23.174  25.157  1.00  0.00           H  
ATOM   3241 1HG2 VAL A 214     -15.905  20.936  26.398  1.00  0.00           H  
ATOM   3242 2HG2 VAL A 214     -14.569  20.692  25.268  1.00  0.00           H  
ATOM   3243 3HG2 VAL A 214     -14.565  19.881  26.841  1.00  0.00           H  
ATOM   3244  N   ILE A 215     -11.738  23.274  28.481  1.00  0.00           N  
ATOM   3245  CA  ILE A 215     -11.038  24.454  28.968  1.00  0.00           C  
ATOM   3246  C   ILE A 215      -9.558  24.428  28.636  1.00  0.00           C  
ATOM   3247  O   ILE A 215      -8.993  25.448  28.240  1.00  0.00           O  
ATOM   3248  CB  ILE A 215     -11.254  24.622  30.480  1.00  0.00           C  
ATOM   3249  CG1 ILE A 215     -12.511  25.486  30.724  1.00  0.00           C  
ATOM   3250  CG2 ILE A 215      -9.998  25.238  31.156  1.00  0.00           C  
ATOM   3251  CD1 ILE A 215     -13.726  25.113  29.877  1.00  0.00           C  
ATOM   3252  H   ILE A 215     -12.193  22.657  29.148  1.00  0.00           H  
ATOM   3253  HA  ILE A 215     -11.453  25.328  28.470  1.00  0.00           H  
ATOM   3254  HB  ILE A 215     -11.451  23.647  30.922  1.00  0.00           H  
ATOM   3255 1HG1 ILE A 215     -12.790  25.400  31.755  1.00  0.00           H  
ATOM   3256 2HG1 ILE A 215     -12.262  26.500  30.529  1.00  0.00           H  
ATOM   3257 1HG2 ILE A 215     -10.173  25.346  32.223  1.00  0.00           H  
ATOM   3258 2HG2 ILE A 215      -9.134  24.595  31.006  1.00  0.00           H  
ATOM   3259 3HG2 ILE A 215      -9.795  26.213  30.730  1.00  0.00           H  
ATOM   3260 1HD1 ILE A 215     -14.552  25.765  30.125  1.00  0.00           H  
ATOM   3261 2HD1 ILE A 215     -13.507  25.223  28.822  1.00  0.00           H  
ATOM   3262 3HD1 ILE A 215     -14.009  24.087  30.084  1.00  0.00           H  
ATOM   3263  N   GLU A 216      -8.922  23.269  28.790  1.00  0.00           N  
ATOM   3264  CA  GLU A 216      -7.510  23.181  28.460  1.00  0.00           C  
ATOM   3265  C   GLU A 216      -7.311  23.398  26.971  1.00  0.00           C  
ATOM   3266  O   GLU A 216      -6.379  24.100  26.561  1.00  0.00           O  
ATOM   3267  CB  GLU A 216      -6.949  21.824  28.891  1.00  0.00           C  
ATOM   3268  CG  GLU A 216      -5.477  21.601  28.542  1.00  0.00           C  
ATOM   3269  CD  GLU A 216      -4.519  22.550  29.237  1.00  0.00           C  
ATOM   3270  OE1 GLU A 216      -4.917  23.196  30.175  1.00  0.00           O  
ATOM   3271  OE2 GLU A 216      -3.377  22.610  28.829  1.00  0.00           O  
ATOM   3272  H   GLU A 216      -9.418  22.459  29.142  1.00  0.00           H  
ATOM   3273  HA  GLU A 216      -6.981  23.963  28.998  1.00  0.00           H  
ATOM   3274 1HB  GLU A 216      -7.061  21.716  29.969  1.00  0.00           H  
ATOM   3275 2HB  GLU A 216      -7.529  21.031  28.420  1.00  0.00           H  
ATOM   3276 1HG  GLU A 216      -5.210  20.576  28.798  1.00  0.00           H  
ATOM   3277 2HG  GLU A 216      -5.369  21.713  27.467  1.00  0.00           H  
ATOM   3278  N   ALA A 217      -8.188  22.837  26.146  1.00  0.00           N  
ATOM   3279  CA  ALA A 217      -8.099  23.020  24.711  1.00  0.00           C  
ATOM   3280  C   ALA A 217      -8.217  24.496  24.342  1.00  0.00           C  
ATOM   3281  O   ALA A 217      -7.471  25.004  23.520  1.00  0.00           O  
ATOM   3282  CB  ALA A 217      -9.162  22.213  24.000  1.00  0.00           C  
ATOM   3283  H   ALA A 217      -8.933  22.249  26.525  1.00  0.00           H  
ATOM   3284  HA  ALA A 217      -7.107  22.676  24.383  1.00  0.00           H  
ATOM   3285 1HB  ALA A 217      -9.074  22.339  22.923  1.00  0.00           H  
ATOM   3286 2HB  ALA A 217      -9.050  21.162  24.259  1.00  0.00           H  
ATOM   3287 3HB  ALA A 217     -10.140  22.566  24.329  1.00  0.00           H  
ATOM   3288  N   ILE A 218      -9.151  25.190  25.006  1.00  0.00           N  
ATOM   3289  CA  ILE A 218      -9.335  26.610  24.725  1.00  0.00           C  
ATOM   3290  C   ILE A 218      -8.102  27.385  25.131  1.00  0.00           C  
ATOM   3291  O   ILE A 218      -7.638  28.247  24.373  1.00  0.00           O  
ATOM   3292  CB  ILE A 218     -10.587  27.169  25.443  1.00  0.00           C  
ATOM   3293  CG1 ILE A 218     -11.860  26.559  24.790  1.00  0.00           C  
ATOM   3294  CG2 ILE A 218     -10.594  28.716  25.367  1.00  0.00           C  
ATOM   3295  CD1 ILE A 218     -13.148  26.792  25.565  1.00  0.00           C  
ATOM   3296  H   ILE A 218      -9.746  24.722  25.671  1.00  0.00           H  
ATOM   3297  HA  ILE A 218      -9.484  26.736  23.657  1.00  0.00           H  
ATOM   3298  HB  ILE A 218     -10.577  26.861  26.487  1.00  0.00           H  
ATOM   3299 1HG1 ILE A 218     -11.980  26.982  23.795  1.00  0.00           H  
ATOM   3300 2HG1 ILE A 218     -11.715  25.485  24.690  1.00  0.00           H  
ATOM   3301 1HG2 ILE A 218     -11.468  29.113  25.868  1.00  0.00           H  
ATOM   3302 2HG2 ILE A 218      -9.703  29.112  25.848  1.00  0.00           H  
ATOM   3303 3HG2 ILE A 218     -10.609  29.026  24.331  1.00  0.00           H  
ATOM   3304 1HD1 ILE A 218     -13.980  26.326  25.039  1.00  0.00           H  
ATOM   3305 2HD1 ILE A 218     -13.059  26.355  26.561  1.00  0.00           H  
ATOM   3306 3HD1 ILE A 218     -13.335  27.857  25.650  1.00  0.00           H  
ATOM   3307  N   ALA A 219      -7.553  27.101  26.301  1.00  0.00           N  
ATOM   3308  CA  ALA A 219      -6.361  27.782  26.773  1.00  0.00           C  
ATOM   3309  C   ALA A 219      -5.191  27.596  25.800  1.00  0.00           C  
ATOM   3310  O   ALA A 219      -4.438  28.528  25.536  1.00  0.00           O  
ATOM   3311  CB  ALA A 219      -5.977  27.285  28.154  1.00  0.00           C  
ATOM   3312  H   ALA A 219      -7.986  26.387  26.892  1.00  0.00           H  
ATOM   3313  HA  ALA A 219      -6.585  28.854  26.826  1.00  0.00           H  
ATOM   3314 1HB  ALA A 219      -5.100  27.821  28.504  1.00  0.00           H  
ATOM   3315 2HB  ALA A 219      -6.805  27.443  28.845  1.00  0.00           H  
ATOM   3316 3HB  ALA A 219      -5.752  26.217  28.098  1.00  0.00           H  
ATOM   3317  N   ARG A 220      -5.062  26.378  25.254  1.00  0.00           N  
ATOM   3318  CA  ARG A 220      -3.996  26.079  24.298  1.00  0.00           C  
ATOM   3319  C   ARG A 220      -4.195  26.840  22.991  1.00  0.00           C  
ATOM   3320  O   ARG A 220      -3.235  27.362  22.413  1.00  0.00           O  
ATOM   3321  CB  ARG A 220      -3.946  24.583  24.018  1.00  0.00           C  
ATOM   3322  CG  ARG A 220      -3.429  23.734  25.170  1.00  0.00           C  
ATOM   3323  CD  ARG A 220      -3.605  22.287  24.901  1.00  0.00           C  
ATOM   3324  NE  ARG A 220      -3.144  21.453  26.011  1.00  0.00           N  
ATOM   3325  CZ  ARG A 220      -3.148  20.103  26.007  1.00  0.00           C  
ATOM   3326  NH1 ARG A 220      -3.585  19.447  24.952  1.00  0.00           N  
ATOM   3327  NH2 ARG A 220      -2.715  19.436  27.068  1.00  0.00           N  
ATOM   3328  H   ARG A 220      -5.702  25.643  25.532  1.00  0.00           H  
ATOM   3329  HA  ARG A 220      -3.044  26.378  24.738  1.00  0.00           H  
ATOM   3330 1HB  ARG A 220      -4.947  24.227  23.770  1.00  0.00           H  
ATOM   3331 2HB  ARG A 220      -3.309  24.393  23.153  1.00  0.00           H  
ATOM   3332 1HG  ARG A 220      -2.364  23.926  25.301  1.00  0.00           H  
ATOM   3333 2HG  ARG A 220      -3.959  23.987  26.088  1.00  0.00           H  
ATOM   3334 1HD  ARG A 220      -4.665  22.089  24.747  1.00  0.00           H  
ATOM   3335 2HD  ARG A 220      -3.049  22.012  24.005  1.00  0.00           H  
ATOM   3336  HE  ARG A 220      -2.821  21.921  26.855  1.00  0.00           H  
ATOM   3337 1HH1 ARG A 220      -3.930  19.955  24.138  1.00  0.00           H  
ATOM   3338 2HH1 ARG A 220      -3.588  18.439  24.950  1.00  0.00           H  
ATOM   3339 1HH2 ARG A 220      -2.378  19.938  27.880  1.00  0.00           H  
ATOM   3340 2HH2 ARG A 220      -2.719  18.428  27.066  1.00  0.00           H  
ATOM   3341  N   ILE A 221      -5.440  26.930  22.542  1.00  0.00           N  
ATOM   3342  CA  ILE A 221      -5.792  27.663  21.333  1.00  0.00           C  
ATOM   3343  C   ILE A 221      -5.498  29.153  21.515  1.00  0.00           C  
ATOM   3344  O   ILE A 221      -4.979  29.803  20.608  1.00  0.00           O  
ATOM   3345  CB  ILE A 221      -7.264  27.419  20.957  1.00  0.00           C  
ATOM   3346  CG1 ILE A 221      -7.427  25.944  20.520  1.00  0.00           C  
ATOM   3347  CG2 ILE A 221      -7.705  28.383  19.819  1.00  0.00           C  
ATOM   3348  CD1 ILE A 221      -8.850  25.457  20.505  1.00  0.00           C  
ATOM   3349  H   ILE A 221      -6.175  26.452  23.056  1.00  0.00           H  
ATOM   3350  HA  ILE A 221      -5.172  27.295  20.515  1.00  0.00           H  
ATOM   3351  HB  ILE A 221      -7.886  27.568  21.836  1.00  0.00           H  
ATOM   3352 1HG1 ILE A 221      -7.019  25.837  19.515  1.00  0.00           H  
ATOM   3353 2HG1 ILE A 221      -6.852  25.308  21.192  1.00  0.00           H  
ATOM   3354 1HG2 ILE A 221      -8.748  28.204  19.561  1.00  0.00           H  
ATOM   3355 2HG2 ILE A 221      -7.591  29.417  20.139  1.00  0.00           H  
ATOM   3356 3HG2 ILE A 221      -7.092  28.213  18.947  1.00  0.00           H  
ATOM   3357 1HD1 ILE A 221      -8.870  24.415  20.173  1.00  0.00           H  
ATOM   3358 2HD1 ILE A 221      -9.269  25.531  21.509  1.00  0.00           H  
ATOM   3359 3HD1 ILE A 221      -9.425  26.063  19.831  1.00  0.00           H  
ATOM   3360  N   VAL A 222      -5.825  29.683  22.695  1.00  0.00           N  
ATOM   3361  CA  VAL A 222      -5.535  31.072  23.036  1.00  0.00           C  
ATOM   3362  C   VAL A 222      -4.034  31.345  22.993  1.00  0.00           C  
ATOM   3363  O   VAL A 222      -3.602  32.380  22.480  1.00  0.00           O  
ATOM   3364  CB  VAL A 222      -6.083  31.413  24.439  1.00  0.00           C  
ATOM   3365  CG1 VAL A 222      -5.560  32.752  24.906  1.00  0.00           C  
ATOM   3366  CG2 VAL A 222      -7.581  31.462  24.390  1.00  0.00           C  
ATOM   3367  H   VAL A 222      -6.283  29.092  23.382  1.00  0.00           H  
ATOM   3368  HA  VAL A 222      -6.026  31.716  22.305  1.00  0.00           H  
ATOM   3369  HB  VAL A 222      -5.759  30.651  25.148  1.00  0.00           H  
ATOM   3370 1HG1 VAL A 222      -5.955  32.977  25.900  1.00  0.00           H  
ATOM   3371 2HG1 VAL A 222      -4.476  32.717  24.953  1.00  0.00           H  
ATOM   3372 3HG1 VAL A 222      -5.870  33.530  24.211  1.00  0.00           H  
ATOM   3373 1HG2 VAL A 222      -7.971  31.689  25.382  1.00  0.00           H  
ATOM   3374 2HG2 VAL A 222      -7.889  32.234  23.689  1.00  0.00           H  
ATOM   3375 3HG2 VAL A 222      -7.966  30.506  24.065  1.00  0.00           H  
ATOM   3376  N   LYS A 223      -3.241  30.420  23.531  1.00  0.00           N  
ATOM   3377  CA  LYS A 223      -1.793  30.563  23.504  1.00  0.00           C  
ATOM   3378  C   LYS A 223      -1.275  30.610  22.065  1.00  0.00           C  
ATOM   3379  O   LYS A 223      -0.457  31.468  21.734  1.00  0.00           O  
ATOM   3380  CB  LYS A 223      -1.128  29.423  24.287  1.00  0.00           C  
ATOM   3381  CG  LYS A 223       0.400  29.513  24.406  1.00  0.00           C  
ATOM   3382  CD  LYS A 223       0.926  28.461  25.392  1.00  0.00           C  
ATOM   3383  CE  LYS A 223       2.402  28.658  25.722  1.00  0.00           C  
ATOM   3384  NZ  LYS A 223       3.297  28.197  24.629  1.00  0.00           N  
ATOM   3385  H   LYS A 223      -3.658  29.609  23.978  1.00  0.00           H  
ATOM   3386  HA  LYS A 223      -1.531  31.506  23.982  1.00  0.00           H  
ATOM   3387 1HB  LYS A 223      -1.541  29.394  25.294  1.00  0.00           H  
ATOM   3388 2HB  LYS A 223      -1.366  28.473  23.810  1.00  0.00           H  
ATOM   3389 1HG  LYS A 223       0.849  29.345  23.424  1.00  0.00           H  
ATOM   3390 2HG  LYS A 223       0.683  30.507  24.749  1.00  0.00           H  
ATOM   3391 1HD  LYS A 223       0.349  28.516  26.316  1.00  0.00           H  
ATOM   3392 2HD  LYS A 223       0.791  27.468  24.962  1.00  0.00           H  
ATOM   3393 1HE  LYS A 223       2.585  29.716  25.904  1.00  0.00           H  
ATOM   3394 2HE  LYS A 223       2.634  28.099  26.626  1.00  0.00           H  
ATOM   3395 1HZ  LYS A 223       4.255  28.345  24.900  1.00  0.00           H  
ATOM   3396 2HZ  LYS A 223       3.144  27.216  24.461  1.00  0.00           H  
ATOM   3397 3HZ  LYS A 223       3.113  28.714  23.778  1.00  0.00           H  
ATOM   3398  N   LEU A 224      -1.777  29.721  21.204  1.00  0.00           N  
ATOM   3399  CA  LEU A 224      -1.353  29.706  19.804  1.00  0.00           C  
ATOM   3400  C   LEU A 224      -1.713  31.007  19.105  1.00  0.00           C  
ATOM   3401  O   LEU A 224      -0.924  31.542  18.320  1.00  0.00           O  
ATOM   3402  CB  LEU A 224      -2.021  28.539  19.057  1.00  0.00           C  
ATOM   3403  CG  LEU A 224      -1.526  27.121  19.394  1.00  0.00           C  
ATOM   3404  CD1 LEU A 224      -2.462  26.098  18.747  1.00  0.00           C  
ATOM   3405  CD2 LEU A 224      -0.102  26.938  18.867  1.00  0.00           C  
ATOM   3406  H   LEU A 224      -2.439  29.027  21.537  1.00  0.00           H  
ATOM   3407  HA  LEU A 224      -0.273  29.588  19.774  1.00  0.00           H  
ATOM   3408 1HB  LEU A 224      -3.087  28.567  19.272  1.00  0.00           H  
ATOM   3409 2HB  LEU A 224      -1.891  28.690  17.993  1.00  0.00           H  
ATOM   3410  HG  LEU A 224      -1.536  26.973  20.474  1.00  0.00           H  
ATOM   3411 1HD1 LEU A 224      -2.123  25.089  18.981  1.00  0.00           H  
ATOM   3412 2HD1 LEU A 224      -3.473  26.237  19.132  1.00  0.00           H  
ATOM   3413 3HD1 LEU A 224      -2.463  26.241  17.667  1.00  0.00           H  
ATOM   3414 1HD2 LEU A 224       0.242  25.929  19.104  1.00  0.00           H  
ATOM   3415 2HD2 LEU A 224      -0.093  27.078  17.784  1.00  0.00           H  
ATOM   3416 3HD2 LEU A 224       0.567  27.660  19.330  1.00  0.00           H  
ATOM   3417  N   MET A 225      -2.891  31.530  19.411  1.00  0.00           N  
ATOM   3418  CA  MET A 225      -3.352  32.790  18.856  1.00  0.00           C  
ATOM   3419  C   MET A 225      -2.401  33.923  19.221  1.00  0.00           C  
ATOM   3420  O   MET A 225      -1.973  34.690  18.352  1.00  0.00           O  
ATOM   3421  CB  MET A 225      -4.767  33.063  19.366  1.00  0.00           C  
ATOM   3422  CG  MET A 225      -5.398  34.361  18.918  1.00  0.00           C  
ATOM   3423  SD  MET A 225      -4.895  35.780  19.936  1.00  0.00           S  
ATOM   3424  CE  MET A 225      -5.592  35.392  21.554  1.00  0.00           C  
ATOM   3425  H   MET A 225      -3.500  31.021  20.047  1.00  0.00           H  
ATOM   3426  HA  MET A 225      -3.371  32.708  17.771  1.00  0.00           H  
ATOM   3427 1HB  MET A 225      -5.422  32.258  19.037  1.00  0.00           H  
ATOM   3428 2HB  MET A 225      -4.764  33.039  20.444  1.00  0.00           H  
ATOM   3429 1HG  MET A 225      -5.112  34.554  17.888  1.00  0.00           H  
ATOM   3430 2HG  MET A 225      -6.484  34.272  18.960  1.00  0.00           H  
ATOM   3431 1HE  MET A 225      -5.345  36.189  22.251  1.00  0.00           H  
ATOM   3432 2HE  MET A 225      -6.674  35.297  21.479  1.00  0.00           H  
ATOM   3433 3HE  MET A 225      -5.172  34.461  21.925  1.00  0.00           H  
ATOM   3434  N   ALA A 226      -2.065  34.026  20.503  1.00  0.00           N  
ATOM   3435  CA  ALA A 226      -1.167  35.066  20.983  1.00  0.00           C  
ATOM   3436  C   ALA A 226       0.226  34.926  20.381  1.00  0.00           C  
ATOM   3437  O   ALA A 226       0.877  35.926  20.075  1.00  0.00           O  
ATOM   3438  CB  ALA A 226      -1.092  35.024  22.489  1.00  0.00           C  
ATOM   3439  H   ALA A 226      -2.462  33.368  21.171  1.00  0.00           H  
ATOM   3440  HA  ALA A 226      -1.572  36.031  20.672  1.00  0.00           H  
ATOM   3441 1HB  ALA A 226      -0.449  35.821  22.853  1.00  0.00           H  
ATOM   3442 2HB  ALA A 226      -2.094  35.152  22.873  1.00  0.00           H  
ATOM   3443 3HB  ALA A 226      -0.696  34.058  22.808  1.00  0.00           H  
ATOM   3444  N   GLU A 227       0.687  33.688  20.212  1.00  0.00           N  
ATOM   3445  CA  GLU A 227       1.999  33.463  19.628  1.00  0.00           C  
ATOM   3446  C   GLU A 227       2.045  33.952  18.187  1.00  0.00           C  
ATOM   3447  O   GLU A 227       3.026  34.565  17.764  1.00  0.00           O  
ATOM   3448  CB  GLU A 227       2.378  31.983  19.701  1.00  0.00           C  
ATOM   3449  CG  GLU A 227       2.732  31.490  21.097  1.00  0.00           C  
ATOM   3450  CD  GLU A 227       2.991  30.013  21.139  1.00  0.00           C  
ATOM   3451  OE1 GLU A 227       2.889  29.384  20.114  1.00  0.00           O  
ATOM   3452  OE2 GLU A 227       3.290  29.511  22.198  1.00  0.00           O  
ATOM   3453  H   GLU A 227       0.126  32.895  20.506  1.00  0.00           H  
ATOM   3454  HA  GLU A 227       2.732  34.031  20.202  1.00  0.00           H  
ATOM   3455 1HB  GLU A 227       1.540  31.380  19.346  1.00  0.00           H  
ATOM   3456 2HB  GLU A 227       3.223  31.784  19.045  1.00  0.00           H  
ATOM   3457 1HG  GLU A 227       3.631  32.011  21.429  1.00  0.00           H  
ATOM   3458 2HG  GLU A 227       1.930  31.738  21.787  1.00  0.00           H  
ATOM   3459  N   ALA A 228       0.973  33.708  17.434  1.00  0.00           N  
ATOM   3460  CA  ALA A 228       0.908  34.194  16.059  1.00  0.00           C  
ATOM   3461  C   ALA A 228       0.929  35.719  16.036  1.00  0.00           C  
ATOM   3462  O   ALA A 228       1.602  36.325  15.202  1.00  0.00           O  
ATOM   3463  CB  ALA A 228      -0.342  33.671  15.375  1.00  0.00           C  
ATOM   3464  H   ALA A 228       0.204  33.167  17.816  1.00  0.00           H  
ATOM   3465  HA  ALA A 228       1.788  33.835  15.524  1.00  0.00           H  
ATOM   3466 1HB  ALA A 228      -0.368  34.026  14.346  1.00  0.00           H  
ATOM   3467 2HB  ALA A 228      -0.327  32.589  15.388  1.00  0.00           H  
ATOM   3468 3HB  ALA A 228      -1.222  34.031  15.907  1.00  0.00           H  
ATOM   3469  N   ALA A 229       0.213  36.340  16.977  1.00  0.00           N  
ATOM   3470  CA  ALA A 229       0.176  37.797  17.069  1.00  0.00           C  
ATOM   3471  C   ALA A 229       1.568  38.355  17.345  1.00  0.00           C  
ATOM   3472  O   ALA A 229       1.938  39.403  16.810  1.00  0.00           O  
ATOM   3473  CB  ALA A 229      -0.786  38.226  18.163  1.00  0.00           C  
ATOM   3474  H   ALA A 229      -0.338  35.784  17.624  1.00  0.00           H  
ATOM   3475  HA  ALA A 229      -0.166  38.194  16.112  1.00  0.00           H  
ATOM   3476 1HB  ALA A 229      -0.823  39.314  18.212  1.00  0.00           H  
ATOM   3477 2HB  ALA A 229      -1.773  37.834  17.947  1.00  0.00           H  
ATOM   3478 3HB  ALA A 229      -0.441  37.829  19.107  1.00  0.00           H  
ATOM   3479  N   LEU A 230       2.351  37.644  18.156  1.00  0.00           N  
ATOM   3480  CA  LEU A 230       3.715  38.074  18.439  1.00  0.00           C  
ATOM   3481  C   LEU A 230       4.541  38.035  17.169  1.00  0.00           C  
ATOM   3482  O   LEU A 230       5.290  38.971  16.884  1.00  0.00           O  
ATOM   3483  CB  LEU A 230       4.368  37.176  19.496  1.00  0.00           C  
ATOM   3484  CG  LEU A 230       5.844  37.513  19.860  1.00  0.00           C  
ATOM   3485  CD1 LEU A 230       5.941  38.930  20.431  1.00  0.00           C  
ATOM   3486  CD2 LEU A 230       6.351  36.494  20.863  1.00  0.00           C  
ATOM   3487  H   LEU A 230       1.987  36.801  18.591  1.00  0.00           H  
ATOM   3488  HA  LEU A 230       3.681  39.097  18.809  1.00  0.00           H  
ATOM   3489 1HB  LEU A 230       3.779  37.232  20.401  1.00  0.00           H  
ATOM   3490 2HB  LEU A 230       4.346  36.148  19.139  1.00  0.00           H  
ATOM   3491  HG  LEU A 230       6.462  37.467  18.963  1.00  0.00           H  
ATOM   3492 1HD1 LEU A 230       6.983  39.151  20.677  1.00  0.00           H  
ATOM   3493 2HD1 LEU A 230       5.592  39.646  19.693  1.00  0.00           H  
ATOM   3494 3HD1 LEU A 230       5.333  39.004  21.332  1.00  0.00           H  
ATOM   3495 1HD2 LEU A 230       7.392  36.719  21.114  1.00  0.00           H  
ATOM   3496 2HD2 LEU A 230       5.748  36.531  21.763  1.00  0.00           H  
ATOM   3497 3HD2 LEU A 230       6.292  35.497  20.427  1.00  0.00           H  
ATOM   3498  N   ARG A 231       4.388  36.966  16.392  1.00  0.00           N  
ATOM   3499  CA  ARG A 231       5.126  36.826  15.146  1.00  0.00           C  
ATOM   3500  C   ARG A 231       4.743  37.915  14.152  1.00  0.00           C  
ATOM   3501  O   ARG A 231       5.582  38.361  13.372  1.00  0.00           O  
ATOM   3502  CB  ARG A 231       4.900  35.456  14.520  1.00  0.00           C  
ATOM   3503  CG  ARG A 231       5.417  34.268  15.339  1.00  0.00           C  
ATOM   3504  CD  ARG A 231       6.902  34.266  15.498  1.00  0.00           C  
ATOM   3505  NE  ARG A 231       7.595  33.995  14.246  1.00  0.00           N  
ATOM   3506  CZ  ARG A 231       8.880  34.329  13.987  1.00  0.00           C  
ATOM   3507  NH1 ARG A 231       9.607  34.964  14.889  1.00  0.00           N  
ATOM   3508  NH2 ARG A 231       9.414  34.018  12.819  1.00  0.00           N  
ATOM   3509  H   ARG A 231       3.765  36.223  16.695  1.00  0.00           H  
ATOM   3510  HA  ARG A 231       6.186  36.938  15.366  1.00  0.00           H  
ATOM   3511 1HB  ARG A 231       3.834  35.304  14.357  1.00  0.00           H  
ATOM   3512 2HB  ARG A 231       5.387  35.421  13.546  1.00  0.00           H  
ATOM   3513 1HG  ARG A 231       4.977  34.296  16.332  1.00  0.00           H  
ATOM   3514 2HG  ARG A 231       5.130  33.342  14.841  1.00  0.00           H  
ATOM   3515 1HD  ARG A 231       7.243  35.221  15.878  1.00  0.00           H  
ATOM   3516 2HD  ARG A 231       7.173  33.485  16.208  1.00  0.00           H  
ATOM   3517  HE  ARG A 231       7.077  33.506  13.515  1.00  0.00           H  
ATOM   3518 1HH1 ARG A 231       9.207  35.226  15.787  1.00  0.00           H  
ATOM   3519 2HH1 ARG A 231      10.563  35.210  14.685  1.00  0.00           H  
ATOM   3520 1HH2 ARG A 231       8.857  33.528  12.119  1.00  0.00           H  
ATOM   3521 2HH2 ARG A 231      10.370  34.266  12.620  1.00  0.00           H  
ATOM   3522  N   ASN A 232       3.485  38.357  14.183  1.00  0.00           N  
ATOM   3523  CA  ASN A 232       3.073  39.441  13.302  1.00  0.00           C  
ATOM   3524  C   ASN A 232       3.766  40.731  13.732  1.00  0.00           C  
ATOM   3525  O   ASN A 232       4.267  41.482  12.896  1.00  0.00           O  
ATOM   3526  CB  ASN A 232       1.559  39.620  13.325  1.00  0.00           C  
ATOM   3527  CG  ASN A 232       0.810  38.504  12.620  1.00  0.00           C  
ATOM   3528  OD1 ASN A 232      -0.011  37.786  13.225  1.00  0.00           O  
ATOM   3529  ND2 ASN A 232       1.078  38.349  11.351  1.00  0.00           N  
ATOM   3530  H   ASN A 232       2.816  37.930  14.815  1.00  0.00           H  
ATOM   3531  HA  ASN A 232       3.396  39.215  12.284  1.00  0.00           H  
ATOM   3532 1HB  ASN A 232       1.219  39.676  14.358  1.00  0.00           H  
ATOM   3533 2HB  ASN A 232       1.303  40.566  12.850  1.00  0.00           H  
ATOM   3534 1HD2 ASN A 232       0.630  37.611  10.834  1.00  0.00           H  
ATOM   3535 2HD2 ASN A 232       1.744  38.945  10.895  1.00  0.00           H  
ATOM   3536  N   ALA A 233       3.828  40.969  15.045  1.00  0.00           N  
ATOM   3537  CA  ALA A 233       4.504  42.153  15.569  1.00  0.00           C  
ATOM   3538  C   ALA A 233       6.000  42.112  15.269  1.00  0.00           C  
ATOM   3539  O   ALA A 233       6.596  43.134  14.919  1.00  0.00           O  
ATOM   3540  CB  ALA A 233       4.288  42.261  17.072  1.00  0.00           C  
ATOM   3541  H   ALA A 233       3.373  40.328  15.689  1.00  0.00           H  
ATOM   3542  HA  ALA A 233       4.085  43.030  15.080  1.00  0.00           H  
ATOM   3543 1HB  ALA A 233       4.777  43.161  17.449  1.00  0.00           H  
ATOM   3544 2HB  ALA A 233       3.221  42.313  17.280  1.00  0.00           H  
ATOM   3545 3HB  ALA A 233       4.710  41.387  17.563  1.00  0.00           H  
ATOM   3546  N   GLU A 234       6.607  40.932  15.403  1.00  0.00           N  
ATOM   3547  CA  GLU A 234       8.033  40.770  15.158  1.00  0.00           C  
ATOM   3548  C   GLU A 234       8.361  40.902  13.679  1.00  0.00           C  
ATOM   3549  O   GLU A 234       9.333  41.562  13.305  1.00  0.00           O  
ATOM   3550  CB  GLU A 234       8.516  39.410  15.670  1.00  0.00           C  
ATOM   3551  CG  GLU A 234       8.575  39.270  17.187  1.00  0.00           C  
ATOM   3552  CD  GLU A 234       8.930  37.870  17.618  1.00  0.00           C  
ATOM   3553  OE1 GLU A 234       8.912  36.997  16.781  1.00  0.00           O  
ATOM   3554  OE2 GLU A 234       9.227  37.676  18.772  1.00  0.00           O  
ATOM   3555  H   GLU A 234       6.065  40.130  15.704  1.00  0.00           H  
ATOM   3556  HA  GLU A 234       8.567  41.555  15.695  1.00  0.00           H  
ATOM   3557 1HB  GLU A 234       7.848  38.634  15.297  1.00  0.00           H  
ATOM   3558 2HB  GLU A 234       9.510  39.199  15.274  1.00  0.00           H  
ATOM   3559 1HG  GLU A 234       9.327  39.955  17.569  1.00  0.00           H  
ATOM   3560 2HG  GLU A 234       7.614  39.550  17.615  1.00  0.00           H  
ATOM   3561  N   ALA A 235       7.544  40.282  12.831  1.00  0.00           N  
ATOM   3562  CA  ALA A 235       7.774  40.365  11.396  1.00  0.00           C  
ATOM   3563  C   ALA A 235       7.590  41.792  10.927  1.00  0.00           C  
ATOM   3564  O   ALA A 235       8.376  42.291  10.111  1.00  0.00           O  
ATOM   3565  CB  ALA A 235       6.816  39.443  10.665  1.00  0.00           C  
ATOM   3566  H   ALA A 235       6.769  39.736  13.179  1.00  0.00           H  
ATOM   3567  HA  ALA A 235       8.798  40.063  11.192  1.00  0.00           H  
ATOM   3568 1HB  ALA A 235       7.005  39.504   9.594  1.00  0.00           H  
ATOM   3569 2HB  ALA A 235       6.967  38.421  11.007  1.00  0.00           H  
ATOM   3570 3HB  ALA A 235       5.793  39.752  10.876  1.00  0.00           H  
ATOM   3571  N   ALA A 236       6.575  42.473  11.440  1.00  0.00           N  
ATOM   3572  CA  ALA A 236       6.332  43.850  11.088  1.00  0.00           C  
ATOM   3573  C   ALA A 236       7.487  44.732  11.552  1.00  0.00           C  
ATOM   3574  O   ALA A 236       7.921  45.625  10.850  1.00  0.00           O  
ATOM   3575  CB  ALA A 236       5.020  44.324  11.667  1.00  0.00           C  
ATOM   3576  H   ALA A 236       5.942  42.015  12.100  1.00  0.00           H  
ATOM   3577  HA  ALA A 236       6.287  43.926   9.989  1.00  0.00           H  
ATOM   3578 1HB  ALA A 236       4.835  45.359  11.383  1.00  0.00           H  
ATOM   3579 2HB  ALA A 236       4.212  43.689  11.302  1.00  0.00           H  
ATOM   3580 3HB  ALA A 236       5.074  44.243  12.750  1.00  0.00           H  
ATOM   3581  N   ALA A 237       7.998  44.431  12.757  1.00  0.00           N  
ATOM   3582  CA  ALA A 237       9.108  45.221  13.301  1.00  0.00           C  
ATOM   3583  C   ALA A 237      10.322  45.153  12.385  1.00  0.00           C  
ATOM   3584  O   ALA A 237      11.034  46.154  12.230  1.00  0.00           O  
ATOM   3585  CB  ALA A 237       9.471  44.705  14.685  1.00  0.00           C  
ATOM   3586  H   ALA A 237       7.597  43.692  13.310  1.00  0.00           H  
ATOM   3587  HA  ALA A 237       8.786  46.256  13.377  1.00  0.00           H  
ATOM   3588 1HB  ALA A 237      10.280  45.311  15.094  1.00  0.00           H  
ATOM   3589 2HB  ALA A 237       8.602  44.768  15.337  1.00  0.00           H  
ATOM   3590 3HB  ALA A 237       9.795  43.670  14.612  1.00  0.00           H  
ATOM   3591  N   GLU A 238      10.556  43.999  11.757  1.00  0.00           N  
ATOM   3592  CA  GLU A 238      11.664  43.852  10.818  1.00  0.00           C  
ATOM   3593  C   GLU A 238      11.423  44.657   9.546  1.00  0.00           C  
ATOM   3594  O   GLU A 238      12.322  45.307   9.023  1.00  0.00           O  
ATOM   3595  CB  GLU A 238      11.873  42.387  10.440  1.00  0.00           C  
ATOM   3596  CG  GLU A 238      12.427  41.507  11.538  1.00  0.00           C  
ATOM   3597  CD  GLU A 238      13.845  41.841  11.908  1.00  0.00           C  
ATOM   3598  OE1 GLU A 238      14.670  41.919  11.022  1.00  0.00           O  
ATOM   3599  OE2 GLU A 238      14.106  42.023  13.074  1.00  0.00           O  
ATOM   3600  H   GLU A 238       9.952  43.203  11.948  1.00  0.00           H  
ATOM   3601  HA  GLU A 238      12.571  44.229  11.295  1.00  0.00           H  
ATOM   3602 1HB  GLU A 238      10.923  41.961  10.125  1.00  0.00           H  
ATOM   3603 2HB  GLU A 238      12.552  42.330   9.589  1.00  0.00           H  
ATOM   3604 1HG  GLU A 238      11.796  41.604  12.420  1.00  0.00           H  
ATOM   3605 2HG  GLU A 238      12.383  40.473  11.200  1.00  0.00           H  
ATOM   3606  N   VAL A 239      10.182  44.642   9.065  1.00  0.00           N  
ATOM   3607  CA  VAL A 239       9.821  45.389   7.864  1.00  0.00           C  
ATOM   3608  C   VAL A 239      10.051  46.876   8.052  1.00  0.00           C  
ATOM   3609  O   VAL A 239      10.552  47.558   7.150  1.00  0.00           O  
ATOM   3610  CB  VAL A 239       8.351  45.129   7.496  1.00  0.00           C  
ATOM   3611  CG1 VAL A 239       7.894  46.119   6.439  1.00  0.00           C  
ATOM   3612  CG2 VAL A 239       8.218  43.706   6.982  1.00  0.00           C  
ATOM   3613  H   VAL A 239       9.486  44.075   9.533  1.00  0.00           H  
ATOM   3614  HA  VAL A 239      10.445  45.039   7.041  1.00  0.00           H  
ATOM   3615  HB  VAL A 239       7.733  45.262   8.378  1.00  0.00           H  
ATOM   3616 1HG1 VAL A 239       6.854  45.937   6.190  1.00  0.00           H  
ATOM   3617 2HG1 VAL A 239       7.992  47.125   6.833  1.00  0.00           H  
ATOM   3618 3HG1 VAL A 239       8.506  46.016   5.544  1.00  0.00           H  
ATOM   3619 1HG2 VAL A 239       7.185  43.505   6.727  1.00  0.00           H  
ATOM   3620 2HG2 VAL A 239       8.843  43.581   6.093  1.00  0.00           H  
ATOM   3621 3HG2 VAL A 239       8.543  43.010   7.759  1.00  0.00           H  
ATOM   3622  N   VAL A 240       9.710  47.360   9.233  1.00  0.00           N  
ATOM   3623  CA  VAL A 240       9.851  48.762   9.588  1.00  0.00           C  
ATOM   3624  C   VAL A 240      11.300  49.255   9.470  1.00  0.00           C  
ATOM   3625  O   VAL A 240      11.533  50.455   9.381  1.00  0.00           O  
ATOM   3626  CB  VAL A 240       9.286  49.005  11.006  1.00  0.00           C  
ATOM   3627  CG1 VAL A 240       9.613  50.413  11.497  1.00  0.00           C  
ATOM   3628  CG2 VAL A 240       7.793  48.840  10.951  1.00  0.00           C  
ATOM   3629  H   VAL A 240       9.301  46.721   9.905  1.00  0.00           H  
ATOM   3630  HA  VAL A 240       9.239  49.341   8.898  1.00  0.00           H  
ATOM   3631  HB  VAL A 240       9.715  48.280  11.704  1.00  0.00           H  
ATOM   3632 1HG1 VAL A 240       9.188  50.571  12.491  1.00  0.00           H  
ATOM   3633 2HG1 VAL A 240      10.676  50.544  11.551  1.00  0.00           H  
ATOM   3634 3HG1 VAL A 240       9.191  51.134  10.801  1.00  0.00           H  
ATOM   3635 1HG2 VAL A 240       7.365  48.994  11.944  1.00  0.00           H  
ATOM   3636 2HG2 VAL A 240       7.395  49.570  10.256  1.00  0.00           H  
ATOM   3637 3HG2 VAL A 240       7.546  47.849  10.605  1.00  0.00           H  
ATOM   3638  N   LYS A 241      12.274  48.345   9.444  1.00  0.00           N  
ATOM   3639  CA  LYS A 241      13.676  48.740   9.349  1.00  0.00           C  
ATOM   3640  C   LYS A 241      13.954  49.611   8.127  1.00  0.00           C  
ATOM   3641  O   LYS A 241      14.813  50.494   8.180  1.00  0.00           O  
ATOM   3642  CB  LYS A 241      14.593  47.512   9.334  1.00  0.00           C  
ATOM   3643  CG  LYS A 241      14.734  46.824  10.687  1.00  0.00           C  
ATOM   3644  CD  LYS A 241      15.666  45.623  10.617  1.00  0.00           C  
ATOM   3645  CE  LYS A 241      15.874  45.013  12.007  1.00  0.00           C  
ATOM   3646  NZ  LYS A 241      16.604  43.713  11.948  1.00  0.00           N  
ATOM   3647  H   LYS A 241      12.050  47.355   9.480  1.00  0.00           H  
ATOM   3648  HA  LYS A 241      13.921  49.326  10.230  1.00  0.00           H  
ATOM   3649 1HB  LYS A 241      14.206  46.779   8.620  1.00  0.00           H  
ATOM   3650 2HB  LYS A 241      15.590  47.794   8.996  1.00  0.00           H  
ATOM   3651 1HG  LYS A 241      15.122  47.534  11.414  1.00  0.00           H  
ATOM   3652 2HG  LYS A 241      13.753  46.482  11.028  1.00  0.00           H  
ATOM   3653 1HD  LYS A 241      15.241  44.858   9.962  1.00  0.00           H  
ATOM   3654 2HD  LYS A 241      16.631  45.931  10.210  1.00  0.00           H  
ATOM   3655 1HE  LYS A 241      16.447  45.709  12.622  1.00  0.00           H  
ATOM   3656 2HE  LYS A 241      14.902  44.850  12.467  1.00  0.00           H  
ATOM   3657 1HZ  LYS A 241      16.712  43.345  12.881  1.00  0.00           H  
ATOM   3658 2HZ  LYS A 241      16.062  43.051  11.391  1.00  0.00           H  
ATOM   3659 3HZ  LYS A 241      17.513  43.844  11.530  1.00  0.00           H  
ATOM   3660  N   ASP A 242      13.235  49.373   7.030  1.00  0.00           N  
ATOM   3661  CA  ASP A 242      13.437  50.159   5.818  1.00  0.00           C  
ATOM   3662  C   ASP A 242      12.380  51.256   5.672  1.00  0.00           C  
ATOM   3663  O   ASP A 242      12.267  51.884   4.617  1.00  0.00           O  
ATOM   3664  CB  ASP A 242      13.416  49.267   4.573  1.00  0.00           C  
ATOM   3665  CG  ASP A 242      14.569  48.279   4.515  1.00  0.00           C  
ATOM   3666  OD1 ASP A 242      15.650  48.617   4.934  1.00  0.00           O  
ATOM   3667  OD2 ASP A 242      14.354  47.187   4.049  1.00  0.00           O  
ATOM   3668  H   ASP A 242      12.538  48.634   7.027  1.00  0.00           H  
ATOM   3669  HA  ASP A 242      14.415  50.638   5.880  1.00  0.00           H  
ATOM   3670 1HB  ASP A 242      12.477  48.720   4.534  1.00  0.00           H  
ATOM   3671 2HB  ASP A 242      13.465  49.900   3.689  1.00  0.00           H  
ATOM   3672  N   ALA A 243      11.602  51.470   6.727  1.00  0.00           N  
ATOM   3673  CA  ALA A 243      10.559  52.486   6.731  1.00  0.00           C  
ATOM   3674  C   ALA A 243      11.149  53.860   7.007  1.00  0.00           C  
ATOM   3675  O   ALA A 243      12.161  53.981   7.708  1.00  0.00           O  
ATOM   3676  CB  ALA A 243       9.506  52.152   7.775  1.00  0.00           C  
ATOM   3677  H   ALA A 243      11.747  50.924   7.566  1.00  0.00           H  
ATOM   3678  HA  ALA A 243      10.099  52.506   5.742  1.00  0.00           H  
ATOM   3679 1HB  ALA A 243       8.724  52.896   7.762  1.00  0.00           H  
ATOM   3680 2HB  ALA A 243       9.089  51.179   7.559  1.00  0.00           H  
ATOM   3681 3HB  ALA A 243       9.960  52.132   8.758  1.00  0.00           H  
ATOM   3682  N   ASP A 244      10.503  54.900   6.501  1.00  0.00           N  
ATOM   3683  CA  ASP A 244      10.882  56.261   6.848  1.00  0.00           C  
ATOM   3684  C   ASP A 244      10.176  56.663   8.144  1.00  0.00           C  
ATOM   3685  O   ASP A 244       9.514  55.833   8.768  1.00  0.00           O  
ATOM   3686  CB  ASP A 244      10.589  57.221   5.682  1.00  0.00           C  
ATOM   3687  CG  ASP A 244       9.114  57.346   5.310  1.00  0.00           C  
ATOM   3688  OD1 ASP A 244       8.278  56.902   6.069  1.00  0.00           O  
ATOM   3689  OD2 ASP A 244       8.838  57.875   4.258  1.00  0.00           O  
ATOM   3690  H   ASP A 244       9.706  54.748   5.892  1.00  0.00           H  
ATOM   3691  HA  ASP A 244      11.959  56.283   7.032  1.00  0.00           H  
ATOM   3692 1HB  ASP A 244      10.967  58.212   5.927  1.00  0.00           H  
ATOM   3693 2HB  ASP A 244      11.130  56.879   4.801  1.00  0.00           H  
ATOM   3694  N   ALA A 245      10.358  57.907   8.582  1.00  0.00           N  
ATOM   3695  CA  ALA A 245       9.841  58.312   9.889  1.00  0.00           C  
ATOM   3696  C   ALA A 245       8.318  58.214   9.977  1.00  0.00           C  
ATOM   3697  O   ALA A 245       7.787  57.728  10.976  1.00  0.00           O  
ATOM   3698  CB  ALA A 245      10.294  59.731  10.196  1.00  0.00           C  
ATOM   3699  H   ALA A 245      10.882  58.569   8.023  1.00  0.00           H  
ATOM   3700  HA  ALA A 245      10.247  57.640  10.635  1.00  0.00           H  
ATOM   3701 1HB  ALA A 245       9.946  60.020  11.179  1.00  0.00           H  
ATOM   3702 2HB  ALA A 245      11.386  59.772  10.164  1.00  0.00           H  
ATOM   3703 3HB  ALA A 245       9.882  60.413   9.457  1.00  0.00           H  
ATOM   3704  N   GLU A 246       7.619  58.658   8.938  1.00  0.00           N  
ATOM   3705  CA  GLU A 246       6.162  58.642   8.936  1.00  0.00           C  
ATOM   3706  C   GLU A 246       5.603  57.234   8.799  1.00  0.00           C  
ATOM   3707  O   GLU A 246       4.622  56.879   9.454  1.00  0.00           O  
ATOM   3708  CB  GLU A 246       5.636  59.530   7.813  1.00  0.00           C  
ATOM   3709  CG  GLU A 246       5.887  61.019   8.027  1.00  0.00           C  
ATOM   3710  CD  GLU A 246       7.329  61.414   7.806  1.00  0.00           C  
ATOM   3711  OE1 GLU A 246       8.081  60.603   7.316  1.00  0.00           O  
ATOM   3712  OE2 GLU A 246       7.677  62.523   8.130  1.00  0.00           O  
ATOM   3713  H   GLU A 246       8.104  59.044   8.134  1.00  0.00           H  
ATOM   3714  HA  GLU A 246       5.818  59.048   9.887  1.00  0.00           H  
ATOM   3715 1HB  GLU A 246       6.112  59.242   6.877  1.00  0.00           H  
ATOM   3716 2HB  GLU A 246       4.564  59.382   7.696  1.00  0.00           H  
ATOM   3717 1HG  GLU A 246       5.258  61.576   7.334  1.00  0.00           H  
ATOM   3718 2HG  GLU A 246       5.587  61.281   9.037  1.00  0.00           H  
ATOM   3719  N   THR A 247       6.234  56.440   7.940  1.00  0.00           N  
ATOM   3720  CA  THR A 247       5.769  55.086   7.697  1.00  0.00           C  
ATOM   3721  C   THR A 247       5.981  54.226   8.930  1.00  0.00           C  
ATOM   3722  O   THR A 247       5.134  53.392   9.261  1.00  0.00           O  
ATOM   3723  CB  THR A 247       6.481  54.460   6.484  1.00  0.00           C  
ATOM   3724  OG1 THR A 247       6.283  55.290   5.330  1.00  0.00           O  
ATOM   3725  CG2 THR A 247       5.885  53.085   6.207  1.00  0.00           C  
ATOM   3726  H   THR A 247       7.039  56.783   7.430  1.00  0.00           H  
ATOM   3727  HA  THR A 247       4.703  55.119   7.484  1.00  0.00           H  
ATOM   3728  HB  THR A 247       7.546  54.379   6.683  1.00  0.00           H  
ATOM   3729  HG1 THR A 247       6.820  56.094   5.430  1.00  0.00           H  
ATOM   3730 1HG2 THR A 247       6.376  52.645   5.341  1.00  0.00           H  
ATOM   3731 2HG2 THR A 247       6.024  52.443   7.073  1.00  0.00           H  
ATOM   3732 3HG2 THR A 247       4.817  53.188   6.003  1.00  0.00           H  
ATOM   3733  N   ALA A 248       7.110  54.405   9.613  1.00  0.00           N  
ATOM   3734  CA  ALA A 248       7.399  53.635  10.810  1.00  0.00           C  
ATOM   3735  C   ALA A 248       6.331  53.870  11.876  1.00  0.00           C  
ATOM   3736  O   ALA A 248       5.914  52.939  12.552  1.00  0.00           O  
ATOM   3737  CB  ALA A 248       8.771  53.985  11.349  1.00  0.00           C  
ATOM   3738  H   ALA A 248       7.790  55.093   9.291  1.00  0.00           H  
ATOM   3739  HA  ALA A 248       7.377  52.574  10.543  1.00  0.00           H  
ATOM   3740 1HB  ALA A 248       8.984  53.384  12.233  1.00  0.00           H  
ATOM   3741 2HB  ALA A 248       9.521  53.792  10.586  1.00  0.00           H  
ATOM   3742 3HB  ALA A 248       8.786  55.036  11.610  1.00  0.00           H  
ATOM   3743  N   VAL A 249       5.860  55.118  11.993  1.00  0.00           N  
ATOM   3744  CA  VAL A 249       4.811  55.410  12.967  1.00  0.00           C  
ATOM   3745  C   VAL A 249       3.537  54.664  12.616  1.00  0.00           C  
ATOM   3746  O   VAL A 249       2.898  54.065  13.488  1.00  0.00           O  
ATOM   3747  CB  VAL A 249       4.491  56.920  13.014  1.00  0.00           C  
ATOM   3748  CG1 VAL A 249       3.254  57.171  13.890  1.00  0.00           C  
ATOM   3749  CG2 VAL A 249       5.662  57.670  13.571  1.00  0.00           C  
ATOM   3750  H   VAL A 249       6.250  55.862  11.426  1.00  0.00           H  
ATOM   3751  HA  VAL A 249       5.150  55.091  13.953  1.00  0.00           H  
ATOM   3752  HB  VAL A 249       4.275  57.270  12.004  1.00  0.00           H  
ATOM   3753 1HG1 VAL A 249       3.035  58.240  13.910  1.00  0.00           H  
ATOM   3754 2HG1 VAL A 249       2.394  56.638  13.486  1.00  0.00           H  
ATOM   3755 3HG1 VAL A 249       3.450  56.824  14.905  1.00  0.00           H  
ATOM   3756 1HG2 VAL A 249       5.422  58.727  13.592  1.00  0.00           H  
ATOM   3757 2HG2 VAL A 249       5.867  57.328  14.580  1.00  0.00           H  
ATOM   3758 3HG2 VAL A 249       6.535  57.505  12.948  1.00  0.00           H  
ATOM   3759  N   ARG A 250       3.163  54.696  11.338  1.00  0.00           N  
ATOM   3760  CA  ARG A 250       1.959  54.009  10.896  1.00  0.00           C  
ATOM   3761  C   ARG A 250       2.062  52.512  11.149  1.00  0.00           C  
ATOM   3762  O   ARG A 250       1.102  51.885  11.605  1.00  0.00           O  
ATOM   3763  CB  ARG A 250       1.704  54.245   9.413  1.00  0.00           C  
ATOM   3764  CG  ARG A 250       1.240  55.648   9.041  1.00  0.00           C  
ATOM   3765  CD  ARG A 250       0.684  55.679   7.653  1.00  0.00           C  
ATOM   3766  NE  ARG A 250       1.702  55.415   6.634  1.00  0.00           N  
ATOM   3767  CZ  ARG A 250       2.442  56.359   6.011  1.00  0.00           C  
ATOM   3768  NH1 ARG A 250       2.276  57.632   6.302  1.00  0.00           N  
ATOM   3769  NH2 ARG A 250       3.334  56.005   5.101  1.00  0.00           N  
ATOM   3770  H   ARG A 250       3.719  55.223  10.670  1.00  0.00           H  
ATOM   3771  HA  ARG A 250       1.113  54.400  11.462  1.00  0.00           H  
ATOM   3772 1HB  ARG A 250       2.623  54.054   8.858  1.00  0.00           H  
ATOM   3773 2HB  ARG A 250       0.957  53.538   9.054  1.00  0.00           H  
ATOM   3774 1HG  ARG A 250       0.467  55.973   9.739  1.00  0.00           H  
ATOM   3775 2HG  ARG A 250       2.086  56.333   9.090  1.00  0.00           H  
ATOM   3776 1HD  ARG A 250      -0.085  54.911   7.564  1.00  0.00           H  
ATOM   3777 2HD  ARG A 250       0.240  56.652   7.456  1.00  0.00           H  
ATOM   3778  HE  ARG A 250       1.864  54.442   6.375  1.00  0.00           H  
ATOM   3779 1HH1 ARG A 250       1.596  57.908   6.995  1.00  0.00           H  
ATOM   3780 2HH1 ARG A 250       2.827  58.334   5.830  1.00  0.00           H  
ATOM   3781 1HH2 ARG A 250       3.469  55.027   4.874  1.00  0.00           H  
ATOM   3782 2HH2 ARG A 250       3.886  56.708   4.634  1.00  0.00           H  
ATOM   3783  N   ALA A 251       3.226  51.939  10.865  1.00  0.00           N  
ATOM   3784  CA  ALA A 251       3.438  50.512  11.050  1.00  0.00           C  
ATOM   3785  C   ALA A 251       3.257  50.118  12.509  1.00  0.00           C  
ATOM   3786  O   ALA A 251       2.678  49.074  12.807  1.00  0.00           O  
ATOM   3787  CB  ALA A 251       4.819  50.131  10.574  1.00  0.00           C  
ATOM   3788  H   ALA A 251       3.977  52.509  10.485  1.00  0.00           H  
ATOM   3789  HA  ALA A 251       2.694  49.979  10.459  1.00  0.00           H  
ATOM   3790 1HB  ALA A 251       4.962  49.058  10.689  1.00  0.00           H  
ATOM   3791 2HB  ALA A 251       4.932  50.407   9.525  1.00  0.00           H  
ATOM   3792 3HB  ALA A 251       5.552  50.667  11.174  1.00  0.00           H  
ATOM   3793  N   VAL A 252       3.734  50.966  13.418  1.00  0.00           N  
ATOM   3794  CA  VAL A 252       3.589  50.698  14.843  1.00  0.00           C  
ATOM   3795  C   VAL A 252       2.126  50.729  15.248  1.00  0.00           C  
ATOM   3796  O   VAL A 252       1.665  49.857  15.981  1.00  0.00           O  
ATOM   3797  CB  VAL A 252       4.407  51.699  15.683  1.00  0.00           C  
ATOM   3798  CG1 VAL A 252       4.061  51.569  17.183  1.00  0.00           C  
ATOM   3799  CG2 VAL A 252       5.881  51.409  15.477  1.00  0.00           C  
ATOM   3800  H   VAL A 252       4.220  51.802  13.109  1.00  0.00           H  
ATOM   3801  HA  VAL A 252       3.978  49.700  15.042  1.00  0.00           H  
ATOM   3802  HB  VAL A 252       4.178  52.717  15.358  1.00  0.00           H  
ATOM   3803 1HG1 VAL A 252       4.657  52.280  17.758  1.00  0.00           H  
ATOM   3804 2HG1 VAL A 252       3.006  51.780  17.342  1.00  0.00           H  
ATOM   3805 3HG1 VAL A 252       4.279  50.561  17.523  1.00  0.00           H  
ATOM   3806 1HG2 VAL A 252       6.465  52.111  16.052  1.00  0.00           H  
ATOM   3807 2HG2 VAL A 252       6.099  50.391  15.809  1.00  0.00           H  
ATOM   3808 3HG2 VAL A 252       6.137  51.504  14.425  1.00  0.00           H  
ATOM   3809  N   LYS A 253       1.382  51.715  14.751  1.00  0.00           N  
ATOM   3810  CA  LYS A 253      -0.041  51.780  15.057  1.00  0.00           C  
ATOM   3811  C   LYS A 253      -0.742  50.503  14.595  1.00  0.00           C  
ATOM   3812  O   LYS A 253      -1.609  49.979  15.297  1.00  0.00           O  
ATOM   3813  CB  LYS A 253      -0.677  53.012  14.403  1.00  0.00           C  
ATOM   3814  CG  LYS A 253      -2.183  53.202  14.679  1.00  0.00           C  
ATOM   3815  CD  LYS A 253      -2.466  53.446  16.158  1.00  0.00           C  
ATOM   3816  CE  LYS A 253      -3.912  53.877  16.392  1.00  0.00           C  
ATOM   3817  NZ  LYS A 253      -4.242  53.932  17.849  1.00  0.00           N  
ATOM   3818  H   LYS A 253       1.811  52.430  14.171  1.00  0.00           H  
ATOM   3819  HA  LYS A 253      -0.157  51.859  16.137  1.00  0.00           H  
ATOM   3820 1HB  LYS A 253      -0.158  53.908  14.741  1.00  0.00           H  
ATOM   3821 2HB  LYS A 253      -0.546  52.951  13.322  1.00  0.00           H  
ATOM   3822 1HG  LYS A 253      -2.545  54.055  14.107  1.00  0.00           H  
ATOM   3823 2HG  LYS A 253      -2.728  52.314  14.355  1.00  0.00           H  
ATOM   3824 1HD  LYS A 253      -2.277  52.532  16.722  1.00  0.00           H  
ATOM   3825 2HD  LYS A 253      -1.801  54.227  16.531  1.00  0.00           H  
ATOM   3826 1HE  LYS A 253      -4.061  54.866  15.960  1.00  0.00           H  
ATOM   3827 2HE  LYS A 253      -4.585  53.172  15.900  1.00  0.00           H  
ATOM   3828 1HZ  LYS A 253      -5.201  54.226  17.974  1.00  0.00           H  
ATOM   3829 2HZ  LYS A 253      -4.117  53.016  18.254  1.00  0.00           H  
ATOM   3830 3HZ  LYS A 253      -3.621  54.594  18.321  1.00  0.00           H  
ATOM   3831  N   ILE A 254      -0.340  49.988  13.434  1.00  0.00           N  
ATOM   3832  CA  ILE A 254      -0.894  48.749  12.909  1.00  0.00           C  
ATOM   3833  C   ILE A 254      -0.561  47.568  13.817  1.00  0.00           C  
ATOM   3834  O   ILE A 254      -1.433  46.755  14.120  1.00  0.00           O  
ATOM   3835  CB  ILE A 254      -0.405  48.478  11.473  1.00  0.00           C  
ATOM   3836  CG1 ILE A 254      -1.029  49.523  10.524  1.00  0.00           C  
ATOM   3837  CG2 ILE A 254      -0.767  47.049  11.043  1.00  0.00           C  
ATOM   3838  CD1 ILE A 254      -0.402  49.576   9.146  1.00  0.00           C  
ATOM   3839  H   ILE A 254       0.364  50.487  12.898  1.00  0.00           H  
ATOM   3840  HA  ILE A 254      -1.980  48.848  12.877  1.00  0.00           H  
ATOM   3841  HB  ILE A 254       0.674  48.602  11.432  1.00  0.00           H  
ATOM   3842 1HG1 ILE A 254      -2.088  49.297  10.410  1.00  0.00           H  
ATOM   3843 2HG1 ILE A 254      -0.935  50.508  10.982  1.00  0.00           H  
ATOM   3844 1HG2 ILE A 254      -0.412  46.865  10.032  1.00  0.00           H  
ATOM   3845 2HG2 ILE A 254      -0.302  46.328  11.715  1.00  0.00           H  
ATOM   3846 3HG2 ILE A 254      -1.849  46.928  11.077  1.00  0.00           H  
ATOM   3847 1HD1 ILE A 254      -0.905  50.338   8.548  1.00  0.00           H  
ATOM   3848 2HD1 ILE A 254       0.654  49.828   9.236  1.00  0.00           H  
ATOM   3849 3HD1 ILE A 254      -0.505  48.612   8.653  1.00  0.00           H  
ATOM   3850  N   ILE A 255       0.691  47.487  14.270  1.00  0.00           N  
ATOM   3851  CA  ILE A 255       1.090  46.410  15.169  1.00  0.00           C  
ATOM   3852  C   ILE A 255       0.284  46.463  16.455  1.00  0.00           C  
ATOM   3853  O   ILE A 255      -0.181  45.435  16.947  1.00  0.00           O  
ATOM   3854  CB  ILE A 255       2.589  46.480  15.544  1.00  0.00           C  
ATOM   3855  CG1 ILE A 255       3.469  46.184  14.321  1.00  0.00           C  
ATOM   3856  CG2 ILE A 255       2.880  45.473  16.679  1.00  0.00           C  
ATOM   3857  CD1 ILE A 255       4.954  46.533  14.529  1.00  0.00           C  
ATOM   3858  H   ILE A 255       1.375  48.171  13.963  1.00  0.00           H  
ATOM   3859  HA  ILE A 255       0.893  45.455  14.680  1.00  0.00           H  
ATOM   3860  HB  ILE A 255       2.833  47.485  15.881  1.00  0.00           H  
ATOM   3861 1HG1 ILE A 255       3.387  45.127  14.078  1.00  0.00           H  
ATOM   3862 2HG1 ILE A 255       3.097  46.758  13.476  1.00  0.00           H  
ATOM   3863 1HG2 ILE A 255       3.926  45.513  16.961  1.00  0.00           H  
ATOM   3864 2HG2 ILE A 255       2.275  45.711  17.552  1.00  0.00           H  
ATOM   3865 3HG2 ILE A 255       2.636  44.468  16.338  1.00  0.00           H  
ATOM   3866 1HD1 ILE A 255       5.518  46.307  13.627  1.00  0.00           H  
ATOM   3867 2HD1 ILE A 255       5.052  47.595  14.755  1.00  0.00           H  
ATOM   3868 3HD1 ILE A 255       5.362  45.947  15.355  1.00  0.00           H  
ATOM   3869  N   LEU A 256       0.134  47.658  17.012  1.00  0.00           N  
ATOM   3870  CA  LEU A 256      -0.567  47.816  18.271  1.00  0.00           C  
ATOM   3871  C   LEU A 256      -2.037  47.438  18.140  1.00  0.00           C  
ATOM   3872  O   LEU A 256      -2.610  46.845  19.059  1.00  0.00           O  
ATOM   3873  CB  LEU A 256      -0.439  49.259  18.758  1.00  0.00           C  
ATOM   3874  CG  LEU A 256       0.993  49.724  19.123  1.00  0.00           C  
ATOM   3875  CD1 LEU A 256       0.955  51.223  19.384  1.00  0.00           C  
ATOM   3876  CD2 LEU A 256       1.518  48.954  20.339  1.00  0.00           C  
ATOM   3877  H   LEU A 256       0.540  48.470  16.559  1.00  0.00           H  
ATOM   3878  HA  LEU A 256      -0.115  47.153  19.000  1.00  0.00           H  
ATOM   3879 1HB  LEU A 256      -0.804  49.916  17.970  1.00  0.00           H  
ATOM   3880 2HB  LEU A 256      -1.068  49.389  19.634  1.00  0.00           H  
ATOM   3881  HG  LEU A 256       1.658  49.540  18.291  1.00  0.00           H  
ATOM   3882 1HD1 LEU A 256       1.953  51.585  19.623  1.00  0.00           H  
ATOM   3883 2HD1 LEU A 256       0.595  51.736  18.493  1.00  0.00           H  
ATOM   3884 3HD1 LEU A 256       0.282  51.432  20.216  1.00  0.00           H  
ATOM   3885 1HD2 LEU A 256       2.527  49.298  20.573  1.00  0.00           H  
ATOM   3886 2HD2 LEU A 256       0.874  49.125  21.189  1.00  0.00           H  
ATOM   3887 3HD2 LEU A 256       1.548  47.891  20.120  1.00  0.00           H  
ATOM   3888  N   GLU A 257      -2.640  47.748  16.993  1.00  0.00           N  
ATOM   3889  CA  GLU A 257      -4.028  47.384  16.744  1.00  0.00           C  
ATOM   3890  C   GLU A 257      -4.164  45.869  16.682  1.00  0.00           C  
ATOM   3891  O   GLU A 257      -5.116  45.304  17.221  1.00  0.00           O  
ATOM   3892  CB  GLU A 257      -4.527  48.016  15.440  1.00  0.00           C  
ATOM   3893  CG  GLU A 257      -5.973  47.678  15.065  1.00  0.00           C  
ATOM   3894  CD  GLU A 257      -6.990  48.183  16.037  1.00  0.00           C  
ATOM   3895  OE1 GLU A 257      -6.628  48.878  16.956  1.00  0.00           O  
ATOM   3896  OE2 GLU A 257      -8.143  47.877  15.856  1.00  0.00           O  
ATOM   3897  H   GLU A 257      -2.126  48.263  16.285  1.00  0.00           H  
ATOM   3898  HA  GLU A 257      -4.636  47.753  17.571  1.00  0.00           H  
ATOM   3899 1HB  GLU A 257      -4.440  49.101  15.507  1.00  0.00           H  
ATOM   3900 2HB  GLU A 257      -3.889  47.691  14.618  1.00  0.00           H  
ATOM   3901 1HG  GLU A 257      -6.190  48.089  14.079  1.00  0.00           H  
ATOM   3902 2HG  GLU A 257      -6.070  46.600  15.004  1.00  0.00           H  
ATOM   3903  N   VAL A 258      -3.191  45.207  16.065  1.00  0.00           N  
ATOM   3904  CA  VAL A 258      -3.207  43.755  16.002  1.00  0.00           C  
ATOM   3905  C   VAL A 258      -3.134  43.161  17.399  1.00  0.00           C  
ATOM   3906  O   VAL A 258      -3.870  42.229  17.724  1.00  0.00           O  
ATOM   3907  CB  VAL A 258      -2.026  43.215  15.164  1.00  0.00           C  
ATOM   3908  CG1 VAL A 258      -1.921  41.702  15.318  1.00  0.00           C  
ATOM   3909  CG2 VAL A 258      -2.239  43.570  13.704  1.00  0.00           C  
ATOM   3910  H   VAL A 258      -2.442  45.729  15.617  1.00  0.00           H  
ATOM   3911  HA  VAL A 258      -4.142  43.438  15.534  1.00  0.00           H  
ATOM   3912  HB  VAL A 258      -1.098  43.658  15.521  1.00  0.00           H  
ATOM   3913 1HG1 VAL A 258      -1.083  41.333  14.721  1.00  0.00           H  
ATOM   3914 2HG1 VAL A 258      -1.760  41.436  16.364  1.00  0.00           H  
ATOM   3915 3HG1 VAL A 258      -2.845  41.255  14.971  1.00  0.00           H  
ATOM   3916 1HG2 VAL A 258      -1.402  43.196  13.115  1.00  0.00           H  
ATOM   3917 2HG2 VAL A 258      -3.166  43.118  13.352  1.00  0.00           H  
ATOM   3918 3HG2 VAL A 258      -2.299  44.645  13.601  1.00  0.00           H  
ATOM   3919  N   LEU A 259      -2.251  43.708  18.226  1.00  0.00           N  
ATOM   3920  CA  LEU A 259      -2.084  43.219  19.583  1.00  0.00           C  
ATOM   3921  C   LEU A 259      -3.345  43.468  20.408  1.00  0.00           C  
ATOM   3922  O   LEU A 259      -3.736  42.628  21.224  1.00  0.00           O  
ATOM   3923  CB  LEU A 259      -0.879  43.909  20.231  1.00  0.00           C  
ATOM   3924  CG  LEU A 259       0.494  43.631  19.564  1.00  0.00           C  
ATOM   3925  CD1 LEU A 259       1.540  44.531  20.217  1.00  0.00           C  
ATOM   3926  CD2 LEU A 259       0.859  42.160  19.687  1.00  0.00           C  
ATOM   3927  H   LEU A 259      -1.662  44.465  17.889  1.00  0.00           H  
ATOM   3928  HA  LEU A 259      -1.912  42.147  19.548  1.00  0.00           H  
ATOM   3929 1HB  LEU A 259      -1.041  44.984  20.202  1.00  0.00           H  
ATOM   3930 2HB  LEU A 259      -0.815  43.598  21.273  1.00  0.00           H  
ATOM   3931  HG  LEU A 259       0.440  43.878  18.517  1.00  0.00           H  
ATOM   3932 1HD1 LEU A 259       2.511  44.371  19.750  1.00  0.00           H  
ATOM   3933 2HD1 LEU A 259       1.249  45.568  20.087  1.00  0.00           H  
ATOM   3934 3HD1 LEU A 259       1.606  44.305  21.282  1.00  0.00           H  
ATOM   3935 1HD2 LEU A 259       1.817  41.990  19.202  1.00  0.00           H  
ATOM   3936 2HD2 LEU A 259       0.929  41.888  20.733  1.00  0.00           H  
ATOM   3937 3HD2 LEU A 259       0.103  41.549  19.200  1.00  0.00           H  
ATOM   3938  N   ARG A 260      -4.001  44.608  20.186  1.00  0.00           N  
ATOM   3939  CA  ARG A 260      -5.242  44.906  20.890  1.00  0.00           C  
ATOM   3940  C   ARG A 260      -6.301  43.864  20.554  1.00  0.00           C  
ATOM   3941  O   ARG A 260      -6.978  43.346  21.444  1.00  0.00           O  
ATOM   3942  CB  ARG A 260      -5.769  46.293  20.527  1.00  0.00           C  
ATOM   3943  CG  ARG A 260      -7.036  46.724  21.289  1.00  0.00           C  
ATOM   3944  CD  ARG A 260      -7.539  48.067  20.851  1.00  0.00           C  
ATOM   3945  NE  ARG A 260      -8.142  48.033  19.514  1.00  0.00           N  
ATOM   3946  CZ  ARG A 260      -9.407  47.626  19.246  1.00  0.00           C  
ATOM   3947  NH1 ARG A 260     -10.196  47.219  20.220  1.00  0.00           N  
ATOM   3948  NH2 ARG A 260      -9.853  47.641  18.002  1.00  0.00           N  
ATOM   3949  H   ARG A 260      -3.621  45.283  19.527  1.00  0.00           H  
ATOM   3950  HA  ARG A 260      -5.046  44.876  21.962  1.00  0.00           H  
ATOM   3951 1HB  ARG A 260      -4.994  47.032  20.716  1.00  0.00           H  
ATOM   3952 2HB  ARG A 260      -5.995  46.322  19.459  1.00  0.00           H  
ATOM   3953 1HG  ARG A 260      -7.823  45.989  21.117  1.00  0.00           H  
ATOM   3954 2HG  ARG A 260      -6.814  46.769  22.357  1.00  0.00           H  
ATOM   3955 1HD  ARG A 260      -8.286  48.424  21.557  1.00  0.00           H  
ATOM   3956 2HD  ARG A 260      -6.705  48.771  20.826  1.00  0.00           H  
ATOM   3957  HE  ARG A 260      -7.572  48.348  18.726  1.00  0.00           H  
ATOM   3958 1HH1 ARG A 260      -9.863  47.201  21.175  1.00  0.00           H  
ATOM   3959 2HH1 ARG A 260     -11.141  46.917  20.016  1.00  0.00           H  
ATOM   3960 1HH2 ARG A 260      -9.243  47.949  17.248  1.00  0.00           H  
ATOM   3961 2HH2 ARG A 260     -10.792  47.342  17.798  1.00  0.00           H  
ATOM   3962  N   LEU A 261      -6.422  43.546  19.266  1.00  0.00           N  
ATOM   3963  CA  LEU A 261      -7.395  42.570  18.798  1.00  0.00           C  
ATOM   3964  C   LEU A 261      -7.086  41.183  19.347  1.00  0.00           C  
ATOM   3965  O   LEU A 261      -7.997  40.434  19.709  1.00  0.00           O  
ATOM   3966  CB  LEU A 261      -7.399  42.537  17.265  1.00  0.00           C  
ATOM   3967  CG  LEU A 261      -7.937  43.806  16.553  1.00  0.00           C  
ATOM   3968  CD1 LEU A 261      -7.651  43.700  15.050  1.00  0.00           C  
ATOM   3969  CD2 LEU A 261      -9.433  43.949  16.805  1.00  0.00           C  
ATOM   3970  H   LEU A 261      -5.835  44.021  18.586  1.00  0.00           H  
ATOM   3971  HA  LEU A 261      -8.378  42.863  19.156  1.00  0.00           H  
ATOM   3972 1HB  LEU A 261      -6.373  42.397  16.930  1.00  0.00           H  
ATOM   3973 2HB  LEU A 261      -7.985  41.683  16.931  1.00  0.00           H  
ATOM   3974  HG  LEU A 261      -7.428  44.686  16.941  1.00  0.00           H  
ATOM   3975 1HD1 LEU A 261      -8.019  44.595  14.544  1.00  0.00           H  
ATOM   3976 2HD1 LEU A 261      -6.576  43.611  14.890  1.00  0.00           H  
ATOM   3977 3HD1 LEU A 261      -8.151  42.822  14.648  1.00  0.00           H  
ATOM   3978 1HD2 LEU A 261      -9.795  44.849  16.302  1.00  0.00           H  
ATOM   3979 2HD2 LEU A 261      -9.956  43.077  16.410  1.00  0.00           H  
ATOM   3980 3HD2 LEU A 261      -9.629  44.036  17.871  1.00  0.00           H  
ATOM   3981  N   ALA A 262      -5.801  40.848  19.431  1.00  0.00           N  
ATOM   3982  CA  ALA A 262      -5.381  39.570  19.986  1.00  0.00           C  
ATOM   3983  C   ALA A 262      -5.813  39.451  21.444  1.00  0.00           C  
ATOM   3984  O   ALA A 262      -6.270  38.396  21.884  1.00  0.00           O  
ATOM   3985  CB  ALA A 262      -3.873  39.423  19.891  1.00  0.00           C  
ATOM   3986  H   ALA A 262      -5.097  41.494  19.082  1.00  0.00           H  
ATOM   3987  HA  ALA A 262      -5.864  38.773  19.417  1.00  0.00           H  
ATOM   3988 1HB  ALA A 262      -3.567  38.459  20.296  1.00  0.00           H  
ATOM   3989 2HB  ALA A 262      -3.559  39.501  18.860  1.00  0.00           H  
ATOM   3990 3HB  ALA A 262      -3.417  40.221  20.461  1.00  0.00           H  
ATOM   3991  N   MET A 263      -5.690  40.544  22.196  1.00  0.00           N  
ATOM   3992  CA  MET A 263      -6.077  40.512  23.596  1.00  0.00           C  
ATOM   3993  C   MET A 263      -7.578  40.335  23.738  1.00  0.00           C  
ATOM   3994  O   MET A 263      -8.038  39.591  24.604  1.00  0.00           O  
ATOM   3995  CB  MET A 263      -5.633  41.774  24.322  1.00  0.00           C  
ATOM   3996  CG  MET A 263      -5.843  41.703  25.831  1.00  0.00           C  
ATOM   3997  SD  MET A 263      -4.810  40.445  26.611  1.00  0.00           S  
ATOM   3998  CE  MET A 263      -5.823  39.987  28.007  1.00  0.00           C  
ATOM   3999  H   MET A 263      -5.295  41.390  21.794  1.00  0.00           H  
ATOM   4000  HA  MET A 263      -5.599  39.656  24.065  1.00  0.00           H  
ATOM   4001 1HB  MET A 263      -4.578  41.956  24.128  1.00  0.00           H  
ATOM   4002 2HB  MET A 263      -6.188  42.632  23.936  1.00  0.00           H  
ATOM   4003 1HG  MET A 263      -5.619  42.666  26.280  1.00  0.00           H  
ATOM   4004 2HG  MET A 263      -6.886  41.470  26.043  1.00  0.00           H  
ATOM   4005 1HE  MET A 263      -5.311  39.221  28.592  1.00  0.00           H  
ATOM   4006 2HE  MET A 263      -5.995  40.864  28.622  1.00  0.00           H  
ATOM   4007 3HE  MET A 263      -6.778  39.598  27.657  1.00  0.00           H  
ATOM   4008  N   GLU A 264      -8.347  40.999  22.876  1.00  0.00           N  
ATOM   4009  CA  GLU A 264      -9.793  40.857  22.929  1.00  0.00           C  
ATOM   4010  C   GLU A 264     -10.196  39.422  22.627  1.00  0.00           C  
ATOM   4011  O   GLU A 264     -11.120  38.890  23.248  1.00  0.00           O  
ATOM   4012  CB  GLU A 264     -10.482  41.817  21.957  1.00  0.00           C  
ATOM   4013  CG  GLU A 264     -10.426  43.283  22.373  1.00  0.00           C  
ATOM   4014  CD  GLU A 264     -11.161  44.185  21.424  1.00  0.00           C  
ATOM   4015  OE1 GLU A 264     -11.574  43.714  20.394  1.00  0.00           O  
ATOM   4016  OE2 GLU A 264     -11.312  45.347  21.729  1.00  0.00           O  
ATOM   4017  H   GLU A 264      -7.920  41.621  22.198  1.00  0.00           H  
ATOM   4018  HA  GLU A 264     -10.126  41.099  23.936  1.00  0.00           H  
ATOM   4019 1HB  GLU A 264     -10.016  41.734  20.973  1.00  0.00           H  
ATOM   4020 2HB  GLU A 264     -11.529  41.533  21.847  1.00  0.00           H  
ATOM   4021 1HG  GLU A 264     -10.859  43.385  23.371  1.00  0.00           H  
ATOM   4022 2HG  GLU A 264      -9.384  43.593  22.426  1.00  0.00           H  
ATOM   4023  N   ALA A 265      -9.496  38.780  21.693  1.00  0.00           N  
ATOM   4024  CA  ALA A 265      -9.772  37.388  21.367  1.00  0.00           C  
ATOM   4025  C   ALA A 265      -9.566  36.502  22.595  1.00  0.00           C  
ATOM   4026  O   ALA A 265     -10.372  35.612  22.864  1.00  0.00           O  
ATOM   4027  CB  ALA A 265      -8.879  36.929  20.224  1.00  0.00           C  
ATOM   4028  H   ALA A 265      -8.767  39.280  21.189  1.00  0.00           H  
ATOM   4029  HA  ALA A 265     -10.818  37.306  21.064  1.00  0.00           H  
ATOM   4030 1HB  ALA A 265      -9.103  35.890  19.975  1.00  0.00           H  
ATOM   4031 2HB  ALA A 265      -9.050  37.559  19.354  1.00  0.00           H  
ATOM   4032 3HB  ALA A 265      -7.838  37.011  20.524  1.00  0.00           H  
ATOM   4033  N   ALA A 266      -8.504  36.773  23.360  1.00  0.00           N  
ATOM   4034  CA  ALA A 266      -8.230  36.020  24.584  1.00  0.00           C  
ATOM   4035  C   ALA A 266      -9.316  36.245  25.634  1.00  0.00           C  
ATOM   4036  O   ALA A 266      -9.701  35.316  26.347  1.00  0.00           O  
ATOM   4037  CB  ALA A 266      -6.879  36.417  25.152  1.00  0.00           C  
ATOM   4038  H   ALA A 266      -7.863  37.506  23.069  1.00  0.00           H  
ATOM   4039  HA  ALA A 266      -8.214  34.956  24.331  1.00  0.00           H  
ATOM   4040 1HB  ALA A 266      -6.673  35.829  26.044  1.00  0.00           H  
ATOM   4041 2HB  ALA A 266      -6.116  36.233  24.407  1.00  0.00           H  
ATOM   4042 3HB  ALA A 266      -6.893  37.475  25.407  1.00  0.00           H  
ATOM   4043  N   VAL A 267      -9.819  37.476  25.721  1.00  0.00           N  
ATOM   4044  CA  VAL A 267     -10.871  37.788  26.683  1.00  0.00           C  
ATOM   4045  C   VAL A 267     -12.152  37.047  26.331  1.00  0.00           C  
ATOM   4046  O   VAL A 267     -12.812  36.486  27.210  1.00  0.00           O  
ATOM   4047  CB  VAL A 267     -11.155  39.305  26.744  1.00  0.00           C  
ATOM   4048  CG1 VAL A 267     -12.399  39.572  27.601  1.00  0.00           C  
ATOM   4049  CG2 VAL A 267      -9.956  40.029  27.341  1.00  0.00           C  
ATOM   4050  H   VAL A 267      -9.447  38.206  25.120  1.00  0.00           H  
ATOM   4051  HA  VAL A 267     -10.541  37.462  27.671  1.00  0.00           H  
ATOM   4052  HB  VAL A 267     -11.349  39.676  25.736  1.00  0.00           H  
ATOM   4053 1HG1 VAL A 267     -12.596  40.645  27.634  1.00  0.00           H  
ATOM   4054 2HG1 VAL A 267     -13.258  39.064  27.172  1.00  0.00           H  
ATOM   4055 3HG1 VAL A 267     -12.228  39.203  28.615  1.00  0.00           H  
ATOM   4056 1HG2 VAL A 267     -10.170  41.093  27.376  1.00  0.00           H  
ATOM   4057 2HG2 VAL A 267      -9.772  39.663  28.347  1.00  0.00           H  
ATOM   4058 3HG2 VAL A 267      -9.077  39.854  26.730  1.00  0.00           H  
ATOM   4059  N   GLU A 268     -12.497  37.037  25.043  1.00  0.00           N  
ATOM   4060  CA  GLU A 268     -13.692  36.337  24.599  1.00  0.00           C  
ATOM   4061  C   GLU A 268     -13.539  34.843  24.822  1.00  0.00           C  
ATOM   4062  O   GLU A 268     -14.491  34.169  25.213  1.00  0.00           O  
ATOM   4063  CB  GLU A 268     -13.971  36.609  23.117  1.00  0.00           C  
ATOM   4064  CG  GLU A 268     -14.432  38.034  22.798  1.00  0.00           C  
ATOM   4065  CD  GLU A 268     -15.771  38.374  23.401  1.00  0.00           C  
ATOM   4066  OE1 GLU A 268     -16.650  37.549  23.339  1.00  0.00           O  
ATOM   4067  OE2 GLU A 268     -15.915  39.458  23.928  1.00  0.00           O  
ATOM   4068  H   GLU A 268     -11.928  37.535  24.368  1.00  0.00           H  
ATOM   4069  HA  GLU A 268     -14.541  36.682  25.186  1.00  0.00           H  
ATOM   4070 1HB  GLU A 268     -13.069  36.414  22.537  1.00  0.00           H  
ATOM   4071 2HB  GLU A 268     -14.741  35.923  22.763  1.00  0.00           H  
ATOM   4072 1HG  GLU A 268     -13.693  38.737  23.177  1.00  0.00           H  
ATOM   4073 2HG  GLU A 268     -14.485  38.151  21.716  1.00  0.00           H  
ATOM   4074  N   ALA A 269     -12.334  34.327  24.604  1.00  0.00           N  
ATOM   4075  CA  ALA A 269     -12.067  32.913  24.811  1.00  0.00           C  
ATOM   4076  C   ALA A 269     -12.331  32.512  26.248  1.00  0.00           C  
ATOM   4077  O   ALA A 269     -12.937  31.473  26.517  1.00  0.00           O  
ATOM   4078  CB  ALA A 269     -10.629  32.612  24.485  1.00  0.00           C  
ATOM   4079  H   ALA A 269     -11.589  34.926  24.260  1.00  0.00           H  
ATOM   4080  HA  ALA A 269     -12.725  32.341  24.155  1.00  0.00           H  
ATOM   4081 1HB  ALA A 269     -10.442  31.549  24.616  1.00  0.00           H  
ATOM   4082 2HB  ALA A 269     -10.435  32.901  23.474  1.00  0.00           H  
ATOM   4083 3HB  ALA A 269      -9.987  33.184  25.149  1.00  0.00           H  
ATOM   4084  N   ASN A 270     -11.889  33.361  27.172  1.00  0.00           N  
ATOM   4085  CA  ASN A 270     -12.082  33.138  28.593  1.00  0.00           C  
ATOM   4086  C   ASN A 270     -13.580  33.085  28.892  1.00  0.00           C  
ATOM   4087  O   ASN A 270     -14.059  32.154  29.537  1.00  0.00           O  
ATOM   4088  CB  ASN A 270     -11.366  34.227  29.383  1.00  0.00           C  
ATOM   4089  CG  ASN A 270     -11.169  33.927  30.862  1.00  0.00           C  
ATOM   4090  OD1 ASN A 270     -11.913  33.161  31.480  1.00  0.00           O  
ATOM   4091  ND2 ASN A 270     -10.160  34.545  31.440  1.00  0.00           N  
ATOM   4092  H   ASN A 270     -11.377  34.185  26.873  1.00  0.00           H  
ATOM   4093  HA  ASN A 270     -11.658  32.170  28.862  1.00  0.00           H  
ATOM   4094 1HB  ASN A 270     -10.390  34.410  28.933  1.00  0.00           H  
ATOM   4095 2HB  ASN A 270     -11.934  35.156  29.302  1.00  0.00           H  
ATOM   4096 1HD2 ASN A 270      -9.986  34.421  32.426  1.00  0.00           H  
ATOM   4097 2HD2 ASN A 270      -9.565  35.145  30.900  1.00  0.00           H  
ATOM   4098  N   LYS A 271     -14.327  34.079  28.400  1.00  0.00           N  
ATOM   4099  CA  LYS A 271     -15.767  34.127  28.637  1.00  0.00           C  
ATOM   4100  C   LYS A 271     -16.477  32.896  28.079  1.00  0.00           C  
ATOM   4101  O   LYS A 271     -17.360  32.337  28.733  1.00  0.00           O  
ATOM   4102  CB  LYS A 271     -16.378  35.386  28.021  1.00  0.00           C  
ATOM   4103  CG  LYS A 271     -16.003  36.672  28.734  1.00  0.00           C  
ATOM   4104  CD  LYS A 271     -16.874  37.841  28.284  1.00  0.00           C  
ATOM   4105  CE  LYS A 271     -16.536  38.277  26.864  1.00  0.00           C  
ATOM   4106  NZ  LYS A 271     -17.226  39.544  26.489  1.00  0.00           N  
ATOM   4107  H   LYS A 271     -13.881  34.823  27.873  1.00  0.00           H  
ATOM   4108  HA  LYS A 271     -15.937  34.150  29.713  1.00  0.00           H  
ATOM   4109 1HB  LYS A 271     -16.059  35.472  26.982  1.00  0.00           H  
ATOM   4110 2HB  LYS A 271     -17.466  35.305  28.022  1.00  0.00           H  
ATOM   4111 1HG  LYS A 271     -16.108  36.539  29.813  1.00  0.00           H  
ATOM   4112 2HG  LYS A 271     -14.966  36.909  28.517  1.00  0.00           H  
ATOM   4113 1HD  LYS A 271     -17.924  37.553  28.325  1.00  0.00           H  
ATOM   4114 2HD  LYS A 271     -16.719  38.685  28.957  1.00  0.00           H  
ATOM   4115 1HE  LYS A 271     -15.461  38.422  26.781  1.00  0.00           H  
ATOM   4116 2HE  LYS A 271     -16.838  37.496  26.166  1.00  0.00           H  
ATOM   4117 1HZ  LYS A 271     -16.963  39.790  25.532  1.00  0.00           H  
ATOM   4118 2HZ  LYS A 271     -18.225  39.417  26.547  1.00  0.00           H  
ATOM   4119 3HZ  LYS A 271     -16.944  40.282  27.117  1.00  0.00           H  
ATOM   4120  N   ILE A 272     -16.078  32.463  26.883  1.00  0.00           N  
ATOM   4121  CA  ILE A 272     -16.677  31.291  26.256  1.00  0.00           C  
ATOM   4122  C   ILE A 272     -16.390  30.049  27.081  1.00  0.00           C  
ATOM   4123  O   ILE A 272     -17.278  29.234  27.334  1.00  0.00           O  
ATOM   4124  CB  ILE A 272     -16.148  31.104  24.814  1.00  0.00           C  
ATOM   4125  CG1 ILE A 272     -16.679  32.247  23.909  1.00  0.00           C  
ATOM   4126  CG2 ILE A 272     -16.566  29.732  24.269  1.00  0.00           C  
ATOM   4127  CD1 ILE A 272     -15.960  32.369  22.576  1.00  0.00           C  
ATOM   4128  H   ILE A 272     -15.355  32.974  26.391  1.00  0.00           H  
ATOM   4129  HA  ILE A 272     -17.757  31.430  26.213  1.00  0.00           H  
ATOM   4130  HB  ILE A 272     -15.065  31.171  24.816  1.00  0.00           H  
ATOM   4131 1HG1 ILE A 272     -17.737  32.078  23.711  1.00  0.00           H  
ATOM   4132 2HG1 ILE A 272     -16.576  33.192  24.439  1.00  0.00           H  
ATOM   4133 1HG2 ILE A 272     -16.187  29.604  23.258  1.00  0.00           H  
ATOM   4134 2HG2 ILE A 272     -16.162  28.943  24.899  1.00  0.00           H  
ATOM   4135 3HG2 ILE A 272     -17.649  29.669  24.260  1.00  0.00           H  
ATOM   4136 1HD1 ILE A 272     -16.390  33.193  22.006  1.00  0.00           H  
ATOM   4137 2HD1 ILE A 272     -14.901  32.564  22.753  1.00  0.00           H  
ATOM   4138 3HD1 ILE A 272     -16.070  31.448  22.008  1.00  0.00           H  
ATOM   4139  N   ALA A 273     -15.146  29.904  27.503  1.00  0.00           N  
ATOM   4140  CA  ALA A 273     -14.762  28.772  28.318  1.00  0.00           C  
ATOM   4141  C   ALA A 273     -15.493  28.788  29.660  1.00  0.00           C  
ATOM   4142  O   ALA A 273     -15.913  27.742  30.154  1.00  0.00           O  
ATOM   4143  CB  ALA A 273     -13.272  28.792  28.524  1.00  0.00           C  
ATOM   4144  H   ALA A 273     -14.445  30.593  27.248  1.00  0.00           H  
ATOM   4145  HA  ALA A 273     -15.044  27.860  27.790  1.00  0.00           H  
ATOM   4146 1HB  ALA A 273     -12.986  27.932  29.108  1.00  0.00           H  
ATOM   4147 2HB  ALA A 273     -12.773  28.766  27.569  1.00  0.00           H  
ATOM   4148 3HB  ALA A 273     -13.000  29.705  29.040  1.00  0.00           H  
ATOM   4149  N   LEU A 274     -15.670  29.971  30.243  1.00  0.00           N  
ATOM   4150  CA  LEU A 274     -16.389  30.071  31.503  1.00  0.00           C  
ATOM   4151  C   LEU A 274     -17.850  29.688  31.319  1.00  0.00           C  
ATOM   4152  O   LEU A 274     -18.439  29.054  32.195  1.00  0.00           O  
ATOM   4153  CB  LEU A 274     -16.274  31.483  32.093  1.00  0.00           C  
ATOM   4154  CG  LEU A 274     -14.887  31.886  32.642  1.00  0.00           C  
ATOM   4155  CD1 LEU A 274     -14.903  33.386  32.961  1.00  0.00           C  
ATOM   4156  CD2 LEU A 274     -14.557  31.054  33.893  1.00  0.00           C  
ATOM   4157  H   LEU A 274     -15.285  30.807  29.815  1.00  0.00           H  
ATOM   4158  HA  LEU A 274     -15.948  29.366  32.202  1.00  0.00           H  
ATOM   4159 1HB  LEU A 274     -16.529  32.197  31.314  1.00  0.00           H  
ATOM   4160 2HB  LEU A 274     -16.996  31.588  32.902  1.00  0.00           H  
ATOM   4161  HG  LEU A 274     -14.128  31.706  31.891  1.00  0.00           H  
ATOM   4162 1HD1 LEU A 274     -13.936  33.699  33.332  1.00  0.00           H  
ATOM   4163 2HD1 LEU A 274     -15.128  33.939  32.053  1.00  0.00           H  
ATOM   4164 3HD1 LEU A 274     -15.662  33.593  33.711  1.00  0.00           H  
ATOM   4165 1HD2 LEU A 274     -13.583  31.335  34.277  1.00  0.00           H  
ATOM   4166 2HD2 LEU A 274     -15.306  31.224  34.657  1.00  0.00           H  
ATOM   4167 3HD2 LEU A 274     -14.539  30.006  33.640  1.00  0.00           H  
ATOM   4168  N   GLU A 275     -18.430  30.042  30.169  1.00  0.00           N  
ATOM   4169  CA  GLU A 275     -19.799  29.627  29.885  1.00  0.00           C  
ATOM   4170  C   GLU A 275     -19.881  28.109  29.882  1.00  0.00           C  
ATOM   4171  O   GLU A 275     -20.825  27.533  30.428  1.00  0.00           O  
ATOM   4172  CB  GLU A 275     -20.292  30.164  28.533  1.00  0.00           C  
ATOM   4173  CG  GLU A 275     -21.718  29.717  28.179  1.00  0.00           C  
ATOM   4174  CD  GLU A 275     -22.218  30.271  26.876  1.00  0.00           C  
ATOM   4175  OE1 GLU A 275     -21.700  31.265  26.430  1.00  0.00           O  
ATOM   4176  OE2 GLU A 275     -23.121  29.684  26.319  1.00  0.00           O  
ATOM   4177  H   GLU A 275     -17.920  30.604  29.498  1.00  0.00           H  
ATOM   4178  HA  GLU A 275     -20.449  30.009  30.669  1.00  0.00           H  
ATOM   4179 1HB  GLU A 275     -20.265  31.254  28.541  1.00  0.00           H  
ATOM   4180 2HB  GLU A 275     -19.632  29.824  27.738  1.00  0.00           H  
ATOM   4181 1HG  GLU A 275     -21.737  28.627  28.118  1.00  0.00           H  
ATOM   4182 2HG  GLU A 275     -22.395  30.014  28.979  1.00  0.00           H  
ATOM   4183  N   ALA A 276     -18.888  27.461  29.281  1.00  0.00           N  
ATOM   4184  CA  ALA A 276     -18.843  26.009  29.242  1.00  0.00           C  
ATOM   4185  C   ALA A 276     -18.803  25.424  30.656  1.00  0.00           C  
ATOM   4186  O   ALA A 276     -19.488  24.452  30.949  1.00  0.00           O  
ATOM   4187  CB  ALA A 276     -17.640  25.526  28.446  1.00  0.00           C  
ATOM   4188  H   ALA A 276     -18.153  28.000  28.823  1.00  0.00           H  
ATOM   4189  HA  ALA A 276     -19.759  25.655  28.759  1.00  0.00           H  
ATOM   4190 1HB  ALA A 276     -17.640  24.440  28.409  1.00  0.00           H  
ATOM   4191 2HB  ALA A 276     -17.684  25.927  27.437  1.00  0.00           H  
ATOM   4192 3HB  ALA A 276     -16.732  25.869  28.929  1.00  0.00           H  
ATOM   4193  N   LEU A 277     -18.012  26.052  31.534  1.00  0.00           N  
ATOM   4194  CA  LEU A 277     -17.923  25.589  32.917  1.00  0.00           C  
ATOM   4195  C   LEU A 277     -19.213  25.844  33.677  1.00  0.00           C  
ATOM   4196  O   LEU A 277     -19.631  25.012  34.488  1.00  0.00           O  
ATOM   4197  CB  LEU A 277     -16.772  26.290  33.651  1.00  0.00           C  
ATOM   4198  CG  LEU A 277     -15.356  25.935  33.198  1.00  0.00           C  
ATOM   4199  CD1 LEU A 277     -14.365  26.833  33.943  1.00  0.00           C  
ATOM   4200  CD2 LEU A 277     -15.073  24.437  33.459  1.00  0.00           C  
ATOM   4201  H   LEU A 277     -17.452  26.835  31.223  1.00  0.00           H  
ATOM   4202  HA  LEU A 277     -17.747  24.520  32.912  1.00  0.00           H  
ATOM   4203 1HB  LEU A 277     -16.894  27.364  33.518  1.00  0.00           H  
ATOM   4204 2HB  LEU A 277     -16.851  26.069  34.715  1.00  0.00           H  
ATOM   4205  HG  LEU A 277     -15.258  26.137  32.139  1.00  0.00           H  
ATOM   4206 1HD1 LEU A 277     -13.354  26.620  33.618  1.00  0.00           H  
ATOM   4207 2HD1 LEU A 277     -14.592  27.866  33.727  1.00  0.00           H  
ATOM   4208 3HD1 LEU A 277     -14.448  26.660  35.017  1.00  0.00           H  
ATOM   4209 1HD2 LEU A 277     -14.063  24.193  33.132  1.00  0.00           H  
ATOM   4210 2HD2 LEU A 277     -15.168  24.228  34.519  1.00  0.00           H  
ATOM   4211 3HD2 LEU A 277     -15.777  23.822  32.906  1.00  0.00           H  
ATOM   4212  N   ASP A 278     -19.861  26.975  33.422  1.00  0.00           N  
ATOM   4213  CA  ASP A 278     -21.106  27.280  34.111  1.00  0.00           C  
ATOM   4214  C   ASP A 278     -22.153  26.238  33.748  1.00  0.00           C  
ATOM   4215  O   ASP A 278     -22.903  25.769  34.608  1.00  0.00           O  
ATOM   4216  CB  ASP A 278     -21.604  28.684  33.749  1.00  0.00           C  
ATOM   4217  CG  ASP A 278     -22.781  29.147  34.609  1.00  0.00           C  
ATOM   4218  OD1 ASP A 278     -22.589  29.353  35.785  1.00  0.00           O  
ATOM   4219  OD2 ASP A 278     -23.864  29.286  34.085  1.00  0.00           O  
ATOM   4220  H   ASP A 278     -19.471  27.642  32.764  1.00  0.00           H  
ATOM   4221  HA  ASP A 278     -20.931  27.236  35.186  1.00  0.00           H  
ATOM   4222 1HB  ASP A 278     -20.787  29.400  33.855  1.00  0.00           H  
ATOM   4223 2HB  ASP A 278     -21.914  28.699  32.703  1.00  0.00           H  
ATOM   4224  N   ARG A 279     -22.180  25.856  32.471  1.00  0.00           N  
ATOM   4225  CA  ARG A 279     -23.097  24.830  32.005  1.00  0.00           C  
ATOM   4226  C   ARG A 279     -22.758  23.480  32.638  1.00  0.00           C  
ATOM   4227  O   ARG A 279     -23.648  22.747  33.075  1.00  0.00           O  
ATOM   4228  CB  ARG A 279     -23.037  24.719  30.484  1.00  0.00           C  
ATOM   4229  CG  ARG A 279     -23.667  25.891  29.715  1.00  0.00           C  
ATOM   4230  CD  ARG A 279     -23.487  25.754  28.232  1.00  0.00           C  
ATOM   4231  NE  ARG A 279     -24.070  26.878  27.505  1.00  0.00           N  
ATOM   4232  CZ  ARG A 279     -25.365  26.984  27.148  1.00  0.00           C  
ATOM   4233  NH1 ARG A 279     -26.225  26.026  27.439  1.00  0.00           N  
ATOM   4234  NH2 ARG A 279     -25.763  28.063  26.501  1.00  0.00           N  
ATOM   4235  H   ARG A 279     -21.557  26.305  31.807  1.00  0.00           H  
ATOM   4236  HA  ARG A 279     -24.111  25.110  32.298  1.00  0.00           H  
ATOM   4237 1HB  ARG A 279     -21.996  24.646  30.167  1.00  0.00           H  
ATOM   4238 2HB  ARG A 279     -23.540  23.807  30.163  1.00  0.00           H  
ATOM   4239 1HG  ARG A 279     -24.736  25.928  29.928  1.00  0.00           H  
ATOM   4240 2HG  ARG A 279     -23.205  26.826  30.029  1.00  0.00           H  
ATOM   4241 1HD  ARG A 279     -22.418  25.721  28.006  1.00  0.00           H  
ATOM   4242 2HD  ARG A 279     -23.956  24.835  27.885  1.00  0.00           H  
ATOM   4243  HE  ARG A 279     -23.460  27.655  27.249  1.00  0.00           H  
ATOM   4244 1HH1 ARG A 279     -25.918  25.201  27.932  1.00  0.00           H  
ATOM   4245 2HH1 ARG A 279     -27.193  26.116  27.165  1.00  0.00           H  
ATOM   4246 1HH2 ARG A 279     -25.086  28.793  26.286  1.00  0.00           H  
ATOM   4247 2HH2 ARG A 279     -26.726  28.166  26.224  1.00  0.00           H  
ATOM   4248  N   ALA A 280     -21.464  23.169  32.709  1.00  0.00           N  
ATOM   4249  CA  ALA A 280     -21.007  21.903  33.262  1.00  0.00           C  
ATOM   4250  C   ALA A 280     -21.379  21.745  34.734  1.00  0.00           C  
ATOM   4251  O   ALA A 280     -21.786  20.666  35.161  1.00  0.00           O  
ATOM   4252  CB  ALA A 280     -19.500  21.784  33.101  1.00  0.00           C  
ATOM   4253  H   ALA A 280     -20.778  23.812  32.327  1.00  0.00           H  
ATOM   4254  HA  ALA A 280     -21.495  21.106  32.709  1.00  0.00           H  
ATOM   4255 1HB  ALA A 280     -19.162  20.821  33.480  1.00  0.00           H  
ATOM   4256 2HB  ALA A 280     -19.243  21.870  32.046  1.00  0.00           H  
ATOM   4257 3HB  ALA A 280     -19.016  22.587  33.659  1.00  0.00           H  
ATOM   4258  N   VAL A 281     -21.246  22.821  35.508  1.00  0.00           N  
ATOM   4259  CA  VAL A 281     -21.580  22.758  36.925  1.00  0.00           C  
ATOM   4260  C   VAL A 281     -23.089  22.640  37.117  1.00  0.00           C  
ATOM   4261  O   VAL A 281     -23.552  21.831  37.926  1.00  0.00           O  
ATOM   4262  CB  VAL A 281     -21.011  23.978  37.686  1.00  0.00           C  
ATOM   4263  CG1 VAL A 281     -21.497  23.976  39.132  1.00  0.00           C  
ATOM   4264  CG2 VAL A 281     -19.488  23.910  37.659  1.00  0.00           C  
ATOM   4265  H   VAL A 281     -20.885  23.681  35.109  1.00  0.00           H  
ATOM   4266  HA  VAL A 281     -21.114  21.870  37.349  1.00  0.00           H  
ATOM   4267  HB  VAL A 281     -21.358  24.901  37.210  1.00  0.00           H  
ATOM   4268 1HG1 VAL A 281     -21.083  24.839  39.650  1.00  0.00           H  
ATOM   4269 2HG1 VAL A 281     -22.583  24.026  39.166  1.00  0.00           H  
ATOM   4270 3HG1 VAL A 281     -21.160  23.060  39.618  1.00  0.00           H  
ATOM   4271 1HG2 VAL A 281     -19.075  24.766  38.193  1.00  0.00           H  
ATOM   4272 2HG2 VAL A 281     -19.159  22.984  38.140  1.00  0.00           H  
ATOM   4273 3HG2 VAL A 281     -19.132  23.921  36.631  1.00  0.00           H  
ATOM   4274  N   LYS A 282     -23.868  23.411  36.361  1.00  0.00           N  
ATOM   4275  CA  LYS A 282     -25.323  23.318  36.454  1.00  0.00           C  
ATOM   4276  C   LYS A 282     -25.810  21.907  36.115  1.00  0.00           C  
ATOM   4277  O   LYS A 282     -26.808  21.438  36.658  1.00  0.00           O  
ATOM   4278  CB  LYS A 282     -25.996  24.349  35.544  1.00  0.00           C  
ATOM   4279  CG  LYS A 282     -25.916  25.783  36.061  1.00  0.00           C  
ATOM   4280  CD  LYS A 282     -26.677  26.755  35.157  1.00  0.00           C  
ATOM   4281  CE  LYS A 282     -26.935  28.087  35.861  1.00  0.00           C  
ATOM   4282  NZ  LYS A 282     -25.683  28.856  36.084  1.00  0.00           N  
ATOM   4283  H   LYS A 282     -23.453  24.077  35.713  1.00  0.00           H  
ATOM   4284  HA  LYS A 282     -25.618  23.528  37.482  1.00  0.00           H  
ATOM   4285 1HB  LYS A 282     -25.529  24.319  34.561  1.00  0.00           H  
ATOM   4286 2HB  LYS A 282     -27.049  24.091  35.416  1.00  0.00           H  
ATOM   4287 1HG  LYS A 282     -26.326  25.836  37.069  1.00  0.00           H  
ATOM   4288 2HG  LYS A 282     -24.870  26.085  36.100  1.00  0.00           H  
ATOM   4289 1HD  LYS A 282     -26.094  26.947  34.251  1.00  0.00           H  
ATOM   4290 2HD  LYS A 282     -27.632  26.322  34.868  1.00  0.00           H  
ATOM   4291 1HE  LYS A 282     -27.615  28.690  35.258  1.00  0.00           H  
ATOM   4292 2HE  LYS A 282     -27.401  27.890  36.825  1.00  0.00           H  
ATOM   4293 1HZ  LYS A 282     -25.892  29.722  36.557  1.00  0.00           H  
ATOM   4294 2HZ  LYS A 282     -25.048  28.311  36.649  1.00  0.00           H  
ATOM   4295 3HZ  LYS A 282     -25.237  29.064  35.196  1.00  0.00           H  
ATOM   4296  N   ALA A 283     -25.089  21.229  35.223  1.00  0.00           N  
ATOM   4297  CA  ALA A 283     -25.452  19.887  34.784  1.00  0.00           C  
ATOM   4298  C   ALA A 283     -25.035  18.805  35.779  1.00  0.00           C  
ATOM   4299  O   ALA A 283     -25.300  17.624  35.552  1.00  0.00           O  
ATOM   4300  CB  ALA A 283     -24.815  19.597  33.441  1.00  0.00           C  
ATOM   4301  H   ALA A 283     -24.290  21.678  34.790  1.00  0.00           H  
ATOM   4302  HA  ALA A 283     -26.538  19.851  34.679  1.00  0.00           H  
ATOM   4303 1HB  ALA A 283     -25.125  18.606  33.102  1.00  0.00           H  
ATOM   4304 2HB  ALA A 283     -25.133  20.354  32.729  1.00  0.00           H  
ATOM   4305 3HB  ALA A 283     -23.733  19.624  33.542  1.00  0.00           H  
ATOM   4306  N   GLY A 284     -24.375  19.201  36.870  1.00  0.00           N  
ATOM   4307  CA  GLY A 284     -23.903  18.244  37.866  1.00  0.00           C  
ATOM   4308  C   GLY A 284     -22.381  18.101  37.903  1.00  0.00           C  
ATOM   4309  O   GLY A 284     -21.849  17.172  38.512  1.00  0.00           O  
ATOM   4310  H   GLY A 284     -24.194  20.184  37.023  1.00  0.00           H  
ATOM   4311 1HA  GLY A 284     -24.254  18.561  38.845  1.00  0.00           H  
ATOM   4312 2HA  GLY A 284     -24.355  17.273  37.683  1.00  0.00           H  
ATOM   4313  N   GLY A 285     -21.666  19.013  37.254  1.00  0.00           N  
ATOM   4314  CA  GLY A 285     -20.213  18.964  37.272  1.00  0.00           C  
ATOM   4315  C   GLY A 285     -19.668  19.364  38.638  1.00  0.00           C  
ATOM   4316  O   GLY A 285     -20.386  19.923  39.471  1.00  0.00           O  
ATOM   4317  H   GLY A 285     -22.114  19.759  36.741  1.00  0.00           H  
ATOM   4318 1HA  GLY A 285     -19.879  17.957  37.036  1.00  0.00           H  
ATOM   4319 2HA  GLY A 285     -19.804  19.619  36.504  1.00  0.00           H  
ATOM   4320  N   ASP A 286     -18.394  19.069  38.872  1.00  0.00           N  
ATOM   4321  CA  ASP A 286     -17.764  19.327  40.158  1.00  0.00           C  
ATOM   4322  C   ASP A 286     -17.355  20.789  40.327  1.00  0.00           C  
ATOM   4323  O   ASP A 286     -16.881  21.422  39.379  1.00  0.00           O  
ATOM   4324  CB  ASP A 286     -16.546  18.424  40.335  1.00  0.00           C  
ATOM   4325  CG  ASP A 286     -16.171  18.219  41.793  1.00  0.00           C  
ATOM   4326  OD1 ASP A 286     -15.990  19.199  42.494  1.00  0.00           O  
ATOM   4327  OD2 ASP A 286     -16.064  17.076  42.200  1.00  0.00           O  
ATOM   4328  H   ASP A 286     -17.856  18.626  38.140  1.00  0.00           H  
ATOM   4329  HA  ASP A 286     -18.483  19.087  40.945  1.00  0.00           H  
ATOM   4330 1HB  ASP A 286     -16.745  17.447  39.877  1.00  0.00           H  
ATOM   4331 2HB  ASP A 286     -15.698  18.857  39.810  1.00  0.00           H  
ATOM   4332  N   ILE A 287     -17.541  21.306  41.539  1.00  0.00           N  
ATOM   4333  CA  ILE A 287     -17.169  22.677  41.873  1.00  0.00           C  
ATOM   4334  C   ILE A 287     -15.663  22.839  41.880  1.00  0.00           C  
ATOM   4335  O   ILE A 287     -15.146  23.868  41.445  1.00  0.00           O  
ATOM   4336  CB  ILE A 287     -17.736  23.114  43.244  1.00  0.00           C  
ATOM   4337  CG1 ILE A 287     -19.234  23.547  43.121  1.00  0.00           C  
ATOM   4338  CG2 ILE A 287     -16.899  24.289  43.816  1.00  0.00           C  
ATOM   4339  CD1 ILE A 287     -20.140  22.531  42.448  1.00  0.00           C  
ATOM   4340  H   ILE A 287     -17.940  20.720  42.259  1.00  0.00           H  
ATOM   4341  HA  ILE A 287     -17.575  23.342  41.109  1.00  0.00           H  
ATOM   4342  HB  ILE A 287     -17.695  22.278  43.936  1.00  0.00           H  
ATOM   4343 1HG1 ILE A 287     -19.619  23.738  44.124  1.00  0.00           H  
ATOM   4344 2HG1 ILE A 287     -19.285  24.467  42.556  1.00  0.00           H  
ATOM   4345 1HG2 ILE A 287     -17.303  24.577  44.776  1.00  0.00           H  
ATOM   4346 2HG2 ILE A 287     -15.864  23.990  43.943  1.00  0.00           H  
ATOM   4347 3HG2 ILE A 287     -16.945  25.140  43.142  1.00  0.00           H  
ATOM   4348 1HD1 ILE A 287     -21.152  22.923  42.414  1.00  0.00           H  
ATOM   4349 2HD1 ILE A 287     -19.800  22.350  41.432  1.00  0.00           H  
ATOM   4350 3HD1 ILE A 287     -20.128  21.600  43.013  1.00  0.00           H  
ATOM   4351  N   GLU A 288     -14.948  21.852  42.421  1.00  0.00           N  
ATOM   4352  CA  GLU A 288     -13.500  21.968  42.506  1.00  0.00           C  
ATOM   4353  C   GLU A 288     -12.883  21.995  41.122  1.00  0.00           C  
ATOM   4354  O   GLU A 288     -11.946  22.753  40.867  1.00  0.00           O  
ATOM   4355  CB  GLU A 288     -12.883  20.828  43.315  1.00  0.00           C  
ATOM   4356  CG  GLU A 288     -13.139  20.888  44.813  1.00  0.00           C  
ATOM   4357  CD  GLU A 288     -12.412  19.794  45.566  1.00  0.00           C  
ATOM   4358  OE1 GLU A 288     -11.964  18.869  44.931  1.00  0.00           O  
ATOM   4359  OE2 GLU A 288     -12.281  19.895  46.766  1.00  0.00           O  
ATOM   4360  H   GLU A 288     -15.416  21.011  42.751  1.00  0.00           H  
ATOM   4361  HA  GLU A 288     -13.259  22.908  43.002  1.00  0.00           H  
ATOM   4362 1HB  GLU A 288     -13.267  19.871  42.954  1.00  0.00           H  
ATOM   4363 2HB  GLU A 288     -11.804  20.819  43.166  1.00  0.00           H  
ATOM   4364 1HG  GLU A 288     -12.812  21.853  45.192  1.00  0.00           H  
ATOM   4365 2HG  GLU A 288     -14.210  20.796  44.989  1.00  0.00           H  
ATOM   4366  N   LEU A 289     -13.420  21.179  40.217  1.00  0.00           N  
ATOM   4367  CA  LEU A 289     -12.902  21.137  38.859  1.00  0.00           C  
ATOM   4368  C   LEU A 289     -13.163  22.455  38.162  1.00  0.00           C  
ATOM   4369  O   LEU A 289     -12.277  22.979  37.474  1.00  0.00           O  
ATOM   4370  CB  LEU A 289     -13.529  19.973  38.076  1.00  0.00           C  
ATOM   4371  CG  LEU A 289     -12.993  19.763  36.633  1.00  0.00           C  
ATOM   4372  CD1 LEU A 289     -12.868  18.250  36.352  1.00  0.00           C  
ATOM   4373  CD2 LEU A 289     -13.971  20.424  35.627  1.00  0.00           C  
ATOM   4374  H   LEU A 289     -14.182  20.572  40.487  1.00  0.00           H  
ATOM   4375  HA  LEU A 289     -11.828  20.977  38.907  1.00  0.00           H  
ATOM   4376 1HB  LEU A 289     -13.363  19.053  38.633  1.00  0.00           H  
ATOM   4377 2HB  LEU A 289     -14.602  20.142  38.005  1.00  0.00           H  
ATOM   4378  HG  LEU A 289     -12.005  20.213  36.535  1.00  0.00           H  
ATOM   4379 1HD1 LEU A 289     -12.490  18.092  35.346  1.00  0.00           H  
ATOM   4380 2HD1 LEU A 289     -12.175  17.804  37.069  1.00  0.00           H  
ATOM   4381 3HD1 LEU A 289     -13.832  17.775  36.449  1.00  0.00           H  
ATOM   4382 1HD2 LEU A 289     -13.617  20.280  34.610  1.00  0.00           H  
ATOM   4383 2HD2 LEU A 289     -14.958  19.966  35.724  1.00  0.00           H  
ATOM   4384 3HD2 LEU A 289     -14.051  21.490  35.824  1.00  0.00           H  
ATOM   4385  N   ALA A 290     -14.351  23.016  38.327  1.00  0.00           N  
ATOM   4386  CA  ALA A 290     -14.664  24.293  37.722  1.00  0.00           C  
ATOM   4387  C   ALA A 290     -13.733  25.388  38.243  1.00  0.00           C  
ATOM   4388  O   ALA A 290     -13.279  26.237  37.492  1.00  0.00           O  
ATOM   4389  CB  ALA A 290     -16.105  24.661  37.973  1.00  0.00           C  
ATOM   4390  H   ALA A 290     -15.064  22.542  38.888  1.00  0.00           H  
ATOM   4391  HA  ALA A 290     -14.498  24.206  36.642  1.00  0.00           H  
ATOM   4392 1HB  ALA A 290     -16.338  25.611  37.494  1.00  0.00           H  
ATOM   4393 2HB  ALA A 290     -16.745  23.880  37.575  1.00  0.00           H  
ATOM   4394 3HB  ALA A 290     -16.265  24.745  39.045  1.00  0.00           H  
ATOM   4395  N   ALA A 291     -13.447  25.344  39.552  1.00  0.00           N  
ATOM   4396  CA  ALA A 291     -12.555  26.349  40.141  1.00  0.00           C  
ATOM   4397  C   ALA A 291     -11.143  26.209  39.581  1.00  0.00           C  
ATOM   4398  O   ALA A 291     -10.507  27.220  39.242  1.00  0.00           O  
ATOM   4399  CB  ALA A 291     -12.544  26.191  41.655  1.00  0.00           C  
ATOM   4400  H   ALA A 291     -13.865  24.638  40.139  1.00  0.00           H  
ATOM   4401  HA  ALA A 291     -12.930  27.334  39.887  1.00  0.00           H  
ATOM   4402 1HB  ALA A 291     -11.902  26.955  42.094  1.00  0.00           H  
ATOM   4403 2HB  ALA A 291     -13.558  26.306  42.036  1.00  0.00           H  
ATOM   4404 3HB  ALA A 291     -12.167  25.204  41.917  1.00  0.00           H  
ATOM   4405  N   GLU A 292     -10.658  24.979  39.433  1.00  0.00           N  
ATOM   4406  CA  GLU A 292      -9.345  24.743  38.846  1.00  0.00           C  
ATOM   4407  C   GLU A 292      -9.309  25.233  37.409  1.00  0.00           C  
ATOM   4408  O   GLU A 292      -8.345  25.863  36.973  1.00  0.00           O  
ATOM   4409  CB  GLU A 292      -8.981  23.258  38.873  1.00  0.00           C  
ATOM   4410  CG  GLU A 292      -7.645  22.929  38.188  1.00  0.00           C  
ATOM   4411  CD  GLU A 292      -7.322  21.460  38.178  1.00  0.00           C  
ATOM   4412  OE1 GLU A 292      -7.860  20.740  38.980  1.00  0.00           O  
ATOM   4413  OE2 GLU A 292      -6.541  21.057  37.349  1.00  0.00           O  
ATOM   4414  H   GLU A 292     -11.211  24.182  39.749  1.00  0.00           H  
ATOM   4415  HA  GLU A 292      -8.605  25.302  39.417  1.00  0.00           H  
ATOM   4416 1HB  GLU A 292      -8.920  22.920  39.908  1.00  0.00           H  
ATOM   4417 2HB  GLU A 292      -9.763  22.676  38.384  1.00  0.00           H  
ATOM   4418 1HG  GLU A 292      -7.680  23.279  37.157  1.00  0.00           H  
ATOM   4419 2HG  GLU A 292      -6.845  23.467  38.696  1.00  0.00           H  
ATOM   4420  N   ALA A 293     -10.369  24.919  36.673  1.00  0.00           N  
ATOM   4421  CA  ALA A 293     -10.466  25.292  35.276  1.00  0.00           C  
ATOM   4422  C   ALA A 293     -10.472  26.810  35.113  1.00  0.00           C  
ATOM   4423  O   ALA A 293      -9.827  27.334  34.202  1.00  0.00           O  
ATOM   4424  CB  ALA A 293     -11.719  24.679  34.687  1.00  0.00           C  
ATOM   4425  H   ALA A 293     -11.123  24.387  37.091  1.00  0.00           H  
ATOM   4426  HA  ALA A 293      -9.598  24.902  34.756  1.00  0.00           H  
ATOM   4427 1HB  ALA A 293     -11.789  24.926  33.639  1.00  0.00           H  
ATOM   4428 2HB  ALA A 293     -11.679  23.596  34.801  1.00  0.00           H  
ATOM   4429 3HB  ALA A 293     -12.583  25.066  35.216  1.00  0.00           H  
ATOM   4430  N   SER A 294     -11.166  27.519  36.003  1.00  0.00           N  
ATOM   4431  CA  SER A 294     -11.202  28.975  35.940  1.00  0.00           C  
ATOM   4432  C   SER A 294      -9.807  29.549  36.128  1.00  0.00           C  
ATOM   4433  O   SER A 294      -9.413  30.484  35.431  1.00  0.00           O  
ATOM   4434  CB  SER A 294     -12.138  29.538  36.990  1.00  0.00           C  
ATOM   4435  OG  SER A 294     -12.191  30.942  36.909  1.00  0.00           O  
ATOM   4436  H   SER A 294     -11.697  27.036  36.724  1.00  0.00           H  
ATOM   4437  HA  SER A 294     -11.565  29.273  34.956  1.00  0.00           H  
ATOM   4438 1HB  SER A 294     -13.133  29.129  36.837  1.00  0.00           H  
ATOM   4439 2HB  SER A 294     -11.809  29.237  37.985  1.00  0.00           H  
ATOM   4440  HG  SER A 294     -11.348  31.265  37.251  1.00  0.00           H  
ATOM   4441  N   PHE A 295      -9.052  28.983  37.067  1.00  0.00           N  
ATOM   4442  CA  PHE A 295      -7.681  29.415  37.298  1.00  0.00           C  
ATOM   4443  C   PHE A 295      -6.863  29.267  36.019  1.00  0.00           C  
ATOM   4444  O   PHE A 295      -6.147  30.185  35.619  1.00  0.00           O  
ATOM   4445  CB  PHE A 295      -7.036  28.598  38.415  1.00  0.00           C  
ATOM   4446  CG  PHE A 295      -5.641  29.018  38.757  1.00  0.00           C  
ATOM   4447  CD1 PHE A 295      -5.412  29.966  39.736  1.00  0.00           C  
ATOM   4448  CD2 PHE A 295      -4.557  28.470  38.094  1.00  0.00           C  
ATOM   4449  CE1 PHE A 295      -4.132  30.353  40.053  1.00  0.00           C  
ATOM   4450  CE2 PHE A 295      -3.274  28.855  38.407  1.00  0.00           C  
ATOM   4451  CZ  PHE A 295      -3.061  29.798  39.389  1.00  0.00           C  
ATOM   4452  H   PHE A 295      -9.446  28.237  37.638  1.00  0.00           H  
ATOM   4453  HA  PHE A 295      -7.690  30.467  37.582  1.00  0.00           H  
ATOM   4454 1HB  PHE A 295      -7.643  28.677  39.309  1.00  0.00           H  
ATOM   4455 2HB  PHE A 295      -7.009  27.549  38.133  1.00  0.00           H  
ATOM   4456  HD1 PHE A 295      -6.255  30.402  40.266  1.00  0.00           H  
ATOM   4457  HD2 PHE A 295      -4.729  27.724  37.318  1.00  0.00           H  
ATOM   4458  HE1 PHE A 295      -3.969  31.094  40.831  1.00  0.00           H  
ATOM   4459  HE2 PHE A 295      -2.428  28.413  37.882  1.00  0.00           H  
ATOM   4460  HZ  PHE A 295      -2.047  30.100  39.642  1.00  0.00           H  
ATOM   4461  N   ARG A 296      -6.976  28.100  35.378  1.00  0.00           N  
ATOM   4462  CA  ARG A 296      -6.243  27.829  34.144  1.00  0.00           C  
ATOM   4463  C   ARG A 296      -6.612  28.824  33.041  1.00  0.00           C  
ATOM   4464  O   ARG A 296      -5.743  29.294  32.308  1.00  0.00           O  
ATOM   4465  CB  ARG A 296      -6.516  26.410  33.662  1.00  0.00           C  
ATOM   4466  CG  ARG A 296      -5.902  25.302  34.518  1.00  0.00           C  
ATOM   4467  CD  ARG A 296      -6.309  23.944  34.049  1.00  0.00           C  
ATOM   4468  NE  ARG A 296      -5.761  22.882  34.891  1.00  0.00           N  
ATOM   4469  CZ  ARG A 296      -4.544  22.326  34.748  1.00  0.00           C  
ATOM   4470  NH1 ARG A 296      -3.729  22.718  33.789  1.00  0.00           N  
ATOM   4471  NH2 ARG A 296      -4.175  21.379  35.587  1.00  0.00           N  
ATOM   4472  H   ARG A 296      -7.572  27.378  35.771  1.00  0.00           H  
ATOM   4473  HA  ARG A 296      -5.175  27.925  34.353  1.00  0.00           H  
ATOM   4474 1HB  ARG A 296      -7.590  26.239  33.608  1.00  0.00           H  
ATOM   4475 2HB  ARG A 296      -6.118  26.295  32.652  1.00  0.00           H  
ATOM   4476 1HG  ARG A 296      -4.813  25.368  34.469  1.00  0.00           H  
ATOM   4477 2HG  ARG A 296      -6.224  25.420  35.553  1.00  0.00           H  
ATOM   4478 1HD  ARG A 296      -7.397  23.876  34.081  1.00  0.00           H  
ATOM   4479 2HD  ARG A 296      -5.971  23.786  33.025  1.00  0.00           H  
ATOM   4480  HE  ARG A 296      -6.336  22.528  35.654  1.00  0.00           H  
ATOM   4481 1HH1 ARG A 296      -4.013  23.443  33.144  1.00  0.00           H  
ATOM   4482 2HH1 ARG A 296      -2.819  22.290  33.692  1.00  0.00           H  
ATOM   4483 1HH2 ARG A 296      -4.817  21.089  36.322  1.00  0.00           H  
ATOM   4484 2HH2 ARG A 296      -3.270  20.946  35.504  1.00  0.00           H  
ATOM   4485  N   LEU A 297      -7.901  29.160  32.942  1.00  0.00           N  
ATOM   4486  CA  LEU A 297      -8.341  30.122  31.936  1.00  0.00           C  
ATOM   4487  C   LEU A 297      -7.792  31.504  32.217  1.00  0.00           C  
ATOM   4488  O   LEU A 297      -7.340  32.198  31.302  1.00  0.00           O  
ATOM   4489  CB  LEU A 297      -9.870  30.221  31.915  1.00  0.00           C  
ATOM   4490  CG  LEU A 297     -10.640  29.020  31.405  1.00  0.00           C  
ATOM   4491  CD1 LEU A 297     -12.131  29.285  31.650  1.00  0.00           C  
ATOM   4492  CD2 LEU A 297     -10.312  28.791  29.909  1.00  0.00           C  
ATOM   4493  H   LEU A 297      -8.577  28.725  33.557  1.00  0.00           H  
ATOM   4494  HA  LEU A 297      -7.976  29.801  30.967  1.00  0.00           H  
ATOM   4495 1HB  LEU A 297     -10.213  30.409  32.933  1.00  0.00           H  
ATOM   4496 2HB  LEU A 297     -10.153  31.079  31.304  1.00  0.00           H  
ATOM   4497  HG  LEU A 297     -10.361  28.138  31.966  1.00  0.00           H  
ATOM   4498 1HD1 LEU A 297     -12.733  28.453  31.321  1.00  0.00           H  
ATOM   4499 2HD1 LEU A 297     -12.290  29.436  32.722  1.00  0.00           H  
ATOM   4500 3HD1 LEU A 297     -12.437  30.179  31.112  1.00  0.00           H  
ATOM   4501 1HD2 LEU A 297     -10.859  27.933  29.537  1.00  0.00           H  
ATOM   4502 2HD2 LEU A 297     -10.590  29.673  29.334  1.00  0.00           H  
ATOM   4503 3HD2 LEU A 297      -9.249  28.602  29.791  1.00  0.00           H  
ATOM   4504  N   ALA A 298      -7.813  31.911  33.482  1.00  0.00           N  
ATOM   4505  CA  ALA A 298      -7.301  33.219  33.834  1.00  0.00           C  
ATOM   4506  C   ALA A 298      -5.816  33.296  33.530  1.00  0.00           C  
ATOM   4507  O   ALA A 298      -5.339  34.290  32.983  1.00  0.00           O  
ATOM   4508  CB  ALA A 298      -7.550  33.516  35.295  1.00  0.00           C  
ATOM   4509  H   ALA A 298      -8.212  31.311  34.198  1.00  0.00           H  
ATOM   4510  HA  ALA A 298      -7.813  33.964  33.223  1.00  0.00           H  
ATOM   4511 1HB  ALA A 298      -7.177  34.507  35.510  1.00  0.00           H  
ATOM   4512 2HB  ALA A 298      -8.615  33.469  35.500  1.00  0.00           H  
ATOM   4513 3HB  ALA A 298      -7.032  32.780  35.908  1.00  0.00           H  
ATOM   4514  N   LYS A 299      -5.098  32.214  33.834  1.00  0.00           N  
ATOM   4515  CA  LYS A 299      -3.667  32.171  33.594  1.00  0.00           C  
ATOM   4516  C   LYS A 299      -3.382  32.360  32.115  1.00  0.00           C  
ATOM   4517  O   LYS A 299      -2.475  33.104  31.746  1.00  0.00           O  
ATOM   4518  CB  LYS A 299      -3.075  30.851  34.093  1.00  0.00           C  
ATOM   4519  CG  LYS A 299      -1.557  30.707  33.902  1.00  0.00           C  
ATOM   4520  CD  LYS A 299      -0.784  31.735  34.725  1.00  0.00           C  
ATOM   4521  CE  LYS A 299       0.682  31.340  34.891  1.00  0.00           C  
ATOM   4522  NZ  LYS A 299       1.359  31.109  33.577  1.00  0.00           N  
ATOM   4523  H   LYS A 299      -5.550  31.421  34.275  1.00  0.00           H  
ATOM   4524  HA  LYS A 299      -3.199  32.991  34.134  1.00  0.00           H  
ATOM   4525 1HB  LYS A 299      -3.295  30.734  35.155  1.00  0.00           H  
ATOM   4526 2HB  LYS A 299      -3.553  30.021  33.571  1.00  0.00           H  
ATOM   4527 1HG  LYS A 299      -1.250  29.703  34.202  1.00  0.00           H  
ATOM   4528 2HG  LYS A 299      -1.313  30.838  32.846  1.00  0.00           H  
ATOM   4529 1HD  LYS A 299      -0.832  32.708  34.232  1.00  0.00           H  
ATOM   4530 2HD  LYS A 299      -1.237  31.823  35.711  1.00  0.00           H  
ATOM   4531 1HE  LYS A 299       1.203  32.138  35.419  1.00  0.00           H  
ATOM   4532 2HE  LYS A 299       0.740  30.428  35.484  1.00  0.00           H  
ATOM   4533 1HZ  LYS A 299       2.320  30.854  33.730  1.00  0.00           H  
ATOM   4534 2HZ  LYS A 299       0.892  30.363  33.081  1.00  0.00           H  
ATOM   4535 3HZ  LYS A 299       1.326  31.957  33.008  1.00  0.00           H  
ATOM   4536  N   ALA A 300      -4.175  31.714  31.263  1.00  0.00           N  
ATOM   4537  CA  ALA A 300      -3.988  31.861  29.828  1.00  0.00           C  
ATOM   4538  C   ALA A 300      -4.133  33.323  29.410  1.00  0.00           C  
ATOM   4539  O   ALA A 300      -3.338  33.816  28.613  1.00  0.00           O  
ATOM   4540  CB  ALA A 300      -4.990  31.004  29.073  1.00  0.00           C  
ATOM   4541  H   ALA A 300      -4.893  31.090  31.620  1.00  0.00           H  
ATOM   4542  HA  ALA A 300      -2.977  31.537  29.581  1.00  0.00           H  
ATOM   4543 1HB  ALA A 300      -4.824  31.106  28.001  1.00  0.00           H  
ATOM   4544 2HB  ALA A 300      -4.863  29.964  29.366  1.00  0.00           H  
ATOM   4545 3HB  ALA A 300      -6.000  31.328  29.318  1.00  0.00           H  
ATOM   4546  N   SER A 301      -5.114  34.026  29.978  1.00  0.00           N  
ATOM   4547  CA  SER A 301      -5.315  35.435  29.646  1.00  0.00           C  
ATOM   4548  C   SER A 301      -4.137  36.286  30.115  1.00  0.00           C  
ATOM   4549  O   SER A 301      -3.738  37.238  29.435  1.00  0.00           O  
ATOM   4550  CB  SER A 301      -6.604  35.946  30.269  1.00  0.00           C  
ATOM   4551  OG  SER A 301      -7.724  35.332  29.695  1.00  0.00           O  
ATOM   4552  H   SER A 301      -5.750  33.568  30.622  1.00  0.00           H  
ATOM   4553  HA  SER A 301      -5.393  35.527  28.561  1.00  0.00           H  
ATOM   4554 1HB  SER A 301      -6.587  35.751  31.342  1.00  0.00           H  
ATOM   4555 2HB  SER A 301      -6.673  37.026  30.133  1.00  0.00           H  
ATOM   4556  HG  SER A 301      -7.757  35.633  28.787  1.00  0.00           H  
ATOM   4557  N   PHE A 302      -3.570  35.933  31.266  1.00  0.00           N  
ATOM   4558  CA  PHE A 302      -2.421  36.651  31.812  1.00  0.00           C  
ATOM   4559  C   PHE A 302      -1.196  36.421  30.941  1.00  0.00           C  
ATOM   4560  O   PHE A 302      -0.441  37.356  30.661  1.00  0.00           O  
ATOM   4561  CB  PHE A 302      -2.122  36.191  33.241  1.00  0.00           C  
ATOM   4562  CG  PHE A 302      -3.265  36.396  34.206  1.00  0.00           C  
ATOM   4563  CD1 PHE A 302      -4.214  37.382  33.993  1.00  0.00           C  
ATOM   4564  CD2 PHE A 302      -3.402  35.581  35.318  1.00  0.00           C  
ATOM   4565  CE1 PHE A 302      -5.262  37.547  34.854  1.00  0.00           C  
ATOM   4566  CE2 PHE A 302      -4.454  35.745  36.184  1.00  0.00           C  
ATOM   4567  CZ  PHE A 302      -5.385  36.729  35.950  1.00  0.00           C  
ATOM   4568  H   PHE A 302      -3.964  35.154  31.786  1.00  0.00           H  
ATOM   4569  HA  PHE A 302      -2.634  37.721  31.808  1.00  0.00           H  
ATOM   4570 1HB  PHE A 302      -1.871  35.127  33.232  1.00  0.00           H  
ATOM   4571 2HB  PHE A 302      -1.257  36.725  33.622  1.00  0.00           H  
ATOM   4572  HD1 PHE A 302      -4.134  38.028  33.131  1.00  0.00           H  
ATOM   4573  HD2 PHE A 302      -2.666  34.800  35.499  1.00  0.00           H  
ATOM   4574  HE1 PHE A 302      -5.997  38.328  34.661  1.00  0.00           H  
ATOM   4575  HE2 PHE A 302      -4.553  35.096  37.052  1.00  0.00           H  
ATOM   4576  HZ  PHE A 302      -6.218  36.858  36.636  1.00  0.00           H  
ATOM   4577  N   ASP A 303      -1.010  35.180  30.492  1.00  0.00           N  
ATOM   4578  CA  ASP A 303       0.111  34.854  29.626  1.00  0.00           C  
ATOM   4579  C   ASP A 303       0.003  35.606  28.304  1.00  0.00           C  
ATOM   4580  O   ASP A 303       1.010  36.081  27.776  1.00  0.00           O  
ATOM   4581  CB  ASP A 303       0.190  33.346  29.373  1.00  0.00           C  
ATOM   4582  CG  ASP A 303       0.677  32.521  30.588  1.00  0.00           C  
ATOM   4583  OD1 ASP A 303       1.210  33.081  31.530  1.00  0.00           O  
ATOM   4584  OD2 ASP A 303       0.517  31.323  30.548  1.00  0.00           O  
ATOM   4585  H   ASP A 303      -1.653  34.448  30.775  1.00  0.00           H  
ATOM   4586  HA  ASP A 303       1.030  35.169  30.120  1.00  0.00           H  
ATOM   4587 1HB  ASP A 303      -0.798  32.980  29.091  1.00  0.00           H  
ATOM   4588 2HB  ASP A 303       0.858  33.152  28.534  1.00  0.00           H  
ATOM   4589  N   VAL A 304      -1.222  35.750  27.791  1.00  0.00           N  
ATOM   4590  CA  VAL A 304      -1.417  36.497  26.552  1.00  0.00           C  
ATOM   4591  C   VAL A 304      -1.061  37.951  26.746  1.00  0.00           C  
ATOM   4592  O   VAL A 304      -0.344  38.526  25.929  1.00  0.00           O  
ATOM   4593  CB  VAL A 304      -2.878  36.428  26.063  1.00  0.00           C  
ATOM   4594  CG1 VAL A 304      -3.087  37.404  24.878  1.00  0.00           C  
ATOM   4595  CG2 VAL A 304      -3.196  35.024  25.638  1.00  0.00           C  
ATOM   4596  H   VAL A 304      -2.012  35.321  28.255  1.00  0.00           H  
ATOM   4597  HA  VAL A 304      -0.769  36.073  25.786  1.00  0.00           H  
ATOM   4598  HB  VAL A 304      -3.546  36.733  26.870  1.00  0.00           H  
ATOM   4599 1HG1 VAL A 304      -4.118  37.355  24.542  1.00  0.00           H  
ATOM   4600 2HG1 VAL A 304      -2.865  38.424  25.193  1.00  0.00           H  
ATOM   4601 3HG1 VAL A 304      -2.429  37.129  24.060  1.00  0.00           H  
ATOM   4602 1HG2 VAL A 304      -4.223  34.990  25.297  1.00  0.00           H  
ATOM   4603 2HG2 VAL A 304      -2.540  34.721  24.840  1.00  0.00           H  
ATOM   4604 3HG2 VAL A 304      -3.068  34.349  26.464  1.00  0.00           H  
ATOM   4605  N   ALA A 305      -1.548  38.554  27.825  1.00  0.00           N  
ATOM   4606  CA  ALA A 305      -1.271  39.958  28.066  1.00  0.00           C  
ATOM   4607  C   ALA A 305       0.233  40.188  28.101  1.00  0.00           C  
ATOM   4608  O   ALA A 305       0.732  41.129  27.483  1.00  0.00           O  
ATOM   4609  CB  ALA A 305      -1.914  40.408  29.369  1.00  0.00           C  
ATOM   4610  H   ALA A 305      -2.142  38.035  28.470  1.00  0.00           H  
ATOM   4611  HA  ALA A 305      -1.686  40.540  27.244  1.00  0.00           H  
ATOM   4612 1HB  ALA A 305      -1.719  41.461  29.528  1.00  0.00           H  
ATOM   4613 2HB  ALA A 305      -2.991  40.246  29.317  1.00  0.00           H  
ATOM   4614 3HB  ALA A 305      -1.500  39.831  30.195  1.00  0.00           H  
ATOM   4615  N   ARG A 306       0.961  39.289  28.764  1.00  0.00           N  
ATOM   4616  CA  ARG A 306       2.412  39.414  28.849  1.00  0.00           C  
ATOM   4617  C   ARG A 306       3.050  39.408  27.469  1.00  0.00           C  
ATOM   4618  O   ARG A 306       3.964  40.197  27.201  1.00  0.00           O  
ATOM   4619  CB  ARG A 306       3.009  38.296  29.684  1.00  0.00           C  
ATOM   4620  CG  ARG A 306       4.497  38.473  30.004  1.00  0.00           C  
ATOM   4621  CD  ARG A 306       5.005  37.405  30.898  1.00  0.00           C  
ATOM   4622  NE  ARG A 306       4.293  37.382  32.181  1.00  0.00           N  
ATOM   4623  CZ  ARG A 306       3.400  36.433  32.564  1.00  0.00           C  
ATOM   4624  NH1 ARG A 306       3.111  35.423  31.760  1.00  0.00           N  
ATOM   4625  NH2 ARG A 306       2.814  36.525  33.749  1.00  0.00           N  
ATOM   4626  H   ARG A 306       0.494  38.527  29.251  1.00  0.00           H  
ATOM   4627  HA  ARG A 306       2.644  40.358  29.335  1.00  0.00           H  
ATOM   4628 1HB  ARG A 306       2.458  38.217  30.616  1.00  0.00           H  
ATOM   4629 2HB  ARG A 306       2.895  37.351  29.152  1.00  0.00           H  
ATOM   4630 1HG  ARG A 306       5.069  38.450  29.075  1.00  0.00           H  
ATOM   4631 2HG  ARG A 306       4.650  39.436  30.497  1.00  0.00           H  
ATOM   4632 1HD  ARG A 306       4.886  36.439  30.409  1.00  0.00           H  
ATOM   4633 2HD  ARG A 306       6.061  37.580  31.098  1.00  0.00           H  
ATOM   4634  HE  ARG A 306       4.482  38.145  32.833  1.00  0.00           H  
ATOM   4635 1HH1 ARG A 306       3.551  35.356  30.857  1.00  0.00           H  
ATOM   4636 2HH1 ARG A 306       2.438  34.710  32.038  1.00  0.00           H  
ATOM   4637 1HH2 ARG A 306       3.032  37.300  34.363  1.00  0.00           H  
ATOM   4638 2HH2 ARG A 306       2.148  35.826  34.039  1.00  0.00           H  
ATOM   4639  N   ILE A 307       2.563  38.542  26.584  1.00  0.00           N  
ATOM   4640  CA  ILE A 307       3.075  38.473  25.224  1.00  0.00           C  
ATOM   4641  C   ILE A 307       2.775  39.774  24.498  1.00  0.00           C  
ATOM   4642  O   ILE A 307       3.620  40.294  23.764  1.00  0.00           O  
ATOM   4643  CB  ILE A 307       2.469  37.291  24.434  1.00  0.00           C  
ATOM   4644  CG1 ILE A 307       2.933  35.953  25.043  1.00  0.00           C  
ATOM   4645  CG2 ILE A 307       2.904  37.375  22.953  1.00  0.00           C  
ATOM   4646  CD1 ILE A 307       2.148  34.745  24.548  1.00  0.00           C  
ATOM   4647  H   ILE A 307       1.822  37.906  26.871  1.00  0.00           H  
ATOM   4648  HA  ILE A 307       4.159  38.344  25.264  1.00  0.00           H  
ATOM   4649  HB  ILE A 307       1.384  37.331  24.500  1.00  0.00           H  
ATOM   4650 1HG1 ILE A 307       3.985  35.804  24.808  1.00  0.00           H  
ATOM   4651 2HG1 ILE A 307       2.828  36.007  26.127  1.00  0.00           H  
ATOM   4652 1HG2 ILE A 307       2.473  36.547  22.388  1.00  0.00           H  
ATOM   4653 2HG2 ILE A 307       2.574  38.308  22.512  1.00  0.00           H  
ATOM   4654 3HG2 ILE A 307       3.990  37.326  22.897  1.00  0.00           H  
ATOM   4655 1HD1 ILE A 307       2.529  33.842  25.025  1.00  0.00           H  
ATOM   4656 2HD1 ILE A 307       1.094  34.869  24.798  1.00  0.00           H  
ATOM   4657 3HD1 ILE A 307       2.254  34.648  23.469  1.00  0.00           H  
ATOM   4658  N   MET A 308       1.561  40.290  24.679  1.00  0.00           N  
ATOM   4659  CA  MET A 308       1.170  41.521  24.014  1.00  0.00           C  
ATOM   4660  C   MET A 308       2.033  42.693  24.497  1.00  0.00           C  
ATOM   4661  O   MET A 308       2.414  43.554  23.706  1.00  0.00           O  
ATOM   4662  CB  MET A 308      -0.306  41.832  24.257  1.00  0.00           C  
ATOM   4663  CG  MET A 308      -1.317  40.793  23.748  1.00  0.00           C  
ATOM   4664  SD  MET A 308      -1.154  40.421  22.015  1.00  0.00           S  
ATOM   4665  CE  MET A 308      -0.359  38.835  22.127  1.00  0.00           C  
ATOM   4666  H   MET A 308       0.902  39.804  25.279  1.00  0.00           H  
ATOM   4667  HA  MET A 308       1.335  41.404  22.945  1.00  0.00           H  
ATOM   4668 1HB  MET A 308      -0.478  41.979  25.321  1.00  0.00           H  
ATOM   4669 2HB  MET A 308      -0.547  42.756  23.752  1.00  0.00           H  
ATOM   4670 1HG  MET A 308      -1.198  39.877  24.297  1.00  0.00           H  
ATOM   4671 2HG  MET A 308      -2.328  41.165  23.927  1.00  0.00           H  
ATOM   4672 1HE  MET A 308      -0.159  38.446  21.137  1.00  0.00           H  
ATOM   4673 2HE  MET A 308       0.564  38.942  22.661  1.00  0.00           H  
ATOM   4674 3HE  MET A 308      -1.006  38.146  22.663  1.00  0.00           H  
ATOM   4675  N   PHE A 309       2.368  42.698  25.794  1.00  0.00           N  
ATOM   4676  CA  PHE A 309       3.211  43.749  26.368  1.00  0.00           C  
ATOM   4677  C   PHE A 309       4.613  43.669  25.772  1.00  0.00           C  
ATOM   4678  O   PHE A 309       5.201  44.690  25.414  1.00  0.00           O  
ATOM   4679  CB  PHE A 309       3.297  43.608  27.897  1.00  0.00           C  
ATOM   4680  CG  PHE A 309       1.971  43.717  28.623  1.00  0.00           C  
ATOM   4681  CD1 PHE A 309       1.734  42.948  29.754  1.00  0.00           C  
ATOM   4682  CD2 PHE A 309       0.967  44.564  28.185  1.00  0.00           C  
ATOM   4683  CE1 PHE A 309       0.532  43.006  30.417  1.00  0.00           C  
ATOM   4684  CE2 PHE A 309      -0.233  44.632  28.856  1.00  0.00           C  
ATOM   4685  CZ  PHE A 309      -0.455  43.849  29.967  1.00  0.00           C  
ATOM   4686  H   PHE A 309       1.998  41.975  26.397  1.00  0.00           H  
ATOM   4687  HA  PHE A 309       2.789  44.720  26.119  1.00  0.00           H  
ATOM   4688 1HB  PHE A 309       3.736  42.642  28.148  1.00  0.00           H  
ATOM   4689 2HB  PHE A 309       3.956  44.375  28.296  1.00  0.00           H  
ATOM   4690  HD1 PHE A 309       2.517  42.288  30.116  1.00  0.00           H  
ATOM   4691  HD2 PHE A 309       1.122  45.184  27.305  1.00  0.00           H  
ATOM   4692  HE1 PHE A 309       0.367  42.387  31.299  1.00  0.00           H  
ATOM   4693  HE2 PHE A 309      -1.011  45.305  28.505  1.00  0.00           H  
ATOM   4694  HZ  PHE A 309      -1.406  43.902  30.491  1.00  0.00           H  
ATOM   4695  N   GLU A 310       5.134  42.446  25.642  1.00  0.00           N  
ATOM   4696  CA  GLU A 310       6.440  42.243  25.025  1.00  0.00           C  
ATOM   4697  C   GLU A 310       6.435  42.721  23.583  1.00  0.00           C  
ATOM   4698  O   GLU A 310       7.366  43.398  23.139  1.00  0.00           O  
ATOM   4699  CB  GLU A 310       6.835  40.762  25.063  1.00  0.00           C  
ATOM   4700  CG  GLU A 310       8.174  40.456  24.389  1.00  0.00           C  
ATOM   4701  CD  GLU A 310       8.525  38.997  24.403  1.00  0.00           C  
ATOM   4702  OE1 GLU A 310       8.119  38.310  25.306  1.00  0.00           O  
ATOM   4703  OE2 GLU A 310       9.197  38.567  23.492  1.00  0.00           O  
ATOM   4704  H   GLU A 310       4.617  41.645  25.988  1.00  0.00           H  
ATOM   4705  HA  GLU A 310       7.181  42.820  25.578  1.00  0.00           H  
ATOM   4706 1HB  GLU A 310       6.898  40.430  26.099  1.00  0.00           H  
ATOM   4707 2HB  GLU A 310       6.069  40.162  24.573  1.00  0.00           H  
ATOM   4708 1HG  GLU A 310       8.134  40.794  23.353  1.00  0.00           H  
ATOM   4709 2HG  GLU A 310       8.958  41.019  24.893  1.00  0.00           H  
ATOM   4710  N   ALA A 311       5.389  42.370  22.846  1.00  0.00           N  
ATOM   4711  CA  ALA A 311       5.265  42.754  21.451  1.00  0.00           C  
ATOM   4712  C   ALA A 311       5.189  44.271  21.303  1.00  0.00           C  
ATOM   4713  O   ALA A 311       5.757  44.840  20.375  1.00  0.00           O  
ATOM   4714  CB  ALA A 311       4.039  42.107  20.854  1.00  0.00           C  
ATOM   4715  H   ALA A 311       4.659  41.801  23.267  1.00  0.00           H  
ATOM   4716  HA  ALA A 311       6.154  42.407  20.920  1.00  0.00           H  
ATOM   4717 1HB  ALA A 311       3.962  42.376  19.808  1.00  0.00           H  
ATOM   4718 2HB  ALA A 311       4.112  41.029  20.950  1.00  0.00           H  
ATOM   4719 3HB  ALA A 311       3.161  42.456  21.390  1.00  0.00           H  
ATOM   4720  N   ALA A 312       4.485  44.919  22.233  1.00  0.00           N  
ATOM   4721  CA  ALA A 312       4.360  46.373  22.226  1.00  0.00           C  
ATOM   4722  C   ALA A 312       5.718  47.030  22.457  1.00  0.00           C  
ATOM   4723  O   ALA A 312       6.027  48.059  21.850  1.00  0.00           O  
ATOM   4724  CB  ALA A 312       3.368  46.808  23.293  1.00  0.00           C  
ATOM   4725  H   ALA A 312       4.012  44.387  22.955  1.00  0.00           H  
ATOM   4726  HA  ALA A 312       3.994  46.683  21.246  1.00  0.00           H  
ATOM   4727 1HB  ALA A 312       3.255  47.888  23.273  1.00  0.00           H  
ATOM   4728 2HB  ALA A 312       2.405  46.338  23.097  1.00  0.00           H  
ATOM   4729 3HB  ALA A 312       3.733  46.500  24.271  1.00  0.00           H  
ATOM   4730  N   LEU A 313       6.544  46.422  23.310  1.00  0.00           N  
ATOM   4731  CA  LEU A 313       7.881  46.945  23.565  1.00  0.00           C  
ATOM   4732  C   LEU A 313       8.733  46.820  22.314  1.00  0.00           C  
ATOM   4733  O   LEU A 313       9.481  47.734  21.967  1.00  0.00           O  
ATOM   4734  CB  LEU A 313       8.559  46.191  24.716  1.00  0.00           C  
ATOM   4735  CG  LEU A 313       9.978  46.686  25.122  1.00  0.00           C  
ATOM   4736  CD1 LEU A 313       9.904  48.131  25.643  1.00  0.00           C  
ATOM   4737  CD2 LEU A 313      10.550  45.750  26.178  1.00  0.00           C  
ATOM   4738  H   LEU A 313       6.230  45.589  23.802  1.00  0.00           H  
ATOM   4739  HA  LEU A 313       7.790  47.997  23.826  1.00  0.00           H  
ATOM   4740 1HB  LEU A 313       7.921  46.264  25.591  1.00  0.00           H  
ATOM   4741 2HB  LEU A 313       8.644  45.139  24.442  1.00  0.00           H  
ATOM   4742  HG  LEU A 313      10.632  46.679  24.249  1.00  0.00           H  
ATOM   4743 1HD1 LEU A 313      10.906  48.470  25.919  1.00  0.00           H  
ATOM   4744 2HD1 LEU A 313       9.511  48.782  24.869  1.00  0.00           H  
ATOM   4745 3HD1 LEU A 313       9.256  48.170  26.520  1.00  0.00           H  
ATOM   4746 1HD2 LEU A 313      11.552  46.087  26.459  1.00  0.00           H  
ATOM   4747 2HD2 LEU A 313       9.913  45.752  27.055  1.00  0.00           H  
ATOM   4748 3HD2 LEU A 313      10.606  44.741  25.771  1.00  0.00           H  
ATOM   4749  N   ARG A 314       8.614  45.679  21.637  1.00  0.00           N  
ATOM   4750  CA  ARG A 314       9.358  45.438  20.410  1.00  0.00           C  
ATOM   4751  C   ARG A 314       8.970  46.453  19.334  1.00  0.00           C  
ATOM   4752  O   ARG A 314       9.827  46.936  18.590  1.00  0.00           O  
ATOM   4753  CB  ARG A 314       9.115  44.020  19.914  1.00  0.00           C  
ATOM   4754  CG  ARG A 314       9.777  42.921  20.756  1.00  0.00           C  
ATOM   4755  CD  ARG A 314       9.450  41.560  20.244  1.00  0.00           C  
ATOM   4756  NE  ARG A 314      10.034  40.499  21.066  1.00  0.00           N  
ATOM   4757  CZ  ARG A 314      11.298  40.045  20.970  1.00  0.00           C  
ATOM   4758  NH1 ARG A 314      12.137  40.555  20.086  1.00  0.00           N  
ATOM   4759  NH2 ARG A 314      11.690  39.077  21.776  1.00  0.00           N  
ATOM   4760  H   ARG A 314       8.001  44.956  21.998  1.00  0.00           H  
ATOM   4761  HA  ARG A 314      10.421  45.551  20.624  1.00  0.00           H  
ATOM   4762 1HB  ARG A 314       8.045  43.823  19.901  1.00  0.00           H  
ATOM   4763 2HB  ARG A 314       9.477  43.924  18.891  1.00  0.00           H  
ATOM   4764 1HG  ARG A 314      10.860  43.050  20.727  1.00  0.00           H  
ATOM   4765 2HG  ARG A 314       9.434  42.992  21.789  1.00  0.00           H  
ATOM   4766 1HD  ARG A 314       8.367  41.430  20.243  1.00  0.00           H  
ATOM   4767 2HD  ARG A 314       9.824  41.454  19.230  1.00  0.00           H  
ATOM   4768  HE  ARG A 314       9.442  40.056  21.769  1.00  0.00           H  
ATOM   4769 1HH1 ARG A 314      11.836  41.295  19.469  1.00  0.00           H  
ATOM   4770 2HH1 ARG A 314      13.082  40.202  20.024  1.00  0.00           H  
ATOM   4771 1HH2 ARG A 314      11.029  38.693  22.450  1.00  0.00           H  
ATOM   4772 2HH2 ARG A 314      12.629  38.717  21.723  1.00  0.00           H  
ATOM   4773  N   ALA A 315       7.682  46.794  19.265  1.00  0.00           N  
ATOM   4774  CA  ALA A 315       7.224  47.802  18.320  1.00  0.00           C  
ATOM   4775  C   ALA A 315       7.843  49.158  18.654  1.00  0.00           C  
ATOM   4776  O   ALA A 315       8.312  49.868  17.768  1.00  0.00           O  
ATOM   4777  CB  ALA A 315       5.709  47.903  18.340  1.00  0.00           C  
ATOM   4778  H   ALA A 315       7.014  46.334  19.876  1.00  0.00           H  
ATOM   4779  HA  ALA A 315       7.553  47.513  17.321  1.00  0.00           H  
ATOM   4780 1HB  ALA A 315       5.386  48.643  17.614  1.00  0.00           H  
ATOM   4781 2HB  ALA A 315       5.282  46.938  18.089  1.00  0.00           H  
ATOM   4782 3HB  ALA A 315       5.375  48.198  19.335  1.00  0.00           H  
ATOM   4783  N   ALA A 316       7.887  49.485  19.949  1.00  0.00           N  
ATOM   4784  CA  ALA A 316       8.510  50.731  20.387  1.00  0.00           C  
ATOM   4785  C   ALA A 316       9.991  50.730  20.039  1.00  0.00           C  
ATOM   4786  O   ALA A 316      10.535  51.755  19.618  1.00  0.00           O  
ATOM   4787  CB  ALA A 316       8.337  50.909  21.889  1.00  0.00           C  
ATOM   4788  H   ALA A 316       7.458  48.873  20.635  1.00  0.00           H  
ATOM   4789  HA  ALA A 316       8.031  51.559  19.865  1.00  0.00           H  
ATOM   4790 1HB  ALA A 316       8.793  51.851  22.194  1.00  0.00           H  
ATOM   4791 2HB  ALA A 316       7.286  50.918  22.130  1.00  0.00           H  
ATOM   4792 3HB  ALA A 316       8.818  50.087  22.410  1.00  0.00           H  
ATOM   4793  N   ALA A 317      10.652  49.591  20.195  1.00  0.00           N  
ATOM   4794  CA  ALA A 317      12.071  49.504  19.893  1.00  0.00           C  
ATOM   4795  C   ALA A 317      12.330  49.816  18.421  1.00  0.00           C  
ATOM   4796  O   ALA A 317      13.262  50.544  18.090  1.00  0.00           O  
ATOM   4797  CB  ALA A 317      12.605  48.129  20.244  1.00  0.00           C  
ATOM   4798  H   ALA A 317      10.162  48.776  20.561  1.00  0.00           H  
ATOM   4799  HA  ALA A 317      12.597  50.257  20.491  1.00  0.00           H  
ATOM   4800 1HB  ALA A 317      13.672  48.085  20.035  1.00  0.00           H  
ATOM   4801 2HB  ALA A 317      12.429  47.933  21.301  1.00  0.00           H  
ATOM   4802 3HB  ALA A 317      12.088  47.379  19.647  1.00  0.00           H  
ATOM   4803  N   ALA A 318      11.469  49.285  17.546  1.00  0.00           N  
ATOM   4804  CA  ALA A 318      11.585  49.559  16.114  1.00  0.00           C  
ATOM   4805  C   ALA A 318      11.375  51.043  15.847  1.00  0.00           C  
ATOM   4806  O   ALA A 318      12.037  51.628  14.985  1.00  0.00           O  
ATOM   4807  CB  ALA A 318      10.562  48.737  15.341  1.00  0.00           C  
ATOM   4808  H   ALA A 318      10.739  48.667  17.879  1.00  0.00           H  
ATOM   4809  HA  ALA A 318      12.590  49.289  15.785  1.00  0.00           H  
ATOM   4810 1HB  ALA A 318      10.663  48.935  14.273  1.00  0.00           H  
ATOM   4811 2HB  ALA A 318      10.734  47.680  15.534  1.00  0.00           H  
ATOM   4812 3HB  ALA A 318       9.558  49.003  15.667  1.00  0.00           H  
ATOM   4813  N   ALA A 319      10.457  51.659  16.588  1.00  0.00           N  
ATOM   4814  CA  ALA A 319      10.163  53.071  16.429  1.00  0.00           C  
ATOM   4815  C   ALA A 319      11.382  53.926  16.751  1.00  0.00           C  
ATOM   4816  O   ALA A 319      11.686  54.884  16.046  1.00  0.00           O  
ATOM   4817  CB  ALA A 319       9.006  53.469  17.332  1.00  0.00           C  
ATOM   4818  H   ALA A 319       9.931  51.113  17.271  1.00  0.00           H  
ATOM   4819  HA  ALA A 319       9.888  53.249  15.387  1.00  0.00           H  
ATOM   4820 1HB  ALA A 319       8.769  54.514  17.198  1.00  0.00           H  
ATOM   4821 2HB  ALA A 319       8.143  52.865  17.091  1.00  0.00           H  
ATOM   4822 3HB  ALA A 319       9.285  53.298  18.366  1.00  0.00           H  
ATOM   4823  N   ILE A 320      12.097  53.559  17.811  1.00  0.00           N  
ATOM   4824  CA  ILE A 320      13.265  54.324  18.240  1.00  0.00           C  
ATOM   4825  C   ILE A 320      14.417  54.201  17.252  1.00  0.00           C  
ATOM   4826  O   ILE A 320      15.077  55.190  16.932  1.00  0.00           O  
ATOM   4827  CB  ILE A 320      13.711  53.908  19.664  1.00  0.00           C  
ATOM   4828  CG1 ILE A 320      12.971  54.769  20.721  1.00  0.00           C  
ATOM   4829  CG2 ILE A 320      15.231  54.045  19.835  1.00  0.00           C  
ATOM   4830  CD1 ILE A 320      11.456  54.690  20.660  1.00  0.00           C  
ATOM   4831  H   ILE A 320      11.794  52.755  18.350  1.00  0.00           H  
ATOM   4832  HA  ILE A 320      12.984  55.374  18.280  1.00  0.00           H  
ATOM   4833  HB  ILE A 320      13.425  52.866  19.834  1.00  0.00           H  
ATOM   4834 1HG1 ILE A 320      13.290  54.456  21.715  1.00  0.00           H  
ATOM   4835 2HG1 ILE A 320      13.255  55.800  20.577  1.00  0.00           H  
ATOM   4836 1HG2 ILE A 320      15.507  53.740  20.847  1.00  0.00           H  
ATOM   4837 2HG2 ILE A 320      15.758  53.418  19.124  1.00  0.00           H  
ATOM   4838 3HG2 ILE A 320      15.521  55.085  19.681  1.00  0.00           H  
ATOM   4839 1HD1 ILE A 320      11.025  55.323  21.428  1.00  0.00           H  
ATOM   4840 2HD1 ILE A 320      11.103  55.028  19.689  1.00  0.00           H  
ATOM   4841 3HD1 ILE A 320      11.142  53.668  20.831  1.00  0.00           H  
ATOM   4842  N   GLU A 321      14.666  52.985  16.774  1.00  0.00           N  
ATOM   4843  CA  GLU A 321      15.742  52.747  15.822  1.00  0.00           C  
ATOM   4844  C   GLU A 321      15.491  53.406  14.467  1.00  0.00           C  
ATOM   4845  O   GLU A 321      16.426  53.884  13.824  1.00  0.00           O  
ATOM   4846  CB  GLU A 321      15.950  51.243  15.630  1.00  0.00           C  
ATOM   4847  CG  GLU A 321      17.097  50.874  14.683  1.00  0.00           C  
ATOM   4848  CD  GLU A 321      17.319  49.395  14.583  1.00  0.00           C  
ATOM   4849  OE1 GLU A 321      16.615  48.662  15.232  1.00  0.00           O  
ATOM   4850  OE2 GLU A 321      18.199  48.996  13.858  1.00  0.00           O  
ATOM   4851  H   GLU A 321      14.096  52.201  17.081  1.00  0.00           H  
ATOM   4852  HA  GLU A 321      16.659  53.171  16.236  1.00  0.00           H  
ATOM   4853 1HB  GLU A 321      16.145  50.780  16.591  1.00  0.00           H  
ATOM   4854 2HB  GLU A 321      15.033  50.800  15.230  1.00  0.00           H  
ATOM   4855 1HG  GLU A 321      16.873  51.256  13.686  1.00  0.00           H  
ATOM   4856 2HG  GLU A 321      18.011  51.353  15.027  1.00  0.00           H  
ATOM   4857  N   VAL A 322      14.240  53.380  14.010  1.00  0.00           N  
ATOM   4858  CA  VAL A 322      13.911  53.816  12.659  1.00  0.00           C  
ATOM   4859  C   VAL A 322      13.464  55.276  12.531  1.00  0.00           C  
ATOM   4860  O   VAL A 322      13.815  55.934  11.549  1.00  0.00           O  
ATOM   4861  CB  VAL A 322      12.856  52.863  12.072  1.00  0.00           C  
ATOM   4862  CG1 VAL A 322      12.397  53.344  10.694  1.00  0.00           C  
ATOM   4863  CG2 VAL A 322      13.485  51.465  11.979  1.00  0.00           C  
ATOM   4864  H   VAL A 322      13.510  52.990  14.599  1.00  0.00           H  
ATOM   4865  HA  VAL A 322      14.811  53.696  12.055  1.00  0.00           H  
ATOM   4866  HB  VAL A 322      11.983  52.833  12.732  1.00  0.00           H  
ATOM   4867 1HG1 VAL A 322      11.663  52.654  10.293  1.00  0.00           H  
ATOM   4868 2HG1 VAL A 322      11.952  54.331  10.763  1.00  0.00           H  
ATOM   4869 3HG1 VAL A 322      13.261  53.380  10.024  1.00  0.00           H  
ATOM   4870 1HG2 VAL A 322      12.769  50.765  11.582  1.00  0.00           H  
ATOM   4871 2HG2 VAL A 322      14.352  51.512  11.317  1.00  0.00           H  
ATOM   4872 3HG2 VAL A 322      13.797  51.139  12.971  1.00  0.00           H  
ATOM   4873  N   ILE A 323      12.662  55.788  13.466  1.00  0.00           N  
ATOM   4874  CA  ILE A 323      12.145  57.145  13.304  1.00  0.00           C  
ATOM   4875  C   ILE A 323      13.211  58.193  13.606  1.00  0.00           C  
ATOM   4876  O   ILE A 323      13.770  58.222  14.700  1.00  0.00           O  
ATOM   4877  CB  ILE A 323      10.924  57.394  14.213  1.00  0.00           C  
ATOM   4878  CG1 ILE A 323       9.774  56.460  13.830  1.00  0.00           C  
ATOM   4879  CG2 ILE A 323      10.487  58.841  14.126  1.00  0.00           C  
ATOM   4880  CD1 ILE A 323       8.634  56.444  14.831  1.00  0.00           C  
ATOM   4881  H   ILE A 323      12.394  55.245  14.283  1.00  0.00           H  
ATOM   4882  HA  ILE A 323      11.839  57.272  12.268  1.00  0.00           H  
ATOM   4883  HB  ILE A 323      11.197  57.170  15.239  1.00  0.00           H  
ATOM   4884 1HG1 ILE A 323       9.377  56.762  12.864  1.00  0.00           H  
ATOM   4885 2HG1 ILE A 323      10.164  55.446  13.746  1.00  0.00           H  
ATOM   4886 1HG2 ILE A 323       9.648  59.001  14.780  1.00  0.00           H  
ATOM   4887 2HG2 ILE A 323      11.308  59.484  14.436  1.00  0.00           H  
ATOM   4888 3HG2 ILE A 323      10.201  59.078  13.109  1.00  0.00           H  
ATOM   4889 1HD1 ILE A 323       7.868  55.746  14.491  1.00  0.00           H  
ATOM   4890 2HD1 ILE A 323       9.013  56.131  15.797  1.00  0.00           H  
ATOM   4891 3HD1 ILE A 323       8.199  57.433  14.922  1.00  0.00           H  
ATOM   4892  N   GLU A 324      13.474  59.064  12.635  1.00  0.00           N  
ATOM   4893  CA  GLU A 324      14.484  60.108  12.793  1.00  0.00           C  
ATOM   4894  C   GLU A 324      13.904  61.354  13.463  1.00  0.00           C  
ATOM   4895  O   GLU A 324      14.562  62.004  14.275  1.00  0.00           O  
ATOM   4896  CB  GLU A 324      15.061  60.480  11.428  1.00  0.00           C  
ATOM   4897  CG  GLU A 324      15.842  59.365  10.749  1.00  0.00           C  
ATOM   4898  CD  GLU A 324      16.326  59.753   9.383  1.00  0.00           C  
ATOM   4899  OE1 GLU A 324      15.920  60.786   8.908  1.00  0.00           O  
ATOM   4900  OE2 GLU A 324      17.104  59.023   8.815  1.00  0.00           O  
ATOM   4901  H   GLU A 324      12.979  58.987  11.756  1.00  0.00           H  
ATOM   4902  HA  GLU A 324      15.288  59.727  13.428  1.00  0.00           H  
ATOM   4903 1HB  GLU A 324      14.253  60.775  10.760  1.00  0.00           H  
ATOM   4904 2HB  GLU A 324      15.729  61.334  11.532  1.00  0.00           H  
ATOM   4905 1HG  GLU A 324      16.701  59.113  11.367  1.00  0.00           H  
ATOM   4906 2HG  GLU A 324      15.211  58.476  10.673  1.00  0.00           H  
ATOM   4907  N   ASP A 325      12.668  61.681  13.108  1.00  0.00           N  
ATOM   4908  CA  ASP A 325      11.991  62.855  13.637  1.00  0.00           C  
ATOM   4909  C   ASP A 325      11.655  62.688  15.113  1.00  0.00           C  
ATOM   4910  O   ASP A 325      11.037  61.696  15.510  1.00  0.00           O  
ATOM   4911  CB  ASP A 325      10.724  63.138  12.835  1.00  0.00           C  
ATOM   4912  CG  ASP A 325      10.021  64.409  13.273  1.00  0.00           C  
ATOM   4913  OD1 ASP A 325      10.388  65.460  12.807  1.00  0.00           O  
ATOM   4914  OD2 ASP A 325       9.125  64.318  14.083  1.00  0.00           O  
ATOM   4915  H   ASP A 325      12.191  61.106  12.431  1.00  0.00           H  
ATOM   4916  HA  ASP A 325      12.659  63.712  13.536  1.00  0.00           H  
ATOM   4917 1HB  ASP A 325      10.973  63.222  11.777  1.00  0.00           H  
ATOM   4918 2HB  ASP A 325      10.045  62.306  12.945  1.00  0.00           H  
ATOM   4919  N   GLU A 326      12.068  63.653  15.927  1.00  0.00           N  
ATOM   4920  CA  GLU A 326      11.883  63.575  17.372  1.00  0.00           C  
ATOM   4921  C   GLU A 326      10.413  63.554  17.787  1.00  0.00           C  
ATOM   4922  O   GLU A 326      10.044  62.875  18.746  1.00  0.00           O  
ATOM   4923  CB  GLU A 326      12.587  64.749  18.058  1.00  0.00           C  
ATOM   4924  CG  GLU A 326      14.113  64.686  18.007  1.00  0.00           C  
ATOM   4925  CD  GLU A 326      14.776  65.897  18.602  1.00  0.00           C  
ATOM   4926  OE1 GLU A 326      14.119  66.901  18.753  1.00  0.00           O  
ATOM   4927  OE2 GLU A 326      15.941  65.816  18.913  1.00  0.00           O  
ATOM   4928  H   GLU A 326      12.548  64.451  15.532  1.00  0.00           H  
ATOM   4929  HA  GLU A 326      12.341  62.647  17.722  1.00  0.00           H  
ATOM   4930 1HB  GLU A 326      12.267  65.689  17.601  1.00  0.00           H  
ATOM   4931 2HB  GLU A 326      12.298  64.778  19.109  1.00  0.00           H  
ATOM   4932 1HG  GLU A 326      14.434  63.807  18.559  1.00  0.00           H  
ATOM   4933 2HG  GLU A 326      14.433  64.571  16.972  1.00  0.00           H  
ATOM   4934  N   LYS A 327       9.578  64.318  17.085  1.00  0.00           N  
ATOM   4935  CA  LYS A 327       8.173  64.408  17.462  1.00  0.00           C  
ATOM   4936  C   LYS A 327       7.401  63.164  17.044  1.00  0.00           C  
ATOM   4937  O   LYS A 327       6.566  62.674  17.803  1.00  0.00           O  
ATOM   4938  CB  LYS A 327       7.543  65.665  16.862  1.00  0.00           C
[truncated: 287,079 more chars]
