# Supplementary material for: Blueprinting extendable nanomaterials with standardized protein blocks
Source: Nature. 2024 Mar 13;627(8005):898–904. doi: 10.1038/s41586-024-07188-4 (PMC10972742; doi:10.1038/s41586-024-07188-4)
Supplement: Supplementary file 4 — Design models with ideal backbones as well as experimentally determined structures for comparison. For reference to design names, see Supplementary Fig. 1. [file 41586_2024_7188_MOESM4_ESM.zip › THR9_design.pdb]

ATOM      1  N   ARG A   1     -21.834  54.680 -58.723  1.00  0.00           N  
ATOM      2  CA  ARG A   1     -21.501  53.274 -58.513  1.00  0.00           C  
ATOM      3  C   ARG A   1     -22.716  52.388 -58.717  1.00  0.00           C  
ATOM      4  O   ARG A   1     -22.621  51.304 -59.298  1.00  0.00           O  
ATOM      5  CB  ARG A   1     -20.962  53.044 -57.111  1.00  0.00           C  
ATOM      6  CG  ARG A   1     -20.455  51.626 -56.864  1.00  0.00           C  
ATOM      7  CD  ARG A   1     -19.888  51.458 -55.502  1.00  0.00           C  
ATOM      8  NE  ARG A   1     -18.706  52.287 -55.297  1.00  0.00           N  
ATOM      9  CZ  ARG A   1     -17.453  51.969 -55.694  1.00  0.00           C  
ATOM     10  NH1 ARG A   1     -17.219  50.836 -56.322  1.00  0.00           N  
ATOM     11  NH2 ARG A   1     -16.458  52.803 -55.449  1.00  0.00           N  
ATOM     12  H   ARG A   1     -21.189  55.262 -59.239  1.00  0.00           H  
ATOM     13  HA  ARG A   1     -20.733  52.988 -59.232  1.00  0.00           H  
ATOM     14 1HB  ARG A   1     -20.150  53.739 -56.910  1.00  0.00           H  
ATOM     15 2HB  ARG A   1     -21.752  53.240 -56.387  1.00  0.00           H  
ATOM     16 1HG  ARG A   1     -21.280  50.922 -56.976  1.00  0.00           H  
ATOM     17 2HG  ARG A   1     -19.680  51.392 -57.592  1.00  0.00           H  
ATOM     18 1HD  ARG A   1     -20.638  51.743 -54.762  1.00  0.00           H  
ATOM     19 2HD  ARG A   1     -19.611  50.417 -55.350  1.00  0.00           H  
ATOM     20  HE  ARG A   1     -18.835  53.169 -54.817  1.00  0.00           H  
ATOM     21 1HH1 ARG A   1     -17.975  50.194 -56.512  1.00  0.00           H  
ATOM     22 2HH1 ARG A   1     -16.280  50.605 -56.615  1.00  0.00           H  
ATOM     23 1HH2 ARG A   1     -16.635  53.673 -54.966  1.00  0.00           H  
ATOM     24 2HH2 ARG A   1     -15.521  52.571 -55.742  1.00  0.00           H  
ATOM     25  N   VAL A   2     -23.858  52.832 -58.209  1.00  0.00           N  
ATOM     26  CA  VAL A   2     -25.068  52.023 -58.261  1.00  0.00           C  
ATOM     27  C   VAL A   2     -25.551  51.759 -59.680  1.00  0.00           C  
ATOM     28  O   VAL A   2     -25.941  50.639 -59.998  1.00  0.00           O  
ATOM     29  CB  VAL A   2     -26.197  52.651 -57.433  1.00  0.00           C  
ATOM     30  CG1 VAL A   2     -27.492  51.928 -57.707  1.00  0.00           C  
ATOM     31  CG2 VAL A   2     -25.851  52.530 -55.961  1.00  0.00           C  
ATOM     32  H   VAL A   2     -23.872  53.744 -57.767  1.00  0.00           H  
ATOM     33  HA  VAL A   2     -24.835  51.061 -57.808  1.00  0.00           H  
ATOM     34  HB  VAL A   2     -26.321  53.698 -57.701  1.00  0.00           H  
ATOM     35 1HG1 VAL A   2     -28.282  52.362 -57.105  1.00  0.00           H  
ATOM     36 2HG1 VAL A   2     -27.758  52.015 -58.763  1.00  0.00           H  
ATOM     37 3HG1 VAL A   2     -27.369  50.882 -57.452  1.00  0.00           H  
ATOM     38 1HG2 VAL A   2     -26.653  52.962 -55.362  1.00  0.00           H  
ATOM     39 2HG2 VAL A   2     -25.737  51.473 -55.706  1.00  0.00           H  
ATOM     40 3HG2 VAL A   2     -24.920  53.052 -55.758  1.00  0.00           H  
ATOM     41  N   LYS A   3     -25.531  52.776 -60.534  1.00  0.00           N  
ATOM     42  CA  LYS A   3     -25.960  52.577 -61.910  1.00  0.00           C  
ATOM     43  C   LYS A   3     -25.098  51.525 -62.593  1.00  0.00           C  
ATOM     44  O   LYS A   3     -25.594  50.730 -63.386  1.00  0.00           O  
ATOM     45  CB  LYS A   3     -25.929  53.890 -62.693  1.00  0.00           C  
ATOM     46  CG  LYS A   3     -26.334  53.773 -64.182  1.00  0.00           C  
ATOM     47  CD  LYS A   3     -27.741  53.190 -64.353  1.00  0.00           C  
ATOM     48  CE  LYS A   3     -28.320  53.498 -65.736  1.00  0.00           C  
ATOM     49  NZ  LYS A   3     -27.520  52.880 -66.842  1.00  0.00           N  
ATOM     50  H   LYS A   3     -25.225  53.689 -60.227  1.00  0.00           H  
ATOM     51  HA  LYS A   3     -26.986  52.208 -61.901  1.00  0.00           H  
ATOM     52 1HB  LYS A   3     -26.602  54.607 -62.219  1.00  0.00           H  
ATOM     53 2HB  LYS A   3     -24.924  54.311 -62.652  1.00  0.00           H  
ATOM     54 1HG  LYS A   3     -26.313  54.765 -64.633  1.00  0.00           H  
ATOM     55 2HG  LYS A   3     -25.616  53.141 -64.708  1.00  0.00           H  
ATOM     56 1HD  LYS A   3     -27.698  52.106 -64.233  1.00  0.00           H  
ATOM     57 2HD  LYS A   3     -28.403  53.597 -63.589  1.00  0.00           H  
ATOM     58 1HE  LYS A   3     -29.338  53.117 -65.786  1.00  0.00           H  
ATOM     59 2HE  LYS A   3     -28.340  54.577 -65.879  1.00  0.00           H  
ATOM     60 1HZ  LYS A   3     -27.940  53.109 -67.728  1.00  0.00           H  
ATOM     61 2HZ  LYS A   3     -26.575  53.234 -66.817  1.00  0.00           H  
ATOM     62 3HZ  LYS A   3     -27.500  51.867 -66.736  1.00  0.00           H  
ATOM     63  N   GLU A   4     -23.805  51.519 -62.277  1.00  0.00           N  
ATOM     64  CA  GLU A   4     -22.895  50.555 -62.876  1.00  0.00           C  
ATOM     65  C   GLU A   4     -23.261  49.135 -62.447  1.00  0.00           C  
ATOM     66  O   GLU A   4     -23.259  48.220 -63.268  1.00  0.00           O  
ATOM     67  CB  GLU A   4     -21.449  50.876 -62.490  1.00  0.00           C  
ATOM     68  CG  GLU A   4     -20.910  52.162 -63.112  1.00  0.00           C  
ATOM     69  CD  GLU A   4     -19.541  52.532 -62.605  1.00  0.00           C  
ATOM     70  OE1 GLU A   4     -19.075  51.889 -61.696  1.00  0.00           O  
ATOM     71  OE2 GLU A   4     -18.965  53.459 -63.122  1.00  0.00           O  
ATOM     72  H   GLU A   4     -23.450  52.196 -61.618  1.00  0.00           H  
ATOM     73  HA  GLU A   4     -22.989  50.615 -63.959  1.00  0.00           H  
ATOM     74 1HB  GLU A   4     -21.370  50.970 -61.408  1.00  0.00           H  
ATOM     75 2HB  GLU A   4     -20.799  50.056 -62.794  1.00  0.00           H  
ATOM     76 1HG  GLU A   4     -20.864  52.035 -64.195  1.00  0.00           H  
ATOM     77 2HG  GLU A   4     -21.604  52.973 -62.899  1.00  0.00           H  
ATOM     78  N   LEU A   5     -23.618  48.968 -61.174  1.00  0.00           N  
ATOM     79  CA  LEU A   5     -24.017  47.659 -60.664  1.00  0.00           C  
ATOM     80  C   LEU A   5     -25.306  47.188 -61.328  1.00  0.00           C  
ATOM     81  O   LEU A   5     -25.461  46.005 -61.639  1.00  0.00           O  
ATOM     82  CB  LEU A   5     -24.218  47.730 -59.146  1.00  0.00           C  
ATOM     83  CG  LEU A   5     -22.953  47.973 -58.306  1.00  0.00           C  
ATOM     84  CD1 LEU A   5     -23.363  48.265 -56.880  1.00  0.00           C  
ATOM     85  CD2 LEU A   5     -22.047  46.740 -58.360  1.00  0.00           C  
ATOM     86  H   LEU A   5     -23.578  49.763 -60.544  1.00  0.00           H  
ATOM     87  HA  LEU A   5     -23.232  46.943 -60.895  1.00  0.00           H  
ATOM     88 1HB  LEU A   5     -24.917  48.538 -58.929  1.00  0.00           H  
ATOM     89 2HB  LEU A   5     -24.667  46.795 -58.811  1.00  0.00           H  
ATOM     90  HG  LEU A   5     -22.413  48.834 -58.697  1.00  0.00           H  
ATOM     91 1HD1 LEU A   5     -22.476  48.448 -56.274  1.00  0.00           H  
ATOM     92 2HD1 LEU A   5     -24.003  49.147 -56.856  1.00  0.00           H  
ATOM     93 3HD1 LEU A   5     -23.908  47.417 -56.489  1.00  0.00           H  
ATOM     94 1HD2 LEU A   5     -21.154  46.922 -57.757  1.00  0.00           H  
ATOM     95 2HD2 LEU A   5     -22.580  45.877 -57.963  1.00  0.00           H  
ATOM     96 3HD2 LEU A   5     -21.745  46.537 -59.386  1.00  0.00           H  
ATOM     97  N   ILE A   6     -26.216  48.127 -61.570  1.00  0.00           N  
ATOM     98  CA  ILE A   6     -27.473  47.815 -62.235  1.00  0.00           C  
ATOM     99  C   ILE A   6     -27.201  47.378 -63.672  1.00  0.00           C  
ATOM    100  O   ILE A   6     -27.763  46.386 -64.144  1.00  0.00           O  
ATOM    101  CB  ILE A   6     -28.435  49.023 -62.206  1.00  0.00           C  
ATOM    102  CG1 ILE A   6     -28.864  49.299 -60.749  1.00  0.00           C  
ATOM    103  CG2 ILE A   6     -29.669  48.747 -63.085  1.00  0.00           C  
ATOM    104  CD1 ILE A   6     -29.570  50.630 -60.540  1.00  0.00           C  
ATOM    105  H   ILE A   6     -26.031  49.077 -61.267  1.00  0.00           H  
ATOM    106  HA  ILE A   6     -27.949  46.985 -61.711  1.00  0.00           H  
ATOM    107  HB  ILE A   6     -27.915  49.905 -62.573  1.00  0.00           H  
ATOM    108 1HG1 ILE A   6     -29.525  48.506 -60.437  1.00  0.00           H  
ATOM    109 2HG1 ILE A   6     -27.982  49.279 -60.111  1.00  0.00           H  
ATOM    110 1HG2 ILE A   6     -30.340  49.601 -63.065  1.00  0.00           H  
ATOM    111 2HG2 ILE A   6     -29.356  48.565 -64.114  1.00  0.00           H  
ATOM    112 3HG2 ILE A   6     -30.193  47.870 -62.705  1.00  0.00           H  
ATOM    113 1HD1 ILE A   6     -29.839  50.738 -59.487  1.00  0.00           H  
ATOM    114 2HD1 ILE A   6     -28.908  51.444 -60.829  1.00  0.00           H  
ATOM    115 3HD1 ILE A   6     -30.471  50.666 -61.143  1.00  0.00           H  
ATOM    116  N   ASP A   7     -26.325  48.106 -64.365  1.00  0.00           N  
ATOM    117  CA  ASP A   7     -25.968  47.753 -65.732  1.00  0.00           C  
ATOM    118  C   ASP A   7     -25.277  46.392 -65.800  1.00  0.00           C  
ATOM    119  O   ASP A   7     -25.515  45.622 -66.733  1.00  0.00           O  
ATOM    120  CB  ASP A   7     -25.048  48.810 -66.350  1.00  0.00           C  
ATOM    121  CG  ASP A   7     -25.750  50.122 -66.711  1.00  0.00           C  
ATOM    122  OD1 ASP A   7     -26.959  50.162 -66.750  1.00  0.00           O  
ATOM    123  OD2 ASP A   7     -25.058  51.083 -66.955  1.00  0.00           O  
ATOM    124  H   ASP A   7     -25.911  48.928 -63.938  1.00  0.00           H  
ATOM    125  HA  ASP A   7     -26.883  47.700 -66.321  1.00  0.00           H  
ATOM    126 1HB  ASP A   7     -24.246  49.036 -65.649  1.00  0.00           H  
ATOM    127 2HB  ASP A   7     -24.589  48.407 -67.252  1.00  0.00           H  
ATOM    128  N   GLU A   8     -24.436  46.083 -64.811  1.00  0.00           N  
ATOM    129  CA  GLU A   8     -23.758  44.791 -64.784  1.00  0.00           C  
ATOM    130  C   GLU A   8     -24.759  43.652 -64.647  1.00  0.00           C  
ATOM    131  O   GLU A   8     -24.631  42.628 -65.318  1.00  0.00           O  
ATOM    132  CB  GLU A   8     -22.737  44.720 -63.643  1.00  0.00           C  
ATOM    133  CG  GLU A   8     -21.469  45.538 -63.870  1.00  0.00           C  
ATOM    134  CD  GLU A   8     -20.540  45.513 -62.684  1.00  0.00           C  
ATOM    135  OE1 GLU A   8     -20.887  44.907 -61.697  1.00  0.00           O  
ATOM    136  OE2 GLU A   8     -19.487  46.099 -62.763  1.00  0.00           O  
ATOM    137  H   GLU A   8     -24.250  46.763 -64.081  1.00  0.00           H  
ATOM    138  HA  GLU A   8     -23.228  44.661 -65.727  1.00  0.00           H  
ATOM    139 1HB  GLU A   8     -23.199  45.075 -62.722  1.00  0.00           H  
ATOM    140 2HB  GLU A   8     -22.444  43.682 -63.482  1.00  0.00           H  
ATOM    141 1HG  GLU A   8     -20.943  45.127 -64.733  1.00  0.00           H  
ATOM    142 2HG  GLU A   8     -21.737  46.563 -64.101  1.00  0.00           H  
ATOM    143  N   LEU A   9     -25.779  43.840 -63.811  1.00  0.00           N  
ATOM    144  CA  LEU A   9     -26.811  42.824 -63.661  1.00  0.00           C  
ATOM    145  C   LEU A   9     -27.538  42.613 -64.984  1.00  0.00           C  
ATOM    146  O   LEU A   9     -27.817  41.475 -65.369  1.00  0.00           O  
ATOM    147  CB  LEU A   9     -27.810  43.221 -62.558  1.00  0.00           C  
ATOM    148  CG  LEU A   9     -29.004  42.240 -62.315  1.00  0.00           C  
ATOM    149  CD1 LEU A   9     -28.479  40.870 -61.887  1.00  0.00           C  
ATOM    150  CD2 LEU A   9     -29.921  42.814 -61.240  1.00  0.00           C  
ATOM    151  H   LEU A   9     -25.820  44.690 -63.255  1.00  0.00           H  
ATOM    152  HA  LEU A   9     -26.329  41.891 -63.378  1.00  0.00           H  
ATOM    153 1HB  LEU A   9     -27.262  43.303 -61.623  1.00  0.00           H  
ATOM    154 2HB  LEU A   9     -28.216  44.202 -62.793  1.00  0.00           H  
ATOM    155  HG  LEU A   9     -29.567  42.115 -63.241  1.00  0.00           H  
ATOM    156 1HD1 LEU A   9     -29.321  40.199 -61.724  1.00  0.00           H  
ATOM    157 2HD1 LEU A   9     -27.838  40.455 -62.662  1.00  0.00           H  
ATOM    158 3HD1 LEU A   9     -27.913  40.970 -60.960  1.00  0.00           H  
ATOM    159 1HD2 LEU A   9     -30.758  42.135 -61.081  1.00  0.00           H  
ATOM    160 2HD2 LEU A   9     -29.365  42.933 -60.313  1.00  0.00           H  
ATOM    161 3HD2 LEU A   9     -30.301  43.778 -61.557  1.00  0.00           H  
ATOM    162  N   ARG A  10     -27.832  43.708 -65.691  1.00  0.00           N  
ATOM    163  CA  ARG A  10     -28.496  43.610 -66.986  1.00  0.00           C  
ATOM    164  C   ARG A  10     -27.665  42.819 -67.988  1.00  0.00           C  
ATOM    165  O   ARG A  10     -28.200  41.985 -68.720  1.00  0.00           O  
ATOM    166  CB  ARG A  10     -28.790  44.988 -67.561  1.00  0.00           C  
ATOM    167  CG  ARG A  10     -29.567  44.970 -68.880  1.00  0.00           C  
ATOM    168  CD  ARG A  10     -29.892  46.342 -69.366  1.00  0.00           C  
ATOM    169  NE  ARG A  10     -30.840  47.025 -68.493  1.00  0.00           N  
ATOM    170  CZ  ARG A  10     -32.177  46.810 -68.489  1.00  0.00           C  
ATOM    171  NH1 ARG A  10     -32.708  45.925 -69.305  1.00  0.00           N  
ATOM    172  NH2 ARG A  10     -32.955  47.484 -67.655  1.00  0.00           N  
ATOM    173  H   ARG A  10     -27.602  44.621 -65.308  1.00  0.00           H  
ATOM    174  HA  ARG A  10     -29.437  43.084 -66.845  1.00  0.00           H  
ATOM    175 1HB  ARG A  10     -29.351  45.575 -66.837  1.00  0.00           H  
ATOM    176 2HB  ARG A  10     -27.851  45.507 -67.748  1.00  0.00           H  
ATOM    177 1HG  ARG A  10     -28.965  44.477 -69.644  1.00  0.00           H  
ATOM    178 2HG  ARG A  10     -30.496  44.415 -68.745  1.00  0.00           H  
ATOM    179 1HD  ARG A  10     -28.974  46.931 -69.396  1.00  0.00           H  
ATOM    180 2HD  ARG A  10     -30.318  46.289 -70.367  1.00  0.00           H  
ATOM    181  HE  ARG A  10     -30.472  47.712 -67.847  1.00  0.00           H  
ATOM    182 1HH1 ARG A  10     -32.124  45.405 -69.942  1.00  0.00           H  
ATOM    183 2HH1 ARG A  10     -33.711  45.754 -69.284  1.00  0.00           H  
ATOM    184 1HH2 ARG A  10     -32.554  48.161 -67.023  1.00  0.00           H  
ATOM    185 2HH2 ARG A  10     -33.960  47.317 -67.654  1.00  0.00           H  
ATOM    186  N   GLU A  11     -26.357  43.068 -68.014  1.00  0.00           N  
ATOM    187  CA  GLU A  11     -25.493  42.348 -68.940  1.00  0.00           C  
ATOM    188  C   GLU A  11     -25.433  40.860 -68.604  1.00  0.00           C  
ATOM    189  O   GLU A  11     -25.445  40.017 -69.503  1.00  0.00           O  
ATOM    190  CB  GLU A  11     -24.084  42.945 -68.936  1.00  0.00           C  
ATOM    191  CG  GLU A  11     -23.972  44.323 -69.592  1.00  0.00           C  
ATOM    192  CD  GLU A  11     -24.313  44.298 -71.056  1.00  0.00           C  
ATOM    193  OE1 GLU A  11     -23.892  43.385 -71.725  1.00  0.00           O  
ATOM    194  OE2 GLU A  11     -24.999  45.189 -71.509  1.00  0.00           O  
ATOM    195  H   GLU A  11     -25.968  43.783 -67.409  1.00  0.00           H  
ATOM    196  HA  GLU A  11     -25.907  42.448 -69.942  1.00  0.00           H  
ATOM    197 1HB  GLU A  11     -23.734  43.042 -67.908  1.00  0.00           H  
ATOM    198 2HB  GLU A  11     -23.399  42.271 -69.452  1.00  0.00           H  
ATOM    199 1HG  GLU A  11     -24.651  45.011 -69.089  1.00  0.00           H  
ATOM    200 2HG  GLU A  11     -22.958  44.696 -69.463  1.00  0.00           H  
ATOM    201  N   GLU A  12     -25.417  40.531 -67.312  1.00  0.00           N  
ATOM    202  CA  GLU A  12     -25.400  39.126 -66.917  1.00  0.00           C  
ATOM    203  C   GLU A  12     -26.715  38.459 -67.293  1.00  0.00           C  
ATOM    204  O   GLU A  12     -26.728  37.318 -67.761  1.00  0.00           O  
ATOM    205  CB  GLU A  12     -25.161  38.990 -65.411  1.00  0.00           C  
ATOM    206  CG  GLU A  12     -23.768  39.410 -64.945  1.00  0.00           C  
ATOM    207  CD  GLU A  12     -22.657  38.538 -65.472  1.00  0.00           C  
ATOM    208  OE1 GLU A  12     -22.791  37.339 -65.418  1.00  0.00           O  
ATOM    209  OE2 GLU A  12     -21.666  39.075 -65.925  1.00  0.00           O  
ATOM    210  H   GLU A  12     -25.385  41.257 -66.604  1.00  0.00           H  
ATOM    211  HA  GLU A  12     -24.596  38.623 -67.448  1.00  0.00           H  
ATOM    212 1HB  GLU A  12     -25.886  39.599 -64.873  1.00  0.00           H  
ATOM    213 2HB  GLU A  12     -25.318  37.952 -65.111  1.00  0.00           H  
ATOM    214 1HG  GLU A  12     -23.587  40.428 -65.279  1.00  0.00           H  
ATOM    215 2HG  GLU A  12     -23.748  39.406 -63.859  1.00  0.00           H  
ATOM    216  N   ALA A  13     -27.823  39.178 -67.128  1.00  0.00           N  
ATOM    217  CA  ALA A  13     -29.131  38.645 -67.478  1.00  0.00           C  
ATOM    218  C   ALA A  13     -29.191  38.299 -68.961  1.00  0.00           C  
ATOM    219  O   ALA A  13     -29.721  37.253 -69.344  1.00  0.00           O  
ATOM    220  CB  ALA A  13     -30.218  39.645 -67.127  1.00  0.00           C  
ATOM    221  H   ALA A  13     -27.756  40.108 -66.721  1.00  0.00           H  
ATOM    222  HA  ALA A  13     -29.289  37.727 -66.911  1.00  0.00           H  
ATOM    223 1HB  ALA A  13     -31.196  39.231 -67.372  1.00  0.00           H  
ATOM    224 2HB  ALA A  13     -30.171  39.872 -66.064  1.00  0.00           H  
ATOM    225 3HB  ALA A  13     -30.060  40.560 -67.696  1.00  0.00           H  
ATOM    226  N   LYS A  14     -28.613  39.167 -69.797  1.00  0.00           N  
ATOM    227  CA  LYS A  14     -28.577  38.915 -71.232  1.00  0.00           C  
ATOM    228  C   LYS A  14     -27.723  37.699 -71.560  1.00  0.00           C  
ATOM    229  O   LYS A  14     -28.100  36.884 -72.405  1.00  0.00           O  
ATOM    230  CB  LYS A  14     -28.059  40.142 -71.985  1.00  0.00           C  
ATOM    231  CG  LYS A  14     -29.045  41.304 -72.046  1.00  0.00           C  
ATOM    232  CD  LYS A  14     -28.572  42.391 -73.011  1.00  0.00           C  
ATOM    233  CE  LYS A  14     -27.399  43.171 -72.437  1.00  0.00           C  
ATOM    234  NZ  LYS A  14     -27.014  44.325 -73.299  1.00  0.00           N  
ATOM    235  H   LYS A  14     -28.216  40.024 -69.425  1.00  0.00           H  
ATOM    236  HA  LYS A  14     -29.591  38.710 -71.571  1.00  0.00           H  
ATOM    237 1HB  LYS A  14     -27.150  40.496 -71.501  1.00  0.00           H  
ATOM    238 2HB  LYS A  14     -27.800  39.860 -73.006  1.00  0.00           H  
ATOM    239 1HG  LYS A  14     -30.018  40.932 -72.376  1.00  0.00           H  
ATOM    240 2HG  LYS A  14     -29.163  41.736 -71.053  1.00  0.00           H  
ATOM    241 1HD  LYS A  14     -28.270  41.935 -73.955  1.00  0.00           H  
ATOM    242 2HD  LYS A  14     -29.391  43.082 -73.207  1.00  0.00           H  
ATOM    243 1HE  LYS A  14     -27.672  43.542 -71.451  1.00  0.00           H  
ATOM    244 2HE  LYS A  14     -26.540  42.510 -72.339  1.00  0.00           H  
ATOM    245 1HZ  LYS A  14     -26.231  44.810 -72.861  1.00  0.00           H  
ATOM    246 2HZ  LYS A  14     -26.740  43.994 -74.211  1.00  0.00           H  
ATOM    247 3HZ  LYS A  14     -27.792  44.959 -73.390  1.00  0.00           H  
ATOM    248  N   LYS A  15     -26.580  37.562 -70.888  1.00  0.00           N  
ATOM    249  CA  LYS A  15     -25.715  36.412 -71.120  1.00  0.00           C  
ATOM    250  C   LYS A  15     -26.400  35.106 -70.737  1.00  0.00           C  
ATOM    251  O   LYS A  15     -26.292  34.116 -71.459  1.00  0.00           O  
ATOM    252  CB  LYS A  15     -24.393  36.558 -70.370  1.00  0.00           C  
ATOM    253  CG  LYS A  15     -23.441  37.590 -70.975  1.00  0.00           C  
ATOM    254  CD  LYS A  15     -22.049  37.504 -70.360  1.00  0.00           C  
ATOM    255  CE  LYS A  15     -22.032  38.052 -68.945  1.00  0.00           C  
ATOM    256  NZ  LYS A  15     -20.661  38.073 -68.372  1.00  0.00           N  
ATOM    257  H   LYS A  15     -26.302  38.278 -70.223  1.00  0.00           H  
ATOM    258  HA  LYS A  15     -25.493  36.364 -72.187  1.00  0.00           H  
ATOM    259 1HB  LYS A  15     -24.598  36.851 -69.340  1.00  0.00           H  
ATOM    260 2HB  LYS A  15     -23.879  35.596 -70.340  1.00  0.00           H  
ATOM    261 1HG  LYS A  15     -23.366  37.423 -72.051  1.00  0.00           H  
ATOM    262 2HG  LYS A  15     -23.838  38.591 -70.812  1.00  0.00           H  
ATOM    263 1HD  LYS A  15     -21.716  36.466 -70.344  1.00  0.00           H  
ATOM    264 2HD  LYS A  15     -21.349  38.082 -70.964  1.00  0.00           H  
ATOM    265 1HE  LYS A  15     -22.430  39.068 -68.953  1.00  0.00           H  
ATOM    266 2HE  LYS A  15     -22.664  37.432 -68.312  1.00  0.00           H  
ATOM    267 1HZ  LYS A  15     -20.708  38.449 -67.426  1.00  0.00           H  
ATOM    268 2HZ  LYS A  15     -20.290  37.134 -68.344  1.00  0.00           H  
ATOM    269 3HZ  LYS A  15     -20.063  38.654 -68.937  1.00  0.00           H  
ATOM    270  N   PHE A  16     -27.126  35.105 -69.618  1.00  0.00           N  
ATOM    271  CA  PHE A  16     -27.829  33.896 -69.204  1.00  0.00           C  
ATOM    272  C   PHE A  16     -28.921  33.549 -70.206  1.00  0.00           C  
ATOM    273  O   PHE A  16     -29.108  32.380 -70.548  1.00  0.00           O  
ATOM    274  CB  PHE A  16     -28.426  34.056 -67.801  1.00  0.00           C  
ATOM    275  CG  PHE A  16     -27.417  33.887 -66.691  1.00  0.00           C  
ATOM    276  CD1 PHE A  16     -27.088  34.944 -65.850  1.00  0.00           C  
ATOM    277  CD2 PHE A  16     -26.791  32.666 -66.491  1.00  0.00           C  
ATOM    278  CE1 PHE A  16     -26.162  34.782 -64.840  1.00  0.00           C  
ATOM    279  CE2 PHE A  16     -25.863  32.505 -65.485  1.00  0.00           C  
ATOM    280  CZ  PHE A  16     -25.550  33.563 -64.658  1.00  0.00           C  
ATOM    281  H   PHE A  16     -27.167  35.939 -69.044  1.00  0.00           H  
ATOM    282  HA  PHE A  16     -27.114  33.073 -69.181  1.00  0.00           H  
ATOM    283 1HB  PHE A  16     -28.874  35.046 -67.709  1.00  0.00           H  
ATOM    284 2HB  PHE A  16     -29.217  33.324 -67.654  1.00  0.00           H  
ATOM    285  HD1 PHE A  16     -27.568  35.911 -65.994  1.00  0.00           H  
ATOM    286  HD2 PHE A  16     -27.033  31.826 -67.145  1.00  0.00           H  
ATOM    287  HE1 PHE A  16     -25.914  35.620 -64.188  1.00  0.00           H  
ATOM    288  HE2 PHE A  16     -25.377  31.540 -65.345  1.00  0.00           H  
ATOM    289  HZ  PHE A  16     -24.818  33.435 -63.862  1.00  0.00           H  
ATOM    290  N   ALA A  17     -29.630  34.565 -70.690  1.00  0.00           N  
ATOM    291  CA  ALA A  17     -30.663  34.346 -71.692  1.00  0.00           C  
ATOM    292  C   ALA A  17     -30.057  33.781 -72.974  1.00  0.00           C  
ATOM    293  O   ALA A  17     -30.644  32.914 -73.623  1.00  0.00           O  
ATOM    294  CB  ALA A  17     -31.380  35.646 -71.991  1.00  0.00           C  
ATOM    295  H   ALA A  17     -29.456  35.507 -70.354  1.00  0.00           H  
ATOM    296  HA  ALA A  17     -31.377  33.619 -71.302  1.00  0.00           H  
ATOM    297 1HB  ALA A  17     -32.158  35.468 -72.730  1.00  0.00           H  
ATOM    298 2HB  ALA A  17     -31.823  36.032 -71.076  1.00  0.00           H  
ATOM    299 3HB  ALA A  17     -30.668  36.371 -72.385  1.00  0.00           H  
ATOM    300  N   ALA A  18     -28.873  34.279 -73.336  1.00  0.00           N  
ATOM    301  CA  ALA A  18     -28.184  33.809 -74.533  1.00  0.00           C  
ATOM    302  C   ALA A  18     -27.797  32.343 -74.394  1.00  0.00           C  
ATOM    303  O   ALA A  18     -27.919  31.571 -75.351  1.00  0.00           O  
ATOM    304  CB  ALA A  18     -26.947  34.650 -74.789  1.00  0.00           C  
ATOM    305  H   ALA A  18     -28.452  35.014 -72.778  1.00  0.00           H  
ATOM    306  HA  ALA A  18     -28.866  33.903 -75.378  1.00  0.00           H  
ATOM    307 1HB  ALA A  18     -26.452  34.305 -75.699  1.00  0.00           H  
ATOM    308 2HB  ALA A  18     -27.239  35.691 -74.902  1.00  0.00           H  
ATOM    309 3HB  ALA A  18     -26.266  34.552 -73.949  1.00  0.00           H  
ATOM    310  N   GLU A  19     -27.357  31.948 -73.199  1.00  0.00           N  
ATOM    311  CA  GLU A  19     -27.004  30.556 -72.962  1.00  0.00           C  
ATOM    312  C   GLU A  19     -28.230  29.671 -73.104  1.00  0.00           C  
ATOM    313  O   GLU A  19     -28.148  28.577 -73.663  1.00  0.00           O  
ATOM    314  CB  GLU A  19     -26.387  30.363 -71.573  1.00  0.00           C  
ATOM    315  CG  GLU A  19     -24.985  30.935 -71.408  1.00  0.00           C  
ATOM    316  CD  GLU A  19     -24.438  30.735 -70.018  1.00  0.00           C  
ATOM    317  OE1 GLU A  19     -25.141  30.191 -69.200  1.00  0.00           O  
ATOM    318  OE2 GLU A  19     -23.320  31.126 -69.776  1.00  0.00           O  
ATOM    319  H   GLU A  19     -27.248  32.630 -72.453  1.00  0.00           H  
ATOM    320  HA  GLU A  19     -26.274  30.251 -73.712  1.00  0.00           H  
ATOM    321 1HB  GLU A  19     -27.024  30.833 -70.825  1.00  0.00           H  
ATOM    322 2HB  GLU A  19     -26.343  29.298 -71.339  1.00  0.00           H  
ATOM    323 1HG  GLU A  19     -24.322  30.445 -72.120  1.00  0.00           H  
ATOM    324 2HG  GLU A  19     -25.003  31.996 -71.639  1.00  0.00           H  
ATOM    325  N   GLN A  20     -29.378  30.148 -72.623  1.00  0.00           N  
ATOM    326  CA  GLN A  20     -30.597  29.361 -72.728  1.00  0.00           C  
ATOM    327  C   GLN A  20     -31.001  29.172 -74.179  1.00  0.00           C  
ATOM    328  O   GLN A  20     -31.408  28.080 -74.572  1.00  0.00           O  
ATOM    329  CB  GLN A  20     -31.747  30.014 -71.963  1.00  0.00           C  
ATOM    330  CG  GLN A  20     -31.581  29.988 -70.470  1.00  0.00           C  
ATOM    331  CD  GLN A  20     -32.803  30.500 -69.751  1.00  0.00           C  
ATOM    332  OE1 GLN A  20     -33.235  31.642 -69.924  1.00  0.00           O  
ATOM    333  NE2 GLN A  20     -33.379  29.627 -68.950  1.00  0.00           N  
ATOM    334  H   GLN A  20     -29.387  31.050 -72.159  1.00  0.00           H  
ATOM    335  HA  GLN A  20     -30.410  28.377 -72.302  1.00  0.00           H  
ATOM    336 1HB  GLN A  20     -31.851  31.051 -72.275  1.00  0.00           H  
ATOM    337 2HB  GLN A  20     -32.682  29.504 -72.204  1.00  0.00           H  
ATOM    338 1HG  GLN A  20     -31.396  28.963 -70.153  1.00  0.00           H  
ATOM    339 2HG  GLN A  20     -30.737  30.618 -70.202  1.00  0.00           H  
ATOM    340 1HE2 GLN A  20     -34.217  29.854 -68.438  1.00  0.00           H  
ATOM    341 2HE2 GLN A  20     -32.989  28.710 -68.871  1.00  0.00           H  
ATOM    342  N   LYS A  21     -30.863  30.224 -74.984  1.00  0.00           N  
ATOM    343  CA  LYS A  21     -31.202  30.118 -76.395  1.00  0.00           C  
ATOM    344  C   LYS A  21     -30.316  29.078 -77.065  1.00  0.00           C  
ATOM    345  O   LYS A  21     -30.801  28.244 -77.829  1.00  0.00           O  
ATOM    346  CB  LYS A  21     -31.063  31.474 -77.093  1.00  0.00           C  
ATOM    347  CG  LYS A  21     -31.476  31.481 -78.578  1.00  0.00           C  
ATOM    348  CD  LYS A  21     -31.418  32.897 -79.160  1.00  0.00           C  
ATOM    349  CE  LYS A  21     -32.019  32.969 -80.561  1.00  0.00           C  
ATOM    350  NZ  LYS A  21     -31.200  32.235 -81.570  1.00  0.00           N  
ATOM    351  H   LYS A  21     -30.545  31.110 -74.601  1.00  0.00           H  
ATOM    352  HA  LYS A  21     -32.236  29.784 -76.479  1.00  0.00           H  
ATOM    353 1HB  LYS A  21     -31.672  32.209 -76.568  1.00  0.00           H  
ATOM    354 2HB  LYS A  21     -30.027  31.805 -77.031  1.00  0.00           H  
ATOM    355 1HG  LYS A  21     -30.801  30.832 -79.141  1.00  0.00           H  
ATOM    356 2HG  LYS A  21     -32.489  31.092 -78.677  1.00  0.00           H  
ATOM    357 1HD  LYS A  21     -31.969  33.576 -78.507  1.00  0.00           H  
ATOM    358 2HD  LYS A  21     -30.379  33.228 -79.201  1.00  0.00           H  
ATOM    359 1HE  LYS A  21     -33.019  32.536 -80.541  1.00  0.00           H  
ATOM    360 2HE  LYS A  21     -32.092  34.013 -80.861  1.00  0.00           H  
ATOM    361 1HZ  LYS A  21     -31.634  32.310 -82.476  1.00  0.00           H  
ATOM    362 2HZ  LYS A  21     -30.274  32.631 -81.610  1.00  0.00           H  
ATOM    363 3HZ  LYS A  21     -31.133  31.255 -81.315  1.00  0.00           H  
ATOM    364  N   LYS A  22     -29.019  29.116 -76.756  1.00  0.00           N  
ATOM    365  CA  LYS A  22     -28.075  28.162 -77.324  1.00  0.00           C  
ATOM    366  C   LYS A  22     -28.437  26.733 -76.926  1.00  0.00           C  
ATOM    367  O   LYS A  22     -28.415  25.833 -77.763  1.00  0.00           O  
ATOM    368  CB  LYS A  22     -26.647  28.491 -76.883  1.00  0.00           C  
ATOM    369  CG  LYS A  22     -25.566  27.596 -77.497  1.00  0.00           C  
ATOM    370  CD  LYS A  22     -24.169  28.079 -77.119  1.00  0.00           C  
ATOM    371  CE  LYS A  22     -23.088  27.337 -77.889  1.00  0.00           C  
ATOM    372  NZ  LYS A  22     -22.937  25.926 -77.436  1.00  0.00           N  
ATOM    373  H   LYS A  22     -28.679  29.840 -76.129  1.00  0.00           H  
ATOM    374  HA  LYS A  22     -28.130  28.232 -78.411  1.00  0.00           H  
ATOM    375 1HB  LYS A  22     -26.419  29.526 -77.138  1.00  0.00           H  
ATOM    376 2HB  LYS A  22     -26.577  28.401 -75.798  1.00  0.00           H  
ATOM    377 1HG  LYS A  22     -25.701  26.571 -77.142  1.00  0.00           H  
ATOM    378 2HG  LYS A  22     -25.665  27.601 -78.582  1.00  0.00           H  
ATOM    379 1HD  LYS A  22     -24.086  29.145 -77.329  1.00  0.00           H  
ATOM    380 2HD  LYS A  22     -24.013  27.924 -76.051  1.00  0.00           H  
ATOM    381 1HE  LYS A  22     -23.344  27.339 -78.948  1.00  0.00           H  
ATOM    382 2HE  LYS A  22     -22.141  27.855 -77.753  1.00  0.00           H  
ATOM    383 1HZ  LYS A  22     -22.213  25.478 -77.972  1.00  0.00           H  
ATOM    384 2HZ  LYS A  22     -22.690  25.909 -76.460  1.00  0.00           H  
ATOM    385 3HZ  LYS A  22     -23.809  25.423 -77.569  1.00  0.00           H  
ATOM    386  N   ILE A  23     -28.788  26.536 -75.656  1.00  0.00           N  
ATOM    387  CA  ILE A  23     -29.169  25.220 -75.150  1.00  0.00           C  
ATOM    388  C   ILE A  23     -30.423  24.706 -75.849  1.00  0.00           C  
ATOM    389  O   ILE A  23     -30.501  23.530 -76.209  1.00  0.00           O  
ATOM    390  CB  ILE A  23     -29.394  25.253 -73.626  1.00  0.00           C  
ATOM    391  CG1 ILE A  23     -28.041  25.486 -72.917  1.00  0.00           C  
ATOM    392  CG2 ILE A  23     -30.049  23.937 -73.147  1.00  0.00           C  
ATOM    393  CD1 ILE A  23     -28.164  25.871 -71.456  1.00  0.00           C  
ATOM    394  H   ILE A  23     -28.770  27.323 -75.014  1.00  0.00           H  
ATOM    395  HA  ILE A  23     -28.354  24.525 -75.360  1.00  0.00           H  
ATOM    396  HB  ILE A  23     -30.044  26.091 -73.377  1.00  0.00           H  
ATOM    397 1HG1 ILE A  23     -27.453  24.570 -72.981  1.00  0.00           H  
ATOM    398 2HG1 ILE A  23     -27.501  26.274 -73.437  1.00  0.00           H  
ATOM    399 1HG2 ILE A  23     -30.210  23.973 -72.076  1.00  0.00           H  
ATOM    400 2HG2 ILE A  23     -31.008  23.797 -73.643  1.00  0.00           H  
ATOM    401 3HG2 ILE A  23     -29.394  23.096 -73.386  1.00  0.00           H  
ATOM    402 1HD1 ILE A  23     -27.167  26.014 -71.035  1.00  0.00           H  
ATOM    403 2HD1 ILE A  23     -28.729  26.800 -71.371  1.00  0.00           H  
ATOM    404 3HD1 ILE A  23     -28.675  25.087 -70.913  1.00  0.00           H  
ATOM    405  N   ILE A  24     -31.402  25.587 -76.033  1.00  0.00           N  
ATOM    406  CA  ILE A  24     -32.637  25.225 -76.714  1.00  0.00           C  
ATOM    407  C   ILE A  24     -32.341  24.813 -78.154  1.00  0.00           C  
ATOM    408  O   ILE A  24     -32.870  23.807 -78.633  1.00  0.00           O  
ATOM    409  CB  ILE A  24     -33.651  26.391 -76.686  1.00  0.00           C  
ATOM    410  CG1 ILE A  24     -34.128  26.616 -75.237  1.00  0.00           C  
ATOM    411  CG2 ILE A  24     -34.852  26.081 -77.599  1.00  0.00           C  
ATOM    412  CD1 ILE A  24     -34.874  27.925 -75.015  1.00  0.00           C  
ATOM    413  H   ILE A  24     -31.285  26.533 -75.685  1.00  0.00           H  
ATOM    414  HA  ILE A  24     -33.080  24.375 -76.199  1.00  0.00           H  
ATOM    415  HB  ILE A  24     -33.161  27.302 -77.021  1.00  0.00           H  
ATOM    416 1HG1 ILE A  24     -34.781  25.800 -74.967  1.00  0.00           H  
ATOM    417 2HG1 ILE A  24     -33.266  26.596 -74.574  1.00  0.00           H  
ATOM    418 1HG2 ILE A  24     -35.560  26.905 -77.579  1.00  0.00           H  
ATOM    419 2HG2 ILE A  24     -34.510  25.932 -78.624  1.00  0.00           H  
ATOM    420 3HG2 ILE A  24     -35.344  25.179 -77.246  1.00  0.00           H  
ATOM    421 1HD1 ILE A  24     -35.176  28.000 -73.969  1.00  0.00           H  
ATOM    422 2HD1 ILE A  24     -34.220  28.761 -75.263  1.00  0.00           H  
ATOM    423 3HD1 ILE A  24     -35.760  27.958 -75.644  1.00  0.00           H  
ATOM    424  N   GLU A  25     -31.487  25.575 -78.837  1.00  0.00           N  
ATOM    425  CA  GLU A  25     -31.098  25.242 -80.201  1.00  0.00           C  
ATOM    426  C   GLU A  25     -30.339  23.920 -80.268  1.00  0.00           C  
ATOM    427  O   GLU A  25     -30.555  23.128 -81.186  1.00  0.00           O  
ATOM    428  CB  GLU A  25     -30.238  26.352 -80.806  1.00  0.00           C  
ATOM    429  CG  GLU A  25     -30.990  27.642 -81.107  1.00  0.00           C  
ATOM    430  CD  GLU A  25     -30.086  28.738 -81.602  1.00  0.00           C  
ATOM    431  OE1 GLU A  25     -28.903  28.511 -81.687  1.00  0.00           O  
ATOM    432  OE2 GLU A  25     -30.578  29.807 -81.890  1.00  0.00           O  
ATOM    433  H   GLU A  25     -31.102  26.409 -78.402  1.00  0.00           H  
ATOM    434  HA  GLU A  25     -32.003  25.142 -80.799  1.00  0.00           H  
ATOM    435 1HB  GLU A  25     -29.428  26.593 -80.119  1.00  0.00           H  
ATOM    436 2HB  GLU A  25     -29.786  25.998 -81.733  1.00  0.00           H  
ATOM    437 1HG  GLU A  25     -31.746  27.438 -81.865  1.00  0.00           H  
ATOM    438 2HG  GLU A  25     -31.499  27.973 -80.206  1.00  0.00           H  
ATOM    439  N   GLU A  26     -29.461  23.668 -79.293  1.00  0.00           N  
ATOM    440  CA  GLU A  26     -28.720  22.412 -79.261  1.00  0.00           C  
ATOM    441  C   GLU A  26     -29.665  21.230 -79.108  1.00  0.00           C  
ATOM    442  O   GLU A  26     -29.503  20.211 -79.780  1.00  0.00           O  
ATOM    443  CB  GLU A  26     -27.686  22.403 -78.130  1.00  0.00           C  
ATOM    444  CG  GLU A  26     -26.456  23.270 -78.382  1.00  0.00           C  
ATOM    445  CD  GLU A  26     -25.512  23.295 -77.211  1.00  0.00           C  
ATOM    446  OE1 GLU A  26     -25.828  22.704 -76.208  1.00  0.00           O  
ATOM    447  OE2 GLU A  26     -24.474  23.911 -77.319  1.00  0.00           O  
ATOM    448  H   GLU A  26     -29.293  24.368 -78.576  1.00  0.00           H  
ATOM    449  HA  GLU A  26     -28.192  22.299 -80.208  1.00  0.00           H  
ATOM    450 1HB  GLU A  26     -28.153  22.760 -77.212  1.00  0.00           H  
ATOM    451 2HB  GLU A  26     -27.349  21.383 -77.949  1.00  0.00           H  
ATOM    452 1HG  GLU A  26     -25.926  22.876 -79.249  1.00  0.00           H  
ATOM    453 2HG  GLU A  26     -26.770  24.281 -78.614  1.00  0.00           H  
ATOM    454  N   PHE A  27     -30.681  21.380 -78.260  1.00  0.00           N  
ATOM    455  CA  PHE A  27     -31.683  20.336 -78.120  1.00  0.00           C  
ATOM    456  C   PHE A  27     -32.426  20.144 -79.437  1.00  0.00           C  
ATOM    457  O   PHE A  27     -32.586  19.016 -79.900  1.00  0.00           O  
ATOM    458  CB  PHE A  27     -32.658  20.638 -76.978  1.00  0.00           C  
ATOM    459  CG  PHE A  27     -33.859  19.697 -76.924  1.00  0.00           C  
ATOM    460  CD1 PHE A  27     -33.779  18.366 -77.338  1.00  0.00           C  
ATOM    461  CD2 PHE A  27     -35.076  20.159 -76.465  1.00  0.00           C  
ATOM    462  CE1 PHE A  27     -34.894  17.549 -77.301  1.00  0.00           C  
ATOM    463  CE2 PHE A  27     -36.177  19.348 -76.428  1.00  0.00           C  
ATOM    464  CZ  PHE A  27     -36.092  18.039 -76.848  1.00  0.00           C  
ATOM    465  H   PHE A  27     -30.748  22.226 -77.699  1.00  0.00           H  
ATOM    466  HA  PHE A  27     -31.169  19.405 -77.881  1.00  0.00           H  
ATOM    467 1HB  PHE A  27     -32.130  20.572 -76.027  1.00  0.00           H  
ATOM    468 2HB  PHE A  27     -33.027  21.662 -77.074  1.00  0.00           H  
ATOM    469  HD1 PHE A  27     -32.836  17.967 -77.701  1.00  0.00           H  
ATOM    470  HD2 PHE A  27     -35.158  21.191 -76.132  1.00  0.00           H  
ATOM    471  HE1 PHE A  27     -34.822  16.517 -77.631  1.00  0.00           H  
ATOM    472  HE2 PHE A  27     -37.116  19.748 -76.063  1.00  0.00           H  
ATOM    473  HZ  PHE A  27     -36.969  17.395 -76.818  1.00  0.00           H  
ATOM    474  N   ARG A  28     -32.857  21.239 -80.062  1.00  0.00           N  
ATOM    475  CA  ARG A  28     -33.552  21.116 -81.337  1.00  0.00           C  
ATOM    476  C   ARG A  28     -32.713  20.347 -82.351  1.00  0.00           C  
ATOM    477  O   ARG A  28     -33.227  19.465 -83.039  1.00  0.00           O  
ATOM    478  CB  ARG A  28     -33.905  22.480 -81.913  1.00  0.00           C  
ATOM    479  CG  ARG A  28     -34.672  22.422 -83.244  1.00  0.00           C  
ATOM    480  CD  ARG A  28     -35.026  23.776 -83.773  1.00  0.00           C  
ATOM    481  NE  ARG A  28     -36.005  24.465 -82.936  1.00  0.00           N  
ATOM    482  CZ  ARG A  28     -37.342  24.241 -82.961  1.00  0.00           C  
ATOM    483  NH1 ARG A  28     -37.849  23.335 -83.769  1.00  0.00           N  
ATOM    484  NH2 ARG A  28     -38.144  24.930 -82.164  1.00  0.00           N  
ATOM    485  H   ARG A  28     -32.716  22.154 -79.645  1.00  0.00           H  
ATOM    486  HA  ARG A  28     -34.473  20.561 -81.169  1.00  0.00           H  
ATOM    487 1HB  ARG A  28     -34.504  23.034 -81.195  1.00  0.00           H  
ATOM    488 2HB  ARG A  28     -32.990  23.045 -82.084  1.00  0.00           H  
ATOM    489 1HG  ARG A  28     -34.051  21.922 -83.993  1.00  0.00           H  
ATOM    490 2HG  ARG A  28     -35.589  21.849 -83.104  1.00  0.00           H  
ATOM    491 1HD  ARG A  28     -34.125  24.387 -83.813  1.00  0.00           H  
ATOM    492 2HD  ARG A  28     -35.437  23.679 -84.777  1.00  0.00           H  
ATOM    493  HE  ARG A  28     -35.661  25.171 -82.298  1.00  0.00           H  
ATOM    494 1HH1 ARG A  28     -37.247  22.802 -84.379  1.00  0.00           H  
ATOM    495 2HH1 ARG A  28     -38.851  23.160 -83.769  1.00  0.00           H  
ATOM    496 1HH2 ARG A  28     -37.763  25.625 -81.539  1.00  0.00           H  
ATOM    497 2HH2 ARG A  28     -39.149  24.759 -82.184  1.00  0.00           H  
ATOM    498  N   LYS A  29     -31.424  20.672 -82.436  1.00  0.00           N  
ATOM    499  CA  LYS A  29     -30.541  19.984 -83.368  1.00  0.00           C  
ATOM    500  C   LYS A  29     -30.428  18.503 -83.021  1.00  0.00           C  
ATOM    501  O   LYS A  29     -30.460  17.648 -83.907  1.00  0.00           O  
ATOM    502  CB  LYS A  29     -29.157  20.636 -83.370  1.00  0.00           C  
ATOM    503  CG  LYS A  29     -29.112  22.011 -84.031  1.00  0.00           C  
ATOM    504  CD  LYS A  29     -27.733  22.644 -83.913  1.00  0.00           C  
ATOM    505  CE  LYS A  29     -27.711  24.032 -84.526  1.00  0.00           C  
ATOM    506  NZ  LYS A  29     -26.384  24.683 -84.380  1.00  0.00           N  
ATOM    507  H   LYS A  29     -31.058  21.418 -81.856  1.00  0.00           H  
ATOM    508  HA  LYS A  29     -30.965  20.061 -84.370  1.00  0.00           H  
ATOM    509 1HB  LYS A  29     -28.812  20.749 -82.341  1.00  0.00           H  
ATOM    510 2HB  LYS A  29     -28.450  19.985 -83.884  1.00  0.00           H  
ATOM    511 1HG  LYS A  29     -29.364  21.912 -85.089  1.00  0.00           H  
ATOM    512 2HG  LYS A  29     -29.849  22.664 -83.565  1.00  0.00           H  
ATOM    513 1HD  LYS A  29     -27.456  22.716 -82.859  1.00  0.00           H  
ATOM    514 2HD  LYS A  29     -27.000  22.019 -84.421  1.00  0.00           H  
ATOM    515 1HE  LYS A  29     -27.954  23.956 -85.584  1.00  0.00           H  
ATOM    516 2HE  LYS A  29     -28.463  24.649 -84.034  1.00  0.00           H  
ATOM    517 1HZ  LYS A  29     -26.413  25.602 -84.799  1.00  0.00           H  
ATOM    518 2HZ  LYS A  29     -26.157  24.768 -83.399  1.00  0.00           H  
ATOM    519 3HZ  LYS A  29     -25.681  24.124 -84.841  1.00  0.00           H  
ATOM    520  N   ALA A  30     -30.318  18.199 -81.728  1.00  0.00           N  
ATOM    521  CA  ALA A  30     -30.246  16.807 -81.301  1.00  0.00           C  
ATOM    522  C   ALA A  30     -31.527  16.079 -81.663  1.00  0.00           C  
ATOM    523  O   ALA A  30     -31.485  14.928 -82.115  1.00  0.00           O  
ATOM    524  CB  ALA A  30     -30.022  16.730 -79.802  1.00  0.00           C  
ATOM    525  H   ALA A  30     -30.262  18.939 -81.039  1.00  0.00           H  
ATOM    526  HA  ALA A  30     -29.417  16.331 -81.816  1.00  0.00           H  
ATOM    527 1HB  ALA A  30     -29.953  15.682 -79.501  1.00  0.00           H  
ATOM    528 2HB  ALA A  30     -29.097  17.242 -79.544  1.00  0.00           H  
ATOM    529 3HB  ALA A  30     -30.853  17.200 -79.283  1.00  0.00           H  
ATOM    530  N   ALA A  31     -32.665  16.740 -81.490  1.00  0.00           N  
ATOM    531  CA  ALA A  31     -33.949  16.146 -81.810  1.00  0.00           C  
ATOM    532  C   ALA A  31     -34.032  15.825 -83.296  1.00  0.00           C  
ATOM    533  O   ALA A  31     -34.545  14.781 -83.678  1.00  0.00           O  
ATOM    534  CB  ALA A  31     -35.086  17.066 -81.404  1.00  0.00           C  
ATOM    535  H   ALA A  31     -32.634  17.681 -81.103  1.00  0.00           H  
ATOM    536  HA  ALA A  31     -34.038  15.206 -81.259  1.00  0.00           H  
ATOM    537 1HB  ALA A  31     -36.041  16.591 -81.631  1.00  0.00           H  
ATOM    538 2HB  ALA A  31     -35.021  17.270 -80.336  1.00  0.00           H  
ATOM    539 3HB  ALA A  31     -35.006  17.998 -81.955  1.00  0.00           H  
ATOM    540  N   GLU A  32     -33.498  16.724 -84.131  1.00  0.00           N  
ATOM    541  CA  GLU A  32     -33.518  16.507 -85.575  1.00  0.00           C  
ATOM    542  C   GLU A  32     -32.688  15.294 -85.959  1.00  0.00           C  
ATOM    543  O   GLU A  32     -33.107  14.498 -86.807  1.00  0.00           O  
ATOM    544  CB  GLU A  32     -33.006  17.748 -86.315  1.00  0.00           C  
ATOM    545  CG  GLU A  32     -33.958  18.942 -86.283  1.00  0.00           C  
ATOM    546  CD  GLU A  32     -33.358  20.189 -86.882  1.00  0.00           C  
ATOM    547  OE1 GLU A  32     -32.214  20.147 -87.266  1.00  0.00           O  
ATOM    548  OE2 GLU A  32     -34.045  21.182 -86.954  1.00  0.00           O  
ATOM    549  H   GLU A  32     -33.104  17.579 -83.758  1.00  0.00           H  
ATOM    550  HA  GLU A  32     -34.544  16.325 -85.881  1.00  0.00           H  
ATOM    551 1HB  GLU A  32     -32.060  18.066 -85.881  1.00  0.00           H  
ATOM    552 2HB  GLU A  32     -32.817  17.496 -87.360  1.00  0.00           H  
ATOM    553 1HG  GLU A  32     -34.856  18.683 -86.843  1.00  0.00           H  
ATOM    554 2HG  GLU A  32     -34.250  19.139 -85.255  1.00  0.00           H  
ATOM    555  N   GLU A  33     -31.536  15.114 -85.322  1.00  0.00           N  
ATOM    556  CA  GLU A  33     -30.703  13.954 -85.602  1.00  0.00           C  
ATOM    557  C   GLU A  33     -31.401  12.665 -85.172  1.00  0.00           C  
ATOM    558  O   GLU A  33     -31.359  11.657 -85.878  1.00  0.00           O  
ATOM    559  CB  GLU A  33     -29.348  14.081 -84.905  1.00  0.00           C  
ATOM    560  CG  GLU A  33     -28.405  15.097 -85.530  1.00  0.00           C  
ATOM    561  CD  GLU A  33     -28.002  14.715 -86.929  1.00  0.00           C  
ATOM    562  OE1 GLU A  33     -27.705  13.560 -87.145  1.00  0.00           O  
ATOM    563  OE2 GLU A  33     -27.994  15.573 -87.785  1.00  0.00           O  
ATOM    564  H   GLU A  33     -31.225  15.813 -84.648  1.00  0.00           H  
ATOM    565  HA  GLU A  33     -30.537  13.904 -86.680  1.00  0.00           H  
ATOM    566 1HB  GLU A  33     -29.507  14.385 -83.868  1.00  0.00           H  
ATOM    567 2HB  GLU A  33     -28.847  13.117 -84.888  1.00  0.00           H  
ATOM    568 1HG  GLU A  33     -28.895  16.072 -85.556  1.00  0.00           H  
ATOM    569 2HG  GLU A  33     -27.516  15.183 -84.908  1.00  0.00           H  
ATOM    570  N   ILE A  34     -32.082  12.728 -84.029  1.00  0.00           N  
ATOM    571  CA  ILE A  34     -32.825  11.591 -83.502  1.00  0.00           C  
ATOM    572  C   ILE A  34     -33.984  11.242 -84.432  1.00  0.00           C  
ATOM    573  O   ILE A  34     -34.243  10.066 -84.703  1.00  0.00           O  
ATOM    574  CB  ILE A  34     -33.340  11.893 -82.076  1.00  0.00           C  
ATOM    575  CG1 ILE A  34     -32.137  11.991 -81.102  1.00  0.00           C  
ATOM    576  CG2 ILE A  34     -34.318  10.806 -81.620  1.00  0.00           C  
ATOM    577  CD1 ILE A  34     -32.474  12.618 -79.755  1.00  0.00           C  
ATOM    578  H   ILE A  34     -32.060  13.591 -83.497  1.00  0.00           H  
ATOM    579  HA  ILE A  34     -32.154  10.734 -83.448  1.00  0.00           H  
ATOM    580  HB  ILE A  34     -33.845  12.851 -82.073  1.00  0.00           H  
ATOM    581 1HG1 ILE A  34     -31.749  10.991 -80.924  1.00  0.00           H  
ATOM    582 2HG1 ILE A  34     -31.353  12.585 -81.570  1.00  0.00           H  
ATOM    583 1HG2 ILE A  34     -34.680  11.026 -80.618  1.00  0.00           H  
ATOM    584 2HG2 ILE A  34     -35.169  10.756 -82.297  1.00  0.00           H  
ATOM    585 3HG2 ILE A  34     -33.804   9.846 -81.616  1.00  0.00           H  
ATOM    586 1HD1 ILE A  34     -31.578  12.649 -79.134  1.00  0.00           H  
ATOM    587 2HD1 ILE A  34     -32.842  13.631 -79.911  1.00  0.00           H  
ATOM    588 3HD1 ILE A  34     -33.233  12.028 -79.257  1.00  0.00           H  
ATOM    589  N   LEU A  35     -34.690  12.259 -84.910  1.00  0.00           N  
ATOM    590  CA  LEU A  35     -35.816  12.056 -85.807  1.00  0.00           C  
ATOM    591  C   LEU A  35     -35.396  11.491 -87.161  1.00  0.00           C  
ATOM    592  O   LEU A  35     -36.047  10.588 -87.686  1.00  0.00           O  
ATOM    593  CB  LEU A  35     -36.549  13.383 -86.003  1.00  0.00           C  
ATOM    594  CG  LEU A  35     -37.296  13.913 -84.773  1.00  0.00           C  
ATOM    595  CD1 LEU A  35     -37.685  15.370 -85.015  1.00  0.00           C  
ATOM    596  CD2 LEU A  35     -38.518  13.052 -84.518  1.00  0.00           C  
ATOM    597  H   LEU A  35     -34.445  13.204 -84.630  1.00  0.00           H  
ATOM    598  HA  LEU A  35     -36.491  11.342 -85.346  1.00  0.00           H  
ATOM    599 1HB  LEU A  35     -35.820  14.135 -86.299  1.00  0.00           H  
ATOM    600 2HB  LEU A  35     -37.270  13.264 -86.811  1.00  0.00           H  
ATOM    601  HG  LEU A  35     -36.655  13.869 -83.904  1.00  0.00           H  
ATOM    602 1HD1 LEU A  35     -38.209  15.762 -84.147  1.00  0.00           H  
ATOM    603 2HD1 LEU A  35     -36.780  15.957 -85.183  1.00  0.00           H  
ATOM    604 3HD1 LEU A  35     -38.327  15.437 -85.892  1.00  0.00           H  
ATOM    605 1HD2 LEU A  35     -39.042  13.427 -83.646  1.00  0.00           H  
ATOM    606 2HD2 LEU A  35     -39.176  13.088 -85.384  1.00  0.00           H  
ATOM    607 3HD2 LEU A  35     -38.223  12.022 -84.335  1.00  0.00           H  
ATOM    608  N   LYS A  36     -34.288  11.979 -87.714  1.00  0.00           N  
ATOM    609  CA  LYS A  36     -33.818  11.447 -88.988  1.00  0.00           C  
ATOM    610  C   LYS A  36     -33.526   9.956 -88.876  1.00  0.00           C  
ATOM    611  O   LYS A  36     -33.806   9.189 -89.798  1.00  0.00           O  
ATOM    612  CB  LYS A  36     -32.564  12.187 -89.470  1.00  0.00           C  
ATOM    613  CG  LYS A  36     -32.814  13.601 -90.009  1.00  0.00           C  
ATOM    614  CD  LYS A  36     -31.557  14.189 -90.660  1.00  0.00           C  
ATOM    615  CE  LYS A  36     -30.519  14.593 -89.618  1.00  0.00           C  
ATOM    616  NZ  LYS A  36     -29.332  15.249 -90.236  1.00  0.00           N  
ATOM    617  H   LYS A  36     -33.781  12.731 -87.261  1.00  0.00           H  
ATOM    618  HA  LYS A  36     -34.604  11.578 -89.731  1.00  0.00           H  
ATOM    619 1HB  LYS A  36     -31.860  12.265 -88.643  1.00  0.00           H  
ATOM    620 2HB  LYS A  36     -32.080  11.605 -90.257  1.00  0.00           H  
ATOM    621 1HG  LYS A  36     -33.614  13.568 -90.752  1.00  0.00           H  
ATOM    622 2HG  LYS A  36     -33.129  14.250 -89.198  1.00  0.00           H  
ATOM    623 1HD  LYS A  36     -31.116  13.452 -91.332  1.00  0.00           H  
ATOM    624 2HD  LYS A  36     -31.829  15.069 -91.244  1.00  0.00           H  
ATOM    625 1HE  LYS A  36     -30.976  15.282 -88.908  1.00  0.00           H  
ATOM    626 2HE  LYS A  36     -30.185  13.706 -89.084  1.00  0.00           H  
ATOM    627 1HZ  LYS A  36     -28.675  15.493 -89.497  1.00  0.00           H  
ATOM    628 2HZ  LYS A  36     -28.890  14.613 -90.883  1.00  0.00           H  
ATOM    629 3HZ  LYS A  36     -29.617  16.082 -90.724  1.00  0.00           H  
ATOM    630  N   LYS A  37     -32.959   9.553 -87.740  1.00  0.00           N  
ATOM    631  CA  LYS A  37     -32.602   8.160 -87.510  1.00  0.00           C  
ATOM    632  C   LYS A  37     -33.800   7.290 -87.097  1.00  0.00           C  
ATOM    633  O   LYS A  37     -33.882   6.122 -87.482  1.00  0.00           O  
ATOM    634  CB  LYS A  37     -31.504   8.085 -86.442  1.00  0.00           C  
ATOM    635  CG  LYS A  37     -30.148   8.677 -86.883  1.00  0.00           C  
ATOM    636  CD  LYS A  37     -29.111   8.631 -85.756  1.00  0.00           C  
ATOM    637  CE  LYS A  37     -27.756   9.200 -86.205  1.00  0.00           C  
ATOM    638  NZ  LYS A  37     -27.798  10.687 -86.391  1.00  0.00           N  
ATOM    639  H   LYS A  37     -32.745  10.242 -87.026  1.00  0.00           H  
ATOM    640  HA  LYS A  37     -32.207   7.756 -88.441  1.00  0.00           H  
ATOM    641 1HB  LYS A  37     -31.835   8.622 -85.551  1.00  0.00           H  
ATOM    642 2HB  LYS A  37     -31.343   7.046 -86.162  1.00  0.00           H  
ATOM    643 1HG  LYS A  37     -29.778   8.112 -87.739  1.00  0.00           H  
ATOM    644 2HG  LYS A  37     -30.298   9.711 -87.193  1.00  0.00           H  
ATOM    645 1HD  LYS A  37     -29.478   9.215 -84.910  1.00  0.00           H  
ATOM    646 2HD  LYS A  37     -28.973   7.600 -85.429  1.00  0.00           H  
ATOM    647 1HE  LYS A  37     -27.006   8.963 -85.452  1.00  0.00           H  
ATOM    648 2HE  LYS A  37     -27.469   8.736 -87.149  1.00  0.00           H  
ATOM    649 1HZ  LYS A  37     -26.890  11.022 -86.684  1.00  0.00           H  
ATOM    650 2HZ  LYS A  37     -28.481  10.928 -87.095  1.00  0.00           H  
ATOM    651 3HZ  LYS A  37     -28.047  11.130 -85.520  1.00  0.00           H  
ATOM    652  N   SER A  38     -34.714   7.847 -86.294  1.00  0.00           N  
ATOM    653  CA  SER A  38     -35.832   7.068 -85.757  1.00  0.00           C  
ATOM    654  C   SER A  38     -37.092   7.069 -86.630  1.00  0.00           C  
ATOM    655  O   SER A  38     -37.820   6.077 -86.667  1.00  0.00           O  
ATOM    656  CB  SER A  38     -36.186   7.581 -84.375  1.00  0.00           C  
ATOM    657  OG  SER A  38     -36.695   8.888 -84.433  1.00  0.00           O  
ATOM    658  H   SER A  38     -34.602   8.813 -86.010  1.00  0.00           H  
ATOM    659  HA  SER A  38     -35.501   6.034 -85.663  1.00  0.00           H  
ATOM    660 1HB  SER A  38     -36.916   6.920 -83.922  1.00  0.00           H  
ATOM    661 2HB  SER A  38     -35.298   7.566 -83.751  1.00  0.00           H  
ATOM    662  HG  SER A  38     -35.938   9.454 -84.637  1.00  0.00           H  
ATOM    663  N   GLY A  39     -37.355   8.173 -87.327  1.00  0.00           N  
ATOM    664  CA  GLY A  39     -38.534   8.275 -88.180  1.00  0.00           C  
ATOM    665  C   GLY A  39     -39.841   8.364 -87.385  1.00  0.00           C  
ATOM    666  O   GLY A  39     -40.888   7.931 -87.868  1.00  0.00           O  
ATOM    667  H   GLY A  39     -36.730   8.965 -87.273  1.00  0.00           H  
ATOM    668 1HA  GLY A  39     -38.437   9.158 -88.816  1.00  0.00           H  
ATOM    669 2HA  GLY A  39     -38.572   7.410 -88.840  1.00  0.00           H  
ATOM    670  N   ILE A  40     -39.787   8.907 -86.168  1.00  0.00           N  
ATOM    671  CA  ILE A  40     -40.981   8.975 -85.324  1.00  0.00           C  
ATOM    672  C   ILE A  40     -41.583  10.382 -85.294  1.00  0.00           C  
ATOM    673  O   ILE A  40     -40.925  11.346 -84.897  1.00  0.00           O  
ATOM    674  CB  ILE A  40     -40.665   8.544 -83.881  1.00  0.00           C  
ATOM    675  CG1 ILE A  40     -40.063   7.135 -83.863  1.00  0.00           C  
ATOM    676  CG2 ILE A  40     -41.950   8.569 -83.062  1.00  0.00           C  
ATOM    677  CD1 ILE A  40     -39.454   6.767 -82.532  1.00  0.00           C  
ATOM    678  H   ILE A  40     -38.908   9.264 -85.818  1.00  0.00           H  
ATOM    679  HA  ILE A  40     -41.732   8.297 -85.726  1.00  0.00           H  
ATOM    680  HB  ILE A  40     -39.937   9.230 -83.452  1.00  0.00           H  
ATOM    681 1HG1 ILE A  40     -40.836   6.413 -84.106  1.00  0.00           H  
ATOM    682 2HG1 ILE A  40     -39.282   7.071 -84.619  1.00  0.00           H  
ATOM    683 1HG2 ILE A  40     -41.749   8.281 -82.035  1.00  0.00           H  
ATOM    684 2HG2 ILE A  40     -42.368   9.559 -83.075  1.00  0.00           H  
ATOM    685 3HG2 ILE A  40     -42.665   7.873 -83.503  1.00  0.00           H  
ATOM    686 1HD1 ILE A  40     -39.036   5.761 -82.586  1.00  0.00           H  
ATOM    687 2HD1 ILE A  40     -38.668   7.481 -82.298  1.00  0.00           H  
ATOM    688 3HD1 ILE A  40     -40.209   6.796 -81.756  1.00  0.00           H  
ATOM    689  N   ASP A  41     -42.845  10.490 -85.704  1.00  0.00           N  
ATOM    690  CA  ASP A  41     -43.532  11.775 -85.788  1.00  0.00           C  
ATOM    691  C   ASP A  41     -43.965  12.292 -84.420  1.00  0.00           C  
ATOM    692  O   ASP A  41     -43.761  13.462 -84.095  1.00  0.00           O  
ATOM    693  CB  ASP A  41     -44.746  11.644 -86.705  1.00  0.00           C  
ATOM    694  CG  ASP A  41     -45.652  10.472 -86.299  1.00  0.00           C  
ATOM    695  OD1 ASP A  41     -45.206   9.648 -85.519  1.00  0.00           O  
ATOM    696  OD2 ASP A  41     -46.760  10.406 -86.768  1.00  0.00           O  
ATOM    697  H   ASP A  41     -43.349   9.656 -85.982  1.00  0.00           H  
ATOM    698  HA  ASP A  41     -42.846  12.500 -86.224  1.00  0.00           H  
ATOM    699 1HB  ASP A  41     -45.325  12.565 -86.665  1.00  0.00           H  
ATOM    700 2HB  ASP A  41     -44.415  11.507 -87.738  1.00  0.00           H  
ATOM    701  N   LYS A  42     -44.547  11.415 -83.617  1.00  0.00           N  
ATOM    702  CA  LYS A  42     -45.018  11.796 -82.291  1.00  0.00           C  
ATOM    703  C   LYS A  42     -43.873  12.335 -81.442  1.00  0.00           C  
ATOM    704  O   LYS A  42     -44.057  13.246 -80.633  1.00  0.00           O  
ATOM    705  CB  LYS A  42     -45.690  10.610 -81.607  1.00  0.00           C  
ATOM    706  CG  LYS A  42     -47.028  10.238 -82.238  1.00  0.00           C  
ATOM    707  CD  LYS A  42     -47.668   9.051 -81.561  1.00  0.00           C  
ATOM    708  CE  LYS A  42     -48.930   8.630 -82.296  1.00  0.00           C  
ATOM    709  NZ  LYS A  42     -49.629   7.515 -81.605  1.00  0.00           N  
ATOM    710  H   LYS A  42     -44.687  10.471 -83.963  1.00  0.00           H  
ATOM    711  HA  LYS A  42     -45.756  12.592 -82.400  1.00  0.00           H  
ATOM    712 1HB  LYS A  42     -45.036   9.738 -81.665  1.00  0.00           H  
ATOM    713 2HB  LYS A  42     -45.852  10.831 -80.552  1.00  0.00           H  
ATOM    714 1HG  LYS A  42     -47.708  11.085 -82.168  1.00  0.00           H  
ATOM    715 2HG  LYS A  42     -46.878  10.003 -83.292  1.00  0.00           H  
ATOM    716 1HD  LYS A  42     -46.969   8.215 -81.554  1.00  0.00           H  
ATOM    717 2HD  LYS A  42     -47.918   9.301 -80.530  1.00  0.00           H  
ATOM    718 1HE  LYS A  42     -49.605   9.484 -82.370  1.00  0.00           H  
ATOM    719 2HE  LYS A  42     -48.657   8.307 -83.302  1.00  0.00           H  
ATOM    720 1HZ  LYS A  42     -50.455   7.257 -82.125  1.00  0.00           H  
ATOM    721 2HZ  LYS A  42     -49.010   6.707 -81.529  1.00  0.00           H  
ATOM    722 3HZ  LYS A  42     -49.896   7.810 -80.678  1.00  0.00           H  
ATOM    723  N   ALA A  43     -42.688  11.764 -81.621  1.00  0.00           N  
ATOM    724  CA  ALA A  43     -41.505  12.211 -80.908  1.00  0.00           C  
ATOM    725  C   ALA A  43     -41.170  13.649 -81.289  1.00  0.00           C  
ATOM    726  O   ALA A  43     -40.755  14.439 -80.443  1.00  0.00           O  
ATOM    727  CB  ALA A  43     -40.329  11.299 -81.203  1.00  0.00           C  
ATOM    728  H   ALA A  43     -42.606  11.004 -82.283  1.00  0.00           H  
ATOM    729  HA  ALA A  43     -41.722  12.188 -79.836  1.00  0.00           H  
ATOM    730 1HB  ALA A  43     -39.456  11.635 -80.647  1.00  0.00           H  
ATOM    731 2HB  ALA A  43     -40.577  10.280 -80.908  1.00  0.00           H  
ATOM    732 3HB  ALA A  43     -40.114  11.326 -82.272  1.00  0.00           H  
ATOM    733  N   ALA A  44     -41.366  13.987 -82.569  1.00  0.00           N  
ATOM    734  CA  ALA A  44     -41.116  15.355 -83.018  1.00  0.00           C  
ATOM    735  C   ALA A  44     -42.062  16.317 -82.328  1.00  0.00           C  
ATOM    736  O   ALA A  44     -41.672  17.429 -81.971  1.00  0.00           O  
ATOM    737  CB  ALA A  44     -41.295  15.478 -84.525  1.00  0.00           C  
ATOM    738  H   ALA A  44     -41.681  13.293 -83.236  1.00  0.00           H  
ATOM    739  HA  ALA A  44     -40.095  15.626 -82.751  1.00  0.00           H  
ATOM    740 1HB  ALA A  44     -41.087  16.509 -84.827  1.00  0.00           H  
ATOM    741 2HB  ALA A  44     -40.616  14.805 -85.030  1.00  0.00           H  
ATOM    742 3HB  ALA A  44     -42.314  15.227 -84.791  1.00  0.00           H  
ATOM    743  N   GLU A  45     -43.305  15.882 -82.135  1.00  0.00           N  
ATOM    744  CA  GLU A  45     -44.298  16.734 -81.495  1.00  0.00           C  
ATOM    745  C   GLU A  45     -43.913  17.019 -80.048  1.00  0.00           C  
ATOM    746  O   GLU A  45     -44.050  18.150 -79.579  1.00  0.00           O  
ATOM    747  CB  GLU A  45     -45.688  16.092 -81.575  1.00  0.00           C  
ATOM    748  CG  GLU A  45     -46.289  16.075 -82.982  1.00  0.00           C  
ATOM    749  CD  GLU A  45     -47.672  15.486 -83.020  1.00  0.00           C  
ATOM    750  OE1 GLU A  45     -48.098  14.959 -82.022  1.00  0.00           O  
ATOM    751  OE2 GLU A  45     -48.304  15.567 -84.048  1.00  0.00           O  
ATOM    752  H   GLU A  45     -43.562  14.955 -82.459  1.00  0.00           H  
ATOM    753  HA  GLU A  45     -44.331  17.683 -82.028  1.00  0.00           H  
ATOM    754 1HB  GLU A  45     -45.630  15.060 -81.239  1.00  0.00           H  
ATOM    755 2HB  GLU A  45     -46.377  16.615 -80.913  1.00  0.00           H  
ATOM    756 1HG  GLU A  45     -46.328  17.094 -83.364  1.00  0.00           H  
ATOM    757 2HG  GLU A  45     -45.636  15.496 -83.635  1.00  0.00           H  
ATOM    758  N   VAL A  46     -43.390  16.010 -79.354  1.00  0.00           N  
ATOM    759  CA  VAL A  46     -42.932  16.211 -77.986  1.00  0.00           C  
ATOM    760  C   VAL A  46     -41.714  17.120 -77.937  1.00  0.00           C  
ATOM    761  O   VAL A  46     -41.634  18.002 -77.083  1.00  0.00           O  
ATOM    762  CB  VAL A  46     -42.623  14.874 -77.289  1.00  0.00           C  
ATOM    763  CG1 VAL A  46     -41.903  15.120 -75.946  1.00  0.00           C  
ATOM    764  CG2 VAL A  46     -43.933  14.143 -77.036  1.00  0.00           C  
ATOM    765  H   VAL A  46     -43.328  15.093 -79.787  1.00  0.00           H  
ATOM    766  HA  VAL A  46     -43.735  16.697 -77.431  1.00  0.00           H  
ATOM    767  HB  VAL A  46     -41.970  14.267 -77.922  1.00  0.00           H  
ATOM    768 1HG1 VAL A  46     -41.700  14.163 -75.467  1.00  0.00           H  
ATOM    769 2HG1 VAL A  46     -40.961  15.640 -76.118  1.00  0.00           H  
ATOM    770 3HG1 VAL A  46     -42.530  15.720 -75.301  1.00  0.00           H  
ATOM    771 1HG2 VAL A  46     -43.725  13.201 -76.541  1.00  0.00           H  
ATOM    772 2HG2 VAL A  46     -44.572  14.751 -76.400  1.00  0.00           H  
ATOM    773 3HG2 VAL A  46     -44.443  13.958 -77.981  1.00  0.00           H  
ATOM    774  N   ALA A  47     -40.756  16.908 -78.839  1.00  0.00           N  
ATOM    775  CA  ALA A  47     -39.574  17.757 -78.843  1.00  0.00           C  
ATOM    776  C   ALA A  47     -39.966  19.206 -79.088  1.00  0.00           C  
ATOM    777  O   ALA A  47     -39.451  20.108 -78.426  1.00  0.00           O  
ATOM    778  CB  ALA A  47     -38.582  17.300 -79.902  1.00  0.00           C  
ATOM    779  H   ALA A  47     -40.850  16.157 -79.515  1.00  0.00           H  
ATOM    780  HA  ALA A  47     -39.105  17.691 -77.862  1.00  0.00           H  
ATOM    781 1HB  ALA A  47     -37.697  17.940 -79.869  1.00  0.00           H  
ATOM    782 2HB  ALA A  47     -38.293  16.270 -79.708  1.00  0.00           H  
ATOM    783 3HB  ALA A  47     -39.043  17.369 -80.886  1.00  0.00           H  
ATOM    784  N   GLU A  48     -40.904  19.440 -80.007  1.00  0.00           N  
ATOM    785  CA  GLU A  48     -41.305  20.803 -80.324  1.00  0.00           C  
ATOM    786  C   GLU A  48     -42.012  21.460 -79.148  1.00  0.00           C  
ATOM    787  O   GLU A  48     -41.752  22.619 -78.830  1.00  0.00           O  
ATOM    788  CB  GLU A  48     -42.208  20.832 -81.558  1.00  0.00           C  
ATOM    789  CG  GLU A  48     -42.532  22.239 -82.060  1.00  0.00           C  
ATOM    790  CD  GLU A  48     -41.312  22.955 -82.595  1.00  0.00           C  
ATOM    791  OE1 GLU A  48     -40.488  22.301 -83.192  1.00  0.00           O  
ATOM    792  OE2 GLU A  48     -41.195  24.143 -82.400  1.00  0.00           O  
ATOM    793  H   GLU A  48     -41.307  18.665 -80.528  1.00  0.00           H  
ATOM    794  HA  GLU A  48     -40.409  21.384 -80.544  1.00  0.00           H  
ATOM    795 1HB  GLU A  48     -41.730  20.281 -82.367  1.00  0.00           H  
ATOM    796 2HB  GLU A  48     -43.149  20.327 -81.330  1.00  0.00           H  
ATOM    797 1HG  GLU A  48     -43.278  22.170 -82.850  1.00  0.00           H  
ATOM    798 2HG  GLU A  48     -42.960  22.816 -81.242  1.00  0.00           H  
ATOM    799  N   GLU A  49     -42.886  20.712 -78.475  1.00  0.00           N  
ATOM    800  CA  GLU A  49     -43.570  21.271 -77.318  1.00  0.00           C  
ATOM    801  C   GLU A  49     -42.575  21.512 -76.191  1.00  0.00           C  
ATOM    802  O   GLU A  49     -42.656  22.523 -75.488  1.00  0.00           O  
ATOM    803  CB  GLU A  49     -44.700  20.348 -76.857  1.00  0.00           C  
ATOM    804  CG  GLU A  49     -45.902  20.283 -77.798  1.00  0.00           C  
ATOM    805  CD  GLU A  49     -46.632  21.591 -77.922  1.00  0.00           C  
ATOM    806  OE1 GLU A  49     -46.799  22.254 -76.925  1.00  0.00           O  
ATOM    807  OE2 GLU A  49     -47.026  21.932 -79.019  1.00  0.00           O  
ATOM    808  H   GLU A  49     -43.092  19.765 -78.776  1.00  0.00           H  
ATOM    809  HA  GLU A  49     -44.000  22.230 -77.599  1.00  0.00           H  
ATOM    810 1HB  GLU A  49     -44.319  19.333 -76.750  1.00  0.00           H  
ATOM    811 2HB  GLU A  49     -45.060  20.671 -75.881  1.00  0.00           H  
ATOM    812 1HG  GLU A  49     -45.554  19.988 -78.787  1.00  0.00           H  
ATOM    813 2HG  GLU A  49     -46.588  19.519 -77.441  1.00  0.00           H  
ATOM    814  N   ALA A  50     -41.615  20.604 -76.038  1.00  0.00           N  
ATOM    815  CA  ALA A  50     -40.580  20.743 -75.026  1.00  0.00           C  
ATOM    816  C   ALA A  50     -39.734  21.984 -75.292  1.00  0.00           C  
ATOM    817  O   ALA A  50     -39.387  22.717 -74.366  1.00  0.00           O  
ATOM    818  CB  ALA A  50     -39.716  19.500 -74.999  1.00  0.00           C  
ATOM    819  H   ALA A  50     -41.608  19.782 -76.634  1.00  0.00           H  
ATOM    820  HA  ALA A  50     -41.061  20.868 -74.057  1.00  0.00           H  
ATOM    821 1HB  ALA A  50     -38.951  19.594 -74.231  1.00  0.00           H  
ATOM    822 2HB  ALA A  50     -40.345  18.633 -74.791  1.00  0.00           H  
ATOM    823 3HB  ALA A  50     -39.245  19.376 -75.969  1.00  0.00           H  
ATOM    824  N   LEU A  51     -39.427  22.233 -76.565  1.00  0.00           N  
ATOM    825  CA  LEU A  51     -38.647  23.401 -76.948  1.00  0.00           C  
ATOM    826  C   LEU A  51     -39.417  24.686 -76.661  1.00  0.00           C  
ATOM    827  O   LEU A  51     -38.846  25.660 -76.167  1.00  0.00           O  
ATOM    828  CB  LEU A  51     -38.270  23.298 -78.436  1.00  0.00           C  
ATOM    829  CG  LEU A  51     -37.215  22.208 -78.782  1.00  0.00           C  
ATOM    830  CD1 LEU A  51     -37.224  21.926 -80.258  1.00  0.00           C  
ATOM    831  CD2 LEU A  51     -35.839  22.693 -78.390  1.00  0.00           C  
ATOM    832  H   LEU A  51     -39.724  21.577 -77.282  1.00  0.00           H  
ATOM    833  HA  LEU A  51     -37.736  23.411 -76.357  1.00  0.00           H  
ATOM    834 1HB  LEU A  51     -39.172  23.076 -79.006  1.00  0.00           H  
ATOM    835 2HB  LEU A  51     -37.883  24.261 -78.768  1.00  0.00           H  
ATOM    836  HG  LEU A  51     -37.445  21.296 -78.249  1.00  0.00           H  
ATOM    837 1HD1 LEU A  51     -36.484  21.164 -80.480  1.00  0.00           H  
ATOM    838 2HD1 LEU A  51     -38.206  21.572 -80.565  1.00  0.00           H  
ATOM    839 3HD1 LEU A  51     -36.985  22.833 -80.786  1.00  0.00           H  
ATOM    840 1HD2 LEU A  51     -35.107  21.926 -78.638  1.00  0.00           H  
ATOM    841 2HD2 LEU A  51     -35.608  23.601 -78.942  1.00  0.00           H  
ATOM    842 3HD2 LEU A  51     -35.802  22.897 -77.326  1.00  0.00           H  
ATOM    843  N   LYS A  52     -40.726  24.678 -76.926  1.00  0.00           N  
ATOM    844  CA  LYS A  52     -41.560  25.832 -76.608  1.00  0.00           C  
ATOM    845  C   LYS A  52     -41.621  26.071 -75.101  1.00  0.00           C  
ATOM    846  O   LYS A  52     -41.585  27.215 -74.651  1.00  0.00           O  
ATOM    847  CB  LYS A  52     -42.973  25.664 -77.169  1.00  0.00           C  
ATOM    848  CG  LYS A  52     -43.068  25.789 -78.688  1.00  0.00           C  
ATOM    849  CD  LYS A  52     -44.518  25.887 -79.158  1.00  0.00           C  
ATOM    850  CE  LYS A  52     -45.229  24.550 -79.055  1.00  0.00           C  
ATOM    851  NZ  LYS A  52     -46.606  24.605 -79.624  1.00  0.00           N  
ATOM    852  H   LYS A  52     -41.140  23.862 -77.366  1.00  0.00           H  
ATOM    853  HA  LYS A  52     -41.115  26.716 -77.067  1.00  0.00           H  
ATOM    854 1HB  LYS A  52     -43.355  24.685 -76.884  1.00  0.00           H  
ATOM    855 2HB  LYS A  52     -43.631  26.414 -76.726  1.00  0.00           H  
ATOM    856 1HG  LYS A  52     -42.528  26.680 -79.012  1.00  0.00           H  
ATOM    857 2HG  LYS A  52     -42.605  24.920 -79.154  1.00  0.00           H  
ATOM    858 1HD  LYS A  52     -45.053  26.621 -78.554  1.00  0.00           H  
ATOM    859 2HD  LYS A  52     -44.541  26.212 -80.198  1.00  0.00           H  
ATOM    860 1HE  LYS A  52     -44.653  23.798 -79.595  1.00  0.00           H  
ATOM    861 2HE  LYS A  52     -45.297  24.259 -78.009  1.00  0.00           H  
ATOM    862 1HZ  LYS A  52     -47.034  23.687 -79.533  1.00  0.00           H  
ATOM    863 2HZ  LYS A  52     -47.155  25.285 -79.121  1.00  0.00           H  
ATOM    864 3HZ  LYS A  52     -46.562  24.860 -80.598  1.00  0.00           H  
ATOM    865  N   LEU A  53     -41.696  24.990 -74.323  1.00  0.00           N  
ATOM    866  CA  LEU A  53     -41.729  25.106 -72.869  1.00  0.00           C  
ATOM    867  C   LEU A  53     -40.439  25.721 -72.336  1.00  0.00           C  
ATOM    868  O   LEU A  53     -40.475  26.576 -71.449  1.00  0.00           O  
ATOM    869  CB  LEU A  53     -41.960  23.721 -72.232  1.00  0.00           C  
ATOM    870  CG  LEU A  53     -43.389  23.132 -72.344  1.00  0.00           C  
ATOM    871  CD1 LEU A  53     -43.366  21.647 -71.951  1.00  0.00           C  
ATOM    872  CD2 LEU A  53     -44.328  23.904 -71.410  1.00  0.00           C  
ATOM    873  H   LEU A  53     -41.750  24.073 -74.751  1.00  0.00           H  
ATOM    874  HA  LEU A  53     -42.553  25.763 -72.599  1.00  0.00           H  
ATOM    875 1HB  LEU A  53     -41.282  23.012 -72.704  1.00  0.00           H  
ATOM    876 2HB  LEU A  53     -41.715  23.782 -71.187  1.00  0.00           H  
ATOM    877  HG  LEU A  53     -43.747  23.221 -73.369  1.00  0.00           H  
ATOM    878 1HD1 LEU A  53     -44.373  21.232 -72.028  1.00  0.00           H  
ATOM    879 2HD1 LEU A  53     -42.705  21.105 -72.618  1.00  0.00           H  
ATOM    880 3HD1 LEU A  53     -43.010  21.547 -70.932  1.00  0.00           H  
ATOM    881 1HD2 LEU A  53     -45.336  23.492 -71.486  1.00  0.00           H  
ATOM    882 2HD2 LEU A  53     -43.974  23.813 -70.384  1.00  0.00           H  
ATOM    883 3HD2 LEU A  53     -44.353  24.957 -71.689  1.00  0.00           H  
ATOM    884  N   LEU A  54     -39.304  25.323 -72.907  1.00  0.00           N  
ATOM    885  CA  LEU A  54     -38.024  25.891 -72.509  1.00  0.00           C  
ATOM    886  C   LEU A  54     -37.957  27.377 -72.845  1.00  0.00           C  
ATOM    887  O   LEU A  54     -37.457  28.178 -72.055  1.00  0.00           O  
ATOM    888  CB  LEU A  54     -36.876  25.160 -73.215  1.00  0.00           C  
ATOM    889  CG  LEU A  54     -36.607  23.711 -72.777  1.00  0.00           C  
ATOM    890  CD1 LEU A  54     -35.678  23.047 -73.794  1.00  0.00           C  
ATOM    891  CD2 LEU A  54     -35.961  23.707 -71.387  1.00  0.00           C  
ATOM    892  H   LEU A  54     -39.334  24.594 -73.615  1.00  0.00           H  
ATOM    893  HA  LEU A  54     -37.917  25.779 -71.432  1.00  0.00           H  
ATOM    894 1HB  LEU A  54     -37.080  25.149 -74.286  1.00  0.00           H  
ATOM    895 2HB  LEU A  54     -35.962  25.726 -73.048  1.00  0.00           H  
ATOM    896  HG  LEU A  54     -37.542  23.156 -72.746  1.00  0.00           H  
ATOM    897 1HD1 LEU A  54     -35.488  22.020 -73.496  1.00  0.00           H  
ATOM    898 2HD1 LEU A  54     -36.149  23.056 -74.774  1.00  0.00           H  
ATOM    899 3HD1 LEU A  54     -34.737  23.595 -73.840  1.00  0.00           H  
ATOM    900 1HD2 LEU A  54     -35.766  22.682 -71.087  1.00  0.00           H  
ATOM    901 2HD2 LEU A  54     -35.018  24.257 -71.422  1.00  0.00           H  
ATOM    902 3HD2 LEU A  54     -36.625  24.173 -70.663  1.00  0.00           H  
ATOM    903  N   LYS A  55     -38.485  27.748 -74.013  1.00  0.00           N  
ATOM    904  CA  LYS A  55     -38.502  29.146 -74.421  1.00  0.00           C  
ATOM    905  C   LYS A  55     -39.334  29.983 -73.456  1.00  0.00           C  
ATOM    906  O   LYS A  55     -38.920  31.075 -73.063  1.00  0.00           O  
ATOM    907  CB  LYS A  55     -39.034  29.290 -75.850  1.00  0.00           C  
ATOM    908  CG  LYS A  55     -39.040  30.726 -76.392  1.00  0.00           C  
ATOM    909  CD  LYS A  55     -39.402  30.753 -77.876  1.00  0.00           C  
ATOM    910  CE  LYS A  55     -39.220  32.139 -78.488  1.00  0.00           C  
ATOM    911  NZ  LYS A  55     -40.327  33.083 -78.125  1.00  0.00           N  
ATOM    912  H   LYS A  55     -38.860  27.039 -74.637  1.00  0.00           H  
ATOM    913  HA  LYS A  55     -37.481  29.525 -74.393  1.00  0.00           H  
ATOM    914 1HB  LYS A  55     -38.429  28.678 -76.520  1.00  0.00           H  
ATOM    915 2HB  LYS A  55     -40.054  28.910 -75.896  1.00  0.00           H  
ATOM    916 1HG  LYS A  55     -39.769  31.318 -75.834  1.00  0.00           H  
ATOM    917 2HG  LYS A  55     -38.055  31.171 -76.253  1.00  0.00           H  
ATOM    918 1HD  LYS A  55     -38.767  30.044 -78.412  1.00  0.00           H  
ATOM    919 2HD  LYS A  55     -40.440  30.443 -77.998  1.00  0.00           H  
ATOM    920 1HE  LYS A  55     -38.275  32.557 -78.143  1.00  0.00           H  
ATOM    921 2HE  LYS A  55     -39.185  32.038 -79.573  1.00  0.00           H  
ATOM    922 1HZ  LYS A  55     -40.156  33.974 -78.564  1.00  0.00           H  
ATOM    923 2HZ  LYS A  55     -41.204  32.711 -78.457  1.00  0.00           H  
ATOM    924 3HZ  LYS A  55     -40.381  33.217 -77.117  1.00  0.00           H  
ATOM    925  N   GLU A  56     -40.496  29.464 -73.059  1.00  0.00           N  
ATOM    926  CA  GLU A  56     -41.358  30.174 -72.123  1.00  0.00           C  
ATOM    927  C   GLU A  56     -40.670  30.372 -70.776  1.00  0.00           C  
ATOM    928  O   GLU A  56     -40.783  31.435 -70.166  1.00  0.00           O  
ATOM    929  CB  GLU A  56     -42.674  29.420 -71.919  1.00  0.00           C  
ATOM    930  CG  GLU A  56     -43.621  29.457 -73.113  1.00  0.00           C  
ATOM    931  CD  GLU A  56     -44.847  28.607 -72.909  1.00  0.00           C  
ATOM    932  OE1 GLU A  56     -44.930  27.955 -71.896  1.00  0.00           O  
ATOM    933  OE2 GLU A  56     -45.699  28.607 -73.767  1.00  0.00           O  
ATOM    934  H   GLU A  56     -40.796  28.569 -73.434  1.00  0.00           H  
ATOM    935  HA  GLU A  56     -41.580  31.159 -72.538  1.00  0.00           H  
ATOM    936 1HB  GLU A  56     -42.459  28.373 -71.702  1.00  0.00           H  
ATOM    937 2HB  GLU A  56     -43.199  29.831 -71.057  1.00  0.00           H  
ATOM    938 1HG  GLU A  56     -43.931  30.490 -73.280  1.00  0.00           H  
ATOM    939 2HG  GLU A  56     -43.090  29.120 -73.999  1.00  0.00           H  
ATOM    940  N   GLN A  57     -39.942  29.353 -70.322  1.00  0.00           N  
ATOM    941  CA  GLN A  57     -39.229  29.452 -69.053  1.00  0.00           C  
ATOM    942  C   GLN A  57     -38.186  30.562 -69.112  1.00  0.00           C  
ATOM    943  O   GLN A  57     -38.042  31.340 -68.161  1.00  0.00           O  
ATOM    944  CB  GLN A  57     -38.549  28.118 -68.727  1.00  0.00           C  
ATOM    945  CG  GLN A  57     -38.008  27.994 -67.298  1.00  0.00           C  
ATOM    946  CD  GLN A  57     -36.599  28.568 -67.124  1.00  0.00           C  
ATOM    947  OE1 GLN A  57     -35.934  28.970 -68.087  1.00  0.00           O  
ATOM    948  NE2 GLN A  57     -36.135  28.585 -65.883  1.00  0.00           N  
ATOM    949  H   GLN A  57     -39.908  28.489 -70.853  1.00  0.00           H  
ATOM    950  HA  GLN A  57     -39.946  29.692 -68.270  1.00  0.00           H  
ATOM    951 1HB  GLN A  57     -39.247  27.304 -68.902  1.00  0.00           H  
ATOM    952 2HB  GLN A  57     -37.713  27.971 -69.410  1.00  0.00           H  
ATOM    953 1HG  GLN A  57     -38.675  28.526 -66.619  1.00  0.00           H  
ATOM    954 2HG  GLN A  57     -37.974  26.938 -67.028  1.00  0.00           H  
ATOM    955 1HE2 GLN A  57     -35.212  28.931 -65.695  1.00  0.00           H  
ATOM    956 2HE2 GLN A  57     -36.700  28.242 -65.128  1.00  0.00           H  
ATOM    957  N   SER A  58     -37.481  30.654 -70.240  1.00  0.00           N  
ATOM    958  CA  SER A  58     -36.462  31.679 -70.426  1.00  0.00           C  
ATOM    959  C   SER A  58     -37.076  33.071 -70.390  1.00  0.00           C  
ATOM    960  O   SER A  58     -36.535  33.977 -69.755  1.00  0.00           O  
ATOM    961  CB  SER A  58     -35.726  31.467 -71.737  1.00  0.00           C  
ATOM    962  OG  SER A  58     -34.729  32.439 -71.916  1.00  0.00           O  
ATOM    963  H   SER A  58     -37.636  29.971 -70.975  1.00  0.00           H  
ATOM    964  HA  SER A  58     -35.746  31.601 -69.608  1.00  0.00           H  
ATOM    965 1HB  SER A  58     -35.275  30.474 -71.745  1.00  0.00           H  
ATOM    966 2HB  SER A  58     -36.432  31.509 -72.563  1.00  0.00           H  
ATOM    967  HG  SER A  58     -34.107  32.317 -71.187  1.00  0.00           H  
ATOM    968  N   GLU A  59     -38.223  33.234 -71.047  1.00  0.00           N  
ATOM    969  CA  GLU A  59     -38.902  34.523 -71.071  1.00  0.00           C  
ATOM    970  C   GLU A  59     -39.273  34.979 -69.664  1.00  0.00           C  
ATOM    971  O   GLU A  59     -39.146  36.161 -69.341  1.00  0.00           O  
ATOM    972  CB  GLU A  59     -40.157  34.451 -71.944  1.00  0.00           C  
ATOM    973  CG  GLU A  59     -39.871  34.330 -73.439  1.00  0.00           C  
ATOM    974  CD  GLU A  59     -41.114  34.105 -74.262  1.00  0.00           C  
ATOM    975  OE1 GLU A  59     -42.174  34.040 -73.687  1.00  0.00           O  
ATOM    976  OE2 GLU A  59     -41.003  33.989 -75.465  1.00  0.00           O  
ATOM    977  H   GLU A  59     -38.611  32.452 -71.567  1.00  0.00           H  
ATOM    978  HA  GLU A  59     -38.227  35.262 -71.499  1.00  0.00           H  
ATOM    979 1HB  GLU A  59     -40.757  33.591 -71.647  1.00  0.00           H  
ATOM    980 2HB  GLU A  59     -40.763  35.343 -71.786  1.00  0.00           H  
ATOM    981 1HG  GLU A  59     -39.390  35.249 -73.774  1.00  0.00           H  
ATOM    982 2HG  GLU A  59     -39.178  33.510 -73.602  1.00  0.00           H  
ATOM    983  N   VAL A  60     -39.697  34.043 -68.817  1.00  0.00           N  
ATOM    984  CA  VAL A  60     -40.039  34.376 -67.440  1.00  0.00           C  
ATOM    985  C   VAL A  60     -38.809  34.852 -66.671  1.00  0.00           C  
ATOM    986  O   VAL A  60     -38.875  35.844 -65.943  1.00  0.00           O  
ATOM    987  CB  VAL A  60     -40.678  33.176 -66.722  1.00  0.00           C  
ATOM    988  CG1 VAL A  60     -40.836  33.470 -65.226  1.00  0.00           C  
ATOM    989  CG2 VAL A  60     -42.037  32.893 -67.344  1.00  0.00           C  
ATOM    990  H   VAL A  60     -39.800  33.087 -69.149  1.00  0.00           H  
ATOM    991  HA  VAL A  60     -40.768  35.190 -67.459  1.00  0.00           H  
ATOM    992  HB  VAL A  60     -40.031  32.302 -66.831  1.00  0.00           H  
ATOM    993 1HG1 VAL A  60     -41.281  32.617 -64.730  1.00  0.00           H  
ATOM    994 2HG1 VAL A  60     -39.865  33.667 -64.787  1.00  0.00           H  
ATOM    995 3HG1 VAL A  60     -41.476  34.343 -65.094  1.00  0.00           H  
ATOM    996 1HG2 VAL A  60     -42.499  32.042 -66.853  1.00  0.00           H  
ATOM    997 2HG2 VAL A  60     -42.675  33.771 -67.225  1.00  0.00           H  
ATOM    998 3HG2 VAL A  60     -41.915  32.677 -68.402  1.00  0.00           H  
ATOM    999  N   MET A  61     -37.688  34.149 -66.841  1.00  0.00           N  
ATOM   1000  CA  MET A  61     -36.435  34.546 -66.206  1.00  0.00           C  
ATOM   1001  C   MET A  61     -36.054  35.966 -66.616  1.00  0.00           C  
ATOM   1002  O   MET A  61     -35.639  36.772 -65.782  1.00  0.00           O  
ATOM   1003  CB  MET A  61     -35.311  33.580 -66.584  1.00  0.00           C  
ATOM   1004  CG  MET A  61     -33.949  33.897 -65.956  1.00  0.00           C  
ATOM   1005  SD  MET A  61     -32.612  32.883 -66.643  1.00  0.00           S  
ATOM   1006  CE  MET A  61     -32.235  33.780 -68.154  1.00  0.00           C  
ATOM   1007  H   MET A  61     -37.713  33.317 -67.424  1.00  0.00           H  
ATOM   1008  HA  MET A  61     -36.571  34.532 -65.124  1.00  0.00           H  
ATOM   1009 1HB  MET A  61     -35.591  32.568 -66.293  1.00  0.00           H  
ATOM   1010 2HB  MET A  61     -35.186  33.579 -67.667  1.00  0.00           H  
ATOM   1011 1HG  MET A  61     -33.701  34.944 -66.125  1.00  0.00           H  
ATOM   1012 2HG  MET A  61     -33.992  33.731 -64.881  1.00  0.00           H  
ATOM   1013 1HE  MET A  61     -31.440  33.266 -68.691  1.00  0.00           H  
ATOM   1014 2HE  MET A  61     -33.124  33.825 -68.784  1.00  0.00           H  
ATOM   1015 3HE  MET A  61     -31.915  34.793 -67.912  1.00  0.00           H  
ATOM   1016  N   ILE A  62     -36.209  36.263 -67.905  1.00  0.00           N  
ATOM   1017  CA  ILE A  62     -35.879  37.577 -68.443  1.00  0.00           C  
ATOM   1018  C   ILE A  62     -36.767  38.662 -67.849  1.00  0.00           C  
ATOM   1019  O   ILE A  62     -36.275  39.724 -67.460  1.00  0.00           O  
ATOM   1020  CB  ILE A  62     -36.004  37.580 -69.979  1.00  0.00           C  
ATOM   1021  CG1 ILE A  62     -34.909  36.674 -70.578  1.00  0.00           C  
ATOM   1022  CG2 ILE A  62     -35.893  39.017 -70.519  1.00  0.00           C  
ATOM   1023  CD1 ILE A  62     -35.139  36.310 -72.029  1.00  0.00           C  
ATOM   1024  H   ILE A  62     -36.542  35.541 -68.533  1.00  0.00           H  
ATOM   1025  HA  ILE A  62     -34.846  37.802 -68.184  1.00  0.00           H  
ATOM   1026  HB  ILE A  62     -36.967  37.161 -70.264  1.00  0.00           H  
ATOM   1027 1HG1 ILE A  62     -33.951  37.185 -70.499  1.00  0.00           H  
ATOM   1028 2HG1 ILE A  62     -34.857  35.754 -69.998  1.00  0.00           H  
ATOM   1029 1HG2 ILE A  62     -35.988  39.015 -71.601  1.00  0.00           H  
ATOM   1030 2HG2 ILE A  62     -36.686  39.633 -70.096  1.00  0.00           H  
ATOM   1031 3HG2 ILE A  62     -34.925  39.435 -70.240  1.00  0.00           H  
ATOM   1032 1HD1 ILE A  62     -34.333  35.668 -72.374  1.00  0.00           H  
ATOM   1033 2HD1 ILE A  62     -36.083  35.777 -72.123  1.00  0.00           H  
ATOM   1034 3HD1 ILE A  62     -35.168  37.209 -72.638  1.00  0.00           H  
ATOM   1035  N   GLU A  63     -38.072  38.408 -67.779  1.00  0.00           N  
ATOM   1036  CA  GLU A  63     -38.989  39.380 -67.205  1.00  0.00           C  
ATOM   1037  C   GLU A  63     -38.678  39.633 -65.733  1.00  0.00           C  
ATOM   1038  O   GLU A  63     -38.721  40.770 -65.270  1.00  0.00           O  
ATOM   1039  CB  GLU A  63     -40.437  38.911 -67.355  1.00  0.00           C  
ATOM   1040  CG  GLU A  63     -40.972  38.948 -68.785  1.00  0.00           C  
ATOM   1041  CD  GLU A  63     -42.351  38.356 -68.901  1.00  0.00           C  
ATOM   1042  OE1 GLU A  63     -42.839  37.853 -67.917  1.00  0.00           O  
ATOM   1043  OE2 GLU A  63     -42.914  38.406 -69.968  1.00  0.00           O  
ATOM   1044  H   GLU A  63     -38.433  37.530 -68.139  1.00  0.00           H  
ATOM   1045  HA  GLU A  63     -38.872  40.324 -67.739  1.00  0.00           H  
ATOM   1046 1HB  GLU A  63     -40.522  37.884 -66.996  1.00  0.00           H  
ATOM   1047 2HB  GLU A  63     -41.086  39.529 -66.736  1.00  0.00           H  
ATOM   1048 1HG  GLU A  63     -41.005  39.985 -69.118  1.00  0.00           H  
ATOM   1049 2HG  GLU A  63     -40.289  38.408 -69.435  1.00  0.00           H  
ATOM   1050  N   ALA A  64     -38.346  38.567 -65.003  1.00  0.00           N  
ATOM   1051  CA  ALA A  64     -37.993  38.719 -63.595  1.00  0.00           C  
ATOM   1052  C   ALA A  64     -36.727  39.548 -63.462  1.00  0.00           C  
ATOM   1053  O   ALA A  64     -36.617  40.379 -62.547  1.00  0.00           O  
ATOM   1054  CB  ALA A  64     -37.799  37.354 -62.963  1.00  0.00           C  
ATOM   1055  H   ALA A  64     -38.354  37.646 -65.424  1.00  0.00           H  
ATOM   1056  HA  ALA A  64     -38.802  39.236 -63.091  1.00  0.00           H  
ATOM   1057 1HB  ALA A  64     -37.555  37.474 -61.908  1.00  0.00           H  
ATOM   1058 2HB  ALA A  64     -38.721  36.788 -63.065  1.00  0.00           H  
ATOM   1059 3HB  ALA A  64     -36.989  36.827 -63.468  1.00  0.00           H  
ATOM   1060  N   ALA A  65     -35.774  39.357 -64.369  1.00  0.00           N  
ATOM   1061  CA  ALA A  65     -34.544  40.128 -64.360  1.00  0.00           C  
ATOM   1062  C   ALA A  65     -34.844  41.609 -64.555  1.00  0.00           C  
ATOM   1063  O   ALA A  65     -34.260  42.462 -63.893  1.00  0.00           O  
ATOM   1064  CB  ALA A  65     -33.590  39.638 -65.434  1.00  0.00           C  
ATOM   1065  H   ALA A  65     -35.905  38.637 -65.082  1.00  0.00           H  
ATOM   1066  HA  ALA A  65     -34.073  40.008 -63.379  1.00  0.00           H  
ATOM   1067 1HB  ALA A  65     -32.666  40.214 -65.396  1.00  0.00           H  
ATOM   1068 2HB  ALA A  65     -33.376  38.583 -65.270  1.00  0.00           H  
ATOM   1069 3HB  ALA A  65     -34.052  39.762 -66.409  1.00  0.00           H  
ATOM   1070  N   GLU A  66     -35.790  41.905 -65.454  1.00  0.00           N  
ATOM   1071  CA  GLU A  66     -36.137  43.295 -65.732  1.00  0.00           C  
ATOM   1072  C   GLU A  66     -36.787  43.942 -64.521  1.00  0.00           C  
ATOM   1073  O   GLU A  66     -36.498  45.097 -64.197  1.00  0.00           O  
ATOM   1074  CB  GLU A  66     -37.079  43.389 -66.934  1.00  0.00           C  
ATOM   1075  CG  GLU A  66     -37.349  44.819 -67.400  1.00  0.00           C  
ATOM   1076  CD  GLU A  66     -36.115  45.499 -67.946  1.00  0.00           C  
ATOM   1077  OE1 GLU A  66     -35.316  44.827 -68.556  1.00  0.00           O  
ATOM   1078  OE2 GLU A  66     -35.966  46.683 -67.745  1.00  0.00           O  
ATOM   1079  H   GLU A  66     -36.233  41.158 -65.978  1.00  0.00           H  
ATOM   1080  HA  GLU A  66     -35.228  43.841 -65.965  1.00  0.00           H  
ATOM   1081 1HB  GLU A  66     -36.662  42.827 -67.768  1.00  0.00           H  
ATOM   1082 2HB  GLU A  66     -38.039  42.935 -66.680  1.00  0.00           H  
ATOM   1083 1HG  GLU A  66     -38.112  44.797 -68.176  1.00  0.00           H  
ATOM   1084 2HG  GLU A  66     -37.738  45.396 -66.564  1.00  0.00           H  
ATOM   1085  N   GLU A  67     -37.644  43.198 -63.829  1.00  0.00           N  
ATOM   1086  CA  GLU A  67     -38.293  43.730 -62.641  1.00  0.00           C  
ATOM   1087  C   GLU A  67     -37.269  43.964 -61.531  1.00  0.00           C  
ATOM   1088  O   GLU A  67     -37.348  44.955 -60.804  1.00  0.00           O  
ATOM   1089  CB  GLU A  67     -39.397  42.787 -62.162  1.00  0.00           C  
ATOM   1090  CG  GLU A  67     -40.618  42.706 -63.079  1.00  0.00           C  
ATOM   1091  CD  GLU A  67     -41.347  44.012 -63.211  1.00  0.00           C  
ATOM   1092  OE1 GLU A  67     -41.481  44.697 -62.224  1.00  0.00           O  
ATOM   1093  OE2 GLU A  67     -41.773  44.332 -64.302  1.00  0.00           O  
ATOM   1094  H   GLU A  67     -37.866  42.259 -64.153  1.00  0.00           H  
ATOM   1095  HA  GLU A  67     -38.741  44.689 -62.894  1.00  0.00           H  
ATOM   1096 1HB  GLU A  67     -38.996  41.780 -62.069  1.00  0.00           H  
ATOM   1097 2HB  GLU A  67     -39.741  43.098 -61.177  1.00  0.00           H  
ATOM   1098 1HG  GLU A  67     -40.294  42.388 -64.069  1.00  0.00           H  
ATOM   1099 2HG  GLU A  67     -41.299  41.952 -62.691  1.00  0.00           H  
ATOM   1100  N   ALA A  68     -36.288  43.066 -61.425  1.00  0.00           N  
ATOM   1101  CA  ALA A  68     -35.219  43.214 -60.442  1.00  0.00           C  
ATOM   1102  C   ALA A  68     -34.387  44.462 -60.727  1.00  0.00           C  
ATOM   1103  O   ALA A  68     -34.017  45.197 -59.807  1.00  0.00           O  
ATOM   1104  CB  ALA A  68     -34.327  41.986 -60.458  1.00  0.00           C  
ATOM   1105  H   ALA A  68     -36.296  42.252 -62.031  1.00  0.00           H  
ATOM   1106  HA  ALA A  68     -35.671  43.323 -59.456  1.00  0.00           H  
ATOM   1107 1HB  ALA A  68     -33.543  42.094 -59.710  1.00  0.00           H  
ATOM   1108 2HB  ALA A  68     -34.928  41.105 -60.238  1.00  0.00           H  
ATOM   1109 3HB  ALA A  68     -33.876  41.879 -61.441  1.00  0.00           H  
ATOM   1110  N   LEU A  69     -34.119  44.716 -62.008  1.00  0.00           N  
ATOM   1111  CA  LEU A  69     -33.363  45.887 -62.426  1.00  0.00           C  
ATOM   1112  C   LEU A  69     -34.126  47.169 -62.129  1.00  0.00           C  
ATOM   1113  O   LEU A  69     -33.548  48.147 -61.657  1.00  0.00           O  
ATOM   1114  CB  LEU A  69     -33.044  45.784 -63.924  1.00  0.00           C  
ATOM   1115  CG  LEU A  69     -31.997  44.725 -64.303  1.00  0.00           C  
ATOM   1116  CD1 LEU A  69     -32.070  44.425 -65.781  1.00  0.00           C  
ATOM   1117  CD2 LEU A  69     -30.615  45.254 -63.977  1.00  0.00           C  
ATOM   1118  H   LEU A  69     -34.433  44.053 -62.714  1.00  0.00           H  
ATOM   1119  HA  LEU A  69     -32.431  45.908 -61.864  1.00  0.00           H  
ATOM   1120 1HB  LEU A  69     -33.964  45.540 -64.456  1.00  0.00           H  
ATOM   1121 2HB  LEU A  69     -32.692  46.753 -64.277  1.00  0.00           H  
ATOM   1122  HG  LEU A  69     -32.184  43.811 -63.748  1.00  0.00           H  
ATOM   1123 1HD1 LEU A  69     -31.327  43.678 -66.027  1.00  0.00           H  
ATOM   1124 2HD1 LEU A  69     -33.057  44.044 -66.035  1.00  0.00           H  
ATOM   1125 3HD1 LEU A  69     -31.878  45.330 -66.335  1.00  0.00           H  
ATOM   1126 1HD2 LEU A  69     -29.882  44.506 -64.247  1.00  0.00           H  
ATOM   1127 2HD2 LEU A  69     -30.430  46.164 -64.546  1.00  0.00           H  
ATOM   1128 3HD2 LEU A  69     -30.533  45.473 -62.917  1.00  0.00           H  
ATOM   1129  N   LYS A  70     -35.436  47.155 -62.376  1.00  0.00           N  
ATOM   1130  CA  LYS A  70     -36.249  48.322 -62.068  1.00  0.00           C  
ATOM   1131  C   LYS A  70     -36.264  48.601 -60.572  1.00  0.00           C  
ATOM   1132  O   LYS A  70     -36.200  49.761 -60.158  1.00  0.00           O  
ATOM   1133  CB  LYS A  70     -37.674  48.150 -62.593  1.00  0.00           C  
ATOM   1134  CG  LYS A  70     -37.797  48.268 -64.112  1.00  0.00           C  
ATOM   1135  CD  LYS A  70     -39.255  48.352 -64.555  1.00  0.00           C  
ATOM   1136  CE  LYS A  70     -39.957  47.010 -64.415  1.00  0.00           C  
ATOM   1137  NZ  LYS A  70     -41.351  47.050 -64.936  1.00  0.00           N  
ATOM   1138  H   LYS A  70     -35.862  46.335 -62.793  1.00  0.00           H  
ATOM   1139  HA  LYS A  70     -35.809  49.186 -62.562  1.00  0.00           H  
ATOM   1140 1HB  LYS A  70     -38.046  47.168 -62.298  1.00  0.00           H  
ATOM   1141 2HB  LYS A  70     -38.322  48.898 -62.137  1.00  0.00           H  
ATOM   1142 1HG  LYS A  70     -37.270  49.165 -64.448  1.00  0.00           H  
ATOM   1143 2HG  LYS A  70     -37.332  47.404 -64.585  1.00  0.00           H  
ATOM   1144 1HD  LYS A  70     -39.779  49.093 -63.951  1.00  0.00           H  
ATOM   1145 2HD  LYS A  70     -39.298  48.662 -65.599  1.00  0.00           H  
ATOM   1146 1HE  LYS A  70     -39.394  46.256 -64.966  1.00  0.00           H  
ATOM   1147 2HE  LYS A  70     -39.987  46.728 -63.365  1.00  0.00           H  
ATOM   1148 1HZ  LYS A  70     -41.770  46.127 -64.820  1.00  0.00           H  
ATOM   1149 2HZ  LYS A  70     -41.888  47.731 -64.422  1.00  0.00           H  
ATOM   1150 3HZ  LYS A  70     -41.344  47.294 -65.914  1.00  0.00           H  
ATOM   1151  N   ALA A  71     -36.334  47.552 -59.755  1.00  0.00           N  
ATOM   1152  CA  ALA A  71     -36.332  47.742 -58.313  1.00  0.00           C  
ATOM   1153  C   ALA A  71     -35.038  48.414 -57.860  1.00  0.00           C  
ATOM   1154  O   ALA A  71     -35.063  49.345 -57.064  1.00  0.00           O  
ATOM   1155  CB  ALA A  71     -36.509  46.415 -57.595  1.00  0.00           C  
ATOM   1156  H   ALA A  71     -36.412  46.614 -60.141  1.00  0.00           H  
ATOM   1157  HA  ALA A  71     -37.162  48.404 -58.054  1.00  0.00           H  
ATOM   1158 1HB  ALA A  71     -36.527  46.578 -56.518  1.00  0.00           H  
ATOM   1159 2HB  ALA A  71     -37.446  45.957 -57.911  1.00  0.00           H  
ATOM   1160 3HB  ALA A  71     -35.680  45.756 -57.849  1.00  0.00           H  
ATOM   1161  N   ALA A  72     -33.910  47.951 -58.407  1.00  0.00           N  
ATOM   1162  CA  ALA A  72     -32.621  48.535 -58.038  1.00  0.00           C  
ATOM   1163  C   ALA A  72     -32.563  49.999 -58.452  1.00  0.00           C  
ATOM   1164  O   ALA A  72     -32.019  50.837 -57.719  1.00  0.00           O  
ATOM   1165  CB  ALA A  72     -31.498  47.750 -58.701  1.00  0.00           C  
ATOM   1166  H   ALA A  72     -33.946  47.170 -59.050  1.00  0.00           H  
ATOM   1167  HA  ALA A  72     -32.510  48.476 -56.963  1.00  0.00           H  
ATOM   1168 1HB  ALA A  72     -30.537  48.175 -58.405  1.00  0.00           H  
ATOM   1169 2HB  ALA A  72     -31.549  46.709 -58.380  1.00  0.00           H  
ATOM   1170 3HB  ALA A  72     -31.608  47.806 -59.780  1.00  0.00           H  
ATOM   1171  N   ALA A  73     -33.128  50.325 -59.607  1.00  0.00           N  
ATOM   1172  CA  ALA A  73     -33.156  51.694 -60.095  1.00  0.00           C  
ATOM   1173  C   ALA A  73     -33.963  52.599 -59.162  1.00  0.00           C  
ATOM   1174  O   ALA A  73     -33.576  53.733 -58.890  1.00  0.00           O  
ATOM   1175  CB  ALA A  73     -33.727  51.741 -61.498  1.00  0.00           C  
ATOM   1176  H   ALA A  73     -33.537  49.585 -60.181  1.00  0.00           H  
ATOM   1177  HA  ALA A  73     -32.130  52.072 -60.113  1.00  0.00           H  
ATOM   1178 1HB  ALA A  73     -33.724  52.765 -61.872  1.00  0.00           H  
ATOM   1179 2HB  ALA A  73     -33.125  51.111 -62.149  1.00  0.00           H  
ATOM   1180 3HB  ALA A  73     -34.751  51.367 -61.479  1.00  0.00           H  
ATOM   1181  N   GLU A  74     -35.077  52.069 -58.645  1.00  0.00           N  
ATOM   1182  CA  GLU A  74     -35.909  52.842 -57.729  1.00  0.00           C  
ATOM   1183  C   GLU A  74     -35.181  53.081 -56.416  1.00  0.00           C  
ATOM   1184  O   GLU A  74     -35.317  54.147 -55.809  1.00  0.00           O  
ATOM   1185  CB  GLU A  74     -37.244  52.130 -57.476  1.00  0.00           C  
ATOM   1186  CG  GLU A  74     -38.197  52.126 -58.669  1.00  0.00           C  
ATOM   1187  CD  GLU A  74     -38.574  53.510 -59.131  1.00  0.00           C  
ATOM   1188  OE1 GLU A  74     -38.793  54.354 -58.296  1.00  0.00           O  
ATOM   1189  OE2 GLU A  74     -38.639  53.727 -60.323  1.00  0.00           O  
ATOM   1190  H   GLU A  74     -35.359  51.134 -58.915  1.00  0.00           H  
ATOM   1191  HA  GLU A  74     -36.118  53.808 -58.182  1.00  0.00           H  
ATOM   1192 1HB  GLU A  74     -37.053  51.090 -57.212  1.00  0.00           H  
ATOM   1193 2HB  GLU A  74     -37.756  52.593 -56.632  1.00  0.00           H  
ATOM   1194 1HG  GLU A  74     -37.729  51.598 -59.496  1.00  0.00           H  
ATOM   1195 2HG  GLU A  74     -39.098  51.585 -58.390  1.00  0.00           H  
ATOM   1196  N   LEU A  75     -34.385  52.109 -55.989  1.00  0.00           N  
ATOM   1197  CA  LEU A  75     -33.611  52.237 -54.762  1.00  0.00           C  
ATOM   1198  C   LEU A  75     -32.535  53.309 -54.892  1.00  0.00           C  
ATOM   1199  O   LEU A  75     -32.210  53.992 -53.919  1.00  0.00           O  
ATOM   1200  CB  LEU A  75     -32.975  50.896 -54.395  1.00  0.00           C  
ATOM   1201  CG  LEU A  75     -33.939  49.779 -53.990  1.00  0.00           C  
ATOM   1202  CD1 LEU A  75     -33.156  48.485 -53.782  1.00  0.00           C  
ATOM   1203  CD2 LEU A  75     -34.666  50.179 -52.736  1.00  0.00           C  
ATOM   1204  H   LEU A  75     -34.337  51.245 -56.523  1.00  0.00           H  
ATOM   1205  HA  LEU A  75     -34.282  52.545 -53.968  1.00  0.00           H  
ATOM   1206 1HB  LEU A  75     -32.406  50.541 -55.251  1.00  0.00           H  
ATOM   1207 2HB  LEU A  75     -32.293  51.054 -53.568  1.00  0.00           H  
ATOM   1208  HG  LEU A  75     -34.663  49.617 -54.780  1.00  0.00           H  
ATOM   1209 1HD1 LEU A  75     -33.842  47.690 -53.507  1.00  0.00           H  
ATOM   1210 2HD1 LEU A  75     -32.644  48.214 -54.704  1.00  0.00           H  
ATOM   1211 3HD1 LEU A  75     -32.421  48.627 -52.989  1.00  0.00           H  
ATOM   1212 1HD2 LEU A  75     -35.351  49.390 -52.453  1.00  0.00           H  
ATOM   1213 2HD2 LEU A  75     -33.952  50.346 -51.939  1.00  0.00           H  
ATOM   1214 3HD2 LEU A  75     -35.230  51.087 -52.909  1.00  0.00           H  
ATOM   1215  N   GLU A  76     -31.975  53.465 -56.093  1.00  0.00           N  
ATOM   1216  CA  GLU A  76     -30.987  54.519 -56.302  1.00  0.00           C  
ATOM   1217  C   GLU A  76     -31.651  55.879 -56.125  1.00  0.00           C  
ATOM   1218  O   GLU A  76     -31.159  56.734 -55.387  1.00  0.00           O  
ATOM   1219  CB  GLU A  76     -30.368  54.428 -57.703  1.00  0.00           C  
ATOM   1220  CG  GLU A  76     -29.233  55.427 -57.961  1.00  0.00           C  
ATOM   1221  CD  GLU A  76     -28.639  55.307 -59.338  1.00  0.00           C  
ATOM   1222  OE1 GLU A  76     -29.275  54.742 -60.192  1.00  0.00           O  
ATOM   1223  OE2 GLU A  76     -27.539  55.774 -59.529  1.00  0.00           O  
ATOM   1224  H   GLU A  76     -32.241  52.853 -56.859  1.00  0.00           H  
ATOM   1225  HA  GLU A  76     -30.197  54.414 -55.556  1.00  0.00           H  
ATOM   1226 1HB  GLU A  76     -29.989  53.427 -57.874  1.00  0.00           H  
ATOM   1227 2HB  GLU A  76     -31.142  54.613 -58.451  1.00  0.00           H  
ATOM   1228 1HG  GLU A  76     -29.619  56.440 -57.837  1.00  0.00           H  
ATOM   1229 2HG  GLU A  76     -28.450  55.275 -57.221  1.00  0.00           H  
ATOM   1230  N   LYS A  77     -32.798  56.056 -56.778  1.00  0.00           N  
ATOM   1231  CA  LYS A  77     -33.564  57.299 -56.711  1.00  0.00           C  
ATOM   1232  C   LYS A  77     -34.036  57.586 -55.291  1.00  0.00           C  
ATOM   1233  O   LYS A  77     -34.110  58.737 -54.866  1.00  0.00           O  
ATOM   1234  CB  LYS A  77     -34.763  57.239 -57.656  1.00  0.00           C  
ATOM   1235  CG  LYS A  77     -34.406  57.309 -59.146  1.00  0.00           C  
ATOM   1236  CD  LYS A  77     -35.655  57.465 -60.020  1.00  0.00           C  
ATOM   1237  CE  LYS A  77     -36.484  56.189 -60.049  1.00  0.00           C  
ATOM   1238  NZ  LYS A  77     -37.631  56.289 -60.996  1.00  0.00           N  
ATOM   1239  H   LYS A  77     -33.141  55.300 -57.365  1.00  0.00           H  
ATOM   1240  HA  LYS A  77     -32.915  58.121 -57.021  1.00  0.00           H  
ATOM   1241 1HB  LYS A  77     -35.298  56.305 -57.483  1.00  0.00           H  
ATOM   1242 2HB  LYS A  77     -35.449  58.055 -57.428  1.00  0.00           H  
ATOM   1243 1HG  LYS A  77     -33.749  58.164 -59.316  1.00  0.00           H  
ATOM   1244 2HG  LYS A  77     -33.874  56.404 -59.438  1.00  0.00           H  
ATOM   1245 1HD  LYS A  77     -36.271  58.276 -59.632  1.00  0.00           H  
ATOM   1246 2HD  LYS A  77     -35.363  57.712 -61.041  1.00  0.00           H  
ATOM   1247 1HE  LYS A  77     -35.849  55.354 -60.349  1.00  0.00           H  
ATOM   1248 2HE  LYS A  77     -36.873  55.995 -59.054  1.00  0.00           H  
ATOM   1249 1HZ  LYS A  77     -38.152  55.412 -60.974  1.00  0.00           H  
ATOM   1250 2HZ  LYS A  77     -38.236  57.048 -60.719  1.00  0.00           H  
ATOM   1251 3HZ  LYS A  77     -37.291  56.454 -61.931  1.00  0.00           H  
ATOM   1252  N   ALA A  78     -34.342  56.519 -54.560  1.00  0.00           N  
ATOM   1253  CA  ALA A  78     -34.836  56.616 -53.198  1.00  0.00           C  
ATOM   1254  C   ALA A  78     -33.727  56.960 -52.205  1.00  0.00           C  
ATOM   1255  O   ALA A  78     -34.002  57.178 -51.027  1.00  0.00           O  
ATOM   1256  CB  ALA A  78     -35.506  55.308 -52.812  1.00  0.00           C  
ATOM   1257  H   ALA A  78     -34.276  55.602 -54.985  1.00  0.00           H  
ATOM   1258  HA  ALA A  78     -35.574  57.415 -53.163  1.00  0.00           H  
ATOM   1259 1HB  ALA A  78     -35.910  55.387 -51.807  1.00  0.00           H  
ATOM   1260 2HB  ALA A  78     -36.311  55.104 -53.519  1.00  0.00           H  
ATOM   1261 3HB  ALA A  78     -34.778  54.504 -52.851  1.00  0.00           H  
ATOM   1262  N   GLY A  79     -32.474  56.986 -52.663  1.00  0.00           N  
ATOM   1263  CA  GLY A  79     -31.367  57.319 -51.774  1.00  0.00           C  
ATOM   1264  C   GLY A  79     -31.013  56.170 -50.844  1.00  0.00           C  
ATOM   1265  O   GLY A  79     -30.523  56.395 -49.735  1.00  0.00           O  
ATOM   1266  H   GLY A  79     -32.276  56.803 -53.639  1.00  0.00           H  
ATOM   1267 1HA  GLY A  79     -30.497  57.589 -52.371  1.00  0.00           H  
ATOM   1268 2HA  GLY A  79     -31.631  58.195 -51.185  1.00  0.00           H  
ATOM   1269  N   ALA A  80     -31.279  54.944 -51.277  1.00  0.00           N  
ATOM   1270  CA  ALA A  80     -30.994  53.784 -50.446  1.00  0.00           C  
ATOM   1271  C   ALA A  80     -29.503  53.484 -50.481  1.00  0.00           C  
ATOM   1272  O   ALA A  80     -28.826  53.813 -51.453  1.00  0.00           O  
ATOM   1273  CB  ALA A  80     -31.809  52.591 -50.907  1.00  0.00           C  
ATOM   1274  H   ALA A  80     -31.667  54.802 -52.205  1.00  0.00           H  
ATOM   1275  HA  ALA A  80     -31.259  54.020 -49.418  1.00  0.00           H  
ATOM   1276 1HB  ALA A  80     -31.600  51.742 -50.264  1.00  0.00           H  
ATOM   1277 2HB  ALA A  80     -32.874  52.842 -50.850  1.00  0.00           H  
ATOM   1278 3HB  ALA A  80     -31.547  52.347 -51.926  1.00  0.00           H  
ATOM   1279  N   SER A  81     -29.002  52.865 -49.415  1.00  0.00           N  
ATOM   1280  CA  SER A  81     -27.581  52.546 -49.295  1.00  0.00           C  
ATOM   1281  C   SER A  81     -27.073  51.738 -50.481  1.00  0.00           C  
ATOM   1282  O   SER A  81     -27.721  50.790 -50.927  1.00  0.00           O  
ATOM   1283  CB  SER A  81     -27.336  51.789 -48.008  1.00  0.00           C  
ATOM   1284  OG  SER A  81     -26.008  51.358 -47.924  1.00  0.00           O  
ATOM   1285  H   SER A  81     -29.621  52.622 -48.656  1.00  0.00           H  
ATOM   1286  HA  SER A  81     -27.024  53.482 -49.257  1.00  0.00           H  
ATOM   1287 1HB  SER A  81     -27.563  52.439 -47.160  1.00  0.00           H  
ATOM   1288 2HB  SER A  81     -28.004  50.935 -47.952  1.00  0.00           H  
ATOM   1289  HG  SER A  81     -25.904  50.998 -47.030  1.00  0.00           H  
ATOM   1290  N   GLU A  82     -25.900  52.128 -50.988  1.00  0.00           N  
ATOM   1291  CA  GLU A  82     -25.318  51.513 -52.172  1.00  0.00           C  
ATOM   1292  C   GLU A  82     -24.999  50.038 -51.959  1.00  0.00           C  
ATOM   1293  O   GLU A  82     -25.181  49.217 -52.855  1.00  0.00           O  
ATOM   1294  CB  GLU A  82     -24.036  52.248 -52.573  1.00  0.00           C  
ATOM   1295  CG  GLU A  82     -24.218  53.722 -52.908  1.00  0.00           C  
ATOM   1296  CD  GLU A  82     -24.205  54.596 -51.687  1.00  0.00           C  
ATOM   1297  OE1 GLU A  82     -24.124  54.064 -50.604  1.00  0.00           O  
ATOM   1298  OE2 GLU A  82     -24.269  55.790 -51.833  1.00  0.00           O  
ATOM   1299  H   GLU A  82     -25.409  52.903 -50.550  1.00  0.00           H  
ATOM   1300  HA  GLU A  82     -26.039  51.589 -52.986  1.00  0.00           H  
ATOM   1301 1HB  GLU A  82     -23.311  52.180 -51.763  1.00  0.00           H  
ATOM   1302 2HB  GLU A  82     -23.595  51.765 -53.447  1.00  0.00           H  
ATOM   1303 1HG  GLU A  82     -23.418  54.035 -53.575  1.00  0.00           H  
ATOM   1304 2HG  GLU A  82     -25.165  53.854 -53.426  1.00  0.00           H  
ATOM   1305  N   GLU A  83     -24.538  49.707 -50.757  1.00  0.00           N  
ATOM   1306  CA  GLU A  83     -24.169  48.330 -50.446  1.00  0.00           C  
ATOM   1307  C   GLU A  83     -25.393  47.430 -50.425  1.00  0.00           C  
ATOM   1308  O   GLU A  83     -25.333  46.276 -50.843  1.00  0.00           O  
ATOM   1309  CB  GLU A  83     -23.448  48.263 -49.104  1.00  0.00           C  
ATOM   1310  CG  GLU A  83     -22.052  48.864 -49.126  1.00  0.00           C  
ATOM   1311  CD  GLU A  83     -21.147  48.150 -50.086  1.00  0.00           C  
ATOM   1312  OE1 GLU A  83     -21.115  46.943 -50.051  1.00  0.00           O  
ATOM   1313  OE2 GLU A  83     -20.496  48.804 -50.861  1.00  0.00           O  
ATOM   1314  H   GLU A  83     -24.419  50.425 -50.057  1.00  0.00           H  
ATOM   1315  HA  GLU A  83     -23.494  47.969 -51.223  1.00  0.00           H  
ATOM   1316 1HB  GLU A  83     -24.033  48.796 -48.354  1.00  0.00           H  
ATOM   1317 2HB  GLU A  83     -23.367  47.225 -48.781  1.00  0.00           H  
ATOM   1318 1HG  GLU A  83     -22.118  49.913 -49.418  1.00  0.00           H  
ATOM   1319 2HG  GLU A  83     -21.627  48.819 -48.124  1.00  0.00           H  
ATOM   1320  N   VAL A  84     -26.508  47.972 -49.948  1.00  0.00           N  
ATOM   1321  CA  VAL A  84     -27.746  47.207 -49.890  1.00  0.00           C  
ATOM   1322  C   VAL A  84     -28.250  46.920 -51.292  1.00  0.00           C  
ATOM   1323  O   VAL A  84     -28.676  45.801 -51.583  1.00  0.00           O  
ATOM   1324  CB  VAL A  84     -28.809  47.958 -49.069  1.00  0.00           C  
ATOM   1325  CG1 VAL A  84     -30.132  47.275 -49.194  1.00  0.00           C  
ATOM   1326  CG2 VAL A  84     -28.390  47.981 -47.609  1.00  0.00           C  
ATOM   1327  H   VAL A  84     -26.494  48.930 -49.627  1.00  0.00           H  
ATOM   1328  HA  VAL A  84     -27.540  46.261 -49.395  1.00  0.00           H  
ATOM   1329  HB  VAL A  84     -28.912  48.976 -49.444  1.00  0.00           H  
ATOM   1330 1HG1 VAL A  84     -30.858  47.815 -48.597  1.00  0.00           H  
ATOM   1331 2HG1 VAL A  84     -30.453  47.256 -50.235  1.00  0.00           H  
ATOM   1332 3HG1 VAL A  84     -30.037  46.260 -48.827  1.00  0.00           H  
ATOM   1333 1HG2 VAL A  84     -29.145  48.507 -47.021  1.00  0.00           H  
ATOM   1334 2HG2 VAL A  84     -28.298  46.957 -47.241  1.00  0.00           H  
ATOM   1335 3HG2 VAL A  84     -27.432  48.486 -47.506  1.00  0.00           H  
ATOM   1336  N   ILE A  85     -28.182  47.917 -52.165  1.00  0.00           N  
ATOM   1337  CA  ILE A  85     -28.598  47.747 -53.547  1.00  0.00           C  
ATOM   1338  C   ILE A  85     -27.722  46.701 -54.219  1.00  0.00           C  
ATOM   1339  O   ILE A  85     -28.217  45.859 -54.969  1.00  0.00           O  
ATOM   1340  CB  ILE A  85     -28.528  49.074 -54.317  1.00  0.00           C  
ATOM   1341  CG1 ILE A  85     -29.552  50.037 -53.732  1.00  0.00           C  
ATOM   1342  CG2 ILE A  85     -28.834  48.822 -55.810  1.00  0.00           C  
ATOM   1343  CD1 ILE A  85     -29.366  51.479 -54.157  1.00  0.00           C  
ATOM   1344  H   ILE A  85     -27.844  48.823 -51.851  1.00  0.00           H  
ATOM   1345  HA  ILE A  85     -29.628  47.391 -53.561  1.00  0.00           H  
ATOM   1346  HB  ILE A  85     -27.540  49.521 -54.207  1.00  0.00           H  
ATOM   1347 1HG1 ILE A  85     -30.531  49.708 -54.036  1.00  0.00           H  
ATOM   1348 2HG1 ILE A  85     -29.497  49.993 -52.644  1.00  0.00           H  
ATOM   1349 1HG2 ILE A  85     -28.807  49.754 -56.356  1.00  0.00           H  
ATOM   1350 2HG2 ILE A  85     -28.097  48.138 -56.232  1.00  0.00           H  
ATOM   1351 3HG2 ILE A  85     -29.830  48.384 -55.903  1.00  0.00           H  
ATOM   1352 1HD1 ILE A  85     -30.134  52.094 -53.696  1.00  0.00           H  
ATOM   1353 2HD1 ILE A  85     -28.384  51.827 -53.834  1.00  0.00           H  
ATOM   1354 3HD1 ILE A  85     -29.445  51.560 -55.235  1.00  0.00           H  
ATOM   1355  N   ARG A  86     -26.416  46.762 -53.950  1.00  0.00           N  
ATOM   1356  CA  ARG A  86     -25.475  45.792 -54.488  1.00  0.00           C  
ATOM   1357  C   ARG A  86     -25.859  44.369 -54.087  1.00  0.00           C  
ATOM   1358  O   ARG A  86     -25.889  43.476 -54.932  1.00  0.00           O  
ATOM   1359  CB  ARG A  86     -24.061  46.086 -53.998  1.00  0.00           C  
ATOM   1360  CG  ARG A  86     -22.982  45.186 -54.581  1.00  0.00           C  
ATOM   1361  CD  ARG A  86     -21.619  45.539 -54.078  1.00  0.00           C  
ATOM   1362  NE  ARG A  86     -21.460  45.282 -52.645  1.00  0.00           N  
ATOM   1363  CZ  ARG A  86     -21.296  44.065 -52.084  1.00  0.00           C  
ATOM   1364  NH1 ARG A  86     -21.287  42.976 -52.828  1.00  0.00           N  
ATOM   1365  NH2 ARG A  86     -21.143  43.982 -50.775  1.00  0.00           N  
ATOM   1366  H   ARG A  86     -26.070  47.505 -53.353  1.00  0.00           H  
ATOM   1367  HA  ARG A  86     -25.491  45.861 -55.575  1.00  0.00           H  
ATOM   1368 1HB  ARG A  86     -23.804  47.118 -54.214  1.00  0.00           H  
ATOM   1369 2HB  ARG A  86     -24.027  45.964 -52.917  1.00  0.00           H  
ATOM   1370 1HG  ARG A  86     -23.196  44.152 -54.313  1.00  0.00           H  
ATOM   1371 2HG  ARG A  86     -22.978  45.280 -55.666  1.00  0.00           H  
ATOM   1372 1HD  ARG A  86     -20.869  44.965 -54.617  1.00  0.00           H  
ATOM   1373 2HD  ARG A  86     -21.449  46.603 -54.248  1.00  0.00           H  
ATOM   1374  HE  ARG A  86     -21.445  46.083 -52.012  1.00  0.00           H  
ATOM   1375 1HH1 ARG A  86     -21.404  43.044 -53.831  1.00  0.00           H  
ATOM   1376 2HH1 ARG A  86     -21.165  42.065 -52.402  1.00  0.00           H  
ATOM   1377 1HH2 ARG A  86     -21.146  44.837 -50.222  1.00  0.00           H  
ATOM   1378 2HH2 ARG A  86     -21.018  43.086 -50.333  1.00  0.00           H  
ATOM   1379  N   LEU A  87     -26.172  44.164 -52.806  1.00  0.00           N  
ATOM   1380  CA  LEU A  87     -26.558  42.844 -52.316  1.00  0.00           C  
ATOM   1381  C   LEU A  87     -27.857  42.357 -52.953  1.00  0.00           C  
ATOM   1382  O   LEU A  87     -27.999  41.175 -53.260  1.00  0.00           O  
ATOM   1383  CB  LEU A  87     -26.725  42.868 -50.792  1.00  0.00           C  
ATOM   1384  CG  LEU A  87     -25.444  43.062 -49.964  1.00  0.00           C  
ATOM   1385  CD1 LEU A  87     -25.832  43.288 -48.519  1.00  0.00           C  
ATOM   1386  CD2 LEU A  87     -24.545  41.828 -50.090  1.00  0.00           C  
ATOM   1387  H   LEU A  87     -26.111  44.940 -52.151  1.00  0.00           H  
ATOM   1388  HA  LEU A  87     -25.771  42.139 -52.579  1.00  0.00           H  
ATOM   1389 1HB  LEU A  87     -27.407  43.682 -50.537  1.00  0.00           H  
ATOM   1390 2HB  LEU A  87     -27.185  41.931 -50.479  1.00  0.00           H  
ATOM   1391  HG  LEU A  87     -24.902  43.935 -50.318  1.00  0.00           H  
ATOM   1392 1HD1 LEU A  87     -24.937  43.434 -47.917  1.00  0.00           H  
ATOM   1393 2HD1 LEU A  87     -26.465  44.174 -48.447  1.00  0.00           H  
ATOM   1394 3HD1 LEU A  87     -26.380  42.425 -48.162  1.00  0.00           H  
ATOM   1395 1HD2 LEU A  87     -23.645  41.978 -49.491  1.00  0.00           H  
ATOM   1396 2HD2 LEU A  87     -25.079  40.949 -49.725  1.00  0.00           H  
ATOM   1397 3HD2 LEU A  87     -24.261  41.674 -51.128  1.00  0.00           H  
ATOM   1398  N   ILE A  88     -28.794  43.279 -53.163  1.00  0.00           N  
ATOM   1399  CA  ILE A  88     -30.054  42.933 -53.809  1.00  0.00           C  
ATOM   1400  C   ILE A  88     -29.786  42.520 -55.253  1.00  0.00           C  
ATOM   1401  O   ILE A  88     -30.344  41.530 -55.737  1.00  0.00           O  
ATOM   1402  CB  ILE A  88     -31.061  44.105 -53.726  1.00  0.00           C  
ATOM   1403  CG1 ILE A  88     -31.481  44.305 -52.243  1.00  0.00           C  
ATOM   1404  CG2 ILE A  88     -32.292  43.836 -54.608  1.00  0.00           C  
ATOM   1405  CD1 ILE A  88     -32.263  45.579 -51.966  1.00  0.00           C  
ATOM   1406  H   ILE A  88     -28.631  44.232 -52.861  1.00  0.00           H  
ATOM   1407  HA  ILE A  88     -30.491  42.083 -53.286  1.00  0.00           H  
ATOM   1408  HB  ILE A  88     -30.572  45.017 -54.060  1.00  0.00           H  
ATOM   1409 1HG1 ILE A  88     -32.085  43.457 -51.942  1.00  0.00           H  
ATOM   1410 2HG1 ILE A  88     -30.584  44.319 -51.627  1.00  0.00           H  
ATOM   1411 1HG2 ILE A  88     -32.985  44.672 -54.543  1.00  0.00           H  
ATOM   1412 2HG2 ILE A  88     -31.985  43.710 -55.645  1.00  0.00           H  
ATOM   1413 3HG2 ILE A  88     -32.789  42.933 -54.259  1.00  0.00           H  
ATOM   1414 1HD1 ILE A  88     -32.508  45.632 -50.904  1.00  0.00           H  
ATOM   1415 2HD1 ILE A  88     -31.656  46.438 -52.242  1.00  0.00           H  
ATOM   1416 3HD1 ILE A  88     -33.181  45.578 -52.544  1.00  0.00           H  
ATOM   1417  N   ALA A  89     -28.924  43.266 -55.939  1.00  0.00           N  
ATOM   1418  CA  ALA A  89     -28.539  42.925 -57.304  1.00  0.00           C  
ATOM   1419  C   ALA A  89     -27.836  41.564 -57.359  1.00  0.00           C  
ATOM   1420  O   ALA A  89     -28.041  40.797 -58.301  1.00  0.00           O  
ATOM   1421  CB  ALA A  89     -27.637  44.004 -57.883  1.00  0.00           C  
ATOM   1422  H   ALA A  89     -28.523  44.090 -55.504  1.00  0.00           H  
ATOM   1423  HA  ALA A  89     -29.447  42.859 -57.904  1.00  0.00           H  
ATOM   1424 1HB  ALA A  89     -27.378  43.755 -58.911  1.00  0.00           H  
ATOM   1425 2HB  ALA A  89     -28.158  44.960 -57.859  1.00  0.00           H  
ATOM   1426 3HB  ALA A  89     -26.730  44.070 -57.286  1.00  0.00           H  
ATOM   1427  N   GLU A  90     -27.017  41.251 -56.346  1.00  0.00           N  
ATOM   1428  CA  GLU A  90     -26.349  39.949 -56.309  1.00  0.00           C  
ATOM   1429  C   GLU A  90     -27.354  38.818 -56.153  1.00  0.00           C  
ATOM   1430  O   GLU A  90     -27.213  37.767 -56.783  1.00  0.00           O  
ATOM   1431  CB  GLU A  90     -25.317  39.868 -55.178  1.00  0.00           C  
ATOM   1432  CG  GLU A  90     -24.036  40.648 -55.420  1.00  0.00           C  
ATOM   1433  CD  GLU A  90     -23.006  40.404 -54.352  1.00  0.00           C  
ATOM   1434  OE1 GLU A  90     -23.373  39.954 -53.294  1.00  0.00           O  
ATOM   1435  OE2 GLU A  90     -21.849  40.655 -54.600  1.00  0.00           O  
ATOM   1436  H   GLU A  90     -26.848  41.927 -55.610  1.00  0.00           H  
ATOM   1437  HA  GLU A  90     -25.826  39.806 -57.253  1.00  0.00           H  
ATOM   1438 1HB  GLU A  90     -25.762  40.243 -54.257  1.00  0.00           H  
ATOM   1439 2HB  GLU A  90     -25.048  38.825 -55.006  1.00  0.00           H  
ATOM   1440 1HG  GLU A  90     -23.623  40.359 -56.386  1.00  0.00           H  
ATOM   1441 2HG  GLU A  90     -24.267  41.709 -55.457  1.00  0.00           H  
ATOM   1442  N   LEU A  91     -28.383  39.032 -55.337  1.00  0.00           N  
ATOM   1443  CA  LEU A  91     -29.418  38.022 -55.182  1.00  0.00           C  
ATOM   1444  C   LEU A  91     -30.128  37.808 -56.507  1.00  0.00           C  
ATOM   1445  O   LEU A  91     -30.430  36.671 -56.880  1.00  0.00           O  
ATOM   1446  CB  LEU A  91     -30.428  38.422 -54.096  1.00  0.00           C  
ATOM   1447  CG  LEU A  91     -31.617  37.435 -53.866  1.00  0.00           C  
ATOM   1448  CD1 LEU A  91     -31.088  36.059 -53.459  1.00  0.00           C  
ATOM   1449  CD2 LEU A  91     -32.531  37.988 -52.782  1.00  0.00           C  
ATOM   1450  H   LEU A  91     -28.433  39.899 -54.808  1.00  0.00           H  
ATOM   1451  HA  LEU A  91     -28.939  37.090 -54.888  1.00  0.00           H  
ATOM   1452 1HB  LEU A  91     -29.894  38.521 -53.155  1.00  0.00           H  
ATOM   1453 2HB  LEU A  91     -30.842  39.397 -54.350  1.00  0.00           H  
ATOM   1454  HG  LEU A  91     -32.182  37.324 -54.793  1.00  0.00           H  
ATOM   1455 1HD1 LEU A  91     -31.929  35.385 -53.305  1.00  0.00           H  
ATOM   1456 2HD1 LEU A  91     -30.447  35.654 -54.241  1.00  0.00           H  
ATOM   1457 3HD1 LEU A  91     -30.521  36.146 -52.533  1.00  0.00           H  
ATOM   1458 1HD2 LEU A  91     -33.364  37.304 -52.632  1.00  0.00           H  
ATOM   1459 2HD2 LEU A  91     -31.970  38.089 -51.857  1.00  0.00           H  
ATOM   1460 3HD2 LEU A  91     -32.913  38.955 -53.078  1.00  0.00           H  
ATOM   1461  N   ALA A  92     -30.389  38.897 -57.229  1.00  0.00           N  
ATOM   1462  CA  ALA A  92     -31.023  38.798 -58.533  1.00  0.00           C  
ATOM   1463  C   ALA A  92     -30.154  37.996 -59.491  1.00  0.00           C  
ATOM   1464  O   ALA A  92     -30.656  37.148 -60.225  1.00  0.00           O  
ATOM   1465  CB  ALA A  92     -31.293  40.179 -59.098  1.00  0.00           C  
ATOM   1466  H   ALA A  92     -30.147  39.811 -56.853  1.00  0.00           H  
ATOM   1467  HA  ALA A  92     -31.966  38.264 -58.413  1.00  0.00           H  
ATOM   1468 1HB  ALA A  92     -31.788  40.093 -60.066  1.00  0.00           H  
ATOM   1469 2HB  ALA A  92     -31.927  40.734 -58.411  1.00  0.00           H  
ATOM   1470 3HB  ALA A  92     -30.352  40.704 -59.220  1.00  0.00           H  
ATOM   1471  N   LYS A  93     -28.840  38.237 -59.460  1.00  0.00           N  
ATOM   1472  CA  LYS A  93     -27.937  37.501 -60.338  1.00  0.00           C  
ATOM   1473  C   LYS A  93     -28.052  36.008 -60.083  1.00  0.00           C  
ATOM   1474  O   LYS A  93     -28.123  35.215 -61.025  1.00  0.00           O  
ATOM   1475  CB  LYS A  93     -26.484  37.948 -60.152  1.00  0.00           C  
ATOM   1476  CG  LYS A  93     -25.497  37.235 -61.091  1.00  0.00           C  
ATOM   1477  CD  LYS A  93     -24.073  37.758 -60.950  1.00  0.00           C  
ATOM   1478  CE  LYS A  93     -23.130  36.997 -61.876  1.00  0.00           C  
ATOM   1479  NZ  LYS A  93     -21.727  37.485 -61.775  1.00  0.00           N  
ATOM   1480  H   LYS A  93     -28.476  38.959 -58.848  1.00  0.00           H  
ATOM   1481  HA  LYS A  93     -28.229  37.689 -61.369  1.00  0.00           H  
ATOM   1482 1HB  LYS A  93     -26.408  39.022 -60.317  1.00  0.00           H  
ATOM   1483 2HB  LYS A  93     -26.175  37.747 -59.125  1.00  0.00           H  
ATOM   1484 1HG  LYS A  93     -25.500  36.165 -60.866  1.00  0.00           H  
ATOM   1485 2HG  LYS A  93     -25.825  37.369 -62.120  1.00  0.00           H  
ATOM   1486 1HD  LYS A  93     -24.047  38.820 -61.201  1.00  0.00           H  
ATOM   1487 2HD  LYS A  93     -23.739  37.637 -59.919  1.00  0.00           H  
ATOM   1488 1HE  LYS A  93     -23.160  35.940 -61.616  1.00  0.00           H  
ATOM   1489 2HE  LYS A  93     -23.474  37.113 -62.904  1.00  0.00           H  
ATOM   1490 1HZ  LYS A  93     -21.143  36.951 -62.405  1.00  0.00           H  
ATOM   1491 2HZ  LYS A  93     -21.687  38.462 -62.026  1.00  0.00           H  
ATOM   1492 3HZ  LYS A  93     -21.400  37.367 -60.830  1.00  0.00           H  
ATOM   1493  N   GLU A  94     -28.087  35.628 -58.807  1.00  0.00           N  
ATOM   1494  CA  GLU A  94     -28.202  34.223 -58.441  1.00  0.00           C  
ATOM   1495  C   GLU A  94     -29.554  33.654 -58.843  1.00  0.00           C  
ATOM   1496  O   GLU A  94     -29.632  32.552 -59.387  1.00  0.00           O  
ATOM   1497  CB  GLU A  94     -28.001  34.051 -56.935  1.00  0.00           C  
ATOM   1498  CG  GLU A  94     -26.585  34.318 -56.447  1.00  0.00           C  
ATOM   1499  CD  GLU A  94     -25.603  33.248 -56.841  1.00  0.00           C  
ATOM   1500  OE1 GLU A  94     -26.012  32.290 -57.450  1.00  0.00           O  
ATOM   1501  OE2 GLU A  94     -24.448  33.375 -56.507  1.00  0.00           O  
ATOM   1502  H   GLU A  94     -28.006  36.331 -58.080  1.00  0.00           H  
ATOM   1503  HA  GLU A  94     -27.427  33.667 -58.966  1.00  0.00           H  
ATOM   1504 1HB  GLU A  94     -28.673  34.718 -56.397  1.00  0.00           H  
ATOM   1505 2HB  GLU A  94     -28.258  33.031 -56.654  1.00  0.00           H  
ATOM   1506 1HG  GLU A  94     -26.248  35.266 -56.869  1.00  0.00           H  
ATOM   1507 2HG  GLU A  94     -26.602  34.420 -55.367  1.00  0.00           H  
ATOM   1508  N   ALA A  95     -30.621  34.423 -58.641  1.00  0.00           N  
ATOM   1509  CA  ALA A  95     -31.949  33.968 -59.023  1.00  0.00           C  
ATOM   1510  C   ALA A  95     -31.984  33.638 -60.512  1.00  0.00           C  
ATOM   1511  O   ALA A  95     -32.587  32.647 -60.926  1.00  0.00           O  
ATOM   1512  CB  ALA A  95     -32.981  35.033 -58.694  1.00  0.00           C  
ATOM   1513  H   ALA A  95     -30.511  35.324 -58.185  1.00  0.00           H  
ATOM   1514  HA  ALA A  95     -32.176  33.057 -58.467  1.00  0.00           H  
ATOM   1515 1HB  ALA A  95     -33.975  34.680 -58.969  1.00  0.00           H  
ATOM   1516 2HB  ALA A  95     -32.949  35.251 -57.628  1.00  0.00           H  
ATOM   1517 3HB  ALA A  95     -32.751  35.938 -59.254  1.00  0.00           H  
ATOM   1518  N   ILE A  96     -31.298  34.466 -61.301  1.00  0.00           N  
ATOM   1519  CA  ILE A  96     -31.207  34.284 -62.745  1.00  0.00           C  
ATOM   1520  C   ILE A  96     -30.358  33.062 -63.076  1.00  0.00           C  
ATOM   1521  O   ILE A  96     -30.748  32.234 -63.900  1.00  0.00           O  
ATOM   1522  CB  ILE A  96     -30.602  35.538 -63.409  1.00  0.00           C  
ATOM   1523  CG1 ILE A  96     -31.562  36.734 -63.241  1.00  0.00           C  
ATOM   1524  CG2 ILE A  96     -30.341  35.272 -64.889  1.00  0.00           C  
ATOM   1525  CD1 ILE A  96     -30.922  38.082 -63.526  1.00  0.00           C  
ATOM   1526  H   ILE A  96     -30.841  35.267 -60.878  1.00  0.00           H  
ATOM   1527  HA  ILE A  96     -32.210  34.127 -63.141  1.00  0.00           H  
ATOM   1528  HB  ILE A  96     -29.668  35.790 -62.913  1.00  0.00           H  
ATOM   1529 1HG1 ILE A  96     -32.406  36.602 -63.918  1.00  0.00           H  
ATOM   1530 2HG1 ILE A  96     -31.940  36.741 -62.221  1.00  0.00           H  
ATOM   1531 1HG2 ILE A  96     -29.905  36.150 -65.350  1.00  0.00           H  
ATOM   1532 2HG2 ILE A  96     -29.657  34.434 -64.995  1.00  0.00           H  
ATOM   1533 3HG2 ILE A  96     -31.278  35.035 -65.381  1.00  0.00           H  
ATOM   1534 1HD1 ILE A  96     -31.658  38.871 -63.383  1.00  0.00           H  
ATOM   1535 2HD1 ILE A  96     -30.088  38.236 -62.842  1.00  0.00           H  
ATOM   1536 3HD1 ILE A  96     -30.559  38.109 -64.548  1.00  0.00           H  
ATOM   1537  N   ARG A  97     -29.196  32.945 -62.431  1.00  0.00           N  
ATOM   1538  CA  ARG A  97     -28.311  31.814 -62.675  1.00  0.00           C  
ATOM   1539  C   ARG A  97     -28.996  30.488 -62.367  1.00  0.00           C  
ATOM   1540  O   ARG A  97     -28.881  29.537 -63.138  1.00  0.00           O  
ATOM   1541  CB  ARG A  97     -27.041  31.922 -61.841  1.00  0.00           C  
ATOM   1542  CG  ARG A  97     -26.005  30.823 -62.107  1.00  0.00           C  
ATOM   1543  CD  ARG A  97     -24.774  31.013 -61.294  1.00  0.00           C  
ATOM   1544  NE  ARG A  97     -25.010  30.771 -59.878  1.00  0.00           N  
ATOM   1545  CZ  ARG A  97     -25.025  29.558 -59.288  1.00  0.00           C  
ATOM   1546  NH1 ARG A  97     -24.815  28.460 -59.989  1.00  0.00           N  
ATOM   1547  NH2 ARG A  97     -25.248  29.486 -57.993  1.00  0.00           N  
ATOM   1548  H   ARG A  97     -28.915  33.664 -61.773  1.00  0.00           H  
ATOM   1549  HA  ARG A  97     -28.033  31.820 -63.728  1.00  0.00           H  
ATOM   1550 1HB  ARG A  97     -26.570  32.886 -62.018  1.00  0.00           H  
ATOM   1551 2HB  ARG A  97     -27.303  31.876 -60.782  1.00  0.00           H  
ATOM   1552 1HG  ARG A  97     -26.439  29.855 -61.852  1.00  0.00           H  
ATOM   1553 2HG  ARG A  97     -25.726  30.823 -63.159  1.00  0.00           H  
ATOM   1554 1HD  ARG A  97     -23.997  30.332 -61.637  1.00  0.00           H  
ATOM   1555 2HD  ARG A  97     -24.429  32.041 -61.408  1.00  0.00           H  
ATOM   1556  HE  ARG A  97     -25.180  31.574 -59.274  1.00  0.00           H  
ATOM   1557 1HH1 ARG A  97     -24.645  28.513 -60.985  1.00  0.00           H  
ATOM   1558 2HH1 ARG A  97     -24.831  27.555 -59.538  1.00  0.00           H  
ATOM   1559 1HH2 ARG A  97     -25.411  30.346 -57.474  1.00  0.00           H  
ATOM   1560 2HH2 ARG A  97     -25.254  28.595 -57.527  1.00  0.00           H  
ATOM   1561  N   PHE A  98     -29.716  30.429 -61.245  1.00  0.00           N  
ATOM   1562  CA  PHE A  98     -30.400  29.196 -60.877  1.00  0.00           C  
ATOM   1563  C   PHE A  98     -31.486  28.859 -61.888  1.00  0.00           C  
ATOM   1564  O   PHE A  98     -31.643  27.698 -62.270  1.00  0.00           O  
ATOM   1565  CB  PHE A  98     -31.003  29.302 -59.472  1.00  0.00           C  
ATOM   1566  CG  PHE A  98     -30.001  29.099 -58.362  1.00  0.00           C  
ATOM   1567  CD1 PHE A  98     -29.682  30.127 -57.484  1.00  0.00           C  
ATOM   1568  CD2 PHE A  98     -29.374  27.873 -58.197  1.00  0.00           C  
ATOM   1569  CE1 PHE A  98     -28.766  29.934 -56.471  1.00  0.00           C  
ATOM   1570  CE2 PHE A  98     -28.458  27.680 -57.187  1.00  0.00           C  
ATOM   1571  CZ  PHE A  98     -28.155  28.712 -56.322  1.00  0.00           C  
ATOM   1572  H   PHE A  98     -29.770  31.236 -60.638  1.00  0.00           H  
ATOM   1573  HA  PHE A  98     -29.671  28.386 -60.876  1.00  0.00           H  
ATOM   1574 1HB  PHE A  98     -31.455  30.289 -59.347  1.00  0.00           H  
ATOM   1575 2HB  PHE A  98     -31.793  28.564 -59.355  1.00  0.00           H  
ATOM   1576  HD1 PHE A  98     -30.163  31.097 -57.600  1.00  0.00           H  
ATOM   1577  HD2 PHE A  98     -29.610  27.055 -58.880  1.00  0.00           H  
ATOM   1578  HE1 PHE A  98     -28.525  30.751 -55.789  1.00  0.00           H  
ATOM   1579  HE2 PHE A  98     -27.972  26.712 -57.073  1.00  0.00           H  
ATOM   1580  HZ  PHE A  98     -27.431  28.559 -55.523  1.00  0.00           H  
ATOM   1581  N   ALA A  99     -32.222  29.873 -62.337  1.00  0.00           N  
ATOM   1582  CA  ALA A  99     -33.252  29.650 -63.346  1.00  0.00           C  
ATOM   1583  C   ALA A  99     -32.631  29.119 -64.632  1.00  0.00           C  
ATOM   1584  O   ALA A  99     -33.202  28.234 -65.288  1.00  0.00           O  
ATOM   1585  CB  ALA A  99     -33.980  30.951 -63.624  1.00  0.00           C  
ATOM   1586  H   ALA A  99     -32.081  30.806 -61.969  1.00  0.00           H  
ATOM   1587  HA  ALA A  99     -33.955  28.913 -62.968  1.00  0.00           H  
ATOM   1588 1HB  ALA A  99     -34.755  30.784 -64.367  1.00  0.00           H  
ATOM   1589 2HB  ALA A  99     -34.427  31.317 -62.703  1.00  0.00           H  
ATOM   1590 3HB  ALA A  99     -33.272  31.684 -63.999  1.00  0.00           H  
ATOM   1591  N   ALA A 100     -31.462  29.635 -64.997  1.00  0.00           N  
ATOM   1592  CA  ALA A 100     -30.776  29.187 -66.197  1.00  0.00           C  
ATOM   1593  C   ALA A 100     -30.384  27.714 -66.075  1.00  0.00           C  
ATOM   1594  O   ALA A 100     -30.568  26.936 -67.012  1.00  0.00           O  
ATOM   1595  CB  ALA A 100     -29.552  30.047 -66.468  1.00  0.00           C  
ATOM   1596  H   ALA A 100     -31.049  30.379 -64.433  1.00  0.00           H  
ATOM   1597  HA  ALA A 100     -31.467  29.280 -67.038  1.00  0.00           H  
ATOM   1598 1HB  ALA A 100     -29.062  29.717 -67.386  1.00  0.00           H  
ATOM   1599 2HB  ALA A 100     -29.859  31.087 -66.569  1.00  0.00           H  
ATOM   1600 3HB  ALA A 100     -28.859  29.955 -65.635  1.00  0.00           H  
ATOM   1601  N   GLU A 101     -29.892  27.323 -64.892  1.00  0.00           N  
ATOM   1602  CA  GLU A 101     -29.507  25.929 -64.676  1.00  0.00           C  
ATOM   1603  C   GLU A 101     -30.701  24.995 -64.797  1.00  0.00           C  
ATOM   1604  O   GLU A 101     -30.573  23.890 -65.330  1.00  0.00           O  
ATOM   1605  CB  GLU A 101     -28.858  25.729 -63.300  1.00  0.00           C  
ATOM   1606  CG  GLU A 101     -27.450  26.289 -63.153  1.00  0.00           C  
ATOM   1607  CD  GLU A 101     -26.821  25.909 -61.838  1.00  0.00           C  
ATOM   1608  OE1 GLU A 101     -27.542  25.530 -60.947  1.00  0.00           O  
ATOM   1609  OE2 GLU A 101     -25.618  25.983 -61.729  1.00  0.00           O  
ATOM   1610  H   GLU A 101     -29.748  28.006 -64.157  1.00  0.00           H  
ATOM   1611  HA  GLU A 101     -28.781  25.653 -65.439  1.00  0.00           H  
ATOM   1612 1HB  GLU A 101     -29.477  26.203 -62.539  1.00  0.00           H  
ATOM   1613 2HB  GLU A 101     -28.820  24.663 -63.068  1.00  0.00           H  
ATOM   1614 1HG  GLU A 101     -26.828  25.921 -63.968  1.00  0.00           H  
ATOM   1615 2HG  GLU A 101     -27.493  27.374 -63.222  1.00  0.00           H  
ATOM   1616  N   GLN A 102     -31.864  25.429 -64.318  1.00  0.00           N  
ATOM   1617  CA  GLN A 102     -33.043  24.579 -64.382  1.00  0.00           C  
ATOM   1618  C   GLN A 102     -33.441  24.295 -65.818  1.00  0.00           C  
ATOM   1619  O   GLN A 102     -33.831  23.175 -66.144  1.00  0.00           O  
ATOM   1620  CB  GLN A 102     -34.228  25.207 -63.645  1.00  0.00           C  
ATOM   1621  CG  GLN A 102     -34.075  25.238 -62.146  1.00  0.00           C  
ATOM   1622  CD  GLN A 102     -35.323  25.726 -61.452  1.00  0.00           C  
ATOM   1623  OE1 GLN A 102     -35.763  26.866 -61.618  1.00  0.00           O  
ATOM   1624  NE2 GLN A 102     -35.911  24.833 -60.678  1.00  0.00           N  
ATOM   1625  H   GLN A 102     -31.912  26.345 -63.882  1.00  0.00           H  
ATOM   1626  HA  GLN A 102     -32.806  23.627 -63.909  1.00  0.00           H  
ATOM   1627 1HB  GLN A 102     -34.370  26.231 -63.992  1.00  0.00           H  
ATOM   1628 2HB  GLN A 102     -35.139  24.653 -63.878  1.00  0.00           H  
ATOM   1629 1HG  GLN A 102     -33.857  24.230 -61.793  1.00  0.00           H  
ATOM   1630 2HG  GLN A 102     -33.256  25.906 -61.891  1.00  0.00           H  
ATOM   1631 1HE2 GLN A 102     -36.763  25.043 -60.179  1.00  0.00           H  
ATOM   1632 2HE2 GLN A 102     -35.513  23.918 -60.599  1.00  0.00           H  
ATOM   1633  N   SER A 103     -33.325  25.298 -66.683  1.00  0.00           N  
ATOM   1634  CA  SER A 103     -33.690  25.111 -68.081  1.00  0.00           C  
ATOM   1635  C   SER A 103     -32.731  24.155 -68.773  1.00  0.00           C  
ATOM   1636  O   SER A 103     -33.118  23.440 -69.701  1.00  0.00           O  
ATOM   1637  CB  SER A 103     -33.694  26.438 -68.799  1.00  0.00           C  
ATOM   1638  OG  SER A 103     -32.390  26.910 -69.000  1.00  0.00           O  
ATOM   1639  H   SER A 103     -33.008  26.206 -66.357  1.00  0.00           H  
ATOM   1640  HA  SER A 103     -34.695  24.685 -68.124  1.00  0.00           H  
ATOM   1641 1HB  SER A 103     -34.202  26.339 -69.757  1.00  0.00           H  
ATOM   1642 2HB  SER A 103     -34.252  27.154 -68.207  1.00  0.00           H  
ATOM   1643  HG  SER A 103     -31.969  26.938 -68.129  1.00  0.00           H  
ATOM   1644  N   LYS A 104     -31.482  24.115 -68.311  1.00  0.00           N  
ATOM   1645  CA  LYS A 104     -30.514  23.189 -68.871  1.00  0.00           C  
ATOM   1646  C   LYS A 104     -30.876  21.763 -68.483  1.00  0.00           C  
ATOM   1647  O   LYS A 104     -30.860  20.863 -69.317  1.00  0.00           O  
ATOM   1648  CB  LYS A 104     -29.098  23.533 -68.414  1.00  0.00           C  
ATOM   1649  CG  LYS A 104     -27.998  22.714 -69.092  1.00  0.00           C  
ATOM   1650  CD  LYS A 104     -26.616  23.264 -68.757  1.00  0.00           C  
ATOM   1651  CE  LYS A 104     -25.523  22.592 -69.578  1.00  0.00           C  
ATOM   1652  NZ  LYS A 104     -25.154  21.245 -69.050  1.00  0.00           N  
ATOM   1653  H   LYS A 104     -31.199  24.746 -67.566  1.00  0.00           H  
ATOM   1654  HA  LYS A 104     -30.558  23.259 -69.959  1.00  0.00           H  
ATOM   1655 1HB  LYS A 104     -28.907  24.591 -68.590  1.00  0.00           H  
ATOM   1656 2HB  LYS A 104     -29.022  23.364 -67.338  1.00  0.00           H  
ATOM   1657 1HG  LYS A 104     -28.063  21.675 -68.763  1.00  0.00           H  
ATOM   1658 2HG  LYS A 104     -28.142  22.744 -70.172  1.00  0.00           H  
ATOM   1659 1HD  LYS A 104     -26.596  24.336 -68.954  1.00  0.00           H  
ATOM   1660 2HD  LYS A 104     -26.413  23.103 -67.699  1.00  0.00           H  
ATOM   1661 1HE  LYS A 104     -25.867  22.482 -70.606  1.00  0.00           H  
ATOM   1662 2HE  LYS A 104     -24.640  23.227 -69.569  1.00  0.00           H  
ATOM   1663 1HZ  LYS A 104     -24.425  20.853 -69.626  1.00  0.00           H  
ATOM   1664 2HZ  LYS A 104     -24.820  21.340 -68.102  1.00  0.00           H  
ATOM   1665 3HZ  LYS A 104     -25.958  20.619 -69.060  1.00  0.00           H  
ATOM   1666  N   ILE A 105     -31.228  21.578 -67.210  1.00  0.00           N  
ATOM   1667  CA  ILE A 105     -31.598  20.266 -66.688  1.00  0.00           C  
ATOM   1668  C   ILE A 105     -32.851  19.751 -67.385  1.00  0.00           C  
ATOM   1669  O   ILE A 105     -32.932  18.577 -67.753  1.00  0.00           O  
ATOM   1670  CB  ILE A 105     -31.836  20.330 -65.166  1.00  0.00           C  
ATOM   1671  CG1 ILE A 105     -30.503  20.629 -64.452  1.00  0.00           C  
ATOM   1672  CG2 ILE A 105     -32.433  19.001 -64.666  1.00  0.00           C  
ATOM   1673  CD1 ILE A 105     -30.656  21.043 -63.003  1.00  0.00           C  
ATOM   1674  H   ILE A 105     -31.207  22.372 -66.580  1.00  0.00           H  
ATOM   1675  HA  ILE A 105     -30.782  19.570 -66.885  1.00  0.00           H  
ATOM   1676  HB  ILE A 105     -32.524  21.145 -64.939  1.00  0.00           H  
ATOM   1677 1HG1 ILE A 105     -29.879  19.736 -64.489  1.00  0.00           H  
ATOM   1678 2HG1 ILE A 105     -29.989  21.429 -64.983  1.00  0.00           H  
ATOM   1679 1HG2 ILE A 105     -32.603  19.052 -63.600  1.00  0.00           H  
ATOM   1680 2HG2 ILE A 105     -33.381  18.810 -65.166  1.00  0.00           H  
ATOM   1681 3HG2 ILE A 105     -31.740  18.187 -64.885  1.00  0.00           H  
ATOM   1682 1HD1 ILE A 105     -29.671  21.233 -62.573  1.00  0.00           H  
ATOM   1683 2HD1 ILE A 105     -31.259  21.950 -62.945  1.00  0.00           H  
ATOM   1684 3HD1 ILE A 105     -31.142  20.253 -62.447  1.00  0.00           H  
ATOM   1685  N   ILE A 106     -33.826  20.639 -67.566  1.00  0.00           N  
ATOM   1686  CA  ILE A 106     -35.066  20.288 -68.238  1.00  0.00           C  
ATOM   1687  C   ILE A 106     -34.776  19.910 -69.687  1.00  0.00           C  
ATOM   1688  O   ILE A 106     -35.296  18.906 -70.181  1.00  0.00           O  
ATOM   1689  CB  ILE A 106     -36.074  21.458 -68.176  1.00  0.00           C  
ATOM   1690  CG1 ILE A 106     -36.513  21.688 -66.714  1.00  0.00           C  
ATOM   1691  CG2 ILE A 106     -37.307  21.153 -69.048  1.00  0.00           C  
ATOM   1692  CD1 ILE A 106     -37.241  23.005 -66.481  1.00  0.00           C  
ATOM   1693  H   ILE A 106     -33.700  21.584 -67.221  1.00  0.00           H  
ATOM   1694  HA  ILE A 106     -35.506  19.427 -67.735  1.00  0.00           H  
ATOM   1695  HB  ILE A 106     -35.592  22.365 -68.530  1.00  0.00           H  
ATOM   1696 1HG1 ILE A 106     -37.167  20.880 -66.425  1.00  0.00           H  
ATOM   1697 2HG1 ILE A 106     -35.636  21.661 -66.073  1.00  0.00           H  
ATOM   1698 1HG2 ILE A 106     -38.010  21.982 -69.004  1.00  0.00           H  
ATOM   1699 2HG2 ILE A 106     -37.007  20.999 -70.082  1.00  0.00           H  
ATOM   1700 3HG2 ILE A 106     -37.792  20.255 -68.673  1.00  0.00           H  
ATOM   1701 1HD1 ILE A 106     -37.517  23.088 -65.428  1.00  0.00           H  
ATOM   1702 2HD1 ILE A 106     -36.585  23.835 -66.751  1.00  0.00           H  
ATOM   1703 3HD1 ILE A 106     -38.137  23.041 -67.088  1.00  0.00           H  
ATOM   1704  N   ALA A 107     -33.942  20.699 -70.366  1.00  0.00           N  
ATOM   1705  CA  ALA A 107     -33.575  20.406 -71.748  1.00  0.00           C  
ATOM   1706  C   ALA A 107     -32.844  19.073 -71.865  1.00  0.00           C  
ATOM   1707  O   ALA A 107     -33.089  18.318 -72.807  1.00  0.00           O  
ATOM   1708  CB  ALA A 107     -32.697  21.515 -72.304  1.00  0.00           C  
ATOM   1709  H   ALA A 107     -33.557  21.527 -69.925  1.00  0.00           H  
ATOM   1710  HA  ALA A 107     -34.489  20.344 -72.333  1.00  0.00           H  
ATOM   1711 1HB  ALA A 107     -32.452  21.301 -73.344  1.00  0.00           H  
ATOM   1712 2HB  ALA A 107     -33.225  22.463 -72.239  1.00  0.00           H  
ATOM   1713 3HB  ALA A 107     -31.781  21.573 -71.719  1.00  0.00           H  
ATOM   1714  N   GLU A 108     -31.959  18.769 -70.912  1.00  0.00           N  
ATOM   1715  CA  GLU A 108     -31.229  17.506 -70.944  1.00  0.00           C  
ATOM   1716  C   GLU A 108     -32.185  16.330 -70.822  1.00  0.00           C  
ATOM   1717  O   GLU A 108     -32.051  15.336 -71.537  1.00  0.00           O  
ATOM   1718  CB  GLU A 108     -30.176  17.459 -69.832  1.00  0.00           C  
ATOM   1719  CG  GLU A 108     -28.961  18.354 -70.071  1.00  0.00           C  
ATOM   1720  CD  GLU A 108     -28.047  18.428 -68.879  1.00  0.00           C  
ATOM   1721  OE1 GLU A 108     -28.342  17.796 -67.894  1.00  0.00           O  
ATOM   1722  OE2 GLU A 108     -27.056  19.120 -68.950  1.00  0.00           O  
ATOM   1723  H   GLU A 108     -31.772  19.434 -70.169  1.00  0.00           H  
ATOM   1724  HA  GLU A 108     -30.718  17.426 -71.904  1.00  0.00           H  
ATOM   1725 1HB  GLU A 108     -30.631  17.764 -68.891  1.00  0.00           H  
ATOM   1726 2HB  GLU A 108     -29.818  16.436 -69.708  1.00  0.00           H  
ATOM   1727 1HG  GLU A 108     -28.399  17.950 -70.911  1.00  0.00           H  
ATOM   1728 2HG  GLU A 108     -29.291  19.353 -70.340  1.00  0.00           H  
ATOM   1729  N   PHE A 109     -33.184  16.459 -69.951  1.00  0.00           N  
ATOM   1730  CA  PHE A 109     -34.206  15.429 -69.843  1.00  0.00           C  
ATOM   1731  C   PHE A 109     -34.976  15.320 -71.149  1.00  0.00           C  
ATOM   1732  O   PHE A 109     -35.188  14.218 -71.658  1.00  0.00           O  
ATOM   1733  CB  PHE A 109     -35.154  15.712 -68.673  1.00  0.00           C  
ATOM   1734  CG  PHE A 109     -36.388  14.823 -68.638  1.00  0.00           C  
ATOM   1735  CD1 PHE A 109     -36.369  13.497 -69.073  1.00  0.00           C  
ATOM   1736  CD2 PHE A 109     -37.579  15.338 -68.169  1.00  0.00           C  
ATOM   1737  CE1 PHE A 109     -37.523  12.732 -69.042  1.00  0.00           C  
ATOM   1738  CE2 PHE A 109     -38.718  14.582 -68.138  1.00  0.00           C  
ATOM   1739  CZ  PHE A 109     -38.698  13.275 -68.577  1.00  0.00           C  
ATOM   1740  H   PHE A 109     -33.226  17.279 -69.353  1.00  0.00           H  
ATOM   1741  HA  PHE A 109     -33.711  14.478 -69.654  1.00  0.00           H  
ATOM   1742 1HB  PHE A 109     -34.617  15.584 -67.736  1.00  0.00           H  
ATOM   1743 2HB  PHE A 109     -35.485  16.750 -68.719  1.00  0.00           H  
ATOM   1744  HD1 PHE A 109     -35.444  13.063 -69.446  1.00  0.00           H  
ATOM   1745  HD2 PHE A 109     -37.609  16.369 -67.821  1.00  0.00           H  
ATOM   1746  HE1 PHE A 109     -37.502  11.702 -69.387  1.00  0.00           H  
ATOM   1747  HE2 PHE A 109     -39.634  15.025 -67.763  1.00  0.00           H  
ATOM   1748  HZ  PHE A 109     -39.607  12.677 -68.550  1.00  0.00           H  
ATOM   1749  N   ALA A 110     -35.390  16.449 -71.711  1.00  0.00           N  
ATOM   1750  CA  ALA A 110     -36.153  16.428 -72.948  1.00  0.00           C  
ATOM   1751  C   ALA A 110     -35.386  15.716 -74.067  1.00  0.00           C  
ATOM   1752  O   ALA A 110     -35.963  14.939 -74.826  1.00  0.00           O  
ATOM   1753  CB  ALA A 110     -36.507  17.839 -73.370  1.00  0.00           C  
ATOM   1754  H   ALA A 110     -35.192  17.340 -71.258  1.00  0.00           H  
ATOM   1755  HA  ALA A 110     -37.070  15.862 -72.763  1.00  0.00           H  
ATOM   1756 1HB  ALA A 110     -37.106  17.808 -74.274  1.00  0.00           H  
ATOM   1757 2HB  ALA A 110     -37.069  18.326 -72.579  1.00  0.00           H  
ATOM   1758 3HB  ALA A 110     -35.590  18.397 -73.556  1.00  0.00           H  
ATOM   1759  N   GLU A 111     -34.072  15.959 -74.147  1.00  0.00           N  
ATOM   1760  CA  GLU A 111     -33.261  15.275 -75.151  1.00  0.00           C  
ATOM   1761  C   GLU A 111     -33.176  13.792 -74.842  1.00  0.00           C  
ATOM   1762  O   GLU A 111     -33.298  12.956 -75.744  1.00  0.00           O  
ATOM   1763  CB  GLU A 111     -31.852  15.864 -75.230  1.00  0.00           C  
ATOM   1764  CG  GLU A 111     -31.001  15.240 -76.340  1.00  0.00           C  
ATOM   1765  CD  GLU A 111     -29.634  15.846 -76.470  1.00  0.00           C  
ATOM   1766  OE1 GLU A 111     -29.334  16.764 -75.748  1.00  0.00           O  
ATOM   1767  OE2 GLU A 111     -28.884  15.384 -77.297  1.00  0.00           O  
ATOM   1768  H   GLU A 111     -33.643  16.631 -73.522  1.00  0.00           H  
ATOM   1769  HA  GLU A 111     -33.736  15.387 -76.119  1.00  0.00           H  
ATOM   1770 1HB  GLU A 111     -31.913  16.937 -75.405  1.00  0.00           H  
ATOM   1771 2HB  GLU A 111     -31.337  15.712 -74.282  1.00  0.00           H  
ATOM   1772 1HG  GLU A 111     -30.889  14.175 -76.142  1.00  0.00           H  
ATOM   1773 2HG  GLU A 111     -31.528  15.349 -77.288  1.00  0.00           H  
ATOM   1774  N   ALA A 112     -32.974  13.454 -73.573  1.00  0.00           N  
ATOM   1775  CA  ALA A 112     -32.905  12.065 -73.167  1.00  0.00           C  
ATOM   1776  C   ALA A 112     -34.207  11.351 -73.500  1.00  0.00           C  
ATOM   1777  O   ALA A 112     -34.201  10.203 -73.924  1.00  0.00           O  
ATOM   1778  CB  ALA A 112     -32.614  11.948 -71.685  1.00  0.00           C  
ATOM   1779  H   ALA A 112     -32.850  14.182 -72.872  1.00  0.00           H  
ATOM   1780  HA  ALA A 112     -32.101  11.583 -73.731  1.00  0.00           H  
ATOM   1781 1HB  ALA A 112     -32.548  10.897 -71.404  1.00  0.00           H  
ATOM   1782 2HB  ALA A 112     -31.671  12.445 -71.457  1.00  0.00           H  
ATOM   1783 3HB  ALA A 112     -33.414  12.423 -71.121  1.00  0.00           H  
ATOM   1784  N   ALA A 113     -35.326  12.054 -73.313  1.00  0.00           N  
ATOM   1785  CA  ALA A 113     -36.631  11.470 -73.600  1.00  0.00           C  
ATOM   1786  C   ALA A 113     -36.748  11.155 -75.081  1.00  0.00           C  
ATOM   1787  O   ALA A 113     -37.261  10.091 -75.450  1.00  0.00           O  
ATOM   1788  CB  ALA A 113     -37.731  12.430 -73.174  1.00  0.00           C  
ATOM   1789  H   ALA A 113     -35.266  12.993 -72.948  1.00  0.00           H  
ATOM   1790  HA  ALA A 113     -36.729  10.546 -73.042  1.00  0.00           H  
ATOM   1791 1HB  ALA A 113     -38.704  11.980 -73.374  1.00  0.00           H  
ATOM   1792 2HB  ALA A 113     -37.632  12.635 -72.108  1.00  0.00           H  
ATOM   1793 3HB  ALA A 113     -37.640  13.356 -73.731  1.00  0.00           H  
ATOM   1794  N   ALA A 114     -36.255  12.046 -75.936  1.00  0.00           N  
ATOM   1795  CA  ALA A 114     -36.301  11.825 -77.375  1.00  0.00           C  
ATOM   1796  C   ALA A 114     -35.482  10.593 -77.759  1.00  0.00           C  
ATOM   1797  O   ALA A 114     -35.907   9.785 -78.588  1.00  0.00           O  
ATOM   1798  CB  ALA A 114     -35.794  13.052 -78.114  1.00  0.00           C  
ATOM   1799  H   ALA A 114     -35.862  12.918 -75.574  1.00  0.00           H  
ATOM   1800  HA  ALA A 114     -37.339  11.640 -77.660  1.00  0.00           H  
ATOM   1801 1HB  ALA A 114     -35.853  12.887 -79.190  1.00  0.00           H  
ATOM   1802 2HB  ALA A 114     -36.403  13.913 -77.842  1.00  0.00           H  
ATOM   1803 3HB  ALA A 114     -34.760  13.238 -77.831  1.00  0.00           H  
ATOM   1804  N   LYS A 115     -34.318  10.434 -77.122  1.00  0.00           N  
ATOM   1805  CA  LYS A 115     -33.463   9.275 -77.368  1.00  0.00           C  
ATOM   1806  C   LYS A 115     -34.164   7.991 -76.926  1.00  0.00           C  
ATOM   1807  O   LYS A 115     -34.142   6.984 -77.633  1.00  0.00           O  
ATOM   1808  CB  LYS A 115     -32.124   9.435 -76.635  1.00  0.00           C  
ATOM   1809  CG  LYS A 115     -31.097   8.308 -76.874  1.00  0.00           C  
ATOM   1810  CD  LYS A 115     -29.775   8.612 -76.149  1.00  0.00           C  
ATOM   1811  CE  LYS A 115     -28.656   7.627 -76.511  1.00  0.00           C  
ATOM   1812  NZ  LYS A 115     -28.860   6.261 -75.913  1.00  0.00           N  
ATOM   1813  H   LYS A 115     -34.014  11.149 -76.467  1.00  0.00           H  
ATOM   1814  HA  LYS A 115     -33.271   9.205 -78.441  1.00  0.00           H  
ATOM   1815 1HB  LYS A 115     -31.665  10.378 -76.935  1.00  0.00           H  
ATOM   1816 2HB  LYS A 115     -32.309   9.495 -75.563  1.00  0.00           H  
ATOM   1817 1HG  LYS A 115     -31.502   7.364 -76.501  1.00  0.00           H  
ATOM   1818 2HG  LYS A 115     -30.905   8.205 -77.941  1.00  0.00           H  
ATOM   1819 1HD  LYS A 115     -29.452   9.621 -76.407  1.00  0.00           H  
ATOM   1820 2HD  LYS A 115     -29.942   8.573 -75.071  1.00  0.00           H  
ATOM   1821 1HE  LYS A 115     -28.600   7.531 -77.594  1.00  0.00           H  
ATOM   1822 2HE  LYS A 115     -27.713   8.031 -76.143  1.00  0.00           H  
ATOM   1823 1HZ  LYS A 115     -28.086   5.669 -76.176  1.00  0.00           H  
ATOM   1824 2HZ  LYS A 115     -28.895   6.339 -74.906  1.00  0.00           H  
ATOM   1825 3HZ  LYS A 115     -29.726   5.840 -76.249  1.00  0.00           H  
ATOM   1826  N   ILE A 116     -34.804   8.047 -75.758  1.00  0.00           N  
ATOM   1827  CA  ILE A 116     -35.506   6.898 -75.203  1.00  0.00           C  
ATOM   1828  C   ILE A 116     -36.656   6.466 -76.111  1.00  0.00           C  
ATOM   1829  O   ILE A 116     -36.855   5.270 -76.338  1.00  0.00           O  
ATOM   1830  CB  ILE A 116     -36.025   7.210 -73.781  1.00  0.00           C  
ATOM   1831  CG1 ILE A 116     -34.822   7.369 -72.820  1.00  0.00           C  
ATOM   1832  CG2 ILE A 116     -36.951   6.092 -73.300  1.00  0.00           C  
ATOM   1833  CD1 ILE A 116     -35.166   8.016 -71.489  1.00  0.00           C  
ATOM   1834  H   ILE A 116     -34.772   8.908 -75.225  1.00  0.00           H  
ATOM   1835  HA  ILE A 116     -34.800   6.071 -75.127  1.00  0.00           H  
ATOM   1836  HB  ILE A 116     -36.566   8.148 -73.791  1.00  0.00           H  
ATOM   1837 1HG1 ILE A 116     -34.402   6.384 -72.620  1.00  0.00           H  
ATOM   1838 2HG1 ILE A 116     -34.061   7.968 -73.307  1.00  0.00           H  
ATOM   1839 1HG2 ILE A 116     -37.316   6.311 -72.299  1.00  0.00           H  
ATOM   1840 2HG2 ILE A 116     -37.803   5.993 -73.970  1.00  0.00           H  
ATOM   1841 3HG2 ILE A 116     -36.392   5.157 -73.285  1.00  0.00           H  
ATOM   1842 1HD1 ILE A 116     -34.267   8.089 -70.877  1.00  0.00           H  
ATOM   1843 2HD1 ILE A 116     -35.567   9.014 -71.664  1.00  0.00           H  
ATOM   1844 3HD1 ILE A 116     -35.903   7.414 -70.970  1.00  0.00           H  
ATOM   1845  N   LEU A 117     -37.415   7.431 -76.628  1.00  0.00           N  
ATOM   1846  CA  LEU A 117     -38.517   7.119 -77.528  1.00  0.00           C  
ATOM   1847  C   LEU A 117     -38.009   6.475 -78.810  1.00  0.00           C  
ATOM   1848  O   LEU A 117     -38.594   5.514 -79.306  1.00  0.00           O  
ATOM   1849  CB  LEU A 117     -39.297   8.391 -77.872  1.00  0.00           C  
ATOM   1850  CG  LEU A 117     -40.080   9.033 -76.718  1.00  0.00           C  
ATOM   1851  CD1 LEU A 117     -40.622  10.396 -77.179  1.00  0.00           C  
ATOM   1852  CD2 LEU A 117     -41.205   8.100 -76.286  1.00  0.00           C  
ATOM   1853  H   LEU A 117     -37.226   8.400 -76.388  1.00  0.00           H  
ATOM   1854  HA  LEU A 117     -39.174   6.407 -77.040  1.00  0.00           H  
ATOM   1855 1HB  LEU A 117     -38.594   9.136 -78.246  1.00  0.00           H  
ATOM   1856 2HB  LEU A 117     -40.006   8.160 -78.667  1.00  0.00           H  
ATOM   1857  HG  LEU A 117     -39.420   9.198 -75.873  1.00  0.00           H  
ATOM   1858 1HD1 LEU A 117     -41.168  10.871 -76.368  1.00  0.00           H  
ATOM   1859 2HD1 LEU A 117     -39.787  11.035 -77.470  1.00  0.00           H  
ATOM   1860 3HD1 LEU A 117     -41.285  10.255 -78.031  1.00  0.00           H  
ATOM   1861 1HD2 LEU A 117     -41.752   8.552 -75.470  1.00  0.00           H  
ATOM   1862 2HD2 LEU A 117     -41.877   7.928 -77.125  1.00  0.00           H  
ATOM   1863 3HD2 LEU A 117     -40.801   7.148 -75.950  1.00  0.00           H  
ATOM   1864  N   ALA A 118     -36.884   6.968 -79.315  1.00  0.00           N  
ATOM   1865  CA  ALA A 118     -36.295   6.409 -80.527  1.00  0.00           C  
ATOM   1866  C   ALA A 118     -36.005   4.925 -80.352  1.00  0.00           C  
ATOM   1867  O   ALA A 118     -36.154   4.143 -81.295  1.00  0.00           O  
ATOM   1868  CB  ALA A 118     -35.013   7.153 -80.869  1.00  0.00           C  
ATOM   1869  H   ALA A 118     -36.450   7.769 -78.874  1.00  0.00           H  
ATOM   1870  HA  ALA A 118     -37.000   6.518 -81.340  1.00  0.00           H  
ATOM   1871 1HB  ALA A 118     -34.591   6.742 -81.782  1.00  0.00           H  
ATOM   1872 2HB  ALA A 118     -35.254   8.206 -81.005  1.00  0.00           H  
ATOM   1873 3HB  ALA A 118     -34.294   7.044 -80.059  1.00  0.00           H  
ATOM   1874  N   GLU A 119     -35.603   4.535 -79.150  1.00  0.00           N  
ATOM   1875  CA  GLU A 119     -35.272   3.149 -78.863  1.00  0.00           C  
ATOM   1876  C   GLU A 119     -36.494   2.300 -78.494  1.00  0.00           C  
ATOM   1877  O   GLU A 119     -36.581   1.132 -78.875  1.00  0.00           O  
ATOM   1878  CB  GLU A 119     -34.254   3.110 -77.724  1.00  0.00           C  
ATOM   1879  CG  GLU A 119     -32.911   3.752 -78.072  1.00  0.00           C  
ATOM   1880  CD  GLU A 119     -32.023   3.960 -76.864  1.00  0.00           C  
ATOM   1881  OE1 GLU A 119     -32.416   3.560 -75.793  1.00  0.00           O  
ATOM   1882  OE2 GLU A 119     -30.963   4.541 -77.016  1.00  0.00           O  
ATOM   1883  H   GLU A 119     -35.487   5.230 -78.416  1.00  0.00           H  
ATOM   1884  HA  GLU A 119     -34.815   2.717 -79.756  1.00  0.00           H  
ATOM   1885 1HB  GLU A 119     -34.666   3.630 -76.856  1.00  0.00           H  
ATOM   1886 2HB  GLU A 119     -34.069   2.077 -77.433  1.00  0.00           H  
ATOM   1887 1HG  GLU A 119     -32.391   3.112 -78.785  1.00  0.00           H  
ATOM   1888 2HG  GLU A 119     -33.090   4.715 -78.561  1.00  0.00           H  
ATOM   1889  N   SER A 120     -37.417   2.875 -77.725  1.00  0.00           N  
ATOM   1890  CA  SER A 120     -38.549   2.111 -77.200  1.00  0.00           C  
ATOM   1891  C   SER A 120     -39.816   2.132 -78.063  1.00  0.00           C  
ATOM   1892  O   SER A 120     -40.568   1.155 -78.079  1.00  0.00           O  
ATOM   1893  CB  SER A 120     -38.878   2.618 -75.814  1.00  0.00           C  
ATOM   1894  OG  SER A 120     -39.315   3.954 -75.856  1.00  0.00           O  
ATOM   1895  H   SER A 120     -37.302   3.845 -77.455  1.00  0.00           H  
ATOM   1896  HA  SER A 120     -38.234   1.072 -77.115  1.00  0.00           H  
ATOM   1897 1HB  SER A 120     -39.643   1.989 -75.377  1.00  0.00           H  
ATOM   1898 2HB  SER A 120     -37.995   2.541 -75.190  1.00  0.00           H  
ATOM   1899  HG  SER A 120     -38.535   4.481 -76.088  1.00  0.00           H  
ATOM   1900  N   GLY A 121     -40.070   3.232 -78.764  1.00  0.00           N  
ATOM   1901  CA  GLY A 121     -41.266   3.346 -79.590  1.00  0.00           C  
ATOM   1902  C   GLY A 121     -42.552   3.424 -78.761  1.00  0.00           C  
ATOM   1903  O   GLY A 121     -43.606   2.976 -79.215  1.00  0.00           O  
ATOM   1904  H   GLY A 121     -39.424   4.010 -78.736  1.00  0.00           H  
ATOM   1905 1HA  GLY A 121     -41.185   4.235 -80.221  1.00  0.00           H  
ATOM   1906 2HA  GLY A 121     -41.321   2.486 -80.259  1.00  0.00           H  
ATOM   1907  N   ILE A 122     -42.471   3.962 -77.546  1.00  0.00           N  
ATOM   1908  CA  ILE A 122     -43.649   4.001 -76.681  1.00  0.00           C  
ATOM   1909  C   ILE A 122     -44.318   5.370 -76.666  1.00  0.00           C  
ATOM   1910  O   ILE A 122     -43.706   6.372 -76.286  1.00  0.00           O  
ATOM   1911  CB  ILE A 122     -43.282   3.611 -75.242  1.00  0.00           C  
ATOM   1912  CG1 ILE A 122     -42.666   2.208 -75.217  1.00  0.00           C  
ATOM   1913  CG2 ILE A 122     -44.522   3.653 -74.369  1.00  0.00           C  
ATOM   1914  CD1 ILE A 122     -42.038   1.853 -73.899  1.00  0.00           C  
ATOM   1915  H   ILE A 122     -41.589   4.332 -77.215  1.00  0.00           H  
ATOM   1916  HA  ILE A 122     -44.371   3.277 -77.053  1.00  0.00           H  
ATOM   1917  HB  ILE A 122     -42.543   4.313 -74.862  1.00  0.00           H  
ATOM   1918 1HG1 ILE A 122     -43.439   1.479 -75.444  1.00  0.00           H  
ATOM   1919 2HG1 ILE A 122     -41.901   2.145 -75.987  1.00  0.00           H  
ATOM   1920 1HG2 ILE A 122     -44.268   3.399 -73.345  1.00  0.00           H  
ATOM   1921 2HG2 ILE A 122     -44.944   4.638 -74.392  1.00  0.00           H  
ATOM   1922 3HG2 ILE A 122     -45.255   2.942 -74.751  1.00  0.00           H  
ATOM   1923 1HD1 ILE A 122     -41.613   0.848 -73.956  1.00  0.00           H  
ATOM   1924 2HD1 ILE A 122     -41.254   2.571 -73.680  1.00  0.00           H  
ATOM   1925 3HD1 ILE A 122     -42.780   1.879 -73.113  1.00  0.00           H  
ATOM   1926  N   ASP A 123     -45.581   5.409 -77.070  1.00  0.00           N  
ATOM   1927  CA  ASP A 123     -46.327   6.657 -77.156  1.00  0.00           C  
ATOM   1928  C   ASP A 123     -46.755   7.180 -75.786  1.00  0.00           C  
ATOM   1929  O   ASP A 123     -46.822   8.390 -75.570  1.00  0.00           O  
ATOM   1930  CB  ASP A 123     -47.555   6.472 -78.034  1.00  0.00           C  
ATOM   1931  CG  ASP A 123     -47.229   6.252 -79.498  1.00  0.00           C  
ATOM   1932  OD1 ASP A 123     -46.129   6.523 -79.900  1.00  0.00           O  
ATOM   1933  OD2 ASP A 123     -48.103   5.818 -80.213  1.00  0.00           O  
ATOM   1934  H   ASP A 123     -46.032   4.548 -77.357  1.00  0.00           H  
ATOM   1935  HA  ASP A 123     -45.681   7.405 -77.617  1.00  0.00           H  
ATOM   1936 1HB  ASP A 123     -48.118   5.610 -77.677  1.00  0.00           H  
ATOM   1937 2HB  ASP A 123     -48.199   7.344 -77.945  1.00  0.00           H  
ATOM   1938  N   GLU A 124     -47.047   6.275 -74.862  1.00  0.00           N  
ATOM   1939  CA  GLU A 124     -47.474   6.676 -73.526  1.00  0.00           C  
ATOM   1940  C   GLU A 124     -46.339   7.373 -72.783  1.00  0.00           C  
ATOM   1941  O   GLU A 124     -46.554   8.370 -72.090  1.00  0.00           O  
ATOM   1942  CB  GLU A 124     -47.963   5.459 -72.741  1.00  0.00           C  
ATOM   1943  CG  GLU A 124     -49.237   4.836 -73.306  1.00  0.00           C  
ATOM   1944  CD  GLU A 124     -48.987   3.994 -74.540  1.00  0.00           C  
ATOM   1945  OE1 GLU A 124     -47.842   3.782 -74.871  1.00  0.00           O  
ATOM   1946  OE2 GLU A 124     -49.940   3.574 -75.153  1.00  0.00           O  
ATOM   1947  H   GLU A 124     -46.984   5.287 -75.092  1.00  0.00           H  
ATOM   1948  HA  GLU A 124     -48.299   7.383 -73.622  1.00  0.00           H  
ATOM   1949 1HB  GLU A 124     -47.184   4.697 -72.716  1.00  0.00           H  
ATOM   1950 2HB  GLU A 124     -48.165   5.752 -71.709  1.00  0.00           H  
ATOM   1951 1HG  GLU A 124     -49.703   4.214 -72.540  1.00  0.00           H  
ATOM   1952 2HG  GLU A 124     -49.931   5.637 -73.556  1.00  0.00           H  
ATOM   1953  N   ALA A 125     -45.126   6.855 -72.942  1.00  0.00           N  
ATOM   1954  CA  ALA A 125     -43.945   7.447 -72.340  1.00  0.00           C  
ATOM   1955  C   ALA A 125     -43.712   8.839 -72.914  1.00  0.00           C  
ATOM   1956  O   ALA A 125     -43.277   9.746 -72.211  1.00  0.00           O  
ATOM   1957  CB  ALA A 125     -42.727   6.570 -72.571  1.00  0.00           C  
ATOM   1958  H   ALA A 125     -45.023   6.026 -73.511  1.00  0.00           H  
ATOM   1959  HA  ALA A 125     -44.119   7.552 -71.264  1.00  0.00           H  
ATOM   1960 1HB  ALA A 125     -41.855   7.025 -72.100  1.00  0.00           H  
ATOM   1961 2HB  ALA A 125     -42.901   5.587 -72.139  1.00  0.00           H  
ATOM   1962 3HB  ALA A 125     -42.551   6.471 -73.643  1.00  0.00           H  
ATOM   1963  N   ALA A 126     -44.011   8.998 -74.208  1.00  0.00           N  
ATOM   1964  CA  ALA A 126     -43.842  10.291 -74.861  1.00  0.00           C  
ATOM   1965  C   ALA A 126     -44.713  11.349 -74.201  1.00  0.00           C  
ATOM   1966  O   ALA A 126     -44.268  12.475 -73.966  1.00  0.00           O  
ATOM   1967  CB  ALA A 126     -44.202  10.177 -76.338  1.00  0.00           C  
ATOM   1968  H   ALA A 126     -44.336   8.209 -74.750  1.00  0.00           H  
ATOM   1969  HA  ALA A 126     -42.801  10.595 -74.759  1.00  0.00           H  
ATOM   1970 1HB  ALA A 126     -44.061  11.129 -76.832  1.00  0.00           H  
ATOM   1971 2HB  ALA A 126     -43.576   9.426 -76.807  1.00  0.00           H  
ATOM   1972 3HB  ALA A 126     -45.235   9.885 -76.434  1.00  0.00           H  
ATOM   1973  N   GLU A 127     -45.951  10.973 -73.881  1.00  0.00           N  
ATOM   1974  CA  GLU A 127     -46.880  11.903 -73.253  1.00  0.00           C  
ATOM   1975  C   GLU A 127     -46.492  12.213 -71.811  1.00  0.00           C  
ATOM   1976  O   GLU A 127     -46.577  13.362 -71.374  1.00  0.00           O  
ATOM   1977  CB  GLU A 127     -48.310  11.356 -73.320  1.00  0.00           C  
ATOM   1978  CG  GLU A 127     -48.898  11.339 -74.732  1.00  0.00           C  
ATOM   1979  CD  GLU A 127     -50.323  10.858 -74.783  1.00  0.00           C  
ATOM   1980  OE1 GLU A 127     -50.788  10.325 -73.805  1.00  0.00           O  
ATOM   1981  OE2 GLU A 127     -50.950  11.033 -75.804  1.00  0.00           O  
ATOM   1982  H   GLU A 127     -46.262  10.033 -74.112  1.00  0.00           H  
ATOM   1983  HA  GLU A 127     -46.852  12.840 -73.814  1.00  0.00           H  
ATOM   1984 1HB  GLU A 127     -48.325  10.333 -72.943  1.00  0.00           H  
ATOM   1985 2HB  GLU A 127     -48.965  11.952 -72.684  1.00  0.00           H  
ATOM   1986 1HG  GLU A 127     -48.851  12.346 -75.145  1.00  0.00           H  
ATOM   1987 2HG  GLU A 127     -48.282  10.693 -75.356  1.00  0.00           H  
ATOM   1988  N   VAL A 128     -46.042  11.199 -71.076  1.00  0.00           N  
ATOM   1989  CA  VAL A 128     -45.627  11.420 -69.697  1.00  0.00           C  
ATOM   1990  C   VAL A 128     -44.371  12.272 -69.619  1.00  0.00           C  
ATOM   1991  O   VAL A 128     -44.274  13.150 -68.759  1.00  0.00           O  
ATOM   1992  CB  VAL A 128     -45.451  10.087 -68.946  1.00  0.00           C  
ATOM   1993  CG1 VAL A 128     -44.759  10.310 -67.591  1.00  0.00           C  
ATOM   1994  CG2 VAL A 128     -46.836   9.493 -68.714  1.00  0.00           C  
ATOM   1995  H   VAL A 128     -46.004  10.267 -71.477  1.00  0.00           H  
ATOM   1996  HA  VAL A 128     -46.426  11.964 -69.194  1.00  0.00           H  
ATOM   1997  HB  VAL A 128     -44.838   9.401 -69.537  1.00  0.00           H  
ATOM   1998 1HG1 VAL A 128     -44.665   9.355 -67.074  1.00  0.00           H  
ATOM   1999 2HG1 VAL A 128     -43.768  10.736 -67.742  1.00  0.00           H  
ATOM   2000 3HG1 VAL A 128     -45.347  10.985 -66.994  1.00  0.00           H  
ATOM   2001 1HG2 VAL A 128     -46.752   8.564 -68.182  1.00  0.00           H  
ATOM   2002 2HG2 VAL A 128     -47.428  10.182 -68.127  1.00  0.00           H  
ATOM   2003 3HG2 VAL A 128     -47.331   9.327 -69.671  1.00  0.00           H  
ATOM   2004  N   ALA A 129     -43.403  12.027 -70.498  1.00  0.00           N  
ATOM   2005  CA  ALA A 129     -42.202  12.847 -70.489  1.00  0.00           C  
ATOM   2006  C   ALA A 129     -42.554  14.306 -70.751  1.00  0.00           C  
ATOM   2007  O   ALA A 129     -42.014  15.199 -70.102  1.00  0.00           O  
ATOM   2008  CB  ALA A 129     -41.198  12.357 -71.522  1.00  0.00           C  
ATOM   2009  H   ALA A 129     -43.502  11.278 -71.177  1.00  0.00           H  
ATOM   2010  HA  ALA A 129     -41.754  12.780 -69.498  1.00  0.00           H  
ATOM   2011 1HB  ALA A 129     -40.301  12.977 -71.476  1.00  0.00           H  
ATOM   2012 2HB  ALA A 129     -40.938  11.322 -71.310  1.00  0.00           H  
ATOM   2013 3HB  ALA A 129     -41.638  12.425 -72.516  1.00  0.00           H  
ATOM   2014  N   LEU A 130     -43.486  14.559 -71.675  1.00  0.00           N  
ATOM   2015  CA  LEU A 130     -43.845  15.935 -71.983  1.00  0.00           C  
ATOM   2016  C   LEU A 130     -44.522  16.616 -70.802  1.00  0.00           C  
ATOM   2017  O   LEU A 130     -44.231  17.772 -70.495  1.00  0.00           O  
ATOM   2018  CB  LEU A 130     -44.760  16.001 -73.209  1.00  0.00           C  
ATOM   2019  CG  LEU A 130     -45.155  17.425 -73.682  1.00  0.00           C  
ATOM   2020  CD1 LEU A 130     -43.889  18.249 -74.014  1.00  0.00           C  
ATOM   2021  CD2 LEU A 130     -46.048  17.304 -74.908  1.00  0.00           C  
ATOM   2022  H   LEU A 130     -43.910  13.797 -72.196  1.00  0.00           H  
ATOM   2023  HA  LEU A 130     -42.929  16.474 -72.206  1.00  0.00           H  
ATOM   2024 1HB  LEU A 130     -44.281  15.483 -74.029  1.00  0.00           H  
ATOM   2025 2HB  LEU A 130     -45.684  15.471 -72.969  1.00  0.00           H  
ATOM   2026  HG  LEU A 130     -45.698  17.937 -72.885  1.00  0.00           H  
ATOM   2027 1HD1 LEU A 130     -44.183  19.242 -74.339  1.00  0.00           H  
ATOM   2028 2HD1 LEU A 130     -43.257  18.344 -73.134  1.00  0.00           H  
ATOM   2029 3HD1 LEU A 130     -43.328  17.763 -74.811  1.00  0.00           H  
ATOM   2030 1HD2 LEU A 130     -46.338  18.299 -75.244  1.00  0.00           H  
ATOM   2031 2HD2 LEU A 130     -45.508  16.798 -75.706  1.00  0.00           H  
ATOM   2032 3HD2 LEU A 130     -46.939  16.733 -74.653  1.00  0.00           H  
ATOM   2033  N   GLU A 131     -45.415  15.894 -70.125  1.00  0.00           N  
ATOM   2034  CA  GLU A 131     -46.075  16.471 -68.962  1.00  0.00           C  
ATOM   2035  C   GLU A 131     -45.072  16.693 -67.841  1.00  0.00           C  
ATOM   2036  O   GLU A 131     -45.133  17.705 -67.139  1.00  0.00           O  
ATOM   2037  CB  GLU A 131     -47.218  15.576 -68.492  1.00  0.00           C  
ATOM   2038  CG  GLU A 131     -48.416  15.565 -69.417  1.00  0.00           C  
ATOM   2039  CD  GLU A 131     -49.062  16.917 -69.532  1.00  0.00           C  
ATOM   2040  OE1 GLU A 131     -49.328  17.512 -68.512  1.00  0.00           O  
ATOM   2041  OE2 GLU A 131     -49.280  17.364 -70.629  1.00  0.00           O  
ATOM   2042  H   GLU A 131     -45.647  14.955 -70.427  1.00  0.00           H  
ATOM   2043  HA  GLU A 131     -46.487  17.439 -69.244  1.00  0.00           H  
ATOM   2044 1HB  GLU A 131     -46.864  14.550 -68.397  1.00  0.00           H  
ATOM   2045 2HB  GLU A 131     -47.557  15.905 -67.510  1.00  0.00           H  
ATOM   2046 1HG  GLU A 131     -48.095  15.240 -70.406  1.00  0.00           H  
ATOM   2047 2HG  GLU A 131     -49.140  14.848 -69.043  1.00  0.00           H  
ATOM   2048  N   ALA A 132     -44.126  15.773 -67.690  1.00  0.00           N  
ATOM   2049  CA  ALA A 132     -43.091  15.919 -66.682  1.00  0.00           C  
ATOM   2050  C   ALA A 132     -42.277  17.184 -66.946  1.00  0.00           C  
ATOM   2051  O   ALA A 132     -41.960  17.930 -66.021  1.00  0.00           O  
ATOM   2052  CB  ALA A 132     -42.201  14.694 -66.674  1.00  0.00           C  
ATOM   2053  H   ALA A 132     -44.132  14.945 -68.279  1.00  0.00           H  
ATOM   2054  HA  ALA A 132     -43.569  16.026 -65.708  1.00  0.00           H  
ATOM   2055 1HB  ALA A 132     -41.433  14.794 -65.910  1.00  0.00           H  
ATOM   2056 2HB  ALA A 132     -42.812  13.813 -66.472  1.00  0.00           H  
ATOM   2057 3HB  ALA A 132     -41.736  14.589 -67.648  1.00  0.00           H  
ATOM   2058  N   LEU A 133     -41.981  17.445 -68.221  1.00  0.00           N  
ATOM   2059  CA  LEU A 133     -41.238  18.640 -68.602  1.00  0.00           C  
ATOM   2060  C   LEU A 133     -42.043  19.898 -68.308  1.00  0.00           C  
ATOM   2061  O   LEU A 133     -41.501  20.887 -67.807  1.00  0.00           O  
ATOM   2062  CB  LEU A 133     -40.887  18.573 -70.097  1.00  0.00           C  
ATOM   2063  CG  LEU A 133     -39.841  17.511 -70.496  1.00  0.00           C  
ATOM   2064  CD1 LEU A 133     -39.852  17.333 -71.996  1.00  0.00           C  
ATOM   2065  CD2 LEU A 133     -38.464  17.955 -70.049  1.00  0.00           C  
ATOM   2066  H   LEU A 133     -42.255  16.779 -68.937  1.00  0.00           H  
ATOM   2067  HA  LEU A 133     -40.323  18.677 -68.020  1.00  0.00           H  
ATOM   2068 1HB  LEU A 133     -41.796  18.354 -70.652  1.00  0.00           H  
ATOM   2069 2HB  LEU A 133     -40.521  19.550 -70.415  1.00  0.00           H  
ATOM   2070  HG  LEU A 133     -40.083  16.563 -70.029  1.00  0.00           H  
ATOM   2071 1HD1 LEU A 133     -39.118  16.583 -72.274  1.00  0.00           H  
ATOM   2072 2HD1 LEU A 133     -40.835  17.008 -72.322  1.00  0.00           H  
ATOM   2073 3HD1 LEU A 133     -39.609  18.277 -72.465  1.00  0.00           H  
ATOM   2074 1HD2 LEU A 133     -37.732  17.203 -70.339  1.00  0.00           H  
ATOM   2075 2HD2 LEU A 133     -38.219  18.900 -70.530  1.00  0.00           H  
ATOM   2076 3HD2 LEU A 133     -38.444  18.080 -68.972  1.00  0.00           H  
ATOM   2077  N   ARG A 134     -43.345  19.852 -68.585  1.00  0.00           N  
ATOM   2078  CA  ARG A 134     -44.220  20.980 -68.296  1.00  0.00           C  
ATOM   2079  C   ARG A 134     -44.232  21.283 -66.801  1.00  0.00           C  
ATOM   2080  O   ARG A 134     -44.147  22.443 -66.395  1.00  0.00           O  
ATOM   2081  CB  ARG A 134     -45.641  20.704 -68.776  1.00  0.00           C  
ATOM   2082  CG  ARG A 134     -46.615  21.866 -68.598  1.00  0.00           C  
ATOM   2083  CD  ARG A 134     -48.001  21.515 -69.035  1.00  0.00           C  
ATOM   2084  NE  ARG A 134     -48.608  20.473 -68.200  1.00  0.00           N  
ATOM   2085  CZ  ARG A 134     -49.115  20.656 -66.960  1.00  0.00           C  
ATOM   2086  NH1 ARG A 134     -49.087  21.841 -66.382  1.00  0.00           N  
ATOM   2087  NH2 ARG A 134     -49.649  19.625 -66.332  1.00  0.00           N  
ATOM   2088  H   ARG A 134     -43.728  19.019 -69.024  1.00  0.00           H  
ATOM   2089  HA  ARG A 134     -43.842  21.856 -68.822  1.00  0.00           H  
ATOM   2090 1HB  ARG A 134     -45.620  20.440 -69.832  1.00  0.00           H  
ATOM   2091 2HB  ARG A 134     -46.043  19.851 -68.233  1.00  0.00           H  
ATOM   2092 1HG  ARG A 134     -46.642  22.159 -67.550  1.00  0.00           H  
ATOM   2093 2HG  ARG A 134     -46.277  22.713 -69.198  1.00  0.00           H  
ATOM   2094 1HD  ARG A 134     -48.634  22.400 -68.992  1.00  0.00           H  
ATOM   2095 2HD  ARG A 134     -47.967  21.147 -70.060  1.00  0.00           H  
ATOM   2096  HE  ARG A 134     -48.675  19.532 -68.588  1.00  0.00           H  
ATOM   2097 1HH1 ARG A 134     -48.678  22.634 -66.860  1.00  0.00           H  
ATOM   2098 2HH1 ARG A 134     -49.475  21.962 -65.454  1.00  0.00           H  
ATOM   2099 1HH2 ARG A 134     -49.668  18.719 -66.797  1.00  0.00           H  
ATOM   2100 2HH2 ARG A 134     -50.035  19.737 -65.409  1.00  0.00           H  
ATOM   2101  N   LEU A 135     -44.324  20.232 -65.985  1.00  0.00           N  
ATOM   2102  CA  LEU A 135     -44.351  20.381 -64.535  1.00  0.00           C  
ATOM   2103  C   LEU A 135     -43.051  20.978 -64.004  1.00  0.00           C  
ATOM   2104  O   LEU A 135     -43.075  21.825 -63.110  1.00  0.00           O  
ATOM   2105  CB  LEU A 135     -44.605  19.016 -63.876  1.00  0.00           C  
ATOM   2106  CG  LEU A 135     -46.024  18.421 -64.035  1.00  0.00           C  
ATOM   2107  CD1 LEU A 135     -46.009  16.956 -63.589  1.00  0.00           C  
ATOM   2108  CD2 LEU A 135     -47.018  19.225 -63.184  1.00  0.00           C  
ATOM   2109  H   LEU A 135     -44.402  19.304 -66.386  1.00  0.00           H  
ATOM   2110  HA  LEU A 135     -45.163  21.059 -64.280  1.00  0.00           H  
ATOM   2111 1HB  LEU A 135     -43.903  18.297 -64.300  1.00  0.00           H  
ATOM   2112 2HB  LEU A 135     -44.407  19.107 -62.821  1.00  0.00           H  
ATOM   2113  HG  LEU A 135     -46.327  18.467 -65.081  1.00  0.00           H  
ATOM   2114 1HD1 LEU A 135     -47.006  16.528 -63.702  1.00  0.00           H  
ATOM   2115 2HD1 LEU A 135     -45.306  16.397 -64.203  1.00  0.00           H  
ATOM   2116 3HD1 LEU A 135     -45.705  16.898 -62.549  1.00  0.00           H  
ATOM   2117 1HD2 LEU A 135     -48.018  18.801 -63.299  1.00  0.00           H  
ATOM   2118 2HD2 LEU A 135     -46.722  19.175 -62.136  1.00  0.00           H  
ATOM   2119 3HD2 LEU A 135     -47.036  20.266 -63.506  1.00  0.00           H  
ATOM   2120  N   LEU A 136     -41.921  20.564 -64.573  1.00  0.00           N  
ATOM   2121  CA  LEU A 136     -40.632  21.106 -64.161  1.00  0.00           C  
ATOM   2122  C   LEU A 136     -40.542  22.597 -64.466  1.00  0.00           C  
ATOM   2123  O   LEU A 136     -40.026  23.371 -63.659  1.00  0.00           O  
ATOM   2124  CB  LEU A 136     -39.493  20.367 -64.874  1.00  0.00           C  
ATOM   2125  CG  LEU A 136     -39.245  18.908 -64.447  1.00  0.00           C  
ATOM   2126  CD1 LEU A 136     -38.328  18.233 -65.468  1.00  0.00           C  
ATOM   2127  CD2 LEU A 136     -38.597  18.884 -63.060  1.00  0.00           C  
ATOM   2128  H   LEU A 136     -41.958  19.842 -65.288  1.00  0.00           H  
ATOM   2129  HA  LEU A 136     -40.531  20.970 -63.087  1.00  0.00           H  
ATOM   2130 1HB  LEU A 136     -39.693  20.371 -65.945  1.00  0.00           H  
ATOM   2131 2HB  LEU A 136     -38.573  20.919 -64.696  1.00  0.00           H  
ATOM   2132  HG  LEU A 136     -40.188  18.370 -64.418  1.00  0.00           H  
ATOM   2133 1HD1 LEU A 136     -38.158  17.200 -65.176  1.00  0.00           H  
ATOM   2134 2HD1 LEU A 136     -38.799  18.256 -66.447  1.00  0.00           H  
ATOM   2135 3HD1 LEU A 136     -37.378  18.762 -65.511  1.00  0.00           H  
ATOM   2136 1HD2 LEU A 136     -38.419  17.854 -62.768  1.00  0.00           H  
ATOM   2137 2HD2 LEU A 136     -37.645  19.418 -63.092  1.00  0.00           H  
ATOM   2138 3HD2 LEU A 136     -39.252  19.356 -62.332  1.00  0.00           H  
ATOM   2139  N   VAL A 137     -41.074  23.006 -65.619  1.00  0.00           N  
ATOM   2140  CA  VAL A 137     -41.084  24.417 -65.976  1.00  0.00           C  
ATOM   2141  C   VAL A 137     -41.956  25.226 -65.021  1.00  0.00           C  
ATOM   2142  O   VAL A 137     -41.569  26.319 -64.610  1.00  0.00           O  
ATOM   2143  CB  VAL A 137     -41.530  24.634 -67.437  1.00  0.00           C  
ATOM   2144  CG1 VAL A 137     -41.773  26.121 -67.703  1.00  0.00           C  
ATOM   2145  CG2 VAL A 137     -40.432  24.132 -68.366  1.00  0.00           C  
ATOM   2146  H   VAL A 137     -41.463  22.318 -66.257  1.00  0.00           H  
ATOM   2147  HA  VAL A 137     -40.062  24.793 -65.890  1.00  0.00           H  
ATOM   2148  HB  VAL A 137     -42.462  24.093 -67.626  1.00  0.00           H  
ATOM   2149 1HG1 VAL A 137     -42.078  26.260 -68.741  1.00  0.00           H  
ATOM   2150 2HG1 VAL A 137     -42.558  26.492 -67.048  1.00  0.00           H  
ATOM   2151 3HG1 VAL A 137     -40.858  26.673 -67.517  1.00  0.00           H  
ATOM   2152 1HG2 VAL A 137     -40.731  24.284 -69.396  1.00  0.00           H  
ATOM   2153 2HG2 VAL A 137     -39.515  24.685 -68.168  1.00  0.00           H  
ATOM   2154 3HG2 VAL A 137     -40.256  23.074 -68.187  1.00  0.00           H  
ATOM   2155  N   GLU A 138     -43.126  24.696 -64.659  1.00  0.00           N  
ATOM   2156  CA  GLU A 138     -43.977  25.410 -63.713  1.00  0.00           C  
ATOM   2157  C   GLU A 138     -43.271  25.586 -62.374  1.00  0.00           C  
ATOM   2158  O   GLU A 138     -43.373  26.643 -61.750  1.00  0.00           O  
ATOM   2159  CB  GLU A 138     -45.309  24.688 -63.485  1.00  0.00           C  
ATOM   2160  CG  GLU A 138     -46.283  24.747 -64.651  1.00  0.00           C  
ATOM   2161  CD  GLU A 138     -47.609  24.121 -64.322  1.00  0.00           C  
ATOM   2162  OE1 GLU A 138     -47.661  23.337 -63.406  1.00  0.00           O  
ATOM   2163  OE2 GLU A 138     -48.575  24.432 -64.980  1.00  0.00           O  
ATOM   2164  H   GLU A 138     -43.422  23.806 -65.047  1.00  0.00           H  
ATOM   2165  HA  GLU A 138     -44.188  26.400 -64.117  1.00  0.00           H  
ATOM   2166 1HB  GLU A 138     -45.118  23.637 -63.264  1.00  0.00           H  
ATOM   2167 2HB  GLU A 138     -45.805  25.117 -62.613  1.00  0.00           H  
ATOM   2168 1HG  GLU A 138     -46.436  25.785 -64.943  1.00  0.00           H  
ATOM   2169 2HG  GLU A 138     -45.844  24.220 -65.496  1.00  0.00           H  
ATOM   2170  N   GLN A 139     -42.535  24.561 -61.945  1.00  0.00           N  
ATOM   2171  CA  GLN A 139     -41.799  24.644 -60.688  1.00  0.00           C  
ATOM   2172  C   GLN A 139     -40.758  25.755 -60.755  1.00  0.00           C  
ATOM   2173  O   GLN A 139     -40.622  26.546 -59.812  1.00  0.00           O  
ATOM   2174  CB  GLN A 139     -41.100  23.312 -60.394  1.00  0.00           C  
ATOM   2175  CG  GLN A 139     -40.561  23.160 -58.964  1.00  0.00           C  
ATOM   2176  CD  GLN A 139     -39.164  23.757 -58.770  1.00  0.00           C  
ATOM   2177  OE1 GLN A 139     -38.491  24.169 -59.724  1.00  0.00           O  
ATOM   2178  NE2 GLN A 139     -38.720  23.784 -57.521  1.00  0.00           N  
ATOM   2179  H   GLN A 139     -42.511  23.704 -62.488  1.00  0.00           H  
ATOM   2180  HA  GLN A 139     -42.502  24.870 -59.888  1.00  0.00           H  
ATOM   2181 1HB  GLN A 139     -41.778  22.490 -60.603  1.00  0.00           H  
ATOM   2182 2HB  GLN A 139     -40.255  23.203 -61.072  1.00  0.00           H  
ATOM   2183 1HG  GLN A 139     -41.241  23.662 -58.275  1.00  0.00           H  
ATOM   2184 2HG  GLN A 139     -40.507  22.099 -58.721  1.00  0.00           H  
ATOM   2185 1HE2 GLN A 139     -37.806  24.144 -57.318  1.00  0.00           H  
ATOM   2186 2HE2 GLN A 139     -39.292  23.432 -56.774  1.00  0.00           H  
ATOM   2187  N   SER A 140     -40.050  25.835 -61.883  1.00  0.00           N  
ATOM   2188  CA  SER A 140     -39.029  26.852 -62.087  1.00  0.00           C  
ATOM   2189  C   SER A 140     -39.633  28.247 -62.057  1.00  0.00           C  
ATOM   2190  O   SER A 140     -39.075  29.158 -61.447  1.00  0.00           O  
ATOM   2191  CB  SER A 140     -38.304  26.625 -63.402  1.00  0.00           C  
ATOM   2192  OG  SER A 140     -37.306  27.594 -63.593  1.00  0.00           O  
ATOM   2193  H   SER A 140     -40.203  25.140 -62.607  1.00  0.00           H  
ATOM   2194  HA  SER A 140     -38.304  26.778 -61.275  1.00  0.00           H  
ATOM   2195 1HB  SER A 140     -37.856  25.630 -63.403  1.00  0.00           H  
ATOM   2196 2HB  SER A 140     -39.015  26.663 -64.225  1.00  0.00           H  
ATOM   2197  HG  SER A 140     -36.691  27.486 -62.853  1.00  0.00           H  
ATOM   2198  N   ILE A 141     -40.790  28.407 -62.693  1.00  0.00           N  
ATOM   2199  CA  ILE A 141     -41.470  29.695 -62.716  1.00  0.00           C  
ATOM   2200  C   ILE A 141     -41.834  30.150 -61.312  1.00  0.00           C  
ATOM   2201  O   ILE A 141     -41.653  31.322 -60.976  1.00  0.00           O  
ATOM   2202  CB  ILE A 141     -42.723  29.653 -63.607  1.00  0.00           C  
ATOM   2203  CG1 ILE A 141     -42.278  29.523 -65.084  1.00  0.00           C  
ATOM   2204  CG2 ILE A 141     -43.592  30.908 -63.372  1.00  0.00           C  
ATOM   2205  CD1 ILE A 141     -43.394  29.186 -66.048  1.00  0.00           C  
ATOM   2206  H   ILE A 141     -41.190  27.618 -63.190  1.00  0.00           H  
ATOM   2207  HA  ILE A 141     -40.790  30.432 -63.139  1.00  0.00           H  
ATOM   2208  HB  ILE A 141     -43.305  28.764 -63.367  1.00  0.00           H  
ATOM   2209 1HG1 ILE A 141     -41.827  30.457 -65.393  1.00  0.00           H  
ATOM   2210 2HG1 ILE A 141     -41.522  28.741 -65.154  1.00  0.00           H  
ATOM   2211 1HG2 ILE A 141     -44.480  30.870 -63.998  1.00  0.00           H  
ATOM   2212 2HG2 ILE A 141     -43.903  30.955 -62.326  1.00  0.00           H  
ATOM   2213 3HG2 ILE A 141     -43.023  31.802 -63.612  1.00  0.00           H  
ATOM   2214 1HD1 ILE A 141     -42.990  29.114 -67.058  1.00  0.00           H  
ATOM   2215 2HD1 ILE A 141     -43.841  28.233 -65.765  1.00  0.00           H  
ATOM   2216 3HD1 ILE A 141     -44.152  29.964 -66.019  1.00  0.00           H  
ATOM   2217  N   VAL A 142     -42.332  29.236 -60.484  1.00  0.00           N  
ATOM   2218  CA  VAL A 142     -42.667  29.582 -59.110  1.00  0.00           C  
ATOM   2219  C   VAL A 142     -41.425  30.029 -58.343  1.00  0.00           C  
ATOM   2220  O   VAL A 142     -41.472  31.020 -57.612  1.00  0.00           O  
ATOM   2221  CB  VAL A 142     -43.335  28.401 -58.384  1.00  0.00           C  
ATOM   2222  CG1 VAL A 142     -43.475  28.711 -56.885  1.00  0.00           C  
ATOM   2223  CG2 VAL A 142     -44.703  28.150 -58.999  1.00  0.00           C  
ATOM   2224  H   VAL A 142     -42.487  28.290 -60.824  1.00  0.00           H  
ATOM   2225  HA  VAL A 142     -43.375  30.413 -59.132  1.00  0.00           H  
ATOM   2226  HB  VAL A 142     -42.711  27.510 -58.492  1.00  0.00           H  
ATOM   2227 1HG1 VAL A 142     -43.941  27.874 -56.380  1.00  0.00           H  
ATOM   2228 2HG1 VAL A 142     -42.498  28.886 -56.450  1.00  0.00           H  
ATOM   2229 3HG1 VAL A 142     -44.094  29.601 -56.755  1.00  0.00           H  
ATOM   2230 1HG2 VAL A 142     -45.185  27.313 -58.502  1.00  0.00           H  
ATOM   2231 2HG2 VAL A 142     -45.318  29.044 -58.884  1.00  0.00           H  
ATOM   2232 3HG2 VAL A 142     -44.591  27.924 -60.058  1.00  0.00           H  
ATOM   2233  N   MET A 143     -40.315  29.308 -58.517  1.00  0.00           N  
ATOM   2234  CA  MET A 143     -39.060  29.691 -57.880  1.00  0.00           C  
ATOM   2235  C   MET A 143     -38.656  31.102 -58.292  1.00  0.00           C  
ATOM   2236  O   MET A 143     -38.253  31.908 -57.455  1.00  0.00           O  
ATOM   2237  CB  MET A 143     -37.941  28.715 -58.247  1.00  0.00           C  
ATOM   2238  CG  MET A 143     -36.579  29.034 -57.606  1.00  0.00           C  
ATOM   2239  SD  MET A 143     -35.228  28.038 -58.290  1.00  0.00           S  
ATOM   2240  CE  MET A 143     -34.827  28.975 -59.772  1.00  0.00           C  
ATOM   2241  H   MET A 143     -40.351  28.478 -59.103  1.00  0.00           H  
ATOM   2242  HA  MET A 143     -39.199  29.683 -56.798  1.00  0.00           H  
ATOM   2243 1HB  MET A 143     -38.227  27.705 -57.957  1.00  0.00           H  
ATOM   2244 2HB  MET A 143     -37.805  28.713 -59.329  1.00  0.00           H  
ATOM   2245 1HG  MET A 143     -36.336  30.083 -57.765  1.00  0.00           H  
ATOM   2246 2HG  MET A 143     -36.628  28.861 -56.533  1.00  0.00           H  
ATOM   2247 1HE  MET A 143     -34.019  28.478 -60.307  1.00  0.00           H  
ATOM   2248 2HE  MET A 143     -35.704  29.032 -60.417  1.00  0.00           H  
ATOM   2249 3HE  MET A 143     -34.515  29.982 -59.497  1.00  0.00           H  
ATOM   2250  N   ILE A 144     -38.774  31.393 -59.589  1.00  0.00           N  
ATOM   2251  CA  ILE A 144     -38.402  32.698 -60.125  1.00  0.00           C  
ATOM   2252  C   ILE A 144     -39.279  33.802 -59.542  1.00  0.00           C  
ATOM   2253  O   ILE A 144     -38.777  34.855 -59.148  1.00  0.00           O  
ATOM   2254  CB  ILE A 144     -38.510  32.718 -61.665  1.00  0.00           C  
ATOM   2255  CG1 ILE A 144     -37.456  31.780 -62.279  1.00  0.00           C  
ATOM   2256  CG2 ILE A 144     -38.308  34.148 -62.177  1.00  0.00           C  
ATOM   2257  CD1 ILE A 144     -37.710  31.448 -63.746  1.00  0.00           C  
ATOM   2258  H   ILE A 144     -39.103  30.674 -60.223  1.00  0.00           H  
ATOM   2259  HA  ILE A 144     -37.368  32.900 -59.849  1.00  0.00           H  
ATOM   2260  HB  ILE A 144     -39.492  32.356 -61.970  1.00  0.00           H  
ATOM   2261 1HG1 ILE A 144     -36.481  32.251 -62.196  1.00  0.00           H  
ATOM   2262 2HG1 ILE A 144     -37.436  30.852 -61.713  1.00  0.00           H  
ATOM   2263 1HG2 ILE A 144     -38.381  34.175 -63.258  1.00  0.00           H  
ATOM   2264 2HG2 ILE A 144     -39.069  34.800 -61.755  1.00  0.00           H  
ATOM   2265 3HG2 ILE A 144     -37.321  34.501 -61.877  1.00  0.00           H  
ATOM   2266 1HD1 ILE A 144     -36.935  30.781 -64.108  1.00  0.00           H  
ATOM   2267 2HD1 ILE A 144     -38.677  30.955 -63.843  1.00  0.00           H  
ATOM   2268 3HD1 ILE A 144     -37.708  32.357 -64.339  1.00  0.00           H  
ATOM   2269  N   GLU A 145     -40.589  33.564 -59.497  1.00  0.00           N  
ATOM   2270  CA  GLU A 145     -41.507  34.552 -58.948  1.00  0.00           C  
ATOM   2271  C   GLU A 145     -41.244  34.789 -57.466  1.00  0.00           C  
ATOM   2272  O   GLU A 145     -41.266  35.932 -57.004  1.00  0.00           O  
ATOM   2273  CB  GLU A 145     -42.956  34.100 -59.149  1.00  0.00           C  
ATOM   2274  CG  GLU A 145     -43.439  34.143 -60.598  1.00  0.00           C  
ATOM   2275  CD  GLU A 145     -44.808  33.543 -60.767  1.00  0.00           C  
ATOM   2276  OE1 GLU A 145     -45.331  33.039 -59.802  1.00  0.00           O  
ATOM   2277  OE2 GLU A 145     -45.328  33.587 -61.856  1.00  0.00           O  
ATOM   2278  H   GLU A 145     -40.953  32.690 -59.855  1.00  0.00           H  
ATOM   2279  HA  GLU A 145     -41.359  35.493 -59.474  1.00  0.00           H  
ATOM   2280 1HB  GLU A 145     -43.067  33.074 -58.792  1.00  0.00           H  
ATOM   2281 2HB  GLU A 145     -43.618  34.727 -58.553  1.00  0.00           H  
ATOM   2282 1HG  GLU A 145     -43.469  35.182 -60.924  1.00  0.00           H  
ATOM   2283 2HG  GLU A 145     -42.729  33.612 -61.228  1.00  0.00           H  
ATOM   2284  N   ALA A 146     -40.974  33.721 -56.722  1.00  0.00           N  
ATOM   2285  CA  ALA A 146     -40.673  33.858 -55.304  1.00  0.00           C  
ATOM   2286  C   ALA A 146     -39.381  34.640 -55.113  1.00  0.00           C  
ATOM   2287  O   ALA A 146     -39.270  35.457 -54.197  1.00  0.00           O  
ATOM   2288  CB  ALA A 146     -40.565  32.493 -54.658  1.00  0.00           C  
ATOM   2289  H   ALA A 146     -40.990  32.796 -57.142  1.00  0.00           H  
ATOM   2290  HA  ALA A 146     -41.483  34.413 -54.832  1.00  0.00           H  
ATOM   2291 1HB  ALA A 146     -40.362  32.606 -53.594  1.00  0.00           H  
ATOM   2292 2HB  ALA A 146     -41.505  31.963 -54.799  1.00  0.00           H  
ATOM   2293 3HB  ALA A 146     -39.756  31.930 -55.128  1.00  0.00           H  
ATOM   2294  N   ALA A 147     -38.407  34.401 -55.993  1.00  0.00           N  
ATOM   2295  CA  ALA A 147     -37.138  35.110 -55.937  1.00  0.00           C  
ATOM   2296  C   ALA A 147     -37.349  36.599 -56.155  1.00  0.00           C  
ATOM   2297  O   ALA A 147     -36.724  37.427 -55.490  1.00  0.00           O  
ATOM   2298  CB  ALA A 147     -36.182  34.560 -56.979  1.00  0.00           C  
ATOM   2299  H   ALA A 147     -38.546  33.693 -56.709  1.00  0.00           H  
ATOM   2300  HA  ALA A 147     -36.709  34.966 -54.944  1.00  0.00           H  
ATOM   2301 1HB  ALA A 147     -35.233  35.083 -56.908  1.00  0.00           H  
ATOM   2302 2HB  ALA A 147     -36.032  33.497 -56.804  1.00  0.00           H  
ATOM   2303 3HB  ALA A 147     -36.604  34.706 -57.968  1.00  0.00           H  
ATOM   2304  N   LEU A 148     -38.255  36.945 -57.067  1.00  0.00           N  
ATOM   2305  CA  LEU A 148     -38.543  38.345 -57.343  1.00  0.00           C  
ATOM   2306  C   LEU A 148     -39.233  39.000 -56.158  1.00  0.00           C  
ATOM   2307  O   LEU A 148     -38.937  40.147 -55.818  1.00  0.00           O  
ATOM   2308  CB  LEU A 148     -39.407  38.489 -58.597  1.00  0.00           C  
ATOM   2309  CG  LEU A 148     -39.735  39.937 -59.031  1.00  0.00           C  
ATOM   2310  CD1 LEU A 148     -38.436  40.721 -59.301  1.00  0.00           C  
ATOM   2311  CD2 LEU A 148     -40.603  39.885 -60.275  1.00  0.00           C  
ATOM   2312  H   LEU A 148     -38.729  36.219 -57.599  1.00  0.00           H  
ATOM   2313  HA  LEU A 148     -37.599  38.850 -57.510  1.00  0.00           H  
ATOM   2314 1HB  LEU A 148     -38.896  37.998 -59.423  1.00  0.00           H  
ATOM   2315 2HB  LEU A 148     -40.353  37.974 -58.426  1.00  0.00           H  
ATOM   2316  HG  LEU A 148     -40.278  40.444 -58.232  1.00  0.00           H  
ATOM   2317 1HD1 LEU A 148     -38.684  41.738 -59.599  1.00  0.00           H  
ATOM   2318 2HD1 LEU A 148     -37.828  40.762 -58.400  1.00  0.00           H  
ATOM   2319 3HD1 LEU A 148     -37.872  40.236 -60.099  1.00  0.00           H  
ATOM   2320 1HD2 LEU A 148     -40.853  40.897 -60.586  1.00  0.00           H  
ATOM   2321 2HD2 LEU A 148     -40.062  39.382 -61.074  1.00  0.00           H  
ATOM   2322 3HD2 LEU A 148     -41.518  39.338 -60.054  1.00  0.00           H  
ATOM   2323  N   GLU A 149     -40.146  38.275 -55.520  1.00  0.00           N  
ATOM   2324  CA  GLU A 149     -40.825  38.811 -54.351  1.00  0.00           C  
ATOM   2325  C   GLU A 149     -39.824  39.026 -53.219  1.00  0.00           C  
ATOM   2326  O   GLU A 149     -39.924  40.001 -52.472  1.00  0.00           O  
ATOM   2327  CB  GLU A 149     -41.946  37.878 -53.898  1.00  0.00           C  
ATOM   2328  CG  GLU A 149     -43.147  37.815 -54.836  1.00  0.00           C  
ATOM   2329  CD  GLU A 149     -43.880  39.122 -54.944  1.00  0.00           C  
ATOM   2330  OE1 GLU A 149     -43.995  39.798 -53.950  1.00  0.00           O  
ATOM   2331  OE2 GLU A 149     -44.325  39.451 -56.022  1.00  0.00           O  
ATOM   2332  H   GLU A 149     -40.381  37.348 -55.863  1.00  0.00           H  
ATOM   2333  HA  GLU A 149     -41.256  39.776 -54.611  1.00  0.00           H  
ATOM   2334 1HB  GLU A 149     -41.555  36.867 -53.800  1.00  0.00           H  
ATOM   2335 2HB  GLU A 149     -42.303  38.189 -52.919  1.00  0.00           H  
ATOM   2336 1HG  GLU A 149     -42.803  37.530 -55.829  1.00  0.00           H  
ATOM   2337 2HG  GLU A 149     -43.828  37.045 -54.482  1.00  0.00           H  
ATOM   2338  N   ALA A 150     -38.843  38.128 -53.113  1.00  0.00           N  
ATOM   2339  CA  ALA A 150     -37.788  38.262 -52.116  1.00  0.00           C  
ATOM   2340  C   ALA A 150     -36.971  39.531 -52.364  1.00  0.00           C  
ATOM   2341  O   ALA A 150     -36.611  40.241 -51.423  1.00  0.00           O  
ATOM   2342  CB  ALA A 150     -36.883  37.044 -52.141  1.00  0.00           C  
ATOM   2343  H   ALA A 150     -38.842  37.325 -53.734  1.00  0.00           H  
ATOM   2344  HA  ALA A 150     -38.253  38.345 -51.132  1.00  0.00           H  
ATOM   2345 1HB  ALA A 150     -36.113  37.146 -51.381  1.00  0.00           H  
ATOM   2346 2HB  ALA A 150     -37.478  36.152 -51.948  1.00  0.00           H  
ATOM   2347 3HB  ALA A 150     -36.415  36.958 -53.117  1.00  0.00           H  
ATOM   2348  N   LEU A 151     -36.708  39.830 -53.642  1.00  0.00           N  
ATOM   2349  CA  LEU A 151     -35.974  41.036 -54.011  1.00  0.00           C  
ATOM   2350  C   LEU A 151     -36.768  42.287 -53.671  1.00  0.00           C  
ATOM   2351  O   LEU A 151     -36.216  43.261 -53.157  1.00  0.00           O  
ATOM   2352  CB  LEU A 151     -35.656  41.023 -55.517  1.00  0.00           C  
ATOM   2353  CG  LEU A 151     -34.601  40.011 -55.982  1.00  0.00           C  
ATOM   2354  CD1 LEU A 151     -34.633  39.895 -57.489  1.00  0.00           C  
ATOM   2355  CD2 LEU A 151     -33.232  40.483 -55.554  1.00  0.00           C  
ATOM   2356  H   LEU A 151     -37.010  39.187 -54.369  1.00  0.00           H  
ATOM   2357  HA  LEU A 151     -35.045  41.058 -53.448  1.00  0.00           H  
ATOM   2358 1HB  LEU A 151     -36.573  40.804 -56.060  1.00  0.00           H  
ATOM   2359 2HB  LEU A 151     -35.319  42.019 -55.812  1.00  0.00           H  
ATOM   2360  HG  LEU A 151     -34.810  39.036 -55.546  1.00  0.00           H  
ATOM   2361 1HD1 LEU A 151     -33.885  39.179 -57.809  1.00  0.00           H  
ATOM   2362 2HD1 LEU A 151     -35.609  39.558 -57.818  1.00  0.00           H  
ATOM   2363 3HD1 LEU A 151     -34.423  40.865 -57.920  1.00  0.00           H  
ATOM   2364 1HD2 LEU A 151     -32.490  39.768 -55.888  1.00  0.00           H  
ATOM   2365 2HD2 LEU A 151     -33.030  41.451 -56.008  1.00  0.00           H  
ATOM   2366 3HD2 LEU A 151     -33.183  40.574 -54.476  1.00  0.00           H  
ATOM   2367  N   LYS A 152     -38.073  42.256 -53.934  1.00  0.00           N  
ATOM   2368  CA  LYS A 152     -38.916  43.397 -53.613  1.00  0.00           C  
ATOM   2369  C   LYS A 152     -38.976  43.626 -52.107  1.00  0.00           C  
ATOM   2370  O   LYS A 152     -38.964  44.771 -51.651  1.00  0.00           O  
ATOM   2371  CB  LYS A 152     -40.319  43.220 -54.193  1.00  0.00           C  
ATOM   2372  CG  LYS A 152     -40.378  43.336 -55.723  1.00  0.00           C  
ATOM   2373  CD  LYS A 152     -41.815  43.426 -56.240  1.00  0.00           C  
ATOM   2374  CE  LYS A 152     -42.536  42.095 -56.121  1.00  0.00           C  
ATOM   2375  NZ  LYS A 152     -43.888  42.135 -56.744  1.00  0.00           N  
ATOM   2376  H   LYS A 152     -38.474  41.437 -54.379  1.00  0.00           H  
ATOM   2377  HA  LYS A 152     -38.475  44.286 -54.065  1.00  0.00           H  
ATOM   2378 1HB  LYS A 152     -40.704  42.241 -53.907  1.00  0.00           H  
ATOM   2379 2HB  LYS A 152     -40.984  43.973 -53.769  1.00  0.00           H  
ATOM   2380 1HG  LYS A 152     -39.827  44.223 -56.042  1.00  0.00           H  
ATOM   2381 2HG  LYS A 152     -39.902  42.462 -56.166  1.00  0.00           H  
ATOM   2382 1HD  LYS A 152     -42.363  44.178 -55.671  1.00  0.00           H  
ATOM   2383 2HD  LYS A 152     -41.804  43.724 -57.288  1.00  0.00           H  
ATOM   2384 1HE  LYS A 152     -41.943  41.321 -56.610  1.00  0.00           H  
ATOM   2385 2HE  LYS A 152     -42.646  41.840 -55.068  1.00  0.00           H  
ATOM   2386 1HZ  LYS A 152     -44.326  41.220 -56.635  1.00  0.00           H  
ATOM   2387 2HZ  LYS A 152     -44.453  42.835 -56.287  1.00  0.00           H  
ATOM   2388 3HZ  LYS A 152     -43.806  42.354 -57.725  1.00  0.00           H  
ATOM   2389  N   ALA A 153     -39.028  42.546 -51.329  1.00  0.00           N  
ATOM   2390  CA  ALA A 153     -39.048  42.681 -49.878  1.00  0.00           C  
ATOM   2391  C   ALA A 153     -37.773  43.362 -49.389  1.00  0.00           C  
ATOM   2392  O   ALA A 153     -37.824  44.270 -48.561  1.00  0.00           O  
ATOM   2393  CB  ALA A 153     -39.196  41.321 -49.218  1.00  0.00           C  
ATOM   2394  H   ALA A 153     -39.070  41.622 -51.751  1.00  0.00           H  
ATOM   2395  HA  ALA A 153     -39.896  43.312 -49.605  1.00  0.00           H  
ATOM   2396 1HB  ALA A 153     -39.228  41.438 -48.134  1.00  0.00           H  
ATOM   2397 2HB  ALA A 153     -40.117  40.852 -49.560  1.00  0.00           H  
ATOM   2398 3HB  ALA A 153     -38.348  40.694 -49.490  1.00  0.00           H  
ATOM   2399  N   ALA A 154     -36.631  42.941 -49.934  1.00  0.00           N  
ATOM   2400  CA  ALA A 154     -35.360  43.545 -49.549  1.00  0.00           C  
ATOM   2401  C   ALA A 154     -35.334  45.013 -49.947  1.00  0.00           C  
ATOM   2402  O   ALA A 154     -34.780  45.851 -49.227  1.00  0.00           O  
ATOM   2403  CB  ALA A 154     -34.207  42.801 -50.198  1.00  0.00           C  
ATOM   2404  H   ALA A 154     -36.642  42.174 -50.600  1.00  0.00           H  
ATOM   2405  HA  ALA A 154     -35.260  43.481 -48.470  1.00  0.00           H  
ATOM   2406 1HB  ALA A 154     -33.265  43.255 -49.883  1.00  0.00           H  
ATOM   2407 2HB  ALA A 154     -34.230  41.757 -49.890  1.00  0.00           H  
ATOM   2408 3HB  ALA A 154     -34.299  42.865 -51.280  1.00  0.00           H  
ATOM   2409  N   ALA A 155     -35.935  45.332 -51.089  1.00  0.00           N  
ATOM   2410  CA  ALA A 155     -35.989  46.698 -51.584  1.00  0.00           C  
ATOM   2411  C   ALA A 155     -36.767  47.605 -50.632  1.00  0.00           C  
ATOM   2412  O   ALA A 155     -36.378  48.746 -50.391  1.00  0.00           O  
ATOM   2413  CB  ALA A 155     -36.619  46.728 -52.964  1.00  0.00           C  
ATOM   2414  H   ALA A 155     -36.350  44.588 -51.648  1.00  0.00           H  
ATOM   2415  HA  ALA A 155     -34.971  47.079 -51.643  1.00  0.00           H  
ATOM   2416 1HB  ALA A 155     -36.641  47.748 -53.349  1.00  0.00           H  
ATOM   2417 2HB  ALA A 155     -36.037  46.098 -53.635  1.00  0.00           H  
ATOM   2418 3HB  ALA A 155     -37.633  46.349 -52.897  1.00  0.00           H  
ATOM   2419  N   GLU A 156     -37.855  47.087 -50.072  1.00  0.00           N  
ATOM   2420  CA  GLU A 156     -38.644  47.894 -49.151  1.00  0.00           C  
ATOM   2421  C   GLU A 156     -37.868  48.168 -47.871  1.00  0.00           C  
ATOM   2422  O   GLU A 156     -37.989  49.246 -47.286  1.00  0.00           O  
ATOM   2423  CB  GLU A 156     -39.975  47.211 -48.843  1.00  0.00           C  
ATOM   2424  CG  GLU A 156     -40.953  47.181 -50.021  1.00  0.00           C  
ATOM   2425  CD  GLU A 156     -41.362  48.564 -50.483  1.00  0.00           C  
ATOM   2426  OE1 GLU A 156     -41.681  49.376 -49.644  1.00  0.00           O  
ATOM   2427  OE2 GLU A 156     -41.351  48.810 -51.672  1.00  0.00           O  
ATOM   2428  H   GLU A 156     -38.152  46.147 -50.309  1.00  0.00           H  
ATOM   2429  HA  GLU A 156     -38.857  48.849 -49.628  1.00  0.00           H  
ATOM   2430 1HB  GLU A 156     -39.790  46.182 -48.541  1.00  0.00           H  
ATOM   2431 2HB  GLU A 156     -40.464  47.718 -48.011  1.00  0.00           H  
ATOM   2432 1HG  GLU A 156     -40.490  46.659 -50.861  1.00  0.00           H  
ATOM   2433 2HG  GLU A 156     -41.837  46.621 -49.725  1.00  0.00           H  
ATOM   2434  N   LEU A 157     -37.050  47.210 -47.450  1.00  0.00           N  
ATOM   2435  CA  LEU A 157     -36.223  47.375 -46.260  1.00  0.00           C  
ATOM   2436  C   LEU A 157     -35.115  48.383 -46.523  1.00  0.00           C  
ATOM   2437  O   LEU A 157     -34.749  49.177 -45.654  1.00  0.00           O  
ATOM   2438  CB  LEU A 157     -35.596  46.042 -45.869  1.00  0.00           C  
ATOM   2439  CG  LEU A 157     -36.540  44.958 -45.429  1.00  0.00           C  
ATOM   2440  CD1 LEU A 157     -35.755  43.668 -45.263  1.00  0.00           C  
ATOM   2441  CD2 LEU A 157     -37.197  45.366 -44.141  1.00  0.00           C  
ATOM   2442  H   LEU A 157     -37.012  46.335 -47.970  1.00  0.00           H  
ATOM   2443  HA  LEU A 157     -36.843  47.751 -45.451  1.00  0.00           H  
ATOM   2444 1HB  LEU A 157     -35.032  45.663 -46.718  1.00  0.00           H  
ATOM   2445 2HB  LEU A 157     -34.907  46.217 -45.053  1.00  0.00           H  
ATOM   2446  HG  LEU A 157     -37.305  44.805 -46.190  1.00  0.00           H  
ATOM   2447 1HD1 LEU A 157     -36.424  42.872 -44.958  1.00  0.00           H  
ATOM   2448 2HD1 LEU A 157     -35.290  43.401 -46.210  1.00  0.00           H  
ATOM   2449 3HD1 LEU A 157     -34.983  43.808 -44.507  1.00  0.00           H  
ATOM   2450 1HD2 LEU A 157     -37.877  44.586 -43.827  1.00  0.00           H  
ATOM   2451 2HD2 LEU A 157     -36.440  45.522 -43.381  1.00  0.00           H  
ATOM   2452 3HD2 LEU A 157     -37.755  46.284 -44.288  1.00  0.00           H  
ATOM   2453  N   ALA A 158     -34.594  48.348 -47.744  1.00  0.00           N  
ATOM   2454  CA  ALA A 158     -33.560  49.279 -48.164  1.00  0.00           C  
ATOM   2455  C   ALA A 158     -34.078  50.711 -48.090  1.00  0.00           C  
ATOM   2456  O   ALA A 158     -33.355  51.623 -47.672  1.00  0.00           O  
ATOM   2457  CB  ALA A 158     -33.133  48.935 -49.583  1.00  0.00           C  
ATOM   2458  H   ALA A 158     -34.915  47.639 -48.392  1.00  0.00           H  
ATOM   2459  HA  ALA A 158     -32.710  49.186 -47.487  1.00  0.00           H  
ATOM   2460 1HB  ALA A 158     -32.347  49.610 -49.913  1.00  0.00           H  
ATOM   2461 2HB  ALA A 158     -32.774  47.910 -49.610  1.00  0.00           H  
ATOM   2462 3HB  ALA A 158     -33.984  49.026 -50.234  1.00  0.00           H  
ATOM   2463  N   LYS A 159     -35.340  50.904 -48.467  1.00  0.00           N  
ATOM   2464  CA  LYS A 159     -35.989  52.212 -48.430  1.00  0.00           C  
ATOM   2465  C   LYS A 159     -36.432  52.589 -47.021  1.00  0.00           C  
ATOM   2466  O   LYS A 159     -36.393  53.755 -46.635  1.00  0.00           O  
ATOM   2467  CB  LYS A 159     -37.200  52.238 -49.357  1.00  0.00           C  
ATOM   2468  CG  LYS A 159     -36.870  52.186 -50.833  1.00  0.00           C  
ATOM   2469  CD  LYS A 159     -38.118  52.385 -51.696  1.00  0.00           C  
ATOM   2470  CE  LYS A 159     -39.016  51.150 -51.662  1.00  0.00           C  
ATOM   2471  NZ  LYS A 159     -40.172  51.265 -52.593  1.00  0.00           N  
ATOM   2472  H   LYS A 159     -35.864  50.104 -48.817  1.00  0.00           H  
ATOM   2473  HA  LYS A 159     -35.269  52.962 -48.769  1.00  0.00           H  
ATOM   2474 1HB  LYS A 159     -37.832  51.382 -49.122  1.00  0.00           H  
ATOM   2475 2HB  LYS A 159     -37.782  53.137 -49.166  1.00  0.00           H  
ATOM   2476 1HG  LYS A 159     -36.133  52.955 -51.073  1.00  0.00           H  
ATOM   2477 2HG  LYS A 159     -36.443  51.218 -51.055  1.00  0.00           H  
ATOM   2478 1HD  LYS A 159     -38.683  53.238 -51.318  1.00  0.00           H  
ATOM   2479 2HD  LYS A 159     -37.830  52.589 -52.727  1.00  0.00           H  
ATOM   2480 1HE  LYS A 159     -38.428  50.271 -51.934  1.00  0.00           H  
ATOM   2481 2HE  LYS A 159     -39.401  51.019 -50.655  1.00  0.00           H  
ATOM   2482 1HZ  LYS A 159     -40.733  50.415 -52.516  1.00  0.00           H  
ATOM   2483 2HZ  LYS A 159     -40.733  52.064 -52.342  1.00  0.00           H  
ATOM   2484 3HZ  LYS A 159     -39.842  51.369 -53.541  1.00  0.00           H  
ATOM   2485  N   ALA A 160     -36.850  51.580 -46.257  1.00  0.00           N  
ATOM   2486  CA  ALA A 160     -37.341  51.768 -44.897  1.00  0.00           C  
ATOM   2487  C   ALA A 160     -36.230  52.222 -43.961  1.00  0.00           C  
ATOM   2488  O   ALA A 160     -36.499  52.715 -42.866  1.00  0.00           O  
ATOM   2489  CB  ALA A 160     -37.953  50.476 -44.381  1.00  0.00           C  
ATOM   2490  H   ALA A 160     -36.868  50.648 -46.648  1.00  0.00           H  
ATOM   2491  HA  ALA A 160     -38.107  52.542 -44.919  1.00  0.00           H  
ATOM   2492 1HB  ALA A 160     -38.342  50.635 -43.378  1.00  0.00           H  
ATOM   2493 2HB  ALA A 160     -38.763  50.171 -45.044  1.00  0.00           H  
ATOM   2494 3HB  ALA A 160     -37.192  49.705 -44.358  1.00  0.00           H  
ATOM   2495  N   GLY A 161     -34.982  52.030 -44.376  1.00  0.00           N  
ATOM   2496  CA  GLY A 161     -33.848  52.383 -43.535  1.00  0.00           C  
ATOM   2497  C   GLY A 161     -33.542  51.286 -42.525  1.00  0.00           C  
ATOM   2498  O   GLY A 161     -33.056  51.566 -41.425  1.00  0.00           O  
ATOM   2499  H   GLY A 161     -34.817  51.630 -45.289  1.00  0.00           H  
ATOM   2500 1HA  GLY A 161     -32.975  52.559 -44.164  1.00  0.00           H  
ATOM   2501 2HA  GLY A 161     -34.058  53.314 -43.012  1.00  0.00           H  
ATOM   2502  N   ALA A 162     -33.846  50.042 -42.885  1.00  0.00           N  
ATOM   2503  CA  ALA A 162     -33.593  48.910 -42.001  1.00  0.00           C  
ATOM   2504  C   ALA A 162     -32.101  48.609 -41.975  1.00  0.00           C  
ATOM   2505  O   ALA A 162     -31.379  48.965 -42.905  1.00  0.00           O  
ATOM   2506  CB  ALA A 162     -34.384  47.692 -42.448  1.00  0.00           C  
ATOM   2507  H   ALA A 162     -34.238  49.868 -43.806  1.00  0.00           H  
ATOM   2508  HA  ALA A 162     -33.895  49.181 -40.991  1.00  0.00           H  
ATOM   2509 1HB  ALA A 162     -34.189  46.870 -41.767  1.00  0.00           H  
ATOM   2510 2HB  ALA A 162     -35.452  47.929 -42.442  1.00  0.00           H  
ATOM   2511 3HB  ALA A 162     -34.079  47.414 -43.446  1.00  0.00           H  
ATOM   2512  N   SER A 163     -31.649  47.956 -40.905  1.00  0.00           N  
ATOM   2513  CA  SER A 163     -30.237  47.624 -40.737  1.00  0.00           C  
ATOM   2514  C   SER A 163     -29.700  46.855 -41.933  1.00  0.00           C  
ATOM   2515  O   SER A 163     -30.340  45.928 -42.433  1.00  0.00           O  
ATOM   2516  CB  SER A 163     -30.045  46.807 -39.474  1.00  0.00           C  
ATOM   2517  OG  SER A 163     -30.379  47.551 -38.334  1.00  0.00           O  
ATOM   2518  H   SER A 163     -32.297  47.695 -40.176  1.00  0.00           H  
ATOM   2519  HA  SER A 163     -29.674  48.552 -40.642  1.00  0.00           H  
ATOM   2520 1HB  SER A 163     -30.669  45.921 -39.520  1.00  0.00           H  
ATOM   2521 2HB  SER A 163     -29.006  46.477 -39.411  1.00  0.00           H  
ATOM   2522  HG  SER A 163     -30.212  46.972 -37.581  1.00  0.00           H  
ATOM   2523  N   GLU A 164     -28.505  47.243 -42.378  1.00  0.00           N  
ATOM   2524  CA  GLU A 164     -27.882  46.656 -43.557  1.00  0.00           C  
ATOM   2525  C   GLU A 164     -27.546  45.187 -43.338  1.00  0.00           C  
ATOM   2526  O   GLU A 164     -27.681  44.368 -44.245  1.00  0.00           O  
ATOM   2527  CB  GLU A 164     -26.607  47.428 -43.913  1.00  0.00           C  
ATOM   2528  CG  GLU A 164     -26.840  48.889 -44.297  1.00  0.00           C  
ATOM   2529  CD  GLU A 164     -25.588  49.594 -44.728  1.00  0.00           C  
ATOM   2530  OE1 GLU A 164     -24.524  49.065 -44.510  1.00  0.00           O  
ATOM   2531  OE2 GLU A 164     -25.697  50.664 -45.278  1.00  0.00           O  
ATOM   2532  H   GLU A 164     -28.025  47.993 -41.900  1.00  0.00           H  
ATOM   2533  HA  GLU A 164     -28.584  46.723 -44.390  1.00  0.00           H  
ATOM   2534 1HB  GLU A 164     -25.918  47.399 -43.070  1.00  0.00           H  
ATOM   2535 2HB  GLU A 164     -26.118  46.952 -44.758  1.00  0.00           H  
ATOM   2536 1HG  GLU A 164     -27.571  48.942 -45.100  1.00  0.00           H  
ATOM   2537 2HG  GLU A 164     -27.251  49.411 -43.433  1.00  0.00           H  
ATOM   2538  N   GLU A 165     -27.114  44.861 -42.122  1.00  0.00           N  
ATOM   2539  CA  GLU A 165     -26.733  43.494 -41.790  1.00  0.00           C  
ATOM   2540  C   GLU A 165     -27.939  42.567 -41.860  1.00  0.00           C  
ATOM   2541  O   GLU A 165     -27.826  41.416 -42.282  1.00  0.00           O  
ATOM   2542  CB  GLU A 165     -26.119  43.436 -40.392  1.00  0.00           C  
ATOM   2543  CG  GLU A 165     -24.808  44.214 -40.243  1.00  0.00           C  
ATOM   2544  CD  GLU A 165     -25.033  45.684 -39.994  1.00  0.00           C  
ATOM   2545  OE1 GLU A 165     -26.173  46.091 -39.962  1.00  0.00           O  
ATOM   2546  OE2 GLU A 165     -24.073  46.397 -39.831  1.00  0.00           O  
ATOM   2547  H   GLU A 165     -27.028  45.581 -41.412  1.00  0.00           H  
ATOM   2548  HA  GLU A 165     -25.996  43.156 -42.516  1.00  0.00           H  
ATOM   2549 1HB  GLU A 165     -26.831  43.837 -39.669  1.00  0.00           H  
ATOM   2550 2HB  GLU A 165     -25.929  42.399 -40.121  1.00  0.00           H  
ATOM   2551 1HG  GLU A 165     -24.236  43.795 -39.415  1.00  0.00           H  
ATOM   2552 2HG  GLU A 165     -24.219  44.092 -41.153  1.00  0.00           H  
ATOM   2553  N   VAL A 166     -29.091  43.077 -41.435  1.00  0.00           N  
ATOM   2554  CA  VAL A 166     -30.320  42.299 -41.438  1.00  0.00           C  
ATOM   2555  C   VAL A 166     -30.817  42.057 -42.849  1.00  0.00           C  
ATOM   2556  O   VAL A 166     -31.258  40.954 -43.170  1.00  0.00           O  
ATOM   2557  CB  VAL A 166     -31.403  42.989 -40.597  1.00  0.00           C  
ATOM   2558  CG1 VAL A 166     -32.713  42.294 -40.778  1.00  0.00           C  
ATOM   2559  CG2 VAL A 166     -31.005  42.934 -39.137  1.00  0.00           C  
ATOM   2560  H   VAL A 166     -29.110  44.032 -41.107  1.00  0.00           H  
ATOM   2561  HA  VAL A 166     -30.106  41.334 -40.981  1.00  0.00           H  
ATOM   2562  HB  VAL A 166     -31.516  44.023 -40.917  1.00  0.00           H  
ATOM   2563 1HG1 VAL A 166     -33.456  42.788 -40.162  1.00  0.00           H  
ATOM   2564 2HG1 VAL A 166     -33.024  42.328 -41.822  1.00  0.00           H  
ATOM   2565 3HG1 VAL A 166     -32.603  41.262 -40.468  1.00  0.00           H  
ATOM   2566 1HG2 VAL A 166     -31.776  43.415 -38.535  1.00  0.00           H  
ATOM   2567 2HG2 VAL A 166     -30.907  41.889 -38.831  1.00  0.00           H  
ATOM   2568 3HG2 VAL A 166     -30.056  43.442 -38.994  1.00  0.00           H  
ATOM   2569  N   ILE A 167     -30.750  43.081 -43.692  1.00  0.00           N  
ATOM   2570  CA  ILE A 167     -31.183  42.931 -45.070  1.00  0.00           C  
ATOM   2571  C   ILE A 167     -30.321  41.885 -45.758  1.00  0.00           C  
ATOM   2572  O   ILE A 167     -30.830  41.057 -46.516  1.00  0.00           O  
ATOM   2573  CB  ILE A 167     -31.110  44.258 -45.845  1.00  0.00           C  
ATOM   2574  CG1 ILE A 167     -32.115  45.241 -45.257  1.00  0.00           C  
ATOM   2575  CG2 ILE A 167     -31.443  43.999 -47.336  1.00  0.00           C  
ATOM   2576  CD1 ILE A 167     -31.931  46.673 -45.730  1.00  0.00           C  
ATOM   2577  H   ILE A 167     -30.404  43.978 -43.365  1.00  0.00           H  
ATOM   2578  HA  ILE A 167     -32.216  42.583 -45.075  1.00  0.00           H  
ATOM   2579  HB  ILE A 167     -30.114  44.694 -45.752  1.00  0.00           H  
ATOM   2580 1HG1 ILE A 167     -33.104  44.910 -45.522  1.00  0.00           H  
ATOM   2581 2HG1 ILE A 167     -32.027  45.229 -44.170  1.00  0.00           H  
ATOM   2582 1HG2 ILE A 167     -31.413  44.923 -47.895  1.00  0.00           H  
ATOM   2583 2HG2 ILE A 167     -30.721  43.301 -47.764  1.00  0.00           H  
ATOM   2584 3HG2 ILE A 167     -32.445  43.571 -47.409  1.00  0.00           H  
ATOM   2585 1HD1 ILE A 167     -32.681  47.308 -45.265  1.00  0.00           H  
ATOM   2586 2HD1 ILE A 167     -30.937  47.024 -45.447  1.00  0.00           H  
ATOM   2587 3HD1 ILE A 167     -32.041  46.720 -46.807  1.00  0.00           H  
ATOM   2588  N   LYS A 168     -29.013  41.929 -45.499  1.00  0.00           N  
ATOM   2589  CA  LYS A 168     -28.093  40.952 -46.061  1.00  0.00           C  
ATOM   2590  C   LYS A 168     -28.503  39.536 -45.671  1.00  0.00           C  
ATOM   2591  O   LYS A 168     -28.564  38.654 -46.524  1.00  0.00           O  
ATOM   2592  CB  LYS A 168     -26.660  41.235 -45.601  1.00  0.00           C  
ATOM   2593  CG  LYS A 168     -25.596  40.313 -46.209  1.00  0.00           C  
ATOM   2594  CD  LYS A 168     -24.186  40.797 -45.869  1.00  0.00           C  
ATOM   2595  CE  LYS A 168     -23.121  40.039 -46.653  1.00  0.00           C  
ATOM   2596  NZ  LYS A 168     -22.810  38.703 -46.058  1.00  0.00           N  
ATOM   2597  H   LYS A 168     -28.651  42.658 -44.893  1.00  0.00           H  
ATOM   2598  HA  LYS A 168     -28.134  41.024 -47.148  1.00  0.00           H  
ATOM   2599 1HB  LYS A 168     -26.400  42.265 -45.835  1.00  0.00           H  
ATOM   2600 2HB  LYS A 168     -26.606  41.128 -44.517  1.00  0.00           H  
ATOM   2601 1HG  LYS A 168     -25.731  39.300 -45.821  1.00  0.00           H  
ATOM   2602 2HG  LYS A 168     -25.714  40.285 -47.291  1.00  0.00           H  
ATOM   2603 1HD  LYS A 168     -24.103  41.860 -46.095  1.00  0.00           H  
ATOM   2604 2HD  LYS A 168     -24.005  40.657 -44.802  1.00  0.00           H  
ATOM   2605 1HE  LYS A 168     -23.471  39.894 -47.674  1.00  0.00           H  
ATOM   2606 2HE  LYS A 168     -22.212  40.637 -46.673  1.00  0.00           H  
ATOM   2607 1HZ  LYS A 168     -22.099  38.251 -46.612  1.00  0.00           H  
ATOM   2608 2HZ  LYS A 168     -22.471  38.828 -45.115  1.00  0.00           H  
ATOM   2609 3HZ  LYS A 168     -23.639  38.114 -46.040  1.00  0.00           H  
ATOM   2610  N   LEU A 169     -28.816  39.328 -44.391  1.00  0.00           N  
ATOM   2611  CA  LEU A 169     -29.227  38.011 -43.912  1.00  0.00           C  
ATOM   2612  C   LEU A 169     -30.510  37.535 -44.579  1.00  0.00           C  
ATOM   2613  O   LEU A 169     -30.647  36.357 -44.910  1.00  0.00           O  
ATOM   2614  CB  LEU A 169     -29.453  38.045 -42.398  1.00  0.00           C  
ATOM   2615  CG  LEU A 169     -28.215  38.204 -41.519  1.00  0.00           C  
ATOM   2616  CD1 LEU A 169     -28.664  38.504 -40.106  1.00  0.00           C  
ATOM   2617  CD2 LEU A 169     -27.388  36.921 -41.555  1.00  0.00           C  
ATOM   2618  H   LEU A 169     -28.731  40.095 -43.728  1.00  0.00           H  
ATOM   2619  HA  LEU A 169     -28.435  37.301 -44.147  1.00  0.00           H  
ATOM   2620 1HB  LEU A 169     -30.124  38.874 -42.172  1.00  0.00           H  
ATOM   2621 2HB  LEU A 169     -29.949  37.120 -42.105  1.00  0.00           H  
ATOM   2622  HG  LEU A 169     -27.607  39.032 -41.876  1.00  0.00           H  
ATOM   2623 1HD1 LEU A 169     -27.795  38.624 -39.462  1.00  0.00           H  
ATOM   2624 2HD1 LEU A 169     -29.248  39.423 -40.097  1.00  0.00           H  
ATOM   2625 3HD1 LEU A 169     -29.276  37.688 -39.751  1.00  0.00           H  
ATOM   2626 1HD2 LEU A 169     -26.510  37.039 -40.917  1.00  0.00           H  
ATOM   2627 2HD2 LEU A 169     -27.990  36.089 -41.191  1.00  0.00           H  
ATOM   2628 3HD2 LEU A 169     -27.063  36.712 -42.573  1.00  0.00           H  
ATOM   2629  N   ILE A 170     -31.444  38.458 -44.784  1.00  0.00           N  
ATOM   2630  CA  ILE A 170     -32.701  38.120 -45.435  1.00  0.00           C  
ATOM   2631  C   ILE A 170     -32.437  37.727 -46.885  1.00  0.00           C  
ATOM   2632  O   ILE A 170     -32.992  36.739 -47.377  1.00  0.00           O  
ATOM   2633  CB  ILE A 170     -33.706  39.289 -45.327  1.00  0.00           C  
ATOM   2634  CG1 ILE A 170     -34.111  39.461 -43.837  1.00  0.00           C  
ATOM   2635  CG2 ILE A 170     -34.943  39.034 -46.201  1.00  0.00           C  
ATOM   2636  CD1 ILE A 170     -34.891  40.726 -43.529  1.00  0.00           C  
ATOM   2637  H   ILE A 170     -31.281  39.407 -44.468  1.00  0.00           H  
ATOM   2638  HA  ILE A 170     -33.135  37.262 -44.923  1.00  0.00           H  
ATOM   2639  HB  ILE A 170     -33.219  40.208 -45.649  1.00  0.00           H  
ATOM   2640 1HG1 ILE A 170     -34.711  38.606 -43.545  1.00  0.00           H  
ATOM   2641 2HG1 ILE A 170     -33.207  39.467 -43.230  1.00  0.00           H  
ATOM   2642 1HG2 ILE A 170     -35.636  39.868 -46.116  1.00  0.00           H  
ATOM   2643 2HG2 ILE A 170     -34.645  38.925 -47.243  1.00  0.00           H  
ATOM   2644 3HG2 ILE A 170     -35.436  38.125 -45.863  1.00  0.00           H  
ATOM   2645 1HD1 ILE A 170     -35.125  40.759 -42.464  1.00  0.00           H  
ATOM   2646 2HD1 ILE A 170     -34.288  41.591 -43.795  1.00  0.00           H  
ATOM   2647 3HD1 ILE A 170     -35.815  40.734 -44.097  1.00  0.00           H  
ATOM   2648  N   ALA A 171     -31.583  38.482 -47.570  1.00  0.00           N  
ATOM   2649  CA  ALA A 171     -31.207  38.149 -48.938  1.00  0.00           C  
ATOM   2650  C   ALA A 171     -30.495  36.794 -49.000  1.00  0.00           C  
ATOM   2651  O   ALA A 171     -30.691  36.028 -49.944  1.00  0.00           O  
ATOM   2652  CB  ALA A 171     -30.319  39.235 -49.525  1.00  0.00           C  
ATOM   2653  H   ALA A 171     -31.180  39.305 -47.129  1.00  0.00           H  
ATOM   2654  HA  ALA A 171     -32.122  38.077 -49.530  1.00  0.00           H  
ATOM   2655 1HB  ALA A 171     -30.067  38.988 -50.556  1.00  0.00           H  
ATOM   2656 2HB  ALA A 171     -30.845  40.188 -49.496  1.00  0.00           H  
ATOM   2657 3HB  ALA A 171     -29.405  39.306 -48.936  1.00  0.00           H  
ATOM   2658  N   GLU A 172     -29.673  36.491 -47.988  1.00  0.00           N  
ATOM   2659  CA  GLU A 172     -28.977  35.205 -47.942  1.00  0.00           C  
ATOM   2660  C   GLU A 172     -29.958  34.051 -47.784  1.00  0.00           C  
ATOM   2661  O   GLU A 172     -29.798  33.004 -48.416  1.00  0.00           O  
ATOM   2662  CB  GLU A 172     -27.953  35.171 -46.805  1.00  0.00           C  
ATOM   2663  CG  GLU A 172     -26.715  36.022 -47.039  1.00  0.00           C  
ATOM   2664  CD  GLU A 172     -25.770  36.004 -45.868  1.00  0.00           C  
ATOM   2665  OE1 GLU A 172     -26.076  35.362 -44.895  1.00  0.00           O  
ATOM   2666  OE2 GLU A 172     -24.737  36.632 -45.949  1.00  0.00           O  
ATOM   2667  H   GLU A 172     -29.518  37.170 -47.252  1.00  0.00           H  
ATOM   2668  HA  GLU A 172     -28.446  35.070 -48.883  1.00  0.00           H  
ATOM   2669 1HB  GLU A 172     -28.424  35.515 -45.885  1.00  0.00           H  
ATOM   2670 2HB  GLU A 172     -27.628  34.144 -46.640  1.00  0.00           H  
ATOM   2671 1HG  GLU A 172     -26.195  35.637 -47.916  1.00  0.00           H  
ATOM   2672 2HG  GLU A 172     -27.010  37.042 -47.251  1.00  0.00           H  
ATOM   2673  N   LEU A 173     -30.989  34.243 -46.963  1.00  0.00           N  
ATOM   2674  CA  LEU A 173     -32.008  33.216 -46.808  1.00  0.00           C  
ATOM   2675  C   LEU A 173     -32.715  32.993 -48.132  1.00  0.00           C  
ATOM   2676  O   LEU A 173     -33.006  31.854 -48.504  1.00  0.00           O  
ATOM   2677  CB  LEU A 173     -33.025  33.599 -45.723  1.00  0.00           C  
ATOM   2678  CG  LEU A 173     -34.203  32.596 -45.503  1.00  0.00           C  
ATOM   2679  CD1 LEU A 173     -33.659  31.225 -45.102  1.00  0.00           C  
ATOM   2680  CD2 LEU A 173     -35.128  33.132 -44.420  1.00  0.00           C  
ATOM   2681  H   LEU A 173     -31.051  35.106 -46.430  1.00  0.00           H  
ATOM   2682  HA  LEU A 173     -31.515  32.291 -46.515  1.00  0.00           H  
ATOM   2683 1HB  LEU A 173     -32.496  33.696 -44.778  1.00  0.00           H  
ATOM   2684 2HB  LEU A 173     -33.450  34.570 -45.971  1.00  0.00           H  
ATOM   2685  HG  LEU A 173     -34.764  32.483 -46.432  1.00  0.00           H  
ATOM   2686 1HD1 LEU A 173     -34.491  30.541 -44.954  1.00  0.00           H  
ATOM   2687 2HD1 LEU A 173     -33.011  30.834 -45.884  1.00  0.00           H  
ATOM   2688 3HD1 LEU A 173     -33.096  31.315 -44.175  1.00  0.00           H  
ATOM   2689 1HD2 LEU A 173     -35.954  32.435 -44.276  1.00  0.00           H  
ATOM   2690 2HD2 LEU A 173     -34.571  33.235 -43.493  1.00  0.00           H  
ATOM   2691 3HD2 LEU A 173     -35.522  34.096 -44.714  1.00  0.00           H  
ATOM   2692  N   ALA A 174     -32.988  34.079 -48.853  1.00  0.00           N  
ATOM   2693  CA  ALA A 174     -33.620  33.974 -50.157  1.00  0.00           C  
ATOM   2694  C   ALA A 174     -32.742  33.177 -51.113  1.00  0.00           C  
ATOM   2695  O   ALA A 174     -33.234  32.312 -51.834  1.00  0.00           O  
ATOM   2696  CB  ALA A 174     -33.898  35.353 -50.720  1.00  0.00           C  
ATOM   2697  H   ALA A 174     -32.754  34.996 -48.477  1.00  0.00           H  
ATOM   2698  HA  ALA A 174     -34.560  33.435 -50.037  1.00  0.00           H  
ATOM   2699 1HB  ALA A 174     -34.391  35.264 -51.689  1.00  0.00           H  
ATOM   2700 2HB  ALA A 174     -34.536  35.904 -50.033  1.00  0.00           H  
ATOM   2701 3HB  ALA A 174     -32.961  35.882 -50.841  1.00  0.00           H  
ATOM   2702  N   LYS A 175     -31.432  33.436 -51.088  1.00  0.00           N  
ATOM   2703  CA  LYS A 175     -30.516  32.703 -51.958  1.00  0.00           C  
ATOM   2704  C   LYS A 175     -30.629  31.209 -51.708  1.00  0.00           C  
ATOM   2705  O   LYS A 175     -30.688  30.418 -52.653  1.00  0.00           O  
ATOM   2706  CB  LYS A 175     -29.066  33.155 -51.751  1.00  0.00           C  
ATOM   2707  CG  LYS A 175     -28.054  32.426 -52.651  1.00  0.00           C  
ATOM   2708  CD  LYS A 175     -26.636  32.970 -52.497  1.00  0.00           C  
ATOM   2709  CE  LYS A 175     -25.661  32.173 -53.355  1.00  0.00           C  
ATOM   2710  NZ  LYS A 175     -24.278  32.728 -53.302  1.00  0.00           N  
ATOM   2711  H   LYS A 175     -31.078  34.171 -50.486  1.00  0.00           H  
ATOM   2712  HA  LYS A 175     -30.795  32.893 -52.991  1.00  0.00           H  
ATOM   2713 1HB  LYS A 175     -28.988  34.226 -51.936  1.00  0.00           H  
ATOM   2714 2HB  LYS A 175     -28.778  32.976 -50.714  1.00  0.00           H  
ATOM   2715 1HG  LYS A 175     -28.049  31.363 -52.395  1.00  0.00           H  
ATOM   2716 2HG  LYS A 175     -28.362  32.526 -53.690  1.00  0.00           H  
ATOM   2717 1HD  LYS A 175     -26.613  34.018 -52.801  1.00  0.00           H  
ATOM   2718 2HD  LYS A 175     -26.330  32.904 -51.452  1.00  0.00           H  
ATOM   2719 1HE  LYS A 175     -25.645  31.144 -53.004  1.00  0.00           H  
ATOM   2720 2HE  LYS A 175     -26.010  32.183 -54.383  1.00  0.00           H  
ATOM   2721 1HZ  LYS A 175     -23.672  32.168 -53.888  1.00  0.00           H  
ATOM   2722 2HZ  LYS A 175     -24.278  33.682 -53.638  1.00  0.00           H  
ATOM   2723 3HZ  LYS A 175     -23.945  32.708 -52.352  1.00  0.00           H  
ATOM   2724  N   GLU A 176     -30.677  30.827 -50.435  1.00  0.00           N  
ATOM   2725  CA  GLU A 176     -30.791  29.423 -50.071  1.00  0.00           C  
ATOM   2726  C   GLU A 176     -32.143  28.850 -50.473  1.00  0.00           C  
ATOM   2727  O   GLU A 176     -32.218  27.753 -51.024  1.00  0.00           O  
ATOM   2728  CB  GLU A 176     -30.585  29.250 -48.568  1.00  0.00           C  
ATOM   2729  CG  GLU A 176     -29.168  29.520 -48.090  1.00  0.00           C  
ATOM   2730  CD  GLU A 176     -28.188  28.456 -48.500  1.00  0.00           C  
ATOM   2731  OE1 GLU A 176     -28.600  27.500 -49.113  1.00  0.00           O  
ATOM   2732  OE2 GLU A 176     -27.031  28.582 -48.173  1.00  0.00           O  
ATOM   2733  H   GLU A 176     -30.605  31.531 -49.706  1.00  0.00           H  
ATOM   2734  HA  GLU A 176     -30.017  28.868 -50.600  1.00  0.00           H  
ATOM   2735 1HB  GLU A 176     -31.255  29.917 -48.026  1.00  0.00           H  
ATOM   2736 2HB  GLU A 176     -30.840  28.230 -48.285  1.00  0.00           H  
ATOM   2737 1HG  GLU A 176     -28.839  30.472 -48.510  1.00  0.00           H  
ATOM   2738 2HG  GLU A 176     -29.176  29.616 -47.010  1.00  0.00           H  
ATOM   2739  N   ALA A 177     -33.212  29.615 -50.262  1.00  0.00           N  
ATOM   2740  CA  ALA A 177     -34.539  29.154 -50.642  1.00  0.00           C  
ATOM   2741  C   ALA A 177     -34.574  28.825 -52.131  1.00  0.00           C  
ATOM   2742  O   ALA A 177     -35.177  27.834 -52.546  1.00  0.00           O  
ATOM   2743  CB  ALA A 177     -35.577  30.212 -50.308  1.00  0.00           C  
ATOM   2744  H   ALA A 177     -33.105  30.513 -49.801  1.00  0.00           H  
ATOM   2745  HA  ALA A 177     -34.760  28.241 -50.086  1.00  0.00           H  
ATOM   2746 1HB  ALA A 177     -36.569  29.855 -50.580  1.00  0.00           H  
ATOM   2747 2HB  ALA A 177     -35.542  30.428 -49.242  1.00  0.00           H  
ATOM   2748 3HB  ALA A 177     -35.352  31.119 -50.868  1.00  0.00           H  
ATOM   2749  N   ILE A 178     -33.888  29.654 -52.920  1.00  0.00           N  
ATOM   2750  CA  ILE A 178     -33.796  29.474 -54.363  1.00  0.00           C  
ATOM   2751  C   ILE A 178     -32.957  28.246 -54.695  1.00  0.00           C  
ATOM   2752  O   ILE A 178     -33.357  27.417 -55.513  1.00  0.00           O  
ATOM   2753  CB  ILE A 178     -33.168  30.718 -55.025  1.00  0.00           C  
ATOM   2754  CG1 ILE A 178     -34.100  31.930 -54.855  1.00  0.00           C  
ATOM   2755  CG2 ILE A 178     -32.917  30.447 -56.509  1.00  0.00           C  
ATOM   2756  CD1 ILE A 178     -33.424  33.266 -55.123  1.00  0.00           C  
ATOM   2757  H   ILE A 178     -33.431  30.454 -52.495  1.00  0.00           H  
ATOM   2758  HA  ILE A 178     -34.800  29.328 -54.764  1.00  0.00           H  
ATOM   2759  HB  ILE A 178     -32.229  30.949 -54.531  1.00  0.00           H  
ATOM   2760 1HG1 ILE A 178     -34.938  31.823 -55.541  1.00  0.00           H  
ATOM   2761 2HG1 ILE A 178     -34.489  31.937 -53.840  1.00  0.00           H  
ATOM   2762 1HG2 ILE A 178     -32.464  31.316 -56.971  1.00  0.00           H  
ATOM   2763 2HG2 ILE A 178     -32.250  29.595 -56.618  1.00  0.00           H  
ATOM   2764 3HG2 ILE A 178     -33.861  30.228 -57.000  1.00  0.00           H  
ATOM   2765 1HD1 ILE A 178     -34.141  34.072 -54.979  1.00  0.00           H  
ATOM   2766 2HD1 ILE A 178     -32.595  33.393 -54.427  1.00  0.00           H  
ATOM   2767 3HD1 ILE A 178     -33.047  33.295 -56.140  1.00  0.00           H  
ATOM   2768  N   ARG A 179     -31.792  28.127 -54.057  1.00  0.00           N  
ATOM   2769  CA  ARG A 179     -30.910  26.993 -54.305  1.00  0.00           C  
ATOM   2770  C   ARG A 179     -31.597  25.670 -53.995  1.00  0.00           C  
ATOM   2771  O   ARG A 179     -31.482  24.717 -54.766  1.00  0.00           O  
ATOM   2772  CB  ARG A 179     -29.636  27.098 -53.476  1.00  0.00           C  
ATOM   2773  CG  ARG A 179     -28.604  25.996 -53.748  1.00  0.00           C  
ATOM   2774  CD  ARG A 179     -27.368  26.182 -52.942  1.00  0.00           C  
ATOM   2775  NE  ARG A 179     -27.597  25.948 -51.524  1.00  0.00           N  
ATOM   2776  CZ  ARG A 179     -27.608  24.738 -50.926  1.00  0.00           C  
ATOM   2777  NH1 ARG A 179     -27.401  23.636 -51.621  1.00  0.00           N  
ATOM   2778  NH2 ARG A 179     -27.825  24.675 -49.630  1.00  0.00           N  
ATOM   2779  H   ARG A 179     -31.504  28.846 -53.402  1.00  0.00           H  
ATOM   2780  HA  ARG A 179     -30.636  27.000 -55.360  1.00  0.00           H  
ATOM   2781 1HB  ARG A 179     -29.163  28.060 -53.657  1.00  0.00           H  
ATOM   2782 2HB  ARG A 179     -29.893  27.053 -52.417  1.00  0.00           H  
ATOM   2783 1HG  ARG A 179     -29.038  25.028 -53.493  1.00  0.00           H  
ATOM   2784 2HG  ARG A 179     -28.330  25.997 -54.803  1.00  0.00           H  
ATOM   2785 1HD  ARG A 179     -26.596  25.495 -53.285  1.00  0.00           H  
ATOM   2786 2HD  ARG A 179     -27.016  27.207 -53.062  1.00  0.00           H  
ATOM   2787  HE  ARG A 179     -27.765  26.755 -50.924  1.00  0.00           H  
ATOM   2788 1HH1 ARG A 179     -27.235  23.682 -52.618  1.00  0.00           H  
ATOM   2789 2HH1 ARG A 179     -27.413  22.735 -51.163  1.00  0.00           H  
ATOM   2790 1HH2 ARG A 179     -27.986  25.539 -49.116  1.00  0.00           H  
ATOM   2791 2HH2 ARG A 179     -27.827  23.787 -49.159  1.00  0.00           H  
ATOM   2792  N   PHE A 180     -32.317  25.610 -52.875  1.00  0.00           N  
ATOM   2793  CA  PHE A 180     -33.001  24.377 -52.506  1.00  0.00           C  
ATOM   2794  C   PHE A 180     -34.092  24.043 -53.513  1.00  0.00           C  
ATOM   2795  O   PHE A 180     -34.253  22.882 -53.895  1.00  0.00           O  
ATOM   2796  CB  PHE A 180     -33.592  24.478 -51.096  1.00  0.00           C  
ATOM   2797  CG  PHE A 180     -32.575  24.286 -49.997  1.00  0.00           C  
ATOM   2798  CD1 PHE A 180     -32.245  25.325 -49.135  1.00  0.00           C  
ATOM   2799  CD2 PHE A 180     -31.942  23.063 -49.827  1.00  0.00           C  
ATOM   2800  CE1 PHE A 180     -31.314  25.145 -48.134  1.00  0.00           C  
ATOM   2801  CE2 PHE A 180     -31.011  22.884 -48.828  1.00  0.00           C  
ATOM   2802  CZ  PHE A 180     -30.697  23.927 -47.981  1.00  0.00           C  
ATOM   2803  H   PHE A 180     -32.371  26.419 -52.267  1.00  0.00           H  
ATOM   2804  HA  PHE A 180     -32.271  23.566 -52.512  1.00  0.00           H  
ATOM   2805 1HB  PHE A 180     -34.053  25.459 -50.968  1.00  0.00           H  
ATOM   2806 2HB  PHE A 180     -34.372  23.730 -50.971  1.00  0.00           H  
ATOM   2807  HD1 PHE A 180     -32.730  26.293 -49.255  1.00  0.00           H  
ATOM   2808  HD2 PHE A 180     -32.186  22.237 -50.496  1.00  0.00           H  
ATOM   2809  HE1 PHE A 180     -31.065  25.970 -47.465  1.00  0.00           H  
ATOM   2810  HE2 PHE A 180     -30.521  21.919 -48.709  1.00  0.00           H  
ATOM   2811  HZ  PHE A 180     -29.962  23.784 -47.190  1.00  0.00           H  
ATOM   2812  N   ALA A 181     -34.827  25.057 -53.961  1.00  0.00           N  
ATOM   2813  CA  ALA A 181     -35.857  24.840 -54.970  1.00  0.00           C  
ATOM   2814  C   ALA A 181     -35.237  24.313 -56.260  1.00  0.00           C  
ATOM   2815  O   ALA A 181     -35.808  23.436 -56.922  1.00  0.00           O  
ATOM   2816  CB  ALA A 181     -36.590  26.138 -55.240  1.00  0.00           C  
ATOM   2817  H   ALA A 181     -34.684  25.991 -53.591  1.00  0.00           H  
ATOM   2818  HA  ALA A 181     -36.559  24.097 -54.595  1.00  0.00           H  
ATOM   2819 1HB  ALA A 181     -37.365  25.973 -55.983  1.00  0.00           H  
ATOM   2820 2HB  ALA A 181     -37.037  26.498 -54.316  1.00  0.00           H  
ATOM   2821 3HB  ALA A 181     -35.884  26.875 -55.611  1.00  0.00           H  
ATOM   2822  N   ALA A 182     -34.064  24.832 -56.618  1.00  0.00           N  
ATOM   2823  CA  ALA A 182     -33.376  24.385 -57.820  1.00  0.00           C  
ATOM   2824  C   ALA A 182     -32.981  22.914 -57.696  1.00  0.00           C  
ATOM   2825  O   ALA A 182     -33.158  22.136 -58.637  1.00  0.00           O  
ATOM   2826  CB  ALA A 182     -32.151  25.248 -58.084  1.00  0.00           C  
ATOM   2827  H   ALA A 182     -33.652  25.570 -56.050  1.00  0.00           H  
ATOM   2828  HA  ALA A 182     -34.064  24.479 -58.661  1.00  0.00           H  
ATOM   2829 1HB  ALA A 182     -31.659  24.920 -59.001  1.00  0.00           H  
ATOM   2830 2HB  ALA A 182     -32.459  26.288 -58.184  1.00  0.00           H  
ATOM   2831 3HB  ALA A 182     -31.461  25.155 -57.250  1.00  0.00           H  
ATOM   2832  N   GLU A 183     -32.495  22.520 -56.513  1.00  0.00           N  
ATOM   2833  CA  GLU A 183     -32.114  21.127 -56.293  1.00  0.00           C  
ATOM   2834  C   GLU A 183     -33.310  20.196 -56.418  1.00  0.00           C  
ATOM   2835  O   GLU A 183     -33.184  19.091 -56.950  1.00  0.00           O  
ATOM   2836  CB  GLU A 183     -31.469  20.925 -54.915  1.00  0.00           C  
ATOM   2837  CG  GLU A 183     -30.058  21.476 -54.768  1.00  0.00           C  
ATOM   2838  CD  GLU A 183     -29.429  21.094 -53.453  1.00  0.00           C  
ATOM   2839  OE1 GLU A 183     -30.150  20.710 -52.565  1.00  0.00           O  
ATOM   2840  OE2 GLU A 183     -28.226  21.171 -53.343  1.00  0.00           O  
ATOM   2841  H   GLU A 183     -32.354  23.204 -55.776  1.00  0.00           H  
ATOM   2842  HA  GLU A 183     -31.387  20.848 -57.054  1.00  0.00           H  
ATOM   2843 1HB  GLU A 183     -32.086  21.407 -54.157  1.00  0.00           H  
ATOM   2844 2HB  GLU A 183     -31.439  19.860 -54.680  1.00  0.00           H  
ATOM   2845 1HG  GLU A 183     -29.439  21.102 -55.582  1.00  0.00           H  
ATOM   2846 2HG  GLU A 183     -30.093  22.561 -54.839  1.00  0.00           H  
ATOM   2847  N   GLN A 184     -34.474  20.635 -55.943  1.00  0.00           N  
ATOM   2848  CA  GLN A 184     -35.655  19.787 -56.017  1.00  0.00           C  
ATOM   2849  C   GLN A 184     -36.045  19.512 -57.456  1.00  0.00           C  
ATOM   2850  O   GLN A 184     -36.438  18.393 -57.788  1.00  0.00           O  
ATOM   2851  CB  GLN A 184     -36.843  20.414 -55.284  1.00  0.00           C  
ATOM   2852  CG  GLN A 184     -36.702  20.435 -53.783  1.00  0.00           C  
ATOM   2853  CD  GLN A 184     -37.956  20.921 -53.097  1.00  0.00           C  
ATOM   2854  OE1 GLN A 184     -38.381  22.070 -53.246  1.00  0.00           O  
ATOM   2855  NE2 GLN A 184     -38.568  20.018 -52.352  1.00  0.00           N  
ATOM   2856  H   GLN A 184     -34.521  21.550 -55.506  1.00  0.00           H  
ATOM   2857  HA  GLN A 184     -35.423  18.834 -55.546  1.00  0.00           H  
ATOM   2858 1HB  GLN A 184     -36.980  21.441 -55.625  1.00  0.00           H  
ATOM   2859 2HB  GLN A 184     -37.754  19.865 -55.528  1.00  0.00           H  
ATOM   2860 1HG  GLN A 184     -36.489  19.425 -53.434  1.00  0.00           H  
ATOM   2861 2HG  GLN A 184     -35.885  21.100 -53.517  1.00  0.00           H  
ATOM   2862 1HE2 GLN A 184     -39.425  20.228 -51.863  1.00  0.00           H  
ATOM   2863 2HE2 GLN A 184     -38.183  19.096 -52.285  1.00  0.00           H  
ATOM   2864  N   SER A 185     -35.918  20.515 -58.319  1.00  0.00           N  
ATOM   2865  CA  SER A 185     -36.274  20.333 -59.719  1.00  0.00           C  
ATOM   2866  C   SER A 185     -35.317  19.368 -60.404  1.00  0.00           C  
ATOM   2867  O   SER A 185     -35.703  18.658 -61.334  1.00  0.00           O  
ATOM   2868  CB  SER A 185     -36.261  21.659 -60.439  1.00  0.00           C  
ATOM   2869  OG  SER A 185     -34.951  22.111 -60.648  1.00  0.00           O  
ATOM   2870  H   SER A 185     -35.600  21.422 -57.988  1.00  0.00           H  
ATOM   2871  HA  SER A 185     -37.282  19.915 -59.769  1.00  0.00           H  
ATOM   2872 1HB  SER A 185     -36.777  21.566 -61.395  1.00  0.00           H  
ATOM   2873 2HB  SER A 185     -36.804  22.383 -59.846  1.00  0.00           H  
ATOM   2874  HG  SER A 185     -34.529  22.148 -59.778  1.00  0.00           H  
ATOM   2875  N   LYS A 186     -34.074  19.314 -59.924  1.00  0.00           N  
ATOM   2876  CA  LYS A 186     -33.108  18.382 -60.482  1.00  0.00           C  
ATOM   2877  C   LYS A 186     -33.476  16.962 -60.087  1.00  0.00           C  
ATOM   2878  O   LYS A 186     -33.460  16.056 -60.919  1.00  0.00           O  
ATOM   2879  CB  LYS A 186     -31.692  18.719 -60.015  1.00  0.00           C  
ATOM   2880  CG  LYS A 186     -30.593  17.889 -60.683  1.00  0.00           C  
ATOM   2881  CD  LYS A 186     -29.209  18.443 -60.360  1.00  0.00           C  
ATOM   2882  CE  LYS A 186     -28.120  17.776 -61.192  1.00  0.00           C  
ATOM   2883  NZ  LYS A 186     -27.748  16.426 -60.674  1.00  0.00           N  
ATOM   2884  H   LYS A 186     -33.793  19.942 -59.178  1.00  0.00           H  
ATOM   2885  HA  LYS A 186     -33.147  18.449 -61.567  1.00  0.00           H  
ATOM   2886 1HB  LYS A 186     -31.493  19.775 -60.191  1.00  0.00           H  
ATOM   2887 2HB  LYS A 186     -31.624  18.552 -58.938  1.00  0.00           H  
ATOM   2888 1HG  LYS A 186     -30.657  16.856 -60.334  1.00  0.00           H  
ATOM   2889 2HG  LYS A 186     -30.739  17.897 -61.763  1.00  0.00           H  
ATOM   2890 1HD  LYS A 186     -29.195  19.515 -60.555  1.00  0.00           H  
ATOM   2891 2HD  LYS A 186     -28.996  18.282 -59.303  1.00  0.00           H  
ATOM   2892 1HE  LYS A 186     -28.471  17.673 -62.218  1.00  0.00           H  
ATOM   2893 2HE  LYS A 186     -27.237  18.411 -61.183  1.00  0.00           H  
ATOM   2894 1HZ  LYS A 186     -27.023  16.038 -61.258  1.00  0.00           H  
ATOM   2895 2HZ  LYS A 186     -27.408  16.515 -59.729  1.00  0.00           H  
ATOM   2896 3HZ  LYS A 186     -28.552  15.802 -60.684  1.00  0.00           H  
ATOM   2897  N   ILE A 187     -33.836  16.781 -58.820  1.00  0.00           N  
ATOM   2898  CA  ILE A 187     -34.214  15.474 -58.298  1.00  0.00           C  
ATOM   2899  C   ILE A 187     -35.463  14.961 -59.006  1.00  0.00           C  
ATOM   2900  O   ILE A 187     -35.546  13.787 -59.370  1.00  0.00           O  
ATOM   2901  CB  ILE A 187     -34.458  15.542 -56.780  1.00  0.00           C  
ATOM   2902  CG1 ILE A 187     -33.126  15.836 -56.061  1.00  0.00           C  
ATOM   2903  CG2 ILE A 187     -35.061  14.219 -56.283  1.00  0.00           C  
ATOM   2904  CD1 ILE A 187     -33.284  16.257 -54.617  1.00  0.00           C  
ATOM   2905  H   ILE A 187     -33.817  17.578 -58.191  1.00  0.00           H  
ATOM   2906  HA  ILE A 187     -33.398  14.775 -58.491  1.00  0.00           H  
ATOM   2907  HB  ILE A 187     -35.142  16.360 -56.557  1.00  0.00           H  
ATOM   2908 1HG1 ILE A 187     -32.507  14.939 -56.092  1.00  0.00           H  
ATOM   2909 2HG1 ILE A 187     -32.605  16.630 -56.595  1.00  0.00           H  
ATOM   2910 1HG2 ILE A 187     -35.235  14.270 -55.217  1.00  0.00           H  
ATOM   2911 2HG2 ILE A 187     -36.006  14.033 -56.788  1.00  0.00           H  
ATOM   2912 3HG2 ILE A 187     -34.370  13.401 -56.499  1.00  0.00           H  
ATOM   2913 1HD1 ILE A 187     -32.299  16.444 -54.184  1.00  0.00           H  
ATOM   2914 2HD1 ILE A 187     -33.881  17.168 -54.566  1.00  0.00           H  
ATOM   2915 3HD1 ILE A 187     -33.777  15.473 -54.059  1.00  0.00           H  
ATOM   2916  N   ILE A 188     -36.432  15.854 -59.195  1.00  0.00           N  
ATOM   2917  CA  ILE A 188     -37.670  15.506 -59.875  1.00  0.00           C  
ATOM   2918  C   ILE A 188     -37.376  15.130 -61.323  1.00  0.00           C  
ATOM   2919  O   ILE A 188     -37.895  14.127 -61.820  1.00  0.00           O  
ATOM   2920  CB  ILE A 188     -38.672  16.681 -59.819  1.00  0.00           C  
ATOM   2921  CG1 ILE A 188     -39.114  16.914 -58.362  1.00  0.00           C  
ATOM   2922  CG2 ILE A 188     -39.902  16.376 -60.692  1.00  0.00           C  
ATOM   2923  CD1 ILE A 188     -39.831  18.235 -58.132  1.00  0.00           C  
ATOM   2924  H   ILE A 188     -36.305  16.798 -58.853  1.00  0.00           H  
ATOM   2925  HA  ILE A 188     -38.115  14.647 -59.375  1.00  0.00           H  
ATOM   2926  HB  ILE A 188     -38.186  17.585 -60.174  1.00  0.00           H  
ATOM   2927 1HG1 ILE A 188     -39.776  16.111 -58.078  1.00  0.00           H  
ATOM   2928 2HG1 ILE A 188     -38.241  16.877 -57.716  1.00  0.00           H  
ATOM   2929 1HG2 ILE A 188     -40.603  17.207 -60.653  1.00  0.00           H  
ATOM   2930 2HG2 ILE A 188     -39.600  16.216 -61.725  1.00  0.00           H  
ATOM   2931 3HG2 ILE A 188     -40.388  15.482 -60.313  1.00  0.00           H  
ATOM   2932 1HD1 ILE A 188     -40.112  18.321 -57.082  1.00  0.00           H  
ATOM   2933 2HD1 ILE A 188     -39.166  19.059 -58.399  1.00  0.00           H  
ATOM   2934 3HD1 ILE A 188     -40.721  18.278 -58.743  1.00  0.00           H  
ATOM   2935  N   ALA A 189     -36.540  15.921 -61.999  1.00  0.00           N  
ATOM   2936  CA  ALA A 189     -36.171  15.632 -63.380  1.00  0.00           C  
ATOM   2937  C   ALA A 189     -35.441  14.299 -63.497  1.00  0.00           C  
ATOM   2938  O   ALA A 189     -35.678  13.547 -64.444  1.00  0.00           O  
ATOM   2939  CB  ALA A 189     -35.294  16.743 -63.933  1.00  0.00           C  
ATOM   2940  H   ALA A 189     -36.156  16.748 -61.555  1.00  0.00           H  
ATOM   2941  HA  ALA A 189     -37.084  15.570 -63.968  1.00  0.00           H  
ATOM   2942 1HB  ALA A 189     -35.046  16.532 -64.973  1.00  0.00           H  
ATOM   2943 2HB  ALA A 189     -35.825  17.691 -63.867  1.00  0.00           H  
ATOM   2944 3HB  ALA A 189     -34.380  16.801 -63.346  1.00  0.00           H  
ATOM   2945  N   GLU A 190     -34.562  13.992 -62.539  1.00  0.00           N  
ATOM   2946  CA  GLU A 190     -33.834  12.729 -62.567  1.00  0.00           C  
ATOM   2947  C   GLU A 190     -34.793  11.554 -62.445  1.00  0.00           C  
ATOM   2948  O   GLU A 190     -34.659  10.560 -63.159  1.00  0.00           O  
ATOM   2949  CB  GLU A 190     -32.781  12.681 -61.456  1.00  0.00           C  
ATOM   2950  CG  GLU A 190     -31.566  13.575 -61.698  1.00  0.00           C  
ATOM   2951  CD  GLU A 190     -30.651  13.646 -60.508  1.00  0.00           C  
ATOM   2952  OE1 GLU A 190     -30.951  13.026 -59.518  1.00  0.00           O  
ATOM   2953  OE2 GLU A 190     -29.652  14.327 -60.586  1.00  0.00           O  
ATOM   2954  H   GLU A 190     -34.380  14.655 -61.792  1.00  0.00           H  
ATOM   2955  HA  GLU A 190     -33.323  12.646 -63.527  1.00  0.00           H  
ATOM   2956 1HB  GLU A 190     -33.235  12.988 -60.515  1.00  0.00           H  
ATOM   2957 2HB  GLU A 190     -32.424  11.658 -61.331  1.00  0.00           H  
ATOM   2958 1HG  GLU A 190     -31.006  13.169 -62.539  1.00  0.00           H  
ATOM   2959 2HG  GLU A 190     -31.894  14.574 -61.967  1.00  0.00           H  
ATOM   2960  N   PHE A 191     -35.795  11.684 -61.577  1.00  0.00           N  
ATOM   2961  CA  PHE A 191     -36.819  10.656 -61.478  1.00  0.00           C  
ATOM   2962  C   PHE A 191     -37.583  10.548 -62.788  1.00  0.00           C  
ATOM   2963  O   PHE A 191     -37.807   9.448 -63.289  1.00  0.00           O  
ATOM   2964  CB  PHE A 191     -37.779  10.927 -60.316  1.00  0.00           C  
ATOM   2965  CG  PHE A 191     -39.006  10.028 -60.316  1.00  0.00           C  
ATOM   2966  CD1 PHE A 191     -38.939   8.682 -60.678  1.00  0.00           C  
ATOM   2967  CD2 PHE A 191     -40.236  10.547 -59.962  1.00  0.00           C  
ATOM   2968  CE1 PHE A 191     -40.080   7.900 -60.690  1.00  0.00           C  
ATOM   2969  CE2 PHE A 191     -41.366   9.772 -59.972  1.00  0.00           C  
ATOM   2970  CZ  PHE A 191     -41.294   8.445 -60.339  1.00  0.00           C  
ATOM   2971  H   PHE A 191     -35.838  12.504 -60.977  1.00  0.00           H  
ATOM   2972  HA  PHE A 191     -36.325   9.705 -61.290  1.00  0.00           H  
ATOM   2973 1HB  PHE A 191     -37.255  10.788 -59.372  1.00  0.00           H  
ATOM   2974 2HB  PHE A 191     -38.116  11.964 -60.355  1.00  0.00           H  
ATOM   2975  HD1 PHE A 191     -37.982   8.248 -60.962  1.00  0.00           H  
ATOM   2976  HD2 PHE A 191     -40.304  11.593 -59.672  1.00  0.00           H  
ATOM   2977  HE1 PHE A 191     -40.020   6.855 -60.978  1.00  0.00           H  
ATOM   2978  HE2 PHE A 191     -42.315  10.216 -59.690  1.00  0.00           H  
ATOM   2979  HZ  PHE A 191     -42.193   7.832 -60.347  1.00  0.00           H  
ATOM   2980  N   ALA A 192     -37.982  11.682 -63.355  1.00  0.00           N  
ATOM   2981  CA  ALA A 192     -38.744  11.664 -64.596  1.00  0.00           C  
ATOM   2982  C   ALA A 192     -37.982  10.941 -65.710  1.00  0.00           C  
ATOM   2983  O   ALA A 192     -38.570  10.161 -66.464  1.00  0.00           O  
ATOM   2984  CB  ALA A 192     -39.073  13.080 -65.026  1.00  0.00           C  
ATOM   2985  H   ALA A 192     -37.776  12.571 -62.905  1.00  0.00           H  
ATOM   2986  HA  ALA A 192     -39.669  11.115 -64.412  1.00  0.00           H  
ATOM   2987 1HB  ALA A 192     -39.668  13.054 -65.933  1.00  0.00           H  
ATOM   2988 2HB  ALA A 192     -39.631  13.580 -64.239  1.00  0.00           H  
ATOM   2989 3HB  ALA A 192     -38.147  13.623 -65.211  1.00  0.00           H  
ATOM   2990  N   GLU A 193     -36.669  11.171 -65.799  1.00  0.00           N  
ATOM   2991  CA  GLU A 193     -35.866  10.478 -66.801  1.00  0.00           C  
ATOM   2992  C   GLU A 193     -35.763   8.997 -66.468  1.00  0.00           C  
ATOM   2993  O   GLU A 193     -35.863   8.146 -67.354  1.00  0.00           O  
ATOM   2994  CB  GLU A 193     -34.464  11.076 -66.918  1.00  0.00           C  
ATOM   2995  CG  GLU A 193     -33.640  10.464 -68.056  1.00  0.00           C  
ATOM   2996  CD  GLU A 193     -32.283  11.079 -68.219  1.00  0.00           C  
ATOM   2997  OE1 GLU A 193     -31.950  11.960 -67.466  1.00  0.00           O  
ATOM   2998  OE2 GLU A 193     -31.572  10.661 -69.102  1.00  0.00           O  
ATOM   2999  H   GLU A 193     -36.232  11.845 -65.179  1.00  0.00           H  
ATOM   3000  HA  GLU A 193     -36.360  10.568 -67.766  1.00  0.00           H  
ATOM   3001 1HB  GLU A 193     -34.537  12.150 -67.084  1.00  0.00           H  
ATOM   3002 2HB  GLU A 193     -33.921  10.920 -65.986  1.00  0.00           H  
ATOM   3003 1HG  GLU A 193     -33.517   9.398 -67.869  1.00  0.00           H  
ATOM   3004 2HG  GLU A 193     -34.193  10.576 -68.989  1.00  0.00           H  
ATOM   3005  N   ALA A 194     -35.564   8.689 -65.188  1.00  0.00           N  
ATOM   3006  CA  ALA A 194     -35.478   7.299 -64.769  1.00  0.00           C  
ATOM   3007  C   ALA A 194     -36.771   6.581 -65.099  1.00  0.00           C  
ATOM   3008  O   ALA A 194     -36.748   5.427 -65.537  1.00  0.00           O  
ATOM   3009  CB  ALA A 194     -35.205   7.208 -63.278  1.00  0.00           C  
ATOM   3010  H   ALA A 194     -35.455   9.425 -64.499  1.00  0.00           H  
ATOM   3011  HA  ALA A 194     -34.664   6.825 -65.314  1.00  0.00           H  
ATOM   3012 1HB  ALA A 194     -35.129   6.159 -62.986  1.00  0.00           H  
ATOM   3013 2HB  ALA A 194     -34.270   7.716 -63.044  1.00  0.00           H  
ATOM   3014 3HB  ALA A 194     -36.018   7.677 -62.731  1.00  0.00           H  
ATOM   3015  N   ALA A 195     -37.899   7.256 -64.916  1.00  0.00           N  
ATOM   3016  CA  ALA A 195     -39.198   6.684 -65.209  1.00  0.00           C  
ATOM   3017  C   ALA A 195     -39.311   6.357 -66.692  1.00  0.00           C  
ATOM   3018  O   ALA A 195     -39.796   5.296 -67.063  1.00  0.00           O  
ATOM   3019  CB  ALA A 195     -40.306   7.626 -64.785  1.00  0.00           C  
ATOM   3020  H   ALA A 195     -37.846   8.202 -64.541  1.00  0.00           H  
ATOM   3021  HA  ALA A 195     -39.295   5.748 -64.655  1.00  0.00           H  
ATOM   3022 1HB  ALA A 195     -41.275   7.176 -64.993  1.00  0.00           H  
ATOM   3023 2HB  ALA A 195     -40.215   7.832 -63.719  1.00  0.00           H  
ATOM   3024 3HB  ALA A 195     -40.213   8.556 -65.340  1.00  0.00           H  
ATOM   3025  N   ALA A 196     -38.823   7.273 -67.538  1.00  0.00           N  
ATOM   3026  CA  ALA A 196     -38.869   7.047 -68.983  1.00  0.00           C  
ATOM   3027  C   ALA A 196     -38.040   5.823 -69.357  1.00  0.00           C  
ATOM   3028  O   ALA A 196     -38.434   5.046 -70.240  1.00  0.00           O  
ATOM   3029  CB  ALA A 196     -38.351   8.276 -69.718  1.00  0.00           C  
ATOM   3030  H   ALA A 196     -38.454   8.144 -67.176  1.00  0.00           H  
ATOM   3031  HA  ALA A 196     -39.900   6.867 -69.270  1.00  0.00           H  
ATOM   3032 1HB  ALA A 196     -38.408   8.105 -70.795  1.00  0.00           H  
ATOM   3033 2HB  ALA A 196     -38.958   9.138 -69.453  1.00  0.00           H  
ATOM   3034 3HB  ALA A 196     -37.319   8.458 -69.432  1.00  0.00           H  
ATOM   3035  N   ASP A 197     -36.910   5.628 -68.684  1.00  0.00           N  
ATOM   3036  CA  ASP A 197     -36.043   4.485 -68.939  1.00  0.00           C  
ATOM   3037  C   ASP A 197     -36.702   3.184 -68.468  1.00  0.00           C  
ATOM   3038  O   ASP A 197     -36.620   2.153 -69.134  1.00  0.00           O  
ATOM   3039  CB  ASP A 197     -34.692   4.662 -68.242  1.00  0.00           C  
ATOM   3040  CG  ASP A 197     -33.660   3.611 -68.652  1.00  0.00           C  
ATOM   3041  OD1 ASP A 197     -33.203   3.649 -69.770  1.00  0.00           O  
ATOM   3042  OD2 ASP A 197     -33.349   2.762 -67.847  1.00  0.00           O  
ATOM   3043  H   ASP A 197     -36.634   6.316 -67.983  1.00  0.00           H  
ATOM   3044  HA  ASP A 197     -35.873   4.414 -70.016  1.00  0.00           H  
ATOM   3045 1HB  ASP A 197     -34.299   5.658 -68.462  1.00  0.00           H  
ATOM   3046 2HB  ASP A 197     -34.837   4.604 -67.160  1.00  0.00           H  
ATOM   3047  N   ILE A 198     -37.377   3.255 -67.322  1.00  0.00           N  
ATOM   3048  CA  ILE A 198     -38.071   2.101 -66.767  1.00  0.00           C  
ATOM   3049  C   ILE A 198     -39.200   1.676 -67.702  1.00  0.00           C  
ATOM   3050  O   ILE A 198     -39.394   0.483 -67.952  1.00  0.00           O  
ATOM   3051  CB  ILE A 198     -38.616   2.416 -65.355  1.00  0.00           C  
ATOM   3052  CG1 ILE A 198     -37.426   2.612 -64.384  1.00  0.00           C  
ATOM   3053  CG2 ILE A 198     -39.517   1.273 -64.870  1.00  0.00           C  
ATOM   3054  CD1 ILE A 198     -37.788   3.289 -63.072  1.00  0.00           C  
ATOM   3055  H   ILE A 198     -37.385   4.130 -66.813  1.00  0.00           H  
ATOM   3056  HA  ILE A 198     -37.364   1.280 -66.681  1.00  0.00           H  
ATOM   3057  HB  ILE A 198     -39.183   3.340 -65.381  1.00  0.00           H  
ATOM   3058 1HG1 ILE A 198     -37.002   1.637 -64.153  1.00  0.00           H  
ATOM   3059 2HG1 ILE A 198     -36.664   3.203 -64.879  1.00  0.00           H  
ATOM   3060 1HG2 ILE A 198     -39.897   1.493 -63.875  1.00  0.00           H  
ATOM   3061 2HG2 ILE A 198     -40.359   1.143 -65.548  1.00  0.00           H  
ATOM   3062 3HG2 ILE A 198     -38.933   0.352 -64.839  1.00  0.00           H  
ATOM   3063 1HD1 ILE A 198     -36.894   3.383 -62.456  1.00  0.00           H  
ATOM   3064 2HD1 ILE A 198     -38.192   4.279 -63.276  1.00  0.00           H  
ATOM   3065 3HD1 ILE A 198     -38.525   2.696 -62.547  1.00  0.00           H  
ATOM   3066  N   LEU A 199     -39.941   2.648 -68.226  1.00  0.00           N  
ATOM   3067  CA  LEU A 199     -41.022   2.358 -69.157  1.00  0.00           C  
ATOM   3068  C   LEU A 199     -40.479   1.741 -70.437  1.00  0.00           C  
ATOM   3069  O   LEU A 199     -41.053   0.795 -70.974  1.00  0.00           O  
ATOM   3070  CB  LEU A 199     -41.785   3.643 -69.484  1.00  0.00           C  
ATOM   3071  CG  LEU A 199     -42.572   4.261 -68.323  1.00  0.00           C  
ATOM   3072  CD1 LEU A 199     -43.081   5.644 -68.750  1.00  0.00           C  
ATOM   3073  CD2 LEU A 199     -43.714   3.332 -67.937  1.00  0.00           C  
ATOM   3074  H   LEU A 199     -39.753   3.612 -67.970  1.00  0.00           H  
ATOM   3075  HA  LEU A 199     -41.694   1.640 -68.701  1.00  0.00           H  
ATOM   3076 1HB  LEU A 199     -41.072   4.390 -69.834  1.00  0.00           H  
ATOM   3077 2HB  LEU A 199     -42.488   3.435 -70.290  1.00  0.00           H  
ATOM   3078  HG  LEU A 199     -41.923   4.388 -67.464  1.00  0.00           H  
ATOM   3079 1HD1 LEU A 199     -43.630   6.105 -67.934  1.00  0.00           H  
ATOM   3080 2HD1 LEU A 199     -42.227   6.274 -69.009  1.00  0.00           H  
ATOM   3081 3HD1 LEU A 199     -43.731   5.541 -69.617  1.00  0.00           H  
ATOM   3082 1HD2 LEU A 199     -44.270   3.765 -67.112  1.00  0.00           H  
ATOM   3083 2HD2 LEU A 199     -44.374   3.197 -68.791  1.00  0.00           H  
ATOM   3084 3HD2 LEU A 199     -43.328   2.365 -67.626  1.00  0.00           H  
ATOM   3085  N   ALA A 200     -39.334   2.237 -70.892  1.00  0.00           N  
ATOM   3086  CA  ALA A 200     -38.706   1.712 -72.097  1.00  0.00           C  
ATOM   3087  C   ALA A 200     -38.439   0.219 -71.966  1.00  0.00           C  
ATOM   3088  O   ALA A 200     -38.549  -0.523 -72.945  1.00  0.00           O  
ATOM   3089  CB  ALA A 200     -37.404   2.450 -72.365  1.00  0.00           C  
ATOM   3090  H   ALA A 200     -38.910   3.024 -70.414  1.00  0.00           H  
ATOM   3091  HA  ALA A 200     -39.378   1.864 -72.932  1.00  0.00           H  
ATOM   3092 1HB  ALA A 200     -36.952   2.070 -73.277  1.00  0.00           H  
ATOM   3093 2HB  ALA A 200     -37.625   3.509 -72.471  1.00  0.00           H  
ATOM   3094 3HB  ALA A 200     -36.715   2.304 -71.535  1.00  0.00           H  
ATOM   3095  N   LYS A 201     -38.094  -0.222 -70.760  1.00  0.00           N  
ATOM   3096  CA  LYS A 201     -37.780  -1.624 -70.528  1.00  0.00           C  
ATOM   3097  C   LYS A 201     -39.006  -2.457 -70.118  1.00  0.00           C  
ATOM   3098  O   LYS A 201     -39.066  -3.656 -70.399  1.00  0.00           O  
ATOM   3099  CB  LYS A 201     -36.693  -1.728 -69.453  1.00  0.00           C  
ATOM   3100  CG  LYS A 201     -35.333  -1.120 -69.861  1.00  0.00           C  
ATOM   3101  CD  LYS A 201     -34.304  -1.228 -68.735  1.00  0.00           C  
ATOM   3102  CE  LYS A 201     -32.907  -0.798 -69.199  1.00  0.00           C  
ATOM   3103  NZ  LYS A 201     -32.832   0.664 -69.534  1.00  0.00           N  
ATOM   3104  H   LYS A 201     -38.009   0.439 -69.990  1.00  0.00           H  
ATOM   3105  HA  LYS A 201     -37.395  -2.041 -71.459  1.00  0.00           H  
ATOM   3106 1HB  LYS A 201     -37.038  -1.221 -68.550  1.00  0.00           H  
ATOM   3107 2HB  LYS A 201     -36.533  -2.774 -69.208  1.00  0.00           H  
ATOM   3108 1HG  LYS A 201     -34.964  -1.631 -70.748  1.00  0.00           H  
ATOM   3109 2HG  LYS A 201     -35.483  -0.066 -70.108  1.00  0.00           H  
ATOM   3110 1HD  LYS A 201     -34.619  -0.596 -67.901  1.00  0.00           H  
ATOM   3111 2HD  LYS A 201     -34.265  -2.262 -68.385  1.00  0.00           H  
ATOM   3112 1HE  LYS A 201     -32.193  -1.014 -68.408  1.00  0.00           H  
ATOM   3113 2HE  LYS A 201     -32.636  -1.373 -70.086  1.00  0.00           H  
ATOM   3114 1HZ  LYS A 201     -31.899   0.896 -69.834  1.00  0.00           H  
ATOM   3115 2HZ  LYS A 201     -33.477   0.882 -70.277  1.00  0.00           H  
ATOM   3116 3HZ  LYS A 201     -33.061   1.228 -68.724  1.00  0.00           H  
ATOM   3117  N   SER A 202     -39.971  -1.833 -69.438  1.00  0.00           N  
ATOM   3118  CA  SER A 202     -41.125  -2.567 -68.910  1.00  0.00           C  
ATOM   3119  C   SER A 202     -42.370  -2.551 -69.806  1.00  0.00           C  
ATOM   3120  O   SER A 202     -43.109  -3.536 -69.856  1.00  0.00           O  
ATOM   3121  CB  SER A 202     -41.490  -2.010 -67.551  1.00  0.00           C  
ATOM   3122  OG  SER A 202     -41.922  -0.679 -67.648  1.00  0.00           O  
ATOM   3123  H   SER A 202     -39.877  -0.844 -69.239  1.00  0.00           H  
ATOM   3124  HA  SER A 202     -40.827  -3.608 -68.782  1.00  0.00           H  
ATOM   3125 1HB  SER A 202     -42.269  -2.623 -67.115  1.00  0.00           H  
ATOM   3126 2HB  SER A 202     -40.626  -2.067 -66.898  1.00  0.00           H  
ATOM   3127  HG  SER A 202     -41.130  -0.159 -67.846  1.00  0.00           H  
ATOM   3128  N   GLY A 203     -42.616  -1.443 -70.499  1.00  0.00           N  
ATOM   3129  CA  GLY A 203     -43.786  -1.317 -71.363  1.00  0.00           C  
ATOM   3130  C   GLY A 203     -45.105  -1.238 -70.582  1.00  0.00           C  
ATOM   3131  O   GLY A 203     -46.148  -1.654 -71.087  1.00  0.00           O  
ATOM   3132  H   GLY A 203     -41.977  -0.662 -70.438  1.00  0.00           H  
ATOM   3133 1HA  GLY A 203     -43.678  -0.421 -71.978  1.00  0.00           H  
ATOM   3134 2HA  GLY A 203     -43.822  -2.166 -72.043  1.00  0.00           H  
ATOM   3135  N   ILE A 204     -45.061  -0.716 -69.356  1.00  0.00           N  
ATOM   3136  CA  ILE A 204     -46.258  -0.653 -68.514  1.00  0.00           C  
ATOM   3137  C   ILE A 204     -46.874   0.749 -68.500  1.00  0.00           C  
ATOM   3138  O   ILE A 204     -46.228   1.720 -68.099  1.00  0.00           O  
ATOM   3139  CB  ILE A 204     -45.925  -1.065 -67.067  1.00  0.00           C  
ATOM   3140  CG1 ILE A 204     -45.313  -2.474 -67.036  1.00  0.00           C  
ATOM   3141  CG2 ILE A 204     -47.187  -1.036 -66.225  1.00  0.00           C  
ATOM   3142  CD1 ILE A 204     -44.682  -2.827 -65.704  1.00  0.00           C  
ATOM   3143  H   ILE A 204     -44.182  -0.375 -68.994  1.00  0.00           H  
ATOM   3144  HA  ILE A 204     -47.001  -1.346 -68.908  1.00  0.00           H  
ATOM   3145  HB  ILE A 204     -45.194  -0.370 -66.660  1.00  0.00           H  
ATOM   3146 1HG1 ILE A 204     -46.088  -3.203 -67.256  1.00  0.00           H  
ATOM   3147 2HG1 ILE A 204     -44.546  -2.547 -67.804  1.00  0.00           H  
ATOM   3148 1HG2 ILE A 204     -46.958  -1.307 -65.197  1.00  0.00           H  
ATOM   3149 2HG2 ILE A 204     -47.609  -0.051 -66.243  1.00  0.00           H  
ATOM   3150 3HG2 ILE A 204     -47.906  -1.743 -66.636  1.00  0.00           H  
ATOM   3151 1HD1 ILE A 204     -44.263  -3.835 -65.754  1.00  0.00           H  
ATOM   3152 2HD1 ILE A 204     -43.891  -2.112 -65.487  1.00  0.00           H  
ATOM   3153 3HD1 ILE A 204     -45.425  -2.792 -64.919  1.00  0.00           H  
ATOM   3154  N   ASP A 205     -48.130   0.853 -68.933  1.00  0.00           N  
ATOM   3155  CA  ASP A 205     -48.815   2.138 -69.028  1.00  0.00           C  
ATOM   3156  C   ASP A 205     -49.236   2.666 -67.662  1.00  0.00           C  
ATOM   3157  O   ASP A 205     -49.056   3.844 -67.356  1.00  0.00           O  
ATOM   3158  CB  ASP A 205     -50.046   1.993 -69.918  1.00  0.00           C  
ATOM   3159  CG  ASP A 205     -50.957   0.864 -69.434  1.00  0.00           C  
ATOM   3160  OD1 ASP A 205     -50.467   0.005 -68.724  1.00  0.00           O  
ATOM   3161  OD2 ASP A 205     -52.121   0.866 -69.755  1.00  0.00           O  
ATOM   3162  H   ASP A 205     -48.630   0.019 -69.221  1.00  0.00           H  
ATOM   3163  HA  ASP A 205     -48.135   2.859 -69.481  1.00  0.00           H  
ATOM   3164 1HB  ASP A 205     -50.609   2.926 -69.917  1.00  0.00           H  
ATOM   3165 2HB  ASP A 205     -49.736   1.795 -70.947  1.00  0.00           H  
ATOM   3166  N   LYS A 206     -49.778   1.789 -66.833  1.00  0.00           N  
ATOM   3167  CA  LYS A 206     -50.258   2.197 -65.518  1.00  0.00           C  
ATOM   3168  C   LYS A 206     -49.110   2.723 -64.658  1.00  0.00           C  
ATOM   3169  O   LYS A 206     -49.292   3.642 -63.859  1.00  0.00           O  
ATOM   3170  CB  LYS A 206     -50.962   1.033 -64.821  1.00  0.00           C  
ATOM   3171  CG  LYS A 206     -52.180   0.485 -65.582  1.00  0.00           C  
ATOM   3172  CD  LYS A 206     -53.270   1.543 -65.757  1.00  0.00           C  
ATOM   3173  CE  LYS A 206     -54.552   0.947 -66.322  1.00  0.00           C  
ATOM   3174  NZ  LYS A 206     -54.395   0.519 -67.745  1.00  0.00           N  
ATOM   3175  H   LYS A 206     -49.900   0.834 -67.158  1.00  0.00           H  
ATOM   3176  HA  LYS A 206     -50.970   3.015 -65.646  1.00  0.00           H  
ATOM   3177 1HB  LYS A 206     -50.261   0.216 -64.674  1.00  0.00           H  
ATOM   3178 2HB  LYS A 206     -51.308   1.352 -63.836  1.00  0.00           H  
ATOM   3179 1HG  LYS A 206     -51.864   0.139 -66.567  1.00  0.00           H  
ATOM   3180 2HG  LYS A 206     -52.596  -0.362 -65.037  1.00  0.00           H  
ATOM   3181 1HD  LYS A 206     -53.486   2.009 -64.795  1.00  0.00           H  
ATOM   3182 2HD  LYS A 206     -52.926   2.314 -66.446  1.00  0.00           H  
ATOM   3183 1HE  LYS A 206     -54.839   0.085 -65.722  1.00  0.00           H  
ATOM   3184 2HE  LYS A 206     -55.341   1.696 -66.264  1.00  0.00           H  
ATOM   3185 1HZ  LYS A 206     -55.266   0.138 -68.079  1.00  0.00           H  
ATOM   3186 2HZ  LYS A 206     -54.140   1.322 -68.312  1.00  0.00           H  
ATOM   3187 3HZ  LYS A 206     -53.675  -0.190 -67.809  1.00  0.00           H  
ATOM   3188  N   ALA A 207     -47.926   2.144 -64.831  1.00  0.00           N  
ATOM   3189  CA  ALA A 207     -46.743   2.601 -64.117  1.00  0.00           C  
ATOM   3190  C   ALA A 207     -46.383   4.011 -64.571  1.00  0.00           C  
ATOM   3191  O   ALA A 207     -45.940   4.834 -63.771  1.00  0.00           O  
ATOM   3192  CB  ALA A 207     -45.574   1.656 -64.343  1.00  0.00           C  
ATOM   3193  H   ALA A 207     -47.846   1.382 -65.488  1.00  0.00           H  
ATOM   3194  HA  ALA A 207     -46.976   2.637 -63.049  1.00  0.00           H  
ATOM   3195 1HB  ALA A 207     -44.705   2.011 -63.787  1.00  0.00           H  
ATOM   3196 2HB  ALA A 207     -45.841   0.658 -63.997  1.00  0.00           H  
ATOM   3197 3HB  ALA A 207     -45.335   1.618 -65.405  1.00  0.00           H  
ATOM   3198  N   ALA A 208     -46.586   4.284 -65.864  1.00  0.00           N  
ATOM   3199  CA  ALA A 208     -46.306   5.608 -66.408  1.00  0.00           C  
ATOM   3200  C   ALA A 208     -47.206   6.648 -65.757  1.00  0.00           C  
ATOM   3201  O   ALA A 208     -46.768   7.758 -65.447  1.00  0.00           O  
ATOM   3202  CB  ALA A 208     -46.516   5.614 -67.918  1.00  0.00           C  
ATOM   3203  H   ALA A 208     -46.929   3.561 -66.484  1.00  0.00           H  
ATOM   3204  HA  ALA A 208     -45.269   5.860 -66.184  1.00  0.00           H  
ATOM   3205 1HB  ALA A 208     -46.282   6.584 -68.319  1.00  0.00           H  
ATOM   3206 2HB  ALA A 208     -45.877   4.875 -68.376  1.00  0.00           H  
ATOM   3207 3HB  ALA A 208     -47.541   5.380 -68.145  1.00  0.00           H  
ATOM   3208  N   GLU A 209     -48.463   6.266 -65.533  1.00  0.00           N  
ATOM   3209  CA  GLU A 209     -49.437   7.159 -64.913  1.00  0.00           C  
ATOM   3210  C   GLU A 209     -49.082   7.453 -63.459  1.00  0.00           C  
ATOM   3211  O   GLU A 209     -49.179   8.598 -63.012  1.00  0.00           O  
ATOM   3212  CB  GLU A 209     -50.843   6.555 -65.009  1.00  0.00           C  
ATOM   3213  CG  GLU A 209     -51.410   6.523 -66.427  1.00  0.00           C  
ATOM   3214  CD  GLU A 209     -52.784   5.911 -66.506  1.00  0.00           C  
ATOM   3215  OE1 GLU A 209     -53.239   5.388 -65.518  1.00  0.00           O  
ATOM   3216  OE2 GLU A 209     -53.377   5.967 -67.559  1.00  0.00           O  
ATOM   3217  H   GLU A 209     -48.751   5.338 -65.828  1.00  0.00           H  
ATOM   3218  HA  GLU A 209     -49.431   8.103 -65.459  1.00  0.00           H  
ATOM   3219 1HB  GLU A 209     -50.824   5.531 -64.643  1.00  0.00           H  
ATOM   3220 2HB  GLU A 209     -51.532   7.117 -64.377  1.00  0.00           H  
ATOM   3221 1HG  GLU A 209     -51.456   7.541 -66.813  1.00  0.00           H  
ATOM   3222 2HG  GLU A 209     -50.730   5.954 -67.059  1.00  0.00           H  
ATOM   3223  N   VAL A 210     -48.635   6.433 -62.729  1.00  0.00           N  
ATOM   3224  CA  VAL A 210     -48.229   6.636 -61.344  1.00  0.00           C  
ATOM   3225  C   VAL A 210     -46.977   7.494 -61.254  1.00  0.00           C  
ATOM   3226  O   VAL A 210     -46.884   8.363 -60.385  1.00  0.00           O  
ATOM   3227  CB  VAL A 210     -48.039   5.297 -60.608  1.00  0.00           C  
ATOM   3228  CG1 VAL A 210     -47.373   5.523 -59.242  1.00  0.00           C  
ATOM   3229  CG2 VAL A 210     -49.411   4.664 -60.400  1.00  0.00           C  
ATOM   3230  H   VAL A 210     -48.599   5.505 -63.141  1.00  0.00           H  
ATOM   3231  HA  VAL A 210     -49.033   7.170 -60.837  1.00  0.00           H  
ATOM   3232  HB  VAL A 210     -47.401   4.634 -61.197  1.00  0.00           H  
ATOM   3233 1HG1 VAL A 210     -47.262   4.566 -58.733  1.00  0.00           H  
ATOM   3234 2HG1 VAL A 210     -46.391   5.976 -59.373  1.00  0.00           H  
ATOM   3235 3HG1 VAL A 210     -47.990   6.177 -58.648  1.00  0.00           H  
ATOM   3236 1HG2 VAL A 210     -49.301   3.722 -59.877  1.00  0.00           H  
ATOM   3237 2HG2 VAL A 210     -50.031   5.334 -59.809  1.00  0.00           H  
ATOM   3238 3HG2 VAL A 210     -49.889   4.496 -61.365  1.00  0.00           H  
ATOM   3239  N   ALA A 211     -46.006   7.260 -62.135  1.00  0.00           N  
ATOM   3240  CA  ALA A 211     -44.811   8.089 -62.119  1.00  0.00           C  
ATOM   3241  C   ALA A 211     -45.179   9.548 -62.360  1.00  0.00           C  
ATOM   3242  O   ALA A 211     -44.646  10.439 -61.701  1.00  0.00           O  
ATOM   3243  CB  ALA A 211     -43.806   7.623 -63.163  1.00  0.00           C  
ATOM   3244  H   ALA A 211     -46.101   6.514 -62.818  1.00  0.00           H  
ATOM   3245  HA  ALA A 211     -44.358   8.013 -61.130  1.00  0.00           H  
ATOM   3246 1HB  ALA A 211     -42.914   8.251 -63.113  1.00  0.00           H  
ATOM   3247 2HB  ALA A 211     -43.532   6.588 -62.968  1.00  0.00           H  
ATOM   3248 3HB  ALA A 211     -44.249   7.702 -64.154  1.00  0.00           H  
ATOM   3249  N   LEU A 212     -46.119   9.802 -63.274  1.00  0.00           N  
ATOM   3250  CA  LEU A 212     -46.496  11.178 -63.567  1.00  0.00           C  
ATOM   3251  C   LEU A 212     -47.197  11.835 -62.386  1.00  0.00           C  
ATOM   3252  O   LEU A 212     -46.940  12.997 -62.074  1.00  0.00           O  
ATOM   3253  CB  LEU A 212     -47.397  11.253 -64.802  1.00  0.00           C  
ATOM   3254  CG  LEU A 212     -47.759  12.687 -65.288  1.00  0.00           C  
ATOM   3255  CD1 LEU A 212     -46.472  13.488 -65.609  1.00  0.00           C  
ATOM   3256  CD2 LEU A 212     -48.637  12.584 -66.524  1.00  0.00           C  
ATOM   3257  H   LEU A 212     -46.537   9.040 -63.802  1.00  0.00           H  
ATOM   3258  HA  LEU A 212     -45.584  11.731 -63.769  1.00  0.00           H  
ATOM   3259 1HB  LEU A 212     -46.929  10.713 -65.612  1.00  0.00           H  
ATOM   3260 2HB  LEU A 212     -48.336  10.750 -64.562  1.00  0.00           H  
ATOM   3261  HG  LEU A 212     -48.302  13.211 -64.498  1.00  0.00           H  
ATOM   3262 1HD1 LEU A 212     -46.744  14.486 -65.940  1.00  0.00           H  
ATOM   3263 2HD1 LEU A 212     -45.847  13.575 -64.724  1.00  0.00           H  
ATOM   3264 3HD1 LEU A 212     -45.912  12.992 -66.397  1.00  0.00           H  
ATOM   3265 1HD2 LEU A 212     -48.902  13.583 -66.864  1.00  0.00           H  
ATOM   3266 2HD2 LEU A 212     -48.096  12.071 -67.311  1.00  0.00           H  
ATOM   3267 3HD2 LEU A 212     -49.541  12.029 -66.282  1.00  0.00           H  
ATOM   3268  N   GLU A 213     -48.076  11.087 -61.717  1.00  0.00           N  
ATOM   3269  CA  GLU A 213     -48.755  11.630 -60.547  1.00  0.00           C  
ATOM   3270  C   GLU A 213     -47.745  11.906 -59.444  1.00  0.00           C  
ATOM   3271  O   GLU A 213     -47.826  12.928 -58.757  1.00  0.00           O  
ATOM   3272  CB  GLU A 213     -49.827  10.660 -60.052  1.00  0.00           C  
ATOM   3273  CG  GLU A 213     -51.048  10.556 -60.947  1.00  0.00           C  
ATOM   3274  CD  GLU A 213     -51.906  11.778 -60.884  1.00  0.00           C  
ATOM   3275  OE1 GLU A 213     -52.360  12.093 -59.808  1.00  0.00           O  
ATOM   3276  OE2 GLU A 213     -52.100  12.408 -61.895  1.00  0.00           O  
ATOM   3277  H   GLU A 213     -48.283  10.146 -62.029  1.00  0.00           H  
ATOM   3278  HA  GLU A 213     -49.228  12.572 -60.824  1.00  0.00           H  
ATOM   3279 1HB  GLU A 213     -49.401   9.663 -59.955  1.00  0.00           H  
ATOM   3280 2HB  GLU A 213     -50.168  10.972 -59.065  1.00  0.00           H  
ATOM   3281 1HG  GLU A 213     -50.723  10.407 -61.975  1.00  0.00           H  
ATOM   3282 2HG  GLU A 213     -51.632   9.687 -60.648  1.00  0.00           H  
ATOM   3283  N   ALA A 214     -46.770  11.015 -59.295  1.00  0.00           N  
ATOM   3284  CA  ALA A 214     -45.727  11.193 -58.300  1.00  0.00           C  
ATOM   3285  C   ALA A 214     -44.929  12.462 -58.593  1.00  0.00           C  
ATOM   3286  O   ALA A 214     -44.611  13.222 -57.679  1.00  0.00           O  
ATOM   3287  CB  ALA A 214     -44.824   9.977 -58.277  1.00  0.00           C  
ATOM   3288  H   ALA A 214     -46.764  10.181 -59.878  1.00  0.00           H  
ATOM   3289  HA  ALA A 214     -46.198  11.311 -57.325  1.00  0.00           H  
ATOM   3290 1HB  ALA A 214     -44.051  10.098 -57.521  1.00  0.00           H  
ATOM   3291 2HB  ALA A 214     -45.424   9.092 -58.054  1.00  0.00           H  
ATOM   3292 3HB  ALA A 214     -44.365   9.858 -59.252  1.00  0.00           H  
ATOM   3293  N   LEU A 215     -44.643  12.710 -59.873  1.00  0.00           N  
ATOM   3294  CA  LEU A 215     -43.912  13.908 -60.269  1.00  0.00           C  
ATOM   3295  C   LEU A 215     -44.714  15.166 -59.963  1.00  0.00           C  
ATOM   3296  O   LEU A 215     -44.162  16.152 -59.469  1.00  0.00           O  
ATOM   3297  CB  LEU A 215     -43.574  13.840 -61.769  1.00  0.00           C  
ATOM   3298  CG  LEU A 215     -42.506  12.793 -62.177  1.00  0.00           C  
ATOM   3299  CD1 LEU A 215     -42.517  12.614 -63.676  1.00  0.00           C  
ATOM   3300  CD2 LEU A 215     -41.135  13.263 -61.740  1.00  0.00           C  
ATOM   3301  H   LEU A 215     -44.915  12.034 -60.580  1.00  0.00           H  
ATOM   3302  HA  LEU A 215     -42.988  13.950 -59.701  1.00  0.00           H  
ATOM   3303 1HB  LEU A 215     -44.485  13.601 -62.313  1.00  0.00           H  
ATOM   3304 2HB  LEU A 215     -43.230  14.822 -62.095  1.00  0.00           H  
ATOM   3305  HG  LEU A 215     -42.728  11.841 -61.708  1.00  0.00           H  
ATOM   3306 1HD1 LEU A 215     -41.768  11.879 -63.956  1.00  0.00           H  
ATOM   3307 2HD1 LEU A 215     -43.494  12.271 -64.001  1.00  0.00           H  
ATOM   3308 3HD1 LEU A 215     -42.293  13.564 -64.143  1.00  0.00           H  
ATOM   3309 1HD2 LEU A 215     -40.390  12.525 -62.035  1.00  0.00           H  
ATOM   3310 2HD2 LEU A 215     -40.912  14.213 -62.225  1.00  0.00           H  
ATOM   3311 3HD2 LEU A 215     -41.110  13.389 -60.665  1.00  0.00           H  
ATOM   3312  N   ARG A 216     -46.023  15.125 -60.214  1.00  0.00           N  
ATOM   3313  CA  ARG A 216     -46.881  16.257 -59.884  1.00  0.00           C  
ATOM   3314  C   ARG A 216     -46.851  16.542 -58.390  1.00  0.00           C  
ATOM   3315  O   ARG A 216     -46.732  17.696 -57.976  1.00  0.00           O  
ATOM   3316  CB  ARG A 216     -48.322  16.009 -60.311  1.00  0.00           C  
ATOM   3317  CG  ARG A 216     -49.293  17.133 -59.934  1.00  0.00           C  
ATOM   3318  CD  ARG A 216     -50.692  16.853 -60.367  1.00  0.00           C  
ATOM   3319  NE  ARG A 216     -51.232  15.622 -59.782  1.00  0.00           N  
ATOM   3320  CZ  ARG A 216     -51.698  15.485 -58.516  1.00  0.00           C  
ATOM   3321  NH1 ARG A 216     -51.688  16.496 -57.673  1.00  0.00           N  
ATOM   3322  NH2 ARG A 216     -52.172  14.317 -58.120  1.00  0.00           N  
ATOM   3323  H   ARG A 216     -46.422  14.298 -60.651  1.00  0.00           H  
ATOM   3324  HA  ARG A 216     -46.511  17.137 -60.410  1.00  0.00           H  
ATOM   3325 1HB  ARG A 216     -48.365  15.870 -61.389  1.00  0.00           H  
ATOM   3326 2HB  ARG A 216     -48.683  15.093 -59.846  1.00  0.00           H  
ATOM   3327 1HG  ARG A 216     -49.288  17.272 -58.854  1.00  0.00           H  
ATOM   3328 2HG  ARG A 216     -48.969  18.059 -60.414  1.00  0.00           H  
ATOM   3329 1HD  ARG A 216     -51.332  17.684 -60.065  1.00  0.00           H  
ATOM   3330 2HD  ARG A 216     -50.719  16.755 -61.451  1.00  0.00           H  
ATOM   3331  HE  ARG A 216     -51.272  14.803 -60.382  1.00  0.00           H  
ATOM   3332 1HH1 ARG A 216     -51.329  17.407 -57.948  1.00  0.00           H  
ATOM   3333 2HH1 ARG A 216     -52.039  16.374 -56.735  1.00  0.00           H  
ATOM   3334 1HH2 ARG A 216     -52.191  13.531 -58.765  1.00  0.00           H  
ATOM   3335 2HH2 ARG A 216     -52.521  14.206 -57.184  1.00  0.00           H  
ATOM   3336  N   LEU A 217     -46.946  15.487 -57.586  1.00  0.00           N  
ATOM   3337  CA  LEU A 217     -46.957  15.634 -56.139  1.00  0.00           C  
ATOM   3338  C   LEU A 217     -45.650  16.233 -55.628  1.00  0.00           C  
ATOM   3339  O   LEU A 217     -45.665  17.103 -54.757  1.00  0.00           O  
ATOM   3340  CB  LEU A 217     -47.209  14.265 -55.485  1.00  0.00           C  
ATOM   3341  CG  LEU A 217     -48.638  13.677 -55.640  1.00  0.00           C  
ATOM   3342  CD1 LEU A 217     -48.630  12.204 -55.219  1.00  0.00           C  
ATOM   3343  CD2 LEU A 217     -49.617  14.472 -54.767  1.00  0.00           C  
ATOM   3344  H   LEU A 217     -47.044  14.561 -57.990  1.00  0.00           H  
ATOM   3345  HA  LEU A 217     -47.766  16.311 -55.873  1.00  0.00           H  
ATOM   3346 1HB  LEU A 217     -46.512  13.545 -55.915  1.00  0.00           H  
ATOM   3347 2HB  LEU A 217     -47.008  14.351 -54.434  1.00  0.00           H  
ATOM   3348  HG  LEU A 217     -48.950  13.743 -56.681  1.00  0.00           H  
ATOM   3349 1HD1 LEU A 217     -49.633  11.786 -55.330  1.00  0.00           H  
ATOM   3350 2HD1 LEU A 217     -47.939  11.649 -55.848  1.00  0.00           H  
ATOM   3351 3HD1 LEU A 217     -48.318  12.124 -54.184  1.00  0.00           H  
ATOM   3352 1HD2 LEU A 217     -50.621  14.057 -54.879  1.00  0.00           H  
ATOM   3353 2HD2 LEU A 217     -49.311  14.403 -53.722  1.00  0.00           H  
ATOM   3354 3HD2 LEU A 217     -49.630  15.518 -55.071  1.00  0.00           H  
ATOM   3355  N   LEU A 218     -44.525  15.808 -56.203  1.00  0.00           N  
ATOM   3356  CA  LEU A 218     -43.226  16.345 -55.814  1.00  0.00           C  
ATOM   3357  C   LEU A 218     -43.118  17.835 -56.127  1.00  0.00           C  
ATOM   3358  O   LEU A 218     -42.609  18.609 -55.314  1.00  0.00           O  
ATOM   3359  CB  LEU A 218     -42.107  15.597 -56.548  1.00  0.00           C  
ATOM   3360  CG  LEU A 218     -41.859  14.140 -56.129  1.00  0.00           C  
ATOM   3361  CD1 LEU A 218     -40.982  13.455 -57.180  1.00  0.00           C  
ATOM   3362  CD2 LEU A 218     -41.165  14.114 -54.765  1.00  0.00           C  
ATOM   3363  H   LEU A 218     -44.574  15.073 -56.903  1.00  0.00           H  
ATOM   3364  HA  LEU A 218     -43.108  16.211 -54.741  1.00  0.00           H  
ATOM   3365 1HB  LEU A 218     -42.328  15.604 -57.615  1.00  0.00           H  
ATOM   3366 2HB  LEU A 218     -41.182  16.144 -56.387  1.00  0.00           H  
ATOM   3367  HG  LEU A 218     -42.806  13.610 -56.067  1.00  0.00           H  
ATOM   3368 1HD1 LEU A 218     -40.812  12.423 -56.893  1.00  0.00           H  
ATOM   3369 2HD1 LEU A 218     -41.485  13.480 -58.143  1.00  0.00           H  
ATOM   3370 3HD1 LEU A 218     -40.029  13.974 -57.257  1.00  0.00           H  
ATOM   3371 1HD2 LEU A 218     -40.986  13.085 -54.478  1.00  0.00           H  
ATOM   3372 2HD2 LEU A 218     -40.211  14.640 -54.831  1.00  0.00           H  
ATOM   3373 3HD2 LEU A 218     -41.791  14.593 -54.017  1.00  0.00           H  
ATOM   3374  N   VAL A 219     -43.626  18.245 -57.289  1.00  0.00           N  
ATOM   3375  CA  VAL A 219     -43.607  19.653 -57.657  1.00  0.00           C  
ATOM   3376  C   VAL A 219     -44.477  20.481 -56.722  1.00  0.00           C  
ATOM   3377  O   VAL A 219     -44.084  21.569 -56.305  1.00  0.00           O  
ATOM   3378  CB  VAL A 219     -44.046  19.865 -59.122  1.00  0.00           C  
ATOM   3379  CG1 VAL A 219     -44.263  21.354 -59.401  1.00  0.00           C  
ATOM   3380  CG2 VAL A 219     -42.959  19.334 -60.043  1.00  0.00           C  
ATOM   3381  H   VAL A 219     -44.015  17.559 -57.930  1.00  0.00           H  
ATOM   3382  HA  VAL A 219     -42.581  20.014 -57.565  1.00  0.00           H  
ATOM   3383  HB  VAL A 219     -44.987  19.339 -59.306  1.00  0.00           H  
ATOM   3384 1HG1 VAL A 219     -44.564  21.488 -60.441  1.00  0.00           H  
ATOM   3385 2HG1 VAL A 219     -45.044  21.746 -58.751  1.00  0.00           H  
ATOM   3386 3HG1 VAL A 219     -43.341  21.890 -59.217  1.00  0.00           H  
ATOM   3387 1HG2 VAL A 219     -43.254  19.479 -61.076  1.00  0.00           H  
ATOM   3388 2HG2 VAL A 219     -42.032  19.871 -59.849  1.00  0.00           H  
ATOM   3389 3HG2 VAL A 219     -42.804  18.274 -59.851  1.00  0.00           H  
ATOM   3390  N   GLU A 220     -45.659  19.967 -56.395  1.00  0.00           N  
ATOM   3391  CA  GLU A 220     -46.549  20.676 -55.488  1.00  0.00           C  
ATOM   3392  C   GLU A 220     -45.899  20.845 -54.118  1.00  0.00           C  
ATOM   3393  O   GLU A 220     -46.027  21.900 -53.493  1.00  0.00           O  
ATOM   3394  CB  GLU A 220     -47.883  19.940 -55.364  1.00  0.00           C  
ATOM   3395  CG  GLU A 220     -48.751  20.011 -56.622  1.00  0.00           C  
ATOM   3396  CD  GLU A 220     -49.973  19.148 -56.538  1.00  0.00           C  
ATOM   3397  OE1 GLU A 220     -50.150  18.507 -55.530  1.00  0.00           O  
ATOM   3398  OE2 GLU A 220     -50.727  19.119 -57.485  1.00  0.00           O  
ATOM   3399  H   GLU A 220     -45.946  19.076 -56.787  1.00  0.00           H  
ATOM   3400  HA  GLU A 220     -46.741  21.667 -55.896  1.00  0.00           H  
ATOM   3401 1HB  GLU A 220     -47.699  18.887 -55.147  1.00  0.00           H  
ATOM   3402 2HB  GLU A 220     -48.452  20.352 -54.530  1.00  0.00           H  
ATOM   3403 1HG  GLU A 220     -49.061  21.046 -56.777  1.00  0.00           H  
ATOM   3404 2HG  GLU A 220     -48.156  19.709 -57.481  1.00  0.00           H  
ATOM   3405  N   GLN A 221     -45.172  19.822 -53.668  1.00  0.00           N  
ATOM   3406  CA  GLN A 221     -44.462  19.902 -52.395  1.00  0.00           C  
ATOM   3407  C   GLN A 221     -43.408  21.002 -52.441  1.00  0.00           C  
ATOM   3408  O   GLN A 221     -43.274  21.784 -51.491  1.00  0.00           O  
ATOM   3409  CB  GLN A 221     -43.781  18.566 -52.083  1.00  0.00           C  
ATOM   3410  CG  GLN A 221     -43.231  18.431 -50.655  1.00  0.00           C  
ATOM   3411  CD  GLN A 221     -41.822  19.013 -50.491  1.00  0.00           C  
ATOM   3412  OE1 GLN A 221     -41.153  19.378 -51.466  1.00  0.00           O  
ATOM   3413  NE2 GLN A 221     -41.365  19.079 -49.250  1.00  0.00           N  
ATOM   3414  H   GLN A 221     -45.132  18.966 -54.211  1.00  0.00           H  
ATOM   3415  HA  GLN A 221     -45.179  20.138 -51.611  1.00  0.00           H  
ATOM   3416 1HB  GLN A 221     -44.473  17.753 -52.272  1.00  0.00           H  
ATOM   3417 2HB  GLN A 221     -42.945  18.430 -52.766  1.00  0.00           H  
ATOM   3418 1HG  GLN A 221     -43.895  18.959 -49.968  1.00  0.00           H  
ATOM   3419 2HG  GLN A 221     -43.190  17.374 -50.391  1.00  0.00           H  
ATOM   3420 1HE2 GLN A 221     -40.443  19.433 -49.071  1.00  0.00           H  
ATOM   3421 2HE2 GLN A 221     -41.930  18.761 -48.484  1.00  0.00           H  
ATOM   3422  N   SER A 222     -42.681  21.080 -53.558  1.00  0.00           N  
ATOM   3423  CA  SER A 222     -41.649  22.089 -53.745  1.00  0.00           C  
ATOM   3424  C   SER A 222     -42.247  23.485 -53.713  1.00  0.00           C  
ATOM   3425  O   SER A 222     -41.692  24.390 -53.093  1.00  0.00           O  
ATOM   3426  CB  SER A 222     -40.911  21.865 -55.052  1.00  0.00           C  
ATOM   3427  OG  SER A 222     -39.904  22.826 -55.227  1.00  0.00           O  
ATOM   3428  H   SER A 222     -42.831  20.389 -54.287  1.00  0.00           H  
ATOM   3429  HA  SER A 222     -40.935  22.006 -52.925  1.00  0.00           H  
ATOM   3430 1HB  SER A 222     -40.470  20.866 -55.055  1.00  0.00           H  
ATOM   3431 2HB  SER A 222     -41.610  21.913 -55.883  1.00  0.00           H  
ATOM   3432  HG  SER A 222     -39.295  22.707 -54.484  1.00  0.00           H  
ATOM   3433  N   ILE A 223     -43.399  23.651 -54.357  1.00  0.00           N  
ATOM   3434  CA  ILE A 223     -44.081  24.937 -54.374  1.00  0.00           C  
ATOM   3435  C   ILE A 223     -44.445  25.381 -52.966  1.00  0.00           C  
ATOM   3436  O   ILE A 223     -44.263  26.549 -52.620  1.00  0.00           O  
ATOM   3437  CB  ILE A 223     -45.335  24.896 -55.265  1.00  0.00           C  
ATOM   3438  CG1 ILE A 223     -44.892  24.775 -56.745  1.00  0.00           C  
ATOM   3439  CG2 ILE A 223     -46.207  26.147 -55.021  1.00  0.00           C  
ATOM   3440  CD1 ILE A 223     -46.008  24.436 -57.709  1.00  0.00           C  
ATOM   3441  H   ILE A 223     -43.792  22.865 -54.865  1.00  0.00           H  
ATOM   3442  HA  ILE A 223     -43.403  25.678 -54.793  1.00  0.00           H  
ATOM   3443  HB  ILE A 223     -45.915  24.005 -55.029  1.00  0.00           H  
ATOM   3444 1HG1 ILE A 223     -44.447  25.714 -57.050  1.00  0.00           H  
ATOM   3445 2HG1 ILE A 223     -44.131  23.999 -56.820  1.00  0.00           H  
ATOM   3446 1HG2 ILE A 223     -47.095  26.111 -55.646  1.00  0.00           H  
ATOM   3447 2HG2 ILE A 223     -46.515  26.187 -53.974  1.00  0.00           H  
ATOM   3448 3HG2 ILE A 223     -45.640  27.043 -55.256  1.00  0.00           H  
ATOM   3449 1HD1 ILE A 223     -45.604  24.372 -58.720  1.00  0.00           H  
ATOM   3450 2HD1 ILE A 223     -46.449  23.479 -57.432  1.00  0.00           H  
ATOM   3451 3HD1 ILE A 223     -46.771  25.210 -57.676  1.00  0.00           H  
ATOM   3452  N   VAL A 224     -44.940  24.459 -52.145  1.00  0.00           N  
ATOM   3453  CA  VAL A 224     -45.272  24.793 -50.767  1.00  0.00           C  
ATOM   3454  C   VAL A 224     -44.029  25.243 -50.000  1.00  0.00           C  
ATOM   3455  O   VAL A 224     -44.077  26.232 -49.269  1.00  0.00           O  
ATOM   3456  CB  VAL A 224     -45.923  23.601 -50.044  1.00  0.00           C  
ATOM   3457  CG1 VAL A 224     -46.060  23.903 -48.547  1.00  0.00           C  
ATOM   3458  CG2 VAL A 224     -47.290  23.331 -50.652  1.00  0.00           C  
ATOM   3459  H   VAL A 224     -45.097  23.516 -52.493  1.00  0.00           H  
ATOM   3460  HA  VAL A 224     -45.987  25.620 -50.779  1.00  0.00           H  
ATOM   3461  HB  VAL A 224     -45.287  22.720 -50.156  1.00  0.00           H  
ATOM   3462 1HG1 VAL A 224     -46.511  23.058 -48.044  1.00  0.00           H  
ATOM   3463 2HG1 VAL A 224     -45.085  24.090 -48.116  1.00  0.00           H  
ATOM   3464 3HG1 VAL A 224     -46.691  24.784 -48.412  1.00  0.00           H  
ATOM   3465 1HG2 VAL A 224     -47.756  22.485 -50.152  1.00  0.00           H  
ATOM   3466 2HG2 VAL A 224     -47.918  24.215 -50.532  1.00  0.00           H  
ATOM   3467 3HG2 VAL A 224     -47.180  23.109 -51.711  1.00  0.00           H  
ATOM   3468  N   MET A 225     -42.919  24.521 -50.174  1.00  0.00           N  
ATOM   3469  CA  MET A 225     -41.664  24.905 -49.534  1.00  0.00           C  
ATOM   3470  C   MET A 225     -41.258  26.314 -49.944  1.00  0.00           C  
ATOM   3471  O   MET A 225     -40.851  27.118 -49.105  1.00  0.00           O  
ATOM   3472  CB  MET A 225     -40.542  23.930 -49.898  1.00  0.00           C  
ATOM   3473  CG  MET A 225     -39.179  24.260 -49.261  1.00  0.00           C  
ATOM   3474  SD  MET A 225     -37.826  23.263 -49.937  1.00  0.00           S  
ATOM   3475  CE  MET A 225     -37.417  24.195 -51.419  1.00  0.00           C  
ATOM   3476  H   MET A 225     -42.954  23.694 -50.762  1.00  0.00           H  
ATOM   3477  HA  MET A 225     -41.806  24.896 -48.453  1.00  0.00           H  
ATOM   3478 1HB  MET A 225     -40.824  22.922 -49.599  1.00  0.00           H  
ATOM   3479 2HB  MET A 225     -40.409  23.921 -50.980  1.00  0.00           H  
ATOM   3480 1HG  MET A 225     -38.940  25.308 -49.432  1.00  0.00           H  
ATOM   3481 2HG  MET A 225     -39.225  24.098 -48.185  1.00  0.00           H  
ATOM   3482 1HE  MET A 225     -36.607  23.695 -51.949  1.00  0.00           H  
ATOM   3483 2HE  MET A 225     -38.292  24.251 -52.068  1.00  0.00           H  
ATOM   3484 3HE  MET A 225     -37.105  25.203 -51.145  1.00  0.00           H  
ATOM   3485  N   ILE A 226     -41.375  26.607 -51.239  1.00  0.00           N  
ATOM   3486  CA  ILE A 226     -40.998  27.909 -51.774  1.00  0.00           C  
ATOM   3487  C   ILE A 226     -41.869  29.015 -51.186  1.00  0.00           C  
ATOM   3488  O   ILE A 226     -41.361  30.063 -50.782  1.00  0.00           O  
ATOM   3489  CB  ILE A 226     -41.115  27.930 -53.314  1.00  0.00           C  
ATOM   3490  CG1 ILE A 226     -40.068  26.989 -53.938  1.00  0.00           C  
ATOM   3491  CG2 ILE A 226     -40.912  29.356 -53.824  1.00  0.00           C  
ATOM   3492  CD1 ILE A 226     -40.336  26.660 -55.405  1.00  0.00           C  
ATOM   3493  H   ILE A 226     -41.707  25.889 -51.874  1.00  0.00           H  
ATOM   3494  HA  ILE A 226     -39.962  28.106 -51.502  1.00  0.00           H  
ATOM   3495  HB  ILE A 226     -42.100  27.573 -53.613  1.00  0.00           H  
ATOM   3496 1HG1 ILE A 226     -39.091  27.458 -53.863  1.00  0.00           H  
ATOM   3497 2HG1 ILE A 226     -40.045  26.061 -53.373  1.00  0.00           H  
ATOM   3498 1HG2 ILE A 226     -40.993  29.385 -54.904  1.00  0.00           H  
ATOM   3499 2HG2 ILE A 226     -41.667  30.010 -53.395  1.00  0.00           H  
ATOM   3500 3HG2 ILE A 226     -39.921  29.705 -53.530  1.00  0.00           H  
ATOM   3501 1HD1 ILE A 226     -39.565  25.992 -55.775  1.00  0.00           H  
ATOM   3502 2HD1 ILE A 226     -41.304  26.170 -55.494  1.00  0.00           H  
ATOM   3503 3HD1 ILE A 226     -40.336  27.570 -55.996  1.00  0.00           H  
ATOM   3504  N   GLU A 227     -43.180  28.785 -51.144  1.00  0.00           N  
ATOM   3505  CA  GLU A 227     -44.096  29.773 -50.592  1.00  0.00           C  
ATOM   3506  C   GLU A 227     -43.834  30.004 -49.109  1.00  0.00           C  
ATOM   3507  O   GLU A 227     -43.855  31.143 -48.641  1.00  0.00           O  
ATOM   3508  CB  GLU A 227     -45.546  29.327 -50.795  1.00  0.00           C  
ATOM   3509  CG  GLU A 227     -46.030  29.371 -52.243  1.00  0.00           C  
ATOM   3510  CD  GLU A 227     -47.401  28.775 -52.411  1.00  0.00           C  
ATOM   3511  OE1 GLU A 227     -47.925  28.271 -51.446  1.00  0.00           O  
ATOM   3512  OE2 GLU A 227     -47.923  28.821 -53.499  1.00  0.00           O  
ATOM   3513  H   GLU A 227     -43.549  27.914 -51.508  1.00  0.00           H  
ATOM   3514  HA  GLU A 227     -43.943  30.717 -51.114  1.00  0.00           H  
ATOM   3515 1HB  GLU A 227     -45.661  28.303 -50.438  1.00  0.00           H  
ATOM   3516 2HB  GLU A 227     -46.206  29.957 -50.200  1.00  0.00           H  
ATOM   3517 1HG  GLU A 227     -46.057  30.410 -52.571  1.00  0.00           H  
ATOM   3518 2HG  GLU A 227     -45.322  28.838 -52.874  1.00  0.00           H  
ATOM   3519  N   ALA A 228     -43.569  28.929 -48.371  1.00  0.00           N  
ATOM   3520  CA  ALA A 228     -43.278  29.054 -46.949  1.00  0.00           C  
ATOM   3521  C   ALA A 228     -41.988  29.832 -46.741  1.00  0.00           C  
ATOM   3522  O   ALA A 228     -41.886  30.644 -45.815  1.00  0.00           O  
ATOM   3523  CB  ALA A 228     -43.174  27.681 -46.319  1.00  0.00           C  
ATOM   3524  H   ALA A 228     -43.585  28.009 -48.799  1.00  0.00           H  
ATOM   3525  HA  ALA A 228     -44.092  29.603 -46.479  1.00  0.00           H  
ATOM   3526 1HB  ALA A 228     -42.979  27.782 -45.252  1.00  0.00           H  
ATOM   3527 2HB  ALA A 228     -44.113  27.153 -46.473  1.00  0.00           H  
ATOM   3528 3HB  ALA A 228     -42.361  27.124 -46.789  1.00  0.00           H  
ATOM   3529  N   ALA A 229     -41.004  29.602 -47.607  1.00  0.00           N  
ATOM   3530  CA  ALA A 229     -39.738  30.311 -47.535  1.00  0.00           C  
ATOM   3531  C   ALA A 229     -39.946  31.803 -47.749  1.00  0.00           C  
ATOM   3532  O   ALA A 229     -39.326  32.627 -47.081  1.00  0.00           O  
ATOM   3533  CB  ALA A 229     -38.765  29.766 -48.563  1.00  0.00           C  
ATOM   3534  H   ALA A 229     -41.134  28.898 -48.332  1.00  0.00           H  
ATOM   3535  HA  ALA A 229     -39.321  30.166 -46.535  1.00  0.00           H  
ATOM   3536 1HB  ALA A 229     -37.817  30.291 -48.478  1.00  0.00           H  
ATOM   3537 2HB  ALA A 229     -38.616  28.702 -48.388  1.00  0.00           H  
ATOM   3538 3HB  ALA A 229     -39.175  29.913 -49.557  1.00  0.00           H  
ATOM   3539  N   LEU A 230     -40.849  32.147 -48.668  1.00  0.00           N  
ATOM   3540  CA  LEU A 230     -41.138  33.548 -48.942  1.00  0.00           C  
ATOM   3541  C   LEU A 230     -41.832  34.197 -47.756  1.00  0.00           C  
ATOM   3542  O   LEU A 230     -41.542  35.344 -47.412  1.00  0.00           O  
ATOM   3543  CB  LEU A 230     -41.999  33.690 -50.200  1.00  0.00           C  
ATOM   3544  CG  LEU A 230     -42.330  35.138 -50.638  1.00  0.00           C  
ATOM   3545  CD1 LEU A 230     -41.033  35.925 -50.910  1.00  0.00           C  
ATOM   3546  CD2 LEU A 230     -43.198  35.081 -51.883  1.00  0.00           C  
ATOM   3547  H   LEU A 230     -41.318  31.422 -49.202  1.00  0.00           H  
ATOM   3548  HA  LEU A 230     -40.196  34.056 -49.106  1.00  0.00           H  
ATOM   3549 1HB  LEU A 230     -41.485  33.200 -51.023  1.00  0.00           H  
ATOM   3550 2HB  LEU A 230     -42.944  33.173 -50.031  1.00  0.00           H  
ATOM   3551  HG  LEU A 230     -42.874  35.646 -49.840  1.00  0.00           H  
ATOM   3552 1HD1 LEU A 230     -41.284  36.941 -51.212  1.00  0.00           H  
ATOM   3553 2HD1 LEU A 230     -40.425  35.970 -50.009  1.00  0.00           H  
ATOM   3554 3HD1 LEU A 230     -40.468  35.439 -51.706  1.00  0.00           H  
ATOM   3555 1HD2 LEU A 230     -43.451  36.092 -52.198  1.00  0.00           H  
ATOM   3556 2HD2 LEU A 230     -42.654  34.575 -52.681  1.00  0.00           H  
ATOM   3557 3HD2 LEU A 230     -44.112  34.531 -51.661  1.00  0.00           H  
ATOM   3558  N   GLU A 231     -42.741  33.464 -47.119  1.00  0.00           N  
ATOM   3559  CA  GLU A 231     -43.420  33.990 -45.945  1.00  0.00           C  
ATOM   3560  C   GLU A 231     -42.417  34.210 -44.815  1.00  0.00           C  
ATOM   3561  O   GLU A 231     -42.518  35.184 -44.069  1.00  0.00           O  
ATOM   3562  CB  GLU A 231     -44.531  33.046 -45.489  1.00  0.00           C  
ATOM   3563  CG  GLU A 231     -45.737  32.978 -46.420  1.00  0.00           C  
ATOM   3564  CD  GLU A 231     -46.475  34.281 -46.523  1.00  0.00           C  
ATOM   3565  OE1 GLU A 231     -46.599  34.950 -45.525  1.00  0.00           O  
ATOM   3566  OE2 GLU A 231     -46.917  34.615 -47.602  1.00  0.00           O  
ATOM   3567  H   GLU A 231     -42.972  32.538 -47.466  1.00  0.00           H  
ATOM   3568  HA  GLU A 231     -43.860  34.953 -46.200  1.00  0.00           H  
ATOM   3569 1HB  GLU A 231     -44.132  32.038 -45.397  1.00  0.00           H  
ATOM   3570 2HB  GLU A 231     -44.885  33.350 -44.506  1.00  0.00           H  
ATOM   3571 1HG  GLU A 231     -45.399  32.694 -47.414  1.00  0.00           H  
ATOM   3572 2HG  GLU A 231     -46.413  32.205 -46.061  1.00  0.00           H  
ATOM   3573  N   ALA A 232     -41.433  33.314 -44.711  1.00  0.00           N  
ATOM   3574  CA  ALA A 232     -40.379  33.452 -43.711  1.00  0.00           C  
ATOM   3575  C   ALA A 232     -39.564  34.722 -43.960  1.00  0.00           C  
ATOM   3576  O   ALA A 232     -39.207  35.433 -43.018  1.00  0.00           O  
ATOM   3577  CB  ALA A 232     -39.472  32.234 -43.733  1.00  0.00           C  
ATOM   3578  H   ALA A 232     -41.430  32.512 -45.333  1.00  0.00           H  
ATOM   3579  HA  ALA A 232     -40.847  33.534 -42.729  1.00  0.00           H  
ATOM   3580 1HB  ALA A 232     -38.703  32.337 -42.969  1.00  0.00           H  
ATOM   3581 2HB  ALA A 232     -40.065  31.341 -43.539  1.00  0.00           H  
ATOM   3582 3HB  ALA A 232     -39.001  32.147 -44.707  1.00  0.00           H  
ATOM   3583  N   LEU A 233     -39.301  35.023 -45.237  1.00  0.00           N  
ATOM   3584  CA  LEU A 233     -38.569  36.230 -45.605  1.00  0.00           C  
ATOM   3585  C   LEU A 233     -39.364  37.481 -45.257  1.00  0.00           C  
ATOM   3586  O   LEU A 233     -38.813  38.449 -44.733  1.00  0.00           O  
ATOM   3587  CB  LEU A 233     -38.259  36.225 -47.114  1.00  0.00           C  
ATOM   3588  CG  LEU A 233     -37.203  35.214 -47.592  1.00  0.00           C  
ATOM   3589  CD1 LEU A 233     -37.244  35.109 -49.102  1.00  0.00           C  
ATOM   3590  CD2 LEU A 233     -35.833  35.683 -47.170  1.00  0.00           C  
ATOM   3591  H   LEU A 233     -39.601  34.379 -45.964  1.00  0.00           H  
ATOM   3592  HA  LEU A 233     -37.637  36.252 -45.046  1.00  0.00           H  
ATOM   3593 1HB  LEU A 233     -39.179  36.007 -47.651  1.00  0.00           H  
ATOM   3594 2HB  LEU A 233     -37.925  37.222 -47.406  1.00  0.00           H  
ATOM   3595  HG  LEU A 233     -37.409  34.236 -47.162  1.00  0.00           H  
ATOM   3596 1HD1 LEU A 233     -36.495  34.396 -49.432  1.00  0.00           H  
ATOM   3597 2HD1 LEU A 233     -38.221  34.774 -49.429  1.00  0.00           H  
ATOM   3598 3HD1 LEU A 233     -37.037  36.083 -49.527  1.00  0.00           H  
ATOM   3599 1HD2 LEU A 233     -35.093  34.971 -47.515  1.00  0.00           H  
ATOM   3600 2HD2 LEU A 233     -35.635  36.655 -47.619  1.00  0.00           H  
ATOM   3601 3HD2 LEU A 233     -35.776  35.766 -46.092  1.00  0.00           H  
ATOM   3602  N   LYS A 234     -40.668  37.451 -45.523  1.00  0.00           N  
ATOM   3603  CA  LYS A 234     -41.513  38.591 -45.198  1.00  0.00           C  
ATOM   3604  C   LYS A 234     -41.577  38.811 -43.691  1.00  0.00           C  
ATOM   3605  O   LYS A 234     -41.567  39.953 -43.229  1.00  0.00           O  
ATOM   3606  CB  LYS A 234     -42.916  38.414 -45.778  1.00  0.00           C  
ATOM   3607  CG  LYS A 234     -42.978  38.529 -47.306  1.00  0.00           C  
ATOM   3608  CD  LYS A 234     -44.417  38.606 -47.820  1.00  0.00           C  
ATOM   3609  CE  LYS A 234     -45.127  37.267 -47.702  1.00  0.00           C  
ATOM   3610  NZ  LYS A 234     -46.482  37.297 -48.323  1.00  0.00           N  
ATOM   3611  H   LYS A 234     -41.069  36.636 -45.976  1.00  0.00           H  
ATOM   3612  HA  LYS A 234     -41.072  39.483 -45.645  1.00  0.00           H  
ATOM   3613 1HB  LYS A 234     -43.303  37.437 -45.489  1.00  0.00           H  
ATOM   3614 2HB  LYS A 234     -43.579  39.169 -45.354  1.00  0.00           H  
ATOM   3615 1HG  LYS A 234     -42.435  39.421 -47.626  1.00  0.00           H  
ATOM   3616 2HG  LYS A 234     -42.494  37.660 -47.749  1.00  0.00           H  
ATOM   3617 1HD  LYS A 234     -44.971  39.353 -47.249  1.00  0.00           H  
ATOM   3618 2HD  LYS A 234     -44.411  38.906 -48.867  1.00  0.00           H  
ATOM   3619 1HE  LYS A 234     -44.529  36.499 -48.194  1.00  0.00           H  
ATOM   3620 2HE  LYS A 234     -45.233  37.010 -46.650  1.00  0.00           H  
ATOM   3621 1HZ  LYS A 234     -46.912  36.378 -48.214  1.00  0.00           H  
ATOM   3622 2HZ  LYS A 234     -47.052  37.991 -47.863  1.00  0.00           H  
ATOM   3623 3HZ  LYS A 234     -46.404  37.518 -49.303  1.00  0.00           H  
ATOM   3624  N   ALA A 235     -41.632  37.726 -42.920  1.00  0.00           N  
ATOM   3625  CA  ALA A 235     -41.665  37.849 -41.469  1.00  0.00           C  
ATOM   3626  C   ALA A 235     -40.397  38.530 -40.961  1.00  0.00           C  
ATOM   3627  O   ALA A 235     -40.458  39.429 -40.124  1.00  0.00           O  
ATOM   3628  CB  ALA A 235     -41.818  36.484 -40.821  1.00  0.00           C  
ATOM   3629  H   ALA A 235     -41.670  36.805 -43.348  1.00  0.00           H  
ATOM   3630  HA  ALA A 235     -42.517  38.477 -41.198  1.00  0.00           H  
ATOM   3631 1HB  ALA A 235     -41.861  36.591 -39.736  1.00  0.00           H  
ATOM   3632 2HB  ALA A 235     -42.735  36.017 -41.177  1.00  0.00           H  
ATOM   3633 3HB  ALA A 235     -40.966  35.861 -41.090  1.00  0.00           H  
ATOM   3634  N   ALA A 236     -39.248  38.116 -41.500  1.00  0.00           N  
ATOM   3635  CA  ALA A 236     -37.981  38.722 -41.103  1.00  0.00           C  
ATOM   3636  C   ALA A 236     -37.958  40.193 -41.490  1.00  0.00           C  
ATOM   3637  O   ALA A 236     -37.418  41.029 -40.757  1.00  0.00           O  
ATOM   3638  CB  ALA A 236     -36.821  37.989 -41.751  1.00  0.00           C  
ATOM   3639  H   ALA A 236     -39.252  37.356 -42.173  1.00  0.00           H  
ATOM   3640  HA  ALA A 236     -37.888  38.650 -40.024  1.00  0.00           H  
ATOM   3641 1HB  ALA A 236     -35.884  38.444 -41.427  1.00  0.00           H  
ATOM   3642 2HB  ALA A 236     -36.841  36.942 -41.452  1.00  0.00           H  
ATOM   3643 3HB  ALA A 236     -36.908  38.062 -42.833  1.00  0.00           H  
ATOM   3644  N   ALA A 237     -38.546  40.515 -42.637  1.00  0.00           N  
ATOM   3645  CA  ALA A 237     -38.603  41.885 -43.115  1.00  0.00           C  
ATOM   3646  C   ALA A 237     -39.414  42.771 -42.174  1.00  0.00           C  
ATOM   3647  O   ALA A 237     -39.037  43.912 -41.905  1.00  0.00           O  
ATOM   3648  CB  ALA A 237     -39.192  41.925 -44.513  1.00  0.00           C  
ATOM   3649  H   ALA A 237     -38.948  39.773 -43.208  1.00  0.00           H  
ATOM   3650  HA  ALA A 237     -37.587  42.276 -43.142  1.00  0.00           H  
ATOM   3651 1HB  ALA A 237     -39.213  42.950 -44.885  1.00  0.00           H  
ATOM   3652 2HB  ALA A 237     -38.583  41.309 -45.174  1.00  0.00           H  
ATOM   3653 3HB  ALA A 237     -40.204  41.533 -44.480  1.00  0.00           H  
ATOM   3654  N   GLU A 238     -40.514  42.243 -41.646  1.00  0.00           N  
ATOM   3655  CA  GLU A 238     -41.321  43.040 -40.731  1.00  0.00           C  
ATOM   3656  C   GLU A 238     -40.567  43.301 -39.435  1.00  0.00           C  
ATOM   3657  O   GLU A 238     -40.640  44.400 -38.880  1.00  0.00           O  
ATOM   3658  CB  GLU A 238     -42.653  42.349 -40.444  1.00  0.00           C  
ATOM   3659  CG  GLU A 238     -43.619  42.313 -41.632  1.00  0.00           C  
ATOM   3660  CD  GLU A 238     -44.036  43.691 -42.100  1.00  0.00           C  
ATOM   3661  OE1 GLU A 238     -44.363  44.504 -41.266  1.00  0.00           O  
ATOM   3662  OE2 GLU A 238     -44.022  43.933 -43.290  1.00  0.00           O  
ATOM   3663  H   GLU A 238     -40.806  41.305 -41.905  1.00  0.00           H  
ATOM   3664  HA  GLU A 238     -41.528  43.999 -41.204  1.00  0.00           H  
ATOM   3665 1HB  GLU A 238     -42.466  41.322 -40.139  1.00  0.00           H  
ATOM   3666 2HB  GLU A 238     -43.154  42.853 -39.617  1.00  0.00           H  
ATOM   3667 1HG  GLU A 238     -43.145  41.792 -42.465  1.00  0.00           H  
ATOM   3668 2HG  GLU A 238     -44.501  41.746 -41.342  1.00  0.00           H  
ATOM   3669  N   LEU A 239     -39.808  42.312 -38.973  1.00  0.00           N  
ATOM   3670  CA  LEU A 239     -38.998  42.465 -37.771  1.00  0.00           C  
ATOM   3671  C   LEU A 239     -37.905  43.495 -37.989  1.00  0.00           C  
ATOM   3672  O   LEU A 239     -37.560  44.261 -37.091  1.00  0.00           O  
ATOM   3673  CB  LEU A 239     -38.349  41.137 -37.397  1.00  0.00           C  
ATOM   3674  CG  LEU A 239     -39.266  40.051 -36.924  1.00  0.00           C  
ATOM   3675  CD1 LEU A 239     -38.479  38.757 -36.822  1.00  0.00           C  
ATOM   3676  CD2 LEU A 239     -39.832  40.441 -35.589  1.00  0.00           C  
ATOM   3677  H   LEU A 239     -39.810  41.420 -39.465  1.00  0.00           H  
ATOM   3678  HA  LEU A 239     -39.635  42.812 -36.962  1.00  0.00           H  
ATOM   3679 1HB  LEU A 239     -37.814  40.761 -38.265  1.00  0.00           H  
ATOM   3680 2HB  LEU A 239     -37.631  41.320 -36.607  1.00  0.00           H  
ATOM   3681  HG  LEU A 239     -40.079  39.914 -37.638  1.00  0.00           H  
ATOM   3682 1HD1 LEU A 239     -39.132  37.962 -36.487  1.00  0.00           H  
ATOM   3683 2HD1 LEU A 239     -38.074  38.498 -37.798  1.00  0.00           H  
ATOM   3684 3HD1 LEU A 239     -37.662  38.885 -36.114  1.00  0.00           H  
ATOM   3685 1HD2 LEU A 239     -40.491  39.664 -35.244  1.00  0.00           H  
ATOM   3686 2HD2 LEU A 239     -39.022  40.576 -34.879  1.00  0.00           H  
ATOM   3687 3HD2 LEU A 239     -40.391  41.365 -35.677  1.00  0.00           H  
ATOM   3688  N   ALA A 240     -37.358  43.498 -39.199  1.00  0.00           N  
ATOM   3689  CA  ALA A 240     -36.320  44.453 -39.550  1.00  0.00           C  
ATOM   3690  C   ALA A 240     -36.871  45.877 -39.486  1.00  0.00           C  
ATOM   3691  O   ALA A 240     -36.240  46.768 -38.904  1.00  0.00           O  
ATOM   3692  CB  ALA A 240     -35.802  44.122 -40.943  1.00  0.00           C  
ATOM   3693  H   ALA A 240     -37.658  42.811 -39.879  1.00  0.00           H  
ATOM   3694  HA  ALA A 240     -35.509  44.369 -38.828  1.00  0.00           H  
ATOM   3695 1HB  ALA A 240     -35.010  44.809 -41.222  1.00  0.00           H  
ATOM   3696 2HB  ALA A 240     -35.423  43.103 -40.945  1.00  0.00           H  
ATOM   3697 3HB  ALA A 240     -36.613  44.196 -41.648  1.00  0.00           H  
ATOM   3698  N   LYS A 241     -38.074  46.087 -40.020  1.00  0.00           N  
ATOM   3699  CA  LYS A 241     -38.725  47.396 -39.992  1.00  0.00           C  
ATOM   3700  C   LYS A 241     -39.144  47.785 -38.580  1.00  0.00           C  
ATOM   3701  O   LYS A 241     -39.137  48.957 -38.212  1.00  0.00           O  
ATOM   3702  CB  LYS A 241     -39.944  47.425 -40.911  1.00  0.00           C  
ATOM   3703  CG  LYS A 241     -39.613  47.380 -42.394  1.00  0.00           C  
ATOM   3704  CD  LYS A 241     -40.854  47.565 -43.262  1.00  0.00           C  
ATOM   3705  CE  LYS A 241     -41.726  46.316 -43.247  1.00  0.00           C  
ATOM   3706  NZ  LYS A 241     -42.895  46.433 -44.156  1.00  0.00           N  
ATOM   3707  H   LYS A 241     -38.541  45.311 -40.491  1.00  0.00           H  
ATOM   3708  HA  LYS A 241     -38.008  48.144 -40.344  1.00  0.00           H  
ATOM   3709 1HB  LYS A 241     -40.584  46.576 -40.672  1.00  0.00           H  
ATOM   3710 2HB  LYS A 241     -40.517  48.331 -40.719  1.00  0.00           H  
ATOM   3711 1HG  LYS A 241     -38.884  48.159 -42.631  1.00  0.00           H  
ATOM   3712 2HG  LYS A 241     -39.173  46.418 -42.618  1.00  0.00           H  
ATOM   3713 1HD  LYS A 241     -41.439  48.409 -42.891  1.00  0.00           H  
ATOM   3714 2HD  LYS A 241     -40.558  47.775 -44.291  1.00  0.00           H  
ATOM   3715 1HE  LYS A 241     -41.125  45.457 -43.551  1.00  0.00           H  
ATOM   3716 2HE  LYS A 241     -42.091  46.150 -42.238  1.00  0.00           H  
ATOM   3717 1HZ  LYS A 241     -43.439  45.571 -44.095  1.00  0.00           H  
ATOM   3718 2HZ  LYS A 241     -43.467  47.215 -43.874  1.00  0.00           H  
ATOM   3719 3HZ  LYS A 241     -42.581  46.571 -45.106  1.00  0.00           H  
ATOM   3720  N   ALA A 242     -39.504  46.776 -37.791  1.00  0.00           N  
ATOM   3721  CA  ALA A 242     -39.965  46.970 -36.427  1.00  0.00           C  
ATOM   3722  C   ALA A 242     -38.816  47.302 -35.481  1.00  0.00           C  
ATOM   3723  O   ALA A 242     -39.047  47.589 -34.308  1.00  0.00           O  
ATOM   3724  CB  ALA A 242     -40.693  45.722 -35.952  1.00  0.00           C  
ATOM   3725  H   ALA A 242     -39.504  45.836 -38.167  1.00  0.00           H  
ATOM   3726  HA  ALA A 242     -40.658  47.809 -36.420  1.00  0.00           H  
ATOM   3727 1HB  ALA A 242     -41.068  45.877 -34.943  1.00  0.00           H  
ATOM   3728 2HB  ALA A 242     -41.526  45.522 -36.628  1.00  0.00           H  
ATOM   3729 3HB  ALA A 242     -40.009  44.881 -35.962  1.00  0.00           H  
ATOM   3730  N   GLY A 243     -37.578  47.229 -35.970  1.00  0.00           N  
ATOM   3731  CA  GLY A 243     -36.431  47.527 -35.124  1.00  0.00           C  
ATOM   3732  C   GLY A 243     -36.146  46.413 -34.129  1.00  0.00           C  
ATOM   3733  O   GLY A 243     -35.633  46.672 -33.036  1.00  0.00           O  
ATOM   3734  H   GLY A 243     -37.419  46.999 -36.944  1.00  0.00           H  
ATOM   3735 1HA  GLY A 243     -35.555  47.684 -35.755  1.00  0.00           H  
ATOM   3736 2HA  GLY A 243     -36.607  48.458 -34.589  1.00  0.00           H  
ATOM   3737  N   ALA A 244     -36.491  45.180 -34.484  1.00  0.00           N  
ATOM   3738  CA  ALA A 244     -36.254  44.057 -33.588  1.00  0.00           C  
ATOM   3739  C   ALA A 244     -34.771  43.724 -33.600  1.00  0.00           C  
ATOM   3740  O   ALA A 244     -34.079  44.029 -34.570  1.00  0.00           O  
ATOM   3741  CB  ALA A 244     -37.096  42.857 -33.991  1.00  0.00           C  
ATOM   3742  H   ALA A 244     -36.903  45.009 -35.396  1.00  0.00           H  
ATOM   3743  HA  ALA A 244     -36.520  44.354 -32.576  1.00  0.00           H  
ATOM   3744 1HB  ALA A 244     -36.910  42.040 -33.299  1.00  0.00           H  
ATOM   3745 2HB  ALA A 244     -38.155  43.132 -33.958  1.00  0.00           H  
ATOM   3746 3HB  ALA A 244     -36.831  42.550 -34.991  1.00  0.00           H  
ATOM   3747  N   SER A 245     -34.286  43.116 -32.519  1.00  0.00           N  
ATOM   3748  CA  SER A 245     -32.864  42.801 -32.388  1.00  0.00           C  
ATOM   3749  C   SER A 245     -32.355  41.988 -33.570  1.00  0.00           C  
ATOM   3750  O   SER A 245     -32.989  41.020 -33.992  1.00  0.00           O  
ATOM   3751  CB  SER A 245     -32.629  42.024 -31.108  1.00  0.00           C  
ATOM   3752  OG  SER A 245     -32.947  42.793 -29.982  1.00  0.00           O  
ATOM   3753  H   SER A 245     -34.909  42.887 -31.758  1.00  0.00           H  
ATOM   3754  HA  SER A 245     -32.307  43.735 -32.345  1.00  0.00           H  
ATOM   3755 1HB  SER A 245     -33.239  41.128 -31.116  1.00  0.00           H  
ATOM   3756 2HB  SER A 245     -31.583  41.713 -31.063  1.00  0.00           H  
ATOM   3757  HG  SER A 245     -32.795  42.223 -29.223  1.00  0.00           H  
ATOM   3758  N   GLU A 246     -31.186  42.380 -34.082  1.00  0.00           N  
ATOM   3759  CA  GLU A 246     -30.594  41.749 -35.257  1.00  0.00           C  
ATOM   3760  C   GLU A 246     -30.277  40.276 -35.030  1.00  0.00           C  
ATOM   3761  O   GLU A 246     -30.451  39.454 -35.928  1.00  0.00           O  
ATOM   3762  CB  GLU A 246     -29.307  42.478 -35.651  1.00  0.00           C  
ATOM   3763  CG  GLU A 246     -29.490  43.936 -36.051  1.00  0.00           C  
ATOM   3764  CD  GLU A 246     -29.506  44.869 -34.874  1.00  0.00           C  
ATOM   3765  OE1 GLU A 246     -29.471  44.397 -33.760  1.00  0.00           O  
ATOM   3766  OE2 GLU A 246     -29.546  46.053 -35.088  1.00  0.00           O  
ATOM   3767  H   GLU A 246     -30.708  43.175 -33.667  1.00  0.00           H  
ATOM   3768  HA  GLU A 246     -31.307  41.821 -36.077  1.00  0.00           H  
ATOM   3769 1HB  GLU A 246     -28.608  42.451 -34.818  1.00  0.00           H  
ATOM   3770 2HB  GLU A 246     -28.838  41.961 -36.490  1.00  0.00           H  
ATOM   3771 1HG  GLU A 246     -28.679  44.225 -36.717  1.00  0.00           H  
ATOM   3772 2HG  GLU A 246     -30.427  44.039 -36.591  1.00  0.00           H  
ATOM   3773  N   GLU A 247     -29.826  39.947 -33.823  1.00  0.00           N  
ATOM   3774  CA  GLU A 247     -29.447  38.575 -33.487  1.00  0.00           C  
ATOM   3775  C   GLU A 247     -30.655  37.653 -33.457  1.00  0.00           C  
ATOM   3776  O   GLU A 247     -30.545  36.464 -33.771  1.00  0.00           O  
ATOM   3777  CB  GLU A 247     -28.729  38.531 -32.142  1.00  0.00           C  
ATOM   3778  CG  GLU A 247     -27.338  39.154 -32.166  1.00  0.00           C  
ATOM   3779  CD  GLU A 247     -26.431  38.470 -33.148  1.00  0.00           C  
ATOM   3780  OE1 GLU A 247     -26.402  37.263 -33.158  1.00  0.00           O  
ATOM   3781  OE2 GLU A 247     -25.775  39.151 -33.896  1.00  0.00           O  
ATOM   3782  H   GLU A 247     -29.712  40.674 -33.132  1.00  0.00           H  
ATOM   3783  HA  GLU A 247     -28.763  38.211 -34.255  1.00  0.00           H  
ATOM   3784 1HB  GLU A 247     -29.323  39.057 -31.397  1.00  0.00           H  
ATOM   3785 2HB  GLU A 247     -28.631  37.496 -31.814  1.00  0.00           H  
ATOM   3786 1HG  GLU A 247     -27.419  40.204 -32.437  1.00  0.00           H  
ATOM   3787 2HG  GLU A 247     -26.901  39.093 -31.169  1.00  0.00           H  
ATOM   3788  N   VAL A 248     -31.801  38.192 -33.058  1.00  0.00           N  
ATOM   3789  CA  VAL A 248     -33.021  37.404 -33.016  1.00  0.00           C  
ATOM   3790  C   VAL A 248     -33.526  37.180 -34.432  1.00  0.00           C  
ATOM   3791  O   VAL A 248     -33.948  36.080 -34.777  1.00  0.00           O  
ATOM   3792  CB  VAL A 248     -34.089  38.081 -32.138  1.00  0.00           C  
ATOM   3793  CG1 VAL A 248     -35.403  37.328 -32.238  1.00  0.00           C  
ATOM   3794  CG2 VAL A 248     -33.604  38.092 -30.694  1.00  0.00           C  
ATOM   3795  H   VAL A 248     -31.832  39.169 -32.799  1.00  0.00           H  
ATOM   3796  HA  VAL A 248     -32.790  36.434 -32.577  1.00  0.00           H  
ATOM   3797  HB  VAL A 248     -34.256  39.104 -32.484  1.00  0.00           H  
ATOM   3798 1HG1 VAL A 248     -36.144  37.813 -31.608  1.00  0.00           H  
ATOM   3799 2HG1 VAL A 248     -35.752  37.323 -33.271  1.00  0.00           H  
ATOM   3800 3HG1 VAL A 248     -35.254  36.302 -31.903  1.00  0.00           H  
ATOM   3801 1HG2 VAL A 248     -34.353  38.565 -30.058  1.00  0.00           H  
ATOM   3802 2HG2 VAL A 248     -33.446  37.062 -30.364  1.00  0.00           H  
ATOM   3803 3HG2 VAL A 248     -32.667  38.639 -30.622  1.00  0.00           H  
ATOM   3804  N   ILE A 249     -33.459  38.222 -35.256  1.00  0.00           N  
ATOM   3805  CA  ILE A 249     -33.866  38.101 -36.645  1.00  0.00           C  
ATOM   3806  C   ILE A 249     -32.972  37.090 -37.344  1.00  0.00           C  
ATOM   3807  O   ILE A 249     -33.447  36.274 -38.135  1.00  0.00           O  
ATOM   3808  CB  ILE A 249     -33.795  39.450 -37.383  1.00  0.00           C  
ATOM   3809  CG1 ILE A 249     -34.834  40.405 -36.803  1.00  0.00           C  
ATOM   3810  CG2 ILE A 249     -34.074  39.225 -38.879  1.00  0.00           C  
ATOM   3811  CD1 ILE A 249     -34.646  41.856 -37.224  1.00  0.00           C  
ATOM   3812  H   ILE A 249     -33.123  39.113 -34.907  1.00  0.00           H  
ATOM   3813  HA  ILE A 249     -34.891  37.737 -36.680  1.00  0.00           H  
ATOM   3814  HB  ILE A 249     -32.812  39.901 -37.251  1.00  0.00           H  
ATOM   3815 1HG1 ILE A 249     -35.809  40.075 -37.120  1.00  0.00           H  
ATOM   3816 2HG1 ILE A 249     -34.790  40.358 -35.714  1.00  0.00           H  
ATOM   3817 1HG2 ILE A 249     -34.042  40.163 -39.406  1.00  0.00           H  
ATOM   3818 2HG2 ILE A 249     -33.323  38.553 -39.300  1.00  0.00           H  
ATOM   3819 3HG2 ILE A 249     -35.063  38.780 -38.996  1.00  0.00           H  
ATOM   3820 1HD1 ILE A 249     -35.421  42.469 -36.771  1.00  0.00           H  
ATOM   3821 2HD1 ILE A 249     -33.669  42.208 -36.891  1.00  0.00           H  
ATOM   3822 3HD1 ILE A 249     -34.714  41.938 -38.303  1.00  0.00           H  
ATOM   3823  N   ARG A 250     -31.671  37.157 -37.056  1.00  0.00           N  
ATOM   3824  CA  ARG A 250     -30.711  36.227 -37.625  1.00  0.00           C  
ATOM   3825  C   ARG A 250     -31.063  34.790 -37.258  1.00  0.00           C  
ATOM   3826  O   ARG A 250     -31.084  33.920 -38.127  1.00  0.00           O  
ATOM   3827  CB  ARG A 250     -29.302  36.549 -37.143  1.00  0.00           C  
ATOM   3828  CG  ARG A 250     -28.200  35.694 -37.758  1.00  0.00           C  
ATOM   3829  CD  ARG A 250     -26.835  36.101 -37.293  1.00  0.00           C  
ATOM   3830  NE  ARG A 250     -26.598  35.782 -35.887  1.00  0.00           N  
ATOM   3831  CZ  ARG A 250     -26.335  34.550 -35.408  1.00  0.00           C  
ATOM   3832  NH1 ARG A 250     -26.288  33.513 -36.220  1.00  0.00           N  
ATOM   3833  NH2 ARG A 250     -26.124  34.400 -34.115  1.00  0.00           N  
ATOM   3834  H   ARG A 250     -31.343  37.875 -36.421  1.00  0.00           H  
ATOM   3835  HA  ARG A 250     -30.741  36.321 -38.709  1.00  0.00           H  
ATOM   3836 1HB  ARG A 250     -29.078  37.593 -37.347  1.00  0.00           H  
ATOM   3837 2HB  ARG A 250     -29.255  36.414 -36.062  1.00  0.00           H  
ATOM   3838 1HG  ARG A 250     -28.365  34.652 -37.483  1.00  0.00           H  
ATOM   3839 2HG  ARG A 250     -28.229  35.782 -38.842  1.00  0.00           H  
ATOM   3840 1HD  ARG A 250     -26.077  35.600 -37.893  1.00  0.00           H  
ATOM   3841 2HD  ARG A 250     -26.731  37.181 -37.414  1.00  0.00           H  
ATOM   3842  HE  ARG A 250     -26.612  36.546 -35.209  1.00  0.00           H  
ATOM   3843 1HH1 ARG A 250     -26.448  33.639 -37.212  1.00  0.00           H  
ATOM   3844 2HH1 ARG A 250     -26.092  32.588 -35.860  1.00  0.00           H  
ATOM   3845 1HH2 ARG A 250     -26.162  35.218 -33.509  1.00  0.00           H  
ATOM   3846 2HH2 ARG A 250     -25.926  33.489 -33.734  1.00  0.00           H  
ATOM   3847  N   ARG A 251     -31.365  34.547 -35.978  1.00  0.00           N  
ATOM   3848  CA  ARG A 251     -31.747  33.211 -35.538  1.00  0.00           C  
ATOM   3849  C   ARG A 251     -32.997  32.721 -36.258  1.00  0.00           C  
ATOM   3850  O   ARG A 251     -33.075  31.557 -36.651  1.00  0.00           O  
ATOM   3851  CB  ARG A 251     -31.997  33.176 -34.038  1.00  0.00           C  
ATOM   3852  CG  ARG A 251     -32.335  31.791 -33.483  1.00  0.00           C  
ATOM   3853  CD  ARG A 251     -32.445  31.797 -32.003  1.00  0.00           C  
ATOM   3854  NE  ARG A 251     -33.688  32.422 -31.534  1.00  0.00           N  
ATOM   3855  CZ  ARG A 251     -33.791  33.245 -30.466  1.00  0.00           C  
ATOM   3856  NH1 ARG A 251     -32.718  33.572 -29.774  1.00  0.00           N  
ATOM   3857  NH2 ARG A 251     -34.977  33.718 -30.110  1.00  0.00           N  
ATOM   3858  H   ARG A 251     -31.306  35.298 -35.296  1.00  0.00           H  
ATOM   3859  HA  ARG A 251     -30.927  32.528 -35.767  1.00  0.00           H  
ATOM   3860 1HB  ARG A 251     -31.113  33.539 -33.517  1.00  0.00           H  
ATOM   3861 2HB  ARG A 251     -32.821  33.847 -33.790  1.00  0.00           H  
ATOM   3862 1HG  ARG A 251     -33.291  31.463 -33.893  1.00  0.00           H  
ATOM   3863 2HG  ARG A 251     -31.557  31.083 -33.772  1.00  0.00           H  
ATOM   3864 1HD  ARG A 251     -32.424  30.770 -31.640  1.00  0.00           H  
ATOM   3865 2HD  ARG A 251     -31.604  32.343 -31.591  1.00  0.00           H  
ATOM   3866  HE  ARG A 251     -34.540  32.195 -32.030  1.00  0.00           H  
ATOM   3867 1HH1 ARG A 251     -31.813  33.215 -30.039  1.00  0.00           H  
ATOM   3868 2HH1 ARG A 251     -32.795  34.173 -28.959  1.00  0.00           H  
ATOM   3869 1HH2 ARG A 251     -35.812  33.455 -30.632  1.00  0.00           H  
ATOM   3870 2HH2 ARG A 251     -35.060  34.327 -29.311  1.00  0.00           H  
ATOM   3871  N   ILE A 252     -33.969  33.614 -36.438  1.00  0.00           N  
ATOM   3872  CA  ILE A 252     -35.199  33.259 -37.133  1.00  0.00           C  
ATOM   3873  C   ILE A 252     -34.896  32.901 -38.583  1.00  0.00           C  
ATOM   3874  O   ILE A 252     -35.418  31.914 -39.106  1.00  0.00           O  
ATOM   3875  CB  ILE A 252     -36.236  34.404 -37.050  1.00  0.00           C  
ATOM   3876  CG1 ILE A 252     -36.708  34.560 -35.578  1.00  0.00           C  
ATOM   3877  CG2 ILE A 252     -37.433  34.123 -37.976  1.00  0.00           C  
ATOM   3878  CD1 ILE A 252     -37.513  35.821 -35.301  1.00  0.00           C  
ATOM   3879  H   ILE A 252     -33.855  34.552 -36.070  1.00  0.00           H  
ATOM   3880  HA  ILE A 252     -35.630  32.384 -36.647  1.00  0.00           H  
ATOM   3881  HB  ILE A 252     -35.760  35.336 -37.347  1.00  0.00           H  
ATOM   3882 1HG1 ILE A 252     -37.316  33.699 -35.319  1.00  0.00           H  
ATOM   3883 2HG1 ILE A 252     -35.833  34.568 -34.930  1.00  0.00           H  
ATOM   3884 1HG2 ILE A 252     -38.149  34.940 -37.912  1.00  0.00           H  
ATOM   3885 2HG2 ILE A 252     -37.093  34.029 -39.006  1.00  0.00           H  
ATOM   3886 3HG2 ILE A 252     -37.915  33.198 -37.663  1.00  0.00           H  
ATOM   3887 1HD1 ILE A 252     -37.797  35.850 -34.250  1.00  0.00           H  
ATOM   3888 2HD1 ILE A 252     -36.904  36.691 -35.536  1.00  0.00           H  
ATOM   3889 3HD1 ILE A 252     -38.409  35.824 -35.913  1.00  0.00           H  
ATOM   3890  N   ALA A 253     -34.051  33.694 -39.239  1.00  0.00           N  
ATOM   3891  CA  ALA A 253     -33.660  33.410 -40.614  1.00  0.00           C  
ATOM   3892  C   ALA A 253     -32.931  32.065 -40.720  1.00  0.00           C  
ATOM   3893  O   ALA A 253     -33.162  31.301 -41.658  1.00  0.00           O  
ATOM   3894  CB  ALA A 253     -32.781  34.526 -41.159  1.00  0.00           C  
ATOM   3895  H   ALA A 253     -33.674  34.516 -38.775  1.00  0.00           H  
ATOM   3896  HA  ALA A 253     -34.570  33.346 -41.215  1.00  0.00           H  
ATOM   3897 1HB  ALA A 253     -32.518  34.319 -42.196  1.00  0.00           H  
ATOM   3898 2HB  ALA A 253     -33.321  35.472 -41.101  1.00  0.00           H  
ATOM   3899 3HB  ALA A 253     -31.873  34.591 -40.560  1.00  0.00           H  
ATOM   3900  N   GLU A 254     -32.067  31.755 -39.745  1.00  0.00           N  
ATOM   3901  CA  GLU A 254     -31.370  30.470 -39.768  1.00  0.00           C  
ATOM   3902  C   GLU A 254     -32.342  29.317 -39.562  1.00  0.00           C  
ATOM   3903  O   GLU A 254     -32.236  28.282 -40.220  1.00  0.00           O  
ATOM   3904  CB  GLU A 254     -30.272  30.399 -38.702  1.00  0.00           C  
ATOM   3905  CG  GLU A 254     -29.042  31.247 -38.984  1.00  0.00           C  
ATOM   3906  CD  GLU A 254     -27.931  30.999 -37.997  1.00  0.00           C  
ATOM   3907  OE1 GLU A 254     -28.206  30.478 -36.944  1.00  0.00           O  
ATOM   3908  OE2 GLU A 254     -26.805  31.319 -38.304  1.00  0.00           O  
ATOM   3909  H   GLU A 254     -31.881  32.420 -39.002  1.00  0.00           H  
ATOM   3910  HA  GLU A 254     -30.905  30.347 -40.746  1.00  0.00           H  
ATOM   3911 1HB  GLU A 254     -30.683  30.721 -37.743  1.00  0.00           H  
ATOM   3912 2HB  GLU A 254     -29.947  29.364 -38.583  1.00  0.00           H  
ATOM   3913 1HG  GLU A 254     -28.681  31.034 -39.989  1.00  0.00           H  
ATOM   3914 2HG  GLU A 254     -29.323  32.298 -38.943  1.00  0.00           H  
ATOM   3915  N   LYS A 255     -33.307  29.506 -38.664  1.00  0.00           N  
ATOM   3916  CA  LYS A 255     -34.316  28.487 -38.423  1.00  0.00           C  
ATOM   3917  C   LYS A 255     -35.099  28.215 -39.698  1.00  0.00           C  
ATOM   3918  O   LYS A 255     -35.406  27.061 -40.013  1.00  0.00           O  
ATOM   3919  CB  LYS A 255     -35.248  28.913 -37.288  1.00  0.00           C  
ATOM   3920  CG  LYS A 255     -36.334  27.898 -36.934  1.00  0.00           C  
ATOM   3921  CD  LYS A 255     -37.094  28.336 -35.690  1.00  0.00           C  
ATOM   3922  CE  LYS A 255     -38.376  27.541 -35.501  1.00  0.00           C  
ATOM   3923  NZ  LYS A 255     -38.112  26.095 -35.235  1.00  0.00           N  
ATOM   3924  H   LYS A 255     -33.325  30.365 -38.125  1.00  0.00           H  
ATOM   3925  HA  LYS A 255     -33.813  27.564 -38.132  1.00  0.00           H  
ATOM   3926 1HB  LYS A 255     -34.657  29.099 -36.393  1.00  0.00           H  
ATOM   3927 2HB  LYS A 255     -35.736  29.850 -37.556  1.00  0.00           H  
ATOM   3928 1HG  LYS A 255     -37.030  27.801 -37.768  1.00  0.00           H  
ATOM   3929 2HG  LYS A 255     -35.870  26.928 -36.755  1.00  0.00           H  
ATOM   3930 1HD  LYS A 255     -36.459  28.200 -34.814  1.00  0.00           H  
ATOM   3931 2HD  LYS A 255     -37.341  29.395 -35.772  1.00  0.00           H  
ATOM   3932 1HE  LYS A 255     -38.923  27.958 -34.660  1.00  0.00           H  
ATOM   3933 2HE  LYS A 255     -38.988  27.629 -36.400  1.00  0.00           H  
ATOM   3934 1HZ  LYS A 255     -39.001  25.606 -35.111  1.00  0.00           H  
ATOM   3935 2HZ  LYS A 255     -37.614  25.689 -36.013  1.00  0.00           H  
ATOM   3936 3HZ  LYS A 255     -37.559  26.000 -34.396  1.00  0.00           H  
ATOM   3937  N   ALA A 256     -35.418  29.274 -40.441  1.00  0.00           N  
ATOM   3938  CA  ALA A 256     -36.116  29.122 -41.706  1.00  0.00           C  
ATOM   3939  C   ALA A 256     -35.274  28.314 -42.686  1.00  0.00           C  
ATOM   3940  O   ALA A 256     -35.793  27.443 -43.381  1.00  0.00           O  
ATOM   3941  CB  ALA A 256     -36.453  30.477 -42.291  1.00  0.00           C  
ATOM   3942  H   ALA A 256     -35.174  30.205 -40.110  1.00  0.00           H  
ATOM   3943  HA  ALA A 256     -37.039  28.568 -41.522  1.00  0.00           H  
ATOM   3944 1HB  ALA A 256     -36.995  30.350 -43.231  1.00  0.00           H  
ATOM   3945 2HB  ALA A 256     -37.067  31.034 -41.587  1.00  0.00           H  
ATOM   3946 3HB  ALA A 256     -35.534  31.021 -42.476  1.00  0.00           H  
ATOM   3947  N   LYS A 257     -33.964  28.575 -42.713  1.00  0.00           N  
ATOM   3948  CA  LYS A 257     -33.074  27.823 -43.596  1.00  0.00           C  
ATOM   3949  C   LYS A 257     -33.160  26.334 -43.294  1.00  0.00           C  
ATOM   3950  O   LYS A 257     -33.241  25.515 -44.213  1.00  0.00           O  
ATOM   3951  CB  LYS A 257     -31.622  28.302 -43.461  1.00  0.00           C  
ATOM   3952  CG  LYS A 257     -30.625  27.558 -44.364  1.00  0.00           C  
ATOM   3953  CD  LYS A 257     -29.203  28.103 -44.222  1.00  0.00           C  
ATOM   3954  CE  LYS A 257     -28.231  27.304 -45.080  1.00  0.00           C  
ATOM   3955  NZ  LYS A 257     -26.840  27.844 -45.009  1.00  0.00           N  
ATOM   3956  H   LYS A 257     -33.590  29.321 -42.135  1.00  0.00           H  
ATOM   3957  HA  LYS A 257     -33.396  27.979 -44.622  1.00  0.00           H  
ATOM   3958 1HB  LYS A 257     -31.568  29.365 -43.698  1.00  0.00           H  
ATOM   3959 2HB  LYS A 257     -31.291  28.177 -42.432  1.00  0.00           H  
ATOM   3960 1HG  LYS A 257     -30.624  26.498 -44.100  1.00  0.00           H  
ATOM   3961 2HG  LYS A 257     -30.941  27.653 -45.401  1.00  0.00           H  
ATOM   3962 1HD  LYS A 257     -29.182  29.150 -44.530  1.00  0.00           H  
ATOM   3963 2HD  LYS A 257     -28.891  28.041 -43.179  1.00  0.00           H  
ATOM   3964 1HE  LYS A 257     -28.229  26.271 -44.741  1.00  0.00           H  
ATOM   3965 2HE  LYS A 257     -28.569  27.329 -46.109  1.00  0.00           H  
ATOM   3966 1HZ  LYS A 257     -26.234  27.284 -45.594  1.00  0.00           H  
ATOM   3967 2HZ  LYS A 257     -26.826  28.802 -45.333  1.00  0.00           H  
ATOM   3968 3HZ  LYS A 257     -26.516  27.810 -44.055  1.00  0.00           H  
ATOM   3969  N   GLU A 258     -33.159  25.985 -42.008  1.00  0.00           N  
ATOM   3970  CA  GLU A 258     -33.248  24.586 -41.605  1.00  0.00           C  
ATOM   3971  C   GLU A 258     -34.585  23.974 -42.008  1.00  0.00           C  
ATOM   3972  O   GLU A 258     -34.635  22.834 -42.472  1.00  0.00           O  
ATOM   3973  CB  GLU A 258     -33.053  24.440 -40.093  1.00  0.00           C  
ATOM   3974  CG  GLU A 258     -31.638  24.731 -39.605  1.00  0.00           C  
ATOM   3975  CD  GLU A 258     -31.492  24.595 -38.108  1.00  0.00           C  
ATOM   3976  OE1 GLU A 258     -32.495  24.514 -37.439  1.00  0.00           O  
ATOM   3977  OE2 GLU A 258     -30.380  24.565 -37.637  1.00  0.00           O  
ATOM   3978  H   GLU A 258     -33.071  26.710 -41.301  1.00  0.00           H  
ATOM   3979  HA  GLU A 258     -32.458  24.033 -42.111  1.00  0.00           H  
ATOM   3980 1HB  GLU A 258     -33.731  25.115 -39.570  1.00  0.00           H  
ATOM   3981 2HB  GLU A 258     -33.308  23.424 -39.792  1.00  0.00           H  
ATOM   3982 1HG  GLU A 258     -30.950  24.043 -40.094  1.00  0.00           H  
ATOM   3983 2HG  GLU A 258     -31.370  25.744 -39.900  1.00  0.00           H  
ATOM   3984  N   ALA A 259     -35.667  24.738 -41.850  1.00  0.00           N  
ATOM   3985  CA  ALA A 259     -36.993  24.269 -42.235  1.00  0.00           C  
ATOM   3986  C   ALA A 259     -37.052  23.971 -43.732  1.00  0.00           C  
ATOM   3987  O   ALA A 259     -37.688  23.006 -44.159  1.00  0.00           O  
ATOM   3988  CB  ALA A 259     -38.044  25.305 -41.870  1.00  0.00           C  
ATOM   3989  H   ALA A 259     -35.564  25.657 -41.432  1.00  0.00           H  
ATOM   3990  HA  ALA A 259     -37.197  23.342 -41.695  1.00  0.00           H  
ATOM   3991 1HB  ALA A 259     -39.031  24.935 -42.142  1.00  0.00           H  
ATOM   3992 2HB  ALA A 259     -38.004  25.497 -40.800  1.00  0.00           H  
ATOM   3993 3HB  ALA A 259     -37.841  26.227 -42.412  1.00  0.00           H  
ATOM   3994  N   ILE A 260     -36.377  24.809 -44.519  1.00  0.00           N  
ATOM   3995  CA  ILE A 260     -36.334  24.657 -45.968  1.00  0.00           C  
ATOM   3996  C   ILE A 260     -35.518  23.431 -46.348  1.00  0.00           C  
ATOM   3997  O   ILE A 260     -35.942  22.627 -47.180  1.00  0.00           O  
ATOM   3998  CB  ILE A 260     -35.733  25.912 -46.629  1.00  0.00           C  
ATOM   3999  CG1 ILE A 260     -36.676  27.113 -46.418  1.00  0.00           C  
ATOM   4000  CG2 ILE A 260     -35.512  25.661 -48.122  1.00  0.00           C  
ATOM   4001  CD1 ILE A 260     -36.031  28.459 -46.689  1.00  0.00           C  
ATOM   4002  H   ILE A 260     -35.890  25.591 -44.091  1.00  0.00           H  
ATOM   4003  HA  ILE A 260     -37.352  24.523 -46.336  1.00  0.00           H  
ATOM   4004  HB  ILE A 260     -34.783  26.147 -46.154  1.00  0.00           H  
ATOM   4005 1HG1 ILE A 260     -37.533  27.001 -47.078  1.00  0.00           H  
ATOM   4006 2HG1 ILE A 260     -37.033  27.102 -45.391  1.00  0.00           H  
ATOM   4007 1HG2 ILE A 260     -35.079  26.540 -48.584  1.00  0.00           H  
ATOM   4008 2HG2 ILE A 260     -34.838  24.818 -48.256  1.00  0.00           H  
ATOM   4009 3HG2 ILE A 260     -36.465  25.437 -48.593  1.00  0.00           H  
ATOM   4010 1HD1 ILE A 260     -36.759  29.251 -46.514  1.00  0.00           H  
ATOM   4011 2HD1 ILE A 260     -35.185  28.593 -46.019  1.00  0.00           H  
ATOM   4012 3HD1 ILE A 260     -35.688  28.506 -47.718  1.00  0.00           H  
ATOM   4013  N   LYS A 261     -34.345  23.286 -45.734  1.00  0.00           N  
ATOM   4014  CA  LYS A 261     -33.486  22.142 -45.998  1.00  0.00           C  
ATOM   4015  C   LYS A 261     -34.209  20.841 -45.683  1.00  0.00           C  
ATOM   4016  O   LYS A 261     -34.136  19.887 -46.459  1.00  0.00           O  
ATOM   4017  CB  LYS A 261     -32.194  22.245 -45.184  1.00  0.00           C  
ATOM   4018  CG  LYS A 261     -31.177  21.119 -45.425  1.00  0.00           C  
ATOM   4019  CD  LYS A 261     -29.857  21.424 -44.712  1.00  0.00           C  
ATOM   4020  CE  LYS A 261     -28.739  20.463 -45.115  1.00  0.00           C  
ATOM   4021  NZ  LYS A 261     -28.849  19.130 -44.442  1.00  0.00           N  
ATOM   4022  H   LYS A 261     -34.040  23.992 -45.072  1.00  0.00           H  
ATOM   4023  HA  LYS A 261     -33.235  22.136 -47.057  1.00  0.00           H  
ATOM   4024 1HB  LYS A 261     -31.706  23.192 -45.407  1.00  0.00           H  
ATOM   4025 2HB  LYS A 261     -32.439  22.251 -44.122  1.00  0.00           H  
ATOM   4026 1HG  LYS A 261     -31.583  20.178 -45.044  1.00  0.00           H  
ATOM   4027 2HG  LYS A 261     -30.997  21.010 -46.492  1.00  0.00           H  
ATOM   4028 1HD  LYS A 261     -29.550  22.443 -44.950  1.00  0.00           H  
ATOM   4029 2HD  LYS A 261     -30.010  21.356 -43.634  1.00  0.00           H  
ATOM   4030 1HE  LYS A 261     -28.770  20.315 -46.194  1.00  0.00           H  
ATOM   4031 2HE  LYS A 261     -27.784  20.913 -44.848  1.00  0.00           H  
ATOM   4032 1HZ  LYS A 261     -28.082  18.545 -44.739  1.00  0.00           H  
ATOM   4033 2HZ  LYS A 261     -28.805  19.254 -43.443  1.00  0.00           H  
ATOM   4034 3HZ  LYS A 261     -29.723  18.674 -44.684  1.00  0.00           H  
ATOM   4035  N   LYS A 262     -34.913  20.804 -44.552  1.00  0.00           N  
ATOM   4036  CA  LYS A 262     -35.642  19.606 -44.160  1.00  0.00           C  
ATOM   4037  C   LYS A 262     -36.704  19.257 -45.199  1.00  0.00           C  
ATOM   4038  O   LYS A 262     -36.836  18.100 -45.591  1.00  0.00           O  
ATOM   4039  CB  LYS A 262     -36.279  19.796 -42.780  1.00  0.00           C  
ATOM   4040  CG  LYS A 262     -36.994  18.561 -42.228  1.00  0.00           C  
ATOM   4041  CD  LYS A 262     -37.483  18.796 -40.801  1.00  0.00           C  
ATOM   4042  CE  LYS A 262     -38.149  17.555 -40.230  1.00  0.00           C  
ATOM   4043  NZ  LYS A 262     -38.638  17.778 -38.842  1.00  0.00           N  
ATOM   4044  H   LYS A 262     -34.927  21.615 -43.942  1.00  0.00           H  
ATOM   4045  HA  LYS A 262     -34.939  18.776 -44.108  1.00  0.00           H  
ATOM   4046 1HB  LYS A 262     -35.508  20.089 -42.068  1.00  0.00           H  
ATOM   4047 2HB  LYS A 262     -37.004  20.609 -42.830  1.00  0.00           H  
ATOM   4048 1HG  LYS A 262     -37.851  18.326 -42.864  1.00  0.00           H  
ATOM   4049 2HG  LYS A 262     -36.311  17.711 -42.242  1.00  0.00           H  
ATOM   4050 1HD  LYS A 262     -36.636  19.071 -40.171  1.00  0.00           H  
ATOM   4051 2HD  LYS A 262     -38.200  19.619 -40.795  1.00  0.00           H  
ATOM   4052 1HE  LYS A 262     -38.990  17.278 -40.864  1.00  0.00           H  
ATOM   4053 2HE  LYS A 262     -37.428  16.738 -40.224  1.00  0.00           H  
ATOM   4054 1HZ  LYS A 262     -39.071  16.934 -38.500  1.00  0.00           H  
ATOM   4055 2HZ  LYS A 262     -37.865  18.026 -38.245  1.00  0.00           H  
ATOM   4056 3HZ  LYS A 262     -39.319  18.529 -38.841  1.00  0.00           H  
ATOM   4057  N   ALA A 263     -37.445  20.268 -45.656  1.00  0.00           N  
ATOM   4058  CA  ALA A 263     -38.469  20.050 -46.675  1.00  0.00           C  
ATOM   4059  C   ALA A 263     -37.852  19.524 -47.964  1.00  0.00           C  
ATOM   4060  O   ALA A 263     -38.418  18.630 -48.611  1.00  0.00           O  
ATOM   4061  CB  ALA A 263     -39.192  21.354 -46.949  1.00  0.00           C  
ATOM   4062  H   ALA A 263     -37.314  21.198 -45.277  1.00  0.00           H  
ATOM   4063  HA  ALA A 263     -39.174  19.314 -46.303  1.00  0.00           H  
ATOM   4064 1HB  ALA A 263     -39.965  21.194 -47.697  1.00  0.00           H  
ATOM   4065 2HB  ALA A 263     -39.642  21.715 -46.027  1.00  0.00           H  
ATOM   4066 3HB  ALA A 263     -38.478  22.084 -47.315  1.00  0.00           H  
ATOM   4067  N   ALA A 264     -36.690  20.047 -48.341  1.00  0.00           N  
ATOM   4068  CA  ALA A 264     -36.014  19.590 -49.542  1.00  0.00           C  
ATOM   4069  C   ALA A 264     -35.602  18.123 -49.400  1.00  0.00           C  
ATOM   4070  O   ALA A 264     -35.779  17.326 -50.321  1.00  0.00           O  
ATOM   4071  CB  ALA A 264     -34.806  20.461 -49.840  1.00  0.00           C  
ATOM   4072  H   ALA A 264     -36.278  20.799 -47.786  1.00  0.00           H  
ATOM   4073  HA  ALA A 264     -36.717  19.659 -50.376  1.00  0.00           H  
ATOM   4074 1HB  ALA A 264     -34.322  20.123 -50.758  1.00  0.00           H  
ATOM   4075 2HB  ALA A 264     -35.127  21.495 -49.954  1.00  0.00           H  
ATOM   4076 3HB  ALA A 264     -34.102  20.391 -49.013  1.00  0.00           H  
ATOM   4077  N   GLU A 265     -35.095  17.765 -48.216  1.00  0.00           N  
ATOM   4078  CA  GLU A 265     -34.682  16.388 -47.958  1.00  0.00           C  
ATOM   4079  C   GLU A 265     -35.861  15.428 -48.024  1.00  0.00           C  
ATOM   4080  O   GLU A 265     -35.735  14.321 -48.556  1.00  0.00           O  
ATOM   4081  CB  GLU A 265     -34.012  16.276 -46.585  1.00  0.00           C  
ATOM   4082  CG  GLU A 265     -32.634  16.915 -46.492  1.00  0.00           C  
ATOM   4083  CD  GLU A 265     -32.089  16.901 -45.091  1.00  0.00           C  
ATOM   4084  OE1 GLU A 265     -32.772  16.424 -44.219  1.00  0.00           O  
ATOM   4085  OE2 GLU A 265     -30.992  17.372 -44.889  1.00  0.00           O  
ATOM   4086  H   GLU A 265     -34.958  18.468 -47.499  1.00  0.00           H  
ATOM   4087  HA  GLU A 265     -33.961  16.096 -48.719  1.00  0.00           H  
ATOM   4088 1HB  GLU A 265     -34.644  16.750 -45.836  1.00  0.00           H  
ATOM   4089 2HB  GLU A 265     -33.915  15.225 -46.312  1.00  0.00           H  
ATOM   4090 1HG  GLU A 265     -31.952  16.366 -47.141  1.00  0.00           H  
ATOM   4091 2HG  GLU A 265     -32.687  17.939 -46.850  1.00  0.00           H  
ATOM   4092  N   GLN A 266     -37.014  15.850 -47.510  1.00  0.00           N  
ATOM   4093  CA  GLN A 266     -38.198  15.003 -47.538  1.00  0.00           C  
ATOM   4094  C   GLN A 266     -38.617  14.709 -48.969  1.00  0.00           C  
ATOM   4095  O   GLN A 266     -38.988  13.579 -49.292  1.00  0.00           O  
ATOM   4096  CB  GLN A 266     -39.355  15.662 -46.779  1.00  0.00           C  
ATOM   4097  CG  GLN A 266     -39.166  15.708 -45.269  1.00  0.00           C  
ATOM   4098  CD  GLN A 266     -40.215  16.560 -44.568  1.00  0.00           C  
ATOM   4099  OE1 GLN A 266     -40.573  17.647 -45.036  1.00  0.00           O  
ATOM   4100  NE2 GLN A 266     -40.712  16.070 -43.438  1.00  0.00           N  
ATOM   4101  H   GLN A 266     -37.054  16.765 -47.068  1.00  0.00           H  
ATOM   4102  HA  GLN A 266     -37.956  14.054 -47.056  1.00  0.00           H  
ATOM   4103 1HB  GLN A 266     -39.484  16.685 -47.134  1.00  0.00           H  
ATOM   4104 2HB  GLN A 266     -40.281  15.125 -46.987  1.00  0.00           H  
ATOM   4105 1HG  GLN A 266     -39.239  14.692 -44.878  1.00  0.00           H  
ATOM   4106 2HG  GLN A 266     -38.185  16.119 -45.049  1.00  0.00           H  
ATOM   4107 1HE2 GLN A 266     -41.406  16.585 -42.931  1.00  0.00           H  
ATOM   4108 2HE2 GLN A 266     -40.396  15.187 -43.092  1.00  0.00           H  
ATOM   4109  N   SER A 267     -38.533  15.714 -49.838  1.00  0.00           N  
ATOM   4110  CA  SER A 267     -38.923  15.525 -51.230  1.00  0.00           C  
ATOM   4111  C   SER A 267     -37.977  14.568 -51.944  1.00  0.00           C  
ATOM   4112  O   SER A 267     -38.384  13.853 -52.861  1.00  0.00           O  
ATOM   4113  CB  SER A 267     -38.939  16.849 -51.954  1.00  0.00           C  
ATOM   4114  OG  SER A 267     -37.638  17.293 -52.231  1.00  0.00           O  
ATOM   4115  H   SER A 267     -38.233  16.630 -49.516  1.00  0.00           H  
ATOM   4116  HA  SER A 267     -39.927  15.099 -51.254  1.00  0.00           H  
ATOM   4117 1HB  SER A 267     -39.504  16.758 -52.881  1.00  0.00           H  
ATOM   4118 2HB  SER A 267     -39.444  17.580 -51.334  1.00  0.00           H  
ATOM   4119  HG  SER A 267     -37.181  17.351 -51.381  1.00  0.00           H  
ATOM   4120  N   LYS A 268     -36.717  14.529 -51.505  1.00  0.00           N  
ATOM   4121  CA  LYS A 268     -35.754  13.614 -52.097  1.00  0.00           C  
ATOM   4122  C   LYS A 268     -36.115  12.185 -51.737  1.00  0.00           C  
ATOM   4123  O   LYS A 268     -36.109  11.301 -52.593  1.00  0.00           O  
ATOM   4124  CB  LYS A 268     -34.333  13.939 -51.633  1.00  0.00           C  
ATOM   4125  CG  LYS A 268     -33.235  13.122 -52.323  1.00  0.00           C  
ATOM   4126  CD  LYS A 268     -31.852  13.664 -51.977  1.00  0.00           C  
ATOM   4127  CE  LYS A 268     -30.759  13.019 -52.820  1.00  0.00           C  
ATOM   4128  NZ  LYS A 268     -30.398  11.650 -52.339  1.00  0.00           N  
ATOM   4129  H   LYS A 268     -36.419  15.158 -50.767  1.00  0.00           H  
ATOM   4130  HA  LYS A 268     -35.804  13.707 -53.179  1.00  0.00           H  
ATOM   4131 1HB  LYS A 268     -34.134  14.997 -51.791  1.00  0.00           H  
ATOM   4132 2HB  LYS A 268     -34.258  13.751 -50.561  1.00  0.00           H  
ATOM   4133 1HG  LYS A 268     -33.304  12.079 -52.003  1.00  0.00           H  
ATOM   4134 2HG  LYS A 268     -33.378  13.161 -53.402  1.00  0.00           H  
ATOM   4135 1HD  LYS A 268     -31.836  14.742 -52.142  1.00  0.00           H  
ATOM   4136 2HD  LYS A 268     -31.645  13.474 -50.924  1.00  0.00           H  
ATOM   4137 1HE  LYS A 268     -31.102  12.949 -53.852  1.00  0.00           H  
ATOM   4138 2HE  LYS A 268     -29.873  13.649 -52.784  1.00  0.00           H  
ATOM   4139 1HZ  LYS A 268     -29.669  11.276 -52.926  1.00  0.00           H  
ATOM   4140 2HZ  LYS A 268     -30.065  11.708 -51.389  1.00  0.00           H  
ATOM   4141 3HZ  LYS A 268     -31.204  11.029 -52.376  1.00  0.00           H  
ATOM   4142  N   GLU A 269     -36.459  11.965 -50.470  1.00  0.00           N  
ATOM   4143  CA  GLU A 269     -36.838  10.636 -50.011  1.00  0.00           C  
ATOM   4144  C   GLU A 269     -38.089  10.150 -50.735  1.00  0.00           C  
ATOM   4145  O   GLU A 269     -38.199   8.972 -51.082  1.00  0.00           O  
ATOM   4146  CB  GLU A 269     -37.078  10.639 -48.500  1.00  0.00           C  
ATOM   4147  CG  GLU A 269     -35.817  10.817 -47.664  1.00  0.00           C  
ATOM   4148  CD  GLU A 269     -36.094  10.857 -46.184  1.00  0.00           C  
ATOM   4149  OE1 GLU A 269     -37.244  10.917 -45.818  1.00  0.00           O  
ATOM   4150  OE2 GLU A 269     -35.158  10.823 -45.420  1.00  0.00           O  
ATOM   4151  H   GLU A 269     -36.428  12.735 -49.808  1.00  0.00           H  
ATOM   4152  HA  GLU A 269     -36.022   9.946 -50.234  1.00  0.00           H  
ATOM   4153 1HB  GLU A 269     -37.766  11.447 -48.244  1.00  0.00           H  
ATOM   4154 2HB  GLU A 269     -37.551   9.703 -48.203  1.00  0.00           H  
ATOM   4155 1HG  GLU A 269     -35.138   9.992 -47.877  1.00  0.00           H  
ATOM   4156 2HG  GLU A 269     -35.327  11.743 -47.963  1.00  0.00           H  
ATOM   4157  N   ILE A 270     -39.021  11.070 -50.975  1.00  0.00           N  
ATOM   4158  CA  ILE A 270     -40.257  10.741 -51.669  1.00  0.00           C  
ATOM   4159  C   ILE A 270     -39.969  10.397 -53.125  1.00  0.00           C  
ATOM   4160  O   ILE A 270     -40.504   9.419 -53.653  1.00  0.00           O  
ATOM   4161  CB  ILE A 270     -41.263  11.905 -51.577  1.00  0.00           C  
ATOM   4162  CG1 ILE A 270     -41.684  12.094 -50.103  1.00  0.00           C  
ATOM   4163  CG2 ILE A 270     -42.503  11.605 -52.450  1.00  0.00           C  
ATOM   4164  CD1 ILE A 270     -42.396  13.404 -49.813  1.00  0.00           C  
ATOM   4165  H   ILE A 270     -38.870  12.016 -50.644  1.00  0.00           H  
ATOM   4166  HA  ILE A 270     -40.702   9.869 -51.191  1.00  0.00           H  
ATOM   4167  HB  ILE A 270     -40.787  12.821 -51.916  1.00  0.00           H  
ATOM   4168 1HG1 ILE A 270     -42.342  11.277 -49.830  1.00  0.00           H  
ATOM   4169 2HG1 ILE A 270     -40.797  12.039 -49.476  1.00  0.00           H  
ATOM   4170 1HG2 ILE A 270     -43.210  12.429 -52.384  1.00  0.00           H  
ATOM   4171 2HG2 ILE A 270     -42.208  11.474 -53.489  1.00  0.00           H  
ATOM   4172 3HG2 ILE A 270     -42.981  10.693 -52.094  1.00  0.00           H  
ATOM   4173 1HD1 ILE A 270     -42.654  13.450 -48.754  1.00  0.00           H  
ATOM   4174 2HD1 ILE A 270     -41.738  14.236 -50.061  1.00  0.00           H  
ATOM   4175 3HD1 ILE A 270     -43.295  13.465 -50.402  1.00  0.00           H  
ATOM   4176  N   ALA A 271     -39.128  11.193 -53.783  1.00  0.00           N  
ATOM   4177  CA  ALA A 271     -38.766  10.927 -55.170  1.00  0.00           C  
ATOM   4178  C   ALA A 271     -38.064   9.581 -55.311  1.00  0.00           C  
ATOM   4179  O   ALA A 271     -38.309   8.847 -56.269  1.00  0.00           O  
ATOM   4180  CB  ALA A 271     -37.871  12.031 -55.707  1.00  0.00           C  
ATOM   4181  H   ALA A 271     -38.733  12.005 -53.318  1.00  0.00           H  
ATOM   4182  HA  ALA A 271     -39.684  10.889 -55.757  1.00  0.00           H  
ATOM   4183 1HB  ALA A 271     -37.630  11.832 -56.751  1.00  0.00           H  
ATOM   4184 2HB  ALA A 271     -38.383  12.988 -55.625  1.00  0.00           H  
ATOM   4185 3HB  ALA A 271     -36.955  12.059 -55.121  1.00  0.00           H  
ATOM   4186  N   GLU A 272     -37.200   9.246 -54.349  1.00  0.00           N  
ATOM   4187  CA  GLU A 272     -36.500   7.967 -54.392  1.00  0.00           C  
ATOM   4188  C   GLU A 272     -37.481   6.817 -54.235  1.00  0.00           C  
ATOM   4189  O   GLU A 272     -37.395   5.819 -54.951  1.00  0.00           O  
ATOM   4190  CB  GLU A 272     -35.436   7.895 -53.294  1.00  0.00           C  
ATOM   4191  CG  GLU A 272     -34.227   8.795 -53.518  1.00  0.00           C  
ATOM   4192  CD  GLU A 272     -33.291   8.816 -52.339  1.00  0.00           C  
ATOM   4193  OE1 GLU A 272     -33.568   8.141 -51.379  1.00  0.00           O  
ATOM   4194  OE2 GLU A 272     -32.301   9.515 -52.396  1.00  0.00           O  
ATOM   4195  H   GLU A 272     -37.013   9.892 -53.591  1.00  0.00           H  
ATOM   4196  HA  GLU A 272     -36.010   7.869 -55.361  1.00  0.00           H  
ATOM   4197 1HB  GLU A 272     -35.884   8.172 -52.339  1.00  0.00           H  
ATOM   4198 2HB  GLU A 272     -35.076   6.869 -53.200  1.00  0.00           H  
ATOM   4199 1HG  GLU A 272     -33.685   8.432 -54.390  1.00  0.00           H  
ATOM   4200 2HG  GLU A 272     -34.566   9.806 -53.733  1.00  0.00           H  
ATOM   4201  N   LYS A 273     -38.441   6.978 -53.326  1.00  0.00           N  
ATOM   4202  CA  LYS A 273     -39.473   5.973 -53.122  1.00  0.00           C  
ATOM   4203  C   LYS A 273     -40.284   5.783 -54.397  1.00  0.00           C  
ATOM   4204  O   LYS A 273     -40.627   4.655 -54.759  1.00  0.00           O  
ATOM   4205  CB  LYS A 273     -40.376   6.375 -51.952  1.00  0.00           C  
ATOM   4206  CG  LYS A 273     -41.500   5.390 -51.618  1.00  0.00           C  
ATOM   4207  CD  LYS A 273     -42.248   5.841 -50.361  1.00  0.00           C  
ATOM   4208  CE  LYS A 273     -43.565   5.097 -50.176  1.00  0.00           C  
ATOM   4209  NZ  LYS A 273     -43.361   3.655 -49.853  1.00  0.00           N  
ATOM   4210  H   LYS A 273     -38.440   7.811 -52.745  1.00  0.00           H  
ATOM   4211  HA  LYS A 273     -38.991   5.026 -52.882  1.00  0.00           H  
ATOM   4212 1HB  LYS A 273     -39.763   6.493 -51.060  1.00  0.00           H  
ATOM   4213 2HB  LYS A 273     -40.830   7.343 -52.164  1.00  0.00           H  
ATOM   4214 1HG  LYS A 273     -42.198   5.332 -52.454  1.00  0.00           H  
ATOM   4215 2HG  LYS A 273     -41.073   4.401 -51.454  1.00  0.00           H  
ATOM   4216 1HD  LYS A 273     -41.619   5.668 -49.488  1.00  0.00           H  
ATOM   4217 2HD  LYS A 273     -42.452   6.910 -50.429  1.00  0.00           H  
ATOM   4218 1HE  LYS A 273     -44.118   5.564 -49.366  1.00  0.00           H  
ATOM   4219 2HE  LYS A 273     -44.151   5.174 -51.094  1.00  0.00           H  
ATOM   4220 1HZ  LYS A 273     -44.270   3.203 -49.735  1.00  0.00           H  
ATOM   4221 2HZ  LYS A 273     -42.858   3.203 -50.602  1.00  0.00           H  
ATOM   4222 3HZ  LYS A 273     -42.833   3.571 -48.996  1.00  0.00           H  
ATOM   4223  N   ALA A 274     -40.593   6.884 -55.079  1.00  0.00           N  
ATOM   4224  CA  ALA A 274     -41.352   6.834 -56.318  1.00  0.00           C  
ATOM   4225  C   ALA A 274     -40.599   6.066 -57.407  1.00  0.00           C  
ATOM   4226  O   ALA A 274     -41.192   5.274 -58.137  1.00  0.00           O  
ATOM   4227  CB  ALA A 274     -41.673   8.238 -56.792  1.00  0.00           C  
ATOM   4228  H   ALA A 274     -40.301   7.788 -54.710  1.00  0.00           H  
ATOM   4229  HA  ALA A 274     -42.282   6.297 -56.120  1.00  0.00           H  
ATOM   4230 1HB  ALA A 274     -42.270   8.192 -57.700  1.00  0.00           H  
ATOM   4231 2HB  ALA A 274     -42.227   8.761 -56.016  1.00  0.00           H  
ATOM   4232 3HB  ALA A 274     -40.745   8.769 -56.995  1.00  0.00           H  
ATOM   4233  N   GLU A 275     -39.282   6.284 -57.493  1.00  0.00           N  
ATOM   4234  CA  GLU A 275     -38.473   5.560 -58.471  1.00  0.00           C  
ATOM   4235  C   GLU A 275     -38.410   4.082 -58.119  1.00  0.00           C  
ATOM   4236  O   GLU A 275     -38.482   3.225 -59.005  1.00  0.00           O  
ATOM   4237  CB  GLU A 275     -37.060   6.136 -58.565  1.00  0.00           C  
ATOM   4238  CG  GLU A 275     -36.223   5.520 -59.695  1.00  0.00           C  
ATOM   4239  CD  GLU A 275     -34.869   6.147 -59.844  1.00  0.00           C  
ATOM   4240  OE1 GLU A 275     -34.552   7.027 -59.083  1.00  0.00           O  
ATOM   4241  OE2 GLU A 275     -34.148   5.744 -60.726  1.00  0.00           O  
ATOM   4242  H   GLU A 275     -38.846   6.972 -56.890  1.00  0.00           H  
ATOM   4243  HA  GLU A 275     -38.944   5.652 -59.445  1.00  0.00           H  
ATOM   4244 1HB  GLU A 275     -37.113   7.212 -58.727  1.00  0.00           H  
ATOM   4245 2HB  GLU A 275     -36.532   5.969 -57.625  1.00  0.00           H  
ATOM   4246 1HG  GLU A 275     -36.094   4.456 -59.498  1.00  0.00           H  
ATOM   4247 2HG  GLU A 275     -36.768   5.622 -60.634  1.00  0.00           H  
ATOM   4248  N   GLU A 276     -38.278   3.778 -56.830  1.00  0.00           N  
ATOM   4249  CA  GLU A 276     -38.246   2.395 -56.384  1.00  0.00           C  
ATOM   4250  C   GLU A 276     -39.558   1.698 -56.715  1.00  0.00           C  
ATOM   4251  O   GLU A 276     -39.563   0.537 -57.120  1.00  0.00           O  
ATOM   4252  CB  GLU A 276     -37.969   2.306 -54.881  1.00  0.00           C  
ATOM   4253  CG  GLU A 276     -36.535   2.633 -54.476  1.00  0.00           C  
ATOM   4254  CD  GLU A 276     -36.334   2.622 -52.987  1.00  0.00           C  
ATOM   4255  OE1 GLU A 276     -37.299   2.446 -52.283  1.00  0.00           O  
ATOM   4256  OE2 GLU A 276     -35.218   2.788 -52.553  1.00  0.00           O  
ATOM   4257  H   GLU A 276     -38.191   4.524 -56.146  1.00  0.00           H  
ATOM   4258  HA  GLU A 276     -37.445   1.880 -56.914  1.00  0.00           H  
ATOM   4259 1HB  GLU A 276     -38.622   3.001 -54.355  1.00  0.00           H  
ATOM   4260 2HB  GLU A 276     -38.206   1.304 -54.523  1.00  0.00           H  
ATOM   4261 1HG  GLU A 276     -35.869   1.897 -54.926  1.00  0.00           H  
ATOM   4262 2HG  GLU A 276     -36.268   3.610 -54.870  1.00  0.00           H  
ATOM   4263  N   ALA A 277     -40.672   2.417 -56.556  1.00  0.00           N  
ATOM   4264  CA  ALA A 277     -41.975   1.849 -56.889  1.00  0.00           C  
ATOM   4265  C   ALA A 277     -42.045   1.533 -58.371  1.00  0.00           C  
ATOM   4266  O   ALA A 277     -42.512   0.453 -58.753  1.00  0.00           O  
ATOM   4267  CB  ALA A 277     -43.080   2.826 -56.517  1.00  0.00           C  
ATOM   4268  H   ALA A 277     -40.610   3.356 -56.184  1.00  0.00           H  
ATOM   4269  HA  ALA A 277     -42.104   0.929 -56.331  1.00  0.00           H  
ATOM   4270 1HB  ALA A 277     -44.048   2.384 -56.757  1.00  0.00           H  
ATOM   4271 2HB  ALA A 277     -43.028   3.039 -55.451  1.00  0.00           H  
ATOM   4272 3HB  ALA A 277     -42.955   3.746 -57.078  1.00  0.00           H  
ATOM   4273  N   ALA A 278     -41.558   2.439 -59.212  1.00  0.00           N  
ATOM   4274  CA  ALA A 278     -41.571   2.229 -60.650  1.00  0.00           C  
ATOM   4275  C   ALA A 278     -40.738   1.007 -61.031  1.00  0.00           C  
ATOM   4276  O   ALA A 278     -41.126   0.223 -61.896  1.00  0.00           O  
ATOM   4277  CB  ALA A 278     -41.059   3.462 -61.371  1.00  0.00           C  
ATOM   4278  H   ALA A 278     -41.195   3.320 -58.837  1.00  0.00           H  
ATOM   4279  HA  ALA A 278     -42.604   2.036 -60.957  1.00  0.00           H  
ATOM   4280 1HB  ALA A 278     -41.096   3.298 -62.449  1.00  0.00           H  
ATOM   4281 2HB  ALA A 278     -41.676   4.317 -61.107  1.00  0.00           H  
ATOM   4282 3HB  ALA A 278     -40.031   3.648 -61.065  1.00  0.00           H  
ATOM   4283  N   ASP A 279     -39.600   0.834 -60.354  1.00  0.00           N  
ATOM   4284  CA  ASP A 279     -38.731  -0.305 -60.627  1.00  0.00           C  
ATOM   4285  C   ASP A 279     -39.386  -1.609 -60.181  1.00  0.00           C  
ATOM   4286  O   ASP A 279     -39.329  -2.617 -60.889  1.00  0.00           O  
ATOM   4287  CB  ASP A 279     -37.384  -0.132 -59.922  1.00  0.00           C  
ATOM   4288  CG  ASP A 279     -36.358  -1.187 -60.331  1.00  0.00           C  
ATOM   4289  OD1 ASP A 279     -35.905  -1.152 -61.451  1.00  0.00           O  
ATOM   4290  OD2 ASP A 279     -36.047  -2.033 -59.523  1.00  0.00           O  
ATOM   4291  H   ASP A 279     -39.319   1.522 -59.663  1.00  0.00           H  
ATOM   4292  HA  ASP A 279     -38.558  -0.356 -61.701  1.00  0.00           H  
ATOM   4293 1HB  ASP A 279     -36.983   0.859 -60.146  1.00  0.00           H  
ATOM   4294 2HB  ASP A 279     -37.531  -0.187 -58.842  1.00  0.00           H  
ATOM   4295  N   ARG A 280     -40.029  -1.586 -59.014  1.00  0.00           N  
ATOM   4296  CA  ARG A 280     -40.719  -2.770 -58.521  1.00  0.00           C  
ATOM   4297  C   ARG A 280     -41.848  -3.176 -59.461  1.00  0.00           C  
ATOM   4298  O   ARG A 280     -42.038  -4.365 -59.725  1.00  0.00           O  
ATOM   4299  CB  ARG A 280     -41.265  -2.541 -57.117  1.00  0.00           C  
ATOM   4300  CG  ARG A 280     -40.207  -2.536 -56.014  1.00  0.00           C  
ATOM   4301  CD  ARG A 280     -40.787  -2.223 -54.677  1.00  0.00           C  
ATOM   4302  NE  ARG A 280     -41.794  -3.204 -54.274  1.00  0.00           N  
ATOM   4303  CZ  ARG A 280     -41.542  -4.414 -53.735  1.00  0.00           C  
ATOM   4304  NH1 ARG A 280     -40.305  -4.822 -53.528  1.00  0.00           N  
ATOM   4305  NH2 ARG A 280     -42.560  -5.189 -53.417  1.00  0.00           N  
ATOM   4306  H   ARG A 280     -40.022  -0.741 -58.453  1.00  0.00           H  
ATOM   4307  HA  ARG A 280     -40.001  -3.587 -58.474  1.00  0.00           H  
ATOM   4308 1HB  ARG A 280     -41.786  -1.583 -57.082  1.00  0.00           H  
ATOM   4309 2HB  ARG A 280     -41.993  -3.317 -56.879  1.00  0.00           H  
ATOM   4310 1HG  ARG A 280     -39.734  -3.517 -55.963  1.00  0.00           H  
ATOM   4311 2HG  ARG A 280     -39.448  -1.786 -56.242  1.00  0.00           H  
ATOM   4312 1HD  ARG A 280     -40.000  -2.209 -53.924  1.00  0.00           H  
ATOM   4313 2HD  ARG A 280     -41.264  -1.242 -54.715  1.00  0.00           H  
ATOM   4314  HE  ARG A 280     -42.775  -2.957 -54.399  1.00  0.00           H  
ATOM   4315 1HH1 ARG A 280     -39.526  -4.228 -53.772  1.00  0.00           H  
ATOM   4316 2HH1 ARG A 280     -40.134  -5.734 -53.125  1.00  0.00           H  
ATOM   4317 1HH2 ARG A 280     -43.507  -4.854 -53.587  1.00  0.00           H  
ATOM   4318 2HH2 ARG A 280     -42.405  -6.099 -53.014  1.00  0.00           H  
ATOM   4319  N   LEU A 281     -42.573  -2.194 -59.996  1.00  0.00           N  
ATOM   4320  CA  LEU A 281     -43.657  -2.485 -60.925  1.00  0.00           C  
ATOM   4321  C   LEU A 281     -43.125  -3.119 -62.199  1.00  0.00           C  
ATOM   4322  O   LEU A 281     -43.702  -4.074 -62.711  1.00  0.00           O  
ATOM   4323  CB  LEU A 281     -44.422  -1.203 -61.272  1.00  0.00           C  
ATOM   4324  CG  LEU A 281     -45.236  -0.590 -60.134  1.00  0.00           C  
ATOM   4325  CD1 LEU A 281     -45.744   0.790 -60.569  1.00  0.00           C  
ATOM   4326  CD2 LEU A 281     -46.386  -1.522 -59.776  1.00  0.00           C  
ATOM   4327  H   LEU A 281     -42.383  -1.231 -59.732  1.00  0.00           H  
ATOM   4328  HA  LEU A 281     -44.331  -3.197 -60.456  1.00  0.00           H  
ATOM   4329 1HB  LEU A 281     -43.707  -0.449 -61.609  1.00  0.00           H  
ATOM   4330 2HB  LEU A 281     -45.103  -1.417 -62.097  1.00  0.00           H  
ATOM   4331  HG  LEU A 281     -44.609  -0.461 -59.261  1.00  0.00           H  
ATOM   4332 1HD1 LEU A 281     -46.314   1.245 -59.764  1.00  0.00           H  
ATOM   4333 2HD1 LEU A 281     -44.891   1.426 -60.805  1.00  0.00           H  
ATOM   4334 3HD1 LEU A 281     -46.377   0.687 -61.448  1.00  0.00           H  
ATOM   4335 1HD2 LEU A 281     -46.955  -1.091 -58.966  1.00  0.00           H  
ATOM   4336 2HD2 LEU A 281     -47.030  -1.660 -60.642  1.00  0.00           H  
ATOM   4337 3HD2 LEU A 281     -46.005  -2.488 -59.456  1.00  0.00           H  
ATOM   4338  N   ALA A 282     -41.988  -2.627 -62.675  1.00  0.00           N  
ATOM   4339  CA  ALA A 282     -41.375  -3.182 -63.874  1.00  0.00           C  
ATOM   4340  C   ALA A 282     -41.110  -4.673 -63.705  1.00  0.00           C  
ATOM   4341  O   ALA A 282     -41.240  -5.444 -64.661  1.00  0.00           O  
ATOM   4342  CB  ALA A 282     -40.073  -2.455 -64.176  1.00  0.00           C  
ATOM   4343  H   ALA A 282     -41.562  -1.826 -62.222  1.00  0.00           H  
ATOM   4344  HA  ALA A 282     -42.059  -3.055 -64.706  1.00  0.00           H  
ATOM   4345 1HB  ALA A 282     -39.630  -2.866 -65.081  1.00  0.00           H  
ATOM   4346 2HB  ALA A 282     -40.289  -1.398 -64.311  1.00  0.00           H  
ATOM   4347 3HB  ALA A 282     -39.376  -2.583 -63.346  1.00  0.00           H  
ATOM   4348  N   LYS A 283     -40.740  -5.078 -62.495  1.00  0.00           N  
ATOM   4349  CA  LYS A 283     -40.420  -6.473 -62.237  1.00  0.00           C  
ATOM   4350  C   LYS A 283     -41.647  -7.334 -61.900  1.00  0.00           C  
ATOM   4351  O   LYS A 283     -41.713  -8.502 -62.292  1.00  0.00           O  
ATOM   4352  CB  LYS A 283     -39.389  -6.544 -61.109  1.00  0.00           C  
ATOM   4353  CG  LYS A 283     -38.020  -5.949 -61.487  1.00  0.00           C  
ATOM   4354  CD  LYS A 283     -37.024  -6.051 -60.343  1.00  0.00           C  
ATOM   4355  CE  LYS A 283     -35.621  -5.642 -60.788  1.00  0.00           C  
ATOM   4356  NZ  LYS A 283     -35.527  -4.184 -61.117  1.00  0.00           N  
ATOM   4357  H   LYS A 283     -40.646  -4.397 -61.746  1.00  0.00           H  
ATOM   4358  HA  LYS A 283     -39.971  -6.884 -63.140  1.00  0.00           H  
ATOM   4359 1HB  LYS A 283     -39.771  -6.000 -60.242  1.00  0.00           H  
ATOM   4360 2HB  LYS A 283     -39.243  -7.580 -60.817  1.00  0.00           H  
ATOM   4361 1HG  LYS A 283     -37.633  -6.472 -62.360  1.00  0.00           H  
ATOM   4362 2HG  LYS A 283     -38.158  -4.898 -61.748  1.00  0.00           H  
ATOM   4363 1HD  LYS A 283     -37.349  -5.399 -59.529  1.00  0.00           H  
ATOM   4364 2HD  LYS A 283     -37.004  -7.078 -59.976  1.00  0.00           H  
ATOM   4365 1HE  LYS A 283     -34.917  -5.869 -59.992  1.00  0.00           H  
ATOM   4366 2HE  LYS A 283     -35.349  -6.217 -61.676  1.00  0.00           H  
ATOM   4367 1HZ  LYS A 283     -34.590  -3.961 -61.408  1.00  0.00           H  
ATOM   4368 2HZ  LYS A 283     -36.165  -3.957 -61.865  1.00  0.00           H  
ATOM   4369 3HZ  LYS A 283     -35.758  -3.621 -60.308  1.00  0.00           H  
ATOM   4370  N   SER A 284     -42.616  -6.773 -61.175  1.00  0.00           N  
ATOM   4371  CA  SER A 284     -43.778  -7.554 -60.742  1.00  0.00           C  
ATOM   4372  C   SER A 284     -44.994  -7.452 -61.666  1.00  0.00           C  
ATOM   4373  O   SER A 284     -45.726  -8.429 -61.832  1.00  0.00           O  
ATOM   4374  CB  SER A 284     -44.187  -7.146 -59.342  1.00  0.00           C  
ATOM   4375  OG  SER A 284     -43.196  -7.476 -58.407  1.00  0.00           O  
ATOM   4376  H   SER A 284     -42.523  -5.809 -60.872  1.00  0.00           H  
ATOM   4377  HA  SER A 284     -43.479  -8.602 -60.709  1.00  0.00           H  
ATOM   4378 1HB  SER A 284     -44.370  -6.075 -59.318  1.00  0.00           H  
ATOM   4379 2HB  SER A 284     -45.108  -7.645 -59.086  1.00  0.00           H  
ATOM   4380  HG  SER A 284     -43.539  -7.204 -57.554  1.00  0.00           H  
ATOM   4381  N   GLY A 285     -45.229  -6.278 -62.251  1.00  0.00           N  
ATOM   4382  CA  GLY A 285     -46.376  -6.075 -63.127  1.00  0.00           C  
ATOM   4383  C   GLY A 285     -47.706  -6.004 -62.366  1.00  0.00           C  
ATOM   4384  O   GLY A 285     -48.749  -6.371 -62.902  1.00  0.00           O  
ATOM   4385  H   GLY A 285     -44.596  -5.503 -62.103  1.00  0.00           H  
ATOM   4386 1HA  GLY A 285     -46.232  -5.153 -63.693  1.00  0.00           H  
ATOM   4387 2HA  GLY A 285     -46.418  -6.892 -63.850  1.00  0.00           H  
ATOM   4388  N   ILE A 286     -47.665  -5.544 -61.114  1.00  0.00           N  
ATOM   4389  CA  ILE A 286     -48.876  -5.512 -60.293  1.00  0.00           C  
ATOM   4390  C   ILE A 286     -49.486  -4.115 -60.191  1.00  0.00           C  
ATOM   4391  O   ILE A 286     -48.877  -3.193 -59.648  1.00  0.00           O  
ATOM   4392  CB  ILE A 286     -48.572  -6.033 -58.876  1.00  0.00           C  
ATOM   4393  CG1 ILE A 286     -48.066  -7.482 -58.953  1.00  0.00           C  
ATOM   4394  CG2 ILE A 286     -49.817  -5.951 -58.008  1.00  0.00           C  
ATOM   4395  CD1 ILE A 286     -47.473  -7.998 -57.656  1.00  0.00           C  
ATOM   4396  H   ILE A 286     -46.791  -5.228 -60.724  1.00  0.00           H  
ATOM   4397  HA  ILE A 286     -49.614  -6.170 -60.745  1.00  0.00           H  
ATOM   4398  HB  ILE A 286     -47.783  -5.424 -58.434  1.00  0.00           H  
ATOM   4399 1HG1 ILE A 286     -48.895  -8.126 -59.234  1.00  0.00           H  
ATOM   4400 2HG1 ILE A 286     -47.305  -7.549 -59.729  1.00  0.00           H  
ATOM   4401 1HG2 ILE A 286     -49.593  -6.302 -57.005  1.00  0.00           H  
ATOM   4402 2HG2 ILE A 286     -50.153  -4.933 -57.955  1.00  0.00           H  
ATOM   4403 3HG2 ILE A 286     -50.603  -6.567 -58.443  1.00  0.00           H  
ATOM   4404 1HD1 ILE A 286     -47.140  -9.026 -57.797  1.00  0.00           H  
ATOM   4405 2HD1 ILE A 286     -46.623  -7.375 -57.373  1.00  0.00           H  
ATOM   4406 3HD1 ILE A 286     -48.219  -7.969 -56.871  1.00  0.00           H  
ATOM   4407  N   ASP A 287     -50.713  -3.976 -60.694  1.00  0.00           N  
ATOM   4408  CA  ASP A 287     -51.425  -2.700 -60.689  1.00  0.00           C  
ATOM   4409  C   ASP A 287     -51.888  -2.278 -59.295  1.00  0.00           C  
ATOM   4410  O   ASP A 287     -51.957  -1.087 -58.991  1.00  0.00           O  
ATOM   4411  CB  ASP A 287     -52.629  -2.754 -61.623  1.00  0.00           C  
ATOM   4412  CG  ASP A 287     -53.315  -1.400 -61.772  1.00  0.00           C  
ATOM   4413  OD1 ASP A 287     -52.668  -0.469 -62.198  1.00  0.00           O  
ATOM   4414  OD2 ASP A 287     -54.479  -1.302 -61.446  1.00  0.00           O  
ATOM   4415  H   ASP A 287     -51.157  -4.781 -61.115  1.00  0.00           H  
ATOM   4416  HA  ASP A 287     -50.743  -1.935 -61.061  1.00  0.00           H  
ATOM   4417 1HB  ASP A 287     -52.313  -3.106 -62.609  1.00  0.00           H  
ATOM   4418 2HB  ASP A 287     -53.351  -3.472 -61.234  1.00  0.00           H  
ATOM   4419  N   GLU A 288     -52.233  -3.249 -58.456  1.00  0.00           N  
ATOM   4420  CA  GLU A 288     -52.706  -2.933 -57.114  1.00  0.00           C  
ATOM   4421  C   GLU A 288     -51.608  -2.253 -56.300  1.00  0.00           C  
ATOM   4422  O   GLU A 288     -51.872  -1.310 -55.552  1.00  0.00           O  
ATOM   4423  CB  GLU A 288     -53.192  -4.201 -56.414  1.00  0.00           C  
ATOM   4424  CG  GLU A 288     -54.461  -4.805 -57.025  1.00  0.00           C  
ATOM   4425  CD  GLU A 288     -54.194  -5.621 -58.270  1.00  0.00           C  
ATOM   4426  OE1 GLU A 288     -53.050  -5.745 -58.640  1.00  0.00           O  
ATOM   4427  OE2 GLU A 288     -55.132  -6.118 -58.845  1.00  0.00           O  
ATOM   4428  H   GLU A 288     -52.176  -4.218 -58.752  1.00  0.00           H  
ATOM   4429  HA  GLU A 288     -53.543  -2.239 -57.199  1.00  0.00           H  
ATOM   4430 1HB  GLU A 288     -52.407  -4.956 -56.442  1.00  0.00           H  
ATOM   4431 2HB  GLU A 288     -53.396  -3.981 -55.365  1.00  0.00           H  
ATOM   4432 1HG  GLU A 288     -54.945  -5.440 -56.282  1.00  0.00           H  
ATOM   4433 2HG  GLU A 288     -55.147  -3.997 -57.271  1.00  0.00           H  
ATOM   4434  N   GLU A 289     -50.373  -2.717 -56.473  1.00  0.00           N  
ATOM   4435  CA  GLU A 289     -49.232  -2.122 -55.793  1.00  0.00           C  
ATOM   4436  C   GLU A 289     -48.955  -0.737 -56.356  1.00  0.00           C  
ATOM   4437  O   GLU A 289     -48.581   0.174 -55.619  1.00  0.00           O  
ATOM   4438  CB  GLU A 289     -47.991  -3.010 -55.905  1.00  0.00           C  
ATOM   4439  CG  GLU A 289     -46.824  -2.539 -55.027  1.00  0.00           C  
ATOM   4440  CD  GLU A 289     -45.704  -3.543 -54.925  1.00  0.00           C  
ATOM   4441  OE1 GLU A 289     -45.783  -4.566 -55.565  1.00  0.00           O  
ATOM   4442  OE2 GLU A 289     -44.774  -3.289 -54.193  1.00  0.00           O  
ATOM   4443  H   GLU A 289     -50.227  -3.502 -57.089  1.00  0.00           H  
ATOM   4444  HA  GLU A 289     -49.477  -2.014 -54.738  1.00  0.00           H  
ATOM   4445 1HB  GLU A 289     -48.244  -4.030 -55.616  1.00  0.00           H  
ATOM   4446 2HB  GLU A 289     -47.651  -3.034 -56.940  1.00  0.00           H  
ATOM   4447 1HG  GLU A 289     -46.423  -1.612 -55.439  1.00  0.00           H  
ATOM   4448 2HG  GLU A 289     -47.201  -2.326 -54.030  1.00  0.00           H  
ATOM   4449  N   ALA A 290     -49.152  -0.569 -57.663  1.00  0.00           N  
ATOM   4450  CA  ALA A 290     -48.937   0.732 -58.285  1.00  0.00           C  
ATOM   4451  C   ALA A 290     -49.800   1.792 -57.604  1.00  0.00           C  
ATOM   4452  O   ALA A 290     -49.340   2.903 -57.331  1.00  0.00           O  
ATOM   4453  CB  ALA A 290     -49.274   0.667 -59.773  1.00  0.00           C  
ATOM   4454  H   ALA A 290     -49.428  -1.359 -58.237  1.00  0.00           H  
ATOM   4455  HA  ALA A 290     -47.891   1.004 -58.156  1.00  0.00           H  
ATOM   4456 1HB  ALA A 290     -49.098   1.631 -60.240  1.00  0.00           H  
ATOM   4457 2HB  ALA A 290     -48.658  -0.085 -60.255  1.00  0.00           H  
ATOM   4458 3HB  ALA A 290     -50.316   0.402 -59.898  1.00  0.00           H  
ATOM   4459  N   LYS A 291     -51.048   1.426 -57.311  1.00  0.00           N  
ATOM   4460  CA  LYS A 291     -51.984   2.337 -56.659  1.00  0.00           C  
ATOM   4461  C   LYS A 291     -51.659   2.549 -55.186  1.00  0.00           C  
ATOM   4462  O   LYS A 291     -51.732   3.675 -54.686  1.00  0.00           O  
ATOM   4463  CB  LYS A 291     -53.412   1.818 -56.812  1.00  0.00           C  
ATOM   4464  CG  LYS A 291     -53.945   1.916 -58.224  1.00  0.00           C  
ATOM   4465  CD  LYS A 291     -55.384   1.427 -58.321  1.00  0.00           C  
ATOM   4466  CE  LYS A 291     -55.951   1.687 -59.708  1.00  0.00           C  
ATOM   4467  NZ  LYS A 291     -55.216   0.925 -60.752  1.00  0.00           N  
ATOM   4468  H   LYS A 291     -51.360   0.498 -57.580  1.00  0.00           H  
ATOM   4469  HA  LYS A 291     -51.915   3.306 -57.155  1.00  0.00           H  
ATOM   4470 1HB  LYS A 291     -53.454   0.770 -56.506  1.00  0.00           H  
ATOM   4471 2HB  LYS A 291     -54.079   2.380 -56.158  1.00  0.00           H  
ATOM   4472 1HG  LYS A 291     -53.891   2.952 -58.558  1.00  0.00           H  
ATOM   4473 2HG  LYS A 291     -53.319   1.309 -58.881  1.00  0.00           H  
ATOM   4474 1HD  LYS A 291     -55.412   0.355 -58.123  1.00  0.00           H  
ATOM   4475 2HD  LYS A 291     -55.999   1.936 -57.578  1.00  0.00           H  
ATOM   4476 1HE  LYS A 291     -57.001   1.394 -59.729  1.00  0.00           H  
ATOM   4477 2HE  LYS A 291     -55.878   2.752 -59.933  1.00  0.00           H  
ATOM   4478 1HZ  LYS A 291     -55.607   1.114 -61.659  1.00  0.00           H  
ATOM   4479 2HZ  LYS A 291     -54.243   1.200 -60.745  1.00  0.00           H  
ATOM   4480 3HZ  LYS A 291     -55.283  -0.073 -60.568  1.00  0.00           H  
ATOM   4481  N   LYS A 292     -51.290   1.476 -54.488  1.00  0.00           N  
ATOM   4482  CA  LYS A 292     -50.944   1.590 -53.078  1.00  0.00           C  
ATOM   4483  C   LYS A 292     -49.737   2.498 -52.911  1.00  0.00           C  
ATOM   4484  O   LYS A 292     -49.705   3.344 -52.013  1.00  0.00           O  
ATOM   4485  CB  LYS A 292     -50.659   0.210 -52.473  1.00  0.00           C  
ATOM   4486  CG  LYS A 292     -50.343   0.214 -50.967  1.00  0.00           C  
ATOM   4487  CD  LYS A 292     -50.136  -1.214 -50.444  1.00  0.00           C  
ATOM   4488  CE  LYS A 292     -49.964  -1.254 -48.925  1.00  0.00           C  
ATOM   4489  NZ  LYS A 292     -48.665  -0.654 -48.484  1.00  0.00           N  
ATOM   4490  H   LYS A 292     -51.264   0.566 -54.939  1.00  0.00           H  
ATOM   4491  HA  LYS A 292     -51.783   2.040 -52.549  1.00  0.00           H  
ATOM   4492 1HB  LYS A 292     -51.522  -0.435 -52.635  1.00  0.00           H  
ATOM   4493 2HB  LYS A 292     -49.813  -0.239 -52.991  1.00  0.00           H  
ATOM   4494 1HG  LYS A 292     -49.437   0.799 -50.787  1.00  0.00           H  
ATOM   4495 2HG  LYS A 292     -51.166   0.680 -50.424  1.00  0.00           H  
ATOM   4496 1HD  LYS A 292     -50.998  -1.826 -50.720  1.00  0.00           H  
ATOM   4497 2HD  LYS A 292     -49.249  -1.642 -50.912  1.00  0.00           H  
ATOM   4498 1HE  LYS A 292     -50.780  -0.704 -48.459  1.00  0.00           H  
ATOM   4499 2HE  LYS A 292     -50.003  -2.291 -48.592  1.00  0.00           H  
ATOM   4500 1HZ  LYS A 292     -48.592  -0.703 -47.480  1.00  0.00           H  
ATOM   4501 2HZ  LYS A 292     -47.898  -1.162 -48.897  1.00  0.00           H  
ATOM   4502 3HZ  LYS A 292     -48.617   0.318 -48.773  1.00  0.00           H  
ATOM   4503  N   ALA A 293     -48.743   2.327 -53.779  1.00  0.00           N  
ATOM   4504  CA  ALA A 293     -47.536   3.129 -53.718  1.00  0.00           C  
ATOM   4505  C   ALA A 293     -47.847   4.607 -53.912  1.00  0.00           C  
ATOM   4506  O   ALA A 293     -47.290   5.454 -53.222  1.00  0.00           O  
ATOM   4507  CB  ALA A 293     -46.539   2.664 -54.765  1.00  0.00           C  
ATOM   4508  H   ALA A 293     -48.823   1.608 -54.494  1.00  0.00           H  
ATOM   4509  HA  ALA A 293     -47.099   3.006 -52.724  1.00  0.00           H  
ATOM   4510 1HB  ALA A 293     -45.626   3.254 -54.693  1.00  0.00           H  
ATOM   4511 2HB  ALA A 293     -46.307   1.612 -54.600  1.00  0.00           H  
ATOM   4512 3HB  ALA A 293     -46.975   2.787 -55.757  1.00  0.00           H  
ATOM   4513  N   LEU A 294     -48.759   4.918 -54.839  1.00  0.00           N  
ATOM   4514  CA  LEU A 294     -49.082   6.317 -55.092  1.00  0.00           C  
ATOM   4515  C   LEU A 294     -49.767   6.943 -53.886  1.00  0.00           C  
ATOM   4516  O   LEU A 294     -49.487   8.093 -53.538  1.00  0.00           O  
ATOM   4517  CB  LEU A 294     -49.976   6.452 -56.331  1.00  0.00           C  
ATOM   4518  CG  LEU A 294     -50.298   7.906 -56.789  1.00  0.00           C  
ATOM   4519  CD1 LEU A 294     -48.993   8.674 -57.101  1.00  0.00           C  
ATOM   4520  CD2 LEU A 294     -51.185   7.843 -58.024  1.00  0.00           C  
ATOM   4521  H   LEU A 294     -49.192   4.190 -55.396  1.00  0.00           H  
ATOM   4522  HA  LEU A 294     -48.153   6.847 -55.272  1.00  0.00           H  
ATOM   4523 1HB  LEU A 294     -49.507   5.930 -57.153  1.00  0.00           H  
ATOM   4524 2HB  LEU A 294     -50.927   5.960 -56.120  1.00  0.00           H  
ATOM   4525  HG  LEU A 294     -50.822   8.434 -55.989  1.00  0.00           H  
ATOM   4526 1HD1 LEU A 294     -49.237   9.686 -57.416  1.00  0.00           H  
ATOM   4527 2HD1 LEU A 294     -48.365   8.727 -56.216  1.00  0.00           H  
ATOM   4528 3HD1 LEU A 294     -48.450   8.174 -57.899  1.00  0.00           H  
ATOM   4529 1HD2 LEU A 294     -51.427   8.853 -58.350  1.00  0.00           H  
ATOM   4530 2HD2 LEU A 294     -50.662   7.321 -58.822  1.00  0.00           H  
ATOM   4531 3HD2 LEU A 294     -52.104   7.310 -57.784  1.00  0.00           H  
ATOM   4532  N   LYS A 295     -50.657   6.189 -53.239  1.00  0.00           N  
ATOM   4533  CA  LYS A 295     -51.324   6.682 -52.042  1.00  0.00           C  
ATOM   4534  C   LYS A 295     -50.296   7.030 -50.973  1.00  0.00           C  
ATOM   4535  O   LYS A 295     -50.375   8.087 -50.347  1.00  0.00           O  
ATOM   4536  CB  LYS A 295     -52.326   5.649 -51.509  1.00  0.00           C  
ATOM   4537  CG  LYS A 295     -53.116   6.088 -50.253  1.00  0.00           C  
ATOM   4538  CD  LYS A 295     -54.188   5.051 -49.883  1.00  0.00           C  
ATOM   4539  CE  LYS A 295     -55.113   5.541 -48.759  1.00  0.00           C  
ATOM   4540  NZ  LYS A 295     -54.480   5.454 -47.398  1.00  0.00           N  
ATOM   4541  H   LYS A 295     -50.874   5.260 -53.594  1.00  0.00           H  
ATOM   4542  HA  LYS A 295     -51.864   7.594 -52.297  1.00  0.00           H  
ATOM   4543 1HB  LYS A 295     -53.045   5.413 -52.293  1.00  0.00           H  
ATOM   4544 2HB  LYS A 295     -51.796   4.726 -51.267  1.00  0.00           H  
ATOM   4545 1HG  LYS A 295     -52.425   6.203 -49.415  1.00  0.00           H  
ATOM   4546 2HG  LYS A 295     -53.594   7.049 -50.441  1.00  0.00           H  
ATOM   4547 1HD  LYS A 295     -54.793   4.833 -50.764  1.00  0.00           H  
ATOM   4548 2HD  LYS A 295     -53.701   4.130 -49.565  1.00  0.00           H  
ATOM   4549 1HE  LYS A 295     -55.386   6.577 -48.952  1.00  0.00           H  
ATOM   4550 2HE  LYS A 295     -56.018   4.932 -48.764  1.00  0.00           H  
ATOM   4551 1HZ  LYS A 295     -55.137   5.781 -46.706  1.00  0.00           H  
ATOM   4552 2HZ  LYS A 295     -54.238   4.494 -47.200  1.00  0.00           H  
ATOM   4553 3HZ  LYS A 295     -53.641   6.026 -47.351  1.00  0.00           H  
ATOM   4554  N   GLU A 296     -49.316   6.146 -50.784  1.00  0.00           N  
ATOM   4555  CA  GLU A 296     -48.275   6.374 -49.790  1.00  0.00           C  
ATOM   4556  C   GLU A 296     -47.426   7.598 -50.128  1.00  0.00           C  
ATOM   4557  O   GLU A 296     -47.061   8.364 -49.236  1.00  0.00           O  
ATOM   4558  CB  GLU A 296     -47.381   5.141 -49.662  1.00  0.00           C  
ATOM   4559  CG  GLU A 296     -48.066   3.933 -49.025  1.00  0.00           C  
ATOM   4560  CD  GLU A 296     -47.199   2.694 -49.011  1.00  0.00           C  
ATOM   4561  OE1 GLU A 296     -46.081   2.764 -49.474  1.00  0.00           O  
ATOM   4562  OE2 GLU A 296     -47.658   1.674 -48.543  1.00  0.00           O  
ATOM   4563  H   GLU A 296     -49.311   5.284 -51.323  1.00  0.00           H  
ATOM   4564  HA  GLU A 296     -48.757   6.554 -48.828  1.00  0.00           H  
ATOM   4565 1HB  GLU A 296     -47.026   4.845 -50.649  1.00  0.00           H  
ATOM   4566 2HB  GLU A 296     -46.509   5.388 -49.059  1.00  0.00           H  
ATOM   4567 1HG  GLU A 296     -48.331   4.189 -47.998  1.00  0.00           H  
ATOM   4568 2HG  GLU A 296     -48.988   3.724 -49.565  1.00  0.00           H  
ATOM   4569  N   LEU A 297     -47.121   7.791 -51.411  1.00  0.00           N  
ATOM   4570  CA  LEU A 297     -46.330   8.947 -51.819  1.00  0.00           C  
ATOM   4571  C   LEU A 297     -47.077  10.239 -51.513  1.00  0.00           C  
ATOM   4572  O   LEU A 297     -46.488  11.205 -51.030  1.00  0.00           O  
ATOM   4573  CB  LEU A 297     -46.015   8.878 -53.324  1.00  0.00           C  
ATOM   4574  CG  LEU A 297     -45.041   7.765 -53.778  1.00  0.00           C  
ATOM   4575  CD1 LEU A 297     -45.046   7.680 -55.297  1.00  0.00           C  
ATOM   4576  CD2 LEU A 297     -43.635   8.065 -53.279  1.00  0.00           C  
ATOM   4577  H   LEU A 297     -47.424   7.113 -52.104  1.00  0.00           H  
ATOM   4578  HA  LEU A 297     -45.402   8.948 -51.253  1.00  0.00           H  
ATOM   4579 1HB  LEU A 297     -46.951   8.723 -53.860  1.00  0.00           H  
ATOM   4580 2HB  LEU A 297     -45.600   9.836 -53.637  1.00  0.00           H  
ATOM   4581  HG  LEU A 297     -45.367   6.812 -53.375  1.00  0.00           H  
ATOM   4582 1HD1 LEU A 297     -44.372   6.891 -55.618  1.00  0.00           H  
ATOM   4583 2HD1 LEU A 297     -46.050   7.458 -55.651  1.00  0.00           H  
ATOM   4584 3HD1 LEU A 297     -44.721   8.631 -55.708  1.00  0.00           H  
ATOM   4585 1HD2 LEU A 297     -42.967   7.273 -53.609  1.00  0.00           H  
ATOM   4586 2HD2 LEU A 297     -43.297   9.015 -53.692  1.00  0.00           H  
ATOM   4587 3HD2 LEU A 297     -43.624   8.115 -52.195  1.00  0.00           H  
ATOM   4588  N   LYS A 298     -48.387  10.239 -51.761  1.00  0.00           N  
ATOM   4589  CA  LYS A 298     -49.211  11.404 -51.469  1.00  0.00           C  
ATOM   4590  C   LYS A 298     -49.205  11.710 -49.977  1.00  0.00           C  
ATOM   4591  O   LYS A 298     -49.087  12.869 -49.582  1.00  0.00           O  
ATOM   4592  CB  LYS A 298     -50.641  11.185 -51.972  1.00  0.00           C  
ATOM   4593  CG  LYS A 298     -51.587  12.377 -51.791  1.00  0.00           C  
ATOM   4594  CD  LYS A 298     -52.923  12.113 -52.486  1.00  0.00           C  
ATOM   4595  CE  LYS A 298     -53.836  13.335 -52.474  1.00  0.00           C  
ATOM   4596  NZ  LYS A 298     -54.527  13.529 -51.158  1.00  0.00           N  
ATOM   4597  H   LYS A 298     -48.811   9.417 -52.181  1.00  0.00           H  
ATOM   4598  HA  LYS A 298     -48.788  12.265 -51.984  1.00  0.00           H  
ATOM   4599 1HB  LYS A 298     -50.612  10.934 -53.032  1.00  0.00           H  
ATOM   4600 2HB  LYS A 298     -51.076  10.333 -51.449  1.00  0.00           H  
ATOM   4601 1HG  LYS A 298     -51.759  12.548 -50.726  1.00  0.00           H  
ATOM   4602 2HG  LYS A 298     -51.130  13.271 -52.215  1.00  0.00           H  
ATOM   4603 1HD  LYS A 298     -52.735  11.822 -53.521  1.00  0.00           H  
ATOM   4604 2HD  LYS A 298     -53.428  11.287 -51.985  1.00  0.00           H  
ATOM   4605 1HE  LYS A 298     -53.244  14.222 -52.694  1.00  0.00           H  
ATOM   4606 2HE  LYS A 298     -54.589  13.213 -53.252  1.00  0.00           H  
ATOM   4607 1HZ  LYS A 298     -55.121  14.342 -51.213  1.00  0.00           H  
ATOM   4608 2HZ  LYS A 298     -55.092  12.718 -50.954  1.00  0.00           H  
ATOM   4609 3HZ  LYS A 298     -53.854  13.663 -50.408  1.00  0.00           H  
ATOM   4610  N   GLU A 299     -49.312  10.666 -49.152  1.00  0.00           N  
ATOM   4611  CA  GLU A 299     -49.312  10.837 -47.703  1.00  0.00           C  
ATOM   4612  C   GLU A 299     -48.001  11.430 -47.201  1.00  0.00           C  
ATOM   4613  O   GLU A 299     -48.004  12.283 -46.314  1.00  0.00           O  
ATOM   4614  CB  GLU A 299     -49.560   9.499 -47.003  1.00  0.00           C  
ATOM   4615  CG  GLU A 299     -50.973   8.954 -47.159  1.00  0.00           C  
ATOM   4616  CD  GLU A 299     -51.121   7.560 -46.610  1.00  0.00           C  
ATOM   4617  OE1 GLU A 299     -50.149   7.030 -46.132  1.00  0.00           O  
ATOM   4618  OE2 GLU A 299     -52.205   7.021 -46.678  1.00  0.00           O  
ATOM   4619  H   GLU A 299     -49.424   9.736 -49.542  1.00  0.00           H  
ATOM   4620  HA  GLU A 299     -50.118  11.525 -47.439  1.00  0.00           H  
ATOM   4621 1HB  GLU A 299     -48.870   8.753 -47.396  1.00  0.00           H  
ATOM   4622 2HB  GLU A 299     -49.353   9.605 -45.938  1.00  0.00           H  
ATOM   4623 1HG  GLU A 299     -51.662   9.617 -46.633  1.00  0.00           H  
ATOM   4624 2HG  GLU A 299     -51.242   8.959 -48.211  1.00  0.00           H  
ATOM   4625  N   GLU A 300     -46.883  10.994 -47.778  1.00  0.00           N  
ATOM   4626  CA  GLU A 300     -45.590  11.523 -47.365  1.00  0.00           C  
ATOM   4627  C   GLU A 300     -45.477  13.001 -47.724  1.00  0.00           C  
ATOM   4628  O   GLU A 300     -44.950  13.797 -46.943  1.00  0.00           O  
ATOM   4629  CB  GLU A 300     -44.450  10.733 -48.007  1.00  0.00           C  
ATOM   4630  CG  GLU A 300     -44.277   9.314 -47.477  1.00  0.00           C  
ATOM   4631  CD  GLU A 300     -43.971   9.273 -46.005  1.00  0.00           C  
ATOM   4632  OE1 GLU A 300     -43.217  10.103 -45.554  1.00  0.00           O  
ATOM   4633  OE2 GLU A 300     -44.493   8.414 -45.324  1.00  0.00           O  
ATOM   4634  H   GLU A 300     -46.934  10.267 -48.487  1.00  0.00           H  
ATOM   4635  HA  GLU A 300     -45.508  11.430 -46.284  1.00  0.00           H  
ATOM   4636 1HB  GLU A 300     -44.620  10.666 -49.082  1.00  0.00           H  
ATOM   4637 2HB  GLU A 300     -43.514  11.262 -47.853  1.00  0.00           H  
ATOM   4638 1HG  GLU A 300     -45.192   8.751 -47.657  1.00  0.00           H  
ATOM   4639 2HG  GLU A 300     -43.472   8.830 -48.026  1.00  0.00           H  
ATOM   4640  N   VAL A 301     -46.024  13.376 -48.880  1.00  0.00           N  
ATOM   4641  CA  VAL A 301     -46.052  14.775 -49.282  1.00  0.00           C  
ATOM   4642  C   VAL A 301     -46.911  15.601 -48.334  1.00  0.00           C  
ATOM   4643  O   VAL A 301     -46.525  16.706 -47.952  1.00  0.00           O  
ATOM   4644  CB  VAL A 301     -46.564  14.938 -50.729  1.00  0.00           C  
ATOM   4645  CG1 VAL A 301     -46.829  16.407 -51.024  1.00  0.00           C  
ATOM   4646  CG2 VAL A 301     -45.517  14.410 -51.689  1.00  0.00           C  
ATOM   4647  H   VAL A 301     -46.414  12.666 -49.493  1.00  0.00           H  
ATOM   4648  HA  VAL A 301     -45.033  15.162 -49.241  1.00  0.00           H  
ATOM   4649  HB  VAL A 301     -47.499  14.387 -50.857  1.00  0.00           H  
ATOM   4650 1HG1 VAL A 301     -47.182  16.517 -52.050  1.00  0.00           H  
ATOM   4651 2HG1 VAL A 301     -47.585  16.791 -50.344  1.00  0.00           H  
ATOM   4652 3HG1 VAL A 301     -45.913  16.966 -50.893  1.00  0.00           H  
ATOM   4653 1HG2 VAL A 301     -45.866  14.525 -52.704  1.00  0.00           H  
ATOM   4654 2HG2 VAL A 301     -44.594  14.971 -51.557  1.00  0.00           H  
ATOM   4655 3HG2 VAL A 301     -45.332  13.359 -51.482  1.00  0.00           H  
ATOM   4656  N   GLU A 302     -48.074  15.073 -47.957  1.00  0.00           N  
ATOM   4657  CA  GLU A 302     -48.953  15.785 -47.039  1.00  0.00           C  
ATOM   4658  C   GLU A 302     -48.279  16.002 -45.690  1.00  0.00           C  
ATOM   4659  O   GLU A 302     -48.391  17.080 -45.104  1.00  0.00           O  
ATOM   4660  CB  GLU A 302     -50.259  15.017 -46.833  1.00  0.00           C  
ATOM   4661  CG  GLU A 302     -51.183  14.993 -48.041  1.00  0.00           C  
ATOM   4662  CD  GLU A 302     -52.376  14.102 -47.834  1.00  0.00           C  
ATOM   4663  OE1 GLU A 302     -52.452  13.485 -46.800  1.00  0.00           O  
ATOM   4664  OE2 GLU A 302     -53.211  14.032 -48.710  1.00  0.00           O  
ATOM   4665  H   GLU A 302     -48.354  14.169 -48.327  1.00  0.00           H  
ATOM   4666  HA  GLU A 302     -49.183  16.760 -47.466  1.00  0.00           H  
ATOM   4667 1HB  GLU A 302     -50.033  13.986 -46.566  1.00  0.00           H  
ATOM   4668 2HB  GLU A 302     -50.807  15.456 -45.997  1.00  0.00           H  
ATOM   4669 1HG  GLU A 302     -51.525  16.007 -48.248  1.00  0.00           H  
ATOM   4670 2HG  GLU A 302     -50.624  14.646 -48.904  1.00  0.00           H  
ATOM   4671  N   LYS A 303     -47.561  14.988 -45.204  1.00  0.00           N  
ATOM   4672  CA  LYS A 303     -46.842  15.120 -43.946  1.00  0.00           C  
ATOM   4673  C   LYS A 303     -45.776  16.204 -44.042  1.00  0.00           C  
ATOM   4674  O   LYS A 303     -45.615  17.005 -43.120  1.00  0.00           O  
ATOM   4675  CB  LYS A 303     -46.220  13.789 -43.525  1.00  0.00           C  
ATOM   4676  CG  LYS A 303     -47.230  12.765 -42.999  1.00  0.00           C  
ATOM   4677  CD  LYS A 303     -46.537  11.560 -42.359  1.00  0.00           C  
ATOM   4678  CE  LYS A 303     -45.930  10.644 -43.407  1.00  0.00           C  
ATOM   4679  NZ  LYS A 303     -45.362   9.405 -42.805  1.00  0.00           N  
ATOM   4680  H   LYS A 303     -47.530  14.110 -45.715  1.00  0.00           H  
ATOM   4681  HA  LYS A 303     -47.551  15.423 -43.175  1.00  0.00           H  
ATOM   4682 1HB  LYS A 303     -45.711  13.348 -44.382  1.00  0.00           H  
ATOM   4683 2HB  LYS A 303     -45.472  13.962 -42.752  1.00  0.00           H  
ATOM   4684 1HG  LYS A 303     -47.869  13.243 -42.254  1.00  0.00           H  
ATOM   4685 2HG  LYS A 303     -47.859  12.419 -43.817  1.00  0.00           H  
ATOM   4686 1HD  LYS A 303     -45.753  11.902 -41.684  1.00  0.00           H  
ATOM   4687 2HD  LYS A 303     -47.265  10.989 -41.781  1.00  0.00           H  
ATOM   4688 1HE  LYS A 303     -46.702  10.366 -44.126  1.00  0.00           H  
ATOM   4689 2HE  LYS A 303     -45.136  11.172 -43.929  1.00  0.00           H  
ATOM   4690 1HZ  LYS A 303     -44.972   8.826 -43.549  1.00  0.00           H  
ATOM   4691 2HZ  LYS A 303     -44.634   9.648 -42.150  1.00  0.00           H  
ATOM   4692 3HZ  LYS A 303     -46.087   8.894 -42.327  1.00  0.00           H  
ATOM   4693  N   SER A 304     -45.073  16.252 -45.175  1.00  0.00           N  
ATOM   4694  CA  SER A 304     -44.071  17.284 -45.396  1.00  0.00           C  
ATOM   4695  C   SER A 304     -44.710  18.668 -45.388  1.00  0.00           C  
ATOM   4696  O   SER A 304     -44.180  19.597 -44.785  1.00  0.00           O  
ATOM   4697  CB  SER A 304     -43.342  17.056 -46.704  1.00  0.00           C  
ATOM   4698  OG  SER A 304     -42.385  18.058 -46.918  1.00  0.00           O  
ATOM   4699  H   SER A 304     -45.225  15.545 -45.887  1.00  0.00           H  
ATOM   4700  HA  SER A 304     -43.343  17.241 -44.584  1.00  0.00           H  
ATOM   4701 1HB  SER A 304     -42.857  16.081 -46.687  1.00  0.00           H  
ATOM   4702 2HB  SER A 304     -44.056  17.050 -47.525  1.00  0.00           H  
ATOM   4703  HG  SER A 304     -41.765  17.999 -46.177  1.00  0.00           H  
ATOM   4704  N   ILE A 305     -45.864  18.792 -46.038  1.00  0.00           N  
ATOM   4705  CA  ILE A 305     -46.576  20.065 -46.086  1.00  0.00           C  
ATOM   4706  C   ILE A 305     -46.990  20.524 -44.693  1.00  0.00           C  
ATOM   4707  O   ILE A 305     -46.852  21.704 -44.366  1.00  0.00           O  
ATOM   4708  CB  ILE A 305     -47.796  19.981 -47.025  1.00  0.00           C  
ATOM   4709  CG1 ILE A 305     -47.289  19.863 -48.482  1.00  0.00           C  
ATOM   4710  CG2 ILE A 305     -48.715  21.200 -46.834  1.00  0.00           C  
ATOM   4711  CD1 ILE A 305     -48.354  19.490 -49.486  1.00  0.00           C  
ATOM   4712  H   ILE A 305     -46.239  17.990 -46.530  1.00  0.00           H  
ATOM   4713  HA  ILE A 305     -45.904  20.815 -46.492  1.00  0.00           H  
ATOM   4714  HB  ILE A 305     -48.357  19.077 -46.805  1.00  0.00           H  
ATOM   4715 1HG1 ILE A 305     -46.854  20.813 -48.778  1.00  0.00           H  
ATOM   4716 2HG1 ILE A 305     -46.508  19.106 -48.519  1.00  0.00           H  
ATOM   4717 1HG2 ILE A 305     -49.574  21.123 -47.497  1.00  0.00           H  
ATOM   4718 2HG2 ILE A 305     -49.064  21.233 -45.806  1.00  0.00           H  
ATOM   4719 3HG2 ILE A 305     -48.171  22.112 -47.054  1.00  0.00           H  
ATOM   4720 1HD1 ILE A 305     -47.908  19.426 -50.480  1.00  0.00           H  
ATOM   4721 2HD1 ILE A 305     -48.784  18.526 -49.217  1.00  0.00           H  
ATOM   4722 3HD1 ILE A 305     -49.137  20.244 -49.495  1.00  0.00           H  
ATOM   4723  N   GLU A 306     -47.483  19.604 -43.866  1.00  0.00           N  
ATOM   4724  CA  GLU A 306     -47.843  19.960 -42.500  1.00  0.00           C  
ATOM   4725  C   GLU A 306     -46.610  20.367 -41.698  1.00  0.00           C  
ATOM   4726  O   GLU A 306     -46.668  21.302 -40.899  1.00  0.00           O  
ATOM   4727  CB  GLU A 306     -48.553  18.803 -41.799  1.00  0.00           C  
ATOM   4728  CG  GLU A 306     -49.960  18.512 -42.308  1.00  0.00           C  
ATOM   4729  CD  GLU A 306     -50.920  19.649 -42.068  1.00  0.00           C  
ATOM   4730  OE1 GLU A 306     -50.870  20.228 -41.009  1.00  0.00           O  
ATOM   4731  OE2 GLU A 306     -51.704  19.943 -42.948  1.00  0.00           O  
ATOM   4732  H   GLU A 306     -47.613  18.652 -44.196  1.00  0.00           H  
ATOM   4733  HA  GLU A 306     -48.519  20.813 -42.534  1.00  0.00           H  
ATOM   4734 1HB  GLU A 306     -47.966  17.893 -41.913  1.00  0.00           H  
ATOM   4735 2HB  GLU A 306     -48.624  19.015 -40.732  1.00  0.00           H  
ATOM   4736 1HG  GLU A 306     -49.915  18.313 -43.377  1.00  0.00           H  
ATOM   4737 2HG  GLU A 306     -50.330  17.617 -41.812  1.00  0.00           H  
ATOM   4738  N   GLU A 307     -45.485  19.691 -41.942  1.00  0.00           N  
ATOM   4739  CA  GLU A 307     -44.232  20.028 -41.273  1.00  0.00           C  
ATOM   4740  C   GLU A 307     -43.776  21.427 -41.672  1.00  0.00           C  
ATOM   4741  O   GLU A 307     -43.318  22.205 -40.833  1.00  0.00           O  
ATOM   4742  CB  GLU A 307     -43.145  19.008 -41.633  1.00  0.00           C  
ATOM   4743  CG  GLU A 307     -41.787  19.249 -40.984  1.00  0.00           C  
ATOM   4744  CD  GLU A 307     -41.784  19.015 -39.505  1.00  0.00           C  
ATOM   4745  OE1 GLU A 307     -42.688  18.380 -39.018  1.00  0.00           O  
ATOM   4746  OE2 GLU A 307     -40.860  19.457 -38.857  1.00  0.00           O  
ATOM   4747  H   GLU A 307     -45.507  18.912 -42.590  1.00  0.00           H  
ATOM   4748  HA  GLU A 307     -44.393  20.009 -40.194  1.00  0.00           H  
ATOM   4749 1HB  GLU A 307     -43.479  18.009 -41.350  1.00  0.00           H  
ATOM   4750 2HB  GLU A 307     -42.993  19.005 -42.708  1.00  0.00           H  
ATOM   4751 1HG  GLU A 307     -41.055  18.585 -41.446  1.00  0.00           H  
ATOM   4752 2HG  GLU A 307     -41.476  20.274 -41.186  1.00  0.00           H  
ATOM   4753  N   ILE A 308     -43.933  21.754 -42.953  1.00  0.00           N  
ATOM   4754  CA  ILE A 308     -43.565  23.069 -43.456  1.00  0.00           C  
ATOM   4755  C   ILE A 308     -44.425  24.146 -42.808  1.00  0.00           C  
ATOM   4756  O   ILE A 308     -43.910  25.169 -42.353  1.00  0.00           O  
ATOM   4757  CB  ILE A 308     -43.714  23.142 -44.990  1.00  0.00           C  
ATOM   4758  CG1 ILE A 308     -42.669  22.240 -45.670  1.00  0.00           C  
ATOM   4759  CG2 ILE A 308     -43.552  24.582 -45.451  1.00  0.00           C  
ATOM   4760  CD1 ILE A 308     -42.952  21.967 -47.147  1.00  0.00           C  
ATOM   4761  H   ILE A 308     -44.293  21.056 -43.596  1.00  0.00           H  
ATOM   4762  HA  ILE A 308     -42.523  23.259 -43.198  1.00  0.00           H  
ATOM   4763  HB  ILE A 308     -44.700  22.777 -45.277  1.00  0.00           H  
ATOM   4764 1HG1 ILE A 308     -41.697  22.716 -45.589  1.00  0.00           H  
ATOM   4765 2HG1 ILE A 308     -42.626  21.290 -45.144  1.00  0.00           H  
ATOM   4766 1HG2 ILE A 308     -43.662  24.645 -46.526  1.00  0.00           H  
ATOM   4767 2HG2 ILE A 308     -44.310  25.206 -44.981  1.00  0.00           H  
ATOM   4768 3HG2 ILE A 308     -42.562  24.939 -45.168  1.00  0.00           H  
ATOM   4769 1HD1 ILE A 308     -42.176  21.325 -47.553  1.00  0.00           H  
ATOM   4770 2HD1 ILE A 308     -43.914  21.468 -47.248  1.00  0.00           H  
ATOM   4771 3HD1 ILE A 308     -42.971  22.899 -47.698  1.00  0.00           H  
ATOM   4772  N   LYS A 309     -45.736  23.915 -42.759  1.00  0.00           N  
ATOM   4773  CA  LYS A 309     -46.638  24.863 -42.127  1.00  0.00           C  
ATOM   4774  C   LYS A 309     -46.326  25.016 -40.644  1.00  0.00           C  
ATOM   4775  O   LYS A 309     -46.356  26.123 -40.112  1.00  0.00           O  
ATOM   4776  CB  LYS A 309     -48.093  24.437 -42.299  1.00  0.00           C  
ATOM   4777  CG  LYS A 309     -48.647  24.599 -43.716  1.00  0.00           C  
ATOM   4778  CD  LYS A 309     -50.165  24.405 -43.743  1.00  0.00           C  
ATOM   4779  CE  LYS A 309     -50.547  22.964 -43.423  1.00  0.00           C  
ATOM   4780  NZ  LYS A 309     -52.007  22.723 -43.567  1.00  0.00           N  
ATOM   4781  H   LYS A 309     -46.109  23.065 -43.169  1.00  0.00           H  
ATOM   4782  HA  LYS A 309     -46.502  25.839 -42.597  1.00  0.00           H  
ATOM   4783 1HB  LYS A 309     -48.183  23.386 -42.025  1.00  0.00           H  
ATOM   4784 2HB  LYS A 309     -48.724  25.009 -41.618  1.00  0.00           H  
ATOM   4785 1HG  LYS A 309     -48.406  25.599 -44.086  1.00  0.00           H  
ATOM   4786 2HG  LYS A 309     -48.182  23.868 -44.375  1.00  0.00           H  
ATOM   4787 1HD  LYS A 309     -50.635  25.070 -43.017  1.00  0.00           H  
ATOM   4788 2HD  LYS A 309     -50.542  24.654 -44.735  1.00  0.00           H  
ATOM   4789 1HE  LYS A 309     -50.013  22.301 -44.096  1.00  0.00           H  
ATOM   4790 2HE  LYS A 309     -50.259  22.732 -42.401  1.00  0.00           H  
ATOM   4791 1HZ  LYS A 309     -52.198  21.745 -43.346  1.00  0.00           H  
ATOM   4792 2HZ  LYS A 309     -52.515  23.320 -42.933  1.00  0.00           H  
ATOM   4793 3HZ  LYS A 309     -52.294  22.915 -44.514  1.00  0.00           H  
ATOM   4794  N   ALA A 310     -46.019  23.899 -39.983  1.00  0.00           N  
ATOM   4795  CA  ALA A 310     -45.700  23.948 -38.559  1.00  0.00           C  
ATOM   4796  C   ALA A 310     -44.466  24.794 -38.333  1.00  0.00           C  
ATOM   4797  O   ALA A 310     -44.441  25.627 -37.410  1.00  0.00           O  
ATOM   4798  CB  ALA A 310     -45.462  22.538 -38.035  1.00  0.00           C  
ATOM   4799  H   ALA A 310     -46.028  23.009 -40.462  1.00  0.00           H  
ATOM   4800  HA  ALA A 310     -46.537  24.394 -38.033  1.00  0.00           H  
ATOM   4801 1HB  ALA A 310     -45.240  22.581 -36.968  1.00  0.00           H  
ATOM   4802 2HB  ALA A 310     -46.355  21.937 -38.198  1.00  0.00           H  
ATOM   4803 3HB  ALA A 310     -44.623  22.090 -38.563  1.00  0.00           H  
ATOM   4804  N   ALA A 311     -43.455  24.634 -39.173  1.00  0.00           N  
ATOM   4805  CA  ALA A 311     -42.242  25.415 -39.074  1.00  0.00           C  
ATOM   4806  C   ALA A 311     -42.530  26.898 -39.267  1.00  0.00           C  
ATOM   4807  O   ALA A 311     -41.981  27.741 -38.574  1.00  0.00           O  
ATOM   4808  CB  ALA A 311     -41.212  24.941 -40.078  1.00  0.00           C  
ATOM   4809  H   ALA A 311     -43.524  23.917 -39.903  1.00  0.00           H  
ATOM   4810  HA  ALA A 311     -41.839  25.288 -38.059  1.00  0.00           H  
ATOM   4811 1HB  ALA A 311     -40.299  25.522 -39.971  1.00  0.00           H  
ATOM   4812 2HB  ALA A 311     -41.001  23.886 -39.907  1.00  0.00           H  
ATOM   4813 3HB  ALA A 311     -41.612  25.072 -41.083  1.00  0.00           H  
ATOM   4814  N   LEU A 312     -43.422  27.205 -40.218  1.00  0.00           N  
ATOM   4815  CA  LEU A 312     -43.741  28.601 -40.495  1.00  0.00           C  
ATOM   4816  C   LEU A 312     -44.466  29.242 -39.321  1.00  0.00           C  
ATOM   4817  O   LEU A 312     -44.202  30.401 -38.988  1.00  0.00           O  
ATOM   4818  CB  LEU A 312     -44.587  28.719 -41.771  1.00  0.00           C  
ATOM   4819  CG  LEU A 312     -44.926  30.161 -42.235  1.00  0.00           C  
ATOM   4820  CD1 LEU A 312     -43.633  30.953 -42.509  1.00  0.00           C  
ATOM   4821  CD2 LEU A 312     -45.782  30.083 -43.489  1.00  0.00           C  
ATOM   4822  H   LEU A 312     -43.843  26.470 -40.770  1.00  0.00           H  
ATOM   4823  HA  LEU A 312     -42.810  29.130 -40.649  1.00  0.00           H  
ATOM   4824 1HB  LEU A 312     -44.052  28.226 -42.580  1.00  0.00           H  
ATOM   4825 2HB  LEU A 312     -45.529  28.192 -41.614  1.00  0.00           H  
ATOM   4826  HG  LEU A 312     -45.481  30.677 -41.450  1.00  0.00           H  
ATOM   4827 1HD1 LEU A 312     -43.888  31.963 -42.830  1.00  0.00           H  
ATOM   4828 2HD1 LEU A 312     -43.033  31.015 -41.605  1.00  0.00           H  
ATOM   4829 3HD1 LEU A 312     -43.058  30.459 -43.295  1.00  0.00           H  
ATOM   4830 1HD2 LEU A 312     -46.036  31.089 -43.821  1.00  0.00           H  
ATOM   4831 2HD2 LEU A 312     -45.228  29.570 -44.276  1.00  0.00           H  
ATOM   4832 3HD2 LEU A 312     -46.695  29.531 -43.269  1.00  0.00           H  
ATOM   4833  N   GLU A 313     -45.361  28.497 -38.677  1.00  0.00           N  
ATOM   4834  CA  GLU A 313     -46.064  29.033 -37.521  1.00  0.00           C  
ATOM   4835  C   GLU A 313     -45.081  29.313 -36.387  1.00  0.00           C  
ATOM   4836  O   GLU A 313     -45.204  30.322 -35.688  1.00  0.00           O  
ATOM   4837  CB  GLU A 313     -47.157  28.071 -37.045  1.00  0.00           C  
ATOM   4838  CG  GLU A 313     -48.369  27.963 -37.973  1.00  0.00           C  
ATOM   4839  CD  GLU A 313     -49.101  29.267 -38.138  1.00  0.00           C  
ATOM   4840  OE1 GLU A 313     -49.286  29.949 -37.157  1.00  0.00           O  
ATOM   4841  OE2 GLU A 313     -49.475  29.588 -39.247  1.00  0.00           O  
ATOM   4842  H   GLU A 313     -45.568  27.559 -39.009  1.00  0.00           H  
ATOM   4843  HA  GLU A 313     -46.530  29.975 -37.804  1.00  0.00           H  
ATOM   4844 1HB  GLU A 313     -46.735  27.071 -36.940  1.00  0.00           H  
ATOM   4845 2HB  GLU A 313     -47.513  28.380 -36.063  1.00  0.00           H  
ATOM   4846 1HG  GLU A 313     -48.040  27.623 -38.953  1.00  0.00           H  
ATOM   4847 2HG  GLU A 313     -49.051  27.217 -37.570  1.00  0.00           H  
ATOM   4848  N   GLU A 314     -44.080  28.446 -36.230  1.00  0.00           N  
ATOM   4849  CA  GLU A 314     -43.050  28.658 -35.220  1.00  0.00           C  
ATOM   4850  C   GLU A 314     -42.206  29.892 -35.536  1.00  0.00           C  
ATOM   4851  O   GLU A 314     -41.840  30.644 -34.631  1.00  0.00           O  
ATOM   4852  CB  GLU A 314     -42.150  27.427 -35.089  1.00  0.00           C  
ATOM   4853  CG  GLU A 314     -42.819  26.212 -34.450  1.00  0.00           C  
ATOM   4854  CD  GLU A 314     -41.904  25.009 -34.368  1.00  0.00           C  
ATOM   4855  OE1 GLU A 314     -40.793  25.093 -34.846  1.00  0.00           O  
ATOM   4856  OE2 GLU A 314     -42.315  24.009 -33.827  1.00  0.00           O  
ATOM   4857  H   GLU A 314     -44.047  27.614 -36.814  1.00  0.00           H  
ATOM   4858  HA  GLU A 314     -43.541  28.824 -34.260  1.00  0.00           H  
ATOM   4859 1HB  GLU A 314     -41.794  27.132 -36.075  1.00  0.00           H  
ATOM   4860 2HB  GLU A 314     -41.278  27.680 -34.489  1.00  0.00           H  
ATOM   4861 1HG  GLU A 314     -43.138  26.480 -33.443  1.00  0.00           H  
ATOM   4862 2HG  GLU A 314     -43.706  25.951 -35.023  1.00  0.00           H  
ATOM   4863  N   LEU A 315     -41.908  30.114 -36.818  1.00  0.00           N  
ATOM   4864  CA  LEU A 315     -41.138  31.291 -37.210  1.00  0.00           C  
ATOM   4865  C   LEU A 315     -41.918  32.563 -36.890  1.00  0.00           C  
ATOM   4866  O   LEU A 315     -41.359  33.534 -36.377  1.00  0.00           O  
ATOM   4867  CB  LEU A 315     -40.815  31.251 -38.716  1.00  0.00           C  
ATOM   4868  CG  LEU A 315     -39.824  30.160 -39.185  1.00  0.00           C  
ATOM   4869  CD1 LEU A 315     -39.814  30.104 -40.702  1.00  0.00           C  
ATOM   4870  CD2 LEU A 315     -38.432  30.470 -38.675  1.00  0.00           C  
ATOM   4871  H   LEU A 315     -42.204  29.444 -37.522  1.00  0.00           H  
ATOM   4872  HA  LEU A 315     -40.212  31.306 -36.641  1.00  0.00           H  
ATOM   4873 1HB  LEU A 315     -41.747  31.092 -39.259  1.00  0.00           H  
ATOM   4874 2HB  LEU A 315     -40.413  32.220 -39.013  1.00  0.00           H  
ATOM   4875  HG  LEU A 315     -40.139  29.196 -38.803  1.00  0.00           H  
ATOM   4876 1HD1 LEU A 315     -39.126  29.331 -41.032  1.00  0.00           H  
ATOM   4877 2HD1 LEU A 315     -40.810  29.875 -41.070  1.00  0.00           H  
ATOM   4878 3HD1 LEU A 315     -39.500  31.068 -41.091  1.00  0.00           H  
ATOM   4879 1HD2 LEU A 315     -37.752  29.693 -39.015  1.00  0.00           H  
ATOM   4880 2HD2 LEU A 315     -38.106  31.430 -39.069  1.00  0.00           H  
ATOM   4881 3HD2 LEU A 315     -38.428  30.500 -37.591  1.00  0.00           H  
ATOM   4882  N   LYS A 316     -43.224  32.540 -37.157  1.00  0.00           N  
ATOM   4883  CA  LYS A 316     -44.071  33.681 -36.839  1.00  0.00           C  
ATOM   4884  C   LYS A 316     -44.149  33.903 -35.332  1.00  0.00           C  
ATOM   4885  O   LYS A 316     -44.156  35.047 -34.869  1.00  0.00           O  
ATOM   4886  CB  LYS A 316     -45.471  33.495 -37.426  1.00  0.00           C  
ATOM   4887  CG  LYS A 316     -45.534  33.624 -38.953  1.00  0.00           C  
ATOM   4888  CD  LYS A 316     -46.979  33.674 -39.457  1.00  0.00           C  
ATOM   4889  CE  LYS A 316     -47.661  32.316 -39.336  1.00  0.00           C  
ATOM   4890  NZ  LYS A 316     -49.027  32.318 -39.932  1.00  0.00           N  
ATOM   4891  H   LYS A 316     -43.626  31.721 -37.601  1.00  0.00           H  
ATOM   4892  HA  LYS A 316     -43.629  34.571 -37.286  1.00  0.00           H  
ATOM   4893 1HB  LYS A 316     -45.845  32.509 -37.153  1.00  0.00           H  
ATOM   4894 2HB  LYS A 316     -46.146  34.235 -36.994  1.00  0.00           H  
ATOM   4895 1HG  LYS A 316     -45.017  34.534 -39.261  1.00  0.00           H  
ATOM   4896 2HG  LYS A 316     -45.030  32.772 -39.409  1.00  0.00           H  
ATOM   4897 1HD  LYS A 316     -47.541  34.408 -38.878  1.00  0.00           H  
ATOM   4898 2HD  LYS A 316     -46.986  33.978 -40.503  1.00  0.00           H  
ATOM   4899 1HE  LYS A 316     -47.055  31.567 -39.844  1.00  0.00           H  
ATOM   4900 2HE  LYS A 316     -47.743  32.047 -38.285  1.00  0.00           H  
ATOM   4901 1HZ  LYS A 316     -49.432  31.387 -39.824  1.00  0.00           H  
ATOM   4902 2HZ  LYS A 316     -49.605  32.995 -39.457  1.00  0.00           H  
ATOM   4903 3HZ  LYS A 316     -48.973  32.549 -40.911  1.00  0.00           H  
ATOM   4904  N   ALA A 317     -44.203  32.819 -34.561  1.00  0.00           N  
ATOM   4905  CA  ALA A 317     -44.257  32.919 -33.109  1.00  0.00           C  
ATOM   4906  C   ALA A 317     -43.016  33.613 -32.557  1.00  0.00           C  
ATOM   4907  O   ALA A 317     -43.111  34.467 -31.678  1.00  0.00           O  
ATOM   4908  CB  ALA A 317     -44.394  31.544 -32.485  1.00  0.00           C  
ATOM   4909  H   ALA A 317     -44.228  31.901 -34.999  1.00  0.00           H  
ATOM   4910  HA  ALA A 317     -45.127  33.526 -32.842  1.00  0.00           H  
ATOM   4911 1HB  ALA A 317     -44.457  31.633 -31.402  1.00  0.00           H  
ATOM   4912 2HB  ALA A 317     -45.293  31.062 -32.866  1.00  0.00           H  
ATOM   4913 3HB  ALA A 317     -43.525  30.945 -32.749  1.00  0.00           H  
ATOM   4914  N   GLU A 318     -41.850  33.266 -33.113  1.00  0.00           N  
ATOM   4915  CA  GLU A 318     -40.614  33.906 -32.676  1.00  0.00           C  
ATOM   4916  C   GLU A 318     -40.632  35.374 -33.051  1.00  0.00           C  
ATOM   4917  O   GLU A 318     -40.148  36.223 -32.297  1.00  0.00           O  
ATOM   4918  CB  GLU A 318     -39.391  33.229 -33.307  1.00  0.00           C  
ATOM   4919  CG  GLU A 318     -39.080  31.831 -32.787  1.00  0.00           C  
ATOM   4920  CD  GLU A 318     -38.661  31.826 -31.340  1.00  0.00           C  
ATOM   4921  OE1 GLU A 318     -37.824  32.627 -30.978  1.00  0.00           O  
ATOM   4922  OE2 GLU A 318     -39.179  31.024 -30.591  1.00  0.00           O  
ATOM   4923  H   GLU A 318     -41.824  32.538 -33.816  1.00  0.00           H  
ATOM   4924  HA  GLU A 318     -40.539  33.824 -31.595  1.00  0.00           H  
ATOM   4925 1HB  GLU A 318     -39.527  33.167 -34.385  1.00  0.00           H  
ATOM   4926 2HB  GLU A 318     -38.512  33.847 -33.124  1.00  0.00           H  
ATOM   4927 1HG  GLU A 318     -39.965  31.203 -32.898  1.00  0.00           H  
ATOM   4928 2HG  GLU A 318     -38.285  31.402 -33.394  1.00  0.00           H  
ATOM   4929  N   ALA A 319     -41.205  35.683 -34.210  1.00  0.00           N  
ATOM   4930  CA  ALA A 319     -41.294  37.059 -34.661  1.00  0.00           C  
ATOM   4931  C   ALA A 319     -42.144  37.906 -33.715  1.00  0.00           C  
ATOM   4932  O   ALA A 319     -41.790  39.043 -33.407  1.00  0.00           O  
ATOM   4933  CB  ALA A 319     -41.866  37.111 -36.066  1.00  0.00           C  
ATOM   4934  H   ALA A 319     -41.563  34.936 -34.799  1.00  0.00           H  
ATOM   4935  HA  ALA A 319     -40.288  37.473 -34.665  1.00  0.00           H  
ATOM   4936 1HB  ALA A 319     -41.907  38.143 -36.416  1.00  0.00           H  
ATOM   4937 2HB  ALA A 319     -41.234  36.525 -36.733  1.00  0.00           H  
ATOM   4938 3HB  ALA A 319     -42.868  36.695 -36.059  1.00  0.00           H
[truncated: 68,019 more chars]
