# Supplementary material for: Blueprinting extendable nanomaterials with standardized protein blocks
Source: Nature. 2024 Mar 13;627(8005):898–904. doi: 10.1038/s41586-024-07188-4 (PMC10972742; doi:10.1038/s41586-024-07188-4)
Supplement: Supplementary file 4 — Design models with ideal backbones as well as experimentally determined structures for comparison. For reference to design names, see Supplementary Fig. 1. [file 41586_2024_7188_MOESM4_ESM.zip › THR10_design.pdb]

ATOM      1  N   PRO A   1      24.294  44.681  -9.929  1.00  0.00           N  
ATOM      2  CA  PRO A   1      23.678  44.102 -11.115  1.00  0.00           C  
ATOM      3  C   PRO A   1      24.341  44.611 -12.387  1.00  0.00           C  
ATOM      4  O   PRO A   1      24.513  43.859 -13.351  1.00  0.00           O  
ATOM      5  CB  PRO A   1      22.218  44.568 -11.012  1.00  0.00           C  
ATOM      6  CG  PRO A   1      21.993  44.776  -9.554  1.00  0.00           C  
ATOM      7  CD  PRO A   1      23.299  45.329  -9.056  1.00  0.00           C  
ATOM      8  HA  PRO A   1      23.750  43.012 -11.049  1.00  0.00           H  
ATOM      9 1HB  PRO A   1      22.084  45.492 -11.596  1.00  0.00           H  
ATOM     10 2HB  PRO A   1      21.550  43.817 -11.445  1.00  0.00           H  
ATOM     11 1HG  PRO A   1      21.151  45.464  -9.396  1.00  0.00           H  
ATOM     12 2HG  PRO A   1      21.728  43.823  -9.071  1.00  0.00           H  
ATOM     13 1HD  PRO A   1      23.336  46.422  -9.194  1.00  0.00           H  
ATOM     14 2HD  PRO A   1      23.470  45.046  -8.006  1.00  0.00           H  
ATOM     15  N   GLU A   2      24.737  45.879 -12.380  1.00  0.00           N  
ATOM     16  CA  GLU A   2      25.397  46.469 -13.538  1.00  0.00           C  
ATOM     17  C   GLU A   2      26.757  45.828 -13.779  1.00  0.00           C  
ATOM     18  O   GLU A   2      27.162  45.621 -14.925  1.00  0.00           O  
ATOM     19  CB  GLU A   2      25.552  47.980 -13.352  1.00  0.00           C  
ATOM     20  CG  GLU A   2      24.233  48.741 -13.278  1.00  0.00           C  
ATOM     21  CD  GLU A   2      23.605  48.687 -11.911  1.00  0.00           C  
ATOM     22  OE1 GLU A   2      24.168  48.060 -11.043  1.00  0.00           O  
ATOM     23  OE2 GLU A   2      22.564  49.272 -11.733  1.00  0.00           O  
ATOM     24  H   GLU A   2      24.570  46.456 -11.560  1.00  0.00           H  
ATOM     25  HA  GLU A   2      24.777  46.287 -14.415  1.00  0.00           H  
ATOM     26 1HB  GLU A   2      26.110  48.181 -12.437  1.00  0.00           H  
ATOM     27 2HB  GLU A   2      26.126  48.394 -14.183  1.00  0.00           H  
ATOM     28 1HG  GLU A   2      24.407  49.781 -13.548  1.00  0.00           H  
ATOM     29 2HG  GLU A   2      23.539  48.316 -14.006  1.00  0.00           H  
ATOM     30  N   GLU A   3      27.459  45.504 -12.696  1.00  0.00           N  
ATOM     31  CA  GLU A   3      28.787  44.915 -12.803  1.00  0.00           C  
ATOM     32  C   GLU A   3      28.708  43.509 -13.385  1.00  0.00           C  
ATOM     33  O   GLU A   3      29.585  43.091 -14.144  1.00  0.00           O  
ATOM     34  CB  GLU A   3      29.477  44.896 -11.436  1.00  0.00           C  
ATOM     35  CG  GLU A   3      29.848  46.284 -10.891  1.00  0.00           C  
ATOM     36  CD  GLU A   3      30.756  47.052 -11.816  1.00  0.00           C  
ATOM     37  OE1 GLU A   3      31.703  46.481 -12.298  1.00  0.00           O  
ATOM     38  OE2 GLU A   3      30.495  48.213 -12.052  1.00  0.00           O  
ATOM     39  H   GLU A   3      27.066  45.691 -11.784  1.00  0.00           H  
ATOM     40  HA  GLU A   3      29.382  45.524 -13.483  1.00  0.00           H  
ATOM     41 1HB  GLU A   3      28.822  44.420 -10.706  1.00  0.00           H  
ATOM     42 2HB  GLU A   3      30.389  44.298 -11.492  1.00  0.00           H  
ATOM     43 1HG  GLU A   3      28.938  46.862 -10.731  1.00  0.00           H  
ATOM     44 2HG  GLU A   3      30.344  46.163  -9.931  1.00  0.00           H  
ATOM     45  N   ILE A   4      27.645  42.789 -13.041  1.00  0.00           N  
ATOM     46  CA  ILE A   4      27.424  41.447 -13.559  1.00  0.00           C  
ATOM     47  C   ILE A   4      27.126  41.521 -15.044  1.00  0.00           C  
ATOM     48  O   ILE A   4      27.649  40.732 -15.833  1.00  0.00           O  
ATOM     49  CB  ILE A   4      26.258  40.752 -12.830  1.00  0.00           C  
ATOM     50  CG1 ILE A   4      26.650  40.466 -11.373  1.00  0.00           C  
ATOM     51  CG2 ILE A   4      25.873  39.448 -13.572  1.00  0.00           C  
ATOM     52  CD1 ILE A   4      25.472  40.099 -10.480  1.00  0.00           C  
ATOM     53  H   ILE A   4      26.966  43.195 -12.414  1.00  0.00           H  
ATOM     54  HA  ILE A   4      28.330  40.858 -13.417  1.00  0.00           H  
ATOM     55  HB  ILE A   4      25.401  41.423 -12.806  1.00  0.00           H  
ATOM     56 1HG1 ILE A   4      27.359  39.637 -11.359  1.00  0.00           H  
ATOM     57 2HG1 ILE A   4      27.142  41.348 -10.959  1.00  0.00           H  
ATOM     58 1HG2 ILE A   4      25.040  38.956 -13.067  1.00  0.00           H  
ATOM     59 2HG2 ILE A   4      25.575  39.678 -14.594  1.00  0.00           H  
ATOM     60 3HG2 ILE A   4      26.733  38.777 -13.588  1.00  0.00           H  
ATOM     61 1HD1 ILE A   4      25.824  39.907  -9.465  1.00  0.00           H  
ATOM     62 2HD1 ILE A   4      24.760  40.924 -10.463  1.00  0.00           H  
ATOM     63 3HD1 ILE A   4      24.979  39.208 -10.859  1.00  0.00           H  
ATOM     64  N   ALA A   5      26.275  42.466 -15.423  1.00  0.00           N  
ATOM     65  CA  ALA A   5      25.902  42.642 -16.814  1.00  0.00           C  
ATOM     66  C   ALA A   5      27.114  42.935 -17.687  1.00  0.00           C  
ATOM     67  O   ALA A   5      27.221  42.422 -18.799  1.00  0.00           O  
ATOM     68  CB  ALA A   5      24.890  43.761 -16.935  1.00  0.00           C  
ATOM     69  H   ALA A   5      25.859  43.075 -14.723  1.00  0.00           H  
ATOM     70  HA  ALA A   5      25.452  41.713 -17.163  1.00  0.00           H  
ATOM     71 1HB  ALA A   5      24.583  43.874 -17.975  1.00  0.00           H  
ATOM     72 2HB  ALA A   5      24.036  43.518 -16.319  1.00  0.00           H  
ATOM     73 3HB  ALA A   5      25.341  44.694 -16.586  1.00  0.00           H  
ATOM     74  N   LYS A   6      28.038  43.757 -17.178  1.00  0.00           N  
ATOM     75  CA  LYS A   6      29.239  44.077 -17.945  1.00  0.00           C  
ATOM     76  C   LYS A   6      30.108  42.847 -18.169  1.00  0.00           C  
ATOM     77  O   LYS A   6      30.635  42.653 -19.268  1.00  0.00           O  
ATOM     78  CB  LYS A   6      30.028  45.190 -17.262  1.00  0.00           C  
ATOM     79  CG  LYS A   6      29.376  46.563 -17.407  1.00  0.00           C  
ATOM     80  CD  LYS A   6      30.262  47.682 -16.873  1.00  0.00           C  
ATOM     81  CE  LYS A   6      30.257  47.714 -15.353  1.00  0.00           C  
ATOM     82  NZ  LYS A   6      30.972  48.903 -14.814  1.00  0.00           N  
ATOM     83  H   LYS A   6      27.891  44.177 -16.266  1.00  0.00           H  
ATOM     84  HA  LYS A   6      28.930  44.440 -18.924  1.00  0.00           H  
ATOM     85 1HB  LYS A   6      30.128  44.966 -16.198  1.00  0.00           H  
ATOM     86 2HB  LYS A   6      31.033  45.241 -17.684  1.00  0.00           H  
ATOM     87 1HG  LYS A   6      29.173  46.750 -18.463  1.00  0.00           H  
ATOM     88 2HG  LYS A   6      28.426  46.576 -16.871  1.00  0.00           H  
ATOM     89 1HD  LYS A   6      31.287  47.540 -17.224  1.00  0.00           H  
ATOM     90 2HD  LYS A   6      29.898  48.637 -17.245  1.00  0.00           H  
ATOM     91 1HE  LYS A   6      29.225  47.731 -15.003  1.00  0.00           H  
ATOM     92 2HE  LYS A   6      30.743  46.816 -14.974  1.00  0.00           H  
ATOM     93 1HZ  LYS A   6      30.932  48.871 -13.793  1.00  0.00           H  
ATOM     94 2HZ  LYS A   6      31.935  48.889 -15.115  1.00  0.00           H  
ATOM     95 3HZ  LYS A   6      30.528  49.745 -15.142  1.00  0.00           H  
ATOM     96  N   GLU A   7      30.237  41.997 -17.152  1.00  0.00           N  
ATOM     97  CA  GLU A   7      31.024  40.781 -17.316  1.00  0.00           C  
ATOM     98  C   GLU A   7      30.336  39.843 -18.300  1.00  0.00           C  
ATOM     99  O   GLU A   7      30.993  39.205 -19.126  1.00  0.00           O  
ATOM    100  CB  GLU A   7      31.224  40.078 -15.971  1.00  0.00           C  
ATOM    101  CG  GLU A   7      32.094  40.846 -14.977  1.00  0.00           C  
ATOM    102  CD  GLU A   7      33.499  41.092 -15.467  1.00  0.00           C  
ATOM    103  OE1 GLU A   7      34.144  40.157 -15.873  1.00  0.00           O  
ATOM    104  OE2 GLU A   7      33.922  42.229 -15.445  1.00  0.00           O  
ATOM    105  H   GLU A   7      29.812  42.209 -16.253  1.00  0.00           H  
ATOM    106  HA  GLU A   7      31.997  41.047 -17.724  1.00  0.00           H  
ATOM    107 1HB  GLU A   7      30.254  39.914 -15.501  1.00  0.00           H  
ATOM    108 2HB  GLU A   7      31.678  39.098 -16.133  1.00  0.00           H  
ATOM    109 1HG  GLU A   7      31.625  41.806 -14.775  1.00  0.00           H  
ATOM    110 2HG  GLU A   7      32.132  40.289 -14.043  1.00  0.00           H  
ATOM    111  N   ALA A   8      29.007  39.788 -18.237  1.00  0.00           N  
ATOM    112  CA  ALA A   8      28.230  38.971 -19.160  1.00  0.00           C  
ATOM    113  C   ALA A   8      28.378  39.478 -20.592  1.00  0.00           C  
ATOM    114  O   ALA A   8      28.458  38.687 -21.534  1.00  0.00           O  
ATOM    115  CB  ALA A   8      26.769  38.974 -18.756  1.00  0.00           C  
ATOM    116  H   ALA A   8      28.525  40.317 -17.515  1.00  0.00           H  
ATOM    117  HA  ALA A   8      28.615  37.951 -19.119  1.00  0.00           H  
ATOM    118 1HB  ALA A   8      26.197  38.344 -19.434  1.00  0.00           H  
ATOM    119 2HB  ALA A   8      26.669  38.596 -17.738  1.00  0.00           H  
ATOM    120 3HB  ALA A   8      26.394  39.991 -18.803  1.00  0.00           H  
ATOM    121  N   ARG A   9      28.434  40.802 -20.751  1.00  0.00           N  
ATOM    122  CA  ARG A   9      28.600  41.401 -22.069  1.00  0.00           C  
ATOM    123  C   ARG A   9      29.960  41.063 -22.651  1.00  0.00           C  
ATOM    124  O   ARG A   9      30.068  40.733 -23.833  1.00  0.00           O  
ATOM    125  CB  ARG A   9      28.427  42.911 -22.009  1.00  0.00           C  
ATOM    126  CG  ARG A   9      28.467  43.603 -23.362  1.00  0.00           C  
ATOM    127  CD  ARG A   9      28.234  45.065 -23.256  1.00  0.00           C  
ATOM    128  NE  ARG A   9      26.893  45.378 -22.774  1.00  0.00           N  
ATOM    129  CZ  ARG A   9      26.460  46.615 -22.456  1.00  0.00           C  
ATOM    130  NH1 ARG A   9      27.268  47.650 -22.578  1.00  0.00           N  
ATOM    131  NH2 ARG A   9      25.223  46.792 -22.023  1.00  0.00           N  
ATOM    132  H   ARG A   9      28.335  41.404 -19.940  1.00  0.00           H  
ATOM    133  HA  ARG A   9      27.848  40.991 -22.733  1.00  0.00           H  
ATOM    134 1HB  ARG A   9      27.476  43.146 -21.533  1.00  0.00           H  
ATOM    135 2HB  ARG A   9      29.215  43.341 -21.391  1.00  0.00           H  
ATOM    136 1HG  ARG A   9      29.446  43.446 -23.813  1.00  0.00           H  
ATOM    137 2HG  ARG A   9      27.700  43.178 -24.005  1.00  0.00           H  
ATOM    138 1HD  ARG A   9      28.957  45.498 -22.564  1.00  0.00           H  
ATOM    139 2HD  ARG A   9      28.357  45.513 -24.239  1.00  0.00           H  
ATOM    140  HE  ARG A   9      26.240  44.611 -22.666  1.00  0.00           H  
ATOM    141 1HH1 ARG A   9      28.214  47.519 -22.910  1.00  0.00           H  
ATOM    142 2HH1 ARG A   9      26.942  48.575 -22.341  1.00  0.00           H  
ATOM    143 1HH2 ARG A   9      24.593  45.994 -21.927  1.00  0.00           H  
ATOM    144 2HH2 ARG A   9      24.897  47.717 -21.786  1.00  0.00           H  
ATOM    145  N   LYS A  10      30.998  41.131 -21.822  1.00  0.00           N  
ATOM    146  CA  LYS A  10      32.331  40.766 -22.271  1.00  0.00           C  
ATOM    147  C   LYS A  10      32.380  39.292 -22.653  1.00  0.00           C  
ATOM    148  O   LYS A  10      33.030  38.923 -23.632  1.00  0.00           O  
ATOM    149  CB  LYS A  10      33.371  41.090 -21.202  1.00  0.00           C  
ATOM    150  CG  LYS A  10      33.645  42.589 -21.043  1.00  0.00           C  
ATOM    151  CD  LYS A  10      34.808  42.864 -20.095  1.00  0.00           C  
ATOM    152  CE  LYS A  10      34.412  42.605 -18.651  1.00  0.00           C  
ATOM    153  NZ  LYS A  10      35.474  43.019 -17.698  1.00  0.00           N  
ATOM    154  H   LYS A  10      30.858  41.445 -20.865  1.00  0.00           H  
ATOM    155  HA  LYS A  10      32.566  41.348 -23.164  1.00  0.00           H  
ATOM    156 1HB  LYS A  10      33.027  40.704 -20.242  1.00  0.00           H  
ATOM    157 2HB  LYS A  10      34.310  40.588 -21.441  1.00  0.00           H  
ATOM    158 1HG  LYS A  10      33.875  43.019 -22.022  1.00  0.00           H  
ATOM    159 2HG  LYS A  10      32.752  43.080 -20.659  1.00  0.00           H  
ATOM    160 1HD  LYS A  10      35.655  42.229 -20.354  1.00  0.00           H  
ATOM    161 2HD  LYS A  10      35.112  43.905 -20.191  1.00  0.00           H  
ATOM    162 1HE  LYS A  10      33.498  43.159 -18.427  1.00  0.00           H  
ATOM    163 2HE  LYS A  10      34.221  41.543 -18.516  1.00  0.00           H  
ATOM    164 1HZ  LYS A  10      35.151  42.824 -16.749  1.00  0.00           H  
ATOM    165 2HZ  LYS A  10      36.318  42.500 -17.882  1.00  0.00           H  
ATOM    166 3HZ  LYS A  10      35.655  44.005 -17.795  1.00  0.00           H  
ATOM    167  N   ALA A  11      31.683  38.448 -21.891  1.00  0.00           N  
ATOM    168  CA  ALA A  11      31.625  37.024 -22.196  1.00  0.00           C  
ATOM    169  C   ALA A  11      30.955  36.786 -23.544  1.00  0.00           C  
ATOM    170  O   ALA A  11      31.416  35.963 -24.334  1.00  0.00           O  
ATOM    171  CB  ALA A  11      30.872  36.281 -21.109  1.00  0.00           C  
ATOM    172  H   ALA A  11      31.193  38.804 -21.076  1.00  0.00           H  
ATOM    173  HA  ALA A  11      32.647  36.644 -22.251  1.00  0.00           H  
ATOM    174 1HB  ALA A  11      30.856  35.214 -21.337  1.00  0.00           H  
ATOM    175 2HB  ALA A  11      31.366  36.443 -20.153  1.00  0.00           H  
ATOM    176 3HB  ALA A  11      29.852  36.653 -21.056  1.00  0.00           H  
ATOM    177  N   ALA A  12      29.876  37.526 -23.817  1.00  0.00           N  
ATOM    178  CA  ALA A  12      29.190  37.398 -25.101  1.00  0.00           C  
ATOM    179  C   ALA A  12      30.109  37.833 -26.228  1.00  0.00           C  
ATOM    180  O   ALA A  12      30.193  37.163 -27.261  1.00  0.00           O  
ATOM    181  CB  ALA A  12      27.914  38.229 -25.100  1.00  0.00           C  
ATOM    182  H   ALA A  12      29.517  38.168 -23.116  1.00  0.00           H  
ATOM    183  HA  ALA A  12      28.941  36.350 -25.258  1.00  0.00           H  
ATOM    184 1HB  ALA A  12      27.397  38.114 -26.057  1.00  0.00           H  
ATOM    185 2HB  ALA A  12      27.265  37.894 -24.293  1.00  0.00           H  
ATOM    186 3HB  ALA A  12      28.166  39.275 -24.951  1.00  0.00           H  
ATOM    187  N   LYS A  13      30.832  38.932 -26.018  1.00  0.00           N  
ATOM    188  CA  LYS A  13      31.754  39.432 -27.027  1.00  0.00           C  
ATOM    189  C   LYS A  13      32.850  38.409 -27.291  1.00  0.00           C  
ATOM    190  O   LYS A  13      33.195  38.142 -28.442  1.00  0.00           O  
ATOM    191  CB  LYS A  13      32.353  40.771 -26.582  1.00  0.00           C  
ATOM    192  CG  LYS A  13      33.275  41.447 -27.605  1.00  0.00           C  
ATOM    193  CD  LYS A  13      33.710  42.836 -27.120  1.00  0.00           C  
ATOM    194  CE  LYS A  13      34.494  43.596 -28.190  1.00  0.00           C  
ATOM    195  NZ  LYS A  13      35.834  42.993 -28.450  1.00  0.00           N  
ATOM    196  H   LYS A  13      30.718  39.449 -25.151  1.00  0.00           H  
ATOM    197  HA  LYS A  13      31.204  39.585 -27.955  1.00  0.00           H  
ATOM    198 1HB  LYS A  13      31.545  41.462 -26.346  1.00  0.00           H  
ATOM    199 2HB  LYS A  13      32.927  40.617 -25.669  1.00  0.00           H  
ATOM    200 1HG  LYS A  13      34.159  40.824 -27.762  1.00  0.00           H  
ATOM    201 2HG  LYS A  13      32.750  41.546 -28.554  1.00  0.00           H  
ATOM    202 1HD  LYS A  13      32.824  43.415 -26.856  1.00  0.00           H  
ATOM    203 2HD  LYS A  13      34.330  42.731 -26.229  1.00  0.00           H  
ATOM    204 1HE  LYS A  13      33.921  43.593 -29.116  1.00  0.00           H  
ATOM    205 2HE  LYS A  13      34.629  44.626 -27.861  1.00  0.00           H  
ATOM    206 1HZ  LYS A  13      36.313  43.525 -29.159  1.00  0.00           H  
ATOM    207 2HZ  LYS A  13      36.382  42.998 -27.604  1.00  0.00           H  
ATOM    208 3HZ  LYS A  13      35.728  42.035 -28.773  1.00  0.00           H  
ATOM    209  N   LYS A  14      33.382  37.823 -26.216  1.00  0.00           N  
ATOM    210  CA  LYS A  14      34.436  36.824 -26.332  1.00  0.00           C  
ATOM    211  C   LYS A  14      33.948  35.601 -27.093  1.00  0.00           C  
ATOM    212  O   LYS A  14      34.650  35.095 -27.969  1.00  0.00           O  
ATOM    213  CB  LYS A  14      34.942  36.423 -24.943  1.00  0.00           C  
ATOM    214  CG  LYS A  14      36.114  35.438 -24.939  1.00  0.00           C  
ATOM    215  CD  LYS A  14      36.623  35.209 -23.516  1.00  0.00           C  
ATOM    216  CE  LYS A  14      37.906  34.387 -23.491  1.00  0.00           C  
ATOM    217  NZ  LYS A  14      37.672  32.956 -23.842  1.00  0.00           N  
ATOM    218  H   LYS A  14      33.061  38.095 -25.294  1.00  0.00           H  
ATOM    219  HA  LYS A  14      35.263  37.261 -26.892  1.00  0.00           H  
ATOM    220 1HB  LYS A  14      35.252  37.318 -24.404  1.00  0.00           H  
ATOM    221 2HB  LYS A  14      34.125  35.972 -24.379  1.00  0.00           H  
ATOM    222 1HG  LYS A  14      35.788  34.486 -25.366  1.00  0.00           H  
ATOM    223 2HG  LYS A  14      36.920  35.835 -25.555  1.00  0.00           H  
ATOM    224 1HD  LYS A  14      36.812  36.176 -23.047  1.00  0.00           H  
ATOM    225 2HD  LYS A  14      35.856  34.692 -22.941  1.00  0.00           H  
ATOM    226 1HE  LYS A  14      38.612  34.812 -24.203  1.00  0.00           H  
ATOM    227 2HE  LYS A  14      38.336  34.439 -22.492  1.00  0.00           H  
ATOM    228 1HZ  LYS A  14      38.545  32.455 -23.811  1.00  0.00           H  
ATOM    229 2HZ  LYS A  14      37.029  32.546 -23.185  1.00  0.00           H  
ATOM    230 3HZ  LYS A  14      37.284  32.884 -24.779  1.00  0.00           H  
ATOM    231  N   ALA A  15      32.743  35.129 -26.770  1.00  0.00           N  
ATOM    232  CA  ALA A  15      32.175  33.970 -27.450  1.00  0.00           C  
ATOM    233  C   ALA A  15      32.030  34.241 -28.944  1.00  0.00           C  
ATOM    234  O   ALA A  15      32.306  33.372 -29.769  1.00  0.00           O  
ATOM    235  CB  ALA A  15      30.823  33.617 -26.849  1.00  0.00           C  
ATOM    236  H   ALA A  15      32.214  35.575 -26.024  1.00  0.00           H  
ATOM    237  HA  ALA A  15      32.863  33.129 -27.322  1.00  0.00           H  
ATOM    238 1HB  ALA A  15      30.417  32.740 -27.351  1.00  0.00           H  
ATOM    239 2HB  ALA A  15      30.941  33.408 -25.788  1.00  0.00           H  
ATOM    240 3HB  ALA A  15      30.141  34.457 -26.981  1.00  0.00           H  
ATOM    241  N   ILE A  16      31.617  35.461 -29.286  1.00  0.00           N  
ATOM    242  CA  ILE A  16      31.460  35.848 -30.682  1.00  0.00           C  
ATOM    243  C   ILE A  16      32.809  35.891 -31.395  1.00  0.00           C  
ATOM    244  O   ILE A  16      32.929  35.396 -32.518  1.00  0.00           O  
ATOM    245  CB  ILE A  16      30.738  37.207 -30.792  1.00  0.00           C  
ATOM    246  CG1 ILE A  16      29.270  37.043 -30.322  1.00  0.00           C  
ATOM    247  CG2 ILE A  16      30.794  37.721 -32.245  1.00  0.00           C  
ATOM    248  CD1 ILE A  16      28.557  38.353 -30.039  1.00  0.00           C  
ATOM    249  H   ILE A  16      31.386  36.128 -28.557  1.00  0.00           H  
ATOM    250  HA  ILE A  16      30.841  35.102 -31.176  1.00  0.00           H  
ATOM    251  HB  ILE A  16      31.219  37.925 -30.130  1.00  0.00           H  
ATOM    252 1HG1 ILE A  16      28.717  36.515 -31.097  1.00  0.00           H  
ATOM    253 2HG1 ILE A  16      29.253  36.439 -29.416  1.00  0.00           H  
ATOM    254 1HG2 ILE A  16      30.288  38.681 -32.317  1.00  0.00           H  
ATOM    255 2HG2 ILE A  16      31.831  37.843 -32.554  1.00  0.00           H  
ATOM    256 3HG2 ILE A  16      30.305  37.005 -32.903  1.00  0.00           H  
ATOM    257 1HD1 ILE A  16      27.534  38.151 -29.721  1.00  0.00           H  
ATOM    258 2HD1 ILE A  16      29.082  38.887 -29.246  1.00  0.00           H  
ATOM    259 3HD1 ILE A  16      28.541  38.965 -30.931  1.00  0.00           H  
ATOM    260  N   GLU A  17      33.823  36.475 -30.755  1.00  0.00           N  
ATOM    261  CA  GLU A  17      35.156  36.542 -31.349  1.00  0.00           C  
ATOM    262  C   GLU A  17      35.751  35.155 -31.566  1.00  0.00           C  
ATOM    263  O   GLU A  17      36.378  34.895 -32.592  1.00  0.00           O  
ATOM    264  CB  GLU A  17      36.104  37.360 -30.469  1.00  0.00           C  
ATOM    265  CG  GLU A  17      35.820  38.851 -30.437  1.00  0.00           C  
ATOM    266  CD  GLU A  17      36.697  39.581 -29.460  1.00  0.00           C  
ATOM    267  OE1 GLU A  17      37.467  38.935 -28.792  1.00  0.00           O  
ATOM    268  OE2 GLU A  17      36.594  40.785 -29.375  1.00  0.00           O  
ATOM    269  H   GLU A  17      33.664  36.891 -29.842  1.00  0.00           H  
ATOM    270  HA  GLU A  17      35.073  37.030 -32.321  1.00  0.00           H  
ATOM    271 1HB  GLU A  17      36.056  36.990 -29.444  1.00  0.00           H  
ATOM    272 2HB  GLU A  17      37.129  37.223 -30.816  1.00  0.00           H  
ATOM    273 1HG  GLU A  17      35.986  39.259 -31.434  1.00  0.00           H  
ATOM    274 2HG  GLU A  17      34.778  39.010 -30.178  1.00  0.00           H  
ATOM    275  N   GLU A  18      35.541  34.257 -30.603  1.00  0.00           N  
ATOM    276  CA  GLU A  18      36.039  32.896 -30.739  1.00  0.00           C  
ATOM    277  C   GLU A  18      35.329  32.191 -31.879  1.00  0.00           C  
ATOM    278  O   GLU A  18      35.952  31.468 -32.662  1.00  0.00           O  
ATOM    279  CB  GLU A  18      35.844  32.121 -29.434  1.00  0.00           C  
ATOM    280  CG  GLU A  18      36.769  32.553 -28.301  1.00  0.00           C  
ATOM    281  CD  GLU A  18      36.450  31.881 -26.997  1.00  0.00           C  
ATOM    282  OE1 GLU A  18      35.387  31.327 -26.883  1.00  0.00           O  
ATOM    283  OE2 GLU A  18      37.278  31.915 -26.113  1.00  0.00           O  
ATOM    284  H   GLU A  18      35.039  34.526 -29.763  1.00  0.00           H  
ATOM    285  HA  GLU A  18      37.104  32.936 -30.967  1.00  0.00           H  
ATOM    286 1HB  GLU A  18      34.816  32.248 -29.090  1.00  0.00           H  
ATOM    287 2HB  GLU A  18      35.999  31.057 -29.615  1.00  0.00           H  
ATOM    288 1HG  GLU A  18      37.797  32.317 -28.578  1.00  0.00           H  
ATOM    289 2HG  GLU A  18      36.696  33.631 -28.177  1.00  0.00           H  
ATOM    290  N   ALA A  19      34.027  32.414 -31.994  1.00  0.00           N  
ATOM    291  CA  ALA A  19      33.244  31.835 -33.070  1.00  0.00           C  
ATOM    292  C   ALA A  19      33.716  32.357 -34.429  1.00  0.00           C  
ATOM    293  O   ALA A  19      33.764  31.613 -35.409  1.00  0.00           O  
ATOM    294  CB  ALA A  19      31.782  32.135 -32.854  1.00  0.00           C  
ATOM    295  H   ALA A  19      33.559  32.995 -31.298  1.00  0.00           H  
ATOM    296  HA  ALA A  19      33.397  30.753 -33.058  1.00  0.00           H  
ATOM    297 1HB  ALA A  19      31.201  31.683 -33.638  1.00  0.00           H  
ATOM    298 2HB  ALA A  19      31.472  31.736 -31.891  1.00  0.00           H  
ATOM    299 3HB  ALA A  19      31.631  33.208 -32.862  1.00  0.00           H  
ATOM    300  N   LYS A  20      34.085  33.641 -34.477  1.00  0.00           N  
ATOM    301  CA  LYS A  20      34.600  34.230 -35.710  1.00  0.00           C  
ATOM    302  C   LYS A  20      35.894  33.539 -36.113  1.00  0.00           C  
ATOM    303  O   LYS A  20      36.107  33.245 -37.292  1.00  0.00           O  
ATOM    304  CB  LYS A  20      34.830  35.738 -35.538  1.00  0.00           C  
ATOM    305  CG  LYS A  20      35.303  36.477 -36.807  1.00  0.00           C  
ATOM    306  CD  LYS A  20      35.309  38.000 -36.593  1.00  0.00           C  
ATOM    307  CE  LYS A  20      35.631  38.764 -37.881  1.00  0.00           C  
ATOM    308  NZ  LYS A  20      37.090  38.755 -38.210  1.00  0.00           N  
ATOM    309  H   LYS A  20      33.988  34.218 -33.649  1.00  0.00           H  
ATOM    310  HA  LYS A  20      33.869  34.072 -36.503  1.00  0.00           H  
ATOM    311 1HB  LYS A  20      33.912  36.204 -35.192  1.00  0.00           H  
ATOM    312 2HB  LYS A  20      35.583  35.895 -34.769  1.00  0.00           H  
ATOM    313 1HG  LYS A  20      36.313  36.143 -37.063  1.00  0.00           H  
ATOM    314 2HG  LYS A  20      34.640  36.233 -37.636  1.00  0.00           H  
ATOM    315 1HD  LYS A  20      34.327  38.313 -36.236  1.00  0.00           H  
ATOM    316 2HD  LYS A  20      36.048  38.256 -35.832  1.00  0.00           H  
ATOM    317 1HE  LYS A  20      35.084  38.310 -38.706  1.00  0.00           H  
ATOM    318 2HE  LYS A  20      35.305  39.796 -37.765  1.00  0.00           H  
ATOM    319 1HZ  LYS A  20      37.242  39.274 -39.061  1.00  0.00           H  
ATOM    320 2HZ  LYS A  20      37.607  39.186 -37.459  1.00  0.00           H  
ATOM    321 3HZ  LYS A  20      37.426  37.806 -38.341  1.00  0.00           H  
ATOM    322  N   LYS A  21      36.753  33.273 -35.126  1.00  0.00           N  
ATOM    323  CA  LYS A  21      38.028  32.603 -35.365  1.00  0.00           C  
ATOM    324  C   LYS A  21      37.809  31.220 -35.966  1.00  0.00           C  
ATOM    325  O   LYS A  21      38.560  30.801 -36.848  1.00  0.00           O  
ATOM    326  CB  LYS A  21      38.838  32.506 -34.065  1.00  0.00           C  
ATOM    327  CG  LYS A  21      40.253  31.909 -34.210  1.00  0.00           C  
ATOM    328  CD  LYS A  21      41.051  32.085 -32.909  1.00  0.00           C  
ATOM    329  CE  LYS A  21      42.526  31.704 -33.067  1.00  0.00           C  
ATOM    330  NZ  LYS A  21      42.745  30.225 -33.082  1.00  0.00           N  
ATOM    331  H   LYS A  21      36.517  33.568 -34.183  1.00  0.00           H  
ATOM    332  HA  LYS A  21      38.595  33.196 -36.084  1.00  0.00           H  
ATOM    333 1HB  LYS A  21      38.933  33.499 -33.628  1.00  0.00           H  
ATOM    334 2HB  LYS A  21      38.295  31.888 -33.352  1.00  0.00           H  
ATOM    335 1HG  LYS A  21      40.176  30.844 -34.446  1.00  0.00           H  
ATOM    336 2HG  LYS A  21      40.778  32.405 -35.026  1.00  0.00           H  
ATOM    337 1HD  LYS A  21      40.995  33.129 -32.597  1.00  0.00           H  
ATOM    338 2HD  LYS A  21      40.608  31.470 -32.126  1.00  0.00           H  
ATOM    339 1HE  LYS A  21      42.900  32.124 -33.999  1.00  0.00           H  
ATOM    340 2HE  LYS A  21      43.087  32.134 -32.236  1.00  0.00           H  
ATOM    341 1HZ  LYS A  21      43.731  30.039 -33.182  1.00  0.00           H  
ATOM    342 2HZ  LYS A  21      42.417  29.827 -32.215  1.00  0.00           H  
ATOM    343 3HZ  LYS A  21      42.249  29.789 -33.856  1.00  0.00           H  
ATOM    344  N   VAL A  22      36.770  30.521 -35.502  1.00  0.00           N  
ATOM    345  CA  VAL A  22      36.454  29.189 -36.015  1.00  0.00           C  
ATOM    346  C   VAL A  22      36.143  29.243 -37.504  1.00  0.00           C  
ATOM    347  O   VAL A  22      36.609  28.404 -38.276  1.00  0.00           O  
ATOM    348  CB  VAL A  22      35.245  28.581 -35.264  1.00  0.00           C  
ATOM    349  CG1 VAL A  22      34.763  27.287 -35.957  1.00  0.00           C  
ATOM    350  CG2 VAL A  22      35.641  28.278 -33.831  1.00  0.00           C  
ATOM    351  H   VAL A  22      36.201  30.926 -34.766  1.00  0.00           H  
ATOM    352  HA  VAL A  22      37.324  28.547 -35.862  1.00  0.00           H  
ATOM    353  HB  VAL A  22      34.425  29.293 -35.278  1.00  0.00           H  
ATOM    354 1HG1 VAL A  22      33.906  26.881 -35.416  1.00  0.00           H  
ATOM    355 2HG1 VAL A  22      34.466  27.497 -36.984  1.00  0.00           H  
ATOM    356 3HG1 VAL A  22      35.569  26.551 -35.957  1.00  0.00           H  
ATOM    357 1HG2 VAL A  22      34.785  27.862 -33.299  1.00  0.00           H  
ATOM    358 2HG2 VAL A  22      36.459  27.556 -33.829  1.00  0.00           H  
ATOM    359 3HG2 VAL A  22      35.963  29.188 -33.341  1.00  0.00           H  
ATOM    360  N   VAL A  23      35.359  30.240 -37.905  1.00  0.00           N  
ATOM    361  CA  VAL A  23      35.004  30.389 -39.308  1.00  0.00           C  
ATOM    362  C   VAL A  23      36.235  30.700 -40.152  1.00  0.00           C  
ATOM    363  O   VAL A  23      36.399  30.148 -41.243  1.00  0.00           O  
ATOM    364  CB  VAL A  23      33.958  31.503 -39.494  1.00  0.00           C  
ATOM    365  CG1 VAL A  23      33.695  31.743 -40.989  1.00  0.00           C  
ATOM    366  CG2 VAL A  23      32.690  31.108 -38.790  1.00  0.00           C  
ATOM    367  H   VAL A  23      34.997  30.889 -37.213  1.00  0.00           H  
ATOM    368  HA  VAL A  23      34.576  29.448 -39.655  1.00  0.00           H  
ATOM    369  HB  VAL A  23      34.343  32.435 -39.068  1.00  0.00           H  
ATOM    370 1HG1 VAL A  23      32.959  32.537 -41.103  1.00  0.00           H  
ATOM    371 2HG1 VAL A  23      34.617  32.036 -41.490  1.00  0.00           H  
ATOM    372 3HG1 VAL A  23      33.313  30.826 -41.444  1.00  0.00           H  
ATOM    373 1HG2 VAL A  23      31.958  31.895 -38.919  1.00  0.00           H  
ATOM    374 2HG2 VAL A  23      32.311  30.185 -39.218  1.00  0.00           H  
ATOM    375 3HG2 VAL A  23      32.890  30.962 -37.727  1.00  0.00           H  
ATOM    376  N   GLU A  24      37.097  31.586 -39.652  1.00  0.00           N  
ATOM    377  CA  GLU A  24      38.306  31.954 -40.381  1.00  0.00           C  
ATOM    378  C   GLU A  24      39.220  30.750 -40.576  1.00  0.00           C  
ATOM    379  O   GLU A  24      39.785  30.562 -41.659  1.00  0.00           O  
ATOM    380  CB  GLU A  24      39.069  33.050 -39.633  1.00  0.00           C  
ATOM    381  CG  GLU A  24      38.371  34.396 -39.597  1.00  0.00           C  
ATOM    382  CD  GLU A  24      39.089  35.388 -38.732  1.00  0.00           C  
ATOM    383  OE1 GLU A  24      40.087  35.025 -38.160  1.00  0.00           O  
ATOM    384  OE2 GLU A  24      38.642  36.509 -38.639  1.00  0.00           O  
ATOM    385  H   GLU A  24      36.897  32.022 -38.757  1.00  0.00           H  
ATOM    386  HA  GLU A  24      38.018  32.330 -41.361  1.00  0.00           H  
ATOM    387 1HB  GLU A  24      39.245  32.737 -38.604  1.00  0.00           H  
ATOM    388 2HB  GLU A  24      40.045  33.193 -40.100  1.00  0.00           H  
ATOM    389 1HG  GLU A  24      38.304  34.791 -40.610  1.00  0.00           H  
ATOM    390 2HG  GLU A  24      37.362  34.260 -39.220  1.00  0.00           H  
ATOM    391  N   GLU A  25      39.342  29.914 -39.544  1.00  0.00           N  
ATOM    392  CA  GLU A  25      40.153  28.708 -39.636  1.00  0.00           C  
ATOM    393  C   GLU A  25      39.588  27.751 -40.675  1.00  0.00           C  
ATOM    394  O   GLU A  25      40.337  27.151 -41.448  1.00  0.00           O  
ATOM    395  CB  GLU A  25      40.228  27.996 -38.283  1.00  0.00           C  
ATOM    396  CG  GLU A  25      41.076  28.694 -37.231  1.00  0.00           C  
ATOM    397  CD  GLU A  25      41.015  28.003 -35.897  1.00  0.00           C  
ATOM    398  OE1 GLU A  25      40.302  27.035 -35.787  1.00  0.00           O  
ATOM    399  OE2 GLU A  25      41.680  28.444 -34.983  1.00  0.00           O  
ATOM    400  H   GLU A  25      38.875  30.134 -38.668  1.00  0.00           H  
ATOM    401  HA  GLU A  25      41.160  28.991 -39.944  1.00  0.00           H  
ATOM    402 1HB  GLU A  25      39.220  27.899 -37.875  1.00  0.00           H  
ATOM    403 2HB  GLU A  25      40.619  26.988 -38.424  1.00  0.00           H  
ATOM    404 1HG  GLU A  25      42.112  28.716 -37.571  1.00  0.00           H  
ATOM    405 2HG  GLU A  25      40.737  29.718 -37.121  1.00  0.00           H  
ATOM    406  N   GLN A  26      38.263  27.627 -40.710  1.00  0.00           N  
ATOM    407  CA  GLN A  26      37.629  26.741 -41.676  1.00  0.00           C  
ATOM    408  C   GLN A  26      37.831  27.239 -43.095  1.00  0.00           C  
ATOM    409  O   GLN A  26      38.056  26.437 -44.002  1.00  0.00           O  
ATOM    410  CB  GLN A  26      36.135  26.607 -41.388  1.00  0.00           C  
ATOM    411  CG  GLN A  26      35.415  25.604 -42.282  1.00  0.00           C  
ATOM    412  CD  GLN A  26      35.955  24.205 -42.127  1.00  0.00           C  
ATOM    413  OE1 GLN A  26      36.116  23.740 -40.998  1.00  0.00           O  
ATOM    414  NE2 GLN A  26      36.236  23.522 -43.236  1.00  0.00           N  
ATOM    415  H   GLN A  26      37.696  28.128 -40.034  1.00  0.00           H  
ATOM    416  HA  GLN A  26      38.090  25.761 -41.595  1.00  0.00           H  
ATOM    417 1HB  GLN A  26      35.993  26.309 -40.351  1.00  0.00           H  
ATOM    418 2HB  GLN A  26      35.655  27.578 -41.517  1.00  0.00           H  
ATOM    419 1HG  GLN A  26      34.378  25.585 -41.981  1.00  0.00           H  
ATOM    420 2HG  GLN A  26      35.499  25.900 -43.330  1.00  0.00           H  
ATOM    421 1HE2 GLN A  26      36.595  22.591 -43.174  1.00  0.00           H  
ATOM    422 2HE2 GLN A  26      36.102  23.933 -44.150  1.00  0.00           H  
ATOM    423  N   ARG A  27      37.784  28.553 -43.290  1.00  0.00           N  
ATOM    424  CA  ARG A  27      37.969  29.111 -44.620  1.00  0.00           C  
ATOM    425  C   ARG A  27      39.384  28.833 -45.110  1.00  0.00           C  
ATOM    426  O   ARG A  27      39.585  28.475 -46.271  1.00  0.00           O  
ATOM    427  CB  ARG A  27      37.702  30.610 -44.623  1.00  0.00           C  
ATOM    428  CG  ARG A  27      37.766  31.305 -46.001  1.00  0.00           C  
ATOM    429  CD  ARG A  27      36.728  30.784 -46.940  1.00  0.00           C  
ATOM    430  NE  ARG A  27      36.580  31.626 -48.124  1.00  0.00           N  
ATOM    431  CZ  ARG A  27      35.890  31.277 -49.234  1.00  0.00           C  
ATOM    432  NH1 ARG A  27      35.301  30.107 -49.312  1.00  0.00           N  
ATOM    433  NH2 ARG A  27      35.795  32.108 -50.255  1.00  0.00           N  
ATOM    434  H   ARG A  27      37.582  29.170 -42.507  1.00  0.00           H  
ATOM    435  HA  ARG A  27      37.262  28.626 -45.295  1.00  0.00           H  
ATOM    436 1HB  ARG A  27      36.716  30.800 -44.201  1.00  0.00           H  
ATOM    437 2HB  ARG A  27      38.430  31.101 -43.972  1.00  0.00           H  
ATOM    438 1HG  ARG A  27      37.609  32.377 -45.875  1.00  0.00           H  
ATOM    439 2HG  ARG A  27      38.748  31.136 -46.449  1.00  0.00           H  
ATOM    440 1HD  ARG A  27      37.015  29.788 -47.271  1.00  0.00           H  
ATOM    441 2HD  ARG A  27      35.766  30.736 -46.431  1.00  0.00           H  
ATOM    442  HE  ARG A  27      37.016  32.538 -48.109  1.00  0.00           H  
ATOM    443 1HH1 ARG A  27      35.355  29.447 -48.543  1.00  0.00           H  
ATOM    444 2HH1 ARG A  27      34.788  29.869 -50.157  1.00  0.00           H  
ATOM    445 1HH2 ARG A  27      36.236  33.014 -50.219  1.00  0.00           H  
ATOM    446 2HH2 ARG A  27      35.264  31.824 -51.076  1.00  0.00           H  
ATOM    447  N   LYS A  28      40.361  28.967 -44.212  1.00  0.00           N  
ATOM    448  CA  LYS A  28      41.743  28.664 -44.557  1.00  0.00           C  
ATOM    449  C   LYS A  28      41.884  27.198 -44.951  1.00  0.00           C  
ATOM    450  O   LYS A  28      42.524  26.880 -45.956  1.00  0.00           O  
ATOM    451  CB  LYS A  28      42.676  28.985 -43.386  1.00  0.00           C  
ATOM    452  CG  LYS A  28      44.163  28.752 -43.670  1.00  0.00           C  
ATOM    453  CD  LYS A  28      45.021  29.157 -42.472  1.00  0.00           C  
ATOM    454  CE  LYS A  28      46.513  29.052 -42.776  1.00  0.00           C  
ATOM    455  NZ  LYS A  28      46.963  27.633 -42.940  1.00  0.00           N  
ATOM    456  H   LYS A  28      40.138  29.299 -43.278  1.00  0.00           H  
ATOM    457  HA  LYS A  28      42.028  29.272 -45.413  1.00  0.00           H  
ATOM    458 1HB  LYS A  28      42.544  30.026 -43.097  1.00  0.00           H  
ATOM    459 2HB  LYS A  28      42.400  28.371 -42.527  1.00  0.00           H  
ATOM    460 1HG  LYS A  28      44.328  27.696 -43.895  1.00  0.00           H  
ATOM    461 2HG  LYS A  28      44.459  29.341 -44.539  1.00  0.00           H  
ATOM    462 1HD  LYS A  28      44.788  30.187 -42.197  1.00  0.00           H  
ATOM    463 2HD  LYS A  28      44.783  28.513 -41.625  1.00  0.00           H  
ATOM    464 1HE  LYS A  28      46.727  29.597 -43.693  1.00  0.00           H  
ATOM    465 2HE  LYS A  28      47.071  29.506 -41.956  1.00  0.00           H  
ATOM    466 1HZ  LYS A  28      47.951  27.612 -43.136  1.00  0.00           H  
ATOM    467 2HZ  LYS A  28      46.782  27.117 -42.092  1.00  0.00           H  
ATOM    468 3HZ  LYS A  28      46.464  27.195 -43.711  1.00  0.00           H  
ATOM    469  N   LYS A  29      41.276  26.306 -44.169  1.00  0.00           N  
ATOM    470  CA  LYS A  29      41.336  24.879 -44.460  1.00  0.00           C  
ATOM    471  C   LYS A  29      40.683  24.543 -45.799  1.00  0.00           C  
ATOM    472  O   LYS A  29      41.213  23.732 -46.562  1.00  0.00           O  
ATOM    473  CB  LYS A  29      40.687  24.071 -43.328  1.00  0.00           C  
ATOM    474  CG  LYS A  29      41.530  24.018 -42.044  1.00  0.00           C  
ATOM    475  CD  LYS A  29      40.979  23.018 -41.014  1.00  0.00           C  
ATOM    476  CE  LYS A  29      39.690  23.512 -40.365  1.00  0.00           C  
ATOM    477  NZ  LYS A  29      39.325  22.698 -39.165  1.00  0.00           N  
ATOM    478  H   LYS A  29      40.776  26.625 -43.344  1.00  0.00           H  
ATOM    479  HA  LYS A  29      42.385  24.589 -44.527  1.00  0.00           H  
ATOM    480 1HB  LYS A  29      39.722  24.515 -43.079  1.00  0.00           H  
ATOM    481 2HB  LYS A  29      40.501  23.051 -43.664  1.00  0.00           H  
ATOM    482 1HG  LYS A  29      42.550  23.724 -42.304  1.00  0.00           H  
ATOM    483 2HG  LYS A  29      41.568  25.007 -41.593  1.00  0.00           H  
ATOM    484 1HD  LYS A  29      40.783  22.062 -41.500  1.00  0.00           H  
ATOM    485 2HD  LYS A  29      41.721  22.859 -40.230  1.00  0.00           H  
ATOM    486 1HE  LYS A  29      39.812  24.553 -40.066  1.00  0.00           H  
ATOM    487 2HE  LYS A  29      38.880  23.445 -41.090  1.00  0.00           H  
ATOM    488 1HZ  LYS A  29      38.464  23.053 -38.768  1.00  0.00           H  
ATOM    489 2HZ  LYS A  29      39.196  21.719 -39.431  1.00  0.00           H  
ATOM    490 3HZ  LYS A  29      40.060  22.761 -38.479  1.00  0.00           H  
ATOM    491  N   ASP A  30      39.552  25.183 -46.106  1.00  0.00           N  
ATOM    492  CA  ASP A  30      38.883  24.924 -47.375  1.00  0.00           C  
ATOM    493  C   ASP A  30      39.748  25.401 -48.531  1.00  0.00           C  
ATOM    494  O   ASP A  30      39.838  24.731 -49.560  1.00  0.00           O  
ATOM    495  CB  ASP A  30      37.521  25.624 -47.441  1.00  0.00           C  
ATOM    496  CG  ASP A  30      36.487  25.045 -46.479  1.00  0.00           C  
ATOM    497  OD1 ASP A  30      36.738  24.019 -45.894  1.00  0.00           O  
ATOM    498  OD2 ASP A  30      35.446  25.639 -46.343  1.00  0.00           O  
ATOM    499  H   ASP A  30      39.138  25.825 -45.438  1.00  0.00           H  
ATOM    500  HA  ASP A  30      38.731  23.848 -47.476  1.00  0.00           H  
ATOM    501 1HB  ASP A  30      37.651  26.683 -47.208  1.00  0.00           H  
ATOM    502 2HB  ASP A  30      37.129  25.560 -48.458  1.00  0.00           H  
ATOM    503  N   LYS A  31      40.408  26.547 -48.357  1.00  0.00           N  
ATOM    504  CA  LYS A  31      41.287  27.084 -49.391  1.00  0.00           C  
ATOM    505  C   LYS A  31      42.418  26.113 -49.691  1.00  0.00           C  
ATOM    506  O   LYS A  31      42.719  25.845 -50.857  1.00  0.00           O  
ATOM    507  CB  LYS A  31      41.852  28.446 -48.973  1.00  0.00           C  
ATOM    508  CG  LYS A  31      42.772  29.108 -50.014  1.00  0.00           C  
ATOM    509  CD  LYS A  31      43.203  30.504 -49.564  1.00  0.00           C  
ATOM    510  CE  LYS A  31      44.017  31.237 -50.639  1.00  0.00           C  
ATOM    511  NZ  LYS A  31      45.422  30.713 -50.770  1.00  0.00           N  
ATOM    512  H   LYS A  31      40.277  27.069 -47.494  1.00  0.00           H  
ATOM    513  HA  LYS A  31      40.706  27.213 -50.302  1.00  0.00           H  
ATOM    514 1HB  LYS A  31      41.026  29.129 -48.771  1.00  0.00           H  
ATOM    515 2HB  LYS A  31      42.416  28.337 -48.047  1.00  0.00           H  
ATOM    516 1HG  LYS A  31      43.659  28.485 -50.156  1.00  0.00           H  
ATOM    517 2HG  LYS A  31      42.246  29.181 -50.966  1.00  0.00           H  
ATOM    518 1HD  LYS A  31      42.313  31.095 -49.337  1.00  0.00           H  
ATOM    519 2HD  LYS A  31      43.801  30.423 -48.658  1.00  0.00           H  
ATOM    520 1HE  LYS A  31      43.512  31.134 -51.598  1.00  0.00           H  
ATOM    521 2HE  LYS A  31      44.062  32.293 -50.375  1.00  0.00           H  
ATOM    522 1HZ  LYS A  31      45.904  31.242 -51.480  1.00  0.00           H  
ATOM    523 2HZ  LYS A  31      45.904  30.820 -49.891  1.00  0.00           H  
ATOM    524 3HZ  LYS A  31      45.429  29.727 -51.037  1.00  0.00           H  
ATOM    525  N   GLU A  32      43.031  25.569 -48.639  1.00  0.00           N  
ATOM    526  CA  GLU A  32      44.121  24.616 -48.808  1.00  0.00           C  
ATOM    527  C   GLU A  32      43.636  23.365 -49.531  1.00  0.00           C  
ATOM    528  O   GLU A  32      44.323  22.835 -50.406  1.00  0.00           O  
ATOM    529  CB  GLU A  32      44.705  24.228 -47.444  1.00  0.00           C  
ATOM    530  CG  GLU A  32      45.477  25.339 -46.739  1.00  0.00           C  
ATOM    531  CD  GLU A  32      45.892  24.969 -45.336  1.00  0.00           C  
ATOM    532  OE1 GLU A  32      45.598  23.873 -44.924  1.00  0.00           O  
ATOM    533  OE2 GLU A  32      46.494  25.789 -44.672  1.00  0.00           O  
ATOM    534  H   GLU A  32      42.749  25.843 -47.702  1.00  0.00           H  
ATOM    535  HA  GLU A  32      44.902  25.082 -49.411  1.00  0.00           H  
ATOM    536 1HB  GLU A  32      43.897  23.915 -46.780  1.00  0.00           H  
ATOM    537 2HB  GLU A  32      45.375  23.377 -47.565  1.00  0.00           H  
ATOM    538 1HG  GLU A  32      46.370  25.567 -47.321  1.00  0.00           H  
ATOM    539 2HG  GLU A  32      44.861  26.234 -46.707  1.00  0.00           H  
ATOM    540  N   ALA A  33      42.438  22.901 -49.176  1.00  0.00           N  
ATOM    541  CA  ALA A  33      41.857  21.737 -49.822  1.00  0.00           C  
ATOM    542  C   ALA A  33      41.590  21.997 -51.297  1.00  0.00           C  
ATOM    543  O   ALA A  33      41.824  21.131 -52.135  1.00  0.00           O  
ATOM    544  CB  ALA A  33      40.575  21.346 -49.135  1.00  0.00           C  
ATOM    545  H   ALA A  33      41.932  23.361 -48.424  1.00  0.00           H  
ATOM    546  HA  ALA A  33      42.571  20.914 -49.747  1.00  0.00           H  
ATOM    547 1HB  ALA A  33      40.171  20.459 -49.613  1.00  0.00           H  
ATOM    548 2HB  ALA A  33      40.780  21.140 -48.087  1.00  0.00           H  
ATOM    549 3HB  ALA A  33      39.857  22.161 -49.212  1.00  0.00           H  
ATOM    550  N   ILE A  34      41.127  23.203 -51.615  1.00  0.00           N  
ATOM    551  CA  ILE A  34      40.864  23.558 -53.002  1.00  0.00           C  
ATOM    552  C   ILE A  34      42.156  23.498 -53.804  1.00  0.00           C  
ATOM    553  O   ILE A  34      42.171  22.972 -54.916  1.00  0.00           O  
ATOM    554  CB  ILE A  34      40.197  24.945 -53.109  1.00  0.00           C  
ATOM    555  CG1 ILE A  34      38.753  24.860 -52.549  1.00  0.00           C  
ATOM    556  CG2 ILE A  34      40.192  25.419 -54.573  1.00  0.00           C  
ATOM    557  CD1 ILE A  34      38.113  26.204 -52.250  1.00  0.00           C  
ATOM    558  H   ILE A  34      40.937  23.877 -50.881  1.00  0.00           H  
ATOM    559  HA  ILE A  34      40.174  22.828 -53.419  1.00  0.00           H  
ATOM    560  HB  ILE A  34      40.746  25.658 -52.497  1.00  0.00           H  
ATOM    561 1HG1 ILE A  34      38.134  24.345 -53.282  1.00  0.00           H  
ATOM    562 2HG1 ILE A  34      38.762  24.269 -51.637  1.00  0.00           H  
ATOM    563 1HG2 ILE A  34      39.725  26.399 -54.643  1.00  0.00           H  
ATOM    564 2HG2 ILE A  34      41.215  25.487 -54.944  1.00  0.00           H  
ATOM    565 3HG2 ILE A  34      39.635  24.708 -55.184  1.00  0.00           H  
ATOM    566 1HD1 ILE A  34      37.103  26.050 -51.870  1.00  0.00           H  
ATOM    567 2HD1 ILE A  34      38.704  26.727 -51.499  1.00  0.00           H  
ATOM    568 3HD1 ILE A  34      38.070  26.802 -53.152  1.00  0.00           H  
ATOM    569  N   GLU A  35      43.241  24.013 -53.229  1.00  0.00           N  
ATOM    570  CA  GLU A  35      44.542  23.957 -53.893  1.00  0.00           C  
ATOM    571  C   GLU A  35      44.967  22.504 -54.122  1.00  0.00           C  
ATOM    572  O   GLU A  35      45.508  22.167 -55.178  1.00  0.00           O  
ATOM    573  CB  GLU A  35      45.596  24.695 -53.057  1.00  0.00           C  
ATOM    574  CG  GLU A  35      45.395  26.216 -52.990  1.00  0.00           C  
ATOM    575  CD  GLU A  35      46.345  26.913 -52.041  1.00  0.00           C  
ATOM    576  OE1 GLU A  35      47.191  26.251 -51.490  1.00  0.00           O  
ATOM    577  OE2 GLU A  35      46.210  28.108 -51.858  1.00  0.00           O  
ATOM    578  H   GLU A  35      43.161  24.462 -52.323  1.00  0.00           H  
ATOM    579  HA  GLU A  35      44.456  24.446 -54.860  1.00  0.00           H  
ATOM    580 1HB  GLU A  35      45.588  24.312 -52.037  1.00  0.00           H  
ATOM    581 2HB  GLU A  35      46.587  24.501 -53.471  1.00  0.00           H  
ATOM    582 1HG  GLU A  35      45.526  26.629 -53.990  1.00  0.00           H  
ATOM    583 2HG  GLU A  35      44.376  26.417 -52.677  1.00  0.00           H  
ATOM    584  N   ALA A  36      44.701  21.636 -53.141  1.00  0.00           N  
ATOM    585  CA  ALA A  36      45.000  20.212 -53.276  1.00  0.00           C  
ATOM    586  C   ALA A  36      44.184  19.588 -54.409  1.00  0.00           C  
ATOM    587  O   ALA A  36      44.685  18.746 -55.148  1.00  0.00           O  
ATOM    588  CB  ALA A  36      44.722  19.484 -51.970  1.00  0.00           C  
ATOM    589  H   ALA A  36      44.296  21.981 -52.276  1.00  0.00           H  
ATOM    590  HA  ALA A  36      46.057  20.109 -53.522  1.00  0.00           H  
ATOM    591 1HB  ALA A  36      44.977  18.428 -52.075  1.00  0.00           H  
ATOM    592 2HB  ALA A  36      45.323  19.924 -51.177  1.00  0.00           H  
ATOM    593 3HB  ALA A  36      43.670  19.576 -51.721  1.00  0.00           H  
ATOM    594  N   ILE A  37      42.932  20.031 -54.550  1.00  0.00           N  
ATOM    595  CA  ILE A  37      42.042  19.566 -55.614  1.00  0.00           C  
ATOM    596  C   ILE A  37      42.559  19.992 -56.985  1.00  0.00           C  
ATOM    597  O   ILE A  37      42.464  19.231 -57.949  1.00  0.00           O  
ATOM    598  CB  ILE A  37      40.594  20.056 -55.387  1.00  0.00           C  
ATOM    599  CG1 ILE A  37      40.010  19.316 -54.168  1.00  0.00           C  
ATOM    600  CG2 ILE A  37      39.739  19.852 -56.642  1.00  0.00           C  
ATOM    601  CD1 ILE A  37      38.693  19.870 -53.650  1.00  0.00           C  
ATOM    602  H   ILE A  37      42.588  20.711 -53.883  1.00  0.00           H  
ATOM    603  HA  ILE A  37      42.020  18.477 -55.592  1.00  0.00           H  
ATOM    604  HB  ILE A  37      40.614  21.113 -55.141  1.00  0.00           H  
ATOM    605 1HG1 ILE A  37      39.867  18.268 -54.432  1.00  0.00           H  
ATOM    606 2HG1 ILE A  37      40.738  19.369 -53.372  1.00  0.00           H  
ATOM    607 1HG2 ILE A  37      38.730  20.214 -56.463  1.00  0.00           H  
ATOM    608 2HG2 ILE A  37      40.167  20.405 -57.477  1.00  0.00           H  
ATOM    609 3HG2 ILE A  37      39.712  18.799 -56.888  1.00  0.00           H  
ATOM    610 1HD1 ILE A  37      38.369  19.286 -52.789  1.00  0.00           H  
ATOM    611 2HD1 ILE A  37      38.824  20.911 -53.352  1.00  0.00           H  
ATOM    612 3HD1 ILE A  37      37.941  19.809 -54.427  1.00  0.00           H  
ATOM    613  N   GLU A  38      43.083  21.215 -57.079  1.00  0.00           N  
ATOM    614  CA  GLU A  38      43.677  21.692 -58.329  1.00  0.00           C  
ATOM    615  C   GLU A  38      44.909  20.864 -58.705  1.00  0.00           C  
ATOM    616  O   GLU A  38      45.120  20.544 -59.881  1.00  0.00           O  
ATOM    617  CB  GLU A  38      44.094  23.166 -58.213  1.00  0.00           C  
ATOM    618  CG  GLU A  38      42.954  24.178 -58.102  1.00  0.00           C  
ATOM    619  CD  GLU A  38      43.453  25.593 -57.950  1.00  0.00           C  
ATOM    620  OE1 GLU A  38      44.630  25.767 -57.729  1.00  0.00           O  
ATOM    621  OE2 GLU A  38      42.660  26.496 -58.056  1.00  0.00           O  
ATOM    622  H   GLU A  38      43.078  21.816 -56.260  1.00  0.00           H  
ATOM    623  HA  GLU A  38      42.942  21.584 -59.128  1.00  0.00           H  
ATOM    624 1HB  GLU A  38      44.722  23.287 -57.333  1.00  0.00           H  
ATOM    625 2HB  GLU A  38      44.699  23.439 -59.079  1.00  0.00           H  
ATOM    626 1HG  GLU A  38      42.323  24.111 -58.984  1.00  0.00           H  
ATOM    627 2HG  GLU A  38      42.351  23.921 -57.234  1.00  0.00           H  
ATOM    628  N   LYS A  39      45.721  20.513 -57.704  1.00  0.00           N  
ATOM    629  CA  LYS A  39      46.920  19.711 -57.933  1.00  0.00           C  
ATOM    630  C   LYS A  39      46.586  18.258 -58.268  1.00  0.00           C  
ATOM    631  O   LYS A  39      47.231  17.647 -59.122  1.00  0.00           O  
ATOM    632  CB  LYS A  39      47.851  19.756 -56.719  1.00  0.00           C  
ATOM    633  CG  LYS A  39      48.563  21.086 -56.507  1.00  0.00           C  
ATOM    634  CD  LYS A  39      49.503  21.019 -55.305  1.00  0.00           C  
ATOM    635  CE  LYS A  39      50.289  22.314 -55.142  1.00  0.00           C  
ATOM    636  NZ  LYS A  39      51.243  22.249 -53.998  1.00  0.00           N  
ATOM    637  H   LYS A  39      45.506  20.831 -56.763  1.00  0.00           H  
ATOM    638  HA  LYS A  39      47.450  20.134 -58.785  1.00  0.00           H  
ATOM    639 1HB  LYS A  39      47.281  19.530 -55.812  1.00  0.00           H  
ATOM    640 2HB  LYS A  39      48.616  18.987 -56.822  1.00  0.00           H  
ATOM    641 1HG  LYS A  39      49.141  21.338 -57.398  1.00  0.00           H  
ATOM    642 2HG  LYS A  39      47.824  21.875 -56.344  1.00  0.00           H  
ATOM    643 1HD  LYS A  39      48.922  20.843 -54.399  1.00  0.00           H  
ATOM    644 2HD  LYS A  39      50.200  20.193 -55.438  1.00  0.00           H  
ATOM    645 1HE  LYS A  39      50.849  22.507 -56.056  1.00  0.00           H  
ATOM    646 2HE  LYS A  39      49.593  23.136 -54.973  1.00  0.00           H  
ATOM    647 1HZ  LYS A  39      51.743  23.124 -53.926  1.00  0.00           H  
ATOM    648 2HZ  LYS A  39      50.734  22.082 -53.141  1.00  0.00           H  
ATOM    649 3HZ  LYS A  39      51.901  21.498 -54.150  1.00  0.00           H  
ATOM    650  N   ALA A  40      45.592  17.705 -57.577  1.00  0.00           N  
ATOM    651  CA  ALA A  40      45.182  16.316 -57.764  1.00  0.00           C  
ATOM    652  C   ALA A  40      44.513  16.117 -59.116  1.00  0.00           C  
ATOM    653  O   ALA A  40      43.749  16.967 -59.568  1.00  0.00           O  
ATOM    654  CB  ALA A  40      44.236  15.904 -56.654  1.00  0.00           C  
ATOM    655  H   ALA A  40      45.112  18.263 -56.879  1.00  0.00           H  
ATOM    656  HA  ALA A  40      46.074  15.690 -57.723  1.00  0.00           H  
ATOM    657 1HB  ALA A  40      43.954  14.860 -56.781  1.00  0.00           H  
ATOM    658 2HB  ALA A  40      44.735  16.037 -55.691  1.00  0.00           H  
ATOM    659 3HB  ALA A  40      43.349  16.525 -56.695  1.00  0.00           H  
ATOM    660  N   LYS A  41      44.783  14.985 -59.760  1.00  0.00           N  
ATOM    661  CA  LYS A  41      44.161  14.707 -61.050  1.00  0.00           C  
ATOM    662  C   LYS A  41      43.241  13.490 -61.033  1.00  0.00           C  
ATOM    663  O   LYS A  41      42.399  13.336 -61.914  1.00  0.00           O  
ATOM    664  CB  LYS A  41      45.235  14.557 -62.122  1.00  0.00           C  
ATOM    665  CG  LYS A  41      46.090  15.814 -62.318  1.00  0.00           C  
ATOM    666  CD  LYS A  41      45.264  16.982 -62.883  1.00  0.00           C  
ATOM    667  CE  LYS A  41      46.132  18.196 -63.169  1.00  0.00           C  
ATOM    668  NZ  LYS A  41      46.557  18.885 -61.909  1.00  0.00           N  
ATOM    669  H   LYS A  41      45.428  14.321 -59.355  1.00  0.00           H  
ATOM    670  HA  LYS A  41      43.534  15.561 -61.308  1.00  0.00           H  
ATOM    671 1HB  LYS A  41      45.906  13.738 -61.854  1.00  0.00           H  
ATOM    672 2HB  LYS A  41      44.770  14.304 -63.076  1.00  0.00           H  
ATOM    673 1HG  LYS A  41      46.509  16.116 -61.357  1.00  0.00           H  
ATOM    674 2HG  LYS A  41      46.914  15.599 -62.998  1.00  0.00           H  
ATOM    675 1HD  LYS A  41      44.759  16.676 -63.801  1.00  0.00           H  
ATOM    676 2HD  LYS A  41      44.508  17.282 -62.157  1.00  0.00           H  
ATOM    677 1HE  LYS A  41      47.017  17.879 -63.715  1.00  0.00           H  
ATOM    678 2HE  LYS A  41      45.570  18.901 -63.783  1.00  0.00           H  
ATOM    679 1HZ  LYS A  41      47.130  19.683 -62.134  1.00  0.00           H  
ATOM    680 2HZ  LYS A  41      45.738  19.200 -61.386  1.00  0.00           H  
ATOM    681 3HZ  LYS A  41      47.091  18.243 -61.332  1.00  0.00           H  
ATOM    682  N   GLY A  42      43.421  12.615 -60.049  1.00  0.00           N  
ATOM    683  CA  GLY A  42      42.623  11.400 -59.977  1.00  0.00           C  
ATOM    684  C   GLY A  42      41.202  11.706 -59.531  1.00  0.00           C  
ATOM    685  O   GLY A  42      40.979  12.613 -58.724  1.00  0.00           O  
ATOM    686  H   GLY A  42      44.122  12.786 -59.347  1.00  0.00           H  
ATOM    687 1HA  GLY A  42      42.608  10.917 -60.951  1.00  0.00           H  
ATOM    688 2HA  GLY A  42      43.081  10.700 -59.283  1.00  0.00           H  
ATOM    689  N   GLU A  43      40.245  10.926 -60.024  1.00  0.00           N  
ATOM    690  CA  GLU A  43      38.847  11.127 -59.661  1.00  0.00           C  
ATOM    691  C   GLU A  43      38.637  10.805 -58.185  1.00  0.00           C  
ATOM    692  O   GLU A  43      37.852  11.462 -57.497  1.00  0.00           O  
ATOM    693  CB  GLU A  43      37.938  10.237 -60.519  1.00  0.00           C  
ATOM    694  CG  GLU A  43      37.965  10.533 -62.024  1.00  0.00           C  
ATOM    695  CD  GLU A  43      37.443  11.892 -62.407  1.00  0.00           C  
ATOM    696  OE1 GLU A  43      38.109  12.547 -63.161  1.00  0.00           O  
ATOM    697  OE2 GLU A  43      36.383  12.277 -61.967  1.00  0.00           O  
ATOM    698  H   GLU A  43      40.491  10.190 -60.673  1.00  0.00           H  
ATOM    699  HA  GLU A  43      38.583  12.174 -59.825  1.00  0.00           H  
ATOM    700 1HB  GLU A  43      38.212   9.190 -60.376  1.00  0.00           H  
ATOM    701 2HB  GLU A  43      36.916  10.351 -60.184  1.00  0.00           H  
ATOM    702 1HG  GLU A  43      39.000  10.465 -62.365  1.00  0.00           H  
ATOM    703 2HG  GLU A  43      37.393   9.770 -62.546  1.00  0.00           H  
ATOM    704  N   GLU A  44      39.357   9.792 -57.702  1.00  0.00           N  
ATOM    705  CA  GLU A  44      39.238   9.340 -56.324  1.00  0.00           C  
ATOM    706  C   GLU A  44      39.821  10.351 -55.345  1.00  0.00           C  
ATOM    707  O   GLU A  44      39.225  10.623 -54.300  1.00  0.00           O  
ATOM    708  CB  GLU A  44      39.954   7.998 -56.161  1.00  0.00           C  
ATOM    709  CG  GLU A  44      39.360   6.866 -56.986  1.00  0.00           C  
ATOM    710  CD  GLU A  44      39.765   6.928 -58.441  1.00  0.00           C  
ATOM    711  OE1 GLU A  44      40.631   7.714 -58.764  1.00  0.00           O  
ATOM    712  OE2 GLU A  44      39.209   6.198 -59.226  1.00  0.00           O  
ATOM    713  H   GLU A  44      39.993   9.301 -58.319  1.00  0.00           H  
ATOM    714  HA  GLU A  44      38.181   9.211 -56.092  1.00  0.00           H  
ATOM    715 1HB  GLU A  44      41.003   8.108 -56.435  1.00  0.00           H  
ATOM    716 2HB  GLU A  44      39.919   7.692 -55.114  1.00  0.00           H  
ATOM    717 1HG  GLU A  44      39.690   5.914 -56.566  1.00  0.00           H  
ATOM    718 2HG  GLU A  44      38.275   6.909 -56.913  1.00  0.00           H  
ATOM    719  N   GLU A  45      40.985  10.909 -55.680  1.00  0.00           N  
ATOM    720  CA  GLU A  45      41.637  11.867 -54.794  1.00  0.00           C  
ATOM    721  C   GLU A  45      40.806  13.137 -54.660  1.00  0.00           C  
ATOM    722  O   GLU A  45      40.674  13.681 -53.565  1.00  0.00           O  
ATOM    723  CB  GLU A  45      43.051  12.199 -55.278  1.00  0.00           C  
ATOM    724  CG  GLU A  45      43.843  13.077 -54.304  1.00  0.00           C  
ATOM    725  CD  GLU A  45      45.291  13.224 -54.664  1.00  0.00           C  
ATOM    726  OE1 GLU A  45      45.687  12.716 -55.685  1.00  0.00           O  
ATOM    727  OE2 GLU A  45      46.006  13.846 -53.915  1.00  0.00           O  
ATOM    728  H   GLU A  45      41.431  10.647 -56.549  1.00  0.00           H  
ATOM    729  HA  GLU A  45      41.719  11.416 -53.804  1.00  0.00           H  
ATOM    730 1HB  GLU A  45      43.610  11.276 -55.440  1.00  0.00           H  
ATOM    731 2HB  GLU A  45      42.993  12.720 -56.232  1.00  0.00           H  
ATOM    732 1HG  GLU A  45      43.391  14.064 -54.291  1.00  0.00           H  
ATOM    733 2HG  GLU A  45      43.760  12.657 -53.303  1.00  0.00           H  
ATOM    734  N   ILE A  46      40.228  13.600 -55.766  1.00  0.00           N  
ATOM    735  CA  ILE A  46      39.414  14.808 -55.733  1.00  0.00           C  
ATOM    736  C   ILE A  46      38.175  14.609 -54.858  1.00  0.00           C  
ATOM    737  O   ILE A  46      37.834  15.479 -54.054  1.00  0.00           O  
ATOM    738  CB  ILE A  46      39.008  15.230 -57.161  1.00  0.00           C  
ATOM    739  CG1 ILE A  46      40.275  15.705 -57.926  1.00  0.00           C  
ATOM    740  CG2 ILE A  46      37.932  16.335 -57.114  1.00  0.00           C  
ATOM    741  CD1 ILE A  46      40.076  15.865 -59.420  1.00  0.00           C  
ATOM    742  H   ILE A  46      40.370  13.120 -56.649  1.00  0.00           H  
ATOM    743  HA  ILE A  46      40.008  15.611 -55.300  1.00  0.00           H  
ATOM    744  HB  ILE A  46      38.614  14.365 -57.692  1.00  0.00           H  
ATOM    745 1HG1 ILE A  46      40.600  16.661 -57.514  1.00  0.00           H  
ATOM    746 2HG1 ILE A  46      41.073  14.977 -57.766  1.00  0.00           H  
ATOM    747 1HG2 ILE A  46      37.650  16.623 -58.124  1.00  0.00           H  
ATOM    748 2HG2 ILE A  46      37.050  15.970 -56.592  1.00  0.00           H  
ATOM    749 3HG2 ILE A  46      38.322  17.198 -56.588  1.00  0.00           H  
ATOM    750 1HD1 ILE A  46      41.013  16.195 -59.877  1.00  0.00           H  
ATOM    751 2HD1 ILE A  46      39.779  14.909 -59.854  1.00  0.00           H  
ATOM    752 3HD1 ILE A  46      39.308  16.599 -59.611  1.00  0.00           H  
ATOM    753  N   LEU A  47      37.509  13.466 -55.011  1.00  0.00           N  
ATOM    754  CA  LEU A  47      36.326  13.168 -54.213  1.00  0.00           C  
ATOM    755  C   LEU A  47      36.682  13.010 -52.733  1.00  0.00           C  
ATOM    756  O   LEU A  47      35.957  13.499 -51.863  1.00  0.00           O  
ATOM    757  CB  LEU A  47      35.644  11.891 -54.738  1.00  0.00           C  
ATOM    758  CG  LEU A  47      34.340  11.426 -54.015  1.00  0.00           C  
ATOM    759  CD1 LEU A  47      33.271  12.520 -54.079  1.00  0.00           C  
ATOM    760  CD2 LEU A  47      33.830  10.155 -54.690  1.00  0.00           C  
ATOM    761  H   LEU A  47      37.820  12.789 -55.701  1.00  0.00           H  
ATOM    762  HA  LEU A  47      35.635  14.002 -54.316  1.00  0.00           H  
ATOM    763 1HB  LEU A  47      35.402  12.044 -55.787  1.00  0.00           H  
ATOM    764 2HB  LEU A  47      36.362  11.070 -54.681  1.00  0.00           H  
ATOM    765  HG  LEU A  47      34.557  11.220 -52.964  1.00  0.00           H  
ATOM    766 1HD1 LEU A  47      32.368  12.178 -53.570  1.00  0.00           H  
ATOM    767 2HD1 LEU A  47      33.633  13.422 -53.591  1.00  0.00           H  
ATOM    768 3HD1 LEU A  47      33.037  12.736 -55.117  1.00  0.00           H  
ATOM    769 1HD2 LEU A  47      32.924   9.813 -54.189  1.00  0.00           H  
ATOM    770 2HD2 LEU A  47      33.608  10.362 -55.737  1.00  0.00           H  
ATOM    771 3HD2 LEU A  47      34.593   9.379 -54.628  1.00  0.00           H  
ATOM    772  N   LYS A  48      37.800  12.337 -52.447  1.00  0.00           N  
ATOM    773  CA  LYS A  48      38.238  12.128 -51.070  1.00  0.00           C  
ATOM    774  C   LYS A  48      38.529  13.450 -50.372  1.00  0.00           C  
ATOM    775  O   LYS A  48      38.146  13.642 -49.220  1.00  0.00           O  
ATOM    776  CB  LYS A  48      39.479  11.232 -51.017  1.00  0.00           C  
ATOM    777  CG  LYS A  48      39.982  10.896 -49.592  1.00  0.00           C  
ATOM    778  CD  LYS A  48      41.121   9.872 -49.641  1.00  0.00           C  
ATOM    779  CE  LYS A  48      41.523   9.366 -48.249  1.00  0.00           C  
ATOM    780  NZ  LYS A  48      42.358  10.352 -47.483  1.00  0.00           N  
ATOM    781  H   LYS A  48      38.355  11.946 -53.203  1.00  0.00           H  
ATOM    782  HA  LYS A  48      37.430  11.637 -50.525  1.00  0.00           H  
ATOM    783 1HB  LYS A  48      39.268  10.296 -51.532  1.00  0.00           H  
ATOM    784 2HB  LYS A  48      40.296  11.720 -51.552  1.00  0.00           H  
ATOM    785 1HG  LYS A  48      40.340  11.809 -49.109  1.00  0.00           H  
ATOM    786 2HG  LYS A  48      39.160  10.493 -49.001  1.00  0.00           H  
ATOM    787 1HD  LYS A  48      40.801   9.019 -50.241  1.00  0.00           H  
ATOM    788 2HD  LYS A  48      41.988  10.323 -50.122  1.00  0.00           H  
ATOM    789 1HE  LYS A  48      40.623   9.150 -47.677  1.00  0.00           H  
ATOM    790 2HE  LYS A  48      42.094   8.446 -48.371  1.00  0.00           H  
ATOM    791 1HZ  LYS A  48      42.596   9.955 -46.587  1.00  0.00           H  
ATOM    792 2HZ  LYS A  48      43.204  10.547 -47.995  1.00  0.00           H  
ATOM    793 3HZ  LYS A  48      41.853  11.223 -47.329  1.00  0.00           H  
ATOM    794  N   ILE A  49      39.199  14.364 -51.076  1.00  0.00           N  
ATOM    795  CA  ILE A  49      39.533  15.651 -50.485  1.00  0.00           C  
ATOM    796  C   ILE A  49      38.266  16.412 -50.133  1.00  0.00           C  
ATOM    797  O   ILE A  49      38.179  16.998 -49.057  1.00  0.00           O  
ATOM    798  CB  ILE A  49      40.422  16.504 -51.415  1.00  0.00           C  
ATOM    799  CG1 ILE A  49      41.809  15.843 -51.567  1.00  0.00           C  
ATOM    800  CG2 ILE A  49      40.573  17.925 -50.822  1.00  0.00           C  
ATOM    801  CD1 ILE A  49      42.639  16.411 -52.711  1.00  0.00           C  
ATOM    802  H   ILE A  49      39.501  14.151 -52.021  1.00  0.00           H  
ATOM    803  HA  ILE A  49      40.085  15.472 -49.560  1.00  0.00           H  
ATOM    804  HB  ILE A  49      39.970  16.560 -52.406  1.00  0.00           H  
ATOM    805 1HG1 ILE A  49      42.362  15.977 -50.638  1.00  0.00           H  
ATOM    806 2HG1 ILE A  49      41.676  14.776 -51.731  1.00  0.00           H  
ATOM    807 1HG2 ILE A  49      41.200  18.533 -51.462  1.00  0.00           H  
ATOM    808 2HG2 ILE A  49      39.595  18.395 -50.734  1.00  0.00           H  
ATOM    809 3HG2 ILE A  49      41.031  17.856 -49.835  1.00  0.00           H  
ATOM    810 1HD1 ILE A  49      43.600  15.896 -52.751  1.00  0.00           H  
ATOM    811 2HD1 ILE A  49      42.109  16.263 -53.653  1.00  0.00           H  
ATOM    812 3HD1 ILE A  49      42.806  17.468 -52.556  1.00  0.00           H  
ATOM    813  N   LEU A  50      37.279  16.407 -51.028  1.00  0.00           N  
ATOM    814  CA  LEU A  50      36.032  17.107 -50.749  1.00  0.00           C  
ATOM    815  C   LEU A  50      35.350  16.504 -49.522  1.00  0.00           C  
ATOM    816  O   LEU A  50      34.881  17.231 -48.647  1.00  0.00           O  
ATOM    817  CB  LEU A  50      35.094  17.063 -51.973  1.00  0.00           C  
ATOM    818  CG  LEU A  50      33.773  17.935 -51.926  1.00  0.00           C  
ATOM    819  CD1 LEU A  50      32.635  17.153 -51.227  1.00  0.00           C  
ATOM    820  CD2 LEU A  50      34.050  19.273 -51.208  1.00  0.00           C  
ATOM    821  H   LEU A  50      37.401  15.926 -51.915  1.00  0.00           H  
ATOM    822  HA  LEU A  50      36.277  18.145 -50.534  1.00  0.00           H  
ATOM    823 1HB  LEU A  50      35.663  17.390 -52.839  1.00  0.00           H  
ATOM    824 2HB  LEU A  50      34.794  16.027 -52.140  1.00  0.00           H  
ATOM    825  HG  LEU A  50      33.453  18.141 -52.945  1.00  0.00           H  
ATOM    826 1HD1 LEU A  50      31.723  17.757 -51.225  1.00  0.00           H  
ATOM    827 2HD1 LEU A  50      32.448  16.222 -51.768  1.00  0.00           H  
ATOM    828 3HD1 LEU A  50      32.899  16.920 -50.204  1.00  0.00           H  
ATOM    829 1HD2 LEU A  50      33.143  19.875 -51.197  1.00  0.00           H  
ATOM    830 2HD2 LEU A  50      34.360  19.099 -50.184  1.00  0.00           H  
ATOM    831 3HD2 LEU A  50      34.837  19.814 -51.738  1.00  0.00           H  
ATOM    832  N   LYS A  51      35.294  15.171 -49.450  1.00  0.00           N  
ATOM    833  CA  LYS A  51      34.681  14.528 -48.291  1.00  0.00           C  
ATOM    834  C   LYS A  51      35.335  15.016 -47.000  1.00  0.00           C  
ATOM    835  O   LYS A  51      34.641  15.338 -46.036  1.00  0.00           O  
ATOM    836  CB  LYS A  51      34.781  13.002 -48.395  1.00  0.00           C  
ATOM    837  CG  LYS A  51      34.118  12.228 -47.232  1.00  0.00           C  
ATOM    838  CD  LYS A  51      34.154  10.717 -47.483  1.00  0.00           C  
ATOM    839  CE  LYS A  51      33.345   9.933 -46.447  1.00  0.00           C  
ATOM    840  NZ  LYS A  51      34.051   9.806 -45.134  1.00  0.00           N  
ATOM    841  H   LYS A  51      35.673  14.606 -50.202  1.00  0.00           H  
ATOM    842  HA  LYS A  51      33.629  14.808 -48.257  1.00  0.00           H  
ATOM    843 1HB  LYS A  51      34.313  12.678 -49.323  1.00  0.00           H  
ATOM    844 2HB  LYS A  51      35.832  12.709 -48.440  1.00  0.00           H  
ATOM    845 1HG  LYS A  51      34.643  12.455 -46.300  1.00  0.00           H  
ATOM    846 2HG  LYS A  51      33.080  12.551 -47.131  1.00  0.00           H  
ATOM    847 1HD  LYS A  51      33.745  10.514 -48.474  1.00  0.00           H  
ATOM    848 2HD  LYS A  51      35.188  10.375 -47.461  1.00  0.00           H  
ATOM    849 1HE  LYS A  51      32.393  10.439 -46.287  1.00  0.00           H  
ATOM    850 2HE  LYS A  51      33.153   8.935 -46.839  1.00  0.00           H  
ATOM    851 1HZ  LYS A  51      33.476   9.278 -44.498  1.00  0.00           H  
ATOM    852 2HZ  LYS A  51      34.928   9.326 -45.268  1.00  0.00           H  
ATOM    853 3HZ  LYS A  51      34.233  10.720 -44.729  1.00  0.00           H  
ATOM    854  N   GLU A  52      36.668  15.096 -46.994  1.00  0.00           N  
ATOM    855  CA  GLU A  52      37.394  15.575 -45.821  1.00  0.00           C  
ATOM    856  C   GLU A  52      37.049  17.027 -45.489  1.00  0.00           C  
ATOM    857  O   GLU A  52      36.911  17.380 -44.318  1.00  0.00           O  
ATOM    858  CB  GLU A  52      38.902  15.450 -46.039  1.00  0.00           C  
ATOM    859  CG  GLU A  52      39.410  14.022 -46.071  1.00  0.00           C  
ATOM    860  CD  GLU A  52      40.866  13.933 -46.425  1.00  0.00           C  
ATOM    861  OE1 GLU A  52      41.465  14.959 -46.631  1.00  0.00           O  
ATOM    862  OE2 GLU A  52      41.379  12.836 -46.500  1.00  0.00           O  
ATOM    863  H   GLU A  52      37.187  14.793 -47.814  1.00  0.00           H  
ATOM    864  HA  GLU A  52      37.114  14.956 -44.967  1.00  0.00           H  
ATOM    865 1HB  GLU A  52      39.173  15.924 -46.982  1.00  0.00           H  
ATOM    866 2HB  GLU A  52      39.428  15.978 -45.245  1.00  0.00           H  
ATOM    867 1HG  GLU A  52      39.255  13.578 -45.088  1.00  0.00           H  
ATOM    868 2HG  GLU A  52      38.828  13.455 -46.792  1.00  0.00           H  
ATOM    869  N   VAL A  53      36.889  17.859 -46.520  1.00  0.00           N  
ATOM    870  CA  VAL A  53      36.533  19.261 -46.318  1.00  0.00           C  
ATOM    871  C   VAL A  53      35.172  19.355 -45.647  1.00  0.00           C  
ATOM    872  O   VAL A  53      34.971  20.145 -44.722  1.00  0.00           O  
ATOM    873  CB  VAL A  53      36.486  20.021 -47.661  1.00  0.00           C  
ATOM    874  CG1 VAL A  53      35.927  21.417 -47.463  1.00  0.00           C  
ATOM    875  CG2 VAL A  53      37.859  20.119 -48.229  1.00  0.00           C  
ATOM    876  H   VAL A  53      37.041  17.507 -47.461  1.00  0.00           H  
ATOM    877  HA  VAL A  53      37.279  19.722 -45.669  1.00  0.00           H  
ATOM    878  HB  VAL A  53      35.831  19.487 -48.346  1.00  0.00           H  
ATOM    879 1HG1 VAL A  53      35.891  21.939 -48.420  1.00  0.00           H  
ATOM    880 2HG1 VAL A  53      34.936  21.366 -47.051  1.00  0.00           H  
ATOM    881 3HG1 VAL A  53      36.572  21.959 -46.780  1.00  0.00           H  
ATOM    882 1HG2 VAL A  53      37.816  20.649 -49.181  1.00  0.00           H  
ATOM    883 2HG2 VAL A  53      38.489  20.665 -47.528  1.00  0.00           H  
ATOM    884 3HG2 VAL A  53      38.268  19.137 -48.383  1.00  0.00           H  
ATOM    885  N   LEU A  54      34.238  18.539 -46.114  1.00  0.00           N  
ATOM    886  CA  LEU A  54      32.904  18.507 -45.542  1.00  0.00           C  
ATOM    887  C   LEU A  54      32.962  18.092 -44.079  1.00  0.00           C  
ATOM    888  O   LEU A  54      32.328  18.720 -43.231  1.00  0.00           O  
ATOM    889  CB  LEU A  54      32.010  17.548 -46.335  1.00  0.00           C  
ATOM    890  CG  LEU A  54      30.511  17.543 -45.973  1.00  0.00           C  
ATOM    891  CD1 LEU A  54      29.731  17.180 -47.202  1.00  0.00           C  
ATOM    892  CD2 LEU A  54      30.226  16.520 -44.865  1.00  0.00           C  
ATOM    893  H   LEU A  54      34.465  17.932 -46.898  1.00  0.00           H  
ATOM    894  HA  LEU A  54      32.482  19.508 -45.593  1.00  0.00           H  
ATOM    895 1HB  LEU A  54      32.098  17.798 -47.393  1.00  0.00           H  
ATOM    896 2HB  LEU A  54      32.382  16.534 -46.198  1.00  0.00           H  
ATOM    897  HG  LEU A  54      30.205  18.538 -45.643  1.00  0.00           H  
ATOM    898 1HD1 LEU A  54      28.675  17.172 -46.966  1.00  0.00           H  
ATOM    899 2HD1 LEU A  54      29.922  17.905 -47.997  1.00  0.00           H  
ATOM    900 3HD1 LEU A  54      30.040  16.189 -47.527  1.00  0.00           H  
ATOM    901 1HD2 LEU A  54      29.156  16.521 -44.638  1.00  0.00           H  
ATOM    902 2HD2 LEU A  54      30.523  15.527 -45.206  1.00  0.00           H  
ATOM    903 3HD2 LEU A  54      30.772  16.764 -43.965  1.00  0.00           H  
ATOM    904  N   GLU A  55      33.730  17.046 -43.777  1.00  0.00           N  
ATOM    905  CA  GLU A  55      33.833  16.570 -42.402  1.00  0.00           C  
ATOM    906  C   GLU A  55      34.371  17.663 -41.487  1.00  0.00           C  
ATOM    907  O   GLU A  55      33.877  17.844 -40.370  1.00  0.00           O  
ATOM    908  CB  GLU A  55      34.743  15.340 -42.327  1.00  0.00           C  
ATOM    909  CG  GLU A  55      34.160  14.083 -42.959  1.00  0.00           C  
ATOM    910  CD  GLU A  55      35.132  12.941 -42.976  1.00  0.00           C  
ATOM    911  OE1 GLU A  55      36.241  13.132 -42.541  1.00  0.00           O  
ATOM    912  OE2 GLU A  55      34.774  11.878 -43.432  1.00  0.00           O  
ATOM    913  H   GLU A  55      34.226  16.557 -44.515  1.00  0.00           H  
ATOM    914  HA  GLU A  55      32.837  16.292 -42.056  1.00  0.00           H  
ATOM    915 1HB  GLU A  55      35.687  15.555 -42.827  1.00  0.00           H  
ATOM    916 2HB  GLU A  55      34.970  15.119 -41.283  1.00  0.00           H  
ATOM    917 1HG  GLU A  55      33.272  13.785 -42.400  1.00  0.00           H  
ATOM    918 2HG  GLU A  55      33.855  14.307 -43.975  1.00  0.00           H  
ATOM    919  N   GLU A  56      35.354  18.422 -41.970  1.00  0.00           N  
ATOM    920  CA  GLU A  56      35.884  19.522 -41.176  1.00  0.00           C  
ATOM    921  C   GLU A  56      34.819  20.593 -40.983  1.00  0.00           C  
ATOM    922  O   GLU A  56      34.678  21.144 -39.889  1.00  0.00           O  
ATOM    923  CB  GLU A  56      37.124  20.131 -41.843  1.00  0.00           C  
ATOM    924  CG  GLU A  56      38.375  19.241 -41.836  1.00  0.00           C  
ATOM    925  CD  GLU A  56      38.865  18.898 -40.452  1.00  0.00           C  
ATOM    926  OE1 GLU A  56      38.991  19.791 -39.639  1.00  0.00           O  
ATOM    927  OE2 GLU A  56      39.116  17.734 -40.204  1.00  0.00           O  
ATOM    928  H   GLU A  56      35.749  18.215 -42.882  1.00  0.00           H  
ATOM    929  HA  GLU A  56      36.165  19.139 -40.197  1.00  0.00           H  
ATOM    930 1HB  GLU A  56      36.893  20.354 -42.885  1.00  0.00           H  
ATOM    931 2HB  GLU A  56      37.373  21.075 -41.356  1.00  0.00           H  
ATOM    932 1HG  GLU A  56      38.159  18.317 -42.367  1.00  0.00           H  
ATOM    933 2HG  GLU A  56      39.168  19.758 -42.374  1.00  0.00           H  
ATOM    934  N   ALA A  57      34.037  20.865 -42.031  1.00  0.00           N  
ATOM    935  CA  ALA A  57      32.973  21.858 -41.938  1.00  0.00           C  
ATOM    936  C   ALA A  57      31.944  21.458 -40.888  1.00  0.00           C  
ATOM    937  O   ALA A  57      31.473  22.304 -40.128  1.00  0.00           O  
ATOM    938  CB  ALA A  57      32.301  22.044 -43.289  1.00  0.00           C  
ATOM    939  H   ALA A  57      34.212  20.396 -42.915  1.00  0.00           H  
ATOM    940  HA  ALA A  57      33.419  22.804 -41.626  1.00  0.00           H  
ATOM    941 1HB  ALA A  57      31.527  22.806 -43.213  1.00  0.00           H  
ATOM    942 2HB  ALA A  57      33.044  22.352 -44.024  1.00  0.00           H  
ATOM    943 3HB  ALA A  57      31.850  21.109 -43.600  1.00  0.00           H  
ATOM    944  N   GLU A  58      31.615  20.164 -40.820  1.00  0.00           N  
ATOM    945  CA  GLU A  58      30.656  19.702 -39.823  1.00  0.00           C  
ATOM    946  C   GLU A  58      31.196  19.914 -38.418  1.00  0.00           C  
ATOM    947  O   GLU A  58      30.471  20.361 -37.529  1.00  0.00           O  
ATOM    948  CB  GLU A  58      30.333  18.214 -40.008  1.00  0.00           C  
ATOM    949  CG  GLU A  58      29.501  17.869 -41.233  1.00  0.00           C  
ATOM    950  CD  GLU A  58      29.257  16.375 -41.356  1.00  0.00           C  
ATOM    951  OE1 GLU A  58      29.805  15.642 -40.568  1.00  0.00           O  
ATOM    952  OE2 GLU A  58      28.515  15.972 -42.226  1.00  0.00           O  
ATOM    953  H   GLU A  58      32.019  19.510 -41.482  1.00  0.00           H  
ATOM    954  HA  GLU A  58      29.738  20.279 -39.929  1.00  0.00           H  
ATOM    955 1HB  GLU A  58      31.262  17.652 -40.070  1.00  0.00           H  
ATOM    956 2HB  GLU A  58      29.793  17.853 -39.132  1.00  0.00           H  
ATOM    957 1HG  GLU A  58      28.541  18.379 -41.160  1.00  0.00           H  
ATOM    958 2HG  GLU A  58      30.011  18.231 -42.122  1.00  0.00           H  
ATOM    959  N   LYS A  59      32.482  19.617 -38.224  1.00  0.00           N  
ATOM    960  CA  LYS A  59      33.105  19.803 -36.921  1.00  0.00           C  
ATOM    961  C   LYS A  59      33.133  21.270 -36.515  1.00  0.00           C  
ATOM    962  O   LYS A  59      32.864  21.600 -35.358  1.00  0.00           O  
ATOM    963  CB  LYS A  59      34.523  19.229 -36.914  1.00  0.00           C  
ATOM    964  CG  LYS A  59      34.584  17.702 -36.913  1.00  0.00           C  
ATOM    965  CD  LYS A  59      36.002  17.195 -36.656  1.00  0.00           C  
ATOM    966  CE  LYS A  59      36.882  17.376 -37.878  1.00  0.00           C  
ATOM    967  NZ  LYS A  59      38.220  16.750 -37.698  1.00  0.00           N  
ATOM    968  H   LYS A  59      33.022  19.232 -38.993  1.00  0.00           H  
ATOM    969  HA  LYS A  59      32.513  19.268 -36.180  1.00  0.00           H  
ATOM    970 1HB  LYS A  59      35.052  19.584 -37.799  1.00  0.00           H  
ATOM    971 2HB  LYS A  59      35.061  19.598 -36.042  1.00  0.00           H  
ATOM    972 1HG  LYS A  59      33.919  17.312 -36.140  1.00  0.00           H  
ATOM    973 2HG  LYS A  59      34.246  17.325 -37.878  1.00  0.00           H  
ATOM    974 1HD  LYS A  59      36.442  17.739 -35.819  1.00  0.00           H  
ATOM    975 2HD  LYS A  59      35.972  16.136 -36.404  1.00  0.00           H  
ATOM    976 1HE  LYS A  59      36.391  16.924 -38.741  1.00  0.00           H  
ATOM    977 2HE  LYS A  59      37.018  18.439 -38.067  1.00  0.00           H  
ATOM    978 1HZ  LYS A  59      38.768  16.902 -38.544  1.00  0.00           H  
ATOM    979 2HZ  LYS A  59      38.690  17.173 -36.912  1.00  0.00           H  
ATOM    980 3HZ  LYS A  59      38.115  15.762 -37.536  1.00  0.00           H  
ATOM    981  N   SER A  60      33.436  22.151 -37.465  1.00  0.00           N  
ATOM    982  CA  SER A  60      33.487  23.582 -37.190  1.00  0.00           C  
ATOM    983  C   SER A  60      32.105  24.122 -36.833  1.00  0.00           C  
ATOM    984  O   SER A  60      31.973  24.944 -35.926  1.00  0.00           O  
ATOM    985  CB  SER A  60      34.065  24.315 -38.381  1.00  0.00           C  
ATOM    986  OG  SER A  60      35.419  23.991 -38.555  1.00  0.00           O  
ATOM    987  H   SER A  60      33.669  21.819 -38.397  1.00  0.00           H  
ATOM    988  HA  SER A  60      34.147  23.740 -36.335  1.00  0.00           H  
ATOM    989 1HB  SER A  60      33.509  24.038 -39.278  1.00  0.00           H  
ATOM    990 2HB  SER A  60      33.958  25.388 -38.244  1.00  0.00           H  
ATOM    991  HG  SER A  60      35.648  24.265 -39.450  1.00  0.00           H  
ATOM    992  N   ILE A  61      31.072  23.636 -37.515  1.00  0.00           N  
ATOM    993  CA  ILE A  61      29.705  24.030 -37.197  1.00  0.00           C  
ATOM    994  C   ILE A  61      29.292  23.519 -35.821  1.00  0.00           C  
ATOM    995  O   ILE A  61      28.649  24.240 -35.058  1.00  0.00           O  
ATOM    996  CB  ILE A  61      28.715  23.581 -38.281  1.00  0.00           C  
ATOM    997  CG1 ILE A  61      28.989  24.400 -39.557  1.00  0.00           C  
ATOM    998  CG2 ILE A  61      27.276  23.768 -37.793  1.00  0.00           C  
ATOM    999  CD1 ILE A  61      28.291  23.895 -40.793  1.00  0.00           C  
ATOM   1000  H   ILE A  61      31.240  22.984 -38.277  1.00  0.00           H  
ATOM   1001  HA  ILE A  61      29.669  25.117 -37.164  1.00  0.00           H  
ATOM   1002  HB  ILE A  61      28.885  22.528 -38.518  1.00  0.00           H  
ATOM   1003 1HG1 ILE A  61      28.679  25.429 -39.383  1.00  0.00           H  
ATOM   1004 2HG1 ILE A  61      30.059  24.391 -39.744  1.00  0.00           H  
ATOM   1005 1HG2 ILE A  61      26.578  23.451 -38.564  1.00  0.00           H  
ATOM   1006 2HG2 ILE A  61      27.114  23.171 -36.898  1.00  0.00           H  
ATOM   1007 3HG2 ILE A  61      27.103  24.810 -37.561  1.00  0.00           H  
ATOM   1008 1HD1 ILE A  61      28.548  24.533 -41.639  1.00  0.00           H  
ATOM   1009 2HD1 ILE A  61      28.609  22.871 -41.000  1.00  0.00           H  
ATOM   1010 3HD1 ILE A  61      27.217  23.916 -40.643  1.00  0.00           H  
ATOM   1011  N   GLU A  62      29.658  22.276 -35.503  1.00  0.00           N  
ATOM   1012  CA  GLU A  62      29.369  21.742 -34.177  1.00  0.00           C  
ATOM   1013  C   GLU A  62      30.056  22.600 -33.116  1.00  0.00           C  
ATOM   1014  O   GLU A  62      29.466  22.887 -32.071  1.00  0.00           O  
ATOM   1015  CB  GLU A  62      29.845  20.287 -34.053  1.00  0.00           C  
ATOM   1016  CG  GLU A  62      29.591  19.634 -32.681  1.00  0.00           C  
ATOM   1017  CD  GLU A  62      28.145  19.277 -32.432  1.00  0.00           C  
ATOM   1018  OE1 GLU A  62      27.511  18.782 -33.332  1.00  0.00           O  
ATOM   1019  OE2 GLU A  62      27.677  19.497 -31.340  1.00  0.00           O  
ATOM   1020  H   GLU A  62      30.147  21.701 -36.179  1.00  0.00           H  
ATOM   1021  HA  GLU A  62      28.295  21.779 -34.010  1.00  0.00           H  
ATOM   1022 1HB  GLU A  62      29.340  19.684 -34.804  1.00  0.00           H  
ATOM   1023 2HB  GLU A  62      30.915  20.232 -34.258  1.00  0.00           H  
ATOM   1024 1HG  GLU A  62      30.189  18.726 -32.612  1.00  0.00           H  
ATOM   1025 2HG  GLU A  62      29.929  20.311 -31.898  1.00  0.00           H  
ATOM   1026  N   GLU A  63      31.292  23.025 -33.387  1.00  0.00           N  
ATOM   1027  CA  GLU A  63      32.004  23.880 -32.445  1.00  0.00           C  
ATOM   1028  C   GLU A  63      31.273  25.202 -32.253  1.00  0.00           C  
ATOM   1029  O   GLU A  63      31.122  25.666 -31.126  1.00  0.00           O  
ATOM   1030  CB  GLU A  63      33.439  24.155 -32.893  1.00  0.00           C  
ATOM   1031  CG  GLU A  63      34.237  24.965 -31.866  1.00  0.00           C  
ATOM   1032  CD  GLU A  63      35.683  25.154 -32.213  1.00  0.00           C  
ATOM   1033  OE1 GLU A  63      36.102  24.682 -33.238  1.00  0.00           O  
ATOM   1034  OE2 GLU A  63      36.373  25.776 -31.440  1.00  0.00           O  
ATOM   1035  H   GLU A  63      31.747  22.736 -34.247  1.00  0.00           H  
ATOM   1036  HA  GLU A  63      32.039  23.372 -31.482  1.00  0.00           H  
ATOM   1037 1HB  GLU A  63      33.959  23.217 -33.080  1.00  0.00           H  
ATOM   1038 2HB  GLU A  63      33.432  24.719 -33.829  1.00  0.00           H  
ATOM   1039 1HG  GLU A  63      33.776  25.946 -31.769  1.00  0.00           H  
ATOM   1040 2HG  GLU A  63      34.163  24.468 -30.900  1.00  0.00           H  
ATOM   1041  N   LEU A  64      30.800  25.799 -33.347  1.00  0.00           N  
ATOM   1042  CA  LEU A  64      30.078  27.062 -33.247  1.00  0.00           C  
ATOM   1043  C   LEU A  64      28.831  26.891 -32.399  1.00  0.00           C  
ATOM   1044  O   LEU A  64      28.497  27.756 -31.585  1.00  0.00           O  
ATOM   1045  CB  LEU A  64      29.653  27.556 -34.634  1.00  0.00           C  
ATOM   1046  CG  LEU A  64      30.741  28.055 -35.580  1.00  0.00           C  
ATOM   1047  CD1 LEU A  64      30.110  28.289 -36.935  1.00  0.00           C  
ATOM   1048  CD2 LEU A  64      31.345  29.341 -35.061  1.00  0.00           C  
ATOM   1049  H   LEU A  64      30.970  25.382 -34.255  1.00  0.00           H  
ATOM   1050  HA  LEU A  64      30.720  27.796 -32.773  1.00  0.00           H  
ATOM   1051 1HB  LEU A  64      29.135  26.741 -35.137  1.00  0.00           H  
ATOM   1052 2HB  LEU A  64      28.953  28.356 -34.506  1.00  0.00           H  
ATOM   1053  HG  LEU A  64      31.521  27.306 -35.675  1.00  0.00           H  
ATOM   1054 1HD1 LEU A  64      30.864  28.647 -37.631  1.00  0.00           H  
ATOM   1055 2HD1 LEU A  64      29.684  27.359 -37.301  1.00  0.00           H  
ATOM   1056 3HD1 LEU A  64      29.324  29.031 -36.842  1.00  0.00           H  
ATOM   1057 1HD2 LEU A  64      32.110  29.682 -35.761  1.00  0.00           H  
ATOM   1058 2HD2 LEU A  64      30.566  30.096 -34.977  1.00  0.00           H  
ATOM   1059 3HD2 LEU A  64      31.802  29.177 -34.088  1.00  0.00           H  
ATOM   1060  N   PHE A  65      28.155  25.764 -32.575  1.00  0.00           N  
ATOM   1061  CA  PHE A  65      26.963  25.466 -31.801  1.00  0.00           C  
ATOM   1062  C   PHE A  65      27.304  25.359 -30.321  1.00  0.00           C  
ATOM   1063  O   PHE A  65      26.623  25.947 -29.477  1.00  0.00           O  
ATOM   1064  CB  PHE A  65      26.317  24.177 -32.290  1.00  0.00           C  
ATOM   1065  CG  PHE A  65      25.058  23.850 -31.577  1.00  0.00           C  
ATOM   1066  CD1 PHE A  65      23.914  24.583 -31.826  1.00  0.00           C  
ATOM   1067  CD2 PHE A  65      25.006  22.817 -30.659  1.00  0.00           C  
ATOM   1068  CE1 PHE A  65      22.740  24.297 -31.174  1.00  0.00           C  
ATOM   1069  CE2 PHE A  65      23.830  22.525 -30.003  1.00  0.00           C  
ATOM   1070  CZ  PHE A  65      22.694  23.268 -30.262  1.00  0.00           C  
ATOM   1071  H   PHE A  65      28.470  25.102 -33.279  1.00  0.00           H  
ATOM   1072  HA  PHE A  65      26.255  26.282 -31.932  1.00  0.00           H  
ATOM   1073 1HB  PHE A  65      26.103  24.261 -33.354  1.00  0.00           H  
ATOM   1074 2HB  PHE A  65      27.009  23.346 -32.160  1.00  0.00           H  
ATOM   1075  HD1 PHE A  65      23.953  25.398 -32.548  1.00  0.00           H  
ATOM   1076  HD2 PHE A  65      25.908  22.233 -30.455  1.00  0.00           H  
ATOM   1077  HE1 PHE A  65      21.846  24.886 -31.378  1.00  0.00           H  
ATOM   1078  HE2 PHE A  65      23.794  21.710 -29.279  1.00  0.00           H  
ATOM   1079  HZ  PHE A  65      21.764  23.040 -29.743  1.00  0.00           H  
ATOM   1080  N   LYS A  66      28.368  24.622 -30.007  1.00  0.00           N  
ATOM   1081  CA  LYS A  66      28.822  24.480 -28.630  1.00  0.00           C  
ATOM   1082  C   LYS A  66      29.127  25.845 -28.022  1.00  0.00           C  
ATOM   1083  O   LYS A  66      28.772  26.106 -26.873  1.00  0.00           O  
ATOM   1084  CB  LYS A  66      30.052  23.573 -28.559  1.00  0.00           C  
ATOM   1085  CG  LYS A  66      30.572  23.293 -27.144  1.00  0.00           C  
ATOM   1086  CD  LYS A  66      31.666  22.232 -27.170  1.00  0.00           C  
ATOM   1087  CE  LYS A  66      32.037  21.758 -25.772  1.00  0.00           C  
ATOM   1088  NZ  LYS A  66      32.908  22.731 -25.046  1.00  0.00           N  
ATOM   1089  H   LYS A  66      28.873  24.141 -30.748  1.00  0.00           H  
ATOM   1090  HA  LYS A  66      28.019  24.027 -28.047  1.00  0.00           H  
ATOM   1091 1HB  LYS A  66      29.821  22.619 -29.033  1.00  0.00           H  
ATOM   1092 2HB  LYS A  66      30.863  24.029 -29.128  1.00  0.00           H  
ATOM   1093 1HG  LYS A  66      30.976  24.215 -26.718  1.00  0.00           H  
ATOM   1094 2HG  LYS A  66      29.751  22.952 -26.512  1.00  0.00           H  
ATOM   1095 1HD  LYS A  66      31.321  21.377 -27.753  1.00  0.00           H  
ATOM   1096 2HD  LYS A  66      32.551  22.644 -27.653  1.00  0.00           H  
ATOM   1097 1HE  LYS A  66      31.124  21.607 -25.197  1.00  0.00           H  
ATOM   1098 2HE  LYS A  66      32.563  20.807 -25.856  1.00  0.00           H  
ATOM   1099 1HZ  LYS A  66      33.124  22.362 -24.134  1.00  0.00           H  
ATOM   1100 2HZ  LYS A  66      33.763  22.866 -25.564  1.00  0.00           H  
ATOM   1101 3HZ  LYS A  66      32.441  23.629 -24.934  1.00  0.00           H  
ATOM   1102  N   ILE A  67      29.761  26.721 -28.804  1.00  0.00           N  
ATOM   1103  CA  ILE A  67      30.080  28.069 -28.347  1.00  0.00           C  
ATOM   1104  C   ILE A  67      28.801  28.827 -28.000  1.00  0.00           C  
ATOM   1105  O   ILE A  67      28.733  29.509 -26.978  1.00  0.00           O  
ATOM   1106  CB  ILE A  67      30.889  28.856 -29.408  1.00  0.00           C  
ATOM   1107  CG1 ILE A  67      32.304  28.238 -29.556  1.00  0.00           C  
ATOM   1108  CG2 ILE A  67      30.979  30.349 -29.023  1.00  0.00           C  
ATOM   1109  CD1 ILE A  67      33.085  28.739 -30.768  1.00  0.00           C  
ATOM   1110  H   ILE A  67      30.043  26.430 -29.735  1.00  0.00           H  
ATOM   1111  HA  ILE A  67      30.686  27.990 -27.442  1.00  0.00           H  
ATOM   1112  HB  ILE A  67      30.395  28.766 -30.371  1.00  0.00           H  
ATOM   1113 1HG1 ILE A  67      32.879  28.463 -28.659  1.00  0.00           H  
ATOM   1114 2HG1 ILE A  67      32.207  27.158 -29.635  1.00  0.00           H  
ATOM   1115 1HG2 ILE A  67      31.536  30.895 -29.777  1.00  0.00           H  
ATOM   1116 2HG2 ILE A  67      29.980  30.775 -28.948  1.00  0.00           H  
ATOM   1117 3HG2 ILE A  67      31.486  30.450 -28.062  1.00  0.00           H  
ATOM   1118 1HD1 ILE A  67      34.062  28.255 -30.795  1.00  0.00           H  
ATOM   1119 2HD1 ILE A  67      32.540  28.502 -31.677  1.00  0.00           H  
ATOM   1120 3HD1 ILE A  67      33.222  29.814 -30.698  1.00  0.00           H  
ATOM   1121  N   LEU A  68      27.781  28.692 -28.849  1.00  0.00           N  
ATOM   1122  CA  LEU A  68      26.503  29.349 -28.601  1.00  0.00           C  
ATOM   1123  C   LEU A  68      25.885  28.826 -27.313  1.00  0.00           C  
ATOM   1124  O   LEU A  68      25.430  29.606 -26.475  1.00  0.00           O  
ATOM   1125  CB  LEU A  68      25.536  29.102 -29.777  1.00  0.00           C  
ATOM   1126  CG  LEU A  68      24.185  29.912 -29.811  1.00  0.00           C  
ATOM   1127  CD1 LEU A  68      23.081  29.123 -29.074  1.00  0.00           C  
ATOM   1128  CD2 LEU A  68      24.390  31.308 -29.181  1.00  0.00           C  
ATOM   1129  H   LEU A  68      27.905  28.140 -29.691  1.00  0.00           H  
ATOM   1130  HA  LEU A  68      26.687  30.415 -28.499  1.00  0.00           H  
ATOM   1131 1HB  LEU A  68      26.061  29.289 -30.692  1.00  0.00           H  
ATOM   1132 2HB  LEU A  68      25.261  28.046 -29.767  1.00  0.00           H  
ATOM   1133  HG  LEU A  68      23.870  30.036 -30.842  1.00  0.00           H  
ATOM   1134 1HD1 LEU A  68      22.140  29.678 -29.119  1.00  0.00           H  
ATOM   1135 2HD1 LEU A  68      22.948  28.150 -29.555  1.00  0.00           H  
ATOM   1136 3HD1 LEU A  68      23.350  28.971 -28.035  1.00  0.00           H  
ATOM   1137 1HD2 LEU A  68      23.452  31.864 -29.215  1.00  0.00           H  
ATOM   1138 2HD2 LEU A  68      24.700  31.219 -28.148  1.00  0.00           H  
ATOM   1139 3HD2 LEU A  68      25.152  31.855 -29.733  1.00  0.00           H  
ATOM   1140  N   GLU A  69      25.877  27.508 -27.145  1.00  0.00           N  
ATOM   1141  CA  GLU A  69      25.271  26.913 -25.965  1.00  0.00           C  
ATOM   1142  C   GLU A  69      25.975  27.350 -24.687  1.00  0.00           C  
ATOM   1143  O   GLU A  69      25.320  27.610 -23.676  1.00  0.00           O  
ATOM   1144  CB  GLU A  69      25.285  25.390 -26.079  1.00  0.00           C  
ATOM   1145  CG  GLU A  69      24.302  24.829 -27.099  1.00  0.00           C  
ATOM   1146  CD  GLU A  69      22.873  24.966 -26.658  1.00  0.00           C  
ATOM   1147  OE1 GLU A  69      22.573  24.554 -25.564  1.00  0.00           O  
ATOM   1148  OE2 GLU A  69      22.083  25.490 -27.401  1.00  0.00           O  
ATOM   1149  H   GLU A  69      26.272  26.911 -27.866  1.00  0.00           H  
ATOM   1150  HA  GLU A  69      24.234  27.247 -25.910  1.00  0.00           H  
ATOM   1151 1HB  GLU A  69      26.283  25.058 -26.363  1.00  0.00           H  
ATOM   1152 2HB  GLU A  69      25.055  24.951 -25.109  1.00  0.00           H  
ATOM   1153 1HG  GLU A  69      24.431  25.351 -28.047  1.00  0.00           H  
ATOM   1154 2HG  GLU A  69      24.529  23.777 -27.260  1.00  0.00           H  
ATOM   1155  N   GLU A  70      27.301  27.469 -24.734  1.00  0.00           N  
ATOM   1156  CA  GLU A  70      28.048  27.938 -23.574  1.00  0.00           C  
ATOM   1157  C   GLU A  70      27.644  29.365 -23.219  1.00  0.00           C  
ATOM   1158  O   GLU A  70      27.491  29.694 -22.042  1.00  0.00           O  
ATOM   1159  CB  GLU A  70      29.555  27.874 -23.833  1.00  0.00           C  
ATOM   1160  CG  GLU A  70      30.127  26.463 -23.863  1.00  0.00           C  
ATOM   1161  CD  GLU A  70      31.568  26.424 -24.290  1.00  0.00           C  
ATOM   1162  OE1 GLU A  70      32.105  27.463 -24.589  1.00  0.00           O  
ATOM   1163  OE2 GLU A  70      32.134  25.351 -24.324  1.00  0.00           O  
ATOM   1164  H   GLU A  70      27.799  27.210 -25.581  1.00  0.00           H  
ATOM   1165  HA  GLU A  70      27.811  27.296 -22.726  1.00  0.00           H  
ATOM   1166 1HB  GLU A  70      29.778  28.350 -24.788  1.00  0.00           H  
ATOM   1167 2HB  GLU A  70      30.078  28.433 -23.058  1.00  0.00           H  
ATOM   1168 1HG  GLU A  70      30.046  26.043 -22.862  1.00  0.00           H  
ATOM   1169 2HG  GLU A  70      29.534  25.850 -24.533  1.00  0.00           H  
ATOM   1170  N   LEU A  71      27.433  30.199 -24.238  1.00  0.00           N  
ATOM   1171  CA  LEU A  71      27.002  31.572 -24.008  1.00  0.00           C  
ATOM   1172  C   LEU A  71      25.615  31.576 -23.375  1.00  0.00           C  
ATOM   1173  O   LEU A  71      25.369  32.292 -22.403  1.00  0.00           O  
ATOM   1174  CB  LEU A  71      26.994  32.369 -25.329  1.00  0.00           C  
ATOM   1175  CG  LEU A  71      26.769  33.919 -25.240  1.00  0.00           C  
ATOM   1176  CD1 LEU A  71      25.272  34.239 -25.252  1.00  0.00           C  
ATOM   1177  CD2 LEU A  71      27.425  34.468 -23.975  1.00  0.00           C  
ATOM   1178  H   LEU A  71      27.603  29.878 -25.186  1.00  0.00           H  
ATOM   1179  HA  LEU A  71      27.705  32.031 -23.318  1.00  0.00           H  
ATOM   1180 1HB  LEU A  71      27.941  32.200 -25.834  1.00  0.00           H  
ATOM   1181 2HB  LEU A  71      26.199  31.966 -25.960  1.00  0.00           H  
ATOM   1182  HG  LEU A  71      27.221  34.393 -26.109  1.00  0.00           H  
ATOM   1183 1HD1 LEU A  71      25.140  35.322 -25.209  1.00  0.00           H  
ATOM   1184 2HD1 LEU A  71      24.826  33.853 -26.168  1.00  0.00           H  
ATOM   1185 3HD1 LEU A  71      24.775  33.790 -24.403  1.00  0.00           H  
ATOM   1186 1HD2 LEU A  71      27.275  35.545 -23.931  1.00  0.00           H  
ATOM   1187 2HD2 LEU A  71      26.984  34.021 -23.091  1.00  0.00           H  
ATOM   1188 3HD2 LEU A  71      28.494  34.250 -23.997  1.00  0.00           H  
ATOM   1189  N   ILE A  72      24.713  30.754 -23.900  1.00  0.00           N  
ATOM   1190  CA  ILE A  72      23.361  30.686 -23.364  1.00  0.00           C  
ATOM   1191  C   ILE A  72      23.397  30.313 -21.890  1.00  0.00           C  
ATOM   1192  O   ILE A  72      22.671  30.899 -21.087  1.00  0.00           O  
ATOM   1193  CB  ILE A  72      22.496  29.680 -24.171  1.00  0.00           C  
ATOM   1194  CG1 ILE A  72      21.686  30.412 -25.288  1.00  0.00           C  
ATOM   1195  CG2 ILE A  72      21.548  28.885 -23.260  1.00  0.00           C  
ATOM   1196  CD1 ILE A  72      22.472  31.429 -26.091  1.00  0.00           C  
ATOM   1197  H   ILE A  72      24.968  30.183 -24.700  1.00  0.00           H  
ATOM   1198  HA  ILE A  72      22.907  31.672 -23.433  1.00  0.00           H  
ATOM   1199  HB  ILE A  72      23.158  28.980 -24.672  1.00  0.00           H  
ATOM   1200 1HG1 ILE A  72      21.314  29.658 -25.982  1.00  0.00           H  
ATOM   1201 2HG1 ILE A  72      20.836  30.909 -24.838  1.00  0.00           H  
ATOM   1202 1HG2 ILE A  72      20.980  28.179 -23.867  1.00  0.00           H  
ATOM   1203 2HG2 ILE A  72      22.115  28.330 -22.516  1.00  0.00           H  
ATOM   1204 3HG2 ILE A  72      20.860  29.565 -22.760  1.00  0.00           H  
ATOM   1205 1HD1 ILE A  72      21.826  31.865 -26.855  1.00  0.00           H  
ATOM   1206 2HD1 ILE A  72      22.847  32.222 -25.451  1.00  0.00           H  
ATOM   1207 3HD1 ILE A  72      23.304  30.928 -26.564  1.00  0.00           H  
ATOM   1208  N   GLU A  73      24.255  29.366 -21.518  1.00  0.00           N  
ATOM   1209  CA  GLU A  73      24.361  29.001 -20.115  1.00  0.00           C  
ATOM   1210  C   GLU A  73      24.952  30.139 -19.279  1.00  0.00           C  
ATOM   1211  O   GLU A  73      24.476  30.401 -18.173  1.00  0.00           O  
ATOM   1212  CB  GLU A  73      25.218  27.747 -19.950  1.00  0.00           C  
ATOM   1213  CG  GLU A  73      24.577  26.461 -20.475  1.00  0.00           C  
ATOM   1214  CD  GLU A  73      23.305  26.094 -19.757  1.00  0.00           C  
ATOM   1215  OE1 GLU A  73      23.288  26.154 -18.553  1.00  0.00           O  
ATOM   1216  OE2 GLU A  73      22.344  25.755 -20.416  1.00  0.00           O  
ATOM   1217  H   GLU A  73      24.815  28.888 -22.218  1.00  0.00           H  
ATOM   1218  HA  GLU A  73      23.363  28.791 -19.740  1.00  0.00           H  
ATOM   1219 1HB  GLU A  73      26.160  27.888 -20.477  1.00  0.00           H  
ATOM   1220 2HB  GLU A  73      25.448  27.607 -18.895  1.00  0.00           H  
ATOM   1221 1HG  GLU A  73      24.357  26.580 -21.535  1.00  0.00           H  
ATOM   1222 2HG  GLU A  73      25.296  25.652 -20.369  1.00  0.00           H  
ATOM   1223  N   GLU A  74      25.952  30.843 -19.818  1.00  0.00           N  
ATOM   1224  CA  GLU A  74      26.569  31.957 -19.102  1.00  0.00           C  
ATOM   1225  C   GLU A  74      25.569  33.078 -18.856  1.00  0.00           C  
ATOM   1226  O   GLU A  74      25.523  33.656 -17.768  1.00  0.00           O  
ATOM   1227  CB  GLU A  74      27.763  32.511 -19.891  1.00  0.00           C  
ATOM   1228  CG  GLU A  74      28.486  33.701 -19.233  1.00  0.00           C  
ATOM   1229  CD  GLU A  74      29.203  33.339 -17.959  1.00  0.00           C  
ATOM   1230  OE1 GLU A  74      29.497  32.183 -17.772  1.00  0.00           O  
ATOM   1231  OE2 GLU A  74      29.460  34.222 -17.175  1.00  0.00           O  
ATOM   1232  H   GLU A  74      26.321  30.570 -20.725  1.00  0.00           H  
ATOM   1233  HA  GLU A  74      26.923  31.595 -18.135  1.00  0.00           H  
ATOM   1234 1HB  GLU A  74      28.493  31.718 -20.049  1.00  0.00           H  
ATOM   1235 2HB  GLU A  74      27.423  32.838 -20.874  1.00  0.00           H  
ATOM   1236 1HG  GLU A  74      29.213  34.101 -19.939  1.00  0.00           H  
ATOM   1237 2HG  GLU A  74      27.763  34.489 -19.025  1.00  0.00           H  
ATOM   1238  N   ILE A  75      24.750  33.374 -19.859  1.00  0.00           N  
ATOM   1239  CA  ILE A  75      23.745  34.411 -19.711  1.00  0.00           C  
ATOM   1240  C   ILE A  75      22.690  34.000 -18.696  1.00  0.00           C  
ATOM   1241  O   ILE A  75      22.285  34.814 -17.867  1.00  0.00           O  
ATOM   1242  CB  ILE A  75      23.095  34.766 -21.062  1.00  0.00           C  
ATOM   1243  CG1 ILE A  75      24.150  35.407 -22.026  1.00  0.00           C  
ATOM   1244  CG2 ILE A  75      21.905  35.704 -20.845  1.00  0.00           C  
ATOM   1245  CD1 ILE A  75      24.777  36.724 -21.552  1.00  0.00           C  
ATOM   1246  H   ILE A  75      24.841  32.878 -20.740  1.00  0.00           H  
ATOM   1247  HA  ILE A  75      24.229  35.303 -19.323  1.00  0.00           H  
ATOM   1248  HB  ILE A  75      22.751  33.847 -21.537  1.00  0.00           H  
ATOM   1249 1HG1 ILE A  75      24.951  34.693 -22.173  1.00  0.00           H  
ATOM   1250 2HG1 ILE A  75      23.673  35.587 -22.982  1.00  0.00           H  
ATOM   1251 1HG2 ILE A  75      21.440  35.941 -21.799  1.00  0.00           H  
ATOM   1252 2HG2 ILE A  75      21.170  35.226 -20.200  1.00  0.00           H  
ATOM   1253 3HG2 ILE A  75      22.253  36.611 -20.379  1.00  0.00           H  
ATOM   1254 1HD1 ILE A  75      25.492  37.069 -22.300  1.00  0.00           H  
ATOM   1255 2HD1 ILE A  75      24.003  37.479 -21.421  1.00  0.00           H  
ATOM   1256 3HD1 ILE A  75      25.299  36.571 -20.612  1.00  0.00           H  
ATOM   1257  N   LYS A  76      22.248  32.746 -18.736  1.00  0.00           N  
ATOM   1258  CA  LYS A  76      21.274  32.292 -17.752  1.00  0.00           C  
ATOM   1259  C   LYS A  76      21.819  32.427 -16.331  1.00  0.00           C  
ATOM   1260  O   LYS A  76      21.104  32.873 -15.432  1.00  0.00           O  
ATOM   1261  CB  LYS A  76      20.854  30.849 -18.017  1.00  0.00           C  
ATOM   1262  CG  LYS A  76      19.924  30.673 -19.224  1.00  0.00           C  
ATOM   1263  CD  LYS A  76      19.334  29.262 -19.281  1.00  0.00           C  
ATOM   1264  CE  LYS A  76      20.405  28.221 -19.575  1.00  0.00           C  
ATOM   1265  NZ  LYS A  76      19.826  26.867 -19.796  1.00  0.00           N  
ATOM   1266  H   LYS A  76      22.586  32.106 -19.450  1.00  0.00           H  
ATOM   1267  HA  LYS A  76      20.391  32.925 -17.826  1.00  0.00           H  
ATOM   1268 1HB  LYS A  76      21.747  30.245 -18.189  1.00  0.00           H  
ATOM   1269 2HB  LYS A  76      20.354  30.446 -17.136  1.00  0.00           H  
ATOM   1270 1HG  LYS A  76      19.107  31.395 -19.158  1.00  0.00           H  
ATOM   1271 2HG  LYS A  76      20.473  30.865 -20.141  1.00  0.00           H  
ATOM   1272 1HD  LYS A  76      18.856  29.024 -18.331  1.00  0.00           H  
ATOM   1273 2HD  LYS A  76      18.582  29.219 -20.069  1.00  0.00           H  
ATOM   1274 1HE  LYS A  76      20.953  28.521 -20.461  1.00  0.00           H  
ATOM   1275 2HE  LYS A  76      21.096  28.170 -18.735  1.00  0.00           H  
ATOM   1276 1HZ  LYS A  76      20.587  26.216 -19.990  1.00  0.00           H  
ATOM   1277 2HZ  LYS A  76      19.328  26.571 -18.970  1.00  0.00           H  
ATOM   1278 3HZ  LYS A  76      19.195  26.889 -20.581  1.00  0.00           H  
ATOM   1279  N   GLU A  77      23.091  32.067 -16.134  1.00  0.00           N  
ATOM   1280  CA  GLU A  77      23.703  32.177 -14.813  1.00  0.00           C  
ATOM   1281  C   GLU A  77      23.808  33.634 -14.385  1.00  0.00           C  
ATOM   1282  O   GLU A  77      23.603  33.960 -13.212  1.00  0.00           O  
ATOM   1283  CB  GLU A  77      25.089  31.522 -14.806  1.00  0.00           C  
ATOM   1284  CG  GLU A  77      25.073  29.991 -14.871  1.00  0.00           C  
ATOM   1285  CD  GLU A  77      24.512  29.348 -13.627  1.00  0.00           C  
ATOM   1286  OE1 GLU A  77      24.897  29.741 -12.553  1.00  0.00           O  
ATOM   1287  OE2 GLU A  77      23.692  28.464 -13.753  1.00  0.00           O  
ATOM   1288  H   GLU A  77      23.632  31.687 -16.903  1.00  0.00           H  
ATOM   1289  HA  GLU A  77      23.072  31.658 -14.097  1.00  0.00           H  
ATOM   1290 1HB  GLU A  77      25.663  31.881 -15.660  1.00  0.00           H  
ATOM   1291 2HB  GLU A  77      25.627  31.817 -13.902  1.00  0.00           H  
ATOM   1292 1HG  GLU A  77      24.466  29.682 -15.721  1.00  0.00           H  
ATOM   1293 2HG  GLU A  77      26.088  29.634 -15.037  1.00  0.00           H  
ATOM   1294  N   ALA A  78      24.098  34.522 -15.330  1.00  0.00           N  
ATOM   1295  CA  ALA A  78      24.141  35.945 -15.025  1.00  0.00           C  
ATOM   1296  C   ALA A  78      22.758  36.445 -14.600  1.00  0.00           C  
ATOM   1297  O   ALA A  78      22.628  37.166 -13.620  1.00  0.00           O  
ATOM   1298  CB  ALA A  78      24.644  36.729 -16.227  1.00  0.00           C  
ATOM   1299  H   ALA A  78      24.306  34.200 -16.272  1.00  0.00           H  
ATOM   1300  HA  ALA A  78      24.824  36.094 -14.185  1.00  0.00           H  
ATOM   1301 1HB  ALA A  78      24.694  37.790 -15.981  1.00  0.00           H  
ATOM   1302 2HB  ALA A  78      25.636  36.370 -16.502  1.00  0.00           H  
ATOM   1303 3HB  ALA A  78      23.964  36.585 -17.063  1.00  0.00           H  
ATOM   1304  N   ILE A  79      21.715  35.999 -15.311  1.00  0.00           N  
ATOM   1305  CA  ILE A  79      20.341  36.403 -14.997  1.00  0.00           C  
ATOM   1306  C   ILE A  79      19.923  35.949 -13.601  1.00  0.00           C  
ATOM   1307  O   ILE A  79      19.227  36.675 -12.889  1.00  0.00           O  
ATOM   1308  CB  ILE A  79      19.337  35.873 -16.050  1.00  0.00           C  
ATOM   1309  CG1 ILE A  79      19.558  36.610 -17.397  1.00  0.00           C  
ATOM   1310  CG2 ILE A  79      17.897  36.062 -15.554  1.00  0.00           C  
ATOM   1311  CD1 ILE A  79      18.814  36.011 -18.578  1.00  0.00           C  
ATOM   1312  H   ILE A  79      21.886  35.402 -16.111  1.00  0.00           H  
ATOM   1313  HA  ILE A  79      20.296  37.489 -15.021  1.00  0.00           H  
ATOM   1314  HB  ILE A  79      19.524  34.816 -16.221  1.00  0.00           H  
ATOM   1315 1HG1 ILE A  79      19.247  37.647 -17.284  1.00  0.00           H  
ATOM   1316 2HG1 ILE A  79      20.618  36.591 -17.629  1.00  0.00           H  
ATOM   1317 1HG2 ILE A  79      17.196  35.679 -16.291  1.00  0.00           H  
ATOM   1318 2HG2 ILE A  79      17.758  35.523 -14.621  1.00  0.00           H  
ATOM   1319 3HG2 ILE A  79      17.706  37.113 -15.390  1.00  0.00           H  
ATOM   1320 1HD1 ILE A  79      19.039  36.590 -19.476  1.00  0.00           H  
ATOM   1321 2HD1 ILE A  79      19.133  34.977 -18.724  1.00  0.00           H  
ATOM   1322 3HD1 ILE A  79      17.744  36.036 -18.397  1.00  0.00           H  
ATOM   1323  N   LYS A  80      20.343  34.753 -13.202  1.00  0.00           N  
ATOM   1324  CA  LYS A  80      20.008  34.203 -11.887  1.00  0.00           C  
ATOM   1325  C   LYS A  80      20.394  35.107 -10.716  1.00  0.00           C  
ATOM   1326  O   LYS A  80      19.890  34.930  -9.607  1.00  0.00           O  
ATOM   1327  CB  LYS A  80      20.665  32.832 -11.681  1.00  0.00           C  
ATOM   1328  CG  LYS A  80      20.040  31.679 -12.455  1.00  0.00           C  
ATOM   1329  CD  LYS A  80      20.807  30.378 -12.202  1.00  0.00           C  
ATOM   1330  CE  LYS A  80      20.244  29.224 -13.012  1.00  0.00           C  
ATOM   1331  NZ  LYS A  80      21.019  27.965 -12.795  1.00  0.00           N  
ATOM   1332  H   LYS A  80      20.899  34.197 -13.844  1.00  0.00           H  
ATOM   1333  HA  LYS A  80      18.926  34.072 -11.849  1.00  0.00           H  
ATOM   1334 1HB  LYS A  80      21.711  32.891 -11.981  1.00  0.00           H  
ATOM   1335 2HB  LYS A  80      20.645  32.578 -10.623  1.00  0.00           H  
ATOM   1336 1HG  LYS A  80      19.009  31.548 -12.119  1.00  0.00           H  
ATOM   1337 2HG  LYS A  80      20.031  31.899 -13.518  1.00  0.00           H  
ATOM   1338 1HD  LYS A  80      21.855  30.518 -12.468  1.00  0.00           H  
ATOM   1339 2HD  LYS A  80      20.752  30.127 -11.144  1.00  0.00           H  
ATOM   1340 1HE  LYS A  80      19.208  29.059 -12.724  1.00  0.00           H  
ATOM   1341 2HE  LYS A  80      20.279  29.483 -14.071  1.00  0.00           H  
ATOM   1342 1HZ  LYS A  80      20.621  27.222 -13.349  1.00  0.00           H  
ATOM   1343 2HZ  LYS A  80      21.990  28.116 -13.077  1.00  0.00           H  
ATOM   1344 3HZ  LYS A  80      20.990  27.709 -11.820  1.00  0.00           H  
ATOM   1345  N   LYS A  81      21.316  36.045 -10.936  1.00  0.00           N  
ATOM   1346  CA  LYS A  81      21.761  36.922  -9.859  1.00  0.00           C  
ATOM   1347  C   LYS A  81      21.209  38.337 -10.000  1.00  0.00           C  
ATOM   1348  O   LYS A  81      21.625  39.251  -9.287  1.00  0.00           O  
ATOM   1349  CB  LYS A  81      23.286  36.932  -9.798  1.00  0.00           C  
ATOM   1350  CG  LYS A  81      23.870  35.586  -9.405  1.00  0.00           C  
ATOM   1351  CD  LYS A  81      25.376  35.645  -9.220  1.00  0.00           C  
ATOM   1352  CE  LYS A  81      25.912  34.311  -8.707  1.00  0.00           C  
ATOM   1353  NZ  LYS A  81      27.386  34.352  -8.467  1.00  0.00           N  
ATOM   1354  H   LYS A  81      21.701  36.173 -11.866  1.00  0.00           H  
ATOM   1355  HA  LYS A  81      21.389  36.518  -8.916  1.00  0.00           H  
ATOM   1356 1HB  LYS A  81      23.689  37.199 -10.781  1.00  0.00           H  
ATOM   1357 2HB  LYS A  81      23.628  37.683  -9.085  1.00  0.00           H  
ATOM   1358 1HG  LYS A  81      23.410  35.252  -8.474  1.00  0.00           H  
ATOM   1359 2HG  LYS A  81      23.638  34.856 -10.183  1.00  0.00           H  
ATOM   1360 1HD  LYS A  81      25.850  35.878 -10.176  1.00  0.00           H  
ATOM   1361 2HD  LYS A  81      25.627  36.429  -8.508  1.00  0.00           H  
ATOM   1362 1HE  LYS A  81      25.410  34.066  -7.773  1.00  0.00           H  
ATOM   1363 2HE  LYS A  81      25.696  33.533  -9.441  1.00  0.00           H  
ATOM   1364 1HZ  LYS A  81      27.696  33.454  -8.126  1.00  0.00           H  
ATOM   1365 2HZ  LYS A  81      27.866  34.568  -9.330  1.00  0.00           H  
ATOM   1366 3HZ  LYS A  81      27.596  35.063  -7.779  1.00  0.00           H  
ATOM   1367  N   ILE A  82      20.276  38.522 -10.930  1.00  0.00           N  
ATOM   1368  CA  ILE A  82      19.714  39.834 -11.196  1.00  0.00           C  
ATOM   1369  C   ILE A  82      18.246  39.927 -10.800  1.00  0.00           C  
ATOM   1370  O   ILE A  82      17.432  39.089 -11.180  1.00  0.00           O  
ATOM   1371  CB  ILE A  82      19.863  40.192 -12.685  1.00  0.00           C  
ATOM   1372  CG1 ILE A  82      21.328  40.070 -13.121  1.00  0.00           C  
ATOM   1373  CG2 ILE A  82      19.347  41.574 -12.938  1.00  0.00           C  
ATOM   1374  CD1 ILE A  82      22.285  41.011 -12.451  1.00  0.00           C  
ATOM   1375  H   ILE A  82      19.955  37.730 -11.479  1.00  0.00           H  
ATOM   1376  HA  ILE A  82      20.259  40.568 -10.609  1.00  0.00           H  
ATOM   1377  HB  ILE A  82      19.294  39.484 -13.285  1.00  0.00           H  
ATOM   1378 1HG1 ILE A  82      21.653  39.077 -12.906  1.00  0.00           H  
ATOM   1379 2HG1 ILE A  82      21.386  40.228 -14.194  1.00  0.00           H  
ATOM   1380 1HG2 ILE A  82      19.455  41.796 -13.987  1.00  0.00           H  
ATOM   1381 2HG2 ILE A  82      18.303  41.618 -12.675  1.00  0.00           H  
ATOM   1382 3HG2 ILE A  82      19.906  42.296 -12.345  1.00  0.00           H  
ATOM   1383 1HD1 ILE A  82      23.282  40.822 -12.837  1.00  0.00           H  
ATOM   1384 2HD1 ILE A  82      22.007  42.028 -12.667  1.00  0.00           H  
ATOM   1385 3HD1 ILE A  82      22.278  40.854 -11.376  1.00  0.00           H  
ATOM   1386  N   THR A  83      17.914  40.976 -10.054  1.00  0.00           N  
ATOM   1387  CA  THR A  83      16.541  41.241  -9.647  1.00  0.00           C  
ATOM   1388  C   THR A  83      15.956  42.416 -10.437  1.00  0.00           C  
ATOM   1389  O   THR A  83      14.781  42.744 -10.308  1.00  0.00           O  
ATOM   1390  CB  THR A  83      16.485  41.543  -8.138  1.00  0.00           C  
ATOM   1391  OG1 THR A  83      17.296  42.695  -7.862  1.00  0.00           O  
ATOM   1392  CG2 THR A  83      17.018  40.343  -7.342  1.00  0.00           C  
ATOM   1393  H   THR A  83      18.641  41.613  -9.753  1.00  0.00           H  
ATOM   1394  HA  THR A  83      15.931  40.357  -9.852  1.00  0.00           H  
ATOM   1395  HB  THR A  83      15.458  41.752  -7.843  1.00  0.00           H  
ATOM   1396  HG1 THR A  83      17.167  42.972  -6.945  1.00  0.00           H  
ATOM   1397 1HG2 THR A  83      16.983  40.563  -6.274  1.00  0.00           H  
ATOM   1398 2HG2 THR A  83      16.405  39.466  -7.551  1.00  0.00           H  
ATOM   1399 3HG2 THR A  83      18.048  40.138  -7.631  1.00  0.00           H  
ATOM   1400  N   ASP A  84      16.810  43.050 -11.244  1.00  0.00           N  
ATOM   1401  CA  ASP A  84      16.466  44.219 -12.058  1.00  0.00           C  
ATOM   1402  C   ASP A  84      16.011  43.837 -13.484  1.00  0.00           C  
ATOM   1403  O   ASP A  84      16.808  43.316 -14.259  1.00  0.00           O  
ATOM   1404  CB  ASP A  84      17.676  45.151 -12.153  1.00  0.00           C  
ATOM   1405  CG  ASP A  84      17.385  46.424 -12.939  1.00  0.00           C  
ATOM   1406  OD1 ASP A  84      16.808  46.323 -14.003  1.00  0.00           O  
ATOM   1407  OD2 ASP A  84      17.731  47.481 -12.470  1.00  0.00           O  
ATOM   1408  H   ASP A  84      17.753  42.700 -11.290  1.00  0.00           H  
ATOM   1409  HA  ASP A  84      15.681  44.766 -11.551  1.00  0.00           H  
ATOM   1410 1HB  ASP A  84      18.008  45.420 -11.155  1.00  0.00           H  
ATOM   1411 2HB  ASP A  84      18.495  44.620 -12.635  1.00  0.00           H  
ATOM   1412  N   PRO A  85      14.730  44.067 -13.831  1.00  0.00           N  
ATOM   1413  CA  PRO A  85      14.120  43.776 -15.129  1.00  0.00           C  
ATOM   1414  C   PRO A  85      14.851  44.383 -16.329  1.00  0.00           C  
ATOM   1415  O   PRO A  85      14.866  43.773 -17.406  1.00  0.00           O  
ATOM   1416  CB  PRO A  85      12.727  44.420 -14.969  1.00  0.00           C  
ATOM   1417  CG  PRO A  85      12.452  44.361 -13.484  1.00  0.00           C  
ATOM   1418  CD  PRO A  85      13.789  44.627 -12.841  1.00  0.00           C  
ATOM   1419  HA  PRO A  85      14.040  42.696 -15.241  1.00  0.00           H  
ATOM   1420 1HB  PRO A  85      12.733  45.446 -15.366  1.00  0.00           H  
ATOM   1421 2HB  PRO A  85      11.986  43.860 -15.561  1.00  0.00           H  
ATOM   1422 1HG  PRO A  85      11.683  45.102 -13.207  1.00  0.00           H  
ATOM   1423 2HG  PRO A  85      12.053  43.372 -13.205  1.00  0.00           H  
ATOM   1424 1HD  PRO A  85      13.957  45.709 -12.711  1.00  0.00           H  
ATOM   1425 2HD  PRO A  85      13.816  44.080 -11.899  1.00  0.00           H  
ATOM   1426  N   GLU A  86      15.449  45.563 -16.173  1.00  0.00           N  
ATOM   1427  CA  GLU A  86      16.129  46.223 -17.280  1.00  0.00           C  
ATOM   1428  C   GLU A  86      17.456  45.534 -17.560  1.00  0.00           C  
ATOM   1429  O   GLU A  86      17.861  45.357 -18.707  1.00  0.00           O  
ATOM   1430  CB  GLU A  86      16.356  47.711 -16.987  1.00  0.00           C  
ATOM   1431  CG  GLU A  86      16.925  48.519 -18.150  1.00  0.00           C  
ATOM   1432  CD  GLU A  86      15.959  48.646 -19.289  1.00  0.00           C  
ATOM   1433  OE1 GLU A  86      14.775  48.590 -19.043  1.00  0.00           O  
ATOM   1434  OE2 GLU A  86      16.399  48.798 -20.405  1.00  0.00           O  
ATOM   1435  H   GLU A  86      15.444  46.031 -15.267  1.00  0.00           H  
ATOM   1436  HA  GLU A  86      15.502  46.131 -18.173  1.00  0.00           H  
ATOM   1437 1HB  GLU A  86      15.412  48.174 -16.702  1.00  0.00           H  
ATOM   1438 2HB  GLU A  86      17.040  47.819 -16.143  1.00  0.00           H  
ATOM   1439 1HG  GLU A  86      17.173  49.519 -17.793  1.00  0.00           H  
ATOM   1440 2HG  GLU A  86      17.843  48.051 -18.502  1.00  0.00           H  
ATOM   1441  N   VAL A  87      18.124  45.138 -16.478  1.00  0.00           N  
ATOM   1442  CA  VAL A  87      19.397  44.450 -16.608  1.00  0.00           C  
ATOM   1443  C   VAL A  87      19.179  43.082 -17.236  1.00  0.00           C  
ATOM   1444  O   VAL A  87      19.951  42.660 -18.103  1.00  0.00           O  
ATOM   1445  CB  VAL A  87      20.083  44.301 -15.238  1.00  0.00           C  
ATOM   1446  CG1 VAL A  87      21.324  43.428 -15.376  1.00  0.00           C  
ATOM   1447  CG2 VAL A  87      20.470  45.666 -14.701  1.00  0.00           C  
ATOM   1448  H   VAL A  87      17.729  45.327 -15.564  1.00  0.00           H  
ATOM   1449  HA  VAL A  87      20.045  45.037 -17.253  1.00  0.00           H  
ATOM   1450  HB  VAL A  87      19.404  43.830 -14.556  1.00  0.00           H  
ATOM   1451 1HG1 VAL A  87      21.805  43.329 -14.409  1.00  0.00           H  
ATOM   1452 2HG1 VAL A  87      21.059  42.435 -15.753  1.00  0.00           H  
ATOM   1453 3HG1 VAL A  87      22.003  43.911 -16.068  1.00  0.00           H  
ATOM   1454 1HG2 VAL A  87      20.948  45.552 -13.726  1.00  0.00           H  
ATOM   1455 2HG2 VAL A  87      21.161  46.142 -15.389  1.00  0.00           H  
ATOM   1456 3HG2 VAL A  87      19.580  46.281 -14.599  1.00  0.00           H  
ATOM   1457  N   ILE A  88      18.121  42.391 -16.811  1.00  0.00           N  
ATOM   1458  CA  ILE A  88      17.788  41.086 -17.359  1.00  0.00           C  
ATOM   1459  C   ILE A  88      17.503  41.203 -18.845  1.00  0.00           C  
ATOM   1460  O   ILE A  88      17.935  40.367 -19.637  1.00  0.00           O  
ATOM   1461  CB  ILE A  88      16.574  40.465 -16.646  1.00  0.00           C  
ATOM   1462  CG1 ILE A  88      16.957  40.096 -15.213  1.00  0.00           C  
ATOM   1463  CG2 ILE A  88      16.076  39.232 -17.437  1.00  0.00           C  
ATOM   1464  CD1 ILE A  88      15.774  39.806 -14.299  1.00  0.00           C  
ATOM   1465  H   ILE A  88      17.531  42.796 -16.088  1.00  0.00           H  
ATOM   1466  HA  ILE A  88      18.645  40.418 -17.227  1.00  0.00           H  
ATOM   1467  HB  ILE A  88      15.781  41.205 -16.578  1.00  0.00           H  
ATOM   1468 1HG1 ILE A  88      17.596  39.217 -15.239  1.00  0.00           H  
ATOM   1469 2HG1 ILE A  88      17.519  40.910 -14.795  1.00  0.00           H  
ATOM   1470 1HG2 ILE A  88      15.212  38.787 -16.942  1.00  0.00           H  
ATOM   1471 2HG2 ILE A  88      15.788  39.533 -18.443  1.00  0.00           H  
ATOM   1472 3HG2 ILE A  88      16.877  38.496 -17.495  1.00  0.00           H  
ATOM   1473 1HD1 ILE A  88      16.134  39.548 -13.300  1.00  0.00           H  
ATOM   1474 2HD1 ILE A  88      15.143  40.693 -14.236  1.00  0.00           H  
ATOM   1475 3HD1 ILE A  88      15.191  38.975 -14.692  1.00  0.00           H  
ATOM   1476  N   ALA A  89      16.768  42.244 -19.222  1.00  0.00           N  
ATOM   1477  CA  ALA A  89      16.454  42.473 -20.622  1.00  0.00           C  
ATOM   1478  C   ALA A  89      17.723  42.631 -21.451  1.00  0.00           C  
ATOM   1479  O   ALA A  89      17.798  42.125 -22.574  1.00  0.00           O  
ATOM   1480  CB  ALA A  89      15.594  43.713 -20.753  1.00  0.00           C  
ATOM   1481  H   ALA A  89      16.407  42.884 -18.524  1.00  0.00           H  
ATOM   1482  HA  ALA A  89      15.907  41.612 -20.991  1.00  0.00           H  
ATOM   1483 1HB  ALA A  89      15.331  43.864 -21.799  1.00  0.00           H  
ATOM   1484 2HB  ALA A  89      14.708  43.567 -20.162  1.00  0.00           H  
ATOM   1485 3HB  ALA A  89      16.140  44.583 -20.385  1.00  0.00           H  
ATOM   1486  N   ASP A  90      18.737  43.300 -20.900  1.00  0.00           N  
ATOM   1487  CA  ASP A  90      19.984  43.481 -21.633  1.00  0.00           C  
ATOM   1488  C   ASP A  90      20.710  42.144 -21.781  1.00  0.00           C  
ATOM   1489  O   ASP A  90      21.250  41.835 -22.841  1.00  0.00           O  
ATOM   1490  CB  ASP A  90      20.892  44.500 -20.937  1.00  0.00           C  
ATOM   1491  CG  ASP A  90      22.011  45.015 -21.851  1.00  0.00           C  
ATOM   1492  OD1 ASP A  90      21.699  45.656 -22.832  1.00  0.00           O  
ATOM   1493  OD2 ASP A  90      23.159  44.769 -21.562  1.00  0.00           O  
ATOM   1494  H   ASP A  90      18.633  43.712 -19.976  1.00  0.00           H  
ATOM   1495  HA  ASP A  90      19.752  43.857 -22.629  1.00  0.00           H  
ATOM   1496 1HB  ASP A  90      20.296  45.343 -20.594  1.00  0.00           H  
ATOM   1497 2HB  ASP A  90      21.349  44.040 -20.053  1.00  0.00           H  
ATOM   1498  N   LEU A  91      20.687  41.334 -20.722  1.00  0.00           N  
ATOM   1499  CA  LEU A  91      21.335  40.028 -20.774  1.00  0.00           C  
ATOM   1500  C   LEU A  91      20.685  39.147 -21.833  1.00  0.00           C  
ATOM   1501  O   LEU A  91      21.376  38.464 -22.598  1.00  0.00           O  
ATOM   1502  CB  LEU A  91      21.254  39.356 -19.390  1.00  0.00           C  
ATOM   1503  CG  LEU A  91      22.143  39.969 -18.280  1.00  0.00           C  
ATOM   1504  CD1 LEU A  91      21.769  39.377 -16.926  1.00  0.00           C  
ATOM   1505  CD2 LEU A  91      23.591  39.665 -18.575  1.00  0.00           C  
ATOM   1506  H   LEU A  91      20.241  41.645 -19.866  1.00  0.00           H  
ATOM   1507  HA  LEU A  91      22.376  40.169 -21.046  1.00  0.00           H  
ATOM   1508 1HB  LEU A  91      20.222  39.402 -19.047  1.00  0.00           H  
ATOM   1509 2HB  LEU A  91      21.521  38.318 -19.490  1.00  0.00           H  
ATOM   1510  HG  LEU A  91      21.991  41.050 -18.243  1.00  0.00           H  
ATOM   1511 1HD1 LEU A  91      22.405  39.814 -16.157  1.00  0.00           H  
ATOM   1512 2HD1 LEU A  91      20.728  39.596 -16.701  1.00  0.00           H  
ATOM   1513 3HD1 LEU A  91      21.918  38.304 -16.949  1.00  0.00           H  
ATOM   1514 1HD2 LEU A  91      24.206  40.091 -17.790  1.00  0.00           H  
ATOM   1515 2HD2 LEU A  91      23.733  38.585 -18.603  1.00  0.00           H  
ATOM   1516 3HD2 LEU A  91      23.884  40.093 -19.531  1.00  0.00           H  
ATOM   1517  N   ALA A  92      19.361  39.194 -21.913  1.00  0.00           N  
ATOM   1518  CA  ALA A  92      18.626  38.449 -22.924  1.00  0.00           C  
ATOM   1519  C   ALA A  92      18.931  38.980 -24.327  1.00  0.00           C  
ATOM   1520  O   ALA A  92      19.068  38.211 -25.276  1.00  0.00           O  
ATOM   1521  CB  ALA A  92      17.142  38.523 -22.641  1.00  0.00           C  
ATOM   1522  H   ALA A  92      18.846  39.758 -21.239  1.00  0.00           H  
ATOM   1523  HA  ALA A  92      18.956  37.412 -22.883  1.00  0.00           H  
ATOM   1524 1HB  ALA A  92      16.596  37.949 -23.376  1.00  0.00           H  
ATOM   1525 2HB  ALA A  92      16.938  38.127 -21.645  1.00  0.00           H  
ATOM   1526 3HB  ALA A  92      16.833  39.562 -22.687  1.00  0.00           H  
ATOM   1527  N   ARG A  93      19.054  40.307 -24.437  1.00  0.00           N  
ATOM   1528  CA  ARG A  93      19.378  40.948 -25.708  1.00  0.00           C  
ATOM   1529  C   ARG A  93      20.735  40.501 -26.220  1.00  0.00           C  
ATOM   1530  O   ARG A  93      20.892  40.212 -27.408  1.00  0.00           O  
ATOM   1531  CB  ARG A  93      19.373  42.462 -25.550  1.00  0.00           C  
ATOM   1532  CG  ARG A  93      19.657  43.242 -26.816  1.00  0.00           C  
ATOM   1533  CD  ARG A  93      19.699  44.704 -26.558  1.00  0.00           C  
ATOM   1534  NE  ARG A  93      20.845  45.089 -25.731  1.00  0.00           N  
ATOM   1535  CZ  ARG A  93      22.108  45.254 -26.179  1.00  0.00           C  
ATOM   1536  NH1 ARG A  93      22.402  45.066 -27.453  1.00  0.00           N  
ATOM   1537  NH2 ARG A  93      23.050  45.612 -25.324  1.00  0.00           N  
ATOM   1538  H   ARG A  93      18.898  40.888 -23.623  1.00  0.00           H  
ATOM   1539  HA  ARG A  93      18.633  40.666 -26.444  1.00  0.00           H  
ATOM   1540 1HB  ARG A  93      18.405  42.779 -25.170  1.00  0.00           H  
ATOM   1541 2HB  ARG A  93      20.121  42.746 -24.817  1.00  0.00           H  
ATOM   1542 1HG  ARG A  93      20.620  42.933 -27.221  1.00  0.00           H  
ATOM   1543 2HG  ARG A  93      18.878  43.043 -27.548  1.00  0.00           H  
ATOM   1544 1HD  ARG A  93      19.758  45.240 -27.503  1.00  0.00           H  
ATOM   1545 2HD  ARG A  93      18.791  44.998 -26.033  1.00  0.00           H  
ATOM   1546  HE  ARG A  93      20.687  45.250 -24.734  1.00  0.00           H  
ATOM   1547 1HH1 ARG A  93      21.683  44.791 -28.110  1.00  0.00           H  
ATOM   1548 2HH1 ARG A  93      23.351  45.191 -27.781  1.00  0.00           H  
ATOM   1549 1HH2 ARG A  93      22.801  45.753 -24.342  1.00  0.00           H  
ATOM   1550 2HH2 ARG A  93      23.998  45.741 -25.634  1.00  0.00           H  
ATOM   1551  N   LEU A  94      21.711  40.435 -25.323  1.00  0.00           N  
ATOM   1552  CA  LEU A  94      23.055  40.025 -25.687  1.00  0.00           C  
ATOM   1553  C   LEU A  94      23.060  38.578 -26.170  1.00  0.00           C  
ATOM   1554  O   LEU A  94      23.759  38.241 -27.126  1.00  0.00           O  
ATOM   1555  CB  LEU A  94      23.988  40.204 -24.485  1.00  0.00           C  
ATOM   1556  CG  LEU A  94      24.236  41.675 -24.055  1.00  0.00           C  
ATOM   1557  CD1 LEU A  94      24.883  41.690 -22.680  1.00  0.00           C  
ATOM   1558  CD2 LEU A  94      25.127  42.375 -25.083  1.00  0.00           C  
ATOM   1559  H   LEU A  94      21.516  40.707 -24.363  1.00  0.00           H  
ATOM   1560  HA  LEU A  94      23.398  40.656 -26.505  1.00  0.00           H  
ATOM   1561 1HB  LEU A  94      23.564  39.671 -23.631  1.00  0.00           H  
ATOM   1562 2HB  LEU A  94      24.953  39.756 -24.725  1.00  0.00           H  
ATOM   1563  HG  LEU A  94      23.290  42.203 -23.995  1.00  0.00           H  
ATOM   1564 1HD1 LEU A  94      25.051  42.723 -22.368  1.00  0.00           H  
ATOM   1565 2HD1 LEU A  94      24.225  41.201 -21.966  1.00  0.00           H  
ATOM   1566 3HD1 LEU A  94      25.815  41.165 -22.719  1.00  0.00           H  
ATOM   1567 1HD2 LEU A  94      25.288  43.408 -24.770  1.00  0.00           H  
ATOM   1568 2HD2 LEU A  94      26.084  41.860 -25.150  1.00  0.00           H  
ATOM   1569 3HD2 LEU A  94      24.646  42.371 -26.060  1.00  0.00           H  
ATOM   1570  N   ALA A  95      22.257  37.728 -25.530  1.00  0.00           N  
ATOM   1571  CA  ALA A  95      22.128  36.346 -25.975  1.00  0.00           C  
ATOM   1572  C   ALA A  95      21.519  36.286 -27.371  1.00  0.00           C  
ATOM   1573  O   ALA A  95      21.935  35.471 -28.198  1.00  0.00           O  
ATOM   1574  CB  ALA A  95      21.268  35.558 -25.014  1.00  0.00           C  
ATOM   1575  H   ALA A  95      21.734  38.047 -24.718  1.00  0.00           H  
ATOM   1576  HA  ALA A  95      23.121  35.903 -26.016  1.00  0.00           H  
ATOM   1577 1HB  ALA A  95      21.200  34.525 -25.354  1.00  0.00           H  
ATOM   1578 2HB  ALA A  95      21.709  35.590 -24.027  1.00  0.00           H  
ATOM   1579 3HB  ALA A  95      20.274  35.997 -24.981  1.00  0.00           H  
ATOM   1580  N   ALA A  96      20.537  37.149 -27.643  1.00  0.00           N  
ATOM   1581  CA  ALA A  96      19.912  37.177 -28.961  1.00  0.00           C  
ATOM   1582  C   ALA A  96      20.936  37.558 -30.018  1.00  0.00           C  
ATOM   1583  O   ALA A  96      20.994  36.943 -31.082  1.00  0.00           O  
ATOM   1584  CB  ALA A  96      18.733  38.143 -28.983  1.00  0.00           C  
ATOM   1585  H   ALA A  96      20.211  37.784 -26.914  1.00  0.00           H  
ATOM   1586  HA  ALA A  96      19.555  36.172 -29.195  1.00  0.00           H  
ATOM   1587 1HB  ALA A  96      18.265  38.133 -29.970  1.00  0.00           H  
ATOM   1588 2HB  ALA A  96      18.006  37.841 -28.231  1.00  0.00           H  
ATOM   1589 3HB  ALA A  96      19.083  39.147 -28.763  1.00  0.00           H  
ATOM   1590  N   GLU A  97      21.781  38.548 -29.715  1.00  0.00           N  
ATOM   1591  CA  GLU A  97      22.800  38.940 -30.672  1.00  0.00           C  
ATOM   1592  C   GLU A  97      23.782  37.798 -30.907  1.00  0.00           C  
ATOM   1593  O   GLU A  97      24.167  37.530 -32.036  1.00  0.00           O  
ATOM   1594  CB  GLU A  97      23.569  40.183 -30.210  1.00  0.00           C  
ATOM   1595  CG  GLU A  97      22.780  41.491 -30.258  1.00  0.00           C  
ATOM   1596  CD  GLU A  97      23.618  42.688 -29.874  1.00  0.00           C  
ATOM   1597  OE1 GLU A  97      24.618  42.504 -29.224  1.00  0.00           O  
ATOM   1598  OE2 GLU A  97      23.262  43.784 -30.243  1.00  0.00           O  
ATOM   1599  H   GLU A  97      21.693  39.041 -28.829  1.00  0.00           H  
ATOM   1600  HA  GLU A  97      22.313  39.166 -31.624  1.00  0.00           H  
ATOM   1601 1HB  GLU A  97      23.898  40.038 -29.182  1.00  0.00           H  
ATOM   1602 2HB  GLU A  97      24.464  40.308 -30.822  1.00  0.00           H  
ATOM   1603 1HG  GLU A  97      22.386  41.638 -31.263  1.00  0.00           H  
ATOM   1604 2HG  GLU A  97      21.937  41.417 -29.572  1.00  0.00           H  
ATOM   1605  N   ALA A  98      24.158  37.117 -29.819  1.00  0.00           N  
ATOM   1606  CA  ALA A  98      25.105  36.007 -29.941  1.00  0.00           C  
ATOM   1607  C   ALA A  98      24.518  34.895 -30.780  1.00  0.00           C  
ATOM   1608  O   ALA A  98      25.231  34.321 -31.626  1.00  0.00           O  
ATOM   1609  CB  ALA A  98      25.448  35.479 -28.556  1.00  0.00           C  
ATOM   1610  H   ALA A  98      23.815  37.390 -28.911  1.00  0.00           H  
ATOM   1611  HA  ALA A  98      26.004  36.374 -30.420  1.00  0.00           H  
ATOM   1612 1HB  ALA A  98      26.171  34.666 -28.647  1.00  0.00           H  
ATOM   1613 2HB  ALA A  98      25.877  36.283 -27.959  1.00  0.00           H  
ATOM   1614 3HB  ALA A  98      24.546  35.112 -28.078  1.00  0.00           H  
ATOM   1615  N   ALA A  99      23.245  34.578 -30.609  1.00  0.00           N  
ATOM   1616  CA  ALA A  99      22.573  33.557 -31.381  1.00  0.00           C  
ATOM   1617  C   ALA A  99      22.584  33.894 -32.871  1.00  0.00           C  
ATOM   1618  O   ALA A  99      22.756  33.036 -33.717  1.00  0.00           O  
ATOM   1619  CB  ALA A  99      21.160  33.335 -30.888  1.00  0.00           C  
ATOM   1620  H   ALA A  99      22.710  35.077 -29.879  1.00  0.00           H  
ATOM   1621  HA  ALA A  99      23.143  32.616 -31.271  1.00  0.00           H  
ATOM   1622 1HB  ALA A  99      20.679  32.545 -31.460  1.00  0.00           H  
ATOM   1623 2HB  ALA A  99      21.184  33.066 -29.832  1.00  0.00           H  
ATOM   1624 3HB  ALA A  99      20.599  34.263 -31.009  1.00  0.00           H  
ATOM   1625  N   ILE A 100      22.399  35.193 -33.159  1.00  0.00           N  
ATOM   1626  CA  ILE A 100      22.408  35.652 -34.544  1.00  0.00           C  
ATOM   1627  C   ILE A 100      23.815  35.576 -35.130  1.00  0.00           C  
ATOM   1628  O   ILE A 100      23.986  35.122 -36.265  1.00  0.00           O  
ATOM   1629  CB  ILE A 100      21.848  37.090 -34.639  1.00  0.00           C  
ATOM   1630  CG1 ILE A 100      20.337  37.066 -34.288  1.00  0.00           C  
ATOM   1631  CG2 ILE A 100      22.075  37.659 -36.053  1.00  0.00           C  
ATOM   1632  CD1 ILE A 100      19.725  38.436 -34.038  1.00  0.00           C  
ATOM   1633  H   ILE A 100      22.242  35.852 -32.415  1.00  0.00           H  
ATOM   1634  HA  ILE A 100      21.762  35.007 -35.128  1.00  0.00           H  
ATOM   1635  HB  ILE A 100      22.347  37.721 -33.908  1.00  0.00           H  
ATOM   1636 1HG1 ILE A 100      19.797  36.595 -35.108  1.00  0.00           H  
ATOM   1637 2HG1 ILE A 100      20.196  36.462 -33.392  1.00  0.00           H  
ATOM   1638 1HG2 ILE A 100      21.680  38.672 -36.110  1.00  0.00           H  
ATOM   1639 2HG2 ILE A 100      23.141  37.682 -36.277  1.00  0.00           H  
ATOM   1640 3HG2 ILE A 100      21.567  37.033 -36.787  1.00  0.00           H  
ATOM   1641 1HD1 ILE A 100      18.667  38.323 -33.798  1.00  0.00           H  
ATOM   1642 2HD1 ILE A 100      20.236  38.914 -33.200  1.00  0.00           H  
ATOM   1643 3HD1 ILE A 100      19.826  39.056 -34.923  1.00  0.00           H  
ATOM   1644  N   PHE A 101      24.824  36.001 -34.367  1.00  0.00           N  
ATOM   1645  CA  PHE A 101      26.203  35.933 -34.838  1.00  0.00           C  
ATOM   1646  C   PHE A 101      26.617  34.500 -35.137  1.00  0.00           C  
ATOM   1647  O   PHE A 101      27.213  34.230 -36.177  1.00  0.00           O  
ATOM   1648  CB  PHE A 101      27.171  36.531 -33.813  1.00  0.00           C  
ATOM   1649  CG  PHE A 101      27.353  38.021 -33.929  1.00  0.00           C  
ATOM   1650  CD1 PHE A 101      26.809  38.889 -32.992  1.00  0.00           C  
ATOM   1651  CD2 PHE A 101      28.082  38.557 -34.981  1.00  0.00           C  
ATOM   1652  CE1 PHE A 101      26.988  40.254 -33.104  1.00  0.00           C  
ATOM   1653  CE2 PHE A 101      28.262  39.921 -35.094  1.00  0.00           C  
ATOM   1654  CZ  PHE A 101      27.713  40.770 -34.154  1.00  0.00           C  
ATOM   1655  H   PHE A 101      24.624  36.388 -33.450  1.00  0.00           H  
ATOM   1656  HA  PHE A 101      26.278  36.509 -35.762  1.00  0.00           H  
ATOM   1657 1HB  PHE A 101      26.807  36.313 -32.808  1.00  0.00           H  
ATOM   1658 2HB  PHE A 101      28.146  36.060 -33.913  1.00  0.00           H  
ATOM   1659  HD1 PHE A 101      26.241  38.487 -32.157  1.00  0.00           H  
ATOM   1660  HD2 PHE A 101      28.516  37.885 -35.725  1.00  0.00           H  
ATOM   1661  HE1 PHE A 101      26.554  40.923 -32.358  1.00  0.00           H  
ATOM   1662  HE2 PHE A 101      28.837  40.330 -35.926  1.00  0.00           H  
ATOM   1663  HZ  PHE A 101      27.857  41.846 -34.245  1.00  0.00           H  
ATOM   1664  N   ILE A 102      26.272  33.576 -34.243  1.00  0.00           N  
ATOM   1665  CA  ILE A 102      26.621  32.180 -34.463  1.00  0.00           C  
ATOM   1666  C   ILE A 102      25.910  31.650 -35.688  1.00  0.00           C  
ATOM   1667  O   ILE A 102      26.518  30.976 -36.520  1.00  0.00           O  
ATOM   1668  CB  ILE A 102      26.275  31.305 -33.249  1.00  0.00           C  
ATOM   1669  CG1 ILE A 102      27.136  31.727 -32.016  1.00  0.00           C  
ATOM   1670  CG2 ILE A 102      26.513  29.828 -33.618  1.00  0.00           C  
ATOM   1671  CD1 ILE A 102      28.603  31.398 -32.110  1.00  0.00           C  
ATOM   1672  H   ILE A 102      25.778  33.847 -33.400  1.00  0.00           H  
ATOM   1673  HA  ILE A 102      27.687  32.111 -34.646  1.00  0.00           H  
ATOM   1674  HB  ILE A 102      25.225  31.447 -32.979  1.00  0.00           H  
ATOM   1675 1HG1 ILE A 102      27.049  32.802 -31.893  1.00  0.00           H  
ATOM   1676 2HG1 ILE A 102      26.747  31.257 -31.139  1.00  0.00           H  
ATOM   1677 1HG2 ILE A 102      26.272  29.186 -32.781  1.00  0.00           H  
ATOM   1678 2HG2 ILE A 102      25.892  29.552 -34.462  1.00  0.00           H  
ATOM   1679 3HG2 ILE A 102      27.546  29.697 -33.886  1.00  0.00           H  
ATOM   1680 1HD1 ILE A 102      29.104  31.747 -31.207  1.00  0.00           H  
ATOM   1681 2HD1 ILE A 102      28.739  30.319 -32.201  1.00  0.00           H  
ATOM   1682 3HD1 ILE A 102      29.028  31.892 -32.969  1.00  0.00           H  
ATOM   1683  N   ALA A 103      24.631  31.960 -35.819  1.00  0.00           N  
ATOM   1684  CA  ALA A 103      23.878  31.511 -36.973  1.00  0.00           C  
ATOM   1685  C   ALA A 103      24.513  32.022 -38.264  1.00  0.00           C  
ATOM   1686  O   ALA A 103      24.599  31.293 -39.251  1.00  0.00           O  
ATOM   1687  CB  ALA A 103      22.452  31.986 -36.860  1.00  0.00           C  
ATOM   1688  H   ALA A 103      24.161  32.508 -35.102  1.00  0.00           H  
ATOM   1689  HA  ALA A 103      23.903  30.421 -36.996  1.00  0.00           H  
ATOM   1690 1HB  ALA A 103      21.886  31.642 -37.708  1.00  0.00           H  
ATOM   1691 2HB  ALA A 103      22.022  31.596 -35.941  1.00  0.00           H  
ATOM   1692 3HB  ALA A 103      22.441  33.072 -36.834  1.00  0.00           H  
ATOM   1693  N   ASP A 104      24.997  33.264 -38.237  1.00  0.00           N  
ATOM   1694  CA  ASP A 104      25.660  33.846 -39.396  1.00  0.00           C  
ATOM   1695  C   ASP A 104      26.962  33.108 -39.695  1.00  0.00           C  
ATOM   1696  O   ASP A 104      27.301  32.867 -40.857  1.00  0.00           O  
ATOM   1697  CB  ASP A 104      25.947  35.331 -39.142  1.00  0.00           C  
ATOM   1698  CG  ASP A 104      26.446  36.088 -40.372  1.00  0.00           C  
ATOM   1699  OD1 ASP A 104      25.692  36.270 -41.298  1.00  0.00           O  
ATOM   1700  OD2 ASP A 104      27.593  36.479 -40.372  1.00  0.00           O  
ATOM   1701  H   ASP A 104      24.878  33.830 -37.403  1.00  0.00           H  
ATOM   1702  HA  ASP A 104      24.999  33.754 -40.258  1.00  0.00           H  
ATOM   1703 1HB  ASP A 104      25.047  35.813 -38.765  1.00  0.00           H  
ATOM   1704 2HB  ASP A 104      26.706  35.416 -38.361  1.00  0.00           H  
ATOM   1705  N   PHE A 105      27.675  32.717 -38.639  1.00  0.00           N  
ATOM   1706  CA  PHE A 105      28.930  31.986 -38.777  1.00  0.00           C  
ATOM   1707  C   PHE A 105      28.693  30.605 -39.384  1.00  0.00           C  
ATOM   1708  O   PHE A 105      29.473  30.150 -40.225  1.00  0.00           O  
ATOM   1709  CB  PHE A 105      29.626  31.873 -37.415  1.00  0.00           C  
ATOM   1710  CG  PHE A 105      30.194  33.196 -36.889  1.00  0.00           C  
ATOM   1711  CD1 PHE A 105      30.148  33.482 -35.538  1.00  0.00           C  
ATOM   1712  CD2 PHE A 105      30.762  34.151 -37.736  1.00  0.00           C  
ATOM   1713  CE1 PHE A 105      30.640  34.669 -35.040  1.00  0.00           C  
ATOM   1714  CE2 PHE A 105      31.252  35.337 -37.236  1.00  0.00           C  
ATOM   1715  CZ  PHE A 105      31.188  35.596 -35.886  1.00  0.00           C  
ATOM   1716  H   PHE A 105      27.348  32.965 -37.711  1.00  0.00           H  
ATOM   1717  HA  PHE A 105      29.570  32.538 -39.460  1.00  0.00           H  
ATOM   1718 1HB  PHE A 105      28.915  31.501 -36.683  1.00  0.00           H  
ATOM   1719 2HB  PHE A 105      30.427  31.148 -37.470  1.00  0.00           H  
ATOM   1720  HD1 PHE A 105      29.715  32.757 -34.865  1.00  0.00           H  
ATOM   1721  HD2 PHE A 105      30.822  33.970 -38.801  1.00  0.00           H  
ATOM   1722  HE1 PHE A 105      30.593  34.873 -33.972  1.00  0.00           H  
ATOM   1723  HE2 PHE A 105      31.690  36.071 -37.913  1.00  0.00           H  
ATOM   1724  HZ  PHE A 105      31.573  36.533 -35.491  1.00  0.00           H  
ATOM   1725  N   VAL A 106      27.597  29.960 -38.990  1.00  0.00           N  
ATOM   1726  CA  VAL A 106      27.240  28.655 -39.543  1.00  0.00           C  
ATOM   1727  C   VAL A 106      26.996  28.753 -41.043  1.00  0.00           C  
ATOM   1728  O   VAL A 106      27.460  27.908 -41.812  1.00  0.00           O  
ATOM   1729  CB  VAL A 106      25.978  28.095 -38.851  1.00  0.00           C  
ATOM   1730  CG1 VAL A 106      25.454  26.846 -39.598  1.00  0.00           C  
ATOM   1731  CG2 VAL A 106      26.316  27.738 -37.411  1.00  0.00           C  
ATOM   1732  H   VAL A 106      27.010  30.385 -38.281  1.00  0.00           H  
ATOM   1733  HA  VAL A 106      28.068  27.969 -39.367  1.00  0.00           H  
ATOM   1734  HB  VAL A 106      25.193  28.852 -38.871  1.00  0.00           H  
ATOM   1735 1HG1 VAL A 106      24.559  26.470 -39.099  1.00  0.00           H  
ATOM   1736 2HG1 VAL A 106      25.204  27.106 -40.626  1.00  0.00           H  
ATOM   1737 3HG1 VAL A 106      26.219  26.071 -39.599  1.00  0.00           H  
ATOM   1738 1HG2 VAL A 106      25.426  27.352 -36.914  1.00  0.00           H  
ATOM   1739 2HG2 VAL A 106      27.095  26.982 -37.402  1.00  0.00           H  
ATOM   1740 3HG2 VAL A 106      26.669  28.619 -36.886  1.00  0.00           H  
ATOM   1741  N   VAL A 107      26.279  29.796 -41.458  1.00  0.00           N  
ATOM   1742  CA  VAL A 107      25.995  29.995 -42.872  1.00  0.00           C  
ATOM   1743  C   VAL A 107      27.277  30.240 -43.660  1.00  0.00           C  
ATOM   1744  O   VAL A 107      27.444  29.696 -44.753  1.00  0.00           O  
ATOM   1745  CB  VAL A 107      25.025  31.173 -43.083  1.00  0.00           C  
ATOM   1746  CG1 VAL A 107      24.864  31.464 -44.582  1.00  0.00           C  
ATOM   1747  CG2 VAL A 107      23.688  30.834 -42.475  1.00  0.00           C  
ATOM   1748  H   VAL A 107      25.909  30.446 -40.770  1.00  0.00           H  
ATOM   1749  HA  VAL A 107      25.522  29.091 -43.255  1.00  0.00           H  
ATOM   1750  HB  VAL A 107      25.432  32.071 -42.605  1.00  0.00           H  
ATOM   1751 1HG1 VAL A 107      24.177  32.302 -44.718  1.00  0.00           H  
ATOM   1752 2HG1 VAL A 107      25.827  31.718 -45.022  1.00  0.00           H  
ATOM   1753 3HG1 VAL A 107      24.461  30.580 -45.080  1.00  0.00           H  
ATOM   1754 1HG2 VAL A 107      23.012  31.666 -42.626  1.00  0.00           H  
ATOM   1755 2HG2 VAL A 107      23.288  29.949 -42.959  1.00  0.00           H  
ATOM   1756 3HG2 VAL A 107      23.803  30.646 -41.410  1.00  0.00           H  
ATOM   1757  N   LYS A 108      28.185  31.051 -43.113  1.00  0.00           N  
ATOM   1758  CA  LYS A 108      29.447  31.318 -43.796  1.00  0.00           C  
ATOM   1759  C   LYS A 108      30.239  30.036 -44.044  1.00  0.00           C  
ATOM   1760  O   LYS A 108      30.801  29.858 -45.129  1.00  0.00           O  
ATOM   1761  CB  LYS A 108      30.291  32.331 -43.016  1.00  0.00           C  
ATOM   1762  CG  LYS A 108      29.783  33.769 -43.118  1.00  0.00           C  
ATOM   1763  CD  LYS A 108      30.706  34.759 -42.407  1.00  0.00           C  
ATOM   1764  CE  LYS A 108      30.368  36.207 -42.789  1.00  0.00           C  
ATOM   1765  NZ  LYS A 108      29.035  36.624 -42.284  1.00  0.00           N  
ATOM   1766  H   LYS A 108      27.986  31.495 -42.221  1.00  0.00           H  
ATOM   1767  HA  LYS A 108      29.217  31.755 -44.769  1.00  0.00           H  
ATOM   1768 1HB  LYS A 108      30.316  32.052 -41.961  1.00  0.00           H  
ATOM   1769 2HB  LYS A 108      31.317  32.308 -43.385  1.00  0.00           H  
ATOM   1770 1HG  LYS A 108      29.706  34.050 -44.169  1.00  0.00           H  
ATOM   1771 2HG  LYS A 108      28.792  33.831 -42.673  1.00  0.00           H  
ATOM   1772 1HD  LYS A 108      30.597  34.639 -41.326  1.00  0.00           H  
ATOM   1773 2HD  LYS A 108      31.742  34.553 -42.675  1.00  0.00           H  
ATOM   1774 1HE  LYS A 108      31.124  36.874 -42.374  1.00  0.00           H  
ATOM   1775 2HE  LYS A 108      30.373  36.299 -43.874  1.00  0.00           H  
ATOM   1776 1HZ  LYS A 108      28.842  37.573 -42.551  1.00  0.00           H  
ATOM   1777 2HZ  LYS A 108      28.320  36.023 -42.665  1.00  0.00           H  
ATOM   1778 3HZ  LYS A 108      29.017  36.560 -41.270  1.00  0.00           H  
ATOM   1779  N   ILE A 109      30.250  29.120 -43.072  1.00  0.00           N  
ATOM   1780  CA  ILE A 109      30.924  27.839 -43.280  1.00  0.00           C  
ATOM   1781  C   ILE A 109      30.244  27.042 -44.377  1.00  0.00           C  
ATOM   1782  O   ILE A 109      30.918  26.432 -45.209  1.00  0.00           O  
ATOM   1783  CB  ILE A 109      30.983  26.978 -42.005  1.00  0.00           C  
ATOM   1784  CG1 ILE A 109      31.930  27.626 -40.990  1.00  0.00           C  
ATOM   1785  CG2 ILE A 109      31.438  25.547 -42.366  1.00  0.00           C  
ATOM   1786  CD1 ILE A 109      31.878  26.992 -39.626  1.00  0.00           C  
ATOM   1787  H   ILE A 109      29.800  29.325 -42.187  1.00  0.00           H  
ATOM   1788  HA  ILE A 109      31.946  28.039 -43.594  1.00  0.00           H  
ATOM   1789  HB  ILE A 109      29.997  26.935 -41.547  1.00  0.00           H  
ATOM   1790 1HG1 ILE A 109      32.948  27.563 -41.364  1.00  0.00           H  
ATOM   1791 2HG1 ILE A 109      31.662  28.676 -40.893  1.00  0.00           H  
ATOM   1792 1HG2 ILE A 109      31.478  24.928 -41.475  1.00  0.00           H  
ATOM   1793 2HG2 ILE A 109      30.735  25.103 -43.068  1.00  0.00           H  
ATOM   1794 3HG2 ILE A 109      32.420  25.586 -42.824  1.00  0.00           H  
ATOM   1795 1HD1 ILE A 109      32.567  27.508 -38.956  1.00  0.00           H  
ATOM   1796 2HD1 ILE A 109      30.866  27.066 -39.243  1.00  0.00           H  
ATOM   1797 3HD1 ILE A 109      32.158  25.949 -39.691  1.00  0.00           H  
ATOM   1798  N   GLN A 110      28.916  27.012 -44.372  1.00  0.00           N  
ATOM   1799  CA  GLN A 110      28.205  26.253 -45.389  1.00  0.00           C  
ATOM   1800  C   GLN A 110      28.468  26.805 -46.781  1.00  0.00           C  
ATOM   1801  O   GLN A 110      28.636  26.037 -47.728  1.00  0.00           O  
ATOM   1802  CB  GLN A 110      26.703  26.259 -45.125  1.00  0.00           C  
ATOM   1803  CG  GLN A 110      25.899  25.411 -46.108  1.00  0.00           C  
ATOM   1804  CD  GLN A 110      26.268  23.952 -46.036  1.00  0.00           C  
ATOM   1805  OE1 GLN A 110      26.316  23.407 -44.935  1.00  0.00           O  
ATOM   1806  NE2 GLN A 110      26.523  23.306 -47.172  1.00  0.00           N  
ATOM   1807  H   GLN A 110      28.401  27.503 -43.646  1.00  0.00           H  
ATOM   1808  HA  GLN A 110      28.564  25.225 -45.360  1.00  0.00           H  
ATOM   1809 1HB  GLN A 110      26.512  25.894 -44.117  1.00  0.00           H  
ATOM   1810 2HB  GLN A 110      26.330  27.282 -45.178  1.00  0.00           H  
ATOM   1811 1HG  GLN A 110      24.852  25.498 -45.845  1.00  0.00           H  
ATOM   1812 2HG  GLN A 110      26.063  25.764 -47.129  1.00  0.00           H  
ATOM   1813 1HE2 GLN A 110      26.762  22.330 -47.147  1.00  0.00           H  
ATOM   1814 2HE2 GLN A 110      26.489  23.782 -48.064  1.00  0.00           H  
ATOM   1815  N   ARG A 111      28.539  28.126 -46.907  1.00  0.00           N  
ATOM   1816  CA  ARG A 111      28.802  28.723 -48.207  1.00  0.00           C  
ATOM   1817  C   ARG A 111      30.210  28.381 -48.672  1.00  0.00           C  
ATOM   1818  O   ARG A 111      30.421  28.062 -49.844  1.00  0.00           O  
ATOM   1819  CB  ARG A 111      28.628  30.233 -48.160  1.00  0.00           C  
ATOM   1820  CG  ARG A 111      28.891  30.973 -49.493  1.00  0.00           C  
ATOM   1821  CD  ARG A 111      27.939  30.559 -50.574  1.00  0.00           C  
ATOM   1822  NE  ARG A 111      28.074  31.388 -51.769  1.00  0.00           N  
ATOM   1823  CZ  ARG A 111      27.452  31.155 -52.949  1.00  0.00           C  
ATOM   1824  NH1 ARG A 111      26.659  30.121 -53.098  1.00  0.00           N  
ATOM   1825  NH2 ARG A 111      27.632  31.972 -53.970  1.00  0.00           N  
ATOM   1826  H   ARG A 111      28.377  28.719 -46.099  1.00  0.00           H  
ATOM   1827  HA  ARG A 111      28.089  28.312 -48.922  1.00  0.00           H  
ATOM   1828 1HB  ARG A 111      27.612  30.467 -47.843  1.00  0.00           H  
ATOM   1829 2HB  ARG A 111      29.303  30.647 -47.409  1.00  0.00           H  
ATOM   1830 1HG  ARG A 111      28.783  32.046 -49.335  1.00  0.00           H  
ATOM   1831 2HG  ARG A 111      29.905  30.759 -49.832  1.00  0.00           H  
ATOM   1832 1HD  ARG A 111      28.143  29.526 -50.857  1.00  0.00           H  
ATOM   1833 2HD  ARG A 111      26.915  30.641 -50.212  1.00  0.00           H  
ATOM   1834  HE  ARG A 111      28.677  32.197 -51.709  1.00  0.00           H  
ATOM   1835 1HH1 ARG A 111      26.498  29.475 -52.332  1.00  0.00           H  
ATOM   1836 2HH1 ARG A 111      26.202  29.976 -53.995  1.00  0.00           H  
ATOM   1837 1HH2 ARG A 111      28.235  32.775 -53.881  1.00  0.00           H  
ATOM   1838 2HH2 ARG A 111      27.151  31.781 -54.847  1.00  0.00           H  
ATOM   1839  N   SER A 112      31.170  28.424 -47.748  1.00  0.00           N  
ATOM   1840  CA  SER A 112      32.548  28.077 -48.062  1.00  0.00           C  
ATOM   1841  C   SER A 112      32.637  26.617 -48.505  1.00  0.00           C  
ATOM   1842  O   SER A 112      33.344  26.291 -49.464  1.00  0.00           O  
ATOM   1843  CB  SER A 112      33.440  28.336 -46.859  1.00  0.00           C  
ATOM   1844  OG  SER A 112      34.786  28.077 -47.157  1.00  0.00           O  
ATOM   1845  H   SER A 112      30.941  28.721 -46.803  1.00  0.00           H  
ATOM   1846  HA  SER A 112      32.883  28.704 -48.886  1.00  0.00           H  
ATOM   1847 1HB  SER A 112      33.330  29.377 -46.556  1.00  0.00           H  
ATOM   1848 2HB  SER A 112      33.122  27.718 -46.018  1.00  0.00           H  
ATOM   1849  HG  SER A 112      34.907  27.121 -47.049  1.00  0.00           H  
ATOM   1850  N   LEU A 113      31.883  25.744 -47.834  1.00  0.00           N  
ATOM   1851  CA  LEU A 113      31.836  24.335 -48.201  1.00  0.00           C  
ATOM   1852  C   LEU A 113      31.285  24.183 -49.610  1.00  0.00           C  
ATOM   1853  O   LEU A 113      31.870  23.477 -50.433  1.00  0.00           O  
ATOM   1854  CB  LEU A 113      30.937  23.550 -47.215  1.00  0.00           C  
ATOM   1855  CG  LEU A 113      30.829  21.968 -47.377  1.00  0.00           C  
ATOM   1856  CD1 LEU A 113      29.803  21.592 -48.479  1.00  0.00           C  
ATOM   1857  CD2 LEU A 113      32.190  21.391 -47.694  1.00  0.00           C  
ATOM   1858  H   LEU A 113      31.347  26.068 -47.034  1.00  0.00           H  
ATOM   1859  HA  LEU A 113      32.851  23.939 -48.169  1.00  0.00           H  
ATOM   1860 1HB  LEU A 113      31.293  23.746 -46.209  1.00  0.00           H  
ATOM   1861 2HB  LEU A 113      29.923  23.945 -47.294  1.00  0.00           H  
ATOM   1862  HG  LEU A 113      30.472  21.543 -46.437  1.00  0.00           H  
ATOM   1863 1HD1 LEU A 113      29.730  20.503 -48.549  1.00  0.00           H  
ATOM   1864 2HD1 LEU A 113      28.825  22.002 -48.222  1.00  0.00           H  
ATOM   1865 3HD1 LEU A 113      30.103  21.978 -49.440  1.00  0.00           H  
ATOM   1866 1HD2 LEU A 113      32.113  20.307 -47.780  1.00  0.00           H  
ATOM   1867 2HD2 LEU A 113      32.566  21.793 -48.631  1.00  0.00           H  
ATOM   1868 3HD2 LEU A 113      32.869  21.648 -46.886  1.00  0.00           H  
ATOM   1869  N   ASP A 114      30.165  24.847 -49.899  1.00  0.00           N  
ATOM   1870  CA  ASP A 114      29.550  24.713 -51.209  1.00  0.00           C  
ATOM   1871  C   ASP A 114      30.529  25.129 -52.299  1.00  0.00           C  
ATOM   1872  O   ASP A 114      30.621  24.468 -53.333  1.00  0.00           O  
ATOM   1873  CB  ASP A 114      28.275  25.558 -51.309  1.00  0.00           C  
ATOM   1874  CG  ASP A 114      27.130  25.053 -50.411  1.00  0.00           C  
ATOM   1875  OD1 ASP A 114      27.242  23.990 -49.846  1.00  0.00           O  
ATOM   1876  OD2 ASP A 114      26.151  25.745 -50.305  1.00  0.00           O  
ATOM   1877  H   ASP A 114      29.719  25.418 -49.189  1.00  0.00           H  
ATOM   1878  HA  ASP A 114      29.290  23.665 -51.363  1.00  0.00           H  
ATOM   1879 1HB  ASP A 114      28.502  26.588 -51.032  1.00  0.00           H  
ATOM   1880 2HB  ASP A 114      27.928  25.568 -52.343  1.00  0.00           H  
ATOM   1881  N   GLU A 115      31.292  26.199 -52.062  1.00  0.00           N  
ATOM   1882  CA  GLU A 115      32.281  26.628 -53.044  1.00  0.00           C  
ATOM   1883  C   GLU A 115      33.357  25.570 -53.249  1.00  0.00           C  
ATOM   1884  O   GLU A 115      33.725  25.271 -54.383  1.00  0.00           O  
ATOM   1885  CB  GLU A 115      32.949  27.938 -52.626  1.00  0.00           C  
ATOM   1886  CG  GLU A 115      32.077  29.170 -52.744  1.00  0.00           C  
ATOM   1887  CD  GLU A 115      32.810  30.430 -52.343  1.00  0.00           C  
ATOM   1888  OE1 GLU A 115      33.965  30.336 -51.986  1.00  0.00           O  
ATOM   1889  OE2 GLU A 115      32.220  31.483 -52.393  1.00  0.00           O  
ATOM   1890  H   GLU A 115      31.168  26.727 -51.203  1.00  0.00           H  
ATOM   1891  HA  GLU A 115      31.776  26.785 -53.997  1.00  0.00           H  
ATOM   1892 1HB  GLU A 115      33.267  27.861 -51.585  1.00  0.00           H  
ATOM   1893 2HB  GLU A 115      33.844  28.098 -53.226  1.00  0.00           H  
ATOM   1894 1HG  GLU A 115      31.746  29.267 -53.779  1.00  0.00           H  
ATOM   1895 2HG  GLU A 115      31.196  29.042 -52.119  1.00  0.00           H  
ATOM   1896  N   ALA A 116      33.837  24.984 -52.151  1.00  0.00           N  
ATOM   1897  CA  ALA A 116      34.859  23.945 -52.252  1.00  0.00           C  
ATOM   1898  C   ALA A 116      34.314  22.761 -53.034  1.00  0.00           C  
ATOM   1899  O   ALA A 116      35.027  22.171 -53.859  1.00  0.00           O  
ATOM   1900  CB  ALA A 116      35.298  23.511 -50.861  1.00  0.00           C  
ATOM   1901  H   ALA A 116      33.512  25.286 -51.239  1.00  0.00           H  
ATOM   1902  HA  ALA A 116      35.711  24.347 -52.787  1.00  0.00           H  
ATOM   1903 1HB  ALA A 116      36.075  22.748 -50.941  1.00  0.00           H  
ATOM   1904 2HB  ALA A 116      35.691  24.376 -50.326  1.00  0.00           H  
ATOM   1905 3HB  ALA A 116      34.448  23.106 -50.316  1.00  0.00           H  
ATOM   1906  N   ALA A 117      33.047  22.429 -52.814  1.00  0.00           N  
ATOM   1907  CA  ALA A 117      32.386  21.358 -53.531  1.00  0.00           C  
ATOM   1908  C   ALA A 117      32.274  21.669 -55.016  1.00  0.00           C  
ATOM   1909  O   ALA A 117      32.451  20.795 -55.852  1.00  0.00           O  
ATOM   1910  CB  ALA A 117      31.021  21.102 -52.954  1.00  0.00           C  
ATOM   1911  H   ALA A 117      32.526  22.943 -52.098  1.00  0.00           H  
ATOM   1912  HA  ALA A 117      32.995  20.453 -53.435  1.00  0.00           H  
ATOM   1913 1HB  ALA A 117      30.552  20.281 -53.485  1.00  0.00           H  
ATOM   1914 2HB  ALA A 117      31.122  20.857 -51.900  1.00  0.00           H  
ATOM   1915 3HB  ALA A 117      30.414  21.999 -53.060  1.00  0.00           H  
ATOM   1916  N   ILE A 118      31.997  22.937 -55.331  1.00  0.00           N  
ATOM   1917  CA  ILE A 118      31.896  23.334 -56.730  1.00  0.00           C  
ATOM   1918  C   ILE A 118      33.239  23.136 -57.418  1.00  0.00           C  
ATOM   1919  O   ILE A 118      33.281  22.626 -58.540  1.00  0.00           O  
ATOM   1920  CB  ILE A 118      31.390  24.790 -56.867  1.00  0.00           C  
ATOM   1921  CG1 ILE A 118      29.894  24.848 -56.439  1.00  0.00           C  
ATOM   1922  CG2 ILE A 118      31.563  25.275 -58.314  1.00  0.00           C  
ATOM   1923  CD1 ILE A 118      29.340  26.251 -56.222  1.00  0.00           C  
ATOM   1924  H   ILE A 118      31.839  23.617 -54.601  1.00  0.00           H  
ATOM   1925  HA  ILE A 118      31.168  22.695 -57.217  1.00  0.00           H  
ATOM   1926  HB  ILE A 118      31.952  25.436 -56.197  1.00  0.00           H  
ATOM   1927 1HG1 ILE A 118      29.298  24.364 -57.210  1.00  0.00           H  
ATOM   1928 2HG1 ILE A 118      29.775  24.287 -55.517  1.00  0.00           H  
ATOM   1929 1HG2 ILE A 118      31.207  26.299 -58.403  1.00  0.00           H  
ATOM   1930 2HG2 ILE A 118      32.616  25.241 -58.593  1.00  0.00           H  
ATOM   1931 3HG2 ILE A 118      30.991  24.632 -58.983  1.00  0.00           H  
ATOM   1932 1HD1 ILE A 118      28.292  26.186 -55.928  1.00  0.00           H  
ATOM   1933 2HD1 ILE A 118      29.905  26.748 -55.433  1.00  0.00           H  
ATOM   1934 3HD1 ILE A 118      29.419  26.828 -57.140  1.00  0.00           H  
ATOM   1935  N   PHE A 119      34.333  23.495 -56.750  1.00  0.00           N  
ATOM   1936  CA  PHE A 119      35.663  23.278 -57.312  1.00  0.00           C  
ATOM   1937  C   PHE A 119      35.918  21.786 -57.541  1.00  0.00           C  
ATOM   1938  O   PHE A 119      36.480  21.398 -58.562  1.00  0.00           O  
ATOM   1939  CB  PHE A 119      36.754  23.849 -56.399  1.00  0.00           C  
ATOM   1940  CG  PHE A 119      36.863  25.355 -56.438  1.00  0.00           C  
ATOM   1941  CD1 PHE A 119      36.420  26.125 -55.378  1.00  0.00           C  
ATOM   1942  CD2 PHE A 119      37.408  25.999 -57.535  1.00  0.00           C  
ATOM   1943  CE1 PHE A 119      36.515  27.502 -55.410  1.00  0.00           C  
ATOM   1944  CE2 PHE A 119      37.508  27.376 -57.570  1.00  0.00           C  
ATOM   1945  CZ  PHE A 119      37.059  28.128 -56.505  1.00  0.00           C  
ATOM   1946  H   PHE A 119      34.233  23.942 -55.842  1.00  0.00           H  
ATOM   1947  HA  PHE A 119      35.716  23.786 -58.276  1.00  0.00           H  
ATOM   1948 1HB  PHE A 119      36.563  23.547 -55.369  1.00  0.00           H  
ATOM   1949 2HB  PHE A 119      37.720  23.435 -56.685  1.00  0.00           H  
ATOM   1950  HD1 PHE A 119      35.994  25.637 -54.511  1.00  0.00           H  
ATOM   1951  HD2 PHE A 119      37.762  25.406 -58.382  1.00  0.00           H  
ATOM   1952  HE1 PHE A 119      36.157  28.092 -54.566  1.00  0.00           H  
ATOM   1953  HE2 PHE A 119      37.937  27.871 -58.442  1.00  0.00           H  
ATOM   1954  HZ  PHE A 119      37.135  29.215 -56.533  1.00  0.00           H  
ATOM   1955  N   ALA A 120      35.487  20.956 -56.584  1.00  0.00           N  
ATOM   1956  CA  ALA A 120      35.627  19.505 -56.721  1.00  0.00           C  
ATOM   1957  C   ALA A 120      34.815  18.991 -57.913  1.00  0.00           C  
ATOM   1958  O   ALA A 120      35.258  18.083 -58.617  1.00  0.00           O  
ATOM   1959  CB  ALA A 120      35.173  18.816 -55.442  1.00  0.00           C  
ATOM   1960  H   ALA A 120      35.073  21.340 -55.744  1.00  0.00           H  
ATOM   1961  HA  ALA A 120      36.674  19.275 -56.896  1.00  0.00           H  
ATOM   1962 1HB  ALA A 120      35.308  17.737 -55.539  1.00  0.00           H  
ATOM   1963 2HB  ALA A 120      35.763  19.178 -54.605  1.00  0.00           H  
ATOM   1964 3HB  ALA A 120      34.126  19.036 -55.266  1.00  0.00           H  
ATOM   1965  N   ILE A 121      33.638  19.576 -58.139  1.00  0.00           N  
ATOM   1966  CA  ILE A 121      32.780  19.231 -59.272  1.00  0.00           C  
ATOM   1967  C   ILE A 121      33.414  19.649 -60.594  1.00  0.00           C  
ATOM   1968  O   ILE A 121      33.364  18.909 -61.571  1.00  0.00           O  
ATOM   1969  CB  ILE A 121      31.369  19.850 -59.128  1.00  0.00           C  
ATOM   1970  CG1 ILE A 121      30.624  19.133 -57.989  1.00  0.00           C  
ATOM   1971  CG2 ILE A 121      30.591  19.780 -60.455  1.00  0.00           C  
ATOM   1972  CD1 ILE A 121      29.342  19.814 -57.535  1.00  0.00           C  
ATOM   1973  H   ILE A 121      33.330  20.297 -57.493  1.00  0.00           H  
ATOM   1974  HA  ILE A 121      32.657  18.147 -59.292  1.00  0.00           H  
ATOM   1975  HB  ILE A 121      31.472  20.892 -58.834  1.00  0.00           H  
ATOM   1976 1HG1 ILE A 121      30.380  18.122 -58.316  1.00  0.00           H  
ATOM   1977 2HG1 ILE A 121      31.295  19.065 -57.146  1.00  0.00           H  
ATOM   1978 1HG2 ILE A 121      29.607  20.232 -60.334  1.00  0.00           H  
ATOM   1979 2HG2 ILE A 121      31.129  20.317 -61.234  1.00  0.00           H  
ATOM   1980 3HG2 ILE A 121      30.483  18.748 -60.748  1.00  0.00           H  
ATOM   1981 1HD1 ILE A 121      28.890  19.235 -56.729  1.00  0.00           H  
ATOM   1982 2HD1 ILE A 121      29.569  20.819 -57.175  1.00  0.00           H  
ATOM   1983 3HD1 ILE A 121      28.646  19.876 -58.364  1.00  0.00           H  
ATOM   1984  N   GLU A 122      34.001  20.847 -60.620  1.00  0.00           N  
ATOM   1985  CA  GLU A 122      34.696  21.324 -61.815  1.00  0.00           C  
ATOM   1986  C   GLU A 122      35.918  20.458 -62.118  1.00  0.00           C  
ATOM   1987  O   GLU A 122      36.210  20.160 -63.282  1.00  0.00           O  
ATOM   1988  CB  GLU A 122      35.169  22.777 -61.627  1.00  0.00           C  
ATOM   1989  CG  GLU A 122      34.074  23.837 -61.535  1.00  0.00           C  
ATOM   1990  CD  GLU A 122      34.634  25.212 -61.256  1.00  0.00           C  
ATOM   1991  OE1 GLU A 122      35.820  25.315 -61.038  1.00  0.00           O  
ATOM   1992  OE2 GLU A 122      33.879  26.156 -61.264  1.00  0.00           O  
ATOM   1993  H   GLU A 122      33.964  21.433 -59.795  1.00  0.00           H  
ATOM   1994  HA  GLU A 122      34.016  21.266 -62.665  1.00  0.00           H  
ATOM   1995 1HB  GLU A 122      35.763  22.841 -60.713  1.00  0.00           H  
ATOM   1996 2HB  GLU A 122      35.825  23.052 -62.454  1.00  0.00           H  
ATOM   1997 1HG  GLU A 122      33.518  23.862 -62.467  1.00  0.00           H  
ATOM   1998 2HG  GLU A 122      33.388  23.567 -60.740  1.00  0.00           H  
ATOM   1999  N   ALA A 123      36.642  20.071 -61.066  1.00  0.00           N  
ATOM   2000  CA  ALA A 123      37.859  19.283 -61.214  1.00  0.00           C  
ATOM   2001  C   ALA A 123      37.540  17.832 -61.574  1.00  0.00           C  
ATOM   2002  O   ALA A 123      38.250  17.219 -62.371  1.00  0.00           O  
ATOM   2003  CB  ALA A 123      38.678  19.352 -59.935  1.00  0.00           C  
ATOM   2004  H   ALA A 123      36.349  20.352 -60.134  1.00  0.00           H  
ATOM   2005  HA  ALA A 123      38.441  19.713 -62.034  1.00  0.00           H  
ATOM   2006 1HB  ALA A 123      39.604  18.792 -60.055  1.00  0.00           H  
ATOM   2007 2HB  ALA A 123      38.914  20.393 -59.713  1.00  0.00           H  
ATOM   2008 3HB  ALA A 123      38.102  18.931 -59.110  1.00  0.00           H  
ATOM   2009  N   ALA A 124      36.470  17.290 -60.987  1.00  0.00           N  
ATOM   2010  CA  ALA A 124      36.048  15.917 -61.255  1.00  0.00           C  
ATOM   2011  C   ALA A 124      35.378  15.824 -62.623  1.00  0.00           C  
ATOM   2012  O   ALA A 124      34.762  16.777 -63.086  1.00  0.00           O  
ATOM   2013  CB  ALA A 124      35.098  15.439 -60.175  1.00  0.00           C  
ATOM   2014  H   ALA A 124      35.934  17.840 -60.325  1.00  0.00           H  
ATOM   2015  HA  ALA A 124      36.930  15.278 -61.259  1.00  0.00           H  
ATOM   2016 1HB  ALA A 124      34.812  14.411 -60.387  1.00  0.00           H  
ATOM   2017 2HB  ALA A 124      35.595  15.493 -59.203  1.00  0.00           H  
ATOM   2018 3HB  ALA A 124      34.214  16.068 -60.167  1.00  0.00           H  
ATOM   2019  N   LYS A 125      35.504  14.671 -63.271  1.00  0.00           N  
ATOM   2020  CA  LYS A 125      34.880  14.487 -64.580  1.00  0.00           C  
ATOM   2021  C   LYS A 125      33.867  13.353 -64.607  1.00  0.00           C  
ATOM   2022  O   LYS A 125      32.958  13.352 -65.437  1.00  0.00           O  
ATOM   2023  CB  LYS A 125      35.944  14.264 -65.654  1.00  0.00           C  
ATOM   2024  CG  LYS A 125      36.886  15.457 -65.874  1.00  0.00           C  
ATOM   2025  CD  LYS A 125      36.132  16.678 -66.430  1.00  0.00           C  
ATOM   2026  CE  LYS A 125      37.072  17.836 -66.743  1.00  0.00           C  
ATOM   2027  NZ  LYS A 125      37.623  18.465 -65.500  1.00  0.00           N  
ATOM   2028  H   LYS A 125      36.024  13.913 -62.843  1.00  0.00           H  
ATOM   2029  HA  LYS A 125      34.331  15.397 -64.823  1.00  0.00           H  
ATOM   2030 1HB  LYS A 125      36.561  13.403 -65.379  1.00  0.00           H  
ATOM   2031 2HB  LYS A 125      35.462  14.029 -66.603  1.00  0.00           H  
ATOM   2032 1HG  LYS A 125      37.360  15.725 -64.929  1.00  0.00           H  
ATOM   2033 2HG  LYS A 125      37.668  15.173 -66.581  1.00  0.00           H  
ATOM   2034 1HD  LYS A 125      35.595  16.401 -67.339  1.00  0.00           H  
ATOM   2035 2HD  LYS A 125      35.409  17.027 -65.695  1.00  0.00           H  
ATOM   2036 1HE  LYS A 125      37.897  17.469 -67.350  1.00  0.00           H  
ATOM   2037 2HE  LYS A 125      36.526  18.593 -67.308  1.00  0.00           H  
ATOM   2038 1HZ  LYS A 125      38.237  19.225 -65.748  1.00  0.00           H  
ATOM   2039 2HZ  LYS A 125      36.860  18.826 -64.926  1.00  0.00           H  
ATOM   2040 3HZ  LYS A 125      38.142  17.773 -64.975  1.00  0.00           H  
ATOM   2041  N   GLY A 126      34.028  12.375 -63.720  1.00  0.00           N  
ATOM   2042  CA  GLY A 126      33.127  11.234 -63.732  1.00  0.00           C  
ATOM   2043  C   GLY A 126      31.720  11.672 -63.360  1.00  0.00           C  
ATOM   2044  O   GLY A 126      31.541  12.522 -62.484  1.00  0.00           O  
ATOM   2045  H   GLY A 126      34.786  12.416 -63.047  1.00  0.00           H  
ATOM   2046 1HA  GLY A 126      33.126  10.781 -64.720  1.00  0.00           H  
ATOM   2047 2HA  GLY A 126      33.480  10.479 -63.032  1.00  0.00           H  
ATOM   2048  N   GLU A 127      30.718  11.074 -64.007  1.00  0.00           N  
ATOM   2049  CA  GLU A 127      29.327  11.438 -63.743  1.00  0.00           C  
ATOM   2050  C   GLU A 127      28.959  11.078 -62.312  1.00  0.00           C  
ATOM   2051  O   GLU A 127      28.248  11.818 -61.630  1.00  0.00           O  
ATOM   2052  CB  GLU A 127      28.376  10.691 -64.693  1.00  0.00           C  
ATOM   2053  CG  GLU A 127      28.512  11.019 -66.188  1.00  0.00           C  
ATOM   2054  CD  GLU A 127      28.051  12.404 -66.584  1.00  0.00           C  
ATOM   2055  OE1 GLU A 127      28.829  13.101 -67.176  1.00  0.00           O  
ATOM   2056  OE2 GLU A 127      26.921  12.756 -66.323  1.00  0.00           O  
ATOM   2057  H   GLU A 127      30.928  10.375 -64.706  1.00  0.00           H  
ATOM   2058  HA  GLU A 127      29.207  12.515 -63.875  1.00  0.00           H  
ATOM   2059 1HB  GLU A 127      28.514   9.615 -64.570  1.00  0.00           H  
ATOM   2060 2HB  GLU A 127      27.352  10.918 -64.407  1.00  0.00           H  
ATOM   2061 1HG  GLU A 127      29.561  10.910 -66.473  1.00  0.00           H  
ATOM   2062 2HG  GLU A 127      27.939  10.285 -66.751  1.00  0.00           H  
ATOM   2063  N   GLU A 128      29.476   9.940 -61.856  1.00  0.00           N  
ATOM   2064  CA  GLU A 128      29.187   9.431 -60.526  1.00  0.00           C  
ATOM   2065  C   GLU A 128      29.776  10.332 -59.452  1.00  0.00           C  
ATOM   2066  O   GLU A 128      29.170  10.532 -58.399  1.00  0.00           O  
ATOM   2067  CB  GLU A 128      29.738   8.011 -60.387  1.00  0.00           C  
ATOM   2068  CG  GLU A 128      29.081   6.988 -61.316  1.00  0.00           C  
ATOM   2069  CD  GLU A 128      29.618   7.043 -62.729  1.00  0.00           C  
ATOM   2070  OE1 GLU A 128      30.554   7.777 -62.961  1.00  0.00           O  
ATOM   2071  OE2 GLU A 128      29.091   6.357 -63.572  1.00  0.00           O  
ATOM   2072  H   GLU A 128      30.071   9.391 -62.466  1.00  0.00           H  
ATOM   2073  HA  GLU A 128      28.105   9.406 -60.393  1.00  0.00           H  
ATOM   2074 1HB  GLU A 128      30.810   8.015 -60.589  1.00  0.00           H  
ATOM   2075 2HB  GLU A 128      29.600   7.666 -59.362  1.00  0.00           H  
ATOM   2076 1HG  GLU A 128      29.245   5.987 -60.913  1.00  0.00           H  
ATOM   2077 2HG  GLU A 128      28.006   7.169 -61.335  1.00  0.00           H  
ATOM   2078  N   VAL A 129      30.962  10.869 -59.723  1.00  0.00           N  
ATOM   2079  CA  VAL A 129      31.652  11.735 -58.776  1.00  0.00           C  
ATOM   2080  C   VAL A 129      30.922  13.068 -58.644  1.00  0.00           C  
ATOM   2081  O   VAL A 129      30.755  13.578 -57.536  1.00  0.00           O  
ATOM   2082  CB  VAL A 129      33.113  11.957 -59.207  1.00  0.00           C  
ATOM   2083  CG1 VAL A 129      33.785  12.960 -58.279  1.00  0.00           C  
ATOM   2084  CG2 VAL A 129      33.857  10.633 -59.174  1.00  0.00           C  
ATOM   2085  H   VAL A 129      31.397  10.659 -60.610  1.00  0.00           H  
ATOM   2086  HA  VAL A 129      31.658  11.245 -57.804  1.00  0.00           H  
ATOM   2087  HB  VAL A 129      33.135  12.364 -60.221  1.00  0.00           H  
ATOM   2088 1HG1 VAL A 129      34.819  13.108 -58.587  1.00  0.00           H  
ATOM   2089 2HG1 VAL A 129      33.259  13.910 -58.313  1.00  0.00           H  
ATOM   2090 3HG1 VAL A 129      33.766  12.574 -57.267  1.00  0.00           H  
ATOM   2091 1HG2 VAL A 129      34.885  10.791 -59.487  1.00  0.00           H  
ATOM   2092 2HG2 VAL A 129      33.843  10.233 -58.161  1.00  0.00           H  
ATOM   2093 3HG2 VAL A 129      33.376   9.927 -59.849  1.00  0.00           H  
ATOM   2094  N   ILE A 130      30.479  13.625 -59.769  1.00  0.00           N  
ATOM   2095  CA  ILE A 130      29.762  14.896 -59.757  1.00  0.00           C  
ATOM   2096  C   ILE A 130      28.464  14.772 -58.959  1.00  0.00           C  
ATOM   2097  O   ILE A 130      28.124  15.660 -58.173  1.00  0.00           O  
ATOM   2098  CB  ILE A 130      29.465  15.369 -61.198  1.00  0.00           C  
ATOM   2099  CG1 ILE A 130      30.800  15.737 -61.891  1.00  0.00           C  
ATOM   2100  CG2 ILE A 130      28.485  16.567 -61.189  1.00  0.00           C  
ATOM   2101  CD1 ILE A 130      30.689  15.934 -63.390  1.00  0.00           C  
ATOM   2102  H   ILE A 130      30.660  13.165 -60.657  1.00  0.00           H  
ATOM   2103  HA  ILE A 130      30.389  15.643 -59.274  1.00  0.00           H  
ATOM   2104  HB  ILE A 130      29.023  14.548 -61.763  1.00  0.00           H  
ATOM   2105 1HG1 ILE A 130      31.190  16.651 -61.449  1.00  0.00           H  
ATOM   2106 2HG1 ILE A 130      31.518  14.936 -61.711  1.00  0.00           H  
ATOM   2107 1HG2 ILE A 130      28.280  16.893 -62.207  1.00  0.00           H  
ATOM   2108 2HG2 ILE A 130      27.550  16.277 -60.718  1.00  0.00           H  
ATOM   2109 3HG2 ILE A 130      28.918  17.384 -60.632  1.00  0.00           H  
ATOM   2110 1HD1 ILE A 130      31.672  16.180 -63.794  1.00  0.00           H  
ATOM   2111 2HD1 ILE A 130      30.326  15.015 -63.853  1.00  0.00           H  
ATOM   2112 3HD1 ILE A 130      30.001  16.740 -63.606  1.00  0.00           H  
ATOM   2113  N   LEU A 131      27.742  13.672 -59.169  1.00  0.00           N  
ATOM   2114  CA  LEU A 131      26.497  13.423 -58.455  1.00  0.00           C  
ATOM   2115  C   LEU A 131      26.747  13.156 -56.973  1.00  0.00           C  
ATOM   2116  O   LEU A 131      26.007  13.649 -56.117  1.00  0.00           O  
ATOM   2117  CB  LEU A 131      25.759  12.232 -59.089  1.00  0.00           C  
ATOM   2118  CG  LEU A 131      24.377  11.845 -58.486  1.00  0.00           C  
ATOM   2119  CD1 LEU A 131      23.408  13.028 -58.569  1.00  0.00           C  
ATOM   2120  CD2 LEU A 131      23.826  10.655 -59.263  1.00  0.00           C  
ATOM   2121  H   LEU A 131      28.064  12.990 -59.846  1.00  0.00           H  
ATOM   2122  HA  LEU A 131      25.876  14.311 -58.546  1.00  0.00           H  
ATOM   2123 1HB  LEU A 131      25.612  12.445 -60.146  1.00  0.00           H  
ATOM   2124 2HB  LEU A 131      26.403  11.353 -59.011  1.00  0.00           H  
ATOM   2125  HG  LEU A 131      24.495  11.573 -57.434  1.00  0.00           H  
ATOM   2126 1HD1 LEU A 131      22.443  12.737 -58.148  1.00  0.00           H  
ATOM   2127 2HD1 LEU A 131      23.800  13.873 -58.007  1.00  0.00           H  
ATOM   2128 3HD1 LEU A 131      23.275  13.312 -59.608  1.00  0.00           H  
ATOM   2129 1HD2 LEU A 131      22.857  10.364 -58.851  1.00  0.00           H  
ATOM   2130 2HD2 LEU A 131      23.703  10.927 -60.311  1.00  0.00           H  
ATOM   2131 3HD2 LEU A 131      24.519   9.818 -59.185  1.00  0.00           H  
ATOM   2132  N   GLU A 132      27.796  12.390 -56.664  1.00  0.00           N  
ATOM   2133  CA  GLU A 132      28.125  12.062 -55.283  1.00  0.00           C  
ATOM   2134  C   GLU A 132      28.490  13.319 -54.501  1.00  0.00           C  
ATOM   2135  O   GLU A 132      28.086  13.478 -53.350  1.00  0.00           O  
ATOM   2136  CB  GLU A 132      29.286  11.061 -55.236  1.00  0.00           C  
ATOM   2137  CG  GLU A 132      29.670  10.547 -53.841  1.00  0.00           C  
ATOM   2138  CD  GLU A 132      28.621   9.667 -53.207  1.00  0.00           C  
ATOM   2139  OE1 GLU A 132      27.727   9.238 -53.896  1.00  0.00           O  
ATOM   2140  OE2 GLU A 132      28.726   9.413 -52.025  1.00  0.00           O  
ATOM   2141  H   GLU A 132      28.369  11.999 -57.405  1.00  0.00           H  
ATOM   2142  HA  GLU A 132      27.250  11.608 -54.816  1.00  0.00           H  
ATOM   2143 1HB  GLU A 132      29.038  10.193 -55.845  1.00  0.00           H  
ATOM   2144 2HB  GLU A 132      30.177  11.517 -55.673  1.00  0.00           H  
ATOM   2145 1HG  GLU A 132      30.592   9.975 -53.928  1.00  0.00           H  
ATOM   2146 2HG  GLU A 132      29.867  11.396 -53.188  1.00  0.00           H  
ATOM   2147  N   ILE A 133      29.229  14.230 -55.135  1.00  0.00           N  
ATOM   2148  CA  ILE A 133      29.597  15.471 -54.472  1.00  0.00           C  
ATOM   2149  C   ILE A 133      28.363  16.313 -54.182  1.00  0.00           C  
ATOM   2150  O   ILE A 133      28.226  16.838 -53.081  1.00  0.00           O  
ATOM   2151  CB  ILE A 133      30.617  16.288 -55.287  1.00  0.00           C  
ATOM   2152  CG1 ILE A 133      31.953  15.533 -55.340  1.00  0.00           C  
ATOM   2153  CG2 ILE A 133      30.807  17.675 -54.635  1.00  0.00           C  
ATOM   2154  CD1 ILE A 133      32.932  16.076 -56.357  1.00  0.00           C  
ATOM   2155  H   ILE A 133      29.553  14.045 -56.079  1.00  0.00           H  
ATOM   2156  HA  ILE A 133      30.060  15.220 -53.517  1.00  0.00           H  
ATOM   2157  HB  ILE A 133      30.262  16.405 -56.314  1.00  0.00           H  
ATOM   2158 1HG1 ILE A 133      32.417  15.576 -54.355  1.00  0.00           H  
ATOM   2159 2HG1 ILE A 133      31.752  14.494 -55.578  1.00  0.00           H  
ATOM   2160 1HG2 ILE A 133      31.529  18.259 -55.192  1.00  0.00           H  
ATOM   2161 2HG2 ILE A 133      29.857  18.208 -54.618  1.00  0.00           H  
ATOM   2162 3HG2 ILE A 133      31.163  17.545 -53.617  1.00  0.00           H  
ATOM   2163 1HD1 ILE A 133      33.847  15.485 -56.330  1.00  0.00           H  
ATOM   2164 2HD1 ILE A 133      32.491  16.020 -57.353  1.00  0.00           H  
ATOM   2165 3HD1 ILE A 133      33.161  17.104 -56.127  1.00  0.00           H  
ATOM   2166  N   LEU A 134      27.453  16.438 -55.151  1.00  0.00           N  
ATOM   2167  CA  LEU A 134      26.250  17.231 -54.925  1.00  0.00           C  
ATOM   2168  C   LEU A 134      25.446  16.644 -53.764  1.00  0.00           C  
ATOM   2169  O   LEU A 134      24.966  17.376 -52.899  1.00  0.00           O  
ATOM   2170  CB  LEU A 134      25.391  17.300 -56.205  1.00  0.00           C  
ATOM   2171  CG  LEU A 134      24.147  18.277 -56.208  1.00  0.00           C  
ATOM   2172  CD1 LEU A 134      22.902  17.561 -55.632  1.00  0.00           C  
ATOM   2173  CD2 LEU A 134      24.475  19.556 -55.402  1.00  0.00           C  
ATOM   2174  H   LEU A 134      27.608  15.999 -56.054  1.00  0.00           H  
ATOM   2175  HA  LEU A 134      26.561  18.239 -54.658  1.00  0.00           H  
ATOM   2176 1HB  LEU A 134      26.038  17.596 -57.026  1.00  0.00           H  
ATOM   2177 2HB  LEU A 134      25.015  16.297 -56.419  1.00  0.00           H  
ATOM   2178  HG  LEU A 134      23.921  18.556 -57.235  1.00  0.00           H  
ATOM   2179 1HD1 LEU A 134      22.044  18.238 -55.662  1.00  0.00           H  
ATOM   2180 2HD1 LEU A 134      22.683  16.675 -56.233  1.00  0.00           H  
ATOM   2181 3HD1 LEU A 134      23.073  17.260 -54.607  1.00  0.00           H  
ATOM   2182 1HD2 LEU A 134      23.621  20.228 -55.426  1.00  0.00           H  
ATOM   2183 2HD2 LEU A 134      24.692  19.312 -54.369  1.00  0.00           H  
ATOM   2184 3HD2 LEU A 134      25.340  20.055 -55.847  1.00  0.00           H  
ATOM   2185  N   LYS A 135      25.299  15.319 -53.745  1.00  0.00           N  
ATOM   2186  CA  LYS A 135      24.588  14.654 -52.658  1.00  0.00           C  
ATOM   2187  C   LYS A 135      25.184  15.041 -51.306  1.00  0.00           C  
ATOM   2188  O   LYS A 135      24.457  15.376 -50.370  1.00  0.00           O  
ATOM   2189  CB  LYS A 135      24.643  13.137 -52.851  1.00  0.00           C  
ATOM   2190  CG  LYS A 135      23.939  12.294 -51.763  1.00  0.00           C  
ATOM   2191  CD  LYS A 135      24.919  11.748 -50.687  1.00  0.00           C  
ATOM   2192  CE  LYS A 135      25.945  10.763 -51.274  1.00  0.00           C  
ATOM   2193  NZ  LYS A 135      26.790  10.138 -50.218  1.00  0.00           N  
ATOM   2194  H   LYS A 135      25.690  14.763 -54.498  1.00  0.00           H  
ATOM   2195  HA  LYS A 135      23.547  14.979 -52.671  1.00  0.00           H  
ATOM   2196 1HB  LYS A 135      24.181  12.887 -53.806  1.00  0.00           H  
ATOM   2197 2HB  LYS A 135      25.676  12.834 -52.916  1.00  0.00           H  
ATOM   2198 1HG  LYS A 135      23.183  12.908 -51.270  1.00  0.00           H  
ATOM   2199 2HG  LYS A 135      23.436  11.452 -52.237  1.00  0.00           H  
ATOM   2200 1HD  LYS A 135      25.452  12.571 -50.213  1.00  0.00           H  
ATOM   2201 2HD  LYS A 135      24.347  11.231 -49.917  1.00  0.00           H  
ATOM   2202 1HE  LYS A 135      25.423   9.985 -51.826  1.00  0.00           H  
ATOM   2203 2HE  LYS A 135      26.606  11.290 -51.951  1.00  0.00           H  
ATOM   2204 1HZ  LYS A 135      27.459   9.515 -50.668  1.00  0.00           H  
ATOM   2205 2HZ  LYS A 135      27.300  10.857 -49.704  1.00  0.00           H  
ATOM   2206 3HZ  LYS A 135      26.211   9.621 -49.580  1.00  0.00           H  
ATOM   2207  N   GLU A 136      26.515  15.008 -51.221  1.00  0.00           N  
ATOM   2208  CA  GLU A 136      27.232  15.373 -50.004  1.00  0.00           C  
ATOM   2209  C   GLU A 136      27.011  16.841 -49.634  1.00  0.00           C  
ATOM   2210  O   GLU A 136      26.867  17.178 -48.455  1.00  0.00           O  
ATOM   2211  CB  GLU A 136      28.724  15.088 -50.189  1.00  0.00           C  
ATOM   2212  CG  GLU A 136      29.085  13.613 -50.173  1.00  0.00           C  
ATOM   2213  CD  GLU A 136      29.022  13.014 -48.788  1.00  0.00           C  
ATOM   2214  OE1 GLU A 136      29.671  13.544 -47.917  1.00  0.00           O  
ATOM   2215  OE2 GLU A 136      28.331  12.034 -48.602  1.00  0.00           O  
ATOM   2216  H   GLU A 136      27.050  14.694 -52.026  1.00  0.00           H  
ATOM   2217  HA  GLU A 136      26.855  14.758 -49.185  1.00  0.00           H  
ATOM   2218 1HB  GLU A 136      29.052  15.494 -51.142  1.00  0.00           H  
ATOM   2219 2HB  GLU A 136      29.292  15.581 -49.416  1.00  0.00           H  
ATOM   2220 1HG  GLU A 136      28.390  13.078 -50.819  1.00  0.00           H  
ATOM   2221 2HG  GLU A 136      30.087  13.491 -50.582  1.00  0.00           H  
ATOM   2222  N   VAL A 137      26.944  17.711 -50.637  1.00  0.00           N  
ATOM   2223  CA  VAL A 137      26.702  19.126 -50.379  1.00  0.00           C  
ATOM   2224  C   VAL A 137      25.323  19.307 -49.761  1.00  0.00           C  
ATOM   2225  O   VAL A 137      25.169  20.020 -48.767  1.00  0.00           O  
ATOM   2226  CB  VAL A 137      26.792  19.948 -51.682  1.00  0.00           C  
ATOM   2227  CG1 VAL A 137      26.348  21.383 -51.440  1.00  0.00           C  
ATOM   2228  CG2 VAL A 137      28.202  19.948 -52.177  1.00  0.00           C  
ATOM   2229  H   VAL A 137      27.080  17.381 -51.588  1.00  0.00           H  
ATOM   2230  HA  VAL A 137      27.455  19.486 -49.680  1.00  0.00           H  
ATOM   2231  HB  VAL A 137      26.129  19.508 -52.425  1.00  0.00           H  
ATOM   2232 1HG1 VAL A 137      26.407  21.949 -52.373  1.00  0.00           H  
ATOM   2233 2HG1 VAL A 137      25.337  21.399 -51.079  1.00  0.00           H  
ATOM   2234 3HG1 VAL A 137      27.002  21.839 -50.699  1.00  0.00           H  
ATOM   2235 1HG2 VAL A 137      28.255  20.524 -53.101  1.00  0.00           H  
ATOM   2236 2HG2 VAL A 137      28.840  20.403 -51.420  1.00  0.00           H  
ATOM   2237 3HG2 VAL A 137      28.533  18.942 -52.362  1.00  0.00           H  
ATOM   2238  N   LEU A 138      24.327  18.641 -50.337  1.00  0.00           N  
ATOM   2239  CA  LEU A 138      22.966  18.712 -49.824  1.00  0.00           C  
ATOM   2240  C   LEU A 138      22.930  18.256 -48.377  1.00  0.00           C  
ATOM   2241  O   LEU A 138      22.314  18.905 -47.530  1.00  0.00           O  
ATOM   2242  CB  LEU A 138      22.024  17.840 -50.669  1.00  0.00           C  
ATOM   2243  CG  LEU A 138      20.497  17.987 -50.390  1.00  0.00           C  
ATOM   2244  CD1 LEU A 138      19.748  17.646 -51.655  1.00  0.00           C  
ATOM   2245  CD2 LEU A 138      20.046  17.044 -49.255  1.00  0.00           C  
ATOM   2246  H   LEU A 138      24.524  18.082 -51.162  1.00  0.00           H  
ATOM   2247  HA  LEU A 138      22.629  19.746 -49.865  1.00  0.00           H  
ATOM   2248 1HB  LEU A 138      22.199  18.072 -51.721  1.00  0.00           H  
ATOM   2249 2HB  LEU A 138      22.284  16.796 -50.509  1.00  0.00           H  
ATOM   2250  HG  LEU A 138      20.271  19.020 -50.121  1.00  0.00           H  
ATOM   2251 1HD1 LEU A 138      18.684  17.752 -51.477  1.00  0.00           H  
ATOM   2252 2HD1 LEU A 138      20.050  18.315 -52.463  1.00  0.00           H  
ATOM   2253 3HD1 LEU A 138      19.969  16.615 -51.930  1.00  0.00           H  
ATOM   2254 1HD2 LEU A 138      18.969  17.158 -49.096  1.00  0.00           H  
ATOM   2255 2HD2 LEU A 138      20.260  16.011 -49.536  1.00  0.00           H  
ATOM   2256 3HD2 LEU A 138      20.559  17.276 -48.333  1.00  0.00           H  
ATOM   2257  N   LYS A 139      23.592  17.139 -48.089  1.00  0.00           N  
ATOM   2258  CA  LYS A 139      23.618  16.615 -46.733  1.00  0.00           C  
ATOM   2259  C   LYS A 139      24.145  17.655 -45.749  1.00  0.00           C  
ATOM   2260  O   LYS A 139      23.567  17.847 -44.679  1.00  0.00           O  
ATOM   2261  CB  LYS A 139      24.464  15.341 -46.663  1.00  0.00           C  
ATOM   2262  CG  LYS A 139      24.516  14.697 -45.274  1.00  0.00           C  
ATOM   2263  CD  LYS A 139      25.213  13.333 -45.303  1.00  0.00           C  
ATOM   2264  CE  LYS A 139      26.737  13.464 -45.343  1.00  0.00           C  
ATOM   2265  NZ  LYS A 139      27.285  14.018 -44.070  1.00  0.00           N  
ATOM   2266  H   LYS A 139      24.071  16.637 -48.831  1.00  0.00           H  
ATOM   2267  HA  LYS A 139      22.597  16.371 -46.442  1.00  0.00           H  
ATOM   2268 1HB  LYS A 139      24.064  14.609 -47.365  1.00  0.00           H  
ATOM   2269 2HB  LYS A 139      25.482  15.568 -46.974  1.00  0.00           H  
ATOM   2270 1HG  LYS A 139      25.050  15.359 -44.593  1.00  0.00           H  
ATOM   2271 2HG  LYS A 139      23.499  14.569 -44.900  1.00  0.00           H  
ATOM   2272 1HD  LYS A 139      24.931  12.764 -44.417  1.00  0.00           H  
ATOM   2273 2HD  LYS A 139      24.885  12.778 -46.185  1.00  0.00           H  
ATOM   2274 1HE  LYS A 139      27.169  12.478 -45.513  1.00  0.00           H  
ATOM   2275 2HE  LYS A 139      27.026  14.118 -46.166  1.00  0.00           H  
ATOM   2276 1HZ  LYS A 139      28.292  14.078 -44.146  1.00  0.00           H  
ATOM   2277 2HZ  LYS A 139      26.901  14.942 -43.910  1.00  0.00           H  
ATOM   2278 3HZ  LYS A 139      27.043  13.418 -43.298  1.00  0.00           H  
ATOM   2279  N   SER A 140      25.234  18.335 -46.110  1.00  0.00           N  
ATOM   2280  CA  SER A 140      25.779  19.360 -45.224  1.00  0.00           C  
ATOM   2281  C   SER A 140      24.819  20.537 -45.093  1.00  0.00           C  
ATOM   2282  O   SER A 140      24.695  21.120 -44.012  1.00  0.00           O  
ATOM   2283  CB  SER A 140      27.118  19.845 -45.741  1.00  0.00           C  
ATOM   2284  OG  SER A 140      26.970  20.547 -46.944  1.00  0.00           O  
ATOM   2285  H   SER A 140      25.693  18.124 -46.990  1.00  0.00           H  
ATOM   2286  HA  SER A 140      25.927  18.921 -44.236  1.00  0.00           H  
ATOM   2287 1HB  SER A 140      27.586  20.489 -44.995  1.00  0.00           H  
ATOM   2288 2HB  SER A 140      27.770  18.996 -45.892  1.00  0.00           H  
ATOM   2289  HG  SER A 140      26.642  19.912 -47.591  1.00  0.00           H  
ATOM   2290  N   ALA A 141      24.106  20.865 -46.171  1.00  0.00           N  
ATOM   2291  CA  ALA A 141      23.128  21.946 -46.135  1.00  0.00           C  
ATOM   2292  C   ALA A 141      22.013  21.617 -45.150  1.00  0.00           C  
ATOM   2293  O   ALA A 141      21.565  22.482 -44.398  1.00  0.00           O  
ATOM   2294  CB  ALA A 141      22.558  22.198 -47.523  1.00  0.00           C  
ATOM   2295  H   ALA A 141      24.269  20.367 -47.042  1.00  0.00           H  
ATOM   2296  HA  ALA A 141      23.629  22.849 -45.782  1.00  0.00           H  
ATOM   2297 1HB  ALA A 141      21.846  23.019 -47.486  1.00  0.00           H  
ATOM   2298 2HB  ALA A 141      23.368  22.447 -48.210  1.00  0.00           H  
ATOM   2299 3HB  ALA A 141      22.053  21.304 -47.873  1.00  0.00           H  
ATOM   2300  N   GLU A 142      21.600  20.347 -45.133  1.00  0.00           N  
ATOM   2301  CA  GLU A 142      20.556  19.892 -44.219  1.00  0.00           C  
ATOM   2302  C   GLU A 142      21.024  20.004 -42.776  1.00  0.00           C  
ATOM   2303  O   GLU A 142      20.280  20.476 -41.910  1.00  0.00           O  
ATOM   2304  CB  GLU A 142      20.188  18.434 -44.532  1.00  0.00           C  
ATOM   2305  CG  GLU A 142      19.104  17.812 -43.632  1.00  0.00           C  
ATOM   2306  CD  GLU A 142      17.735  18.393 -43.837  1.00  0.00           C  
ATOM   2307  OE1 GLU A 142      17.518  19.032 -44.839  1.00  0.00           O  
ATOM   2308  OE2 GLU A 142      16.898  18.184 -42.989  1.00  0.00           O  
ATOM   2309  H   GLU A 142      22.002  19.693 -45.795  1.00  0.00           H  
ATOM   2310  HA  GLU A 142      19.676  20.518 -44.352  1.00  0.00           H  
ATOM   2311 1HB  GLU A 142      19.849  18.361 -45.567  1.00  0.00           H  
ATOM   2312 2HB  GLU A 142      21.077  17.814 -44.443  1.00  0.00           H  
ATOM   2313 1HG  GLU A 142      19.057  16.736 -43.831  1.00  0.00           H  
ATOM   2314 2HG  GLU A 142      19.393  17.938 -42.588  1.00  0.00           H  
ATOM   2315  N   GLU A 143      22.269  19.613 -42.516  1.00  0.00           N  
ATOM   2316  CA  GLU A 143      22.809  19.695 -41.168  1.00  0.00           C  
ATOM   2317  C   GLU A 143      22.962  21.140 -40.714  1.00  0.00           C  
ATOM   2318  O   GLU A 143      22.652  21.470 -39.569  1.00  0.00           O  
ATOM   2319  CB  GLU A 143      24.157  18.976 -41.089  1.00  0.00           C  
ATOM   2320  CG  GLU A 143      24.063  17.463 -41.171  1.00  0.00           C  
ATOM   2321  CD  GLU A 143      23.308  16.876 -40.011  1.00  0.00           C  
ATOM   2322  OE1 GLU A 143      23.545  17.299 -38.905  1.00  0.00           O  
ATOM   2323  OE2 GLU A 143      22.489  16.014 -40.227  1.00  0.00           O  
ATOM   2324  H   GLU A 143      22.833  19.218 -43.265  1.00  0.00           H  
ATOM   2325  HA  GLU A 143      22.112  19.202 -40.490  1.00  0.00           H  
ATOM   2326 1HB  GLU A 143      24.794  19.312 -41.908  1.00  0.00           H  
ATOM   2327 2HB  GLU A 143      24.659  19.236 -40.156  1.00  0.00           H  
ATOM   2328 1HG  GLU A 143      23.555  17.191 -42.097  1.00  0.00           H  
ATOM   2329 2HG  GLU A 143      25.069  17.047 -41.202  1.00  0.00           H  
ATOM   2330  N   SER A 144      23.407  22.012 -41.614  1.00  0.00           N  
ATOM   2331  CA  SER A 144      23.588  23.417 -41.272  1.00  0.00           C  
ATOM   2332  C   SER A 144      22.255  24.075 -40.938  1.00  0.00           C  
ATOM   2333  O   SER A 144      22.164  24.837 -39.974  1.00  0.00           O  
ATOM   2334  CB  SER A 144      24.276  24.134 -42.410  1.00  0.00           C  
ATOM   2335  OG  SER A 144      25.597  23.692 -42.536  1.00  0.00           O  
ATOM   2336  H   SER A 144      23.663  21.692 -42.542  1.00  0.00           H  
ATOM   2337  HA  SER A 144      24.229  23.475 -40.393  1.00  0.00           H  
ATOM   2338 1HB  SER A 144      23.737  23.935 -43.337  1.00  0.00           H  
ATOM   2339 2HB  SER A 144      24.260  25.208 -42.241  1.00  0.00           H  
ATOM   2340  HG  SER A 144      25.878  23.928 -43.425  1.00  0.00           H  
ATOM   2341  N   ILE A 145      21.211  23.742 -41.696  1.00  0.00           N  
ATOM   2342  CA  ILE A 145      19.877  24.250 -41.406  1.00  0.00           C  
ATOM   2343  C   ILE A 145      19.367  23.691 -40.082  1.00  0.00           C  
ATOM   2344  O   ILE A 145      18.768  24.416 -39.285  1.00  0.00           O  
ATOM   2345  CB  ILE A 145      18.890  23.960 -42.553  1.00  0.00           C  
ATOM   2346  CG1 ILE A 145      19.293  24.812 -43.781  1.00  0.00           C  
ATOM   2347  CG2 ILE A 145      17.459  24.271 -42.107  1.00  0.00           C  
ATOM   2348  CD1 ILE A 145      18.588  24.442 -45.069  1.00  0.00           C  
ATOM   2349  H   ILE A 145      21.350  23.131 -42.495  1.00  0.00           H  
ATOM   2350  HA  ILE A 145      19.941  25.330 -41.304  1.00  0.00           H  
ATOM   2351  HB  ILE A 145      18.962  22.907 -42.840  1.00  0.00           H  
ATOM   2352 1HG1 ILE A 145      19.082  25.858 -43.564  1.00  0.00           H  
ATOM   2353 2HG1 ILE A 145      20.361  24.702 -43.939  1.00  0.00           H  
ATOM   2354 1HG2 ILE A 145      16.763  24.067 -42.916  1.00  0.00           H  
ATOM   2355 2HG2 ILE A 145      17.200  23.653 -41.249  1.00  0.00           H  
ATOM   2356 3HG2 ILE A 145      17.387  25.312 -41.827  1.00  0.00           H  
ATOM   2357 1HD1 ILE A 145      18.936  25.091 -45.874  1.00  0.00           H  
ATOM   2358 2HD1 ILE A 145      18.807  23.402 -45.322  1.00  0.00           H  
ATOM   2359 3HD1 ILE A 145      17.516  24.566 -44.953  1.00  0.00           H  
ATOM   2360  N   ARG A 146      19.606  22.400 -39.840  1.00  0.00           N  
ATOM   2361  CA  ARG A 146      19.218  21.794 -38.573  1.00  0.00           C  
ATOM   2362  C   ARG A 146      19.858  22.547 -37.407  1.00  0.00           C  
ATOM   2363  O   ARG A 146      19.190  22.840 -36.414  1.00  0.00           O  
ATOM   2364  CB  ARG A 146      19.627  20.323 -38.513  1.00  0.00           C  
ATOM   2365  CG  ARG A 146      19.201  19.588 -37.236  1.00  0.00           C  
ATOM   2366  CD  ARG A 146      19.660  18.161 -37.220  1.00  0.00           C  
ATOM   2367  NE  ARG A 146      21.117  18.027 -37.094  1.00  0.00           N  
ATOM   2368  CZ  ARG A 146      21.813  18.106 -35.940  1.00  0.00           C  
ATOM   2369  NH1 ARG A 146      21.198  18.333 -34.794  1.00  0.00           N  
ATOM   2370  NH2 ARG A 146      23.122  17.943 -35.968  1.00  0.00           N  
ATOM   2371  H   ARG A 146      20.066  21.833 -40.545  1.00  0.00           H  
ATOM   2372  HA  ARG A 146      18.134  21.859 -38.476  1.00  0.00           H  
ATOM   2373 1HB  ARG A 146      19.202  19.796 -39.365  1.00  0.00           H  
ATOM   2374 2HB  ARG A 146      20.710  20.245 -38.588  1.00  0.00           H  
ATOM   2375 1HG  ARG A 146      19.624  20.100 -36.372  1.00  0.00           H  
ATOM   2376 2HG  ARG A 146      18.111  19.596 -37.159  1.00  0.00           H  
ATOM   2377 1HD  ARG A 146      19.197  17.643 -36.382  1.00  0.00           H  
ATOM   2378 2HD  ARG A 146      19.356  17.680 -38.149  1.00  0.00           H  
ATOM   2379  HE  ARG A 146      21.655  17.838 -37.941  1.00  0.00           H  
ATOM   2380 1HH1 ARG A 146      20.194  18.454 -34.771  1.00  0.00           H  
ATOM   2381 2HH1 ARG A 146      21.729  18.384 -33.938  1.00  0.00           H  
ATOM   2382 1HH2 ARG A 146      23.579  17.759 -36.859  1.00  0.00           H  
ATOM   2383 2HH2 ARG A 146      23.659  17.987 -35.116  1.00  0.00           H  
ATOM   2384  N   PHE A 147      21.143  22.885 -37.542  1.00  0.00           N  
ATOM   2385  CA  PHE A 147      21.832  23.644 -36.505  1.00  0.00           C  
ATOM   2386  C   PHE A 147      21.225  25.028 -36.322  1.00  0.00           C  
ATOM   2387  O   PHE A 147      21.036  25.472 -35.191  1.00  0.00           O  
ATOM   2388  CB  PHE A 147      23.325  23.785 -36.817  1.00  0.00           C  
ATOM   2389  CG  PHE A 147      24.168  22.619 -36.362  1.00  0.00           C  
ATOM   2390  CD1 PHE A 147      24.697  21.713 -37.275  1.00  0.00           C  
ATOM   2391  CD2 PHE A 147      24.443  22.433 -35.014  1.00  0.00           C  
ATOM   2392  CE1 PHE A 147      25.474  20.656 -36.851  1.00  0.00           C  
ATOM   2393  CE2 PHE A 147      25.222  21.376 -34.591  1.00  0.00           C  
ATOM   2394  CZ  PHE A 147      25.736  20.489 -35.513  1.00  0.00           C  
ATOM   2395  H   PHE A 147      21.650  22.589 -38.370  1.00  0.00           H  
ATOM   2396  HA  PHE A 147      21.729  23.103 -35.565  1.00  0.00           H  
ATOM   2397 1HB  PHE A 147      23.455  23.900 -37.894  1.00  0.00           H  
ATOM   2398 2HB  PHE A 147      23.711  24.690 -36.349  1.00  0.00           H  
ATOM   2399  HD1 PHE A 147      24.500  21.844 -38.334  1.00  0.00           H  
ATOM   2400  HD2 PHE A 147      24.037  23.135 -34.286  1.00  0.00           H  
ATOM   2401  HE1 PHE A 147      25.885  19.955 -37.578  1.00  0.00           H  
ATOM   2402  HE2 PHE A 147      25.433  21.239 -33.529  1.00  0.00           H  
ATOM   2403  HZ  PHE A 147      26.352  19.655 -35.178  1.00  0.00           H  
ATOM   2404  N   LEU A 148      20.882  25.698 -37.421  1.00  0.00           N  
ATOM   2405  CA  LEU A 148      20.271  27.019 -37.316  1.00  0.00           C  
ATOM   2406  C   LEU A 148      18.972  26.942 -36.532  1.00  0.00           C  
ATOM   2407  O   LEU A 148      18.683  27.805 -35.701  1.00  0.00           O  
ATOM   2408  CB  LEU A 148      19.972  27.592 -38.706  1.00  0.00           C  
ATOM   2409  CG  LEU A 148      21.160  28.023 -39.566  1.00  0.00           C  
ATOM   2410  CD1 LEU A 148      20.644  28.361 -40.944  1.00  0.00           C  
ATOM   2411  CD2 LEU A 148      21.839  29.225 -38.959  1.00  0.00           C  
ATOM   2412  H   LEU A 148      21.075  25.299 -38.334  1.00  0.00           H  
ATOM   2413  HA  LEU A 148      20.950  27.679 -36.785  1.00  0.00           H  
ATOM   2414 1HB  LEU A 148      19.423  26.839 -39.268  1.00  0.00           H  
ATOM   2415 2HB  LEU A 148      19.329  28.448 -38.592  1.00  0.00           H  
ATOM   2416  HG  LEU A 148      21.877  27.210 -39.643  1.00  0.00           H  
ATOM   2417 1HD1 LEU A 148      21.470  28.673 -41.575  1.00  0.00           H  
ATOM   2418 2HD1 LEU A 148      20.162  27.490 -41.375  1.00  0.00           H  
ATOM   2419 3HD1 LEU A 148      19.922  29.168 -40.870  1.00  0.00           H  
ATOM   2420 1HD2 LEU A 148      22.676  29.523 -39.594  1.00  0.00           H  
ATOM   2421 2HD2 LEU A 148      21.122  30.040 -38.893  1.00  0.00           H  
ATOM   2422 3HD2 LEU A 148      22.213  28.987 -37.968  1.00  0.00           H  
ATOM   2423  N   PHE A 149      18.202  25.887 -36.776  1.00  0.00           N  
ATOM   2424  CA  PHE A 149      16.954  25.675 -36.064  1.00  0.00           C  
ATOM   2425  C   PHE A 149      17.204  25.496 -34.572  1.00  0.00           C  
ATOM   2426  O   PHE A 149      16.514  26.098 -33.746  1.00  0.00           O  
ATOM   2427  CB  PHE A 149      16.213  24.462 -36.616  1.00  0.00           C  
ATOM   2428  CG  PHE A 149      14.893  24.244 -35.964  1.00  0.00           C  
ATOM   2429  CD1 PHE A 149      13.828  25.071 -36.267  1.00  0.00           C  
ATOM   2430  CD2 PHE A 149      14.707  23.224 -35.045  1.00  0.00           C  
ATOM   2431  CE1 PHE A 149      12.604  24.889 -35.671  1.00  0.00           C  
ATOM   2432  CE2 PHE A 149      13.479  23.035 -34.447  1.00  0.00           C  
ATOM   2433  CZ  PHE A 149      12.425  23.872 -34.761  1.00  0.00           C  
ATOM   2434  H   PHE A 149      18.488  25.223 -37.491  1.00  0.00           H  
ATOM   2435  HA  PHE A 149      16.327  26.555 -36.201  1.00  0.00           H  
ATOM   2436 1HB  PHE A 149      16.059  24.587 -37.685  1.00  0.00           H  
ATOM   2437 2HB  PHE A 149      16.818  23.566 -36.474  1.00  0.00           H  
ATOM   2438  HD1 PHE A 149      13.970  25.876 -36.986  1.00  0.00           H  
ATOM   2439  HD2 PHE A 149      15.545  22.566 -34.794  1.00  0.00           H  
ATOM   2440  HE1 PHE A 149      11.778  25.553 -35.919  1.00  0.00           H  
ATOM   2441  HE2 PHE A 149      13.342  22.229 -33.726  1.00  0.00           H  
ATOM   2442  HZ  PHE A 149      11.453  23.726 -34.289  1.00  0.00           H  
ATOM   2443  N   GLU A 150      18.193  24.673 -34.227  1.00  0.00           N  
ATOM   2444  CA  GLU A 150      18.521  24.431 -32.827  1.00  0.00           C  
ATOM   2445  C   GLU A 150      19.030  25.699 -32.141  1.00  0.00           C  
ATOM   2446  O   GLU A 150      18.725  25.938 -30.972  1.00  0.00           O  
ATOM   2447  CB  GLU A 150      19.556  23.314 -32.706  1.00  0.00           C  
ATOM   2448  CG  GLU A 150      19.022  21.939 -33.059  1.00  0.00           C  
ATOM   2449  CD  GLU A 150      17.883  21.530 -32.172  1.00  0.00           C  
ATOM   2450  OE1 GLU A 150      18.011  21.667 -30.978  1.00  0.00           O  
ATOM   2451  OE2 GLU A 150      16.882  21.087 -32.681  1.00  0.00           O  
ATOM   2452  H   GLU A 150      18.711  24.185 -34.954  1.00  0.00           H  
ATOM   2453  HA  GLU A 150      17.613  24.115 -32.315  1.00  0.00           H  
ATOM   2454 1HB  GLU A 150      20.401  23.525 -33.364  1.00  0.00           H  
ATOM   2455 2HB  GLU A 150      19.936  23.277 -31.686  1.00  0.00           H  
ATOM   2456 1HG  GLU A 150      18.682  21.939 -34.094  1.00  0.00           H  
ATOM   2457 2HG  GLU A 150      19.830  21.216 -32.967  1.00  0.00           H  
ATOM   2458  N   ILE A 151      19.773  26.524 -32.875  1.00  0.00           N  
ATOM   2459  CA  ILE A 151      20.246  27.799 -32.347  1.00  0.00           C  
ATOM   2460  C   ILE A 151      19.056  28.691 -32.017  1.00  0.00           C  
ATOM   2461  O   ILE A 151      19.020  29.326 -30.963  1.00  0.00           O  
ATOM   2462  CB  ILE A 151      21.186  28.502 -33.349  1.00  0.00           C  
ATOM   2463  CG1 ILE A 151      22.492  27.692 -33.460  1.00  0.00           C  
ATOM   2464  CG2 ILE A 151      21.462  29.955 -32.906  1.00  0.00           C  
ATOM   2465  CD1 ILE A 151      23.355  28.066 -34.638  1.00  0.00           C  
ATOM   2466  H   ILE A 151      20.020  26.251 -33.820  1.00  0.00           H  
ATOM   2467  HA  ILE A 151      20.801  27.612 -31.427  1.00  0.00           H  
ATOM   2468  HB  ILE A 151      20.721  28.509 -34.333  1.00  0.00           H  
ATOM   2469 1HG1 ILE A 151      23.071  27.838 -32.547  1.00  0.00           H  
ATOM   2470 2HG1 ILE A 151      22.241  26.639 -33.539  1.00  0.00           H  
ATOM   2471 1HG2 ILE A 151      22.121  30.445 -33.620  1.00  0.00           H  
ATOM   2472 2HG2 ILE A 151      20.527  30.508 -32.853  1.00  0.00           H  
ATOM   2473 3HG2 ILE A 151      21.932  29.953 -31.927  1.00  0.00           H  
ATOM   2474 1HD1 ILE A 151      24.252  27.445 -34.637  1.00  0.00           H  
ATOM   2475 2HD1 ILE A 151      22.803  27.902 -35.559  1.00  0.00           H  
ATOM   2476 3HD1 ILE A 151      23.638  29.110 -34.568  1.00  0.00           H  
ATOM   2477  N   LEU A 152      18.070  28.717 -32.913  1.00  0.00           N  
ATOM   2478  CA  LEU A 152      16.864  29.499 -32.686  1.00  0.00           C  
ATOM   2479  C   LEU A 152      16.132  28.973 -31.459  1.00  0.00           C  
ATOM   2480  O   LEU A 152      15.770  29.744 -30.570  1.00  0.00           O  
ATOM   2481  CB  LEU A 152      15.941  29.423 -33.921  1.00  0.00           C  
ATOM   2482  CG  LEU A 152      14.692  30.382 -33.986  1.00  0.00           C  
ATOM   2483  CD1 LEU A 152      13.477  29.699 -33.335  1.00  0.00           C  
ATOM   2484  CD2 LEU A 152      15.015  31.723 -33.287  1.00  0.00           C  
ATOM   2485  H   LEU A 152      18.173  28.197 -33.779  1.00  0.00           H  
ATOM   2486  HA  LEU A 152      17.156  30.531 -32.511  1.00  0.00           H  
ATOM   2487 1HB  LEU A 152      16.541  29.590 -34.793  1.00  0.00           H  
ATOM   2488 2HB  LEU A 152      15.553  28.405 -33.985  1.00  0.00           H  
ATOM   2489  HG  LEU A 152      14.443  30.574 -35.029  1.00  0.00           H  
ATOM   2490 1HD1 LEU A 152      12.607  30.357 -33.400  1.00  0.00           H  
ATOM   2491 2HD1 LEU A 152      13.262  28.764 -33.858  1.00  0.00           H  
ATOM   2492 3HD1 LEU A 152      13.680  29.486 -32.292  1.00  0.00           H  
ATOM   2493 1HD2 LEU A 152      14.147  32.382 -33.341  1.00  0.00           H  
ATOM   2494 2HD2 LEU A 152      15.259  31.556 -32.244  1.00  0.00           H  
ATOM   2495 3HD2 LEU A 152      15.859  32.204 -33.774  1.00  0.00           H  
ATOM   2496  N   ARG A 153      15.947  27.657 -31.392  1.00  0.00           N  
ATOM   2497  CA  ARG A 153      15.243  27.057 -30.269  1.00  0.00           C  
ATOM   2498  C   ARG A 153      15.910  27.423 -28.947  1.00  0.00           C  
ATOM   2499  O   ARG A 153      15.222  27.763 -27.979  1.00  0.00           O  
ATOM   2500  CB  ARG A 153      15.187  25.544 -30.421  1.00  0.00           C  
ATOM   2501  CG  ARG A 153      14.345  24.825 -29.371  1.00  0.00           C  
ATOM   2502  CD  ARG A 153      14.336  23.351 -29.581  1.00  0.00           C  
ATOM   2503  NE  ARG A 153      15.645  22.748 -29.339  1.00  0.00           N  
ATOM   2504  CZ  ARG A 153      16.163  22.477 -28.122  1.00  0.00           C  
ATOM   2505  NH1 ARG A 153      15.497  22.761 -27.018  1.00  0.00           N  
ATOM   2506  NH2 ARG A 153      17.353  21.917 -28.053  1.00  0.00           N  
ATOM   2507  H   ARG A 153      16.276  27.066 -32.150  1.00  0.00           H  
ATOM   2508  HA  ARG A 153      14.222  27.439 -30.262  1.00  0.00           H  
ATOM   2509 1HB  ARG A 153      14.791  25.294 -31.405  1.00  0.00           H  
ATOM   2510 2HB  ARG A 153      16.199  25.142 -30.365  1.00  0.00           H  
ATOM   2511 1HG  ARG A 153      14.755  25.029 -28.383  1.00  0.00           H  
ATOM   2512 2HG  ARG A 153      13.315  25.187 -29.416  1.00  0.00           H  
ATOM   2513 1HD  ARG A 153      13.616  22.894 -28.906  1.00  0.00           H  
ATOM   2514 2HD  ARG A 153      14.048  23.138 -30.613  1.00  0.00           H  
ATOM   2515  HE  ARG A 153      16.215  22.495 -30.147  1.00  0.00           H  
ATOM   2516 1HH1 ARG A 153      14.584  23.193 -27.066  1.00  0.00           H  
ATOM   2517 2HH1 ARG A 153      15.900  22.552 -26.113  1.00  0.00           H  
ATOM   2518 1HH2 ARG A 153      17.848  21.702 -28.916  1.00  0.00           H  
ATOM   2519 2HH2 ARG A 153      17.762  21.703 -27.159  1.00  0.00           H  
ATOM   2520  N   ALA A 154      17.243  27.373 -28.903  1.00  0.00           N  
ATOM   2521  CA  ALA A 154      17.986  27.729 -27.699  1.00  0.00           C  
ATOM   2522  C   ALA A 154      17.710  29.173 -27.287  1.00  0.00           C  
ATOM   2523  O   ALA A 154      17.583  29.472 -26.102  1.00  0.00           O  
ATOM   2524  CB  ALA A 154      19.477  27.535 -27.913  1.00  0.00           C  
ATOM   2525  H   ALA A 154      17.756  27.062 -29.727  1.00  0.00           H  
ATOM   2526  HA  ALA A 154      17.650  27.076 -26.888  1.00  0.00           H  
ATOM   2527 1HB  ALA A 154      20.018  27.781 -26.997  1.00  0.00           H  
ATOM   2528 2HB  ALA A 154      19.677  26.499 -28.184  1.00  0.00           H  
ATOM   2529 3HB  ALA A 154      19.813  28.189 -28.717  1.00  0.00           H  
ATOM   2530  N   LEU A 155      17.599  30.065 -28.277  1.00  0.00           N  
ATOM   2531  CA  LEU A 155      17.307  31.464 -27.988  1.00  0.00           C  
ATOM   2532  C   LEU A 155      15.902  31.575 -27.412  1.00  0.00           C  
ATOM   2533  O   LEU A 155      15.686  32.263 -26.414  1.00  0.00           O  
ATOM   2534  CB  LEU A 155      17.448  32.317 -29.265  1.00  0.00           C  
ATOM   2535  CG  LEU A 155      17.399  33.877 -29.113  1.00  0.00           C  
ATOM   2536  CD1 LEU A 155      15.949  34.367 -29.185  1.00  0.00           C  
ATOM   2537  CD2 LEU A 155      18.052  34.296 -27.788  1.00  0.00           C  
ATOM   2538  H   LEU A 155      17.732  29.770 -29.237  1.00  0.00           H  
ATOM   2539  HA  LEU A 155      18.022  31.812 -27.246  1.00  0.00           H  
ATOM   2540 1HB  LEU A 155      18.392  32.063 -29.738  1.00  0.00           H  
ATOM   2541 2HB  LEU A 155      16.644  32.039 -29.947  1.00  0.00           H  
ATOM   2542  HG  LEU A 155      17.946  34.330 -29.937  1.00  0.00           H  
ATOM   2543 1HD1 LEU A 155      15.931  35.456 -29.099  1.00  0.00           H  
ATOM   2544 2HD1 LEU A 155      15.513  34.071 -30.138  1.00  0.00           H  
ATOM   2545 3HD1 LEU A 155      15.365  33.939 -28.385  1.00  0.00           H  
ATOM   2546 1HD2 LEU A 155      18.025  35.381 -27.698  1.00  0.00           H  
ATOM   2547 2HD2 LEU A 155      17.515  33.866 -26.946  1.00  0.00           H  
ATOM   2548 3HD2 LEU A 155      19.087  33.955 -27.769  1.00  0.00           H  
ATOM   2549  N   ILE A 156      14.948  30.875 -28.019  1.00  0.00           N  
ATOM   2550  CA  ILE A 156      13.570  30.914 -27.547  1.00  0.00           C  
ATOM   2551  C   ILE A 156      13.498  30.441 -26.104  1.00  0.00           C  
ATOM   2552  O   ILE A 156      12.807  31.056 -25.292  1.00  0.00           O  
ATOM   2553  CB  ILE A 156      12.647  30.059 -28.460  1.00  0.00           C  
ATOM   2554  CG1 ILE A 156      12.016  30.930 -29.598  1.00  0.00           C  
ATOM   2555  CG2 ILE A 156      11.533  29.372 -27.645  1.00  0.00           C  
ATOM   2556  CD1 ILE A 156      12.965  31.903 -30.268  1.00  0.00           C  
ATOM   2557  H   ILE A 156      15.186  30.324 -28.838  1.00  0.00           H  
ATOM   2558  HA  ILE A 156      13.222  31.944 -27.566  1.00  0.00           H  
ATOM   2559  HB  ILE A 156      13.245  29.293 -28.945  1.00  0.00           H  
ATOM   2560 1HG1 ILE A 156      11.636  30.257 -30.367  1.00  0.00           H  
ATOM   2561 2HG1 ILE A 156      11.183  31.486 -29.191  1.00  0.00           H  
ATOM   2562 1HG2 ILE A 156      10.919  28.770 -28.316  1.00  0.00           H  
ATOM   2563 2HG2 ILE A 156      11.963  28.724 -26.885  1.00  0.00           H  
ATOM   2564 3HG2 ILE A 156      10.911  30.122 -27.165  1.00  0.00           H  
ATOM   2565 1HD1 ILE A 156      12.434  32.444 -31.055  1.00  0.00           H  
ATOM   2566 2HD1 ILE A 156      13.355  32.618 -29.550  1.00  0.00           H  
ATOM   2567 3HD1 ILE A 156      13.785  31.346 -30.701  1.00  0.00           H  
ATOM   2568  N   GLU A 157      14.228  29.380 -25.762  1.00  0.00           N  
ATOM   2569  CA  GLU A 157      14.227  28.918 -24.379  1.00  0.00           C  
ATOM   2570  C   GLU A 157      14.825  29.963 -23.439  1.00  0.00           C  
ATOM   2571  O   GLU A 157      14.294  30.198 -22.354  1.00  0.00           O  
ATOM   2572  CB  GLU A 157      15.002  27.608 -24.228  1.00  0.00           C  
ATOM   2573  CG  GLU A 157      14.307  26.379 -24.799  1.00  0.00           C  
ATOM   2574  CD  GLU A 157      15.053  25.106 -24.494  1.00  0.00           C  
ATOM   2575  OE1 GLU A 157      16.225  25.181 -24.213  1.00  0.00           O  
ATOM   2576  OE2 GLU A 157      14.447  24.058 -24.530  1.00  0.00           O  
ATOM   2577  H   GLU A 157      14.769  28.891 -26.467  1.00  0.00           H  
ATOM   2578  HA  GLU A 157      13.195  28.747 -24.078  1.00  0.00           H  
ATOM   2579 1HB  GLU A 157      15.964  27.703 -24.733  1.00  0.00           H  
ATOM   2580 2HB  GLU A 157      15.203  27.428 -23.173  1.00  0.00           H  
ATOM   2581 1HG  GLU A 157      13.296  26.312 -24.391  1.00  0.00           H  
ATOM   2582 2HG  GLU A 157      14.227  26.493 -25.878  1.00  0.00           H  
ATOM   2583  N   LEU A 158      15.910  30.614 -23.858  1.00  0.00           N  
ATOM   2584  CA  LEU A 158      16.524  31.638 -23.021  1.00  0.00           C  
ATOM   2585  C   LEU A 158      15.586  32.820 -22.823  1.00  0.00           C  
ATOM   2586  O   LEU A 158      15.479  33.351 -21.716  1.00  0.00           O  
ATOM   2587  CB  LEU A 158      17.856  32.118 -23.612  1.00  0.00           C  
ATOM   2588  CG  LEU A 158      18.654  33.126 -22.737  1.00  0.00           C  
ATOM   2589  CD1 LEU A 158      20.132  32.851 -22.890  1.00  0.00           C  
ATOM   2590  CD2 LEU A 158      18.343  34.563 -23.175  1.00  0.00           C  
ATOM   2591  H   LEU A 158      16.329  30.371 -24.751  1.00  0.00           H  
ATOM   2592  HA  LEU A 158      16.725  31.199 -22.044  1.00  0.00           H  
ATOM   2593 1HB  LEU A 158      18.489  31.249 -23.792  1.00  0.00           H  
ATOM   2594 2HB  LEU A 158      17.655  32.597 -24.571  1.00  0.00           H  
ATOM   2595  HG  LEU A 158      18.386  32.998 -21.683  1.00  0.00           H  
ATOM   2596 1HD1 LEU A 158      20.690  33.549 -22.277  1.00  0.00           H  
ATOM   2597 2HD1 LEU A 158      20.350  31.835 -22.568  1.00  0.00           H  
ATOM   2598 3HD1 LEU A 158      20.416  32.972 -23.930  1.00  0.00           H  
ATOM   2599 1HD2 LEU A 158      18.920  35.251 -22.559  1.00  0.00           H  
ATOM   2600 2HD2 LEU A 158      18.618  34.690 -24.220  1.00  0.00           H  
ATOM   2601 3HD2 LEU A 158      17.289  34.781 -23.057  1.00  0.00           H  
ATOM   2602  N   ILE A 159      14.912  33.240 -23.893  1.00  0.00           N  
ATOM   2603  CA  ILE A 159      13.985  34.357 -23.788  1.00  0.00           C  
ATOM   2604  C   ILE A 159      12.839  33.997 -22.855  1.00  0.00           C  
ATOM   2605  O   ILE A 159      12.421  34.826 -22.047  1.00  0.00           O  
ATOM   2606  CB  ILE A 159      13.437  34.792 -25.167  1.00  0.00           C  
ATOM   2607  CG1 ILE A 159      14.589  35.344 -26.073  1.00  0.00           C  
ATOM   2608  CG2 ILE A 159      12.335  35.846 -24.983  1.00  0.00           C  
ATOM   2609  CD1 ILE A 159      15.321  36.579 -25.553  1.00  0.00           C  
ATOM   2610  H   ILE A 159      15.052  32.779 -24.783  1.00  0.00           H  
ATOM   2611  HA  ILE A 159      14.509  35.199 -23.348  1.00  0.00           H  
ATOM   2612  HB  ILE A 159      13.022  33.920 -25.676  1.00  0.00           H  
ATOM   2613 1HG1 ILE A 159      15.321  34.562 -26.199  1.00  0.00           H  
ATOM   2614 2HG1 ILE A 159      14.170  35.584 -27.045  1.00  0.00           H  
ATOM   2615 1HG2 ILE A 159      11.940  36.144 -25.952  1.00  0.00           H  
ATOM   2616 2HG2 ILE A 159      11.529  35.433 -24.382  1.00  0.00           H  
ATOM   2617 3HG2 ILE A 159      12.749  36.710 -24.482  1.00  0.00           H  
ATOM   2618 1HD1 ILE A 159      16.098  36.861 -26.266  1.00  0.00           H  
ATOM   2619 2HD1 ILE A 159      14.625  37.409 -25.436  1.00  0.00           H  
ATOM   2620 3HD1 ILE A 159      15.784  36.353 -24.599  1.00  0.00           H  
ATOM   2621  N   GLU A 160      12.336  32.766 -22.944  1.00  0.00           N  
ATOM   2622  CA  GLU A 160      11.275  32.335 -22.042  1.00  0.00           C  
ATOM   2623  C   GLU A 160      11.730  32.415 -20.589  1.00  0.00           C  
ATOM   2624  O   GLU A 160      10.992  32.894 -19.727  1.00  0.00           O  
ATOM   2625  CB  GLU A 160      10.842  30.899 -22.347  1.00  0.00           C  
ATOM   2626  CG  GLU A 160      10.045  30.712 -23.632  1.00  0.00           C  
ATOM   2627  CD  GLU A 160       9.802  29.253 -23.940  1.00  0.00           C  
ATOM   2628  OE1 GLU A 160      10.282  28.420 -23.206  1.00  0.00           O  
ATOM   2629  OE2 GLU A 160       9.139  28.975 -24.908  1.00  0.00           O  
ATOM   2630  H   GLU A 160      12.691  32.124 -23.647  1.00  0.00           H  
ATOM   2631  HA  GLU A 160      10.421  32.999 -22.169  1.00  0.00           H  
ATOM   2632 1HB  GLU A 160      11.727  30.263 -22.414  1.00  0.00           H  
ATOM   2633 2HB  GLU A 160      10.239  30.521 -21.521  1.00  0.00           H  
ATOM   2634 1HG  GLU A 160       9.082  31.214 -23.528  1.00  0.00           H  
ATOM   2635 2HG  GLU A 160      10.573  31.173 -24.460  1.00  0.00           H  
ATOM   2636  N   GLU A 161      12.963  31.972 -20.328  1.00  0.00           N  
ATOM   2637  CA  GLU A 161      13.504  32.013 -18.973  1.00  0.00           C  
ATOM   2638  C   GLU A 161      13.683  33.443 -18.493  1.00  0.00           C  
ATOM   2639  O   GLU A 161      13.426  33.751 -17.323  1.00  0.00           O  
ATOM   2640  CB  GLU A 161      14.842  31.265 -18.912  1.00  0.00           C  
ATOM   2641  CG  GLU A 161      14.727  29.745 -18.992  1.00  0.00           C  
ATOM   2642  CD  GLU A 161      14.038  29.153 -17.792  1.00  0.00           C  
ATOM   2643  OE1 GLU A 161      14.365  29.543 -16.698  1.00  0.00           O  
ATOM   2644  OE2 GLU A 161      13.180  28.314 -17.967  1.00  0.00           O  
ATOM   2645  H   GLU A 161      13.517  31.568 -21.075  1.00  0.00           H  
ATOM   2646  HA  GLU A 161      12.801  31.516 -18.309  1.00  0.00           H  
ATOM   2647 1HB  GLU A 161      15.475  31.590 -19.736  1.00  0.00           H  
ATOM   2648 2HB  GLU A 161      15.358  31.519 -17.985  1.00  0.00           H  
ATOM   2649 1HG  GLU A 161      14.165  29.480 -19.886  1.00  0.00           H  
ATOM   2650 2HG  GLU A 161      15.726  29.320 -19.083  1.00  0.00           H  
ATOM   2651  N   ALA A 162      14.097  34.337 -19.382  1.00  0.00           N  
ATOM   2652  CA  ALA A 162      14.229  35.738 -19.021  1.00  0.00           C  
ATOM   2653  C   ALA A 162      12.862  36.331 -18.665  1.00  0.00           C  
ATOM   2654  O   ALA A 162      12.721  37.021 -17.667  1.00  0.00           O  
ATOM   2655  CB  ALA A 162      14.879  36.525 -20.147  1.00  0.00           C  
ATOM   2656  H   ALA A 162      14.338  34.028 -20.325  1.00  0.00           H  
ATOM   2657  HA  ALA A 162      14.861  35.801 -18.129  1.00  0.00           H  
ATOM   2658 1HB  ALA A 162      14.993  37.569 -19.852  1.00  0.00           H  
ATOM   2659 2HB  ALA A 162      15.857  36.100 -20.368  1.00  0.00           H  
ATOM   2660 3HB  ALA A 162      14.252  36.469 -21.035  1.00  0.00           H  
ATOM   2661  N   ILE A 163      11.837  35.998 -19.465  1.00  0.00           N  
ATOM   2662  CA  ILE A 163      10.483  36.510 -19.230  1.00  0.00           C  
ATOM   2663  C   ILE A 163       9.932  36.054 -17.882  1.00  0.00           C  
ATOM   2664  O   ILE A 163       9.250  36.818 -17.195  1.00  0.00           O  
ATOM   2665  CB  ILE A 163       9.510  36.092 -20.361  1.00  0.00           C  
ATOM   2666  CG1 ILE A 163       9.877  36.837 -21.669  1.00  0.00           C  
ATOM   2667  CG2 ILE A 163       8.064  36.395 -19.951  1.00  0.00           C  
ATOM   2668  CD1 ILE A 163       9.167  36.326 -22.912  1.00  0.00           C  
ATOM   2669  H   ILE A 163      12.014  35.417 -20.275  1.00  0.00           H  
ATOM   2670  HA  ILE A 163      10.529  37.595 -19.222  1.00  0.00           H  
ATOM   2671  HB  ILE A 163       9.618  35.026 -20.549  1.00  0.00           H  
ATOM   2672 1HG1 ILE A 163       9.641  37.894 -21.548  1.00  0.00           H  
ATOM   2673 2HG1 ILE A 163      10.945  36.738 -21.833  1.00  0.00           H  
ATOM   2674 1HG2 ILE A 163       7.382  36.091 -20.741  1.00  0.00           H  
ATOM   2675 2HG2 ILE A 163       7.818  35.850 -19.045  1.00  0.00           H  
ATOM   2676 3HG2 ILE A 163       7.954  37.457 -19.770  1.00  0.00           H  
ATOM   2677 1HD1 ILE A 163       9.496  36.904 -23.777  1.00  0.00           H  
ATOM   2678 2HD1 ILE A 163       9.413  35.273 -23.065  1.00  0.00           H  
ATOM   2679 3HD1 ILE A 163       8.092  36.433 -22.799  1.00  0.00           H  
ATOM   2680  N   LYS A 164      10.223  34.817 -17.497  1.00  0.00           N  
ATOM   2681  CA  LYS A 164       9.759  34.262 -16.224  1.00  0.00           C  
ATOM   2682  C   LYS A 164      10.153  35.099 -15.008  1.00  0.00           C  
ATOM   2683  O   LYS A 164       9.584  34.928 -13.929  1.00  0.00           O  
ATOM   2684  CB  LYS A 164      10.286  32.837 -16.022  1.00  0.00           C  
ATOM   2685  CG  LYS A 164       9.621  31.762 -16.862  1.00  0.00           C  
ATOM   2686  CD  LYS A 164      10.283  30.409 -16.619  1.00  0.00           C  
ATOM   2687  CE  LYS A 164       9.718  29.335 -17.525  1.00  0.00           C  
ATOM   2688  NZ  LYS A 164      10.385  28.019 -17.302  1.00  0.00           N  
ATOM   2689  H   LYS A 164      10.771  34.232 -18.120  1.00  0.00           H  
ATOM   2690  HA  LYS A 164       8.670  34.226 -16.253  1.00  0.00           H  
ATOM   2691 1HB  LYS A 164      11.349  32.816 -16.262  1.00  0.00           H  
ATOM   2692 2HB  LYS A 164      10.185  32.559 -14.974  1.00  0.00           H  
ATOM   2693 1HG  LYS A 164       8.571  31.691 -16.572  1.00  0.00           H  
ATOM   2694 2HG  LYS A 164       9.672  32.016 -17.916  1.00  0.00           H  
ATOM   2695 1HD  LYS A 164      11.355  30.495 -16.797  1.00  0.00           H  
ATOM   2696 2HD  LYS A 164      10.130  30.115 -15.582  1.00  0.00           H  
ATOM   2697 1HE  LYS A 164       8.652  29.232 -17.334  1.00  0.00           H  
ATOM   2698 2HE  LYS A 164       9.864  29.634 -18.564  1.00  0.00           H  
ATOM   2699 1HZ  LYS A 164       9.987  27.329 -17.922  1.00  0.00           H  
ATOM   2700 2HZ  LYS A 164      11.387  28.110 -17.492  1.00  0.00           H  
ATOM   2701 3HZ  LYS A 164      10.250  27.727 -16.347  1.00  0.00           H  
ATOM   2702  N   LYS A 165      11.154  35.964 -15.157  1.00  0.00           N  
ATOM   2703  CA  LYS A 165      11.622  36.773 -14.040  1.00  0.00           C  
ATOM   2704  C   LYS A 165      11.233  38.245 -14.190  1.00  0.00           C  
ATOM   2705  O   LYS A 165      11.715  39.102 -13.449  1.00  0.00           O  
ATOM   2706  CB  LYS A 165      13.135  36.597 -13.889  1.00  0.00           C  
ATOM   2707  CG  LYS A 165      13.522  35.178 -13.458  1.00  0.00           C  
ATOM   2708  CD  LYS A 165      15.029  34.993 -13.343  1.00  0.00           C  
ATOM   2709  CE  LYS A 165      15.377  33.718 -12.560  1.00  0.00           C  
ATOM   2710  NZ  LYS A 165      15.063  32.467 -13.324  1.00  0.00           N  
ATOM   2711  H   LYS A 165      11.588  36.086 -16.065  1.00  0.00           H  
ATOM   2712  HA  LYS A 165      11.151  36.401 -13.129  1.00  0.00           H  
ATOM   2713 1HB  LYS A 165      13.629  36.812 -14.843  1.00  0.00           H  
ATOM   2714 2HB  LYS A 165      13.523  37.300 -13.151  1.00  0.00           H  
ATOM   2715 1HG  LYS A 165      13.064  34.955 -12.493  1.00  0.00           H  
ATOM   2716 2HG  LYS A 165      13.138  34.466 -14.190  1.00  0.00           H  
ATOM   2717 1HD  LYS A 165      15.460  34.920 -14.342  1.00  0.00           H  
ATOM   2718 2HD  LYS A 165      15.470  35.848 -12.835  1.00  0.00           H  
ATOM   2719 1HE  LYS A 165      16.441  33.727 -12.324  1.00  0.00           H  
ATOM   2720 2HE  LYS A 165      14.810  33.710 -11.631  1.00  0.00           H  
ATOM   2721 1HZ  LYS A 165      15.308  31.661 -12.764  1.00  0.00           H  
ATOM   2722 2HZ  LYS A 165      14.078  32.435 -13.544  1.00  0.00           H  
ATOM   2723 3HZ  LYS A 165      15.593  32.445 -14.183  1.00  0.00           H  
ATOM   2724  N   ILE A 166      10.358  38.538 -15.155  1.00  0.00           N  
ATOM   2725  CA  ILE A 166       9.926  39.905 -15.414  1.00  0.00           C  
ATOM   2726  C   ILE A 166       8.463  40.138 -15.047  1.00  0.00           C  
ATOM   2727  O   ILE A 166       7.579  39.397 -15.468  1.00  0.00           O  
ATOM   2728  CB  ILE A 166      10.130  40.280 -16.893  1.00  0.00           C  
ATOM   2729  CG1 ILE A 166      11.585  40.054 -17.321  1.00  0.00           C  
ATOM   2730  CG2 ILE A 166       9.723  41.705 -17.136  1.00  0.00           C  
ATOM   2731  CD1 ILE A 166      12.614  40.840 -16.562  1.00  0.00           C  
ATOM   2732  H   ILE A 166       9.985  37.789 -15.731  1.00  0.00           H  
ATOM   2733  HA  ILE A 166      10.526  40.575 -14.803  1.00  0.00           H  
ATOM   2734  HB  ILE A 166       9.517  39.630 -17.514  1.00  0.00           H  
ATOM   2735 1HG1 ILE A 166      11.808  39.022 -17.206  1.00  0.00           H  
ATOM   2736 2HG1 ILE A 166      11.675  40.311 -18.372  1.00  0.00           H  
ATOM   2737 1HG2 ILE A 166       9.865  41.929 -18.182  1.00  0.00           H  
ATOM   2738 2HG2 ILE A 166       8.679  41.832 -16.887  1.00  0.00           H  
ATOM   2739 3HG2 ILE A 166      10.328  42.376 -16.527  1.00  0.00           H  
ATOM   2740 1HD1 ILE A 166      13.598  40.599 -16.958  1.00  0.00           H  
ATOM   2741 2HD1 ILE A 166      12.428  41.894 -16.685  1.00  0.00           H  
ATOM   2742 3HD1 ILE A 166      12.579  40.587 -15.507  1.00  0.00           H  
ATOM   2743  N   THR A 167       8.219  41.201 -14.281  1.00  0.00           N  
ATOM   2744  CA  THR A 167       6.868  41.591 -13.892  1.00  0.00           C  
ATOM   2745  C   THR A 167       6.415  42.865 -14.615  1.00  0.00           C  
ATOM   2746  O   THR A 167       5.288  43.320 -14.442  1.00  0.00           O  
ATOM   2747  CB  THR A 167       6.793  41.808 -12.370  1.00  0.00           C  
ATOM   2748  OG1 THR A 167       7.721  42.838 -11.998  1.00  0.00           O  
ATOM   2749  CG2 THR A 167       7.149  40.512 -11.640  1.00  0.00           C  
ATOM   2750  H   THR A 167       8.997  41.753 -13.949  1.00  0.00           H  
ATOM   2751  HA  THR A 167       6.177  40.787 -14.163  1.00  0.00           H  
ATOM   2752  HB  THR A 167       5.787  42.121 -12.095  1.00  0.00           H  
ATOM   2753  HG1 THR A 167       7.581  43.084 -11.075  1.00  0.00           H  
ATOM   2754 1HG2 THR A 167       7.099  40.670 -10.561  1.00  0.00           H  
ATOM   2755 2HG2 THR A 167       6.444  39.731 -11.924  1.00  0.00           H  
ATOM   2756 3HG2 THR A 167       8.157  40.203 -11.911  1.00  0.00           H  
ATOM   2757  N   ASP A 168       7.317  43.439 -15.416  1.00  0.00           N  
ATOM   2758  CA  ASP A 168       7.071  44.680 -16.162  1.00  0.00           C  
ATOM   2759  C   ASP A 168       6.695  44.406 -17.630  1.00  0.00           C  
ATOM   2760  O   ASP A 168       7.552  44.003 -18.414  1.00  0.00           O  
ATOM   2761  CB  ASP A 168       8.316  45.567 -16.133  1.00  0.00           C  
ATOM   2762  CG  ASP A 168       8.097  46.938 -16.791  1.00  0.00           C  
ATOM   2763  OD1 ASP A 168       7.207  47.068 -17.612  1.00  0.00           O  
ATOM   2764  OD2 ASP A 168       8.823  47.842 -16.457  1.00  0.00           O  
ATOM   2765  H   ASP A 168       8.217  42.995 -15.506  1.00  0.00           H  
ATOM   2766  HA  ASP A 168       6.270  45.221 -15.668  1.00  0.00           H  
ATOM   2767 1HB  ASP A 168       8.633  45.715 -15.103  1.00  0.00           H  
ATOM   2768 2HB  ASP A 168       9.125  45.053 -16.653  1.00  0.00           H  
ATOM   2769  N   PRO A 169       5.431  44.631 -18.027  1.00  0.00           N  
ATOM   2770  CA  PRO A 169       4.894  44.394 -19.365  1.00  0.00           C  
ATOM   2771  C   PRO A 169       5.722  45.014 -20.486  1.00  0.00           C  
ATOM   2772  O   PRO A 169       5.767  44.467 -21.594  1.00  0.00           O  
ATOM   2773  CB  PRO A 169       3.515  45.068 -19.272  1.00  0.00           C  
ATOM   2774  CG  PRO A 169       3.139  44.947 -17.816  1.00  0.00           C  
ATOM   2775  CD  PRO A 169       4.438  45.164 -17.072  1.00  0.00           C  
ATOM   2776  HA  PRO A 169       4.797  43.314 -19.511  1.00  0.00           H  
ATOM   2777 1HB  PRO A 169       3.581  46.113 -19.611  1.00  0.00           H  
ATOM   2778 2HB  PRO A 169       2.802  44.567 -19.941  1.00  0.00           H  
ATOM   2779 1HG  PRO A 169       2.366  45.691 -17.564  1.00  0.00           H  
ATOM   2780 2HG  PRO A 169       2.705  43.956 -17.610  1.00  0.00           H  
ATOM   2781 1HD  PRO A 169       4.614  46.236 -16.892  1.00  0.00           H  
ATOM   2782 2HD  PRO A 169       4.407  44.580 -16.154  1.00  0.00           H  
ATOM   2783  N   GLU A 170       6.370  46.149 -20.228  1.00  0.00           N  
ATOM   2784  CA  GLU A 170       7.149  46.813 -21.267  1.00  0.00           C  
ATOM   2785  C   GLU A 170       8.412  46.023 -21.556  1.00  0.00           C  
ATOM   2786  O   GLU A 170       8.881  45.959 -22.698  1.00  0.00           O  
ATOM   2787  CB  GLU A 170       7.508  48.249 -20.864  1.00  0.00           C  
ATOM   2788  CG  GLU A 170       8.125  49.084 -21.991  1.00  0.00           C  
ATOM   2789  CD  GLU A 170       7.164  49.325 -23.127  1.00  0.00           C  
ATOM   2790  OE1 GLU A 170       5.980  49.350 -22.877  1.00  0.00           O  
ATOM   2791  OE2 GLU A 170       7.608  49.474 -24.242  1.00  0.00           O  
ATOM   2792  H   GLU A 170       6.327  46.570 -19.300  1.00  0.00           H  
ATOM   2793  HA  GLU A 170       6.550  46.846 -22.180  1.00  0.00           H  
ATOM   2794 1HB  GLU A 170       6.616  48.767 -20.515  1.00  0.00           H  
ATOM   2795 2HB  GLU A 170       8.220  48.230 -20.036  1.00  0.00           H  
ATOM   2796 1HG  GLU A 170       8.436  50.052 -21.587  1.00  0.00           H  
ATOM   2797 2HG  GLU A 170       9.013  48.582 -22.369  1.00  0.00           H  
ATOM   2798  N   VAL A 171       8.982  45.434 -20.513  1.00  0.00           N  
ATOM   2799  CA  VAL A 171      10.191  44.655 -20.650  1.00  0.00           C  
ATOM   2800  C   VAL A 171       9.880  43.345 -21.343  1.00  0.00           C  
ATOM   2801  O   VAL A 171      10.646  42.878 -22.188  1.00  0.00           O  
ATOM   2802  CB  VAL A 171      10.844  44.398 -19.287  1.00  0.00           C  
ATOM   2803  CG1 VAL A 171      11.993  43.430 -19.456  1.00  0.00           C  
ATOM   2804  CG2 VAL A 171      11.343  45.702 -18.704  1.00  0.00           C  
ATOM   2805  H   VAL A 171       8.539  45.507 -19.603  1.00  0.00           H  
ATOM   2806  HA  VAL A 171      10.895  45.216 -21.267  1.00  0.00           H  
ATOM   2807  HB  VAL A 171      10.120  43.968 -18.622  1.00  0.00           H  
ATOM   2808 1HG1 VAL A 171      12.465  43.249 -18.493  1.00  0.00           H  
ATOM   2809 2HG1 VAL A 171      11.640  42.481 -19.869  1.00  0.00           H  
ATOM   2810 3HG1 VAL A 171      12.707  43.877 -20.133  1.00  0.00           H  
ATOM   2811 1HG2 VAL A 171      11.803  45.516 -17.732  1.00  0.00           H  
ATOM   2812 2HG2 VAL A 171      12.078  46.142 -19.374  1.00  0.00           H  
ATOM   2813 3HG2 VAL A 171      10.505  46.390 -18.583  1.00  0.00           H  
ATOM   2814  N   ILE A 172       8.749  42.742 -20.978  1.00  0.00           N  
ATOM   2815  CA  ILE A 172       8.333  41.495 -21.601  1.00  0.00           C  
ATOM   2816  C   ILE A 172       8.149  41.724 -23.091  1.00  0.00           C  
ATOM   2817  O   ILE A 172       8.537  40.883 -23.910  1.00  0.00           O  
ATOM   2818  CB  ILE A 172       7.039  40.945 -20.974  1.00  0.00           C  
ATOM   2819  CG1 ILE A 172       7.313  40.498 -19.532  1.00  0.00           C  
ATOM   2820  CG2 ILE A 172       6.506  39.767 -21.829  1.00  0.00           C  
ATOM   2821  CD1 ILE A 172       6.062  40.257 -18.696  1.00  0.00           C  
ATOM   2822  H   ILE A 172       8.169  43.175 -20.262  1.00  0.00           H  
ATOM   2823  HA  ILE A 172       9.123  40.752 -21.460  1.00  0.00           H  
ATOM   2824  HB  ILE A 172       6.295  41.737 -20.926  1.00  0.00           H  
ATOM   2825 1HG1 ILE A 172       7.893  39.577 -19.555  1.00  0.00           H  
ATOM   2826 2HG1 ILE A 172       7.900  41.258 -19.051  1.00  0.00           H  
ATOM   2827 1HG2 ILE A 172       5.588  39.365 -21.397  1.00  0.00           H  
ATOM   2828 2HG2 ILE A 172       6.298  40.110 -22.841  1.00  0.00           H  
ATOM   2829 3HG2 ILE A 172       7.262  38.980 -21.862  1.00  0.00           H  
ATOM   2830 1HD1 ILE A 172       6.346  39.941 -17.688  1.00  0.00           H  
ATOM   2831 2HD1 ILE A 172       5.488  41.182 -18.634  1.00  0.00           H  
ATOM   2832 3HD1 ILE A 172       5.450  39.481 -19.153  1.00  0.00           H  
ATOM   2833  N   ALA A 173       7.560  42.857 -23.459  1.00  0.00           N  
ATOM   2834  CA  ALA A 173       7.366  43.204 -24.858  1.00  0.00           C  
ATOM   2835  C   ALA A 173       8.693  43.244 -25.612  1.00  0.00           C  
ATOM   2836  O   ALA A 173       8.782  42.770 -26.748  1.00  0.00           O  
ATOM   2837  CB  ALA A 173       6.677  44.550 -24.972  1.00  0.00           C  
ATOM   2838  H   ALA A 173       7.227  43.502 -22.743  1.00  0.00           H  
ATOM   2839  HA  ALA A 173       6.737  42.435 -25.311  1.00  0.00           H  
ATOM   2840 1HB  ALA A 173       6.505  44.788 -26.022  1.00  0.00           H  
ATOM   2841 2HB  ALA A 173       5.739  44.508 -24.442  1.00  0.00           H  
ATOM   2842 3HB  ALA A 173       7.310  45.320 -24.525  1.00  0.00           H  
ATOM   2843  N   ARG A 174       9.730  43.791 -24.975  1.00  0.00           N  
ATOM   2844  CA  ARG A 174      11.044  43.862 -25.607  1.00  0.00           C  
ATOM   2845  C   ARG A 174      11.644  42.471 -25.778  1.00  0.00           C  
ATOM   2846  O   ARG A 174      12.244  42.173 -26.811  1.00  0.00           O  
ATOM   2847  CB  ARG A 174      11.981  44.749 -24.804  1.00  0.00           C  
ATOM   2848  CG  ARG A 174      11.632  46.232 -24.864  1.00  0.00           C  
ATOM   2849  CD  ARG A 174      12.475  47.045 -23.951  1.00  0.00           C  
ATOM   2850  NE  ARG A 174      13.864  47.116 -24.393  1.00  0.00           N  
ATOM   2851  CZ  ARG A 174      14.890  47.543 -23.624  1.00  0.00           C  
ATOM   2852  NH1 ARG A 174      14.668  47.927 -22.388  1.00  0.00           N  
ATOM   2853  NH2 ARG A 174      16.118  47.577 -24.115  1.00  0.00           N  
ATOM   2854  H   ARG A 174       9.598  44.182 -24.045  1.00  0.00           H  
ATOM   2855  HA  ARG A 174      10.924  44.307 -26.596  1.00  0.00           H  
ATOM   2856 1HB  ARG A 174      11.972  44.447 -23.756  1.00  0.00           H  
ATOM   2857 2HB  ARG A 174      13.002  44.632 -25.168  1.00  0.00           H  
ATOM   2858 1HG  ARG A 174      11.785  46.593 -25.882  1.00  0.00           H  
ATOM   2859 2HG  ARG A 174      10.588  46.375 -24.583  1.00  0.00           H  
ATOM   2860 1HD  ARG A 174      12.078  48.057 -23.907  1.00  0.00           H  
ATOM   2861 2HD  ARG A 174      12.454  46.602 -22.954  1.00  0.00           H  
ATOM   2862  HE  ARG A 174      14.075  46.832 -25.342  1.00  0.00           H  
ATOM   2863 1HH1 ARG A 174      13.736  47.905 -22.007  1.00  0.00           H  
ATOM   2864 2HH1 ARG A 174      15.436  48.254 -21.806  1.00  0.00           H  
ATOM   2865 1HH2 ARG A 174      16.291  47.287 -25.066  1.00  0.00           H  
ATOM   2866 2HH2 ARG A 174      16.883  47.901 -23.538  1.00  0.00           H  
ATOM   2867  N   LEU A 175      11.464  41.613 -24.776  1.00  0.00           N  
ATOM   2868  CA  LEU A 175      11.979  40.250 -24.856  1.00  0.00           C  
ATOM   2869  C   LEU A 175      11.297  39.486 -25.983  1.00  0.00           C  
ATOM   2870  O   LEU A 175      11.950  38.752 -26.733  1.00  0.00           O  
ATOM   2871  CB  LEU A 175      11.771  39.538 -23.506  1.00  0.00           C  
ATOM   2872  CG  LEU A 175      12.662  40.039 -22.335  1.00  0.00           C  
ATOM   2873  CD1 LEU A 175      12.192  39.433 -21.020  1.00  0.00           C  
ATOM   2874  CD2 LEU A 175      14.094  39.637 -22.584  1.00  0.00           C  
ATOM   2875  H   LEU A 175      10.982  41.922 -23.938  1.00  0.00           H  
ATOM   2876  HA  LEU A 175      13.039  40.292 -25.075  1.00  0.00           H  
ATOM   2877 1HB  LEU A 175      10.731  39.665 -23.206  1.00  0.00           H  
ATOM   2878 2HB  LEU A 175      11.952  38.480 -23.635  1.00  0.00           H  
ATOM   2879  HG  LEU A 175      12.589  41.127 -22.261  1.00  0.00           H  
ATOM   2880 1HD1 LEU A 175      12.829  39.795 -20.214  1.00  0.00           H  
ATOM   2881 2HD1 LEU A 175      11.161  39.723 -20.826  1.00  0.00           H  
ATOM   2882 3HD1 LEU A 175      12.262  38.354 -21.076  1.00  0.00           H  
ATOM   2883 1HD2 LEU A 175      14.708  39.987 -21.760  1.00  0.00           H  
ATOM   2884 2HD2 LEU A 175      14.156  38.551 -22.647  1.00  0.00           H  
ATOM   2885 3HD2 LEU A 175      14.458  40.074 -23.511  1.00  0.00           H  
ATOM   2886  N   ALA A 176       9.992  39.691 -26.135  1.00  0.00           N  
ATOM   2887  CA  ALA A 176       9.242  39.067 -27.216  1.00  0.00           C  
ATOM   2888  C   ALA A 176       9.691  39.598 -28.577  1.00  0.00           C  
ATOM   2889  O   ALA A 176       9.817  38.830 -29.539  1.00  0.00           O  
ATOM   2890  CB  ALA A 176       7.759  39.318 -27.016  1.00  0.00           C  
ATOM   2891  H   ALA A 176       9.505  40.285 -25.469  1.00  0.00           H  
ATOM   2892  HA  ALA A 176       9.437  37.998 -27.191  1.00  0.00           H  
ATOM   2893 1HB  ALA A 176       7.195  38.838 -27.801  1.00  0.00           H  
ATOM   2894 2HB  ALA A 176       7.447  38.921 -26.050  1.00  0.00           H  
ATOM   2895 3HB  ALA A 176       7.579  40.388 -27.043  1.00  0.00           H  
ATOM   2896  N   LYS A 177       9.960  40.903 -28.661  1.00  0.00           N  
ATOM   2897  CA  LYS A 177      10.424  41.509 -29.903  1.00  0.00           C  
ATOM   2898  C   LYS A 177      11.786  40.964 -30.299  1.00  0.00           C  
ATOM   2899  O   LYS A 177      12.027  40.686 -31.474  1.00  0.00           O  
ATOM   2900  CB  LYS A 177      10.477  43.034 -29.783  1.00  0.00           C  
ATOM   2901  CG  LYS A 177      10.883  43.763 -31.071  1.00  0.00           C  
ATOM   2902  CD  LYS A 177      10.674  45.269 -30.937  1.00  0.00           C  
ATOM   2903  CE  LYS A 177      10.851  46.000 -32.272  1.00  0.00           C  
ATOM   2904  NZ  LYS A 177      12.293  46.182 -32.653  1.00  0.00           N  
ATOM   2905  H   LYS A 177       9.814  41.493 -27.845  1.00  0.00           H  
ATOM   2906  HA  LYS A 177       9.725  41.249 -30.697  1.00  0.00           H  
ATOM   2907 1HB  LYS A 177       9.501  43.404 -29.478  1.00  0.00           H  
ATOM   2908 2HB  LYS A 177      11.188  43.306 -29.002  1.00  0.00           H  
ATOM   2909 1HG  LYS A 177      11.937  43.565 -31.281  1.00  0.00           H  
ATOM   2910 2HG  LYS A 177      10.291  43.387 -31.902  1.00  0.00           H  
ATOM   2911 1HD  LYS A 177       9.667  45.458 -30.561  1.00  0.00           H  
ATOM   2912 2HD  LYS A 177      11.390  45.668 -30.217  1.00  0.00           H  
ATOM   2913 1HE  LYS A 177      10.349  45.434 -33.056  1.00  0.00           H  
ATOM   2914 2HE  LYS A 177      10.385  46.980 -32.190  1.00  0.00           H  
ATOM   2915 1HZ  LYS A 177      12.343  46.677 -33.529  1.00  0.00           H  
ATOM   2916 2HZ  LYS A 177      12.762  46.720 -31.940  1.00  0.00           H  
ATOM   2917 3HZ  LYS A 177      12.766  45.284 -32.755  1.00  0.00           H  
ATOM   2918  N   LEU A 178      12.673  40.800 -29.320  1.00  0.00           N  
ATOM   2919  CA  LEU A 178      14.004  40.273 -29.584  1.00  0.00           C  
ATOM   2920  C   LEU A 178      13.924  38.850 -30.113  1.00  0.00           C  
ATOM   2921  O   LEU A 178      14.660  38.484 -31.035  1.00  0.00           O  
ATOM   2922  CB  LEU A 178      14.843  40.309 -28.303  1.00  0.00           C  
ATOM   2923  CG  LEU A 178      15.270  41.708 -27.820  1.00  0.00           C  
ATOM   2924  CD1 LEU A 178      15.760  41.605 -26.383  1.00  0.00           C  
ATOM   2925  CD2 LEU A 178      16.376  42.247 -28.728  1.00  0.00           C  
ATOM   2926  H   LEU A 178      12.422  41.070 -28.373  1.00  0.00           H  
ATOM   2927  HA  LEU A 178      14.475  40.895 -30.342  1.00  0.00           H  
ATOM   2928 1HB  LEU A 178      14.272  39.841 -27.500  1.00  0.00           H  
ATOM   2929 2HB  LEU A 178      15.747  39.722 -28.466  1.00  0.00           H  
ATOM   2930  HG  LEU A 178      14.422  42.387 -27.853  1.00  0.00           H  
ATOM   2931 1HD1 LEU A 178      16.065  42.591 -26.029  1.00  0.00           H  
ATOM   2932 2HD1 LEU A 178      14.957  41.230 -25.755  1.00  0.00           H  
ATOM   2933 3HD1 LEU A 178      16.591  40.928 -26.336  1.00  0.00           H  
ATOM   2934 1HD2 LEU A 178      16.673  43.238 -28.380  1.00  0.00           H  
ATOM   2935 2HD2 LEU A 178      17.235  41.577 -28.698  1.00  0.00           H  
ATOM   2936 3HD2 LEU A 178      16.015  42.324 -29.754  1.00  0.00           H  
ATOM   2937  N   ALA A 179      13.023  38.047 -29.557  1.00  0.00           N  
ATOM   2938  CA  ALA A 179      12.824  36.695 -30.046  1.00  0.00           C  
ATOM   2939  C   ALA A 179      12.321  36.708 -31.487  1.00  0.00           C  
ATOM   2940  O   ALA A 179      12.750  35.907 -32.308  1.00  0.00           O  
ATOM   2941  CB  ALA A 179      11.850  35.945 -29.171  1.00  0.00           C  
ATOM   2942  H   ALA A 179      12.466  38.385 -28.770  1.00  0.00           H  
ATOM   2943  HA  ALA A 179      13.791  36.179 -30.032  1.00  0.00           H  
ATOM   2944 1HB  ALA A 179      11.734  34.929 -29.542  1.00  0.00           H  
ATOM   2945 2HB  ALA A 179      12.224  35.926 -28.156  1.00  0.00           H  
ATOM   2946 3HB  ALA A 179      10.889  36.455 -29.192  1.00  0.00           H  
ATOM   2947  N   ALA A 180      11.410  37.648 -31.789  1.00  0.00           N  
ATOM   2948  CA  ALA A 180      10.884  37.752 -33.153  1.00  0.00           C  
ATOM   2949  C   ALA A 180      11.998  38.118 -34.116  1.00  0.00           C  
ATOM   2950  O   ALA A 180      12.084  37.545 -35.208  1.00  0.00           O  
ATOM   2951  CB  ALA A 180       9.773  38.797 -33.213  1.00  0.00           C  
ATOM   2952  H   ALA A 180      11.067  38.268 -31.066  1.00  0.00           H  
ATOM   2953  HA  ALA A 180      10.487  36.786 -33.447  1.00  0.00           H  
ATOM   2954 1HB  ALA A 180       9.377  38.849 -34.231  1.00  0.00           H  
ATOM   2955 2HB  ALA A 180       8.976  38.516 -32.527  1.00  0.00           H  
ATOM   2956 3HB  ALA A 180      10.167  39.767 -32.931  1.00  0.00           H  
ATOM   2957  N   GLU A 181      12.875  39.032 -33.716  1.00  0.00           N  
ATOM   2958  CA  GLU A 181      13.980  39.426 -34.571  1.00  0.00           C  
ATOM   2959  C   GLU A 181      14.912  38.245 -34.811  1.00  0.00           C  
ATOM   2960  O   GLU A 181      15.369  38.025 -35.930  1.00  0.00           O  
ATOM   2961  CB  GLU A 181      14.754  40.593 -33.955  1.00  0.00           C  
ATOM   2962  CG  GLU A 181      13.995  41.920 -33.938  1.00  0.00           C  
ATOM   2963  CD  GLU A 181      14.725  43.004 -33.188  1.00  0.00           C  
ATOM   2964  OE1 GLU A 181      15.786  42.733 -32.679  1.00  0.00           O  
ATOM   2965  OE2 GLU A 181      14.218  44.104 -33.119  1.00  0.00           O  
ATOM   2966  H   GLU A 181      12.753  39.486 -32.812  1.00  0.00           H  
ATOM   2967  HA  GLU A 181      13.577  39.743 -35.534  1.00  0.00           H  
ATOM   2968 1HB  GLU A 181      15.016  40.349 -32.927  1.00  0.00           H  
ATOM   2969 2HB  GLU A 181      15.686  40.745 -34.503  1.00  0.00           H  
ATOM   2970 1HG  GLU A 181      13.844  42.247 -34.967  1.00  0.00           H  
ATOM   2971 2HG  GLU A 181      13.018  41.769 -33.488  1.00  0.00           H  
ATOM   2972  N   ALA A 182      15.166  37.465 -33.759  1.00  0.00           N  
ATOM   2973  CA  ALA A 182      16.012  36.288 -33.892  1.00  0.00           C  
ATOM   2974  C   ALA A 182      15.370  35.260 -34.815  1.00  0.00           C  
ATOM   2975  O   ALA A 182      16.044  34.686 -35.669  1.00  0.00           O  
ATOM   2976  CB  ALA A 182      16.274  35.670 -32.530  1.00  0.00           C  
ATOM   2977  H   ALA A 182      14.781  37.709 -32.851  1.00  0.00           H  
ATOM   2978  HA  ALA A 182      16.961  36.595 -34.337  1.00  0.00           H  
ATOM   2979 1HB  ALA A 182      16.927  34.802 -32.638  1.00  0.00           H  
ATOM   2980 2HB  ALA A 182      16.750  36.406 -31.885  1.00  0.00           H  
ATOM   2981 3HB  ALA A 182      15.329  35.361 -32.091  1.00  0.00           H  
ATOM   2982  N   ALA A 183      14.059  35.046 -34.671  1.00  0.00           N  
ATOM   2983  CA  ALA A 183      13.346  34.091 -35.512  1.00  0.00           C  
ATOM   2984  C   ALA A 183      13.419  34.503 -36.979  1.00  0.00           C  
ATOM   2985  O   ALA A 183      13.574  33.662 -37.860  1.00  0.00           O  
ATOM   2986  CB  ALA A 183      11.897  33.974 -35.065  1.00  0.00           C  
ATOM   2987  H   ALA A 183      13.550  35.539 -33.938  1.00  0.00           H  
ATOM   2988  HA  ALA A 183      13.830  33.116 -35.421  1.00  0.00           H  
ATOM   2989 1HB  ALA A 183      11.375  33.244 -35.683  1.00  0.00           H  
ATOM   2990 2HB  ALA A 183      11.866  33.659 -34.022  1.00  0.00           H  
ATOM   2991 3HB  ALA A 183      11.412  34.943 -35.165  1.00  0.00           H  
ATOM   2992  N   ILE A 184      13.324  35.810 -37.225  1.00  0.00           N  
ATOM   2993  CA  ILE A 184      13.393  36.333 -38.582  1.00  0.00           C  
ATOM   2994  C   ILE A 184      14.791  36.155 -39.165  1.00  0.00           C  
ATOM   2995  O   ILE A 184      14.934  35.721 -40.309  1.00  0.00           O  
ATOM   2996  CB  ILE A 184      12.971  37.818 -38.613  1.00  0.00           C  
ATOM   2997  CG1 ILE A 184      11.460  37.925 -38.284  1.00  0.00           C  
ATOM   2998  CG2 ILE A 184      13.274  38.429 -39.998  1.00  0.00           C  
ATOM   2999  CD1 ILE A 184      10.997  39.326 -37.923  1.00  0.00           C  
ATOM   3000  H   ILE A 184      13.179  36.449 -36.452  1.00  0.00           H  
ATOM   3001  HA  ILE A 184      12.696  35.775 -39.202  1.00  0.00           H  
ATOM   3002  HB  ILE A 184      13.516  38.365 -37.845  1.00  0.00           H  
ATOM   3003 1HG1 ILE A 184      10.895  37.592 -39.152  1.00  0.00           H  
ATOM   3004 2HG1 ILE A 184      11.231  37.261 -37.452  1.00  0.00           H  
ATOM   3005 1HG2 ILE A 184      12.977  39.476 -40.014  1.00  0.00           H  
ATOM   3006 2HG2 ILE A 184      14.341  38.362 -40.208  1.00  0.00           H  
ATOM   3007 3HG2 ILE A 184      12.722  37.886 -40.763  1.00  0.00           H  
ATOM   3008 1HD1 ILE A 184       9.928  39.314 -37.713  1.00  0.00           H  
ATOM   3009 2HD1 ILE A 184      11.535  39.669 -37.038  1.00  0.00           H  
ATOM   3010 3HD1 ILE A 184      11.193  40.004 -38.745  1.00  0.00           H  
ATOM   3011  N   GLU A 185      15.824  36.473 -38.383  1.00  0.00           N  
ATOM   3012  CA  GLU A 185      17.195  36.329 -38.857  1.00  0.00           C  
ATOM   3013  C   GLU A 185      17.552  34.869 -39.123  1.00  0.00           C  
ATOM   3014  O   GLU A 185      18.207  34.560 -40.117  1.00  0.00           O  
ATOM   3015  CB  GLU A 185      18.183  36.926 -37.851  1.00  0.00           C  
ATOM   3016  CG  GLU A 185      18.167  38.450 -37.772  1.00  0.00           C  
ATOM   3017  CD  GLU A 185      18.654  39.102 -39.034  1.00  0.00           C  
ATOM   3018  OE1 GLU A 185      19.418  38.481 -39.735  1.00  0.00           O  
ATOM   3019  OE2 GLU A 185      18.270  40.214 -39.301  1.00  0.00           O  
ATOM   3020  H   GLU A 185      15.653  36.840 -37.451  1.00  0.00           H  
ATOM   3021  HA  GLU A 185      17.291  36.874 -39.796  1.00  0.00           H  
ATOM   3022 1HB  GLU A 185      17.963  36.539 -36.854  1.00  0.00           H  
ATOM   3023 2HB  GLU A 185      19.196  36.614 -38.106  1.00  0.00           H  
ATOM   3024 1HG  GLU A 185      17.149  38.780 -37.580  1.00  0.00           H  
ATOM   3025 2HG  GLU A 185      18.787  38.763 -36.942  1.00  0.00           H  
ATOM   3026  N   ILE A 186      17.090  33.963 -38.262  1.00  0.00           N  
ATOM   3027  CA  ILE A 186      17.347  32.548 -38.489  1.00  0.00           C  
ATOM   3028  C   ILE A 186      16.642  32.088 -39.747  1.00  0.00           C  
ATOM   3029  O   ILE A 186      17.226  31.379 -40.565  1.00  0.00           O  
ATOM   3030  CB  ILE A 186      16.906  31.681 -37.298  1.00  0.00           C  
ATOM   3031  CG1 ILE A 186      17.780  32.003 -36.040  1.00  0.00           C  
ATOM   3032  CG2 ILE A 186      17.011  30.190 -37.690  1.00  0.00           C  
ATOM   3033  CD1 ILE A 186      19.225  31.580 -36.131  1.00  0.00           C  
ATOM   3034  H   ILE A 186      16.565  34.261 -37.447  1.00  0.00           H  
ATOM   3035  HA  ILE A 186      18.409  32.406 -38.641  1.00  0.00           H  
ATOM   3036  HB  ILE A 186      15.870  31.915 -37.041  1.00  0.00           H  
ATOM   3037 1HG1 ILE A 186      17.762  33.075 -35.875  1.00  0.00           H  
ATOM   3038 2HG1 ILE A 186      17.354  31.525 -35.187  1.00  0.00           H  
ATOM   3039 1HG2 ILE A 186      16.694  29.563 -36.868  1.00  0.00           H  
ATOM   3040 2HG2 ILE A 186      16.378  29.988 -38.546  1.00  0.00           H  
ATOM   3041 3HG2 ILE A 186      18.033  29.957 -37.945  1.00  0.00           H  
ATOM   3042 1HD1 ILE A 186      19.736  31.859 -35.210  1.00  0.00           H  
ATOM   3043 2HD1 ILE A 186      19.289  30.497 -36.264  1.00  0.00           H  
ATOM   3044 3HD1 ILE A 186      19.696  32.077 -36.966  1.00  0.00           H  
ATOM   3045  N   ALA A 187      15.394  32.498 -39.916  1.00  0.00           N  
ATOM   3046  CA  ALA A 187      14.652  32.118 -41.101  1.00  0.00           C  
ATOM   3047  C   ALA A 187      15.366  32.615 -42.359  1.00  0.00           C  
ATOM   3048  O   ALA A 187      15.435  31.901 -43.362  1.00  0.00           O  
ATOM   3049  CB  ALA A 187      13.249  32.678 -41.015  1.00  0.00           C  
ATOM   3050  H   ALA A 187      14.943  33.071 -39.209  1.00  0.00           H  
ATOM   3051  HA  ALA A 187      14.604  31.033 -41.146  1.00  0.00           H  
ATOM   3052 1HB  ALA A 187      12.683  32.383 -41.883  1.00  0.00           H  
ATOM   3053 2HB  ALA A 187      12.769  32.294 -40.115  1.00  0.00           H  
ATOM   3054 3HB  ALA A 187      13.297  33.761 -40.964  1.00  0.00           H  
ATOM   3055  N   ARG A 188      15.935  33.821 -42.290  1.00  0.00           N  
ATOM   3056  CA  ARG A 188      16.686  34.375 -43.411  1.00  0.00           C  
ATOM   3057  C   ARG A 188      17.905  33.514 -43.732  1.00  0.00           C  
ATOM   3058  O   ARG A 188      18.207  33.265 -44.901  1.00  0.00           O  
ATOM   3059  CB  ARG A 188      17.140  35.798 -43.107  1.00  0.00           C  
ATOM   3060  CG  ARG A 188      17.821  36.526 -44.264  1.00  0.00           C  
ATOM   3061  CD  ARG A 188      18.091  37.962 -43.939  1.00  0.00           C  
ATOM   3062  NE  ARG A 188      19.080  38.127 -42.865  1.00  0.00           N  
ATOM   3063  CZ  ARG A 188      20.418  38.068 -43.022  1.00  0.00           C  
ATOM   3064  NH1 ARG A 188      20.952  37.839 -44.205  1.00  0.00           N  
ATOM   3065  NH2 ARG A 188      21.193  38.249 -41.973  1.00  0.00           N  
ATOM   3066  H   ARG A 188      15.820  34.378 -41.447  1.00  0.00           H  
ATOM   3067  HA  ARG A 188      16.033  34.395 -44.285  1.00  0.00           H  
ATOM   3068 1HB  ARG A 188      16.293  36.389 -42.779  1.00  0.00           H  
ATOM   3069 2HB  ARG A 188      17.855  35.771 -42.286  1.00  0.00           H  
ATOM   3070 1HG  ARG A 188      18.768  36.034 -44.492  1.00  0.00           H  
ATOM   3071 2HG  ARG A 188      17.177  36.491 -45.146  1.00  0.00           H  
ATOM   3072 1HD  ARG A 188      18.462  38.469 -44.827  1.00  0.00           H  
ATOM   3073 2HD  ARG A 188      17.162  38.434 -43.618  1.00  0.00           H  
ATOM   3074  HE  ARG A 188      18.740  38.312 -41.921  1.00  0.00           H  
ATOM   3075 1HH1 ARG A 188      20.364  37.697 -45.016  1.00  0.00           H  
ATOM   3076 2HH1 ARG A 188      21.957  37.795 -44.308  1.00  0.00           H  
ATOM   3077 1HH2 ARG A 188      20.768  38.426 -41.065  1.00  0.00           H  
ATOM   3078 2HH2 ARG A 188      22.194  38.215 -42.069  1.00  0.00           H  
ATOM   3079  N   PHE A 189      18.595  33.054 -42.685  1.00  0.00           N  
ATOM   3080  CA  PHE A 189      19.788  32.226 -42.842  1.00  0.00           C  
ATOM   3081  C   PHE A 189      19.451  30.900 -43.510  1.00  0.00           C  
ATOM   3082  O   PHE A 189      20.210  30.409 -44.350  1.00  0.00           O  
ATOM   3083  CB  PHE A 189      20.447  31.982 -41.482  1.00  0.00           C  
ATOM   3084  CG  PHE A 189      21.140  33.206 -40.910  1.00  0.00           C  
ATOM   3085  CD1 PHE A 189      20.986  33.533 -39.578  1.00  0.00           C  
ATOM   3086  CD2 PHE A 189      21.939  34.034 -41.699  1.00  0.00           C  
ATOM   3087  CE1 PHE A 189      21.592  34.645 -39.040  1.00  0.00           C  
ATOM   3088  CE2 PHE A 189      22.546  35.144 -41.162  1.00  0.00           C  
ATOM   3089  CZ  PHE A 189      22.370  35.451 -39.830  1.00  0.00           C  
ATOM   3090  H   PHE A 189      18.297  33.317 -41.751  1.00  0.00           H  
ATOM   3091  HA  PHE A 189      20.487  32.755 -43.486  1.00  0.00           H  
ATOM   3092 1HB  PHE A 189      19.688  31.662 -40.768  1.00  0.00           H  
ATOM   3093 2HB  PHE A 189      21.168  31.178 -41.561  1.00  0.00           H  
ATOM   3094  HD1 PHE A 189      20.376  32.902 -38.949  1.00  0.00           H  
ATOM   3095  HD2 PHE A 189      22.088  33.810 -42.753  1.00  0.00           H  
ATOM   3096  HE1 PHE A 189      21.455  34.885 -37.986  1.00  0.00           H  
ATOM   3097  HE2 PHE A 189      23.169  35.782 -41.793  1.00  0.00           H  
ATOM   3098  HZ  PHE A 189      22.849  36.331 -39.406  1.00  0.00           H  
ATOM   3099  N   VAL A 190      18.296  30.341 -43.165  1.00  0.00           N  
ATOM   3100  CA  VAL A 190      17.845  29.093 -43.771  1.00  0.00           C  
ATOM   3101  C   VAL A 190      17.673  29.266 -45.274  1.00  0.00           C  
ATOM   3102  O   VAL A 190      18.067  28.402 -46.059  1.00  0.00           O  
ATOM   3103  CB  VAL A 190      16.509  28.636 -43.147  1.00  0.00           C  
ATOM   3104  CG1 VAL A 190      15.915  27.452 -43.941  1.00  0.00           C  
ATOM   3105  CG2 VAL A 190      16.749  28.237 -41.700  1.00  0.00           C  
ATOM   3106  H   VAL A 190      17.727  30.793 -42.457  1.00  0.00           H  
ATOM   3107  HA  VAL A 190      18.600  28.328 -43.590  1.00  0.00           H  
ATOM   3108  HB  VAL A 190      15.793  29.456 -43.190  1.00  0.00           H  
ATOM   3109 1HG1 VAL A 190      14.968  27.148 -43.490  1.00  0.00           H  
ATOM   3110 2HG1 VAL A 190      15.737  27.748 -44.974  1.00  0.00           H  
ATOM   3111 3HG1 VAL A 190      16.608  26.613 -43.922  1.00  0.00           H  
ATOM   3112 1HG2 VAL A 190      15.809  27.923 -41.249  1.00  0.00           H  
ATOM   3113 2HG2 VAL A 190      17.461  27.422 -41.667  1.00  0.00           H  
ATOM   3114 3HG2 VAL A 190      17.151  29.080 -41.148  1.00  0.00           H  
ATOM   3115  N   VAL A 191      17.090  30.398 -45.667  1.00  0.00           N  
ATOM   3116  CA  VAL A 191      16.883  30.685 -47.078  1.00  0.00           C  
ATOM   3117  C   VAL A 191      18.214  30.848 -47.801  1.00  0.00           C  
ATOM   3118  O   VAL A 191      18.379  30.341 -48.913  1.00  0.00           O  
ATOM   3119  CB  VAL A 191      16.033  31.957 -47.262  1.00  0.00           C  
ATOM   3120  CG1 VAL A 191      15.945  32.320 -48.750  1.00  0.00           C  
ATOM   3121  CG2 VAL A 191      14.657  31.724 -46.696  1.00  0.00           C  
ATOM   3122  H   VAL A 191      16.774  31.056 -44.963  1.00  0.00           H  
ATOM   3123  HA  VAL A 191      16.349  29.847 -47.523  1.00  0.00           H  
ATOM   3124  HB  VAL A 191      16.510  32.793 -46.741  1.00  0.00           H  
ATOM   3125 1HG1 VAL A 191      15.345  33.223 -48.866  1.00  0.00           H  
ATOM   3126 2HG1 VAL A 191      16.940  32.497 -49.151  1.00  0.00           H  
ATOM   3127 3HG1 VAL A 191      15.475  31.500 -49.295  1.00  0.00           H  
ATOM   3128 1HG2 VAL A 191      14.066  32.624 -46.827  1.00  0.00           H  
ATOM   3129 2HG2 VAL A 191      14.185  30.899 -47.221  1.00  0.00           H  
ATOM   3130 3HG2 VAL A 191      14.730  31.487 -45.637  1.00  0.00           H  
ATOM   3131  N   GLU A 192      19.169  31.545 -47.180  1.00  0.00           N  
ATOM   3132  CA  GLU A 192      20.476  31.725 -47.801  1.00  0.00           C  
ATOM   3133  C   GLU A 192      21.159  30.388 -48.071  1.00  0.00           C  
ATOM   3134  O   GLU A 192      21.754  30.199 -49.136  1.00  0.00           O  
ATOM   3135  CB  GLU A 192      21.390  32.601 -46.938  1.00  0.00           C  
ATOM   3136  CG  GLU A 192      21.021  34.073 -46.925  1.00  0.00           C  
ATOM   3137  CD  GLU A 192      21.967  34.900 -46.109  1.00  0.00           C  
ATOM   3138  OE1 GLU A 192      22.763  34.330 -45.405  1.00  0.00           O  
ATOM   3139  OE2 GLU A 192      21.902  36.104 -46.193  1.00  0.00           O  
ATOM   3140  H   GLU A 192      18.973  31.965 -46.275  1.00  0.00           H  
ATOM   3141  HA  GLU A 192      20.332  32.229 -48.758  1.00  0.00           H  
ATOM   3142 1HB  GLU A 192      21.371  32.242 -45.907  1.00  0.00           H  
ATOM   3143 2HB  GLU A 192      22.419  32.512 -47.293  1.00  0.00           H  
ATOM   3144 1HG  GLU A 192      21.021  34.441 -47.951  1.00  0.00           H  
ATOM   3145 2HG  GLU A 192      20.016  34.180 -46.527  1.00  0.00           H  
ATOM   3146  N   ILE A 193      21.043  29.445 -47.134  1.00  0.00           N  
ATOM   3147  CA  ILE A 193      21.618  28.123 -47.357  1.00  0.00           C  
ATOM   3148  C   ILE A 193      20.939  27.432 -48.525  1.00  0.00           C  
ATOM   3149  O   ILE A 193      21.609  26.801 -49.344  1.00  0.00           O  
ATOM   3150  CB  ILE A 193      21.534  27.220 -46.113  1.00  0.00           C  
ATOM   3151  CG1 ILE A 193      22.466  27.757 -45.025  1.00  0.00           C  
ATOM   3152  CG2 ILE A 193      21.908  25.774 -46.499  1.00  0.00           C  
ATOM   3153  CD1 ILE A 193      22.269  27.104 -43.687  1.00  0.00           C  
ATOM   3154  H   ILE A 193      20.571  29.661 -46.264  1.00  0.00           H  
ATOM   3155  HA  ILE A 193      22.669  28.247 -47.606  1.00  0.00           H  
ATOM   3156  HB  ILE A 193      20.519  27.237 -45.715  1.00  0.00           H  
ATOM   3157 1HG1 ILE A 193      23.496  27.607 -45.336  1.00  0.00           H  
ATOM   3158 2HG1 ILE A 193      22.291  28.828 -44.916  1.00  0.00           H  
ATOM   3159 1HG2 ILE A 193      21.851  25.124 -45.631  1.00  0.00           H  
ATOM   3160 2HG2 ILE A 193      21.221  25.405 -47.258  1.00  0.00           H  
ATOM   3161 3HG2 ILE A 193      22.920  25.759 -46.896  1.00  0.00           H  
ATOM   3162 1HD1 ILE A 193      22.958  27.539 -42.964  1.00  0.00           H  
ATOM   3163 2HD1 ILE A 193      21.244  27.269 -43.368  1.00  0.00           H  
ATOM   3164 3HD1 ILE A 193      22.455  26.040 -43.759  1.00  0.00           H  
ATOM   3165  N   GLN A 194      19.613  27.519 -48.602  1.00  0.00           N  
ATOM   3166  CA  GLN A 194      18.914  26.865 -49.698  1.00  0.00           C  
ATOM   3167  C   GLN A 194      19.309  27.457 -51.042  1.00  0.00           C  
ATOM   3168  O   GLN A 194      19.484  26.722 -52.013  1.00  0.00           O  
ATOM   3169  CB  GLN A 194      17.401  26.975 -49.529  1.00  0.00           C  
ATOM   3170  CG  GLN A 194      16.606  26.200 -50.577  1.00  0.00           C  
ATOM   3171  CD  GLN A 194      16.868  24.721 -50.502  1.00  0.00           C  
ATOM   3172  OE1 GLN A 194      16.843  24.164 -49.406  1.00  0.00           O  
ATOM   3173  NE2 GLN A 194      17.111  24.068 -51.636  1.00  0.00           N  
ATOM   3174  H   GLN A 194      19.095  28.022 -47.887  1.00  0.00           H  
ATOM   3175  HA  GLN A 194      19.190  25.812 -49.699  1.00  0.00           H  
ATOM   3176 1HB  GLN A 194      17.117  26.610 -48.543  1.00  0.00           H  
ATOM   3177 2HB  GLN A 194      17.105  28.022 -49.589  1.00  0.00           H  
ATOM   3178 1HG  GLN A 194      15.554  26.356 -50.382  1.00  0.00           H  
ATOM   3179 2HG  GLN A 194      16.862  26.551 -51.579  1.00  0.00           H  
ATOM   3180 1HE2 GLN A 194      17.279  23.079 -51.612  1.00  0.00           H  
ATOM   3181 2HE2 GLN A 194      17.139  24.552 -52.524  1.00  0.00           H  
ATOM   3182  N   LYS A 195      19.482  28.776 -51.099  1.00  0.00           N  
ATOM   3183  CA  LYS A 195      19.889  29.410 -52.346  1.00  0.00           C  
ATOM   3184  C   LYS A 195      21.281  28.947 -52.757  1.00  0.00           C  
ATOM   3185  O   LYS A 195      21.527  28.662 -53.931  1.00  0.00           O  
ATOM   3186  CB  LYS A 195      19.854  30.934 -52.221  1.00  0.00           C  
ATOM   3187  CG  LYS A 195      18.447  31.540 -52.191  1.00  0.00           C  
ATOM   3188  CD  LYS A 195      18.497  33.064 -52.063  1.00  0.00           C  
ATOM   3189  CE  LYS A 195      17.112  33.685 -52.227  1.00  0.00           C  
ATOM   3190  NZ  LYS A 195      17.136  35.162 -52.026  1.00  0.00           N  
ATOM   3191  H   LYS A 195      19.307  29.342 -50.274  1.00  0.00           H  
ATOM   3192  HA  LYS A 195      19.194  29.109 -53.129  1.00  0.00           H  
ATOM   3193 1HB  LYS A 195      20.366  31.229 -51.302  1.00  0.00           H  
ATOM   3194 2HB  LYS A 195      20.396  31.378 -53.053  1.00  0.00           H  
ATOM   3195 1HG  LYS A 195      17.915  31.270 -53.104  1.00  0.00           H  
ATOM   3196 2HG  LYS A 195      17.899  31.131 -51.342  1.00  0.00           H  
ATOM   3197 1HD  LYS A 195      18.893  33.336 -51.081  1.00  0.00           H  
ATOM   3198 2HD  LYS A 195      19.159  33.471 -52.826  1.00  0.00           H  
ATOM   3199 1HE  LYS A 195      16.749  33.474 -53.232  1.00  0.00           H  
ATOM   3200 2HE  LYS A 195      16.429  33.242 -51.505  1.00  0.00           H  
ATOM   3201 1HZ  LYS A 195      16.204  35.537 -52.149  1.00  0.00           H  
ATOM   3202 2HZ  LYS A 195      17.458  35.371 -51.091  1.00  0.00           H  
ATOM   3203 3HZ  LYS A 195      17.758  35.585 -52.698  1.00  0.00           H  
ATOM   3204  N   SER A 196      22.183  28.845 -51.783  1.00  0.00           N  
ATOM   3205  CA  SER A 196      23.538  28.382 -52.039  1.00  0.00           C  
ATOM   3206  C   SER A 196      23.529  26.927 -52.509  1.00  0.00           C  
ATOM   3207  O   SER A 196      24.261  26.558 -53.433  1.00  0.00           O  
ATOM   3208  CB  SER A 196      24.391  28.554 -50.797  1.00  0.00           C  
ATOM   3209  OG  SER A 196      25.728  28.213 -51.047  1.00  0.00           O  
ATOM   3210  H   SER A 196      21.929  29.120 -50.838  1.00  0.00           H  
ATOM   3211  HA  SER A 196      23.966  28.991 -52.835  1.00  0.00           H  
ATOM   3212 1HB  SER A 196      24.337  29.592 -50.474  1.00  0.00           H  
ATOM   3213 2HB  SER A 196      23.997  27.940 -49.986  1.00  0.00           H  
ATOM   3214  HG  SER A 196      25.778  27.249 -50.965  1.00  0.00           H  
ATOM   3215  N   LEU A 197      22.670  26.107 -51.901  1.00  0.00           N  
ATOM   3216  CA  LEU A 197      22.540  24.714 -52.312  1.00  0.00           C  
ATOM   3217  C   LEU A 197      22.068  24.654 -53.754  1.00  0.00           C  
ATOM   3218  O   LEU A 197      22.634  23.917 -54.564  1.00  0.00           O  
ATOM   3219  CB  LEU A 197      21.532  23.964 -51.405  1.00  0.00           C  
ATOM   3220  CG  LEU A 197      21.331  22.398 -51.633  1.00  0.00           C  
ATOM   3221  CD1 LEU A 197      20.334  22.132 -52.791  1.00  0.00           C  
ATOM   3222  CD2 LEU A 197      22.670  21.747 -51.914  1.00  0.00           C  
ATOM   3223  H   LEU A 197      22.112  26.453 -51.126  1.00  0.00           H  
ATOM   3224  HA  LEU A 197      23.519  24.244 -52.237  1.00  0.00           H  
ATOM   3225 1HB  LEU A 197      21.845  24.099 -50.374  1.00  0.00           H  
ATOM   3226 2HB  LEU A 197      20.552  24.433 -51.521  1.00  0.00           H  
ATOM   3227  HG  LEU A 197      20.908  21.959 -50.726  1.00  0.00           H  
ATOM   3228 1HD1 LEU A 197      20.195  21.054 -52.910  1.00  0.00           H  
ATOM   3229 2HD1 LEU A 197      19.373  22.594 -52.555  1.00  0.00           H  
ATOM   3230 3HD1 LEU A 197      20.699  22.537 -53.721  1.00  0.00           H  
ATOM   3231 1HD2 LEU A 197      22.534  20.672 -52.047  1.00  0.00           H  
ATOM   3232 2HD2 LEU A 197      23.112  22.159 -52.817  1.00  0.00           H  
ATOM   3233 3HD2 LEU A 197      23.324  21.931 -51.068  1.00  0.00           H  
ATOM   3234  N   ASP A 198      21.035  25.430 -54.086  1.00  0.00           N  
ATOM   3235  CA  ASP A 198      20.500  25.403 -55.436  1.00  0.00           C  
ATOM   3236  C   ASP A 198      21.575  25.776 -56.448  1.00  0.00           C  
ATOM   3237  O   ASP A 198      21.672  25.151 -57.501  1.00  0.00           O  
ATOM   3238  CB  ASP A 198      19.303  26.351 -55.573  1.00  0.00           C  
ATOM   3239  CG  ASP A 198      18.062  25.877 -54.797  1.00  0.00           C  
ATOM   3240  OD1 ASP A 198      18.070  24.781 -54.290  1.00  0.00           O  
ATOM   3241  OD2 ASP A 198      17.117  26.620 -54.725  1.00  0.00           O  
ATOM   3242  H   ASP A 198      20.599  26.018 -53.384  1.00  0.00           H  
ATOM   3243  HA  ASP A 198      20.165  24.389 -55.653  1.00  0.00           H  
ATOM   3244 1HB  ASP A 198      19.581  27.340 -55.203  1.00  0.00           H  
ATOM   3245 2HB  ASP A 198      19.041  26.460 -56.625  1.00  0.00           H  
ATOM   3246  N   GLU A 199      22.410  26.767 -56.123  1.00  0.00           N  
ATOM   3247  CA  GLU A 199      23.490  27.147 -57.032  1.00  0.00           C  
ATOM   3248  C   GLU A 199      24.471  25.999 -57.241  1.00  0.00           C  
ATOM   3249  O   GLU A 199      24.868  25.720 -58.378  1.00  0.00           O  
ATOM   3250  CB  GLU A 199      24.251  28.369 -56.519  1.00  0.00           C  
ATOM   3251  CG  GLU A 199      25.373  28.815 -57.460  1.00  0.00           C  
ATOM   3252  CD  GLU A 199      26.122  30.028 -56.981  1.00  0.00           C  
ATOM   3253  OE1 GLU A 199      25.738  30.597 -55.986  1.00  0.00           O  
ATOM   3254  OE2 GLU A 199      27.090  30.384 -57.611  1.00  0.00           O  
ATOM   3255  H   GLU A 199      22.280  27.272 -55.252  1.00  0.00           H  
ATOM   3256  HA  GLU A 199      23.053  27.398 -57.995  1.00  0.00           H  
ATOM   3257 1HB  GLU A 199      23.563  29.203 -56.386  1.00  0.00           H  
ATOM   3258 2HB  GLU A 199      24.695  28.148 -55.547  1.00  0.00           H  
ATOM   3259 1HG  GLU A 199      26.081  27.995 -57.576  1.00  0.00           H  
ATOM   3260 2HG  GLU A 199      24.943  29.024 -58.439  1.00  0.00           H  
ATOM   3261  N   ALA A 200      24.868  25.330 -56.160  1.00  0.00           N  
ATOM   3262  CA  ALA A 200      25.784  24.205 -56.267  1.00  0.00           C  
ATOM   3263  C   ALA A 200      25.167  23.095 -57.118  1.00  0.00           C  
ATOM   3264  O   ALA A 200      25.840  22.479 -57.937  1.00  0.00           O  
ATOM   3265  CB  ALA A 200      26.149  23.676 -54.888  1.00  0.00           C  
ATOM   3266  H   ALA A 200      24.532  25.623 -55.242  1.00  0.00           H  
ATOM   3267  HA  ALA A 200      26.692  24.545 -56.774  1.00  0.00           H  
ATOM   3268 1HB  ALA A 200      26.850  22.845 -54.980  1.00  0.00           H  
ATOM   3269 2HB  ALA A 200      26.606  24.476 -54.306  1.00  0.00           H  
ATOM   3270 3HB  ALA A 200      25.246  23.334 -54.381  1.00  0.00           H  
ATOM   3271  N   ALA A 201      23.858  22.876 -56.930  1.00  0.00           N  
ATOM   3272  CA  ALA A 201      23.145  21.869 -57.712  1.00  0.00           C  
ATOM   3273  C   ALA A 201      23.107  22.242 -59.183  1.00  0.00           C  
ATOM   3274  O   ALA A 201      23.269  21.376 -60.046  1.00  0.00           O  
ATOM   3275  CB  ALA A 201      21.734  21.725 -57.189  1.00  0.00           C  
ATOM   3276  H   ALA A 201      23.363  23.401 -56.220  1.00  0.00           H  
ATOM   3277  HA  ALA A 201      23.666  20.922 -57.619  1.00  0.00           H  
ATOM   3278 1HB  ALA A 201      21.220  20.958 -57.764  1.00  0.00           H  
ATOM   3279 2HB  ALA A 201      21.771  21.440 -56.141  1.00  0.00           H  
ATOM   3280 3HB  ALA A 201      21.210  22.670 -57.291  1.00  0.00           H  
ATOM   3281  N   ILE A 202      22.930  23.524 -59.475  1.00  0.00           N  
ATOM   3282  CA  ILE A 202      22.913  23.984 -60.853  1.00  0.00           C  
ATOM   3283  C   ILE A 202      24.259  23.709 -61.510  1.00  0.00           C  
ATOM   3284  O   ILE A 202      24.305  23.255 -62.653  1.00  0.00           O  
ATOM   3285  CB  ILE A 202      22.528  25.476 -60.943  1.00  0.00           C  
ATOM   3286  CG1 ILE A 202      21.028  25.635 -60.570  1.00  0.00           C  
ATOM   3287  CG2 ILE A 202      22.803  26.010 -62.357  1.00  0.00           C  
ATOM   3288  CD1 ILE A 202      20.598  27.056 -60.266  1.00  0.00           C  
ATOM   3289  H   ILE A 202      22.781  24.191 -58.723  1.00  0.00           H  
ATOM   3290  HA  ILE A 202      22.154  23.421 -61.393  1.00  0.00           H  
ATOM   3291  HB  ILE A 202      23.108  26.045 -60.220  1.00  0.00           H  
ATOM   3292 1HG1 ILE A 202      20.430  25.272 -61.404  1.00  0.00           H  
ATOM   3293 2HG1 ILE A 202      20.812  25.015 -59.704  1.00  0.00           H  
ATOM   3294 1HG2 ILE A 202      22.532  27.061 -62.416  1.00  0.00           H  
ATOM   3295 2HG2 ILE A 202      23.861  25.903 -62.592  1.00  0.00           H  
ATOM   3296 3HG2 ILE A 202      22.215  25.444 -63.078  1.00  0.00           H  
ATOM   3297 1HD1 ILE A 202      19.535  27.070 -60.025  1.00  0.00           H  
ATOM   3298 2HD1 ILE A 202      21.165  27.433 -59.416  1.00  0.00           H  
ATOM   3299 3HD1 ILE A 202      20.779  27.688 -61.126  1.00  0.00           H  
ATOM   3300  N   ARG A 203      25.349  23.960 -60.785  1.00  0.00           N  
ATOM   3301  CA  ARG A 203      26.681  23.675 -61.314  1.00  0.00           C  
ATOM   3302  C   ARG A 203      26.858  22.174 -61.566  1.00  0.00           C  
ATOM   3303  O   ARG A 203      27.455  21.779 -62.565  1.00  0.00           O  
ATOM   3304  CB  ARG A 203      27.768  24.173 -60.363  1.00  0.00           C  
ATOM   3305  CG  ARG A 203      27.816  25.703 -60.167  1.00  0.00           C  
ATOM   3306  CD  ARG A 203      28.245  26.442 -61.395  1.00  0.00           C  
ATOM   3307  NE  ARG A 203      29.686  26.370 -61.616  1.00  0.00           N  
ATOM   3308  CZ  ARG A 203      30.290  26.470 -62.821  1.00  0.00           C  
ATOM   3309  NH1 ARG A 203      29.580  26.626 -63.922  1.00  0.00           N  
ATOM   3310  NH2 ARG A 203      31.607  26.413 -62.904  1.00  0.00           N  
ATOM   3311  H   ARG A 203      25.247  24.364 -59.859  1.00  0.00           H  
ATOM   3312  HA  ARG A 203      26.787  24.188 -62.266  1.00  0.00           H  
ATOM   3313 1HB  ARG A 203      27.621  23.724 -59.381  1.00  0.00           H  
ATOM   3314 2HB  ARG A 203      28.745  23.852 -60.726  1.00  0.00           H  
ATOM   3315 1HG  ARG A 203      26.827  26.061 -59.891  1.00  0.00           H  
ATOM   3316 2HG  ARG A 203      28.520  25.941 -59.371  1.00  0.00           H  
ATOM   3317 1HD  ARG A 203      27.749  26.037 -62.267  1.00  0.00           H  
ATOM   3318 2HD  ARG A 203      27.972  27.492 -61.286  1.00  0.00           H  
ATOM   3319  HE  ARG A 203      30.280  26.256 -60.804  1.00  0.00           H  
ATOM   3320 1HH1 ARG A 203      28.565  26.662 -63.891  1.00  0.00           H  
ATOM   3321 2HH1 ARG A 203      30.045  26.697 -64.813  1.00  0.00           H  
ATOM   3322 1HH2 ARG A 203      32.177  26.293 -62.069  1.00  0.00           H  
ATOM   3323 2HH2 ARG A 203      32.059  26.490 -63.802  1.00  0.00           H  
ATOM   3324  N   ALA A 204      26.316  21.343 -60.668  1.00  0.00           N  
ATOM   3325  CA  ALA A 204      26.367  19.891 -60.854  1.00  0.00           C  
ATOM   3326  C   ALA A 204      25.572  19.473 -62.092  1.00  0.00           C  
ATOM   3327  O   ALA A 204      25.967  18.547 -62.798  1.00  0.00           O  
ATOM   3328  CB  ALA A 204      25.827  19.177 -59.622  1.00  0.00           C  
ATOM   3329  H   ALA A 204      25.877  21.726 -59.839  1.00  0.00           H  
ATOM   3330  HA  ALA A 204      27.405  19.601 -61.001  1.00  0.00           H  
ATOM   3331 1HB  ALA A 204      25.900  18.096 -59.764  1.00  0.00           H  
ATOM   3332 2HB  ALA A 204      26.408  19.462 -58.748  1.00  0.00           H  
ATOM   3333 3HB  ALA A 204      24.789  19.452 -59.470  1.00  0.00           H  
ATOM   3334  N   ILE A 205      24.454  20.157 -62.349  1.00  0.00           N  
ATOM   3335  CA  ILE A 205      23.623  19.905 -63.527  1.00  0.00           C  
ATOM   3336  C   ILE A 205      24.344  20.311 -64.806  1.00  0.00           C  
ATOM   3337  O   ILE A 205      24.283  19.604 -65.808  1.00  0.00           O  
ATOM   3338  CB  ILE A 205      22.255  20.621 -63.427  1.00  0.00           C  
ATOM   3339  CG1 ILE A 205      21.399  19.927 -62.349  1.00  0.00           C  
ATOM   3340  CG2 ILE A 205      21.544  20.648 -64.789  1.00  0.00           C  
ATOM   3341  CD1 ILE A 205      20.147  20.688 -61.940  1.00  0.00           C  
ATOM   3342  H   ILE A 205      24.178  20.887 -61.701  1.00  0.00           H  
ATOM   3343  HA  ILE A 205      23.425  18.835 -63.584  1.00  0.00           H  
ATOM   3344  HB  ILE A 205      22.418  21.643 -63.095  1.00  0.00           H  
ATOM   3345 1HG1 ILE A 205      21.100  18.948 -62.722  1.00  0.00           H  
ATOM   3346 2HG1 ILE A 205      22.017  19.785 -61.474  1.00  0.00           H  
ATOM   3347 1HG2 ILE A 205      20.593  21.168 -64.700  1.00  0.00           H  
ATOM   3348 2HG2 ILE A 205      22.158  21.167 -65.522  1.00  0.00           H  
ATOM   3349 3HG2 ILE A 205      21.375  19.635 -65.121  1.00  0.00           H  
ATOM   3350 1HD1 ILE A 205      19.611  20.122 -61.179  1.00  0.00           H  
ATOM   3351 2HD1 ILE A 205      20.426  21.663 -61.536  1.00  0.00           H  
ATOM   3352 3HD1 ILE A 205      19.505  20.826 -62.802  1.00  0.00           H  
ATOM   3353  N   GLU A 206      25.016  21.462 -64.770  1.00  0.00           N  
ATOM   3354  CA  GLU A 206      25.804  21.917 -65.914  1.00  0.00           C  
ATOM   3355  C   GLU A 206      26.980  20.974 -66.175  1.00  0.00           C  
ATOM   3356  O   GLU A 206      27.321  20.692 -67.329  1.00  0.00           O  
ATOM   3357  CB  GLU A 206      26.350  23.335 -65.668  1.00  0.00           C  
ATOM   3358  CG  GLU A 206      25.311  24.458 -65.641  1.00  0.00           C  
ATOM   3359  CD  GLU A 206      25.928  25.801 -65.322  1.00  0.00           C  
ATOM   3360  OE1 GLU A 206      27.088  25.831 -64.977  1.00  0.00           O  
ATOM   3361  OE2 GLU A 206      25.243  26.789 -65.421  1.00  0.00           O  
ATOM   3362  H   GLU A 206      24.982  22.027 -63.929  1.00  0.00           H  
ATOM   3363  HA  GLU A 206      25.168  21.921 -66.799  1.00  0.00           H  
ATOM   3364 1HB  GLU A 206      26.871  23.354 -64.708  1.00  0.00           H  
ATOM   3365 2HB  GLU A 206      27.085  23.579 -66.436  1.00  0.00           H  
ATOM   3366 1HG  GLU A 206      24.814  24.514 -66.606  1.00  0.00           H  
ATOM   3367 2HG  GLU A 206      24.563  24.225 -64.889  1.00  0.00           H  
ATOM   3368  N   ALA A 207      27.609  20.500 -65.097  1.00  0.00           N  
ATOM   3369  CA  ALA A 207      28.769  19.622 -65.197  1.00  0.00           C  
ATOM   3370  C   ALA A 207      28.368  18.209 -65.626  1.00  0.00           C  
ATOM   3371  O   ALA A 207      29.082  17.566 -66.394  1.00  0.00           O  
ATOM   3372  CB  ALA A 207      29.506  19.589 -63.867  1.00  0.00           C  
ATOM   3373  H   ALA A 207      27.282  20.775 -64.174  1.00  0.00           H  
ATOM   3374  HA  ALA A 207      29.434  20.030 -65.964  1.00  0.00           H  
ATOM   3375 1HB  ALA A 207      30.393  18.962 -63.948  1.00  0.00           H  
ATOM   3376 2HB  ALA A 207      29.806  20.601 -63.594  1.00  0.00           H  
ATOM   3377 3HB  ALA A 207      28.849  19.190 -63.095  1.00  0.00           H  
ATOM   3378  N   ALA A 208      27.225  17.732 -65.127  1.00  0.00           N  
ATOM   3379  CA  ALA A 208      26.723  16.399 -65.463  1.00  0.00           C  
ATOM   3380  C   ALA A 208      26.105  16.394 -66.860  1.00  0.00           C  
ATOM   3381  O   ALA A 208      25.555  17.396 -67.307  1.00  0.00           O  
ATOM   3382  CB  ALA A 208      25.699  15.951 -64.439  1.00  0.00           C  
ATOM   3383  H   ALA A 208      26.689  18.302 -64.483  1.00  0.00           H  
ATOM   3384  HA  ALA A 208      27.560  15.703 -65.456  1.00  0.00           H  
ATOM   3385 1HB  ALA A 208      25.355  14.953 -64.696  1.00  0.00           H  
ATOM   3386 2HB  ALA A 208      26.159  15.941 -63.447  1.00  0.00           H  
ATOM   3387 3HB  ALA A 208      24.860  16.639 -64.444  1.00  0.00           H  
ATOM   3388  N   LYS A 209      26.196  15.261 -67.550  1.00  0.00           N  
ATOM   3389  CA  LYS A 209      25.619  15.167 -68.891  1.00  0.00           C  
ATOM   3390  C   LYS A 209      24.529  14.112 -69.010  1.00  0.00           C  
ATOM   3391  O   LYS A 209      23.682  14.195 -69.899  1.00  0.00           O  
ATOM   3392  CB  LYS A 209      26.709  14.904 -69.931  1.00  0.00           C  
ATOM   3393  CG  LYS A 209      27.746  16.030 -70.070  1.00  0.00           C  
ATOM   3394  CD  LYS A 209      27.111  17.322 -70.612  1.00  0.00           C  
ATOM   3395  CE  LYS A 209      28.148  18.415 -70.842  1.00  0.00           C  
ATOM   3396  NZ  LYS A 209      28.681  18.961 -69.555  1.00  0.00           N  
ATOM   3397  H   LYS A 209      26.659  14.458 -67.136  1.00  0.00           H  
ATOM   3398  HA  LYS A 209      25.149  16.123 -69.122  1.00  0.00           H  
ATOM   3399 1HB  LYS A 209      27.247  13.989 -69.669  1.00  0.00           H  
ATOM   3400 2HB  LYS A 209      26.249  14.744 -70.907  1.00  0.00           H  
ATOM   3401 1HG  LYS A 209      28.197  16.231 -69.098  1.00  0.00           H  
ATOM   3402 2HG  LYS A 209      28.535  15.712 -70.755  1.00  0.00           H  
ATOM   3403 1HD  LYS A 209      26.596  17.118 -71.552  1.00  0.00           H  
ATOM   3404 2HD  LYS A 209      26.384  17.700 -69.895  1.00  0.00           H  
ATOM   3405 1HE  LYS A 209      28.973  18.006 -71.421  1.00  0.00           H  
ATOM   3406 2HE  LYS A 209      27.688  19.228 -71.405  1.00  0.00           H  
ATOM   3407 1HZ  LYS A 209      29.360  19.680 -69.746  1.00  0.00           H  
ATOM   3408 2HZ  LYS A 209      27.919  19.359 -69.004  1.00  0.00           H  
ATOM   3409 3HZ  LYS A 209      29.121  18.216 -69.031  1.00  0.00           H  
ATOM   3410  N   GLY A 210      24.555  13.105 -68.142  1.00  0.00           N  
ATOM   3411  CA  GLY A 210      23.574  12.036 -68.258  1.00  0.00           C  
ATOM   3412  C   GLY A 210      22.173  12.571 -67.993  1.00  0.00           C  
ATOM   3413  O   GLY A 210      21.979  13.408 -67.109  1.00  0.00           O  
ATOM   3414  H   GLY A 210      25.266  13.070 -67.418  1.00  0.00           H  
ATOM   3415 1HA  GLY A 210      23.623  11.605 -69.254  1.00  0.00           H  
ATOM   3416 2HA  GLY A 210      23.808  11.241 -67.553  1.00  0.00           H  
ATOM   3417  N   GLU A 211      21.192  12.065 -68.744  1.00  0.00           N  
ATOM   3418  CA  GLU A 211      19.811  12.524 -68.596  1.00  0.00           C  
ATOM   3419  C   GLU A 211      19.279  12.165 -67.217  1.00  0.00           C  
ATOM   3420  O   GLU A 211      18.532  12.929 -66.603  1.00  0.00           O  
ATOM   3421  CB  GLU A 211      18.911  11.880 -69.662  1.00  0.00           C  
ATOM   3422  CG  GLU A 211      19.203  12.283 -71.111  1.00  0.00           C  
ATOM   3423  CD  GLU A 211      18.905  13.723 -71.427  1.00  0.00           C  
ATOM   3424  OE1 GLU A 211      19.792  14.389 -71.887  1.00  0.00           O  
ATOM   3425  OE2 GLU A 211      17.792  14.155 -71.227  1.00  0.00           O  
ATOM   3426  H   GLU A 211      21.412  11.372 -69.445  1.00  0.00           H  
ATOM   3427  HA  GLU A 211      19.782  13.610 -68.708  1.00  0.00           H  
ATOM   3428 1HB  GLU A 211      18.996  10.795 -69.595  1.00  0.00           H  
ATOM   3429 2HB  GLU A 211      17.877  12.136 -69.451  1.00  0.00           H  
ATOM   3430 1HG  GLU A 211      20.256  12.093 -71.320  1.00  0.00           H  
ATOM   3431 2HG  GLU A 211      18.612  11.649 -71.770  1.00  0.00           H  
ATOM   3432  N   GLU A 212      19.678  10.990 -66.735  1.00  0.00           N  
ATOM   3433  CA  GLU A 212      19.236  10.489 -65.446  1.00  0.00           C  
ATOM   3434  C   GLU A 212      19.841  11.300 -64.310  1.00  0.00           C  
ATOM   3435  O   GLU A 212      19.169  11.601 -63.324  1.00  0.00           O  
ATOM   3436  CB  GLU A 212      19.620   9.015 -65.305  1.00  0.00           C  
ATOM   3437  CG  GLU A 212      18.933   8.093 -66.305  1.00  0.00           C  
ATOM   3438  CD  GLU A 212      19.556   8.150 -67.680  1.00  0.00           C  
ATOM   3439  OE1 GLU A 212      20.605   8.744 -67.811  1.00  0.00           O  
ATOM   3440  OE2 GLU A 212      18.984   7.609 -68.596  1.00  0.00           O  
ATOM   3441  H   GLU A 212      20.298  10.415 -67.294  1.00  0.00           H  
ATOM   3442  HA  GLU A 212      18.151  10.581 -65.390  1.00  0.00           H  
ATOM   3443 1HB  GLU A 212      20.698   8.904 -65.422  1.00  0.00           H  
ATOM   3444 2HB  GLU A 212      19.362   8.664 -64.304  1.00  0.00           H  
ATOM   3445 1HG  GLU A 212      18.984   7.068 -65.934  1.00  0.00           H  
ATOM   3446 2HG  GLU A 212      17.882   8.372 -66.375  1.00  0.00           H  
ATOM   3447  N   VAL A 213      21.110  11.666 -64.464  1.00  0.00           N  
ATOM   3448  CA  VAL A 213      21.819  12.417 -63.435  1.00  0.00           C  
ATOM   3449  C   VAL A 213      21.209  13.804 -63.274  1.00  0.00           C  
ATOM   3450  O   VAL A 213      21.022  14.275 -62.149  1.00  0.00           O  
ATOM   3451  CB  VAL A 213      23.319  12.528 -63.775  1.00  0.00           C  
ATOM   3452  CG1 VAL A 213      24.020  13.435 -62.767  1.00  0.00           C  
ATOM   3453  CG2 VAL A 213      23.948  11.142 -63.758  1.00  0.00           C  
ATOM   3454  H   VAL A 213      21.597  11.391 -65.305  1.00  0.00           H  
ATOM   3455  HA  VAL A 213      21.723  11.883 -62.490  1.00  0.00           H  
ATOM   3456  HB  VAL A 213      23.433  12.971 -64.768  1.00  0.00           H  
ATOM   3457 1HG1 VAL A 213      25.079  13.506 -63.014  1.00  0.00           H  
ATOM   3458 2HG1 VAL A 213      23.579  14.430 -62.786  1.00  0.00           H  
ATOM   3459 3HG1 VAL A 213      23.913  13.014 -61.773  1.00  0.00           H  
ATOM   3460 1HG2 VAL A 213      25.007  11.221 -64.009  1.00  0.00           H  
ATOM   3461 2HG2 VAL A 213      23.841  10.708 -62.765  1.00  0.00           H  
ATOM   3462 3HG2 VAL A 213      23.449  10.506 -64.487  1.00  0.00           H  
ATOM   3463  N   ILE A 214      20.887  14.451 -64.391  1.00  0.00           N  
ATOM   3464  CA  ILE A 214      20.286  15.778 -64.360  1.00  0.00           C  
ATOM   3465  C   ILE A 214      18.936  15.738 -63.647  1.00  0.00           C  
ATOM   3466  O   ILE A 214      18.633  16.611 -62.830  1.00  0.00           O  
ATOM   3467  CB  ILE A 214      20.125  16.334 -65.791  1.00  0.00           C  
ATOM   3468  CG1 ILE A 214      21.529  16.609 -66.383  1.00  0.00           C  
ATOM   3469  CG2 ILE A 214      19.254  17.613 -65.784  1.00  0.00           C  
ATOM   3470  CD1 ILE A 214      21.535  16.858 -67.875  1.00  0.00           C  
ATOM   3471  H   ILE A 214      21.079  14.017 -65.289  1.00  0.00           H  
ATOM   3472  HA  ILE A 214      20.945  16.445 -63.805  1.00  0.00           H  
ATOM   3473  HB  ILE A 214      19.651  15.580 -66.418  1.00  0.00           H  
ATOM   3474 1HG1 ILE A 214      21.959  17.477 -65.886  1.00  0.00           H  
ATOM   3475 2HG1 ILE A 214      22.168  15.748 -66.182  1.00  0.00           H  
ATOM   3476 1HG2 ILE A 214      19.144  17.996 -66.798  1.00  0.00           H  
ATOM   3477 2HG2 ILE A 214      18.267  17.390 -65.385  1.00  0.00           H  
ATOM   3478 3HG2 ILE A 214      19.719  18.366 -65.166  1.00  0.00           H  
ATOM   3479 1HD1 ILE A 214      22.559  17.035 -68.207  1.00  0.00           H  
ATOM   3480 2HD1 ILE A 214      21.133  15.984 -68.392  1.00  0.00           H  
ATOM   3481 3HD1 ILE A 214      20.929  17.720 -68.106  1.00  0.00           H  
ATOM   3482  N   LEU A 215      18.127  14.722 -63.954  1.00  0.00           N  
ATOM   3483  CA  LEU A 215      16.826  14.581 -63.314  1.00  0.00           C  
ATOM   3484  C   LEU A 215      16.970  14.293 -61.825  1.00  0.00           C  
ATOM   3485  O   LEU A 215      16.262  14.885 -61.007  1.00  0.00           O  
ATOM   3486  CB  LEU A 215      16.020  13.453 -63.981  1.00  0.00           C  
ATOM   3487  CG  LEU A 215      14.579  13.187 -63.424  1.00  0.00           C  
ATOM   3488  CD1 LEU A 215      13.716  14.448 -63.544  1.00  0.00           C  
ATOM   3489  CD2 LEU A 215      13.948  12.043 -64.211  1.00  0.00           C  
ATOM   3490  H   LEU A 215      18.415  14.045 -64.652  1.00  0.00           H  
ATOM   3491  HA  LEU A 215      16.289  15.519 -63.435  1.00  0.00           H  
ATOM   3492 1HB  LEU A 215      15.941  13.671 -65.036  1.00  0.00           H  
ATOM   3493 2HB  LEU A 215      16.584  12.523 -63.877  1.00  0.00           H  
ATOM   3494  HG  LEU A 215      14.639  12.913 -62.364  1.00  0.00           H  
ATOM   3495 1HD1 LEU A 215      12.718  14.243 -63.149  1.00  0.00           H  
ATOM   3496 2HD1 LEU A 215      14.162  15.260 -62.973  1.00  0.00           H  
ATOM   3497 3HD1 LEU A 215      13.638  14.738 -64.587  1.00  0.00           H  
ATOM   3498 1HD2 LEU A 215      12.946  11.845 -63.825  1.00  0.00           H  
ATOM   3499 2HD2 LEU A 215      13.882  12.317 -65.263  1.00  0.00           H  
ATOM   3500 3HD2 LEU A 215      14.560  11.148 -64.106  1.00  0.00           H  
ATOM   3501  N   GLU A 216      17.893  13.399 -61.464  1.00  0.00           N  
ATOM   3502  CA  GLU A 216      18.095  13.051 -60.065  1.00  0.00           C  
ATOM   3503  C   GLU A 216      18.556  14.247 -59.241  1.00  0.00           C  
ATOM   3504  O   GLU A 216      18.106  14.428 -58.113  1.00  0.00           O  
ATOM   3505  CB  GLU A 216      19.100  11.903 -59.925  1.00  0.00           C  
ATOM   3506  CG  GLU A 216      18.554  10.535 -60.343  1.00  0.00           C  
ATOM   3507  CD  GLU A 216      19.593   9.451 -60.310  1.00  0.00           C  
ATOM   3508  OE1 GLU A 216      20.687   9.725 -59.884  1.00  0.00           O  
ATOM   3509  OE2 GLU A 216      19.298   8.353 -60.715  1.00  0.00           O  
ATOM   3510  H   GLU A 216      18.449  12.933 -62.174  1.00  0.00           H  
ATOM   3511  HA  GLU A 216      17.139  12.714 -59.658  1.00  0.00           H  
ATOM   3512 1HB  GLU A 216      19.978  12.113 -60.539  1.00  0.00           H  
ATOM   3513 2HB  GLU A 216      19.435  11.835 -58.889  1.00  0.00           H  
ATOM   3514 1HG  GLU A 216      17.750  10.266 -59.653  1.00  0.00           H  
ATOM   3515 2HG  GLU A 216      18.129  10.602 -61.340  1.00  0.00           H  
ATOM   3516  N   ILE A 217      19.432  15.079 -59.805  1.00  0.00           N  
ATOM   3517  CA  ILE A 217      19.890  16.250 -59.070  1.00  0.00           C  
ATOM   3518  C   ILE A 217      18.728  17.195 -58.807  1.00  0.00           C  
ATOM   3519  O   ILE A 217      18.594  17.710 -57.701  1.00  0.00           O  
ATOM   3520  CB  ILE A 217      21.025  16.999 -59.794  1.00  0.00           C  
ATOM   3521  CG1 ILE A 217      22.283  16.119 -59.825  1.00  0.00           C  
ATOM   3522  CG2 ILE A 217      21.315  18.325 -59.050  1.00  0.00           C  
ATOM   3523  CD1 ILE A 217      23.354  16.607 -60.774  1.00  0.00           C  
ATOM   3524  H   ILE A 217      19.795  14.882 -60.733  1.00  0.00           H  
ATOM   3525  HA  ILE A 217      20.274  15.917 -58.103  1.00  0.00           H  
ATOM   3526  HB  ILE A 217      20.735  17.204 -60.825  1.00  0.00           H  
ATOM   3527 1HG1 ILE A 217      22.703  16.075 -58.821  1.00  0.00           H  
ATOM   3528 2HG1 ILE A 217      21.994  15.115 -60.120  1.00  0.00           H  
ATOM   3529 1HG2 ILE A 217      22.119  18.864 -59.536  1.00  0.00           H  
ATOM   3530 2HG2 ILE A 217      20.423  18.949 -59.044  1.00  0.00           H  
ATOM   3531 3HG2 ILE A 217      21.603  18.103 -58.028  1.00  0.00           H  
ATOM   3532 1HD1 ILE A 217      24.206  15.928 -60.737  1.00  0.00           H  
ATOM   3533 2HD1 ILE A 217      22.953  16.636 -61.789  1.00  0.00           H  
ATOM   3534 3HD1 ILE A 217      23.673  17.599 -60.487  1.00  0.00           H  
ATOM   3535  N   LEU A 218      17.880  17.419 -59.811  1.00  0.00           N  
ATOM   3536  CA  LEU A 218      16.733  18.298 -59.625  1.00  0.00           C  
ATOM   3537  C   LEU A 218      15.826  17.758 -58.520  1.00  0.00           C  
ATOM   3538  O   LEU A 218      15.353  18.513 -57.672  1.00  0.00           O  
ATOM   3539  CB  LEU A 218      15.948  18.457 -60.943  1.00  0.00           C  
ATOM   3540  CG  LEU A 218      14.751  19.488 -60.972  1.00  0.00           C  
ATOM   3541  CD1 LEU A 218      13.460  18.823 -60.444  1.00  0.00           C  
ATOM   3542  CD2 LEU A 218      15.108  20.736 -60.146  1.00  0.00           C  
ATOM   3543  H   LEU A 218      18.042  16.986 -60.716  1.00  0.00           H  
ATOM   3544  HA  LEU A 218      17.106  19.273 -59.319  1.00  0.00           H  
ATOM   3545 1HB  LEU A 218      16.651  18.761 -61.711  1.00  0.00           H  
ATOM   3546 2HB  LEU A 218      15.545  17.483 -61.224  1.00  0.00           H  
ATOM   3547  HG  LEU A 218      14.570  19.788 -62.002  1.00  0.00           H  
ATOM   3548 1HD1 LEU A 218      12.636  19.538 -60.492  1.00  0.00           H  
ATOM   3549 2HD1 LEU A 218      13.220  17.955 -61.061  1.00  0.00           H  
ATOM   3550 3HD1 LEU A 218      13.579  18.505 -59.420  1.00  0.00           H  
ATOM   3551 1HD2 LEU A 218      14.281  21.445 -60.190  1.00  0.00           H  
ATOM   3552 2HD2 LEU A 218      15.283  20.474 -59.109  1.00  0.00           H  
ATOM   3553 3HD2 LEU A 218      16.006  21.202 -60.558  1.00  0.00           H  
ATOM   3554  N   GLU A 219      15.575  16.448 -58.532  1.00  0.00           N  
ATOM   3555  CA  GLU A 219      14.729  15.848 -57.506  1.00  0.00           C  
ATOM   3556  C   GLU A 219      15.321  16.054 -56.113  1.00  0.00           C  
ATOM   3557  O   GLU A 219      14.597  16.356 -55.163  1.00  0.00           O  
ATOM   3558  CB  GLU A 219      14.545  14.353 -57.772  1.00  0.00           C  
ATOM   3559  CG  GLU A 219      13.676  14.020 -58.982  1.00  0.00           C  
ATOM   3560  CD  GLU A 219      13.647  12.546 -59.280  1.00  0.00           C  
ATOM   3561  OE1 GLU A 219      14.388  11.825 -58.655  1.00  0.00           O  
ATOM   3562  OE2 GLU A 219      12.887  12.139 -60.127  1.00  0.00           O  
ATOM   3563  H   GLU A 219      15.967  15.866 -59.265  1.00  0.00           H  
ATOM   3564  HA  GLU A 219      13.752  16.334 -57.536  1.00  0.00           H  
ATOM   3565 1HB  GLU A 219      15.521  13.892 -57.927  1.00  0.00           H  
ATOM   3566 2HB  GLU A 219      14.099  13.882 -56.895  1.00  0.00           H  
ATOM   3567 1HG  GLU A 219      12.659  14.362 -58.788  1.00  0.00           H  
ATOM   3568 2HG  GLU A 219      14.054  14.557 -59.847  1.00  0.00           H  
ATOM   3569  N   GLU A 220      16.647  15.927 -56.002  1.00  0.00           N  
ATOM   3570  CA  GLU A 220      17.327  16.148 -54.729  1.00  0.00           C  
ATOM   3571  C   GLU A 220      17.189  17.601 -54.286  1.00  0.00           C  
ATOM   3572  O   GLU A 220      16.985  17.882 -53.101  1.00  0.00           O  
ATOM   3573  CB  GLU A 220      18.811  15.779 -54.845  1.00  0.00           C  
ATOM   3574  CG  GLU A 220      19.095  14.290 -54.958  1.00  0.00           C  
ATOM   3575  CD  GLU A 220      18.692  13.511 -53.729  1.00  0.00           C  
ATOM   3576  OE1 GLU A 220      19.027  13.926 -52.648  1.00  0.00           O  
ATOM   3577  OE2 GLU A 220      18.041  12.495 -53.876  1.00  0.00           O  
ATOM   3578  H   GLU A 220      17.185  15.645 -56.815  1.00  0.00           H  
ATOM   3579  HA  GLU A 220      16.863  15.516 -53.974  1.00  0.00           H  
ATOM   3580 1HB  GLU A 220      19.229  16.256 -55.729  1.00  0.00           H  
ATOM   3581 2HB  GLU A 220      19.352  16.162 -53.986  1.00  0.00           H  
ATOM   3582 1HG  GLU A 220      18.556  13.891 -55.809  1.00  0.00           H  
ATOM   3583 2HG  GLU A 220      20.162  14.155 -55.142  1.00  0.00           H  
ATOM   3584  N   VAL A 221      17.253  18.524 -55.241  1.00  0.00           N  
ATOM   3585  CA  VAL A 221      17.096  19.938 -54.930  1.00  0.00           C  
ATOM   3586  C   VAL A 221      15.708  20.207 -54.371  1.00  0.00           C  
ATOM   3587  O   VAL A 221      15.562  20.901 -53.363  1.00  0.00           O  
ATOM   3588  CB  VAL A 221      17.322  20.805 -56.185  1.00  0.00           C  
ATOM   3589  CG1 VAL A 221      16.927  22.247 -55.914  1.00  0.00           C  
ATOM   3590  CG2 VAL A 221      18.773  20.755 -56.574  1.00  0.00           C  
ATOM   3591  H   VAL A 221      17.436  18.230 -56.197  1.00  0.00           H  
ATOM   3592  HA  VAL A 221      17.836  20.209 -54.177  1.00  0.00           H  
ATOM   3593  HB  VAL A 221      16.699  20.429 -56.996  1.00  0.00           H  
ATOM   3594 1HG1 VAL A 221      17.086  22.847 -56.811  1.00  0.00           H  
ATOM   3595 2HG1 VAL A 221      15.886  22.296 -55.632  1.00  0.00           H  
ATOM   3596 3HG1 VAL A 221      17.538  22.641 -55.102  1.00  0.00           H  
ATOM   3597 1HG2 VAL A 221      18.923  21.365 -57.463  1.00  0.00           H  
ATOM   3598 2HG2 VAL A 221      19.374  21.147 -55.751  1.00  0.00           H  
ATOM   3599 3HG2 VAL A 221      19.070  19.739 -56.778  1.00  0.00           H  
ATOM   3600  N   LEU A 222      14.690  19.640 -55.015  1.00  0.00           N  
ATOM   3601  CA  LEU A 222      13.317  19.818 -54.565  1.00  0.00           C  
ATOM   3602  C   LEU A 222      13.172  19.358 -53.125  1.00  0.00           C  
ATOM   3603  O   LEU A 222      12.583  20.061 -52.301  1.00  0.00           O  
ATOM   3604  CB  LEU A 222      12.349  19.034 -55.465  1.00  0.00           C  
ATOM   3605  CG  LEU A 222      10.826  19.296 -55.245  1.00  0.00           C  
ATOM   3606  CD1 LEU A 222      10.104  19.032 -56.544  1.00  0.00           C  
ATOM   3607  CD2 LEU A 222      10.258  18.374 -54.147  1.00  0.00           C  
ATOM   3608  H   LEU A 222      14.881  19.089 -55.847  1.00  0.00           H  
ATOM   3609  HA  LEU A 222      13.069  20.875 -54.613  1.00  0.00           H  
ATOM   3610 1HB  LEU A 222      12.584  19.272 -56.504  1.00  0.00           H  
ATOM   3611 2HB  LEU A 222      12.520  17.970 -55.317  1.00  0.00           H  
ATOM   3612  HG  LEU A 222      10.671  20.340 -54.967  1.00  0.00           H  
ATOM   3613 1HD1 LEU A 222       9.044  19.219 -56.405  1.00  0.00           H  
ATOM   3614 2HD1 LEU A 222      10.489  19.687 -57.329  1.00  0.00           H  
ATOM   3615 3HD1 LEU A 222      10.254  17.991 -56.829  1.00  0.00           H  
ATOM   3616 1HD2 LEU A 222       9.188  18.570 -54.028  1.00  0.00           H  
ATOM   3617 2HD2 LEU A 222      10.404  17.332 -54.439  1.00  0.00           H  
ATOM   3618 3HD2 LEU A 222      10.749  18.551 -53.201  1.00  0.00           H  
ATOM   3619  N   LYS A 223      13.708  18.181 -52.814  1.00  0.00           N  
ATOM   3620  CA  LYS A 223      13.612  17.654 -51.461  1.00  0.00           C  
ATOM   3621  C   LYS A 223      14.222  18.604 -50.435  1.00  0.00           C  
ATOM   3622  O   LYS A 223      13.656  18.799 -49.357  1.00  0.00           O  
ATOM   3623  CB  LYS A 223      14.270  16.277 -51.370  1.00  0.00           C  
ATOM   3624  CG  LYS A 223      13.460  15.158 -52.029  1.00  0.00           C  
ATOM   3625  CD  LYS A 223      14.009  13.771 -51.681  1.00  0.00           C  
ATOM   3626  CE  LYS A 223      15.312  13.480 -52.418  1.00  0.00           C  
ATOM   3627  NZ  LYS A 223      15.795  12.083 -52.180  1.00  0.00           N  
ATOM   3628  H   LYS A 223      14.171  17.636 -53.536  1.00  0.00           H  
ATOM   3629  HA  LYS A 223      12.555  17.542 -51.215  1.00  0.00           H  
ATOM   3630 1HB  LYS A 223      15.246  16.315 -51.857  1.00  0.00           H  
ATOM   3631 2HB  LYS A 223      14.436  16.019 -50.324  1.00  0.00           H  
ATOM   3632 1HG  LYS A 223      12.422  15.224 -51.696  1.00  0.00           H  
ATOM   3633 2HG  LYS A 223      13.480  15.287 -53.110  1.00  0.00           H  
ATOM   3634 1HD  LYS A 223      14.182  13.706 -50.607  1.00  0.00           H  
ATOM   3635 2HD  LYS A 223      13.275  13.015 -51.959  1.00  0.00           H  
ATOM   3636 1HE  LYS A 223      15.155  13.622 -53.489  1.00  0.00           H  
ATOM   3637 2HE  LYS A 223      16.079  14.174 -52.080  1.00  0.00           H  
ATOM   3638 1HZ  LYS A 223      16.665  11.944 -52.696  1.00  0.00           H  
ATOM   3639 2HZ  LYS A 223      15.962  11.942 -51.194  1.00  0.00           H  
ATOM   3640 3HZ  LYS A 223      15.106  11.422 -52.501  1.00  0.00           H  
ATOM   3641  N   SER A 224      15.362  19.213 -50.765  1.00  0.00           N  
ATOM   3642  CA  SER A 224      15.968  20.157 -49.828  1.00  0.00           C  
ATOM   3643  C   SER A 224      15.111  21.409 -49.692  1.00  0.00           C  
ATOM   3644  O   SER A 224      14.968  21.951 -48.593  1.00  0.00           O  
ATOM   3645  CB  SER A 224      17.358  20.544 -50.284  1.00  0.00           C  
ATOM   3646  OG  SER A 224      17.306  21.330 -51.439  1.00  0.00           O  
ATOM   3647  H   SER A 224      15.810  19.007 -51.651  1.00  0.00           H  
ATOM   3648  HA  SER A 224      16.041  19.678 -48.851  1.00  0.00           H  
ATOM   3649 1HB  SER A 224      17.860  21.097 -49.487  1.00  0.00           H  
ATOM   3650 2HB  SER A 224      17.935  19.652 -50.474  1.00  0.00           H  
ATOM   3651  HG  SER A 224      16.946  20.768 -52.135  1.00  0.00           H  
ATOM   3652  N   ALA A 225      14.497  21.847 -50.793  1.00  0.00           N  
ATOM   3653  CA  ALA A 225      13.617  23.008 -50.761  1.00  0.00           C  
ATOM   3654  C   ALA A 225      12.429  22.741 -49.848  1.00  0.00           C  
ATOM   3655  O   ALA A 225      12.020  23.610 -49.080  1.00  0.00           O  
ATOM   3656  CB  ALA A 225      13.143  23.356 -52.163  1.00  0.00           C  
ATOM   3657  H   ALA A 225      14.673  21.376 -51.677  1.00  0.00           H  
ATOM   3658  HA  ALA A 225      14.172  23.851 -50.347  1.00  0.00           H  
ATOM   3659 1HB  ALA A 225      12.500  24.234 -52.129  1.00  0.00           H  
ATOM   3660 2HB  ALA A 225      14.005  23.559 -52.800  1.00  0.00           H  
ATOM   3661 3HB  ALA A 225      12.583  22.520 -52.571  1.00  0.00           H  
ATOM   3662  N   GLU A 226      11.909  21.514 -49.910  1.00  0.00           N  
ATOM   3663  CA  GLU A 226      10.783  21.117 -49.071  1.00  0.00           C  
ATOM   3664  C   GLU A 226      11.175  21.141 -47.603  1.00  0.00           C  
ATOM   3665  O   GLU A 226      10.437  21.663 -46.765  1.00  0.00           O  
ATOM   3666  CB  GLU A 226      10.315  19.708 -49.464  1.00  0.00           C  
ATOM   3667  CG  GLU A 226       9.165  19.128 -48.624  1.00  0.00           C  
ATOM   3668  CD  GLU A 226       7.844  19.803 -48.852  1.00  0.00           C  
ATOM   3669  OE1 GLU A 226       7.718  20.527 -49.809  1.00  0.00           O  
ATOM   3670  OE2 GLU A 226       6.950  19.578 -48.069  1.00  0.00           O  
ATOM   3671  H   GLU A 226      12.287  20.854 -50.579  1.00  0.00           H  
ATOM   3672  HA  GLU A 226       9.965  21.820 -49.227  1.00  0.00           H  
ATOM   3673 1HB  GLU A 226       9.994  19.716 -50.508  1.00  0.00           H  
ATOM   3674 2HB  GLU A 226      11.153  19.019 -49.394  1.00  0.00           H  
ATOM   3675 1HG  GLU A 226       9.058  18.066 -48.865  1.00  0.00           H  
ATOM   3676 2HG  GLU A 226       9.427  19.198 -47.568  1.00  0.00           H  
ATOM   3677  N   ARG A 227      12.359  20.617 -47.292  1.00  0.00           N  
ATOM   3678  CA  ARG A 227      12.838  20.610 -45.918  1.00  0.00           C  
ATOM   3679  C   ARG A 227      13.088  22.021 -45.407  1.00  0.00           C  
ATOM   3680  O   ARG A 227      12.742  22.345 -44.271  1.00  0.00           O  
ATOM   3681  CB  ARG A 227      14.115  19.796 -45.800  1.00  0.00           C  
ATOM   3682  CG  ARG A 227      13.950  18.292 -45.986  1.00  0.00           C  
ATOM   3683  CD  ARG A 227      13.264  17.657 -44.830  1.00  0.00           C  
ATOM   3684  NE  ARG A 227      14.049  17.769 -43.617  1.00  0.00           N  
ATOM   3685  CZ  ARG A 227      13.572  17.642 -42.367  1.00  0.00           C  
ATOM   3686  NH1 ARG A 227      12.293  17.395 -42.152  1.00  0.00           N  
ATOM   3687  NH2 ARG A 227      14.409  17.768 -41.357  1.00  0.00           N  
ATOM   3688  H   ARG A 227      12.920  20.188 -48.024  1.00  0.00           H  
ATOM   3689  HA  ARG A 227      12.070  20.157 -45.292  1.00  0.00           H  
ATOM   3690 1HB  ARG A 227      14.832  20.142 -46.546  1.00  0.00           H  
ATOM   3691 2HB  ARG A 227      14.563  19.962 -44.821  1.00  0.00           H  
ATOM   3692 1HG  ARG A 227      13.360  18.100 -46.883  1.00  0.00           H  
ATOM   3693 2HG  ARG A 227      14.932  17.834 -46.091  1.00  0.00           H  
ATOM   3694 1HD  ARG A 227      12.299  18.126 -44.657  1.00  0.00           H  
ATOM   3695 2HD  ARG A 227      13.117  16.597 -45.039  1.00  0.00           H  
ATOM   3696  HE  ARG A 227      15.046  17.959 -43.712  1.00  0.00           H  
ATOM   3697 1HH1 ARG A 227      11.654  17.301 -42.932  1.00  0.00           H  
ATOM   3698 2HH1 ARG A 227      11.946  17.302 -41.208  1.00  0.00           H  
ATOM   3699 1HH2 ARG A 227      15.391  17.956 -41.554  1.00  0.00           H  
ATOM   3700 2HH2 ARG A 227      14.084  17.679 -40.409  1.00  0.00           H  
ATOM   3701  N   SER A 228      13.670  22.872 -46.246  1.00  0.00           N  
ATOM   3702  CA  SER A 228      13.957  24.242 -45.844  1.00  0.00           C  
ATOM   3703  C   SER A 228      12.670  25.002 -45.549  1.00  0.00           C  
ATOM   3704  O   SER A 228      12.595  25.734 -44.560  1.00  0.00           O  
ATOM   3705  CB  SER A 228      14.764  24.929 -46.920  1.00  0.00           C  
ATOM   3706  OG  SER A 228      16.042  24.362 -47.007  1.00  0.00           O  
ATOM   3707  H   SER A 228      13.950  22.561 -47.170  1.00  0.00           H  
ATOM   3708  HA  SER A 228      14.555  24.212 -44.933  1.00  0.00           H  
ATOM   3709 1HB  SER A 228      14.252  24.818 -47.877  1.00  0.00           H  
ATOM   3710 2HB  SER A 228      14.845  25.992 -46.708  1.00  0.00           H  
ATOM   3711  HG  SER A 228      16.392  24.613 -47.868  1.00  0.00           H  
ATOM   3712  N   ILE A 229      11.641  24.789 -46.370  1.00  0.00           N  
ATOM   3713  CA  ILE A 229      10.340  25.400 -46.128  1.00  0.00           C  
ATOM   3714  C   ILE A 229       9.715  24.855 -44.847  1.00  0.00           C  
ATOM   3715  O   ILE A 229       9.146  25.615 -44.060  1.00  0.00           O  
ATOM   3716  CB  ILE A 229       9.393  25.219 -47.326  1.00  0.00           C  
ATOM   3717  CG1 ILE A 229       9.920  26.069 -48.507  1.00  0.00           C  
ATOM   3718  CG2 ILE A 229       7.967  25.619 -46.937  1.00  0.00           C  
ATOM   3719  CD1 ILE A 229       9.249  25.794 -49.834  1.00  0.00           C  
ATOM   3720  H   ILE A 229      11.770  24.198 -47.186  1.00  0.00           H  
ATOM   3721  HA  ILE A 229      10.490  26.467 -45.993  1.00  0.00           H  
ATOM   3722  HB  ILE A 229       9.402  24.173 -47.642  1.00  0.00           H  
ATOM   3723 1HG1 ILE A 229       9.788  27.123 -48.266  1.00  0.00           H  
ATOM   3724 2HG1 ILE A 229      10.983  25.875 -48.621  1.00  0.00           H  
ATOM   3725 1HG2 ILE A 229       7.299  25.488 -47.785  1.00  0.00           H  
ATOM   3726 2HG2 ILE A 229       7.625  24.997 -46.113  1.00  0.00           H  
ATOM   3727 3HG2 ILE A 229       7.952  26.653 -46.628  1.00  0.00           H  
ATOM   3728 1HD1 ILE A 229       9.688  26.433 -50.602  1.00  0.00           H  
ATOM   3729 2HD1 ILE A 229       9.394  24.747 -50.108  1.00  0.00           H  
ATOM   3730 3HD1 ILE A 229       8.187  26.004 -49.761  1.00  0.00           H  
ATOM   3731  N   GLU A 230       9.818  23.542 -44.632  1.00  0.00           N  
ATOM   3732  CA  GLU A 230       9.316  22.952 -43.397  1.00  0.00           C  
ATOM   3733  C   GLU A 230       9.972  23.598 -42.182  1.00  0.00           C  
ATOM   3734  O   GLU A 230       9.295  23.909 -41.201  1.00  0.00           O  
ATOM   3735  CB  GLU A 230       9.564  21.440 -43.358  1.00  0.00           C  
ATOM   3736  CG  GLU A 230       9.126  20.776 -42.053  1.00  0.00           C  
ATOM   3737  CD  GLU A 230       9.384  19.301 -42.018  1.00  0.00           C  
ATOM   3738  OE1 GLU A 230       9.407  18.688 -43.054  1.00  0.00           O  
ATOM   3739  OE2 GLU A 230       9.569  18.783 -40.941  1.00  0.00           O  
ATOM   3740  H   GLU A 230      10.255  22.949 -45.330  1.00  0.00           H  
ATOM   3741  HA  GLU A 230       8.244  23.131 -43.340  1.00  0.00           H  
ATOM   3742 1HB  GLU A 230       9.027  20.962 -44.177  1.00  0.00           H  
ATOM   3743 2HB  GLU A 230      10.624  21.235 -43.499  1.00  0.00           H  
ATOM   3744 1HG  GLU A 230       9.666  21.239 -41.227  1.00  0.00           H  
ATOM   3745 2HG  GLU A 230       8.063  20.960 -41.900  1.00  0.00           H  
ATOM   3746  N   PHE A 231      11.286  23.820 -42.255  1.00  0.00           N  
ATOM   3747  CA  PHE A 231      11.996  24.469 -41.162  1.00  0.00           C  
ATOM   3748  C   PHE A 231      11.509  25.894 -40.948  1.00  0.00           C  
ATOM   3749  O   PHE A 231      11.303  26.311 -39.809  1.00  0.00           O  
ATOM   3750  CB  PHE A 231      13.508  24.472 -41.407  1.00  0.00           C  
ATOM   3751  CG  PHE A 231      14.215  23.221 -40.932  1.00  0.00           C  
ATOM   3752  CD1 PHE A 231      14.704  22.277 -41.833  1.00  0.00           C  
ATOM   3753  CD2 PHE A 231      14.399  22.992 -39.574  1.00  0.00           C  
ATOM   3754  CE1 PHE A 231      15.356  21.145 -41.385  1.00  0.00           C  
ATOM   3755  CE2 PHE A 231      15.050  21.861 -39.126  1.00  0.00           C  
ATOM   3756  CZ  PHE A 231      15.528  20.935 -40.034  1.00  0.00           C  
ATOM   3757  H   PHE A 231      11.796  23.513 -43.077  1.00  0.00           H  
ATOM   3758  HA  PHE A 231      11.801  23.904 -40.251  1.00  0.00           H  
ATOM   3759 1HB  PHE A 231      13.696  24.583 -42.476  1.00  0.00           H  
ATOM   3760 2HB  PHE A 231      13.956  25.330 -40.910  1.00  0.00           H  
ATOM   3761  HD1 PHE A 231      14.576  22.437 -42.900  1.00  0.00           H  
ATOM   3762  HD2 PHE A 231      14.024  23.722 -38.857  1.00  0.00           H  
ATOM   3763  HE1 PHE A 231      15.738  20.415 -42.104  1.00  0.00           H  
ATOM   3764  HE2 PHE A 231      15.186  21.698 -38.057  1.00  0.00           H  
ATOM   3765  HZ  PHE A 231      16.041  20.042 -39.681  1.00  0.00           H  
ATOM   3766  N   LEU A 232      11.281  26.632 -42.034  1.00  0.00           N  
ATOM   3767  CA  LEU A 232      10.794  28.000 -41.901  1.00  0.00           C  
ATOM   3768  C   LEU A 232       9.460  28.011 -41.172  1.00  0.00           C  
ATOM   3769  O   LEU A 232       9.215  28.861 -40.313  1.00  0.00           O  
ATOM   3770  CB  LEU A 232      10.606  28.648 -43.278  1.00  0.00           C  
ATOM   3771  CG  LEU A 232      11.863  28.982 -44.086  1.00  0.00           C  
ATOM   3772  CD1 LEU A 232      11.435  29.408 -45.472  1.00  0.00           C  
ATOM   3773  CD2 LEU A 232      12.632  30.094 -43.421  1.00  0.00           C  
ATOM   3774  H   LEU A 232      11.478  26.249 -42.954  1.00  0.00           H  
ATOM   3775  HA  LEU A 232      11.509  28.573 -41.318  1.00  0.00           H  
ATOM   3776 1HB  LEU A 232       9.998  27.978 -43.885  1.00  0.00           H  
ATOM   3777 2HB  LEU A 232      10.057  29.565 -43.151  1.00  0.00           H  
ATOM   3778  HG  LEU A 232      12.499  28.104 -44.163  1.00  0.00           H  
ATOM   3779 1HD1 LEU A 232      12.311  29.654 -46.064  1.00  0.00           H  
ATOM   3780 2HD1 LEU A 232      10.887  28.602 -45.947  1.00  0.00           H  
ATOM   3781 3HD1 LEU A 232      10.795  30.280 -45.397  1.00  0.00           H  
ATOM   3782 1HD2 LEU A 232      13.516  30.323 -44.017  1.00  0.00           H  
ATOM   3783 2HD2 LEU A 232      11.998  30.976 -43.355  1.00  0.00           H  
ATOM   3784 3HD2 LEU A 232      12.944  29.794 -42.425  1.00  0.00           H  
ATOM   3785  N   PHE A 233       8.612  27.042 -41.495  1.00  0.00           N  
ATOM   3786  CA  PHE A 233       7.322  26.921 -40.837  1.00  0.00           C  
ATOM   3787  C   PHE A 233       7.495  26.639 -39.349  1.00  0.00           C  
ATOM   3788  O   PHE A 233       6.857  27.281 -38.514  1.00  0.00           O  
ATOM   3789  CB  PHE A 233       6.483  25.824 -41.479  1.00  0.00           C  
ATOM   3790  CG  PHE A 233       5.129  25.718 -40.873  1.00  0.00           C  
ATOM   3791  CD1 PHE A 233       4.161  26.656 -41.178  1.00  0.00           C  
ATOM   3792  CD2 PHE A 233       4.817  24.699 -39.989  1.00  0.00           C  
ATOM   3793  CE1 PHE A 233       2.908  26.585 -40.617  1.00  0.00           C  
ATOM   3794  CE2 PHE A 233       3.561  24.622 -39.424  1.00  0.00           C  
ATOM   3795  CZ  PHE A 233       2.605  25.569 -39.740  1.00  0.00           C  
ATOM   3796  H   PHE A 233       8.865  26.385 -42.227  1.00  0.00           H  
ATOM   3797  HA  PHE A 233       6.792  27.867 -40.945  1.00  0.00           H  
ATOM   3798 1HB  PHE A 233       6.375  26.023 -42.544  1.00  0.00           H  
ATOM   3799 2HB  PHE A 233       6.986  24.863 -41.373  1.00  0.00           H  
ATOM   3800  HD1 PHE A 233       4.405  27.461 -41.869  1.00  0.00           H  
ATOM   3801  HD2 PHE A 233       5.577  23.955 -39.736  1.00  0.00           H  
ATOM   3802  HE1 PHE A 233       2.157  27.334 -40.866  1.00  0.00           H  
ATOM   3803  HE2 PHE A 233       3.323  23.818 -38.726  1.00  0.00           H  
ATOM   3804  HZ  PHE A 233       1.612  25.512 -39.294  1.00  0.00           H  
ATOM   3805  N   ARG A 234       8.369  25.686 -39.018  1.00  0.00           N  
ATOM   3806  CA  ARG A 234       8.628  25.341 -37.623  1.00  0.00           C  
ATOM   3807  C   ARG A 234       9.152  26.546 -36.838  1.00  0.00           C  
ATOM   3808  O   ARG A 234       8.787  26.743 -35.678  1.00  0.00           O  
ATOM   3809  CB  ARG A 234       9.622  24.190 -37.531  1.00  0.00           C  
ATOM   3810  CG  ARG A 234       9.068  22.826 -37.942  1.00  0.00           C  
ATOM   3811  CD  ARG A 234      10.118  21.758 -37.893  1.00  0.00           C  
ATOM   3812  NE  ARG A 234       9.598  20.452 -38.312  1.00  0.00           N  
ATOM   3813  CZ  ARG A 234       8.980  19.560 -37.509  1.00  0.00           C  
ATOM   3814  NH1 ARG A 234       8.801  19.812 -36.226  1.00  0.00           N  
ATOM   3815  NH2 ARG A 234       8.554  18.423 -38.028  1.00  0.00           N  
ATOM   3816  H   ARG A 234       8.852  25.180 -39.755  1.00  0.00           H  
ATOM   3817  HA  ARG A 234       7.689  25.020 -37.170  1.00  0.00           H  
ATOM   3818 1HB  ARG A 234      10.489  24.404 -38.157  1.00  0.00           H  
ATOM   3819 2HB  ARG A 234       9.973  24.101 -36.506  1.00  0.00           H  
ATOM   3820 1HG  ARG A 234       8.262  22.550 -37.261  1.00  0.00           H  
ATOM   3821 2HG  ARG A 234       8.679  22.878 -38.959  1.00  0.00           H  
ATOM   3822 1HD  ARG A 234      10.931  22.030 -38.568  1.00  0.00           H  
ATOM   3823 2HD  ARG A 234      10.506  21.669 -36.881  1.00  0.00           H  
ATOM   3824  HE  ARG A 234       9.704  20.187 -39.291  1.00  0.00           H  
ATOM   3825 1HH1 ARG A 234       9.129  20.679 -35.828  1.00  0.00           H  
ATOM   3826 2HH1 ARG A 234       8.338  19.132 -35.637  1.00  0.00           H  
ATOM   3827 1HH2 ARG A 234       8.703  18.244 -39.020  1.00  0.00           H  
ATOM   3828 2HH2 ARG A 234       8.088  17.741 -37.450  1.00  0.00           H  
ATOM   3829  N   ILE A 235       9.977  27.370 -37.483  1.00  0.00           N  
ATOM   3830  CA  ILE A 235      10.481  28.588 -36.861  1.00  0.00           C  
ATOM   3831  C   ILE A 235       9.317  29.529 -36.554  1.00  0.00           C  
ATOM   3832  O   ILE A 235       9.257  30.121 -35.476  1.00  0.00           O  
ATOM   3833  CB  ILE A 235      11.521  29.292 -37.765  1.00  0.00           C  
ATOM   3834  CG1 ILE A 235      12.794  28.418 -37.851  1.00  0.00           C  
ATOM   3835  CG2 ILE A 235      11.854  30.700 -37.219  1.00  0.00           C  
ATOM   3836  CD1 ILE A 235      13.749  28.819 -38.955  1.00  0.00           C  
ATOM   3837  H   ILE A 235      10.265  27.133 -38.427  1.00  0.00           H  
ATOM   3838  HA  ILE A 235      10.966  28.327 -35.920  1.00  0.00           H  
ATOM   3839  HB  ILE A 235      11.117  29.384 -38.770  1.00  0.00           H  
ATOM   3840 1HG1 ILE A 235      13.325  28.478 -36.900  1.00  0.00           H  
ATOM   3841 2HG1 ILE A 235      12.498  27.385 -38.013  1.00  0.00           H  
ATOM   3842 1HG2 ILE A 235      12.578  31.188 -37.867  1.00  0.00           H  
ATOM   3843 2HG2 ILE A 235      10.950  31.304 -37.183  1.00  0.00           H  
ATOM   3844 3HG2 ILE A 235      12.270  30.615 -36.215  1.00  0.00           H  
ATOM   3845 1HD1 ILE A 235      14.613  28.154 -38.945  1.00  0.00           H  
ATOM   3846 2HD1 ILE A 235      13.245  28.741 -39.914  1.00  0.00           H  
ATOM   3847 3HD1 ILE A 235      14.079  29.842 -38.803  1.00  0.00           H  
ATOM   3848  N   LEU A 236       8.383  29.648 -37.499  1.00  0.00           N  
ATOM   3849  CA  LEU A 236       7.210  30.493 -37.311  1.00  0.00           C  
ATOM   3850  C   LEU A 236       6.373  29.984 -36.141  1.00  0.00           C  
ATOM   3851  O   LEU A 236       5.943  30.766 -35.292  1.00  0.00           O  
ATOM   3852  CB  LEU A 236       6.355  30.513 -38.598  1.00  0.00           C  
ATOM   3853  CG  LEU A 236       5.192  31.568 -38.703  1.00  0.00           C  
ATOM   3854  CD1 LEU A 236       3.899  30.984 -38.103  1.00  0.00           C  
ATOM   3855  CD2 LEU A 236       5.598  32.876 -37.989  1.00  0.00           C  
ATOM   3856  H   LEU A 236       8.503  29.155 -38.378  1.00  0.00           H  
ATOM   3857  HA  LEU A 236       7.554  31.498 -37.087  1.00  0.00           H  
ATOM   3858 1HB  LEU A 236       7.012  30.650 -39.437  1.00  0.00           H  
ATOM   3859 2HB  LEU A 236       5.887  29.533 -38.705  1.00  0.00           H  
ATOM   3860  HG  LEU A 236       5.000  31.783 -39.754  1.00  0.00           H  
ATOM   3861 1HD1 LEU A 236       3.089  31.710 -38.200  1.00  0.00           H  
ATOM   3862 2HD1 LEU A 236       3.631  30.071 -38.641  1.00  0.00           H  
ATOM   3863 3HD1 LEU A 236       4.040  30.752 -37.055  1.00  0.00           H  
ATOM   3864 1HD2 LEU A 236       4.788  33.603 -38.076  1.00  0.00           H  
ATOM   3865 2HD2 LEU A 236       5.788  32.691 -36.939  1.00  0.00           H  
ATOM   3866 3HD2 LEU A 236       6.496  33.285 -38.445  1.00  0.00           H  
ATOM   3867  N   GLU A 237       6.136  28.677 -36.093  1.00  0.00           N  
ATOM   3868  CA  GLU A 237       5.332  28.101 -35.026  1.00  0.00           C  
ATOM   3869  C   GLU A 237       5.940  28.395 -33.659  1.00  0.00           C  
ATOM   3870  O   GLU A 237       5.220  28.746 -32.721  1.00  0.00           O  
ATOM   3871  CB  GLU A 237       5.183  26.592 -35.220  1.00  0.00           C  
ATOM   3872  CG  GLU A 237       4.270  25.911 -34.200  1.00  0.00           C  
ATOM   3873  CD  GLU A 237       4.111  24.437 -34.450  1.00  0.00           C  
ATOM   3874  OE1 GLU A 237       4.748  23.935 -35.342  1.00  0.00           O  
ATOM   3875  OE2 GLU A 237       3.351  23.812 -33.748  1.00  0.00           O  
ATOM   3876  H   GLU A 237       6.511  28.076 -36.821  1.00  0.00           H  
ATOM   3877  HA  GLU A 237       4.342  28.554 -35.058  1.00  0.00           H  
ATOM   3878 1HB  GLU A 237       4.785  26.395 -36.215  1.00  0.00           H  
ATOM   3879 2HB  GLU A 237       6.163  26.119 -35.159  1.00  0.00           H  
ATOM   3880 1HG  GLU A 237       4.684  26.055 -33.202  1.00  0.00           H  
ATOM   3881 2HG  GLU A 237       3.288  26.388 -34.226  1.00  0.00           H  
ATOM   3882  N   GLU A 238       7.263  28.273 -33.548  1.00  0.00           N  
ATOM   3883  CA  GLU A 238       7.946  28.564 -32.294  1.00  0.00           C  
ATOM   3884  C   GLU A 238       7.807  30.034 -31.910  1.00  0.00           C  
ATOM   3885  O   GLU A 238       7.629  30.356 -30.735  1.00  0.00           O  
ATOM   3886  CB  GLU A 238       9.425  28.182 -32.381  1.00  0.00           C  
ATOM   3887  CG  GLU A 238       9.701  26.684 -32.330  1.00  0.00           C  
ATOM   3888  CD  GLU A 238       9.354  26.068 -30.990  1.00  0.00           C  
ATOM   3889  OE1 GLU A 238       9.090  26.811 -30.070  1.00  0.00           O  
ATOM   3890  OE2 GLU A 238       9.355  24.865 -30.888  1.00  0.00           O  
ATOM   3891  H   GLU A 238       7.802  27.951 -34.347  1.00  0.00           H  
ATOM   3892  HA  GLU A 238       7.483  27.968 -31.507  1.00  0.00           H  
ATOM   3893 1HB  GLU A 238       9.833  28.557 -33.322  1.00  0.00           H  
ATOM   3894 2HB  GLU A 238       9.979  28.662 -31.574  1.00  0.00           H  
ATOM   3895 1HG  GLU A 238       9.117  26.194 -33.109  1.00  0.00           H  
ATOM   3896 2HG  GLU A 238      10.754  26.518 -32.541  1.00  0.00           H  
ATOM   3897  N   LEU A 239       7.850  30.925 -32.900  1.00  0.00           N  
ATOM   3898  CA  LEU A 239       7.668  32.343 -32.618  1.00  0.00           C  
ATOM   3899  C   LEU A 239       6.248  32.593 -32.118  1.00  0.00           C  
ATOM   3900  O   LEU A 239       6.052  33.288 -31.122  1.00  0.00           O  
ATOM   3901  CB  LEU A 239       7.954  33.193 -33.871  1.00  0.00           C  
ATOM   3902  CG  LEU A 239       8.039  34.753 -33.682  1.00  0.00           C  
ATOM   3903  CD1 LEU A 239       6.646  35.382 -33.814  1.00  0.00           C  
ATOM   3904  CD2 LEU A 239       8.649  35.079 -32.315  1.00  0.00           C  
ATOM   3905  H   LEU A 239       8.032  30.614 -33.848  1.00  0.00           H  
ATOM   3906  HA  LEU A 239       8.369  32.619 -31.834  1.00  0.00           H  
ATOM   3907 1HB  LEU A 239       8.892  32.860 -34.306  1.00  0.00           H  
ATOM   3908 2HB  LEU A 239       7.159  33.002 -34.596  1.00  0.00           H  
ATOM   3909  HG  LEU A 239       8.671  35.170 -34.463  1.00  0.00           H  
ATOM   3910 1HD1 LEU A 239       6.728  36.464 -33.699  1.00  0.00           H  
ATOM   3911 2HD1 LEU A 239       6.237  35.150 -34.796  1.00  0.00           H  
ATOM   3912 3HD1 LEU A 239       5.980  34.996 -33.055  1.00  0.00           H  
ATOM   3913 1HD2 LEU A 239       8.716  36.157 -32.198  1.00  0.00           H  
ATOM   3914 2HD2 LEU A 239       8.027  34.685 -31.517  1.00  0.00           H  
ATOM   3915 3HD2 LEU A 239       9.646  34.642 -32.249  1.00  0.00           H  
ATOM   3916  N   ILE A 240       5.257  32.011 -32.791  1.00  0.00           N  
ATOM   3917  CA  ILE A 240       3.868  32.189 -32.384  1.00  0.00           C  
ATOM   3918  C   ILE A 240       3.679  31.677 -30.967  1.00  0.00           C  
ATOM   3919  O   ILE A 240       3.023  32.329 -30.156  1.00  0.00           O  
ATOM   3920  CB  ILE A 240       2.901  31.474 -33.373  1.00  0.00           C  
ATOM   3921  CG1 ILE A 240       2.391  32.464 -34.477  1.00  0.00           C  
ATOM   3922  CG2 ILE A 240       1.699  30.826 -32.642  1.00  0.00           C  
ATOM   3923  CD1 ILE A 240       3.456  33.347 -35.086  1.00  0.00           C  
ATOM   3924  H   ILE A 240       5.475  31.445 -33.606  1.00  0.00           H  
ATOM   3925  HA  ILE A 240       3.638  33.252 -32.376  1.00  0.00           H  
ATOM   3926  HB  ILE A 240       3.451  30.690 -33.888  1.00  0.00           H  
ATOM   3927 1HG1 ILE A 240       1.952  31.875 -35.282  1.00  0.00           H  
ATOM   3928 2HG1 ILE A 240       1.619  33.096 -34.057  1.00  0.00           H  
ATOM   3929 1HG2 ILE A 240       1.069  30.323 -33.377  1.00  0.00           H  
ATOM   3930 2HG2 ILE A 240       2.044  30.096 -31.915  1.00  0.00           H  
ATOM   3931 3HG2 ILE A 240       1.115  31.586 -32.132  1.00  0.00           H  
ATOM   3932 1HD1 ILE A 240       3.006  33.980 -35.856  1.00  0.00           H  
ATOM   3933 2HD1 ILE A 240       3.913  33.981 -34.332  1.00  0.00           H  
ATOM   3934 3HD1 ILE A 240       4.212  32.718 -35.531  1.00  0.00           H  
ATOM   3935  N   ARG A 241       4.275  30.528 -30.656  1.00  0.00           N  
ATOM   3936  CA  ARG A 241       4.171  29.973 -29.316  1.00  0.00           C  
ATOM   3937  C   ARG A 241       4.788  30.917 -28.280  1.00  0.00           C  
ATOM   3938  O   ARG A 241       4.196  31.158 -27.227  1.00  0.00           O  
ATOM   3939  CB  ARG A 241       4.855  28.618 -29.246  1.00  0.00           C  
ATOM   3940  CG  ARG A 241       4.621  27.846 -27.956  1.00  0.00           C  
ATOM   3941  CD  ARG A 241       5.341  26.535 -27.954  1.00  0.00           C  
ATOM   3942  NE  ARG A 241       6.790  26.699 -27.977  1.00  0.00           N  
ATOM   3943  CZ  ARG A 241       7.547  27.040 -26.918  1.00  0.00           C  
ATOM   3944  NH1 ARG A 241       7.009  27.265 -25.741  1.00  0.00           N  
ATOM   3945  NH2 ARG A 241       8.846  27.151 -27.062  1.00  0.00           N  
ATOM   3946  H   ARG A 241       4.791  30.024 -31.370  1.00  0.00           H  
ATOM   3947  HA  ARG A 241       3.115  29.844 -29.081  1.00  0.00           H  
ATOM   3948 1HB  ARG A 241       4.526  28.003 -30.081  1.00  0.00           H  
ATOM   3949 2HB  ARG A 241       5.930  28.764 -29.351  1.00  0.00           H  
ATOM   3950 1HG  ARG A 241       4.959  28.446 -27.109  1.00  0.00           H  
ATOM   3951 2HG  ARG A 241       3.551  27.651 -27.848  1.00  0.00           H  
ATOM   3952 1HD  ARG A 241       5.073  25.968 -27.064  1.00  0.00           H  
ATOM   3953 2HD  ARG A 241       5.049  25.971 -28.841  1.00  0.00           H  
ATOM   3954  HE  ARG A 241       7.280  26.542 -28.859  1.00  0.00           H  
ATOM   3955 1HH1 ARG A 241       6.011  27.189 -25.609  1.00  0.00           H  
ATOM   3956 2HH1 ARG A 241       7.612  27.534 -24.970  1.00  0.00           H  
ATOM   3957 1HH2 ARG A 241       9.266  26.981 -27.973  1.00  0.00           H  
ATOM   3958 2HH2 ARG A 241       9.410  27.418 -26.264  1.00  0.00           H  
ATOM   3959  N   LEU A 242       5.966  31.470 -28.579  1.00  0.00           N  
ATOM   3960  CA  LEU A 242       6.610  32.391 -27.648  1.00  0.00           C  
ATOM   3961  C   LEU A 242       5.777  33.647 -27.444  1.00  0.00           C  
ATOM   3962  O   LEU A 242       5.643  34.128 -26.318  1.00  0.00           O  
ATOM   3963  CB  LEU A 242       8.020  32.777 -28.124  1.00  0.00           C  
ATOM   3964  CG  LEU A 242       8.831  33.707 -27.161  1.00  0.00           C  
ATOM   3965  CD1 LEU A 242      10.296  33.329 -27.229  1.00  0.00           C  
ATOM   3966  CD2 LEU A 242       8.656  35.179 -27.573  1.00  0.00           C  
ATOM   3967  H   LEU A 242       6.432  31.225 -29.448  1.00  0.00           H  
ATOM   3968  HA  LEU A 242       6.704  31.888 -26.685  1.00  0.00           H  
ATOM   3969 1HB  LEU A 242       8.596  31.863 -28.271  1.00  0.00           H  
ATOM   3970 2HB  LEU A 242       7.936  33.285 -29.085  1.00  0.00           H  
ATOM   3971  HG  LEU A 242       8.487  33.570 -26.131  1.00  0.00           H  
ATOM   3972 1HD1 LEU A 242      10.865  33.967 -26.561  1.00  0.00           H  
ATOM   3973 2HD1 LEU A 242      10.419  32.292 -26.926  1.00  0.00           H  
ATOM   3974 3HD1 LEU A 242      10.651  33.457 -28.245  1.00  0.00           H  
ATOM   3975 1HD2 LEU A 242       9.239  35.807 -26.901  1.00  0.00           H  
ATOM   3976 2HD2 LEU A 242       9.008  35.314 -28.594  1.00  0.00           H  
ATOM   3977 3HD2 LEU A 242       7.615  35.472 -27.516  1.00  0.00           H  
ATOM   3978  N   ILE A 243       5.224  34.190 -28.529  1.00  0.00           N  
ATOM   3979  CA  ILE A 243       4.406  35.387 -28.414  1.00  0.00           C  
ATOM   3980  C   ILE A 243       3.176  35.095 -27.566  1.00  0.00           C  
ATOM   3981  O   ILE A 243       2.784  35.926 -26.746  1.00  0.00           O  
ATOM   3982  CB  ILE A 243       3.994  35.946 -29.795  1.00  0.00           C  
ATOM   3983  CG1 ILE A 243       5.251  36.423 -30.602  1.00  0.00           C  
ATOM   3984  CG2 ILE A 243       2.993  37.098 -29.610  1.00  0.00           C  
ATOM   3985  CD1 ILE A 243       6.063  37.549 -29.971  1.00  0.00           C  
ATOM   3986  H   ILE A 243       5.382  33.768 -29.437  1.00  0.00           H  
ATOM   3987  HA  ILE A 243       4.980  36.149 -27.898  1.00  0.00           H  
ATOM   3988  HB  ILE A 243       3.532  35.148 -30.376  1.00  0.00           H  
ATOM   3989 1HG1 ILE A 243       5.913  35.580 -30.729  1.00  0.00           H  
ATOM   3990 2HG1 ILE A 243       4.922  36.752 -31.584  1.00  0.00           H  
ATOM   3991 1HG2 ILE A 243       2.689  37.487 -30.579  1.00  0.00           H  
ATOM   3992 2HG2 ILE A 243       2.114  36.738 -29.081  1.00  0.00           H  
ATOM   3993 3HG2 ILE A 243       3.458  37.889 -29.034  1.00  0.00           H  
ATOM   3994 1HD1 ILE A 243       6.909  37.790 -30.617  1.00  0.00           H  
ATOM   3995 2HD1 ILE A 243       5.443  38.438 -29.848  1.00  0.00           H  
ATOM   3996 3HD1 ILE A 243       6.437  37.229 -29.004  1.00  0.00           H  
ATOM   3997  N   GLU A 244       2.571  33.920 -27.739  1.00  0.00           N  
ATOM   3998  CA  GLU A 244       1.428  33.544 -26.912  1.00  0.00           C  
ATOM   3999  C   GLU A 244       1.814  33.514 -25.437  1.00  0.00           C  
ATOM   4000  O   GLU A 244       1.075  34.015 -24.586  1.00  0.00           O  
ATOM   4001  CB  GLU A 244       0.893  32.164 -27.309  1.00  0.00           C  
ATOM   4002  CG  GLU A 244       0.157  32.100 -28.638  1.00  0.00           C  
ATOM   4003  CD  GLU A 244      -0.153  30.678 -29.044  1.00  0.00           C  
ATOM   4004  OE1 GLU A 244       0.302  29.775 -28.382  1.00  0.00           O  
ATOM   4005  OE2 GLU A 244      -0.844  30.496 -30.015  1.00  0.00           O  
ATOM   4006  H   GLU A 244       2.907  33.280 -28.453  1.00  0.00           H  
ATOM   4007  HA  GLU A 244       0.641  34.285 -27.045  1.00  0.00           H  
ATOM   4008 1HB  GLU A 244       1.721  31.458 -27.359  1.00  0.00           H  
ATOM   4009 2HB  GLU A 244       0.214  31.804 -26.534  1.00  0.00           H  
ATOM   4010 1HG  GLU A 244      -0.779  32.655 -28.554  1.00  0.00           H  
ATOM   4011 2HG  GLU A 244       0.756  32.573 -29.409  1.00  0.00           H  
ATOM   4012  N   GLU A 245       2.990  32.955 -25.141  1.00  0.00           N  
ATOM   4013  CA  GLU A 245       3.467  32.889 -23.763  1.00  0.00           C  
ATOM   4014  C   GLU A 245       3.745  34.277 -23.213  1.00  0.00           C  
ATOM   4015  O   GLU A 245       3.461  34.560 -22.042  1.00  0.00           O  
ATOM   4016  CB  GLU A 245       4.733  32.026 -23.676  1.00  0.00           C  
ATOM   4017  CG  GLU A 245       4.494  30.529 -23.839  1.00  0.00           C  
ATOM   4018  CD  GLU A 245       3.686  29.947 -22.710  1.00  0.00           C  
ATOM   4019  OE1 GLU A 245       3.965  30.275 -21.583  1.00  0.00           O  
ATOM   4020  OE2 GLU A 245       2.787  29.178 -22.974  1.00  0.00           O  
ATOM   4021  H   GLU A 245       3.543  32.538 -25.883  1.00  0.00           H  
ATOM   4022  HA  GLU A 245       2.693  32.429 -23.154  1.00  0.00           H  
ATOM   4023 1HB  GLU A 245       5.435  32.333 -24.450  1.00  0.00           H  
ATOM   4024 2HB  GLU A 245       5.219  32.189 -22.713  1.00  0.00           H  
ATOM   4025 1HG  GLU A 245       3.967  30.354 -24.776  1.00  0.00           H  
ATOM   4026 2HG  GLU A 245       5.457  30.022 -23.895  1.00  0.00           H  
ATOM   4027  N   ALA A 246       4.276  35.167 -24.042  1.00  0.00           N  
ATOM   4028  CA  ALA A 246       4.508  36.536 -23.625  1.00  0.00           C  
ATOM   4029  C   ALA A 246       3.183  37.234 -23.298  1.00  0.00           C  
ATOM   4030  O   ALA A 246       3.055  37.898 -22.285  1.00  0.00           O  
ATOM   4031  CB  ALA A 246       5.270  37.306 -24.690  1.00  0.00           C  
ATOM   4032  H   ALA A 246       4.533  34.872 -24.987  1.00  0.00           H  
ATOM   4033  HA  ALA A 246       5.105  36.514 -22.703  1.00  0.00           H  
ATOM   4034 1HB  ALA A 246       5.458  38.325 -24.351  1.00  0.00           H  
ATOM   4035 2HB  ALA A 246       6.217  36.808 -24.890  1.00  0.00           H  
ATOM   4036 3HB  ALA A 246       4.679  37.335 -25.604  1.00  0.00           H  
ATOM   4037  N   ILE A 247       2.172  37.015 -24.157  1.00  0.00           N  
ATOM   4038  CA  ILE A 247       0.856  37.633 -23.960  1.00  0.00           C  
ATOM   4039  C   ILE A 247       0.206  37.173 -22.658  1.00  0.00           C  
ATOM   4040  O   ILE A 247      -0.441  37.968 -21.968  1.00  0.00           O  
ATOM   4041  CB  ILE A 247      -0.091  37.339 -25.152  1.00  0.00           C  
ATOM   4042  CG1 ILE A 247       0.398  38.094 -26.414  1.00  0.00           C  
ATOM   4043  CG2 ILE A 247      -1.518  37.752 -24.799  1.00  0.00           C  
ATOM   4044  CD1 ILE A 247      -0.291  37.683 -27.707  1.00  0.00           C  
ATOM   4045  H   ILE A 247       2.337  36.451 -24.978  1.00  0.00           H  
ATOM   4046  HA  ILE A 247       0.992  38.708 -23.907  1.00  0.00           H  
ATOM   4047  HB  ILE A 247      -0.066  36.275 -25.375  1.00  0.00           H  
ATOM   4048 1HG1 ILE A 247       0.239  39.162 -26.266  1.00  0.00           H  
ATOM   4049 2HG1 ILE A 247       1.461  37.917 -26.532  1.00  0.00           H  
ATOM   4050 1HG2 ILE A 247      -2.183  37.535 -25.630  1.00  0.00           H  
ATOM   4051 2HG2 ILE A 247      -1.851  37.198 -23.927  1.00  0.00           H  
ATOM   4052 3HG2 ILE A 247      -1.545  38.815 -24.583  1.00  0.00           H  
ATOM   4053 1HD1 ILE A 247       0.121  38.260 -28.535  1.00  0.00           H  
ATOM   4054 2HD1 ILE A 247      -0.123  36.619 -27.887  1.00  0.00           H  
ATOM   4055 3HD1 ILE A 247      -1.358  37.872 -27.637  1.00  0.00           H  
ATOM   4056  N   LYS A 248       0.373  35.902 -22.312  1.00  0.00           N  
ATOM   4057  CA  LYS A 248      -0.196  35.340 -21.087  1.00  0.00           C  
ATOM   4058  C   LYS A 248       0.212  36.085 -19.817  1.00  0.00           C  
ATOM   4059  O   LYS A 248      -0.423  35.925 -18.775  1.00  0.00           O  
ATOM   4060  CB  LYS A 248       0.196  33.867 -20.925  1.00  0.00           C  
ATOM   4061  CG  LYS A 248      -0.518  32.887 -21.835  1.00  0.00           C  
ATOM   4062  CD  LYS A 248       0.022  31.475 -21.624  1.00  0.00           C  
ATOM   4063  CE  LYS A 248      -0.592  30.486 -22.591  1.00  0.00           C  
ATOM   4064  NZ  LYS A 248      -0.041  29.112 -22.398  1.00  0.00           N  
ATOM   4065  H   LYS A 248       0.900  35.297 -22.935  1.00  0.00           H  
ATOM   4066  HA  LYS A 248      -1.282  35.400 -21.164  1.00  0.00           H  
ATOM   4067 1HB  LYS A 248       1.264  33.762 -21.119  1.00  0.00           H  
ATOM   4068 2HB  LYS A 248       0.024  33.558 -19.895  1.00  0.00           H  
ATOM   4069 1HG  LYS A 248      -1.581  32.891 -21.590  1.00  0.00           H  
ATOM   4070 2HG  LYS A 248      -0.402  33.177 -22.874  1.00  0.00           H  
ATOM   4071 1HD  LYS A 248       1.103  31.479 -21.760  1.00  0.00           H  
ATOM   4072 2HD  LYS A 248      -0.194  31.156 -20.605  1.00  0.00           H  
ATOM   4073 1HE  LYS A 248      -1.670  30.463 -22.441  1.00  0.00           H  
ATOM   4074 2HE  LYS A 248      -0.383  30.810 -23.611  1.00  0.00           H  
ATOM   4075 1HZ  LYS A 248      -0.468  28.481 -23.058  1.00  0.00           H  
ATOM   4076 2HZ  LYS A 248       0.972  29.128 -22.548  1.00  0.00           H  
ATOM   4077 3HZ  LYS A 248      -0.235  28.798 -21.460  1.00  0.00           H  
ATOM   4078  N   LYS A 249       1.296  36.857 -19.881  1.00  0.00           N  
ATOM   4079  CA  LYS A 249       1.782  37.567 -18.705  1.00  0.00           C  
ATOM   4080  C   LYS A 249       1.525  39.071 -18.789  1.00  0.00           C  
ATOM   4081  O   LYS A 249       2.047  39.845 -17.985  1.00  0.00           O  
ATOM   4082  CB  LYS A 249       3.267  37.260 -18.505  1.00  0.00           C  
ATOM   4083  CG  LYS A 249       3.519  35.802 -18.123  1.00  0.00           C  
ATOM   4084  CD  LYS A 249       4.997  35.494 -17.948  1.00  0.00           C  
ATOM   4085  CE  LYS A 249       5.204  34.170 -17.206  1.00  0.00           C  
ATOM   4086  NZ  LYS A 249       4.820  32.982 -18.034  1.00  0.00           N  
ATOM   4087  H   LYS A 249       1.783  36.977 -20.761  1.00  0.00           H  
ATOM   4088  HA  LYS A 249       1.244  37.191 -17.834  1.00  0.00           H  
ATOM   4089 1HB  LYS A 249       3.817  37.471 -19.428  1.00  0.00           H  
ATOM   4090 2HB  LYS A 249       3.679  37.898 -17.721  1.00  0.00           H  
ATOM   4091 1HG  LYS A 249       2.998  35.577 -17.190  1.00  0.00           H  
ATOM   4092 2HG  LYS A 249       3.117  35.154 -18.903  1.00  0.00           H  
ATOM   4093 1HD  LYS A 249       5.470  35.425 -18.929  1.00  0.00           H  
ATOM   4094 2HD  LYS A 249       5.479  36.293 -17.385  1.00  0.00           H  
ATOM   4095 1HE  LYS A 249       6.252  34.079 -16.925  1.00  0.00           H  
ATOM   4096 2HE  LYS A 249       4.597  34.175 -16.301  1.00  0.00           H  
ATOM   4097 1HZ  LYS A 249       4.971  32.137 -17.499  1.00  0.00           H  
ATOM   4098 2HZ  LYS A 249       3.847  33.044 -18.295  1.00  0.00           H  
ATOM   4099 3HZ  LYS A 249       5.384  32.949 -18.870  1.00  0.00           H  
ATOM   4100  N   ILE A 250       0.719  39.488 -19.766  1.00  0.00           N  
ATOM   4101  CA  ILE A 250       0.416  40.899 -19.965  1.00  0.00           C  
ATOM   4102  C   ILE A 250      -1.030  41.243 -19.616  1.00  0.00           C  
ATOM   4103  O   ILE A 250      -1.966  40.610 -20.097  1.00  0.00           O  
ATOM   4104  CB  ILE A 250       0.688  41.323 -21.420  1.00  0.00           C  
ATOM   4105  CG1 ILE A 250       2.129  40.997 -21.828  1.00  0.00           C  
ATOM   4106  CG2 ILE A 250       0.402  42.784 -21.605  1.00  0.00           C  
ATOM   4107  CD1 ILE A 250       3.198  41.666 -21.019  1.00  0.00           C  
ATOM   4108  H   ILE A 250       0.308  38.805 -20.396  1.00  0.00           H  
ATOM   4109  HA  ILE A 250       1.057  41.481 -19.308  1.00  0.00           H  
ATOM   4110  HB  ILE A 250       0.041  40.753 -22.083  1.00  0.00           H  
ATOM   4111 1HG1 ILE A 250       2.267  39.945 -21.750  1.00  0.00           H  
ATOM   4112 2HG1 ILE A 250       2.264  41.286 -22.867  1.00  0.00           H  
ATOM   4113 1HG2 ILE A 250       0.586  43.046 -22.635  1.00  0.00           H  
ATOM   4114 2HG2 ILE A 250      -0.634  42.978 -21.375  1.00  0.00           H  
ATOM   4115 3HG2 ILE A 250       1.041  43.377 -20.952  1.00  0.00           H  
ATOM   4116 1HD1 ILE A 250       4.166  41.361 -21.406  1.00  0.00           H  
ATOM   4117 2HD1 ILE A 250       3.101  42.734 -21.103  1.00  0.00           H  
ATOM   4118 3HD1 ILE A 250       3.121  41.377 -19.975  1.00  0.00           H  
ATOM   4119  N   THR A 251      -1.197  42.283 -18.800  1.00  0.00           N  
ATOM   4120  CA  THR A 251      -2.517  42.782 -18.423  1.00  0.00           C  
ATOM   4121  C   THR A 251      -2.807  44.135 -19.081  1.00  0.00           C  
ATOM   4122  O   THR A 251      -3.862  44.730 -18.862  1.00  0.00           O  
ATOM   4123  CB  THR A 251      -2.620  42.918 -16.894  1.00  0.00           C  
ATOM   4124  OG1 THR A 251      -1.617  43.837 -16.437  1.00  0.00           O  
ATOM   4125  CG2 THR A 251      -2.401  41.556 -16.229  1.00  0.00           C  
ATOM   4126  H   THR A 251      -0.382  42.743 -18.420  1.00  0.00           H  
ATOM   4127  HA  THR A 251      -3.274  42.070 -18.764  1.00  0.00           H  
ATOM   4128  HB  THR A 251      -3.603  43.304 -16.628  1.00  0.00           H  
ATOM   4129  HG1 THR A 251      -1.764  44.041 -15.506  1.00  0.00           H  
ATOM   4130 1HG2 THR A 251      -2.471  41.661 -15.146  1.00  0.00           H  
ATOM   4131 2HG2 THR A 251      -3.161  40.856 -16.576  1.00  0.00           H  
ATOM   4132 3HG2 THR A 251      -1.415  41.176 -16.491  1.00  0.00           H  
ATOM   4133  N   ASP A 252      -1.850  44.618 -19.877  1.00  0.00           N  
ATOM   4134  CA  ASP A 252      -1.937  45.910 -20.563  1.00  0.00           C  
ATOM   4135  C   ASP A 252      -2.237  45.748 -22.068  1.00  0.00           C  
ATOM   4136  O   ASP A 252      -1.358  45.339 -22.824  1.00  0.00           O  
ATOM   4137  CB  ASP A 252      -0.628  46.685 -20.403  1.00  0.00           C  
ATOM   4138  CG  ASP A 252      -0.691  48.099 -20.992  1.00  0.00           C  
ATOM   4139  OD1 ASP A 252      -1.516  48.344 -21.854  1.00  0.00           O  
ATOM   4140  OD2 ASP A 252       0.080  48.921 -20.565  1.00  0.00           O  
ATOM   4141  H   ASP A 252      -1.018  44.059 -20.006  1.00  0.00           H  
ATOM   4142  HA  ASP A 252      -2.722  46.492 -20.089  1.00  0.00           H  
ATOM   4143 1HB  ASP A 252      -0.375  46.755 -19.345  1.00  0.00           H  
ATOM   4144 2HB  ASP A 252       0.176  46.132 -20.894  1.00  0.00           H  
ATOM   4145  N   PRO A 253      -3.459  46.085 -22.521  1.00  0.00           N  
ATOM   4146  CA  PRO A 253      -3.943  45.967 -23.893  1.00  0.00           C  
ATOM   4147  C   PRO A 253      -3.014  46.591 -24.931  1.00  0.00           C  
ATOM   4148  O   PRO A 253      -2.949  46.116 -26.066  1.00  0.00           O  
ATOM   4149  CB  PRO A 253      -5.268  46.743 -23.830  1.00  0.00           C  
ATOM   4150  CG  PRO A 253      -5.734  46.569 -22.407  1.00  0.00           C  
ATOM   4151  CD  PRO A 253      -4.466  46.607 -21.578  1.00  0.00           C  
ATOM   4152  HA  PRO A 253      -4.115  44.913 -24.125  1.00  0.00           H  
ATOM   4153 1HB  PRO A 253      -5.107  47.799 -24.100  1.00  0.00           H  
ATOM   4154 2HB  PRO A 253      -5.977  46.333 -24.564  1.00  0.00           H  
ATOM   4155 1HG  PRO A 253      -6.440  47.379 -22.149  1.00  0.00           H  
ATOM   4156 2HG  PRO A 253      -6.285  45.623 -22.296  1.00  0.00           H  
ATOM   4157 1HD  PRO A 253      -4.222  47.638 -21.283  1.00  0.00           H  
ATOM   4158 2HD  PRO A 253      -4.595  45.938 -20.722  1.00  0.00           H  
ATOM   4159  N   GLU A 254      -2.301  47.649 -24.568  1.00  0.00           N  
ATOM   4160  CA  GLU A 254      -1.431  48.306 -25.534  1.00  0.00           C  
ATOM   4161  C   GLU A 254      -0.253  47.412 -25.886  1.00  0.00           C  
ATOM   4162  O   GLU A 254       0.217  47.403 -27.025  1.00  0.00           O  
ATOM   4163  CB  GLU A 254      -0.964  49.669 -25.009  1.00  0.00           C  
ATOM   4164  CG  GLU A 254      -2.068  50.733 -24.971  1.00  0.00           C  
ATOM   4165  CD  GLU A 254      -2.630  51.038 -26.338  1.00  0.00           C  
ATOM   4166  OE1 GLU A 254      -1.865  51.276 -27.238  1.00  0.00           O  
ATOM   4167  OE2 GLU A 254      -3.835  51.025 -26.480  1.00  0.00           O  
ATOM   4168  H   GLU A 254      -2.348  48.015 -23.617  1.00  0.00           H  
ATOM   4169  HA  GLU A 254      -2.004  48.478 -26.449  1.00  0.00           H  
ATOM   4170 1HB  GLU A 254      -0.590  49.563 -23.990  1.00  0.00           H  
ATOM   4171 2HB  GLU A 254      -0.147  50.050 -25.622  1.00  0.00           H  
ATOM   4172 1HG  GLU A 254      -2.875  50.379 -24.332  1.00  0.00           H  
ATOM   4173 2HG  GLU A 254      -1.670  51.650 -24.532  1.00  0.00           H  
ATOM   4174  N   VAL A 255       0.212  46.649 -24.900  1.00  0.00           N  
ATOM   4175  CA  VAL A 255       1.310  45.722 -25.104  1.00  0.00           C  
ATOM   4176  C   VAL A 255       0.842  44.485 -25.847  1.00  0.00           C  
ATOM   4177  O   VAL A 255       1.560  43.962 -26.700  1.00  0.00           O  
ATOM   4178  CB  VAL A 255       1.954  45.328 -23.767  1.00  0.00           C  
ATOM   4179  CG1 VAL A 255       2.941  44.175 -23.989  1.00  0.00           C  
ATOM   4180  CG2 VAL A 255       2.684  46.523 -23.189  1.00  0.00           C  
ATOM   4181  H   VAL A 255      -0.228  46.696 -23.990  1.00  0.00           H  
ATOM   4182  HA  VAL A 255       2.069  46.221 -25.707  1.00  0.00           H  
ATOM   4183  HB  VAL A 255       1.190  45.012 -23.076  1.00  0.00           H  
ATOM   4184 1HG1 VAL A 255       3.409  43.906 -23.044  1.00  0.00           H  
ATOM   4185 2HG1 VAL A 255       2.421  43.302 -24.394  1.00  0.00           H  
ATOM   4186 3HG1 VAL A 255       3.700  44.496 -24.692  1.00  0.00           H  
ATOM   4187 1HG2 VAL A 255       3.139  46.246 -22.237  1.00  0.00           H  
ATOM   4188 2HG2 VAL A 255       3.459  46.842 -23.883  1.00  0.00           H  
ATOM   4189 3HG2 VAL A 255       1.977  47.339 -23.032  1.00  0.00           H  
ATOM   4190  N   ILE A 256      -0.350  44.002 -25.511  1.00  0.00           N  
ATOM   4191  CA  ILE A 256      -0.888  42.815 -26.162  1.00  0.00           C  
ATOM   4192  C   ILE A 256      -1.049  43.080 -27.657  1.00  0.00           C  
ATOM   4193  O   ILE A 256      -0.714  42.232 -28.483  1.00  0.00           O  
ATOM   4194  CB  ILE A 256      -2.237  42.397 -25.553  1.00  0.00           C  
ATOM   4195  CG1 ILE A 256      -2.033  41.925 -24.122  1.00  0.00           C  
ATOM   4196  CG2 ILE A 256      -2.864  41.276 -26.409  1.00  0.00           C  
ATOM   4197  CD1 ILE A 256      -3.309  41.838 -23.315  1.00  0.00           C  
ATOM   4198  H   ILE A 256      -0.885  44.478 -24.788  1.00  0.00           H  
ATOM   4199  HA  ILE A 256      -0.177  41.993 -26.033  1.00  0.00           H  
ATOM   4200  HB  ILE A 256      -2.896  43.253 -25.514  1.00  0.00           H  
ATOM   4201 1HG1 ILE A 256      -1.569  40.942 -24.139  1.00  0.00           H  
ATOM   4202 2HG1 ILE A 256      -1.365  42.609 -23.632  1.00  0.00           H  
ATOM   4203 1HG2 ILE A 256      -3.823  40.965 -25.994  1.00  0.00           H  
ATOM   4204 2HG2 ILE A 256      -3.021  41.635 -27.425  1.00  0.00           H  
ATOM   4205 3HG2 ILE A 256      -2.185  40.424 -26.429  1.00  0.00           H  
ATOM   4206 1HD1 ILE A 256      -3.084  41.489 -22.304  1.00  0.00           H  
ATOM   4207 2HD1 ILE A 256      -3.772  42.824 -23.258  1.00  0.00           H  
ATOM   4208 3HD1 ILE A 256      -3.997  41.147 -23.787  1.00  0.00           H  
ATOM   4209  N   LYS A 257      -1.565  44.261 -28.000  1.00  0.00           N  
ATOM   4210  CA  LYS A 257      -1.703  44.643 -29.399  1.00  0.00           C  
ATOM   4211  C   LYS A 257      -0.348  44.668 -30.108  1.00  0.00           C  
ATOM   4212  O   LYS A 257      -0.227  44.178 -31.233  1.00  0.00           O  
ATOM   4213  CB  LYS A 257      -2.402  46.000 -29.515  1.00  0.00           C  
ATOM   4214  CG  LYS A 257      -3.917  45.954 -29.259  1.00  0.00           C  
ATOM   4215  CD  LYS A 257      -4.590  47.298 -29.556  1.00  0.00           C  
ATOM   4216  CE  LYS A 257      -4.246  48.341 -28.496  1.00  0.00           C  
ATOM   4217  NZ  LYS A 257      -4.986  49.616 -28.698  1.00  0.00           N  
ATOM   4218  H   LYS A 257      -1.857  44.913 -27.279  1.00  0.00           H  
ATOM   4219  HA  LYS A 257      -2.322  43.899 -29.899  1.00  0.00           H  
ATOM   4220 1HB  LYS A 257      -1.965  46.687 -28.788  1.00  0.00           H  
ATOM   4221 2HB  LYS A 257      -2.229  46.418 -30.505  1.00  0.00           H  
ATOM   4222 1HG  LYS A 257      -4.360  45.190 -29.901  1.00  0.00           H  
ATOM   4223 2HG  LYS A 257      -4.105  45.680 -28.224  1.00  0.00           H  
ATOM   4224 1HD  LYS A 257      -4.266  47.662 -30.530  1.00  0.00           H  
ATOM   4225 2HD  LYS A 257      -5.672  47.161 -29.578  1.00  0.00           H  
ATOM   4226 1HE  LYS A 257      -4.489  47.941 -27.509  1.00  0.00           H  
ATOM   4227 2HE  LYS A 257      -3.181  48.551 -28.538  1.00  0.00           H  
ATOM   4228 1HZ  LYS A 257      -4.709  50.269 -27.963  1.00  0.00           H  
ATOM   4229 2HZ  LYS A 257      -4.755  50.004 -29.600  1.00  0.00           H  
ATOM   4230 3HZ  LYS A 257      -5.979  49.450 -28.647  1.00  0.00           H  
ATOM   4231  N   ARG A 258       0.680  45.206 -29.443  1.00  0.00           N  
ATOM   4232  CA  ARG A 258       2.021  45.222 -30.026  1.00  0.00           C  
ATOM   4233  C   ARG A 258       2.560  43.810 -30.238  1.00  0.00           C  
ATOM   4234  O   ARG A 258       3.179  43.528 -31.264  1.00  0.00           O  
ATOM   4235  CB  ARG A 258       2.991  46.000 -29.149  1.00  0.00           C  
ATOM   4236  CG  ARG A 258       2.800  47.507 -29.164  1.00  0.00           C  
ATOM   4237  CD  ARG A 258       3.657  48.182 -28.154  1.00  0.00           C  
ATOM   4238  NE  ARG A 258       5.078  48.118 -28.496  1.00  0.00           N  
ATOM   4239  CZ  ARG A 258       6.086  48.420 -27.645  1.00  0.00           C  
ATOM   4240  NH1 ARG A 258       5.815  48.796 -26.414  1.00  0.00           N  
ATOM   4241  NH2 ARG A 258       7.344  48.340 -28.049  1.00  0.00           N  
ATOM   4242  H   ARG A 258       0.525  45.628 -28.533  1.00  0.00           H  
ATOM   4243  HA  ARG A 258       1.964  45.716 -30.996  1.00  0.00           H  
ATOM   4244 1HB  ARG A 258       2.890  45.667 -28.116  1.00  0.00           H  
ATOM   4245 2HB  ARG A 258       4.014  45.788 -29.459  1.00  0.00           H  
ATOM   4246 1HG  ARG A 258       3.066  47.893 -30.149  1.00  0.00           H  
ATOM   4247 2HG  ARG A 258       1.759  47.748 -28.951  1.00  0.00           H  
ATOM   4248 1HD  ARG A 258       3.369  49.230 -28.077  1.00  0.00           H  
ATOM   4249 2HD  ARG A 258       3.515  47.696 -27.188  1.00  0.00           H  
ATOM   4250  HE  ARG A 258       5.325  47.836 -29.437  1.00  0.00           H  
ATOM   4251 1HH1 ARG A 258       4.859  48.860 -26.101  1.00  0.00           H  
ATOM   4252 2HH1 ARG A 258       6.569  49.028 -25.769  1.00  0.00           H  
ATOM   4253 1HH2 ARG A 258       7.555  48.054 -28.995  1.00  0.00           H  
ATOM   4254 2HH2 ARG A 258       8.094  48.568 -27.412  1.00  0.00           H  
ATOM   4255  N   LEU A 259       2.315  42.922 -29.276  1.00  0.00           N  
ATOM   4256  CA  LEU A 259       2.781  41.546 -29.392  1.00  0.00           C  
ATOM   4257  C   LEU A 259       2.115  40.844 -30.568  1.00  0.00           C  
ATOM   4258  O   LEU A 259       2.773  40.117 -31.318  1.00  0.00           O  
ATOM   4259  CB  LEU A 259       2.505  40.785 -28.084  1.00  0.00           C  
ATOM   4260  CG  LEU A 259       3.387  41.179 -26.866  1.00  0.00           C  
ATOM   4261  CD1 LEU A 259       2.835  40.541 -25.599  1.00  0.00           C  
ATOM   4262  CD2 LEU A 259       4.804  40.701 -27.090  1.00  0.00           C  
ATOM   4263  H   LEU A 259       1.819  43.218 -28.443  1.00  0.00           H  
ATOM   4264  HA  LEU A 259       3.851  41.560 -29.573  1.00  0.00           H  
ATOM   4265 1HB  LEU A 259       1.466  40.956 -27.804  1.00  0.00           H  
ATOM   4266 2HB  LEU A 259       2.631  39.725 -28.263  1.00  0.00           H  
ATOM   4267  HG  LEU A 259       3.378  42.263 -26.745  1.00  0.00           H  
ATOM   4268 1HD1 LEU A 259       3.462  40.825 -24.754  1.00  0.00           H  
ATOM   4269 2HD1 LEU A 259       1.817  40.885 -25.428  1.00  0.00           H  
ATOM   4270 3HD1 LEU A 259       2.842  39.463 -25.705  1.00  0.00           H  
ATOM   4271 1HD2 LEU A 259       5.409  40.977 -26.230  1.00  0.00           H  
ATOM   4272 2HD2 LEU A 259       4.803  39.617 -27.200  1.00  0.00           H  
ATOM   4273 3HD2 LEU A 259       5.223  41.156 -27.982  1.00  0.00           H  
ATOM   4274  N   ALA A 260       0.821  41.093 -30.759  1.00  0.00           N  
ATOM   4275  CA  ALA A 260       0.109  40.527 -31.896  1.00  0.00           C  
ATOM   4276  C   ALA A 260       0.682  41.059 -33.211  1.00  0.00           C  
ATOM   4277  O   ALA A 260       0.834  40.308 -34.178  1.00  0.00           O  
ATOM   4278  CB  ALA A 260      -1.374  40.847 -31.797  1.00  0.00           C  
ATOM   4279  H   ALA A 260       0.320  41.674 -30.090  1.00  0.00           H  
ATOM   4280  HA  ALA A 260       0.246  39.447 -31.879  1.00  0.00           H  
ATOM   4281 1HB  ALA A 260      -1.906  40.398 -32.637  1.00  0.00           H  
ATOM   4282 2HB  ALA A 260      -1.764  40.449 -30.865  1.00  0.00           H  
ATOM   4283 3HB  ALA A 260      -1.511  41.927 -31.815  1.00  0.00           H  
ATOM   4284  N   LYS A 261       1.028  42.350 -33.236  1.00  0.00           N  
ATOM   4285  CA  LYS A 261       1.609  42.961 -34.428  1.00  0.00           C  
ATOM   4286  C   LYS A 261       2.963  42.341 -34.757  1.00  0.00           C  
ATOM   4287  O   LYS A 261       3.260  42.079 -35.921  1.00  0.00           O  
ATOM   4288  CB  LYS A 261       1.745  44.477 -34.255  1.00  0.00           C  
ATOM   4289  CG  LYS A 261       2.269  45.224 -35.494  1.00  0.00           C  
ATOM   4290  CD  LYS A 261       2.211  46.740 -35.285  1.00  0.00           C  
ATOM   4291  CE  LYS A 261       2.548  47.520 -36.559  1.00  0.00           C  
ATOM   4292  NZ  LYS A 261       4.013  47.521 -36.870  1.00  0.00           N  
ATOM   4293  H   LYS A 261       0.858  42.926 -32.416  1.00  0.00           H  
ATOM   4294  HA  LYS A 261       0.942  42.770 -35.269  1.00  0.00           H  
ATOM   4295 1HB  LYS A 261       0.774  44.895 -33.992  1.00  0.00           H  
ATOM   4296 2HB  LYS A 261       2.423  44.685 -33.427  1.00  0.00           H  
ATOM   4297 1HG  LYS A 261       3.302  44.923 -35.689  1.00  0.00           H  
ATOM   4298 2HG  LYS A 261       1.663  44.955 -36.360  1.00  0.00           H  
ATOM   4299 1HD  LYS A 261       1.207  47.016 -34.959  1.00  0.00           H  
ATOM   4300 2HD  LYS A 261       2.915  47.020 -34.503  1.00  0.00           H  
ATOM   4301 1HE  LYS A 261       2.010  47.081 -37.398  1.00  0.00           H  
ATOM   4302 2HE  LYS A 261       2.218  48.550 -36.429  1.00  0.00           H  
ATOM   4303 1HZ  LYS A 261       4.174  48.057 -37.708  1.00  0.00           H  
ATOM   4304 2HZ  LYS A 261       4.519  47.941 -36.105  1.00  0.00           H  
ATOM   4305 3HZ  LYS A 261       4.358  46.577 -37.014  1.00  0.00           H  
ATOM   4306  N   LEU A 262       3.777  42.098 -33.730  1.00  0.00           N  
ATOM   4307  CA  LEU A 262       5.091  41.499 -33.935  1.00  0.00           C  
ATOM   4308  C   LEU A 262       4.967  40.096 -34.517  1.00  0.00           C  
ATOM   4309  O   LEU A 262       5.735  39.718 -35.403  1.00  0.00           O  
ATOM   4310  CB  LEU A 262       5.866  41.443 -32.609  1.00  0.00           C  
ATOM   4311  CG  LEU A 262       6.348  42.799 -32.042  1.00  0.00           C  
ATOM   4312  CD1 LEU A 262       6.827  42.598 -30.608  1.00  0.00           C  
ATOM   4313  CD2 LEU A 262       7.480  43.350 -32.909  1.00  0.00           C  
ATOM   4314  H   LEU A 262       3.486  42.358 -32.793  1.00  0.00           H  
ATOM   4315  HA  LEU A 262       5.640  42.112 -34.645  1.00  0.00           H  
ATOM   4316 1HB  LEU A 262       5.226  40.980 -31.856  1.00  0.00           H  
ATOM   4317 2HB  LEU A 262       6.741  40.808 -32.746  1.00  0.00           H  
ATOM   4318  HG  LEU A 262       5.523  43.508 -32.036  1.00  0.00           H  
ATOM   4319 1HD1 LEU A 262       7.163  43.554 -30.201  1.00  0.00           H  
ATOM   4320 2HD1 LEU A 262       6.011  42.215 -30.003  1.00  0.00           H  
ATOM   4321 3HD1 LEU A 262       7.644  41.892 -30.597  1.00  0.00           H  
ATOM   4322 1HD2 LEU A 262       7.813  44.306 -32.500  1.00  0.00           H  
ATOM   4323 2HD2 LEU A 262       8.311  42.646 -32.912  1.00  0.00           H  
ATOM   4324 3HD2 LEU A 262       7.134  43.502 -33.930  1.00  0.00           H  
ATOM   4325  N   ALA A 263       3.986  39.331 -34.039  1.00  0.00           N  
ATOM   4326  CA  ALA A 263       3.753  38.000 -34.584  1.00  0.00           C  
ATOM   4327  C   ALA A 263       3.361  38.085 -36.052  1.00  0.00           C  
ATOM   4328  O   ALA A 263       3.810  37.283 -36.871  1.00  0.00           O  
ATOM   4329  CB  ALA A 263       2.667  37.291 -33.806  1.00  0.00           C  
ATOM   4330  H   ALA A 263       3.403  39.677 -33.281  1.00  0.00           H  
ATOM   4331  HA  ALA A 263       4.680  37.431 -34.510  1.00  0.00           H  
ATOM   4332 1HB  ALA A 263       2.519  36.291 -34.215  1.00  0.00           H  
ATOM   4333 2HB  ALA A 263       2.958  37.220 -32.766  1.00  0.00           H  
ATOM   4334 3HB  ALA A 263       1.742  37.859 -33.888  1.00  0.00           H  
ATOM   4335  N   LYS A 264       2.537  39.081 -36.391  1.00  0.00           N  
ATOM   4336  CA  LYS A 264       2.108  39.253 -37.774  1.00  0.00           C  
ATOM   4337  C   LYS A 264       3.293  39.580 -38.660  1.00  0.00           C  
ATOM   4338  O   LYS A 264       3.420  39.024 -39.752  1.00  0.00           O  
ATOM   4339  CB  LYS A 264       1.040  40.342 -37.888  1.00  0.00           C  
ATOM   4340  CG  LYS A 264       0.454  40.504 -39.293  1.00  0.00           C  
ATOM   4341  CD  LYS A 264      -0.724  41.466 -39.283  1.00  0.00           C  
ATOM   4342  CE  LYS A 264      -1.468  41.473 -40.615  1.00  0.00           C  
ATOM   4343  NZ  LYS A 264      -0.777  42.294 -41.662  1.00  0.00           N  
ATOM   4344  H   LYS A 264       2.182  39.704 -35.672  1.00  0.00           H  
ATOM   4345  HA  LYS A 264       1.688  38.317 -38.127  1.00  0.00           H  
ATOM   4346 1HB  LYS A 264       0.225  40.123 -37.201  1.00  0.00           H  
ATOM   4347 2HB  LYS A 264       1.468  41.300 -37.594  1.00  0.00           H  
ATOM   4348 1HG  LYS A 264       1.226  40.880 -39.969  1.00  0.00           H  
ATOM   4349 2HG  LYS A 264       0.122  39.532 -39.658  1.00  0.00           H  
ATOM   4350 1HD  LYS A 264      -1.416  41.176 -38.491  1.00  0.00           H  
ATOM   4351 2HD  LYS A 264      -0.362  42.473 -39.073  1.00  0.00           H  
ATOM   4352 1HE  LYS A 264      -1.559  40.448 -40.973  1.00  0.00           H  
ATOM   4353 2HE  LYS A 264      -2.465  41.879 -40.450  1.00  0.00           H  
ATOM   4354 1HZ  LYS A 264      -1.318  42.267 -42.511  1.00  0.00           H  
ATOM   4355 2HZ  LYS A 264      -0.702  43.248 -41.345  1.00  0.00           H  
ATOM   4356 3HZ  LYS A 264       0.158  41.933 -41.856  1.00  0.00           H  
ATOM   4357  N   GLU A 265       4.171  40.462 -38.191  1.00  0.00           N  
ATOM   4358  CA  GLU A 265       5.342  40.820 -38.972  1.00  0.00           C  
ATOM   4359  C   GLU A 265       6.226  39.598 -39.192  1.00  0.00           C  
ATOM   4360  O   GLU A 265       6.717  39.373 -40.294  1.00  0.00           O  
ATOM   4361  CB  GLU A 265       6.137  41.922 -38.269  1.00  0.00           C  
ATOM   4362  CG  GLU A 265       5.443  43.279 -38.242  1.00  0.00           C  
ATOM   4363  CD  GLU A 265       6.184  44.298 -37.427  1.00  0.00           C  
ATOM   4364  OE1 GLU A 265       7.196  43.953 -36.866  1.00  0.00           O  
ATOM   4365  OE2 GLU A 265       5.736  45.421 -37.354  1.00  0.00           O  
ATOM   4366  H   GLU A 265       4.009  40.905 -37.291  1.00  0.00           H  
ATOM   4367  HA  GLU A 265       5.013  41.186 -39.946  1.00  0.00           H  
ATOM   4368 1HB  GLU A 265       6.329  41.629 -37.236  1.00  0.00           H  
ATOM   4369 2HB  GLU A 265       7.104  42.044 -38.759  1.00  0.00           H  
ATOM   4370 1HG  GLU A 265       5.346  43.645 -39.266  1.00  0.00           H  
ATOM   4371 2HG  GLU A 265       4.444  43.155 -37.837  1.00  0.00           H  
ATOM   4372  N   ALA A 266       6.398  38.793 -38.140  1.00  0.00           N  
ATOM   4373  CA  ALA A 266       7.209  37.585 -38.262  1.00  0.00           C  
ATOM   4374  C   ALA A 266       6.574  36.620 -39.247  1.00  0.00           C  
ATOM   4375  O   ALA A 266       7.282  36.012 -40.062  1.00  0.00           O  
ATOM   4376  CB  ALA A 266       7.349  36.923 -36.901  1.00  0.00           C  
ATOM   4377  H   ALA A 266       5.985  39.035 -37.249  1.00  0.00           H  
ATOM   4378  HA  ALA A 266       8.192  37.862 -38.631  1.00  0.00           H  
ATOM   4379 1HB  ALA A 266       7.971  36.029 -36.990  1.00  0.00           H  
ATOM   4380 2HB  ALA A 266       7.813  37.621 -36.206  1.00  0.00           H  
ATOM   4381 3HB  ALA A 266       6.365  36.645 -36.536  1.00  0.00           H  
ATOM   4382  N   ALA A 267       5.252  36.485 -39.214  1.00  0.00           N  
ATOM   4383  CA  ALA A 267       4.544  35.614 -40.137  1.00  0.00           C  
ATOM   4384  C   ALA A 267       4.737  36.078 -41.578  1.00  0.00           C  
ATOM   4385  O   ALA A 267       4.928  35.267 -42.477  1.00  0.00           O  
ATOM   4386  CB  ALA A 267       3.068  35.551 -39.790  1.00  0.00           C  
ATOM   4387  H   ALA A 267       4.719  36.994 -38.503  1.00  0.00           H  
ATOM   4388  HA  ALA A 267       4.976  34.610 -40.062  1.00  0.00           H  
ATOM   4389 1HB  ALA A 267       2.554  34.877 -40.473  1.00  0.00           H  
ATOM   4390 2HB  ALA A 267       2.952  35.195 -38.767  1.00  0.00           H  
ATOM   4391 3HB  ALA A 267       2.639  36.547 -39.875  1.00  0.00           H  
ATOM   4392  N   GLU A 268       4.713  37.401 -41.783  1.00  0.00           N  
ATOM   4393  CA  GLU A 268       4.916  37.949 -43.122  1.00  0.00           C  
ATOM   4394  C   GLU A 268       6.324  37.662 -43.627  1.00  0.00           C  
ATOM   4395  O   GLU A 268       6.502  37.303 -44.797  1.00  0.00           O  
ATOM   4396  CB  GLU A 268       4.653  39.459 -43.121  1.00  0.00           C  
ATOM   4397  CG  GLU A 268       3.185  39.840 -42.949  1.00  0.00           C  
ATOM   4398  CD  GLU A 268       2.978  41.324 -42.837  1.00  0.00           C  
ATOM   4399  OE1 GLU A 268       3.951  42.039 -42.871  1.00  0.00           O  
ATOM   4400  OE2 GLU A 268       1.848  41.746 -42.709  1.00  0.00           O  
ATOM   4401  H   GLU A 268       4.526  38.027 -41.010  1.00  0.00           H  
ATOM   4402  HA  GLU A 268       4.206  37.478 -43.798  1.00  0.00           H  
ATOM   4403 1HB  GLU A 268       5.212  39.924 -42.312  1.00  0.00           H  
ATOM   4404 2HB  GLU A 268       5.009  39.893 -44.057  1.00  0.00           H  
ATOM   4405 1HG  GLU A 268       2.625  39.467 -43.805  1.00  0.00           H  
ATOM   4406 2HG  GLU A 268       2.795  39.356 -42.059  1.00  0.00           H  
ATOM   4407  N   PHE A 269       7.323  37.768 -42.749  1.00  0.00           N  
ATOM   4408  CA  PHE A 269       8.696  37.456 -43.129  1.00  0.00           C  
ATOM   4409  C   PHE A 269       8.836  35.992 -43.510  1.00  0.00           C  
ATOM   4410  O   PHE A 269       9.461  35.668 -44.516  1.00  0.00           O  
ATOM   4411  CB  PHE A 269       9.679  37.784 -42.001  1.00  0.00           C  
ATOM   4412  CG  PHE A 269      10.125  39.219 -41.972  1.00  0.00           C  
ATOM   4413  CD1 PHE A 269       9.640  40.104 -41.023  1.00  0.00           C  
ATOM   4414  CD2 PHE A 269      11.041  39.685 -42.903  1.00  0.00           C  
ATOM   4415  CE1 PHE A 269      10.054  41.420 -41.004  1.00  0.00           C  
ATOM   4416  CE2 PHE A 269      11.460  40.999 -42.885  1.00  0.00           C  
ATOM   4417  CZ  PHE A 269      10.963  41.868 -41.934  1.00  0.00           C  
ATOM   4418  H   PHE A 269       7.120  38.099 -41.808  1.00  0.00           H  
ATOM   4419  HA  PHE A 269       8.957  38.060 -44.000  1.00  0.00           H  
ATOM   4420 1HB  PHE A 269       9.211  37.556 -41.042  1.00  0.00           H  
ATOM   4421 2HB  PHE A 269      10.560  37.154 -42.088  1.00  0.00           H  
ATOM   4422  HD1 PHE A 269       8.928  39.753 -40.284  1.00  0.00           H  
ATOM   4423  HD2 PHE A 269      11.433  38.996 -43.655  1.00  0.00           H  
ATOM   4424  HE1 PHE A 269       9.662  42.102 -40.249  1.00  0.00           H  
ATOM   4425  HE2 PHE A 269      12.180  41.355 -43.623  1.00  0.00           H  
ATOM   4426  HZ  PHE A 269      11.293  42.906 -41.921  1.00  0.00           H  
ATOM   4427  N   ILE A 270       8.224  35.108 -42.725  1.00  0.00           N  
ATOM   4428  CA  ILE A 270       8.313  33.685 -43.030  1.00  0.00           C  
ATOM   4429  C   ILE A 270       7.624  33.382 -44.341  1.00  0.00           C  
ATOM   4430  O   ILE A 270       8.160  32.639 -45.166  1.00  0.00           O  
ATOM   4431  CB  ILE A 270       7.701  32.822 -41.912  1.00  0.00           C  
ATOM   4432  CG1 ILE A 270       8.517  32.993 -40.591  1.00  0.00           C  
ATOM   4433  CG2 ILE A 270       7.672  31.344 -42.363  1.00  0.00           C  
ATOM   4434  CD1 ILE A 270       9.936  32.477 -40.629  1.00  0.00           C  
ATOM   4435  H   ILE A 270       7.718  35.424 -41.907  1.00  0.00           H  
ATOM   4436  HA  ILE A 270       9.356  33.418 -43.139  1.00  0.00           H  
ATOM   4437  HB  ILE A 270       6.679  33.157 -41.710  1.00  0.00           H  
ATOM   4438 1HG1 ILE A 270       8.557  34.049 -40.346  1.00  0.00           H  
ATOM   4439 2HG1 ILE A 270       8.008  32.485 -39.803  1.00  0.00           H  
ATOM   4440 1HG2 ILE A 270       7.234  30.725 -41.586  1.00  0.00           H  
ATOM   4441 2HG2 ILE A 270       7.082  31.245 -43.266  1.00  0.00           H  
ATOM   4442 3HG2 ILE A 270       8.677  31.009 -42.565  1.00  0.00           H  
ATOM   4443 1HD1 ILE A 270      10.403  32.653 -39.660  1.00  0.00           H  
ATOM   4444 2HD1 ILE A 270       9.938  31.406 -40.839  1.00  0.00           H  
ATOM   4445 3HD1 ILE A 270      10.491  32.998 -41.392  1.00  0.00           H  
ATOM   4446  N   ALA A 271       6.449  33.952 -44.561  1.00  0.00           N  
ATOM   4447  CA  ALA A 271       5.745  33.726 -45.804  1.00  0.00           C  
ATOM   4448  C   ALA A 271       6.603  34.170 -46.990  1.00  0.00           C  
ATOM   4449  O   ALA A 271       6.689  33.481 -47.999  1.00  0.00           O  
ATOM   4450  CB  ALA A 271       4.414  34.450 -45.797  1.00  0.00           C  
ATOM   4451  H   ALA A 271       6.033  34.553 -43.850  1.00  0.00           H  
ATOM   4452  HA  ALA A 271       5.569  32.650 -45.908  1.00  0.00           H  
ATOM   4453 1HB  ALA A 271       3.880  34.264 -46.722  1.00  0.00           H  
ATOM   4454 2HB  ALA A 271       3.821  34.099 -44.953  1.00  0.00           H  
ATOM   4455 3HB  ALA A 271       4.595  35.521 -45.693  1.00  0.00           H  
ATOM   4456  N   LYS A 272       7.275  35.321 -46.831  1.00  0.00           N  
ATOM   4457  CA  LYS A 272       8.163  35.817 -47.879  1.00  0.00           C  
ATOM   4458  C   LYS A 272       9.319  34.853 -48.110  1.00  0.00           C  
ATOM   4459  O   LYS A 272       9.668  34.564 -49.256  1.00  0.00           O  
ATOM   4460  CB  LYS A 272       8.694  37.208 -47.516  1.00  0.00           C  
ATOM   4461  CG  LYS A 272       9.578  37.859 -48.587  1.00  0.00           C  
ATOM   4462  CD  LYS A 272       9.934  39.294 -48.196  1.00  0.00           C  
ATOM   4463  CE  LYS A 272      10.618  40.052 -49.334  1.00  0.00           C  
ATOM   4464  NZ  LYS A 272      12.060  39.679 -49.496  1.00  0.00           N  
ATOM   4465  H   LYS A 272       7.150  35.868 -45.989  1.00  0.00           H  
ATOM   4466  HA  LYS A 272       7.595  35.893 -48.804  1.00  0.00           H  
ATOM   4467 1HB  LYS A 272       7.851  37.871 -47.324  1.00  0.00           H  
ATOM   4468 2HB  LYS A 272       9.274  37.143 -46.596  1.00  0.00           H  
ATOM   4469 1HG  LYS A 272      10.495  37.275 -48.706  1.00  0.00           H  
ATOM   4470 2HG  LYS A 272       9.047  37.866 -49.538  1.00  0.00           H  
ATOM   4471 1HD  LYS A 272       9.022  39.823 -47.916  1.00  0.00           H  
ATOM   4472 2HD  LYS A 272      10.599  39.275 -47.332  1.00  0.00           H  
ATOM   4473 1HE  LYS A 272      10.093  39.840 -50.264  1.00  0.00           H  
ATOM   4474 2HE  LYS A 272      10.553  41.120 -49.127  1.00  0.00           H  
ATOM   4475 1HZ  LYS A 272      12.456  40.214 -50.252  1.00  0.00           H  
ATOM   4476 2HZ  LYS A 272      12.558  39.887 -48.645  1.00  0.00           H  
ATOM   4477 3HZ  LYS A 272      12.164  38.689 -49.705  1.00  0.00           H  
ATOM   4478  N   PHE A 273       9.899  34.340 -47.027  1.00  0.00           N  
ATOM   4479  CA  PHE A 273      11.021  33.412 -47.114  1.00  0.00           C  
ATOM   4480  C   PHE A 273      10.614  32.126 -47.834  1.00  0.00           C  
ATOM   4481  O   PHE A 273      11.367  31.601 -48.657  1.00  0.00           O  
ATOM   4482  CB  PHE A 273      11.556  33.104 -45.709  1.00  0.00           C  
ATOM   4483  CG  PHE A 273      12.309  34.272 -45.056  1.00  0.00           C  
ATOM   4484  CD1 PHE A 273      12.166  34.526 -43.700  1.00  0.00           C  
ATOM   4485  CD2 PHE A 273      13.149  35.115 -45.789  1.00  0.00           C  
ATOM   4486  CE1 PHE A 273      12.825  35.577 -43.095  1.00  0.00           C  
ATOM   4487  CE2 PHE A 273      13.803  36.164 -45.182  1.00  0.00           C  
ATOM   4488  CZ  PHE A 273      13.639  36.395 -43.833  1.00  0.00           C  
ATOM   4489  H   PHE A 273       9.574  34.634 -46.110  1.00  0.00           H  
ATOM   4490  HA  PHE A 273      11.807  33.880 -47.701  1.00  0.00           H  
ATOM   4491 1HB  PHE A 273      10.720  32.842 -45.062  1.00  0.00           H  
ATOM   4492 2HB  PHE A 273      12.211  32.244 -45.741  1.00  0.00           H  
ATOM   4493  HD1 PHE A 273      11.521  33.887 -43.112  1.00  0.00           H  
ATOM   4494  HD2 PHE A 273      13.294  34.953 -46.853  1.00  0.00           H  
ATOM   4495  HE1 PHE A 273      12.698  35.758 -42.029  1.00  0.00           H  
ATOM   4496  HE2 PHE A 273      14.452  36.812 -45.773  1.00  0.00           H  
ATOM   4497  HZ  PHE A 273      14.155  37.226 -43.354  1.00  0.00           H  
ATOM   4498  N   VAL A 274       9.404  31.648 -47.557  1.00  0.00           N  
ATOM   4499  CA  VAL A 274       8.890  30.460 -48.229  1.00  0.00           C  
ATOM   4500  C   VAL A 274       8.734  30.713 -49.728  1.00  0.00           C  
ATOM   4501  O   VAL A 274       9.119  29.876 -50.549  1.00  0.00           O  
ATOM   4502  CB  VAL A 274       7.544  30.032 -47.603  1.00  0.00           C  
ATOM   4503  CG1 VAL A 274       6.874  28.930 -48.443  1.00  0.00           C  
ATOM   4504  CG2 VAL A 274       7.802  29.526 -46.182  1.00  0.00           C  
ATOM   4505  H   VAL A 274       8.838  32.116 -46.858  1.00  0.00           H  
ATOM   4506  HA  VAL A 274       9.605  29.650 -48.088  1.00  0.00           H  
ATOM   4507  HB  VAL A 274       6.871  30.889 -47.574  1.00  0.00           H  
ATOM   4508 1HG1 VAL A 274       5.926  28.645 -47.981  1.00  0.00           H  
ATOM   4509 2HG1 VAL A 274       6.684  29.295 -49.451  1.00  0.00           H  
ATOM   4510 3HG1 VAL A 274       7.526  28.063 -48.492  1.00  0.00           H  
ATOM   4511 1HG2 VAL A 274       6.861  29.230 -45.720  1.00  0.00           H  
ATOM   4512 2HG2 VAL A 274       8.473  28.674 -46.220  1.00  0.00           H  
ATOM   4513 3HG2 VAL A 274       8.262  30.310 -45.590  1.00  0.00           H  
ATOM   4514  N   LYS A 275       8.192  31.879 -50.086  1.00  0.00           N  
ATOM   4515  CA  LYS A 275       8.051  32.255 -51.489  1.00  0.00           C  
ATOM   4516  C   LYS A 275       9.408  32.349 -52.182  1.00  0.00           C  
ATOM   4517  O   LYS A 275       9.552  31.920 -53.329  1.00  0.00           O  
ATOM   4518  CB  LYS A 275       7.307  33.588 -51.618  1.00  0.00           C  
ATOM   4519  CG  LYS A 275       5.819  33.513 -51.306  1.00  0.00           C  
ATOM   4520  CD  LYS A 275       5.170  34.890 -51.342  1.00  0.00           C  
ATOM   4521  CE  LYS A 275       3.704  34.823 -50.941  1.00  0.00           C  
ATOM   4522  NZ  LYS A 275       3.049  36.153 -51.022  1.00  0.00           N  
ATOM   4523  H   LYS A 275       7.865  32.514 -49.364  1.00  0.00           H  
ATOM   4524  HA  LYS A 275       7.474  31.484 -51.996  1.00  0.00           H  
ATOM   4525 1HB  LYS A 275       7.752  34.317 -50.939  1.00  0.00           H  
ATOM   4526 2HB  LYS A 275       7.426  33.976 -52.632  1.00  0.00           H  
ATOM   4527 1HG  LYS A 275       5.331  32.880 -52.049  1.00  0.00           H  
ATOM   4528 2HG  LYS A 275       5.670  33.068 -50.326  1.00  0.00           H  
ATOM   4529 1HD  LYS A 275       5.693  35.547 -50.646  1.00  0.00           H  
ATOM   4530 2HD  LYS A 275       5.245  35.313 -52.342  1.00  0.00           H  
ATOM   4531 1HE  LYS A 275       3.184  34.130 -51.598  1.00  0.00           H  
ATOM   4532 2HE  LYS A 275       3.634  34.458 -49.915  1.00  0.00           H  
ATOM   4533 1HZ  LYS A 275       2.081  36.071 -50.747  1.00  0.00           H  
ATOM   4534 2HZ  LYS A 275       3.521  36.800 -50.405  1.00  0.00           H  
ATOM   4535 3HZ  LYS A 275       3.101  36.495 -51.971  1.00  0.00           H  
ATOM   4536  N   GLU A 276      10.409  32.889 -51.486  1.00  0.00           N  
ATOM   4537  CA  GLU A 276      11.747  33.015 -52.056  1.00  0.00           C  
ATOM   4538  C   GLU A 276      12.345  31.656 -52.399  1.00  0.00           C  
ATOM   4539  O   GLU A 276      12.970  31.497 -53.450  1.00  0.00           O  
ATOM   4540  CB  GLU A 276      12.679  33.765 -51.101  1.00  0.00           C  
ATOM   4541  CG  GLU A 276      12.403  35.258 -51.002  1.00  0.00           C  
ATOM   4542  CD  GLU A 276      13.325  35.962 -50.053  1.00  0.00           C  
ATOM   4543  OE1 GLU A 276      14.146  35.304 -49.462  1.00  0.00           O  
ATOM   4544  OE2 GLU A 276      13.218  37.162 -49.922  1.00  0.00           O  
ATOM   4545  H   GLU A 276      10.229  33.247 -50.552  1.00  0.00           H  
ATOM   4546  HA  GLU A 276      11.670  33.593 -52.978  1.00  0.00           H  
ATOM   4547 1HB  GLU A 276      12.584  33.343 -50.099  1.00  0.00           H  
ATOM   4548 2HB  GLU A 276      13.714  33.627 -51.414  1.00  0.00           H  
ATOM   4549 1HG  GLU A 276      12.516  35.692 -51.994  1.00  0.00           H  
ATOM   4550 2HG  GLU A 276      11.378  35.409 -50.687  1.00  0.00           H  
ATOM   4551  N   ILE A 277      12.126  30.666 -51.536  1.00  0.00           N  
ATOM   4552  CA  ILE A 277      12.616  29.323 -51.818  1.00  0.00           C  
ATOM   4553  C   ILE A 277      11.929  28.739 -53.038  1.00  0.00           C  
ATOM   4554  O   ILE A 277      12.576  28.096 -53.867  1.00  0.00           O  
ATOM   4555  CB  ILE A 277      12.432  28.365 -50.630  1.00  0.00           C  
ATOM   4556  CG1 ILE A 277      13.362  28.782 -49.487  1.00  0.00           C  
ATOM   4557  CG2 ILE A 277      12.719  26.921 -51.085  1.00  0.00           C  
ATOM   4558  CD1 ILE A 277      13.081  28.070 -48.194  1.00  0.00           C  
ATOM   4559  H   ILE A 277      11.629  30.859 -50.672  1.00  0.00           H  
ATOM   4560  HA  ILE A 277      13.681  29.388 -52.031  1.00  0.00           H  
ATOM   4561  HB  ILE A 277      11.410  28.432 -50.261  1.00  0.00           H  
ATOM   4562 1HG1 ILE A 277      14.390  28.583 -49.777  1.00  0.00           H  
ATOM   4563 2HG1 ILE A 277      13.252  29.855 -49.322  1.00  0.00           H  
ATOM   4564 1HG2 ILE A 277      12.591  26.231 -50.257  1.00  0.00           H  
ATOM   4565 2HG2 ILE A 277      12.033  26.641 -51.882  1.00  0.00           H  
ATOM   4566 3HG2 ILE A 277      13.739  26.859 -51.455  1.00  0.00           H  
ATOM   4567 1HD1 ILE A 277      13.772  28.418 -47.426  1.00  0.00           H  
ATOM   4568 2HD1 ILE A 277      12.058  28.282 -47.894  1.00  0.00           H  
ATOM   4569 3HD1 ILE A 277      13.202  27.002 -48.323  1.00  0.00           H  
ATOM   4570  N   GLN A 278      10.617  28.927 -53.144  1.00  0.00           N  
ATOM   4571  CA  GLN A 278       9.895  28.375 -54.281  1.00  0.00           C  
ATOM   4572  C   GLN A 278      10.373  28.990 -55.591  1.00  0.00           C  
ATOM   4573  O   GLN A 278      10.491  28.289 -56.598  1.00  0.00           O  
ATOM   4574  CB  GLN A 278       8.388  28.584 -54.126  1.00  0.00           C  
ATOM   4575  CG  GLN A 278       7.558  27.926 -55.224  1.00  0.00           C  
ATOM   4576  CD  GLN A 278       7.756  26.432 -55.253  1.00  0.00           C  
ATOM   4577  OE1 GLN A 278       7.806  25.800 -54.200  1.00  0.00           O  
ATOM   4578  NE2 GLN A 278       7.861  25.858 -56.444  1.00  0.00           N  
ATOM   4579  H   GLN A 278      10.120  29.440 -52.420  1.00  0.00           H  
ATOM   4580  HA  GLN A 278      10.094  27.305 -54.322  1.00  0.00           H  
ATOM   4581 1HB  GLN A 278       8.066  28.183 -53.165  1.00  0.00           H  
ATOM   4582 2HB  GLN A 278       8.168  29.652 -54.125  1.00  0.00           H  
ATOM   4583 1HG  GLN A 278       6.503  28.125 -55.036  1.00  0.00           H  
ATOM   4584 2HG  GLN A 278       7.850  28.332 -56.192  1.00  0.00           H  
ATOM   4585 1HE2 GLN A 278       7.986  24.861 -56.512  1.00  0.00           H  
ATOM   4586 2HE2 GLN A 278       7.812  26.413 -57.273  1.00  0.00           H  
ATOM   4587  N   GLU A 279      10.685  30.283 -55.574  1.00  0.00           N  
ATOM   4588  CA  GLU A 279      11.190  30.927 -56.778  1.00  0.00           C  
ATOM   4589  C   GLU A 279      12.566  30.380 -57.143  1.00  0.00           C  
ATOM   4590  O   GLU A 279      12.854  30.139 -58.318  1.00  0.00           O  
ATOM   4591  CB  GLU A 279      11.266  32.447 -56.589  1.00  0.00           C  
ATOM   4592  CG  GLU A 279       9.913  33.159 -56.545  1.00  0.00           C  
ATOM   4593  CD  GLU A 279       9.128  32.999 -57.818  1.00  0.00           C  
ATOM   4594  OE1 GLU A 279       9.716  33.090 -58.867  1.00  0.00           O  
ATOM   4595  OE2 GLU A 279       7.937  32.780 -57.746  1.00  0.00           O  
ATOM   4596  H   GLU A 279      10.546  30.825 -54.727  1.00  0.00           H  
ATOM   4597  HA  GLU A 279      10.513  30.711 -57.601  1.00  0.00           H  
ATOM   4598 1HB  GLU A 279      11.777  32.663 -55.651  1.00  0.00           H  
ATOM   4599 2HB  GLU A 279      11.856  32.888 -57.392  1.00  0.00           H  
ATOM   4600 1HG  GLU A 279       9.324  32.767 -55.718  1.00  0.00           H  
ATOM   4601 2HG  GLU A 279      10.085  34.219 -56.364  1.00  0.00           H  
ATOM   4602  N   SER A 280      13.400  30.139 -56.132  1.00  0.00           N  
ATOM   4603  CA  SER A 280      14.725  29.576 -56.352  1.00  0.00           C  
ATOM   4604  C   SER A 280      14.619  28.166 -56.933  1.00  0.00           C  
ATOM   4605  O   SER A 280      15.366  27.802 -57.846  1.00  0.00           O  
ATOM   4606  CB  SER A 280      15.514  29.567 -55.055  1.00  0.00           C  
ATOM   4607  OG  SER A 280      16.831  29.135 -55.265  1.00  0.00           O  
ATOM   4608  H   SER A 280      13.118  30.381 -55.186  1.00  0.00           H  
ATOM   4609  HA  SER A 280      15.253  30.202 -57.071  1.00  0.00           H  
ATOM   4610 1HB  SER A 280      15.522  30.571 -54.635  1.00  0.00           H  
ATOM   4611 2HB  SER A 280      15.026  28.915 -54.330  1.00  0.00           H  
ATOM   4612  HG  SER A 280      16.800  28.169 -55.278  1.00  0.00           H  
ATOM   4613  N   LEU A 281      13.663  27.385 -56.424  1.00  0.00           N  
ATOM   4614  CA  LEU A 281      13.434  26.029 -56.909  1.00  0.00           C  
ATOM   4615  C   LEU A 281      13.034  26.066 -58.376  1.00  0.00           C  
ATOM   4616  O   LEU A 281      13.575  25.316 -59.189  1.00  0.00           O  
ATOM   4617  CB  LEU A 281      12.322  25.344 -56.080  1.00  0.00           C  
ATOM   4618  CG  LEU A 281      12.006  23.812 -56.350  1.00  0.00           C  
ATOM   4619  CD1 LEU A 281      11.066  23.652 -57.571  1.00  0.00           C  
ATOM   4620  CD2 LEU A 281      13.301  23.048 -56.558  1.00  0.00           C  
ATOM   4621  H   LEU A 281      13.099  27.739 -55.657  1.00  0.00           H  
ATOM   4622  HA  LEU A 281      14.362  25.470 -56.808  1.00  0.00           H  
ATOM   4623 1HB  LEU A 281      12.585  25.434 -55.030  1.00  0.00           H  
ATOM   4624 2HB  LEU A 281      11.392  25.893 -56.239  1.00  0.00           H  
ATOM   4625  HG  LEU A 281      11.490  23.401 -55.480  1.00  0.00           H  
ATOM   4626 1HD1 LEU A 281      10.843  22.591 -57.718  1.00  0.00           H  
ATOM   4627 2HD1 LEU A 281      10.137  24.193 -57.385  1.00  0.00           H  
ATOM   4628 3HD1 LEU A 281      11.525  24.036 -58.469  1.00  0.00           H  
ATOM   4629 1HD2 LEU A 281      13.078  21.992 -56.718  1.00  0.00           H  
ATOM   4630 2HD2 LEU A 281      13.833  23.432 -57.426  1.00  0.00           H  
ATOM   4631 3HD2 LEU A 281      13.921  23.161 -55.670  1.00  0.00           H  
ATOM   4632  N   LYS A 282      12.091  26.942 -58.722  1.00  0.00           N  
ATOM   4633  CA  LYS A 282      11.653  27.047 -60.106  1.00  0.00           C  
ATOM   4634  C   LYS A 282      12.815  27.368 -61.039  1.00  0.00           C  
ATOM   4635  O   LYS A 282      12.915  26.789 -62.121  1.00  0.00           O  
ATOM   4636  CB  LYS A 282      10.553  28.100 -60.252  1.00  0.00           C  
ATOM   4637  CG  LYS A 282       9.187  27.658 -59.721  1.00  0.00           C  
ATOM   4638  CD  LYS A 282       8.079  28.632 -60.117  1.00  0.00           C  
ATOM   4639  CE  LYS A 282       8.184  29.937 -59.341  1.00  0.00           C  
ATOM   4640  NZ  LYS A 282       7.033  30.846 -59.612  1.00  0.00           N  
ATOM   4641  H   LYS A 282      11.668  27.532 -58.012  1.00  0.00           H  
ATOM   4642  HA  LYS A 282      11.246  26.082 -60.408  1.00  0.00           H  
ATOM   4643 1HB  LYS A 282      10.849  29.000 -59.710  1.00  0.00           H  
ATOM   4644 2HB  LYS A 282      10.444  28.370 -61.302  1.00  0.00           H  
ATOM   4645 1HG  LYS A 282       8.953  26.677 -60.126  1.00  0.00           H  
ATOM   4646 2HG  LYS A 282       9.225  27.580 -58.637  1.00  0.00           H  
ATOM   4647 1HD  LYS A 282       8.138  28.842 -61.185  1.00  0.00           H  
ATOM   4648 2HD  LYS A 282       7.109  28.179 -59.905  1.00  0.00           H  
ATOM   4649 1HE  LYS A 282       8.216  29.714 -58.273  1.00  0.00           H  
ATOM   4650 2HE  LYS A 282       9.104  30.447 -59.620  1.00  0.00           H  
ATOM   4651 1HZ  LYS A 282       7.155  31.699 -59.065  1.00  0.00           H  
ATOM   4652 2HZ  LYS A 282       7.004  31.075 -60.594  1.00  0.00           H  
ATOM   4653 3HZ  LYS A 282       6.172  30.397 -59.346  1.00  0.00           H  
ATOM   4654  N   GLU A 283      13.713  28.264 -60.616  1.00  0.00           N  
ATOM   4655  CA  GLU A 283      14.862  28.589 -61.456  1.00  0.00           C  
ATOM   4656  C   GLU A 283      15.784  27.384 -61.599  1.00  0.00           C  
ATOM   4657  O   GLU A 283      16.268  27.099 -62.699  1.00  0.00           O  
ATOM   4658  CB  GLU A 283      15.654  29.764 -60.869  1.00  0.00           C  
ATOM   4659  CG  GLU A 283      14.943  31.115 -60.917  1.00  0.00           C  
ATOM   4660  CD  GLU A 283      14.654  31.595 -62.314  1.00  0.00           C  
ATOM   4661  OE1 GLU A 283      15.532  31.530 -63.139  1.00  0.00           O  
ATOM   4662  OE2 GLU A 283      13.547  32.029 -62.561  1.00  0.00           O  
ATOM   4663  H   GLU A 283      13.576  28.739 -59.729  1.00  0.00           H  
ATOM   4664  HA  GLU A 283      14.504  28.864 -62.444  1.00  0.00           H  
ATOM   4665 1HB  GLU A 283      15.892  29.553 -59.828  1.00  0.00           H  
ATOM   4666 2HB  GLU A 283      16.600  29.862 -61.406  1.00  0.00           H  
ATOM   4667 1HG  GLU A 283      14.006  31.040 -60.371  1.00  0.00           H  
ATOM   4668 2HG  GLU A 283      15.568  31.849 -60.411  1.00  0.00           H  
ATOM   4669  N   ALA A 284      16.002  26.649 -60.511  1.00  0.00           N  
ATOM   4670  CA  ALA A 284      16.833  25.457 -60.559  1.00  0.00           C  
ATOM   4671  C   ALA A 284      16.229  24.430 -61.516  1.00  0.00           C  
ATOM   4672  O   ALA A 284      16.936  23.792 -62.289  1.00  0.00           O  
ATOM   4673  CB  ALA A 284      17.000  24.864 -59.171  1.00  0.00           C  
ATOM   4674  H   ALA A 284      15.598  26.944 -59.620  1.00  0.00           H  
ATOM   4675  HA  ALA A 284      17.816  25.737 -60.948  1.00  0.00           H  
ATOM   4676 1HB  ALA A 284      17.642  23.984 -59.213  1.00  0.00           H  
ATOM   4677 2HB  ALA A 284      17.447  25.611 -58.514  1.00  0.00           H  
ATOM   4678 3HB  ALA A 284      16.023  24.580 -58.778  1.00  0.00           H  
ATOM   4679  N   ALA A 285      14.895  24.313 -61.472  1.00  0.00           N  
ATOM   4680  CA  ALA A 285      14.194  23.385 -62.355  1.00  0.00           C  
ATOM   4681  C   ALA A 285      14.366  23.777 -63.810  1.00  0.00           C  
ATOM   4682  O   ALA A 285      14.634  22.918 -64.657  1.00  0.00           O  
ATOM   4683  CB  ALA A 285      12.720  23.368 -61.992  1.00  0.00           C  
ATOM   4684  H   ALA A 285      14.373  24.852 -60.795  1.00  0.00           H  
ATOM   4685  HA  ALA A 285      14.610  22.393 -62.221  1.00  0.00           H  
ATOM   4686 1HB  ALA A 285      12.198  22.660 -62.632  1.00  0.00           H  
ATOM   4687 2HB  ALA A 285      12.618  23.070 -60.950  1.00  0.00           H  
ATOM   4688 3HB  ALA A 285      12.299  24.358 -62.129  1.00  0.00           H  
ATOM   4689  N   LYS A 286      14.286  25.066 -64.110  1.00  0.00           N  
ATOM   4690  CA  LYS A 286      14.467  25.517 -65.482  1.00  0.00           C  
ATOM   4691  C   LYS A 286      15.840  25.122 -66.022  1.00  0.00           C  
ATOM   4692  O   LYS A 286      15.961  24.762 -67.192  1.00  0.00           O  
ATOM   4693  CB  LYS A 286      14.227  27.021 -65.603  1.00  0.00           C  
ATOM   4694  CG  LYS A 286      12.744  27.409 -65.500  1.00  0.00           C  
ATOM   4695  CD  LYS A 286      12.493  28.870 -65.871  1.00  0.00           C  
ATOM   4696  CE  LYS A 286      12.916  29.807 -64.757  1.00  0.00           C  
ATOM   4697  NZ  LYS A 286      12.550  31.225 -65.048  1.00  0.00           N  
ATOM   4698  H   LYS A 286      14.055  25.741 -63.382  1.00  0.00           H  
ATOM   4699  HA  LYS A 286      13.721  25.017 -66.103  1.00  0.00           H  
ATOM   4700 1HB  LYS A 286      14.769  27.539 -64.812  1.00  0.00           H  
ATOM   4701 2HB  LYS A 286      14.613  27.382 -66.558  1.00  0.00           H  
ATOM   4702 1HG  LYS A 286      12.161  26.770 -66.166  1.00  0.00           H  
ATOM   4703 2HG  LYS A 286      12.398  27.244 -64.483  1.00  0.00           H  
ATOM   4704 1HD  LYS A 286      13.035  29.123 -66.782  1.00  0.00           H  
ATOM   4705 2HD  LYS A 286      11.428  29.010 -66.051  1.00  0.00           H  
ATOM   4706 1HE  LYS A 286      12.427  29.499 -63.832  1.00  0.00           H  
ATOM   4707 2HE  LYS A 286      13.993  29.745 -64.624  1.00  0.00           H  
ATOM   4708 1HZ  LYS A 286      12.850  31.806 -64.265  1.00  0.00           H  
ATOM   4709 2HZ  LYS A 286      13.009  31.531 -65.893  1.00  0.00           H  
ATOM   4710 3HZ  LYS A 286      11.552  31.305 -65.160  1.00  0.00           H  
ATOM   4711  N   PHE A 287      16.869  25.158 -65.170  1.00  0.00           N  
ATOM   4712  CA  PHE A 287      18.204  24.749 -65.610  1.00  0.00           C  
ATOM   4713  C   PHE A 287      18.231  23.253 -65.910  1.00  0.00           C  
ATOM   4714  O   PHE A 287      18.831  22.823 -66.894  1.00  0.00           O  
ATOM   4715  CB  PHE A 287      19.269  25.083 -64.560  1.00  0.00           C  
ATOM   4716  CG  PHE A 287      19.627  26.544 -64.501  1.00  0.00           C  
ATOM   4717  CD1 PHE A 287      19.179  27.333 -63.462  1.00  0.00           C  
ATOM   4718  CD2 PHE A 287      20.411  27.129 -65.486  1.00  0.00           C  
ATOM   4719  CE1 PHE A 287      19.498  28.674 -63.399  1.00  0.00           C  
ATOM   4720  CE2 PHE A 287      20.734  28.471 -65.426  1.00  0.00           C  
ATOM   4721  CZ  PHE A 287      20.276  29.243 -64.380  1.00  0.00           C  
ATOM   4722  H   PHE A 287      16.722  25.484 -64.221  1.00  0.00           H  
ATOM   4723  HA  PHE A 287      18.444  25.286 -66.526  1.00  0.00           H  
ATOM   4724 1HB  PHE A 287      18.917  24.777 -63.575  1.00  0.00           H  
ATOM   4725 2HB  PHE A 287      20.178  24.519 -64.770  1.00  0.00           H  
ATOM   4726  HD1 PHE A 287      18.570  26.888 -62.686  1.00  0.00           H  
ATOM   4727  HD2 PHE A 287      20.773  26.519 -66.317  1.00  0.00           H  
ATOM   4728  HE1 PHE A 287      19.133  29.280 -62.571  1.00  0.00           H  
ATOM   4729  HE2 PHE A 287      21.349  28.922 -66.206  1.00  0.00           H  
ATOM   4730  HZ  PHE A 287      20.528  30.302 -64.331  1.00  0.00           H  
ATOM   4731  N   ALA A 288      17.557  22.468 -65.065  1.00  0.00           N  
ATOM   4732  CA  ALA A 288      17.465  21.026 -65.289  1.00  0.00           C  
ATOM   4733  C   ALA A 288      16.736  20.735 -66.599  1.00  0.00           C  
ATOM   4734  O   ALA A 288      17.104  19.811 -67.325  1.00  0.00           O  
ATOM   4735  CB  ALA A 288      16.737  20.364 -64.128  1.00  0.00           C  
ATOM   4736  H   ALA A 288      17.119  22.880 -64.248  1.00  0.00           H  
ATOM   4737  HA  ALA A 288      18.469  20.622 -65.357  1.00  0.00           H  
ATOM   4738 1HB  ALA A 288      16.694  19.285 -64.289  1.00  0.00           H  
ATOM   4739 2HB  ALA A 288      17.268  20.567 -63.203  1.00  0.00           H  
ATOM   4740 3HB  ALA A 288      15.729  20.759 -64.059  1.00  0.00           H  
ATOM   4741  N   ILE A 289      15.715  21.535 -66.903  1.00  0.00           N  
ATOM   4742  CA  ILE A 289      14.948  21.404 -68.138  1.00  0.00           C  
ATOM   4743  C   ILE A 289      15.776  21.769 -69.366  1.00  0.00           C  
ATOM   4744  O   ILE A 289      15.712  21.086 -70.382  1.00  0.00           O  
ATOM   4745  CB  ILE A 289      13.654  22.244 -68.090  1.00  0.00           C  
ATOM   4746  CG1 ILE A 289      12.689  21.607 -67.074  1.00  0.00           C  
ATOM   4747  CG2 ILE A 289      13.026  22.360 -69.486  1.00  0.00           C  
ATOM   4748  CD1 ILE A 289      11.493  22.468 -66.702  1.00  0.00           C  
ATOM   4749  H   ILE A 289      15.461  22.258 -66.238  1.00  0.00           H  
ATOM   4750  HA  ILE A 289      14.649  20.360 -68.244  1.00  0.00           H  
ATOM   4751  HB  ILE A 289      13.892  23.239 -67.722  1.00  0.00           H  
ATOM   4752 1HG1 ILE A 289      12.323  20.667 -67.485  1.00  0.00           H  
ATOM   4753 2HG1 ILE A 289      13.250  21.392 -66.174  1.00  0.00           H  
ATOM   4754 1HG2 ILE A 289      12.119  22.962 -69.436  1.00  0.00           H  
ATOM   4755 2HG2 ILE A 289      13.725  22.835 -70.171  1.00  0.00           H  
ATOM   4756 3HG2 ILE A 289      12.787  21.374 -69.852  1.00  0.00           H  
ATOM   4757 1HD1 ILE A 289      10.876  21.934 -65.981  1.00  0.00           H  
ATOM   4758 2HD1 ILE A 289      11.840  23.404 -66.261  1.00  0.00           H  
ATOM   4759 3HD1 ILE A 289      10.902  22.683 -67.590  1.00  0.00           H  
ATOM   4760  N   GLU A 290      16.545  22.859 -69.278  1.00  0.00           N  
ATOM   4761  CA  GLU A 290      17.416  23.242 -70.391  1.00  0.00           C  
ATOM   4762  C   GLU A 290      18.506  22.197 -70.616  1.00  0.00           C  
ATOM   4763  O   GLU A 290      18.841  21.870 -71.765  1.00  0.00           O  
ATOM   4764  CB  GLU A 290      18.088  24.604 -70.123  1.00  0.00           C  
ATOM   4765  CG  GLU A 290      17.172  25.829 -70.177  1.00  0.00           C  
ATOM   4766  CD  GLU A 290      17.918  27.124 -69.932  1.00  0.00           C  
ATOM   4767  OE1 GLU A 290      19.081  27.063 -69.599  1.00  0.00           O  
ATOM   4768  OE2 GLU A 290      17.327  28.166 -70.079  1.00  0.00           O  
ATOM   4769  H   GLU A 290      16.525  23.421 -68.435  1.00  0.00           H  
ATOM   4770  HA  GLU A 290      16.816  23.309 -71.297  1.00  0.00           H  
ATOM   4771 1HB  GLU A 290      18.539  24.585 -69.127  1.00  0.00           H  
ATOM   4772 2HB  GLU A 290      18.898  24.758 -70.838  1.00  0.00           H  
ATOM   4773 1HG  GLU A 290      16.689  25.875 -71.149  1.00  0.00           H  
ATOM   4774 2HG  GLU A 290      16.401  25.721 -69.421  1.00  0.00           H  
ATOM   4775  N   ALA A 291      19.067  21.683 -69.520  1.00  0.00           N  
ATOM   4776  CA  ALA A 291      20.149  20.712 -69.574  1.00  0.00           C  
ATOM   4777  C   ALA A 291      19.657  19.354 -70.076  1.00  0.00           C  
ATOM   4778  O   ALA A 291      20.353  18.681 -70.832  1.00  0.00           O  
ATOM   4779  CB  ALA A 291      20.793  20.579 -68.205  1.00  0.00           C  
ATOM   4780  H   ALA A 291      18.739  21.993 -68.606  1.00  0.00           H  
ATOM   4781  HA  ALA A 291      20.896  21.082 -70.286  1.00  0.00           H  
ATOM   4782 1HB  ALA A 291      21.626  19.879 -68.249  1.00  0.00           H  
ATOM   4783 2HB  ALA A 291      21.158  21.554 -67.880  1.00  0.00           H  
ATOM   4784 3HB  ALA A 291      20.053  20.218 -67.490  1.00  0.00           H  
ATOM   4785  N   ALA A 292      18.452  18.962 -69.650  1.00  0.00           N  
ATOM   4786  CA  ALA A 292      17.857  17.695 -70.078  1.00  0.00           C  
ATOM   4787  C   ALA A 292      17.283  17.838 -71.485  1.00  0.00           C  
ATOM   4788  O   ALA A 292      16.818  18.906 -71.864  1.00  0.00           O  
ATOM   4789  CB  ALA A 292      16.772  17.269 -69.106  1.00  0.00           C  
ATOM   4790  H   ALA A 292      17.934  19.548 -69.007  1.00  0.00           H  
ATOM   4791  HA  ALA A 292      18.636  16.936 -70.098  1.00  0.00           H  
ATOM   4792 1HB  ALA A 292      16.353  16.317 -69.430  1.00  0.00           H  
ATOM   4793 2HB  ALA A 292      17.202  17.160 -68.107  1.00  0.00           H  
ATOM   4794 3HB  ALA A 292      15.991  18.022 -69.085  1.00  0.00           H  
ATOM   4795  N   LYS A 293      17.309  16.757 -72.256  1.00  0.00           N  
ATOM   4796  CA  LYS A 293      16.746  16.807 -73.606  1.00  0.00           C  
ATOM   4797  C   LYS A 293      15.590  15.841 -73.797  1.00  0.00           C  
ATOM   4798  O   LYS A 293      14.729  16.062 -74.652  1.00  0.00           O  
ATOM   4799  CB  LYS A 293      17.826  16.546 -74.656  1.00  0.00           C  
ATOM   4800  CG  LYS A 293      18.939  17.611 -74.713  1.00  0.00           C  
ATOM   4801  CD  LYS A 293      18.380  18.999 -75.092  1.00  0.00           C  
ATOM   4802  CE  LYS A 293      19.483  20.040 -75.255  1.00  0.00           C  
ATOM   4803  NZ  LYS A 293      20.099  20.430 -73.938  1.00  0.00           N  
ATOM   4804  H   LYS A 293      17.704  15.895 -71.900  1.00  0.00           H  
ATOM   4805  HA  LYS A 293      16.343  17.807 -73.768  1.00  0.00           H  
ATOM   4806 1HB  LYS A 293      18.304  15.585 -74.449  1.00  0.00           H  
ATOM   4807 2HB  LYS A 293      17.368  16.475 -75.643  1.00  0.00           H  
ATOM   4808 1HG  LYS A 293      19.436  17.674 -73.746  1.00  0.00           H  
ATOM   4809 2HG  LYS A 293      19.678  17.314 -75.461  1.00  0.00           H  
ATOM   4810 1HD  LYS A 293      17.817  18.930 -76.026  1.00  0.00           H  
ATOM   4811 2HD  LYS A 293      17.709  19.348 -74.311  1.00  0.00           H  
ATOM   4812 1HE  LYS A 293      20.258  19.633 -75.900  1.00  0.00           H  
ATOM   4813 2HE  LYS A 293      19.064  20.931 -75.724  1.00  0.00           H  
ATOM   4814 1HZ  LYS A 293      20.821  21.113 -74.098  1.00  0.00           H  
ATOM   4815 2HZ  LYS A 293      19.398  20.836 -73.306  1.00  0.00           H  
ATOM   4816 3HZ  LYS A 293      20.502  19.613 -73.503  1.00  0.00           H  
ATOM   4817  N   GLY A 294      15.570  14.762 -73.024  1.00  0.00           N  
ATOM   4818  CA  GLY A 294      14.525  13.770 -73.201  1.00  0.00           C  
ATOM   4819  C   GLY A 294      13.174  14.381 -72.869  1.00  0.00           C  
ATOM   4820  O   GLY A 294      13.054  15.166 -71.926  1.00  0.00           O  
ATOM   4821  H   GLY A 294      16.294  14.620 -72.327  1.00  0.00           H  
ATOM   4822 1HA  GLY A 294      14.530  13.414 -74.228  1.00  0.00           H  
ATOM   4823 2HA  GLY A 294      14.714  12.912 -72.559  1.00  0.00           H  
ATOM   4824  N   GLU A 295      12.153  14.010 -73.642  1.00  0.00           N  
ATOM   4825  CA  GLU A 295      10.813  14.547 -73.426  1.00  0.00           C  
ATOM   4826  C   GLU A 295      10.236  14.087 -72.097  1.00  0.00           C  
ATOM   4827  O   GLU A 295       9.560  14.851 -71.408  1.00  0.00           O  
ATOM   4828  CB  GLU A 295       9.875  14.142 -74.569  1.00  0.00           C  
ATOM   4829  CG  GLU A 295      10.168  14.832 -75.897  1.00  0.00           C  
ATOM   4830  CD  GLU A 295       9.208  14.443 -76.987  1.00  0.00           C  
ATOM   4831  OE1 GLU A 295       8.398  13.574 -76.762  1.00  0.00           O  
ATOM   4832  OE2 GLU A 295       9.283  15.017 -78.046  1.00  0.00           O  
ATOM   4833  H   GLU A 295      12.313  13.356 -74.396  1.00  0.00           H  
ATOM   4834  HA  GLU A 295      10.874  15.634 -73.406  1.00  0.00           H  
ATOM   4835 1HB  GLU A 295       9.936  13.060 -74.725  1.00  0.00           H  
ATOM   4836 2HB  GLU A 295       8.847  14.372 -74.290  1.00  0.00           H  
ATOM   4837 1HG  GLU A 295      10.116  15.909 -75.746  1.00  0.00           H  
ATOM   4838 2HG  GLU A 295      11.182  14.585 -76.206  1.00  0.00           H  
ATOM   4839  N   GLU A 296      10.512  12.839 -71.733  1.00  0.00           N  
ATOM   4840  CA  GLU A 296       9.991  12.278 -70.497  1.00  0.00           C  
ATOM   4841  C   GLU A 296      10.593  12.984 -69.291  1.00  0.00           C  
ATOM   4842  O   GLU A 296       9.907  13.233 -68.299  1.00  0.00           O  
ATOM   4843  CB  GLU A 296      10.291  10.780 -70.440  1.00  0.00           C  
ATOM   4844  CG  GLU A 296       9.581   9.964 -71.515  1.00  0.00           C  
ATOM   4845  CD  GLU A 296      10.264  10.043 -72.861  1.00  0.00           C  
ATOM   4846  OE1 GLU A 296      11.312  10.648 -72.939  1.00  0.00           O  
ATOM   4847  OE2 GLU A 296       9.741   9.503 -73.805  1.00  0.00           O  
ATOM   4848  H   GLU A 296      11.080  12.257 -72.338  1.00  0.00           H  
ATOM   4849  HA  GLU A 296       8.911  12.425 -70.475  1.00  0.00           H  
ATOM   4850 1HB  GLU A 296      11.364  10.618 -70.541  1.00  0.00           H  
ATOM   4851 2HB  GLU A 296       9.989  10.383 -69.469  1.00  0.00           H  
ATOM   4852 1HG  GLU A 296       9.539   8.920 -71.200  1.00  0.00           H  
ATOM   4853 2HG  GLU A 296       8.558  10.327 -71.611  1.00  0.00           H  
ATOM   4854  N   VAL A 297      11.877  13.309 -69.385  1.00  0.00           N  
ATOM   4855  CA  VAL A 297      12.579  13.960 -68.289  1.00  0.00           C  
ATOM   4856  C   VAL A 297      12.042  15.367 -68.069  1.00  0.00           C  
ATOM   4857  O   VAL A 297      11.792  15.771 -66.931  1.00  0.00           O  
ATOM   4858  CB  VAL A 297      14.094  14.006 -68.575  1.00  0.00           C  
ATOM   4859  CG1 VAL A 297      14.804  14.827 -67.510  1.00  0.00           C  
ATOM   4860  CG2 VAL A 297      14.644  12.586 -68.598  1.00  0.00           C  
ATOM   4861  H   VAL A 297      12.374  13.083 -70.234  1.00  0.00           H  
ATOM   4862  HA  VAL A 297      12.418  13.380 -67.382  1.00  0.00           H  
ATOM   4863  HB  VAL A 297      14.266  14.482 -69.542  1.00  0.00           H  
ATOM   4864 1HG1 VAL A 297      15.875  14.848 -67.716  1.00  0.00           H  
ATOM   4865 2HG1 VAL A 297      14.420  15.845 -67.496  1.00  0.00           H  
ATOM   4866 3HG1 VAL A 297      14.633  14.368 -66.550  1.00  0.00           H  
ATOM   4867 1HG2 VAL A 297      15.711  12.615 -68.810  1.00  0.00           H  
ATOM   4868 2HG2 VAL A 297      14.479  12.116 -67.630  1.00  0.00           H  
ATOM   4869 3HG2 VAL A 297      14.136  12.012 -69.371  1.00  0.00           H  
ATOM   4870  N   ILE A 298      11.853  16.108 -69.153  1.00  0.00           N  
ATOM   4871  CA  ILE A 298      11.358  17.471 -69.051  1.00  0.00           C  
ATOM   4872  C   ILE A 298       9.944  17.511 -68.477  1.00  0.00           C  
ATOM   4873  O   ILE A 298       9.646  18.350 -67.624  1.00  0.00           O  
ATOM   4874  CB  ILE A 298      11.431  18.179 -70.416  1.00  0.00           C  
ATOM   4875  CG1 ILE A 298      12.930  18.382 -70.779  1.00  0.00           C  
ATOM   4876  CG2 ILE A 298      10.671  19.514 -70.359  1.00  0.00           C  
ATOM   4877  CD1 ILE A 298      13.187  18.795 -72.211  1.00  0.00           C  
ATOM   4878  H   ILE A 298      12.078  15.726 -70.067  1.00  0.00           H  
ATOM   4879  HA  ILE A 298      12.005  18.015 -68.368  1.00  0.00           H  
ATOM   4880  HB  ILE A 298      10.992  17.543 -71.184  1.00  0.00           H  
ATOM   4881 1HG1 ILE A 298      13.352  19.139 -70.123  1.00  0.00           H  
ATOM   4882 2HG1 ILE A 298      13.459  17.442 -70.604  1.00  0.00           H  
ATOM   4883 1HG2 ILE A 298      10.728  20.017 -71.323  1.00  0.00           H  
ATOM   4884 2HG2 ILE A 298       9.628  19.332 -70.117  1.00  0.00           H  
ATOM   4885 3HG2 ILE A 298      11.105  20.145 -69.593  1.00  0.00           H  
ATOM   4886 1HD1 ILE A 298      14.263  18.904 -72.367  1.00  0.00           H  
ATOM   4887 2HD1 ILE A 298      12.799  18.030 -72.888  1.00  0.00           H  
ATOM   4888 3HD1 ILE A 298      12.699  19.743 -72.418  1.00  0.00           H  
ATOM   4889  N   GLU A 299       9.074  16.604 -68.925  1.00  0.00           N  
ATOM   4890  CA  GLU A 299       7.720  16.574 -68.388  1.00  0.00           C  
ATOM   4891  C   GLU A 299       7.724  16.202 -66.908  1.00  0.00           C  
ATOM   4892  O   GLU A 299       6.976  16.786 -66.121  1.00  0.00           O  
ATOM   4893  CB  GLU A 299       6.844  15.588 -69.170  1.00  0.00           C  
ATOM   4894  CG  GLU A 299       6.471  16.034 -70.585  1.00  0.00           C  
ATOM   4895  CD  GLU A 299       5.619  17.281 -70.614  1.00  0.00           C  
ATOM   4896  OE1 GLU A 299       4.707  17.373 -69.829  1.00  0.00           O  
ATOM   4897  OE2 GLU A 299       5.886  18.145 -71.423  1.00  0.00           O  
ATOM   4898  H   GLU A 299       9.349  15.939 -69.641  1.00  0.00           H  
ATOM   4899  HA  GLU A 299       7.289  17.570 -68.483  1.00  0.00           H  
ATOM   4900 1HB  GLU A 299       7.367  14.636 -69.257  1.00  0.00           H  
ATOM   4901 2HB  GLU A 299       5.919  15.403 -68.619  1.00  0.00           H  
ATOM   4902 1HG  GLU A 299       7.384  16.223 -71.146  1.00  0.00           H  
ATOM   4903 2HG  GLU A 299       5.937  15.222 -71.075  1.00  0.00           H  
ATOM   4904  N   LYS A 300       8.590  15.264 -66.515  1.00  0.00           N  
ATOM   4905  CA  LYS A 300       8.691  14.877 -65.114  1.00  0.00           C  
ATOM   4906  C   LYS A 300       9.136  16.040 -64.241  1.00  0.00           C  
ATOM   4907  O   LYS A 300       8.621  16.217 -63.140  1.00  0.00           O  
ATOM   4908  CB  LYS A 300       9.640  13.689 -64.937  1.00  0.00           C  
ATOM   4909  CG  LYS A 300       9.057  12.353 -65.389  1.00  0.00           C  
ATOM   4910  CD  LYS A 300      10.081  11.230 -65.294  1.00  0.00           C  
ATOM   4911  CE  LYS A 300       9.481   9.899 -65.738  1.00  0.00           C  
ATOM   4912  NZ  LYS A 300      10.454   8.778 -65.615  1.00  0.00           N  
ATOM   4913  H   LYS A 300       9.172  14.796 -67.204  1.00  0.00           H  
ATOM   4914  HA  LYS A 300       7.699  14.572 -64.772  1.00  0.00           H  
ATOM   4915 1HB  LYS A 300      10.550  13.867 -65.513  1.00  0.00           H  
ATOM   4916 2HB  LYS A 300       9.930  13.602 -63.889  1.00  0.00           H  
ATOM   4917 1HG  LYS A 300       8.213  12.106 -64.745  1.00  0.00           H  
ATOM   4918 2HG  LYS A 300       8.694  12.434 -66.409  1.00  0.00           H  
ATOM   4919 1HD  LYS A 300      10.928  11.468 -65.942  1.00  0.00           H  
ATOM   4920 2HD  LYS A 300      10.440  11.142 -64.271  1.00  0.00           H  
ATOM   4921 1HE  LYS A 300       8.609   9.680 -65.125  1.00  0.00           H  
ATOM   4922 2HE  LYS A 300       9.169   9.981 -66.781  1.00  0.00           H  
ATOM   4923 1HZ  LYS A 300      10.017   7.919 -65.920  1.00  0.00           H  
ATOM   4924 2HZ  LYS A 300      11.261   8.967 -66.192  1.00  0.00           H  
ATOM   4925 3HZ  LYS A 300      10.742   8.685 -64.652  1.00  0.00           H  
ATOM   4926  N   ILE A 301      10.075  16.847 -64.733  1.00  0.00           N  
ATOM   4927  CA  ILE A 301      10.530  17.989 -63.954  1.00  0.00           C  
ATOM   4928  C   ILE A 301       9.393  18.981 -63.776  1.00  0.00           C  
ATOM   4929  O   ILE A 301       9.164  19.474 -62.674  1.00  0.00           O  
ATOM   4930  CB  ILE A 301      11.741  18.691 -64.598  1.00  0.00           C  
ATOM   4931  CG1 ILE A 301      12.957  17.751 -64.565  1.00  0.00           C  
ATOM   4932  CG2 ILE A 301      12.046  19.987 -63.821  1.00  0.00           C  
ATOM   4933  CD1 ILE A 301      14.111  18.192 -65.447  1.00  0.00           C  
ATOM   4934  H   ILE A 301      10.486  16.647 -65.639  1.00  0.00           H  
ATOM   4935  HA  ILE A 301      10.826  17.636 -62.967  1.00  0.00           H  
ATOM   4936  HB  ILE A 301      11.525  18.924 -65.641  1.00  0.00           H  
ATOM   4937 1HG1 ILE A 301      13.315  17.679 -63.539  1.00  0.00           H  
ATOM   4938 2HG1 ILE A 301      12.639  16.764 -64.886  1.00  0.00           H
[truncated: 111,186 more chars]
