# Supplementary material for: Blueprinting extendable nanomaterials with standardized protein blocks
Source: Nature. 2024 Mar 13;627(8005):898–904. doi: 10.1038/s41586-024-07188-4 (PMC10972742; doi:10.1038/s41586-024-07188-4)
Supplement: Supplementary file 4 — Design models with ideal backbones as well as experimentally determined structures for comparison. For reference to design names, see Supplementary Fig. 1. [file 41586_2024_7188_MOESM4_ESM.zip › THR11_design.pdb]

ATOM      1  N   GLU A   1       0.184  11.984  17.378  1.00  0.00           N  
ATOM      2  CA  GLU A   1      -0.193  11.589  16.025  1.00  0.00           C  
ATOM      3  C   GLU A   1       1.019  11.484  15.112  1.00  0.00           C  
ATOM      4  O   GLU A   1       0.998  11.929  13.964  1.00  0.00           O  
ATOM      5  CB  GLU A   1      -1.202  12.580  15.444  1.00  0.00           C  
ATOM      6  CG  GLU A   1      -2.557  12.520  16.116  1.00  0.00           C  
ATOM      7  CD  GLU A   1      -3.236  11.189  15.930  1.00  0.00           C  
ATOM      8  OE1 GLU A   1      -3.041  10.583  14.909  1.00  0.00           O  
ATOM      9  OE2 GLU A   1      -3.947  10.777  16.813  1.00  0.00           O  
ATOM     10  H   GLU A   1       0.262  11.263  18.076  1.00  0.00           H  
ATOM     11  HA  GLU A   1      -0.662  10.604  16.072  1.00  0.00           H  
ATOM     12 1HB  GLU A   1      -0.808  13.595  15.551  1.00  0.00           H  
ATOM     13 2HB  GLU A   1      -1.342  12.387  14.381  1.00  0.00           H  
ATOM     14 1HG  GLU A   1      -2.419  12.706  17.182  1.00  0.00           H  
ATOM     15 2HG  GLU A   1      -3.185  13.310  15.719  1.00  0.00           H  
ATOM     16  N   LYS A   2       2.076  10.860  15.627  1.00  0.00           N  
ATOM     17  CA  LYS A   2       3.282  10.644  14.849  1.00  0.00           C  
ATOM     18  C   LYS A   2       3.001   9.711  13.685  1.00  0.00           C  
ATOM     19  O   LYS A   2       3.520   9.905  12.585  1.00  0.00           O  
ATOM     20  CB  LYS A   2       4.401  10.084  15.735  1.00  0.00           C  
ATOM     21  CG  LYS A   2       5.738   9.870  15.022  1.00  0.00           C  
ATOM     22  CD  LYS A   2       6.850   9.507  16.021  1.00  0.00           C  
ATOM     23  CE  LYS A   2       8.248   9.527  15.373  1.00  0.00           C  
ATOM     24  NZ  LYS A   2       8.543   8.282  14.581  1.00  0.00           N  
ATOM     25  H   LYS A   2       2.032  10.529  16.579  1.00  0.00           H  
ATOM     26  HA  LYS A   2       3.611  11.600  14.439  1.00  0.00           H  
ATOM     27 1HB  LYS A   2       4.577  10.775  16.558  1.00  0.00           H  
ATOM     28 2HB  LYS A   2       4.085   9.133  16.167  1.00  0.00           H  
ATOM     29 1HG  LYS A   2       5.632   9.055  14.296  1.00  0.00           H  
ATOM     30 2HG  LYS A   2       6.011  10.773  14.483  1.00  0.00           H  
ATOM     31 1HD  LYS A   2       6.833  10.215  16.853  1.00  0.00           H  
ATOM     32 2HD  LYS A   2       6.662   8.508  16.418  1.00  0.00           H  
ATOM     33 1HE  LYS A   2       8.323  10.390  14.711  1.00  0.00           H  
ATOM     34 2HE  LYS A   2       8.996   9.624  16.162  1.00  0.00           H  
ATOM     35 1HZ  LYS A   2       9.471   8.347  14.188  1.00  0.00           H  
ATOM     36 2HZ  LYS A   2       8.495   7.477  15.187  1.00  0.00           H  
ATOM     37 3HZ  LYS A   2       7.875   8.167  13.826  1.00  0.00           H  
ATOM     38  N   GLU A   3       2.171   8.702  13.931  1.00  0.00           N  
ATOM     39  CA  GLU A   3       1.835   7.731  12.909  1.00  0.00           C  
ATOM     40  C   GLU A   3       1.093   8.387  11.748  1.00  0.00           C  
ATOM     41  O   GLU A   3       1.288   8.013  10.593  1.00  0.00           O  
ATOM     42  CB  GLU A   3       0.995   6.606  13.509  1.00  0.00           C  
ATOM     43  CG  GLU A   3       1.747   5.749  14.519  1.00  0.00           C  
ATOM     44  CD  GLU A   3       1.811   6.372  15.893  1.00  0.00           C  
ATOM     45  OE1 GLU A   3       1.244   7.430  16.077  1.00  0.00           O  
ATOM     46  OE2 GLU A   3       2.429   5.796  16.751  1.00  0.00           O  
ATOM     47  H   GLU A   3       1.773   8.596  14.859  1.00  0.00           H  
ATOM     48  HA  GLU A   3       2.760   7.305  12.520  1.00  0.00           H  
ATOM     49 1HB  GLU A   3       0.124   7.026  14.007  1.00  0.00           H  
ATOM     50 2HB  GLU A   3       0.634   5.949  12.715  1.00  0.00           H  
ATOM     51 1HG  GLU A   3       1.260   4.778  14.586  1.00  0.00           H  
ATOM     52 2HG  GLU A   3       2.762   5.591  14.151  1.00  0.00           H  
ATOM     53  N   ALA A   4       0.235   9.359  12.065  1.00  0.00           N  
ATOM     54  CA  ALA A   4      -0.517  10.062  11.028  1.00  0.00           C  
ATOM     55  C   ALA A   4       0.426  10.847  10.135  1.00  0.00           C  
ATOM     56  O   ALA A   4       0.268  10.864   8.913  1.00  0.00           O  
ATOM     57  CB  ALA A   4      -1.538  11.001  11.652  1.00  0.00           C  
ATOM     58  H   ALA A   4       0.111   9.611  13.033  1.00  0.00           H  
ATOM     59  HA  ALA A   4      -1.036   9.322  10.417  1.00  0.00           H  
ATOM     60 1HB  ALA A   4      -2.100  11.507  10.865  1.00  0.00           H  
ATOM     61 2HB  ALA A   4      -2.220  10.433  12.282  1.00  0.00           H  
ATOM     62 3HB  ALA A   4      -1.015  11.737  12.252  1.00  0.00           H  
ATOM     63  N   VAL A   5       1.435  11.468  10.740  1.00  0.00           N  
ATOM     64  CA  VAL A   5       2.409  12.232   9.980  1.00  0.00           C  
ATOM     65  C   VAL A   5       3.201  11.306   9.069  1.00  0.00           C  
ATOM     66  O   VAL A   5       3.432  11.621   7.900  1.00  0.00           O  
ATOM     67  CB  VAL A   5       3.368  13.002  10.912  1.00  0.00           C  
ATOM     68  CG1 VAL A   5       4.475  13.673  10.092  1.00  0.00           C  
ATOM     69  CG2 VAL A   5       2.581  14.041  11.713  1.00  0.00           C  
ATOM     70  H   VAL A   5       1.503  11.428  11.756  1.00  0.00           H  
ATOM     71  HA  VAL A   5       1.873  12.955   9.361  1.00  0.00           H  
ATOM     72  HB  VAL A   5       3.846  12.298  11.597  1.00  0.00           H  
ATOM     73 1HG1 VAL A   5       5.155  14.208  10.758  1.00  0.00           H  
ATOM     74 2HG1 VAL A   5       5.036  12.920   9.536  1.00  0.00           H  
ATOM     75 3HG1 VAL A   5       4.029  14.378   9.391  1.00  0.00           H  
ATOM     76 1HG2 VAL A   5       3.257  14.578  12.379  1.00  0.00           H  
ATOM     77 2HG2 VAL A   5       2.107  14.744  11.035  1.00  0.00           H  
ATOM     78 3HG2 VAL A   5       1.815  13.540  12.302  1.00  0.00           H  
ATOM     79  N   GLU A   6       3.610  10.153   9.604  1.00  0.00           N  
ATOM     80  CA  GLU A   6       4.357   9.174   8.827  1.00  0.00           C  
ATOM     81  C   GLU A   6       3.523   8.635   7.671  1.00  0.00           C  
ATOM     82  O   GLU A   6       4.032   8.428   6.573  1.00  0.00           O  
ATOM     83  CB  GLU A   6       4.810   8.011   9.706  1.00  0.00           C  
ATOM     84  CG  GLU A   6       5.875   8.357  10.726  1.00  0.00           C  
ATOM     85  CD  GLU A   6       6.225   7.188  11.599  1.00  0.00           C  
ATOM     86  OE1 GLU A   6       5.634   6.150  11.422  1.00  0.00           O  
ATOM     87  OE2 GLU A   6       7.079   7.329  12.447  1.00  0.00           O  
ATOM     88  H   GLU A   6       3.405   9.956  10.577  1.00  0.00           H  
ATOM     89  HA  GLU A   6       5.239   9.665   8.408  1.00  0.00           H  
ATOM     90 1HB  GLU A   6       3.949   7.616  10.248  1.00  0.00           H  
ATOM     91 2HB  GLU A   6       5.196   7.208   9.079  1.00  0.00           H  
ATOM     92 1HG  GLU A   6       6.770   8.693  10.203  1.00  0.00           H  
ATOM     93 2HG  GLU A   6       5.521   9.177  11.348  1.00  0.00           H  
ATOM     94  N   ALA A   7       2.230   8.415   7.927  1.00  0.00           N  
ATOM     95  CA  ALA A   7       1.343   7.906   6.881  1.00  0.00           C  
ATOM     96  C   ALA A   7       1.289   8.883   5.724  1.00  0.00           C  
ATOM     97  O   ALA A   7       1.297   8.466   4.555  1.00  0.00           O  
ATOM     98  CB  ALA A   7      -0.053   7.689   7.444  1.00  0.00           C  
ATOM     99  H   ALA A   7       1.871   8.574   8.857  1.00  0.00           H  
ATOM    100  HA  ALA A   7       1.741   6.962   6.526  1.00  0.00           H  
ATOM    101 1HB  ALA A   7      -0.701   7.291   6.660  1.00  0.00           H  
ATOM    102 2HB  ALA A   7      -0.005   6.980   8.271  1.00  0.00           H  
ATOM    103 3HB  ALA A   7      -0.452   8.633   7.798  1.00  0.00           H  
ATOM    104  N   VAL A   8       1.274  10.175   6.020  1.00  0.00           N  
ATOM    105  CA  VAL A   8       1.267  11.190   4.986  1.00  0.00           C  
ATOM    106  C   VAL A   8       2.578  11.173   4.221  1.00  0.00           C  
ATOM    107  O   VAL A   8       2.582  11.204   2.998  1.00  0.00           O  
ATOM    108  CB  VAL A   8       1.009  12.593   5.573  1.00  0.00           C  
ATOM    109  CG1 VAL A   8       1.198  13.671   4.502  1.00  0.00           C  
ATOM    110  CG2 VAL A   8      -0.398  12.656   6.119  1.00  0.00           C  
ATOM    111  H   VAL A   8       1.253  10.452   7.003  1.00  0.00           H  
ATOM    112  HA  VAL A   8       0.460  10.961   4.286  1.00  0.00           H  
ATOM    113  HB  VAL A   8       1.727  12.784   6.373  1.00  0.00           H  
ATOM    114 1HG1 VAL A   8       1.016  14.654   4.938  1.00  0.00           H  
ATOM    115 2HG1 VAL A   8       2.211  13.628   4.123  1.00  0.00           H  
ATOM    116 3HG1 VAL A   8       0.496  13.503   3.683  1.00  0.00           H  
ATOM    117 1HG2 VAL A   8      -0.571  13.644   6.542  1.00  0.00           H  
ATOM    118 2HG2 VAL A   8      -1.112  12.473   5.318  1.00  0.00           H  
ATOM    119 3HG2 VAL A   8      -0.523  11.902   6.890  1.00  0.00           H  
ATOM    120  N   GLU A   9       3.699  11.105   4.946  1.00  0.00           N  
ATOM    121  CA  GLU A   9       5.001  11.083   4.294  1.00  0.00           C  
ATOM    122  C   GLU A   9       5.121   9.927   3.311  1.00  0.00           C  
ATOM    123  O   GLU A   9       5.625  10.103   2.202  1.00  0.00           O  
ATOM    124  CB  GLU A   9       6.129  10.981   5.319  1.00  0.00           C  
ATOM    125  CG  GLU A   9       7.525  10.952   4.694  1.00  0.00           C  
ATOM    126  CD  GLU A   9       8.628  10.876   5.704  1.00  0.00           C  
ATOM    127  OE1 GLU A   9       8.370  11.069   6.863  1.00  0.00           O  
ATOM    128  OE2 GLU A   9       9.741  10.614   5.313  1.00  0.00           O  
ATOM    129  H   GLU A   9       3.641  11.086   5.958  1.00  0.00           H  
ATOM    130  HA  GLU A   9       5.125  12.011   3.736  1.00  0.00           H  
ATOM    131 1HB  GLU A   9       6.073  11.820   6.010  1.00  0.00           H  
ATOM    132 2HB  GLU A   9       6.008  10.066   5.900  1.00  0.00           H  
ATOM    133 1HG  GLU A   9       7.600  10.086   4.037  1.00  0.00           H  
ATOM    134 2HG  GLU A   9       7.658  11.845   4.082  1.00  0.00           H  
ATOM    135  N   LYS A  10       4.657   8.744   3.711  1.00  0.00           N  
ATOM    136  CA  LYS A  10       4.730   7.591   2.826  1.00  0.00           C  
ATOM    137  C   LYS A  10       3.926   7.845   1.557  1.00  0.00           C  
ATOM    138  O   LYS A  10       4.407   7.593   0.452  1.00  0.00           O  
ATOM    139  CB  LYS A  10       4.226   6.326   3.519  1.00  0.00           C  
ATOM    140  CG  LYS A  10       4.354   5.055   2.672  1.00  0.00           C  
ATOM    141  CD  LYS A  10       3.907   3.827   3.453  1.00  0.00           C  
ATOM    142  CE  LYS A  10       4.191   2.537   2.692  1.00  0.00           C  
ATOM    143  NZ  LYS A  10       3.330   2.397   1.483  1.00  0.00           N  
ATOM    144  H   LYS A  10       4.268   8.645   4.644  1.00  0.00           H  
ATOM    145  HA  LYS A  10       5.769   7.439   2.540  1.00  0.00           H  
ATOM    146 1HB  LYS A  10       4.778   6.176   4.449  1.00  0.00           H  
ATOM    147 2HB  LYS A  10       3.176   6.453   3.779  1.00  0.00           H  
ATOM    148 1HG  LYS A  10       3.740   5.150   1.773  1.00  0.00           H  
ATOM    149 2HG  LYS A  10       5.393   4.924   2.365  1.00  0.00           H  
ATOM    150 1HD  LYS A  10       4.429   3.796   4.410  1.00  0.00           H  
ATOM    151 2HD  LYS A  10       2.838   3.892   3.642  1.00  0.00           H  
ATOM    152 1HE  LYS A  10       5.236   2.524   2.385  1.00  0.00           H  
ATOM    153 2HE  LYS A  10       4.009   1.690   3.354  1.00  0.00           H  
ATOM    154 1HZ  LYS A  10       3.546   1.534   1.011  1.00  0.00           H  
ATOM    155 2HZ  LYS A  10       2.360   2.395   1.755  1.00  0.00           H  
ATOM    156 3HZ  LYS A  10       3.500   3.173   0.850  1.00  0.00           H  
ATOM    157  N   VAL A  11       2.716   8.379   1.715  1.00  0.00           N  
ATOM    158  CA  VAL A  11       1.873   8.681   0.565  1.00  0.00           C  
ATOM    159  C   VAL A  11       2.530   9.706  -0.345  1.00  0.00           C  
ATOM    160  O   VAL A  11       2.507   9.559  -1.566  1.00  0.00           O  
ATOM    161  CB  VAL A  11       0.489   9.207   1.015  1.00  0.00           C  
ATOM    162  CG1 VAL A  11      -0.291   9.775  -0.189  1.00  0.00           C  
ATOM    163  CG2 VAL A  11      -0.297   8.067   1.652  1.00  0.00           C  
ATOM    164  H   VAL A  11       2.367   8.560   2.652  1.00  0.00           H  
ATOM    165  HA  VAL A  11       1.727   7.761  -0.002  1.00  0.00           H  
ATOM    166  HB  VAL A  11       0.628  10.009   1.740  1.00  0.00           H  
ATOM    167 1HG1 VAL A  11      -1.263  10.142   0.147  1.00  0.00           H  
ATOM    168 2HG1 VAL A  11       0.261  10.597  -0.641  1.00  0.00           H  
ATOM    169 3HG1 VAL A  11      -0.440   8.989  -0.931  1.00  0.00           H  
ATOM    170 1HG2 VAL A  11      -1.270   8.434   1.981  1.00  0.00           H  
ATOM    171 2HG2 VAL A  11      -0.435   7.268   0.922  1.00  0.00           H  
ATOM    172 3HG2 VAL A  11       0.250   7.677   2.509  1.00  0.00           H  
ATOM    173  N   LEU A  12       3.111  10.741   0.242  1.00  0.00           N  
ATOM    174  CA  LEU A  12       3.732  11.792  -0.542  1.00  0.00           C  
ATOM    175  C   LEU A  12       4.893  11.254  -1.363  1.00  0.00           C  
ATOM    176  O   LEU A  12       5.036  11.592  -2.540  1.00  0.00           O  
ATOM    177  CB  LEU A  12       4.241  12.888   0.389  1.00  0.00           C  
ATOM    178  CG  LEU A  12       3.189  13.703   1.128  1.00  0.00           C  
ATOM    179  CD1 LEU A  12       3.908  14.600   2.118  1.00  0.00           C  
ATOM    180  CD2 LEU A  12       2.336  14.508   0.140  1.00  0.00           C  
ATOM    181  H   LEU A  12       3.095  10.812   1.257  1.00  0.00           H  
ATOM    182  HA  LEU A  12       2.995  12.195  -1.226  1.00  0.00           H  
ATOM    183 1HB  LEU A  12       4.859  12.414   1.148  1.00  0.00           H  
ATOM    184 2HB  LEU A  12       4.864  13.572  -0.166  1.00  0.00           H  
ATOM    185  HG  LEU A  12       2.541  13.048   1.680  1.00  0.00           H  
ATOM    186 1HD1 LEU A  12       3.179  15.181   2.676  1.00  0.00           H  
ATOM    187 2HD1 LEU A  12       4.486  13.985   2.810  1.00  0.00           H  
ATOM    188 3HD1 LEU A  12       4.580  15.270   1.581  1.00  0.00           H  
ATOM    189 1HD2 LEU A  12       1.597  15.082   0.694  1.00  0.00           H  
ATOM    190 2HD2 LEU A  12       2.970  15.183  -0.421  1.00  0.00           H  
ATOM    191 3HD2 LEU A  12       1.823  13.839  -0.545  1.00  0.00           H  
ATOM    192  N   ARG A  13       5.695  10.380  -0.762  1.00  0.00           N  
ATOM    193  CA  ARG A  13       6.814   9.787  -1.472  1.00  0.00           C  
ATOM    194  C   ARG A  13       6.335   8.928  -2.637  1.00  0.00           C  
ATOM    195  O   ARG A  13       6.918   8.962  -3.720  1.00  0.00           O  
ATOM    196  CB  ARG A  13       7.667   8.959  -0.525  1.00  0.00           C  
ATOM    197  CG  ARG A  13       8.511   9.776   0.443  1.00  0.00           C  
ATOM    198  CD  ARG A  13       9.308   8.908   1.350  1.00  0.00           C  
ATOM    199  NE  ARG A  13      10.091   9.690   2.303  1.00  0.00           N  
ATOM    200  CZ  ARG A  13      11.290  10.248   2.053  1.00  0.00           C  
ATOM    201  NH1 ARG A  13      11.865  10.120   0.871  1.00  0.00           N  
ATOM    202  NH2 ARG A  13      11.884  10.930   3.011  1.00  0.00           N  
ATOM    203  H   ARG A  13       5.536  10.145   0.214  1.00  0.00           H  
ATOM    204  HA  ARG A  13       7.430  10.593  -1.874  1.00  0.00           H  
ATOM    205 1HB  ARG A  13       7.019   8.314   0.069  1.00  0.00           H  
ATOM    206 2HB  ARG A  13       8.334   8.318  -1.099  1.00  0.00           H  
ATOM    207 1HG  ARG A  13       9.198  10.402  -0.126  1.00  0.00           H  
ATOM    208 2HG  ARG A  13       7.863  10.410   1.050  1.00  0.00           H  
ATOM    209 1HD  ARG A  13       8.630   8.267   1.917  1.00  0.00           H  
ATOM    210 2HD  ARG A  13       9.986   8.289   0.766  1.00  0.00           H  
ATOM    211  HE  ARG A  13       9.710   9.828   3.238  1.00  0.00           H  
ATOM    212 1HH1 ARG A  13      11.409   9.597   0.138  1.00  0.00           H  
ATOM    213 2HH1 ARG A  13      12.764  10.546   0.700  1.00  0.00           H  
ATOM    214 1HH2 ARG A  13      11.422  11.016   3.919  1.00  0.00           H  
ATOM    215 2HH2 ARG A  13      12.780  11.359   2.853  1.00  0.00           H  
ATOM    216  N   GLU A  14       5.254   8.183  -2.425  1.00  0.00           N  
ATOM    217  CA  GLU A  14       4.705   7.357  -3.490  1.00  0.00           C  
ATOM    218  C   GLU A  14       4.197   8.218  -4.642  1.00  0.00           C  
ATOM    219  O   GLU A  14       4.402   7.883  -5.811  1.00  0.00           O  
ATOM    220  CB  GLU A  14       3.567   6.483  -2.958  1.00  0.00           C  
ATOM    221  CG  GLU A  14       4.007   5.381  -2.010  1.00  0.00           C  
ATOM    222  CD  GLU A  14       2.847   4.634  -1.410  1.00  0.00           C  
ATOM    223  OE1 GLU A  14       1.729   5.002  -1.681  1.00  0.00           O  
ATOM    224  OE2 GLU A  14       3.078   3.699  -0.673  1.00  0.00           O  
ATOM    225  H   GLU A  14       4.823   8.172  -1.505  1.00  0.00           H  
ATOM    226  HA  GLU A  14       5.496   6.712  -3.870  1.00  0.00           H  
ATOM    227 1HB  GLU A  14       2.846   7.108  -2.432  1.00  0.00           H  
ATOM    228 2HB  GLU A  14       3.046   6.017  -3.794  1.00  0.00           H  
ATOM    229 1HG  GLU A  14       4.635   4.678  -2.556  1.00  0.00           H  
ATOM    230 2HG  GLU A  14       4.607   5.817  -1.214  1.00  0.00           H  
ATOM    231  N   LEU A  15       3.562   9.344  -4.317  1.00  0.00           N  
ATOM    232  CA  LEU A  15       3.042  10.232  -5.349  1.00  0.00           C  
ATOM    233  C   LEU A  15       4.184  10.821  -6.169  1.00  0.00           C  
ATOM    234  O   LEU A  15       4.087  10.938  -7.393  1.00  0.00           O  
ATOM    235  CB  LEU A  15       2.227  11.367  -4.709  1.00  0.00           C  
ATOM    236  CG  LEU A  15       0.921  10.957  -3.993  1.00  0.00           C  
ATOM    237  CD1 LEU A  15       0.378  12.152  -3.235  1.00  0.00           C  
ATOM    238  CD2 LEU A  15      -0.089  10.476  -4.987  1.00  0.00           C  
ATOM    239  H   LEU A  15       3.410   9.561  -3.338  1.00  0.00           H  
ATOM    240  HA  LEU A  15       2.408   9.654  -6.015  1.00  0.00           H  
ATOM    241 1HB  LEU A  15       2.856  11.873  -3.982  1.00  0.00           H  
ATOM    242 2HB  LEU A  15       1.964  12.078  -5.489  1.00  0.00           H  
ATOM    243  HG  LEU A  15       1.126  10.166  -3.292  1.00  0.00           H  
ATOM    244 1HD1 LEU A  15      -0.540  11.870  -2.718  1.00  0.00           H  
ATOM    245 2HD1 LEU A  15       1.113  12.486  -2.508  1.00  0.00           H  
ATOM    246 3HD1 LEU A  15       0.167  12.955  -3.936  1.00  0.00           H  
ATOM    247 1HD2 LEU A  15      -0.992  10.197  -4.456  1.00  0.00           H  
ATOM    248 2HD2 LEU A  15      -0.306  11.273  -5.684  1.00  0.00           H  
ATOM    249 3HD2 LEU A  15       0.295   9.610  -5.525  1.00  0.00           H  
ATOM    250  N   GLU A  16       5.283  11.166  -5.499  1.00  0.00           N  
ATOM    251  CA  GLU A  16       6.454  11.699  -6.179  1.00  0.00           C  
ATOM    252  C   GLU A  16       7.019  10.692  -7.172  1.00  0.00           C  
ATOM    253  O   GLU A  16       7.413  11.058  -8.282  1.00  0.00           O  
ATOM    254  CB  GLU A  16       7.528  12.110  -5.169  1.00  0.00           C  
ATOM    255  CG  GLU A  16       8.798  12.688  -5.790  1.00  0.00           C  
ATOM    256  CD  GLU A  16       9.719  13.283  -4.769  1.00  0.00           C  
ATOM    257  OE1 GLU A  16       9.226  13.864  -3.834  1.00  0.00           O  
ATOM    258  OE2 GLU A  16      10.911  13.165  -4.922  1.00  0.00           O  
ATOM    259  H   GLU A  16       5.293  11.071  -4.486  1.00  0.00           H  
ATOM    260  HA  GLU A  16       6.153  12.584  -6.738  1.00  0.00           H  
ATOM    261 1HB  GLU A  16       7.113  12.857  -4.490  1.00  0.00           H  
ATOM    262 2HB  GLU A  16       7.814  11.248  -4.569  1.00  0.00           H  
ATOM    263 1HG  GLU A  16       9.327  11.896  -6.316  1.00  0.00           H  
ATOM    264 2HG  GLU A  16       8.521  13.451  -6.517  1.00  0.00           H  
ATOM    265  N   GLU A  17       7.036   9.417  -6.785  1.00  0.00           N  
ATOM    266  CA  GLU A  17       7.540   8.379  -7.675  1.00  0.00           C  
ATOM    267  C   GLU A  17       6.655   8.240  -8.908  1.00  0.00           C  
ATOM    268  O   GLU A  17       7.155   8.020 -10.013  1.00  0.00           O  
ATOM    269  CB  GLU A  17       7.623   7.030  -6.951  1.00  0.00           C  
ATOM    270  CG  GLU A  17       8.703   6.941  -5.872  1.00  0.00           C  
ATOM    271  CD  GLU A  17      10.090   7.100  -6.420  1.00  0.00           C  
ATOM    272  OE1 GLU A  17      10.370   6.529  -7.448  1.00  0.00           O  
ATOM    273  OE2 GLU A  17      10.877   7.797  -5.817  1.00  0.00           O  
ATOM    274  H   GLU A  17       6.719   9.174  -5.853  1.00  0.00           H  
ATOM    275  HA  GLU A  17       8.538   8.659  -8.005  1.00  0.00           H  
ATOM    276 1HB  GLU A  17       6.666   6.815  -6.478  1.00  0.00           H  
ATOM    277 2HB  GLU A  17       7.809   6.241  -7.678  1.00  0.00           H  
ATOM    278 1HG  GLU A  17       8.531   7.717  -5.130  1.00  0.00           H  
ATOM    279 2HG  GLU A  17       8.622   5.975  -5.375  1.00  0.00           H  
ATOM    280  N   GLU A  18       5.343   8.390  -8.727  1.00  0.00           N  
ATOM    281  CA  GLU A  18       4.421   8.301  -9.850  1.00  0.00           C  
ATOM    282  C   GLU A  18       4.628   9.449 -10.834  1.00  0.00           C  
ATOM    283  O   GLU A  18       4.545   9.252 -12.046  1.00  0.00           O  
ATOM    284  CB  GLU A  18       2.971   8.284  -9.374  1.00  0.00           C  
ATOM    285  CG  GLU A  18       2.559   7.020  -8.637  1.00  0.00           C  
ATOM    286  CD  GLU A  18       1.083   6.973  -8.347  1.00  0.00           C  
ATOM    287  OE1 GLU A  18       0.345   7.598  -9.072  1.00  0.00           O  
ATOM    288  OE2 GLU A  18       0.686   6.309  -7.417  1.00  0.00           O  
ATOM    289  H   GLU A  18       4.987   8.546  -7.788  1.00  0.00           H  
ATOM    290  HA  GLU A  18       4.616   7.366 -10.379  1.00  0.00           H  
ATOM    291 1HB  GLU A  18       2.807   9.122  -8.703  1.00  0.00           H  
ATOM    292 2HB  GLU A  18       2.305   8.409 -10.229  1.00  0.00           H  
ATOM    293 1HG  GLU A  18       2.828   6.154  -9.245  1.00  0.00           H  
ATOM    294 2HG  GLU A  18       3.113   6.958  -7.704  1.00  0.00           H  
ATOM    295  N   GLN A  19       4.929  10.645 -10.317  1.00  0.00           N  
ATOM    296  CA  GLN A  19       5.205  11.768 -11.209  1.00  0.00           C  
ATOM    297  C   GLN A  19       6.467  11.504 -12.012  1.00  0.00           C  
ATOM    298  O   GLN A  19       6.508  11.769 -13.211  1.00  0.00           O  
ATOM    299  CB  GLN A  19       5.364  13.083 -10.437  1.00  0.00           C  
ATOM    300  CG  GLN A  19       5.664  14.312 -11.331  1.00  0.00           C  
ATOM    301  CD  GLN A  19       4.522  14.682 -12.285  1.00  0.00           C  
ATOM    302  OE1 GLN A  19       3.411  15.006 -11.839  1.00  0.00           O  
ATOM    303  NE2 GLN A  19       4.793  14.642 -13.596  1.00  0.00           N  
ATOM    304  H   GLN A  19       4.949  10.766  -9.310  1.00  0.00           H  
ATOM    305  HA  GLN A  19       4.375  11.871 -11.908  1.00  0.00           H  
ATOM    306 1HB  GLN A  19       4.456  13.289  -9.874  1.00  0.00           H  
ATOM    307 2HB  GLN A  19       6.180  12.988  -9.719  1.00  0.00           H  
ATOM    308 1HG  GLN A  19       5.853  15.169 -10.688  1.00  0.00           H  
ATOM    309 2HG  GLN A  19       6.553  14.104 -11.933  1.00  0.00           H  
ATOM    310 1HE2 GLN A  19       4.092  14.873 -14.284  1.00  0.00           H  
ATOM    311 2HE2 GLN A  19       5.713  14.386 -13.927  1.00  0.00           H  
ATOM    312  N   LYS A  20       7.489  10.952 -11.357  1.00  0.00           N  
ATOM    313  CA  LYS A  20       8.726  10.653 -12.061  1.00  0.00           C  
ATOM    314  C   LYS A  20       8.487   9.613 -13.147  1.00  0.00           C  
ATOM    315  O   LYS A  20       9.025   9.726 -14.247  1.00  0.00           O  
ATOM    316  CB  LYS A  20       9.807  10.171 -11.096  1.00  0.00           C  
ATOM    317  CG  LYS A  20      10.372  11.262 -10.189  1.00  0.00           C  
ATOM    318  CD  LYS A  20      11.608  10.779  -9.433  1.00  0.00           C  
ATOM    319  CE  LYS A  20      11.240   9.774  -8.352  1.00  0.00           C  
ATOM    320  NZ  LYS A  20      12.392   9.454  -7.470  1.00  0.00           N  
ATOM    321  H   LYS A  20       7.410  10.767 -10.362  1.00  0.00           H  
ATOM    322  HA  LYS A  20       9.075  11.565 -12.547  1.00  0.00           H  
ATOM    323 1HB  LYS A  20       9.400   9.382 -10.464  1.00  0.00           H  
ATOM    324 2HB  LYS A  20      10.635   9.742 -11.663  1.00  0.00           H  
ATOM    325 1HG  LYS A  20      10.638  12.130 -10.793  1.00  0.00           H  
ATOM    326 2HG  LYS A  20       9.612  11.564  -9.466  1.00  0.00           H  
ATOM    327 1HD  LYS A  20      12.306  10.312 -10.128  1.00  0.00           H  
ATOM    328 2HD  LYS A  20      12.102  11.632  -8.967  1.00  0.00           H  
ATOM    329 1HE  LYS A  20      10.436  10.188  -7.746  1.00  0.00           H  
ATOM    330 2HE  LYS A  20      10.894   8.854  -8.819  1.00  0.00           H  
ATOM    331 1HZ  LYS A  20      12.088   8.787  -6.764  1.00  0.00           H  
ATOM    332 2HZ  LYS A  20      13.140   9.055  -8.015  1.00  0.00           H  
ATOM    333 3HZ  LYS A  20      12.712  10.297  -7.020  1.00  0.00           H  
ATOM    334  N   LYS A  21       7.662   8.613 -12.843  1.00  0.00           N  
ATOM    335  CA  LYS A  21       7.353   7.578 -13.820  1.00  0.00           C  
ATOM    336  C   LYS A  21       6.653   8.193 -15.030  1.00  0.00           C  
ATOM    337  O   LYS A  21       6.978   7.861 -16.167  1.00  0.00           O  
ATOM    338  CB  LYS A  21       6.497   6.476 -13.189  1.00  0.00           C  
ATOM    339  CG  LYS A  21       6.194   5.285 -14.106  1.00  0.00           C  
ATOM    340  CD  LYS A  21       5.509   4.158 -13.325  1.00  0.00           C  
ATOM    341  CE  LYS A  21       5.376   2.881 -14.151  1.00  0.00           C  
ATOM    342  NZ  LYS A  21       4.279   2.966 -15.160  1.00  0.00           N  
ATOM    343  H   LYS A  21       7.265   8.558 -11.910  1.00  0.00           H  
ATOM    344  HA  LYS A  21       8.286   7.134 -14.164  1.00  0.00           H  
ATOM    345 1HB  LYS A  21       7.000   6.093 -12.301  1.00  0.00           H  
ATOM    346 2HB  LYS A  21       5.544   6.898 -12.865  1.00  0.00           H  
ATOM    347 1HG  LYS A  21       5.539   5.610 -14.917  1.00  0.00           H  
ATOM    348 2HG  LYS A  21       7.123   4.913 -14.541  1.00  0.00           H  
ATOM    349 1HD  LYS A  21       6.085   3.940 -12.426  1.00  0.00           H  
ATOM    350 2HD  LYS A  21       4.514   4.488 -13.026  1.00  0.00           H  
ATOM    351 1HE  LYS A  21       6.316   2.692 -14.668  1.00  0.00           H  
ATOM    352 2HE  LYS A  21       5.169   2.047 -13.481  1.00  0.00           H  
ATOM    353 1HZ  LYS A  21       4.230   2.101 -15.675  1.00  0.00           H  
ATOM    354 2HZ  LYS A  21       3.403   3.125 -14.691  1.00  0.00           H  
ATOM    355 3HZ  LYS A  21       4.453   3.725 -15.809  1.00  0.00           H  
ATOM    356  N   ALA A  22       5.711   9.104 -14.776  1.00  0.00           N  
ATOM    357  CA  ALA A  22       4.997   9.784 -15.855  1.00  0.00           C  
ATOM    358  C   ALA A  22       5.963  10.575 -16.733  1.00  0.00           C  
ATOM    359  O   ALA A  22       5.785  10.651 -17.953  1.00  0.00           O  
ATOM    360  CB  ALA A  22       3.942  10.722 -15.288  1.00  0.00           C  
ATOM    361  H   ALA A  22       5.468   9.314 -13.813  1.00  0.00           H  
ATOM    362  HA  ALA A  22       4.514   9.026 -16.473  1.00  0.00           H  
ATOM    363 1HB  ALA A  22       3.405  11.206 -16.106  1.00  0.00           H  
ATOM    364 2HB  ALA A  22       3.244  10.154 -14.680  1.00  0.00           H  
ATOM    365 3HB  ALA A  22       4.426  11.483 -14.675  1.00  0.00           H  
ATOM    366  N   ASP A  23       6.986  11.160 -16.110  1.00  0.00           N  
ATOM    367  CA  ASP A  23       7.960  11.961 -16.838  1.00  0.00           C  
ATOM    368  C   ASP A  23       8.852  11.068 -17.691  1.00  0.00           C  
ATOM    369  O   ASP A  23       9.181  11.411 -18.827  1.00  0.00           O  
ATOM    370  CB  ASP A  23       8.833  12.762 -15.867  1.00  0.00           C  
ATOM    371  CG  ASP A  23       8.084  13.847 -15.089  1.00  0.00           C  
ATOM    372  OD1 ASP A  23       6.982  14.200 -15.450  1.00  0.00           O  
ATOM    373  OD2 ASP A  23       8.643  14.321 -14.131  1.00  0.00           O  
ATOM    374  H   ASP A  23       7.066  11.075 -15.101  1.00  0.00           H  
ATOM    375  HA  ASP A  23       7.429  12.651 -17.493  1.00  0.00           H  
ATOM    376 1HB  ASP A  23       9.285  12.081 -15.148  1.00  0.00           H  
ATOM    377 2HB  ASP A  23       9.648  13.234 -16.419  1.00  0.00           H  
ATOM    378  N   GLU A  24       9.214   9.904 -17.149  1.00  0.00           N  
ATOM    379  CA  GLU A  24      10.022   8.935 -17.881  1.00  0.00           C  
ATOM    380  C   GLU A  24       9.248   8.362 -19.063  1.00  0.00           C  
ATOM    381  O   GLU A  24       9.806   8.173 -20.146  1.00  0.00           O  
ATOM    382  CB  GLU A  24      10.477   7.796 -16.964  1.00  0.00           C  
ATOM    383  CG  GLU A  24      11.515   8.188 -15.914  1.00  0.00           C  
ATOM    384  CD  GLU A  24      11.845   7.063 -14.973  1.00  0.00           C  
ATOM    385  OE1 GLU A  24      11.225   6.031 -15.079  1.00  0.00           O  
ATOM    386  OE2 GLU A  24      12.711   7.233 -14.149  1.00  0.00           O  
ATOM    387  H   GLU A  24       8.934   9.695 -16.195  1.00  0.00           H  
ATOM    388  HA  GLU A  24      10.907   9.444 -18.270  1.00  0.00           H  
ATOM    389 1HB  GLU A  24       9.611   7.395 -16.435  1.00  0.00           H  
ATOM    390 2HB  GLU A  24      10.892   6.989 -17.565  1.00  0.00           H  
ATOM    391 1HG  GLU A  24      12.428   8.498 -16.420  1.00  0.00           H  
ATOM    392 2HG  GLU A  24      11.143   9.035 -15.344  1.00  0.00           H  
ATOM    393  N   GLU A  25       7.956   8.108 -18.860  1.00  0.00           N  
ATOM    394  CA  GLU A  25       7.104   7.606 -19.930  1.00  0.00           C  
ATOM    395  C   GLU A  25       6.969   8.654 -21.026  1.00  0.00           C  
ATOM    396  O   GLU A  25       6.999   8.331 -22.214  1.00  0.00           O  
ATOM    397  CB  GLU A  25       5.722   7.228 -19.399  1.00  0.00           C  
ATOM    398  CG  GLU A  25       5.690   5.986 -18.528  1.00  0.00           C  
ATOM    399  CD  GLU A  25       4.346   5.761 -17.900  1.00  0.00           C  
ATOM    400  OE1 GLU A  25       3.472   6.561 -18.116  1.00  0.00           O  
ATOM    401  OE2 GLU A  25       4.195   4.790 -17.193  1.00  0.00           O  
ATOM    402  H   GLU A  25       7.560   8.258 -17.938  1.00  0.00           H  
ATOM    403  HA  GLU A  25       7.572   6.719 -20.362  1.00  0.00           H  
ATOM    404 1HB  GLU A  25       5.328   8.054 -18.803  1.00  0.00           H  
ATOM    405 2HB  GLU A  25       5.038   7.073 -20.232  1.00  0.00           H  
ATOM    406 1HG  GLU A  25       5.935   5.122 -19.145  1.00  0.00           H  
ATOM    407 2HG  GLU A  25       6.446   6.069 -17.752  1.00  0.00           H  
ATOM    408  N   THR A  26       6.848   9.916 -20.616  1.00  0.00           N  
ATOM    409  CA  THR A  26       6.757  11.015 -21.562  1.00  0.00           C  
ATOM    410  C   THR A  26       8.036  11.081 -22.385  1.00  0.00           C  
ATOM    411  O   THR A  26       7.989  11.180 -23.610  1.00  0.00           O  
ATOM    412  CB  THR A  26       6.524  12.358 -20.831  1.00  0.00           C  
ATOM    413  OG1 THR A  26       5.296  12.288 -20.082  1.00  0.00           O  
ATOM    414  CG2 THR A  26       6.433  13.510 -21.841  1.00  0.00           C  
ATOM    415  H   THR A  26       6.802  10.113 -19.623  1.00  0.00           H  
ATOM    416  HA  THR A  26       5.924  10.833 -22.237  1.00  0.00           H  
ATOM    417  HB  THR A  26       7.347  12.545 -20.146  1.00  0.00           H  
ATOM    418  HG1 THR A  26       5.365  11.578 -19.428  1.00  0.00           H  
ATOM    419 1HG2 THR A  26       6.270  14.450 -21.310  1.00  0.00           H  
ATOM    420 2HG2 THR A  26       7.363  13.575 -22.406  1.00  0.00           H  
ATOM    421 3HG2 THR A  26       5.606  13.332 -22.524  1.00  0.00           H  
ATOM    422  N   LYS A  27       9.181  10.997 -21.706  1.00  0.00           N  
ATOM    423  CA  LYS A  27      10.470  11.054 -22.378  1.00  0.00           C  
ATOM    424  C   LYS A  27      10.610   9.931 -23.392  1.00  0.00           C  
ATOM    425  O   LYS A  27      11.057  10.161 -24.518  1.00  0.00           O  
ATOM    426  CB  LYS A  27      11.610  11.002 -21.357  1.00  0.00           C  
ATOM    427  CG  LYS A  27      13.015  11.157 -21.950  1.00  0.00           C  
ATOM    428  CD  LYS A  27      14.059  11.271 -20.839  1.00  0.00           C  
ATOM    429  CE  LYS A  27      15.446  11.609 -21.381  1.00  0.00           C  
ATOM    430  NZ  LYS A  27      16.098  10.442 -22.048  1.00  0.00           N  
ATOM    431  H   LYS A  27       9.156  10.925 -20.694  1.00  0.00           H  
ATOM    432  HA  LYS A  27      10.540  11.991 -22.915  1.00  0.00           H  
ATOM    433 1HB  LYS A  27      11.466  11.788 -20.616  1.00  0.00           H  
ATOM    434 2HB  LYS A  27      11.577  10.049 -20.832  1.00  0.00           H  
ATOM    435 1HG  LYS A  27      13.249  10.292 -22.573  1.00  0.00           H  
ATOM    436 2HG  LYS A  27      13.054  12.052 -22.573  1.00  0.00           H  
ATOM    437 1HD  LYS A  27      13.755  12.052 -20.142  1.00  0.00           H  
ATOM    438 2HD  LYS A  27      14.112  10.328 -20.299  1.00  0.00           H  
ATOM    439 1HE  LYS A  27      15.360  12.423 -22.100  1.00  0.00           H  
ATOM    440 2HE  LYS A  27      16.076  11.936 -20.554  1.00  0.00           H  
ATOM    441 1HZ  LYS A  27      17.009  10.715 -22.382  1.00  0.00           H  
ATOM    442 2HZ  LYS A  27      16.197   9.687 -21.387  1.00  0.00           H  
ATOM    443 3HZ  LYS A  27      15.544  10.127 -22.833  1.00  0.00           H  
ATOM    444  N   LYS A  28      10.222   8.720 -23.004  1.00  0.00           N  
ATOM    445  CA  LYS A  28      10.318   7.586 -23.907  1.00  0.00           C  
ATOM    446  C   LYS A  28       9.472   7.809 -25.152  1.00  0.00           C  
ATOM    447  O   LYS A  28       9.926   7.560 -26.267  1.00  0.00           O  
ATOM    448  CB  LYS A  28       9.890   6.298 -23.204  1.00  0.00           C  
ATOM    449  CG  LYS A  28      10.009   5.041 -24.061  1.00  0.00           C  
ATOM    450  CD  LYS A  28       9.621   3.802 -23.264  1.00  0.00           C  
ATOM    451  CE  LYS A  28       9.841   2.527 -24.063  1.00  0.00           C  
ATOM    452  NZ  LYS A  28       8.903   2.423 -25.218  1.00  0.00           N  
ATOM    453  H   LYS A  28       9.876   8.580 -22.059  1.00  0.00           H  
ATOM    454  HA  LYS A  28      11.355   7.480 -24.223  1.00  0.00           H  
ATOM    455 1HB  LYS A  28      10.496   6.156 -22.310  1.00  0.00           H  
ATOM    456 2HB  LYS A  28       8.851   6.388 -22.883  1.00  0.00           H  
ATOM    457 1HG  LYS A  28       9.353   5.127 -24.926  1.00  0.00           H  
ATOM    458 2HG  LYS A  28      11.037   4.935 -24.414  1.00  0.00           H  
ATOM    459 1HD  LYS A  28      10.210   3.756 -22.348  1.00  0.00           H  
ATOM    460 2HD  LYS A  28       8.567   3.870 -22.996  1.00  0.00           H  
ATOM    461 1HE  LYS A  28      10.864   2.510 -24.437  1.00  0.00           H  
ATOM    462 2HE  LYS A  28       9.690   1.669 -23.409  1.00  0.00           H  
ATOM    463 1HZ  LYS A  28       9.077   1.568 -25.719  1.00  0.00           H  
ATOM    464 2HZ  LYS A  28       7.953   2.427 -24.884  1.00  0.00           H  
ATOM    465 3HZ  LYS A  28       9.041   3.210 -25.846  1.00  0.00           H  
ATOM    466  N   ALA A  29       8.242   8.285 -24.958  1.00  0.00           N  
ATOM    467  CA  ALA A  29       7.356   8.537 -26.087  1.00  0.00           C  
ATOM    468  C   ALA A  29       7.961   9.574 -27.024  1.00  0.00           C  
ATOM    469  O   ALA A  29       7.886   9.433 -28.245  1.00  0.00           O  
ATOM    470  CB  ALA A  29       5.999   9.009 -25.590  1.00  0.00           C  
ATOM    471  H   ALA A  29       7.911   8.454 -24.014  1.00  0.00           H  
ATOM    472  HA  ALA A  29       7.233   7.606 -26.641  1.00  0.00           H  
ATOM    473 1HB  ALA A  29       5.338   9.175 -26.440  1.00  0.00           H  
ATOM    474 2HB  ALA A  29       5.571   8.249 -24.936  1.00  0.00           H  
ATOM    475 3HB  ALA A  29       6.119   9.938 -25.036  1.00  0.00           H  
ATOM    476  N   LEU A  30       8.586  10.602 -26.456  1.00  0.00           N  
ATOM    477  CA  LEU A  30       9.184  11.655 -27.264  1.00  0.00           C  
ATOM    478  C   LEU A  30      10.333  11.117 -28.099  1.00  0.00           C  
ATOM    479  O   LEU A  30      10.483  11.479 -29.265  1.00  0.00           O  
ATOM    480  CB  LEU A  30       9.704  12.774 -26.362  1.00  0.00           C  
ATOM    481  CG  LEU A  30       8.657  13.579 -25.604  1.00  0.00           C  
ATOM    482  CD1 LEU A  30       9.365  14.404 -24.542  1.00  0.00           C  
ATOM    483  CD2 LEU A  30       7.875  14.477 -26.570  1.00  0.00           C  
ATOM    484  H   LEU A  30       8.610  10.670 -25.442  1.00  0.00           H  
ATOM    485  HA  LEU A  30       8.429  12.049 -27.937  1.00  0.00           H  
ATOM    486 1HB  LEU A  30      10.375  12.338 -25.626  1.00  0.00           H  
ATOM    487 2HB  LEU A  30      10.274  13.467 -26.974  1.00  0.00           H  
ATOM    488  HG  LEU A  30       7.968  12.911 -25.113  1.00  0.00           H  
ATOM    489 1HD1 LEU A  30       8.634  14.967 -23.978  1.00  0.00           H  
ATOM    490 2HD1 LEU A  30       9.899  13.746 -23.869  1.00  0.00           H  
ATOM    491 3HD1 LEU A  30      10.072  15.081 -25.013  1.00  0.00           H  
ATOM    492 1HD2 LEU A  30       7.135  15.045 -26.009  1.00  0.00           H  
ATOM    493 2HD2 LEU A  30       8.557  15.164 -27.066  1.00  0.00           H  
ATOM    494 3HD2 LEU A  30       7.367  13.871 -27.315  1.00  0.00           H  
ATOM    495  N   GLU A  31      11.135  10.231 -27.506  1.00  0.00           N  
ATOM    496  CA  GLU A  31      12.257   9.632 -28.211  1.00  0.00           C  
ATOM    497  C   GLU A  31      11.770   8.778 -29.376  1.00  0.00           C  
ATOM    498  O   GLU A  31      12.362   8.790 -30.455  1.00  0.00           O  
ATOM    499  CB  GLU A  31      13.099   8.784 -27.254  1.00  0.00           C  
ATOM    500  CG  GLU A  31      13.871   9.588 -26.214  1.00  0.00           C  
ATOM    501  CD  GLU A  31      14.565   8.720 -25.204  1.00  0.00           C  
ATOM    502  OE1 GLU A  31      14.439   7.526 -25.292  1.00  0.00           O  
ATOM    503  OE2 GLU A  31      15.217   9.255 -24.336  1.00  0.00           O  
ATOM    504  H   GLU A  31      10.971   9.993 -26.532  1.00  0.00           H  
ATOM    505  HA  GLU A  31      12.883  10.430 -28.614  1.00  0.00           H  
ATOM    506 1HB  GLU A  31      12.453   8.086 -26.722  1.00  0.00           H  
ATOM    507 2HB  GLU A  31      13.817   8.198 -27.823  1.00  0.00           H  
ATOM    508 1HG  GLU A  31      14.616  10.195 -26.726  1.00  0.00           H  
ATOM    509 2HG  GLU A  31      13.187  10.259 -25.701  1.00  0.00           H  
ATOM    510  N   GLU A  32      10.669   8.058 -29.168  1.00  0.00           N  
ATOM    511  CA  GLU A  32      10.097   7.242 -30.228  1.00  0.00           C  
ATOM    512  C   GLU A  32       9.605   8.125 -31.373  1.00  0.00           C  
ATOM    513  O   GLU A  32       9.811   7.810 -32.547  1.00  0.00           O  
ATOM    514  CB  GLU A  32       8.942   6.391 -29.691  1.00  0.00           C  
ATOM    515  CG  GLU A  32       9.357   5.285 -28.728  1.00  0.00           C  
ATOM    516  CD  GLU A  32       8.181   4.576 -28.109  1.00  0.00           C  
ATOM    517  OE1 GLU A  32       7.068   4.947 -28.399  1.00  0.00           O  
ATOM    518  OE2 GLU A  32       8.396   3.665 -27.338  1.00  0.00           O  
ATOM    519  H   GLU A  32      10.239   8.066 -28.246  1.00  0.00           H  
ATOM    520  HA  GLU A  32      10.874   6.581 -30.617  1.00  0.00           H  
ATOM    521 1HB  GLU A  32       8.233   7.034 -29.171  1.00  0.00           H  
ATOM    522 2HB  GLU A  32       8.414   5.930 -30.524  1.00  0.00           H  
ATOM    523 1HG  GLU A  32       9.962   4.557 -29.268  1.00  0.00           H  
ATOM    524 2HG  GLU A  32       9.974   5.714 -27.940  1.00  0.00           H  
ATOM    525  N   LEU A  33       8.985   9.252 -31.027  1.00  0.00           N  
ATOM    526  CA  LEU A  33       8.478  10.178 -32.033  1.00  0.00           C  
ATOM    527  C   LEU A  33       9.628  10.790 -32.832  1.00  0.00           C  
ATOM    528  O   LEU A  33       9.523  10.962 -34.049  1.00  0.00           O  
ATOM    529  CB  LEU A  33       7.652  11.285 -31.359  1.00  0.00           C  
ATOM    530  CG  LEU A  33       6.316  10.841 -30.691  1.00  0.00           C  
ATOM    531  CD1 LEU A  33       5.761  11.992 -29.868  1.00  0.00           C  
ATOM    532  CD2 LEU A  33       5.314  10.429 -31.749  1.00  0.00           C  
ATOM    533  H   LEU A  33       8.833   9.449 -30.043  1.00  0.00           H  
ATOM    534  HA  LEU A  33       7.845   9.625 -32.719  1.00  0.00           H  
ATOM    535 1HB  LEU A  33       8.265  11.746 -30.585  1.00  0.00           H  
ATOM    536 2HB  LEU A  33       7.417  12.046 -32.104  1.00  0.00           H  
ATOM    537  HG  LEU A  33       6.499  10.003 -30.034  1.00  0.00           H  
ATOM    538 1HD1 LEU A  33       4.830  11.686 -29.389  1.00  0.00           H  
ATOM    539 2HD1 LEU A  33       6.483  12.274 -29.104  1.00  0.00           H  
ATOM    540 3HD1 LEU A  33       5.572  12.838 -30.523  1.00  0.00           H  
ATOM    541 1HD2 LEU A  33       4.387  10.122 -31.265  1.00  0.00           H  
ATOM    542 2HD2 LEU A  33       5.119  11.274 -32.400  1.00  0.00           H  
ATOM    543 3HD2 LEU A  33       5.701   9.598 -32.331  1.00  0.00           H  
ATOM    544  N   GLU A  34      10.734  11.092 -32.155  1.00  0.00           N  
ATOM    545  CA  GLU A  34      11.916  11.643 -32.812  1.00  0.00           C  
ATOM    546  C   GLU A  34      12.483  10.658 -33.829  1.00  0.00           C  
ATOM    547  O   GLU A  34      12.821  11.042 -34.950  1.00  0.00           O  
ATOM    548  CB  GLU A  34      12.990  11.998 -31.778  1.00  0.00           C  
ATOM    549  CG  GLU A  34      14.248  12.650 -32.354  1.00  0.00           C  
ATOM    550  CD  GLU A  34      15.239  13.056 -31.288  1.00  0.00           C  
ATOM    551  OE1 GLU A  34      14.960  12.847 -30.128  1.00  0.00           O  
ATOM    552  OE2 GLU A  34      16.278  13.577 -31.634  1.00  0.00           O  
ATOM    553  H   GLU A  34      10.749  10.952 -31.148  1.00  0.00           H  
ATOM    554  HA  GLU A  34      11.626  12.549 -33.343  1.00  0.00           H  
ATOM    555 1HB  GLU A  34      12.566  12.670 -31.035  1.00  0.00           H  
ATOM    556 2HB  GLU A  34      13.301  11.091 -31.257  1.00  0.00           H  
ATOM    557 1HG  GLU A  34      14.730  11.948 -33.031  1.00  0.00           H  
ATOM    558 2HG  GLU A  34      13.958  13.529 -32.929  1.00  0.00           H  
ATOM    559  N   GLU A  35      12.561   9.387 -33.442  1.00  0.00           N  
ATOM    560  CA  GLU A  35      13.076   8.356 -34.337  1.00  0.00           C  
ATOM    561  C   GLU A  35      12.169   8.176 -35.544  1.00  0.00           C  
ATOM    562  O   GLU A  35      12.643   7.938 -36.658  1.00  0.00           O  
ATOM    563  CB  GLU A  35      13.221   7.024 -33.597  1.00  0.00           C  
ATOM    564  CG  GLU A  35      14.356   6.986 -32.584  1.00  0.00           C  
ATOM    565  CD  GLU A  35      15.710   7.113 -33.225  1.00  0.00           C  
ATOM    566  OE1 GLU A  35      15.983   6.377 -34.144  1.00  0.00           O  
ATOM    567  OE2 GLU A  35      16.476   7.948 -32.801  1.00  0.00           O  
ATOM    568  H   GLU A  35      12.288   9.138 -32.498  1.00  0.00           H  
ATOM    569  HA  GLU A  35      14.056   8.667 -34.691  1.00  0.00           H  
ATOM    570 1HB  GLU A  35      12.296   6.807 -33.064  1.00  0.00           H  
ATOM    571 2HB  GLU A  35      13.382   6.223 -34.316  1.00  0.00           H  
ATOM    572 1HG  GLU A  35      14.225   7.804 -31.876  1.00  0.00           H  
ATOM    573 2HG  GLU A  35      14.300   6.050 -32.031  1.00  0.00           H  
ATOM    574  N   ARG A  36      10.861   8.300 -35.337  1.00  0.00           N  
ATOM    575  CA  ARG A  36       9.920   8.194 -36.439  1.00  0.00           C  
ATOM    576  C   ARG A  36      10.057   9.376 -37.397  1.00  0.00           C  
ATOM    577  O   ARG A  36      10.013   9.210 -38.611  1.00  0.00           O  
ATOM    578  CB  ARG A  36       8.490   8.107 -35.932  1.00  0.00           C  
ATOM    579  CG  ARG A  36       8.119   6.777 -35.276  1.00  0.00           C  
ATOM    580  CD  ARG A  36       6.752   6.806 -34.678  1.00  0.00           C  
ATOM    581  NE  ARG A  36       5.713   6.964 -35.691  1.00  0.00           N  
ATOM    582  CZ  ARG A  36       4.418   7.245 -35.429  1.00  0.00           C  
ATOM    583  NH1 ARG A  36       4.012   7.390 -34.189  1.00  0.00           N  
ATOM    584  NH2 ARG A  36       3.557   7.378 -36.422  1.00  0.00           N  
ATOM    585  H   ARG A  36      10.524   8.460 -34.392  1.00  0.00           H  
ATOM    586  HA  ARG A  36      10.143   7.280 -36.991  1.00  0.00           H  
ATOM    587 1HB  ARG A  36       8.322   8.895 -35.200  1.00  0.00           H  
ATOM    588 2HB  ARG A  36       7.803   8.275 -36.760  1.00  0.00           H  
ATOM    589 1HG  ARG A  36       8.147   5.987 -36.025  1.00  0.00           H  
ATOM    590 2HG  ARG A  36       8.834   6.549 -34.483  1.00  0.00           H  
ATOM    591 1HD  ARG A  36       6.569   5.873 -34.147  1.00  0.00           H  
ATOM    592 2HD  ARG A  36       6.679   7.642 -33.980  1.00  0.00           H  
ATOM    593  HE  ARG A  36       5.983   6.861 -36.662  1.00  0.00           H  
ATOM    594 1HH1 ARG A  36       4.665   7.288 -33.425  1.00  0.00           H  
ATOM    595 2HH1 ARG A  36       3.038   7.610 -33.992  1.00  0.00           H  
ATOM    596 1HH2 ARG A  36       3.864   7.269 -37.378  1.00  0.00           H  
ATOM    597 2HH2 ARG A  36       2.587   7.590 -36.226  1.00  0.00           H  
ATOM    598  N   ALA A  37      10.267  10.573 -36.841  1.00  0.00           N  
ATOM    599  CA  ALA A  37      10.428  11.771 -37.666  1.00  0.00           C  
ATOM    600  C   ALA A  37      11.622  11.624 -38.606  1.00  0.00           C  
ATOM    601  O   ALA A  37      11.567  12.071 -39.754  1.00  0.00           O  
ATOM    602  CB  ALA A  37      10.621  12.998 -36.785  1.00  0.00           C  
ATOM    603  H   ALA A  37      10.274  10.654 -35.832  1.00  0.00           H  
ATOM    604  HA  ALA A  37       9.535  11.897 -38.266  1.00  0.00           H  
ATOM    605 1HB  ALA A  37      10.717  13.884 -37.416  1.00  0.00           H  
ATOM    606 2HB  ALA A  37       9.764  13.117 -36.128  1.00  0.00           H  
ATOM    607 3HB  ALA A  37      11.518  12.877 -36.187  1.00  0.00           H  
ATOM    608  N   LYS A  38      12.674  10.964 -38.140  1.00  0.00           N  
ATOM    609  CA  LYS A  38      13.886  10.765 -38.932  1.00  0.00           C  
ATOM    610  C   LYS A  38      13.616  10.029 -40.243  1.00  0.00           C  
ATOM    611  O   LYS A  38      14.396  10.140 -41.187  1.00  0.00           O  
ATOM    612  CB  LYS A  38      14.939   9.985 -38.141  1.00  0.00           C  
ATOM    613  CG  LYS A  38      15.599  10.747 -37.003  1.00  0.00           C  
ATOM    614  CD  LYS A  38      16.585   9.852 -36.249  1.00  0.00           C  
ATOM    615  CE  LYS A  38      17.265  10.591 -35.107  1.00  0.00           C  
ATOM    616  NZ  LYS A  38      18.137   9.688 -34.297  1.00  0.00           N  
ATOM    617  H   LYS A  38      12.653  10.623 -37.180  1.00  0.00           H  
ATOM    618  HA  LYS A  38      14.292  11.746 -39.180  1.00  0.00           H  
ATOM    619 1HB  LYS A  38      14.484   9.090 -37.719  1.00  0.00           H  
ATOM    620 2HB  LYS A  38      15.724   9.657 -38.822  1.00  0.00           H  
ATOM    621 1HG  LYS A  38      16.133  11.611 -37.406  1.00  0.00           H  
ATOM    622 2HG  LYS A  38      14.839  11.100 -36.311  1.00  0.00           H  
ATOM    623 1HD  LYS A  38      16.056   8.987 -35.847  1.00  0.00           H  
ATOM    624 2HD  LYS A  38      17.350   9.495 -36.940  1.00  0.00           H  
ATOM    625 1HE  LYS A  38      17.874  11.395 -35.518  1.00  0.00           H  
ATOM    626 2HE  LYS A  38      16.504  11.024 -34.457  1.00  0.00           H  
ATOM    627 1HZ  LYS A  38      18.569  10.212 -33.552  1.00  0.00           H  
ATOM    628 2HZ  LYS A  38      17.569   8.944 -33.893  1.00  0.00           H  
ATOM    629 3HZ  LYS A  38      18.852   9.286 -34.884  1.00  0.00           H  
ATOM    630  N   LYS A  39      12.545   9.242 -40.281  1.00  0.00           N  
ATOM    631  CA  LYS A  39      12.225   8.447 -41.457  1.00  0.00           C  
ATOM    632  C   LYS A  39      11.013   8.991 -42.205  1.00  0.00           C  
ATOM    633  O   LYS A  39      10.510   8.344 -43.126  1.00  0.00           O  
ATOM    634  CB  LYS A  39      11.982   6.990 -41.057  1.00  0.00           C  
ATOM    635  CG  LYS A  39      13.215   6.283 -40.492  1.00  0.00           C  
ATOM    636  CD  LYS A  39      12.944   4.810 -40.223  1.00  0.00           C  
ATOM    637  CE  LYS A  39      14.195   4.100 -39.722  1.00  0.00           C  
ATOM    638  NZ  LYS A  39      13.948   2.653 -39.477  1.00  0.00           N  
ATOM    639  H   LYS A  39      11.916   9.202 -39.485  1.00  0.00           H  
ATOM    640  HA  LYS A  39      13.076   8.483 -42.136  1.00  0.00           H  
ATOM    641 1HB  LYS A  39      11.199   6.954 -40.294  1.00  0.00           H  
ATOM    642 2HB  LYS A  39      11.629   6.430 -41.917  1.00  0.00           H  
ATOM    643 1HG  LYS A  39      14.040   6.375 -41.201  1.00  0.00           H  
ATOM    644 2HG  LYS A  39      13.511   6.768 -39.559  1.00  0.00           H  
ATOM    645 1HD  LYS A  39      12.157   4.718 -39.473  1.00  0.00           H  
ATOM    646 2HD  LYS A  39      12.602   4.330 -41.141  1.00  0.00           H  
ATOM    647 1HE  LYS A  39      14.985   4.203 -40.465  1.00  0.00           H  
ATOM    648 2HE  LYS A  39      14.521   4.565 -38.792  1.00  0.00           H  
ATOM    649 1HZ  LYS A  39      14.797   2.214 -39.147  1.00  0.00           H  
ATOM    650 2HZ  LYS A  39      13.224   2.548 -38.781  1.00  0.00           H  
ATOM    651 3HZ  LYS A  39      13.655   2.212 -40.337  1.00  0.00           H  
ATOM    652  N   ALA A  40      10.522  10.159 -41.800  1.00  0.00           N  
ATOM    653  CA  ALA A  40       9.341  10.729 -42.432  1.00  0.00           C  
ATOM    654  C   ALA A  40       9.665  11.186 -43.850  1.00  0.00           C  
ATOM    655  O   ALA A  40      10.707  11.804 -44.092  1.00  0.00           O  
ATOM    656  CB  ALA A  40       8.813  11.897 -41.613  1.00  0.00           C  
ATOM    657  H   ALA A  40      10.974  10.667 -41.046  1.00  0.00           H  
ATOM    658  HA  ALA A  40       8.575   9.958 -42.490  1.00  0.00           H  
ATOM    659 1HB  ALA A  40       7.923  12.303 -42.091  1.00  0.00           H  
ATOM    660 2HB  ALA A  40       8.565  11.554 -40.608  1.00  0.00           H  
ATOM    661 3HB  ALA A  40       9.574  12.679 -41.547  1.00  0.00           H  
ATOM    662  N   GLU A  41       8.756  10.898 -44.778  1.00  0.00           N  
ATOM    663  CA  GLU A  41       8.911  11.329 -46.162  1.00  0.00           C  
ATOM    664  C   GLU A  41       8.015  12.520 -46.475  1.00  0.00           C  
ATOM    665  O   GLU A  41       8.381  13.393 -47.261  1.00  0.00           O  
ATOM    666  CB  GLU A  41       8.574  10.182 -47.115  1.00  0.00           C  
ATOM    667  CG  GLU A  41       9.504   8.979 -47.014  1.00  0.00           C  
ATOM    668  CD  GLU A  41       9.109   7.871 -47.960  1.00  0.00           C  
ATOM    669  OE1 GLU A  41       8.060   7.979 -48.550  1.00  0.00           O  
ATOM    670  OE2 GLU A  41       9.850   6.927 -48.097  1.00  0.00           O  
ATOM    671  H   GLU A  41       7.941  10.368 -44.516  1.00  0.00           H  
ATOM    672  HA  GLU A  41       9.945  11.628 -46.318  1.00  0.00           H  
ATOM    673 1HB  GLU A  41       7.559   9.836 -46.921  1.00  0.00           H  
ATOM    674 2HB  GLU A  41       8.608  10.542 -48.142  1.00  0.00           H  
ATOM    675 1HG  GLU A  41      10.525   9.290 -47.242  1.00  0.00           H  
ATOM    676 2HG  GLU A  41       9.486   8.600 -45.994  1.00  0.00           H  
ATOM    677  N   ASP A  42       6.832  12.541 -45.870  1.00  0.00           N  
ATOM    678  CA  ASP A  42       5.874  13.608 -46.104  1.00  0.00           C  
ATOM    679  C   ASP A  42       5.842  14.546 -44.903  1.00  0.00           C  
ATOM    680  O   ASP A  42       6.534  14.314 -43.908  1.00  0.00           O  
ATOM    681  CB  ASP A  42       4.484  13.019 -46.385  1.00  0.00           C  
ATOM    682  CG  ASP A  42       3.612  13.907 -47.283  1.00  0.00           C  
ATOM    683  OD1 ASP A  42       3.637  15.104 -47.115  1.00  0.00           O  
ATOM    684  OD2 ASP A  42       2.934  13.372 -48.124  1.00  0.00           O  
ATOM    685  H   ASP A  42       6.594  11.797 -45.234  1.00  0.00           H  
ATOM    686  HA  ASP A  42       6.192  14.185 -46.976  1.00  0.00           H  
ATOM    687 1HB  ASP A  42       4.599  12.041 -46.860  1.00  0.00           H  
ATOM    688 2HB  ASP A  42       3.967  12.864 -45.442  1.00  0.00           H  
ATOM    689  N   ILE A  43       5.020  15.585 -44.976  1.00  0.00           N  
ATOM    690  CA  ILE A  43       4.924  16.548 -43.891  1.00  0.00           C  
ATOM    691  C   ILE A  43       3.748  16.215 -42.981  1.00  0.00           C  
ATOM    692  O   ILE A  43       3.688  16.662 -41.833  1.00  0.00           O  
ATOM    693  CB  ILE A  43       4.783  17.976 -44.452  1.00  0.00           C  
ATOM    694  CG1 ILE A  43       5.291  19.007 -43.440  1.00  0.00           C  
ATOM    695  CG2 ILE A  43       3.330  18.262 -44.818  1.00  0.00           C  
ATOM    696  CD1 ILE A  43       6.810  18.994 -43.271  1.00  0.00           C  
ATOM    697  H   ILE A  43       4.473  15.718 -45.818  1.00  0.00           H  
ATOM    698  HA  ILE A  43       5.832  16.484 -43.295  1.00  0.00           H  
ATOM    699  HB  ILE A  43       5.398  18.067 -45.350  1.00  0.00           H  
ATOM    700 1HG1 ILE A  43       4.998  19.998 -43.771  1.00  0.00           H  
ATOM    701 2HG1 ILE A  43       4.831  18.820 -42.467  1.00  0.00           H  
ATOM    702 1HG2 ILE A  43       3.252  19.262 -45.234  1.00  0.00           H  
ATOM    703 2HG2 ILE A  43       2.996  17.534 -45.562  1.00  0.00           H  
ATOM    704 3HG2 ILE A  43       2.697  18.194 -43.934  1.00  0.00           H  
ATOM    705 1HD1 ILE A  43       7.097  19.754 -42.568  1.00  0.00           H  
ATOM    706 2HD1 ILE A  43       7.144  18.028 -42.913  1.00  0.00           H  
ATOM    707 3HD1 ILE A  43       7.283  19.197 -44.232  1.00  0.00           H  
ATOM    708  N   GLU A  44       2.819  15.415 -43.493  1.00  0.00           N  
ATOM    709  CA  GLU A  44       1.665  14.989 -42.717  1.00  0.00           C  
ATOM    710  C   GLU A  44       2.102  14.097 -41.566  1.00  0.00           C  
ATOM    711  O   GLU A  44       1.501  14.111 -40.490  1.00  0.00           O  
ATOM    712  CB  GLU A  44       0.666  14.248 -43.602  1.00  0.00           C  
ATOM    713  CG  GLU A  44      -0.016  15.118 -44.644  1.00  0.00           C  
ATOM    714  CD  GLU A  44      -1.013  14.355 -45.469  1.00  0.00           C  
ATOM    715  OE1 GLU A  44      -1.062  13.153 -45.332  1.00  0.00           O  
ATOM    716  OE2 GLU A  44      -1.725  14.963 -46.229  1.00  0.00           O  
ATOM    717  H   GLU A  44       2.913  15.094 -44.450  1.00  0.00           H  
ATOM    718  HA  GLU A  44       1.180  15.871 -42.302  1.00  0.00           H  
ATOM    719 1HB  GLU A  44       1.173  13.437 -44.126  1.00  0.00           H  
ATOM    720 2HB  GLU A  44      -0.107  13.801 -42.979  1.00  0.00           H  
ATOM    721 1HG  GLU A  44      -0.522  15.944 -44.143  1.00  0.00           H  
ATOM    722 2HG  GLU A  44       0.749  15.541 -45.298  1.00  0.00           H  
ATOM    723  N   PHE A  45       3.156  13.325 -41.795  1.00  0.00           N  
ATOM    724  CA  PHE A  45       3.677  12.422 -40.785  1.00  0.00           C  
ATOM    725  C   PHE A  45       4.183  13.220 -39.592  1.00  0.00           C  
ATOM    726  O   PHE A  45       3.998  12.827 -38.446  1.00  0.00           O  
ATOM    727  CB  PHE A  45       4.823  11.594 -41.352  1.00  0.00           C  
ATOM    728  CG  PHE A  45       4.458  10.723 -42.523  1.00  0.00           C  
ATOM    729  CD1 PHE A  45       3.151  10.296 -42.751  1.00  0.00           C  
ATOM    730  CD2 PHE A  45       5.439  10.332 -43.408  1.00  0.00           C  
ATOM    731  CE1 PHE A  45       2.855   9.499 -43.840  1.00  0.00           C  
ATOM    732  CE2 PHE A  45       5.146   9.536 -44.495  1.00  0.00           C  
ATOM    733  CZ  PHE A  45       3.851   9.118 -44.710  1.00  0.00           C  
ATOM    734  H   PHE A  45       3.599  13.351 -42.703  1.00  0.00           H  
ATOM    735  HA  PHE A  45       2.873  11.767 -40.439  1.00  0.00           H  
ATOM    736 1HB  PHE A  45       5.617  12.263 -41.670  1.00  0.00           H  
ATOM    737 2HB  PHE A  45       5.223  10.957 -40.570  1.00  0.00           H  
ATOM    738  HD1 PHE A  45       2.352  10.587 -42.074  1.00  0.00           H  
ATOM    739  HD2 PHE A  45       6.453  10.665 -43.231  1.00  0.00           H  
ATOM    740  HE1 PHE A  45       1.832   9.170 -44.009  1.00  0.00           H  
ATOM    741  HE2 PHE A  45       5.939   9.235 -45.184  1.00  0.00           H  
ATOM    742  HZ  PHE A  45       3.622   8.490 -45.568  1.00  0.00           H  
ATOM    743  N   ILE A  46       4.817  14.353 -39.879  1.00  0.00           N  
ATOM    744  CA  ILE A  46       5.362  15.202 -38.832  1.00  0.00           C  
ATOM    745  C   ILE A  46       4.231  15.747 -37.976  1.00  0.00           C  
ATOM    746  O   ILE A  46       4.321  15.768 -36.749  1.00  0.00           O  
ATOM    747  CB  ILE A  46       6.190  16.350 -39.435  1.00  0.00           C  
ATOM    748  CG1 ILE A  46       7.402  15.776 -40.230  1.00  0.00           C  
ATOM    749  CG2 ILE A  46       6.656  17.300 -38.328  1.00  0.00           C  
ATOM    750  CD1 ILE A  46       8.457  15.057 -39.394  1.00  0.00           C  
ATOM    751  H   ILE A  46       4.923  14.630 -40.844  1.00  0.00           H  
ATOM    752  HA  ILE A  46       6.001  14.603 -38.193  1.00  0.00           H  
ATOM    753  HB  ILE A  46       5.579  16.904 -40.145  1.00  0.00           H  
ATOM    754 1HG1 ILE A  46       7.026  15.073 -40.973  1.00  0.00           H  
ATOM    755 2HG1 ILE A  46       7.869  16.582 -40.753  1.00  0.00           H  
ATOM    756 1HG2 ILE A  46       7.233  18.115 -38.764  1.00  0.00           H  
ATOM    757 2HG2 ILE A  46       5.784  17.711 -37.824  1.00  0.00           H  
ATOM    758 3HG2 ILE A  46       7.271  16.768 -37.605  1.00  0.00           H  
ATOM    759 1HD1 ILE A  46       9.247  14.698 -40.051  1.00  0.00           H  
ATOM    760 2HD1 ILE A  46       8.889  15.743 -38.658  1.00  0.00           H  
ATOM    761 3HD1 ILE A  46       8.009  14.217 -38.884  1.00  0.00           H  
ATOM    762  N   SER A  47       3.151  16.169 -38.628  1.00  0.00           N  
ATOM    763  CA  SER A  47       1.979  16.662 -37.920  1.00  0.00           C  
ATOM    764  C   SER A  47       1.420  15.614 -36.972  1.00  0.00           C  
ATOM    765  O   SER A  47       1.100  15.917 -35.823  1.00  0.00           O  
ATOM    766  CB  SER A  47       0.910  17.080 -38.908  1.00  0.00           C  
ATOM    767  OG  SER A  47      -0.244  17.519 -38.249  1.00  0.00           O  
ATOM    768  H   SER A  47       3.154  16.153 -39.644  1.00  0.00           H  
ATOM    769  HA  SER A  47       2.269  17.523 -37.322  1.00  0.00           H  
ATOM    770 1HB  SER A  47       1.296  17.875 -39.549  1.00  0.00           H  
ATOM    771 2HB  SER A  47       0.665  16.235 -39.547  1.00  0.00           H  
ATOM    772  HG  SER A  47      -0.869  17.751 -38.939  1.00  0.00           H  
ATOM    773  N   GLU A  48       1.329  14.374 -37.448  1.00  0.00           N  
ATOM    774  CA  GLU A  48       0.827  13.299 -36.605  1.00  0.00           C  
ATOM    775  C   GLU A  48       1.731  13.088 -35.388  1.00  0.00           C  
ATOM    776  O   GLU A  48       1.250  12.896 -34.274  1.00  0.00           O  
ATOM    777  CB  GLU A  48       0.720  11.996 -37.401  1.00  0.00           C  
ATOM    778  CG  GLU A  48      -0.359  11.989 -38.480  1.00  0.00           C  
ATOM    779  CD  GLU A  48      -0.350  10.734 -39.312  1.00  0.00           C  
ATOM    780  OE1 GLU A  48       0.570   9.961 -39.169  1.00  0.00           O  
ATOM    781  OE2 GLU A  48      -1.253  10.549 -40.089  1.00  0.00           O  
ATOM    782  H   GLU A  48       1.585  14.184 -38.412  1.00  0.00           H  
ATOM    783  HA  GLU A  48      -0.165  13.573 -36.243  1.00  0.00           H  
ATOM    784 1HB  GLU A  48       1.671  11.788 -37.885  1.00  0.00           H  
ATOM    785 2HB  GLU A  48       0.512  11.170 -36.723  1.00  0.00           H  
ATOM    786 1HG  GLU A  48      -1.332  12.089 -38.005  1.00  0.00           H  
ATOM    787 2HG  GLU A  48      -0.215  12.850 -39.133  1.00  0.00           H  
ATOM    788  N   LEU A  49       3.046  13.163 -35.603  1.00  0.00           N  
ATOM    789  CA  LEU A  49       3.994  12.972 -34.512  1.00  0.00           C  
ATOM    790  C   LEU A  49       3.883  14.071 -33.461  1.00  0.00           C  
ATOM    791  O   LEU A  49       3.919  13.799 -32.260  1.00  0.00           O  
ATOM    792  CB  LEU A  49       5.428  12.946 -35.056  1.00  0.00           C  
ATOM    793  CG  LEU A  49       5.784  11.754 -35.957  1.00  0.00           C  
ATOM    794  CD1 LEU A  49       7.139  11.994 -36.570  1.00  0.00           C  
ATOM    795  CD2 LEU A  49       5.785  10.479 -35.159  1.00  0.00           C  
ATOM    796  H   LEU A  49       3.388  13.313 -36.546  1.00  0.00           H  
ATOM    797  HA  LEU A  49       3.768  12.025 -34.030  1.00  0.00           H  
ATOM    798 1HB  LEU A  49       5.591  13.852 -35.640  1.00  0.00           H  
ATOM    799 2HB  LEU A  49       6.121  12.951 -34.216  1.00  0.00           H  
ATOM    800  HG  LEU A  49       5.061  11.674 -36.752  1.00  0.00           H  
ATOM    801 1HD1 LEU A  49       7.396  11.161 -37.225  1.00  0.00           H  
ATOM    802 2HD1 LEU A  49       7.116  12.915 -37.147  1.00  0.00           H  
ATOM    803 3HD1 LEU A  49       7.874  12.077 -35.776  1.00  0.00           H  
ATOM    804 1HD2 LEU A  49       6.036   9.656 -35.816  1.00  0.00           H  
ATOM    805 2HD2 LEU A  49       6.521  10.552 -34.364  1.00  0.00           H  
ATOM    806 3HD2 LEU A  49       4.799  10.308 -34.731  1.00  0.00           H  
ATOM    807  N   ILE A  50       3.716  15.313 -33.909  1.00  0.00           N  
ATOM    808  CA  ILE A  50       3.568  16.410 -32.964  1.00  0.00           C  
ATOM    809  C   ILE A  50       2.282  16.242 -32.175  1.00  0.00           C  
ATOM    810  O   ILE A  50       2.265  16.436 -30.961  1.00  0.00           O  
ATOM    811  CB  ILE A  50       3.607  17.791 -33.663  1.00  0.00           C  
ATOM    812  CG1 ILE A  50       5.066  18.297 -33.761  1.00  0.00           C  
ATOM    813  CG2 ILE A  50       2.762  18.816 -32.897  1.00  0.00           C  
ATOM    814  CD1 ILE A  50       6.006  17.411 -34.544  1.00  0.00           C  
ATOM    815  H   ILE A  50       3.715  15.494 -34.907  1.00  0.00           H  
ATOM    816  HA  ILE A  50       4.397  16.374 -32.259  1.00  0.00           H  
ATOM    817  HB  ILE A  50       3.227  17.683 -34.679  1.00  0.00           H  
ATOM    818 1HG1 ILE A  50       5.057  19.275 -34.224  1.00  0.00           H  
ATOM    819 2HG1 ILE A  50       5.458  18.400 -32.761  1.00  0.00           H  
ATOM    820 1HG2 ILE A  50       2.800  19.774 -33.402  1.00  0.00           H  
ATOM    821 2HG2 ILE A  50       1.724  18.492 -32.841  1.00  0.00           H  
ATOM    822 3HG2 ILE A  50       3.163  18.929 -31.897  1.00  0.00           H  
ATOM    823 1HD1 ILE A  50       7.000  17.860 -34.551  1.00  0.00           H  
ATOM    824 2HD1 ILE A  50       6.063  16.425 -34.083  1.00  0.00           H  
ATOM    825 3HD1 ILE A  50       5.647  17.318 -35.559  1.00  0.00           H  
ATOM    826  N   LYS A  51       1.203  15.858 -32.856  1.00  0.00           N  
ATOM    827  CA  LYS A  51      -0.057  15.650 -32.165  1.00  0.00           C  
ATOM    828  C   LYS A  51       0.122  14.667 -31.015  1.00  0.00           C  
ATOM    829  O   LYS A  51      -0.365  14.908 -29.911  1.00  0.00           O  
ATOM    830  CB  LYS A  51      -1.127  15.148 -33.136  1.00  0.00           C  
ATOM    831  CG  LYS A  51      -2.516  14.977 -32.522  1.00  0.00           C  
ATOM    832  CD  LYS A  51      -3.556  14.643 -33.595  1.00  0.00           C  
ATOM    833  CE  LYS A  51      -4.976  14.647 -33.033  1.00  0.00           C  
ATOM    834  NZ  LYS A  51      -5.289  13.409 -32.238  1.00  0.00           N  
ATOM    835  H   LYS A  51       1.256  15.720 -33.860  1.00  0.00           H  
ATOM    836  HA  LYS A  51      -0.386  16.599 -31.745  1.00  0.00           H  
ATOM    837 1HB  LYS A  51      -1.206  15.839 -33.976  1.00  0.00           H  
ATOM    838 2HB  LYS A  51      -0.826  14.182 -33.537  1.00  0.00           H  
ATOM    839 1HG  LYS A  51      -2.489  14.173 -31.787  1.00  0.00           H  
ATOM    840 2HG  LYS A  51      -2.802  15.900 -32.016  1.00  0.00           H  
ATOM    841 1HD  LYS A  51      -3.493  15.375 -34.403  1.00  0.00           H  
ATOM    842 2HD  LYS A  51      -3.345  13.657 -34.008  1.00  0.00           H  
ATOM    843 1HE  LYS A  51      -5.101  15.520 -32.393  1.00  0.00           H  
ATOM    844 2HE  LYS A  51      -5.679  14.719 -33.863  1.00  0.00           H  
ATOM    845 1HZ  LYS A  51      -6.237  13.465 -31.899  1.00  0.00           H  
ATOM    846 2HZ  LYS A  51      -5.192  12.598 -32.829  1.00  0.00           H  
ATOM    847 3HZ  LYS A  51      -4.660  13.320 -31.442  1.00  0.00           H  
ATOM    848  N   GLU A  52       0.844  13.573 -31.269  1.00  0.00           N  
ATOM    849  CA  GLU A  52       1.075  12.580 -30.229  1.00  0.00           C  
ATOM    850  C   GLU A  52       1.883  13.161 -29.068  1.00  0.00           C  
ATOM    851  O   GLU A  52       1.615  12.855 -27.905  1.00  0.00           O  
ATOM    852  CB  GLU A  52       1.804  11.358 -30.796  1.00  0.00           C  
ATOM    853  CG  GLU A  52       0.981  10.493 -31.752  1.00  0.00           C  
ATOM    854  CD  GLU A  52       1.695   9.220 -32.144  1.00  0.00           C  
ATOM    855  OE1 GLU A  52       2.401   8.688 -31.317  1.00  0.00           O  
ATOM    856  OE2 GLU A  52       1.537   8.778 -33.261  1.00  0.00           O  
ATOM    857  H   GLU A  52       1.204  13.421 -32.204  1.00  0.00           H  
ATOM    858  HA  GLU A  52       0.108  12.259 -29.842  1.00  0.00           H  
ATOM    859 1HB  GLU A  52       2.682  11.695 -31.344  1.00  0.00           H  
ATOM    860 2HB  GLU A  52       2.148  10.723 -29.980  1.00  0.00           H  
ATOM    861 1HG  GLU A  52       0.032  10.239 -31.276  1.00  0.00           H  
ATOM    862 2HG  GLU A  52       0.763  11.071 -32.648  1.00  0.00           H  
ATOM    863  N   ALA A  53       2.862  14.014 -29.381  1.00  0.00           N  
ATOM    864  CA  ALA A  53       3.670  14.641 -28.338  1.00  0.00           C  
ATOM    865  C   ALA A  53       2.804  15.515 -27.439  1.00  0.00           C  
ATOM    866  O   ALA A  53       2.951  15.498 -26.217  1.00  0.00           O  
ATOM    867  CB  ALA A  53       4.778  15.486 -28.950  1.00  0.00           C  
ATOM    868  H   ALA A  53       3.054  14.214 -30.358  1.00  0.00           H  
ATOM    869  HA  ALA A  53       4.110  13.854 -27.727  1.00  0.00           H  
ATOM    870 1HB  ALA A  53       5.383  15.930 -28.158  1.00  0.00           H  
ATOM    871 2HB  ALA A  53       5.408  14.861 -29.575  1.00  0.00           H  
ATOM    872 3HB  ALA A  53       4.338  16.274 -29.555  1.00  0.00           H  
ATOM    873  N   LEU A  54       1.887  16.257 -28.049  1.00  0.00           N  
ATOM    874  CA  LEU A  54       1.016  17.153 -27.302  1.00  0.00           C  
ATOM    875  C   LEU A  54       0.041  16.375 -26.436  1.00  0.00           C  
ATOM    876  O   LEU A  54      -0.272  16.789 -25.316  1.00  0.00           O  
ATOM    877  CB  LEU A  54       0.273  18.077 -28.269  1.00  0.00           C  
ATOM    878  CG  LEU A  54       0.984  19.411 -28.597  1.00  0.00           C  
ATOM    879  CD1 LEU A  54       2.416  19.137 -29.048  1.00  0.00           C  
ATOM    880  CD2 LEU A  54       0.215  20.117 -29.694  1.00  0.00           C  
ATOM    881  H   LEU A  54       1.824  16.225 -29.062  1.00  0.00           H  
ATOM    882  HA  LEU A  54       1.628  17.763 -26.648  1.00  0.00           H  
ATOM    883 1HB  LEU A  54       0.123  17.544 -29.207  1.00  0.00           H  
ATOM    884 2HB  LEU A  54      -0.703  18.311 -27.848  1.00  0.00           H  
ATOM    885  HG  LEU A  54       1.020  20.037 -27.713  1.00  0.00           H  
ATOM    886 1HD1 LEU A  54       2.910  20.075 -29.284  1.00  0.00           H  
ATOM    887 2HD1 LEU A  54       2.972  18.633 -28.259  1.00  0.00           H  
ATOM    888 3HD1 LEU A  54       2.396  18.511 -29.926  1.00  0.00           H  
ATOM    889 1HD2 LEU A  54       0.706  21.055 -29.933  1.00  0.00           H  
ATOM    890 2HD2 LEU A  54       0.185  19.485 -30.582  1.00  0.00           H  
ATOM    891 3HD2 LEU A  54      -0.802  20.314 -29.358  1.00  0.00           H  
ATOM    892  N   GLU A  55      -0.418  15.230 -26.935  1.00  0.00           N  
ATOM    893  CA  GLU A  55      -1.291  14.374 -26.147  1.00  0.00           C  
ATOM    894  C   GLU A  55      -0.541  13.855 -24.928  1.00  0.00           C  
ATOM    895  O   GLU A  55      -1.083  13.840 -23.821  1.00  0.00           O  
ATOM    896  CB  GLU A  55      -1.801  13.199 -26.987  1.00  0.00           C  
ATOM    897  CG  GLU A  55      -2.818  13.574 -28.069  1.00  0.00           C  
ATOM    898  CD  GLU A  55      -3.181  12.409 -28.957  1.00  0.00           C  
ATOM    899  OE1 GLU A  55      -2.647  11.345 -28.753  1.00  0.00           O  
ATOM    900  OE2 GLU A  55      -3.986  12.586 -29.846  1.00  0.00           O  
ATOM    901  H   GLU A  55      -0.161  14.957 -27.878  1.00  0.00           H  
ATOM    902  HA  GLU A  55      -2.143  14.961 -25.803  1.00  0.00           H  
ATOM    903 1HB  GLU A  55      -0.958  12.722 -27.483  1.00  0.00           H  
ATOM    904 2HB  GLU A  55      -2.258  12.455 -26.335  1.00  0.00           H  
ATOM    905 1HG  GLU A  55      -3.722  13.945 -27.585  1.00  0.00           H  
ATOM    906 2HG  GLU A  55      -2.411  14.374 -28.678  1.00  0.00           H  
ATOM    907  N   ALA A  56       0.722  13.472 -25.121  1.00  0.00           N  
ATOM    908  CA  ALA A  56       1.555  12.982 -24.025  1.00  0.00           C  
ATOM    909  C   ALA A  56       1.738  14.058 -22.961  1.00  0.00           C  
ATOM    910  O   ALA A  56       1.728  13.765 -21.763  1.00  0.00           O  
ATOM    911  CB  ALA A  56       2.911  12.535 -24.545  1.00  0.00           C  
ATOM    912  H   ALA A  56       1.104  13.490 -26.065  1.00  0.00           H  
ATOM    913  HA  ALA A  56       1.045  12.133 -23.569  1.00  0.00           H  
ATOM    914 1HB  ALA A  56       3.511  12.146 -23.720  1.00  0.00           H  
ATOM    915 2HB  ALA A  56       2.773  11.754 -25.292  1.00  0.00           H  
ATOM    916 3HB  ALA A  56       3.421  13.381 -24.995  1.00  0.00           H  
ATOM    917  N   ILE A  57       1.878  15.311 -23.402  1.00  0.00           N  
ATOM    918  CA  ILE A  57       2.043  16.423 -22.471  1.00  0.00           C  
ATOM    919  C   ILE A  57       0.799  16.589 -21.618  1.00  0.00           C  
ATOM    920  O   ILE A  57       0.890  16.736 -20.397  1.00  0.00           O  
ATOM    921  CB  ILE A  57       2.328  17.749 -23.213  1.00  0.00           C  
ATOM    922  CG1 ILE A  57       3.704  17.704 -23.874  1.00  0.00           C  
ATOM    923  CG2 ILE A  57       2.248  18.898 -22.241  1.00  0.00           C  
ATOM    924  CD1 ILE A  57       3.965  18.854 -24.859  1.00  0.00           C  
ATOM    925  H   ILE A  57       1.897  15.479 -24.402  1.00  0.00           H  
ATOM    926  HA  ILE A  57       2.883  16.207 -21.815  1.00  0.00           H  
ATOM    927  HB  ILE A  57       1.588  17.894 -24.001  1.00  0.00           H  
ATOM    928 1HG1 ILE A  57       4.458  17.738 -23.095  1.00  0.00           H  
ATOM    929 2HG1 ILE A  57       3.803  16.763 -24.405  1.00  0.00           H  
ATOM    930 1HG2 ILE A  57       2.435  19.835 -22.753  1.00  0.00           H  
ATOM    931 2HG2 ILE A  57       1.256  18.927 -21.805  1.00  0.00           H  
ATOM    932 3HG2 ILE A  57       2.990  18.762 -21.454  1.00  0.00           H  
ATOM    933 1HD1 ILE A  57       4.956  18.752 -25.291  1.00  0.00           H  
ATOM    934 2HD1 ILE A  57       3.230  18.827 -25.656  1.00  0.00           H  
ATOM    935 3HD1 ILE A  57       3.901  19.810 -24.345  1.00  0.00           H  
ATOM    936  N   LYS A  58      -0.367  16.561 -22.260  1.00  0.00           N  
ATOM    937  CA  LYS A  58      -1.620  16.696 -21.534  1.00  0.00           C  
ATOM    938  C   LYS A  58      -1.831  15.537 -20.568  1.00  0.00           C  
ATOM    939  O   LYS A  58      -2.271  15.748 -19.439  1.00  0.00           O  
ATOM    940  CB  LYS A  58      -2.799  16.801 -22.503  1.00  0.00           C  
ATOM    941  CG  LYS A  58      -4.174  16.948 -21.830  1.00  0.00           C  
ATOM    942  CD  LYS A  58      -4.236  18.196 -20.953  1.00  0.00           C  
ATOM    943  CE  LYS A  58      -5.673  18.592 -20.635  1.00  0.00           C  
ATOM    944  NZ  LYS A  58      -6.419  17.504 -19.926  1.00  0.00           N  
ATOM    945  H   LYS A  58      -0.375  16.460 -23.270  1.00  0.00           H  
ATOM    946  HA  LYS A  58      -1.573  17.612 -20.947  1.00  0.00           H  
ATOM    947 1HB  LYS A  58      -2.654  17.659 -23.157  1.00  0.00           H  
ATOM    948 2HB  LYS A  58      -2.833  15.910 -23.133  1.00  0.00           H  
ATOM    949 1HG  LYS A  58      -4.948  17.021 -22.599  1.00  0.00           H  
ATOM    950 2HG  LYS A  58      -4.380  16.071 -21.216  1.00  0.00           H  
ATOM    951 1HD  LYS A  58      -3.715  18.005 -20.013  1.00  0.00           H  
ATOM    952 2HD  LYS A  58      -3.747  19.026 -21.461  1.00  0.00           H  
ATOM    953 1HE  LYS A  58      -5.663  19.484 -20.008  1.00  0.00           H  
ATOM    954 2HE  LYS A  58      -6.193  18.826 -21.565  1.00  0.00           H  
ATOM    955 1HZ  LYS A  58      -7.357  17.813 -19.737  1.00  0.00           H  
ATOM    956 2HZ  LYS A  58      -6.446  16.680 -20.507  1.00  0.00           H  
ATOM    957 3HZ  LYS A  58      -5.962  17.273 -19.047  1.00  0.00           H  
ATOM    958  N   GLU A  59      -1.504  14.319 -21.001  1.00  0.00           N  
ATOM    959  CA  GLU A  59      -1.682  13.161 -20.135  1.00  0.00           C  
ATOM    960  C   GLU A  59      -0.822  13.292 -18.888  1.00  0.00           C  
ATOM    961  O   GLU A  59      -1.268  12.977 -17.784  1.00  0.00           O  
ATOM    962  CB  GLU A  59      -1.329  11.870 -20.875  1.00  0.00           C  
ATOM    963  CG  GLU A  59      -2.337  11.448 -21.933  1.00  0.00           C  
ATOM    964  CD  GLU A  59      -1.879  10.257 -22.726  1.00  0.00           C  
ATOM    965  OE1 GLU A  59      -0.760   9.841 -22.535  1.00  0.00           O  
ATOM    966  OE2 GLU A  59      -2.642   9.763 -23.521  1.00  0.00           O  
ATOM    967  H   GLU A  59      -1.153  14.194 -21.943  1.00  0.00           H  
ATOM    968  HA  GLU A  59      -2.726  13.116 -19.828  1.00  0.00           H  
ATOM    969 1HB  GLU A  59      -0.365  11.988 -21.368  1.00  0.00           H  
ATOM    970 2HB  GLU A  59      -1.232  11.056 -20.159  1.00  0.00           H  
ATOM    971 1HG  GLU A  59      -3.279  11.202 -21.441  1.00  0.00           H  
ATOM    972 2HG  GLU A  59      -2.521  12.284 -22.604  1.00  0.00           H  
ATOM    973  N   ASN A  60       0.399  13.790 -19.056  1.00  0.00           N  
ATOM    974  CA  ASN A  60       1.280  14.017 -17.924  1.00  0.00           C  
ATOM    975  C   ASN A  60       0.635  15.016 -16.965  1.00  0.00           C  
ATOM    976  O   ASN A  60       0.548  14.767 -15.763  1.00  0.00           O  
ATOM    977  CB  ASN A  60       2.647  14.494 -18.394  1.00  0.00           C  
ATOM    978  CG  ASN A  60       3.687  14.508 -17.292  1.00  0.00           C  
ATOM    979  OD1 ASN A  60       3.404  14.933 -16.162  1.00  0.00           O  
ATOM    980  ND2 ASN A  60       4.880  14.056 -17.607  1.00  0.00           N  
ATOM    981  H   ASN A  60       0.728  13.997 -19.994  1.00  0.00           H  
ATOM    982  HA  ASN A  60       1.405  13.080 -17.383  1.00  0.00           H  
ATOM    983 1HB  ASN A  60       2.993  13.845 -19.199  1.00  0.00           H  
ATOM    984 2HB  ASN A  60       2.556  15.501 -18.805  1.00  0.00           H  
ATOM    985 1HD2 ASN A  60       5.618  14.049 -16.914  1.00  0.00           H  
ATOM    986 2HD2 ASN A  60       5.060  13.719 -18.537  1.00  0.00           H  
ATOM    987  N   ALA A  61       0.146  16.135 -17.507  1.00  0.00           N  
ATOM    988  CA  ALA A  61      -0.487  17.165 -16.686  1.00  0.00           C  
ATOM    989  C   ALA A  61      -1.689  16.604 -15.923  1.00  0.00           C  
ATOM    990  O   ALA A  61      -1.925  16.976 -14.769  1.00  0.00           O  
ATOM    991  CB  ALA A  61      -0.923  18.330 -17.554  1.00  0.00           C  
ATOM    992  H   ALA A  61       0.242  16.285 -18.507  1.00  0.00           H  
ATOM    993  HA  ALA A  61       0.243  17.515 -15.958  1.00  0.00           H  
ATOM    994 1HB  ALA A  61      -1.369  19.107 -16.933  1.00  0.00           H  
ATOM    995 2HB  ALA A  61      -0.055  18.727 -18.067  1.00  0.00           H  
ATOM    996 3HB  ALA A  61      -1.654  17.986 -18.284  1.00  0.00           H  
ATOM    997  N   ASP A  62      -2.435  15.696 -16.554  1.00  0.00           N  
ATOM    998  CA  ASP A  62      -3.581  15.069 -15.901  1.00  0.00           C  
ATOM    999  C   ASP A  62      -3.128  14.205 -14.729  1.00  0.00           C  
ATOM   1000  O   ASP A  62      -3.813  14.132 -13.704  1.00  0.00           O  
ATOM   1001  CB  ASP A  62      -4.381  14.215 -16.888  1.00  0.00           C  
ATOM   1002  CG  ASP A  62      -5.207  15.034 -17.888  1.00  0.00           C  
ATOM   1003  OD1 ASP A  62      -5.406  16.214 -17.674  1.00  0.00           O  
ATOM   1004  OD2 ASP A  62      -5.639  14.464 -18.863  1.00  0.00           O  
ATOM   1005  H   ASP A  62      -2.211  15.458 -17.516  1.00  0.00           H  
ATOM   1006  HA  ASP A  62      -4.231  15.855 -15.517  1.00  0.00           H  
ATOM   1007 1HB  ASP A  62      -3.699  13.574 -17.444  1.00  0.00           H  
ATOM   1008 2HB  ASP A  62      -5.055  13.561 -16.331  1.00  0.00           H  
ATOM   1009  N   VAL A  63      -1.966  13.571 -14.868  1.00  0.00           N  
ATOM   1010  CA  VAL A  63      -1.409  12.781 -13.778  1.00  0.00           C  
ATOM   1011  C   VAL A  63      -1.031  13.697 -12.625  1.00  0.00           C  
ATOM   1012  O   VAL A  63      -1.340  13.408 -11.470  1.00  0.00           O  
ATOM   1013  CB  VAL A  63      -0.174  11.970 -14.233  1.00  0.00           C  
ATOM   1014  CG1 VAL A  63       0.525  11.344 -13.023  1.00  0.00           C  
ATOM   1015  CG2 VAL A  63      -0.611  10.880 -15.203  1.00  0.00           C  
ATOM   1016  H   VAL A  63      -1.460  13.646 -15.746  1.00  0.00           H  
ATOM   1017  HA  VAL A  63      -2.172  12.085 -13.429  1.00  0.00           H  
ATOM   1018  HB  VAL A  63       0.536  12.636 -14.721  1.00  0.00           H  
ATOM   1019 1HG1 VAL A  63       1.398  10.780 -13.354  1.00  0.00           H  
ATOM   1020 2HG1 VAL A  63       0.845  12.126 -12.342  1.00  0.00           H  
ATOM   1021 3HG1 VAL A  63      -0.164  10.674 -12.509  1.00  0.00           H  
ATOM   1022 1HG2 VAL A  63       0.261  10.312 -15.533  1.00  0.00           H  
ATOM   1023 2HG2 VAL A  63      -1.315  10.211 -14.707  1.00  0.00           H  
ATOM   1024 3HG2 VAL A  63      -1.093  11.330 -16.066  1.00  0.00           H  
ATOM   1025  N   SER A  64      -0.393  14.822 -12.943  1.00  0.00           N  
ATOM   1026  CA  SER A  64       0.020  15.769 -11.917  1.00  0.00           C  
ATOM   1027  C   SER A  64      -1.179  16.213 -11.094  1.00  0.00           C  
ATOM   1028  O   SER A  64      -1.097  16.333  -9.870  1.00  0.00           O  
ATOM   1029  CB  SER A  64       0.677  16.978 -12.546  1.00  0.00           C  
ATOM   1030  OG  SER A  64       1.824  16.611 -13.251  1.00  0.00           O  
ATOM   1031  H   SER A  64      -0.160  15.006 -13.915  1.00  0.00           H  
ATOM   1032  HA  SER A  64       0.735  15.277 -11.252  1.00  0.00           H  
ATOM   1033 1HB  SER A  64      -0.024  17.471 -13.217  1.00  0.00           H  
ATOM   1034 2HB  SER A  64       0.938  17.691 -11.768  1.00  0.00           H  
ATOM   1035  HG  SER A  64       2.402  16.170 -12.613  1.00  0.00           H  
ATOM   1036  N   SER A  65      -2.305  16.430 -11.768  1.00  0.00           N  
ATOM   1037  CA  SER A  65      -3.531  16.815 -11.084  1.00  0.00           C  
ATOM   1038  C   SER A  65      -4.004  15.727 -10.135  1.00  0.00           C  
ATOM   1039  O   SER A  65      -4.295  16.003  -8.971  1.00  0.00           O  
ATOM   1040  CB  SER A  65      -4.614  17.144 -12.090  1.00  0.00           C  
ATOM   1041  OG  SER A  65      -5.808  17.476 -11.443  1.00  0.00           O  
ATOM   1042  H   SER A  65      -2.301  16.342 -12.780  1.00  0.00           H  
ATOM   1043  HA  SER A  65      -3.332  17.697 -10.486  1.00  0.00           H  
ATOM   1044 1HB  SER A  65      -4.289  17.980 -12.711  1.00  0.00           H  
ATOM   1045 2HB  SER A  65      -4.777  16.291 -12.749  1.00  0.00           H  
ATOM   1046  HG  SER A  65      -6.440  17.674 -12.137  1.00  0.00           H  
ATOM   1047  N   ALA A  66      -4.049  14.487 -10.617  1.00  0.00           N  
ATOM   1048  CA  ALA A  66      -4.487  13.379  -9.773  1.00  0.00           C  
ATOM   1049  C   ALA A  66      -3.581  13.226  -8.556  1.00  0.00           C  
ATOM   1050  O   ALA A  66      -4.054  12.940  -7.451  1.00  0.00           O  
ATOM   1051  CB  ALA A  66      -4.494  12.090 -10.580  1.00  0.00           C  
ATOM   1052  H   ALA A  66      -3.808  14.316 -11.587  1.00  0.00           H  
ATOM   1053  HA  ALA A  66      -5.496  13.593  -9.424  1.00  0.00           H  
ATOM   1054 1HB  ALA A  66      -4.842  11.266  -9.956  1.00  0.00           H  
ATOM   1055 2HB  ALA A  66      -5.159  12.205 -11.436  1.00  0.00           H  
ATOM   1056 3HB  ALA A  66      -3.484  11.878 -10.930  1.00  0.00           H  
ATOM   1057  N   LEU A  67      -2.280  13.423  -8.748  1.00  0.00           N  
ATOM   1058  CA  LEU A  67      -1.330  13.265  -7.660  1.00  0.00           C  
ATOM   1059  C   LEU A  67      -1.469  14.389  -6.643  1.00  0.00           C  
ATOM   1060  O   LEU A  67      -1.430  14.153  -5.434  1.00  0.00           O  
ATOM   1061  CB  LEU A  67       0.102  13.245  -8.207  1.00  0.00           C  
ATOM   1062  CG  LEU A  67       0.467  12.064  -9.133  1.00  0.00           C  
ATOM   1063  CD1 LEU A  67       1.854  12.291  -9.701  1.00  0.00           C  
ATOM   1064  CD2 LEU A  67       0.413  10.769  -8.375  1.00  0.00           C  
ATOM   1065  H   LEU A  67      -1.948  13.651  -9.680  1.00  0.00           H  
ATOM   1066  HA  LEU A  67      -1.539  12.328  -7.155  1.00  0.00           H  
ATOM   1067 1HB  LEU A  67       0.267  14.165  -8.770  1.00  0.00           H  
ATOM   1068 2HB  LEU A  67       0.790  13.230  -7.368  1.00  0.00           H  
ATOM   1069  HG  LEU A  67      -0.233  12.020  -9.955  1.00  0.00           H  
ATOM   1070 1HD1 LEU A  67       2.115  11.469 -10.367  1.00  0.00           H  
ATOM   1071 2HD1 LEU A  67       1.872  13.229 -10.258  1.00  0.00           H  
ATOM   1072 3HD1 LEU A  67       2.574  12.338  -8.887  1.00  0.00           H  
ATOM   1073 1HD2 LEU A  67       0.668   9.958  -9.050  1.00  0.00           H  
ATOM   1074 2HD2 LEU A  67       1.123  10.799  -7.555  1.00  0.00           H  
ATOM   1075 3HD2 LEU A  67      -0.588  10.606  -7.988  1.00  0.00           H  
ATOM   1076  N   ALA A  68      -1.658  15.616  -7.128  1.00  0.00           N  
ATOM   1077  CA  ALA A  68      -1.837  16.752  -6.244  1.00  0.00           C  
ATOM   1078  C   ALA A  68      -3.097  16.584  -5.407  1.00  0.00           C  
ATOM   1079  O   ALA A  68      -3.110  16.899  -4.222  1.00  0.00           O  
ATOM   1080  CB  ALA A  68      -1.903  18.042  -7.038  1.00  0.00           C  
ATOM   1081  H   ALA A  68      -1.660  15.764  -8.135  1.00  0.00           H  
ATOM   1082  HA  ALA A  68      -0.986  16.796  -5.560  1.00  0.00           H  
ATOM   1083 1HB  ALA A  68      -2.021  18.891  -6.364  1.00  0.00           H  
ATOM   1084 2HB  ALA A  68      -0.987  18.162  -7.620  1.00  0.00           H  
ATOM   1085 3HB  ALA A  68      -2.752  17.991  -7.710  1.00  0.00           H  
ATOM   1086  N   GLU A  69      -4.158  16.058  -6.028  1.00  0.00           N  
ATOM   1087  CA  GLU A  69      -5.406  15.848  -5.308  1.00  0.00           C  
ATOM   1088  C   GLU A  69      -5.234  14.831  -4.193  1.00  0.00           C  
ATOM   1089  O   GLU A  69      -5.739  15.030  -3.088  1.00  0.00           O  
ATOM   1090  CB  GLU A  69      -6.516  15.400  -6.259  1.00  0.00           C  
ATOM   1091  CG  GLU A  69      -7.038  16.486  -7.196  1.00  0.00           C  
ATOM   1092  CD  GLU A  69      -8.080  15.974  -8.155  1.00  0.00           C  
ATOM   1093  OE1 GLU A  69      -8.291  14.783  -8.186  1.00  0.00           O  
ATOM   1094  OE2 GLU A  69      -8.665  16.767  -8.851  1.00  0.00           O  
ATOM   1095  H   GLU A  69      -4.101  15.832  -7.015  1.00  0.00           H  
ATOM   1096  HA  GLU A  69      -5.706  16.786  -4.857  1.00  0.00           H  
ATOM   1097 1HB  GLU A  69      -6.150  14.579  -6.877  1.00  0.00           H  
ATOM   1098 2HB  GLU A  69      -7.360  15.023  -5.682  1.00  0.00           H  
ATOM   1099 1HG  GLU A  69      -7.476  17.287  -6.598  1.00  0.00           H  
ATOM   1100 2HG  GLU A  69      -6.207  16.908  -7.759  1.00  0.00           H  
ATOM   1101  N   ARG A  70      -4.493  13.760  -4.463  1.00  0.00           N  
ATOM   1102  CA  ARG A  70      -4.254  12.739  -3.452  1.00  0.00           C  
ATOM   1103  C   ARG A  70      -3.447  13.298  -2.286  1.00  0.00           C  
ATOM   1104  O   ARG A  70      -3.727  12.987  -1.124  1.00  0.00           O  
ATOM   1105  CB  ARG A  70      -3.546  11.543  -4.066  1.00  0.00           C  
ATOM   1106  CG  ARG A  70      -4.428  10.697  -4.990  1.00  0.00           C  
ATOM   1107  CD  ARG A  70      -3.652   9.665  -5.730  1.00  0.00           C  
ATOM   1108  NE  ARG A  70      -3.139   8.624  -4.845  1.00  0.00           N  
ATOM   1109  CZ  ARG A  70      -2.224   7.694  -5.198  1.00  0.00           C  
ATOM   1110  NH1 ARG A  70      -1.735   7.680  -6.416  1.00  0.00           N  
ATOM   1111  NH2 ARG A  70      -1.819   6.799  -4.315  1.00  0.00           N  
ATOM   1112  H   ARG A  70      -4.117  13.639  -5.402  1.00  0.00           H  
ATOM   1113  HA  ARG A  70      -5.218  12.404  -3.072  1.00  0.00           H  
ATOM   1114 1HB  ARG A  70      -2.697  11.896  -4.652  1.00  0.00           H  
ATOM   1115 2HB  ARG A  70      -3.157  10.901  -3.276  1.00  0.00           H  
ATOM   1116 1HG  ARG A  70      -5.185  10.188  -4.391  1.00  0.00           H  
ATOM   1117 2HG  ARG A  70      -4.918  11.346  -5.715  1.00  0.00           H  
ATOM   1118 1HD  ARG A  70      -4.291   9.199  -6.478  1.00  0.00           H  
ATOM   1119 2HD  ARG A  70      -2.804  10.144  -6.226  1.00  0.00           H  
ATOM   1120  HE  ARG A  70      -3.491   8.599  -3.897  1.00  0.00           H  
ATOM   1121 1HH1 ARG A  70      -2.045   8.360  -7.095  1.00  0.00           H  
ATOM   1122 2HH1 ARG A  70      -1.042   6.982  -6.680  1.00  0.00           H  
ATOM   1123 1HH2 ARG A  70      -2.194   6.807  -3.377  1.00  0.00           H  
ATOM   1124 2HH2 ARG A  70      -1.134   6.105  -4.579  1.00  0.00           H  
ATOM   1125  N   ALA A  71      -2.463  14.141  -2.585  1.00  0.00           N  
ATOM   1126  CA  ALA A  71      -1.670  14.776  -1.539  1.00  0.00           C  
ATOM   1127  C   ALA A  71      -2.541  15.679  -0.670  1.00  0.00           C  
ATOM   1128  O   ALA A  71      -2.391  15.714   0.551  1.00  0.00           O  
ATOM   1129  CB  ALA A  71      -0.542  15.583  -2.146  1.00  0.00           C  
ATOM   1130  H   ALA A  71      -2.255  14.336  -3.562  1.00  0.00           H  
ATOM   1131  HA  ALA A  71      -1.255  13.992  -0.904  1.00  0.00           H  
ATOM   1132 1HB  ALA A  71       0.054  16.037  -1.353  1.00  0.00           H  
ATOM   1133 2HB  ALA A  71       0.090  14.937  -2.748  1.00  0.00           H  
ATOM   1134 3HB  ALA A  71      -0.970  16.359  -2.774  1.00  0.00           H  
ATOM   1135  N   MET A  72      -3.465  16.403  -1.306  1.00  0.00           N  
ATOM   1136  CA  MET A  72      -4.357  17.288  -0.571  1.00  0.00           C  
ATOM   1137  C   MET A  72      -5.320  16.503   0.311  1.00  0.00           C  
ATOM   1138  O   MET A  72      -5.649  16.933   1.419  1.00  0.00           O  
ATOM   1139  CB  MET A  72      -5.108  18.198  -1.535  1.00  0.00           C  
ATOM   1140  CG  MET A  72      -4.224  19.274  -2.157  1.00  0.00           C  
ATOM   1141  SD  MET A  72      -5.137  20.503  -3.098  1.00  0.00           S  
ATOM   1142  CE  MET A  72      -5.503  19.623  -4.600  1.00  0.00           C  
ATOM   1143  H   MET A  72      -3.525  16.353  -2.317  1.00  0.00           H  
ATOM   1144  HA  MET A  72      -3.756  17.912   0.081  1.00  0.00           H  
ATOM   1145 1HB  MET A  72      -5.529  17.598  -2.341  1.00  0.00           H  
ATOM   1146 2HB  MET A  72      -5.934  18.679  -1.020  1.00  0.00           H  
ATOM   1147 1HG  MET A  72      -3.672  19.784  -1.370  1.00  0.00           H  
ATOM   1148 2HG  MET A  72      -3.504  18.807  -2.822  1.00  0.00           H  
ATOM   1149 1HE  MET A  72      -6.061  20.269  -5.276  1.00  0.00           H  
ATOM   1150 2HE  MET A  72      -4.572  19.312  -5.077  1.00  0.00           H  
ATOM   1151 3HE  MET A  72      -6.103  18.757  -4.364  1.00  0.00           H  
ATOM   1152  N   GLU A  73      -5.751  15.334  -0.162  1.00  0.00           N  
ATOM   1153  CA  GLU A  73      -6.622  14.499   0.653  1.00  0.00           C  
ATOM   1154  C   GLU A  73      -5.856  14.003   1.869  1.00  0.00           C  
ATOM   1155  O   GLU A  73      -6.394  13.956   2.977  1.00  0.00           O  
ATOM   1156  CB  GLU A  73      -7.157  13.307  -0.149  1.00  0.00           C  
ATOM   1157  CG  GLU A  73      -8.169  13.661  -1.242  1.00  0.00           C  
ATOM   1158  CD  GLU A  73      -9.414  14.312  -0.712  1.00  0.00           C  
ATOM   1159  OE1 GLU A  73      -9.914  13.866   0.292  1.00  0.00           O  
ATOM   1160  OE2 GLU A  73      -9.869  15.264  -1.310  1.00  0.00           O  
ATOM   1161  H   GLU A  73      -5.484  15.038  -1.093  1.00  0.00           H  
ATOM   1162  HA  GLU A  73      -7.462  15.098   0.998  1.00  0.00           H  
ATOM   1163 1HB  GLU A  73      -6.326  12.795  -0.629  1.00  0.00           H  
ATOM   1164 2HB  GLU A  73      -7.630  12.596   0.529  1.00  0.00           H  
ATOM   1165 1HG  GLU A  73      -7.704  14.336  -1.952  1.00  0.00           H  
ATOM   1166 2HG  GLU A  73      -8.439  12.749  -1.773  1.00  0.00           H  
ATOM   1167  N   ALA A  74      -4.576  13.676   1.673  1.00  0.00           N  
ATOM   1168  CA  ALA A  74      -3.729  13.216   2.768  1.00  0.00           C  
ATOM   1169  C   ALA A  74      -3.620  14.290   3.846  1.00  0.00           C  
ATOM   1170  O   ALA A  74      -3.595  13.975   5.040  1.00  0.00           O  
ATOM   1171  CB  ALA A  74      -2.344  12.848   2.248  1.00  0.00           C  
ATOM   1172  H   ALA A  74      -4.198  13.718   0.732  1.00  0.00           H  
ATOM   1173  HA  ALA A  74      -4.192  12.335   3.208  1.00  0.00           H  
ATOM   1174 1HB  ALA A  74      -1.727  12.479   3.066  1.00  0.00           H  
ATOM   1175 2HB  ALA A  74      -2.440  12.070   1.492  1.00  0.00           H  
ATOM   1176 3HB  ALA A  74      -1.877  13.721   1.812  1.00  0.00           H  
ATOM   1177  N   ILE A  75      -3.580  15.560   3.431  1.00  0.00           N  
ATOM   1178  CA  ILE A  75      -3.507  16.659   4.391  1.00  0.00           C  
ATOM   1179  C   ILE A  75      -4.786  16.710   5.201  1.00  0.00           C  
ATOM   1180  O   ILE A  75      -4.747  16.818   6.434  1.00  0.00           O  
ATOM   1181  CB  ILE A  75      -3.328  18.036   3.705  1.00  0.00           C  
ATOM   1182  CG1 ILE A  75      -1.970  18.128   3.004  1.00  0.00           C  
ATOM   1183  CG2 ILE A  75      -3.462  19.153   4.758  1.00  0.00           C  
ATOM   1184  CD1 ILE A  75      -1.836  19.360   2.081  1.00  0.00           C  
ATOM   1185  H   ILE A  75      -3.582  15.754   2.432  1.00  0.00           H  
ATOM   1186  HA  ILE A  75      -2.669  16.485   5.062  1.00  0.00           H  
ATOM   1187  HB  ILE A  75      -4.097  18.168   2.948  1.00  0.00           H  
ATOM   1188 1HG1 ILE A  75      -1.189  18.165   3.756  1.00  0.00           H  
ATOM   1189 2HG1 ILE A  75      -1.829  17.234   2.403  1.00  0.00           H  
ATOM   1190 1HG2 ILE A  75      -3.352  20.125   4.289  1.00  0.00           H  
ATOM   1191 2HG2 ILE A  75      -4.439  19.100   5.233  1.00  0.00           H  
ATOM   1192 3HG2 ILE A  75      -2.686  19.028   5.513  1.00  0.00           H  
ATOM   1193 1HD1 ILE A  75      -0.860  19.365   1.601  1.00  0.00           H  
ATOM   1194 2HD1 ILE A  75      -2.604  19.323   1.314  1.00  0.00           H  
ATOM   1195 3HD1 ILE A  75      -1.948  20.272   2.657  1.00  0.00           H  
ATOM   1196  N   LYS A  76      -5.923  16.646   4.515  1.00  0.00           N  
ATOM   1197  CA  LYS A  76      -7.220  16.719   5.175  1.00  0.00           C  
ATOM   1198  C   LYS A  76      -7.431  15.563   6.152  1.00  0.00           C  
ATOM   1199  O   LYS A  76      -7.946  15.769   7.253  1.00  0.00           O  
ATOM   1200  CB  LYS A  76      -8.340  16.743   4.139  1.00  0.00           C  
ATOM   1201  CG  LYS A  76      -8.439  18.054   3.353  1.00  0.00           C  
ATOM   1202  CD  LYS A  76      -9.706  18.112   2.509  1.00  0.00           C  
ATOM   1203  CE  LYS A  76      -9.609  17.182   1.311  1.00  0.00           C  
ATOM   1204  NZ  LYS A  76     -10.773  17.320   0.391  1.00  0.00           N  
ATOM   1205  H   LYS A  76      -5.880  16.568   3.504  1.00  0.00           H  
ATOM   1206  HA  LYS A  76      -7.259  17.645   5.746  1.00  0.00           H  
ATOM   1207 1HB  LYS A  76      -8.183  15.935   3.425  1.00  0.00           H  
ATOM   1208 2HB  LYS A  76      -9.299  16.566   4.628  1.00  0.00           H  
ATOM   1209 1HG  LYS A  76      -8.426  18.898   4.044  1.00  0.00           H  
ATOM   1210 2HG  LYS A  76      -7.576  18.139   2.689  1.00  0.00           H  
ATOM   1211 1HD  LYS A  76     -10.566  17.824   3.115  1.00  0.00           H  
ATOM   1212 2HD  LYS A  76      -9.858  19.132   2.155  1.00  0.00           H  
ATOM   1213 1HE  LYS A  76      -8.695  17.407   0.763  1.00  0.00           H  
ATOM   1214 2HE  LYS A  76      -9.566  16.154   1.662  1.00  0.00           H  
ATOM   1215 1HZ  LYS A  76     -10.650  16.673  -0.387  1.00  0.00           H  
ATOM   1216 2HZ  LYS A  76     -11.624  17.096   0.885  1.00  0.00           H  
ATOM   1217 3HZ  LYS A  76     -10.824  18.263   0.043  1.00  0.00           H  
ATOM   1218  N   GLU A  77      -7.023  14.357   5.765  1.00  0.00           N  
ATOM   1219  CA  GLU A  77      -7.191  13.206   6.641  1.00  0.00           C  
ATOM   1220  C   GLU A  77      -6.327  13.339   7.886  1.00  0.00           C  
ATOM   1221  O   GLU A  77      -6.766  13.024   8.995  1.00  0.00           O  
ATOM   1222  CB  GLU A  77      -6.831  11.909   5.905  1.00  0.00           C  
ATOM   1223  CG  GLU A  77      -7.824  11.485   4.830  1.00  0.00           C  
ATOM   1224  CD  GLU A  77      -7.383  10.253   4.080  1.00  0.00           C  
ATOM   1225  OE1 GLU A  77      -6.278   9.816   4.299  1.00  0.00           O  
ATOM   1226  OE2 GLU A  77      -8.149   9.752   3.292  1.00  0.00           O  
ATOM   1227  H   GLU A  77      -6.609  14.238   4.847  1.00  0.00           H  
ATOM   1228  HA  GLU A  77      -8.233  13.153   6.950  1.00  0.00           H  
ATOM   1229 1HB  GLU A  77      -5.859  12.028   5.426  1.00  0.00           H  
ATOM   1230 2HB  GLU A  77      -6.743  11.096   6.625  1.00  0.00           H  
ATOM   1231 1HG  GLU A  77      -8.788  11.288   5.298  1.00  0.00           H  
ATOM   1232 2HG  GLU A  77      -7.953  12.307   4.127  1.00  0.00           H  
ATOM   1233  N   ALA A  78      -5.104  13.830   7.707  1.00  0.00           N  
ATOM   1234  CA  ALA A  78      -4.195  14.035   8.817  1.00  0.00           C  
ATOM   1235  C   ALA A  78      -4.748  15.094   9.770  1.00  0.00           C  
ATOM   1236  O   ALA A  78      -4.657  14.951  10.991  1.00  0.00           O  
ATOM   1237  CB  ALA A  78      -2.834  14.439   8.287  1.00  0.00           C  
ATOM   1238  H   ALA A  78      -4.789  14.048   6.764  1.00  0.00           H  
ATOM   1239  HA  ALA A  78      -4.101  13.098   9.366  1.00  0.00           H  
ATOM   1240 1HB  ALA A  78      -2.133  14.566   9.099  1.00  0.00           H  
ATOM   1241 2HB  ALA A  78      -2.483  13.655   7.627  1.00  0.00           H  
ATOM   1242 3HB  ALA A  78      -2.923  15.372   7.730  1.00  0.00           H  
ATOM   1243  N   LYS A  79      -5.373  16.129   9.203  1.00  0.00           N  
ATOM   1244  CA  LYS A  79      -5.982  17.189  10.002  1.00  0.00           C  
ATOM   1245  C   LYS A  79      -7.105  16.649  10.867  1.00  0.00           C  
ATOM   1246  O   LYS A  79      -7.208  16.992  12.051  1.00  0.00           O  
ATOM   1247  CB  LYS A  79      -6.522  18.299   9.096  1.00  0.00           C  
ATOM   1248  CG  LYS A  79      -7.277  19.409   9.829  1.00  0.00           C  
ATOM   1249  CD  LYS A  79      -6.381  20.151  10.779  1.00  0.00           C  
ATOM   1250  CE  LYS A  79      -7.094  21.338  11.390  1.00  0.00           C  
ATOM   1251  NZ  LYS A  79      -6.197  22.104  12.273  1.00  0.00           N  
ATOM   1252  H   LYS A  79      -5.395  16.198   8.192  1.00  0.00           H  
ATOM   1253  HA  LYS A  79      -5.221  17.608  10.655  1.00  0.00           H  
ATOM   1254 1HB  LYS A  79      -5.697  18.749   8.545  1.00  0.00           H  
ATOM   1255 2HB  LYS A  79      -7.202  17.868   8.365  1.00  0.00           H  
ATOM   1256 1HG  LYS A  79      -7.674  20.117   9.101  1.00  0.00           H  
ATOM   1257 2HG  LYS A  79      -8.109  18.984  10.386  1.00  0.00           H  
ATOM   1258 1HD  LYS A  79      -6.077  19.485  11.585  1.00  0.00           H  
ATOM   1259 2HD  LYS A  79      -5.493  20.489  10.256  1.00  0.00           H  
ATOM   1260 1HE  LYS A  79      -7.454  21.993  10.596  1.00  0.00           H  
ATOM   1261 2HE  LYS A  79      -7.946  20.984  11.970  1.00  0.00           H  
ATOM   1262 1HZ  LYS A  79      -6.692  22.889  12.664  1.00  0.00           H  
ATOM   1263 2HZ  LYS A  79      -5.859  21.507  13.016  1.00  0.00           H  
ATOM   1264 3HZ  LYS A  79      -5.417  22.435  11.716  1.00  0.00           H  
ATOM   1265  N   GLU A  80      -7.936  15.784  10.301  1.00  0.00           N  
ATOM   1266  CA  GLU A  80      -9.023  15.179  11.054  1.00  0.00           C  
ATOM   1267  C   GLU A  80      -8.477  14.290  12.160  1.00  0.00           C  
ATOM   1268  O   GLU A  80      -8.997  14.273  13.275  1.00  0.00           O  
ATOM   1269  CB  GLU A  80      -9.926  14.365  10.131  1.00  0.00           C  
ATOM   1270  CG  GLU A  80     -10.753  15.197   9.174  1.00  0.00           C  
ATOM   1271  CD  GLU A  80     -11.573  14.355   8.240  1.00  0.00           C  
ATOM   1272  OE1 GLU A  80     -11.474  13.154   8.322  1.00  0.00           O  
ATOM   1273  OE2 GLU A  80     -12.292  14.909   7.442  1.00  0.00           O  
ATOM   1274  H   GLU A  80      -7.820  15.559   9.314  1.00  0.00           H  
ATOM   1275  HA  GLU A  80      -9.614  15.977  11.513  1.00  0.00           H  
ATOM   1276 1HB  GLU A  80      -9.309  13.697   9.529  1.00  0.00           H  
ATOM   1277 2HB  GLU A  80     -10.601  13.742  10.722  1.00  0.00           H  
ATOM   1278 1HG  GLU A  80     -11.418  15.839   9.753  1.00  0.00           H  
ATOM   1279 2HG  GLU A  80     -10.088  15.836   8.593  1.00  0.00           H  
ATOM   1280  N   ALA A  81      -7.409  13.556  11.846  1.00  0.00           N  
ATOM   1281  CA  ALA A  81      -6.781  12.670  12.814  1.00  0.00           C  
ATOM   1282  C   ALA A  81      -6.212  13.468  13.985  1.00  0.00           C  
ATOM   1283  O   ALA A  81      -6.251  13.012  15.131  1.00  0.00           O  
ATOM   1284  CB  ALA A  81      -5.683  11.858  12.136  1.00  0.00           C  
ATOM   1285  H   ALA A  81      -7.043  13.605  10.903  1.00  0.00           H  
ATOM   1286  HA  ALA A  81      -7.542  11.994  13.198  1.00  0.00           H  
ATOM   1287 1HB  ALA A  81      -5.237  11.173  12.856  1.00  0.00           H  
ATOM   1288 2HB  ALA A  81      -6.119  11.288  11.313  1.00  0.00           H  
ATOM   1289 3HB  ALA A  81      -4.924  12.532  11.749  1.00  0.00           H  
ATOM   1290  N   GLY A  82      -5.710  14.666  13.708  1.00  0.00           N  
ATOM   1291  CA  GLY A  82      -5.140  15.510  14.750  1.00  0.00           C  
ATOM   1292  C   GLY A  82      -3.641  15.726  14.577  1.00  0.00           C  
ATOM   1293  O   GLY A  82      -2.948  16.067  15.539  1.00  0.00           O  
ATOM   1294  H   GLY A  82      -5.701  14.991  12.752  1.00  0.00           H  
ATOM   1295 1HA  GLY A  82      -5.658  16.474  14.745  1.00  0.00           H  
ATOM   1296 2HA  GLY A  82      -5.320  15.053  15.715  1.00  0.00           H  
ATOM   1297  N   ALA A  83      -3.150  15.537  13.358  1.00  0.00           N  
ATOM   1298  CA  ALA A  83      -1.738  15.727  13.036  1.00  0.00           C  
ATOM   1299  C   ALA A  83      -1.381  17.203  13.108  1.00  0.00           C  
ATOM   1300  O   ALA A  83      -2.256  18.066  13.135  1.00  0.00           O  
ATOM   1301  CB  ALA A  83      -1.442  15.188  11.650  1.00  0.00           C  
ATOM   1302  H   ALA A  83      -3.774  15.265  12.610  1.00  0.00           H  
ATOM   1303  HA  ALA A  83      -1.136  15.199  13.772  1.00  0.00           H  
ATOM   1304 1HB  ALA A  83      -0.387  15.320  11.423  1.00  0.00           H  
ATOM   1305 2HB  ALA A  83      -1.697  14.124  11.607  1.00  0.00           H  
ATOM   1306 3HB  ALA A  83      -2.037  15.735  10.925  1.00  0.00           H  
ATOM   1307  N   ASP A  84      -0.088  17.481  13.159  1.00  0.00           N  
ATOM   1308  CA  ASP A  84       0.391  18.845  13.271  1.00  0.00           C  
ATOM   1309  C   ASP A  84       0.351  19.586  11.940  1.00  0.00           C  
ATOM   1310  O   ASP A  84      -0.021  19.024  10.909  1.00  0.00           O  
ATOM   1311  CB  ASP A  84       1.818  18.866  13.830  1.00  0.00           C  
ATOM   1312  CG  ASP A  84       2.855  18.212  12.889  1.00  0.00           C  
ATOM   1313  OD1 ASP A  84       2.548  17.990  11.733  1.00  0.00           O  
ATOM   1314  OD2 ASP A  84       3.936  17.942  13.342  1.00  0.00           O  
ATOM   1315  H   ASP A  84       0.585  16.729  13.122  1.00  0.00           H  
ATOM   1316  HA  ASP A  84      -0.260  19.373  13.967  1.00  0.00           H  
ATOM   1317 1HB  ASP A  84       2.124  19.903  14.012  1.00  0.00           H  
ATOM   1318 2HB  ASP A  84       1.845  18.355  14.791  1.00  0.00           H  
ATOM   1319  N   GLU A  85       0.734  20.858  11.979  1.00  0.00           N  
ATOM   1320  CA  GLU A  85       0.739  21.684  10.782  1.00  0.00           C  
ATOM   1321  C   GLU A  85       1.978  21.444   9.926  1.00  0.00           C  
ATOM   1322  O   GLU A  85       2.007  21.798   8.752  1.00  0.00           O  
ATOM   1323  CB  GLU A  85       0.629  23.159  11.161  1.00  0.00           C  
ATOM   1324  CG  GLU A  85       1.892  23.772  11.771  1.00  0.00           C  
ATOM   1325  CD  GLU A  85       2.063  23.494  13.248  1.00  0.00           C  
ATOM   1326  OE1 GLU A  85       1.372  22.648  13.767  1.00  0.00           O  
ATOM   1327  OE2 GLU A  85       2.893  24.130  13.853  1.00  0.00           O  
ATOM   1328  H   GLU A  85       1.015  21.273  12.862  1.00  0.00           H  
ATOM   1329  HA  GLU A  85      -0.137  21.418  10.185  1.00  0.00           H  
ATOM   1330 1HB  GLU A  85       0.389  23.736  10.278  1.00  0.00           H  
ATOM   1331 2HB  GLU A  85      -0.189  23.292  11.869  1.00  0.00           H  
ATOM   1332 1HG  GLU A  85       2.771  23.407  11.244  1.00  0.00           H  
ATOM   1333 2HG  GLU A  85       1.842  24.850  11.626  1.00  0.00           H  
ATOM   1334  N   LYS A  86       3.005  20.840  10.525  1.00  0.00           N  
ATOM   1335  CA  LYS A  86       4.243  20.585   9.799  1.00  0.00           C  
ATOM   1336  C   LYS A  86       3.977  19.624   8.655  1.00  0.00           C  
ATOM   1337  O   LYS A  86       4.486  19.815   7.545  1.00  0.00           O  
ATOM   1338  CB  LYS A  86       5.319  20.034  10.744  1.00  0.00           C  
ATOM   1339  CG  LYS A  86       6.699  19.833  10.106  1.00  0.00           C  
ATOM   1340  CD  LYS A  86       7.762  19.526  11.181  1.00  0.00           C  
ATOM   1341  CE  LYS A  86       9.180  19.521  10.610  1.00  0.00           C  
ATOM   1342  NZ  LYS A  86       9.483  18.269   9.851  1.00  0.00           N  
ATOM   1343  H   LYS A  86       2.923  20.571  11.495  1.00  0.00           H  
ATOM   1344  HA  LYS A  86       4.604  21.519   9.378  1.00  0.00           H  
ATOM   1345 1HB  LYS A  86       5.436  20.712  11.589  1.00  0.00           H  
ATOM   1346 2HB  LYS A  86       4.996  19.072  11.142  1.00  0.00           H  
ATOM   1347 1HG  LYS A  86       6.654  18.999   9.402  1.00  0.00           H  
ATOM   1348 2HG  LYS A  86       6.987  20.731   9.558  1.00  0.00           H  
ATOM   1349 1HD  LYS A  86       7.701  20.274  11.974  1.00  0.00           H  
ATOM   1350 2HD  LYS A  86       7.555  18.549  11.616  1.00  0.00           H  
ATOM   1351 1HE  LYS A  86       9.302  20.374   9.945  1.00  0.00           H  
ATOM   1352 2HE  LYS A  86       9.892  19.611  11.433  1.00  0.00           H  
ATOM   1353 1HZ  LYS A  86      10.427  18.309   9.500  1.00  0.00           H  
ATOM   1354 2HZ  LYS A  86       9.389  17.472  10.463  1.00  0.00           H  
ATOM   1355 3HZ  LYS A  86       8.847  18.163   9.068  1.00  0.00           H  
ATOM   1356  N   ALA A  87       3.155  18.610   8.902  1.00  0.00           N  
ATOM   1357  CA  ALA A  87       2.777  17.652   7.882  1.00  0.00           C  
ATOM   1358  C   ALA A  87       2.095  18.338   6.697  1.00  0.00           C  
ATOM   1359  O   ALA A  87       2.278  17.945   5.554  1.00  0.00           O  
ATOM   1360  CB  ALA A  87       1.866  16.585   8.462  1.00  0.00           C  
ATOM   1361  H   ALA A  87       2.787  18.491   9.852  1.00  0.00           H  
ATOM   1362  HA  ALA A  87       3.692  17.173   7.506  1.00  0.00           H  
ATOM   1363 1HB  ALA A  87       1.609  15.856   7.694  1.00  0.00           H  
ATOM   1364 2HB  ALA A  87       2.374  16.091   9.280  1.00  0.00           H  
ATOM   1365 3HB  ALA A  87       0.955  17.060   8.834  1.00  0.00           H  
ATOM   1366  N   ALA A  88       1.278  19.363   6.995  1.00  0.00           N  
ATOM   1367  CA  ALA A  88       0.572  20.081   5.928  1.00  0.00           C  
ATOM   1368  C   ALA A  88       1.562  20.835   5.063  1.00  0.00           C  
ATOM   1369  O   ALA A  88       1.446  20.837   3.830  1.00  0.00           O  
ATOM   1370  CB  ALA A  88      -0.436  21.057   6.526  1.00  0.00           C  
ATOM   1371  H   ALA A  88       1.155  19.639   7.954  1.00  0.00           H  
ATOM   1372  HA  ALA A  88       0.048  19.358   5.311  1.00  0.00           H  
ATOM   1373 1HB  ALA A  88      -0.963  21.573   5.721  1.00  0.00           H  
ATOM   1374 2HB  ALA A  88      -1.150  20.511   7.139  1.00  0.00           H  
ATOM   1375 3HB  ALA A  88       0.086  21.785   7.139  1.00  0.00           H  
ATOM   1376  N   VAL A  89       2.560  21.444   5.690  1.00  0.00           N  
ATOM   1377  CA  VAL A  89       3.582  22.192   4.979  1.00  0.00           C  
ATOM   1378  C   VAL A  89       4.405  21.275   4.082  1.00  0.00           C  
ATOM   1379  O   VAL A  89       4.686  21.607   2.932  1.00  0.00           O  
ATOM   1380  CB  VAL A  89       4.511  22.928   5.964  1.00  0.00           C  
ATOM   1381  CG1 VAL A  89       5.689  23.555   5.214  1.00  0.00           C  
ATOM   1382  CG2 VAL A  89       3.714  23.993   6.710  1.00  0.00           C  
ATOM   1383  H   VAL A  89       2.584  21.408   6.711  1.00  0.00           H  
ATOM   1384  HA  VAL A  89       3.085  22.935   4.348  1.00  0.00           H  
ATOM   1385  HB  VAL A  89       4.918  22.211   6.677  1.00  0.00           H  
ATOM   1386 1HG1 VAL A  89       6.345  24.064   5.923  1.00  0.00           H  
ATOM   1387 2HG1 VAL A  89       6.255  22.776   4.699  1.00  0.00           H  
ATOM   1388 3HG1 VAL A  89       5.316  24.273   4.486  1.00  0.00           H  
ATOM   1389 1HG2 VAL A  89       4.365  24.507   7.418  1.00  0.00           H  
ATOM   1390 2HG2 VAL A  89       3.311  24.707   6.003  1.00  0.00           H  
ATOM   1391 3HG2 VAL A  89       2.895  23.520   7.249  1.00  0.00           H  
ATOM   1392  N   GLU A  90       4.787  20.115   4.620  1.00  0.00           N  
ATOM   1393  CA  GLU A  90       5.570  19.144   3.869  1.00  0.00           C  
ATOM   1394  C   GLU A  90       4.786  18.604   2.679  1.00  0.00           C  
ATOM   1395  O   GLU A  90       5.345  18.396   1.600  1.00  0.00           O  
ATOM   1396  CB  GLU A  90       5.990  17.989   4.771  1.00  0.00           C  
ATOM   1397  CG  GLU A  90       7.001  18.355   5.839  1.00  0.00           C  
ATOM   1398  CD  GLU A  90       7.302  17.203   6.748  1.00  0.00           C  
ATOM   1399  OE1 GLU A  90       6.710  16.168   6.564  1.00  0.00           O  
ATOM   1400  OE2 GLU A  90       8.114  17.353   7.631  1.00  0.00           O  
ATOM   1401  H   GLU A  90       4.536  19.910   5.579  1.00  0.00           H  
ATOM   1402  HA  GLU A  90       6.464  19.641   3.489  1.00  0.00           H  
ATOM   1403 1HB  GLU A  90       5.109  17.585   5.272  1.00  0.00           H  
ATOM   1404 2HB  GLU A  90       6.418  17.189   4.167  1.00  0.00           H  
ATOM   1405 1HG  GLU A  90       7.922  18.678   5.355  1.00  0.00           H  
ATOM   1406 2HG  GLU A  90       6.617  19.189   6.424  1.00  0.00           H  
ATOM   1407  N   ALA A  91       3.487  18.381   2.876  1.00  0.00           N  
ATOM   1408  CA  ALA A  91       2.647  17.895   1.789  1.00  0.00           C  
ATOM   1409  C   ALA A  91       2.612  18.903   0.658  1.00  0.00           C  
ATOM   1410  O   ALA A  91       2.702  18.524  -0.515  1.00  0.00           O  
ATOM   1411  CB  ALA A  91       1.247  17.627   2.297  1.00  0.00           C  
ATOM   1412  H   ALA A  91       3.084  18.532   3.793  1.00  0.00           H  
ATOM   1413  HA  ALA A  91       3.074  16.984   1.405  1.00  0.00           H  
ATOM   1414 1HB  ALA A  91       0.623  17.252   1.480  1.00  0.00           H  
ATOM   1415 2HB  ALA A  91       1.284  16.885   3.099  1.00  0.00           H  
ATOM   1416 3HB  ALA A  91       0.843  18.552   2.675  1.00  0.00           H  
ATOM   1417  N   VAL A  92       2.545  20.184   0.996  1.00  0.00           N  
ATOM   1418  CA  VAL A  92       2.561  21.221  -0.020  1.00  0.00           C  
ATOM   1419  C   VAL A  92       3.889  21.227  -0.757  1.00  0.00           C  
ATOM   1420  O   VAL A  92       3.910  21.277  -1.982  1.00  0.00           O  
ATOM   1421  CB  VAL A  92       2.278  22.607   0.595  1.00  0.00           C  
ATOM   1422  CG1 VAL A  92       2.509  23.714  -0.435  1.00  0.00           C  
ATOM   1423  CG2 VAL A  92       0.848  22.655   1.074  1.00  0.00           C  
ATOM   1424  H   VAL A  92       2.454  20.435   1.978  1.00  0.00           H  
ATOM   1425  HA  VAL A  92       1.770  21.003  -0.740  1.00  0.00           H  
ATOM   1426  HB  VAL A  92       2.958  22.775   1.432  1.00  0.00           H  
ATOM   1427 1HG1 VAL A  92       2.306  24.684   0.023  1.00  0.00           H  
ATOM   1428 2HG1 VAL A  92       3.539  23.686  -0.770  1.00  0.00           H  
ATOM   1429 3HG1 VAL A  92       1.844  23.568  -1.288  1.00  0.00           H  
ATOM   1430 1HG2 VAL A  92       0.655  23.632   1.518  1.00  0.00           H  
ATOM   1431 2HG2 VAL A  92       0.176  22.498   0.236  1.00  0.00           H  
ATOM   1432 3HG2 VAL A  92       0.683  21.878   1.815  1.00  0.00           H  
ATOM   1433  N   GLU A  93       4.999  21.148  -0.022  1.00  0.00           N  
ATOM   1434  CA  GLU A  93       6.308  21.131  -0.671  1.00  0.00           C  
ATOM   1435  C   GLU A  93       6.417  19.994  -1.675  1.00  0.00           C  
ATOM   1436  O   GLU A  93       6.919  20.189  -2.783  1.00  0.00           O  
ATOM   1437  CB  GLU A  93       7.436  20.998   0.354  1.00  0.00           C  
ATOM   1438  CG  GLU A  93       8.827  20.955  -0.272  1.00  0.00           C  
ATOM   1439  CD  GLU A  93       9.925  20.891   0.737  1.00  0.00           C  
ATOM   1440  OE1 GLU A  93       9.670  21.135   1.889  1.00  0.00           O  
ATOM   1441  OE2 GLU A  93      11.032  20.587   0.353  1.00  0.00           O  
ATOM   1442  H   GLU A  93       4.935  21.116   0.990  1.00  0.00           H  
ATOM   1443  HA  GLU A  93       6.441  22.069  -1.209  1.00  0.00           H  
ATOM   1444 1HB  GLU A  93       7.398  21.831   1.053  1.00  0.00           H  
ATOM   1445 2HB  GLU A  93       7.302  20.080   0.926  1.00  0.00           H  
ATOM   1446 1HG  GLU A  93       8.898  20.077  -0.915  1.00  0.00           H  
ATOM   1447 2HG  GLU A  93       8.962  21.836  -0.898  1.00  0.00           H  
ATOM   1448  N   THR A  94       5.941  18.811  -1.295  1.00  0.00           N  
ATOM   1449  CA  THR A  94       5.997  17.668  -2.196  1.00  0.00           C  
ATOM   1450  C   THR A  94       5.183  17.930  -3.451  1.00  0.00           C  
ATOM   1451  O   THR A  94       5.643  17.661  -4.562  1.00  0.00           O  
ATOM   1452  CB  THR A  94       5.480  16.385  -1.530  1.00  0.00           C  
ATOM   1453  OG1 THR A  94       6.304  16.057  -0.400  1.00  0.00           O  
ATOM   1454  CG2 THR A  94       5.516  15.227  -2.548  1.00  0.00           C  
ATOM   1455  H   THR A  94       5.552  18.703  -0.365  1.00  0.00           H  
ATOM   1456  HA  THR A  94       7.035  17.512  -2.492  1.00  0.00           H  
ATOM   1457  HB  THR A  94       4.470  16.548  -1.190  1.00  0.00           H  
ATOM   1458  HG1 THR A  94       6.205  16.742   0.274  1.00  0.00           H  
ATOM   1459 1HG2 THR A  94       5.149  14.321  -2.096  1.00  0.00           H  
ATOM   1460 2HG2 THR A  94       4.885  15.469  -3.403  1.00  0.00           H  
ATOM   1461 3HG2 THR A  94       6.540  15.069  -2.890  1.00  0.00           H  
ATOM   1462  N   VAL A  95       3.981  18.473  -3.279  1.00  0.00           N  
ATOM   1463  CA  VAL A  95       3.138  18.782  -4.422  1.00  0.00           C  
ATOM   1464  C   VAL A  95       3.806  19.797  -5.328  1.00  0.00           C  
ATOM   1465  O   VAL A  95       3.801  19.640  -6.546  1.00  0.00           O  
ATOM   1466  CB  VAL A  95       1.762  19.312  -3.967  1.00  0.00           C  
ATOM   1467  CG1 VAL A  95       0.981  19.872  -5.161  1.00  0.00           C  
ATOM   1468  CG2 VAL A  95       0.991  18.186  -3.340  1.00  0.00           C  
ATOM   1469  H   VAL A  95       3.645  18.654  -2.337  1.00  0.00           H  
ATOM   1470  HA  VAL A  95       2.986  17.867  -4.990  1.00  0.00           H  
ATOM   1471  HB  VAL A  95       1.905  20.114  -3.244  1.00  0.00           H  
ATOM   1472 1HG1 VAL A  95       0.011  20.239  -4.820  1.00  0.00           H  
ATOM   1473 2HG1 VAL A  95       1.532  20.694  -5.614  1.00  0.00           H  
ATOM   1474 3HG1 VAL A  95       0.832  19.086  -5.899  1.00  0.00           H  
ATOM   1475 1HG2 VAL A  95       0.018  18.553  -3.009  1.00  0.00           H  
ATOM   1476 2HG2 VAL A  95       0.853  17.394  -4.074  1.00  0.00           H  
ATOM   1477 3HG2 VAL A  95       1.541  17.798  -2.488  1.00  0.00           H  
ATOM   1478  N   LEU A  96       4.394  20.824  -4.738  1.00  0.00           N  
ATOM   1479  CA  LEU A  96       5.044  21.861  -5.516  1.00  0.00           C  
ATOM   1480  C   LEU A  96       6.189  21.292  -6.335  1.00  0.00           C  
ATOM   1481  O   LEU A  96       6.348  21.628  -7.511  1.00  0.00           O  
ATOM   1482  CB  LEU A  96       5.580  22.934  -4.573  1.00  0.00           C  
ATOM   1483  CG  LEU A  96       4.547  23.753  -3.825  1.00  0.00           C  
ATOM   1484  CD1 LEU A  96       5.281  24.612  -2.818  1.00  0.00           C  
ATOM   1485  CD2 LEU A  96       3.716  24.591  -4.799  1.00  0.00           C  
ATOM   1486  H   LEU A  96       4.365  20.901  -3.727  1.00  0.00           H  
ATOM   1487  HA  LEU A  96       4.320  22.291  -6.200  1.00  0.00           H  
ATOM   1488 1HB  LEU A  96       6.186  22.434  -3.821  1.00  0.00           H  
ATOM   1489 2HB  LEU A  96       6.218  23.610  -5.116  1.00  0.00           H  
ATOM   1490  HG  LEU A  96       3.886  23.101  -3.289  1.00  0.00           H  
ATOM   1491 1HD1 LEU A  96       4.563  25.194  -2.250  1.00  0.00           H  
ATOM   1492 2HD1 LEU A  96       5.842  23.969  -2.137  1.00  0.00           H  
ATOM   1493 3HD1 LEU A  96       5.969  25.279  -3.334  1.00  0.00           H  
ATOM   1494 1HD2 LEU A  96       2.986  25.166  -4.235  1.00  0.00           H  
ATOM   1495 2HD2 LEU A  96       4.361  25.262  -5.345  1.00  0.00           H  
ATOM   1496 3HD2 LEU A  96       3.192  23.944  -5.500  1.00  0.00           H  
ATOM   1497  N   ARG A  97       6.953  20.389  -5.732  1.00  0.00           N  
ATOM   1498  CA  ARG A  97       8.051  19.747  -6.433  1.00  0.00           C  
ATOM   1499  C   ARG A  97       7.538  18.870  -7.577  1.00  0.00           C  
ATOM   1500  O   ARG A  97       8.126  18.851  -8.661  1.00  0.00           O  
ATOM   1501  CB  ARG A  97       8.890  18.932  -5.467  1.00  0.00           C  
ATOM   1502  CG  ARG A  97       9.743  19.761  -4.514  1.00  0.00           C  
ATOM   1503  CD  ARG A  97      10.519  18.898  -3.581  1.00  0.00           C  
ATOM   1504  NE  ARG A  97      11.315  19.681  -2.640  1.00  0.00           N  
ATOM   1505  CZ  ARG A  97      12.519  20.226  -2.899  1.00  0.00           C  
ATOM   1506  NH1 ARG A  97      13.087  20.085  -4.082  1.00  0.00           N  
ATOM   1507  NH2 ARG A  97      13.125  20.905  -1.946  1.00  0.00           N  
ATOM   1508  H   ARG A  97       6.783  20.165  -4.755  1.00  0.00           H  
ATOM   1509  HA  ARG A  97       8.683  20.527  -6.860  1.00  0.00           H  
ATOM   1510 1HB  ARG A  97       8.237  18.303  -4.863  1.00  0.00           H  
ATOM   1511 2HB  ARG A  97       9.557  18.279  -6.023  1.00  0.00           H  
ATOM   1512 1HG  ARG A  97      10.445  20.355  -5.099  1.00  0.00           H  
ATOM   1513 2HG  ARG A  97       9.105  20.427  -3.930  1.00  0.00           H  
ATOM   1514 1HD  ARG A  97       9.825  18.283  -3.005  1.00  0.00           H  
ATOM   1515 2HD  ARG A  97      11.186  18.254  -4.149  1.00  0.00           H  
ATOM   1516  HE  ARG A  97      10.942  19.827  -1.703  1.00  0.00           H  
ATOM   1517 1HH1 ARG A  97      12.622  19.564  -4.810  1.00  0.00           H  
ATOM   1518 2HH1 ARG A  97      13.990  20.500  -4.259  1.00  0.00           H  
ATOM   1519 1HH2 ARG A  97      12.670  20.999  -1.037  1.00  0.00           H  
ATOM   1520 2HH2 ARG A  97      14.025  21.323  -2.111  1.00  0.00           H  
ATOM   1521  N   MET A  98       6.430  18.162  -7.352  1.00  0.00           N  
ATOM   1522  CA  MET A  98       5.853  17.349  -8.421  1.00  0.00           C  
ATOM   1523  C   MET A  98       5.408  18.231  -9.577  1.00  0.00           C  
ATOM   1524  O   MET A  98       5.621  17.895 -10.744  1.00  0.00           O  
ATOM   1525  CB  MET A  98       4.654  16.537  -7.927  1.00  0.00           C  
ATOM   1526  CG  MET A  98       4.984  15.398  -6.986  1.00  0.00           C  
ATOM   1527  SD  MET A  98       3.577  14.284  -6.707  1.00  0.00           S  
ATOM   1528  CE  MET A  98       2.465  15.250  -5.687  1.00  0.00           C  
ATOM   1529  H   MET A  98       5.994  18.182  -6.435  1.00  0.00           H  
ATOM   1530  HA  MET A  98       6.617  16.670  -8.793  1.00  0.00           H  
ATOM   1531 1HB  MET A  98       3.966  17.200  -7.407  1.00  0.00           H  
ATOM   1532 2HB  MET A  98       4.117  16.121  -8.782  1.00  0.00           H  
ATOM   1533 1HG  MET A  98       5.811  14.821  -7.394  1.00  0.00           H  
ATOM   1534 2HG  MET A  98       5.292  15.802  -6.029  1.00  0.00           H  
ATOM   1535 1HE  MET A  98       1.577  14.662  -5.456  1.00  0.00           H  
ATOM   1536 2HE  MET A  98       2.968  15.525  -4.762  1.00  0.00           H  
ATOM   1537 3HE  MET A  98       2.169  16.150  -6.225  1.00  0.00           H  
ATOM   1538  N   LEU A  99       4.808  19.371  -9.249  1.00  0.00           N  
ATOM   1539  CA  LEU A  99       4.315  20.282 -10.270  1.00  0.00           C  
ATOM   1540  C   LEU A  99       5.478  20.852 -11.079  1.00  0.00           C  
ATOM   1541  O   LEU A  99       5.384  20.978 -12.301  1.00  0.00           O  
ATOM   1542  CB  LEU A  99       3.513  21.416  -9.616  1.00  0.00           C  
ATOM   1543  CG  LEU A  99       2.205  21.000  -8.880  1.00  0.00           C  
ATOM   1544  CD1 LEU A  99       1.676  22.188  -8.112  1.00  0.00           C  
ATOM   1545  CD2 LEU A  99       1.177  20.517  -9.850  1.00  0.00           C  
ATOM   1546  H   LEU A  99       4.656  19.589  -8.269  1.00  0.00           H  
ATOM   1547  HA  LEU A  99       3.671  19.725 -10.945  1.00  0.00           H  
ATOM   1548 1HB  LEU A  99       4.154  21.919  -8.895  1.00  0.00           H  
ATOM   1549 2HB  LEU A  99       3.242  22.130 -10.389  1.00  0.00           H  
ATOM   1550  HG  LEU A  99       2.419  20.210  -8.188  1.00  0.00           H  
ATOM   1551 1HD1 LEU A  99       0.766  21.904  -7.582  1.00  0.00           H  
ATOM   1552 2HD1 LEU A  99       2.422  22.520  -7.397  1.00  0.00           H  
ATOM   1553 3HD1 LEU A  99       1.456  22.990  -8.808  1.00  0.00           H  
ATOM   1554 1HD2 LEU A  99       0.280  20.234  -9.300  1.00  0.00           H  
ATOM   1555 2HD2 LEU A  99       0.947  21.314 -10.541  1.00  0.00           H  
ATOM   1556 3HD2 LEU A  99       1.550  19.653 -10.394  1.00  0.00           H  
ATOM   1557  N   GLU A 100       6.589  21.163 -10.410  1.00  0.00           N  
ATOM   1558  CA  GLU A 100       7.766  21.670 -11.107  1.00  0.00           C  
ATOM   1559  C   GLU A 100       8.300  20.653 -12.107  1.00  0.00           C  
ATOM   1560  O   GLU A 100       8.647  21.010 -13.236  1.00  0.00           O  
ATOM   1561  CB  GLU A 100       8.871  22.059 -10.123  1.00  0.00           C  
ATOM   1562  CG  GLU A 100      10.158  22.540 -10.800  1.00  0.00           C  
ATOM   1563  CD  GLU A 100      11.193  23.049  -9.840  1.00  0.00           C  
ATOM   1564  OE1 GLU A 100      10.853  23.339  -8.722  1.00  0.00           O  
ATOM   1565  OE2 GLU A 100      12.333  23.150 -10.232  1.00  0.00           O  
ATOM   1566  H   GLU A 100       6.606  21.069  -9.398  1.00  0.00           H  
ATOM   1567  HA  GLU A 100       7.477  22.563 -11.660  1.00  0.00           H  
ATOM   1568 1HB  GLU A 100       8.512  22.855  -9.471  1.00  0.00           H  
ATOM   1569 2HB  GLU A 100       9.122  21.206  -9.492  1.00  0.00           H  
ATOM   1570 1HG  GLU A 100      10.586  21.714 -11.363  1.00  0.00           H  
ATOM   1571 2HG  GLU A 100       9.908  23.331 -11.506  1.00  0.00           H  
ATOM   1572  N   ARG A 101       8.352  19.385 -11.704  1.00  0.00           N  
ATOM   1573  CA  ARG A 101       8.824  18.336 -12.602  1.00  0.00           C  
ATOM   1574  C   ARG A 101       7.913  18.210 -13.817  1.00  0.00           C  
ATOM   1575  O   ARG A 101       8.386  18.020 -14.940  1.00  0.00           O  
ATOM   1576  CB  ARG A 101       8.893  16.996 -11.887  1.00  0.00           C  
ATOM   1577  CG  ARG A 101       9.989  16.870 -10.849  1.00  0.00           C  
ATOM   1578  CD  ARG A 101      10.060  15.490 -10.294  1.00  0.00           C  
ATOM   1579  NE  ARG A 101      11.007  15.401  -9.195  1.00  0.00           N  
ATOM   1580  CZ  ARG A 101      10.701  15.604  -7.898  1.00  0.00           C  
ATOM   1581  NH1 ARG A 101       9.469  15.907  -7.555  1.00  0.00           N  
ATOM   1582  NH2 ARG A 101      11.644  15.497  -6.979  1.00  0.00           N  
ATOM   1583  H   ARG A 101       8.079  19.152 -10.753  1.00  0.00           H  
ATOM   1584  HA  ARG A 101       9.825  18.597 -12.944  1.00  0.00           H  
ATOM   1585 1HB  ARG A 101       7.945  16.807 -11.386  1.00  0.00           H  
ATOM   1586 2HB  ARG A 101       9.039  16.201 -12.617  1.00  0.00           H  
ATOM   1587 1HG  ARG A 101      10.949  17.104 -11.316  1.00  0.00           H  
ATOM   1588 2HG  ARG A 101       9.804  17.568 -10.033  1.00  0.00           H  
ATOM   1589 1HD  ARG A 101       9.079  15.182  -9.935  1.00  0.00           H  
ATOM   1590 2HD  ARG A 101      10.386  14.806 -11.078  1.00  0.00           H  
ATOM   1591  HE  ARG A 101      11.965  15.171  -9.420  1.00  0.00           H  
ATOM   1592 1HH1 ARG A 101       8.758  15.988  -8.262  1.00  0.00           H  
ATOM   1593 2HH1 ARG A 101       9.234  16.062  -6.585  1.00  0.00           H  
ATOM   1594 1HH2 ARG A 101      12.586  15.261  -7.251  1.00  0.00           H  
ATOM   1595 2HH2 ARG A 101      11.425  15.648  -6.002  1.00  0.00           H  
ATOM   1596  N   SER A 102       6.608  18.340 -13.591  1.00  0.00           N  
ATOM   1597  CA  SER A 102       5.631  18.257 -14.668  1.00  0.00           C  
ATOM   1598  C   SER A 102       5.825  19.386 -15.675  1.00  0.00           C  
ATOM   1599  O   SER A 102       5.778  19.162 -16.888  1.00  0.00           O  
ATOM   1600  CB  SER A 102       4.234  18.288 -14.093  1.00  0.00           C  
ATOM   1601  OG  SER A 102       3.272  18.130 -15.092  1.00  0.00           O  
ATOM   1602  H   SER A 102       6.287  18.470 -12.638  1.00  0.00           H  
ATOM   1603  HA  SER A 102       5.772  17.305 -15.186  1.00  0.00           H  
ATOM   1604 1HB  SER A 102       4.136  17.497 -13.359  1.00  0.00           H  
ATOM   1605 2HB  SER A 102       4.077  19.230 -13.578  1.00  0.00           H  
ATOM   1606  HG  SER A 102       2.460  17.903 -14.625  1.00  0.00           H  
ATOM   1607  N   GLN A 103       6.073  20.602 -15.179  1.00  0.00           N  
ATOM   1608  CA  GLN A 103       6.338  21.724 -16.075  1.00  0.00           C  
ATOM   1609  C   GLN A 103       7.599  21.462 -16.881  1.00  0.00           C  
ATOM   1610  O   GLN A 103       7.640  21.739 -18.079  1.00  0.00           O  
ATOM   1611  CB  GLN A 103       6.496  23.037 -15.297  1.00  0.00           C  
ATOM   1612  CG  GLN A 103       6.787  24.269 -16.177  1.00  0.00           C  
ATOM   1613  CD  GLN A 103       5.649  24.633 -17.138  1.00  0.00           C  
ATOM   1614  OE1 GLN A 103       4.534  24.955 -16.703  1.00  0.00           O  
ATOM   1615  NE2 GLN A 103       5.933  24.589 -18.442  1.00  0.00           N  
ATOM   1616  H   GLN A 103       6.061  20.742 -14.174  1.00  0.00           H  
ATOM   1617  HA  GLN A 103       5.505  21.821 -16.769  1.00  0.00           H  
ATOM   1618 1HB  GLN A 103       5.595  23.237 -14.730  1.00  0.00           H  
ATOM   1619 2HB  GLN A 103       7.314  22.940 -14.584  1.00  0.00           H  
ATOM   1620 1HG  GLN A 103       6.954  25.121 -15.520  1.00  0.00           H  
ATOM   1621 2HG  GLN A 103       7.686  24.081 -16.767  1.00  0.00           H  
ATOM   1622 1HE2 GLN A 103       5.237  24.815 -19.135  1.00  0.00           H  
ATOM   1623 2HE2 GLN A 103       6.857  24.336 -18.763  1.00  0.00           H  
ATOM   1624  N   LYS A 104       8.613  20.890 -16.238  1.00  0.00           N  
ATOM   1625  CA  LYS A 104       9.844  20.575 -16.940  1.00  0.00           C  
ATOM   1626  C   LYS A 104       9.571  19.566 -18.051  1.00  0.00           C  
ATOM   1627  O   LYS A 104      10.051  19.721 -19.166  1.00  0.00           O  
ATOM   1628  CB  LYS A 104      10.898  20.039 -15.971  1.00  0.00           C  
ATOM   1629  CG  LYS A 104      12.238  19.670 -16.606  1.00  0.00           C  
ATOM   1630  CD  LYS A 104      12.926  20.879 -17.226  1.00  0.00           C  
ATOM   1631  CE  LYS A 104      14.425  20.635 -17.418  1.00  0.00           C  
ATOM   1632  NZ  LYS A 104      14.696  19.456 -18.291  1.00  0.00           N  
ATOM   1633  H   LYS A 104       8.536  20.702 -15.244  1.00  0.00           H  
ATOM   1634  HA  LYS A 104      10.222  21.488 -17.404  1.00  0.00           H  
ATOM   1635 1HB  LYS A 104      11.085  20.779 -15.193  1.00  0.00           H  
ATOM   1636 2HB  LYS A 104      10.517  19.144 -15.482  1.00  0.00           H  
ATOM   1637 1HG  LYS A 104      12.889  19.243 -15.843  1.00  0.00           H  
ATOM   1638 2HG  LYS A 104      12.079  18.921 -17.382  1.00  0.00           H  
ATOM   1639 1HD  LYS A 104      12.481  21.084 -18.200  1.00  0.00           H  
ATOM   1640 2HD  LYS A 104      12.785  21.753 -16.589  1.00  0.00           H  
ATOM   1641 1HE  LYS A 104      14.871  21.520 -17.873  1.00  0.00           H  
ATOM   1642 2HE  LYS A 104      14.886  20.468 -16.446  1.00  0.00           H  
ATOM   1643 1HZ  LYS A 104      15.690  19.331 -18.395  1.00  0.00           H  
ATOM   1644 2HZ  LYS A 104      14.297  18.625 -17.877  1.00  0.00           H  
ATOM   1645 3HZ  LYS A 104      14.280  19.599 -19.214  1.00  0.00           H  
ATOM   1646  N   ALA A 105       8.759  18.552 -17.742  1.00  0.00           N  
ATOM   1647  CA  ALA A 105       8.432  17.543 -18.752  1.00  0.00           C  
ATOM   1648  C   ALA A 105       7.748  18.195 -19.946  1.00  0.00           C  
ATOM   1649  O   ALA A 105       8.058  17.856 -21.099  1.00  0.00           O  
ATOM   1650  CB  ALA A 105       7.525  16.480 -18.141  1.00  0.00           C  
ATOM   1651  H   ALA A 105       8.401  18.462 -16.803  1.00  0.00           H  
ATOM   1652  HA  ALA A 105       9.354  17.079 -19.086  1.00  0.00           H  
ATOM   1653 1HB  ALA A 105       7.300  15.719 -18.890  1.00  0.00           H  
ATOM   1654 2HB  ALA A 105       8.030  16.015 -17.293  1.00  0.00           H  
ATOM   1655 3HB  ALA A 105       6.598  16.936 -17.802  1.00  0.00           H  
ATOM   1656  N   ALA A 106       6.858  19.153 -19.701  1.00  0.00           N  
ATOM   1657  CA  ALA A 106       6.181  19.887 -20.763  1.00  0.00           C  
ATOM   1658  C   ALA A 106       7.174  20.688 -21.601  1.00  0.00           C  
ATOM   1659  O   ALA A 106       7.011  20.829 -22.810  1.00  0.00           O  
ATOM   1660  CB  ALA A 106       5.117  20.812 -20.195  1.00  0.00           C  
ATOM   1661  H   ALA A 106       6.630  19.368 -18.726  1.00  0.00           H  
ATOM   1662  HA  ALA A 106       5.699  19.158 -21.427  1.00  0.00           H  
ATOM   1663 1HB  ALA A 106       4.605  21.332 -21.006  1.00  0.00           H  
ATOM   1664 2HB  ALA A 106       4.398  20.227 -19.625  1.00  0.00           H  
ATOM   1665 3HB  ALA A 106       5.588  21.544 -19.539  1.00  0.00           H  
ATOM   1666  N   ASP A 107       8.207  21.227 -20.939  1.00  0.00           N  
ATOM   1667  CA  ASP A 107       9.196  22.049 -21.628  1.00  0.00           C  
ATOM   1668  C   ASP A 107      10.126  21.175 -22.459  1.00  0.00           C  
ATOM   1669  O   ASP A 107      10.485  21.532 -23.585  1.00  0.00           O  
ATOM   1670  CB  ASP A 107      10.023  22.851 -20.619  1.00  0.00           C  
ATOM   1671  CG  ASP A 107       9.215  23.877 -19.818  1.00  0.00           C  
ATOM   1672  OD1 ASP A 107       8.142  24.259 -20.230  1.00  0.00           O  
ATOM   1673  OD2 ASP A 107       9.694  24.268 -18.782  1.00  0.00           O  
ATOM   1674  H   ASP A 107       8.287  21.088 -19.939  1.00  0.00           H  
ATOM   1675  HA  ASP A 107       8.678  22.738 -22.295  1.00  0.00           H  
ATOM   1676 1HB  ASP A 107      10.498  22.166 -19.918  1.00  0.00           H  
ATOM   1677 2HB  ASP A 107      10.819  23.376 -21.148  1.00  0.00           H  
ATOM   1678  N   ASP A 108      10.488  20.009 -21.927  1.00  0.00           N  
ATOM   1679  CA  ASP A 108      11.334  19.076 -22.658  1.00  0.00           C  
ATOM   1680  C   ASP A 108      10.572  18.514 -23.844  1.00  0.00           C  
ATOM   1681  O   ASP A 108      11.133  18.323 -24.925  1.00  0.00           O  
ATOM   1682  CB  ASP A 108      11.797  17.918 -21.769  1.00  0.00           C  
ATOM   1683  CG  ASP A 108      12.856  18.300 -20.726  1.00  0.00           C  
ATOM   1684  OD1 ASP A 108      13.427  19.367 -20.811  1.00  0.00           O  
ATOM   1685  OD2 ASP A 108      13.095  17.505 -19.847  1.00  0.00           O  
ATOM   1686  H   ASP A 108      10.181  19.777 -20.987  1.00  0.00           H  
ATOM   1687  HA  ASP A 108      12.210  19.611 -23.027  1.00  0.00           H  
ATOM   1688 1HB  ASP A 108      10.932  17.508 -21.243  1.00  0.00           H  
ATOM   1689 2HB  ASP A 108      12.199  17.121 -22.396  1.00  0.00           H  
ATOM   1690  N   ALA A 109       9.281  18.263 -23.637  1.00  0.00           N  
ATOM   1691  CA  ALA A 109       8.414  17.762 -24.689  1.00  0.00           C  
ATOM   1692  C   ALA A 109       8.273  18.792 -25.788  1.00  0.00           C  
ATOM   1693  O   ALA A 109       8.266  18.452 -26.972  1.00  0.00           O  
ATOM   1694  CB  ALA A 109       7.065  17.389 -24.115  1.00  0.00           C  
ATOM   1695  H   ALA A 109       8.886  18.424 -22.716  1.00  0.00           H  
ATOM   1696  HA  ALA A 109       8.877  16.886 -25.123  1.00  0.00           H  
ATOM   1697 1HB  ALA A 109       6.422  16.995 -24.901  1.00  0.00           H  
ATOM   1698 2HB  ALA A 109       7.193  16.633 -23.337  1.00  0.00           H  
ATOM   1699 3HB  ALA A 109       6.613  18.275 -23.683  1.00  0.00           H  
ATOM   1700  N   THR A 110       8.203  20.060 -25.396  1.00  0.00           N  
ATOM   1701  CA  THR A 110       8.121  21.145 -26.358  1.00  0.00           C  
ATOM   1702  C   THR A 110       9.385  21.167 -27.201  1.00  0.00           C  
ATOM   1703  O   THR A 110       9.316  21.254 -28.429  1.00  0.00           O  
ATOM   1704  CB  THR A 110       7.927  22.501 -25.641  1.00  0.00           C  
ATOM   1705  OG1 THR A 110       6.701  22.468 -24.886  1.00  0.00           O  
ATOM   1706  CG2 THR A 110       7.862  23.644 -26.653  1.00  0.00           C  
ATOM   1707  H   THR A 110       8.184  20.276 -24.407  1.00  0.00           H  
ATOM   1708  HA  THR A 110       7.270  20.971 -27.012  1.00  0.00           H  
ATOM   1709  HB  THR A 110       8.755  22.670 -24.962  1.00  0.00           H  
ATOM   1710  HG1 THR A 110       6.754  21.755 -24.232  1.00  0.00           H  
ATOM   1711 1HG2 THR A 110       7.725  24.586 -26.124  1.00  0.00           H  
ATOM   1712 2HG2 THR A 110       8.788  23.679 -27.224  1.00  0.00           H  
ATOM   1713 3HG2 THR A 110       7.024  23.483 -27.332  1.00  0.00           H  
ATOM   1714  N   ARG A 111      10.543  21.057 -26.550  1.00  0.00           N  
ATOM   1715  CA  ARG A 111      11.817  21.078 -27.255  1.00  0.00           C  
ATOM   1716  C   ARG A 111      11.964  19.912 -28.229  1.00  0.00           C  
ATOM   1717  O   ARG A 111      12.456  20.090 -29.343  1.00  0.00           O  
ATOM   1718  CB  ARG A 111      12.980  21.085 -26.280  1.00  0.00           C  
ATOM   1719  CG  ARG A 111      13.156  22.392 -25.521  1.00  0.00           C  
ATOM   1720  CD  ARG A 111      14.395  22.401 -24.719  1.00  0.00           C  
ATOM   1721  NE  ARG A 111      14.501  23.603 -23.911  1.00  0.00           N  
ATOM   1722  CZ  ARG A 111      14.150  23.700 -22.615  1.00  0.00           C  
ATOM   1723  NH1 ARG A 111      13.664  22.653 -21.981  1.00  0.00           N  
ATOM   1724  NH2 ARG A 111      14.296  24.853 -21.982  1.00  0.00           N  
ATOM   1725  H   ARG A 111      10.535  20.991 -25.535  1.00  0.00           H  
ATOM   1726  HA  ARG A 111      11.865  21.996 -27.829  1.00  0.00           H  
ATOM   1727 1HB  ARG A 111      12.837  20.295 -25.542  1.00  0.00           H  
ATOM   1728 2HB  ARG A 111      13.907  20.878 -26.811  1.00  0.00           H  
ATOM   1729 1HG  ARG A 111      13.211  23.218 -26.237  1.00  0.00           H  
ATOM   1730 2HG  ARG A 111      12.313  22.550 -24.857  1.00  0.00           H  
ATOM   1731 1HD  ARG A 111      14.411  21.536 -24.061  1.00  0.00           H  
ATOM   1732 2HD  ARG A 111      15.257  22.365 -25.385  1.00  0.00           H  
ATOM   1733  HE  ARG A 111      14.855  24.444 -24.366  1.00  0.00           H  
ATOM   1734 1HH1 ARG A 111      13.549  21.776 -22.470  1.00  0.00           H  
ATOM   1735 2HH1 ARG A 111      13.405  22.724 -21.009  1.00  0.00           H  
ATOM   1736 1HH2 ARG A 111      14.670  25.660 -22.481  1.00  0.00           H  
ATOM   1737 2HH2 ARG A 111      14.036  24.937 -21.012  1.00  0.00           H  
ATOM   1738  N   LYS A 112      11.513  18.728 -27.822  1.00  0.00           N  
ATOM   1739  CA  LYS A 112      11.589  17.572 -28.707  1.00  0.00           C  
ATOM   1740  C   LYS A 112      10.673  17.728 -29.910  1.00  0.00           C  
ATOM   1741  O   LYS A 112      11.049  17.376 -31.033  1.00  0.00           O  
ATOM   1742  CB  LYS A 112      11.242  16.293 -27.946  1.00  0.00           C  
ATOM   1743  CG  LYS A 112      12.337  15.782 -27.011  1.00  0.00           C  
ATOM   1744  CD  LYS A 112      13.552  15.301 -27.795  1.00  0.00           C  
ATOM   1745  CE  LYS A 112      14.524  14.539 -26.916  1.00  0.00           C  
ATOM   1746  NZ  LYS A 112      15.752  14.153 -27.670  1.00  0.00           N  
ATOM   1747  H   LYS A 112      11.136  18.627 -26.887  1.00  0.00           H  
ATOM   1748  HA  LYS A 112      12.606  17.495 -29.078  1.00  0.00           H  
ATOM   1749 1HB  LYS A 112      10.361  16.481 -27.336  1.00  0.00           H  
ATOM   1750 2HB  LYS A 112      10.994  15.501 -28.651  1.00  0.00           H  
ATOM   1751 1HG  LYS A 112      12.641  16.586 -26.334  1.00  0.00           H  
ATOM   1752 2HG  LYS A 112      11.956  14.959 -26.419  1.00  0.00           H  
ATOM   1753 1HD  LYS A 112      13.225  14.650 -28.608  1.00  0.00           H  
ATOM   1754 2HD  LYS A 112      14.078  16.151 -28.221  1.00  0.00           H  
ATOM   1755 1HE  LYS A 112      14.805  15.161 -26.067  1.00  0.00           H  
ATOM   1756 2HE  LYS A 112      14.035  13.636 -26.546  1.00  0.00           H  
ATOM   1757 1HZ  LYS A 112      16.374  13.643 -27.062  1.00  0.00           H  
ATOM   1758 2HZ  LYS A 112      15.497  13.567 -28.465  1.00  0.00           H  
ATOM   1759 3HZ  LYS A 112      16.215  14.982 -28.007  1.00  0.00           H  
ATOM   1760  N   ALA A 113       9.481  18.273 -29.691  1.00  0.00           N  
ATOM   1761  CA  ALA A 113       8.560  18.511 -30.787  1.00  0.00           C  
ATOM   1762  C   ALA A 113       9.157  19.511 -31.769  1.00  0.00           C  
ATOM   1763  O   ALA A 113       9.076  19.328 -32.981  1.00  0.00           O  
ATOM   1764  CB  ALA A 113       7.226  19.005 -30.255  1.00  0.00           C  
ATOM   1765  H   ALA A 113       9.205  18.517 -28.742  1.00  0.00           H  
ATOM   1766  HA  ALA A 113       8.408  17.569 -31.320  1.00  0.00           H  
ATOM   1767 1HB  ALA A 113       6.540  19.166 -31.075  1.00  0.00           H  
ATOM   1768 2HB  ALA A 113       6.814  18.261 -29.570  1.00  0.00           H  
ATOM   1769 3HB  ALA A 113       7.378  19.941 -29.722  1.00  0.00           H  
ATOM   1770  N   LEU A 114       9.804  20.551 -31.238  1.00  0.00           N  
ATOM   1771  CA  LEU A 114      10.413  21.566 -32.087  1.00  0.00           C  
ATOM   1772  C   LEU A 114      11.534  20.973 -32.918  1.00  0.00           C  
ATOM   1773  O   LEU A 114      11.677  21.303 -34.096  1.00  0.00           O  
ATOM   1774  CB  LEU A 114      10.968  22.709 -31.233  1.00  0.00           C  
ATOM   1775  CG  LEU A 114       9.945  23.572 -30.496  1.00  0.00           C  
ATOM   1776  CD1 LEU A 114      10.678  24.405 -29.454  1.00  0.00           C  
ATOM   1777  CD2 LEU A 114       9.198  24.473 -31.489  1.00  0.00           C  
ATOM   1778  H   LEU A 114       9.838  20.655 -30.229  1.00  0.00           H  
ATOM   1779  HA  LEU A 114       9.655  21.954 -32.760  1.00  0.00           H  
ATOM   1780 1HB  LEU A 114      11.640  22.288 -30.489  1.00  0.00           H  
ATOM   1781 2HB  LEU A 114      11.546  23.368 -31.881  1.00  0.00           H  
ATOM   1782  HG  LEU A 114       9.233  22.940 -29.990  1.00  0.00           H  
ATOM   1783 1HD1 LEU A 114       9.963  25.007 -28.908  1.00  0.00           H  
ATOM   1784 2HD1 LEU A 114      11.188  23.751 -28.760  1.00  0.00           H  
ATOM   1785 3HD1 LEU A 114      11.406  25.049 -29.938  1.00  0.00           H  
ATOM   1786 1HD2 LEU A 114       8.477  25.081 -30.948  1.00  0.00           H  
ATOM   1787 2HD2 LEU A 114       9.906  25.121 -31.998  1.00  0.00           H  
ATOM   1788 3HD2 LEU A 114       8.674  23.867 -32.220  1.00  0.00           H  
ATOM   1789  N   LYS A 115      12.323  20.084 -32.320  1.00  0.00           N  
ATOM   1790  CA  LYS A 115      13.418  19.450 -33.038  1.00  0.00           C  
ATOM   1791  C   LYS A 115      12.892  18.651 -34.228  1.00  0.00           C  
ATOM   1792  O   LYS A 115      13.471  18.691 -35.312  1.00  0.00           O  
ATOM   1793  CB  LYS A 115      14.242  18.557 -32.110  1.00  0.00           C  
ATOM   1794  CG  LYS A 115      15.456  17.914 -32.784  1.00  0.00           C  
ATOM   1795  CD  LYS A 115      16.365  17.221 -31.775  1.00  0.00           C  
ATOM   1796  CE  LYS A 115      17.651  16.727 -32.434  1.00  0.00           C  
ATOM   1797  NZ  LYS A 115      17.406  15.573 -33.339  1.00  0.00           N  
ATOM   1798  H   LYS A 115      12.173  19.866 -31.336  1.00  0.00           H  
ATOM   1799  HA  LYS A 115      14.070  20.230 -33.429  1.00  0.00           H  
ATOM   1800 1HB  LYS A 115      14.591  19.145 -31.259  1.00  0.00           H  
ATOM   1801 2HB  LYS A 115      13.609  17.760 -31.718  1.00  0.00           H  
ATOM   1802 1HG  LYS A 115      15.109  17.178 -33.508  1.00  0.00           H  
ATOM   1803 2HG  LYS A 115      16.026  18.678 -33.316  1.00  0.00           H  
ATOM   1804 1HD  LYS A 115      16.623  17.915 -30.973  1.00  0.00           H  
ATOM   1805 2HD  LYS A 115      15.842  16.368 -31.340  1.00  0.00           H  
ATOM   1806 1HE  LYS A 115      18.090  17.539 -33.011  1.00  0.00           H  
ATOM   1807 2HE  LYS A 115      18.355  16.422 -31.660  1.00  0.00           H  
ATOM   1808 1HZ  LYS A 115      18.277  15.276 -33.752  1.00  0.00           H  
ATOM   1809 2HZ  LYS A 115      17.006  14.805 -32.801  1.00  0.00           H  
ATOM   1810 3HZ  LYS A 115      16.761  15.841 -34.068  1.00  0.00           H  
ATOM   1811  N   ALA A 116      11.787  17.934 -34.025  1.00  0.00           N  
ATOM   1812  CA  ALA A 116      11.181  17.177 -35.118  1.00  0.00           C  
ATOM   1813  C   ALA A 116      10.761  18.118 -36.238  1.00  0.00           C  
ATOM   1814  O   ALA A 116      10.878  17.782 -37.423  1.00  0.00           O  
ATOM   1815  CB  ALA A 116       9.975  16.392 -34.622  1.00  0.00           C  
ATOM   1816  H   ALA A 116      11.370  17.905 -33.099  1.00  0.00           H  
ATOM   1817  HA  ALA A 116      11.925  16.487 -35.511  1.00  0.00           H  
ATOM   1818 1HB  ALA A 116       9.546  15.823 -35.448  1.00  0.00           H  
ATOM   1819 2HB  ALA A 116      10.285  15.709 -33.832  1.00  0.00           H  
ATOM   1820 3HB  ALA A 116       9.232  17.083 -34.232  1.00  0.00           H  
ATOM   1821  N   LEU A 117      10.274  19.302 -35.866  1.00  0.00           N  
ATOM   1822  CA  LEU A 117       9.820  20.280 -36.841  1.00  0.00           C  
ATOM   1823  C   LEU A 117      11.001  20.897 -37.589  1.00  0.00           C  
ATOM   1824  O   LEU A 117      10.928  21.127 -38.796  1.00  0.00           O  
ATOM   1825  CB  LEU A 117       9.007  21.382 -36.141  1.00  0.00           C  
ATOM   1826  CG  LEU A 117       7.675  20.927 -35.476  1.00  0.00           C  
ATOM   1827  CD1 LEU A 117       7.095  22.065 -34.651  1.00  0.00           C  
ATOM   1828  CD2 LEU A 117       6.701  20.512 -36.526  1.00  0.00           C  
ATOM   1829  H   LEU A 117      10.194  19.510 -34.874  1.00  0.00           H  
ATOM   1830  HA  LEU A 117       9.191  19.771 -37.567  1.00  0.00           H  
ATOM   1831 1HB  LEU A 117       9.625  21.831 -35.369  1.00  0.00           H  
ATOM   1832 2HB  LEU A 117       8.765  22.153 -36.874  1.00  0.00           H  
ATOM   1833  HG  LEU A 117       7.867  20.094 -34.819  1.00  0.00           H  
ATOM   1834 1HD1 LEU A 117       6.166  21.739 -34.178  1.00  0.00           H  
ATOM   1835 2HD1 LEU A 117       7.804  22.357 -33.885  1.00  0.00           H  
ATOM   1836 3HD1 LEU A 117       6.893  22.912 -35.303  1.00  0.00           H  
ATOM   1837 1HD2 LEU A 117       5.782  20.192 -36.057  1.00  0.00           H  
ATOM   1838 2HD2 LEU A 117       6.502  21.356 -37.178  1.00  0.00           H  
ATOM   1839 3HD2 LEU A 117       7.111  19.696 -37.097  1.00  0.00           H  
ATOM   1840  N   GLU A 118      12.101  21.146 -36.876  1.00  0.00           N  
ATOM   1841  CA  GLU A 118      13.294  21.711 -37.502  1.00  0.00           C  
ATOM   1842  C   GLU A 118      13.867  20.755 -38.537  1.00  0.00           C  
ATOM   1843  O   GLU A 118      14.231  21.166 -39.643  1.00  0.00           O  
ATOM   1844  CB  GLU A 118      14.365  22.031 -36.453  1.00  0.00           C  
ATOM   1845  CG  GLU A 118      15.604  22.741 -37.011  1.00  0.00           C  
ATOM   1846  CD  GLU A 118      16.607  23.118 -35.942  1.00  0.00           C  
ATOM   1847  OE1 GLU A 118      16.358  22.841 -34.790  1.00  0.00           O  
ATOM   1848  OE2 GLU A 118      17.622  23.690 -36.276  1.00  0.00           O  
ATOM   1849  H   GLU A 118      12.097  20.962 -35.880  1.00  0.00           H  
ATOM   1850  HA  GLU A 118      13.015  22.635 -38.009  1.00  0.00           H  
ATOM   1851 1HB  GLU A 118      13.935  22.653 -35.673  1.00  0.00           H  
ATOM   1852 2HB  GLU A 118      14.701  21.103 -35.987  1.00  0.00           H  
ATOM   1853 1HG  GLU A 118      16.089  22.087 -37.734  1.00  0.00           H  
ATOM   1854 2HG  GLU A 118      15.286  23.643 -37.534  1.00  0.00           H  
ATOM   1855  N   GLU A 119      13.928  19.472 -38.187  1.00  0.00           N  
ATOM   1856  CA  GLU A 119      14.447  18.467 -39.102  1.00  0.00           C  
ATOM   1857  C   GLU A 119      13.532  18.325 -40.308  1.00  0.00           C  
ATOM   1858  O   GLU A 119      13.991  18.128 -41.430  1.00  0.00           O  
ATOM   1859  CB  GLU A 119      14.612  17.120 -38.393  1.00  0.00           C  
ATOM   1860  CG  GLU A 119      15.747  17.078 -37.381  1.00  0.00           C  
ATOM   1861  CD  GLU A 119      17.100  17.211 -38.025  1.00  0.00           C  
ATOM   1862  OE1 GLU A 119      17.356  16.504 -38.969  1.00  0.00           O  
ATOM   1863  OE2 GLU A 119      17.881  18.016 -37.572  1.00  0.00           O  
ATOM   1864  H   GLU A 119      13.625  19.194 -37.260  1.00  0.00           H  
ATOM   1865  HA  GLU A 119      15.425  18.793 -39.456  1.00  0.00           H  
ATOM   1866 1HB  GLU A 119      13.687  16.866 -37.871  1.00  0.00           H  
ATOM   1867 2HB  GLU A 119      14.797  16.343 -39.132  1.00  0.00           H  
ATOM   1868 1HG  GLU A 119      15.614  17.894 -36.666  1.00  0.00           H  
ATOM   1869 2HG  GLU A 119      15.695  16.140 -36.836  1.00  0.00           H  
ATOM   1870  N   ALA A 120      12.227  18.439 -40.076  1.00  0.00           N  
ATOM   1871  CA  ALA A 120      11.261  18.369 -41.164  1.00  0.00           C  
ATOM   1872  C   ALA A 120      11.444  19.525 -42.139  1.00  0.00           C  
ATOM   1873  O   ALA A 120      11.367  19.340 -43.354  1.00  0.00           O  
ATOM   1874  CB  ALA A 120       9.861  18.400 -40.603  1.00  0.00           C  
ATOM   1875  H   ALA A 120      11.900  18.566 -39.126  1.00  0.00           H  
ATOM   1876  HA  ALA A 120      11.420  17.436 -41.706  1.00  0.00           H  
ATOM   1877 1HB  ALA A 120       9.145  18.327 -41.425  1.00  0.00           H  
ATOM   1878 2HB  ALA A 120       9.735  17.566 -39.922  1.00  0.00           H  
ATOM   1879 3HB  ALA A 120       9.711  19.332 -40.067  1.00  0.00           H  
ATOM   1880  N   ALA A 121      11.713  20.718 -41.611  1.00  0.00           N  
ATOM   1881  CA  ALA A 121      11.904  21.897 -42.450  1.00  0.00           C  
ATOM   1882  C   ALA A 121      13.065  21.695 -43.411  1.00  0.00           C  
ATOM   1883  O   ALA A 121      13.022  22.132 -44.556  1.00  0.00           O  
ATOM   1884  CB  ALA A 121      12.142  23.133 -41.597  1.00  0.00           C  
ATOM   1885  H   ALA A 121      11.752  20.813 -40.599  1.00  0.00           H  
ATOM   1886  HA  ALA A 121      11.001  22.044 -43.049  1.00  0.00           H  
ATOM   1887 1HB  ALA A 121      12.258  24.003 -42.245  1.00  0.00           H  
ATOM   1888 2HB  ALA A 121      11.300  23.287 -40.927  1.00  0.00           H  
ATOM   1889 3HB  ALA A 121      13.045  22.998 -41.006  1.00  0.00           H  
ATOM   1890  N   LYS A 122      14.102  20.995 -42.944  1.00  0.00           N  
ATOM   1891  CA  LYS A 122      15.299  20.763 -43.746  1.00  0.00           C  
ATOM   1892  C   LYS A 122      15.018  20.022 -45.047  1.00  0.00           C  
ATOM   1893  O   LYS A 122      15.804  20.109 -45.992  1.00  0.00           O  
ATOM   1894  CB  LYS A 122      16.344  19.978 -42.952  1.00  0.00           C  
ATOM   1895  CG  LYS A 122      17.004  20.744 -41.821  1.00  0.00           C  
ATOM   1896  CD  LYS A 122      17.994  19.853 -41.065  1.00  0.00           C  
ATOM   1897  CE  LYS A 122      18.690  20.608 -39.937  1.00  0.00           C  
ATOM   1898  NZ  LYS A 122      19.568  19.710 -39.119  1.00  0.00           N  
ATOM   1899  H   LYS A 122      14.075  20.655 -41.987  1.00  0.00           H  
ATOM   1900  HA  LYS A 122      15.721  21.734 -44.006  1.00  0.00           H  
ATOM   1901 1HB  LYS A 122      15.885  19.083 -42.534  1.00  0.00           H  
ATOM   1902 2HB  LYS A 122      17.128  19.651 -43.632  1.00  0.00           H  
ATOM   1903 1HG  LYS A 122      17.534  21.607 -42.228  1.00  0.00           H  
ATOM   1904 2HG  LYS A 122      16.243  21.098 -41.127  1.00  0.00           H  
ATOM   1905 1HD  LYS A 122      17.465  18.998 -40.644  1.00  0.00           H  
ATOM   1906 2HD  LYS A 122      18.747  19.483 -41.760  1.00  0.00           H  
ATOM   1907 1HE  LYS A 122      19.300  21.403 -40.366  1.00  0.00           H  
ATOM   1908 2HE  LYS A 122      17.938  21.053 -39.286  1.00  0.00           H  
ATOM   1909 1HZ  LYS A 122      20.010  20.243 -38.386  1.00  0.00           H  
ATOM   1910 2HZ  LYS A 122      19.001  18.974 -38.698  1.00  0.00           H  
ATOM   1911 3HZ  LYS A 122      20.276  19.295 -39.707  1.00  0.00           H  
ATOM   1912  N   LYS A 123      13.934  19.253 -45.092  1.00  0.00           N  
ATOM   1913  CA  LYS A 123      13.624  18.463 -46.272  1.00  0.00           C  
ATOM   1914  C   LYS A 123      12.412  19.009 -47.017  1.00  0.00           C  
ATOM   1915  O   LYS A 123      11.915  18.371 -47.946  1.00  0.00           O  
ATOM   1916  CB  LYS A 123      13.383  17.003 -45.897  1.00  0.00           C  
ATOM   1917  CG  LYS A 123      14.576  16.311 -45.235  1.00  0.00           C  
ATOM   1918  CD  LYS A 123      14.443  14.789 -45.308  1.00  0.00           C  
ATOM   1919  CE  LYS A 123      13.209  14.286 -44.571  1.00  0.00           C  
ATOM   1920  NZ  LYS A 123      13.196  12.802 -44.468  1.00  0.00           N  
ATOM   1921  H   LYS A 123      13.294  19.224 -44.301  1.00  0.00           H  
ATOM   1922  HA  LYS A 123      14.477  18.511 -46.951  1.00  0.00           H  
ATOM   1923 1HB  LYS A 123      12.540  16.949 -45.205  1.00  0.00           H  
ATOM   1924 2HB  LYS A 123      13.113  16.439 -46.788  1.00  0.00           H  
ATOM   1925 1HG  LYS A 123      15.498  16.616 -45.734  1.00  0.00           H  
ATOM   1926 2HG  LYS A 123      14.638  16.614 -44.188  1.00  0.00           H  
ATOM   1927 1HD  LYS A 123      14.371  14.483 -46.353  1.00  0.00           H  
ATOM   1928 2HD  LYS A 123      15.326  14.325 -44.873  1.00  0.00           H  
ATOM   1929 1HE  LYS A 123      13.179  14.713 -43.571  1.00  0.00           H  
ATOM   1930 2HE  LYS A 123      12.317  14.599 -45.116  1.00  0.00           H  
ATOM   1931 1HZ  LYS A 123      12.350  12.501 -43.988  1.00  0.00           H  
ATOM   1932 2HZ  LYS A 123      13.208  12.397 -45.394  1.00  0.00           H  
ATOM   1933 3HZ  LYS A 123      14.006  12.490 -43.954  1.00  0.00           H  
ATOM   1934  N   ALA A 124      11.912  20.165 -46.591  1.00  0.00           N  
ATOM   1935  CA  ALA A 124      10.718  20.731 -47.206  1.00  0.00           C  
ATOM   1936  C   ALA A 124      11.020  21.189 -48.630  1.00  0.00           C  
ATOM   1937  O   ALA A 124      12.070  21.782 -48.894  1.00  0.00           O  
ATOM   1938  CB  ALA A 124      10.195  21.893 -46.375  1.00  0.00           C  
ATOM   1939  H   ALA A 124      12.364  20.666 -45.833  1.00  0.00           H  
ATOM   1940  HA  ALA A 124       9.960  19.952 -47.256  1.00  0.00           H  
ATOM   1941 1HB  ALA A 124       9.296  22.291 -46.842  1.00  0.00           H  
ATOM   1942 2HB  ALA A 124       9.963  21.544 -45.368  1.00  0.00           H  
ATOM   1943 3HB  ALA A 124      10.951  22.678 -46.320  1.00  0.00           H  
ATOM   1944  N   GLU A 125      10.083  20.922 -49.537  1.00  0.00           N  
ATOM   1945  CA  GLU A 125      10.214  21.345 -50.927  1.00  0.00           C  
ATOM   1946  C   GLU A 125       9.310  22.531 -51.237  1.00  0.00           C  
ATOM   1947  O   GLU A 125       9.687  23.430 -51.986  1.00  0.00           O  
ATOM   1948  CB  GLU A 125       9.868  20.191 -51.868  1.00  0.00           C  
ATOM   1949  CG  GLU A 125      10.805  18.994 -51.777  1.00  0.00           C  
ATOM   1950  CD  GLU A 125      10.405  17.877 -52.713  1.00  0.00           C  
ATOM   1951  OE1 GLU A 125       9.347  17.972 -53.288  1.00  0.00           O  
ATOM   1952  OE2 GLU A 125      11.153  16.938 -52.858  1.00  0.00           O  
ATOM   1953  H   GLU A 125       9.259  20.415 -49.257  1.00  0.00           H  
ATOM   1954  HA  GLU A 125      11.246  21.649 -51.101  1.00  0.00           H  
ATOM   1955 1HB  GLU A 125       8.858  19.841 -51.653  1.00  0.00           H  
ATOM   1956 2HB  GLU A 125       9.882  20.545 -52.898  1.00  0.00           H  
ATOM   1957 1HG  GLU A 125      11.822  19.310 -52.017  1.00  0.00           H  
ATOM   1958 2HG  GLU A 125      10.802  18.618 -50.755  1.00  0.00           H  
ATOM   1959  N   ASP A 126       8.109  22.520 -50.669  1.00  0.00           N  
ATOM   1960  CA  ASP A 126       7.152  23.587 -50.911  1.00  0.00           C  
ATOM   1961  C   ASP A 126       7.106  24.525 -49.711  1.00  0.00           C  
ATOM   1962  O   ASP A 126       7.781  24.290 -48.706  1.00  0.00           O  
ATOM   1963  CB  ASP A 126       5.766  22.997 -51.213  1.00  0.00           C  
ATOM   1964  CG  ASP A 126       4.892  23.893 -52.111  1.00  0.00           C  
ATOM   1965  OD1 ASP A 126       4.926  25.090 -51.941  1.00  0.00           O  
ATOM   1966  OD2 ASP A 126       4.209  23.364 -52.951  1.00  0.00           O  
ATOM   1967  H   ASP A 126       7.856  21.756 -50.062  1.00  0.00           H  
ATOM   1968  HA  ASP A 126       7.480  24.166 -51.778  1.00  0.00           H  
ATOM   1969 1HB  ASP A 126       5.889  22.028 -51.701  1.00  0.00           H  
ATOM   1970 2HB  ASP A 126       5.238  22.825 -50.278  1.00  0.00           H  
ATOM   1971  N   ILE A 127       6.288  25.563 -49.798  1.00  0.00           N  
ATOM   1972  CA  ILE A 127       6.172  26.525 -48.718  1.00  0.00           C  
ATOM   1973  C   ILE A 127       5.007  26.151 -47.813  1.00  0.00           C  
ATOM   1974  O   ILE A 127       4.937  26.574 -46.658  1.00  0.00           O  
ATOM   1975  CB  ILE A 127       5.999  27.947 -49.286  1.00  0.00           C  
ATOM   1976  CG1 ILE A 127       6.482  28.994 -48.281  1.00  0.00           C  
ATOM   1977  CG2 ILE A 127       4.541  28.198 -49.657  1.00  0.00           C  
ATOM   1978  CD1 ILE A 127       8.003  29.018 -48.111  1.00  0.00           C  
ATOM   1979  H   ILE A 127       5.754  25.696 -50.649  1.00  0.00           H  
ATOM   1980  HA  ILE A 127       7.083  26.487 -48.123  1.00  0.00           H  
ATOM   1981  HB  ILE A 127       6.612  28.048 -50.185  1.00  0.00           H  
ATOM   1982 1HG1 ILE A 127       6.166  29.976 -48.620  1.00  0.00           H  
ATOM   1983 2HG1 ILE A 127       6.024  28.802 -47.309  1.00  0.00           H  
ATOM   1984 1HG2 ILE A 127       4.441  29.195 -50.081  1.00  0.00           H  
ATOM   1985 2HG2 ILE A 127       4.223  27.459 -50.399  1.00  0.00           H  
ATOM   1986 3HG2 ILE A 127       3.910  28.120 -48.774  1.00  0.00           H  
ATOM   1987 1HD1 ILE A 127       8.270  29.789 -47.412  1.00  0.00           H  
ATOM   1988 2HD1 ILE A 127       8.361  28.063 -47.746  1.00  0.00           H  
ATOM   1989 3HD1 ILE A 127       8.473  29.225 -49.072  1.00  0.00           H  
ATOM   1990  N   GLU A 128       4.101  25.337 -48.348  1.00  0.00           N  
ATOM   1991  CA  GLU A 128       2.967  24.821 -47.598  1.00  0.00           C  
ATOM   1992  C   GLU A 128       3.433  23.981 -46.419  1.00  0.00           C  
ATOM   1993  O   GLU A 128       2.821  23.982 -45.348  1.00  0.00           O  
ATOM   1994  CB  GLU A 128       2.067  23.986 -48.504  1.00  0.00           C  
ATOM   1995  CG  GLU A 128       0.818  23.465 -47.824  1.00  0.00           C  
ATOM   1996  CD  GLU A 128      -0.085  22.732 -48.759  1.00  0.00           C  
ATOM   1997  OE1 GLU A 128       0.248  22.626 -49.914  1.00  0.00           O  
ATOM   1998  OE2 GLU A 128      -1.114  22.274 -48.324  1.00  0.00           O  
ATOM   1999  H   GLU A 128       4.212  25.054 -49.315  1.00  0.00           H  
ATOM   2000  HA  GLU A 128       2.393  25.666 -47.213  1.00  0.00           H  
ATOM   2001 1HB  GLU A 128       1.767  24.583 -49.366  1.00  0.00           H  
ATOM   2002 2HB  GLU A 128       2.628  23.128 -48.883  1.00  0.00           H  
ATOM   2003 1HG  GLU A 128       1.113  22.789 -47.023  1.00  0.00           H  
ATOM   2004 2HG  GLU A 128       0.282  24.301 -47.382  1.00  0.00           H  
ATOM   2005  N   PHE A 129       4.518  23.248 -46.632  1.00  0.00           N  
ATOM   2006  CA  PHE A 129       5.076  22.384 -45.607  1.00  0.00           C  
ATOM   2007  C   PHE A 129       5.578  23.219 -44.440  1.00  0.00           C  
ATOM   2008  O   PHE A 129       5.406  22.852 -43.282  1.00  0.00           O  
ATOM   2009  CB  PHE A 129       6.230  21.570 -46.177  1.00  0.00           C  
ATOM   2010  CG  PHE A 129       5.854  20.617 -47.286  1.00  0.00           C  
ATOM   2011  CD1 PHE A 129       4.525  20.336 -47.599  1.00  0.00           C  
ATOM   2012  CD2 PHE A 129       6.843  20.001 -48.019  1.00  0.00           C  
ATOM   2013  CE1 PHE A 129       4.218  19.458 -48.619  1.00  0.00           C  
ATOM   2014  CE2 PHE A 129       6.538  19.122 -49.038  1.00  0.00           C  
ATOM   2015  CZ  PHE A 129       5.221  18.851 -49.338  1.00  0.00           C  
ATOM   2016  H   PHE A 129       4.965  23.283 -47.534  1.00  0.00           H  
ATOM   2017  HA  PHE A 129       4.296  21.715 -45.237  1.00  0.00           H  
ATOM   2018 1HB  PHE A 129       6.979  22.255 -46.571  1.00  0.00           H  
ATOM   2019 2HB  PHE A 129       6.697  21.002 -45.385  1.00  0.00           H  
ATOM   2020  HD1 PHE A 129       3.717  20.801 -47.048  1.00  0.00           H  
ATOM   2021  HD2 PHE A 129       7.875  20.217 -47.777  1.00  0.00           H  
ATOM   2022  HE1 PHE A 129       3.177  19.246 -48.858  1.00  0.00           H  
ATOM   2023  HE2 PHE A 129       7.339  18.643 -49.605  1.00  0.00           H  
ATOM   2024  HZ  PHE A 129       4.979  18.159 -50.142  1.00  0.00           H  
ATOM   2025  N   ILE A 130       6.183  24.359 -44.759  1.00  0.00           N  
ATOM   2026  CA  ILE A 130       6.708  25.246 -43.733  1.00  0.00           C  
ATOM   2027  C   ILE A 130       5.567  25.811 -42.904  1.00  0.00           C  
ATOM   2028  O   ILE A 130       5.649  25.870 -41.678  1.00  0.00           O  
ATOM   2029  CB  ILE A 130       7.531  26.384 -44.357  1.00  0.00           C  
ATOM   2030  CG1 ILE A 130       8.746  25.801 -45.131  1.00  0.00           C  
ATOM   2031  CG2 ILE A 130       7.986  27.352 -43.258  1.00  0.00           C  
ATOM   2032  CD1 ILE A 130       9.787  25.082 -44.273  1.00  0.00           C  
ATOM   2033  H   ILE A 130       6.281  24.610 -45.732  1.00  0.00           H  
ATOM   2034  HA  ILE A 130       7.347  24.673 -43.069  1.00  0.00           H  
ATOM   2035  HB  ILE A 130       6.921  26.923 -45.079  1.00  0.00           H  
ATOM   2036 1HG1 ILE A 130       8.374  25.097 -45.873  1.00  0.00           H  
ATOM   2037 2HG1 ILE A 130       9.221  26.600 -45.653  1.00  0.00           H  
ATOM   2038 1HG2 ILE A 130       8.563  28.164 -43.698  1.00  0.00           H  
ATOM   2039 2HG2 ILE A 130       7.110  27.765 -42.762  1.00  0.00           H  
ATOM   2040 3HG2 ILE A 130       8.599  26.829 -42.528  1.00  0.00           H  
ATOM   2041 1HD1 ILE A 130      10.585  24.714 -44.914  1.00  0.00           H  
ATOM   2042 2HD1 ILE A 130      10.214  25.769 -43.534  1.00  0.00           H  
ATOM   2043 3HD1 ILE A 130       9.327  24.248 -43.765  1.00  0.00           H  
ATOM   2044  N   SER A 131       4.489  26.205 -43.576  1.00  0.00           N  
ATOM   2045  CA  SER A 131       3.312  26.703 -42.880  1.00  0.00           C  
ATOM   2046  C   SER A 131       2.795  25.662 -41.900  1.00  0.00           C  
ATOM   2047  O   SER A 131       2.489  25.982 -40.753  1.00  0.00           O  
ATOM   2048  CB  SER A 131       2.232  27.083 -43.876  1.00  0.00           C  
ATOM   2049  OG  SER A 131       1.072  27.530 -43.227  1.00  0.00           O  
ATOM   2050  H   SER A 131       4.492  26.162 -44.591  1.00  0.00           H  
ATOM   2051  HA  SER A 131       3.589  27.580 -42.305  1.00  0.00           H  
ATOM   2052 1HB  SER A 131       2.609  27.871 -44.532  1.00  0.00           H  
ATOM   2053 2HB  SER A 131       1.995  26.226 -44.499  1.00  0.00           H  
ATOM   2054  HG  SER A 131       0.454  27.762 -43.927  1.00  0.00           H  
ATOM   2055  N   THR A 132       2.745  24.407 -42.340  1.00  0.00           N  
ATOM   2056  CA  THR A 132       2.316  23.330 -41.459  1.00  0.00           C  
ATOM   2057  C   THR A 132       3.212  23.239 -40.226  1.00  0.00           C  
ATOM   2058  O   THR A 132       2.724  23.127 -39.106  1.00  0.00           O  
ATOM   2059  CB  THR A 132       2.303  21.975 -42.199  1.00  0.00           C  
ATOM   2060  OG1 THR A 132       1.334  22.026 -43.259  1.00  0.00           O  
ATOM   2061  CG2 THR A 132       1.958  20.830 -41.238  1.00  0.00           C  
ATOM   2062  H   THR A 132       2.990  24.199 -43.303  1.00  0.00           H  
ATOM   2063  HA  THR A 132       1.303  23.542 -41.119  1.00  0.00           H  
ATOM   2064  HB  THR A 132       3.283  21.794 -42.628  1.00  0.00           H  
ATOM   2065  HG1 THR A 132       1.603  22.686 -43.909  1.00  0.00           H  
ATOM   2066 1HG2 THR A 132       1.954  19.885 -41.782  1.00  0.00           H  
ATOM   2067 2HG2 THR A 132       2.697  20.781 -40.438  1.00  0.00           H  
ATOM   2068 3HG2 THR A 132       0.974  21.006 -40.807  1.00  0.00           H  
ATOM   2069  N   LEU A 133       4.525  23.307 -40.440  1.00  0.00           N  
ATOM   2070  CA  LEU A 133       5.462  23.174 -39.333  1.00  0.00           C  
ATOM   2071  C   LEU A 133       5.319  24.289 -38.310  1.00  0.00           C  
ATOM   2072  O   LEU A 133       5.371  24.043 -37.103  1.00  0.00           O  
ATOM   2073  CB  LEU A 133       6.897  23.166 -39.859  1.00  0.00           C  
ATOM   2074  CG  LEU A 133       7.285  21.954 -40.714  1.00  0.00           C  
ATOM   2075  CD1 LEU A 133       8.670  22.176 -41.265  1.00  0.00           C  
ATOM   2076  CD2 LEU A 133       7.228  20.699 -39.882  1.00  0.00           C  
ATOM   2077  H   LEU A 133       4.872  23.393 -41.388  1.00  0.00           H  
ATOM   2078  HA  LEU A 133       5.255  22.243 -38.826  1.00  0.00           H  
ATOM   2079 1HB  LEU A 133       7.046  24.058 -40.469  1.00  0.00           H  
ATOM   2080 2HB  LEU A 133       7.577  23.212 -39.012  1.00  0.00           H  
ATOM   2081  HG  LEU A 133       6.604  21.862 -41.545  1.00  0.00           H  
ATOM   2082 1HD1 LEU A 133       8.955  21.326 -41.887  1.00  0.00           H  
ATOM   2083 2HD1 LEU A 133       8.684  23.083 -41.863  1.00  0.00           H  
ATOM   2084 3HD1 LEU A 133       9.367  22.272 -40.436  1.00  0.00           H  
ATOM   2085 1HD2 LEU A 133       7.503  19.847 -40.484  1.00  0.00           H  
ATOM   2086 2HD2 LEU A 133       7.920  20.796 -39.057  1.00  0.00           H  
ATOM   2087 3HD2 LEU A 133       6.225  20.547 -39.505  1.00  0.00           H  
ATOM   2088  N   ILE A 134       5.102  25.513 -38.777  1.00  0.00           N  
ATOM   2089  CA  ILE A 134       4.912  26.608 -37.839  1.00  0.00           C  
ATOM   2090  C   ILE A 134       3.621  26.416 -37.065  1.00  0.00           C  
ATOM   2091  O   ILE A 134       3.588  26.602 -35.851  1.00  0.00           O  
ATOM   2092  CB  ILE A 134       4.905  27.984 -38.532  1.00  0.00           C  
ATOM   2093  CG1 ILE A 134       6.345  28.526 -38.680  1.00  0.00           C  
ATOM   2094  CG2 ILE A 134       4.064  28.984 -37.721  1.00  0.00           C  
ATOM   2095  CD1 ILE A 134       7.292  27.626 -39.443  1.00  0.00           C  
ATOM   2096  H   ILE A 134       5.091  25.680 -39.776  1.00  0.00           H  
ATOM   2097  HA  ILE A 134       5.736  26.597 -37.124  1.00  0.00           H  
ATOM   2098  HB  ILE A 134       4.489  27.874 -39.530  1.00  0.00           H  
ATOM   2099 1HG1 ILE A 134       6.296  29.473 -39.184  1.00  0.00           H  
ATOM   2100 2HG1 ILE A 134       6.753  28.688 -37.697  1.00  0.00           H  
ATOM   2101 1HG2 ILE A 134       4.056  29.949 -38.214  1.00  0.00           H  
ATOM   2102 2HG2 ILE A 134       3.036  28.633 -37.627  1.00  0.00           H  
ATOM   2103 3HG2 ILE A 134       4.501  29.093 -36.733  1.00  0.00           H  
ATOM   2104 1HD1 ILE A 134       8.272  28.097 -39.498  1.00  0.00           H  
ATOM   2105 2HD1 ILE A 134       7.387  26.668 -38.937  1.00  0.00           H  
ATOM   2106 3HD1 ILE A 134       6.909  27.475 -40.444  1.00  0.00           H  
ATOM   2107  N   LYS A 135       2.552  26.017 -37.761  1.00  0.00           N  
ATOM   2108  CA  LYS A 135       1.282  25.816 -37.080  1.00  0.00           C  
ATOM   2109  C   LYS A 135       1.447  24.809 -35.950  1.00  0.00           C  
ATOM   2110  O   LYS A 135       0.882  24.981 -34.871  1.00  0.00           O  
ATOM   2111  CB  LYS A 135       0.205  25.328 -38.057  1.00  0.00           C  
ATOM   2112  CG  LYS A 135      -0.259  26.350 -39.100  1.00  0.00           C  
ATOM   2113  CD  LYS A 135      -1.071  27.473 -38.483  1.00  0.00           C  
ATOM   2114  CE  LYS A 135      -1.702  28.339 -39.562  1.00  0.00           C  
ATOM   2115  NZ  LYS A 135      -2.445  29.489 -38.987  1.00  0.00           N  
ATOM   2116  H   LYS A 135       2.619  25.876 -38.762  1.00  0.00           H  
ATOM   2117  HA  LYS A 135       0.966  26.762 -36.642  1.00  0.00           H  
ATOM   2118 1HB  LYS A 135       0.579  24.461 -38.601  1.00  0.00           H  
ATOM   2119 2HB  LYS A 135      -0.673  25.005 -37.499  1.00  0.00           H  
ATOM   2120 1HG  LYS A 135       0.606  26.782 -39.597  1.00  0.00           H  
ATOM   2121 2HG  LYS A 135      -0.869  25.847 -39.849  1.00  0.00           H  
ATOM   2122 1HD  LYS A 135      -1.855  27.051 -37.854  1.00  0.00           H  
ATOM   2123 2HD  LYS A 135      -0.425  28.099 -37.867  1.00  0.00           H  
ATOM   2124 1HE  LYS A 135      -0.922  28.714 -40.223  1.00  0.00           H  
ATOM   2125 2HE  LYS A 135      -2.394  27.729 -40.143  1.00  0.00           H  
ATOM   2126 1HZ  LYS A 135      -2.852  30.036 -39.731  1.00  0.00           H  
ATOM   2127 2HZ  LYS A 135      -3.177  29.156 -38.380  1.00  0.00           H  
ATOM   2128 3HZ  LYS A 135      -1.802  30.073 -38.456  1.00  0.00           H  
ATOM   2129  N   LEU A 136       2.240  23.768 -36.197  1.00  0.00           N  
ATOM   2130  CA  LEU A 136       2.483  22.737 -35.202  1.00  0.00           C  
ATOM   2131  C   LEU A 136       3.272  23.284 -34.013  1.00  0.00           C  
ATOM   2132  O   LEU A 136       2.966  22.968 -32.861  1.00  0.00           O  
ATOM   2133  CB  LEU A 136       3.245  21.581 -35.852  1.00  0.00           C  
ATOM   2134  CG  LEU A 136       2.477  20.783 -36.928  1.00  0.00           C  
ATOM   2135  CD1 LEU A 136       3.449  19.872 -37.658  1.00  0.00           C  
ATOM   2136  CD2 LEU A 136       1.358  19.975 -36.286  1.00  0.00           C  
ATOM   2137  H   LEU A 136       2.660  23.682 -37.117  1.00  0.00           H  
ATOM   2138  HA  LEU A 136       1.521  22.383 -34.837  1.00  0.00           H  
ATOM   2139 1HB  LEU A 136       4.135  21.987 -36.326  1.00  0.00           H  
ATOM   2140 2HB  LEU A 136       3.558  20.894 -35.079  1.00  0.00           H  
ATOM   2141  HG  LEU A 136       2.045  21.467 -37.644  1.00  0.00           H  
ATOM   2142 1HD1 LEU A 136       2.916  19.326 -38.430  1.00  0.00           H  
ATOM   2143 2HD1 LEU A 136       4.227  20.468 -38.120  1.00  0.00           H  
ATOM   2144 3HD1 LEU A 136       3.899  19.173 -36.952  1.00  0.00           H  
ATOM   2145 1HD2 LEU A 136       0.828  19.428 -37.062  1.00  0.00           H  
ATOM   2146 2HD2 LEU A 136       1.777  19.274 -35.572  1.00  0.00           H  
ATOM   2147 3HD2 LEU A 136       0.659  20.635 -35.779  1.00  0.00           H  
ATOM   2148  N   ALA A 137       4.262  24.135 -34.287  1.00  0.00           N  
ATOM   2149  CA  ALA A 137       5.044  24.751 -33.220  1.00  0.00           C  
ATOM   2150  C   ALA A 137       4.147  25.591 -32.317  1.00  0.00           C  
ATOM   2151  O   ALA A 137       4.284  25.567 -31.093  1.00  0.00           O  
ATOM   2152  CB  ALA A 137       6.147  25.626 -33.797  1.00  0.00           C  
ATOM   2153  H   ALA A 137       4.489  24.342 -35.255  1.00  0.00           H  
ATOM   2154  HA  ALA A 137       5.487  23.958 -32.617  1.00  0.00           H  
ATOM   2155 1HB  ALA A 137       6.730  26.065 -32.986  1.00  0.00           H  
ATOM   2156 2HB  ALA A 137       6.797  25.027 -34.427  1.00  0.00           H  
ATOM   2157 3HB  ALA A 137       5.700  26.422 -34.392  1.00  0.00           H  
ATOM   2158  N   LEU A 138       3.219  26.314 -32.931  1.00  0.00           N  
ATOM   2159  CA  LEU A 138       2.321  27.184 -32.183  1.00  0.00           C  
ATOM   2160  C   LEU A 138       1.369  26.384 -31.308  1.00  0.00           C  
ATOM   2161  O   LEU A 138       1.069  26.789 -30.183  1.00  0.00           O  
ATOM   2162  CB  LEU A 138       1.552  28.087 -33.150  1.00  0.00           C  
ATOM   2163  CG  LEU A 138       2.218  29.448 -33.458  1.00  0.00           C  
ATOM   2164  CD1 LEU A 138       3.665  29.227 -33.886  1.00  0.00           C  
ATOM   2165  CD2 LEU A 138       1.441  30.140 -34.564  1.00  0.00           C  
ATOM   2166  H   LEU A 138       3.165  26.290 -33.944  1.00  0.00           H  
ATOM   2167  HA  LEU A 138       2.916  27.812 -31.531  1.00  0.00           H  
ATOM   2168 1HB  LEU A 138       1.434  27.557 -34.094  1.00  0.00           H  
ATOM   2169 2HB  LEU A 138       0.562  28.280 -32.738  1.00  0.00           H  
ATOM   2170  HG  LEU A 138       2.218  30.067 -32.571  1.00  0.00           H  
ATOM   2171 1HD1 LEU A 138       4.129  30.180 -34.106  1.00  0.00           H  
ATOM   2172 2HD1 LEU A 138       4.223  28.737 -33.091  1.00  0.00           H  
ATOM   2173 3HD1 LEU A 138       3.681  28.609 -34.770  1.00  0.00           H  
ATOM   2174 1HD2 LEU A 138       1.903  31.099 -34.788  1.00  0.00           H  
ATOM   2175 2HD2 LEU A 138       1.446  29.519 -35.460  1.00  0.00           H  
ATOM   2176 3HD2 LEU A 138       0.413  30.300 -34.243  1.00  0.00           H  
ATOM   2177  N   GLU A 139       0.919  25.231 -31.801  1.00  0.00           N  
ATOM   2178  CA  GLU A 139       0.052  24.388 -30.989  1.00  0.00           C  
ATOM   2179  C   GLU A 139       0.823  23.866 -29.790  1.00  0.00           C  
ATOM   2180  O   GLU A 139       0.300  23.821 -28.675  1.00  0.00           O  
ATOM   2181  CB  GLU A 139      -0.487  23.210 -31.806  1.00  0.00           C  
ATOM   2182  CG  GLU A 139      -1.463  23.582 -32.916  1.00  0.00           C  
ATOM   2183  CD  GLU A 139      -2.769  24.139 -32.419  1.00  0.00           C  
ATOM   2184  OE1 GLU A 139      -3.420  23.485 -31.640  1.00  0.00           O  
ATOM   2185  OE2 GLU A 139      -3.107  25.237 -32.811  1.00  0.00           O  
ATOM   2186  H   GLU A 139       1.163  24.955 -32.746  1.00  0.00           H  
ATOM   2187  HA  GLU A 139      -0.785  24.985 -30.631  1.00  0.00           H  
ATOM   2188 1HB  GLU A 139       0.347  22.674 -32.260  1.00  0.00           H  
ATOM   2189 2HB  GLU A 139      -0.995  22.516 -31.138  1.00  0.00           H  
ATOM   2190 1HG  GLU A 139      -1.000  24.323 -33.560  1.00  0.00           H  
ATOM   2191 2HG  GLU A 139      -1.659  22.694 -33.515  1.00  0.00           H  
ATOM   2192  N   ALA A 140       2.088  23.506 -30.002  1.00  0.00           N  
ATOM   2193  CA  ALA A 140       2.922  23.011 -28.916  1.00  0.00           C  
ATOM   2194  C   ALA A 140       3.074  24.069 -27.829  1.00  0.00           C  
ATOM   2195  O   ALA A 140       3.045  23.757 -26.638  1.00  0.00           O  
ATOM   2196  CB  ALA A 140       4.285  22.597 -29.443  1.00  0.00           C  
ATOM   2197  H   ALA A 140       2.464  23.549 -30.947  1.00  0.00           H  
ATOM   2198  HA  ALA A 140       2.428  22.148 -28.474  1.00  0.00           H  
ATOM   2199 1HB  ALA A 140       4.894  22.202 -28.628  1.00  0.00           H  
ATOM   2200 2HB  ALA A 140       4.156  21.831 -30.208  1.00  0.00           H  
ATOM   2201 3HB  ALA A 140       4.776  23.460 -29.876  1.00  0.00           H  
ATOM   2202  N   ILE A 141       3.197  25.331 -28.252  1.00  0.00           N  
ATOM   2203  CA  ILE A 141       3.319  26.438 -27.311  1.00  0.00           C  
ATOM   2204  C   ILE A 141       2.046  26.585 -26.489  1.00  0.00           C  
ATOM   2205  O   ILE A 141       2.098  26.728 -25.265  1.00  0.00           O  
ATOM   2206  CB  ILE A 141       3.598  27.770 -28.042  1.00  0.00           C  
ATOM   2207  CG1 ILE A 141       4.985  27.756 -28.684  1.00  0.00           C  
ATOM   2208  CG2 ILE A 141       3.487  28.907 -27.070  1.00  0.00           C  
ATOM   2209  CD1 ILE A 141       5.226  28.915 -29.671  1.00  0.00           C  
ATOM   2210  H   ILE A 141       3.234  25.512 -29.249  1.00  0.00           H  
ATOM   2211  HA  ILE A 141       4.145  26.230 -26.631  1.00  0.00           H  
ATOM   2212  HB  ILE A 141       2.867  27.910 -28.837  1.00  0.00           H  
ATOM   2213 1HG1 ILE A 141       5.728  27.811 -27.898  1.00  0.00           H  
ATOM   2214 2HG1 ILE A 141       5.113  26.817 -29.216  1.00  0.00           H  
ATOM   2215 1HG2 ILE A 141       3.664  29.850 -27.573  1.00  0.00           H  
ATOM   2216 2HG2 ILE A 141       2.488  28.916 -26.647  1.00  0.00           H  
ATOM   2217 3HG2 ILE A 141       4.222  28.778 -26.275  1.00  0.00           H  
ATOM   2218 1HD1 ILE A 141       6.222  28.842 -30.093  1.00  0.00           H  
ATOM   2219 2HD1 ILE A 141       4.498  28.866 -30.476  1.00  0.00           H  
ATOM   2220 3HD1 ILE A 141       5.129  29.869 -29.159  1.00  0.00           H  
ATOM   2221  N   LYS A 142       0.900  26.552 -27.169  1.00  0.00           N  
ATOM   2222  CA  LYS A 142      -0.390  26.688 -26.506  1.00  0.00           C  
ATOM   2223  C   LYS A 142      -0.649  25.556 -25.512  1.00  0.00           C  
ATOM   2224  O   LYS A 142      -1.161  25.796 -24.416  1.00  0.00           O  
ATOM   2225  CB  LYS A 142      -1.515  26.738 -27.531  1.00  0.00           C  
ATOM   2226  CG  LYS A 142      -1.581  28.037 -28.331  1.00  0.00           C  
ATOM   2227  CD  LYS A 142      -2.854  28.115 -29.162  1.00  0.00           C  
ATOM   2228  CE  LYS A 142      -2.821  27.131 -30.313  1.00  0.00           C  
ATOM   2229  NZ  LYS A 142      -3.996  27.285 -31.212  1.00  0.00           N  
ATOM   2230  H   LYS A 142       0.934  26.449 -28.177  1.00  0.00           H  
ATOM   2231  HA  LYS A 142      -0.388  27.623 -25.945  1.00  0.00           H  
ATOM   2232 1HB  LYS A 142      -1.384  25.914 -28.235  1.00  0.00           H  
ATOM   2233 2HB  LYS A 142      -2.476  26.592 -27.036  1.00  0.00           H  
ATOM   2234 1HG  LYS A 142      -1.550  28.886 -27.644  1.00  0.00           H  
ATOM   2235 2HG  LYS A 142      -0.719  28.105 -28.997  1.00  0.00           H  
ATOM   2236 1HD  LYS A 142      -3.718  27.897 -28.533  1.00  0.00           H  
ATOM   2237 2HD  LYS A 142      -2.963  29.121 -29.565  1.00  0.00           H  
ATOM   2238 1HE  LYS A 142      -1.909  27.288 -30.889  1.00  0.00           H  
ATOM   2239 2HE  LYS A 142      -2.819  26.117 -29.919  1.00  0.00           H  
ATOM   2240 1HZ  LYS A 142      -3.919  26.603 -31.960  1.00  0.00           H  
ATOM   2241 2HZ  LYS A 142      -4.845  27.124 -30.693  1.00  0.00           H  
ATOM   2242 3HZ  LYS A 142      -4.009  28.214 -31.602  1.00  0.00           H  
ATOM   2243  N   ILE A 143      -0.287  24.331 -25.890  1.00  0.00           N  
ATOM   2244  CA  ILE A 143      -0.480  23.186 -25.007  1.00  0.00           C  
ATOM   2245  C   ILE A 143       0.388  23.326 -23.766  1.00  0.00           C  
ATOM   2246  O   ILE A 143      -0.060  23.045 -22.655  1.00  0.00           O  
ATOM   2247  CB  ILE A 143      -0.201  21.849 -25.736  1.00  0.00           C  
ATOM   2248  CG1 ILE A 143      -1.515  21.298 -26.361  1.00  0.00           C  
ATOM   2249  CG2 ILE A 143       0.407  20.810 -24.780  1.00  0.00           C  
ATOM   2250  CD1 ILE A 143      -2.196  22.224 -27.351  1.00  0.00           C  
ATOM   2251  H   ILE A 143       0.114  24.190 -26.809  1.00  0.00           H  
ATOM   2252  HA  ILE A 143      -1.518  23.173 -24.682  1.00  0.00           H  
ATOM   2253  HB  ILE A 143       0.493  22.034 -26.553  1.00  0.00           H  
ATOM   2254 1HG1 ILE A 143      -1.290  20.367 -26.872  1.00  0.00           H  
ATOM   2255 2HG1 ILE A 143      -2.218  21.085 -25.557  1.00  0.00           H  
ATOM   2256 1HG2 ILE A 143       0.596  19.884 -25.325  1.00  0.00           H  
ATOM   2257 2HG2 ILE A 143       1.344  21.176 -24.371  1.00  0.00           H  
ATOM   2258 3HG2 ILE A 143      -0.292  20.610 -23.965  1.00  0.00           H  
ATOM   2259 1HD1 ILE A 143      -3.100  21.747 -27.728  1.00  0.00           H  
ATOM   2260 2HD1 ILE A 143      -2.464  23.160 -26.861  1.00  0.00           H  
ATOM   2261 3HD1 ILE A 143      -1.525  22.428 -28.176  1.00  0.00           H  
ATOM   2262  N   ASN A 144       1.630  23.766 -23.947  1.00  0.00           N  
ATOM   2263  CA  ASN A 144       2.499  23.994 -22.807  1.00  0.00           C  
ATOM   2264  C   ASN A 144       1.854  25.016 -21.863  1.00  0.00           C  
ATOM   2265  O   ASN A 144       1.787  24.797 -20.654  1.00  0.00           O  
ATOM   2266  CB  ASN A 144       3.881  24.439 -23.264  1.00  0.00           C  
ATOM   2267  CG  ASN A 144       4.897  24.474 -22.139  1.00  0.00           C  
ATOM   2268  OD1 ASN A 144       4.568  24.841 -21.003  1.00  0.00           O  
ATOM   2269  ND2 ASN A 144       6.119  24.103 -22.441  1.00  0.00           N  
ATOM   2270  H   ASN A 144       1.975  23.945 -24.884  1.00  0.00           H  
ATOM   2271  HA  ASN A 144       2.603  23.062 -22.253  1.00  0.00           H  
ATOM   2272 1HB  ASN A 144       4.238  23.751 -24.036  1.00  0.00           H  
ATOM   2273 2HB  ASN A 144       3.818  25.428 -23.712  1.00  0.00           H  
ATOM   2274 1HD2 ASN A 144       6.842  24.110 -21.731  1.00  0.00           H  
ATOM   2275 2HD2 ASN A 144       6.340  23.811 -23.377  1.00  0.00           H  
ATOM   2276  N   ALA A 145       1.345  26.117 -22.426  1.00  0.00           N  
ATOM   2277  CA  ALA A 145       0.699  27.151 -21.616  1.00  0.00           C  
ATOM   2278  C   ALA A 145      -0.486  26.585 -20.831  1.00  0.00           C  
ATOM   2279  O   ALA A 145      -0.698  26.955 -19.673  1.00  0.00           O  
ATOM   2280  CB  ALA A 145       0.242  28.296 -22.498  1.00  0.00           C  
ATOM   2281  H   ALA A 145       1.430  26.251 -23.428  1.00  0.00           H  
ATOM   2282  HA  ALA A 145       1.431  27.525 -20.899  1.00  0.00           H  
ATOM   2283 1HB  ALA A 145      -0.211  29.075 -21.884  1.00  0.00           H  
ATOM   2284 2HB  ALA A 145       1.100  28.699 -23.025  1.00  0.00           H  
ATOM   2285 3HB  ALA A 145      -0.488  27.933 -23.218  1.00  0.00           H  
ATOM   2286  N   GLU A 146      -1.248  25.676 -21.445  1.00  0.00           N  
ATOM   2287  CA  GLU A 146      -2.357  25.029 -20.749  1.00  0.00           C  
ATOM   2288  C   GLU A 146      -1.845  24.267 -19.535  1.00  0.00           C  
ATOM   2289  O   GLU A 146      -2.468  24.289 -18.474  1.00  0.00           O  
ATOM   2290  CB  GLU A 146      -3.126  24.080 -21.672  1.00  0.00           C  
ATOM   2291  CG  GLU A 146      -4.314  23.383 -20.996  1.00  0.00           C  
ATOM   2292  CD  GLU A 146      -5.125  22.541 -21.942  1.00  0.00           C  
ATOM   2293  OE1 GLU A 146      -4.825  22.539 -23.109  1.00  0.00           O  
ATOM   2294  OE2 GLU A 146      -6.052  21.902 -21.495  1.00  0.00           O  
ATOM   2295  H   GLU A 146      -1.056  25.441 -22.414  1.00  0.00           H  
ATOM   2296  HA  GLU A 146      -3.043  25.800 -20.398  1.00  0.00           H  
ATOM   2297 1HB  GLU A 146      -3.499  24.635 -22.534  1.00  0.00           H  
ATOM   2298 2HB  GLU A 146      -2.456  23.309 -22.045  1.00  0.00           H  
ATOM   2299 1HG  GLU A 146      -3.936  22.742 -20.201  1.00  0.00           H  
ATOM   2300 2HG  GLU A 146      -4.958  24.135 -20.543  1.00  0.00           H  
ATOM   2301  N   VAL A 147      -0.702  23.605 -19.688  1.00  0.00           N  
ATOM   2302  CA  VAL A 147      -0.118  22.858 -18.584  1.00  0.00           C  
ATOM   2303  C   VAL A 147       0.246  23.793 -17.446  1.00  0.00           C  
ATOM   2304  O   VAL A 147      -0.016  23.491 -16.285  1.00  0.00           O  
ATOM   2305  CB  VAL A 147       1.137  22.083 -19.026  1.00  0.00           C  
ATOM   2306  CG1 VAL A 147       1.842  21.483 -17.813  1.00  0.00           C  
ATOM   2307  CG2 VAL A 147       0.747  21.003 -19.994  1.00  0.00           C  
ATOM   2308  H   VAL A 147      -0.241  23.617 -20.593  1.00  0.00           H  
ATOM   2309  HA  VAL A 147      -0.856  22.142 -18.222  1.00  0.00           H  
ATOM   2310  HB  VAL A 147       1.831  22.766 -19.502  1.00  0.00           H  
ATOM   2311 1HG1 VAL A 147       2.733  20.942 -18.132  1.00  0.00           H  
ATOM   2312 2HG1 VAL A 147       2.131  22.277 -17.133  1.00  0.00           H  
ATOM   2313 3HG1 VAL A 147       1.167  20.795 -17.301  1.00  0.00           H  
ATOM   2314 1HG2 VAL A 147       1.644  20.480 -20.294  1.00  0.00           H  
ATOM   2315 2HG2 VAL A 147       0.059  20.312 -19.523  1.00  0.00           H  
ATOM   2316 3HG2 VAL A 147       0.270  21.442 -20.866  1.00  0.00           H  
ATOM   2317  N   SER A 148       0.840  24.936 -17.780  1.00  0.00           N  
ATOM   2318  CA  SER A 148       1.230  25.900 -16.760  1.00  0.00           C  
ATOM   2319  C   SER A 148       0.012  26.341 -15.955  1.00  0.00           C  
ATOM   2320  O   SER A 148       0.084  26.481 -14.735  1.00  0.00           O  
ATOM   2321  CB  SER A 148       1.887  27.108 -17.392  1.00  0.00           C  
ATOM   2322  OG  SER A 148       3.051  26.740 -18.071  1.00  0.00           O  
ATOM   2323  H   SER A 148       1.050  25.121 -18.758  1.00  0.00           H  
ATOM   2324  HA  SER A 148       1.940  25.423 -16.079  1.00  0.00           H  
ATOM   2325 1HB  SER A 148       1.194  27.588 -18.080  1.00  0.00           H  
ATOM   2326 2HB  SER A 148       2.129  27.831 -16.616  1.00  0.00           H  
ATOM   2327  HG  SER A 148       3.598  26.264 -17.429  1.00  0.00           H  
ATOM   2328  N   SER A 149      -1.115  26.530 -16.643  1.00  0.00           N  
ATOM   2329  CA  SER A 149      -2.360  26.896 -15.975  1.00  0.00           C  
ATOM   2330  C   SER A 149      -2.803  25.807 -15.018  1.00  0.00           C  
ATOM   2331  O   SER A 149      -3.181  26.088 -13.879  1.00  0.00           O  
ATOM   2332  CB  SER A 149      -3.451  27.165 -16.990  1.00  0.00           C  
ATOM   2333  OG  SER A 149      -4.655  27.486 -16.351  1.00  0.00           O  
ATOM   2334  H   SER A 149      -1.098  26.430 -17.654  1.00  0.00           H  
ATOM   2335  HA  SER A 149      -2.193  27.793 -15.392  1.00  0.00           H  
ATOM   2336 1HB  SER A 149      -3.148  27.986 -17.637  1.00  0.00           H  
ATOM   2337 2HB  SER A 149      -3.593  26.286 -17.617  1.00  0.00           H  
ATOM   2338  HG  SER A 149      -5.295  27.630 -17.049  1.00  0.00           H  
ATOM   2339  N   ILE A 150      -2.732  24.560 -15.468  1.00  0.00           N  
ATOM   2340  CA  ILE A 150      -3.119  23.435 -14.632  1.00  0.00           C  
ATOM   2341  C   ILE A 150      -2.228  23.356 -13.407  1.00  0.00           C  
ATOM   2342  O   ILE A 150      -2.712  23.198 -12.288  1.00  0.00           O  
ATOM   2343  CB  ILE A 150      -3.029  22.112 -15.420  1.00  0.00           C  
ATOM   2344  CG1 ILE A 150      -4.102  22.097 -16.527  1.00  0.00           C  
ATOM   2345  CG2 ILE A 150      -3.177  20.908 -14.468  1.00  0.00           C  
ATOM   2346  CD1 ILE A 150      -3.896  21.017 -17.579  1.00  0.00           C  
ATOM   2347  H   ILE A 150      -2.430  24.395 -16.425  1.00  0.00           H  
ATOM   2348  HA  ILE A 150      -4.145  23.585 -14.302  1.00  0.00           H  
ATOM   2349  HB  ILE A 150      -2.060  22.054 -15.912  1.00  0.00           H  
ATOM   2350 1HG1 ILE A 150      -5.075  21.953 -16.066  1.00  0.00           H  
ATOM   2351 2HG1 ILE A 150      -4.097  23.065 -17.026  1.00  0.00           H  
ATOM   2352 1HG2 ILE A 150      -3.103  19.976 -15.023  1.00  0.00           H  
ATOM   2353 2HG2 ILE A 150      -2.391  20.936 -13.714  1.00  0.00           H  
ATOM   2354 3HG2 ILE A 150      -4.149  20.958 -13.973  1.00  0.00           H  
ATOM   2355 1HD1 ILE A 150      -4.692  21.087 -18.322  1.00  0.00           H  
ATOM   2356 2HD1 ILE A 150      -2.934  21.169 -18.067  1.00  0.00           H  
ATOM   2357 3HD1 ILE A 150      -3.919  20.035 -17.117  1.00  0.00           H  
ATOM   2358  N   LEU A 151      -0.922  23.461 -13.615  1.00  0.00           N  
ATOM   2359  CA  LEU A 151       0.014  23.305 -12.521  1.00  0.00           C  
ATOM   2360  C   LEU A 151      -0.094  24.450 -11.517  1.00  0.00           C  
ATOM   2361  O   LEU A 151      -0.048  24.231 -10.307  1.00  0.00           O  
ATOM   2362  CB  LEU A 151       1.438  23.220 -13.072  1.00  0.00           C  
ATOM   2363  CG  LEU A 151       1.737  22.013 -13.999  1.00  0.00           C  
ATOM   2364  CD1 LEU A 151       3.132  22.162 -14.538  1.00  0.00           C  
ATOM   2365  CD2 LEU A 151       1.579  20.716 -13.257  1.00  0.00           C  
ATOM   2366  H   LEU A 151      -0.578  23.615 -14.553  1.00  0.00           H  
ATOM   2367  HA  LEU A 151      -0.227  22.389 -11.998  1.00  0.00           H  
ATOM   2368 1HB  LEU A 151       1.639  24.128 -13.641  1.00  0.00           H  
ATOM   2369 2HB  LEU A 151       2.131  23.177 -12.238  1.00  0.00           H  
ATOM   2370  HG  LEU A 151       1.053  22.021 -14.833  1.00  0.00           H  
ATOM   2371 1HD1 LEU A 151       3.356  21.332 -15.209  1.00  0.00           H  
ATOM   2372 2HD1 LEU A 151       3.210  23.102 -15.085  1.00  0.00           H  
ATOM   2373 3HD1 LEU A 151       3.836  22.161 -13.713  1.00  0.00           H  
ATOM   2374 1HD2 LEU A 151       1.792  19.892 -13.933  1.00  0.00           H  
ATOM   2375 2HD2 LEU A 151       2.273  20.695 -12.426  1.00  0.00           H  
ATOM   2376 3HD2 LEU A 151       0.561  20.622 -12.892  1.00  0.00           H  
ATOM   2377  N   ALA A 152      -0.265  25.676 -12.018  1.00  0.00           N  
ATOM   2378  CA  ALA A 152      -0.416  26.822 -11.131  1.00  0.00           C  
ATOM   2379  C   ALA A 152      -1.699  26.694 -10.323  1.00  0.00           C  
ATOM   2380  O   ALA A 152      -1.724  27.006  -9.130  1.00  0.00           O  
ATOM   2381  CB  ALA A 152      -0.423  28.114 -11.930  1.00  0.00           C  
ATOM   2382  H   ALA A 152      -0.283  25.816 -13.021  1.00  0.00           H  
ATOM   2383  HA  ALA A 152       0.421  26.835 -10.437  1.00  0.00           H  
ATOM   2384 1HB  ALA A 152      -0.523  28.964 -11.254  1.00  0.00           H  
ATOM   2385 2HB  ALA A 152       0.508  28.202 -12.492  1.00  0.00           H  
ATOM   2386 3HB  ALA A 152      -1.259  28.098 -12.619  1.00  0.00           H  
ATOM   2387  N   LYS A 153      -2.762  26.203 -10.961  1.00  0.00           N  
ATOM   2388  CA  LYS A 153      -4.033  26.012 -10.280  1.00  0.00           C  
ATOM   2389  C   LYS A 153      -3.889  25.013  -9.142  1.00  0.00           C  
ATOM   2390  O   LYS A 153      -4.380  25.246  -8.041  1.00  0.00           O  
ATOM   2391  CB  LYS A 153      -5.110  25.560 -11.267  1.00  0.00           C  
ATOM   2392  CG  LYS A 153      -6.512  25.399 -10.673  1.00  0.00           C  
ATOM   2393  CD  LYS A 153      -7.525  25.105 -11.773  1.00  0.00           C  
ATOM   2394  CE  LYS A 153      -8.956  25.087 -11.252  1.00  0.00           C  
ATOM   2395  NZ  LYS A 153      -9.271  23.842 -10.491  1.00  0.00           N  
ATOM   2396  H   LYS A 153      -2.695  25.978 -11.951  1.00  0.00           H  
ATOM   2397  HA  LYS A 153      -4.340  26.960  -9.850  1.00  0.00           H  
ATOM   2398 1HB  LYS A 153      -5.177  26.278 -12.084  1.00  0.00           H  
ATOM   2399 2HB  LYS A 153      -4.823  24.602 -11.701  1.00  0.00           H  
ATOM   2400 1HG  LYS A 153      -6.514  24.577  -9.952  1.00  0.00           H  
ATOM   2401 2HG  LYS A 153      -6.798  26.314 -10.155  1.00  0.00           H  
ATOM   2402 1HD  LYS A 153      -7.442  25.870 -12.548  1.00  0.00           H  
ATOM   2403 2HD  LYS A 153      -7.299  24.138 -12.219  1.00  0.00           H  
ATOM   2404 1HE  LYS A 153      -9.114  25.947 -10.603  1.00  0.00           H  
ATOM   2405 2HE  LYS A 153      -9.637  25.158 -12.101  1.00  0.00           H  
ATOM   2406 1HZ  LYS A 153     -10.229  23.876 -10.179  1.00  0.00           H  
ATOM   2407 2HZ  LYS A 153      -9.145  23.041 -11.091  1.00  0.00           H  
ATOM   2408 3HZ  LYS A 153      -8.666  23.750  -9.680  1.00  0.00           H  
ATOM   2409  N   LEU A 154      -3.193  23.910  -9.409  1.00  0.00           N  
ATOM   2410  CA  LEU A 154      -3.008  22.868  -8.410  1.00  0.00           C  
ATOM   2411  C   LEU A 154      -2.207  23.384  -7.220  1.00  0.00           C  
ATOM   2412  O   LEU A 154      -2.504  23.051  -6.071  1.00  0.00           O  
ATOM   2413  CB  LEU A 154      -2.289  21.680  -9.043  1.00  0.00           C  
ATOM   2414  CG  LEU A 154      -3.068  20.921 -10.128  1.00  0.00           C  
ATOM   2415  CD1 LEU A 154      -2.114  19.969 -10.831  1.00  0.00           C  
ATOM   2416  CD2 LEU A 154      -4.247  20.173  -9.508  1.00  0.00           C  
ATOM   2417  H   LEU A 154      -2.819  23.774 -10.343  1.00  0.00           H  
ATOM   2418  HA  LEU A 154      -3.986  22.557  -8.049  1.00  0.00           H  
ATOM   2419 1HB  LEU A 154      -1.372  22.044  -9.502  1.00  0.00           H  
ATOM   2420 2HB  LEU A 154      -2.024  20.972  -8.259  1.00  0.00           H  
ATOM   2421  HG  LEU A 154      -3.448  21.614 -10.855  1.00  0.00           H  
ATOM   2422 1HD1 LEU A 154      -2.644  19.442 -11.618  1.00  0.00           H  
ATOM   2423 2HD1 LEU A 154      -1.300  20.536 -11.273  1.00  0.00           H  
ATOM   2424 3HD1 LEU A 154      -1.710  19.256 -10.112  1.00  0.00           H  
ATOM   2425 1HD2 LEU A 154      -4.789  19.643 -10.293  1.00  0.00           H  
ATOM   2426 2HD2 LEU A 154      -3.888  19.462  -8.777  1.00  0.00           H  
ATOM   2427 3HD2 LEU A 154      -4.925  20.875  -9.023  1.00  0.00           H  
ATOM   2428  N   ALA A 155      -1.198  24.207  -7.494  1.00  0.00           N  
ATOM   2429  CA  ALA A 155      -0.394  24.789  -6.424  1.00  0.00           C  
ATOM   2430  C   ALA A 155      -1.246  25.689  -5.534  1.00  0.00           C  
ATOM   2431  O   ALA A 155      -1.098  25.685  -4.310  1.00  0.00           O  
ATOM   2432  CB  ALA A 155       0.755  25.583  -7.011  1.00  0.00           C  
ATOM   2433  H   ALA A 155      -0.976  24.421  -8.461  1.00  0.00           H  
ATOM   2434  HA  ALA A 155      -0.001  23.978  -5.813  1.00  0.00           H  
ATOM   2435 1HB  ALA A 155       1.362  25.999  -6.206  1.00  0.00           H  
ATOM   2436 2HB  ALA A 155       1.370  24.938  -7.630  1.00  0.00           H  
ATOM   2437 3HB  ALA A 155       0.351  26.389  -7.618  1.00  0.00           H  
ATOM   2438  N   MET A 156      -2.147  26.452  -6.147  1.00  0.00           N  
ATOM   2439  CA  MET A 156      -3.017  27.345  -5.391  1.00  0.00           C  
ATOM   2440  C   MET A 156      -4.013  26.563  -4.548  1.00  0.00           C  
ATOM   2441  O   MET A 156      -4.357  26.967  -3.436  1.00  0.00           O  
ATOM   2442  CB  MET A 156      -3.734  28.296  -6.335  1.00  0.00           C  
ATOM   2443  CG  MET A 156      -2.817  29.332  -6.956  1.00  0.00           C  
ATOM   2444  SD  MET A 156      -3.692  30.592  -7.879  1.00  0.00           S  
ATOM   2445  CE  MET A 156      -4.126  29.721  -9.366  1.00  0.00           C  
ATOM   2446  H   MET A 156      -2.210  26.431  -7.161  1.00  0.00           H  
ATOM   2447  HA  MET A 156      -2.403  27.929  -4.712  1.00  0.00           H  
ATOM   2448 1HB  MET A 156      -4.195  27.724  -7.138  1.00  0.00           H  
ATOM   2449 2HB  MET A 156      -4.525  28.807  -5.803  1.00  0.00           H  
ATOM   2450 1HG  MET A 156      -2.236  29.816  -6.174  1.00  0.00           H  
ATOM   2451 2HG  MET A 156      -2.126  28.836  -7.631  1.00  0.00           H  
ATOM   2452 1HE  MET A 156      -4.668  30.388 -10.035  1.00  0.00           H  
ATOM   2453 2HE  MET A 156      -3.219  29.367  -9.860  1.00  0.00           H  
ATOM   2454 3HE  MET A 156      -4.759  28.881  -9.113  1.00  0.00           H  
ATOM   2455  N   GLU A 157      -4.464  25.429  -5.072  1.00  0.00           N  
ATOM   2456  CA  GLU A 157      -5.365  24.569  -4.321  1.00  0.00           C  
ATOM   2457  C   GLU A 157      -4.639  24.004  -3.107  1.00  0.00           C  
ATOM   2458  O   GLU A 157      -5.210  23.909  -2.018  1.00  0.00           O  
ATOM   2459  CB  GLU A 157      -5.902  23.444  -5.206  1.00  0.00           C  
ATOM   2460  CG  GLU A 157      -6.874  23.909  -6.284  1.00  0.00           C  
ATOM   2461  CD  GLU A 157      -7.320  22.803  -7.198  1.00  0.00           C  
ATOM   2462  OE1 GLU A 157      -6.858  21.703  -7.032  1.00  0.00           O  
ATOM   2463  OE2 GLU A 157      -8.119  23.060  -8.071  1.00  0.00           O  
ATOM   2464  H   GLU A 157      -4.181  25.163  -6.009  1.00  0.00           H  
ATOM   2465  HA  GLU A 157      -6.206  25.166  -3.969  1.00  0.00           H  
ATOM   2466 1HB  GLU A 157      -5.069  22.944  -5.700  1.00  0.00           H  
ATOM   2467 2HB  GLU A 157      -6.412  22.708  -4.594  1.00  0.00           H  
ATOM   2468 1HG  GLU A 157      -7.749  24.334  -5.796  1.00  0.00           H  
ATOM   2469 2HG  GLU A 157      -6.407  24.692  -6.872  1.00  0.00           H  
ATOM   2470  N   ALA A 158      -3.361  23.665  -3.289  1.00  0.00           N  
ATOM   2471  CA  ALA A 158      -2.534  23.156  -2.200  1.00  0.00           C  
ATOM   2472  C   ALA A 158      -2.420  24.194  -1.087  1.00  0.00           C  
ATOM   2473  O   ALA A 158      -2.406  23.840   0.093  1.00  0.00           O  
ATOM   2474  CB  ALA A 158      -1.152  22.773  -2.708  1.00  0.00           C  
ATOM   2475  H   ALA A 158      -2.961  23.742  -4.221  1.00  0.00           H  
ATOM   2476  HA  ALA A 158      -3.021  22.271  -1.790  1.00  0.00           H  
ATOM   2477 1HB  ALA A 158      -0.556  22.369  -1.893  1.00  0.00           H  
ATOM   2478 2HB  ALA A 158      -1.249  22.020  -3.489  1.00  0.00           H  
ATOM   2479 3HB  ALA A 158      -0.658  23.649  -3.113  1.00  0.00           H  
ATOM   2480  N   ILE A 159      -2.358  25.478  -1.464  1.00  0.00           N  
ATOM   2481  CA  ILE A 159      -2.269  26.537  -0.461  1.00  0.00           C  
ATOM   2482  C   ILE A 159      -3.545  26.574   0.356  1.00  0.00           C  
ATOM   2483  O   ILE A 159      -3.495  26.625   1.588  1.00  0.00           O  
ATOM   2484  CB  ILE A 159      -2.062  27.940  -1.090  1.00  0.00           C  
ATOM   2485  CG1 ILE A 159      -0.686  28.039  -1.776  1.00  0.00           C  
ATOM   2486  CG2 ILE A 159      -2.204  29.022  -0.000  1.00  0.00           C  
ATOM   2487  CD1 ILE A 159      -0.512  29.310  -2.631  1.00  0.00           C  
ATOM   2488  H   ILE A 159      -2.354  25.707  -2.452  1.00  0.00           H  
ATOM   2489  HA  ILE A 159      -1.431  26.324   0.201  1.00  0.00           H  
ATOM   2490  HB  ILE A 159      -2.820  28.105  -1.853  1.00  0.00           H  
ATOM   2491 1HG1 ILE A 159       0.087  28.018  -1.013  1.00  0.00           H  
ATOM   2492 2HG1 ILE A 159      -0.556  27.173  -2.422  1.00  0.00           H  
ATOM   2493 1HG2 ILE A 159      -2.079  30.009  -0.437  1.00  0.00           H  
ATOM   2494 2HG2 ILE A 159      -3.189  28.964   0.458  1.00  0.00           H  
ATOM   2495 3HG2 ILE A 159      -1.440  28.868   0.762  1.00  0.00           H  
ATOM   2496 1HD1 ILE A 159       0.469  29.318  -3.095  1.00  0.00           H  
ATOM   2497 2HD1 ILE A 159      -1.271  29.334  -3.408  1.00  0.00           H  
ATOM   2498 3HD1 ILE A 159      -0.612  30.193  -2.007  1.00  0.00           H  
ATOM   2499  N   LYS A 160      -4.687  26.552  -0.326  1.00  0.00           N  
ATOM   2500  CA  LYS A 160      -5.987  26.614   0.338  1.00  0.00           C  
ATOM   2501  C   LYS A 160      -6.167  25.471   1.331  1.00  0.00           C  
ATOM   2502  O   LYS A 160      -6.608  25.690   2.460  1.00  0.00           O  
ATOM   2503  CB  LYS A 160      -7.118  26.583  -0.693  1.00  0.00           C  
ATOM   2504  CG  LYS A 160      -8.531  26.688  -0.104  1.00  0.00           C  
ATOM   2505  CD  LYS A 160      -9.568  26.795  -1.216  1.00  0.00           C  
ATOM   2506  CE  LYS A 160     -10.966  27.139  -0.689  1.00  0.00           C  
ATOM   2507  NZ  LYS A 160     -11.609  26.000   0.039  1.00  0.00           N  
ATOM   2508  H   LYS A 160      -4.645  26.519  -1.342  1.00  0.00           H  
ATOM   2509  HA  LYS A 160      -6.043  27.550   0.889  1.00  0.00           H  
ATOM   2510 1HB  LYS A 160      -6.982  27.395  -1.406  1.00  0.00           H  
ATOM   2511 2HB  LYS A 160      -7.066  25.648  -1.252  1.00  0.00           H  
ATOM   2512 1HG  LYS A 160      -8.743  25.798   0.494  1.00  0.00           H  
ATOM   2513 2HG  LYS A 160      -8.601  27.562   0.545  1.00  0.00           H  
ATOM   2514 1HD  LYS A 160      -9.258  27.573  -1.916  1.00  0.00           H  
ATOM   2515 2HD  LYS A 160      -9.616  25.850  -1.753  1.00  0.00           H  
ATOM   2516 1HE  LYS A 160     -10.899  27.993  -0.018  1.00  0.00           H  
ATOM   2517 2HE  LYS A 160     -11.596  27.409  -1.538  1.00  0.00           H  
ATOM   2518 1HZ  LYS A 160     -12.527  26.281   0.345  1.00  0.00           H  
ATOM   2519 2HZ  LYS A 160     -11.695  25.210  -0.580  1.00  0.00           H  
ATOM   2520 3HZ  LYS A 160     -11.058  25.734   0.851  1.00  0.00           H  
ATOM   2521  N   VAL A 161      -5.823  24.259   0.913  1.00  0.00           N  
ATOM   2522  CA  VAL A 161      -5.990  23.095   1.776  1.00  0.00           C  
ATOM   2523  C   VAL A 161      -5.068  23.168   2.985  1.00  0.00           C  
ATOM   2524  O   VAL A 161      -5.480  22.869   4.107  1.00  0.00           O  
ATOM   2525  CB  VAL A 161      -5.744  21.794   0.982  1.00  0.00           C  
ATOM   2526  CG1 VAL A 161      -5.715  20.585   1.923  1.00  0.00           C  
ATOM   2527  CG2 VAL A 161      -6.859  21.631  -0.045  1.00  0.00           C  
ATOM   2528  H   VAL A 161      -5.458  24.144  -0.026  1.00  0.00           H  
ATOM   2529  HA  VAL A 161      -7.018  23.082   2.132  1.00  0.00           H  
ATOM   2530  HB  VAL A 161      -4.778  21.856   0.476  1.00  0.00           H  
ATOM   2531 1HG1 VAL A 161      -5.545  19.679   1.342  1.00  0.00           H  
ATOM   2532 2HG1 VAL A 161      -4.918  20.700   2.649  1.00  0.00           H  
ATOM   2533 3HG1 VAL A 161      -6.670  20.505   2.445  1.00  0.00           H  
ATOM   2534 1HG2 VAL A 161      -6.702  20.725  -0.619  1.00  0.00           H  
ATOM   2535 2HG2 VAL A 161      -7.819  21.572   0.471  1.00  0.00           H  
ATOM   2536 3HG2 VAL A 161      -6.862  22.489  -0.718  1.00  0.00           H  
ATOM   2537  N   ALA A 162      -3.817  23.561   2.762  1.00  0.00           N  
ATOM   2538  CA  ALA A 162      -2.870  23.703   3.855  1.00  0.00           C  
ATOM   2539  C   ALA A 162      -3.313  24.820   4.804  1.00  0.00           C  
ATOM   2540  O   ALA A 162      -3.141  24.712   6.019  1.00  0.00           O  
ATOM   2541  CB  ALA A 162      -1.489  23.978   3.302  1.00  0.00           C  
ATOM   2542  H   ALA A 162      -3.513  23.773   1.817  1.00  0.00           H  
ATOM   2543  HA  ALA A 162      -2.852  22.770   4.417  1.00  0.00           H  
ATOM   2544 1HB  ALA A 162      -0.770  24.056   4.107  1.00  0.00           H  
ATOM   2545 2HB  ALA A 162      -1.218  23.154   2.654  1.00  0.00           H  
ATOM   2546 3HB  ALA A 162      -1.503  24.910   2.731  1.00  0.00           H  
ATOM   2547  N   LYS A 163      -3.900  25.881   4.250  1.00  0.00           N  
ATOM   2548  CA  LYS A 163      -4.405  26.979   5.069  1.00  0.00           C  
ATOM   2549  C   LYS A 163      -5.499  26.495   6.005  1.00  0.00           C  
ATOM   2550  O   LYS A 163      -5.502  26.820   7.193  1.00  0.00           O  
ATOM   2551  CB  LYS A 163      -4.932  28.119   4.191  1.00  0.00           C  
ATOM   2552  CG  LYS A 163      -5.687  29.224   4.945  1.00  0.00           C  
ATOM   2553  CD  LYS A 163      -4.802  29.969   5.907  1.00  0.00           C  
ATOM   2554  CE  LYS A 163      -5.561  31.108   6.568  1.00  0.00           C  
ATOM   2555  NZ  LYS A 163      -4.677  31.925   7.420  1.00  0.00           N  
ATOM   2556  H   LYS A 163      -3.989  25.936   3.239  1.00  0.00           H  
ATOM   2557  HA  LYS A 163      -3.581  27.360   5.679  1.00  0.00           H  
ATOM   2558 1HB  LYS A 163      -4.099  28.585   3.667  1.00  0.00           H  
ATOM   2559 2HB  LYS A 163      -5.604  27.718   3.435  1.00  0.00           H  
ATOM   2560 1HG  LYS A 163      -6.089  29.938   4.228  1.00  0.00           H  
ATOM   2561 2HG  LYS A 163      -6.523  28.791   5.497  1.00  0.00           H  
ATOM   2562 1HD  LYS A 163      -4.457  29.286   6.684  1.00  0.00           H  
ATOM   2563 2HD  LYS A 163      -3.940  30.362   5.381  1.00  0.00           H  
ATOM   2564 1HE  LYS A 163      -5.999  31.743   5.800  1.00  0.00           H  
ATOM   2565 2HE  LYS A 163      -6.359  30.692   7.183  1.00  0.00           H  
ATOM   2566 1HZ  LYS A 163      -5.208  32.671   7.841  1.00  0.00           H  
ATOM   2567 2HZ  LYS A 163      -4.264  31.349   8.143  1.00  0.00           H  
ATOM   2568 3HZ  LYS A 163      -3.948  32.314   6.834  1.00  0.00           H  
ATOM   2569  N   GLU A 164      -6.417  25.694   5.472  1.00  0.00           N  
ATOM   2570  CA  GLU A 164      -7.506  25.137   6.264  1.00  0.00           C  
ATOM   2571  C   GLU A 164      -6.958  24.204   7.345  1.00  0.00           C  
ATOM   2572  O   GLU A 164      -7.442  24.201   8.479  1.00  0.00           O  
ATOM   2573  CB  GLU A 164      -8.490  24.396   5.351  1.00  0.00           C  
ATOM   2574  CG  GLU A 164      -9.286  25.315   4.420  1.00  0.00           C  
ATOM   2575  CD  GLU A 164     -10.067  24.576   3.360  1.00  0.00           C  
ATOM   2576  OE1 GLU A 164      -9.989  23.375   3.315  1.00  0.00           O  
ATOM   2577  OE2 GLU A 164     -10.745  25.226   2.591  1.00  0.00           O  
ATOM   2578  H   GLU A 164      -6.372  25.487   4.478  1.00  0.00           H  
ATOM   2579  HA  GLU A 164      -8.034  25.957   6.755  1.00  0.00           H  
ATOM   2580 1HB  GLU A 164      -7.943  23.689   4.727  1.00  0.00           H  
ATOM   2581 2HB  GLU A 164      -9.196  23.823   5.954  1.00  0.00           H  
ATOM   2582 1HG  GLU A 164      -9.978  25.904   5.021  1.00  0.00           H  
ATOM   2583 2HG  GLU A 164      -8.596  26.006   3.936  1.00  0.00           H  
ATOM   2584  N   ALA A 165      -5.932  23.430   6.992  1.00  0.00           N  
ATOM   2585  CA  ALA A 165      -5.290  22.524   7.935  1.00  0.00           C  
ATOM   2586  C   ALA A 165      -4.635  23.297   9.086  1.00  0.00           C  
ATOM   2587  O   ALA A 165      -4.591  22.824  10.225  1.00  0.00           O  
ATOM   2588  CB  ALA A 165      -4.254  21.671   7.223  1.00  0.00           C  
ATOM   2589  H   ALA A 165      -5.598  23.467   6.034  1.00  0.00           H  
ATOM   2590  HA  ALA A 165      -6.063  21.875   8.349  1.00  0.00           H  
ATOM   2591 1HB  ALA A 165      -3.808  20.972   7.928  1.00  0.00           H  
ATOM   2592 2HB  ALA A 165      -4.742  21.119   6.422  1.00  0.00           H  
ATOM   2593 3HB  ALA A 165      -3.482  22.315   6.803  1.00  0.00           H  
ATOM   2594  N   GLY A 166      -4.121  24.491   8.796  1.00  0.00           N  
ATOM   2595  CA  GLY A 166      -3.481  25.308   9.823  1.00  0.00           C  
ATOM   2596  C   GLY A 166      -2.004  25.542   9.543  1.00  0.00           C  
ATOM   2597  O   GLY A 166      -1.225  25.801  10.465  1.00  0.00           O  
ATOM   2598  H   GLY A 166      -4.167  24.835   7.841  1.00  0.00           H  
ATOM   2599 1HA  GLY A 166      -3.998  26.270   9.878  1.00  0.00           H  
ATOM   2600 2HA  GLY A 166      -3.594  24.826  10.791  1.00  0.00           H  
ATOM   2601  N   ALA A 167      -1.626  25.465   8.273  1.00  0.00           N  
ATOM   2602  CA  ALA A 167      -0.250  25.696   7.862  1.00  0.00           C  
ATOM   2603  C   ALA A 167       0.090  27.164   8.037  1.00  0.00           C  
ATOM   2604  O   ALA A 167      -0.800  28.005   8.153  1.00  0.00           O  
ATOM   2605  CB  ALA A 167      -0.039  25.270   6.420  1.00  0.00           C  
ATOM   2606  H   ALA A 167      -2.312  25.247   7.562  1.00  0.00           H  
ATOM   2607  HA  ALA A 167       0.404  25.119   8.503  1.00  0.00           H  
ATOM   2608 1HB  ALA A 167       1.005  25.439   6.137  1.00  0.00           H  
ATOM   2609 2HB  ALA A 167      -0.272  24.211   6.315  1.00  0.00           H  
ATOM   2610 3HB  ALA A 167      -0.688  25.855   5.776  1.00  0.00           H  
ATOM   2611  N   ASP A 168       1.379  27.464   8.088  1.00  0.00           N  
ATOM   2612  CA  ASP A 168       1.827  28.834   8.280  1.00  0.00           C  
ATOM   2613  C   ASP A 168       1.809  29.622   6.975  1.00  0.00           C  
ATOM   2614  O   ASP A 168       1.440  29.101   5.921  1.00  0.00           O  
ATOM   2615  CB  ASP A 168       3.234  28.841   8.882  1.00  0.00           C  
ATOM   2616  CG  ASP A 168       4.289  28.228   7.954  1.00  0.00           C  
ATOM   2617  OD1 ASP A 168       4.012  28.061   6.782  1.00  0.00           O  
ATOM   2618  OD2 ASP A 168       5.354  27.925   8.428  1.00  0.00           O  
ATOM   2619  H   ASP A 168       2.069  26.732   7.983  1.00  0.00           H  
ATOM   2620  HA  ASP A 168       1.146  29.328   8.977  1.00  0.00           H  
ATOM   2621 1HB  ASP A 168       3.528  29.869   9.106  1.00  0.00           H  
ATOM   2622 2HB  ASP A 168       3.235  28.292   9.824  1.00  0.00           H  
ATOM   2623  N   GLU A 169       2.193  30.893   7.062  1.00  0.00           N  
ATOM   2624  CA  GLU A 169       2.216  31.753   5.894  1.00  0.00           C  
ATOM   2625  C   GLU A 169       3.430  31.485   5.012  1.00  0.00           C  
ATOM   2626  O   GLU A 169       3.417  31.786   3.821  1.00  0.00           O  
ATOM   2627  CB  GLU A 169       2.175  33.222   6.315  1.00  0.00           C  
ATOM   2628  CG  GLU A 169       3.454  33.755   6.972  1.00  0.00           C  
ATOM   2629  CD  GLU A 169       3.550  33.459   8.447  1.00  0.00           C  
ATOM   2630  OE1 GLU A 169       2.833  32.606   8.917  1.00  0.00           O  
ATOM   2631  OE2 GLU A 169       4.343  34.090   9.105  1.00  0.00           O  
ATOM   2632  H   GLU A 169       2.469  31.272   7.960  1.00  0.00           H  
ATOM   2633  HA  GLU A 169       1.321  31.545   5.304  1.00  0.00           H  
ATOM   2634 1HB  GLU A 169       1.985  33.836   5.445  1.00  0.00           H  
ATOM   2635 2HB  GLU A 169       1.346  33.377   7.007  1.00  0.00           H  
ATOM   2636 1HG  GLU A 169       4.329  33.344   6.476  1.00  0.00           H  
ATOM   2637 2HG  GLU A 169       3.474  34.836   6.834  1.00  0.00           H  
ATOM   2638  N   GLU A 170       4.478  30.901   5.594  1.00  0.00           N  
ATOM   2639  CA  GLU A 170       5.688  30.602   4.845  1.00  0.00           C  
ATOM   2640  C   GLU A 170       5.394  29.632   3.711  1.00  0.00           C  
ATOM   2641  O   GLU A 170       5.918  29.772   2.611  1.00  0.00           O  
ATOM   2642  CB  GLU A 170       6.772  30.033   5.760  1.00  0.00           C  
ATOM   2643  CG  GLU A 170       8.088  29.732   5.062  1.00  0.00           C  
ATOM   2644  CD  GLU A 170       9.172  29.327   6.015  1.00  0.00           C  
ATOM   2645  OE1 GLU A 170       9.082  29.668   7.168  1.00  0.00           O  
ATOM   2646  OE2 GLU A 170      10.093  28.669   5.590  1.00  0.00           O  
ATOM   2647  H   GLU A 170       4.438  30.676   6.581  1.00  0.00           H  
ATOM   2648  HA  GLU A 170       6.061  31.528   4.403  1.00  0.00           H  
ATOM   2649 1HB  GLU A 170       6.968  30.733   6.571  1.00  0.00           H  
ATOM   2650 2HB  GLU A 170       6.418  29.105   6.209  1.00  0.00           H  
ATOM   2651 1HG  GLU A 170       7.928  28.923   4.349  1.00  0.00           H  
ATOM   2652 2HG  GLU A 170       8.407  30.610   4.506  1.00  0.00           H  
ATOM   2653  N   ALA A 171       4.532  28.655   3.995  1.00  0.00           N  
ATOM   2654  CA  ALA A 171       4.143  27.681   2.976  1.00  0.00           C  
ATOM   2655  C   ALA A 171       3.468  28.376   1.809  1.00  0.00           C  
ATOM   2656  O   ALA A 171       3.661  27.964   0.648  1.00  0.00           O  
ATOM   2657  CB  ALA A 171       3.193  26.659   3.586  1.00  0.00           C  
ATOM   2658  H   ALA A 171       4.158  28.575   4.933  1.00  0.00           H  
ATOM   2659  HA  ALA A 171       5.034  27.176   2.625  1.00  0.00           H  
ATOM   2660 1HB  ALA A 171       2.921  25.920   2.829  1.00  0.00           H  
ATOM   2661 2HB  ALA A 171       3.688  26.163   4.413  1.00  0.00           H  
ATOM   2662 3HB  ALA A 171       2.295  27.161   3.944  1.00  0.00           H  
ATOM   2663  N   ALA A 172       2.676  29.409   2.066  1.00  0.00           N  
ATOM   2664  CA  ALA A 172       1.990  30.148   1.024  1.00  0.00           C  
ATOM   2665  C   ALA A 172       2.993  30.899   0.155  1.00  0.00           C  
ATOM   2666  O   ALA A 172       2.873  30.952  -1.057  1.00  0.00           O  
ATOM   2667  CB  ALA A 172       0.971  31.112   1.600  1.00  0.00           C  
ATOM   2668  H   ALA A 172       2.557  29.697   3.042  1.00  0.00           H  
ATOM   2669  HA  ALA A 172       1.472  29.424   0.375  1.00  0.00           H  
ATOM   2670 1HB  ALA A 172       0.457  31.639   0.797  1.00  0.00           H  
ATOM   2671 2HB  ALA A 172       0.246  30.562   2.199  1.00  0.00           H  
ATOM   2672 3HB  ALA A 172       1.485  31.833   2.233  1.00  0.00           H  
ATOM   2673  N   VAL A 173       4.009  31.462   0.822  1.00  0.00           N  
ATOM   2674  CA  VAL A 173       5.039  32.217   0.118  1.00  0.00           C  
ATOM   2675  C   VAL A 173       5.854  31.301  -0.779  1.00  0.00           C  
ATOM   2676  O   VAL A 173       6.129  31.636  -1.938  1.00  0.00           O  
ATOM   2677  CB  VAL A 173       5.971  32.922   1.133  1.00  0.00           C  
ATOM   2678  CG1 VAL A 173       7.160  33.561   0.404  1.00  0.00           C  
ATOM   2679  CG2 VAL A 173       5.174  33.981   1.901  1.00  0.00           C  
ATOM   2680  H   VAL A 173       4.037  31.384   1.829  1.00  0.00           H  
ATOM   2681  HA  VAL A 173       4.557  32.976  -0.495  1.00  0.00           H  
ATOM   2682  HB  VAL A 173       6.369  32.188   1.830  1.00  0.00           H  
ATOM   2683 1HG1 VAL A 173       7.813  34.047   1.131  1.00  0.00           H  
ATOM   2684 2HG1 VAL A 173       7.722  32.792  -0.126  1.00  0.00           H  
ATOM   2685 3HG1 VAL A 173       6.798  34.298  -0.308  1.00  0.00           H  
ATOM   2686 1HG2 VAL A 173       5.826  34.476   2.624  1.00  0.00           H  
ATOM   2687 2HG2 VAL A 173       4.780  34.718   1.210  1.00  0.00           H  
ATOM   2688 3HG2 VAL A 173       4.350  33.507   2.426  1.00  0.00           H  
ATOM   2689  N   ARG A 174       6.233  30.138  -0.257  1.00  0.00           N  
ATOM   2690  CA  ARG A 174       6.998  29.168  -1.017  1.00  0.00           C  
ATOM   2691  C   ARG A 174       6.199  28.631  -2.200  1.00  0.00           C  
ATOM   2692  O   ARG A 174       6.745  28.426  -3.284  1.00  0.00           O  
ATOM   2693  CB  ARG A 174       7.446  28.023  -0.132  1.00  0.00           C  
ATOM   2694  CG  ARG A 174       8.531  28.384   0.863  1.00  0.00           C  
ATOM   2695  CD  ARG A 174       8.915  27.222   1.702  1.00  0.00           C  
ATOM   2696  NE  ARG A 174       9.943  27.571   2.674  1.00  0.00           N  
ATOM   2697  CZ  ARG A 174      11.270  27.562   2.446  1.00  0.00           C  
ATOM   2698  NH1 ARG A 174      11.754  27.213   1.268  1.00  0.00           N  
ATOM   2699  NH2 ARG A 174      12.085  27.906   3.424  1.00  0.00           N  
ATOM   2700  H   ARG A 174       5.985  29.929   0.708  1.00  0.00           H  
ATOM   2701  HA  ARG A 174       7.886  29.668  -1.408  1.00  0.00           H  
ATOM   2702 1HB  ARG A 174       6.591  27.650   0.433  1.00  0.00           H  
ATOM   2703 2HB  ARG A 174       7.816  27.202  -0.749  1.00  0.00           H  
ATOM   2704 1HG  ARG A 174       9.410  28.736   0.324  1.00  0.00           H  
ATOM   2705 2HG  ARG A 174       8.168  29.174   1.521  1.00  0.00           H  
ATOM   2706 1HD  ARG A 174       8.037  26.872   2.249  1.00  0.00           H  
ATOM   2707 2HD  ARG A 174       9.290  26.420   1.070  1.00  0.00           H  
ATOM   2708  HE  ARG A 174       9.644  27.855   3.605  1.00  0.00           H  
ATOM   2709 1HH1 ARG A 174      11.130  26.948   0.519  1.00  0.00           H  
ATOM   2710 2HH1 ARG A 174      12.751  27.210   1.115  1.00  0.00           H  
ATOM   2711 1HH2 ARG A 174      11.692  28.172   4.327  1.00  0.00           H  
ATOM   2712 2HH2 ARG A 174      13.081  27.905   3.282  1.00  0.00           H  
ATOM   2713  N   ALA A 175       4.901  28.406  -1.990  1.00  0.00           N  
ATOM   2714  CA  ALA A 175       4.051  27.923  -3.069  1.00  0.00           C  
ATOM   2715  C   ALA A 175       3.983  28.943  -4.195  1.00  0.00           C  
ATOM   2716  O   ALA A 175       4.060  28.573  -5.369  1.00  0.00           O  
ATOM   2717  CB  ALA A 175       2.667  27.607  -2.539  1.00  0.00           C  
ATOM   2718  H   ALA A 175       4.503  28.560  -1.071  1.00  0.00           H  
ATOM   2719  HA  ALA A 175       4.492  27.024  -3.473  1.00  0.00           H  
ATOM   2720 1HB  ALA A 175       2.035  27.225  -3.345  1.00  0.00           H  
ATOM   2721 2HB  ALA A 175       2.747  26.854  -1.749  1.00  0.00           H  
ATOM   2722 3HB  ALA A 175       2.238  28.511  -2.133  1.00  0.00           H  
ATOM   2723  N   VAL A 176       3.903  30.225  -3.853  1.00  0.00           N  
ATOM   2724  CA  VAL A 176       3.904  31.264  -4.874  1.00  0.00           C  
ATOM   2725  C   VAL A 176       5.219  31.267  -5.625  1.00  0.00           C  
ATOM   2726  O   VAL A 176       5.229  31.339  -6.851  1.00  0.00           O  
ATOM   2727  CB  VAL A 176       3.647  32.656  -4.260  1.00  0.00           C  
ATOM   2728  CG1 VAL A 176       3.883  33.766  -5.300  1.00  0.00           C  
ATOM   2729  CG2 VAL A 176       2.227  32.726  -3.775  1.00  0.00           C  
ATOM   2730  H   VAL A 176       3.819  30.476  -2.870  1.00  0.00           H  
ATOM   2731  HA  VAL A 176       3.100  31.048  -5.580  1.00  0.00           H  
ATOM   2732  HB  VAL A 176       4.336  32.817  -3.429  1.00  0.00           H  
ATOM   2733 1HG1 VAL A 176       3.696  34.739  -4.841  1.00  0.00           H  
ATOM   2734 2HG1 VAL A 176       4.910  33.728  -5.648  1.00  0.00           H  
ATOM   2735 3HG1 VAL A 176       3.207  33.630  -6.147  1.00  0.00           H  
ATOM   2736 1HG2 VAL A 176       2.050  33.705  -3.332  1.00  0.00           H  
ATOM   2737 2HG2 VAL A 176       1.548  32.575  -4.610  1.00  0.00           H  
ATOM   2738 3HG2 VAL A 176       2.056  31.953  -3.032  1.00  0.00           H  
ATOM   2739  N   ARG A 177       6.330  31.171  -4.899  1.00  0.00           N  
ATOM   2740  CA  ARG A 177       7.639  31.161  -5.536  1.00  0.00           C  
ATOM   2741  C   ARG A 177       7.781  30.018  -6.530  1.00  0.00           C  
ATOM   2742  O   ARG A 177       8.292  30.219  -7.634  1.00  0.00           O  
ATOM   2743  CB  ARG A 177       8.737  31.069  -4.492  1.00  0.00           C  
ATOM   2744  CG  ARG A 177       8.977  32.356  -3.730  1.00  0.00           C  
ATOM   2745  CD  ARG A 177       9.926  32.177  -2.614  1.00  0.00           C  
ATOM   2746  NE  ARG A 177      10.253  33.446  -1.988  1.00  0.00           N  
ATOM   2747  CZ  ARG A 177      10.898  33.586  -0.812  1.00  0.00           C  
ATOM   2748  NH1 ARG A 177      11.272  32.520  -0.131  1.00  0.00           N  
ATOM   2749  NH2 ARG A 177      11.157  34.798  -0.347  1.00  0.00           N  
ATOM   2750  H   ARG A 177       6.261  31.123  -3.887  1.00  0.00           H  
ATOM   2751  HA  ARG A 177       7.764  32.099  -6.077  1.00  0.00           H  
ATOM   2752 1HB  ARG A 177       8.472  30.304  -3.760  1.00  0.00           H  
ATOM   2753 2HB  ARG A 177       9.671  30.759  -4.959  1.00  0.00           H  
ATOM   2754 1HG  ARG A 177       9.390  33.102  -4.409  1.00  0.00           H  
ATOM   2755 2HG  ARG A 177       8.034  32.721  -3.323  1.00  0.00           H  
ATOM   2756 1HD  ARG A 177       9.474  31.528  -1.863  1.00  0.00           H  
ATOM   2757 2HD  ARG A 177      10.848  31.730  -2.979  1.00  0.00           H  
ATOM   2758  HE  ARG A 177       9.978  34.301  -2.479  1.00  0.00           H  
ATOM   2759 1HH1 ARG A 177      11.076  31.597  -0.489  1.00  0.00           H  
ATOM   2760 2HH1 ARG A 177      11.755  32.628   0.747  1.00  0.00           H  
ATOM   2761 1HH2 ARG A 177      10.875  35.620  -0.885  1.00  0.00           H  
ATOM   2762 2HH2 ARG A 177      11.640  34.912   0.528  1.00  0.00           H  
ATOM   2763  N   THR A 178       7.305  28.831  -6.165  1.00  0.00           N  
ATOM   2764  CA  THR A 178       7.382  27.696  -7.076  1.00  0.00           C  
ATOM   2765  C   THR A 178       6.565  27.956  -8.328  1.00  0.00           C  
ATOM   2766  O   THR A 178       7.016  27.680  -9.442  1.00  0.00           O  
ATOM   2767  CB  THR A 178       6.880  26.401  -6.427  1.00  0.00           C  
ATOM   2768  OG1 THR A 178       7.698  26.076  -5.295  1.00  0.00           O  
ATOM   2769  CG2 THR A 178       6.944  25.254  -7.458  1.00  0.00           C  
ATOM   2770  H   THR A 178       6.906  28.712  -5.239  1.00  0.00           H  
ATOM   2771  HA  THR A 178       8.422  27.559  -7.371  1.00  0.00           H  
ATOM   2772  HB  THR A 178       5.866  26.547  -6.095  1.00  0.00           H  
ATOM   2773  HG1 THR A 178       7.598  26.763  -4.627  1.00  0.00           H  
ATOM   2774 1HG2 THR A 178       6.592  24.337  -7.020  1.00  0.00           H  
ATOM   2775 2HG2 THR A 178       6.318  25.492  -8.317  1.00  0.00           H  
ATOM   2776 3HG2 THR A 178       7.974  25.119  -7.792  1.00  0.00           H  
ATOM   2777  N   VAL A 179       5.360  28.494  -8.152  1.00  0.00           N  
ATOM   2778  CA  VAL A 179       4.504  28.793  -9.285  1.00  0.00           C  
ATOM   2779  C   VAL A 179       5.156  29.806 -10.202  1.00  0.00           C  
ATOM   2780  O   VAL A 179       5.126  29.649 -11.420  1.00  0.00           O  
ATOM   2781  CB  VAL A 179       3.128  29.312  -8.813  1.00  0.00           C  
ATOM   2782  CG1 VAL A 179       2.321  29.853 -10.000  1.00  0.00           C  
ATOM   2783  CG2 VAL A 179       2.376  28.180  -8.161  1.00  0.00           C  
ATOM   2784  H   VAL A 179       5.033  28.680  -7.208  1.00  0.00           H  
ATOM   2785  HA  VAL A 179       4.350  27.874  -9.847  1.00  0.00           H  
ATOM   2786  HB  VAL A 179       3.275  30.122  -8.101  1.00  0.00           H  
ATOM   2787 1HG1 VAL A 179       1.354  30.215  -9.644  1.00  0.00           H  
ATOM   2788 2HG1 VAL A 179       2.855  30.678 -10.472  1.00  0.00           H  
ATOM   2789 3HG1 VAL A 179       2.166  29.060 -10.728  1.00  0.00           H  
ATOM   2790 1HG2 VAL A 179       1.406  28.542  -7.817  1.00  0.00           H  
ATOM   2791 2HG2 VAL A 179       2.233  27.378  -8.882  1.00  0.00           H  
ATOM   2792 3HG2 VAL A 179       2.942  27.804  -7.313  1.00  0.00           H  
ATOM   2793  N   LEU A 180       5.756  30.836  -9.624  1.00  0.00           N  
ATOM   2794  CA  LEU A 180       6.401  31.864 -10.417  1.00  0.00           C  
ATOM   2795  C   LEU A 180       7.544  31.288 -11.238  1.00  0.00           C  
ATOM   2796  O   LEU A 180       7.703  31.629 -12.412  1.00  0.00           O  
ATOM   2797  CB  LEU A 180       6.932  32.960  -9.495  1.00  0.00           C  
ATOM   2798  CG  LEU A 180       5.891  33.797  -8.757  1.00  0.00           C  
ATOM   2799  CD1 LEU A 180       6.624  34.694  -7.778  1.00  0.00           C  
ATOM   2800  CD2 LEU A 180       5.038  34.605  -9.750  1.00  0.00           C  
ATOM   2801  H   LEU A 180       5.740  30.918  -8.613  1.00  0.00           H  
ATOM   2802  HA  LEU A 180       5.671  32.282 -11.105  1.00  0.00           H  
ATOM   2803 1HB  LEU A 180       7.539  32.476  -8.735  1.00  0.00           H  
ATOM   2804 2HB  LEU A 180       7.568  33.623 -10.051  1.00  0.00           H  
ATOM   2805  HG  LEU A 180       5.241  33.153  -8.196  1.00  0.00           H  
ATOM   2806 1HD1 LEU A 180       5.904  35.284  -7.218  1.00  0.00           H  
ATOM   2807 2HD1 LEU A 180       7.200  34.077  -7.086  1.00  0.00           H  
ATOM   2808 3HD1 LEU A 180       7.300  35.355  -8.319  1.00  0.00           H  
ATOM   2809 1HD2 LEU A 180       4.308  35.190  -9.195  1.00  0.00           H  
ATOM   2810 2HD2 LEU A 180       5.671  35.269 -10.322  1.00  0.00           H  
ATOM   2811 3HD2 LEU A 180       4.512  33.938 -10.426  1.00  0.00           H  
ATOM   2812  N   GLU A 181       8.314  30.376 -10.645  1.00  0.00           N  
ATOM   2813  CA  GLU A 181       9.398  29.723 -11.367  1.00  0.00           C  
ATOM   2814  C   GLU A 181       8.854  28.868 -12.510  1.00  0.00           C  
ATOM   2815  O   GLU A 181       9.421  28.854 -13.605  1.00  0.00           O  
ATOM   2816  CB  GLU A 181      10.248  28.866 -10.429  1.00  0.00           C  
ATOM   2817  CG  GLU A 181      11.115  29.653  -9.451  1.00  0.00           C  
ATOM   2818  CD  GLU A 181      11.847  28.770  -8.480  1.00  0.00           C  
ATOM   2819  OE1 GLU A 181      11.559  27.598  -8.446  1.00  0.00           O  
ATOM   2820  OE2 GLU A 181      12.694  29.265  -7.774  1.00  0.00           O  
ATOM   2821  H   GLU A 181       8.156  30.149  -9.666  1.00  0.00           H  
ATOM   2822  HA  GLU A 181      10.035  30.496 -11.800  1.00  0.00           H  
ATOM   2823 1HB  GLU A 181       9.601  28.204  -9.851  1.00  0.00           H  
ATOM   2824 2HB  GLU A 181      10.911  28.241 -11.019  1.00  0.00           H  
ATOM   2825 1HG  GLU A 181      11.848  30.219 -10.023  1.00  0.00           H  
ATOM   2826 2HG  GLU A 181      10.494  30.362  -8.905  1.00  0.00           H  
ATOM   2827  N   MET A 182       7.744  28.170 -12.269  1.00  0.00           N  
ATOM   2828  CA  MET A 182       7.138  27.368 -13.329  1.00  0.00           C  
ATOM   2829  C   MET A 182       6.684  28.260 -14.472  1.00  0.00           C  
ATOM   2830  O   MET A 182       6.879  27.930 -15.644  1.00  0.00           O  
ATOM   2831  CB  MET A 182       5.943  26.564 -12.812  1.00  0.00           C  
ATOM   2832  CG  MET A 182       6.285  25.407 -11.894  1.00  0.00           C  
ATOM   2833  SD  MET A 182       4.873  24.306 -11.592  1.00  0.00           S  
ATOM   2834  CE  MET A 182       3.795  25.273 -10.537  1.00  0.00           C  
ATOM   2835  H   MET A 182       7.329  28.189 -11.341  1.00  0.00           H  
ATOM   2836  HA  MET A 182       7.890  26.684 -13.718  1.00  0.00           H  
ATOM   2837 1HB  MET A 182       5.282  27.229 -12.262  1.00  0.00           H  
ATOM   2838 2HB  MET A 182       5.375  26.171 -13.657  1.00  0.00           H  
ATOM   2839 1HG  MET A 182       7.094  24.825 -12.331  1.00  0.00           H  
ATOM   2840 2HG  MET A 182       6.626  25.797 -10.939  1.00  0.00           H  
ATOM   2841 1HE  MET A 182       2.907  24.691 -10.289  1.00  0.00           H  
ATOM   2842 2HE  MET A 182       4.323  25.535  -9.621  1.00  0.00           H  
ATOM   2843 3HE  MET A 182       3.495  26.180 -11.059  1.00  0.00           H  
ATOM   2844  N   LEU A 183       6.102  29.404 -14.129  1.00  0.00           N  
ATOM   2845  CA  LEU A 183       5.607  30.328 -15.137  1.00  0.00           C  
ATOM   2846  C   LEU A 183       6.767  30.903 -15.947  1.00  0.00           C  
ATOM   2847  O   LEU A 183       6.665  31.041 -17.168  1.00  0.00           O  
ATOM   2848  CB  LEU A 183       4.812  31.458 -14.468  1.00  0.00           C  
ATOM   2849  CG  LEU A 183       3.508  31.041 -13.729  1.00  0.00           C  
ATOM   2850  CD1 LEU A 183       2.963  32.237 -12.981  1.00  0.00           C  
ATOM   2851  CD2 LEU A 183       2.492  30.522 -14.695  1.00  0.00           C  
ATOM   2852  H   LEU A 183       5.967  29.618 -13.145  1.00  0.00           H  
ATOM   2853  HA  LEU A 183       4.960  29.778 -15.814  1.00  0.00           H  
ATOM   2854 1HB  LEU A 183       5.459  31.949 -13.744  1.00  0.00           H  
ATOM   2855 2HB  LEU A 183       4.542  32.183 -15.231  1.00  0.00           H  
ATOM   2856  HG  LEU A 183       3.729  30.268 -13.023  1.00  0.00           H  
ATOM   2857 1HD1 LEU A 183       2.055  31.951 -12.448  1.00  0.00           H  
ATOM   2858 2HD1 LEU A 183       3.704  32.590 -12.270  1.00  0.00           H  
ATOM   2859 3HD1 LEU A 183       2.734  33.025 -13.691  1.00  0.00           H  
ATOM   2860 1HD2 LEU A 183       1.596  30.237 -14.144  1.00  0.00           H  
ATOM   2861 2HD2 LEU A 183       2.251  31.301 -15.405  1.00  0.00           H  
ATOM   2862 3HD2 LEU A 183       2.881  29.653 -15.218  1.00  0.00           H  
ATOM   2863  N   GLU A 184       7.882  31.207 -15.282  1.00  0.00           N  
ATOM   2864  CA  GLU A 184       9.054  31.719 -15.980  1.00  0.00           C  
ATOM   2865  C   GLU A 184       9.581  30.704 -16.986  1.00  0.00           C  
ATOM   2866  O   GLU A 184       9.910  31.061 -18.120  1.00  0.00           O  
ATOM   2867  CB  GLU A 184      10.169  32.098 -15.000  1.00  0.00           C  
ATOM   2868  CG  GLU A 184      11.443  32.618 -15.688  1.00  0.00           C  
ATOM   2869  CD  GLU A 184      12.552  32.988 -14.733  1.00  0.00           C  
ATOM   2870  OE1 GLU A 184      12.289  33.162 -13.572  1.00  0.00           O  
ATOM   2871  OE2 GLU A 184      13.673  33.080 -15.178  1.00  0.00           O  
ATOM   2872  H   GLU A 184       7.905  31.100 -14.271  1.00  0.00           H  
ATOM   2873  HA  GLU A 184       8.761  32.614 -16.528  1.00  0.00           H  
ATOM   2874 1HB  GLU A 184       9.807  32.874 -14.323  1.00  0.00           H  
ATOM   2875 2HB  GLU A 184      10.437  31.234 -14.393  1.00  0.00           H  
ATOM   2876 1HG  GLU A 184      11.813  31.850 -16.363  1.00  0.00           H  
ATOM   2877 2HG  GLU A 184      11.181  33.490 -16.288  1.00  0.00           H  
ATOM   2878  N   ARG A 185       9.649  29.436 -16.581  1.00  0.00           N  
ATOM   2879  CA  ARG A 185      10.128  28.388 -17.475  1.00  0.00           C  
ATOM   2880  C   ARG A 185       9.221  28.249 -18.691  1.00  0.00           C  
ATOM   2881  O   ARG A 185       9.699  28.071 -19.813  1.00  0.00           O  
ATOM   2882  CB  ARG A 185      10.214  27.051 -16.752  1.00  0.00           C  
ATOM   2883  CG  ARG A 185      11.317  26.944 -15.708  1.00  0.00           C  
ATOM   2884  CD  ARG A 185      11.411  25.570 -15.138  1.00  0.00           C  
ATOM   2885  NE  ARG A 185      12.314  25.525 -13.998  1.00  0.00           N  
ATOM   2886  CZ  ARG A 185      11.938  25.680 -12.712  1.00  0.00           C  
ATOM   2887  NH1 ARG A 185      10.677  25.887 -12.416  1.00  0.00           N  
ATOM   2888  NH2 ARG A 185      12.842  25.624 -11.752  1.00  0.00           N  
ATOM   2889  H   ARG A 185       9.382  29.202 -15.628  1.00  0.00           H  
ATOM   2890  HA  ARG A 185      11.127  28.657 -17.819  1.00  0.00           H  
ATOM   2891 1HB  ARG A 185       9.268  26.856 -16.250  1.00  0.00           H  
ATOM   2892 2HB  ARG A 185      10.366  26.252 -17.478  1.00  0.00           H  
ATOM   2893 1HG  ARG A 185      12.274  27.186 -16.176  1.00  0.00           H  
ATOM   2894 2HG  ARG A 185      11.125  27.645 -14.897  1.00  0.00           H  
ATOM   2895 1HD  ARG A 185      10.426  25.233 -14.817  1.00  0.00           H  
ATOM   2896 2HD  ARG A 185      11.792  24.890 -15.900  1.00  0.00           H  
ATOM   2897  HE  ARG A 185      13.295  25.368 -14.184  1.00  0.00           H  
ATOM   2898 1HH1 ARG A 185       9.989  25.932 -13.149  1.00  0.00           H  
ATOM   2899 2HH1 ARG A 185      10.396  26.001 -11.450  1.00  0.00           H  
ATOM   2900 1HH2 ARG A 185      13.810  25.460 -11.980  1.00  0.00           H  
ATOM   2901 2HH2 ARG A 185      12.565  25.740 -10.784  1.00  0.00           H  
ATOM   2902  N   SER A 186       7.913  28.357 -18.468  1.00  0.00           N  
ATOM   2903  CA  SER A 186       6.941  28.262 -19.547  1.00  0.00           C  
ATOM   2904  C   SER A 186       7.130  29.388 -20.561  1.00  0.00           C  
ATOM   2905  O   SER A 186       7.100  29.156 -21.771  1.00  0.00           O  
ATOM   2906  CB  SER A 186       5.541  28.284 -18.980  1.00  0.00           C  
ATOM   2907  OG  SER A 186       4.582  28.141 -19.987  1.00  0.00           O  
ATOM   2908  H   SER A 186       7.584  28.479 -17.515  1.00  0.00           H  
ATOM   2909  HA  SER A 186       7.091  27.309 -20.061  1.00  0.00           H  
ATOM   2910 1HB  SER A 186       5.439  27.478 -18.261  1.00  0.00           H  
ATOM   2911 2HB  SER A 186       5.380  29.217 -18.449  1.00  0.00           H  
ATOM   2912  HG  SER A 186       3.763  27.927 -19.528  1.00  0.00           H  
ATOM   2913  N   GLN A 187       7.358  30.610 -20.069  1.00  0.00           N  
ATOM   2914  CA  GLN A 187       7.622  31.728 -20.972  1.00  0.00           C  
ATOM   2915  C   GLN A 187       8.889  31.473 -21.767  1.00  0.00           C  
ATOM   2916  O   GLN A 187       8.929  31.725 -22.971  1.00  0.00           O  
ATOM   2917  CB  GLN A 187       7.775  33.045 -20.203  1.00  0.00           C  
ATOM   2918  CG  GLN A 187       8.067  34.268 -21.089  1.00  0.00           C  
ATOM   2919  CD  GLN A 187       6.924  34.629 -22.035  1.00  0.00           C  
ATOM   2920  OE1 GLN A 187       5.821  34.974 -21.587  1.00  0.00           O  
ATOM   2921  NE2 GLN A 187       7.187  34.555 -23.342  1.00  0.00           N  
ATOM   2922  H   GLN A 187       7.333  30.760 -19.065  1.00  0.00           H  
ATOM   2923  HA  GLN A 187       6.792  31.815 -21.672  1.00  0.00           H  
ATOM   2924 1HB  GLN A 187       6.876  33.248 -19.637  1.00  0.00           H  
ATOM   2925 2HB  GLN A 187       8.594  32.953 -19.490  1.00  0.00           H  
ATOM   2926 1HG  GLN A 187       8.247  35.122 -20.440  1.00  0.00           H  
ATOM   2927 2HG  GLN A 187       8.957  34.069 -21.690  1.00  0.00           H  
ATOM   2928 1HE2 GLN A 187       6.486  34.776 -24.029  1.00  0.00           H  
ATOM   2929 2HE2 GLN A 187       8.104  34.283 -23.670  1.00  0.00           H  
ATOM   2930  N   ARG A 188       9.912  30.943 -21.107  1.00  0.00           N  
ATOM   2931  CA  ARG A 188      11.158  30.661 -21.792  1.00  0.00           C  
ATOM   2932  C   ARG A 188      10.948  29.616 -22.889  1.00  0.00           C  
ATOM   2933  O   ARG A 188      11.486  29.744 -23.979  1.00  0.00           O  
ATOM   2934  CB  ARG A 188      12.226  30.204 -20.812  1.00  0.00           C  
ATOM   2935  CG  ARG A 188      12.764  31.308 -19.911  1.00  0.00           C  
ATOM   2936  CD  ARG A 188      13.785  30.807 -18.958  1.00  0.00           C  
ATOM   2937  NE  ARG A 188      14.270  31.868 -18.082  1.00  0.00           N  
ATOM   2938  CZ  ARG A 188      15.212  32.773 -18.404  1.00  0.00           C  
ATOM   2939  NH1 ARG A 188      15.788  32.760 -19.592  1.00  0.00           N  
ATOM   2940  NH2 ARG A 188      15.553  33.680 -17.511  1.00  0.00           N  
ATOM   2941  H   ARG A 188       9.830  30.764 -20.108  1.00  0.00           H  
ATOM   2942  HA  ARG A 188      11.501  31.584 -22.266  1.00  0.00           H  
ATOM   2943 1HB  ARG A 188      11.820  29.425 -20.169  1.00  0.00           H  
ATOM   2944 2HB  ARG A 188      13.067  29.774 -21.357  1.00  0.00           H  
ATOM   2945 1HG  ARG A 188      13.218  32.084 -20.530  1.00  0.00           H  
ATOM   2946 2HG  ARG A 188      11.944  31.740 -19.339  1.00  0.00           H  
ATOM   2947 1HD  ARG A 188      13.338  30.033 -18.332  1.00  0.00           H  
ATOM   2948 2HD  ARG A 188      14.631  30.389 -19.500  1.00  0.00           H  
ATOM   2949  HE  ARG A 188      13.870  31.941 -17.147  1.00  0.00           H  
ATOM   2950 1HH1 ARG A 188      15.525  32.065 -20.278  1.00  0.00           H  
ATOM   2951 2HH1 ARG A 188      16.490  33.449 -19.820  1.00  0.00           H  
ATOM   2952 1HH2 ARG A 188      15.097  33.676 -16.600  1.00  0.00           H  
ATOM   2953 2HH2 ARG A 188      16.254  34.369 -17.728  1.00  0.00           H  
ATOM   2954  N   ALA A 189      10.125  28.604 -22.590  1.00  0.00           N  
ATOM   2955  CA  ALA A 189       9.838  27.566 -23.593  1.00  0.00           C  
ATOM   2956  C   ALA A 189       9.125  28.174 -24.790  1.00  0.00           C  
ATOM   2957  O   ALA A 189       9.437  27.807 -25.944  1.00  0.00           O  
ATOM   2958  CB  ALA A 189       8.966  26.481 -22.962  1.00  0.00           C  
ATOM   2959  H   ALA A 189       9.729  28.536 -21.667  1.00  0.00           H  
ATOM   2960  HA  ALA A 189      10.772  27.130 -23.915  1.00  0.00           H  
ATOM   2961 1HB  ALA A 189       8.772  25.699 -23.700  1.00  0.00           H  
ATOM   2962 2HB  ALA A 189       9.489  26.047 -22.108  1.00  0.00           H  
ATOM   2963 3HB  ALA A 189       8.023  26.905 -22.630  1.00  0.00           H  
ATOM   2964  N   ALA A 190       8.207  29.106 -24.575  1.00  0.00           N  
ATOM   2965  CA  ALA A 190       7.505  29.797 -25.643  1.00  0.00           C  
ATOM   2966  C   ALA A 190       8.473  30.598 -26.512  1.00  0.00           C  
ATOM   2967  O   ALA A 190       8.297  30.723 -27.716  1.00  0.00           O  
ATOM   2968  CB  ALA A 190       6.422  30.711 -25.101  1.00  0.00           C  
ATOM   2969  H   ALA A 190       7.977  29.340 -23.598  1.00  0.00           H  
ATOM   2970  HA  ALA A 190       7.037  29.037 -26.291  1.00  0.00           H  
ATOM   2971 1HB  ALA A 190       5.898  31.199 -25.925  1.00  0.00           H  
ATOM   2972 2HB  ALA A 190       5.718  30.129 -24.511  1.00  0.00           H  
ATOM   2973 3HB  ALA A 190       6.882  31.471 -24.468  1.00  0.00           H  
ATOM   2974  N   ASP A 191       9.503  31.161 -25.860  1.00  0.00           N  
ATOM   2975  CA  ASP A 191      10.474  31.984 -26.570  1.00  0.00           C  
ATOM   2976  C   ASP A 191      11.397  31.110 -27.405  1.00  0.00           C  
ATOM   2977  O   ASP A 191      11.738  31.462 -28.537  1.00  0.00           O  
ATOM   2978  CB  ASP A 191      11.309  32.794 -25.571  1.00  0.00           C  
ATOM   2979  CG  ASP A 191      10.499  33.804 -24.754  1.00  0.00           C  
ATOM   2980  OD1 ASP A 191       9.410  34.162 -25.142  1.00  0.00           O  
ATOM   2981  OD2 ASP A 191      10.990  34.202 -23.729  1.00  0.00           O  
ATOM   2982  H   ASP A 191       9.588  31.043 -24.860  1.00  0.00           H  
ATOM   2983  HA  ASP A 191       9.946  32.669 -27.231  1.00  0.00           H  
ATOM   2984 1HB  ASP A 191      11.805  32.113 -24.882  1.00  0.00           H  
ATOM   2985 2HB  ASP A 191      12.089  33.335 -26.109  1.00  0.00           H  
ATOM   2986  N   GLU A 192      11.774  29.948 -26.867  1.00  0.00           N  
ATOM   2987  CA  GLU A 192      12.603  29.010 -27.613  1.00  0.00           C  
ATOM   2988  C   GLU A 192      11.825  28.468 -28.800  1.00  0.00           C  
ATOM   2989  O   GLU A 192      12.375  28.294 -29.890  1.00  0.00           O  
ATOM   2990  CB  GLU A 192      13.076  27.851 -26.727  1.00  0.00           C  
ATOM   2991  CG  GLU A 192      14.090  28.235 -25.649  1.00  0.00           C  
ATOM   2992  CD  GLU A 192      14.573  27.050 -24.860  1.00  0.00           C  
ATOM   2993  OE1 GLU A 192      14.544  25.966 -25.389  1.00  0.00           O  
ATOM   2994  OE2 GLU A 192      14.967  27.221 -23.730  1.00  0.00           O  
ATOM   2995  H   GLU A 192      11.490  29.725 -25.917  1.00  0.00           H  
ATOM   2996  HA  GLU A 192      13.480  29.539 -27.992  1.00  0.00           H  
ATOM   2997 1HB  GLU A 192      12.214  27.405 -26.227  1.00  0.00           H  
ATOM   2998 2HB  GLU A 192      13.527  27.075 -27.347  1.00  0.00           H  
ATOM   2999 1HG  GLU A 192      14.944  28.719 -26.121  1.00  0.00           H  
ATOM   3000 2HG  GLU A 192      13.630  28.953 -24.972  1.00  0.00           H  
ATOM   3001  N   ALA A 193      10.535  28.218 -28.586  1.00  0.00           N  
ATOM   3002  CA  ALA A 193       9.661  27.740 -29.641  1.00  0.00           C  
ATOM   3003  C   ALA A 193       9.523  28.789 -30.727  1.00  0.00           C  
ATOM   3004  O   ALA A 193       9.501  28.463 -31.915  1.00  0.00           O  
ATOM   3005  CB  ALA A 193       8.312  27.370 -29.064  1.00  0.00           C  
ATOM   3006  H   ALA A 193      10.152  28.359 -27.656  1.00  0.00           H  
ATOM   3007  HA  ALA A 193      10.111  26.865 -30.092  1.00  0.00           H  
ATOM   3008 1HB  ALA A 193       7.656  26.992 -29.851  1.00  0.00           H  
ATOM   3009 2HB  ALA A 193       8.438  26.601 -28.299  1.00  0.00           H  
ATOM   3010 3HB  ALA A 193       7.871  28.252 -28.614  1.00  0.00           H  
ATOM   3011  N   THR A 194       9.469  30.054 -30.320  1.00  0.00           N  
ATOM   3012  CA  THR A 194       9.394  31.148 -31.272  1.00  0.00           C  
ATOM   3013  C   THR A 194      10.660  31.172 -32.114  1.00  0.00           C  
ATOM   3014  O   THR A 194      10.596  31.263 -33.340  1.00  0.00           O  
ATOM   3015  CB  THR A 194       9.208  32.500 -30.544  1.00  0.00           C  
ATOM   3016  OG1 THR A 194       7.995  32.458 -29.771  1.00  0.00           O  
ATOM   3017  CG2 THR A 194       9.119  33.648 -31.552  1.00  0.00           C  
ATOM   3018  H   THR A 194       9.459  30.257 -29.329  1.00  0.00           H  
ATOM   3019  HA  THR A 194       8.542  30.985 -31.930  1.00  0.00           H  
ATOM   3020  HB  THR A 194      10.048  32.670 -29.878  1.00  0.00           H  
ATOM   3021  HG1 THR A 194       8.058  31.739 -29.123  1.00  0.00           H  
ATOM   3022 1HG2 THR A 194       8.986  34.589 -31.019  1.00  0.00           H  
ATOM   3023 2HG2 THR A 194      10.034  33.690 -32.140  1.00  0.00           H  
ATOM   3024 3HG2 THR A 194       8.270  33.483 -32.215  1.00  0.00           H  
ATOM   3025  N   ARG A 195      11.816  31.054 -31.458  1.00  0.00           N  
ATOM   3026  CA  ARG A 195      13.098  31.072 -32.152  1.00  0.00           C  
ATOM   3027  C   ARG A 195      13.254  29.910 -33.125  1.00  0.00           C  
ATOM   3028  O   ARG A 195      13.752  30.092 -34.239  1.00  0.00           O  
ATOM   3029  CB  ARG A 195      14.246  31.064 -31.156  1.00  0.00           C  
ATOM   3030  CG  ARG A 195      14.418  32.364 -30.384  1.00  0.00           C  
ATOM   3031  CD  ARG A 195      15.653  32.362 -29.573  1.00  0.00           C  
ATOM   3032  NE  ARG A 195      15.777  33.573 -28.776  1.00  0.00           N  
ATOM   3033  CZ  ARG A 195      15.445  33.692 -27.474  1.00  0.00           C  
ATOM   3034  NH1 ARG A 195      14.961  32.658 -26.814  1.00  0.00           N  
ATOM   3035  NH2 ARG A 195      15.613  34.851 -26.861  1.00  0.00           N  
ATOM   3036  H   ARG A 195      11.801  30.983 -30.446  1.00  0.00           H  
ATOM   3037  HA  ARG A 195      13.161  31.993 -32.719  1.00  0.00           H  
ATOM   3038 1HB  ARG A 195      14.080  30.272 -30.427  1.00  0.00           H  
ATOM   3039 2HB  ARG A 195      15.181  30.848 -31.671  1.00  0.00           H  
ATOM   3040 1HG  ARG A 195      14.476  33.197 -31.091  1.00  0.00           H  
ATOM   3041 2HG  ARG A 195      13.570  32.513 -29.724  1.00  0.00           H  
ATOM   3042 1HD  ARG A 195      15.650  31.505 -28.907  1.00  0.00           H  
ATOM   3043 2HD  ARG A 195      16.515  32.305 -30.236  1.00  0.00           H  
ATOM   3044  HE  ARG A 195      16.130  34.405 -29.245  1.00  0.00           H  
ATOM   3045 1HH1 ARG A 195      14.836  31.779 -27.288  1.00  0.00           H  
ATOM   3046 2HH1 ARG A 195      14.717  32.748 -25.837  1.00  0.00           H  
ATOM   3047 1HH2 ARG A 195      15.987  35.645 -27.380  1.00  0.00           H  
ATOM   3048 2HH2 ARG A 195      15.371  34.953 -25.887  1.00  0.00           H  
ATOM   3049  N   LYS A 196      12.807  28.722 -32.727  1.00  0.00           N  
ATOM   3050  CA  LYS A 196      12.897  27.571 -33.614  1.00  0.00           C  
ATOM   3051  C   LYS A 196      11.975  27.730 -34.813  1.00  0.00           C  
ATOM   3052  O   LYS A 196      12.346  27.379 -35.938  1.00  0.00           O  
ATOM   3053  CB  LYS A 196      12.563  26.283 -32.861  1.00  0.00           C  
ATOM   3054  CG  LYS A 196      13.645  25.798 -31.894  1.00  0.00           C  
ATOM   3055  CD  LYS A 196      14.898  25.355 -32.636  1.00  0.00           C  
ATOM   3056  CE  LYS A 196      15.870  24.649 -31.714  1.00  0.00           C  
ATOM   3057  NZ  LYS A 196      17.134  24.295 -32.419  1.00  0.00           N  
ATOM   3058  H   LYS A 196      12.423  28.616 -31.795  1.00  0.00           H  
ATOM   3059  HA  LYS A 196      13.914  27.505 -33.988  1.00  0.00           H  
ATOM   3060 1HB  LYS A 196      11.661  26.446 -32.278  1.00  0.00           H  
ATOM   3061 2HB  LYS A 196      12.359  25.484 -33.572  1.00  0.00           H  
ATOM   3062 1HG  LYS A 196      13.905  26.603 -31.202  1.00  0.00           H  
ATOM   3063 2HG  LYS A 196      13.269  24.958 -31.322  1.00  0.00           H  
ATOM   3064 1HD  LYS A 196      14.621  24.680 -33.447  1.00  0.00           H  
ATOM   3065 2HD  LYS A 196      15.403  26.220 -33.061  1.00  0.00           H  
ATOM   3066 1HE  LYS A 196      16.100  25.298 -30.870  1.00  0.00           H  
ATOM   3067 2HE  LYS A 196      15.405  23.735 -31.340  1.00  0.00           H  
ATOM   3068 1HZ  LYS A 196      17.754  23.823 -31.780  1.00  0.00           H  
ATOM   3069 2HZ  LYS A 196      16.924  23.682 -33.207  1.00  0.00           H  
ATOM   3070 3HZ  LYS A 196      17.575  25.134 -32.762  1.00  0.00           H  
ATOM   3071  N   ALA A 197      10.786  28.281 -34.587  1.00  0.00           N  
ATOM   3072  CA  ALA A 197       9.862  28.529 -35.677  1.00  0.00           C  
ATOM   3073  C   ALA A 197      10.459  29.536 -36.654  1.00  0.00           C  
ATOM   3074  O   ALA A 197      10.373  29.360 -37.868  1.00  0.00           O  
ATOM   3075  CB  ALA A 197       8.532  29.025 -35.134  1.00  0.00           C  
ATOM   3076  H   ALA A 197      10.515  28.520 -33.637  1.00  0.00           H  
ATOM   3077  HA  ALA A 197       9.703  27.592 -36.216  1.00  0.00           H  
ATOM   3078 1HB  ALA A 197       7.842  29.195 -35.947  1.00  0.00           H  
ATOM   3079 2HB  ALA A 197       8.121  28.278 -34.453  1.00  0.00           H  
ATOM   3080 3HB  ALA A 197       8.690  29.957 -34.595  1.00  0.00           H  
ATOM   3081  N   LEU A 198      11.114  30.569 -36.119  1.00  0.00           N  
ATOM   3082  CA  LEU A 198      11.729  31.587 -36.961  1.00  0.00           C  
ATOM   3083  C   LEU A 198      12.846  30.992 -37.798  1.00  0.00           C  
ATOM   3084  O   LEU A 198      12.996  31.337 -38.971  1.00  0.00           O  
ATOM   3085  CB  LEU A 198      12.294  32.723 -36.103  1.00  0.00           C  
ATOM   3086  CG  LEU A 198      11.279  33.595 -35.365  1.00  0.00           C  
ATOM   3087  CD1 LEU A 198      12.020  34.432 -34.330  1.00  0.00           C  
ATOM   3088  CD2 LEU A 198      10.534  34.491 -36.360  1.00  0.00           C  
ATOM   3089  H   LEU A 198      11.150  30.665 -35.109  1.00  0.00           H  
ATOM   3090  HA  LEU A 198      10.974  31.983 -37.632  1.00  0.00           H  
ATOM   3091 1HB  LEU A 198      12.961  32.293 -35.359  1.00  0.00           H  
ATOM   3092 2HB  LEU A 198      12.881  33.378 -36.748  1.00  0.00           H  
ATOM   3093  HG  LEU A 198      10.567  32.971 -34.852  1.00  0.00           H  
ATOM   3094 1HD1 LEU A 198      11.312  35.041 -33.786  1.00  0.00           H  
ATOM   3095 2HD1 LEU A 198      12.532  33.781 -33.633  1.00  0.00           H  
ATOM   3096 3HD1 LEU A 198      12.747  35.070 -34.823  1.00  0.00           H  
ATOM   3097 1HD2 LEU A 198       9.818  35.105 -35.821  1.00  0.00           H  
ATOM   3098 2HD2 LEU A 198      11.246  35.133 -36.876  1.00  0.00           H  
ATOM   3099 3HD2 LEU A 198      10.004  33.883 -37.085  1.00  0.00           H  
ATOM   3100  N   LYS A 199      13.627  30.091 -37.208  1.00  0.00           N  
ATOM   3101  CA  LYS A 199      14.717  29.454 -37.930  1.00  0.00           C  
ATOM   3102  C   LYS A 199      14.184  28.661 -39.120  1.00  0.00           C  
ATOM   3103  O   LYS A 199      14.761  28.702 -40.207  1.00  0.00           O  
ATOM   3104  CB  LYS A 199      15.542  28.556 -37.006  1.00  0.00           C  
ATOM   3105  CG  LYS A 199      16.755  27.908 -37.682  1.00  0.00           C  
ATOM   3106  CD  LYS A 199      17.673  27.227 -36.669  1.00  0.00           C  
ATOM   3107  CE  LYS A 199      18.951  26.711 -37.329  1.00  0.00           C  
ATOM   3108  NZ  LYS A 199      18.699  25.510 -38.167  1.00  0.00           N  
ATOM   3109  H   LYS A 199      13.472  29.864 -36.227  1.00  0.00           H  
ATOM   3110  HA  LYS A 199      15.371  30.233 -38.321  1.00  0.00           H  
ATOM   3111 1HB  LYS A 199      15.894  29.142 -36.155  1.00  0.00           H  
ATOM   3112 2HB  LYS A 199      14.907  27.761 -36.613  1.00  0.00           H  
ATOM   3113 1HG  LYS A 199      16.408  27.165 -38.398  1.00  0.00           H  
ATOM   3114 2HG  LYS A 199      17.321  28.669 -38.224  1.00  0.00           H  
ATOM   3115 1HD  LYS A 199      17.942  27.934 -35.883  1.00  0.00           H  
ATOM   3116 2HD  LYS A 199      17.148  26.386 -36.213  1.00  0.00           H  
ATOM   3117 1HE  LYS A 199      19.370  27.495 -37.957  1.00  0.00           H  
ATOM   3118 2HE  LYS A 199      19.672  26.453 -36.555  1.00  0.00           H  
ATOM   3119 1HZ  LYS A 199      19.565  25.199 -38.580  1.00  0.00           H  
ATOM   3120 2HZ  LYS A 199      18.318  24.771 -37.579  1.00  0.00           H  
ATOM   3121 3HZ  LYS A 199      18.039  25.732 -38.896  1.00  0.00           H  
ATOM   3122  N   ALA A 200      13.077  27.947 -38.919  1.00  0.00           N  
ATOM   3123  CA  ALA A 200      12.465  27.200 -40.013  1.00  0.00           C  
ATOM   3124  C   ALA A 200      12.054  28.147 -41.132  1.00  0.00           C  
ATOM   3125  O   ALA A 200      12.184  27.824 -42.317  1.00  0.00           O  
ATOM   3126  CB  ALA A 200      11.253  26.423 -39.523  1.00  0.00           C  
ATOM   3127  H   ALA A 200      12.661  27.917 -37.992  1.00  0.00           H  
ATOM   3128  HA  ALA A 200      13.205  26.504 -40.410  1.00  0.00           H  
ATOM   3129 1HB  ALA A 200      10.819  25.861 -40.350  1.00  0.00           H  
ATOM   3130 2HB  ALA A 200      11.556  25.735 -38.733  1.00  0.00           H  
ATOM   3131 3HB  ALA A 200      10.514  27.120 -39.132  1.00  0.00           H  
ATOM   3132  N   LEU A 201      11.563  29.327 -40.752  1.00  0.00           N  
ATOM   3133  CA  LEU A 201      11.119  30.314 -41.724  1.00  0.00           C  
ATOM   3134  C   LEU A 201      12.303  30.921 -42.471  1.00  0.00           C  
ATOM   3135  O   LEU A 201      12.230  31.155 -43.678  1.00  0.00           O  
ATOM   3136  CB  LEU A 201      10.322  31.424 -41.017  1.00  0.00           C  
ATOM   3137  CG  LEU A 201       8.984  30.985 -40.368  1.00  0.00           C  
ATOM   3138  CD1 LEU A 201       8.417  32.120 -39.536  1.00  0.00           C  
ATOM   3139  CD2 LEU A 201       8.011  30.598 -41.431  1.00  0.00           C  
ATOM   3140  H   LEU A 201      11.473  29.523 -39.759  1.00  0.00           H  
ATOM   3141  HA  LEU A 201      10.483  29.815 -42.449  1.00  0.00           H  
ATOM   3142 1HB  LEU A 201      10.943  31.854 -40.237  1.00  0.00           H  
ATOM   3143 2HB  LEU A 201      10.097  32.206 -41.744  1.00  0.00           H  
ATOM   3144  HG  LEU A 201       9.160  30.146 -39.716  1.00  0.00           H  
ATOM   3145 1HD1 LEU A 201       7.481  31.803 -39.072  1.00  0.00           H  
ATOM   3146 2HD1 LEU A 201       9.126  32.394 -38.762  1.00  0.00           H  
ATOM   3147 3HD1 LEU A 201       8.232  32.974 -40.181  1.00  0.00           H  
ATOM   3148 1HD2 LEU A 201       7.082  30.290 -40.979  1.00  0.00           H  
ATOM   3149 2HD2 LEU A 201       7.833  31.453 -42.074  1.00  0.00           H  
ATOM   3150 3HD2 LEU A 201       8.411  29.781 -42.009  1.00  0.00           H  
ATOM   3151  N   GLU A 202      13.406  31.158 -41.761  1.00  0.00           N  
ATOM   3152  CA  GLU A 202      14.600  31.718 -42.387  1.00  0.00           C  
ATOM   3153  C   GLU A 202      15.174  30.758 -43.419  1.00  0.00           C  
ATOM   3154  O   GLU A 202      15.546  31.167 -44.522  1.00  0.00           O  
ATOM   3155  CB  GLU A 202      15.667  32.043 -41.337  1.00  0.00           C  
ATOM   3156  CG  GLU A 202      16.901  32.765 -41.889  1.00  0.00           C  
ATOM   3157  CD  GLU A 202      17.874  33.184 -40.810  1.00  0.00           C  
ATOM   3158  OE1 GLU A 202      17.611  32.921 -39.659  1.00  0.00           O  
ATOM   3159  OE2 GLU A 202      18.878  33.777 -41.135  1.00  0.00           O  
ATOM   3160  H   GLU A 202      13.403  30.969 -40.765  1.00  0.00           H  
ATOM   3161  HA  GLU A 202      14.323  32.640 -42.897  1.00  0.00           H  
ATOM   3162 1HB  GLU A 202      15.231  32.657 -40.553  1.00  0.00           H  
ATOM   3163 2HB  GLU A 202      16.011  31.115 -40.874  1.00  0.00           H  
ATOM   3164 1HG  GLU A 202      17.412  32.103 -42.588  1.00  0.00           H  
ATOM   3165 2HG  GLU A 202      16.576  33.648 -42.440  1.00  0.00           H  
ATOM   3166  N   GLU A 203      15.223  29.474 -43.069  1.00  0.00           N  
ATOM   3167  CA  GLU A 203      15.739  28.467 -43.986  1.00  0.00           C  
ATOM   3168  C   GLU A 203      14.821  28.335 -45.188  1.00  0.00           C  
ATOM   3169  O   GLU A 203      15.279  28.135 -46.315  1.00  0.00           O  
ATOM   3170  CB  GLU A 203      15.893  27.118 -43.278  1.00  0.00           C  
ATOM   3171  CG  GLU A 203      17.020  27.071 -42.257  1.00  0.00           C  
ATOM   3172  CD  GLU A 203      18.381  27.190 -42.890  1.00  0.00           C  
ATOM   3173  OE1 GLU A 203      18.632  26.488 -43.839  1.00  0.00           O  
ATOM   3174  OE2 GLU A 203      19.172  27.981 -42.426  1.00  0.00           O  
ATOM   3175  H   GLU A 203      14.915  29.196 -42.145  1.00  0.00           H  
ATOM   3176  HA  GLU A 203      16.719  28.787 -44.337  1.00  0.00           H  
ATOM   3177 1HB  GLU A 203      14.963  26.865 -42.764  1.00  0.00           H  
ATOM   3178 2HB  GLU A 203      16.083  26.341 -44.017  1.00  0.00           H  
ATOM   3179 1HG  GLU A 203      16.888  27.891 -41.547  1.00  0.00           H  
ATOM   3180 2HG  GLU A 203      16.957  26.136 -41.707  1.00  0.00           H  
ATOM   3181  N   ALA A 204      13.519  28.458 -44.961  1.00  0.00           N  
ATOM   3182  CA  ALA A 204      12.549  28.400 -46.040  1.00  0.00           C  
ATOM   3183  C   ALA A 204      12.740  29.548 -47.025  1.00  0.00           C  
ATOM   3184  O   ALA A 204      12.665  29.361 -48.233  1.00  0.00           O  
ATOM   3185  CB  ALA A 204      11.151  28.444 -45.480  1.00  0.00           C  
ATOM   3186  H   ALA A 204      13.194  28.589 -44.007  1.00  0.00           H  
ATOM   3187  HA  ALA A 204      12.697  27.461 -46.584  1.00  0.00           H  
ATOM   3188 1HB  ALA A 204      10.432  28.378 -46.299  1.00  0.00           H  
ATOM   3189 2HB  ALA A 204      11.018  27.613 -44.796  1.00  0.00           H  
ATOM   3190 3HB  ALA A 204      11.012  29.378 -44.943  1.00  0.00           H  
ATOM   3191  N   ALA A 205      13.019  30.742 -46.493  1.00  0.00           N  
ATOM   3192  CA  ALA A 205      13.215  31.915 -47.347  1.00  0.00           C  
ATOM   3193  C   ALA A 205      14.379  31.697 -48.298  1.00  0.00           C  
ATOM   3194  O   ALA A 205      14.337  32.130 -49.451  1.00  0.00           O  
ATOM   3195  CB  ALA A 205      13.466  33.154 -46.497  1.00  0.00           C  
ATOM   3196  H   ALA A 205      13.054  30.842 -45.486  1.00  0.00           H  
ATOM   3197  HA  ALA A 205      12.317  32.065 -47.941  1.00  0.00           H  
ATOM   3198 1HB  ALA A 205      13.588  34.019 -47.152  1.00  0.00           H  
ATOM   3199 2HB  ALA A 205      12.624  33.319 -45.828  1.00  0.00           H  
ATOM   3200 3HB  ALA A 205      14.368  33.016 -45.906  1.00  0.00           H  
ATOM   3201  N   LYS A 206      15.409  30.995 -47.833  1.00  0.00           N  
ATOM   3202  CA  LYS A 206      16.606  30.752 -48.631  1.00  0.00           C  
ATOM   3203  C   LYS A 206      16.322  30.010 -49.932  1.00  0.00           C  
ATOM   3204  O   LYS A 206      17.106  30.097 -50.878  1.00  0.00           O  
ATOM   3205  CB  LYS A 206      17.645  29.963 -47.835  1.00  0.00           C  
ATOM   3206  CG  LYS A 206      18.309  30.729 -46.706  1.00  0.00           C  
ATOM   3207  CD  LYS A 206      19.296  29.837 -45.948  1.00  0.00           C  
ATOM   3208  CE  LYS A 206      19.989  30.593 -44.818  1.00  0.00           C  
ATOM   3209  NZ  LYS A 206      20.866  29.696 -43.995  1.00  0.00           N  
ATOM   3210  H   LYS A 206      15.381  30.658 -46.873  1.00  0.00           H  
ATOM   3211  HA  LYS A 206      17.035  31.720 -48.894  1.00  0.00           H  
ATOM   3212 1HB  LYS A 206      17.178  29.073 -47.413  1.00  0.00           H  
ATOM   3213 2HB  LYS A 206      18.426  29.625 -48.513  1.00  0.00           H  
ATOM   3214 1HG  LYS A 206      18.840  31.589 -47.116  1.00  0.00           H  
ATOM   3215 2HG  LYS A 206      17.549  31.087 -46.013  1.00  0.00           H  
ATOM   3216 1HD  LYS A 206      18.767  28.981 -45.529  1.00  0.00           H  
ATOM   3217 2HD  LYS A 206      20.052  29.469 -46.642  1.00  0.00           H  
ATOM   3218 1HE  LYS A 206      20.599  31.389 -45.246  1.00  0.00           H  
ATOM   3219 2HE  LYS A 206      19.235  31.038 -44.170  1.00  0.00           H  
ATOM   3220 1HZ  LYS A 206      21.304  30.233 -43.262  1.00  0.00           H  
ATOM   3221 2HZ  LYS A 206      20.300  28.960 -43.574  1.00  0.00           H  
ATOM   3222 3HZ  LYS A 206      21.576  29.282 -44.581  1.00  0.00           H  
ATOM   3223  N   LYS A 207      15.237  29.243 -49.973  1.00  0.00           N  
ATOM   3224  CA  LYS A 207      14.923  28.455 -51.154  1.00  0.00           C  
ATOM   3225  C   LYS A 207      13.706  28.997 -51.891  1.00  0.00           C  
ATOM   3226  O   LYS A 207      13.203  28.357 -52.815  1.00  0.00           O  
ATOM   3227  CB  LYS A 207      14.691  26.993 -50.781  1.00  0.00           C  
ATOM   3228  CG  LYS A 207      15.891  26.301 -50.132  1.00  0.00           C  
ATOM   3229  CD  LYS A 207      15.758  24.779 -50.203  1.00  0.00           C  
ATOM   3230  CE  LYS A 207      14.536  24.274 -49.448  1.00  0.00           C  
ATOM   3231  NZ  LYS A 207      14.529  22.791 -49.338  1.00  0.00           N  
ATOM   3232  H   LYS A 207      14.598  29.216 -49.182  1.00  0.00           H  
ATOM   3233  HA  LYS A 207      15.773  28.508 -51.837  1.00  0.00           H  
ATOM   3234 1HB  LYS A 207      13.854  26.934 -50.082  1.00  0.00           H  
ATOM   3235 2HB  LYS A 207      14.415  26.429 -51.671  1.00  0.00           H  
ATOM   3236 1HG  LYS A 207      16.809  26.607 -50.639  1.00  0.00           H  
ATOM   3237 2HG  LYS A 207      15.963  26.604 -49.085  1.00  0.00           H  
ATOM   3238 1HD  LYS A 207      15.672  24.474 -51.247  1.00  0.00           H  
ATOM   3239 2HD  LYS A 207      16.649  24.316 -49.782  1.00  0.00           H  
ATOM   3240 1HE  LYS A 207      14.518  24.705 -48.450  1.00  0.00           H  
ATOM   3241 2HE  LYS A 207      13.637  24.583 -49.983  1.00  0.00           H  
ATOM   3242 1HZ  LYS A 207      13.692  22.490 -48.846  1.00  0.00           H  
ATOM   3243 2HZ  LYS A 207      14.530  22.382 -50.263  1.00  0.00           H  
ATOM   3244 3HZ  LYS A 207      15.345  22.481 -48.834  1.00  0.00           H  
ATOM   3245  N   ALA A 208      13.208  30.154 -51.462  1.00  0.00           N  
ATOM   3246  CA  ALA A 208      12.011  30.719 -52.071  1.00  0.00           C  
ATOM   3247  C   ALA A 208      12.306  31.177 -53.495  1.00  0.00           C  
ATOM   3248  O   ALA A 208      13.358  31.763 -53.764  1.00  0.00           O  
ATOM   3249  CB  ALA A 208      11.491  31.881 -51.238  1.00  0.00           C  
ATOM   3250  H   ALA A 208      13.664  30.655 -50.707  1.00  0.00           H  
ATOM   3251  HA  ALA A 208      11.252  29.940 -52.117  1.00  0.00           H  
ATOM   3252 1HB  ALA A 208      10.590  32.279 -51.701  1.00  0.00           H  
ATOM   3253 2HB  ALA A 208      11.263  31.533 -50.230  1.00  0.00           H  
ATOM   3254 3HB  ALA A 208      12.248  32.666 -51.186  1.00  0.00           H  
ATOM   3255  N   GLU A 209      11.364  30.918 -54.398  1.00  0.00           N  
ATOM   3256  CA  GLU A 209      11.496  31.343 -55.787  1.00  0.00           C  
ATOM   3257  C   GLU A 209      10.603  32.539 -56.094  1.00  0.00           C  
ATOM   3258  O   GLU A 209      10.989  33.433 -56.844  1.00  0.00           O  
ATOM   3259  CB  GLU A 209      11.138  30.194 -56.729  1.00  0.00           C  
ATOM   3260  CG  GLU A 209      12.065  28.986 -56.641  1.00  0.00           C  
ATOM   3261  CD  GLU A 209      11.657  27.873 -57.580  1.00  0.00           C  
ATOM   3262  OE1 GLU A 209      10.601  27.979 -58.158  1.00  0.00           O  
ATOM   3263  OE2 GLU A 209      12.397  26.928 -57.724  1.00  0.00           O  
ATOM   3264  H   GLU A 209      10.537  30.416 -54.116  1.00  0.00           H  
ATOM   3265  HA  GLU A 209      12.530  31.636 -55.962  1.00  0.00           H  
ATOM   3266 1HB  GLU A 209      10.125  29.853 -56.515  1.00  0.00           H  
ATOM   3267 2HB  GLU A 209      11.155  30.550 -57.759  1.00  0.00           H  
ATOM   3268 1HG  GLU A 209      13.085  29.293 -56.878  1.00  0.00           H  
ATOM   3269 2HG  GLU A 209      12.058  28.607 -55.619  1.00  0.00           H  
ATOM   3270  N   ASP A 210       9.403  32.541 -55.524  1.00  0.00           N  
ATOM   3271  CA  ASP A 210       8.453  33.615 -55.771  1.00  0.00           C  
ATOM   3272  C   ASP A 210       8.388  34.552 -54.570  1.00  0.00           C  
ATOM   3273  O   ASP A 210       9.043  34.314 -53.552  1.00  0.00           O  
ATOM   3274  CB  ASP A 210       7.071  33.031 -56.096  1.00  0.00           C  
ATOM   3275  CG  ASP A 210       6.218  33.924 -57.015  1.00  0.00           C  
ATOM   3276  OD1 ASP A 210       6.255  35.122 -56.859  1.00  0.00           O  
ATOM   3277  OD2 ASP A 210       5.545  33.390 -57.862  1.00  0.00           O  
ATOM   3278  H   ASP A 210       9.143  31.783 -54.913  1.00  0.00           H  
ATOM   3279  HA  ASP A 210       8.797  34.196 -56.632  1.00  0.00           H  
ATOM   3280 1HB  ASP A 210       7.197  32.057 -56.573  1.00  0.00           H  
ATOM   3281 2HB  ASP A 210       6.526  32.871 -55.170  1.00  0.00           H  
ATOM   3282  N   ILE A 211       7.572  35.592 -54.673  1.00  0.00           N  
ATOM   3283  CA  ILE A 211       7.431  36.558 -53.596  1.00  0.00           C  
ATOM   3284  C   ILE A 211       6.274  36.165 -52.688  1.00  0.00           C  
ATOM   3285  O   ILE A 211       6.205  36.583 -51.531  1.00  0.00           O  
ATOM   3286  CB  ILE A 211       7.223  37.974 -54.170  1.00  0.00           C  
ATOM   3287  CG1 ILE A 211       7.655  39.040 -53.156  1.00  0.00           C  
ATOM   3288  CG2 ILE A 211       5.764  38.180 -54.567  1.00  0.00           C  
ATOM   3289  CD1 ILE A 211       9.170  39.122 -52.967  1.00  0.00           C  
ATOM   3290  H   ILE A 211       7.057  35.725 -55.536  1.00  0.00           H  
ATOM   3291  HA  ILE A 211       8.343  36.545 -53.002  1.00  0.00           H  
ATOM   3292  HB  ILE A 211       7.849  38.094 -55.057  1.00  0.00           H  
ATOM   3293 1HG1 ILE A 211       7.304  40.010 -53.496  1.00  0.00           H  
ATOM   3294 2HG1 ILE A 211       7.195  38.825 -52.190  1.00  0.00           H  
ATOM   3295 1HG2 ILE A 211       5.640  39.174 -54.993  1.00  0.00           H  
ATOM   3296 2HG2 ILE A 211       5.480  37.431 -55.312  1.00  0.00           H  
ATOM   3297 3HG2 ILE A 211       5.121  38.083 -53.694  1.00  0.00           H  
ATOM   3298 1HD1 ILE A 211       9.399  39.901 -52.259  1.00  0.00           H  
ATOM   3299 2HD1 ILE A 211       9.560  38.178 -52.602  1.00  0.00           H  
ATOM   3300 3HD1 ILE A 211       9.640  39.351 -53.923  1.00  0.00           H  
ATOM   3301  N   GLU A 212       5.374  35.343 -53.222  1.00  0.00           N  
ATOM   3302  CA  GLU A 212       4.244  34.821 -52.467  1.00  0.00           C  
ATOM   3303  C   GLU A 212       4.717  33.995 -51.281  1.00  0.00           C  
ATOM   3304  O   GLU A 212       4.106  34.005 -50.210  1.00  0.00           O  
ATOM   3305  CB  GLU A 212       3.354  33.971 -53.371  1.00  0.00           C  
ATOM   3306  CG  GLU A 212       2.115  33.424 -52.689  1.00  0.00           C  
ATOM   3307  CD  GLU A 212       1.230  32.671 -53.626  1.00  0.00           C  
ATOM   3308  OE1 GLU A 212       1.568  32.571 -54.780  1.00  0.00           O  
ATOM   3309  OE2 GLU A 212       0.208  32.194 -53.194  1.00  0.00           O  
ATOM   3310  H   GLU A 212       5.483  35.064 -54.188  1.00  0.00           H  
ATOM   3311  HA  GLU A 212       3.661  35.663 -52.091  1.00  0.00           H  
ATOM   3312 1HB  GLU A 212       3.039  34.566 -54.230  1.00  0.00           H  
ATOM   3313 2HB  GLU A 212       3.930  33.125 -53.757  1.00  0.00           H  
ATOM   3314 1HG  GLU A 212       2.425  32.755 -51.888  1.00  0.00           H  
ATOM   3315 2HG  GLU A 212       1.560  34.249 -52.248  1.00  0.00           H  
ATOM   3316  N   PHE A 213       5.804  33.264 -51.489  1.00  0.00           N  
ATOM   3317  CA  PHE A 213       6.366  32.412 -50.456  1.00  0.00           C  
ATOM   3318  C   PHE A 213       6.872  33.254 -49.298  1.00  0.00           C  
ATOM   3319  O   PHE A 213       6.691  32.904 -48.137  1.00  0.00           O  
ATOM   3320  CB  PHE A 213       7.521  31.595 -51.023  1.00  0.00           C  
ATOM   3321  CG  PHE A 213       7.139  30.620 -52.111  1.00  0.00           C  
ATOM   3322  CD1 PHE A 213       5.809  30.326 -52.405  1.00  0.00           C  
ATOM   3323  CD2 PHE A 213       8.124  29.995 -52.842  1.00  0.00           C  
ATOM   3324  CE1 PHE A 213       5.495  29.428 -53.405  1.00  0.00           C  
ATOM   3325  CE2 PHE A 213       7.812  29.096 -53.842  1.00  0.00           C  
ATOM   3326  CZ  PHE A 213       6.493  28.814 -54.123  1.00  0.00           C  
ATOM   3327  H   PHE A 213       6.250  33.294 -52.391  1.00  0.00           H  
ATOM   3328  HA  PHE A 213       5.590  31.743 -50.078  1.00  0.00           H  
ATOM   3329 1HB  PHE A 213       8.260  32.279 -51.437  1.00  0.00           H  
ATOM   3330 2HB  PHE A 213       7.999  31.045 -50.226  1.00  0.00           H  
ATOM   3331  HD1 PHE A 213       5.004  30.799 -51.855  1.00  0.00           H  
ATOM   3332  HD2 PHE A 213       9.157  30.219 -52.616  1.00  0.00           H  
ATOM   3333  HE1 PHE A 213       4.452  29.207 -53.629  1.00  0.00           H  
ATOM   3334  HE2 PHE A 213       8.609  28.611 -54.408  1.00  0.00           H  
ATOM   3335  HZ  PHE A 213       6.247  28.104 -54.910  1.00  0.00           H  
ATOM   3336  N   ILE A 214       7.488  34.384 -49.630  1.00  0.00           N  
ATOM   3337  CA  ILE A 214       8.023  35.280 -48.617  1.00  0.00           C  
ATOM   3338  C   ILE A 214       6.891  35.863 -47.788  1.00  0.00           C  
ATOM   3339  O   ILE A 214       6.981  35.937 -46.563  1.00  0.00           O  
ATOM   3340  CB  ILE A 214       8.845  36.406 -49.261  1.00  0.00           C  
ATOM   3341  CG1 ILE A 214      10.053  35.803 -50.035  1.00  0.00           C  
ATOM   3342  CG2 ILE A 214       9.307  37.397 -48.182  1.00  0.00           C  
ATOM   3343  CD1 ILE A 214      11.096  35.089 -49.172  1.00  0.00           C  
ATOM   3344  H   ILE A 214       7.593  34.620 -50.606  1.00  0.00           H  
ATOM   3345  HA  ILE A 214       8.662  34.711 -47.948  1.00  0.00           H  
ATOM   3346  HB  ILE A 214       8.232  36.931 -49.989  1.00  0.00           H  
ATOM   3347 1HG1 ILE A 214       9.672  35.091 -50.763  1.00  0.00           H  
ATOM   3348 2HG1 ILE A 214      10.528  36.589 -50.573  1.00  0.00           H  
ATOM   3349 1HG2 ILE A 214       9.881  38.202 -48.641  1.00  0.00           H  
ATOM   3350 2HG2 ILE A 214       8.432  37.819 -47.689  1.00  0.00           H  
ATOM   3351 3HG2 ILE A 214       9.924  36.888 -47.446  1.00  0.00           H  
ATOM   3352 1HD1 ILE A 214      11.887  34.706 -49.813  1.00  0.00           H  
ATOM   3353 2HD1 ILE A 214      11.532  35.783 -48.445  1.00  0.00           H  
ATOM   3354 3HD1 ILE A 214      10.633  34.265 -48.649  1.00  0.00           H  
ATOM   3355  N   SER A 215       5.815  36.258 -48.460  1.00  0.00           N  
ATOM   3356  CA  SER A 215       4.646  36.777 -47.768  1.00  0.00           C  
ATOM   3357  C   SER A 215       4.114  35.746 -46.782  1.00  0.00           C  
ATOM   3358  O   SER A 215       3.811  36.076 -45.638  1.00  0.00           O  
ATOM   3359  CB  SER A 215       3.573  37.165 -48.767  1.00  0.00           C  
ATOM   3360  OG  SER A 215       2.419  37.634 -48.124  1.00  0.00           O  
ATOM   3361  H   SER A 215       5.812  36.201 -49.474  1.00  0.00           H  
ATOM   3362  HA  SER A 215       4.935  37.657 -47.199  1.00  0.00           H  
ATOM   3363 1HB  SER A 215       3.962  37.943 -49.428  1.00  0.00           H  
ATOM   3364 2HB  SER A 215       3.325  36.306 -49.385  1.00  0.00           H  
ATOM   3365  HG  SER A 215       1.806  37.874 -48.826  1.00  0.00           H  
ATOM   3366  N   THR A 216       4.050  34.489 -47.219  1.00  0.00           N  
ATOM   3367  CA  THR A 216       3.608  33.417 -46.338  1.00  0.00           C  
ATOM   3368  C   THR A 216       4.507  33.314 -45.109  1.00  0.00           C  
ATOM   3369  O   THR A 216       4.021  33.202 -43.988  1.00  0.00           O  
ATOM   3370  CB  THR A 216       3.570  32.062 -47.079  1.00  0.00           C  
ATOM   3371  OG1 THR A 216       2.598  32.128 -48.135  1.00  0.00           O  
ATOM   3372  CG2 THR A 216       3.212  30.923 -46.116  1.00  0.00           C  
ATOM   3373  H   THR A 216       4.294  34.276 -48.180  1.00  0.00           H  
ATOM   3374  HA  THR A 216       2.600  33.643 -45.993  1.00  0.00           H  
ATOM   3375  HB  THR A 216       4.546  31.866 -47.512  1.00  0.00           H  
ATOM   3376  HG1 THR A 216       2.875  32.781 -48.787  1.00  0.00           H  
ATOM   3377 1HG2 THR A 216       3.191  29.977 -46.660  1.00  0.00           H  
ATOM   3378 2HG2 THR A 216       3.954  30.862 -45.320  1.00  0.00           H  
ATOM   3379 3HG2 THR A 216       2.232  31.113 -45.681  1.00  0.00           H  
ATOM   3380  N   LEU A 217       5.820  33.372 -45.326  1.00  0.00           N  
ATOM   3381  CA  LEU A 217       6.756  33.236 -44.219  1.00  0.00           C  
ATOM   3382  C   LEU A 217       6.613  34.352 -43.196  1.00  0.00           C  
ATOM   3383  O   LEU A 217       6.670  34.108 -41.990  1.00  0.00           O  
ATOM   3384  CB  LEU A 217       8.193  33.225 -44.743  1.00  0.00           C  
ATOM   3385  CG  LEU A 217       8.584  32.007 -45.591  1.00  0.00           C  
ATOM   3386  CD1 LEU A 217       9.970  32.225 -46.145  1.00  0.00           C  
ATOM   3387  CD2 LEU A 217       8.532  30.759 -44.754  1.00  0.00           C  
ATOM   3388  H   LEU A 217       6.166  33.456 -46.274  1.00  0.00           H  
ATOM   3389  HA  LEU A 217       6.548  32.305 -43.713  1.00  0.00           H  
ATOM   3390 1HB  LEU A 217       8.343  34.114 -45.356  1.00  0.00           H  
ATOM   3391 2HB  LEU A 217       8.871  33.277 -43.894  1.00  0.00           H  
ATOM   3392  HG  LEU A 217       7.903  31.909 -46.420  1.00  0.00           H  
ATOM   3393 1HD1 LEU A 217      10.255  31.371 -46.761  1.00  0.00           H  
ATOM   3394 2HD1 LEU A 217       9.983  33.128 -46.749  1.00  0.00           H  
ATOM   3395 3HD1 LEU A 217      10.669  32.327 -45.317  1.00  0.00           H  
ATOM   3396 1HD2 LEU A 217       8.809  29.905 -45.352  1.00  0.00           H  
ATOM   3397 2HD2 LEU A 217       9.226  30.864 -43.931  1.00  0.00           H  
ATOM   3398 3HD2 LEU A 217       7.531  30.607 -44.373  1.00  0.00           H  
ATOM   3399  N   ILE A 218       6.393  35.577 -43.666  1.00  0.00           N  
ATOM   3400  CA  ILE A 218       6.203  36.672 -42.729  1.00  0.00           C  
ATOM   3401  C   ILE A 218       4.912  36.486 -41.953  1.00  0.00           C  
ATOM   3402  O   ILE A 218       4.881  36.670 -40.739  1.00  0.00           O  
ATOM   3403  CB  ILE A 218       6.211  38.049 -43.422  1.00  0.00           C  
ATOM   3404  CG1 ILE A 218       7.652  38.584 -43.537  1.00  0.00           C  
ATOM   3405  CG2 ILE A 218       5.358  39.053 -42.631  1.00  0.00           C  
ATOM   3406  CD1 ILE A 218       8.605  37.701 -44.311  1.00  0.00           C  
ATOM   3407  H   ILE A 218       6.378  35.741 -44.665  1.00  0.00           H  
ATOM   3408  HA  ILE A 218       7.025  36.658 -42.013  1.00  0.00           H  
ATOM   3409  HB  ILE A 218       5.815  37.941 -44.429  1.00  0.00           H  
ATOM   3410 1HG1 ILE A 218       7.614  39.549 -44.013  1.00  0.00           H  
ATOM   3411 2HG1 ILE A 218       8.046  38.713 -42.545  1.00  0.00           H  
ATOM   3412 1HG2 ILE A 218       5.368  40.018 -43.129  1.00  0.00           H  
ATOM   3413 2HG2 ILE A 218       4.328  38.708 -42.558  1.00  0.00           H  
ATOM   3414 3HG2 ILE A 218       5.775  39.163 -41.634  1.00  0.00           H  
ATOM   3415 1HD1 ILE A 218       9.590  38.168 -44.336  1.00  0.00           H  
ATOM   3416 2HD1 ILE A 218       8.686  36.728 -43.830  1.00  0.00           H  
ATOM   3417 3HD1 ILE A 218       8.237  37.579 -45.323  1.00  0.00           H  
ATOM   3418  N   LYS A 219       3.840  36.091 -42.645  1.00  0.00           N  
ATOM   3419  CA  LYS A 219       2.574  35.895 -41.955  1.00  0.00           C  
ATOM   3420  C   LYS A 219       2.745  34.887 -40.824  1.00  0.00           C  
ATOM   3421  O   LYS A 219       2.222  35.077 -39.727  1.00  0.00           O  
ATOM   3422  CB  LYS A 219       1.492  35.401 -42.922  1.00  0.00           C  
ATOM   3423  CG  LYS A 219       1.023  36.410 -43.979  1.00  0.00           C  
ATOM   3424  CD  LYS A 219       0.231  37.554 -43.373  1.00  0.00           C  
ATOM   3425  CE  LYS A 219      -0.403  38.410 -44.461  1.00  0.00           C  
ATOM   3426  NZ  LYS A 219      -1.111  39.583 -43.897  1.00  0.00           N  
ATOM   3427  H   LYS A 219       3.902  35.950 -43.646  1.00  0.00           H  
ATOM   3428  HA  LYS A 219       2.261  36.843 -41.517  1.00  0.00           H  
ATOM   3429 1HB  LYS A 219       1.863  34.528 -43.457  1.00  0.00           H  
ATOM   3430 2HB  LYS A 219       0.617  35.085 -42.357  1.00  0.00           H  
ATOM   3431 1HG  LYS A 219       1.885  36.822 -44.498  1.00  0.00           H  
ATOM   3432 2HG  LYS A 219       0.396  35.898 -44.706  1.00  0.00           H  
ATOM   3433 1HD  LYS A 219      -0.551  37.153 -42.730  1.00  0.00           H  
ATOM   3434 2HD  LYS A 219       0.891  38.182 -42.775  1.00  0.00           H  
ATOM   3435 1HE  LYS A 219       0.372  38.756 -45.144  1.00  0.00           H  
ATOM   3436 2HE  LYS A 219      -1.117  37.803 -45.017  1.00  0.00           H  
ATOM   3437 1HZ  LYS A 219      -1.521  40.125 -44.641  1.00  0.00           H  
ATOM   3438 2HZ  LYS A 219      -1.837  39.277 -43.268  1.00  0.00           H  
ATOM   3439 3HZ  LYS A 219      -0.445  40.161 -43.390  1.00  0.00           H  
ATOM   3440  N   LEU A 220       3.509  33.830 -41.091  1.00  0.00           N  
ATOM   3441  CA  LEU A 220       3.751  32.793 -40.101  1.00  0.00           C  
ATOM   3442  C   LEU A 220       4.552  33.326 -38.912  1.00  0.00           C  
ATOM   3443  O   LEU A 220       4.239  33.020 -37.760  1.00  0.00           O  
ATOM   3444  CB  LEU A 220       4.502  31.636 -40.759  1.00  0.00           C  
ATOM   3445  CG  LEU A 220       3.732  30.845 -41.840  1.00  0.00           C  
ATOM   3446  CD1 LEU A 220       4.710  29.942 -42.571  1.00  0.00           C  
ATOM   3447  CD2 LEU A 220       2.607  30.029 -41.205  1.00  0.00           C  
ATOM   3448  H   LEU A 220       3.901  33.730 -42.022  1.00  0.00           H  
ATOM   3449  HA  LEU A 220       2.790  32.441 -39.732  1.00  0.00           H  
ATOM   3450 1HB  LEU A 220       5.395  32.038 -41.233  1.00  0.00           H  
ATOM   3451 2HB  LEU A 220       4.809  30.943 -39.993  1.00  0.00           H  
ATOM   3452  HG  LEU A 220       3.303  31.533 -42.554  1.00  0.00           H  
ATOM   3453 1HD1 LEU A 220       4.182  29.401 -43.350  1.00  0.00           H  
ATOM   3454 2HD1 LEU A 220       5.487  30.545 -43.026  1.00  0.00           H  
ATOM   3455 3HD1 LEU A 220       5.161  29.240 -41.868  1.00  0.00           H  
ATOM   3456 1HD2 LEU A 220       2.079  29.485 -41.988  1.00  0.00           H  
ATOM   3457 2HD2 LEU A 220       3.022  29.322 -40.493  1.00  0.00           H  
ATOM   3458 3HD2 LEU A 220       1.906  30.686 -40.696  1.00  0.00           H  
ATOM   3459  N   ALA A 221       5.558  34.160 -39.186  1.00  0.00           N  
ATOM   3460  CA  ALA A 221       6.348  34.759 -38.113  1.00  0.00           C  
ATOM   3461  C   ALA A 221       5.461  35.604 -37.205  1.00  0.00           C  
ATOM   3462  O   ALA A 221       5.599  35.572 -35.982  1.00  0.00           O  
ATOM   3463  CB  ALA A 221       7.465  35.624 -38.681  1.00  0.00           C  
ATOM   3464  H   ALA A 221       5.792  34.363 -40.154  1.00  0.00           H  
ATOM   3465  HA  ALA A 221       6.780  33.956 -37.516  1.00  0.00           H  
ATOM   3466 1HB  ALA A 221       8.052  36.048 -37.865  1.00  0.00           H  
ATOM   3467 2HB  ALA A 221       8.111  35.024 -39.314  1.00  0.00           H  
ATOM   3468 3HB  ALA A 221       7.033  36.431 -39.272  1.00  0.00           H  
ATOM   3469  N   LEU A 222       4.541  36.341 -37.814  1.00  0.00           N  
ATOM   3470  CA  LEU A 222       3.655  37.221 -37.064  1.00  0.00           C  
ATOM   3471  C   LEU A 222       2.692  36.441 -36.181  1.00  0.00           C  
ATOM   3472  O   LEU A 222       2.409  36.855 -35.052  1.00  0.00           O  
ATOM   3473  CB  LEU A 222       2.898  38.127 -38.036  1.00  0.00           C  
ATOM   3474  CG  LEU A 222       3.576  39.478 -38.347  1.00  0.00           C  
ATOM   3475  CD1 LEU A 222       5.034  39.245 -38.743  1.00  0.00           C  
ATOM   3476  CD2 LEU A 222       2.824  40.156 -39.479  1.00  0.00           C  
ATOM   3477  H   LEU A 222       4.486  36.321 -38.827  1.00  0.00           H  
ATOM   3478  HA  LEU A 222       4.258  37.845 -36.417  1.00  0.00           H  
ATOM   3479 1HB  LEU A 222       2.781  37.595 -38.980  1.00  0.00           H  
ATOM   3480 2HB  LEU A 222       1.909  38.329 -37.631  1.00  0.00           H  
ATOM   3481  HG  LEU A 222       3.561  40.108 -37.467  1.00  0.00           H  
ATOM   3482 1HD1 LEU A 222       5.508  40.191 -38.967  1.00  0.00           H  
ATOM   3483 2HD1 LEU A 222       5.574  38.764 -37.928  1.00  0.00           H  
ATOM   3484 3HD1 LEU A 222       5.069  38.616 -39.618  1.00  0.00           H  
ATOM   3485 1HD2 LEU A 222       3.291  41.109 -39.707  1.00  0.00           H  
ATOM   3486 2HD2 LEU A 222       2.845  39.521 -40.364  1.00  0.00           H  
ATOM   3487 3HD2 LEU A 222       1.790  40.321 -39.180  1.00  0.00           H  
ATOM   3488  N   GLU A 223       2.209  35.299 -36.666  1.00  0.00           N  
ATOM   3489  CA  GLU A 223       1.345  34.475 -35.835  1.00  0.00           C  
ATOM   3490  C   GLU A 223       2.129  33.927 -34.651  1.00  0.00           C  
ATOM   3491  O   GLU A 223       1.626  33.896 -33.527  1.00  0.00           O  
ATOM   3492  CB  GLU A 223       0.731  33.325 -36.636  1.00  0.00           C  
ATOM   3493  CG  GLU A 223      -0.313  33.755 -37.664  1.00  0.00           C  
ATOM   3494  CD  GLU A 223      -0.998  32.591 -38.341  1.00  0.00           C  
ATOM   3495  OE1 GLU A 223      -0.768  31.472 -37.937  1.00  0.00           O  
ATOM   3496  OE2 GLU A 223      -1.750  32.819 -39.263  1.00  0.00           O  
ATOM   3497  H   GLU A 223       2.434  35.015 -37.614  1.00  0.00           H  
ATOM   3498  HA  GLU A 223       0.537  35.097 -35.449  1.00  0.00           H  
ATOM   3499 1HB  GLU A 223       1.522  32.793 -37.166  1.00  0.00           H  
ATOM   3500 2HB  GLU A 223       0.259  32.619 -35.956  1.00  0.00           H  
ATOM   3501 1HG  GLU A 223      -1.068  34.364 -37.163  1.00  0.00           H  
ATOM   3502 2HG  GLU A 223       0.168  34.374 -38.416  1.00  0.00           H  
ATOM   3503  N   ALA A 224       3.379  33.531 -34.888  1.00  0.00           N  
ATOM   3504  CA  ALA A 224       4.214  33.013 -33.808  1.00  0.00           C  
ATOM   3505  C   ALA A 224       4.389  34.062 -32.722  1.00  0.00           C  
ATOM   3506  O   ALA A 224       4.368  33.745 -31.530  1.00  0.00           O  
ATOM   3507  CB  ALA A 224       5.570  32.580 -34.338  1.00  0.00           C  
ATOM   3508  H   ALA A 224       3.743  33.562 -35.837  1.00  0.00           H  
ATOM   3509  HA  ALA A 224       3.704  32.160 -33.368  1.00  0.00           H  
ATOM   3510 1HB  ALA A 224       6.169  32.173 -33.520  1.00  0.00           H  
ATOM   3511 2HB  ALA A 224       5.434  31.819 -35.106  1.00  0.00           H  
ATOM   3512 3HB  ALA A 224       6.077  33.438 -34.764  1.00  0.00           H  
ATOM   3513  N   ILE A 225       4.521  35.321 -33.140  1.00  0.00           N  
ATOM   3514  CA  ILE A 225       4.659  36.419 -32.195  1.00  0.00           C  
ATOM   3515  C   ILE A 225       3.398  36.563 -31.360  1.00  0.00           C  
ATOM   3516  O   ILE A 225       3.464  36.679 -30.135  1.00  0.00           O  
ATOM   3517  CB  ILE A 225       4.938  37.754 -32.915  1.00  0.00           C  
ATOM   3518  CG1 ILE A 225       6.319  37.743 -33.560  1.00  0.00           C  
ATOM   3519  CG2 ILE A 225       4.814  38.888 -31.938  1.00  0.00           C  
ATOM   3520  CD1 ILE A 225       6.559  38.914 -34.524  1.00  0.00           C  
ATOM   3521  H   ILE A 225       4.551  35.506 -34.137  1.00  0.00           H  
ATOM   3522  HA  ILE A 225       5.490  36.202 -31.525  1.00  0.00           H  
ATOM   3523  HB  ILE A 225       4.208  37.892 -33.715  1.00  0.00           H  
ATOM   3524 1HG1 ILE A 225       7.068  37.779 -32.777  1.00  0.00           H  
ATOM   3525 2HG1 ILE A 225       6.439  36.810 -34.107  1.00  0.00           H  
ATOM   3526 1HG2 ILE A 225       4.988  39.834 -32.434  1.00  0.00           H  
ATOM   3527 2HG2 ILE A 225       3.815  38.878 -31.534  1.00  0.00           H  
ATOM   3528 3HG2 ILE A 225       5.540  38.763 -31.134  1.00  0.00           H  
ATOM   3529 1HD1 ILE A 225       7.552  38.843 -34.954  1.00  0.00           H  
ATOM   3530 2HD1 ILE A 225       5.827  38.883 -35.323  1.00  0.00           H  
ATOM   3531 3HD1 ILE A 225       6.472  39.860 -33.994  1.00  0.00           H  
ATOM   3532  N   LYS A 226       2.246  36.553 -32.026  1.00  0.00           N  
ATOM   3533  CA  LYS A 226       0.976  36.699 -31.329  1.00  0.00           C  
ATOM   3534  C   LYS A 226       0.723  35.558 -30.349  1.00  0.00           C  
ATOM   3535  O   LYS A 226       0.257  35.795 -29.234  1.00  0.00           O  
ATOM   3536  CB  LYS A 226      -0.182  36.791 -32.322  1.00  0.00           C  
ATOM   3537  CG  LYS A 226      -1.566  36.925 -31.671  1.00  0.00           C  
ATOM   3538  CD  LYS A 226      -1.648  38.167 -30.787  1.00  0.00           C  
ATOM   3539  CE  LYS A 226      -3.092  38.548 -30.488  1.00  0.00           C  
ATOM   3540  NZ  LYS A 226      -3.821  37.465 -29.754  1.00  0.00           N  
ATOM   3541  H   LYS A 226       2.260  36.467 -33.038  1.00  0.00           H  
ATOM   3542  HA  LYS A 226       1.015  37.626 -30.760  1.00  0.00           H  
ATOM   3543 1HB  LYS A 226      -0.032  37.644 -32.982  1.00  0.00           H  
ATOM   3544 2HB  LYS A 226      -0.199  35.894 -32.946  1.00  0.00           H  
ATOM   3545 1HG  LYS A 226      -2.330  36.994 -32.447  1.00  0.00           H  
ATOM   3546 2HG  LYS A 226      -1.770  36.044 -31.063  1.00  0.00           H  
ATOM   3547 1HD  LYS A 226      -1.143  37.970 -29.839  1.00  0.00           H  
ATOM   3548 2HD  LYS A 226      -1.153  39.005 -31.277  1.00  0.00           H  
ATOM   3549 1HE  LYS A 226      -3.102  39.457 -29.884  1.00  0.00           H  
ATOM   3550 2HE  LYS A 226      -3.608  38.746 -31.427  1.00  0.00           H  
ATOM   3551 1HZ  LYS A 226      -4.766  37.760 -29.579  1.00  0.00           H  
ATOM   3552 2HZ  LYS A 226      -3.829  36.624 -30.312  1.00  0.00           H  
ATOM   3553 3HZ  LYS A 226      -3.366  37.268 -28.866  1.00  0.00           H  
ATOM   3554  N   ILE A 227       1.031  34.329 -30.757  1.00  0.00           N  
ATOM   3555  CA  ILE A 227       0.802  33.184 -29.884  1.00  0.00           C  
ATOM   3556  C   ILE A 227       1.670  33.287 -28.643  1.00  0.00           C  
ATOM   3557  O   ILE A 227       1.210  33.013 -27.535  1.00  0.00           O  
ATOM   3558  CB  ILE A 227       1.041  31.843 -30.615  1.00  0.00           C  
ATOM   3559  CG1 ILE A 227      -0.284  31.351 -31.256  1.00  0.00           C  
ATOM   3560  CG2 ILE A 227       1.598  30.771 -29.653  1.00  0.00           C  
ATOM   3561  CD1 ILE A 227      -0.904  32.307 -32.257  1.00  0.00           C  
ATOM   3562  H   ILE A 227       1.408  34.187 -31.686  1.00  0.00           H  
ATOM   3563  HA  ILE A 227      -0.238  33.202 -29.560  1.00  0.00           H  
ATOM   3564  HB  ILE A 227       1.752  32.006 -31.422  1.00  0.00           H  
ATOM   3565 1HG1 ILE A 227      -0.097  30.409 -31.758  1.00  0.00           H  
ATOM   3566 2HG1 ILE A 227      -1.006  31.180 -30.459  1.00  0.00           H  
ATOM   3567 1HG2 ILE A 227       1.760  29.839 -30.198  1.00  0.00           H  
ATOM   3568 2HG2 ILE A 227       2.544  31.098 -29.228  1.00  0.00           H  
ATOM   3569 3HG2 ILE A 227       0.883  30.594 -28.847  1.00  0.00           H  
ATOM   3570 1HD1 ILE A 227      -1.826  31.874 -32.644  1.00  0.00           H  
ATOM   3571 2HD1 ILE A 227      -1.133  33.258 -31.775  1.00  0.00           H  
ATOM   3572 3HD1 ILE A 227      -0.213  32.473 -33.075  1.00  0.00           H  
ATOM   3573  N   ASN A 228       2.922  33.692 -28.822  1.00  0.00           N  
ATOM   3574  CA  ASN A 228       3.797  33.894 -27.684  1.00  0.00           C  
ATOM   3575  C   ASN A 228       3.186  34.939 -26.745  1.00  0.00           C  
ATOM   3576  O   ASN A 228       3.098  34.724 -25.535  1.00  0.00           O  
ATOM   3577  CB  ASN A 228       5.187  34.294 -28.149  1.00  0.00           C  
ATOM   3578  CG  ASN A 228       6.196  34.342 -27.026  1.00  0.00           C  
ATOM   3579  OD1 ASN A 228       5.850  34.676 -25.886  1.00  0.00           O  
ATOM   3580  ND2 ASN A 228       7.430  34.015 -27.331  1.00  0.00           N  
ATOM   3581  H   ASN A 228       3.272  33.866 -29.758  1.00  0.00           H  
ATOM   3582  HA  ASN A 228       3.871  32.960 -27.129  1.00  0.00           H  
ATOM   3583 1HB  ASN A 228       5.531  33.578 -28.900  1.00  0.00           H  
ATOM   3584 2HB  ASN A 228       5.145  35.271 -28.628  1.00  0.00           H  
ATOM   3585 1HD2 ASN A 228       8.149  34.031 -26.619  1.00  0.00           H  
ATOM   3586 2HD2 ASN A 228       7.662  33.747 -28.272  1.00  0.00           H  
ATOM   3587  N   ALA A 229       2.726  36.057 -27.311  1.00  0.00           N  
ATOM   3588  CA  ALA A 229       2.116  37.123 -26.517  1.00  0.00           C  
ATOM   3589  C   ALA A 229       0.903  36.617 -25.734  1.00  0.00           C  
ATOM   3590  O   ALA A 229       0.684  37.024 -24.589  1.00  0.00           O  
ATOM   3591  CB  ALA A 229       1.711  38.272 -27.417  1.00  0.00           C  
ATOM   3592  H   ALA A 229       2.824  36.184 -28.313  1.00  0.00           H  
ATOM   3593  HA  ALA A 229       2.859  37.475 -25.799  1.00  0.00           H  
ATOM   3594 1HB  ALA A 229       1.287  39.080 -26.818  1.00  0.00           H  
ATOM   3595 2HB  ALA A 229       2.593  38.626 -27.941  1.00  0.00           H  
ATOM   3596 3HB  ALA A 229       0.970  37.929 -28.137  1.00  0.00           H  
ATOM   3597  N   ASP A 230       0.128  35.714 -26.338  1.00  0.00           N  
ATOM   3598  CA  ASP A 230      -1.025  35.136 -25.656  1.00  0.00           C  
ATOM   3599  C   ASP A 230      -0.572  34.295 -24.466  1.00  0.00           C  
ATOM   3600  O   ASP A 230      -1.246  34.258 -23.435  1.00  0.00           O  
ATOM   3601  CB  ASP A 230      -1.865  34.280 -26.609  1.00  0.00           C  
ATOM   3602  CG  ASP A 230      -2.683  35.104 -27.615  1.00  0.00           C  
ATOM   3603  OD1 ASP A 230      -2.841  36.292 -27.423  1.00  0.00           O  
ATOM   3604  OD2 ASP A 230      -3.151  34.529 -28.570  1.00  0.00           O  
ATOM   3605  H   ASP A 230       0.332  35.448 -27.297  1.00  0.00           H  
ATOM   3606  HA  ASP A 230      -1.649  35.947 -25.282  1.00  0.00           H  
ATOM   3607 1HB  ASP A 230      -1.211  33.606 -27.162  1.00  0.00           H  
ATOM   3608 2HB  ASP A 230      -2.550  33.662 -26.028  1.00  0.00           H  
ATOM   3609  N   VAL A 231       0.584  33.648 -24.595  1.00  0.00           N  
ATOM   3610  CA  VAL A 231       1.130  32.871 -23.489  1.00  0.00           C  
ATOM   3611  C   VAL A 231       1.493  33.789 -22.339  1.00  0.00           C  
ATOM   3612  O   VAL A 231       1.212  33.487 -21.182  1.00  0.00           O  
ATOM   3613  CB  VAL A 231       2.378  32.074 -23.914  1.00  0.00           C  
ATOM   3614  CG1 VAL A 231       3.047  31.449 -22.697  1.00  0.00           C  
ATOM   3615  CG2 VAL A 231       1.985  31.006 -24.887  1.00  0.00           C  
ATOM   3616  H   VAL A 231       1.088  33.697 -25.476  1.00  0.00           H  
ATOM   3617  HA  VAL A 231       0.368  32.172 -23.147  1.00  0.00           H  
ATOM   3618  HB  VAL A 231       3.096  32.745 -24.372  1.00  0.00           H  
ATOM   3619 1HG1 VAL A 231       3.932  30.893 -23.012  1.00  0.00           H  
ATOM   3620 2HG1 VAL A 231       3.344  32.230 -22.007  1.00  0.00           H  
ATOM   3621 3HG1 VAL A 231       2.350  30.772 -22.204  1.00  0.00           H  
ATOM   3622 1HG2 VAL A 231       2.877  30.468 -25.168  1.00  0.00           H  
ATOM   3623 2HG2 VAL A 231       1.278  30.325 -24.428  1.00  0.00           H  
ATOM   3624 3HG2 VAL A 231       1.533  31.450 -25.765  1.00  0.00           H  
ATOM   3625  N   SER A 232       2.111  34.922 -22.663  1.00  0.00           N  
ATOM   3626  CA  SER A 232       2.508  35.881 -21.642  1.00  0.00           C  
ATOM   3627  C   SER A 232       1.292  36.335 -20.847  1.00  0.00           C  
ATOM   3628  O   SER A 232       1.359  36.486 -19.627  1.00  0.00           O  
ATOM   3629  CB  SER A 232       3.182  37.079 -22.275  1.00  0.00           C  
ATOM   3630  OG  SER A 232       4.348  36.700 -22.947  1.00  0.00           O  
ATOM   3631  H   SER A 232       2.334  35.102 -23.638  1.00  0.00           H  
ATOM   3632  HA  SER A 232       3.210  35.397 -20.956  1.00  0.00           H  
ATOM   3633 1HB  SER A 232       2.498  37.560 -22.967  1.00  0.00           H  
ATOM   3634 2HB  SER A 232       3.427  37.805 -21.502  1.00  0.00           H  
ATOM   3635  HG  SER A 232       4.899  36.250 -22.293  1.00  0.00           H  
ATOM   3636  N   SER A 233       0.169  36.524 -21.541  1.00  0.00           N  
ATOM   3637  CA  SER A 233      -1.076  36.903 -20.881  1.00  0.00           C  
ATOM   3638  C   SER A 233      -1.521  35.827 -19.910  1.00  0.00           C  
ATOM   3639  O   SER A 233      -1.893  36.122 -18.772  1.00  0.00           O  
ATOM   3640  CB  SER A 233      -2.165  37.161 -21.899  1.00  0.00           C  
ATOM   3641  OG  SER A 233      -3.367  37.497 -21.262  1.00  0.00           O  
ATOM   3642  H   SER A 233       0.190  36.415 -22.552  1.00  0.00           H  
ATOM   3643  HA  SER A 233      -0.907  37.808 -20.309  1.00  0.00           H  
ATOM   3644 1HB  SER A 233      -1.859  37.972 -22.559  1.00  0.00           H  
ATOM   3645 2HB  SER A 233      -2.313  36.274 -22.511  1.00  0.00           H  
ATOM   3646  HG  SER A 233      -4.011  37.621 -21.961  1.00  0.00           H  
ATOM   3647  N   ILE A 234      -1.454  34.573 -20.344  1.00  0.00           N  
ATOM   3648  CA  ILE A 234      -1.833  33.463 -19.487  1.00  0.00           C  
ATOM   3649  C   ILE A 234      -0.930  33.395 -18.268  1.00  0.00           C  
ATOM   3650  O   ILE A 234      -1.404  33.242 -17.145  1.00  0.00           O  
ATOM   3651  CB  ILE A 234      -1.755  32.125 -20.252  1.00  0.00           C  
ATOM   3652  CG1 ILE A 234      -2.845  32.087 -21.343  1.00  0.00           C  
ATOM   3653  CG2 ILE A 234      -1.887  30.938 -19.274  1.00  0.00           C  
ATOM   3654  CD1 ILE A 234      -2.656  30.980 -22.365  1.00  0.00           C  
ATOM   3655  H   ILE A 234      -1.159  34.395 -21.302  1.00  0.00           H  
ATOM   3656  HA  ILE A 234      -2.855  33.620 -19.149  1.00  0.00           H  
ATOM   3657  HB  ILE A 234      -0.795  32.058 -20.757  1.00  0.00           H  
ATOM   3658 1HG1 ILE A 234      -3.811  31.959 -20.862  1.00  0.00           H  
ATOM   3659 2HG1 ILE A 234      -2.844  33.042 -21.867  1.00  0.00           H  
ATOM   3660 1HG2 ILE A 234      -1.821  29.996 -19.813  1.00  0.00           H  
ATOM   3661 2HG2 ILE A 234      -1.090  30.981 -18.534  1.00  0.00           H  
ATOM   3662 3HG2 ILE A 234      -2.852  30.997 -18.765  1.00  0.00           H  
ATOM   3663 1HD1 ILE A 234      -3.462  31.030 -23.098  1.00  0.00           H  
ATOM   3664 2HD1 ILE A 234      -1.701  31.115 -22.871  1.00  0.00           H  
ATOM   3665 3HD1 ILE A 234      -2.676  30.011 -21.876  1.00  0.00           H  
ATOM   3666  N   LEU A 235       0.375  33.502 -18.488  1.00  0.00           N  
ATOM   3667  CA  LEU A 235       1.318  33.353 -17.397  1.00  0.00           C  
ATOM   3668  C   LEU A 235       1.211  34.503 -16.402  1.00  0.00           C  
ATOM   3669  O   LEU A 235       1.269  34.294 -15.190  1.00  0.00           O  
ATOM   3670  CB  LEU A 235       2.738  33.268 -17.955  1.00  0.00           C  
ATOM   3671  CG  LEU A 235       3.035  32.056 -18.875  1.00  0.00           C  
ATOM   3672  CD1 LEU A 235       4.422  32.209 -19.428  1.00  0.00           C  
ATOM   3673  CD2 LEU A 235       2.894  30.760 -18.119  1.00  0.00           C  
ATOM   3674  H   LEU A 235       0.711  33.650 -19.430  1.00  0.00           H  
ATOM   3675  HA  LEU A 235       1.083  32.438 -16.868  1.00  0.00           H  
ATOM   3676 1HB  LEU A 235       2.937  34.172 -18.531  1.00  0.00           H  
ATOM   3677 2HB  LEU A 235       3.436  33.231 -17.124  1.00  0.00           H  
ATOM   3678  HG  LEU A 235       2.342  32.053 -19.703  1.00  0.00           H  
ATOM   3679 1HD1 LEU A 235       4.647  31.374 -20.094  1.00  0.00           H  
ATOM   3680 2HD1 LEU A 235       4.489  33.145 -19.982  1.00  0.00           H  
ATOM   3681 3HD1 LEU A 235       5.132  32.219 -18.608  1.00  0.00           H  
ATOM   3682 1HD2 LEU A 235       3.107  29.931 -18.789  1.00  0.00           H  
ATOM   3683 2HD2 LEU A 235       3.597  30.751 -17.293  1.00  0.00           H  
ATOM   3684 3HD2 LEU A 235       1.881  30.661 -17.741  1.00  0.00           H  
ATOM   3685  N   ALA A 236       1.025  35.723 -16.911  1.00  0.00           N  
ATOM   3686  CA  ALA A 236       0.866  36.876 -16.036  1.00  0.00           C  
ATOM   3687  C   ALA A 236      -0.411  36.742 -15.220  1.00  0.00           C  
ATOM   3688  O   ALA A 236      -0.437  37.068 -14.032  1.00  0.00           O  
ATOM   3689  CB  ALA A 236       0.844  38.161 -16.847  1.00  0.00           C  
ATOM   3690  H   ALA A 236       0.998  35.853 -17.915  1.00  0.00           H  
ATOM   3691  HA  ALA A 236       1.707  36.903 -15.345  1.00  0.00           H  
ATOM   3692 1HB  ALA A 236       0.741  39.018 -16.178  1.00  0.00           H  
ATOM   3693 2HB  ALA A 236       1.772  38.251 -17.413  1.00  0.00           H  
ATOM   3694 3HB  ALA A 236       0.004  38.134 -17.533  1.00  0.00           H  
ATOM   3695  N   LYS A 237      -1.469  36.230 -15.851  1.00  0.00           N  
ATOM   3696  CA  LYS A 237      -2.736  36.031 -15.165  1.00  0.00           C  
ATOM   3697  C   LYS A 237      -2.579  35.043 -14.020  1.00  0.00           C  
ATOM   3698  O   LYS A 237      -3.079  35.277 -12.921  1.00  0.00           O  
ATOM   3699  CB  LYS A 237      -3.814  35.560 -16.142  1.00  0.00           C  
ATOM   3700  CG  LYS A 237      -5.207  35.381 -15.531  1.00  0.00           C  
ATOM   3701  CD  LYS A 237      -6.230  35.067 -16.616  1.00  0.00           C  
ATOM   3702  CE  LYS A 237      -7.656  35.044 -16.081  1.00  0.00           C  
ATOM   3703  NZ  LYS A 237      -7.961  33.797 -15.315  1.00  0.00           N  
ATOM   3704  H   LYS A 237      -1.401  35.996 -16.839  1.00  0.00           H  
ATOM   3705  HA  LYS A 237      -3.049  36.977 -14.742  1.00  0.00           H  
ATOM   3706 1HB  LYS A 237      -3.899  36.278 -16.958  1.00  0.00           H  
ATOM   3707 2HB  LYS A 237      -3.517  34.607 -16.579  1.00  0.00           H  
ATOM   3708 1HG  LYS A 237      -5.190  34.562 -14.808  1.00  0.00           H  
ATOM   3709 2HG  LYS A 237      -5.503  36.294 -15.013  1.00  0.00           H  
ATOM   3710 1HD  LYS A 237      -6.160  35.823 -17.401  1.00  0.00           H  
ATOM   3711 2HD  LYS A 237      -5.999  34.097 -17.053  1.00  0.00           H  
ATOM   3712 1HE  LYS A 237      -7.812  35.903 -15.432  1.00  0.00           H  
ATOM   3713 2HE  LYS A 237      -8.344  35.111 -16.924  1.00  0.00           H  
ATOM   3714 1HZ  LYS A 237      -8.917  33.828 -14.996  1.00  0.00           H  
ATOM   3715 2HZ  LYS A 237      -7.837  32.996 -15.916  1.00  0.00           H  
ATOM   3716 3HZ  LYS A 237      -7.350  33.707 -14.509  1.00  0.00           H  
ATOM   3717  N   LEU A 238      -1.869  33.949 -14.276  1.00  0.00           N  
ATOM   3718  CA  LEU A 238      -1.669  32.921 -13.267  1.00  0.00           C  
ATOM   3719  C   LEU A 238      -0.866  33.459 -12.090  1.00  0.00           C  
ATOM   3720  O   LEU A 238      -1.147  33.128 -10.936  1.00  0.00           O  
ATOM   3721  CB  LEU A 238      -0.948  31.730 -13.891  1.00  0.00           C  
ATOM   3722  CG  LEU A 238      -1.733  30.962 -14.967  1.00  0.00           C  
ATOM   3723  CD1 LEU A 238      -0.792  29.997 -15.663  1.00  0.00           C  
ATOM   3724  CD2 LEU A 238      -2.911  30.229 -14.337  1.00  0.00           C  
ATOM   3725  H   LEU A 238      -1.492  33.810 -15.210  1.00  0.00           H  
ATOM   3726  HA  LEU A 238      -2.642  32.607 -12.895  1.00  0.00           H  
ATOM   3727 1HB  LEU A 238      -0.035  32.094 -14.357  1.00  0.00           H  
ATOM   3728 2HB  LEU A 238      -0.678  31.029 -13.103  1.00  0.00           H  
ATOM   3729  HG  LEU A 238      -2.110  31.651 -15.699  1.00  0.00           H  
ATOM   3730 1HD1 LEU A 238      -1.331  29.469 -16.444  1.00  0.00           H  
ATOM   3731 2HD1 LEU A 238       0.026  30.552 -16.114  1.00  0.00           H  
ATOM   3732 3HD1 LEU A 238      -0.392  29.285 -14.939  1.00  0.00           H  
ATOM   3733 1HD2 LEU A 238      -3.459  29.695 -15.115  1.00  0.00           H  
ATOM   3734 2HD2 LEU A 238      -2.551  29.523 -13.600  1.00  0.00           H  
ATOM   3735 3HD2 LEU A 238      -3.583  30.939 -13.857  1.00  0.00           H  
ATOM   3736  N   ALA A 239       0.127  34.297 -12.377  1.00  0.00           N  
ATOM   3737  CA  ALA A 239       0.924  34.903 -11.315  1.00  0.00           C  
ATOM   3738  C   ALA A 239       0.050  35.788 -10.431  1.00  0.00           C  
ATOM   3739  O   ALA A 239       0.195  35.791  -9.206  1.00  0.00           O  
ATOM   3740  CB  ALA A 239       2.057  35.716 -11.910  1.00  0.00           C  
ATOM   3741  H   ALA A 239       0.341  34.507 -13.347  1.00  0.00           H  
ATOM   3742  HA  ALA A 239       1.335  34.105 -10.698  1.00  0.00           H  
ATOM   3743 1HB  ALA A 239       2.657  36.149 -11.109  1.00  0.00           H  
ATOM   3744 2HB  ALA A 239       2.683  35.075 -12.525  1.00  0.00           H  
ATOM   3745 3HB  ALA A 239       1.638  36.509 -12.523  1.00  0.00           H  
ATOM   3746  N   MET A 240      -0.871  36.525 -11.050  1.00  0.00           N  
ATOM   3747  CA  MET A 240      -1.771  37.393 -10.300  1.00  0.00           C  
ATOM   3748  C   MET A 240      -2.727  36.587  -9.435  1.00  0.00           C  
ATOM   3749  O   MET A 240      -3.054  36.982  -8.315  1.00  0.00           O  
ATOM   3750  CB  MET A 240      -2.553  38.287 -11.249  1.00  0.00           C  
ATOM   3751  CG  MET A 240      -1.717  39.358 -11.904  1.00  0.00           C  
ATOM   3752  SD  MET A 240      -2.695  40.562 -12.812  1.00  0.00           S  
ATOM   3753  CE  MET A 240      -3.133  39.678 -14.286  1.00  0.00           C  
ATOM   3754  H   MET A 240      -0.926  36.500 -12.064  1.00  0.00           H  
ATOM   3755  HA  MET A 240      -1.179  38.018  -9.640  1.00  0.00           H  
ATOM   3756 1HB  MET A 240      -2.993  37.677 -12.036  1.00  0.00           H  
ATOM   3757 2HB  MET A 240      -3.366  38.759 -10.715  1.00  0.00           H  
ATOM   3758 1HG  MET A 240      -1.142  39.878 -11.142  1.00  0.00           H  
ATOM   3759 2HG  MET A 240      -1.020  38.895 -12.595  1.00  0.00           H  
ATOM   3760 1HE  MET A 240      -3.728  40.323 -14.935  1.00  0.00           H  
ATOM   3761 2HE  MET A 240      -2.226  39.371 -14.811  1.00  0.00           H  
ATOM   3762 3HE  MET A 240      -3.718  38.808 -14.018  1.00  0.00           H  
ATOM   3763  N   GLU A 241      -3.167  35.446  -9.952  1.00  0.00           N  
ATOM   3764  CA  GLU A 241      -4.046  34.577  -9.187  1.00  0.00           C  
ATOM   3765  C   GLU A 241      -3.302  34.037  -7.974  1.00  0.00           C  
ATOM   3766  O   GLU A 241      -3.863  33.946  -6.879  1.00  0.00           O  
ATOM   3767  CB  GLU A 241      -4.569  33.436 -10.061  1.00  0.00           C  
ATOM   3768  CG  GLU A 241      -5.551  33.877 -11.142  1.00  0.00           C  
ATOM   3769  CD  GLU A 241      -5.994  32.754 -12.046  1.00  0.00           C  
ATOM   3770  OE1 GLU A 241      -5.506  31.662 -11.892  1.00  0.00           O  
ATOM   3771  OE2 GLU A 241      -6.821  32.994 -12.898  1.00  0.00           O  
ATOM   3772  H   GLU A 241      -2.896  35.186 -10.895  1.00  0.00           H  
ATOM   3773  HA  GLU A 241      -4.894  35.163  -8.834  1.00  0.00           H  
ATOM   3774 1HB  GLU A 241      -3.733  32.939 -10.549  1.00  0.00           H  
ATOM   3775 2HB  GLU A 241      -5.072  32.703  -9.439  1.00  0.00           H  
ATOM   3776 1HG  GLU A 241      -6.429  34.298 -10.658  1.00  0.00           H  
ATOM   3777 2HG  GLU A 241      -5.094  34.658 -11.742  1.00  0.00           H  
ATOM   3778  N   ALA A 242      -2.020  33.714  -8.160  1.00  0.00           N  
ATOM   3779  CA  ALA A 242      -1.182  33.225  -7.071  1.00  0.00           C  
ATOM   3780  C   ALA A 242      -1.078  34.268  -5.964  1.00  0.00           C  
ATOM   3781  O   ALA A 242      -1.057  33.920  -4.782  1.00  0.00           O  
ATOM   3782  CB  ALA A 242       0.205  32.863  -7.581  1.00  0.00           C  
ATOM   3783  H   ALA A 242      -1.626  33.788  -9.094  1.00  0.00           H  
ATOM   3784  HA  ALA A 242      -1.651  32.334  -6.654  1.00  0.00           H  
ATOM   3785 1HB  ALA A 242       0.811  32.474  -6.764  1.00  0.00           H  
ATOM   3786 2HB  ALA A 242       0.120  32.104  -8.358  1.00  0.00           H  
ATOM   3787 3HB  ALA A 242       0.682  33.747  -7.991  1.00  0.00           H  
ATOM   3788  N   ILE A 243      -1.035  35.551  -6.346  1.00  0.00           N  
ATOM   3789  CA  ILE A 243      -0.948  36.612  -5.347  1.00  0.00           C  
ATOM   3790  C   ILE A 243      -2.220  36.635  -4.524  1.00  0.00           C  
ATOM   3791  O   ILE A 243      -2.165  36.684  -3.292  1.00  0.00           O  
ATOM   3792  CB  ILE A 243      -0.769  38.015  -5.981  1.00  0.00           C  
ATOM   3793  CG1 ILE A 243       0.590  38.126  -6.695  1.00  0.00           C  
ATOM   3794  CG2 ILE A 243      -0.895  39.096  -4.883  1.00  0.00           C  
ATOM   3795  CD1 ILE A 243       0.733  39.399  -7.554  1.00  0.00           C  
ATOM   3796  H   ILE A 243      -1.039  35.776  -7.334  1.00  0.00           H  
ATOM   3797  HA  ILE A 243      -0.103  36.411  -4.691  1.00  0.00           H  
ATOM   3798  HB  ILE A 243      -1.544  38.175  -6.727  1.00  0.00           H  
ATOM   3799 1HG1 ILE A 243       1.378  38.110  -5.952  1.00  0.00           H  
ATOM   3800 2HG1 ILE A 243       0.712  37.262  -7.343  1.00  0.00           H  
ATOM   3801 1HG2 ILE A 243      -0.784  40.086  -5.317  1.00  0.00           H  
ATOM   3802 2HG2 ILE A 243      -1.868  39.032  -4.401  1.00  0.00           H  
ATOM   3803 3HG2 ILE A 243      -0.113  38.943  -4.140  1.00  0.00           H  
ATOM   3804 1HD1 ILE A 243       1.702  39.417  -8.041  1.00  0.00           H  
ATOM   3805 2HD1 ILE A 243      -0.044  39.415  -8.314  1.00  0.00           H  
ATOM   3806 3HD1 ILE A 243       0.640  40.282  -6.928  1.00  0.00           H  
ATOM   3807  N   LYS A 244      -3.364  36.602  -5.201  1.00  0.00           N  
ATOM   3808  CA  LYS A 244      -4.663  36.655  -4.534  1.00  0.00           C  
ATOM   3809  C   LYS A 244      -4.835  35.509  -3.543  1.00  0.00           C  
ATOM   3810  O   LYS A 244      -5.267  35.726  -2.410  1.00  0.00           O  
ATOM   3811  CB  LYS A 244      -5.795  36.619  -5.563  1.00  0.00           C  
ATOM   3812  CG  LYS A 244      -7.209  36.713  -4.974  1.00  0.00           C  
ATOM   3813  CD  LYS A 244      -8.248  36.806  -6.089  1.00  0.00           C  
ATOM   3814  CE  LYS A 244      -9.652  37.135  -5.568  1.00  0.00           C  
ATOM   3815  NZ  LYS A 244     -10.286  35.989  -4.846  1.00  0.00           N  
ATOM   3816  H   LYS A 244      -3.326  36.568  -6.218  1.00  0.00           H  
ATOM   3817  HA  LYS A 244      -4.722  37.589  -3.981  1.00  0.00           H  
ATOM   3818 1HB  LYS A 244      -5.666  37.436  -6.273  1.00  0.00           H  
ATOM   3819 2HB  LYS A 244      -5.738  35.687  -6.127  1.00  0.00           H  
ATOM   3820 1HG  LYS A 244      -7.412  35.824  -4.372  1.00  0.00           H  
ATOM   3821 2HG  LYS A 244      -7.287  37.590  -4.329  1.00  0.00           H  
ATOM   3822 1HD  LYS A 244      -7.945  37.585  -6.791  1.00  0.00           H  
ATOM   3823 2HD  LYS A 244      -8.284  35.858  -6.622  1.00  0.00           H  
ATOM   3824 1HE  LYS A 244      -9.598  37.990  -4.896  1.00  0.00           H  
ATOM   3825 2HE  LYS A 244     -10.281  37.399  -6.421  1.00  0.00           H  
ATOM   3826 1HZ  LYS A 244     -11.209  36.260  -4.544  1.00  0.00           H  
ATOM   3827 2HZ  LYS A 244     -10.359  35.199  -5.466  1.00  0.00           H  
ATOM   3828 3HZ  LYS A 244      -9.736  35.729  -4.031  1.00  0.00           H  
ATOM   3829  N   VAL A 245      -4.490  34.298  -3.965  1.00  0.00           N  
ATOM   3830  CA  VAL A 245      -4.649  33.134  -3.101  1.00  0.00           C  
ATOM   3831  C   VAL A 245      -3.723  33.209  -1.897  1.00  0.00           C  
ATOM   3832  O   VAL A 245      -4.131  32.909  -0.773  1.00  0.00           O  
ATOM   3833  CB  VAL A 245      -4.398  31.836  -3.895  1.00  0.00           C  
ATOM   3834  CG1 VAL A 245      -4.348  30.626  -2.949  1.00  0.00           C  
ATOM   3835  CG2 VAL A 245      -5.523  31.667  -4.911  1.00  0.00           C  
ATOM   3836  H   VAL A 245      -4.133  34.184  -4.907  1.00  0.00           H  
ATOM   3837  HA  VAL A 245      -5.675  33.116  -2.742  1.00  0.00           H  
ATOM   3838  HB  VAL A 245      -3.438  31.905  -4.410  1.00  0.00           H  
ATOM   3839 1HG1 VAL A 245      -4.175  29.721  -3.530  1.00  0.00           H  
ATOM   3840 2HG1 VAL A 245      -3.543  30.751  -2.232  1.00  0.00           H  
ATOM   3841 3HG1 VAL A 245      -5.297  30.536  -2.417  1.00  0.00           H  
ATOM   3842 1HG2 VAL A 245      -5.369  30.766  -5.488  1.00  0.00           H  
ATOM   3843 2HG2 VAL A 245      -6.476  31.603  -4.385  1.00  0.00           H  
ATOM   3844 3HG2 VAL A 245      -5.537  32.526  -5.582  1.00  0.00           H  
ATOM   3845  N   ALA A 246      -2.474  33.603  -2.124  1.00  0.00           N  
ATOM   3846  CA  ALA A 246      -1.525  33.743  -1.036  1.00  0.00           C  
ATOM   3847  C   ALA A 246      -1.969  34.852  -0.079  1.00  0.00           C  
ATOM   3848  O   ALA A 246      -1.802  34.735   1.136  1.00  0.00           O  
ATOM   3849  CB  ALA A 246      -0.146  34.024  -1.591  1.00  0.00           C  
ATOM   3850  H   ALA A 246      -2.174  33.820  -3.070  1.00  0.00           H  
ATOM   3851  HA  ALA A 246      -1.503  32.807  -0.477  1.00  0.00           H  
ATOM   3852 1HB  ALA A 246       0.575  34.099  -0.789  1.00  0.00           H  
ATOM   3853 2HB  ALA A 246       0.126  33.205  -2.245  1.00  0.00           H  
ATOM   3854 3HB  ALA A 246      -0.164  34.959  -2.157  1.00  0.00           H  
ATOM   3855  N   LYS A 247      -2.557  35.916  -0.628  1.00  0.00           N  
ATOM   3856  CA  LYS A 247      -3.055  37.012   0.198  1.00  0.00           C  
ATOM   3857  C   LYS A 247      -4.149  36.526   1.133  1.00  0.00           C  
ATOM   3858  O   LYS A 247      -4.148  36.844   2.323  1.00  0.00           O  
ATOM   3859  CB  LYS A 247      -3.578  38.158  -0.676  1.00  0.00           C  
ATOM   3860  CG  LYS A 247      -4.308  39.280   0.083  1.00  0.00           C  
ATOM   3861  CD  LYS A 247      -3.391  40.050   1.001  1.00  0.00           C  
ATOM   3862  CE  LYS A 247      -4.146  41.177   1.694  1.00  0.00           C  
ATOM   3863  NZ  LYS A 247      -3.246  42.020   2.507  1.00  0.00           N  
ATOM   3864  H   LYS A 247      -2.647  35.976  -1.638  1.00  0.00           H  
ATOM   3865  HA  LYS A 247      -2.228  37.385   0.807  1.00  0.00           H  
ATOM   3866 1HB  LYS A 247      -2.745  38.608  -1.216  1.00  0.00           H  
ATOM   3867 2HB  LYS A 247      -4.267  37.763  -1.421  1.00  0.00           H  
ATOM   3868 1HG  LYS A 247      -4.736  39.978  -0.635  1.00  0.00           H  
ATOM   3869 2HG  LYS A 247      -5.123  38.857   0.673  1.00  0.00           H  
ATOM   3870 1HD  LYS A 247      -2.994  39.378   1.762  1.00  0.00           H  
ATOM   3871 2HD  LYS A 247      -2.563  40.464   0.434  1.00  0.00           H  
ATOM   3872 1HE  LYS A 247      -4.635  41.800   0.946  1.00  0.00           H  
ATOM   3873 2HE  LYS A 247      -4.905  40.742   2.345  1.00  0.00           H  
ATOM   3874 1HZ  LYS A 247      -3.780  42.751   2.951  1.00  0.00           H  
ATOM   3875 2HZ  LYS A 247      -2.789  41.455   3.212  1.00  0.00           H  
ATOM   3876 3HZ  LYS A 247      -2.551  42.434   1.895  1.00  0.00           H  
ATOM   3877  N   GLU A 248      -5.070  35.729   0.597  1.00  0.00           N  
ATOM   3878  CA  GLU A 248      -6.161  35.167   1.385  1.00  0.00           C  
ATOM   3879  C   GLU A 248      -5.619  34.227   2.461  1.00  0.00           C  
ATOM   3880  O   GLU A 248      -6.102  34.224   3.596  1.00  0.00           O  
ATOM   3881  CB  GLU A 248      -7.142  34.429   0.465  1.00  0.00           C  
ATOM   3882  CG  GLU A 248      -7.945  35.348  -0.460  1.00  0.00           C  
ATOM   3883  CD  GLU A 248      -8.724  34.603  -1.521  1.00  0.00           C  
ATOM   3884  OE1 GLU A 248      -8.638  33.403  -1.565  1.00  0.00           O  
ATOM   3885  OE2 GLU A 248      -9.404  35.248  -2.291  1.00  0.00           O  
ATOM   3886  H   GLU A 248      -5.026  35.527  -0.398  1.00  0.00           H  
ATOM   3887  HA  GLU A 248      -6.690  35.985   1.879  1.00  0.00           H  
ATOM   3888 1HB  GLU A 248      -6.591  33.731  -0.164  1.00  0.00           H  
ATOM   3889 2HB  GLU A 248      -7.845  33.846   1.063  1.00  0.00           H  
ATOM   3890 1HG  GLU A 248      -8.640  35.931   0.142  1.00  0.00           H  
ATOM   3891 2HG  GLU A 248      -7.261  36.044  -0.946  1.00  0.00           H  
ATOM   3892  N   ALA A 249      -4.599  33.447   2.104  1.00  0.00           N  
ATOM   3893  CA  ALA A 249      -3.962  32.528   3.038  1.00  0.00           C  
ATOM   3894  C   ALA A 249      -3.293  33.287   4.191  1.00  0.00           C  
ATOM   3895  O   ALA A 249      -3.240  32.798   5.324  1.00  0.00           O  
ATOM   3896  CB  ALA A 249      -2.939  31.669   2.314  1.00  0.00           C  
ATOM   3897  H   ALA A 249      -4.267  33.486   1.145  1.00  0.00           H  
ATOM   3898  HA  ALA A 249      -4.738  31.884   3.453  1.00  0.00           H  
ATOM   3899 1HB  ALA A 249      -2.494  30.960   3.010  1.00  0.00           H  
ATOM   3900 2HB  ALA A 249      -3.438  31.127   1.511  1.00  0.00           H  
ATOM   3901 3HB  ALA A 249      -2.163  32.309   1.892  1.00  0.00           H  
ATOM   3902  N   GLY A 250      -2.781  34.484   3.912  1.00  0.00           N  
ATOM   3903  CA  GLY A 250      -2.133  35.286   4.946  1.00  0.00           C  
ATOM   3904  C   GLY A 250      -0.658  35.527   4.660  1.00  0.00           C  
ATOM   3905  O   GLY A 250       0.119  35.811   5.574  1.00  0.00           O  
ATOM   3906  H   GLY A 250      -2.833  34.840   2.963  1.00  0.00           H  
ATOM   3907 1HA  GLY A 250      -2.651  36.246   5.022  1.00  0.00           H  
ATOM   3908 2HA  GLY A 250      -2.237  34.789   5.907  1.00  0.00           H  
ATOM   3909  N   ALA A 251      -0.279  35.425   3.392  1.00  0.00           N  
ATOM   3910  CA  ALA A 251       1.098  35.651   2.981  1.00  0.00           C  
ATOM   3911  C   ALA A 251       1.427  37.125   3.120  1.00  0.00           C  
ATOM   3912  O   ALA A 251       0.533  37.964   3.206  1.00  0.00           O  
ATOM   3913  CB  ALA A 251       1.322  35.187   1.553  1.00  0.00           C  
ATOM   3914  H   ALA A 251      -0.962  35.196   2.682  1.00  0.00           H  
ATOM   3915  HA  ALA A 251       1.754  35.096   3.642  1.00  0.00           H  
ATOM   3916 1HB  ALA A 251       2.367  35.355   1.275  1.00  0.00           H  
ATOM   3917 2HB  ALA A 251       1.096  34.123   1.476  1.00  0.00           H  
ATOM   3918 3HB  ALA A 251       0.675  35.748   0.886  1.00  0.00           H  
ATOM   3919  N   ASP A 252       2.713  37.431   3.175  1.00  0.00           N  
ATOM   3920  CA  ASP A 252       3.148  38.806   3.353  1.00  0.00           C  
ATOM   3921  C   ASP A 252       3.108  39.588   2.042  1.00  0.00           C  
ATOM   3922  O   ASP A 252       2.740  39.058   0.993  1.00  0.00           O  
ATOM   3923  CB  ASP A 252       4.556  38.822   3.952  1.00  0.00           C  
ATOM   3924  CG  ASP A 252       5.607  38.198   3.033  1.00  0.00           C  
ATOM   3925  OD1 ASP A 252       5.341  38.047   1.856  1.00  0.00           O  
ATOM   3926  OD2 ASP A 252       6.658  37.868   3.516  1.00  0.00           O  
ATOM   3927  H   ASP A 252       3.409  36.704   3.088  1.00  0.00           H  
ATOM   3928  HA  ASP A 252       2.468  39.292   4.052  1.00  0.00           H  
ATOM   3929 1HB  ASP A 252       4.852  39.852   4.166  1.00  0.00           H  
ATOM   3930 2HB  ASP A 252       4.556  38.283   4.901  1.00  0.00           H  
ATOM   3931  N   GLU A 253       3.464  40.865   2.123  1.00  0.00           N  
ATOM   3932  CA  GLU A 253       3.435  41.738   0.957  1.00  0.00           C  
ATOM   3933  C   GLU A 253       4.661  41.549   0.068  1.00  0.00           C  
ATOM   3934  O   GLU A 253       4.665  41.960  -1.094  1.00  0.00           O  
ATOM   3935  CB  GLU A 253       3.301  43.197   1.402  1.00  0.00           C  
ATOM   3936  CG  GLU A 253       4.552  43.812   2.046  1.00  0.00           C  
ATOM   3937  CD  GLU A 253       4.682  43.508   3.520  1.00  0.00           C  
ATOM   3938  OE1 GLU A 253       4.035  42.597   3.982  1.00  0.00           O  
ATOM   3939  OE2 GLU A 253       5.426  44.193   4.183  1.00  0.00           O  
ATOM   3940  H   GLU A 253       3.751  41.250   3.015  1.00  0.00           H  
ATOM   3941  HA  GLU A 253       2.553  41.482   0.368  1.00  0.00           H  
ATOM   3942 1HB  GLU A 253       3.032  43.805   0.554  1.00  0.00           H  
ATOM   3943 2HB  GLU A 253       2.486  43.277   2.123  1.00  0.00           H  
ATOM   3944 1HG  GLU A 253       5.450  43.462   1.535  1.00  0.00           H  
ATOM   3945 2HG  GLU A 253       4.499  44.893   1.917  1.00  0.00           H  
ATOM   3946  N   GLU A 254       5.697  40.915   0.613  1.00  0.00           N  
ATOM   3947  CA  GLU A 254       6.913  40.678  -0.147  1.00  0.00           C  
ATOM   3948  C   GLU A 254       6.672  39.644  -1.234  1.00  0.00           C  
ATOM   3949  O   GLU A 254       7.175  39.782  -2.349  1.00  0.00           O  
ATOM   3950  CB  GLU A 254       8.049  40.222   0.771  1.00  0.00           C  
ATOM   3951  CG  GLU A 254       8.571  41.308   1.694  1.00  0.00           C  
ATOM   3952  CD  GLU A 254       9.755  40.874   2.518  1.00  0.00           C  
ATOM   3953  OE1 GLU A 254      10.138  39.732   2.416  1.00  0.00           O  
ATOM   3954  OE2 GLU A 254      10.279  41.685   3.244  1.00  0.00           O  
ATOM   3955  H   GLU A 254       5.631  40.601   1.572  1.00  0.00           H  
ATOM   3956  HA  GLU A 254       7.211  41.608  -0.626  1.00  0.00           H  
ATOM   3957 1HB  GLU A 254       7.705  39.397   1.394  1.00  0.00           H  
ATOM   3958 2HB  GLU A 254       8.880  39.853   0.172  1.00  0.00           H  
ATOM   3959 1HG  GLU A 254       8.860  42.166   1.091  1.00  0.00           H  
ATOM   3960 2HG  GLU A 254       7.765  41.622   2.359  1.00  0.00           H  
ATOM   3961  N   ALA A 255       5.878  38.625  -0.924  1.00  0.00           N  
ATOM   3962  CA  ALA A 255       5.553  37.600  -1.902  1.00  0.00           C  
ATOM   3963  C   ALA A 255       4.812  38.210  -3.085  1.00  0.00           C  
ATOM   3964  O   ALA A 255       5.034  37.822  -4.236  1.00  0.00           O  
ATOM   3965  CB  ALA A 255       4.717  36.511  -1.255  1.00  0.00           C  
ATOM   3966  H   ALA A 255       5.509  38.551   0.024  1.00  0.00           H  
ATOM   3967  HA  ALA A 255       6.484  37.163  -2.271  1.00  0.00           H  
ATOM   3968 1HB  ALA A 255       4.493  35.732  -1.982  1.00  0.00           H  
ATOM   3969 2HB  ALA A 255       5.278  36.091  -0.428  1.00  0.00           H  
ATOM   3970 3HB  ALA A 255       3.787  36.941  -0.882  1.00  0.00           H  
ATOM   3971  N   ALA A 256       3.936  39.175  -2.807  1.00  0.00           N  
ATOM   3972  CA  ALA A 256       3.198  39.862  -3.863  1.00  0.00           C  
ATOM   3973  C   ALA A 256       4.154  40.669  -4.727  1.00  0.00           C  
ATOM   3974  O   ALA A 256       4.025  40.704  -5.953  1.00  0.00           O  
ATOM   3975  CB  ALA A 256       2.135  40.767  -3.264  1.00  0.00           C  
ATOM   3976  H   ALA A 256       3.786  39.430  -1.837  1.00  0.00           H  
ATOM   3977  HA  ALA A 256       2.720  39.113  -4.495  1.00  0.00           H  
ATOM   3978 1HB  ALA A 256       1.582  41.264  -4.063  1.00  0.00           H  
ATOM   3979 2HB  ALA A 256       1.451  40.172  -2.660  1.00  0.00           H  
ATOM   3980 3HB  ALA A 256       2.612  41.514  -2.637  1.00  0.00           H  
ATOM   3981  N   LYS A 257       5.135  41.301  -4.084  1.00  0.00           N  
ATOM   3982  CA  LYS A 257       6.132  42.099  -4.784  1.00  0.00           C  
ATOM   3983  C   LYS A 257       6.977  41.225  -5.711  1.00  0.00           C  
ATOM   3984  O   LYS A 257       7.239  41.599  -6.856  1.00  0.00           O  
ATOM   3985  CB  LYS A 257       7.019  42.831  -3.773  1.00  0.00           C  
ATOM   3986  CG  LYS A 257       8.017  43.801  -4.369  1.00  0.00           C  
ATOM   3987  CD  LYS A 257       8.710  44.596  -3.274  1.00  0.00           C  
ATOM   3988  CE  LYS A 257       9.750  45.544  -3.849  1.00  0.00           C  
ATOM   3989  NZ  LYS A 257      10.358  46.413  -2.794  1.00  0.00           N  
ATOM   3990  H   LYS A 257       5.171  41.249  -3.069  1.00  0.00           H  
ATOM   3991  HA  LYS A 257       5.614  42.837  -5.398  1.00  0.00           H  
ATOM   3992 1HB  LYS A 257       6.390  43.371  -3.066  1.00  0.00           H  
ATOM   3993 2HB  LYS A 257       7.590  42.097  -3.206  1.00  0.00           H  
ATOM   3994 1HG  LYS A 257       8.759  43.251  -4.948  1.00  0.00           H  
ATOM   3995 2HG  LYS A 257       7.495  44.488  -5.035  1.00  0.00           H  
ATOM   3996 1HD  LYS A 257       7.959  45.178  -2.730  1.00  0.00           H  
ATOM   3997 2HD  LYS A 257       9.184  43.909  -2.572  1.00  0.00           H  
ATOM   3998 1HE  LYS A 257      10.533  44.958  -4.327  1.00  0.00           H  
ATOM   3999 2HE  LYS A 257       9.275  46.178  -4.599  1.00  0.00           H  
ATOM   4000 1HZ  LYS A 257      11.038  47.026  -3.216  1.00  0.00           H  
ATOM   4001 2HZ  LYS A 257       9.627  46.974  -2.352  1.00  0.00           H  
ATOM   4002 3HZ  LYS A 257      10.806  45.841  -2.096  1.00  0.00           H  
ATOM   4003  N   GLU A 258       7.376  40.055  -5.222  1.00  0.00           N  
ATOM   4004  CA  GLU A 258       8.172  39.119  -6.006  1.00  0.00           C  
ATOM   4005  C   GLU A 258       7.399  38.629  -7.226  1.00  0.00           C  
ATOM   4006  O   GLU A 258       7.962  38.484  -8.311  1.00  0.00           O  
ATOM   4007  CB  GLU A 258       8.592  37.923  -5.151  1.00  0.00           C  
ATOM   4008  CG  GLU A 258       9.613  38.237  -4.070  1.00  0.00           C  
ATOM   4009  CD  GLU A 258       9.873  37.057  -3.165  1.00  0.00           C  
ATOM   4010  OE1 GLU A 258       9.255  36.037  -3.371  1.00  0.00           O  
ATOM   4011  OE2 GLU A 258      10.678  37.174  -2.272  1.00  0.00           O  
ATOM   4012  H   GLU A 258       7.138  39.815  -4.264  1.00  0.00           H  
ATOM   4013  HA  GLU A 258       9.067  39.636  -6.355  1.00  0.00           H  
ATOM   4014 1HB  GLU A 258       7.711  37.502  -4.664  1.00  0.00           H  
ATOM   4015 2HB  GLU A 258       9.014  37.146  -5.790  1.00  0.00           H  
ATOM   4016 1HG  GLU A 258      10.550  38.528  -4.549  1.00  0.00           H  
ATOM   4017 2HG  GLU A 258       9.264  39.083  -3.479  1.00  0.00           H  
ATOM   4018  N   ALA A 259       6.100  38.387  -7.035  1.00  0.00           N  
ATOM   4019  CA  ALA A 259       5.255  37.936  -8.136  1.00  0.00           C  
ATOM   4020  C   ALA A 259       5.182  38.987  -9.226  1.00  0.00           C  
ATOM   4021  O   ALA A 259       5.253  38.649 -10.413  1.00  0.00           O  
ATOM   4022  CB  ALA A 259       3.864  37.624  -7.613  1.00  0.00           C  
ATOM   4023  H   ALA A 259       5.707  38.492  -6.111  1.00  0.00           H  
ATOM   4024  HA  ALA A 259       5.689  37.048  -8.559  1.00  0.00           H  
ATOM   4025 1HB  ALA A 259       3.231  37.272  -8.431  1.00  0.00           H  
ATOM   4026 2HB  ALA A 259       3.932  36.851  -6.843  1.00  0.00           H  
ATOM   4027 3HB  ALA A 259       3.451  38.522  -7.189  1.00  0.00           H  
ATOM   4028  N   VAL A 260       5.098  40.253  -8.852  1.00  0.00           N  
ATOM   4029  CA  VAL A 260       5.055  41.326  -9.834  1.00  0.00           C  
ATOM   4030  C   VAL A 260       6.371  41.424 -10.590  1.00  0.00           C  
ATOM   4031  O   VAL A 260       6.379  41.604 -11.805  1.00  0.00           O  
ATOM   4032  CB  VAL A 260       4.727  42.681  -9.185  1.00  0.00           C  
ATOM   4033  CG1 VAL A 260       4.852  43.816 -10.209  1.00  0.00           C  
ATOM   4034  CG2 VAL A 260       3.330  42.646  -8.641  1.00  0.00           C  
ATOM   4035  H   VAL A 260       5.034  40.472  -7.858  1.00  0.00           H  
ATOM   4036  HA  VAL A 260       4.267  41.094 -10.554  1.00  0.00           H  
ATOM   4037  HB  VAL A 260       5.437  42.873  -8.378  1.00  0.00           H  
ATOM   4038 1HG1 VAL A 260       4.618  44.768  -9.726  1.00  0.00           H  
ATOM   4039 2HG1 VAL A 260       5.862  43.853 -10.600  1.00  0.00           H  
ATOM   4040 3HG1 VAL A 260       4.149  43.647 -11.031  1.00  0.00           H  
ATOM   4041 1HG2 VAL A 260       3.119  43.606  -8.179  1.00  0.00           H  
ATOM   4042 2HG2 VAL A 260       2.624  42.465  -9.451  1.00  0.00           H  
ATOM   4043 3HG2 VAL A 260       3.241  41.854  -7.903  1.00  0.00           H  
ATOM   4044  N   GLU A 261       7.486  41.310  -9.866  1.00  0.00           N  
ATOM   4045  CA  GLU A 261       8.791  41.390 -10.517  1.00  0.00           C  
ATOM   4046  C   GLU A 261       8.974  40.238 -11.491  1.00  0.00           C  
ATOM   4047  O   GLU A 261       9.506  40.428 -12.587  1.00  0.00           O  
ATOM   4048  CB  GLU A 261       9.920  41.376  -9.480  1.00  0.00           C  
ATOM   4049  CG  GLU A 261      10.014  42.635  -8.626  1.00  0.00           C  
ATOM   4050  CD  GLU A 261      10.353  43.858  -9.429  1.00  0.00           C  
ATOM   4051  OE1 GLU A 261      11.200  43.764 -10.285  1.00  0.00           O  
ATOM   4052  OE2 GLU A 261       9.762  44.891  -9.198  1.00  0.00           O  
ATOM   4053  H   GLU A 261       7.426  41.183  -8.863  1.00  0.00           H  
ATOM   4054  HA  GLU A 261       8.842  42.320 -11.076  1.00  0.00           H  
ATOM   4055 1HB  GLU A 261       9.789  40.527  -8.807  1.00  0.00           H  
ATOM   4056 2HB  GLU A 261      10.879  41.244  -9.985  1.00  0.00           H  
ATOM   4057 1HG  GLU A 261       9.059  42.795  -8.127  1.00  0.00           H  
ATOM   4058 2HG  GLU A 261      10.773  42.484  -7.859  1.00  0.00           H  
ATOM   4059  N   THR A 262       8.496  39.054 -11.118  1.00  0.00           N  
ATOM   4060  CA  THR A 262       8.587  37.900 -12.000  1.00  0.00           C  
ATOM   4061  C   THR A 262       7.781  38.127 -13.267  1.00  0.00           C  
ATOM   4062  O   THR A 262       8.245  37.824 -14.368  1.00  0.00           O  
ATOM   4063  CB  THR A 262       8.091  36.620 -11.320  1.00  0.00           C  
ATOM   4064  OG1 THR A 262       8.920  36.328 -10.183  1.00  0.00           O  
ATOM   4065  CG2 THR A 262       8.149  35.458 -12.317  1.00  0.00           C  
ATOM   4066  H   THR A 262       8.082  38.950 -10.198  1.00  0.00           H  
ATOM   4067  HA  THR A 262       9.629  37.761 -12.283  1.00  0.00           H  
ATOM   4068  HB  THR A 262       7.076  36.766 -10.982  1.00  0.00           H  
ATOM   4069  HG1 THR A 262       8.798  37.018  -9.520  1.00  0.00           H  
ATOM   4070 1HG2 THR A 262       7.801  34.554 -11.856  1.00  0.00           H  
ATOM   4071 2HG2 THR A 262       7.516  35.676 -13.174  1.00  0.00           H  
ATOM   4072 3HG2 THR A 262       9.176  35.316 -12.654  1.00  0.00           H  
ATOM   4073  N   VAL A 263       6.577  38.671 -13.116  1.00  0.00           N  
ATOM   4074  CA  VAL A 263       5.744  38.957 -14.270  1.00  0.00           C  
ATOM   4075  C   VAL A 263       6.420  39.957 -15.185  1.00  0.00           C  
ATOM   4076  O   VAL A 263       6.452  39.756 -16.397  1.00  0.00           O  
ATOM   4077  CB  VAL A 263       4.366  39.491 -13.828  1.00  0.00           C  
ATOM   4078  CG1 VAL A 263       3.590  40.031 -15.030  1.00  0.00           C  
ATOM   4079  CG2 VAL A 263       3.587  38.372 -13.185  1.00  0.00           C  
ATOM   4080  H   VAL A 263       6.234  38.873 -12.181  1.00  0.00           H  
ATOM   4081  HA  VAL A 263       5.594  38.033 -14.822  1.00  0.00           H  
ATOM   4082  HB  VAL A 263       4.505  40.305 -13.119  1.00  0.00           H  
ATOM   4083 1HG1 VAL A 263       2.620  40.405 -14.696  1.00  0.00           H  
ATOM   4084 2HG1 VAL A 263       4.145  40.844 -15.490  1.00  0.00           H  
ATOM   4085 3HG1 VAL A 263       3.441  39.236 -15.756  1.00  0.00           H  
ATOM   4086 1HG2 VAL A 263       2.615  38.747 -12.862  1.00  0.00           H  
ATOM   4087 2HG2 VAL A 263       3.449  37.569 -13.904  1.00  0.00           H  
ATOM   4088 3HG2 VAL A 263       4.131  37.996 -12.329  1.00  0.00           H  
ATOM   4089  N   LYS A 264       6.982  41.019 -14.616  1.00  0.00           N  
ATOM   4090  CA  LYS A 264       7.676  42.001 -15.431  1.00  0.00           C  
ATOM   4091  C   LYS A 264       8.808  41.350 -16.215  1.00  0.00           C  
ATOM   4092  O   LYS A 264       8.976  41.627 -17.401  1.00  0.00           O  
ATOM   4093  CB  LYS A 264       8.221  43.138 -14.569  1.00  0.00           C  
ATOM   4094  CG  LYS A 264       7.154  44.086 -14.040  1.00  0.00           C  
ATOM   4095  CD  LYS A 264       7.772  45.352 -13.453  1.00  0.00           C  
ATOM   4096  CE  LYS A 264       8.514  45.064 -12.159  1.00  0.00           C  
ATOM   4097  NZ  LYS A 264       8.978  46.309 -11.490  1.00  0.00           N  
ATOM   4098  H   LYS A 264       6.915  41.146 -13.613  1.00  0.00           H  
ATOM   4099  HA  LYS A 264       6.972  42.416 -16.149  1.00  0.00           H  
ATOM   4100 1HB  LYS A 264       8.739  42.708 -13.711  1.00  0.00           H  
ATOM   4101 2HB  LYS A 264       8.949  43.716 -15.136  1.00  0.00           H  
ATOM   4102 1HG  LYS A 264       6.472  44.356 -14.848  1.00  0.00           H  
ATOM   4103 2HG  LYS A 264       6.580  43.585 -13.261  1.00  0.00           H  
ATOM   4104 1HD  LYS A 264       8.461  45.797 -14.170  1.00  0.00           H  
ATOM   4105 2HD  LYS A 264       6.978  46.070 -13.245  1.00  0.00           H  
ATOM   4106 1HE  LYS A 264       7.852  44.529 -11.484  1.00  0.00           H  
ATOM   4107 2HE  LYS A 264       9.379  44.441 -12.371  1.00  0.00           H  
ATOM   4108 1HZ  LYS A 264       9.461  46.057 -10.628  1.00  0.00           H  
ATOM   4109 2HZ  LYS A 264       9.609  46.809 -12.099  1.00  0.00           H  
ATOM   4110 3HZ  LYS A 264       8.187  46.893 -11.271  1.00  0.00           H  
ATOM   4111  N   LYS A 265       9.557  40.460 -15.567  1.00  0.00           N  
ATOM   4112  CA  LYS A 265      10.642  39.767 -16.253  1.00  0.00           C  
ATOM   4113  C   LYS A 265      10.111  38.909 -17.395  1.00  0.00           C  
ATOM   4114  O   LYS A 265      10.684  38.904 -18.485  1.00  0.00           O  
ATOM   4115  CB  LYS A 265      11.443  38.910 -15.271  1.00  0.00           C  
ATOM   4116  CG  LYS A 265      12.304  39.709 -14.310  1.00  0.00           C  
ATOM   4117  CD  LYS A 265      13.037  38.804 -13.337  1.00  0.00           C  
ATOM   4118  CE  LYS A 265      13.882  39.611 -12.371  1.00  0.00           C  
ATOM   4119  NZ  LYS A 265      14.589  38.740 -11.398  1.00  0.00           N  
ATOM   4120  H   LYS A 265       9.387  40.283 -14.583  1.00  0.00           H  
ATOM   4121  HA  LYS A 265      11.309  40.514 -16.681  1.00  0.00           H  
ATOM   4122 1HB  LYS A 265      10.762  38.298 -14.680  1.00  0.00           H  
ATOM   4123 2HB  LYS A 265      12.094  38.234 -15.825  1.00  0.00           H  
ATOM   4124 1HG  LYS A 265      13.031  40.288 -14.881  1.00  0.00           H  
ATOM   4125 2HG  LYS A 265      11.677  40.401 -13.751  1.00  0.00           H  
ATOM   4126 1HD  LYS A 265      12.308  38.222 -12.769  1.00  0.00           H  
ATOM   4127 2HD  LYS A 265      13.678  38.115 -13.886  1.00  0.00           H  
ATOM   4128 1HE  LYS A 265      14.617  40.183 -12.934  1.00  0.00           H  
ATOM   4129 2HE  LYS A 265      13.238  40.301 -11.826  1.00  0.00           H  
ATOM   4130 1HZ  LYS A 265      15.141  39.309 -10.772  1.00  0.00           H  
ATOM   4131 2HZ  LYS A 265      13.911  38.212 -10.865  1.00  0.00           H  
ATOM   4132 3HZ  LYS A 265      15.194  38.103 -11.896  1.00  0.00           H  
ATOM   4133  N   MET A 266       9.003  38.207 -17.163  1.00  0.00           N  
ATOM   4134  CA  MET A 266       8.414  37.388 -18.217  1.00  0.00           C  
ATOM   4135  C   MET A 266       7.970  38.254 -19.388  1.00  0.00           C  
ATOM   4136  O   MET A 266       8.170  37.892 -20.550  1.00  0.00           O  
ATOM   4137  CB  MET A 266       7.214  36.596 -17.692  1.00  0.00           C  
ATOM   4138  CG  MET A 266       7.552  35.467 -16.737  1.00  0.00           C  
ATOM   4139  SD  MET A 266       6.139  34.375 -16.416  1.00  0.00           S  
ATOM   4140  CE  MET A 266       5.059  35.387 -15.406  1.00  0.00           C  
ATOM   4141  H   MET A 266       8.581  38.227 -16.240  1.00  0.00           H  
ATOM   4142  HA  MET A 266       9.170  36.695 -18.579  1.00  0.00           H  
ATOM   4143 1HB  MET A 266       6.548  37.277 -17.168  1.00  0.00           H  
ATOM   4144 2HB  MET A 266       6.655  36.178 -18.531  1.00  0.00           H  
ATOM   4145 1HG  MET A 266       8.364  34.874 -17.150  1.00  0.00           H  
ATOM   4146 2HG  MET A 266       7.882  35.883 -15.789  1.00  0.00           H  
ATOM   4147 1HE  MET A 266       4.165  34.821 -15.144  1.00  0.00           H  
ATOM   4148 2HE  MET A 266       5.582  35.679 -14.497  1.00  0.00           H  
ATOM   4149 3HE  MET A 266       4.770  36.276 -15.964  1.00  0.00           H  
ATOM   4150  N   LEU A 267       7.386  39.407 -19.080  1.00  0.00           N  
ATOM   4151  CA  LEU A 267       6.890  40.308 -20.111  1.00  0.00           C  
ATOM   4152  C   LEU A 267       8.046  40.883 -20.924  1.00  0.00           C  
ATOM   4153  O   LEU A 267       7.945  41.021 -22.146  1.00  0.00           O  
ATOM   4154  CB  LEU A 267       6.083  41.443 -19.465  1.00  0.00           C  
ATOM   4155  CG  LEU A 267       4.775  41.030 -18.725  1.00  0.00           C  
ATOM   4156  CD1 LEU A 267       4.228  42.230 -17.986  1.00  0.00           C  
ATOM   4157  CD2 LEU A 267       3.759  40.512 -19.694  1.00  0.00           C  
ATOM   4158  H   LEU A 267       7.248  39.645 -18.103  1.00  0.00           H  
ATOM   4159  HA  LEU A 267       6.253  39.741 -20.782  1.00  0.00           H  
ATOM   4160 1HB  LEU A 267       6.722  41.946 -18.741  1.00  0.00           H  
ATOM   4161 2HB  LEU A 267       5.818  42.160 -20.239  1.00  0.00           H  
ATOM   4162  HG  LEU A 267       4.990  40.257 -18.014  1.00  0.00           H  
ATOM   4163 1HD1 LEU A 267       3.317  41.951 -17.456  1.00  0.00           H  
ATOM   4164 2HD1 LEU A 267       4.968  42.585 -17.272  1.00  0.00           H  
ATOM   4165 3HD1 LEU A 267       4.005  43.017 -18.699  1.00  0.00           H  
ATOM   4166 1HD2 LEU A 267       2.859  40.232 -19.147  1.00  0.00           H  
ATOM   4167 2HD2 LEU A 267       3.525  41.293 -20.404  1.00  0.00           H  
ATOM   4168 3HD2 LEU A 267       4.149  39.642 -20.213  1.00  0.00           H  
ATOM   4169  N   GLU A 268       9.157  41.193 -20.261  1.00  0.00           N  
ATOM   4170  CA  GLU A 268      10.333  41.712 -20.952  1.00  0.00           C  
ATOM   4171  C   GLU A 268      10.916  40.669 -21.899  1.00  0.00           C  
ATOM   4172  O   GLU A 268      11.305  40.992 -23.025  1.00  0.00           O  
ATOM   4173  CB  GLU A 268      11.405  42.155 -19.955  1.00  0.00           C  
ATOM   4174  CG  GLU A 268      11.074  43.417 -19.165  1.00  0.00           C  
ATOM   4175  CD  GLU A 268      12.090  43.714 -18.097  1.00  0.00           C  
ATOM   4176  OE1 GLU A 268      12.984  42.918 -17.926  1.00  0.00           O  
ATOM   4177  OE2 GLU A 268      11.975  44.728 -17.453  1.00  0.00           O  
ATOM   4178  H   GLU A 268       9.180  41.088 -19.250  1.00  0.00           H  
ATOM   4179  HA  GLU A 268      10.028  42.575 -21.546  1.00  0.00           H  
ATOM   4180 1HB  GLU A 268      11.580  41.355 -19.235  1.00  0.00           H  
ATOM   4181 2HB  GLU A 268      12.341  42.328 -20.483  1.00  0.00           H  
ATOM   4182 1HG  GLU A 268      11.036  44.262 -19.854  1.00  0.00           H  
ATOM   4183 2HG  GLU A 268      10.091  43.313 -18.712  1.00  0.00           H  
ATOM   4184  N   GLU A 269      10.947  39.410 -21.459  1.00  0.00           N  
ATOM   4185  CA  GLU A 269      11.471  38.337 -22.298  1.00  0.00           C  
ATOM   4186  C   GLU A 269      10.577  38.140 -23.514  1.00  0.00           C  
ATOM   4187  O   GLU A 269      11.060  37.909 -24.627  1.00  0.00           O  
ATOM   4188  CB  GLU A 269      11.580  37.030 -21.501  1.00  0.00           C  
ATOM   4189  CG  GLU A 269      12.649  37.029 -20.389  1.00  0.00           C  
ATOM   4190  CD  GLU A 269      14.062  37.113 -20.898  1.00  0.00           C  
ATOM   4191  OE1 GLU A 269      14.422  36.330 -21.742  1.00  0.00           O  
ATOM   4192  OE2 GLU A 269      14.789  37.968 -20.436  1.00  0.00           O  
ATOM   4193  H   GLU A 269      10.632  39.203 -20.515  1.00  0.00           H  
ATOM   4194  HA  GLU A 269      12.464  38.617 -22.647  1.00  0.00           H  
ATOM   4195 1HB  GLU A 269      10.619  36.807 -21.039  1.00  0.00           H  
ATOM   4196 2HB  GLU A 269      11.809  36.207 -22.183  1.00  0.00           H  
ATOM   4197 1HG  GLU A 269      12.472  37.879 -19.735  1.00  0.00           H  
ATOM   4198 2HG  GLU A 269      12.535  36.122 -19.796  1.00  0.00           H  
ATOM   4199  N   SER A 270       9.268  38.274 -23.306  1.00  0.00           N  
ATOM   4200  CA  SER A 270       8.294  38.147 -24.379  1.00  0.00           C  
ATOM   4201  C   SER A 270       8.488  39.235 -25.431  1.00  0.00           C  
ATOM   4202  O   SER A 270       8.457  38.962 -26.634  1.00  0.00           O  
ATOM   4203  CB  SER A 270       6.897  38.207 -23.806  1.00  0.00           C  
ATOM   4204  OG  SER A 270       5.931  38.037 -24.800  1.00  0.00           O  
ATOM   4205  H   SER A 270       8.939  38.436 -22.359  1.00  0.00           H  
ATOM   4206  HA  SER A 270       8.434  37.175 -24.857  1.00  0.00           H  
ATOM   4207 1HB  SER A 270       6.789  37.432 -23.052  1.00  0.00           H  
ATOM   4208 2HB  SER A 270       6.747  39.162 -23.313  1.00  0.00           H  
ATOM   4209  HG  SER A 270       5.112  37.843 -24.329  1.00  0.00           H  
ATOM   4210  N   GLN A 271       8.719  40.472 -24.984  1.00  0.00           N  
ATOM   4211  CA  GLN A 271       8.972  41.557 -25.927  1.00  0.00           C  
ATOM   4212  C   GLN A 271      10.249  41.311 -26.708  1.00  0.00           C  
ATOM   4213  O   GLN A 271      10.297  41.557 -27.911  1.00  0.00           O  
ATOM   4214  CB  GLN A 271       9.076  42.905 -25.211  1.00  0.00           C  
ATOM   4215  CG  GLN A 271       9.320  44.098 -26.140  1.00  0.00           C  
ATOM   4216  CD  GLN A 271       8.184  44.335 -27.136  1.00  0.00           C  
ATOM   4217  OE1 GLN A 271       7.014  44.369 -26.749  1.00  0.00           O  
ATOM   4218  NE2 GLN A 271       8.525  44.507 -28.412  1.00  0.00           N  
ATOM   4219  H   GLN A 271       8.698  40.657 -23.986  1.00  0.00           H  
ATOM   4220  HA  GLN A 271       8.144  41.599 -26.634  1.00  0.00           H  
ATOM   4221 1HB  GLN A 271       8.168  43.094 -24.654  1.00  0.00           H  
ATOM   4222 2HB  GLN A 271       9.896  42.869 -24.492  1.00  0.00           H  
ATOM   4223 1HG  GLN A 271       9.423  44.992 -25.528  1.00  0.00           H  
ATOM   4224 2HG  GLN A 271      10.240  43.930 -26.704  1.00  0.00           H  
ATOM   4225 1HE2 GLN A 271       7.824  44.674 -29.112  1.00  0.00           H  
ATOM   4226 2HE2 GLN A 271       9.492  44.475 -28.702  1.00  0.00           H  
ATOM   4227  N   LYS A 272      11.281  40.797 -26.039  1.00  0.00           N  
ATOM   4228  CA  LYS A 272      12.518  40.509 -26.742  1.00  0.00           C  
ATOM   4229  C   LYS A 272      12.278  39.474 -27.831  1.00  0.00           C  
ATOM   4230  O   LYS A 272      12.785  39.615 -28.944  1.00  0.00           O  
ATOM   4231  CB  LYS A 272      13.607  40.034 -25.775  1.00  0.00           C  
ATOM   4232  CG  LYS A 272      14.192  41.148 -24.901  1.00  0.00           C  
ATOM   4233  CD  LYS A 272      15.454  40.695 -24.160  1.00  0.00           C  
ATOM   4234  CE  LYS A 272      15.123  39.780 -22.991  1.00  0.00           C  
ATOM   4235  NZ  LYS A 272      16.327  39.464 -22.167  1.00  0.00           N  
ATOM   4236  H   LYS A 272      11.205  40.630 -25.042  1.00  0.00           H  
ATOM   4237  HA  LYS A 272      12.864  41.423 -27.223  1.00  0.00           H  
ATOM   4238 1HB  LYS A 272      13.196  39.271 -25.115  1.00  0.00           H  
ATOM   4239 2HB  LYS A 272      14.421  39.576 -26.339  1.00  0.00           H  
ATOM   4240 1HG  LYS A 272      14.436  42.009 -25.528  1.00  0.00           H  
ATOM   4241 2HG  LYS A 272      13.450  41.457 -24.168  1.00  0.00           H  
ATOM   4242 1HD  LYS A 272      16.113  40.164 -24.849  1.00  0.00           H  
ATOM   4243 2HD  LYS A 272      15.983  41.570 -23.782  1.00  0.00           H  
ATOM   4244 1HE  LYS A 272      14.380  40.268 -22.359  1.00  0.00           H  
ATOM   4245 2HE  LYS A 272      14.706  38.850 -23.371  1.00  0.00           H  
ATOM   4246 1HZ  LYS A 272      16.048  38.856 -21.403  1.00  0.00           H  
ATOM   4247 2HZ  LYS A 272      17.016  38.996 -22.737  1.00  0.00           H  
ATOM   4248 3HZ  LYS A 272      16.719  40.314 -21.794  1.00  0.00           H  
ATOM   4249  N   ALA A 273      11.473  38.455 -27.533  1.00  0.00           N  
ATOM   4250  CA  ALA A 273      11.151  37.440 -28.526  1.00  0.00           C  
ATOM   4251  C   ALA A 273      10.435  38.064 -29.725  1.00  0.00           C  
ATOM   4252  O   ALA A 273      10.731  37.733 -30.873  1.00  0.00           O  
ATOM   4253  CB  ALA A 273      10.298  36.345 -27.906  1.00  0.00           C  
ATOM   4254  H   ALA A 273      11.097  38.377 -26.589  1.00  0.00           H  
ATOM   4255  HA  ALA A 273      12.088  37.001 -28.883  1.00  0.00           H  
ATOM   4256 1HB  ALA A 273      10.084  35.576 -28.648  1.00  0.00           H  
ATOM   4257 2HB  ALA A 273      10.834  35.900 -27.066  1.00  0.00           H  
ATOM   4258 3HB  ALA A 273       9.361  36.770 -27.547  1.00  0.00           H  
ATOM   4259  N   ALA A 274       9.516  39.000 -29.455  1.00  0.00           N  
ATOM   4260  CA  ALA A 274       8.805  39.709 -30.523  1.00  0.00           C  
ATOM   4261  C   ALA A 274       9.772  40.537 -31.362  1.00  0.00           C  
ATOM   4262  O   ALA A 274       9.592  40.667 -32.578  1.00  0.00           O  
ATOM   4263  CB  ALA A 274       7.731  40.617 -29.941  1.00  0.00           C  
ATOM   4264  H   ALA A 274       9.292  39.205 -28.484  1.00  0.00           H  
ATOM   4265  HA  ALA A 274       8.335  38.968 -31.172  1.00  0.00           H  
ATOM   4266 1HB  ALA A 274       7.200  41.120 -30.753  1.00  0.00           H  
ATOM   4267 2HB  ALA A 274       7.029  40.024 -29.358  1.00  0.00           H  
ATOM   4268 3HB  ALA A 274       8.197  41.362 -29.301  1.00  0.00           H  
ATOM   4269  N   ASP A 275      10.792  41.106 -30.719  1.00  0.00           N  
ATOM   4270  CA  ASP A 275      11.765  41.939 -31.416  1.00  0.00           C  
ATOM   4271  C   ASP A 275      12.688  41.089 -32.275  1.00  0.00           C  
ATOM   4272  O   ASP A 275      13.015  41.467 -33.402  1.00  0.00           O  
ATOM   4273  CB  ASP A 275      12.611  42.752 -30.427  1.00  0.00           C  
ATOM   4274  CG  ASP A 275      11.853  43.873 -29.703  1.00  0.00           C  
ATOM   4275  OD1 ASP A 275      10.794  44.268 -30.138  1.00  0.00           O  
ATOM   4276  OD2 ASP A 275      12.361  44.329 -28.707  1.00  0.00           O  
ATOM   4277  H   ASP A 275      10.877  40.978 -29.714  1.00  0.00           H  
ATOM   4278  HA  ASP A 275      11.229  42.630 -32.068  1.00  0.00           H  
ATOM   4279 1HB  ASP A 275      13.025  42.081 -29.678  1.00  0.00           H  
ATOM   4280 2HB  ASP A 275      13.452  43.197 -30.960  1.00  0.00           H  
ATOM   4281  N   GLU A 276      13.083  39.924 -31.762  1.00  0.00           N  
ATOM   4282  CA  GLU A 276      13.930  39.026 -32.533  1.00  0.00           C  
ATOM   4283  C   GLU A 276      13.155  38.508 -33.735  1.00  0.00           C  
ATOM   4284  O   GLU A 276      13.696  38.396 -34.836  1.00  0.00           O  
ATOM   4285  CB  GLU A 276      14.421  37.849 -31.676  1.00  0.00           C  
ATOM   4286  CG  GLU A 276      15.418  38.225 -30.565  1.00  0.00           C  
ATOM   4287  CD  GLU A 276      15.894  37.031 -29.774  1.00  0.00           C  
ATOM   4288  OE1 GLU A 276      15.843  35.944 -30.297  1.00  0.00           O  
ATOM   4289  OE2 GLU A 276      16.304  37.201 -28.650  1.00  0.00           O  
ATOM   4290  H   GLU A 276      12.805  39.671 -30.819  1.00  0.00           H  
ATOM   4291  HA  GLU A 276      14.795  39.580 -32.896  1.00  0.00           H  
ATOM   4292 1HB  GLU A 276      13.564  37.367 -31.204  1.00  0.00           H  
ATOM   4293 2HB  GLU A 276      14.901  37.105 -32.315  1.00  0.00           H  
ATOM   4294 1HG  GLU A 276      16.278  38.721 -31.009  1.00  0.00           H  
ATOM   4295 2HG  GLU A 276      14.939  38.929 -29.888  1.00  0.00           H  
ATOM   4296  N   ALA A 277      11.872  38.219 -33.519  1.00  0.00           N  
ATOM   4297  CA  ALA A 277      11.003  37.754 -34.585  1.00  0.00           C  
ATOM   4298  C   ALA A 277      10.828  38.827 -35.641  1.00  0.00           C  
ATOM   4299  O   ALA A 277      10.807  38.530 -36.839  1.00  0.00           O  
ATOM   4300  CB  ALA A 277       9.662  37.349 -34.007  1.00  0.00           C  
ATOM   4301  H   ALA A 277      11.497  38.314 -32.582  1.00  0.00           H  
ATOM   4302  HA  ALA A 277      11.465  36.901 -35.058  1.00  0.00           H  
ATOM   4303 1HB  ALA A 277       9.009  36.982 -34.801  1.00  0.00           H  
ATOM   4304 2HB  ALA A 277       9.803  36.565 -33.262  1.00  0.00           H  
ATOM   4305 3HB  ALA A 277       9.212  38.212 -33.535  1.00  0.00           H  
ATOM   4306  N   THR A 278      10.735  40.078 -35.206  1.00  0.00           N  
ATOM   4307  CA  THR A 278      10.599  41.197 -36.119  1.00  0.00           C  
ATOM   4308  C   THR A 278      11.854  41.337 -36.972  1.00  0.00           C  
ATOM   4309  O   THR A 278      11.771  41.527 -38.187  1.00  0.00           O  
ATOM   4310  CB  THR A 278      10.328  42.508 -35.354  1.00  0.00           C  
ATOM   4311  OG1 THR A 278       9.121  42.372 -34.586  1.00  0.00           O  
ATOM   4312  CG2 THR A 278      10.168  43.668 -36.331  1.00  0.00           C  
ATOM   4313  H   THR A 278      10.735  40.254 -34.206  1.00  0.00           H  
ATOM   4314  HA  THR A 278       9.755  41.005 -36.781  1.00  0.00           H  
ATOM   4315  HB  THR A 278      11.157  42.712 -34.680  1.00  0.00           H  
ATOM   4316  HG1 THR A 278       9.233  41.657 -33.943  1.00  0.00           H  
ATOM   4317 1HG2 THR A 278       9.974  44.583 -35.775  1.00  0.00           H  
ATOM   4318 2HG2 THR A 278      11.078  43.785 -36.916  1.00  0.00           H  
ATOM   4319 3HG2 THR A 278       9.332  43.464 -37.000  1.00  0.00           H  
ATOM   4320  N   GLU A 279      13.021  41.218 -36.338  1.00  0.00           N  
ATOM   4321  CA  GLU A 279      14.285  41.329 -37.055  1.00  0.00           C  
ATOM   4322  C   GLU A 279      14.476  40.177 -38.035  1.00  0.00           C  
ATOM   4323  O   GLU A 279      14.977  40.377 -39.145  1.00  0.00           O  
ATOM   4324  CB  GLU A 279      15.463  41.373 -36.077  1.00  0.00           C  
ATOM   4325  CG  GLU A 279      15.570  42.655 -35.257  1.00  0.00           C  
ATOM   4326  CD  GLU A 279      15.786  43.871 -36.109  1.00  0.00           C  
ATOM   4327  OE1 GLU A 279      16.552  43.790 -37.039  1.00  0.00           O  
ATOM   4328  OE2 GLU A 279      15.180  44.886 -35.840  1.00  0.00           O  
ATOM   4329  H   GLU A 279      13.028  41.078 -35.332  1.00  0.00           H  
ATOM   4330  HA  GLU A 279      14.274  42.257 -37.626  1.00  0.00           H  
ATOM   4331 1HB  GLU A 279      15.382  40.541 -35.377  1.00  0.00           H  
ATOM   4332 2HB  GLU A 279      16.396  41.247 -36.626  1.00  0.00           H  
ATOM   4333 1HG  GLU A 279      14.657  42.789 -34.683  1.00  0.00           H  
ATOM   4334 2HG  GLU A 279      16.398  42.555 -34.556  1.00  0.00           H  
ATOM   4335  N   LYS A 280      14.050  38.977 -37.645  1.00  0.00           N  
ATOM   4336  CA  LYS A 280      14.159  37.823 -38.527  1.00  0.00           C  
ATOM   4337  C   LYS A 280      13.237  37.971 -39.725  1.00  0.00           C  
ATOM   4338  O   LYS A 280      13.613  37.623 -40.849  1.00  0.00           O  
ATOM   4339  CB  LYS A 280      13.835  36.531 -37.780  1.00  0.00           C  
ATOM   4340  CG  LYS A 280      14.916  36.053 -36.814  1.00  0.00           C  
ATOM   4341  CD  LYS A 280      16.149  35.557 -37.558  1.00  0.00           C  
ATOM   4342  CE  LYS A 280      17.101  34.831 -36.631  1.00  0.00           C  
ATOM   4343  NZ  LYS A 280      18.363  34.450 -37.328  1.00  0.00           N  
ATOM   4344  H   LYS A 280      13.666  38.863 -36.713  1.00  0.00           H  
ATOM   4345  HA  LYS A 280      15.180  37.769 -38.900  1.00  0.00           H  
ATOM   4346 1HB  LYS A 280      12.922  36.675 -37.204  1.00  0.00           H  
ATOM   4347 2HB  LYS A 280      13.648  35.732 -38.496  1.00  0.00           H  
ATOM   4348 1HG  LYS A 280      15.205  36.877 -36.159  1.00  0.00           H  
ATOM   4349 2HG  LYS A 280      14.528  35.246 -36.206  1.00  0.00           H  
ATOM   4350 1HD  LYS A 280      15.843  34.878 -38.354  1.00  0.00           H  
ATOM   4351 2HD  LYS A 280      16.677  36.399 -38.002  1.00  0.00           H  
ATOM   4352 1HE  LYS A 280      17.338  35.473 -35.784  1.00  0.00           H  
ATOM   4353 2HE  LYS A 280      16.614  33.926 -36.263  1.00  0.00           H  
ATOM   4354 1HZ  LYS A 280      18.969  33.963 -36.686  1.00  0.00           H  
ATOM   4355 2HZ  LYS A 280      18.148  33.843 -38.120  1.00  0.00           H  
ATOM   4356 3HZ  LYS A 280      18.826  35.280 -37.664  1.00  0.00           H  
ATOM   4357  N   ALA A 281      12.038  38.502 -39.497  1.00  0.00           N  
ATOM   4358  CA  ALA A 281      11.113  38.739 -40.590  1.00  0.00           C  
ATOM   4359  C   ALA A 281      11.727  39.718 -41.578  1.00  0.00           C  
ATOM   4360  O   ALA A 281      11.681  39.499 -42.789  1.00  0.00           O  
ATOM   4361  CB  ALA A 281       9.792  39.273 -40.058  1.00  0.00           C  
ATOM   4362  H   ALA A 281      11.763  38.733 -38.548  1.00  0.00           H  
ATOM   4363  HA  ALA A 281      10.940  37.796 -41.110  1.00  0.00           H  
ATOM   4364 1HB  ALA A 281       9.106  39.439 -40.877  1.00  0.00           H  
ATOM   4365 2HB  ALA A 281       9.363  38.549 -39.363  1.00  0.00           H  
ATOM   4366 3HB  ALA A 281       9.966  40.212 -39.540  1.00  0.00           H  
ATOM   4367  N   LYS A 282      12.352  40.777 -41.062  1.00  0.00           N  
ATOM   4368  CA  LYS A 282      12.989  41.757 -41.927  1.00  0.00           C  
ATOM   4369  C   LYS A 282      14.126  41.137 -42.721  1.00  0.00           C  
ATOM   4370  O   LYS A 282      14.261  41.393 -43.917  1.00  0.00           O  
ATOM   4371  CB  LYS A 282      13.500  42.950 -41.123  1.00  0.00           C  
ATOM   4372  CG  LYS A 282      12.399  43.876 -40.598  1.00  0.00           C  
ATOM   4373  CD  LYS A 282      12.980  45.173 -40.038  1.00  0.00           C  
ATOM   4374  CE  LYS A 282      13.707  44.934 -38.725  1.00  0.00           C  
ATOM   4375  NZ  LYS A 282      14.142  46.203 -38.083  1.00  0.00           N  
ATOM   4376  H   LYS A 282      12.354  40.915 -40.056  1.00  0.00           H  
ATOM   4377  HA  LYS A 282      12.252  42.116 -42.638  1.00  0.00           H  
ATOM   4378 1HB  LYS A 282      14.069  42.587 -40.269  1.00  0.00           H  
ATOM   4379 2HB  LYS A 282      14.178  43.541 -41.742  1.00  0.00           H  
ATOM   4380 1HG  LYS A 282      11.705  44.113 -41.409  1.00  0.00           H  
ATOM   4381 2HG  LYS A 282      11.847  43.370 -39.810  1.00  0.00           H  
ATOM   4382 1HD  LYS A 282      13.679  45.602 -40.757  1.00  0.00           H  
ATOM   4383 2HD  LYS A 282      12.175  45.888 -39.869  1.00  0.00           H  
ATOM   4384 1HE  LYS A 282      13.045  44.405 -38.045  1.00  0.00           H  
ATOM   4385 2HE  LYS A 282      14.588  44.321 -38.908  1.00  0.00           H  
ATOM   4386 1HZ  LYS A 282      14.617  45.981 -37.210  1.00  0.00           H  
ATOM   4387 2HZ  LYS A 282      14.774  46.696 -38.696  1.00  0.00           H  
ATOM   4388 3HZ  LYS A 282      13.338  46.781 -37.890  1.00  0.00           H  
ATOM   4389  N   LYS A 283      14.929  40.294 -42.076  1.00  0.00           N  
ATOM   4390  CA  LYS A 283      16.033  39.651 -42.773  1.00  0.00           C  
ATOM   4391  C   LYS A 283      15.519  38.843 -43.962  1.00  0.00           C  
ATOM   4392  O   LYS A 283      16.115  38.876 -45.038  1.00  0.00           O  
ATOM   4393  CB  LYS A 283      16.840  38.759 -41.826  1.00  0.00           C  
ATOM   4394  CG  LYS A 283      18.059  38.095 -42.476  1.00  0.00           C  
ATOM   4395  CD  LYS A 283      18.939  37.392 -41.442  1.00  0.00           C  
ATOM   4396  CE  LYS A 283      20.212  36.840 -42.076  1.00  0.00           C  
ATOM   4397  NZ  LYS A 283      19.935  35.658 -42.936  1.00  0.00           N  
ATOM   4398  H   LYS A 283      14.790  40.123 -41.083  1.00  0.00           H  
ATOM   4399  HA  LYS A 283      16.695  40.424 -43.161  1.00  0.00           H  
ATOM   4400 1HB  LYS A 283      17.185  39.351 -40.979  1.00  0.00           H  
ATOM   4401 2HB  LYS A 283      16.196  37.970 -41.433  1.00  0.00           H  
ATOM   4402 1HG  LYS A 283      17.719  37.363 -43.208  1.00  0.00           H  
ATOM   4403 2HG  LYS A 283      18.651  38.852 -42.996  1.00  0.00           H  
ATOM   4404 1HD  LYS A 283      19.210  38.093 -40.652  1.00  0.00           H  
ATOM   4405 2HD  LYS A 283      18.381  36.567 -40.997  1.00  0.00           H  
ATOM   4406 1HE  LYS A 283      20.673  37.616 -42.684  1.00  0.00           H  
ATOM   4407 2HE  LYS A 283      20.905  36.546 -41.289  1.00  0.00           H  
ATOM   4408 1HZ  LYS A 283      20.797  35.320 -43.335  1.00  0.00           H  
ATOM   4409 2HZ  LYS A 283      19.516  34.926 -42.367  1.00  0.00           H  
ATOM   4410 3HZ  LYS A 283      19.300  35.915 -43.674  1.00  0.00           H  
ATOM   4411  N   ALA A 284      14.417  38.119 -43.761  1.00  0.00           N  
ATOM   4412  CA  ALA A 284      13.822  37.337 -44.843  1.00  0.00           C  
ATOM   4413  C   ALA A 284      13.370  38.247 -45.978  1.00  0.00           C  
ATOM   4414  O   ALA A 284      13.522  37.911 -47.156  1.00  0.00           O  
ATOM   4415  CB  ALA A 284      12.644  36.528 -44.325  1.00  0.00           C  
ATOM   4416  H   ALA A 284      13.992  38.104 -42.839  1.00  0.00           H  
ATOM   4417  HA  ALA A 284      14.583  36.659 -45.231  1.00  0.00           H  
ATOM   4418 1HB  ALA A 284      12.223  35.935 -45.137  1.00  0.00           H  
ATOM   4419 2HB  ALA A 284      12.980  35.868 -43.527  1.00  0.00           H  
ATOM   4420 3HB  ALA A 284      11.883  37.206 -43.940  1.00  0.00           H  
ATOM   4421  N   LEU A 285      12.832  39.414 -45.625  1.00  0.00           N  
ATOM   4422  CA  LEU A 285      12.366  40.365 -46.623  1.00  0.00           C  
ATOM   4423  C   LEU A 285      13.544  40.943 -47.405  1.00  0.00           C  
ATOM   4424  O   LEU A 285      13.456  41.144 -48.618  1.00  0.00           O  
ATOM   4425  CB  LEU A 285      11.583  41.502 -45.947  1.00  0.00           C  
ATOM   4426  CG  LEU A 285      10.251  41.105 -45.261  1.00  0.00           C  
ATOM   4427  CD1 LEU A 285       9.715  42.284 -44.474  1.00  0.00           C  
ATOM   4428  CD2 LEU A 285       9.253  40.683 -46.289  1.00  0.00           C  
ATOM   4429  H   LEU A 285      12.722  39.627 -44.637  1.00  0.00           H  
ATOM   4430  HA  LEU A 285      11.721  39.839 -47.321  1.00  0.00           H  
ATOM   4431 1HB  LEU A 285      12.218  41.957 -45.194  1.00  0.00           H  
ATOM   4432 2HB  LEU A 285      11.355  42.259 -46.699  1.00  0.00           H  
ATOM   4433  HG  LEU A 285      10.429  40.292 -44.576  1.00  0.00           H  
ATOM   4434 1HD1 LEU A 285       8.784  42.003 -43.980  1.00  0.00           H  
ATOM   4435 2HD1 LEU A 285      10.440  42.586 -43.725  1.00  0.00           H  
ATOM   4436 3HD1 LEU A 285       9.531  43.111 -45.155  1.00  0.00           H  
ATOM   4437 1HD2 LEU A 285       8.331  40.407 -45.805  1.00  0.00           H  
ATOM   4438 2HD2 LEU A 285       9.073  41.510 -46.963  1.00  0.00           H  
ATOM   4439 3HD2 LEU A 285       9.631  39.833 -46.841  1.00  0.00           H  
ATOM   4440  N   GLU A 286      14.656  41.190 -46.716  1.00  0.00           N  
ATOM   4441  CA  GLU A 286      15.847  41.715 -47.371  1.00  0.00           C  
ATOM   4442  C   GLU A 286      16.429  40.704 -48.353  1.00  0.00           C  
ATOM   4443  O   GLU A 286      16.836  41.067 -49.459  1.00  0.00           O  
ATOM   4444  CB  GLU A 286      16.913  42.098 -46.342  1.00  0.00           C  
ATOM   4445  CG  GLU A 286      16.584  43.323 -45.502  1.00  0.00           C  
ATOM   4446  CD  GLU A 286      17.625  43.603 -44.453  1.00  0.00           C  
ATOM   4447  OE1 GLU A 286      18.533  42.816 -44.327  1.00  0.00           O  
ATOM   4448  OE2 GLU A 286      17.514  44.598 -43.778  1.00  0.00           O  
ATOM   4449  H   GLU A 286      14.661  41.029 -45.714  1.00  0.00           H  
ATOM   4450  HA  GLU A 286      15.568  42.608 -47.930  1.00  0.00           H  
ATOM   4451 1HB  GLU A 286      17.070  41.264 -45.659  1.00  0.00           H  
ATOM   4452 2HB  GLU A 286      17.857  42.281 -46.853  1.00  0.00           H  
ATOM   4453 1HG  GLU A 286      16.504  44.189 -46.159  1.00  0.00           H  
ATOM   4454 2HG  GLU A 286      15.619  43.175 -45.022  1.00  0.00           H  
ATOM   4455  N   GLU A 287      16.438  39.429 -47.961  1.00  0.00           N  
ATOM   4456  CA  GLU A 287      16.951  38.387 -48.846  1.00  0.00           C  
ATOM   4457  C   GLU A 287      16.049  38.255 -50.057  1.00  0.00           C  
ATOM   4458  O   GLU A 287      16.516  38.010 -51.175  1.00  0.00           O  
ATOM   4459  CB  GLU A 287      17.061  37.044 -48.112  1.00  0.00           C  
ATOM   4460  CG  GLU A 287      18.158  36.996 -47.067  1.00  0.00           C  
ATOM   4461  CD  GLU A 287      19.527  37.178 -47.662  1.00  0.00           C  
ATOM   4462  OE1 GLU A 287      19.918  36.375 -48.474  1.00  0.00           O  
ATOM   4463  OE2 GLU A 287      20.174  38.138 -47.317  1.00  0.00           O  
ATOM   4464  H   GLU A 287      16.113  39.189 -47.031  1.00  0.00           H  
ATOM   4465  HA  GLU A 287      17.943  38.678 -49.186  1.00  0.00           H  
ATOM   4466 1HB  GLU A 287      16.114  36.814 -47.621  1.00  0.00           H  
ATOM   4467 2HB  GLU A 287      17.257  36.251 -48.834  1.00  0.00           H  
ATOM   4468 1HG  GLU A 287      17.986  37.785 -46.336  1.00  0.00           H  
ATOM   4469 2HG  GLU A 287      18.111  36.040 -46.549  1.00  0.00           H  
ATOM   4470  N   ALA A 288      14.752  38.427 -49.855  1.00  0.00           N  
ATOM   4471  CA  ALA A 288      13.792  38.381 -50.934  1.00  0.00           C  
ATOM   4472  C   ALA A 288      14.031  39.500 -51.948  1.00  0.00           C  
ATOM   4473  O   ALA A 288      13.971  39.294 -53.147  1.00  0.00           O  
ATOM   4474  CB  ALA A 288      12.392  38.480 -50.392  1.00  0.00           C  
ATOM   4475  H   ALA A 288      14.422  38.591 -48.902  1.00  0.00           H  
ATOM   4476  HA  ALA A 288      13.915  37.425 -51.462  1.00  0.00           H  
ATOM   4477 1HB  ALA A 288      11.678  38.422 -51.213  1.00  0.00           H  
ATOM   4478 2HB  ALA A 288      12.229  37.671 -49.690  1.00  0.00           H  
ATOM   4479 3HB  ALA A 288      12.280  39.429 -49.875  1.00  0.00           H  
ATOM   4480  N   ALA A 289      14.337  40.696 -51.421  1.00  0.00           N  
ATOM   4481  CA  ALA A 289      14.572  41.853 -52.299  1.00  0.00           C  
ATOM   4482  C   ALA A 289      15.753  41.601 -53.217  1.00  0.00           C  
ATOM   4483  O   ALA A 289      15.741  42.031 -54.380  1.00  0.00           O  
ATOM   4484  CB  ALA A 289      14.843  43.094 -51.452  1.00  0.00           C  
ATOM   4485  H   ALA A 289      14.360  40.811 -50.423  1.00  0.00           H  
ATOM   4486  HA  ALA A 289      13.691  42.015 -52.902  1.00  0.00           H  
ATOM   4487 1HB  ALA A 289      14.994  43.948 -52.119  1.00  0.00           H  
ATOM   4488 2HB  ALA A 289      13.994  43.289 -50.803  1.00  0.00           H  
ATOM   4489 3HB  ALA A 289      15.731  42.942 -50.849  1.00  0.00           H  
ATOM   4490  N   LYS A 290      16.759  40.887 -52.734  1.00  0.00           N  
ATOM   4491  CA  LYS A 290      17.966  40.612 -53.499  1.00  0.00           C  
ATOM   4492  C   LYS A 290      17.704  39.865 -54.802  1.00  0.00           C  
ATOM   4493  O   LYS A 290      18.522  39.908 -55.718  1.00  0.00           O  
ATOM   4494  CB  LYS A 290      18.975  39.825 -52.665  1.00  0.00           C  
ATOM   4495  CG  LYS A 290      19.641  40.621 -51.557  1.00  0.00           C  
ATOM   4496  CD  LYS A 290      20.585  39.739 -50.744  1.00  0.00           C  
ATOM   4497  CE  LYS A 290      21.289  40.527 -49.646  1.00  0.00           C  
ATOM   4498  NZ  LYS A 290      22.101  39.642 -48.763  1.00  0.00           N  
ATOM   4499  H   LYS A 290      16.704  40.557 -51.769  1.00  0.00           H  
ATOM   4500  HA  LYS A 290      18.418  41.572 -53.763  1.00  0.00           H  
ATOM   4501 1HB  LYS A 290      18.474  38.971 -52.208  1.00  0.00           H  
ATOM   4502 2HB  LYS A 290      19.753  39.436 -53.318  1.00  0.00           H  
ATOM   4503 1HG  LYS A 290      20.206  41.447 -51.993  1.00  0.00           H  
ATOM   4504 2HG  LYS A 290      18.880  41.031 -50.895  1.00  0.00           H  
ATOM   4505 1HD  LYS A 290      20.021  38.924 -50.290  1.00  0.00           H  
ATOM   4506 2HD  LYS A 290      21.336  39.310 -51.408  1.00  0.00           H  
ATOM   4507 1HE  LYS A 290      21.944  41.268 -50.103  1.00  0.00           H  
ATOM   4508 2HE  LYS A 290      20.544  41.041 -49.039  1.00  0.00           H  
ATOM   4509 1HZ  LYS A 290      22.551  40.193 -48.050  1.00  0.00           H  
ATOM   4510 2HZ  LYS A 290      21.487  38.959 -48.321  1.00  0.00           H  
ATOM   4511 3HZ  LYS A 290      22.801  39.162 -49.310  1.00  0.00           H  
ATOM   4512  N   LYS A 291      16.588  39.142 -54.874  1.00  0.00           N  
ATOM   4513  CA  LYS A 291      16.275  38.372 -56.067  1.00  0.00           C  
ATOM   4514  C   LYS A 291      15.078  38.957 -56.814  1.00  0.00           C  
ATOM   4515  O   LYS A 291      14.541  38.324 -57.723  1.00  0.00           O  
ATOM   4516  CB  LYS A 291      16.007  36.911 -55.710  1.00  0.00           C  
ATOM   4517  CG  LYS A 291      17.191  36.196 -55.057  1.00  0.00           C  
ATOM   4518  CD  LYS A 291      17.037  34.678 -55.135  1.00  0.00           C  
ATOM   4519  CE  LYS A 291      15.829  34.186 -54.353  1.00  0.00           C  
ATOM   4520  NZ  LYS A 291      15.822  32.705 -54.222  1.00  0.00           N  
ATOM   4521  H   LYS A 291      15.928  39.141 -54.102  1.00  0.00           H  
ATOM   4522  HA  LYS A 291      17.134  38.412 -56.738  1.00  0.00           H  
ATOM   4523 1HB  LYS A 291      15.162  36.863 -55.019  1.00  0.00           H  
ATOM   4524 2HB  LYS A 291      15.729  36.361 -56.608  1.00  0.00           H  
ATOM   4525 1HG  LYS A 291      18.115  36.492 -55.556  1.00  0.00           H  
ATOM   4526 2HG  LYS A 291      17.259  36.491 -54.008  1.00  0.00           H  
ATOM   4527 1HD  LYS A 291      16.920  34.381 -56.180  1.00  0.00           H  
ATOM   4528 2HD  LYS A 291      17.932  34.202 -54.740  1.00  0.00           H  
ATOM   4529 1HE  LYS A 291      15.831  34.631 -53.361  1.00  0.00           H  
ATOM   4530 2HE  LYS A 291      14.921  34.489 -54.876  1.00  0.00           H  
ATOM   4531 1HZ  LYS A 291      14.994  32.417 -53.709  1.00  0.00           H  
ATOM   4532 2HZ  LYS A 291      15.804  32.282 -55.141  1.00  0.00           H  
ATOM   4533 3HZ  LYS A 291      16.647  32.401 -53.728  1.00  0.00           H  
ATOM   4534  N   ALA A 292      14.633  40.142 -56.400  1.00  0.00           N  
ATOM   4535  CA  ALA A 292      13.444  40.750 -56.987  1.00  0.00           C  
ATOM   4536  C   ALA A 292      13.695  41.161 -58.436  1.00  0.00           C  
ATOM   4537  O   ALA A 292      14.752  41.701 -58.765  1.00  0.00           O  
ATOM   4538  CB  ALA A 292      13.016  41.956 -56.165  1.00  0.00           C  
ATOM   4539  H   ALA A 292      15.122  40.634 -55.659  1.00  0.00           H  
ATOM   4540  HA  ALA A 292      12.651  40.007 -56.981  1.00  0.00           H  
ATOM   4541 1HB  ALA A 292      12.115  42.386 -56.599  1.00  0.00           H  
ATOM   4542 2HB  ALA A 292      12.812  41.640 -55.141  1.00  0.00           H  
ATOM   4543 3HB  ALA A 292      13.808  42.707 -56.160  1.00  0.00           H  
ATOM   4544  N   GLU A 293      12.703  40.916 -59.289  1.00  0.00           N  
ATOM   4545  CA  GLU A 293      12.778  41.272 -60.705  1.00  0.00           C  
ATOM   4546  C   GLU A 293      12.027  42.559 -61.033  1.00  0.00           C  
ATOM   4547  O   GLU A 293      12.318  43.208 -62.038  1.00  0.00           O  
ATOM   4548  CB  GLU A 293      12.240  40.134 -61.573  1.00  0.00           C  
ATOM   4549  CG  GLU A 293      13.056  38.847 -61.505  1.00  0.00           C  
ATOM   4550  CD  GLU A 293      12.523  37.766 -62.416  1.00  0.00           C  
ATOM   4551  OE1 GLU A 293      11.471  37.960 -62.975  1.00  0.00           O  
ATOM   4552  OE2 GLU A 293      13.169  36.754 -62.558  1.00  0.00           O  
ATOM   4553  H   GLU A 293      11.871  40.456 -58.952  1.00  0.00           H  
ATOM   4554  HA  GLU A 293      13.830  41.426 -60.956  1.00  0.00           H  
ATOM   4555 1HB  GLU A 293      11.220  39.895 -61.267  1.00  0.00           H  
ATOM   4556 2HB  GLU A 293      12.205  40.452 -62.616  1.00  0.00           H  
ATOM   4557 1HG  GLU A 293      14.090  39.062 -61.782  1.00  0.00           H  
ATOM   4558 2HG  GLU A 293      13.054  38.478 -60.480  1.00  0.00           H  
ATOM   4559  N   ASP A 294      11.046  42.918 -60.208  1.00  0.00           N  
ATOM   4560  CA  ASP A 294      10.233  44.095 -60.494  1.00  0.00           C  
ATOM   4561  C   ASP A 294       9.939  44.884 -59.218  1.00  0.00           C  
ATOM   4562  O   ASP A 294      10.354  44.493 -58.126  1.00  0.00           O  
ATOM   4563  CB  ASP A 294       8.925  43.667 -61.174  1.00  0.00           C  
ATOM   4564  CG  ASP A 294       8.305  44.739 -62.085  1.00  0.00           C  
ATOM   4565  OD1 ASP A 294       8.607  45.895 -61.899  1.00  0.00           O  
ATOM   4566  OD2 ASP A 294       7.539  44.384 -62.943  1.00  0.00           O  
ATOM   4567  H   ASP A 294      10.847  42.365 -59.392  1.00  0.00           H  
ATOM   4568  HA  ASP A 294      10.788  44.751 -61.173  1.00  0.00           H  
ATOM   4569 1HB  ASP A 294       9.110  42.769 -61.771  1.00  0.00           H  
ATOM   4570 2HB  ASP A 294       8.197  43.402 -60.410  1.00  0.00           H  
ATOM   4571  N   ILE A 295       9.224  45.994 -59.375  1.00  0.00           N  
ATOM   4572  CA  ILE A 295       8.884  46.884 -58.273  1.00  0.00           C  
ATOM   4573  C   ILE A 295       7.761  46.319 -57.410  1.00  0.00           C  
ATOM   4574  O   ILE A 295       7.716  46.551 -56.207  1.00  0.00           O  
ATOM   4575  CB  ILE A 295       8.523  48.290 -58.801  1.00  0.00           C  
ATOM   4576  CG1 ILE A 295       8.567  49.322 -57.656  1.00  0.00           C  
ATOM   4577  CG2 ILE A 295       7.142  48.293 -59.467  1.00  0.00           C  
ATOM   4578  CD1 ILE A 295       9.971  49.588 -57.097  1.00  0.00           C  
ATOM   4579  H   ILE A 295       8.927  46.239 -60.313  1.00  0.00           H  
ATOM   4580  HA  ILE A 295       9.765  46.975 -57.642  1.00  0.00           H  
ATOM   4581  HB  ILE A 295       9.271  48.588 -59.540  1.00  0.00           H  
ATOM   4582 1HG1 ILE A 295       8.166  50.262 -58.020  1.00  0.00           H  
ATOM   4583 2HG1 ILE A 295       7.938  48.968 -56.842  1.00  0.00           H  
ATOM   4584 1HG2 ILE A 295       6.930  49.292 -59.850  1.00  0.00           H  
ATOM   4585 2HG2 ILE A 295       7.130  47.580 -60.295  1.00  0.00           H  
ATOM   4586 3HG2 ILE A 295       6.374  48.021 -58.742  1.00  0.00           H  
ATOM   4587 1HD1 ILE A 295       9.910  50.324 -56.300  1.00  0.00           H  
ATOM   4588 2HD1 ILE A 295      10.401  48.675 -56.696  1.00  0.00           H  
ATOM   4589 3HD1 ILE A 295      10.617  49.966 -57.892  1.00  0.00           H  
ATOM   4590  N   GLU A 296       6.855  45.570 -58.031  1.00  0.00           N  
ATOM   4591  CA  GLU A 296       5.729  44.989 -57.309  1.00  0.00           C  
ATOM   4592  C   GLU A 296       6.205  44.192 -56.102  1.00  0.00           C  
ATOM   4593  O   GLU A 296       5.562  44.184 -55.052  1.00  0.00           O  
ATOM   4594  CB  GLU A 296       4.912  44.086 -58.232  1.00  0.00           C  
ATOM   4595  CG  GLU A 296       3.683  43.473 -57.583  1.00  0.00           C  
ATOM   4596  CD  GLU A 296       2.878  42.653 -58.543  1.00  0.00           C  
ATOM   4597  OE1 GLU A 296       3.260  42.568 -59.685  1.00  0.00           O  
ATOM   4598  OE2 GLU A 296       1.880  42.105 -58.137  1.00  0.00           O  
ATOM   4599  H   GLU A 296       6.944  45.410 -59.026  1.00  0.00           H  
ATOM   4600  HA  GLU A 296       5.091  45.801 -56.953  1.00  0.00           H  
ATOM   4601 1HB  GLU A 296       4.587  44.654 -59.103  1.00  0.00           H  
ATOM   4602 2HB  GLU A 296       5.542  43.269 -58.592  1.00  0.00           H  
ATOM   4603 1HG  GLU A 296       3.996  42.838 -56.756  1.00  0.00           H  
ATOM   4604 2HG  GLU A 296       3.061  44.271 -57.180  1.00  0.00           H  
ATOM   4605  N   PHE A 297       7.330  43.509 -56.266  1.00  0.00           N  
ATOM   4606  CA  PHE A 297       7.883  42.697 -55.200  1.00  0.00           C  
ATOM   4607  C   PHE A 297       8.388  43.568 -54.053  1.00  0.00           C  
ATOM   4608  O   PHE A 297       8.179  43.244 -52.888  1.00  0.00           O  
ATOM   4609  CB  PHE A 297       9.019  41.836 -55.736  1.00  0.00           C  
ATOM   4610  CG  PHE A 297       8.600  40.795 -56.754  1.00  0.00           C  
ATOM   4611  CD1 PHE A 297       7.258  40.492 -57.003  1.00  0.00           C  
ATOM   4612  CD2 PHE A 297       9.560  40.119 -57.469  1.00  0.00           C  
ATOM   4613  CE1 PHE A 297       6.920  39.534 -57.938  1.00  0.00           C  
ATOM   4614  CE2 PHE A 297       9.224  39.163 -58.403  1.00  0.00           C  
ATOM   4615  CZ  PHE A 297       7.901  38.871 -58.638  1.00  0.00           C  
ATOM   4616  H   PHE A 297       7.809  43.546 -57.153  1.00  0.00           H  
ATOM   4617  HA  PHE A 297       7.096  42.053 -54.804  1.00  0.00           H  
ATOM   4618 1HB  PHE A 297       9.758  42.482 -56.207  1.00  0.00           H  
ATOM   4619 2HB  PHE A 297       9.508  41.330 -54.913  1.00  0.00           H  
ATOM   4620  HD1 PHE A 297       6.468  41.002 -56.464  1.00  0.00           H  
ATOM   4621  HD2 PHE A 297      10.596  40.349 -57.281  1.00  0.00           H  
ATOM   4622  HE1 PHE A 297       5.871  39.302 -58.126  1.00  0.00           H  
ATOM   4623  HE2 PHE A 297      10.008  38.641 -58.955  1.00  0.00           H  
ATOM   4624  HZ  PHE A 297       7.636  38.114 -59.374  1.00  0.00           H  
ATOM   4625  N   GLU A 298       9.032  44.687 -54.381  1.00  0.00           N  
ATOM   4626  CA  GLU A 298       9.552  45.573 -53.347  1.00  0.00           C  
ATOM   4627  C   GLU A 298       8.410  46.191 -52.555  1.00  0.00           C  
ATOM   4628  O   GLU A 298       8.503  46.344 -51.335  1.00  0.00           O  
ATOM   4629  CB  GLU A 298      10.429  46.669 -53.951  1.00  0.00           C  
ATOM   4630  CG  GLU A 298      11.761  46.173 -54.515  1.00  0.00           C  
ATOM   4631  CD  GLU A 298      12.626  47.286 -55.049  1.00  0.00           C  
ATOM   4632  OE1 GLU A 298      12.234  48.421 -54.924  1.00  0.00           O  
ATOM   4633  OE2 GLU A 298      13.681  47.005 -55.562  1.00  0.00           O  
ATOM   4634  H   GLU A 298       9.168  44.924 -55.353  1.00  0.00           H  
ATOM   4635  HA  GLU A 298      10.158  44.984 -52.657  1.00  0.00           H  
ATOM   4636 1HB  GLU A 298       9.884  47.150 -54.764  1.00  0.00           H  
ATOM   4637 2HB  GLU A 298      10.635  47.433 -53.200  1.00  0.00           H  
ATOM   4638 1HG  GLU A 298      12.306  45.652 -53.730  1.00  0.00           H  
ATOM   4639 2HG  GLU A 298      11.559  45.457 -55.314  1.00  0.00           H  
ATOM   4640  N   GLU A 299       7.323  46.517 -53.247  1.00  0.00           N  
ATOM   4641  CA  GLU A 299       6.162  47.087 -52.577  1.00  0.00           C  
ATOM   4642  C   GLU A 299       5.543  46.055 -51.643  1.00  0.00           C  
ATOM   4643  O   GLU A 299       5.136  46.378 -50.530  1.00  0.00           O  
ATOM   4644  CB  GLU A 299       5.131  47.569 -53.598  1.00  0.00           C  
ATOM   4645  CG  GLU A 299       5.571  48.777 -54.410  1.00  0.00           C  
ATOM   4646  CD  GLU A 299       5.781  49.987 -53.560  1.00  0.00           C  
ATOM   4647  OE1 GLU A 299       4.985  50.212 -52.681  1.00  0.00           O  
ATOM   4648  OE2 GLU A 299       6.746  50.687 -53.772  1.00  0.00           O  
ATOM   4649  H   GLU A 299       7.315  46.385 -54.253  1.00  0.00           H  
ATOM   4650  HA  GLU A 299       6.482  47.936 -51.976  1.00  0.00           H  
ATOM   4651 1HB  GLU A 299       4.895  46.762 -54.292  1.00  0.00           H  
ATOM   4652 2HB  GLU A 299       4.204  47.834 -53.083  1.00  0.00           H  
ATOM   4653 1HG  GLU A 299       6.506  48.535 -54.917  1.00  0.00           H  
ATOM   4654 2HG  GLU A 299       4.821  48.991 -55.170  1.00  0.00           H  
ATOM   4655  N   THR A 300       5.526  44.800 -52.088  1.00  0.00           N  
ATOM   4656  CA  THR A 300       5.023  43.711 -51.268  1.00  0.00           C  
ATOM   4657  C   THR A 300       5.860  43.567 -50.000  1.00  0.00           C  
ATOM   4658  O   THR A 300       5.323  43.434 -48.903  1.00  0.00           O  
ATOM   4659  CB  THR A 300       5.032  42.380 -52.054  1.00  0.00           C  
ATOM   4660  OG1 THR A 300       4.158  42.496 -53.188  1.00  0.00           O  
ATOM   4661  CG2 THR A 300       4.571  41.219 -51.170  1.00  0.00           C  
ATOM   4662  H   THR A 300       5.850  44.603 -53.029  1.00  0.00           H  
ATOM   4663  HA  THR A 300       3.998  43.935 -50.973  1.00  0.00           H  
ATOM   4664  HB  THR A 300       6.037  42.176 -52.405  1.00  0.00           H  
ATOM   4665  HG1 THR A 300       4.509  43.165 -53.796  1.00  0.00           H  
ATOM   4666 1HG2 THR A 300       4.587  40.295 -51.748  1.00  0.00           H  
ATOM   4667 2HG2 THR A 300       5.240  41.120 -50.314  1.00  0.00           H  
ATOM   4668 3HG2 THR A 300       3.560  41.410 -50.815  1.00  0.00           H  
ATOM   4669  N   LEU A 301       7.182  43.618 -50.163  1.00  0.00           N  
ATOM   4670  CA  LEU A 301       8.083  43.460 -49.033  1.00  0.00           C  
ATOM   4671  C   LEU A 301       7.925  44.596 -48.028  1.00  0.00           C  
ATOM   4672  O   LEU A 301       7.956  44.369 -46.818  1.00  0.00           O  
ATOM   4673  CB  LEU A 301       9.534  43.402 -49.537  1.00  0.00           C  
ATOM   4674  CG  LEU A 301       9.895  42.166 -50.409  1.00  0.00           C  
ATOM   4675  CD1 LEU A 301      11.271  42.361 -51.007  1.00  0.00           C  
ATOM   4676  CD2 LEU A 301       9.861  40.918 -49.576  1.00  0.00           C  
ATOM   4677  H   LEU A 301       7.562  43.724 -51.096  1.00  0.00           H  
ATOM   4678  HA  LEU A 301       7.845  42.534 -48.528  1.00  0.00           H  
ATOM   4679 1HB  LEU A 301       9.728  44.295 -50.127  1.00  0.00           H  
ATOM   4680 2HB  LEU A 301      10.200  43.408 -48.675  1.00  0.00           H  
ATOM   4681  HG  LEU A 301       9.185  42.071 -51.214  1.00  0.00           H  
ATOM   4682 1HD1 LEU A 301      11.525  41.502 -51.629  1.00  0.00           H  
ATOM   4683 2HD1 LEU A 301      11.280  43.262 -51.618  1.00  0.00           H  
ATOM   4684 3HD1 LEU A 301      11.996  42.457 -50.204  1.00  0.00           H  
ATOM   4685 1HD2 LEU A 301      10.113  40.064 -50.191  1.00  0.00           H  
ATOM   4686 2HD2 LEU A 301      10.583  41.013 -48.777  1.00  0.00           H  
ATOM   4687 3HD2 LEU A 301       8.872  40.772 -49.163  1.00  0.00           H  
ATOM   4688  N   LYS A 302       7.720  45.816 -48.526  1.00  0.00           N  
ATOM   4689  CA  LYS A 302       7.502  46.954 -47.644  1.00  0.00           C  
ATOM   4690  C   LYS A 302       6.222  46.798 -46.830  1.00  0.00           C  
ATOM   4691  O   LYS A 302       6.200  47.098 -45.636  1.00  0.00           O  
ATOM   4692  CB  LYS A 302       7.457  48.258 -48.440  1.00  0.00           C  
ATOM   4693  CG  LYS A 302       8.812  48.723 -48.963  1.00  0.00           C  
ATOM   4694  CD  LYS A 302       8.739  50.141 -49.522  1.00  0.00           C  
ATOM   4695  CE  LYS A 302       8.018  50.178 -50.859  1.00  0.00           C  
ATOM   4696  NZ  LYS A 302       8.043  51.536 -51.473  1.00  0.00           N  
ATOM   4697  H   LYS A 302       7.735  45.951 -49.530  1.00  0.00           H  
ATOM   4698  HA  LYS A 302       8.333  47.010 -46.941  1.00  0.00           H  
ATOM   4699 1HB  LYS A 302       6.794  48.126 -49.295  1.00  0.00           H  
ATOM   4700 2HB  LYS A 302       7.038  49.052 -47.821  1.00  0.00           H  
ATOM   4701 1HG  LYS A 302       9.540  48.694 -48.151  1.00  0.00           H  
ATOM   4702 2HG  LYS A 302       9.147  48.052 -49.749  1.00  0.00           H  
ATOM   4703 1HD  LYS A 302       8.211  50.786 -48.818  1.00  0.00           H  
ATOM   4704 2HD  LYS A 302       9.749  50.529 -49.654  1.00  0.00           H  
ATOM   4705 1HE  LYS A 302       8.495  49.473 -51.539  1.00  0.00           H  
ATOM   4706 2HE  LYS A 302       6.981  49.882 -50.715  1.00  0.00           H  
ATOM   4707 1HZ  LYS A 302       7.550  51.500 -52.362  1.00  0.00           H  
ATOM   4708 2HZ  LYS A 302       7.586  52.195 -50.861  1.00  0.00           H  
ATOM   4709 3HZ  LYS A 302       8.995  51.824 -51.629  1.00  0.00           H  
ATOM   4710  N   GLU A 303       5.160  46.302 -47.468  1.00  0.00           N  
ATOM   4711  CA  GLU A 303       3.903  46.107 -46.757  1.00  0.00           C  
ATOM   4712  C   GLU A 303       4.050  45.041 -45.680  1.00  0.00           C  
ATOM   4713  O   GLU A 303       3.512  45.177 -44.582  1.00  0.00           O  
ATOM   4714  CB  GLU A 303       2.779  45.722 -47.727  1.00  0.00           C  
ATOM   4715  CG  GLU A 303       2.335  46.845 -48.656  1.00  0.00           C  
ATOM   4716  CD  GLU A 303       1.743  48.005 -47.914  1.00  0.00           C  
ATOM   4717  OE1 GLU A 303       0.983  47.776 -47.006  1.00  0.00           O  
ATOM   4718  OE2 GLU A 303       2.052  49.129 -48.248  1.00  0.00           O  
ATOM   4719  H   GLU A 303       5.221  46.088 -48.458  1.00  0.00           H  
ATOM   4720  HA  GLU A 303       3.632  47.042 -46.270  1.00  0.00           H  
ATOM   4721 1HB  GLU A 303       3.101  44.884 -48.345  1.00  0.00           H  
ATOM   4722 2HB  GLU A 303       1.907  45.394 -47.161  1.00  0.00           H  
ATOM   4723 1HG  GLU A 303       3.196  47.195 -49.220  1.00  0.00           H  
ATOM   4724 2HG  GLU A 303       1.603  46.454 -49.361  1.00  0.00           H  
ATOM   4725  N   LEU A 304       4.815  43.994 -45.986  1.00  0.00           N  
ATOM   4726  CA  LEU A 304       5.049  42.932 -45.019  1.00  0.00           C  
ATOM   4727  C   LEU A 304       5.840  43.451 -43.825  1.00  0.00           C  
ATOM   4728  O   LEU A 304       5.536  43.118 -42.675  1.00  0.00           O  
ATOM   4729  CB  LEU A 304       5.815  41.789 -45.693  1.00  0.00           C  
ATOM   4730  CG  LEU A 304       5.057  40.992 -46.771  1.00  0.00           C  
ATOM   4731  CD1 LEU A 304       6.044  40.095 -47.507  1.00  0.00           C  
ATOM   4732  CD2 LEU A 304       3.953  40.159 -46.127  1.00  0.00           C  
ATOM   4733  H   LEU A 304       5.218  43.928 -46.914  1.00  0.00           H  
ATOM   4734  HA  LEU A 304       4.088  42.570 -44.664  1.00  0.00           H  
ATOM   4735 1HB  LEU A 304       6.697  42.209 -46.167  1.00  0.00           H  
ATOM   4736 2HB  LEU A 304       6.138  41.094 -44.929  1.00  0.00           H  
ATOM   4737  HG  LEU A 304       4.616  41.673 -47.488  1.00  0.00           H  
ATOM   4738 1HD1 LEU A 304       5.519  39.542 -48.281  1.00  0.00           H  
ATOM   4739 2HD1 LEU A 304       6.813  40.704 -47.968  1.00  0.00           H  
ATOM   4740 3HD1 LEU A 304       6.504  39.401 -46.803  1.00  0.00           H  
ATOM   4741 1HD2 LEU A 304       3.428  39.603 -46.902  1.00  0.00           H  
ATOM   4742 2HD2 LEU A 304       4.392  39.465 -45.417  1.00  0.00           H  
ATOM   4743 3HD2 LEU A 304       3.244  40.805 -45.613  1.00  0.00           H  
ATOM   4744  N   ALA A 305       6.831  44.302 -44.089  1.00  0.00           N  
ATOM   4745  CA  ALA A 305       7.626  44.890 -43.017  1.00  0.00           C  
ATOM   4746  C   ALA A 305       6.745  45.718 -42.089  1.00  0.00           C  
ATOM   4747  O   ALA A 305       6.884  45.651 -40.866  1.00  0.00           O  
ATOM   4748  CB  ALA A 305       8.730  45.761 -43.593  1.00  0.00           C  
ATOM   4749  H   ALA A 305       7.056  44.522 -45.055  1.00  0.00           H  
ATOM   4750  HA  ALA A 305       8.069  44.081 -42.436  1.00  0.00           H  
ATOM   4751 1HB  ALA A 305       9.329  46.178 -42.781  1.00  0.00           H  
ATOM   4752 2HB  ALA A 305       9.368  45.166 -44.241  1.00  0.00           H  
ATOM   4753 3HB  ALA A 305       8.287  46.572 -44.169  1.00  0.00           H  
ATOM   4754  N   LYS A 306       5.818  46.479 -42.671  1.00  0.00           N  
ATOM   4755  CA  LYS A 306       4.916  47.298 -41.872  1.00  0.00           C  
ATOM   4756  C   LYS A 306       4.016  46.452 -40.982  1.00  0.00           C  
ATOM   4757  O   LYS A 306       3.797  46.793 -39.823  1.00  0.00           O  
ATOM   4758  CB  LYS A 306       4.061  48.197 -42.768  1.00  0.00           C  
ATOM   4759  CG  LYS A 306       4.817  49.372 -43.383  1.00  0.00           C  
ATOM   4760  CD  LYS A 306       3.866  50.372 -44.042  1.00  0.00           C  
ATOM   4761  CE  LYS A 306       3.287  49.816 -45.331  1.00  0.00           C  
ATOM   4762  NZ  LYS A 306       2.467  50.824 -46.062  1.00  0.00           N  
ATOM   4763  H   LYS A 306       5.765  46.509 -43.683  1.00  0.00           H  
ATOM   4764  HA  LYS A 306       5.514  47.936 -41.224  1.00  0.00           H  
ATOM   4765 1HB  LYS A 306       3.653  47.600 -43.582  1.00  0.00           H  
ATOM   4766 2HB  LYS A 306       3.220  48.590 -42.195  1.00  0.00           H  
ATOM   4767 1HG  LYS A 306       5.387  49.881 -42.601  1.00  0.00           H  
ATOM   4768 2HG  LYS A 306       5.516  49.002 -44.132  1.00  0.00           H  
ATOM   4769 1HD  LYS A 306       3.050  50.614 -43.358  1.00  0.00           H  
ATOM   4770 2HD  LYS A 306       4.408  51.289 -44.271  1.00  0.00           H  
ATOM   4771 1HE  LYS A 306       4.104  49.494 -45.973  1.00  0.00           H  
ATOM   4772 2HE  LYS A 306       2.657  48.958 -45.103  1.00  0.00           H  
ATOM   4773 1HZ  LYS A 306       2.115  50.395 -46.917  1.00  0.00           H  
ATOM   4774 2HZ  LYS A 306       1.693  51.119 -45.487  1.00  0.00           H  
ATOM   4775 3HZ  LYS A 306       3.035  51.622 -46.297  1.00  0.00           H  
ATOM   4776  N   GLU A 307       3.512  45.336 -41.509  1.00  0.00           N  
ATOM   4777  CA  GLU A 307       2.655  44.487 -40.696  1.00  0.00           C  
ATOM   4778  C   GLU A 307       3.430  43.915 -39.519  1.00  0.00           C  
ATOM   4779  O   GLU A 307       2.915  43.841 -38.405  1.00  0.00           O  
ATOM   4780  CB  GLU A 307       2.049  43.350 -41.528  1.00  0.00           C  
ATOM   4781  CG  GLU A 307       1.000  43.803 -42.537  1.00  0.00           C  
ATOM   4782  CD  GLU A 307       0.339  42.661 -43.259  1.00  0.00           C  
ATOM   4783  OE1 GLU A 307       0.622  41.530 -42.928  1.00  0.00           O  
ATOM   4784  OE2 GLU A 307      -0.451  42.914 -44.140  1.00  0.00           O  
ATOM   4785  H   GLU A 307       3.701  45.100 -42.477  1.00  0.00           H  
ATOM   4786  HA  GLU A 307       1.840  45.091 -40.303  1.00  0.00           H  
ATOM   4787 1HB  GLU A 307       2.842  42.839 -42.074  1.00  0.00           H  
ATOM   4788 2HB  GLU A 307       1.582  42.621 -40.867  1.00  0.00           H  
ATOM   4789 1HG  GLU A 307       0.236  44.378 -42.014  1.00  0.00           H  
ATOM   4790 2HG  GLU A 307       1.473  44.459 -43.264  1.00  0.00           H  
ATOM   4791  N   ALA A 308       4.688  43.542 -39.752  1.00  0.00           N  
ATOM   4792  CA  ALA A 308       5.508  43.003 -38.677  1.00  0.00           C  
ATOM   4793  C   ALA A 308       5.660  44.017 -37.554  1.00  0.00           C  
ATOM   4794  O   ALA A 308       5.585  43.665 -36.375  1.00  0.00           O  
ATOM   4795  CB  ALA A 308       6.872  42.598 -39.211  1.00  0.00           C  
ATOM   4796  H   ALA A 308       5.061  43.607 -40.695  1.00  0.00           H  
ATOM   4797  HA  ALA A 308       5.003  42.133 -38.268  1.00  0.00           H  
ATOM   4798 1HB  ALA A 308       7.472  42.173 -38.406  1.00  0.00           H  
ATOM   4799 2HB  ALA A 308       6.745  41.859 -40.004  1.00  0.00           H  
ATOM   4800 3HB  ALA A 308       7.374  43.473 -39.613  1.00  0.00           H  
ATOM   4801  N   GLU A 309       5.830  45.286 -37.920  1.00  0.00           N  
ATOM   4802  CA  GLU A 309       5.943  46.345 -36.928  1.00  0.00           C  
ATOM   4803  C   GLU A 309       4.633  46.530 -36.167  1.00  0.00           C  
ATOM   4804  O   GLU A 309       4.643  46.727 -34.951  1.00  0.00           O  
ATOM   4805  CB  GLU A 309       6.349  47.663 -37.584  1.00  0.00           C  
ATOM   4806  CG  GLU A 309       7.772  47.699 -38.122  1.00  0.00           C  
ATOM   4807  CD  GLU A 309       8.091  48.992 -38.821  1.00  0.00           C  
ATOM   4808  OE1 GLU A 309       7.192  49.783 -38.997  1.00  0.00           O  
ATOM   4809  OE2 GLU A 309       9.227  49.193 -39.176  1.00  0.00           O  
ATOM   4810  H   GLU A 309       5.906  45.513 -38.907  1.00  0.00           H  
ATOM   4811  HA  GLU A 309       6.714  46.061 -36.210  1.00  0.00           H  
ATOM   4812 1HB  GLU A 309       5.675  47.877 -38.414  1.00  0.00           H  
ATOM   4813 2HB  GLU A 309       6.245  48.474 -36.864  1.00  0.00           H  
ATOM   4814 1HG  GLU A 309       8.465  47.564 -37.293  1.00  0.00           H  
ATOM   4815 2HG  GLU A 309       7.909  46.869 -38.816  1.00  0.00           H  
ATOM   4816  N   GLU A 310       3.508  46.442 -36.875  1.00  0.00           N  
ATOM   4817  CA  GLU A 310       2.205  46.614 -36.235  1.00  0.00           C  
ATOM   4818  C   GLU A 310       1.923  45.495 -35.237  1.00  0.00           C  
ATOM   4819  O   GLU A 310       1.402  45.748 -34.148  1.00  0.00           O  
ATOM   4820  CB  GLU A 310       1.084  46.661 -37.278  1.00  0.00           C  
ATOM   4821  CG  GLU A 310       1.067  47.914 -38.143  1.00  0.00           C  
ATOM   4822  CD  GLU A 310       0.865  49.166 -37.346  1.00  0.00           C  
ATOM   4823  OE1 GLU A 310       0.032  49.163 -36.472  1.00  0.00           O  
ATOM   4824  OE2 GLU A 310       1.549  50.133 -37.604  1.00  0.00           O  
ATOM   4825  H   GLU A 310       3.561  46.294 -37.880  1.00  0.00           H  
ATOM   4826  HA  GLU A 310       2.215  47.555 -35.691  1.00  0.00           H  
ATOM   4827 1HB  GLU A 310       1.170  45.803 -37.943  1.00  0.00           H  
ATOM   4828 2HB  GLU A 310       0.120  46.588 -36.776  1.00  0.00           H  
ATOM   4829 1HG  GLU A 310       2.012  47.989 -38.674  1.00  0.00           H  
ATOM   4830 2HG  GLU A 310       0.272  47.821 -38.882  1.00  0.00           H  
ATOM   4831  N   ILE A 311       2.302  44.269 -35.591  1.00  0.00           N  
ATOM   4832  CA  ILE A 311       2.112  43.131 -34.699  1.00  0.00           C  
ATOM   4833  C   ILE A 311       2.980  43.280 -33.459  1.00  0.00           C  
ATOM   4834  O   ILE A 311       2.541  43.002 -32.345  1.00  0.00           O  
ATOM   4835  CB  ILE A 311       2.393  41.792 -35.418  1.00  0.00           C  
ATOM   4836  CG1 ILE A 311       1.084  41.259 -36.067  1.00  0.00           C  
ATOM   4837  CG2 ILE A 311       2.970  40.747 -34.454  1.00  0.00           C  
ATOM   4838  CD1 ILE A 311       0.477  42.167 -37.121  1.00  0.00           C  
ATOM   4839  H   ILE A 311       2.711  44.124 -36.507  1.00  0.00           H  
ATOM   4840  HA  ILE A 311       1.073  43.116 -34.373  1.00  0.00           H  
ATOM   4841  HB  ILE A 311       3.106  41.968 -36.220  1.00  0.00           H  
ATOM   4842 1HG1 ILE A 311       1.291  40.297 -36.526  1.00  0.00           H  
ATOM   4843 2HG1 ILE A 311       0.345  41.114 -35.281  1.00  0.00           H  
ATOM   4844 1HG2 ILE A 311       3.161  39.822 -34.998  1.00  0.00           H  
ATOM   4845 2HG2 ILE A 311       3.903  41.106 -34.027  1.00  0.00           H  
ATOM   4846 3HG2 ILE A 311       2.255  40.552 -33.650  1.00  0.00           H  
ATOM   4847 1HD1 ILE A 311      -0.430  41.709 -37.509  1.00  0.00           H  
ATOM   4848 2HD1 ILE A 311       0.232  43.134 -36.684  1.00  0.00           H  
ATOM   4849 3HD1 ILE A 311       1.186  42.307 -37.931  1.00  0.00           H  
ATOM   4850  N   ASN A 312       4.220  43.730 -33.656  1.00  0.00           N  
ATOM   4851  CA  ASN A 312       5.116  43.973 -32.540  1.00  0.00           C  
ATOM   4852  C   ASN A 312       4.501  44.995 -31.583  1.00  0.00           C  
ATOM   4853  O   ASN A 312       4.484  44.790 -30.368  1.00  0.00           O  
ATOM   4854  CB  ASN A 312       6.471  44.436 -33.047  1.00  0.00           C  
ATOM   4855  CG  ASN A 312       7.512  44.492 -31.973  1.00  0.00           C  
ATOM   4856  OD1 ASN A 312       7.230  44.954 -30.861  1.00  0.00           O  
ATOM   4857  ND2 ASN A 312       8.705  44.039 -32.282  1.00  0.00           N  
ATOM   4858  H   ASN A 312       4.543  43.906 -34.601  1.00  0.00           H  
ATOM   4859  HA  ASN A 312       5.248  43.044 -31.985  1.00  0.00           H  
ATOM   4860 1HB  ASN A 312       6.810  43.760 -33.834  1.00  0.00           H  
ATOM   4861 2HB  ASN A 312       6.375  45.428 -33.487  1.00  0.00           H  
ATOM   4862 1HD2 ASN A 312       9.451  44.059 -31.597  1.00  0.00           H  
ATOM   4863 2HD2 ASN A 312       8.879  43.673 -33.201  1.00  0.00           H  
ATOM   4864  N   LYS A 313       3.991  46.101 -32.138  1.00  0.00           N  
ATOM   4865  CA  LYS A 313       3.367  47.140 -31.330  1.00  0.00           C  
ATOM   4866  C   LYS A 313       2.166  46.615 -30.553  1.00  0.00           C  
ATOM   4867  O   LYS A 313       1.983  46.964 -29.386  1.00  0.00           O  
ATOM   4868  CB  LYS A 313       2.940  48.319 -32.199  1.00  0.00           C  
ATOM   4869  CG  LYS A 313       4.096  49.174 -32.704  1.00  0.00           C  
ATOM   4870  CD  LYS A 313       3.597  50.461 -33.346  1.00  0.00           C  
ATOM   4871  CE  LYS A 313       2.923  50.194 -34.681  1.00  0.00           C  
ATOM   4872  NZ  LYS A 313       2.527  51.450 -35.368  1.00  0.00           N  
ATOM   4873  H   LYS A 313       4.052  46.222 -33.143  1.00  0.00           H  
ATOM   4874  HA  LYS A 313       4.099  47.494 -30.603  1.00  0.00           H  
ATOM   4875 1HB  LYS A 313       2.398  47.939 -33.066  1.00  0.00           H  
ATOM   4876 2HB  LYS A 313       2.259  48.958 -31.641  1.00  0.00           H  
ATOM   4877 1HG  LYS A 313       4.751  49.421 -31.866  1.00  0.00           H  
ATOM   4878 2HG  LYS A 313       4.673  48.614 -33.436  1.00  0.00           H  
ATOM   4879 1HD  LYS A 313       2.890  50.956 -32.681  1.00  0.00           H  
ATOM   4880 2HD  LYS A 313       4.443  51.128 -33.511  1.00  0.00           H  
ATOM   4881 1HE  LYS A 313       3.611  49.643 -35.324  1.00  0.00           H  
ATOM   4882 2HE  LYS A 313       2.031  49.592 -34.523  1.00  0.00           H  
ATOM   4883 1HZ  LYS A 313       2.087  51.213 -36.254  1.00  0.00           H  
ATOM   4884 2HZ  LYS A 313       1.875  51.961 -34.792  1.00  0.00           H  
ATOM   4885 3HZ  LYS A 313       3.342  52.017 -35.539  1.00  0.00           H  
ATOM   4886  N   GLU A 314       1.353  45.767 -31.188  1.00  0.00           N  
ATOM   4887  CA  GLU A 314       0.211  45.180 -30.496  1.00  0.00           C  
ATOM   4888  C   GLU A 314       0.679  44.405 -29.281  1.00  0.00           C  
ATOM   4889  O   GLU A 314       0.100  44.520 -28.202  1.00  0.00           O  
ATOM   4890  CB  GLU A 314      -0.587  44.246 -31.407  1.00  0.00           C  
ATOM   4891  CG  GLU A 314      -1.796  43.609 -30.718  1.00  0.00           C  
ATOM   4892  CD  GLU A 314      -2.600  42.724 -31.621  1.00  0.00           C  
ATOM   4893  OE1 GLU A 314      -2.282  42.646 -32.781  1.00  0.00           O  
ATOM   4894  OE2 GLU A 314      -3.537  42.123 -31.148  1.00  0.00           O  
ATOM   4895  H   GLU A 314       1.525  45.542 -32.163  1.00  0.00           H  
ATOM   4896  HA  GLU A 314      -0.442  45.983 -30.158  1.00  0.00           H  
ATOM   4897 1HB  GLU A 314      -0.936  44.796 -32.281  1.00  0.00           H  
ATOM   4898 2HB  GLU A 314       0.058  43.441 -31.760  1.00  0.00           H  
ATOM   4899 1HG  GLU A 314      -1.443  43.014 -29.877  1.00  0.00           H  
ATOM   4900 2HG  GLU A 314      -2.432  44.400 -30.323  1.00  0.00           H  
ATOM   4901  N   VAL A 315       1.746  43.633 -29.454  1.00  0.00           N  
ATOM   4902  CA  VAL A 315       2.293  42.857 -28.353  1.00  0.00           C  
ATOM   4903  C   VAL A 315       2.802  43.750 -27.246  1.00  0.00           C  
ATOM   4904  O   VAL A 315       2.540  43.492 -26.074  1.00  0.00           O  
ATOM   4905  CB  VAL A 315       3.422  41.941 -28.843  1.00  0.00           C  
ATOM   4906  CG1 VAL A 315       4.150  41.302 -27.653  1.00  0.00           C  
ATOM   4907  CG2 VAL A 315       2.823  40.888 -29.724  1.00  0.00           C  
ATOM   4908  H   VAL A 315       2.165  43.570 -30.375  1.00  0.00           H  
ATOM   4909  HA  VAL A 315       1.501  42.233 -27.949  1.00  0.00           H  
ATOM   4910  HB  VAL A 315       4.152  42.522 -29.405  1.00  0.00           H  
ATOM   4911 1HG1 VAL A 315       4.945  40.647 -28.019  1.00  0.00           H  
ATOM   4912 2HG1 VAL A 315       4.587  42.078 -27.030  1.00  0.00           H  
ATOM   4913 3HG1 VAL A 315       3.446  40.716 -27.061  1.00  0.00           H  
ATOM   4914 1HG2 VAL A 315       3.608  40.248 -30.065  1.00  0.00           H  
ATOM   4915 2HG2 VAL A 315       2.099  40.316 -29.166  1.00  0.00           H  
ATOM   4916 3HG2 VAL A 315       2.331  41.357 -30.572  1.00  0.00           H  
ATOM   4917  N   LYS A 316       3.514  44.811 -27.604  1.00  0.00           N  
ATOM   4918  CA  LYS A 316       4.004  45.726 -26.591  1.00  0.00           C  
ATOM   4919  C   LYS A 316       2.837  46.251 -25.765  1.00  0.00           C  
ATOM   4920  O   LYS A 316       2.906  46.275 -24.537  1.00  0.00           O  
ATOM   4921  CB  LYS A 316       4.786  46.875 -27.234  1.00  0.00           C  
ATOM   4922  CG  LYS A 316       5.426  47.856 -26.245  1.00  0.00           C  
ATOM   4923  CD  LYS A 316       6.349  48.836 -26.978  1.00  0.00           C  
ATOM   4924  CE  LYS A 316       7.187  49.677 -26.012  1.00  0.00           C  
ATOM   4925  NZ  LYS A 316       6.407  50.791 -25.387  1.00  0.00           N  
ATOM   4926  H   LYS A 316       3.726  44.974 -28.584  1.00  0.00           H  
ATOM   4927  HA  LYS A 316       4.673  45.185 -25.924  1.00  0.00           H  
ATOM   4928 1HB  LYS A 316       5.580  46.462 -27.858  1.00  0.00           H  
ATOM   4929 2HB  LYS A 316       4.123  47.442 -27.887  1.00  0.00           H  
ATOM   4930 1HG  LYS A 316       4.642  48.417 -25.734  1.00  0.00           H  
ATOM   4931 2HG  LYS A 316       5.999  47.303 -25.498  1.00  0.00           H  
ATOM   4932 1HD  LYS A 316       7.020  48.276 -27.628  1.00  0.00           H  
ATOM   4933 2HD  LYS A 316       5.745  49.501 -27.595  1.00  0.00           H  
ATOM   4934 1HE  LYS A 316       7.572  49.032 -25.224  1.00  0.00           H  
ATOM   4935 2HE  LYS A 316       8.028  50.104 -26.560  1.00  0.00           H  
ATOM   4936 1HZ  LYS A 316       7.009  51.311 -24.767  1.00  0.00           H  
ATOM   4937 2HZ  LYS A 316       6.059  51.405 -26.108  1.00  0.00           H  
ATOM   4938 3HZ  LYS A 316       5.625  50.422 -24.855  1.00  0.00           H
[truncated: 83,508 more chars]
