# Supplementary material for: Blueprinting extendable nanomaterials with standardized protein blocks
Source: Nature. 2024 Mar 13;627(8005):898–904. doi: 10.1038/s41586-024-07188-4 (PMC10972742; doi:10.1038/s41586-024-07188-4)
Supplement: Supplementary file 4 — Design models with ideal backbones as well as experimentally determined structures for comparison. For reference to design names, see Supplementary Fig. 1. [file 41586_2024_7188_MOESM4_ESM.zip › THR12_design.pdb]

ATOM      1  N   ALA A   1      22.499  15.710 -62.852  1.00  0.00           N  
ATOM      2  CA  ALA A   1      21.837  15.446 -64.126  1.00  0.00           C  
ATOM      3  C   ALA A   1      22.650  16.037 -65.274  1.00  0.00           C  
ATOM      4  O   ALA A   1      22.460  15.679 -66.439  1.00  0.00           O  
ATOM      5  CB  ALA A   1      20.425  16.001 -64.104  1.00  0.00           C  
ATOM      6  H   ALA A   1      22.032  16.286 -62.164  1.00  0.00           H  
ATOM      7  HA  ALA A   1      21.788  14.368 -64.270  1.00  0.00           H  
ATOM      8 1HB  ALA A   1      19.928  15.781 -65.049  1.00  0.00           H  
ATOM      9 2HB  ALA A   1      19.868  15.540 -63.285  1.00  0.00           H  
ATOM     10 3HB  ALA A   1      20.467  17.077 -63.952  1.00  0.00           H  
ATOM     11  N   LYS A   2      23.572  16.937 -64.931  1.00  0.00           N  
ATOM     12  CA  LYS A   2      24.468  17.542 -65.913  1.00  0.00           C  
ATOM     13  C   LYS A   2      25.410  16.502 -66.494  1.00  0.00           C  
ATOM     14  O   LYS A   2      25.753  16.555 -67.679  1.00  0.00           O  
ATOM     15  CB  LYS A   2      25.251  18.703 -65.299  1.00  0.00           C  
ATOM     16  CG  LYS A   2      24.410  19.936 -65.011  1.00  0.00           C  
ATOM     17  CD  LYS A   2      25.246  21.048 -64.402  1.00  0.00           C  
ATOM     18  CE  LYS A   2      24.390  22.264 -64.077  1.00  0.00           C  
ATOM     19  NZ  LYS A   2      25.190  23.365 -63.474  1.00  0.00           N  
ATOM     20  H   LYS A   2      23.664  17.185 -63.954  1.00  0.00           H  
ATOM     21  HA  LYS A   2      23.875  17.931 -66.734  1.00  0.00           H  
ATOM     22 1HB  LYS A   2      25.708  18.380 -64.361  1.00  0.00           H  
ATOM     23 2HB  LYS A   2      26.058  18.997 -65.971  1.00  0.00           H  
ATOM     24 1HG  LYS A   2      23.964  20.299 -65.939  1.00  0.00           H  
ATOM     25 2HG  LYS A   2      23.605  19.681 -64.323  1.00  0.00           H  
ATOM     26 1HD  LYS A   2      25.714  20.688 -63.485  1.00  0.00           H  
ATOM     27 2HD  LYS A   2      26.029  21.342 -65.100  1.00  0.00           H  
ATOM     28 1HE  LYS A   2      23.923  22.625 -64.992  1.00  0.00           H  
ATOM     29 2HE  LYS A   2      23.610  21.969 -63.374  1.00  0.00           H  
ATOM     30 1HZ  LYS A   2      24.585  24.148 -63.273  1.00  0.00           H  
ATOM     31 2HZ  LYS A   2      25.617  23.042 -62.617  1.00  0.00           H  
ATOM     32 3HZ  LYS A   2      25.910  23.653 -64.121  1.00  0.00           H  
ATOM     33  N   GLU A   3      25.816  15.547 -65.664  1.00  0.00           N  
ATOM     34  CA  GLU A   3      26.692  14.474 -66.105  1.00  0.00           C  
ATOM     35  C   GLU A   3      26.001  13.603 -67.144  1.00  0.00           C  
ATOM     36  O   GLU A   3      26.642  13.096 -68.063  1.00  0.00           O  
ATOM     37  CB  GLU A   3      27.136  13.627 -64.910  1.00  0.00           C  
ATOM     38  CG  GLU A   3      28.056  14.355 -63.935  1.00  0.00           C  
ATOM     39  CD  GLU A   3      27.311  15.269 -62.998  1.00  0.00           C  
ATOM     40  OE1 GLU A   3      26.104  15.308 -63.073  1.00  0.00           O  
ATOM     41  OE2 GLU A   3      27.946  15.926 -62.210  1.00  0.00           O  
ATOM     42  H   GLU A   3      25.512  15.565 -64.698  1.00  0.00           H  
ATOM     43  HA  GLU A   3      27.575  14.917 -66.564  1.00  0.00           H  
ATOM     44 1HB  GLU A   3      26.260  13.292 -64.355  1.00  0.00           H  
ATOM     45 2HB  GLU A   3      27.659  12.739 -65.264  1.00  0.00           H  
ATOM     46 1HG  GLU A   3      28.599  13.617 -63.349  1.00  0.00           H  
ATOM     47 2HG  GLU A   3      28.782  14.937 -64.502  1.00  0.00           H  
ATOM     48  N   GLU A   4      24.687  13.428 -66.993  1.00  0.00           N  
ATOM     49  CA  GLU A   4      23.924  12.619 -67.935  1.00  0.00           C  
ATOM     50  C   GLU A   4      23.863  13.300 -69.290  1.00  0.00           C  
ATOM     51  O   GLU A   4      24.023  12.651 -70.324  1.00  0.00           O  
ATOM     52  CB  GLU A   4      22.503  12.386 -67.414  1.00  0.00           C  
ATOM     53  CG  GLU A   4      22.398  11.445 -66.218  1.00  0.00           C  
ATOM     54  CD  GLU A   4      22.717  10.019 -66.574  1.00  0.00           C  
ATOM     55  OE1 GLU A   4      22.768   9.721 -67.745  1.00  0.00           O  
ATOM     56  OE2 GLU A   4      22.891   9.224 -65.679  1.00  0.00           O  
ATOM     57  H   GLU A   4      24.213  13.862 -66.216  1.00  0.00           H  
ATOM     58  HA  GLU A   4      24.422  11.656 -68.054  1.00  0.00           H  
ATOM     59 1HB  GLU A   4      22.058  13.338 -67.131  1.00  0.00           H  
ATOM     60 2HB  GLU A   4      21.890  11.971 -68.216  1.00  0.00           H  
ATOM     61 1HG  GLU A   4      23.084  11.779 -65.438  1.00  0.00           H  
ATOM     62 2HG  GLU A   4      21.385  11.497 -65.819  1.00  0.00           H  
ATOM     63  N   ALA A   5      23.662  14.615 -69.293  1.00  0.00           N  
ATOM     64  CA  ALA A   5      23.616  15.351 -70.546  1.00  0.00           C  
ATOM     65  C   ALA A   5      24.964  15.274 -71.265  1.00  0.00           C  
ATOM     66  O   ALA A   5      25.018  15.103 -72.480  1.00  0.00           O  
ATOM     67  CB  ALA A   5      23.226  16.794 -70.300  1.00  0.00           C  
ATOM     68  H   ALA A   5      23.513  15.096 -68.409  1.00  0.00           H  
ATOM     69  HA  ALA A   5      22.869  14.884 -71.192  1.00  0.00           H  
ATOM     70 1HB  ALA A   5      23.171  17.323 -71.244  1.00  0.00           H  
ATOM     71 2HB  ALA A   5      22.258  16.818 -69.814  1.00  0.00           H  
ATOM     72 3HB  ALA A   5      23.971  17.267 -69.657  1.00  0.00           H  
ATOM     73  N   LYS A   6      26.054  15.369 -70.494  1.00  0.00           N  
ATOM     74  CA  LYS A   6      27.390  15.265 -71.073  1.00  0.00           C  
ATOM     75  C   LYS A   6      27.616  13.867 -71.639  1.00  0.00           C  
ATOM     76  O   LYS A   6      28.135  13.719 -72.749  1.00  0.00           O  
ATOM     77  CB  LYS A   6      28.465  15.607 -70.033  1.00  0.00           C  
ATOM     78  CG  LYS A   6      29.911  15.572 -70.566  1.00  0.00           C  
ATOM     79  CD  LYS A   6      30.919  15.990 -69.486  1.00  0.00           C  
ATOM     80  CE  LYS A   6      32.348  16.066 -70.029  1.00  0.00           C  
ATOM     81  NZ  LYS A   6      32.880  14.724 -70.429  1.00  0.00           N  
ATOM     82  H   LYS A   6      25.951  15.531 -69.496  1.00  0.00           H  
ATOM     83  HA  LYS A   6      27.465  15.976 -71.896  1.00  0.00           H  
ATOM     84 1HB  LYS A   6      28.276  16.607 -69.642  1.00  0.00           H  
ATOM     85 2HB  LYS A   6      28.393  14.912 -69.195  1.00  0.00           H  
ATOM     86 1HG  LYS A   6      30.146  14.561 -70.904  1.00  0.00           H  
ATOM     87 2HG  LYS A   6      29.998  16.248 -71.416  1.00  0.00           H  
ATOM     88 1HD  LYS A   6      30.638  16.972 -69.098  1.00  0.00           H  
ATOM     89 2HD  LYS A   6      30.886  15.276 -68.664  1.00  0.00           H  
ATOM     90 1HE  LYS A   6      32.365  16.724 -70.896  1.00  0.00           H  
ATOM     91 2HE  LYS A   6      32.995  16.483 -69.257  1.00  0.00           H  
ATOM     92 1HZ  LYS A   6      33.821  14.823 -70.776  1.00  0.00           H  
ATOM     93 2HZ  LYS A   6      32.883  14.106 -69.633  1.00  0.00           H  
ATOM     94 3HZ  LYS A   6      32.300  14.323 -71.161  1.00  0.00           H  
ATOM     95  N   ARG A   7      27.215  12.845 -70.883  1.00  0.00           N  
ATOM     96  CA  ARG A   7      27.376  11.461 -71.314  1.00  0.00           C  
ATOM     97  C   ARG A   7      26.650  11.198 -72.630  1.00  0.00           C  
ATOM     98  O   ARG A   7      27.195  10.557 -73.530  1.00  0.00           O  
ATOM     99  CB  ARG A   7      26.848  10.503 -70.254  1.00  0.00           C  
ATOM    100  CG  ARG A   7      27.016   9.023 -70.584  1.00  0.00           C  
ATOM    101  CD  ARG A   7      26.432   8.146 -69.525  1.00  0.00           C  
ATOM    102  NE  ARG A   7      24.972   8.263 -69.440  1.00  0.00           N  
ATOM    103  CZ  ARG A   7      24.092   7.655 -70.264  1.00  0.00           C  
ATOM    104  NH1 ARG A   7      24.511   6.886 -71.251  1.00  0.00           N  
ATOM    105  NH2 ARG A   7      22.800   7.839 -70.066  1.00  0.00           N  
ATOM    106  H   ARG A   7      26.806  13.029 -69.972  1.00  0.00           H  
ATOM    107  HA  ARG A   7      28.440  11.270 -71.460  1.00  0.00           H  
ATOM    108 1HB  ARG A   7      27.352  10.698 -69.308  1.00  0.00           H  
ATOM    109 2HB  ARG A   7      25.786  10.691 -70.101  1.00  0.00           H  
ATOM    110 1HG  ARG A   7      26.522   8.807 -71.531  1.00  0.00           H  
ATOM    111 2HG  ARG A   7      28.079   8.791 -70.671  1.00  0.00           H  
ATOM    112 1HD  ARG A   7      26.682   7.106 -69.733  1.00  0.00           H  
ATOM    113 2HD  ARG A   7      26.850   8.430 -68.560  1.00  0.00           H  
ATOM    114  HE  ARG A   7      24.579   8.840 -68.696  1.00  0.00           H  
ATOM    115 1HH1 ARG A   7      25.502   6.746 -71.402  1.00  0.00           H  
ATOM    116 2HH1 ARG A   7      23.846   6.435 -71.865  1.00  0.00           H  
ATOM    117 1HH2 ARG A   7      22.497   8.434 -69.295  1.00  0.00           H  
ATOM    118 2HH2 ARG A   7      22.124   7.395 -70.665  1.00  0.00           H  
ATOM    119  N   VAL A   8      25.420  11.698 -72.740  1.00  0.00           N  
ATOM    120  CA  VAL A   8      24.622  11.502 -73.944  1.00  0.00           C  
ATOM    121  C   VAL A   8      25.251  12.194 -75.142  1.00  0.00           C  
ATOM    122  O   VAL A   8      25.275  11.632 -76.238  1.00  0.00           O  
ATOM    123  CB  VAL A   8      23.189  12.009 -73.734  1.00  0.00           C  
ATOM    124  CG1 VAL A   8      22.401  11.990 -75.039  1.00  0.00           C  
ATOM    125  CG2 VAL A   8      22.512  11.121 -72.736  1.00  0.00           C  
ATOM    126  H   VAL A   8      25.023  12.207 -71.956  1.00  0.00           H  
ATOM    127  HA  VAL A   8      24.576  10.432 -74.149  1.00  0.00           H  
ATOM    128  HB  VAL A   8      23.220  13.039 -73.369  1.00  0.00           H  
ATOM    129 1HG1 VAL A   8      21.394  12.357 -74.850  1.00  0.00           H  
ATOM    130 2HG1 VAL A   8      22.877  12.620 -75.776  1.00  0.00           H  
ATOM    131 3HG1 VAL A   8      22.351  10.971 -75.422  1.00  0.00           H  
ATOM    132 1HG2 VAL A   8      21.519  11.476 -72.578  1.00  0.00           H  
ATOM    133 2HG2 VAL A   8      22.482  10.104 -73.129  1.00  0.00           H  
ATOM    134 3HG2 VAL A   8      23.055  11.128 -71.796  1.00  0.00           H  
ATOM    135  N   LYS A   9      25.754  13.412 -74.940  1.00  0.00           N  
ATOM    136  CA  LYS A   9      26.424  14.121 -76.021  1.00  0.00           C  
ATOM    137  C   LYS A   9      27.572  13.277 -76.550  1.00  0.00           C  
ATOM    138  O   LYS A   9      27.736  13.140 -77.761  1.00  0.00           O  
ATOM    139  CB  LYS A   9      26.941  15.487 -75.547  1.00  0.00           C  
ATOM    140  CG  LYS A   9      27.586  16.359 -76.638  1.00  0.00           C  
ATOM    141  CD  LYS A   9      27.909  17.757 -76.089  1.00  0.00           C  
ATOM    142  CE  LYS A   9      28.343  18.739 -77.184  1.00  0.00           C  
ATOM    143  NZ  LYS A   9      29.777  18.559 -77.592  1.00  0.00           N  
ATOM    144  H   LYS A   9      25.669  13.847 -74.026  1.00  0.00           H  
ATOM    145  HA  LYS A   9      25.716  14.272 -76.833  1.00  0.00           H  
ATOM    146 1HB  LYS A   9      26.125  16.053 -75.109  1.00  0.00           H  
ATOM    147 2HB  LYS A   9      27.685  15.337 -74.764  1.00  0.00           H  
ATOM    148 1HG  LYS A   9      28.504  15.879 -76.987  1.00  0.00           H  
ATOM    149 2HG  LYS A   9      26.902  16.448 -77.484  1.00  0.00           H  
ATOM    150 1HD  LYS A   9      27.024  18.155 -75.587  1.00  0.00           H  
ATOM    151 2HD  LYS A   9      28.709  17.671 -75.354  1.00  0.00           H  
ATOM    152 1HE  LYS A   9      27.708  18.600 -78.058  1.00  0.00           H  
ATOM    153 2HE  LYS A   9      28.209  19.755 -76.810  1.00  0.00           H  
ATOM    154 1HZ  LYS A   9      30.005  19.236 -78.307  1.00  0.00           H  
ATOM    155 2HZ  LYS A   9      30.375  18.703 -76.791  1.00  0.00           H  
ATOM    156 3HZ  LYS A   9      29.933  17.623 -77.962  1.00  0.00           H  
ATOM    157  N   GLU A  10      28.350  12.688 -75.639  1.00  0.00           N  
ATOM    158  CA  GLU A  10      29.478  11.856 -76.037  1.00  0.00           C  
ATOM    159  C   GLU A  10      29.020  10.627 -76.821  1.00  0.00           C  
ATOM    160  O   GLU A  10      29.637  10.270 -77.825  1.00  0.00           O  
ATOM    161  CB  GLU A  10      30.283  11.423 -74.808  1.00  0.00           C  
ATOM    162  CG  GLU A  10      31.028  12.563 -74.117  1.00  0.00           C  
ATOM    163  CD  GLU A  10      31.659  12.154 -72.811  1.00  0.00           C  
ATOM    164  OE1 GLU A  10      31.510  11.018 -72.431  1.00  0.00           O  
ATOM    165  OE2 GLU A  10      32.285  12.987 -72.187  1.00  0.00           O  
ATOM    166  H   GLU A  10      28.173  12.851 -74.652  1.00  0.00           H  
ATOM    167  HA  GLU A  10      30.128  12.447 -76.685  1.00  0.00           H  
ATOM    168 1HB  GLU A  10      29.622  10.962 -74.077  1.00  0.00           H  
ATOM    169 2HB  GLU A  10      31.020  10.674 -75.102  1.00  0.00           H  
ATOM    170 1HG  GLU A  10      31.808  12.929 -74.786  1.00  0.00           H  
ATOM    171 2HG  GLU A  10      30.332  13.378 -73.939  1.00  0.00           H  
ATOM    172  N   GLU A  11      27.923   9.996 -76.393  1.00  0.00           N  
ATOM    173  CA  GLU A  11      27.417   8.843 -77.132  1.00  0.00           C  
ATOM    174  C   GLU A  11      26.961   9.248 -78.525  1.00  0.00           C  
ATOM    175  O   GLU A  11      27.205   8.532 -79.500  1.00  0.00           O  
ATOM    176  CB  GLU A  11      26.250   8.168 -76.402  1.00  0.00           C  
ATOM    177  CG  GLU A  11      26.628   7.394 -75.147  1.00  0.00           C  
ATOM    178  CD  GLU A  11      25.477   6.587 -74.602  1.00  0.00           C  
ATOM    179  OE1 GLU A  11      24.359   6.875 -74.952  1.00  0.00           O  
ATOM    180  OE2 GLU A  11      25.719   5.673 -73.847  1.00  0.00           O  
ATOM    181  H   GLU A  11      27.462  10.304 -75.542  1.00  0.00           H  
ATOM    182  HA  GLU A  11      28.224   8.118 -77.236  1.00  0.00           H  
ATOM    183 1HB  GLU A  11      25.519   8.926 -76.114  1.00  0.00           H  
ATOM    184 2HB  GLU A  11      25.748   7.479 -77.083  1.00  0.00           H  
ATOM    185 1HG  GLU A  11      27.464   6.730 -75.368  1.00  0.00           H  
ATOM    186 2HG  GLU A  11      26.953   8.103 -74.387  1.00  0.00           H  
ATOM    187  N   ALA A  12      26.307  10.401 -78.629  1.00  0.00           N  
ATOM    188  CA  ALA A  12      25.850  10.898 -79.917  1.00  0.00           C  
ATOM    189  C   ALA A  12      27.033  11.148 -80.843  1.00  0.00           C  
ATOM    190  O   ALA A  12      26.980  10.825 -82.028  1.00  0.00           O  
ATOM    191  CB  ALA A  12      25.046  12.167 -79.733  1.00  0.00           C  
ATOM    192  H   ALA A  12      26.110  10.937 -77.786  1.00  0.00           H  
ATOM    193  HA  ALA A  12      25.220  10.131 -80.374  1.00  0.00           H  
ATOM    194 1HB  ALA A  12      24.691  12.526 -80.692  1.00  0.00           H  
ATOM    195 2HB  ALA A  12      24.198  11.960 -79.083  1.00  0.00           H  
ATOM    196 3HB  ALA A  12      25.676  12.929 -79.277  1.00  0.00           H  
ATOM    197  N   GLU A  13      28.113  11.699 -80.285  1.00  0.00           N  
ATOM    198  CA  GLU A  13      29.317  11.965 -81.061  1.00  0.00           C  
ATOM    199  C   GLU A  13      29.940  10.677 -81.572  1.00  0.00           C  
ATOM    200  O   GLU A  13      30.443  10.634 -82.697  1.00  0.00           O  
ATOM    201  CB  GLU A  13      30.331  12.748 -80.225  1.00  0.00           C  
ATOM    202  CG  GLU A  13      29.941  14.199 -79.968  1.00  0.00           C  
ATOM    203  CD  GLU A  13      30.874  14.896 -79.015  1.00  0.00           C  
ATOM    204  OE1 GLU A  13      31.794  14.266 -78.554  1.00  0.00           O  
ATOM    205  OE2 GLU A  13      30.662  16.060 -78.743  1.00  0.00           O  
ATOM    206  H   GLU A  13      28.086  11.962 -79.306  1.00  0.00           H  
ATOM    207  HA  GLU A  13      29.045  12.574 -81.922  1.00  0.00           H  
ATOM    208 1HB  GLU A  13      30.453  12.262 -79.258  1.00  0.00           H  
ATOM    209 2HB  GLU A  13      31.302  12.737 -80.721  1.00  0.00           H  
ATOM    210 1HG  GLU A  13      29.950  14.731 -80.920  1.00  0.00           H  
ATOM    211 2HG  GLU A  13      28.929  14.234 -79.576  1.00  0.00           H  
ATOM    212  N   GLU A  14      29.894   9.622 -80.760  1.00  0.00           N  
ATOM    213  CA  GLU A  14      30.442   8.340 -81.182  1.00  0.00           C  
ATOM    214  C   GLU A  14      29.631   7.764 -82.339  1.00  0.00           C  
ATOM    215  O   GLU A  14      30.199   7.200 -83.276  1.00  0.00           O  
ATOM    216  CB  GLU A  14      30.481   7.352 -80.013  1.00  0.00           C  
ATOM    217  CG  GLU A  14      31.506   7.689 -78.932  1.00  0.00           C  
ATOM    218  CD  GLU A  14      32.923   7.701 -79.439  1.00  0.00           C  
ATOM    219  OE1 GLU A  14      33.264   6.842 -80.216  1.00  0.00           O  
ATOM    220  OE2 GLU A  14      33.669   8.576 -79.050  1.00  0.00           O  
ATOM    221  H   GLU A  14      29.492   9.723 -79.833  1.00  0.00           H  
ATOM    222  HA  GLU A  14      31.460   8.498 -81.531  1.00  0.00           H  
ATOM    223 1HB  GLU A  14      29.502   7.318 -79.537  1.00  0.00           H  
ATOM    224 2HB  GLU A  14      30.700   6.352 -80.385  1.00  0.00           H  
ATOM    225 1HG  GLU A  14      31.281   8.672 -78.530  1.00  0.00           H  
ATOM    226 2HG  GLU A  14      31.415   6.967 -78.122  1.00  0.00           H  
ATOM    227  N   VAL A  15      28.309   7.953 -82.304  1.00  0.00           N  
ATOM    228  CA  VAL A  15      27.460   7.516 -83.411  1.00  0.00           C  
ATOM    229  C   VAL A  15      27.785   8.302 -84.670  1.00  0.00           C  
ATOM    230  O   VAL A  15      27.858   7.735 -85.759  1.00  0.00           O  
ATOM    231  CB  VAL A  15      25.962   7.675 -83.086  1.00  0.00           C  
ATOM    232  CG1 VAL A  15      25.116   7.398 -84.357  1.00  0.00           C  
ATOM    233  CG2 VAL A  15      25.588   6.711 -81.977  1.00  0.00           C  
ATOM    234  H   VAL A  15      27.895   8.395 -81.489  1.00  0.00           H  
ATOM    235  HA  VAL A  15      27.658   6.459 -83.600  1.00  0.00           H  
ATOM    236  HB  VAL A  15      25.766   8.700 -82.766  1.00  0.00           H  
ATOM    237 1HG1 VAL A  15      24.060   7.513 -84.137  1.00  0.00           H  
ATOM    238 2HG1 VAL A  15      25.389   8.099 -85.147  1.00  0.00           H  
ATOM    239 3HG1 VAL A  15      25.304   6.379 -84.698  1.00  0.00           H  
ATOM    240 1HG2 VAL A  15      24.537   6.818 -81.734  1.00  0.00           H  
ATOM    241 2HG2 VAL A  15      25.784   5.690 -82.307  1.00  0.00           H  
ATOM    242 3HG2 VAL A  15      26.186   6.926 -81.095  1.00  0.00           H  
ATOM    243  N   ILE A  16      27.978   9.610 -84.519  1.00  0.00           N  
ATOM    244  CA  ILE A  16      28.310  10.460 -85.653  1.00  0.00           C  
ATOM    245  C   ILE A  16      29.626  10.020 -86.281  1.00  0.00           C  
ATOM    246  O   ILE A  16      29.722   9.903 -87.505  1.00  0.00           O  
ATOM    247  CB  ILE A  16      28.384  11.944 -85.226  1.00  0.00           C  
ATOM    248  CG1 ILE A  16      26.966  12.438 -84.862  1.00  0.00           C  
ATOM    249  CG2 ILE A  16      29.003  12.790 -86.338  1.00  0.00           C  
ATOM    250  CD1 ILE A  16      26.920  13.777 -84.131  1.00  0.00           C  
ATOM    251  H   ILE A  16      27.879  10.018 -83.596  1.00  0.00           H  
ATOM    252  HA  ILE A  16      27.526  10.360 -86.401  1.00  0.00           H  
ATOM    253  HB  ILE A  16      28.995  12.031 -84.332  1.00  0.00           H  
ATOM    254 1HG1 ILE A  16      26.383  12.524 -85.773  1.00  0.00           H  
ATOM    255 2HG1 ILE A  16      26.503  11.689 -84.229  1.00  0.00           H  
ATOM    256 1HG2 ILE A  16      29.057  13.831 -86.024  1.00  0.00           H  
ATOM    257 2HG2 ILE A  16      30.007  12.431 -86.554  1.00  0.00           H  
ATOM    258 3HG2 ILE A  16      28.395  12.713 -87.232  1.00  0.00           H  
ATOM    259 1HD1 ILE A  16      25.884  14.034 -83.911  1.00  0.00           H  
ATOM    260 2HD1 ILE A  16      27.478  13.702 -83.198  1.00  0.00           H  
ATOM    261 3HD1 ILE A  16      27.356  14.556 -84.751  1.00  0.00           H  
ATOM    262  N   LYS A  17      30.638   9.760 -85.455  1.00  0.00           N  
ATOM    263  CA  LYS A  17      31.920   9.292 -85.960  1.00  0.00           C  
ATOM    264  C   LYS A  17      31.790   7.935 -86.649  1.00  0.00           C  
ATOM    265  O   LYS A  17      32.360   7.724 -87.719  1.00  0.00           O  
ATOM    266  CB  LYS A  17      32.946   9.205 -84.835  1.00  0.00           C  
ATOM    267  CG  LYS A  17      33.429  10.559 -84.315  1.00  0.00           C  
ATOM    268  CD  LYS A  17      34.606  10.401 -83.359  1.00  0.00           C  
ATOM    269  CE  LYS A  17      34.155   9.847 -82.017  1.00  0.00           C  
ATOM    270  NZ  LYS A  17      35.265   9.808 -81.030  1.00  0.00           N  
ATOM    271  H   LYS A  17      30.512   9.896 -84.455  1.00  0.00           H  
ATOM    272  HA  LYS A  17      32.279  10.005 -86.703  1.00  0.00           H  
ATOM    273 1HB  LYS A  17      32.509   8.658 -83.999  1.00  0.00           H  
ATOM    274 2HB  LYS A  17      33.815   8.642 -85.176  1.00  0.00           H  
ATOM    275 1HG  LYS A  17      33.727  11.187 -85.157  1.00  0.00           H  
ATOM    276 2HG  LYS A  17      32.615  11.054 -83.791  1.00  0.00           H  
ATOM    277 1HD  LYS A  17      35.341   9.726 -83.794  1.00  0.00           H  
ATOM    278 2HD  LYS A  17      35.077  11.371 -83.199  1.00  0.00           H  
ATOM    279 1HE  LYS A  17      33.351  10.472 -81.625  1.00  0.00           H  
ATOM    280 2HE  LYS A  17      33.780   8.836 -82.156  1.00  0.00           H  
ATOM    281 1HZ  LYS A  17      34.908   9.428 -80.153  1.00  0.00           H  
ATOM    282 2HZ  LYS A  17      36.007   9.219 -81.375  1.00  0.00           H  
ATOM    283 3HZ  LYS A  17      35.618  10.739 -80.874  1.00  0.00           H  
ATOM    284  N   LYS A  18      31.023   7.023 -86.045  1.00  0.00           N  
ATOM    285  CA  LYS A  18      30.811   5.705 -86.633  1.00  0.00           C  
ATOM    286  C   LYS A  18      30.148   5.834 -87.994  1.00  0.00           C  
ATOM    287  O   LYS A  18      30.541   5.165 -88.953  1.00  0.00           O  
ATOM    288  CB  LYS A  18      29.948   4.836 -85.709  1.00  0.00           C  
ATOM    289  CG  LYS A  18      29.689   3.412 -86.215  1.00  0.00           C  
ATOM    290  CD  LYS A  18      28.842   2.622 -85.218  1.00  0.00           C  
ATOM    291  CE  LYS A  18      28.691   1.163 -85.632  1.00  0.00           C  
ATOM    292  NZ  LYS A  18      27.849   1.008 -86.859  1.00  0.00           N  
ATOM    293  H   LYS A  18      30.593   7.242 -85.153  1.00  0.00           H  
ATOM    294  HA  LYS A  18      31.778   5.226 -86.772  1.00  0.00           H  
ATOM    295 1HB  LYS A  18      30.430   4.762 -84.735  1.00  0.00           H  
ATOM    296 2HB  LYS A  18      28.982   5.316 -85.559  1.00  0.00           H  
ATOM    297 1HG  LYS A  18      29.164   3.461 -87.172  1.00  0.00           H  
ATOM    298 2HG  LYS A  18      30.639   2.902 -86.367  1.00  0.00           H  
ATOM    299 1HD  LYS A  18      29.308   2.668 -84.232  1.00  0.00           H  
ATOM    300 2HD  LYS A  18      27.853   3.076 -85.153  1.00  0.00           H  
ATOM    301 1HE  LYS A  18      29.678   0.745 -85.827  1.00  0.00           H  
ATOM    302 2HE  LYS A  18      28.228   0.610 -84.815  1.00  0.00           H  
ATOM    303 1HZ  LYS A  18      27.773   0.032 -87.095  1.00  0.00           H  
ATOM    304 2HZ  LYS A  18      26.916   1.382 -86.689  1.00  0.00           H  
ATOM    305 3HZ  LYS A  18      28.266   1.504 -87.629  1.00  0.00           H  
ATOM    306  N   SER A  19      29.147   6.703 -88.078  1.00  0.00           N  
ATOM    307  CA  SER A  19      28.430   6.930 -89.320  1.00  0.00           C  
ATOM    308  C   SER A  19      29.350   7.498 -90.396  1.00  0.00           C  
ATOM    309  O   SER A  19      29.324   7.053 -91.547  1.00  0.00           O  
ATOM    310  CB  SER A  19      27.259   7.855 -89.074  1.00  0.00           C  
ATOM    311  OG  SER A  19      26.556   8.082 -90.251  1.00  0.00           O  
ATOM    312  H   SER A  19      28.855   7.208 -87.247  1.00  0.00           H  
ATOM    313  HA  SER A  19      28.047   5.972 -89.669  1.00  0.00           H  
ATOM    314 1HB  SER A  19      26.595   7.411 -88.334  1.00  0.00           H  
ATOM    315 2HB  SER A  19      27.616   8.801 -88.670  1.00  0.00           H  
ATOM    316  HG  SER A  19      26.234   7.222 -90.532  1.00  0.00           H  
ATOM    317  N   LYS A  20      30.196   8.455 -90.022  1.00  0.00           N  
ATOM    318  CA  LYS A  20      31.149   9.013 -90.973  1.00  0.00           C  
ATOM    319  C   LYS A  20      32.087   7.936 -91.505  1.00  0.00           C  
ATOM    320  O   LYS A  20      32.382   7.905 -92.700  1.00  0.00           O  
ATOM    321  CB  LYS A  20      31.955  10.145 -90.338  1.00  0.00           C  
ATOM    322  CG  LYS A  20      31.181  11.441 -90.143  1.00  0.00           C  
ATOM    323  CD  LYS A  20      32.065  12.513 -89.520  1.00  0.00           C  
ATOM    324  CE  LYS A  20      31.305  13.813 -89.301  1.00  0.00           C  
ATOM    325  NZ  LYS A  20      30.869  14.419 -90.587  1.00  0.00           N  
ATOM    326  H   LYS A  20      30.166   8.809 -89.072  1.00  0.00           H  
ATOM    327  HA  LYS A  20      30.596   9.417 -91.820  1.00  0.00           H  
ATOM    328 1HB  LYS A  20      32.313   9.823 -89.358  1.00  0.00           H  
ATOM    329 2HB  LYS A  20      32.830  10.358 -90.950  1.00  0.00           H  
ATOM    330 1HG  LYS A  20      30.824  11.792 -91.110  1.00  0.00           H  
ATOM    331 2HG  LYS A  20      30.320  11.266 -89.499  1.00  0.00           H  
ATOM    332 1HD  LYS A  20      32.445  12.156 -88.560  1.00  0.00           H  
ATOM    333 2HD  LYS A  20      32.913  12.707 -90.176  1.00  0.00           H  
ATOM    334 1HE  LYS A  20      30.430  13.620 -88.692  1.00  0.00           H  
ATOM    335 2HE  LYS A  20      31.950  14.522 -88.780  1.00  0.00           H  
ATOM    336 1HZ  LYS A  20      30.367  15.285 -90.413  1.00  0.00           H  
ATOM    337 2HZ  LYS A  20      31.679  14.614 -91.158  1.00  0.00           H  
ATOM    338 3HZ  LYS A  20      30.260  13.780 -91.074  1.00  0.00           H  
ATOM    339  N   GLU A  21      32.527   7.031 -90.629  1.00  0.00           N  
ATOM    340  CA  GLU A  21      33.398   5.946 -91.063  1.00  0.00           C  
ATOM    341  C   GLU A  21      32.660   5.010 -92.015  1.00  0.00           C  
ATOM    342  O   GLU A  21      33.237   4.530 -92.990  1.00  0.00           O  
ATOM    343  CB  GLU A  21      33.926   5.148 -89.867  1.00  0.00           C  
ATOM    344  CG  GLU A  21      34.928   5.887 -88.986  1.00  0.00           C  
ATOM    345  CD  GLU A  21      36.181   6.280 -89.718  1.00  0.00           C  
ATOM    346  OE1 GLU A  21      36.667   5.490 -90.491  1.00  0.00           O  
ATOM    347  OE2 GLU A  21      36.656   7.377 -89.505  1.00  0.00           O  
ATOM    348  H   GLU A  21      32.277   7.117 -89.648  1.00  0.00           H  
ATOM    349  HA  GLU A  21      34.246   6.373 -91.597  1.00  0.00           H  
ATOM    350 1HB  GLU A  21      33.088   4.855 -89.232  1.00  0.00           H  
ATOM    351 2HB  GLU A  21      34.399   4.233 -90.220  1.00  0.00           H  
ATOM    352 1HG  GLU A  21      34.461   6.786 -88.594  1.00  0.00           H  
ATOM    353 2HG  GLU A  21      35.190   5.249 -88.144  1.00  0.00           H  
ATOM    354  N   ALA A  22      31.378   4.768 -91.741  1.00  0.00           N  
ATOM    355  CA  ALA A  22      30.567   3.918 -92.606  1.00  0.00           C  
ATOM    356  C   ALA A  22      30.438   4.532 -93.997  1.00  0.00           C  
ATOM    357  O   ALA A  22      30.517   3.826 -95.006  1.00  0.00           O  
ATOM    358  CB  ALA A  22      29.189   3.713 -91.997  1.00  0.00           C  
ATOM    359  H   ALA A  22      30.968   5.166 -90.901  1.00  0.00           H  
ATOM    360  HA  ALA A  22      31.065   2.953 -92.703  1.00  0.00           H  
ATOM    361 1HB  ALA A  22      28.597   3.059 -92.638  1.00  0.00           H  
ATOM    362 2HB  ALA A  22      29.294   3.261 -91.012  1.00  0.00           H  
ATOM    363 3HB  ALA A  22      28.689   4.673 -91.902  1.00  0.00           H  
ATOM    364  N   ALA A  23      30.265   5.853 -94.054  1.00  0.00           N  
ATOM    365  CA  ALA A  23      30.174   6.555 -95.330  1.00  0.00           C  
ATOM    366  C   ALA A  23      31.492   6.462 -96.092  1.00  0.00           C  
ATOM    367  O   ALA A  23      31.506   6.275 -97.309  1.00  0.00           O  
ATOM    368  CB  ALA A  23      29.794   8.004 -95.103  1.00  0.00           C  
ATOM    369  H   ALA A  23      30.175   6.376 -93.186  1.00  0.00           H  
ATOM    370  HA  ALA A  23      29.400   6.073 -95.932  1.00  0.00           H  
ATOM    371 1HB  ALA A  23      29.701   8.513 -96.055  1.00  0.00           H  
ATOM    372 2HB  ALA A  23      28.850   8.039 -94.582  1.00  0.00           H  
ATOM    373 3HB  ALA A  23      30.563   8.491 -94.503  1.00  0.00           H  
ATOM    374  N   LYS A  24      32.609   6.571 -95.366  1.00  0.00           N  
ATOM    375  CA  LYS A  24      33.920   6.451 -95.993  1.00  0.00           C  
ATOM    376  C   LYS A  24      34.150   5.039 -96.520  1.00  0.00           C  
ATOM    377  O   LYS A  24      34.719   4.860 -97.595  1.00  0.00           O  
ATOM    378  CB  LYS A  24      35.027   6.853 -95.022  1.00  0.00           C  
ATOM    379  CG  LYS A  24      35.089   8.355 -94.740  1.00  0.00           C  
ATOM    380  CD  LYS A  24      36.372   8.742 -94.010  1.00  0.00           C  
ATOM    381  CE  LYS A  24      36.346   8.290 -92.561  1.00  0.00           C  
ATOM    382  NZ  LYS A  24      37.553   8.740 -91.813  1.00  0.00           N  
ATOM    383  H   LYS A  24      32.541   6.756 -94.371  1.00  0.00           H  
ATOM    384  HA  LYS A  24      33.956   7.130 -96.845  1.00  0.00           H  
ATOM    385 1HB  LYS A  24      34.875   6.337 -94.074  1.00  0.00           H  
ATOM    386 2HB  LYS A  24      35.993   6.538 -95.416  1.00  0.00           H  
ATOM    387 1HG  LYS A  24      35.034   8.900 -95.685  1.00  0.00           H  
ATOM    388 2HG  LYS A  24      34.236   8.645 -94.130  1.00  0.00           H  
ATOM    389 1HD  LYS A  24      37.229   8.290 -94.509  1.00  0.00           H  
ATOM    390 2HD  LYS A  24      36.487   9.825 -94.036  1.00  0.00           H  
ATOM    391 1HE  LYS A  24      35.457   8.694 -92.077  1.00  0.00           H  
ATOM    392 2HE  LYS A  24      36.303   7.204 -92.527  1.00  0.00           H  
ATOM    393 1HZ  LYS A  24      37.481   8.407 -90.852  1.00  0.00           H  
ATOM    394 2HZ  LYS A  24      38.381   8.356 -92.242  1.00  0.00           H  
ATOM    395 3HZ  LYS A  24      37.605   9.746 -91.819  1.00  0.00           H  
ATOM    396  N   LYS A  25      33.688   4.034 -95.773  1.00  0.00           N  
ATOM    397  CA  LYS A  25      33.810   2.656 -96.240  1.00  0.00           C  
ATOM    398  C   LYS A  25      33.044   2.492 -97.543  1.00  0.00           C  
ATOM    399  O   LYS A  25      33.556   1.897 -98.495  1.00  0.00           O  
ATOM    400  CB  LYS A  25      33.299   1.670 -95.181  1.00  0.00           C  
ATOM    401  CG  LYS A  25      33.423   0.180 -95.570  1.00  0.00           C  
ATOM    402  CD  LYS A  25      33.043  -0.732 -94.394  1.00  0.00           C  
ATOM    403  CE  LYS A  25      33.328  -2.207 -94.689  1.00  0.00           C  
ATOM    404  NZ  LYS A  25      32.296  -2.827 -95.584  1.00  0.00           N  
ATOM    405  H   LYS A  25      33.265   4.229 -94.874  1.00  0.00           H  
ATOM    406  HA  LYS A  25      34.859   2.447 -96.434  1.00  0.00           H  
ATOM    407 1HB  LYS A  25      33.855   1.822 -94.256  1.00  0.00           H  
ATOM    408 2HB  LYS A  25      32.251   1.877 -94.969  1.00  0.00           H  
ATOM    409 1HG  LYS A  25      32.759  -0.028 -96.413  1.00  0.00           H  
ATOM    410 2HG  LYS A  25      34.446  -0.033 -95.878  1.00  0.00           H  
ATOM    411 1HD  LYS A  25      33.611  -0.431 -93.510  1.00  0.00           H  
ATOM    412 2HD  LYS A  25      31.982  -0.613 -94.176  1.00  0.00           H  
ATOM    413 1HE  LYS A  25      34.303  -2.291 -95.167  1.00  0.00           H  
ATOM    414 2HE  LYS A  25      33.349  -2.756 -93.746  1.00  0.00           H  
ATOM    415 1HZ  LYS A  25      32.529  -3.796 -95.740  1.00  0.00           H  
ATOM    416 2HZ  LYS A  25      31.391  -2.770 -95.142  1.00  0.00           H  
ATOM    417 3HZ  LYS A  25      32.257  -2.349 -96.481  1.00  0.00           H  
ATOM    418  N   ALA A  26      31.829   3.040 -97.602  1.00  0.00           N  
ATOM    419  CA  ALA A  26      31.025   2.969 -98.810  1.00  0.00           C  
ATOM    420  C   ALA A  26      31.757   3.624 -99.980  1.00  0.00           C  
ATOM    421  O   ALA A  26      31.691   3.154-101.104  1.00  0.00           O  
ATOM    422  CB  ALA A  26      29.674   3.633 -98.604  1.00  0.00           C  
ATOM    423  H   ALA A  26      31.451   3.502 -96.777  1.00  0.00           H  
ATOM    424  HA  ALA A  26      30.874   1.914 -99.061  1.00  0.00           H  
ATOM    425 1HB  ALA A  26      29.079   3.553 -99.514  1.00  0.00           H  
ATOM    426 2HB  ALA A  26      29.152   3.144 -97.785  1.00  0.00           H  
ATOM    427 3HB  ALA A  26      29.823   4.686 -98.361  1.00  0.00           H  
ATOM    428  N   ALA A  27      32.460   4.726 -99.681  1.00  0.00           N  
ATOM    429  CA  ALA A  27      33.193   5.438-100.728  1.00  0.00           C  
ATOM    430  C   ALA A  27      34.298   4.576-101.306  1.00  0.00           C  
ATOM    431  O   ALA A  27      34.523   4.594-102.525  1.00  0.00           O  
ATOM    432  CB  ALA A  27      33.788   6.717-100.154  1.00  0.00           C  
ATOM    433  H   ALA A  27      32.455   5.081 -98.737  1.00  0.00           H  
ATOM    434  HA  ALA A  27      32.507   5.678-101.522  1.00  0.00           H  
ATOM    435 1HB  ALA A  27      34.316   7.254-100.945  1.00  0.00           H  
ATOM    436 2HB  ALA A  27      32.986   7.337 -99.757  1.00  0.00           H  
ATOM    437 3HB  ALA A  27      34.481   6.473 -99.364  1.00  0.00           H  
ATOM    438  N   GLU A  28      34.972   3.806-100.466  1.00  0.00           N  
ATOM    439  CA  GLU A  28      36.043   2.954-100.950  1.00  0.00           C  
ATOM    440  C   GLU A  28      35.467   1.822-101.792  1.00  0.00           C  
ATOM    441  O   GLU A  28      36.058   1.423-102.798  1.00  0.00           O  
ATOM    442  CB  GLU A  28      36.873   2.405 -99.789  1.00  0.00           C  
ATOM    443  CG  GLU A  28      37.680   3.465 -99.026  1.00  0.00           C  
ATOM    444  CD  GLU A  28      38.664   4.201 -99.897  1.00  0.00           C  
ATOM    445  OE1 GLU A  28      39.315   3.568-100.692  1.00  0.00           O  
ATOM    446  OE2 GLU A  28      38.764   5.405 -99.768  1.00  0.00           O  
ATOM    447  H   GLU A  28      34.751   3.831 -99.471  1.00  0.00           H  
ATOM    448  HA  GLU A  28      36.696   3.550-101.589  1.00  0.00           H  
ATOM    449 1HB  GLU A  28      36.213   1.916 -99.074  1.00  0.00           H  
ATOM    450 2HB  GLU A  28      37.573   1.653-100.157  1.00  0.00           H  
ATOM    451 1HG  GLU A  28      36.993   4.189 -98.591  1.00  0.00           H  
ATOM    452 2HG  GLU A  28      38.216   2.979 -98.212  1.00  0.00           H  
ATOM    453  N   GLU A  29      34.297   1.325-101.394  1.00  0.00           N  
ATOM    454  CA  GLU A  29      33.629   0.257-102.130  1.00  0.00           C  
ATOM    455  C   GLU A  29      33.207   0.724-103.522  1.00  0.00           C  
ATOM    456  O   GLU A  29      33.379   0.000-104.506  1.00  0.00           O  
ATOM    457  CB  GLU A  29      32.403  -0.229-101.358  1.00  0.00           C  
ATOM    458  CG  GLU A  29      32.729  -0.956-100.063  1.00  0.00           C  
ATOM    459  CD  GLU A  29      31.515  -1.212 -99.214  1.00  0.00           C  
ATOM    460  OE1 GLU A  29      30.456  -0.760 -99.579  1.00  0.00           O  
ATOM    461  OE2 GLU A  29      31.647  -1.854 -98.192  1.00  0.00           O  
ATOM    462  H   GLU A  29      33.875   1.685-100.542  1.00  0.00           H  
ATOM    463  HA  GLU A  29      34.326  -0.573-102.245  1.00  0.00           H  
ATOM    464 1HB  GLU A  29      31.763   0.617-101.117  1.00  0.00           H  
ATOM    465 2HB  GLU A  29      31.823  -0.909-101.984  1.00  0.00           H  
ATOM    466 1HG  GLU A  29      33.199  -1.908-100.307  1.00  0.00           H  
ATOM    467 2HG  GLU A  29      33.444  -0.364 -99.499  1.00  0.00           H  
ATOM    468  N   VAL A  30      32.690   1.949-103.607  1.00  0.00           N  
ATOM    469  CA  VAL A  30      32.280   2.508-104.889  1.00  0.00           C  
ATOM    470  C   VAL A  30      33.486   2.720-105.798  1.00  0.00           C  
ATOM    471  O   VAL A  30      33.452   2.361-106.974  1.00  0.00           O  
ATOM    472  CB  VAL A  30      31.510   3.830-104.679  1.00  0.00           C  
ATOM    473  CG1 VAL A  30      31.271   4.543-106.018  1.00  0.00           C  
ATOM    474  CG2 VAL A  30      30.164   3.521-104.008  1.00  0.00           C  
ATOM    475  H   VAL A  30      32.559   2.488-102.757  1.00  0.00           H  
ATOM    476  HA  VAL A  30      31.607   1.799-105.372  1.00  0.00           H  
ATOM    477  HB  VAL A  30      32.100   4.492-104.041  1.00  0.00           H  
ATOM    478 1HG1 VAL A  30      30.729   5.474-105.846  1.00  0.00           H  
ATOM    479 2HG1 VAL A  30      32.223   4.767-106.495  1.00  0.00           H  
ATOM    480 3HG1 VAL A  30      30.685   3.899-106.668  1.00  0.00           H  
ATOM    481 1HG2 VAL A  30      29.615   4.438-103.840  1.00  0.00           H  
ATOM    482 2HG2 VAL A  30      29.580   2.862-104.654  1.00  0.00           H  
ATOM    483 3HG2 VAL A  30      30.335   3.026-103.055  1.00  0.00           H  
ATOM    484  N   LYS A  31      34.561   3.288-105.246  1.00  0.00           N  
ATOM    485  CA  LYS A  31      35.772   3.506-106.026  1.00  0.00           C  
ATOM    486  C   LYS A  31      36.359   2.189-106.534  1.00  0.00           C  
ATOM    487  O   LYS A  31      36.859   2.126-107.659  1.00  0.00           O  
ATOM    488  CB  LYS A  31      36.815   4.264-105.205  1.00  0.00           C  
ATOM    489  CG  LYS A  31      36.488   5.747-104.976  1.00  0.00           C  
ATOM    490  CD  LYS A  31      37.662   6.490-104.326  1.00  0.00           C  
ATOM    491  CE  LYS A  31      37.843   6.080-102.869  1.00  0.00           C  
ATOM    492  NZ  LYS A  31      38.919   6.861-102.196  1.00  0.00           N  
ATOM    493  H   LYS A  31      34.532   3.579-104.275  1.00  0.00           H  
ATOM    494  HA  LYS A  31      35.519   4.110-106.895  1.00  0.00           H  
ATOM    495 1HB  LYS A  31      36.916   3.784-104.233  1.00  0.00           H  
ATOM    496 2HB  LYS A  31      37.784   4.203-105.703  1.00  0.00           H  
ATOM    497 1HG  LYS A  31      36.258   6.217-105.935  1.00  0.00           H  
ATOM    498 2HG  LYS A  31      35.615   5.834-104.335  1.00  0.00           H  
ATOM    499 1HD  LYS A  31      38.580   6.276-104.872  1.00  0.00           H  
ATOM    500 2HD  LYS A  31      37.478   7.564-104.365  1.00  0.00           H  
ATOM    501 1HE  LYS A  31      36.904   6.236-102.335  1.00  0.00           H  
ATOM    502 2HE  LYS A  31      38.102   5.026-102.824  1.00  0.00           H  
ATOM    503 1HZ  LYS A  31      38.997   6.543-101.229  1.00  0.00           H  
ATOM    504 2HZ  LYS A  31      39.796   6.710-102.670  1.00  0.00           H  
ATOM    505 3HZ  LYS A  31      38.692   7.842-102.210  1.00  0.00           H  
ATOM    506  N   LYS A  32      36.296   1.139-105.712  1.00  0.00           N  
ATOM    507  CA  LYS A  32      36.812  -0.165-106.113  1.00  0.00           C  
ATOM    508  C   LYS A  32      36.071  -0.695-107.335  1.00  0.00           C  
ATOM    509  O   LYS A  32      36.698  -1.176-108.280  1.00  0.00           O  
ATOM    510  CB  LYS A  32      36.718  -1.166-104.956  1.00  0.00           C  
ATOM    511  CG  LYS A  32      37.316  -2.554-105.248  1.00  0.00           C  
ATOM    512  CD  LYS A  32      37.357  -3.407-103.976  1.00  0.00           C  
ATOM    513  CE  LYS A  32      38.154  -4.699-104.163  1.00  0.00           C  
ATOM    514  NZ  LYS A  32      37.393  -5.752-104.910  1.00  0.00           N  
ATOM    515  H   LYS A  32      35.901   1.256-104.784  1.00  0.00           H  
ATOM    516  HA  LYS A  32      37.862  -0.049-106.383  1.00  0.00           H  
ATOM    517 1HB  LYS A  32      37.225  -0.755-104.083  1.00  0.00           H  
ATOM    518 2HB  LYS A  32      35.670  -1.304-104.687  1.00  0.00           H  
ATOM    519 1HG  LYS A  32      36.708  -3.060-106.003  1.00  0.00           H  
ATOM    520 2HG  LYS A  32      38.327  -2.440-105.638  1.00  0.00           H  
ATOM    521 1HD  LYS A  32      37.819  -2.827-103.176  1.00  0.00           H  
ATOM    522 2HD  LYS A  32      36.340  -3.657-103.674  1.00  0.00           H  
ATOM    523 1HE  LYS A  32      39.069  -4.474-104.708  1.00  0.00           H  
ATOM    524 2HE  LYS A  32      38.417  -5.087-103.180  1.00  0.00           H  
ATOM    525 1HZ  LYS A  32      37.968  -6.577-104.992  1.00  0.00           H  
ATOM    526 2HZ  LYS A  32      36.551  -5.980-104.404  1.00  0.00           H  
ATOM    527 3HZ  LYS A  32      37.146  -5.429-105.843  1.00  0.00           H  
ATOM    528  N   ILE A  33      34.743  -0.578-107.332  1.00  0.00           N  
ATOM    529  CA  ILE A  33      33.943  -1.028-108.466  1.00  0.00           C  
ATOM    530  C   ILE A  33      34.285  -0.234-109.718  1.00  0.00           C  
ATOM    531  O   ILE A  33      34.368  -0.797-110.808  1.00  0.00           O  
ATOM    532  CB  ILE A  33      32.434  -0.945-108.167  1.00  0.00           C  
ATOM    533  CG1 ILE A  33      32.073  -1.931-107.009  1.00  0.00           C  
ATOM    534  CG2 ILE A  33      31.620  -1.242-109.445  1.00  0.00           C  
ATOM    535  CD1 ILE A  33      32.301  -3.410-107.307  1.00  0.00           C  
ATOM    536  H   ILE A  33      34.283  -0.188-106.514  1.00  0.00           H  
ATOM    537  HA  ILE A  33      34.192  -2.067-108.671  1.00  0.00           H  
ATOM    538  HB  ILE A  33      32.190   0.062-107.817  1.00  0.00           H  
ATOM    539 1HG1 ILE A  33      32.673  -1.671-106.141  1.00  0.00           H  
ATOM    540 2HG1 ILE A  33      31.033  -1.804-106.751  1.00  0.00           H  
ATOM    541 1HG2 ILE A  33      30.555  -1.175-109.232  1.00  0.00           H  
ATOM    542 2HG2 ILE A  33      31.873  -0.522-110.217  1.00  0.00           H  
ATOM    543 3HG2 ILE A  33      31.855  -2.242-109.802  1.00  0.00           H  
ATOM    544 1HD1 ILE A  33      32.021  -3.996-106.432  1.00  0.00           H  
ATOM    545 2HD1 ILE A  33      31.688  -3.716-108.153  1.00  0.00           H  
ATOM    546 3HD1 ILE A  33      33.350  -3.596-107.534  1.00  0.00           H  
ATOM    547  N   ILE A  34      34.493   1.069-109.559  1.00  0.00           N  
ATOM    548  CA  ILE A  34      34.879   1.906-110.686  1.00  0.00           C  
ATOM    549  C   ILE A  34      36.198   1.430-111.290  1.00  0.00           C  
ATOM    550  O   ILE A  34      36.310   1.294-112.513  1.00  0.00           O  
ATOM    551  CB  ILE A  34      34.996   3.381-110.243  1.00  0.00           C  
ATOM    552  CG1 ILE A  34      33.580   3.929-109.948  1.00  0.00           C  
ATOM    553  CG2 ILE A  34      35.750   4.226-111.285  1.00  0.00           C  
ATOM    554  CD1 ILE A  34      33.551   5.263-109.246  1.00  0.00           C  
ATOM    555  H   ILE A  34      34.377   1.480-108.640  1.00  0.00           H  
ATOM    556  HA  ILE A  34      34.109   1.835-111.450  1.00  0.00           H  
ATOM    557  HB  ILE A  34      35.544   3.421-109.309  1.00  0.00           H  
ATOM    558 1HG1 ILE A  34      33.040   4.028-110.884  1.00  0.00           H  
ATOM    559 2HG1 ILE A  34      33.055   3.210-109.320  1.00  0.00           H  
ATOM    560 1HG2 ILE A  34      35.831   5.254-110.933  1.00  0.00           H  
ATOM    561 2HG2 ILE A  34      36.749   3.822-111.431  1.00  0.00           H  
ATOM    562 3HG2 ILE A  34      35.224   4.214-112.228  1.00  0.00           H  
ATOM    563 1HD1 ILE A  34      32.515   5.562-109.078  1.00  0.00           H  
ATOM    564 2HD1 ILE A  34      34.063   5.185-108.290  1.00  0.00           H  
ATOM    565 3HD1 ILE A  34      34.043   6.010-109.862  1.00  0.00           H  
ATOM    566  N   GLU A  35      37.181   1.146-110.443  1.00  0.00           N  
ATOM    567  CA  GLU A  35      38.473   0.683-110.933  1.00  0.00           C  
ATOM    568  C   GLU A  35      38.338  -0.671-111.631  1.00  0.00           C  
ATOM    569  O   GLU A  35      38.962  -0.904-112.667  1.00  0.00           O  
ATOM    570  CB  GLU A  35      39.482   0.588-109.784  1.00  0.00           C  
ATOM    571  CG  GLU A  35      40.931   0.325-110.216  1.00  0.00           C  
ATOM    572  CD  GLU A  35      41.537   1.484-110.986  1.00  0.00           C  
ATOM    573  OE1 GLU A  35      41.030   2.580-110.879  1.00  0.00           O  
ATOM    574  OE2 GLU A  35      42.503   1.272-111.676  1.00  0.00           O  
ATOM    575  H   GLU A  35      37.040   1.287-109.445  1.00  0.00           H  
ATOM    576  HA  GLU A  35      38.842   1.403-111.660  1.00  0.00           H  
ATOM    577 1HB  GLU A  35      39.470   1.518-109.216  1.00  0.00           H  
ATOM    578 2HB  GLU A  35      39.184  -0.212-109.102  1.00  0.00           H  
ATOM    579 1HG  GLU A  35      41.536   0.141-109.328  1.00  0.00           H  
ATOM    580 2HG  GLU A  35      40.963  -0.573-110.833  1.00  0.00           H  
ATOM    581  N   GLU A  36      37.503  -1.557-111.090  1.00  0.00           N  
ATOM    582  CA  GLU A  36      37.288  -2.862-111.705  1.00  0.00           C  
ATOM    583  C   GLU A  36      36.642  -2.753-113.085  1.00  0.00           C  
ATOM    584  O   GLU A  36      37.045  -3.444-114.019  1.00  0.00           O  
ATOM    585  CB  GLU A  36      36.411  -3.745-110.817  1.00  0.00           C  
ATOM    586  CG  GLU A  36      37.084  -4.243-109.549  1.00  0.00           C  
ATOM    587  CD  GLU A  36      36.159  -5.060-108.690  1.00  0.00           C  
ATOM    588  OE1 GLU A  36      35.038  -5.259-109.092  1.00  0.00           O  
ATOM    589  OE2 GLU A  36      36.568  -5.480-107.628  1.00  0.00           O  
ATOM    590  H   GLU A  36      37.028  -1.329-110.222  1.00  0.00           H  
ATOM    591  HA  GLU A  36      38.258  -3.349-111.823  1.00  0.00           H  
ATOM    592 1HB  GLU A  36      35.526  -3.181-110.519  1.00  0.00           H  
ATOM    593 2HB  GLU A  36      36.068  -4.610-111.385  1.00  0.00           H  
ATOM    594 1HG  GLU A  36      37.941  -4.857-109.829  1.00  0.00           H  
ATOM    595 2HG  GLU A  36      37.452  -3.394-108.981  1.00  0.00           H  
ATOM    596  N   ILE A  37      35.669  -1.852-113.225  1.00  0.00           N  
ATOM    597  CA  ILE A  37      34.968  -1.659-114.497  1.00  0.00           C  
ATOM    598  C   ILE A  37      35.911  -1.254-115.617  1.00  0.00           C  
ATOM    599  O   ILE A  37      35.692  -1.606-116.777  1.00  0.00           O  
ATOM    600  CB  ILE A  37      33.821  -0.643-114.372  1.00  0.00           C  
ATOM    601  CG1 ILE A  37      32.682  -1.273-113.547  1.00  0.00           C  
ATOM    602  CG2 ILE A  37      33.340  -0.224-115.760  1.00  0.00           C  
ATOM    603  CD1 ILE A  37      31.631  -0.292-113.096  1.00  0.00           C  
ATOM    604  H   ILE A  37      35.378  -1.318-112.414  1.00  0.00           H  
ATOM    605  HA  ILE A  37      34.518  -2.609-114.776  1.00  0.00           H  
ATOM    606  HB  ILE A  37      34.169   0.236-113.826  1.00  0.00           H  
ATOM    607 1HG1 ILE A  37      32.198  -2.037-114.150  1.00  0.00           H  
ATOM    608 2HG1 ILE A  37      33.110  -1.748-112.667  1.00  0.00           H  
ATOM    609 1HG2 ILE A  37      32.528   0.495-115.672  1.00  0.00           H  
ATOM    610 2HG2 ILE A  37      34.153   0.237-116.316  1.00  0.00           H  
ATOM    611 3HG2 ILE A  37      32.994  -1.103-116.294  1.00  0.00           H  
ATOM    612 1HD1 ILE A  37      30.869  -0.817-112.520  1.00  0.00           H  
ATOM    613 2HD1 ILE A  37      32.104   0.463-112.477  1.00  0.00           H  
ATOM    614 3HD1 ILE A  37      31.164   0.184-113.956  1.00  0.00           H  
ATOM    615  N   LYS A  38      36.965  -0.520-115.285  1.00  0.00           N  
ATOM    616  CA  LYS A  38      37.941  -0.105-116.282  1.00  0.00           C  
ATOM    617  C   LYS A  38      38.542  -1.302-117.028  1.00  0.00           C  
ATOM    618  O   LYS A  38      39.098  -1.143-118.114  1.00  0.00           O  
ATOM    619  CB  LYS A  38      39.068   0.694-115.629  1.00  0.00           C  
ATOM    620  CG  LYS A  38      38.666   2.058-115.104  1.00  0.00           C  
ATOM    621  CD  LYS A  38      39.829   2.707-114.383  1.00  0.00           C  
ATOM    622  CE  LYS A  38      39.435   4.025-113.747  1.00  0.00           C  
ATOM    623  NZ  LYS A  38      40.554   4.596-112.937  1.00  0.00           N  
ATOM    624  H   LYS A  38      37.082  -0.224-114.318  1.00  0.00           H  
ATOM    625  HA  LYS A  38      37.439   0.528-117.016  1.00  0.00           H  
ATOM    626 1HB  LYS A  38      39.488   0.124-114.800  1.00  0.00           H  
ATOM    627 2HB  LYS A  38      39.868   0.846-116.353  1.00  0.00           H  
ATOM    628 1HG  LYS A  38      38.360   2.695-115.935  1.00  0.00           H  
ATOM    629 2HG  LYS A  38      37.827   1.960-114.416  1.00  0.00           H  
ATOM    630 1HD  LYS A  38      40.184   2.033-113.602  1.00  0.00           H  
ATOM    631 2HD  LYS A  38      40.642   2.877-115.087  1.00  0.00           H  
ATOM    632 1HE  LYS A  38      39.163   4.734-114.526  1.00  0.00           H  
ATOM    633 2HE  LYS A  38      38.577   3.864-113.097  1.00  0.00           H  
ATOM    634 1HZ  LYS A  38      40.262   5.468-112.523  1.00  0.00           H  
ATOM    635 2HZ  LYS A  38      40.803   3.930-112.197  1.00  0.00           H  
ATOM    636 3HZ  LYS A  38      41.356   4.757-113.528  1.00  0.00           H  
ATOM    637  N   LYS A  39      38.455  -2.494-116.429  1.00  0.00           N  
ATOM    638  CA  LYS A  39      39.009  -3.704-117.021  1.00  0.00           C  
ATOM    639  C   LYS A  39      37.924  -4.611-117.610  1.00  0.00           C  
ATOM    640  O   LYS A  39      38.187  -5.773-117.933  1.00  0.00           O  
ATOM    641  CB  LYS A  39      39.814  -4.477-115.976  1.00  0.00           C  
ATOM    642  CG  LYS A  39      41.036  -3.740-115.420  1.00  0.00           C  
ATOM    643  CD  LYS A  39      41.791  -4.637-114.448  1.00  0.00           C  
ATOM    644  CE  LYS A  39      43.046  -3.984-113.899  1.00  0.00           C  
ATOM    645  NZ  LYS A  39      43.775  -4.909-112.986  1.00  0.00           N  
ATOM    646  H   LYS A  39      37.979  -2.571-115.538  1.00  0.00           H  
ATOM    647  HA  LYS A  39      39.672  -3.415-117.834  1.00  0.00           H  
ATOM    648 1HB  LYS A  39      39.166  -4.729-115.133  1.00  0.00           H  
ATOM    649 2HB  LYS A  39      40.161  -5.411-116.413  1.00  0.00           H  
ATOM    650 1HG  LYS A  39      41.696  -3.440-116.236  1.00  0.00           H  
ATOM    651 2HG  LYS A  39      40.703  -2.838-114.897  1.00  0.00           H  
ATOM    652 1HD  LYS A  39      41.129  -4.884-113.616  1.00  0.00           H  
ATOM    653 2HD  LYS A  39      42.064  -5.558-114.957  1.00  0.00           H  
ATOM    654 1HE  LYS A  39      43.701  -3.713-114.727  1.00  0.00           H  
ATOM    655 2HE  LYS A  39      42.777  -3.081-113.350  1.00  0.00           H  
ATOM    656 1HZ  LYS A  39      44.606  -4.455-112.638  1.00  0.00           H  
ATOM    657 2HZ  LYS A  39      43.177  -5.160-112.210  1.00  0.00           H  
ATOM    658 3HZ  LYS A  39      44.035  -5.745-113.492  1.00  0.00           H  
ATOM    659  N   VAL A  40      36.703  -4.091-117.733  1.00  0.00           N  
ATOM    660  CA  VAL A  40      35.581  -4.867-118.255  1.00  0.00           C  
ATOM    661  C   VAL A  40      35.209  -4.459-119.677  1.00  0.00           C  
ATOM    662  O   VAL A  40      34.760  -3.338-119.912  1.00  0.00           O  
ATOM    663  CB  VAL A  40      34.350  -4.685-117.338  1.00  0.00           C  
ATOM    664  CG1 VAL A  40      33.146  -5.419-117.904  1.00  0.00           C  
ATOM    665  CG2 VAL A  40      34.668  -5.213-115.950  1.00  0.00           C  
ATOM    666  H   VAL A  40      36.544  -3.131-117.455  1.00  0.00           H  
ATOM    667  HA  VAL A  40      35.862  -5.918-118.263  1.00  0.00           H  
ATOM    668  HB  VAL A  40      34.102  -3.625-117.283  1.00  0.00           H  
ATOM    669 1HG1 VAL A  40      32.287  -5.266-117.254  1.00  0.00           H  
ATOM    670 2HG1 VAL A  40      32.919  -5.027-118.891  1.00  0.00           H  
ATOM    671 3HG1 VAL A  40      33.361  -6.483-117.976  1.00  0.00           H  
ATOM    672 1HG2 VAL A  40      33.804  -5.070-115.300  1.00  0.00           H  
ATOM    673 2HG2 VAL A  40      34.906  -6.274-116.013  1.00  0.00           H  
ATOM    674 3HG2 VAL A  40      35.520  -4.674-115.548  1.00  0.00           H  
ATOM    675  N   SER A  41      35.371  -5.385-120.623  1.00  0.00           N  
ATOM    676  CA  SER A  41      35.045  -5.116-122.021  1.00  0.00           C  
ATOM    677  C   SER A  41      33.552  -5.302-122.291  1.00  0.00           C  
ATOM    678  O   SER A  41      33.013  -4.762-123.258  1.00  0.00           O  
ATOM    679  CB  SER A  41      35.853  -6.032-122.928  1.00  0.00           C  
ATOM    680  OG  SER A  41      35.477  -7.373-122.761  1.00  0.00           O  
ATOM    681  H   SER A  41      35.744  -6.291-120.372  1.00  0.00           H  
ATOM    682  HA  SER A  41      35.308  -4.080-122.247  1.00  0.00           H  
ATOM    683 1HB  SER A  41      35.710  -5.738-123.966  1.00  0.00           H  
ATOM    684 2HB  SER A  41      36.913  -5.920-122.699  1.00  0.00           H  
ATOM    685  HG  SER A  41      36.015  -7.877-123.379  1.00  0.00           H  
ATOM    686  N   ASP A  42      32.883  -6.061-121.425  1.00  0.00           N  
ATOM    687  CA  ASP A  42      31.458  -6.330-121.575  1.00  0.00           C  
ATOM    688  C   ASP A  42      30.629  -5.233-120.925  1.00  0.00           C  
ATOM    689  O   ASP A  42      30.617  -5.092-119.700  1.00  0.00           O  
ATOM    690  CB  ASP A  42      31.090  -7.686-120.969  1.00  0.00           C  
ATOM    691  CG  ASP A  42      29.626  -8.061-121.206  1.00  0.00           C  
ATOM    692  OD1 ASP A  42      28.881  -7.218-121.668  1.00  0.00           O  
ATOM    693  OD2 ASP A  42      29.261  -9.172-120.908  1.00  0.00           O  
ATOM    694  H   ASP A  42      33.384  -6.475-120.654  1.00  0.00           H  
ATOM    695  HA  ASP A  42      31.220  -6.351-122.641  1.00  0.00           H  
ATOM    696 1HB  ASP A  42      31.724  -8.458-121.402  1.00  0.00           H  
ATOM    697 2HB  ASP A  42      31.278  -7.671-119.898  1.00  0.00           H  
ATOM    698  N   SER A  43      29.960  -4.437-121.750  1.00  0.00           N  
ATOM    699  CA  SER A  43      29.211  -3.293-121.260  1.00  0.00           C  
ATOM    700  C   SER A  43      28.057  -3.714-120.360  1.00  0.00           C  
ATOM    701  O   SER A  43      27.614  -2.935-119.514  1.00  0.00           O  
ATOM    702  CB  SER A  43      28.685  -2.474-122.423  1.00  0.00           C  
ATOM    703  OG  SER A  43      27.709  -3.183-123.136  1.00  0.00           O  
ATOM    704  H   SER A  43      29.993  -4.618-122.744  1.00  0.00           H  
ATOM    705  HA  SER A  43      29.888  -2.669-120.675  1.00  0.00           H  
ATOM    706 1HB  SER A  43      28.266  -1.544-122.051  1.00  0.00           H  
ATOM    707 2HB  SER A  43      29.511  -2.220-123.089  1.00  0.00           H  
ATOM    708  HG  SER A  43      27.420  -2.598-123.845  1.00  0.00           H  
ATOM    709  N   LYS A  44      27.573  -4.947-120.518  1.00  0.00           N  
ATOM    710  CA  LYS A  44      26.479  -5.406-119.677  1.00  0.00           C  
ATOM    711  C   LYS A  44      26.986  -5.656-118.270  1.00  0.00           C  
ATOM    712  O   LYS A  44      26.384  -5.203-117.295  1.00  0.00           O  
ATOM    713  CB  LYS A  44      25.838  -6.673-120.250  1.00  0.00           C  
ATOM    714  CG  LYS A  44      24.602  -7.176-119.478  1.00  0.00           C  
ATOM    715  CD  LYS A  44      23.895  -8.303-120.246  1.00  0.00           C  
ATOM    716  CE  LYS A  44      22.550  -8.694-119.617  1.00  0.00           C  
ATOM    717  NZ  LYS A  44      22.709  -9.563-118.404  1.00  0.00           N  
ATOM    718  H   LYS A  44      27.969  -5.572-121.217  1.00  0.00           H  
ATOM    719  HA  LYS A  44      25.722  -4.623-119.630  1.00  0.00           H  
ATOM    720 1HB  LYS A  44      25.545  -6.495-121.283  1.00  0.00           H  
ATOM    721 2HB  LYS A  44      26.580  -7.477-120.258  1.00  0.00           H  
ATOM    722 1HG  LYS A  44      24.913  -7.553-118.500  1.00  0.00           H  
ATOM    723 2HG  LYS A  44      23.909  -6.350-119.323  1.00  0.00           H  
ATOM    724 1HD  LYS A  44      23.722  -7.978-121.273  1.00  0.00           H  
ATOM    725 2HD  LYS A  44      24.540  -9.179-120.266  1.00  0.00           H  
ATOM    726 1HE  LYS A  44      22.012  -7.791-119.333  1.00  0.00           H  
ATOM    727 2HE  LYS A  44      21.961  -9.236-120.359  1.00  0.00           H  
ATOM    728 1HZ  LYS A  44      21.797  -9.794-118.040  1.00  0.00           H  
ATOM    729 2HZ  LYS A  44      23.191 -10.411-118.660  1.00  0.00           H  
ATOM    730 3HZ  LYS A  44      23.241  -9.078-117.683  1.00  0.00           H  
ATOM    731  N   ALA A  45      28.107  -6.360-118.164  1.00  0.00           N  
ATOM    732  CA  ALA A  45      28.701  -6.663-116.871  1.00  0.00           C  
ATOM    733  C   ALA A  45      29.124  -5.384-116.162  1.00  0.00           C  
ATOM    734  O   ALA A  45      29.007  -5.274-114.944  1.00  0.00           O  
ATOM    735  CB  ALA A  45      29.898  -7.582-117.040  1.00  0.00           C  
ATOM    736  H   ALA A  45      28.549  -6.704-119.009  1.00  0.00           H  
ATOM    737  HA  ALA A  45      27.945  -7.160-116.254  1.00  0.00           H  
ATOM    738 1HB  ALA A  45      30.321  -7.817-116.062  1.00  0.00           H  
ATOM    739 2HB  ALA A  45      29.581  -8.502-117.530  1.00  0.00           H  
ATOM    740 3HB  ALA A  45      30.647  -7.085-117.650  1.00  0.00           H  
ATOM    741  N   ALA A  46      29.620  -4.417-116.937  1.00  0.00           N  
ATOM    742  CA  ALA A  46      30.072  -3.151-116.374  1.00  0.00           C  
ATOM    743  C   ALA A  46      28.921  -2.413-115.708  1.00  0.00           C  
ATOM    744  O   ALA A  46      29.056  -1.891-114.598  1.00  0.00           O  
ATOM    745  CB  ALA A  46      30.664  -2.285-117.471  1.00  0.00           C  
ATOM    746  H   ALA A  46      29.699  -4.574-117.938  1.00  0.00           H  
ATOM    747  HA  ALA A  46      30.829  -3.358-115.617  1.00  0.00           H  
ATOM    748 1HB  ALA A  46      31.008  -1.350-117.048  1.00  0.00           H  
ATOM    749 2HB  ALA A  46      31.498  -2.811-117.938  1.00  0.00           H  
ATOM    750 3HB  ALA A  46      29.902  -2.081-118.217  1.00  0.00           H  
ATOM    751  N   VAL A  47      27.772  -2.408-116.371  1.00  0.00           N  
ATOM    752  CA  VAL A  47      26.593  -1.764-115.824  1.00  0.00           C  
ATOM    753  C   VAL A  47      26.078  -2.495-114.597  1.00  0.00           C  
ATOM    754  O   VAL A  47      25.702  -1.861-113.611  1.00  0.00           O  
ATOM    755  CB  VAL A  47      25.499  -1.657-116.890  1.00  0.00           C  
ATOM    756  CG1 VAL A  47      24.196  -1.187-116.265  1.00  0.00           C  
ATOM    757  CG2 VAL A  47      25.956  -0.673-117.955  1.00  0.00           C  
ATOM    758  H   VAL A  47      27.720  -2.839-117.291  1.00  0.00           H  
ATOM    759  HA  VAL A  47      26.869  -0.750-115.528  1.00  0.00           H  
ATOM    760  HB  VAL A  47      25.328  -2.640-117.338  1.00  0.00           H  
ATOM    761 1HG1 VAL A  47      23.435  -1.116-117.040  1.00  0.00           H  
ATOM    762 2HG1 VAL A  47      23.867  -1.897-115.504  1.00  0.00           H  
ATOM    763 3HG1 VAL A  47      24.347  -0.212-115.808  1.00  0.00           H  
ATOM    764 1HG2 VAL A  47      25.199  -0.594-118.723  1.00  0.00           H  
ATOM    765 2HG2 VAL A  47      26.119   0.300-117.499  1.00  0.00           H  
ATOM    766 3HG2 VAL A  47      26.884  -1.018-118.400  1.00  0.00           H  
ATOM    767  N   GLU A  48      26.057  -3.824-114.650  1.00  0.00           N  
ATOM    768  CA  GLU A  48      25.573  -4.598-113.516  1.00  0.00           C  
ATOM    769  C   GLU A  48      26.414  -4.322-112.277  1.00  0.00           C  
ATOM    770  O   GLU A  48      25.879  -4.181-111.179  1.00  0.00           O  
ATOM    771  CB  GLU A  48      25.593  -6.090-113.839  1.00  0.00           C  
ATOM    772  CG  GLU A  48      24.558  -6.519-114.865  1.00  0.00           C  
ATOM    773  CD  GLU A  48      24.729  -7.941-115.311  1.00  0.00           C  
ATOM    774  OE1 GLU A  48      25.674  -8.562-114.888  1.00  0.00           O  
ATOM    775  OE2 GLU A  48      23.916  -8.407-116.081  1.00  0.00           O  
ATOM    776  H   GLU A  48      26.366  -4.303-115.490  1.00  0.00           H  
ATOM    777  HA  GLU A  48      24.544  -4.298-113.305  1.00  0.00           H  
ATOM    778 1HB  GLU A  48      26.576  -6.370-114.216  1.00  0.00           H  
ATOM    779 2HB  GLU A  48      25.418  -6.662-112.925  1.00  0.00           H  
ATOM    780 1HG  GLU A  48      23.564  -6.400-114.433  1.00  0.00           H  
ATOM    781 2HG  GLU A  48      24.627  -5.864-115.727  1.00  0.00           H  
ATOM    782  N   ALA A  49      27.730  -4.219-112.459  1.00  0.00           N  
ATOM    783  CA  ALA A  49      28.621  -3.916-111.346  1.00  0.00           C  
ATOM    784  C   ALA A  49      28.302  -2.545-110.763  1.00  0.00           C  
ATOM    785  O   ALA A  49      28.285  -2.369-109.542  1.00  0.00           O  
ATOM    786  CB  ALA A  49      30.065  -3.967-111.808  1.00  0.00           C  
ATOM    787  H   ALA A  49      28.121  -4.375-113.384  1.00  0.00           H  
ATOM    788  HA  ALA A  49      28.464  -4.664-110.567  1.00  0.00           H  
ATOM    789 1HB  ALA A  49      30.726  -3.763-110.971  1.00  0.00           H  
ATOM    790 2HB  ALA A  49      30.279  -4.956-112.209  1.00  0.00           H  
ATOM    791 3HB  ALA A  49      30.223  -3.220-112.586  1.00  0.00           H  
ATOM    792  N   ALA A  50      28.022  -1.575-111.632  1.00  0.00           N  
ATOM    793  CA  ALA A  50      27.667  -0.234-111.187  1.00  0.00           C  
ATOM    794  C   ALA A  50      26.358  -0.240-110.401  1.00  0.00           C  
ATOM    795  O   ALA A  50      26.225   0.456-109.396  1.00  0.00           O  
ATOM    796  CB  ALA A  50      27.553   0.699-112.373  1.00  0.00           C  
ATOM    797  H   ALA A  50      28.079  -1.769-112.631  1.00  0.00           H  
ATOM    798  HA  ALA A  50      28.457   0.123-110.520  1.00  0.00           H  
ATOM    799 1HB  ALA A  50      27.314   1.705-112.029  1.00  0.00           H  
ATOM    800 2HB  ALA A  50      28.496   0.711-112.915  1.00  0.00           H  
ATOM    801 3HB  ALA A  50      26.764   0.344-113.029  1.00  0.00           H  
ATOM    802  N   GLU A  51      25.394  -1.048-110.855  1.00  0.00           N  
ATOM    803  CA  GLU A  51      24.114  -1.145-110.161  1.00  0.00           C  
ATOM    804  C   GLU A  51      24.294  -1.749-108.776  1.00  0.00           C  
ATOM    805  O   GLU A  51      23.680  -1.291-107.810  1.00  0.00           O  
ATOM    806  CB  GLU A  51      23.121  -1.991-110.964  1.00  0.00           C  
ATOM    807  CG  GLU A  51      22.601  -1.341-112.238  1.00  0.00           C  
ATOM    808  CD  GLU A  51      21.716  -2.263-113.030  1.00  0.00           C  
ATOM    809  OE1 GLU A  51      21.618  -3.410-112.667  1.00  0.00           O  
ATOM    810  OE2 GLU A  51      21.133  -1.822-113.992  1.00  0.00           O  
ATOM    811  H   GLU A  51      25.547  -1.581-111.704  1.00  0.00           H  
ATOM    812  HA  GLU A  51      23.703  -0.143-110.045  1.00  0.00           H  
ATOM    813 1HB  GLU A  51      23.590  -2.933-111.244  1.00  0.00           H  
ATOM    814 2HB  GLU A  51      22.258  -2.232-110.340  1.00  0.00           H  
ATOM    815 1HG  GLU A  51      22.033  -0.451-111.971  1.00  0.00           H  
ATOM    816 2HG  GLU A  51      23.444  -1.031-112.852  1.00  0.00           H  
ATOM    817  N   GLU A  52      25.157  -2.759-108.668  1.00  0.00           N  
ATOM    818  CA  GLU A  52      25.433  -3.381-107.382  1.00  0.00           C  
ATOM    819  C   GLU A  52      26.105  -2.393-106.433  1.00  0.00           C  
ATOM    820  O   GLU A  52      25.775  -2.332-105.251  1.00  0.00           O  
ATOM    821  CB  GLU A  52      26.305  -4.623-107.555  1.00  0.00           C  
ATOM    822  CG  GLU A  52      25.599  -5.809-108.199  1.00  0.00           C  
ATOM    823  CD  GLU A  52      26.522  -6.967-108.454  1.00  0.00           C  
ATOM    824  OE1 GLU A  52      27.704  -6.808-108.266  1.00  0.00           O  
ATOM    825  OE2 GLU A  52      26.046  -8.012-108.833  1.00  0.00           O  
ATOM    826  H   GLU A  52      25.613  -3.115-109.506  1.00  0.00           H  
ATOM    827  HA  GLU A  52      24.482  -3.684-106.936  1.00  0.00           H  
ATOM    828 1HB  GLU A  52      27.165  -4.375-108.179  1.00  0.00           H  
ATOM    829 2HB  GLU A  52      26.687  -4.941-106.585  1.00  0.00           H  
ATOM    830 1HG  GLU A  52      24.792  -6.138-107.541  1.00  0.00           H  
ATOM    831 2HG  GLU A  52      25.154  -5.489-109.138  1.00  0.00           H  
ATOM    832  N   ALA A  53      27.034  -1.599-106.974  1.00  0.00           N  
ATOM    833  CA  ALA A  53      27.707  -0.579-106.171  1.00  0.00           C  
ATOM    834  C   ALA A  53      26.699   0.431-105.669  1.00  0.00           C  
ATOM    835  O   ALA A  53      26.770   0.871-104.509  1.00  0.00           O  
ATOM    836  CB  ALA A  53      28.750   0.134-107.008  1.00  0.00           C  
ATOM    837  H   ALA A  53      27.289  -1.719-107.946  1.00  0.00           H  
ATOM    838  HA  ALA A  53      28.181  -1.065-105.324  1.00  0.00           H  
ATOM    839 1HB  ALA A  53      29.257   0.883-106.398  1.00  0.00           H  
ATOM    840 2HB  ALA A  53      29.464  -0.579-107.370  1.00  0.00           H  
ATOM    841 3HB  ALA A  53      28.264   0.617-107.851  1.00  0.00           H  
ATOM    842  N   ALA A  54      25.747   0.797-106.512  1.00  0.00           N  
ATOM    843  CA  ALA A  54      24.726   1.741-106.126  1.00  0.00           C  
ATOM    844  C   ALA A  54      23.880   1.177-104.996  1.00  0.00           C  
ATOM    845  O   ALA A  54      23.661   1.843-103.995  1.00  0.00           O  
ATOM    846  CB  ALA A  54      23.852   2.104-107.305  1.00  0.00           C  
ATOM    847  H   ALA A  54      25.750   0.419-107.463  1.00  0.00           H  
ATOM    848  HA  ALA A  54      25.221   2.644-105.751  1.00  0.00           H  
ATOM    849 1HB  ALA A  54      23.104   2.829-106.993  1.00  0.00           H  
ATOM    850 2HB  ALA A  54      24.474   2.524-108.095  1.00  0.00           H  
ATOM    851 3HB  ALA A  54      23.356   1.209-107.673  1.00  0.00           H  
ATOM    852  N   ASP A  55      23.458  -0.086-105.134  1.00  0.00           N  
ATOM    853  CA  ASP A  55      22.626  -0.688-104.098  1.00  0.00           C  
ATOM    854  C   ASP A  55      23.352  -0.695-102.766  1.00  0.00           C  
ATOM    855  O   ASP A  55      22.736  -0.459-101.722  1.00  0.00           O  
ATOM    856  CB  ASP A  55      22.230  -2.123-104.469  1.00  0.00           C  
ATOM    857  CG  ASP A  55      21.147  -2.211-105.552  1.00  0.00           C  
ATOM    858  OD1 ASP A  55      20.528  -1.213-105.851  1.00  0.00           O  
ATOM    859  OD2 ASP A  55      20.939  -3.286-106.061  1.00  0.00           O  
ATOM    860  H   ASP A  55      23.672  -0.607-105.974  1.00  0.00           H  
ATOM    861  HA  ASP A  55      21.718  -0.096-103.996  1.00  0.00           H  
ATOM    862 1HB  ASP A  55      23.112  -2.656-104.822  1.00  0.00           H  
ATOM    863 2HB  ASP A  55      21.873  -2.639-103.578  1.00  0.00           H  
ATOM    864  N   ALA A  56      24.656  -0.945-102.790  1.00  0.00           N  
ATOM    865  CA  ALA A  56      25.455  -0.935-101.575  1.00  0.00           C  
ATOM    866  C   ALA A  56      25.458   0.453-100.935  1.00  0.00           C  
ATOM    867  O   ALA A  56      25.338   0.589 -99.722  1.00  0.00           O  
ATOM    868  CB  ALA A  56      26.876  -1.376-101.867  1.00  0.00           C  
ATOM    869  H   ALA A  56      25.101  -1.163-103.681  1.00  0.00           H  
ATOM    870  HA  ALA A  56      25.000  -1.632-100.863  1.00  0.00           H  
ATOM    871 1HB  ALA A  56      27.458  -1.387-100.945  1.00  0.00           H  
ATOM    872 2HB  ALA A  56      26.865  -2.373-102.304  1.00  0.00           H  
ATOM    873 3HB  ALA A  56      27.331  -0.680-102.572  1.00  0.00           H  
ATOM    874  N   ALA A  57      25.577   1.487-101.775  1.00  0.00           N  
ATOM    875  CA  ALA A  57      25.570   2.863-101.281  1.00  0.00           C  
ATOM    876  C   ALA A  57      24.199   3.219-100.700  1.00  0.00           C  
ATOM    877  O   ALA A  57      24.110   3.951 -99.709  1.00  0.00           O  
ATOM    878  CB  ALA A  57      25.947   3.814-102.406  1.00  0.00           C  
ATOM    879  H   ALA A  57      25.696   1.313-102.766  1.00  0.00           H  
ATOM    880  HA  ALA A  57      26.308   2.946-100.485  1.00  0.00           H  
ATOM    881 1HB  ALA A  57      25.974   4.831-102.038  1.00  0.00           H  
ATOM    882 2HB  ALA A  57      26.932   3.543-102.788  1.00  0.00           H  
ATOM    883 3HB  ALA A  57      25.217   3.735-103.203  1.00  0.00           H  
ATOM    884  N   ILE A  58      23.136   2.678-101.290  1.00  0.00           N  
ATOM    885  CA  ILE A  58      21.787   2.930-100.796  1.00  0.00           C  
ATOM    886  C   ILE A  58      21.591   2.244 -99.449  1.00  0.00           C  
ATOM    887  O   ILE A  58      21.044   2.837 -98.517  1.00  0.00           O  
ATOM    888  CB  ILE A  58      20.710   2.434-101.784  1.00  0.00           C  
ATOM    889  CG1 ILE A  58      20.840   3.156-103.155  1.00  0.00           C  
ATOM    890  CG2 ILE A  58      19.311   2.632-101.194  1.00  0.00           C  
ATOM    891  CD1 ILE A  58      20.767   4.664-103.125  1.00  0.00           C  
ATOM    892  H   ILE A  58      23.272   2.096-102.112  1.00  0.00           H  
ATOM    893  HA  ILE A  58      21.661   4.001-100.644  1.00  0.00           H  
ATOM    894  HB  ILE A  58      20.867   1.371-101.973  1.00  0.00           H  
ATOM    895 1HG1 ILE A  58      21.775   2.891-103.591  1.00  0.00           H  
ATOM    896 2HG1 ILE A  58      20.049   2.787-103.799  1.00  0.00           H  
ATOM    897 1HG2 ILE A  58      18.565   2.258-101.895  1.00  0.00           H  
ATOM    898 2HG2 ILE A  58      19.228   2.086-100.255  1.00  0.00           H  
ATOM    899 3HG2 ILE A  58      19.134   3.685-101.006  1.00  0.00           H  
ATOM    900 1HD1 ILE A  58      20.872   5.041-104.143  1.00  0.00           H  
ATOM    901 2HD1 ILE A  58      19.810   4.979-102.721  1.00  0.00           H  
ATOM    902 3HD1 ILE A  58      21.573   5.066-102.514  1.00  0.00           H  
ATOM    903  N   GLU A  59      22.049   0.996 -99.347  1.00  0.00           N  
ATOM    904  CA  GLU A  59      21.972   0.266 -98.090  1.00  0.00           C  
ATOM    905  C   GLU A  59      22.733   1.013 -97.009  1.00  0.00           C  
ATOM    906  O   GLU A  59      22.282   1.091 -95.864  1.00  0.00           O  
ATOM    907  CB  GLU A  59      22.533  -1.151 -98.242  1.00  0.00           C  
ATOM    908  CG  GLU A  59      22.502  -1.981 -96.954  1.00  0.00           C  
ATOM    909  CD  GLU A  59      22.941  -3.410 -97.157  1.00  0.00           C  
ATOM    910  OE1 GLU A  59      22.910  -3.872 -98.271  1.00  0.00           O  
ATOM    911  OE2 GLU A  59      23.316  -4.037 -96.190  1.00  0.00           O  
ATOM    912  H   GLU A  59      22.463   0.547-100.156  1.00  0.00           H  
ATOM    913  HA  GLU A  59      20.927   0.197 -97.790  1.00  0.00           H  
ATOM    914 1HB  GLU A  59      21.968  -1.685 -99.003  1.00  0.00           H  
ATOM    915 2HB  GLU A  59      23.569  -1.097 -98.578  1.00  0.00           H  
ATOM    916 1HG  GLU A  59      23.163  -1.515 -96.224  1.00  0.00           H  
ATOM    917 2HG  GLU A  59      21.492  -1.968 -96.547  1.00  0.00           H  
ATOM    918  N   ALA A  60      23.886   1.570 -97.371  1.00  0.00           N  
ATOM    919  CA  ALA A  60      24.695   2.320 -96.429  1.00  0.00           C  
ATOM    920  C   ALA A  60      23.922   3.505 -95.859  1.00  0.00           C  
ATOM    921  O   ALA A  60      23.948   3.737 -94.654  1.00  0.00           O  
ATOM    922  CB  ALA A  60      25.969   2.806 -97.094  1.00  0.00           C  
ATOM    923  H   ALA A  60      24.217   1.447 -98.325  1.00  0.00           H  
ATOM    924  HA  ALA A  60      24.951   1.655 -95.599  1.00  0.00           H  
ATOM    925 1HB  ALA A  60      26.581   3.347 -96.374  1.00  0.00           H  
ATOM    926 2HB  ALA A  60      26.523   1.951 -97.479  1.00  0.00           H  
ATOM    927 3HB  ALA A  60      25.712   3.467 -97.918  1.00  0.00           H  
ATOM    928  N   LEU A  61      23.189   4.227 -96.715  1.00  0.00           N  
ATOM    929  CA  LEU A  61      22.414   5.356 -96.210  1.00  0.00           C  
ATOM    930  C   LEU A  61      21.339   4.868 -95.258  1.00  0.00           C  
ATOM    931  O   LEU A  61      21.147   5.452 -94.190  1.00  0.00           O  
ATOM    932  CB  LEU A  61      21.760   6.159 -97.350  1.00  0.00           C  
ATOM    933  CG  LEU A  61      21.077   7.519 -96.921  1.00  0.00           C  
ATOM    934  CD1 LEU A  61      21.196   8.524 -98.064  1.00  0.00           C  
ATOM    935  CD2 LEU A  61      19.595   7.289 -96.568  1.00  0.00           C  
ATOM    936  H   LEU A  61      23.203   4.015 -97.707  1.00  0.00           H  
ATOM    937  HA  LEU A  61      23.083   6.019 -95.666  1.00  0.00           H  
ATOM    938 1HB  LEU A  61      22.512   6.381 -98.093  1.00  0.00           H  
ATOM    939 2HB  LEU A  61      20.997   5.534 -97.818  1.00  0.00           H  
ATOM    940  HG  LEU A  61      21.595   7.931 -96.053  1.00  0.00           H  
ATOM    941 1HD1 LEU A  61      20.740   9.469 -97.767  1.00  0.00           H  
ATOM    942 2HD1 LEU A  61      22.246   8.682 -98.288  1.00  0.00           H  
ATOM    943 3HD1 LEU A  61      20.697   8.149 -98.945  1.00  0.00           H  
ATOM    944 1HD2 LEU A  61      19.144   8.234 -96.280  1.00  0.00           H  
ATOM    945 2HD2 LEU A  61      19.070   6.890 -97.430  1.00  0.00           H  
ATOM    946 3HD2 LEU A  61      19.503   6.597 -95.744  1.00  0.00           H  
ATOM    947  N   LYS A  62      20.629   3.804 -95.638  1.00  0.00           N  
ATOM    948  CA  LYS A  62      19.561   3.288 -94.790  1.00  0.00           C  
ATOM    949  C   LYS A  62      20.100   2.921 -93.415  1.00  0.00           C  
ATOM    950  O   LYS A  62      19.508   3.281 -92.398  1.00  0.00           O  
ATOM    951  CB  LYS A  62      18.877   2.081 -95.443  1.00  0.00           C  
ATOM    952  CG  LYS A  62      17.680   1.511 -94.651  1.00  0.00           C  
ATOM    953  CD  LYS A  62      16.960   0.407 -95.440  1.00  0.00           C  
ATOM    954  CE  LYS A  62      15.656  -0.034 -94.763  1.00  0.00           C  
ATOM    955  NZ  LYS A  62      15.888  -0.928 -93.578  1.00  0.00           N  
ATOM    956  H   LYS A  62      20.826   3.362 -96.532  1.00  0.00           H  
ATOM    957  HA  LYS A  62      18.818   4.076 -94.657  1.00  0.00           H  
ATOM    958 1HB  LYS A  62      18.526   2.360 -96.435  1.00  0.00           H  
ATOM    959 2HB  LYS A  62      19.608   1.279 -95.569  1.00  0.00           H  
ATOM    960 1HG  LYS A  62      18.035   1.103 -93.703  1.00  0.00           H  
ATOM    961 2HG  LYS A  62      16.976   2.316 -94.439  1.00  0.00           H  
ATOM    962 1HD  LYS A  62      16.730   0.774 -96.442  1.00  0.00           H  
ATOM    963 2HD  LYS A  62      17.621  -0.455 -95.535  1.00  0.00           H  
ATOM    964 1HE  LYS A  62      15.112   0.850 -94.434  1.00  0.00           H  
ATOM    965 2HE  LYS A  62      15.050  -0.570 -95.493  1.00  0.00           H  
ATOM    966 1HZ  LYS A  62      14.998  -1.189 -93.182  1.00  0.00           H  
ATOM    967 2HZ  LYS A  62      16.377  -1.758 -93.874  1.00  0.00           H  
ATOM    968 3HZ  LYS A  62      16.437  -0.450 -92.865  1.00  0.00           H  
ATOM    969  N   ARG A  63      21.235   2.223 -93.384  1.00  0.00           N  
ATOM    970  CA  ARG A  63      21.832   1.822 -92.116  1.00  0.00           C  
ATOM    971  C   ARG A  63      22.244   3.034 -91.287  1.00  0.00           C  
ATOM    972  O   ARG A  63      22.016   3.068 -90.076  1.00  0.00           O  
ATOM    973  CB  ARG A  63      23.033   0.919 -92.353  1.00  0.00           C  
ATOM    974  CG  ARG A  63      22.684  -0.493 -92.816  1.00  0.00           C  
ATOM    975  CD  ARG A  63      23.899  -1.321 -93.035  1.00  0.00           C  
ATOM    976  NE  ARG A  63      23.571  -2.673 -93.478  1.00  0.00           N  
ATOM    977  CZ  ARG A  63      23.277  -3.710 -92.670  1.00  0.00           C  
ATOM    978  NH1 ARG A  63      23.268  -3.567 -91.358  1.00  0.00           N  
ATOM    979  NH2 ARG A  63      23.000  -4.878 -93.214  1.00  0.00           N  
ATOM    980  H   ARG A  63      21.681   1.951 -94.254  1.00  0.00           H  
ATOM    981  HA  ARG A  63      21.086   1.258 -91.553  1.00  0.00           H  
ATOM    982 1HB  ARG A  63      23.675   1.366 -93.114  1.00  0.00           H  
ATOM    983 2HB  ARG A  63      23.618   0.839 -91.437  1.00  0.00           H  
ATOM    984 1HG  ARG A  63      22.060  -0.977 -92.065  1.00  0.00           H  
ATOM    985 2HG  ARG A  63      22.137  -0.439 -93.759  1.00  0.00           H  
ATOM    986 1HD  ARG A  63      24.509  -0.851 -93.807  1.00  0.00           H  
ATOM    987 2HD  ARG A  63      24.472  -1.387 -92.113  1.00  0.00           H  
ATOM    988  HE  ARG A  63      23.561  -2.858 -94.480  1.00  0.00           H  
ATOM    989 1HH1 ARG A  63      23.482  -2.672 -90.943  1.00  0.00           H  
ATOM    990 2HH1 ARG A  63      23.046  -4.355 -90.765  1.00  0.00           H  
ATOM    991 1HH2 ARG A  63      23.014  -4.967 -94.229  1.00  0.00           H  
ATOM    992 2HH2 ARG A  63      22.777  -5.672 -92.634  1.00  0.00           H  
ATOM    993  N   ASN A  64      22.806   4.047 -91.940  1.00  0.00           N  
ATOM    994  CA  ASN A  64      23.211   5.252 -91.231  1.00  0.00           C  
ATOM    995  C   ASN A  64      22.007   6.025 -90.711  1.00  0.00           C  
ATOM    996  O   ASN A  64      22.052   6.571 -89.607  1.00  0.00           O  
ATOM    997  CB  ASN A  64      24.053   6.136 -92.127  1.00  0.00           C  
ATOM    998  CG  ASN A  64      25.461   5.641 -92.273  1.00  0.00           C  
ATOM    999  OD1 ASN A  64      26.264   5.785 -91.353  1.00  0.00           O  
ATOM   1000  ND2 ASN A  64      25.782   5.073 -93.398  1.00  0.00           N  
ATOM   1001  H   ASN A  64      22.987   3.966 -92.936  1.00  0.00           H  
ATOM   1002  HA  ASN A  64      23.811   4.960 -90.367  1.00  0.00           H  
ATOM   1003 1HB  ASN A  64      23.597   6.182 -93.117  1.00  0.00           H  
ATOM   1004 2HB  ASN A  64      24.069   7.150 -91.726  1.00  0.00           H  
ATOM   1005 1HD2 ASN A  64      26.713   4.734 -93.534  1.00  0.00           H  
ATOM   1006 2HD2 ASN A  64      25.096   4.973 -94.121  1.00  0.00           H  
ATOM   1007  N   ALA A  65      20.923   6.055 -91.485  1.00  0.00           N  
ATOM   1008  CA  ALA A  65      19.706   6.736 -91.059  1.00  0.00           C  
ATOM   1009  C   ALA A  65      19.134   6.066 -89.813  1.00  0.00           C  
ATOM   1010  O   ALA A  65      18.660   6.737 -88.896  1.00  0.00           O  
ATOM   1011  CB  ALA A  65      18.676   6.740 -92.177  1.00  0.00           C  
ATOM   1012  H   ALA A  65      20.952   5.611 -92.397  1.00  0.00           H  
ATOM   1013  HA  ALA A  65      19.963   7.766 -90.803  1.00  0.00           H  
ATOM   1014 1HB  ALA A  65      17.784   7.271 -91.852  1.00  0.00           H  
ATOM   1015 2HB  ALA A  65      19.095   7.237 -93.053  1.00  0.00           H  
ATOM   1016 3HB  ALA A  65      18.416   5.712 -92.431  1.00  0.00           H  
ATOM   1017  N   GLU A  66      19.208   4.733 -89.774  1.00  0.00           N  
ATOM   1018  CA  GLU A  66      18.727   3.981 -88.620  1.00  0.00           C  
ATOM   1019  C   GLU A  66      19.565   4.280 -87.384  1.00  0.00           C  
ATOM   1020  O   GLU A  66      19.023   4.462 -86.294  1.00  0.00           O  
ATOM   1021  CB  GLU A  66      18.750   2.479 -88.914  1.00  0.00           C  
ATOM   1022  CG  GLU A  66      17.703   2.017 -89.921  1.00  0.00           C  
ATOM   1023  CD  GLU A  66      17.901   0.588 -90.368  1.00  0.00           C  
ATOM   1024  OE1 GLU A  66      18.829  -0.035 -89.907  1.00  0.00           O  
ATOM   1025  OE2 GLU A  66      17.126   0.123 -91.178  1.00  0.00           O  
ATOM   1026  H   GLU A  66      19.584   4.231 -90.572  1.00  0.00           H  
ATOM   1027  HA  GLU A  66      17.700   4.282 -88.415  1.00  0.00           H  
ATOM   1028 1HB  GLU A  66      19.728   2.203 -89.302  1.00  0.00           H  
ATOM   1029 2HB  GLU A  66      18.597   1.924 -87.987  1.00  0.00           H  
ATOM   1030 1HG  GLU A  66      16.719   2.105 -89.461  1.00  0.00           H  
ATOM   1031 2HG  GLU A  66      17.727   2.672 -90.787  1.00  0.00           H  
ATOM   1032  N   GLU A  67      20.886   4.366 -87.556  1.00  0.00           N  
ATOM   1033  CA  GLU A  67      21.772   4.677 -86.439  1.00  0.00           C  
ATOM   1034  C   GLU A  67      21.484   6.070 -85.895  1.00  0.00           C  
ATOM   1035  O   GLU A  67      21.469   6.278 -84.680  1.00  0.00           O  
ATOM   1036  CB  GLU A  67      23.236   4.572 -86.865  1.00  0.00           C  
ATOM   1037  CG  GLU A  67      23.709   3.146 -87.122  1.00  0.00           C  
ATOM   1038  CD  GLU A  67      25.090   3.083 -87.712  1.00  0.00           C  
ATOM   1039  OE1 GLU A  67      25.565   4.099 -88.150  1.00  0.00           O  
ATOM   1040  OE2 GLU A  67      25.678   2.021 -87.716  1.00  0.00           O  
ATOM   1041  H   GLU A  67      21.282   4.180 -88.473  1.00  0.00           H  
ATOM   1042  HA  GLU A  67      21.590   3.957 -85.641  1.00  0.00           H  
ATOM   1043 1HB  GLU A  67      23.394   5.150 -87.777  1.00  0.00           H  
ATOM   1044 2HB  GLU A  67      23.872   5.005 -86.092  1.00  0.00           H  
ATOM   1045 1HG  GLU A  67      23.702   2.599 -86.179  1.00  0.00           H  
ATOM   1046 2HG  GLU A  67      23.007   2.661 -87.795  1.00  0.00           H  
ATOM   1047  N   THR A  68      21.218   7.015 -86.798  1.00  0.00           N  
ATOM   1048  CA  THR A  68      20.878   8.375 -86.405  1.00  0.00           C  
ATOM   1049  C   THR A  68      19.610   8.381 -85.567  1.00  0.00           C  
ATOM   1050  O   THR A  68      19.560   9.013 -84.512  1.00  0.00           O  
ATOM   1051  CB  THR A  68      20.664   9.273 -87.644  1.00  0.00           C  
ATOM   1052  OG1 THR A  68      21.881   9.351 -88.402  1.00  0.00           O  
ATOM   1053  CG2 THR A  68      20.226  10.682 -87.220  1.00  0.00           C  
ATOM   1054  H   THR A  68      21.278   6.789 -87.785  1.00  0.00           H  
ATOM   1055  HA  THR A  68      21.691   8.781 -85.805  1.00  0.00           H  
ATOM   1056  HB  THR A  68      19.891   8.832 -88.270  1.00  0.00           H  
ATOM   1057  HG1 THR A  68      21.681   9.662 -89.301  1.00  0.00           H  
ATOM   1058 1HG2 THR A  68      20.070  11.292 -88.106  1.00  0.00           H  
ATOM   1059 2HG2 THR A  68      19.294  10.628 -86.658  1.00  0.00           H  
ATOM   1060 3HG2 THR A  68      20.998  11.132 -86.601  1.00  0.00           H  
ATOM   1061  N   LEU A  69      18.585   7.667 -86.027  1.00  0.00           N  
ATOM   1062  CA  LEU A  69      17.315   7.643 -85.318  1.00  0.00           C  
ATOM   1063  C   LEU A  69      17.447   6.975 -83.954  1.00  0.00           C  
ATOM   1064  O   LEU A  69      16.859   7.441 -82.976  1.00  0.00           O  
ATOM   1065  CB  LEU A  69      16.254   6.926 -86.160  1.00  0.00           C  
ATOM   1066  CG  LEU A  69      14.807   6.904 -85.597  1.00  0.00           C  
ATOM   1067  CD1 LEU A  69      14.281   8.343 -85.387  1.00  0.00           C  
ATOM   1068  CD2 LEU A  69      13.920   6.155 -86.582  1.00  0.00           C  
ATOM   1069  H   LEU A  69      18.680   7.167 -86.906  1.00  0.00           H  
ATOM   1070  HA  LEU A  69      17.003   8.672 -85.166  1.00  0.00           H  
ATOM   1071 1HB  LEU A  69      16.224   7.391 -87.136  1.00  0.00           H  
ATOM   1072 2HB  LEU A  69      16.569   5.889 -86.294  1.00  0.00           H  
ATOM   1073  HG  LEU A  69      14.795   6.393 -84.633  1.00  0.00           H  
ATOM   1074 1HD1 LEU A  69      13.262   8.298 -84.995  1.00  0.00           H  
ATOM   1075 2HD1 LEU A  69      14.909   8.873 -84.675  1.00  0.00           H  
ATOM   1076 3HD1 LEU A  69      14.277   8.878 -86.337  1.00  0.00           H  
ATOM   1077 1HD2 LEU A  69      12.897   6.120 -86.202  1.00  0.00           H  
ATOM   1078 2HD2 LEU A  69      13.930   6.668 -87.545  1.00  0.00           H  
ATOM   1079 3HD2 LEU A  69      14.297   5.139 -86.709  1.00  0.00           H  
ATOM   1080  N   GLU A  70      18.230   5.897 -83.876  1.00  0.00           N  
ATOM   1081  CA  GLU A  70      18.434   5.222 -82.601  1.00  0.00           C  
ATOM   1082  C   GLU A  70      19.171   6.135 -81.630  1.00  0.00           C  
ATOM   1083  O   GLU A  70      18.846   6.179 -80.440  1.00  0.00           O  
ATOM   1084  CB  GLU A  70      19.230   3.928 -82.790  1.00  0.00           C  
ATOM   1085  CG  GLU A  70      18.478   2.794 -83.489  1.00  0.00           C  
ATOM   1086  CD  GLU A  70      17.314   2.281 -82.692  1.00  0.00           C  
ATOM   1087  OE1 GLU A  70      17.461   2.110 -81.506  1.00  0.00           O  
ATOM   1088  OE2 GLU A  70      16.270   2.058 -83.269  1.00  0.00           O  
ATOM   1089  H   GLU A  70      18.674   5.534 -84.713  1.00  0.00           H  
ATOM   1090  HA  GLU A  70      17.461   4.982 -82.174  1.00  0.00           H  
ATOM   1091 1HB  GLU A  70      20.122   4.140 -83.381  1.00  0.00           H  
ATOM   1092 2HB  GLU A  70      19.563   3.561 -81.819  1.00  0.00           H  
ATOM   1093 1HG  GLU A  70      18.109   3.152 -84.446  1.00  0.00           H  
ATOM   1094 2HG  GLU A  70      19.174   1.979 -83.680  1.00  0.00           H  
ATOM   1095  N   ALA A  71      20.148   6.885 -82.139  1.00  0.00           N  
ATOM   1096  CA  ALA A  71      20.894   7.825 -81.317  1.00  0.00           C  
ATOM   1097  C   ALA A  71      19.971   8.899 -80.766  1.00  0.00           C  
ATOM   1098  O   ALA A  71      20.074   9.283 -79.603  1.00  0.00           O  
ATOM   1099  CB  ALA A  71      22.011   8.458 -82.117  1.00  0.00           C  
ATOM   1100  H   ALA A  71      20.392   6.782 -83.122  1.00  0.00           H  
ATOM   1101  HA  ALA A  71      21.320   7.276 -80.475  1.00  0.00           H  
ATOM   1102 1HB  ALA A  71      22.579   9.139 -81.486  1.00  0.00           H  
ATOM   1103 2HB  ALA A  71      22.656   7.676 -82.489  1.00  0.00           H  
ATOM   1104 3HB  ALA A  71      21.587   9.005 -82.958  1.00  0.00           H  
ATOM   1105  N   VAL A  72      19.041   9.358 -81.600  1.00  0.00           N  
ATOM   1106  CA  VAL A  72      18.085  10.358 -81.156  1.00  0.00           C  
ATOM   1107  C   VAL A  72      17.177   9.794 -80.080  1.00  0.00           C  
ATOM   1108  O   VAL A  72      16.964  10.435 -79.054  1.00  0.00           O  
ATOM   1109  CB  VAL A  72      17.249  10.878 -82.337  1.00  0.00           C  
ATOM   1110  CG1 VAL A  72      16.088  11.751 -81.828  1.00  0.00           C  
ATOM   1111  CG2 VAL A  72      18.159  11.682 -83.260  1.00  0.00           C  
ATOM   1112  H   VAL A  72      19.016   9.021 -82.557  1.00  0.00           H  
ATOM   1113  HA  VAL A  72      18.640  11.197 -80.737  1.00  0.00           H  
ATOM   1114  HB  VAL A  72      16.824  10.033 -82.878  1.00  0.00           H  
ATOM   1115 1HG1 VAL A  72      15.506  12.110 -82.670  1.00  0.00           H  
ATOM   1116 2HG1 VAL A  72      15.443  11.166 -81.172  1.00  0.00           H  
ATOM   1117 3HG1 VAL A  72      16.480  12.595 -81.280  1.00  0.00           H  
ATOM   1118 1HG2 VAL A  72      17.594  12.045 -84.109  1.00  0.00           H  
ATOM   1119 2HG2 VAL A  72      18.580  12.526 -82.713  1.00  0.00           H  
ATOM   1120 3HG2 VAL A  72      18.966  11.054 -83.614  1.00  0.00           H  
ATOM   1121  N   LYS A  73      16.665   8.584 -80.288  1.00  0.00           N  
ATOM   1122  CA  LYS A  73      15.796   7.981 -79.285  1.00  0.00           C  
ATOM   1123  C   LYS A  73      16.506   7.890 -77.941  1.00  0.00           C  
ATOM   1124  O   LYS A  73      15.896   8.136 -76.899  1.00  0.00           O  
ATOM   1125  CB  LYS A  73      15.319   6.598 -79.730  1.00  0.00           C  
ATOM   1126  CG  LYS A  73      14.280   6.629 -80.850  1.00  0.00           C  
ATOM   1127  CD  LYS A  73      13.633   5.261 -81.059  1.00  0.00           C  
ATOM   1128  CE  LYS A  73      14.580   4.294 -81.752  1.00  0.00           C  
ATOM   1129  NZ  LYS A  73      13.923   2.992 -82.056  1.00  0.00           N  
ATOM   1130  H   LYS A  73      16.864   8.091 -81.151  1.00  0.00           H  
ATOM   1131  HA  LYS A  73      14.922   8.618 -79.158  1.00  0.00           H  
ATOM   1132 1HB  LYS A  73      16.175   6.018 -80.073  1.00  0.00           H  
ATOM   1133 2HB  LYS A  73      14.888   6.072 -78.876  1.00  0.00           H  
ATOM   1134 1HG  LYS A  73      13.506   7.358 -80.604  1.00  0.00           H  
ATOM   1135 2HG  LYS A  73      14.758   6.935 -81.777  1.00  0.00           H  
ATOM   1136 1HD  LYS A  73      13.338   4.841 -80.097  1.00  0.00           H  
ATOM   1137 2HD  LYS A  73      12.742   5.377 -81.675  1.00  0.00           H  
ATOM   1138 1HE  LYS A  73      14.927   4.743 -82.684  1.00  0.00           H  
ATOM   1139 2HE  LYS A  73      15.439   4.109 -81.110  1.00  0.00           H  
ATOM   1140 1HZ  LYS A  73      14.598   2.386 -82.521  1.00  0.00           H  
ATOM   1141 2HZ  LYS A  73      13.614   2.559 -81.199  1.00  0.00           H  
ATOM   1142 3HZ  LYS A  73      13.134   3.141 -82.663  1.00  0.00           H  
ATOM   1143  N   ALA A  74      17.800   7.570 -77.961  1.00  0.00           N  
ATOM   1144  CA  ALA A  74      18.585   7.511 -76.736  1.00  0.00           C  
ATOM   1145  C   ALA A  74      18.595   8.870 -76.037  1.00  0.00           C  
ATOM   1146  O   ALA A  74      18.551   8.945 -74.809  1.00  0.00           O  
ATOM   1147  CB  ALA A  74      20.005   7.064 -77.034  1.00  0.00           C  
ATOM   1148  H   ALA A  74      18.240   7.347 -78.851  1.00  0.00           H  
ATOM   1149  HA  ALA A  74      18.115   6.789 -76.065  1.00  0.00           H  
ATOM   1150 1HB  ALA A  74      20.572   7.002 -76.106  1.00  0.00           H  
ATOM   1151 2HB  ALA A  74      19.982   6.087 -77.514  1.00  0.00           H  
ATOM   1152 3HB  ALA A  74      20.477   7.783 -77.698  1.00  0.00           H  
ATOM   1153  N   VAL A  75      18.633   9.947 -76.831  1.00  0.00           N  
ATOM   1154  CA  VAL A  75      18.608  11.297 -76.277  1.00  0.00           C  
ATOM   1155  C   VAL A  75      17.258  11.557 -75.628  1.00  0.00           C  
ATOM   1156  O   VAL A  75      17.183  12.137 -74.545  1.00  0.00           O  
ATOM   1157  CB  VAL A  75      18.835  12.371 -77.365  1.00  0.00           C  
ATOM   1158  CG1 VAL A  75      18.671  13.765 -76.756  1.00  0.00           C  
ATOM   1159  CG2 VAL A  75      20.201  12.222 -77.976  1.00  0.00           C  
ATOM   1160  H   VAL A  75      18.684   9.817 -77.836  1.00  0.00           H  
ATOM   1161  HA  VAL A  75      19.389  11.382 -75.521  1.00  0.00           H  
ATOM   1162  HB  VAL A  75      18.082  12.260 -78.138  1.00  0.00           H  
ATOM   1163 1HG1 VAL A  75      18.821  14.517 -77.523  1.00  0.00           H  
ATOM   1164 2HG1 VAL A  75      17.673  13.881 -76.331  1.00  0.00           H  
ATOM   1165 3HG1 VAL A  75      19.411  13.897 -75.978  1.00  0.00           H  
ATOM   1166 1HG2 VAL A  75      20.331  12.979 -78.746  1.00  0.00           H  
ATOM   1167 2HG2 VAL A  75      20.952  12.348 -77.213  1.00  0.00           H  
ATOM   1168 3HG2 VAL A  75      20.297  11.239 -78.414  1.00  0.00           H  
ATOM   1169  N   ILE A  76      16.195  11.136 -76.304  1.00  0.00           N  
ATOM   1170  CA  ILE A  76      14.843  11.373 -75.819  1.00  0.00           C  
ATOM   1171  C   ILE A  76      14.630  10.644 -74.495  1.00  0.00           C  
ATOM   1172  O   ILE A  76      14.062  11.205 -73.556  1.00  0.00           O  
ATOM   1173  CB  ILE A  76      13.792  10.888 -76.843  1.00  0.00           C  
ATOM   1174  CG1 ILE A  76      13.980  11.605 -78.219  1.00  0.00           C  
ATOM   1175  CG2 ILE A  76      12.387  11.135 -76.297  1.00  0.00           C  
ATOM   1176  CD1 ILE A  76      13.860  13.110 -78.216  1.00  0.00           C  
ATOM   1177  H   ILE A  76      16.339  10.668 -77.193  1.00  0.00           H  
ATOM   1178  HA  ILE A  76      14.712  12.438 -75.643  1.00  0.00           H  
ATOM   1179  HB  ILE A  76      13.925   9.820 -77.017  1.00  0.00           H  
ATOM   1180 1HG1 ILE A  76      14.958  11.363 -78.589  1.00  0.00           H  
ATOM   1181 2HG1 ILE A  76      13.244  11.204 -78.914  1.00  0.00           H  
ATOM   1182 1HG2 ILE A  76      11.648  10.779 -77.014  1.00  0.00           H  
ATOM   1183 2HG2 ILE A  76      12.262  10.603 -75.355  1.00  0.00           H  
ATOM   1184 3HG2 ILE A  76      12.243  12.196 -76.125  1.00  0.00           H  
ATOM   1185 1HD1 ILE A  76      14.023  13.479 -79.229  1.00  0.00           H  
ATOM   1186 2HD1 ILE A  76      12.869  13.400 -77.884  1.00  0.00           H  
ATOM   1187 3HD1 ILE A  76      14.610  13.541 -77.554  1.00  0.00           H  
ATOM   1188  N   GLU A  77      15.101   9.401 -74.415  1.00  0.00           N  
ATOM   1189  CA  GLU A  77      14.982   8.626 -73.187  1.00  0.00           C  
ATOM   1190  C   GLU A  77      15.787   9.272 -72.062  1.00  0.00           C  
ATOM   1191  O   GLU A  77      15.324   9.349 -70.921  1.00  0.00           O  
ATOM   1192  CB  GLU A  77      15.459   7.189 -73.418  1.00  0.00           C  
ATOM   1193  CG  GLU A  77      14.543   6.357 -74.312  1.00  0.00           C  
ATOM   1194  CD  GLU A  77      15.107   4.997 -74.616  1.00  0.00           C  
ATOM   1195  OE1 GLU A  77      16.218   4.737 -74.220  1.00  0.00           O  
ATOM   1196  OE2 GLU A  77      14.429   4.218 -75.244  1.00  0.00           O  
ATOM   1197  H   GLU A  77      15.544   8.984 -75.226  1.00  0.00           H  
ATOM   1198  HA  GLU A  77      13.933   8.603 -72.891  1.00  0.00           H  
ATOM   1199 1HB  GLU A  77      16.445   7.206 -73.883  1.00  0.00           H  
ATOM   1200 2HB  GLU A  77      15.555   6.675 -72.461  1.00  0.00           H  
ATOM   1201 1HG  GLU A  77      13.580   6.239 -73.815  1.00  0.00           H  
ATOM   1202 2HG  GLU A  77      14.378   6.893 -75.243  1.00  0.00           H  
ATOM   1203  N   ALA A  78      16.979   9.766 -72.391  1.00  0.00           N  
ATOM   1204  CA  ALA A  78      17.818  10.449 -71.417  1.00  0.00           C  
ATOM   1205  C   ALA A  78      17.141  11.710 -70.906  1.00  0.00           C  
ATOM   1206  O   ALA A  78      17.254  12.053 -69.729  1.00  0.00           O  
ATOM   1207  CB  ALA A  78      19.150  10.804 -72.027  1.00  0.00           C  
ATOM   1208  H   ALA A  78      17.325   9.646 -73.339  1.00  0.00           H  
ATOM   1209  HA  ALA A  78      17.973   9.780 -70.571  1.00  0.00           H  
ATOM   1210 1HB  ALA A  78      19.771  11.295 -71.277  1.00  0.00           H  
ATOM   1211 2HB  ALA A  78      19.639   9.895 -72.375  1.00  0.00           H  
ATOM   1212 3HB  ALA A  78      18.997  11.477 -72.870  1.00  0.00           H  
ATOM   1213  N   LEU A  79      16.428  12.398 -71.791  1.00  0.00           N  
ATOM   1214  CA  LEU A  79      15.747  13.611 -71.385  1.00  0.00           C  
ATOM   1215  C   LEU A  79      14.658  13.270 -70.390  1.00  0.00           C  
ATOM   1216  O   LEU A  79      14.557  13.908 -69.341  1.00  0.00           O  
ATOM   1217  CB  LEU A  79      15.163  14.341 -72.601  1.00  0.00           C  
ATOM   1218  CG  LEU A  79      14.609  15.754 -72.331  1.00  0.00           C  
ATOM   1219  CD1 LEU A  79      14.794  16.594 -73.572  1.00  0.00           C  
ATOM   1220  CD2 LEU A  79      13.135  15.680 -71.955  1.00  0.00           C  
ATOM   1221  H   LEU A  79      16.381  12.085 -72.755  1.00  0.00           H  
ATOM   1222  HA  LEU A  79      16.462  14.266 -70.897  1.00  0.00           H  
ATOM   1223 1HB  LEU A  79      15.941  14.422 -73.358  1.00  0.00           H  
ATOM   1224 2HB  LEU A  79      14.349  13.739 -73.013  1.00  0.00           H  
ATOM   1225  HG  LEU A  79      15.167  16.218 -71.515  1.00  0.00           H  
ATOM   1226 1HD1 LEU A  79      14.419  17.581 -73.388  1.00  0.00           H  
ATOM   1227 2HD1 LEU A  79      15.849  16.649 -73.813  1.00  0.00           H  
ATOM   1228 3HD1 LEU A  79      14.255  16.153 -74.404  1.00  0.00           H  
ATOM   1229 1HD2 LEU A  79      12.760  16.682 -71.777  1.00  0.00           H  
ATOM   1230 2HD2 LEU A  79      12.569  15.226 -72.755  1.00  0.00           H  
ATOM   1231 3HD2 LEU A  79      13.002  15.093 -71.061  1.00  0.00           H  
ATOM   1232  N   ASP A  80      13.864  12.241 -70.680  1.00  0.00           N  
ATOM   1233  CA  ASP A  80      12.797  11.855 -69.767  1.00  0.00           C  
ATOM   1234  C   ASP A  80      13.361  11.558 -68.381  1.00  0.00           C  
ATOM   1235  O   ASP A  80      12.754  11.910 -67.369  1.00  0.00           O  
ATOM   1236  CB  ASP A  80      12.056  10.621 -70.279  1.00  0.00           C  
ATOM   1237  CG  ASP A  80      11.156  10.868 -71.499  1.00  0.00           C  
ATOM   1238  OD1 ASP A  80      10.886  12.004 -71.833  1.00  0.00           O  
ATOM   1239  OD2 ASP A  80      10.742   9.893 -72.080  1.00  0.00           O  
ATOM   1240  H   ASP A  80      13.982  11.743 -71.560  1.00  0.00           H  
ATOM   1241  HA  ASP A  80      12.093  12.686 -69.684  1.00  0.00           H  
ATOM   1242 1HB  ASP A  80      12.786   9.858 -70.546  1.00  0.00           H  
ATOM   1243 2HB  ASP A  80      11.441  10.213 -69.480  1.00  0.00           H  
ATOM   1244  N   LYS A  81      14.537  10.925 -68.340  1.00  0.00           N  
ATOM   1245  CA  LYS A  81      15.185  10.631 -67.062  1.00  0.00           C  
ATOM   1246  C   LYS A  81      15.523  11.928 -66.336  1.00  0.00           C  
ATOM   1247  O   LYS A  81      15.258  12.057 -65.140  1.00  0.00           O  
ATOM   1248  CB  LYS A  81      16.444   9.781 -67.275  1.00  0.00           C  
ATOM   1249  CG  LYS A  81      17.144   9.332 -65.985  1.00  0.00           C  
ATOM   1250  CD  LYS A  81      18.277   8.356 -66.297  1.00  0.00           C  
ATOM   1251  CE  LYS A  81      18.877   7.735 -65.038  1.00  0.00           C  
ATOM   1252  NZ  LYS A  81      19.793   8.674 -64.305  1.00  0.00           N  
ATOM   1253  H   LYS A  81      14.973  10.630 -69.205  1.00  0.00           H  
ATOM   1254  HA  LYS A  81      14.489  10.069 -66.443  1.00  0.00           H  
ATOM   1255 1HB  LYS A  81      16.184   8.890 -67.846  1.00  0.00           H  
ATOM   1256 2HB  LYS A  81      17.167  10.345 -67.863  1.00  0.00           H  
ATOM   1257 1HG  LYS A  81      17.549  10.204 -65.467  1.00  0.00           H  
ATOM   1258 2HG  LYS A  81      16.419   8.848 -65.331  1.00  0.00           H  
ATOM   1259 1HD  LYS A  81      17.892   7.558 -66.934  1.00  0.00           H  
ATOM   1260 2HD  LYS A  81      19.062   8.880 -66.841  1.00  0.00           H  
ATOM   1261 1HE  LYS A  81      18.070   7.439 -64.366  1.00  0.00           H  
ATOM   1262 2HE  LYS A  81      19.439   6.848 -65.324  1.00  0.00           H  
ATOM   1263 1HZ  LYS A  81      20.161   8.207 -63.490  1.00  0.00           H  
ATOM   1264 2HZ  LYS A  81      20.559   8.946 -64.910  1.00  0.00           H  
ATOM   1265 3HZ  LYS A  81      19.286   9.501 -64.003  1.00  0.00           H  
ATOM   1266  N   ALA A  82      16.083  12.902 -67.057  1.00  0.00           N  
ATOM   1267  CA  ALA A  82      16.405  14.198 -66.471  1.00  0.00           C  
ATOM   1268  C   ALA A  82      15.151  14.895 -65.950  1.00  0.00           C  
ATOM   1269  O   ALA A  82      15.169  15.511 -64.892  1.00  0.00           O  
ATOM   1270  CB  ALA A  82      17.098  15.087 -67.488  1.00  0.00           C  
ATOM   1271  H   ALA A  82      16.306  12.726 -68.036  1.00  0.00           H  
ATOM   1272  HA  ALA A  82      17.073  14.031 -65.623  1.00  0.00           H  
ATOM   1273 1HB  ALA A  82      17.349  16.040 -67.030  1.00  0.00           H  
ATOM   1274 2HB  ALA A  82      18.008  14.595 -67.838  1.00  0.00           H  
ATOM   1275 3HB  ALA A  82      16.427  15.254 -68.330  1.00  0.00           H  
ATOM   1276  N   VAL A  83      14.048  14.767 -66.682  1.00  0.00           N  
ATOM   1277  CA  VAL A  83      12.800  15.404 -66.262  1.00  0.00           C  
ATOM   1278  C   VAL A  83      12.300  14.806 -64.953  1.00  0.00           C  
ATOM   1279  O   VAL A  83      11.892  15.532 -64.043  1.00  0.00           O  
ATOM   1280  CB  VAL A  83      11.723  15.242 -67.358  1.00  0.00           C  
ATOM   1281  CG1 VAL A  83      10.378  15.717 -66.860  1.00  0.00           C  
ATOM   1282  CG2 VAL A  83      12.118  16.042 -68.574  1.00  0.00           C  
ATOM   1283  H   VAL A  83      14.089  14.245 -67.549  1.00  0.00           H  
ATOM   1284  HA  VAL A  83      12.985  16.469 -66.111  1.00  0.00           H  
ATOM   1285  HB  VAL A  83      11.636  14.187 -67.615  1.00  0.00           H  
ATOM   1286 1HG1 VAL A  83       9.637  15.586 -67.649  1.00  0.00           H  
ATOM   1287 2HG1 VAL A  83      10.074  15.144 -65.985  1.00  0.00           H  
ATOM   1288 3HG1 VAL A  83      10.454  16.767 -66.598  1.00  0.00           H  
ATOM   1289 1HG2 VAL A  83      11.365  15.912 -69.353  1.00  0.00           H  
ATOM   1290 2HG2 VAL A  83      12.193  17.090 -68.311  1.00  0.00           H  
ATOM   1291 3HG2 VAL A  83      13.077  15.697 -68.935  1.00  0.00           H  
ATOM   1292  N   LYS A  84      12.334  13.483 -64.855  1.00  0.00           N  
ATOM   1293  CA  LYS A  84      11.896  12.785 -63.656  1.00  0.00           C  
ATOM   1294  C   LYS A  84      12.802  13.049 -62.449  1.00  0.00           C  
ATOM   1295  O   LYS A  84      12.311  13.245 -61.337  1.00  0.00           O  
ATOM   1296  CB  LYS A  84      11.844  11.278 -63.915  1.00  0.00           C  
ATOM   1297  CG  LYS A  84      10.722  10.812 -64.841  1.00  0.00           C  
ATOM   1298  CD  LYS A  84      10.842   9.318 -65.120  1.00  0.00           C  
ATOM   1299  CE  LYS A  84       9.823   8.850 -66.139  1.00  0.00           C  
ATOM   1300  NZ  LYS A  84       9.993   7.406 -66.456  1.00  0.00           N  
ATOM   1301  H   LYS A  84      12.660  12.942 -65.650  1.00  0.00           H  
ATOM   1302  HA  LYS A  84      10.895  13.136 -63.401  1.00  0.00           H  
ATOM   1303 1HB  LYS A  84      12.786  10.963 -64.367  1.00  0.00           H  
ATOM   1304 2HB  LYS A  84      11.745  10.746 -62.967  1.00  0.00           H  
ATOM   1305 1HG  LYS A  84       9.758  11.007 -64.365  1.00  0.00           H  
ATOM   1306 2HG  LYS A  84      10.764  11.366 -65.777  1.00  0.00           H  
ATOM   1307 1HD  LYS A  84      11.844   9.108 -65.495  1.00  0.00           H  
ATOM   1308 2HD  LYS A  84      10.695   8.765 -64.194  1.00  0.00           H  
ATOM   1309 1HE  LYS A  84       8.821   9.014 -65.744  1.00  0.00           H  
ATOM   1310 2HE  LYS A  84       9.941   9.433 -67.054  1.00  0.00           H  
ATOM   1311 1HZ  LYS A  84       9.302   7.126 -67.136  1.00  0.00           H  
ATOM   1312 2HZ  LYS A  84      10.919   7.252 -66.831  1.00  0.00           H  
ATOM   1313 3HZ  LYS A  84       9.878   6.860 -65.614  1.00  0.00           H  
ATOM   1314  N   GLU A  85      14.122  13.032 -62.669  1.00  0.00           N  
ATOM   1315  CA  GLU A  85      15.077  13.138 -61.568  1.00  0.00           C  
ATOM   1316  C   GLU A  85      15.484  14.567 -61.197  1.00  0.00           C  
ATOM   1317  O   GLU A  85      15.729  14.849 -60.025  1.00  0.00           O  
ATOM   1318  CB  GLU A  85      16.333  12.328 -61.893  1.00  0.00           C  
ATOM   1319  CG  GLU A  85      16.106  10.821 -61.973  1.00  0.00           C  
ATOM   1320  CD  GLU A  85      17.370  10.048 -62.227  1.00  0.00           C  
ATOM   1321  OE1 GLU A  85      18.289  10.601 -62.793  1.00  0.00           O  
ATOM   1322  OE2 GLU A  85      17.418   8.898 -61.846  1.00  0.00           O  
ATOM   1323  H   GLU A  85      14.469  12.886 -63.612  1.00  0.00           H  
ATOM   1324  HA  GLU A  85      14.608  12.694 -60.688  1.00  0.00           H  
ATOM   1325 1HB  GLU A  85      16.735  12.656 -62.856  1.00  0.00           H  
ATOM   1326 2HB  GLU A  85      17.091  12.515 -61.136  1.00  0.00           H  
ATOM   1327 1HG  GLU A  85      15.662  10.479 -61.037  1.00  0.00           H  
ATOM   1328 2HG  GLU A  85      15.394  10.624 -62.774  1.00  0.00           H  
ATOM   1329  N   ALA A  86      15.581  15.468 -62.174  1.00  0.00           N  
ATOM   1330  CA  ALA A  86      16.024  16.826 -61.870  1.00  0.00           C  
ATOM   1331  C   ALA A  86      15.001  17.530 -60.984  1.00  0.00           C  
ATOM   1332  O   ALA A  86      13.800  17.492 -61.252  1.00  0.00           O  
ATOM   1333  CB  ALA A  86      16.241  17.620 -63.157  1.00  0.00           C  
ATOM   1334  H   ALA A  86      15.368  15.222 -63.131  1.00  0.00           H  
ATOM   1335  HA  ALA A  86      16.963  16.766 -61.324  1.00  0.00           H  
ATOM   1336 1HB  ALA A  86      16.593  18.625 -62.911  1.00  0.00           H  
ATOM   1337 2HB  ALA A  86      16.984  17.112 -63.770  1.00  0.00           H  
ATOM   1338 3HB  ALA A  86      15.306  17.686 -63.700  1.00  0.00           H  
ATOM   1339  N   ASP A  87      15.490  18.192 -59.936  1.00  0.00           N  
ATOM   1340  CA  ASP A  87      14.643  18.969 -59.038  1.00  0.00           C  
ATOM   1341  C   ASP A  87      14.571  20.428 -59.467  1.00  0.00           C  
ATOM   1342  O   ASP A  87      13.488  21.010 -59.572  1.00  0.00           O  
ATOM   1343  CB  ASP A  87      15.158  18.842 -57.604  1.00  0.00           C  
ATOM   1344  CG  ASP A  87      16.657  19.095 -57.482  1.00  0.00           C  
ATOM   1345  OD1 ASP A  87      17.292  19.330 -58.492  1.00  0.00           O  
ATOM   1346  OD2 ASP A  87      17.159  19.035 -56.388  1.00  0.00           O  
ATOM   1347  H   ASP A  87      16.489  18.177 -59.757  1.00  0.00           H  
ATOM   1348  HA  ASP A  87      13.635  18.556 -59.071  1.00  0.00           H  
ATOM   1349 1HB  ASP A  87      14.635  19.555 -56.967  1.00  0.00           H  
ATOM   1350 2HB  ASP A  87      14.939  17.845 -57.230  1.00  0.00           H  
ATOM   1351  N   ASP A  88      15.735  21.016 -59.697  1.00  0.00           N  
ATOM   1352  CA  ASP A  88      15.851  22.409 -60.090  1.00  0.00           C  
ATOM   1353  C   ASP A  88      15.291  22.605 -61.499  1.00  0.00           C  
ATOM   1354  O   ASP A  88      15.677  21.900 -62.434  1.00  0.00           O  
ATOM   1355  CB  ASP A  88      17.315  22.847 -60.011  1.00  0.00           C  
ATOM   1356  CG  ASP A  88      17.501  24.333 -60.181  1.00  0.00           C  
ATOM   1357  OD1 ASP A  88      17.424  25.041 -59.204  1.00  0.00           O  
ATOM   1358  OD2 ASP A  88      17.720  24.755 -61.291  1.00  0.00           O  
ATOM   1359  H   ASP A  88      16.574  20.462 -59.579  1.00  0.00           H  
ATOM   1360  HA  ASP A  88      15.267  23.018 -59.399  1.00  0.00           H  
ATOM   1361 1HB  ASP A  88      17.732  22.546 -59.049  1.00  0.00           H  
ATOM   1362 2HB  ASP A  88      17.890  22.336 -60.782  1.00  0.00           H  
ATOM   1363  N   ALA A  89      14.350  23.533 -61.636  1.00  0.00           N  
ATOM   1364  CA  ALA A  89      13.684  23.742 -62.917  1.00  0.00           C  
ATOM   1365  C   ALA A  89      14.601  24.449 -63.911  1.00  0.00           C  
ATOM   1366  O   ALA A  89      14.499  24.217 -65.122  1.00  0.00           O  
ATOM   1367  CB  ALA A  89      12.405  24.529 -62.713  1.00  0.00           C  
ATOM   1368  H   ALA A  89      14.084  24.089 -60.837  1.00  0.00           H  
ATOM   1369  HA  ALA A  89      13.434  22.765 -63.328  1.00  0.00           H  
ATOM   1370 1HB  ALA A  89      11.904  24.634 -63.663  1.00  0.00           H  
ATOM   1371 2HB  ALA A  89      11.754  23.994 -62.018  1.00  0.00           H  
ATOM   1372 3HB  ALA A  89      12.634  25.514 -62.305  1.00  0.00           H  
ATOM   1373  N   GLU A  90      15.503  25.293 -63.411  1.00  0.00           N  
ATOM   1374  CA  GLU A  90      16.434  26.002 -64.278  1.00  0.00           C  
ATOM   1375  C   GLU A  90      17.451  25.034 -64.856  1.00  0.00           C  
ATOM   1376  O   GLU A  90      17.766  25.084 -66.044  1.00  0.00           O  
ATOM   1377  CB  GLU A  90      17.145  27.123 -63.518  1.00  0.00           C  
ATOM   1378  CG  GLU A  90      18.053  27.999 -64.372  1.00  0.00           C  
ATOM   1379  CD  GLU A  90      17.307  28.826 -65.384  1.00  0.00           C  
ATOM   1380  OE1 GLU A  90      16.153  29.100 -65.162  1.00  0.00           O  
ATOM   1381  OE2 GLU A  90      17.896  29.195 -66.370  1.00  0.00           O  
ATOM   1382  H   GLU A  90      15.542  25.451 -62.408  1.00  0.00           H  
ATOM   1383  HA  GLU A  90      15.886  26.435 -65.111  1.00  0.00           H  
ATOM   1384 1HB  GLU A  90      16.406  27.768 -63.039  1.00  0.00           H  
ATOM   1385 2HB  GLU A  90      17.758  26.691 -62.733  1.00  0.00           H  
ATOM   1386 1HG  GLU A  90      18.608  28.667 -63.716  1.00  0.00           H  
ATOM   1387 2HG  GLU A  90      18.771  27.363 -64.888  1.00  0.00           H  
ATOM   1388  N   GLU A  91      17.941  24.123 -64.014  1.00  0.00           N  
ATOM   1389  CA  GLU A  91      18.874  23.117 -64.490  1.00  0.00           C  
ATOM   1390  C   GLU A  91      18.231  22.291 -65.589  1.00  0.00           C  
ATOM   1391  O   GLU A  91      18.870  22.009 -66.601  1.00  0.00           O  
ATOM   1392  CB  GLU A  91      19.340  22.203 -63.352  1.00  0.00           C  
ATOM   1393  CG  GLU A  91      20.357  21.138 -63.786  1.00  0.00           C  
ATOM   1394  CD  GLU A  91      20.821  20.262 -62.657  1.00  0.00           C  
ATOM   1395  OE1 GLU A  91      20.390  20.470 -61.554  1.00  0.00           O  
ATOM   1396  OE2 GLU A  91      21.608  19.379 -62.902  1.00  0.00           O  
ATOM   1397  H   GLU A  91      17.674  24.146 -63.037  1.00  0.00           H  
ATOM   1398  HA  GLU A  91      19.746  23.622 -64.907  1.00  0.00           H  
ATOM   1399 1HB  GLU A  91      19.799  22.807 -62.569  1.00  0.00           H  
ATOM   1400 2HB  GLU A  91      18.484  21.691 -62.916  1.00  0.00           H  
ATOM   1401 1HG  GLU A  91      19.902  20.511 -64.543  1.00  0.00           H  
ATOM   1402 2HG  GLU A  91      21.219  21.630 -64.233  1.00  0.00           H  
ATOM   1403  N   LEU A  92      16.962  21.918 -65.412  1.00  0.00           N  
ATOM   1404  CA  LEU A  92      16.290  21.116 -66.426  1.00  0.00           C  
ATOM   1405  C   LEU A  92      16.205  21.851 -67.754  1.00  0.00           C  
ATOM   1406  O   LEU A  92      16.506  21.279 -68.800  1.00  0.00           O  
ATOM   1407  CB  LEU A  92      14.877  20.727 -65.973  1.00  0.00           C  
ATOM   1408  CG  LEU A  92      14.057  19.881 -66.988  1.00  0.00           C  
ATOM   1409  CD1 LEU A  92      14.772  18.539 -67.251  1.00  0.00           C  
ATOM   1410  CD2 LEU A  92      12.647  19.656 -66.431  1.00  0.00           C  
ATOM   1411  H   LEU A  92      16.478  22.164 -64.557  1.00  0.00           H  
ATOM   1412  HA  LEU A  92      16.868  20.213 -66.574  1.00  0.00           H  
ATOM   1413 1HB  LEU A  92      14.956  20.166 -65.045  1.00  0.00           H  
ATOM   1414 2HB  LEU A  92      14.316  21.642 -65.775  1.00  0.00           H  
ATOM   1415  HG  LEU A  92      13.988  20.418 -67.937  1.00  0.00           H  
ATOM   1416 1HD1 LEU A  92      14.197  17.959 -67.969  1.00  0.00           H  
ATOM   1417 2HD1 LEU A  92      15.768  18.716 -67.659  1.00  0.00           H  
ATOM   1418 3HD1 LEU A  92      14.860  17.976 -66.321  1.00  0.00           H  
ATOM   1419 1HD2 LEU A  92      12.063  19.075 -67.141  1.00  0.00           H  
ATOM   1420 2HD2 LEU A  92      12.707  19.117 -65.483  1.00  0.00           H  
ATOM   1421 3HD2 LEU A  92      12.163  20.618 -66.269  1.00  0.00           H  
ATOM   1422  N   ALA A  93      15.828  23.125 -67.728  1.00  0.00           N  
ATOM   1423  CA  ALA A  93      15.716  23.879 -68.972  1.00  0.00           C  
ATOM   1424  C   ALA A  93      17.047  23.871 -69.728  1.00  0.00           C  
ATOM   1425  O   ALA A  93      17.066  23.767 -70.956  1.00  0.00           O  
ATOM   1426  CB  ALA A  93      15.272  25.302 -68.687  1.00  0.00           C  
ATOM   1427  H   ALA A  93      15.582  23.565 -66.844  1.00  0.00           H  
ATOM   1428  HA  ALA A  93      14.974  23.390 -69.600  1.00  0.00           H  
ATOM   1429 1HB  ALA A  93      15.165  25.848 -69.618  1.00  0.00           H  
ATOM   1430 2HB  ALA A  93      14.319  25.272 -68.173  1.00  0.00           H  
ATOM   1431 3HB  ALA A  93      16.015  25.795 -68.055  1.00  0.00           H  
ATOM   1432  N   GLU A  94      18.155  23.953 -68.988  1.00  0.00           N  
ATOM   1433  CA  GLU A  94      19.477  23.908 -69.605  1.00  0.00           C  
ATOM   1434  C   GLU A  94      19.787  22.518 -70.155  1.00  0.00           C  
ATOM   1435  O   GLU A  94      20.331  22.388 -71.254  1.00  0.00           O  
ATOM   1436  CB  GLU A  94      20.548  24.332 -68.590  1.00  0.00           C  
ATOM   1437  CG  GLU A  94      22.001  24.253 -69.087  1.00  0.00           C  
ATOM   1438  CD  GLU A  94      22.305  25.151 -70.257  1.00  0.00           C  
ATOM   1439  OE1 GLU A  94      21.447  25.893 -70.665  1.00  0.00           O  
ATOM   1440  OE2 GLU A  94      23.415  25.104 -70.736  1.00  0.00           O  
ATOM   1441  H   GLU A  94      18.075  24.061 -67.980  1.00  0.00           H  
ATOM   1442  HA  GLU A  94      19.488  24.613 -70.435  1.00  0.00           H  
ATOM   1443 1HB  GLU A  94      20.359  25.362 -68.283  1.00  0.00           H  
ATOM   1444 2HB  GLU A  94      20.468  23.710 -67.700  1.00  0.00           H  
ATOM   1445 1HG  GLU A  94      22.661  24.520 -68.261  1.00  0.00           H  
ATOM   1446 2HG  GLU A  94      22.222  23.222 -69.364  1.00  0.00           H  
ATOM   1447  N   LEU A  95      19.420  21.474 -69.413  1.00  0.00           N  
ATOM   1448  CA  LEU A  95      19.678  20.108 -69.855  1.00  0.00           C  
ATOM   1449  C   LEU A  95      18.920  19.824 -71.141  1.00  0.00           C  
ATOM   1450  O   LEU A  95      19.437  19.176 -72.050  1.00  0.00           O  
ATOM   1451  CB  LEU A  95      19.237  19.107 -68.784  1.00  0.00           C  
ATOM   1452  CG  LEU A  95      20.007  19.154 -67.467  1.00  0.00           C  
ATOM   1453  CD1 LEU A  95      19.290  18.324 -66.445  1.00  0.00           C  
ATOM   1454  CD2 LEU A  95      21.393  18.632 -67.644  1.00  0.00           C  
ATOM   1455  H   LEU A  95      18.988  21.639 -68.508  1.00  0.00           H  
ATOM   1456  HA  LEU A  95      20.743  19.997 -70.051  1.00  0.00           H  
ATOM   1457 1HB  LEU A  95      18.190  19.289 -68.557  1.00  0.00           H  
ATOM   1458 2HB  LEU A  95      19.331  18.101 -69.188  1.00  0.00           H  
ATOM   1459  HG  LEU A  95      20.059  20.170 -67.120  1.00  0.00           H  
ATOM   1460 1HD1 LEU A  95      19.837  18.375 -65.513  1.00  0.00           H  
ATOM   1461 2HD1 LEU A  95      18.288  18.702 -66.292  1.00  0.00           H  
ATOM   1462 3HD1 LEU A  95      19.244  17.296 -66.789  1.00  0.00           H  
ATOM   1463 1HD2 LEU A  95      21.894  18.686 -66.682  1.00  0.00           H  
ATOM   1464 2HD2 LEU A  95      21.345  17.599 -67.977  1.00  0.00           H  
ATOM   1465 3HD2 LEU A  95      21.936  19.229 -68.372  1.00  0.00           H  
ATOM   1466  N   VAL A  96      17.696  20.338 -71.222  1.00  0.00           N  
ATOM   1467  CA  VAL A  96      16.862  20.153 -72.399  1.00  0.00           C  
ATOM   1468  C   VAL A  96      17.473  20.863 -73.598  1.00  0.00           C  
ATOM   1469  O   VAL A  96      17.518  20.307 -74.693  1.00  0.00           O  
ATOM   1470  CB  VAL A  96      15.437  20.666 -72.140  1.00  0.00           C  
ATOM   1471  CG1 VAL A  96      14.613  20.629 -73.417  1.00  0.00           C  
ATOM   1472  CG2 VAL A  96      14.787  19.799 -71.074  1.00  0.00           C  
ATOM   1473  H   VAL A  96      17.336  20.856 -70.428  1.00  0.00           H  
ATOM   1474  HA  VAL A  96      16.807  19.087 -72.619  1.00  0.00           H  
ATOM   1475  HB  VAL A  96      15.484  21.706 -71.803  1.00  0.00           H  
ATOM   1476 1HG1 VAL A  96      13.611  21.000 -73.211  1.00  0.00           H  
ATOM   1477 2HG1 VAL A  96      15.071  21.242 -74.177  1.00  0.00           H  
ATOM   1478 3HG1 VAL A  96      14.551  19.615 -73.780  1.00  0.00           H  
ATOM   1479 1HG2 VAL A  96      13.792  20.156 -70.877  1.00  0.00           H  
ATOM   1480 2HG2 VAL A  96      14.738  18.774 -71.422  1.00  0.00           H  
ATOM   1481 3HG2 VAL A  96      15.370  19.836 -70.163  1.00  0.00           H  
ATOM   1482  N   ARG A  97      17.962  22.086 -73.385  1.00  0.00           N  
ATOM   1483  CA  ARG A  97      18.627  22.828 -74.452  1.00  0.00           C  
ATOM   1484  C   ARG A  97      19.786  22.009 -75.010  1.00  0.00           C  
ATOM   1485  O   ARG A  97      19.947  21.895 -76.228  1.00  0.00           O  
ATOM   1486  CB  ARG A  97      19.147  24.166 -73.931  1.00  0.00           C  
ATOM   1487  CG  ARG A  97      19.687  25.122 -74.991  1.00  0.00           C  
ATOM   1488  CD  ARG A  97      20.219  26.377 -74.376  1.00  0.00           C  
ATOM   1489  NE  ARG A  97      21.496  26.163 -73.699  1.00  0.00           N  
ATOM   1490  CZ  ARG A  97      22.696  26.114 -74.318  1.00  0.00           C  
ATOM   1491  NH1 ARG A  97      22.773  26.268 -75.627  1.00  0.00           N  
ATOM   1492  NH2 ARG A  97      23.794  25.912 -73.611  1.00  0.00           N  
ATOM   1493  H   ARG A  97      17.862  22.513 -72.469  1.00  0.00           H  
ATOM   1494  HA  ARG A  97      17.913  23.011 -75.254  1.00  0.00           H  
ATOM   1495 1HB  ARG A  97      18.358  24.678 -73.392  1.00  0.00           H  
ATOM   1496 2HB  ARG A  97      19.955  23.982 -73.221  1.00  0.00           H  
ATOM   1497 1HG  ARG A  97      20.494  24.634 -75.536  1.00  0.00           H  
ATOM   1498 2HG  ARG A  97      18.888  25.389 -75.687  1.00  0.00           H  
ATOM   1499 1HD  ARG A  97      20.355  27.140 -75.139  1.00  0.00           H  
ATOM   1500 2HD  ARG A  97      19.505  26.735 -73.632  1.00  0.00           H  
ATOM   1501  HE  ARG A  97      21.484  26.047 -72.684  1.00  0.00           H  
ATOM   1502 1HH1 ARG A  97      21.933  26.423 -76.170  1.00  0.00           H  
ATOM   1503 2HH1 ARG A  97      23.669  26.234 -76.090  1.00  0.00           H  
ATOM   1504 1HH2 ARG A  97      23.731  25.787 -72.600  1.00  0.00           H  
ATOM   1505 2HH2 ARG A  97      24.692  25.876 -74.068  1.00  0.00           H  
ATOM   1506  N   ILE A  98      20.562  21.399 -74.113  1.00  0.00           N  
ATOM   1507  CA  ILE A  98      21.675  20.550 -74.513  1.00  0.00           C  
ATOM   1508  C   ILE A  98      21.167  19.338 -75.287  1.00  0.00           C  
ATOM   1509  O   ILE A  98      21.695  19.010 -76.347  1.00  0.00           O  
ATOM   1510  CB  ILE A  98      22.483  20.078 -73.284  1.00  0.00           C  
ATOM   1511  CG1 ILE A  98      23.192  21.282 -72.630  1.00  0.00           C  
ATOM   1512  CG2 ILE A  98      23.503  19.002 -73.707  1.00  0.00           C  
ATOM   1513  CD1 ILE A  98      23.708  21.002 -71.228  1.00  0.00           C  
ATOM   1514  H   ILE A  98      20.381  21.552 -73.125  1.00  0.00           H  
ATOM   1515  HA  ILE A  98      22.334  21.122 -75.165  1.00  0.00           H  
ATOM   1516  HB  ILE A  98      21.805  19.659 -72.545  1.00  0.00           H  
ATOM   1517 1HG1 ILE A  98      24.035  21.575 -73.254  1.00  0.00           H  
ATOM   1518 2HG1 ILE A  98      22.495  22.119 -72.577  1.00  0.00           H  
ATOM   1519 1HG2 ILE A  98      24.066  18.663 -72.844  1.00  0.00           H  
ATOM   1520 2HG2 ILE A  98      22.982  18.153 -74.144  1.00  0.00           H  
ATOM   1521 3HG2 ILE A  98      24.190  19.422 -74.442  1.00  0.00           H  
ATOM   1522 1HD1 ILE A  98      24.191  21.898 -70.835  1.00  0.00           H  
ATOM   1523 2HD1 ILE A  98      22.871  20.732 -70.586  1.00  0.00           H  
ATOM   1524 3HD1 ILE A  98      24.425  20.187 -71.250  1.00  0.00           H  
ATOM   1525  N   PHE A  99      20.133  18.682 -74.767  1.00  0.00           N  
ATOM   1526  CA  PHE A  99      19.577  17.505 -75.419  1.00  0.00           C  
ATOM   1527  C   PHE A  99      19.049  17.830 -76.813  1.00  0.00           C  
ATOM   1528  O   PHE A  99      19.265  17.068 -77.760  1.00  0.00           O  
ATOM   1529  CB  PHE A  99      18.456  16.907 -74.563  1.00  0.00           C  
ATOM   1530  CG  PHE A  99      18.938  16.108 -73.337  1.00  0.00           C  
ATOM   1531  CD1 PHE A  99      18.398  16.336 -72.069  1.00  0.00           C  
ATOM   1532  CD2 PHE A  99      19.925  15.131 -73.456  1.00  0.00           C  
ATOM   1533  CE1 PHE A  99      18.831  15.615 -70.971  1.00  0.00           C  
ATOM   1534  CE2 PHE A  99      20.349  14.412 -72.364  1.00  0.00           C  
ATOM   1535  CZ  PHE A  99      19.806  14.651 -71.120  1.00  0.00           C  
ATOM   1536  H   PHE A  99      19.742  18.991 -73.884  1.00  0.00           H  
ATOM   1537  HA  PHE A  99      20.364  16.768 -75.525  1.00  0.00           H  
ATOM   1538 1HB  PHE A  99      17.822  17.718 -74.209  1.00  0.00           H  
ATOM   1539 2HB  PHE A  99      17.836  16.255 -75.174  1.00  0.00           H  
ATOM   1540  HD1 PHE A  99      17.627  17.090 -71.944  1.00  0.00           H  
ATOM   1541  HD2 PHE A  99      20.367  14.932 -74.424  1.00  0.00           H  
ATOM   1542  HE1 PHE A  99      18.398  15.805 -69.994  1.00  0.00           H  
ATOM   1543  HE2 PHE A  99      21.117  13.655 -72.485  1.00  0.00           H  
ATOM   1544  HZ  PHE A  99      20.146  14.079 -70.258  1.00  0.00           H  
ATOM   1545  N   ALA A 100      18.368  18.962 -76.952  1.00  0.00           N  
ATOM   1546  CA  ALA A 100      17.857  19.382 -78.248  1.00  0.00           C  
ATOM   1547  C   ALA A 100      19.007  19.604 -79.223  1.00  0.00           C  
ATOM   1548  O   ALA A 100      18.931  19.218 -80.387  1.00  0.00           O  
ATOM   1549  CB  ALA A 100      17.039  20.647 -78.105  1.00  0.00           C  
ATOM   1550  H   ALA A 100      18.198  19.543 -76.139  1.00  0.00           H  
ATOM   1551  HA  ALA A 100      17.225  18.583 -78.644  1.00  0.00           H  
ATOM   1552 1HB  ALA A 100      16.648  20.946 -79.069  1.00  0.00           H  
ATOM   1553 2HB  ALA A 100      16.217  20.464 -77.416  1.00  0.00           H  
ATOM   1554 3HB  ALA A 100      17.675  21.441 -77.711  1.00  0.00           H  
ATOM   1555  N   LYS A 101      20.087  20.210 -78.718  1.00  0.00           N  
ATOM   1556  CA  LYS A 101      21.274  20.460 -79.525  1.00  0.00           C  
ATOM   1557  C   LYS A 101      21.899  19.155 -79.991  1.00  0.00           C  
ATOM   1558  O   LYS A 101      22.406  19.076 -81.109  1.00  0.00           O  
ATOM   1559  CB  LYS A 101      22.287  21.299 -78.741  1.00  0.00           C  
ATOM   1560  CG  LYS A 101      23.588  21.625 -79.495  1.00  0.00           C  
ATOM   1561  CD  LYS A 101      23.319  22.409 -80.777  1.00  0.00           C  
ATOM   1562  CE  LYS A 101      24.578  23.107 -81.288  1.00  0.00           C  
ATOM   1563  NZ  LYS A 101      25.695  22.149 -81.547  1.00  0.00           N  
ATOM   1564  H   LYS A 101      20.074  20.526 -77.755  1.00  0.00           H  
ATOM   1565  HA  LYS A 101      20.977  21.022 -80.406  1.00  0.00           H  
ATOM   1566 1HB  LYS A 101      21.822  22.240 -78.446  1.00  0.00           H  
ATOM   1567 2HB  LYS A 101      22.560  20.774 -77.827  1.00  0.00           H  
ATOM   1568 1HG  LYS A 101      24.231  22.223 -78.849  1.00  0.00           H  
ATOM   1569 2HG  LYS A 101      24.111  20.700 -79.740  1.00  0.00           H  
ATOM   1570 1HD  LYS A 101      22.961  21.726 -81.551  1.00  0.00           H  
ATOM   1571 2HD  LYS A 101      22.549  23.157 -80.592  1.00  0.00           H  
ATOM   1572 1HE  LYS A 101      24.341  23.627 -82.214  1.00  0.00           H  
ATOM   1573 2HE  LYS A 101      24.906  23.835 -80.546  1.00  0.00           H  
ATOM   1574 1HZ  LYS A 101      26.499  22.652 -81.881  1.00  0.00           H  
ATOM   1575 2HZ  LYS A 101      25.934  21.667 -80.694  1.00  0.00           H  
ATOM   1576 3HZ  LYS A 101      25.419  21.464 -82.247  1.00  0.00           H  
ATOM   1577  N   ILE A 102      21.858  18.131 -79.141  1.00  0.00           N  
ATOM   1578  CA  ILE A 102      22.423  16.839 -79.502  1.00  0.00           C  
ATOM   1579  C   ILE A 102      21.664  16.258 -80.691  1.00  0.00           C  
ATOM   1580  O   ILE A 102      22.278  15.752 -81.631  1.00  0.00           O  
ATOM   1581  CB  ILE A 102      22.412  15.854 -78.315  1.00  0.00           C  
ATOM   1582  CG1 ILE A 102      23.378  16.358 -77.226  1.00  0.00           C  
ATOM   1583  CG2 ILE A 102      22.837  14.474 -78.798  1.00  0.00           C  
ATOM   1584  CD1 ILE A 102      23.236  15.653 -75.891  1.00  0.00           C  
ATOM   1585  H   ILE A 102      21.443  18.265 -78.226  1.00  0.00           H  
ATOM   1586  HA  ILE A 102      23.459  16.988 -79.802  1.00  0.00           H  
ATOM   1587  HB  ILE A 102      21.413  15.804 -77.885  1.00  0.00           H  
ATOM   1588 1HG1 ILE A 102      24.397  16.230 -77.579  1.00  0.00           H  
ATOM   1589 2HG1 ILE A 102      23.202  17.413 -77.073  1.00  0.00           H  
ATOM   1590 1HG2 ILE A 102      22.839  13.771 -77.970  1.00  0.00           H  
ATOM   1591 2HG2 ILE A 102      22.154  14.117 -79.563  1.00  0.00           H  
ATOM   1592 3HG2 ILE A 102      23.839  14.546 -79.215  1.00  0.00           H  
ATOM   1593 1HD1 ILE A 102      23.942  16.073 -75.180  1.00  0.00           H  
ATOM   1594 2HD1 ILE A 102      22.233  15.784 -75.513  1.00  0.00           H  
ATOM   1595 3HD1 ILE A 102      23.437  14.607 -76.015  1.00  0.00           H  
ATOM   1596  N   VAL A 103      20.333  16.352 -80.665  1.00  0.00           N  
ATOM   1597  CA  VAL A 103      19.536  15.874 -81.791  1.00  0.00           C  
ATOM   1598  C   VAL A 103      19.861  16.674 -83.045  1.00  0.00           C  
ATOM   1599  O   VAL A 103      19.953  16.111 -84.135  1.00  0.00           O  
ATOM   1600  CB  VAL A 103      18.024  15.944 -81.507  1.00  0.00           C  
ATOM   1601  CG1 VAL A 103      17.231  15.586 -82.793  1.00  0.00           C  
ATOM   1602  CG2 VAL A 103      17.698  14.984 -80.382  1.00  0.00           C  
ATOM   1603  H   VAL A 103      19.881  16.753 -79.848  1.00  0.00           H  
ATOM   1604  HA  VAL A 103      19.791  14.832 -81.976  1.00  0.00           H  
ATOM   1605  HB  VAL A 103      17.748  16.958 -81.217  1.00  0.00           H  
ATOM   1606 1HG1 VAL A 103      16.162  15.631 -82.599  1.00  0.00           H  
ATOM   1607 2HG1 VAL A 103      17.475  16.288 -83.590  1.00  0.00           H  
ATOM   1608 3HG1 VAL A 103      17.493  14.578 -83.109  1.00  0.00           H  
ATOM   1609 1HG2 VAL A 103      16.632  15.017 -80.162  1.00  0.00           H  
ATOM   1610 2HG2 VAL A 103      17.981  13.978 -80.676  1.00  0.00           H  
ATOM   1611 3HG2 VAL A 103      18.258  15.272 -79.502  1.00  0.00           H  
ATOM   1612  N   ILE A 104      20.040  17.986 -82.889  1.00  0.00           N  
ATOM   1613  CA  ILE A 104      20.400  18.831 -84.022  1.00  0.00           C  
ATOM   1614  C   ILE A 104      21.743  18.398 -84.605  1.00  0.00           C  
ATOM   1615  O   ILE A 104      21.879  18.294 -85.826  1.00  0.00           O  
ATOM   1616  CB  ILE A 104      20.450  20.324 -83.623  1.00  0.00           C  
ATOM   1617  CG1 ILE A 104      19.027  20.814 -83.313  1.00  0.00           C  
ATOM   1618  CG2 ILE A 104      21.088  21.150 -84.738  1.00  0.00           C  
ATOM   1619  CD1 ILE A 104      18.957  22.179 -82.631  1.00  0.00           C  
ATOM   1620  H   ILE A 104      19.917  18.397 -81.971  1.00  0.00           H  
ATOM   1621  HA  ILE A 104      19.643  18.713 -84.794  1.00  0.00           H  
ATOM   1622  HB  ILE A 104      21.037  20.437 -82.720  1.00  0.00           H  
ATOM   1623 1HG1 ILE A 104      18.462  20.862 -84.239  1.00  0.00           H  
ATOM   1624 2HG1 ILE A 104      18.558  20.086 -82.661  1.00  0.00           H  
ATOM   1625 1HG2 ILE A 104      21.126  22.198 -84.449  1.00  0.00           H  
ATOM   1626 2HG2 ILE A 104      22.102  20.796 -84.921  1.00  0.00           H  
ATOM   1627 3HG2 ILE A 104      20.502  21.045 -85.646  1.00  0.00           H  
ATOM   1628 1HD1 ILE A 104      17.917  22.439 -82.439  1.00  0.00           H  
ATOM   1629 2HD1 ILE A 104      19.497  22.142 -81.687  1.00  0.00           H  
ATOM   1630 3HD1 ILE A 104      19.401  22.939 -83.270  1.00  0.00           H  
ATOM   1631  N   ASP A 105      22.731  18.132 -83.749  1.00  0.00           N  
ATOM   1632  CA  ASP A 105      24.035  17.672 -84.220  1.00  0.00           C  
ATOM   1633  C   ASP A 105      23.921  16.327 -84.941  1.00  0.00           C  
ATOM   1634  O   ASP A 105      24.538  16.125 -85.989  1.00  0.00           O  
ATOM   1635  CB  ASP A 105      25.024  17.530 -83.054  1.00  0.00           C  
ATOM   1636  CG  ASP A 105      25.519  18.862 -82.471  1.00  0.00           C  
ATOM   1637  OD1 ASP A 105      25.350  19.886 -83.099  1.00  0.00           O  
ATOM   1638  OD2 ASP A 105      26.077  18.834 -81.395  1.00  0.00           O  
ATOM   1639  H   ASP A 105      22.578  18.267 -82.755  1.00  0.00           H  
ATOM   1640  HA  ASP A 105      24.426  18.408 -84.924  1.00  0.00           H  
ATOM   1641 1HB  ASP A 105      24.553  16.961 -82.252  1.00  0.00           H  
ATOM   1642 2HB  ASP A 105      25.890  16.961 -83.387  1.00  0.00           H  
ATOM   1643  N   LEU A 106      23.100  15.424 -84.398  1.00  0.00           N  
ATOM   1644  CA  LEU A 106      22.871  14.123 -85.024  1.00  0.00           C  
ATOM   1645  C   LEU A 106      22.192  14.280 -86.374  1.00  0.00           C  
ATOM   1646  O   LEU A 106      22.537  13.598 -87.341  1.00  0.00           O  
ATOM   1647  CB  LEU A 106      21.991  13.244 -84.111  1.00  0.00           C  
ATOM   1648  CG  LEU A 106      22.653  12.685 -82.838  1.00  0.00           C  
ATOM   1649  CD1 LEU A 106      21.579  12.152 -81.890  1.00  0.00           C  
ATOM   1650  CD2 LEU A 106      23.600  11.557 -83.232  1.00  0.00           C  
ATOM   1651  H   LEU A 106      22.638  15.642 -83.521  1.00  0.00           H  
ATOM   1652  HA  LEU A 106      23.831  13.640 -85.179  1.00  0.00           H  
ATOM   1653 1HB  LEU A 106      21.129  13.830 -83.798  1.00  0.00           H  
ATOM   1654 2HB  LEU A 106      21.628  12.397 -84.693  1.00  0.00           H  
ATOM   1655  HG  LEU A 106      23.208  13.475 -82.333  1.00  0.00           H  
ATOM   1656 1HD1 LEU A 106      22.049  11.756 -80.991  1.00  0.00           H  
ATOM   1657 2HD1 LEU A 106      20.905  12.959 -81.614  1.00  0.00           H  
ATOM   1658 3HD1 LEU A 106      21.019  11.366 -82.384  1.00  0.00           H  
ATOM   1659 1HD2 LEU A 106      24.075  11.149 -82.344  1.00  0.00           H  
ATOM   1660 2HD2 LEU A 106      23.040  10.769 -83.734  1.00  0.00           H  
ATOM   1661 3HD2 LEU A 106      24.357  11.938 -83.898  1.00  0.00           H  
ATOM   1662  N   SER A 107      21.229  15.191 -86.442  1.00  0.00           N  
ATOM   1663  CA  SER A 107      20.498  15.435 -87.672  1.00  0.00           C  
ATOM   1664  C   SER A 107      21.391  16.048 -88.750  1.00  0.00           C  
ATOM   1665  O   SER A 107      21.349  15.634 -89.909  1.00  0.00           O  
ATOM   1666  CB  SER A 107      19.304  16.320 -87.397  1.00  0.00           C  
ATOM   1667  OG  SER A 107      18.573  16.536 -88.563  1.00  0.00           O  
ATOM   1668  H   SER A 107      20.976  15.711 -85.608  1.00  0.00           H  
ATOM   1669  HA  SER A 107      20.136  14.478 -88.043  1.00  0.00           H  
ATOM   1670 1HB  SER A 107      18.667  15.852 -86.646  1.00  0.00           H  
ATOM   1671 2HB  SER A 107      19.640  17.274 -86.992  1.00  0.00           H  
ATOM   1672  HG  SER A 107      18.292  15.663 -88.860  1.00  0.00           H  
ATOM   1673  N   LYS A 108      22.214  17.028 -88.369  1.00  0.00           N  
ATOM   1674  CA  LYS A 108      23.119  17.646 -89.333  1.00  0.00           C  
ATOM   1675  C   LYS A 108      24.085  16.616 -89.890  1.00  0.00           C  
ATOM   1676  O   LYS A 108      24.361  16.601 -91.094  1.00  0.00           O  
ATOM   1677  CB  LYS A 108      23.904  18.798 -88.700  1.00  0.00           C  
ATOM   1678  CG  LYS A 108      23.104  20.076 -88.456  1.00  0.00           C  
ATOM   1679  CD  LYS A 108      24.002  21.163 -87.866  1.00  0.00           C  
ATOM   1680  CE  LYS A 108      23.243  22.457 -87.590  1.00  0.00           C  
ATOM   1681  NZ  LYS A 108      22.796  23.130 -88.842  1.00  0.00           N  
ATOM   1682  H   LYS A 108      22.205  17.351 -87.408  1.00  0.00           H  
ATOM   1683  HA  LYS A 108      22.533  18.037 -90.162  1.00  0.00           H  
ATOM   1684 1HB  LYS A 108      24.305  18.470 -87.738  1.00  0.00           H  
ATOM   1685 2HB  LYS A 108      24.751  19.047 -89.338  1.00  0.00           H  
ATOM   1686 1HG  LYS A 108      22.691  20.425 -89.402  1.00  0.00           H  
ATOM   1687 2HG  LYS A 108      22.282  19.872 -87.771  1.00  0.00           H  
ATOM   1688 1HD  LYS A 108      24.436  20.798 -86.930  1.00  0.00           H  
ATOM   1689 2HD  LYS A 108      24.815  21.371 -88.561  1.00  0.00           H  
ATOM   1690 1HE  LYS A 108      22.372  22.238 -86.985  1.00  0.00           H  
ATOM   1691 2HE  LYS A 108      23.894  23.138 -87.040  1.00  0.00           H  
ATOM   1692 1HZ  LYS A 108      22.302  23.984 -88.607  1.00  0.00           H  
ATOM   1693 2HZ  LYS A 108      23.601  23.354 -89.411  1.00  0.00           H  
ATOM   1694 3HZ  LYS A 108      22.178  22.518 -89.355  1.00  0.00           H  
ATOM   1695  N   ALA A 109      24.586  15.738 -89.026  1.00  0.00           N  
ATOM   1696  CA  ALA A 109      25.494  14.691 -89.458  1.00  0.00           C  
ATOM   1697  C   ALA A 109      24.819  13.774 -90.469  1.00  0.00           C  
ATOM   1698  O   ALA A 109      25.445  13.332 -91.427  1.00  0.00           O  
ATOM   1699  CB  ALA A 109      25.983  13.885 -88.272  1.00  0.00           C  
ATOM   1700  H   ALA A 109      24.344  15.807 -88.040  1.00  0.00           H  
ATOM   1701  HA  ALA A 109      26.348  15.164 -89.950  1.00  0.00           H  
ATOM   1702 1HB  ALA A 109      26.676  13.120 -88.617  1.00  0.00           H  
ATOM   1703 2HB  ALA A 109      26.483  14.547 -87.566  1.00  0.00           H  
ATOM   1704 3HB  ALA A 109      25.133  13.412 -87.785  1.00  0.00           H  
ATOM   1705  N   ASP A 110      23.531  13.496 -90.259  1.00  0.00           N  
ATOM   1706  CA  ASP A 110      22.805  12.604 -91.157  1.00  0.00           C  
ATOM   1707  C   ASP A 110      22.683  13.218 -92.543  1.00  0.00           C  
ATOM   1708  O   ASP A 110      22.809  12.517 -93.553  1.00  0.00           O  
ATOM   1709  CB  ASP A 110      21.411  12.313 -90.602  1.00  0.00           C  
ATOM   1710  CG  ASP A 110      20.732  11.134 -91.283  1.00  0.00           C  
ATOM   1711  OD1 ASP A 110      21.123  10.024 -91.014  1.00  0.00           O  
ATOM   1712  OD2 ASP A 110      19.833  11.353 -92.058  1.00  0.00           O  
ATOM   1713  H   ASP A 110      23.057  13.877 -89.448  1.00  0.00           H  
ATOM   1714  HA  ASP A 110      23.356  11.668 -91.236  1.00  0.00           H  
ATOM   1715 1HB  ASP A 110      21.492  12.111 -89.540  1.00  0.00           H  
ATOM   1716 2HB  ASP A 110      20.782  13.197 -90.718  1.00  0.00           H  
ATOM   1717  N   ALA A 111      22.454  14.526 -92.603  1.00  0.00           N  
ATOM   1718  CA  ALA A 111      22.367  15.212 -93.880  1.00  0.00           C  
ATOM   1719  C   ALA A 111      23.701  15.128 -94.623  1.00  0.00           C  
ATOM   1720  O   ALA A 111      23.737  14.952 -95.837  1.00  0.00           O  
ATOM   1721  CB  ALA A 111      21.949  16.653 -93.689  1.00  0.00           C  
ATOM   1722  H   ALA A 111      22.327  15.046 -91.736  1.00  0.00           H  
ATOM   1723  HA  ALA A 111      21.614  14.702 -94.489  1.00  0.00           H  
ATOM   1724 1HB  ALA A 111      21.861  17.137 -94.652  1.00  0.00           H  
ATOM   1725 2HB  ALA A 111      20.993  16.678 -93.187  1.00  0.00           H  
ATOM   1726 3HB  ALA A 111      22.694  17.170 -93.085  1.00  0.00           H  
ATOM   1727  N   GLU A 112      24.806  15.229 -93.870  1.00  0.00           N  
ATOM   1728  CA  GLU A 112      26.125  15.093 -94.485  1.00  0.00           C  
ATOM   1729  C   GLU A 112      26.313  13.691 -95.054  1.00  0.00           C  
ATOM   1730  O   GLU A 112      26.851  13.531 -96.151  1.00  0.00           O  
ATOM   1731  CB  GLU A 112      27.245  15.397 -93.487  1.00  0.00           C  
ATOM   1732  CG  GLU A 112      28.637  15.364 -94.119  1.00  0.00           C  
ATOM   1733  CD  GLU A 112      29.736  15.704 -93.167  1.00  0.00           C  
ATOM   1734  OE1 GLU A 112      29.460  15.920 -92.009  1.00  0.00           O  
ATOM   1735  OE2 GLU A 112      30.866  15.735 -93.589  1.00  0.00           O  
ATOM   1736  H   GLU A 112      24.725  15.408 -92.877  1.00  0.00           H  
ATOM   1737  HA  GLU A 112      26.199  15.807 -95.303  1.00  0.00           H  
ATOM   1738 1HB  GLU A 112      27.091  16.383 -93.050  1.00  0.00           H  
ATOM   1739 2HB  GLU A 112      27.225  14.669 -92.678  1.00  0.00           H  
ATOM   1740 1HG  GLU A 112      28.818  14.364 -94.512  1.00  0.00           H  
ATOM   1741 2HG  GLU A 112      28.662  16.061 -94.956  1.00  0.00           H  
ATOM   1742  N   ILE A 113      25.859  12.673 -94.323  1.00  0.00           N  
ATOM   1743  CA  ILE A 113      25.980  11.302 -94.802  1.00  0.00           C  
ATOM   1744  C   ILE A 113      25.200  11.134 -96.092  1.00  0.00           C  
ATOM   1745  O   ILE A 113      25.676  10.511 -97.036  1.00  0.00           O  
ATOM   1746  CB  ILE A 113      25.456  10.274 -93.781  1.00  0.00           C  
ATOM   1747  CG1 ILE A 113      26.282  10.331 -92.476  1.00  0.00           C  
ATOM   1748  CG2 ILE A 113      25.489   8.856 -94.400  1.00  0.00           C  
ATOM   1749  CD1 ILE A 113      27.726   9.900 -92.589  1.00  0.00           C  
ATOM   1750  H   ILE A 113      25.447  12.862 -93.413  1.00  0.00           H  
ATOM   1751  HA  ILE A 113      27.027  11.094 -95.017  1.00  0.00           H  
ATOM   1752  HB  ILE A 113      24.427  10.522 -93.517  1.00  0.00           H  
ATOM   1753 1HG1 ILE A 113      26.280  11.343 -92.120  1.00  0.00           H  
ATOM   1754 2HG1 ILE A 113      25.786   9.709 -91.741  1.00  0.00           H  
ATOM   1755 1HG2 ILE A 113      25.107   8.143 -93.682  1.00  0.00           H  
ATOM   1756 2HG2 ILE A 113      24.869   8.826 -95.296  1.00  0.00           H  
ATOM   1757 3HG2 ILE A 113      26.510   8.588 -94.668  1.00  0.00           H  
ATOM   1758 1HD1 ILE A 113      28.200   9.993 -91.614  1.00  0.00           H  
ATOM   1759 2HD1 ILE A 113      27.772   8.866 -92.909  1.00  0.00           H  
ATOM   1760 3HD1 ILE A 113      28.251  10.532 -93.302  1.00  0.00           H  
ATOM   1761  N   ALA A 114      23.994  11.698 -96.124  1.00  0.00           N  
ATOM   1762  CA  ALA A 114      23.191  11.607 -97.341  1.00  0.00           C  
ATOM   1763  C   ALA A 114      23.941  12.255 -98.481  1.00  0.00           C  
ATOM   1764  O   ALA A 114      23.921  11.733 -99.615  1.00  0.00           O  
ATOM   1765  CB  ALA A 114      21.849  12.303 -97.132  1.00  0.00           C  
ATOM   1766  H   ALA A 114      23.631  12.172 -95.309  1.00  0.00           H  
ATOM   1767  HA  ALA A 114      23.029  10.568 -97.565  1.00  0.00           H  
ATOM   1768 1HB  ALA A 114      21.254  12.218 -98.044  1.00  0.00           H  
ATOM   1769 2HB  ALA A 114      21.321  11.829 -96.308  1.00  0.00           H  
ATOM   1770 3HB  ALA A 114      22.014  13.354 -96.903  1.00  0.00           H  
ATOM   1771  N   ALA A 115      24.630  13.354 -98.232  1.00  0.00           N  
ATOM   1772  CA  ALA A 115      25.397  14.045 -99.241  1.00  0.00           C  
ATOM   1773  C   ALA A 115      26.513  13.174 -99.802  1.00  0.00           C  
ATOM   1774  O   ALA A 115      26.736  13.128-100.997  1.00  0.00           O  
ATOM   1775  CB  ALA A 115      25.960  15.345 -98.714  1.00  0.00           C  
ATOM   1776  H   ALA A 115      24.600  13.745 -97.277  1.00  0.00           H  
ATOM   1777  HA  ALA A 115      24.721  14.259-100.080  1.00  0.00           H  
ATOM   1778 1HB  ALA A 115      26.501  15.864 -99.502  1.00  0.00           H  
ATOM   1779 2HB  ALA A 115      25.145  15.967 -98.346  1.00  0.00           H  
ATOM   1780 3HB  ALA A 115      26.638  15.129 -97.898  1.00  0.00           H  
ATOM   1781  N   ILE A 116      27.187  12.448 -98.897  1.00  0.00           N  
ATOM   1782  CA  ILE A 116      28.275  11.582 -99.343  1.00  0.00           C  
ATOM   1783  C   ILE A 116      27.723  10.490-100.239  1.00  0.00           C  
ATOM   1784  O   ILE A 116      28.295  10.205-101.296  1.00  0.00           O  
ATOM   1785  CB  ILE A 116      29.017  10.941 -98.145  1.00  0.00           C  
ATOM   1786  CG1 ILE A 116      29.756  12.034 -97.349  1.00  0.00           C  
ATOM   1787  CG2 ILE A 116      30.016   9.875 -98.672  1.00  0.00           C  
ATOM   1788  CD1 ILE A 116      30.251  11.576 -95.988  1.00  0.00           C  
ATOM   1789  H   ILE A 116      26.966  12.533 -97.919  1.00  0.00           H  
ATOM   1790  HA  ILE A 116      28.987  12.173 -99.911  1.00  0.00           H  
ATOM   1791  HB  ILE A 116      28.298  10.475 -97.471  1.00  0.00           H  
ATOM   1792 1HG1 ILE A 116      30.611  12.376 -97.932  1.00  0.00           H  
ATOM   1793 2HG1 ILE A 116      29.082  12.878 -97.200  1.00  0.00           H  
ATOM   1794 1HG2 ILE A 116      30.552   9.416 -97.849  1.00  0.00           H  
ATOM   1795 2HG2 ILE A 116      29.479   9.102 -99.216  1.00  0.00           H  
ATOM   1796 3HG2 ILE A 116      30.734  10.354 -99.341  1.00  0.00           H  
ATOM   1797 1HD1 ILE A 116      30.756  12.404 -95.490  1.00  0.00           H  
ATOM   1798 2HD1 ILE A 116      29.403  11.254 -95.385  1.00  0.00           H  
ATOM   1799 3HD1 ILE A 116      30.947  10.750 -96.105  1.00  0.00           H  
ATOM   1800  N   ILE A 117      26.612   9.888 -99.839  1.00  0.00           N  
ATOM   1801  CA  ILE A 117      26.021   8.816-100.620  1.00  0.00           C  
ATOM   1802  C   ILE A 117      25.548   9.315-101.984  1.00  0.00           C  
ATOM   1803  O   ILE A 117      25.766   8.647-102.991  1.00  0.00           O  
ATOM   1804  CB  ILE A 117      24.865   8.137 -99.856  1.00  0.00           C  
ATOM   1805  CG1 ILE A 117      25.410   7.467 -98.537  1.00  0.00           C  
ATOM   1806  CG2 ILE A 117      24.150   7.101-100.753  1.00  0.00           C  
ATOM   1807  CD1 ILE A 117      26.483   6.393 -98.727  1.00  0.00           C  
ATOM   1808  H   ILE A 117      26.185  10.171 -98.959  1.00  0.00           H  
ATOM   1809  HA  ILE A 117      26.788   8.070-100.807  1.00  0.00           H  
ATOM   1810  HB  ILE A 117      24.148   8.899 -99.553  1.00  0.00           H  
ATOM   1811 1HG1 ILE A 117      25.823   8.244 -97.902  1.00  0.00           H  
ATOM   1812 2HG1 ILE A 117      24.578   7.014 -98.015  1.00  0.00           H  
ATOM   1813 1HG2 ILE A 117      23.330   6.640-100.204  1.00  0.00           H  
ATOM   1814 2HG2 ILE A 117      23.752   7.589-101.643  1.00  0.00           H  
ATOM   1815 3HG2 ILE A 117      24.851   6.336-101.052  1.00  0.00           H  
ATOM   1816 1HD1 ILE A 117      26.776   6.002 -97.753  1.00  0.00           H  
ATOM   1817 2HD1 ILE A 117      26.088   5.579 -99.336  1.00  0.00           H  
ATOM   1818 3HD1 ILE A 117      27.355   6.818 -99.213  1.00  0.00           H  
ATOM   1819  N   VAL A 118      24.923  10.493-102.029  1.00  0.00           N  
ATOM   1820  CA  VAL A 118      24.479  11.037-103.308  1.00  0.00           C  
ATOM   1821  C   VAL A 118      25.666  11.310-104.225  1.00  0.00           C  
ATOM   1822  O   VAL A 118      25.620  10.994-105.416  1.00  0.00           O  
ATOM   1823  CB  VAL A 118      23.652  12.325-103.106  1.00  0.00           C  
ATOM   1824  CG1 VAL A 118      23.405  13.022-104.456  1.00  0.00           C  
ATOM   1825  CG2 VAL A 118      22.308  11.959-102.462  1.00  0.00           C  
ATOM   1826  H   VAL A 118      24.754  11.007-101.172  1.00  0.00           H  
ATOM   1827  HA  VAL A 118      23.838  10.299-103.790  1.00  0.00           H  
ATOM   1828  HB  VAL A 118      24.202  13.011-102.461  1.00  0.00           H  
ATOM   1829 1HG1 VAL A 118      22.820  13.929-104.298  1.00  0.00           H  
ATOM   1830 2HG1 VAL A 118      24.354  13.285-104.918  1.00  0.00           H  
ATOM   1831 3HG1 VAL A 118      22.857  12.350-105.113  1.00  0.00           H  
ATOM   1832 1HG2 VAL A 118      21.717  12.858-102.307  1.00  0.00           H  
ATOM   1833 2HG2 VAL A 118      21.764  11.278-103.120  1.00  0.00           H  
ATOM   1834 3HG2 VAL A 118      22.480  11.473-101.505  1.00  0.00           H  
ATOM   1835  N   GLU A 119      26.733  11.888-103.676  1.00  0.00           N  
ATOM   1836  CA  GLU A 119      27.922  12.167-104.470  1.00  0.00           C  
ATOM   1837  C   GLU A 119      28.555  10.887-105.008  1.00  0.00           C  
ATOM   1838  O   GLU A 119      29.008  10.850-106.152  1.00  0.00           O  
ATOM   1839  CB  GLU A 119      28.951  12.946-103.649  1.00  0.00           C  
ATOM   1840  CG  GLU A 119      28.571  14.397-103.357  1.00  0.00           C  
ATOM   1841  CD  GLU A 119      29.537  15.063-102.412  1.00  0.00           C  
ATOM   1842  OE1 GLU A 119      30.428  14.396-101.943  1.00  0.00           O  
ATOM   1843  OE2 GLU A 119      29.385  16.236-102.159  1.00  0.00           O  
ATOM   1844  H   GLU A 119      26.717  12.148-102.695  1.00  0.00           H  
ATOM   1845  HA  GLU A 119      27.629  12.781-105.322  1.00  0.00           H  
ATOM   1846 1HB  GLU A 119      29.104  12.446-102.693  1.00  0.00           H  
ATOM   1847 2HB  GLU A 119      29.906  12.948-104.174  1.00  0.00           H  
ATOM   1848 1HG  GLU A 119      28.559  14.954-104.296  1.00  0.00           H  
ATOM   1849 2HG  GLU A 119      27.571  14.431-102.936  1.00  0.00           H  
ATOM   1850  N   LEU A 120      28.568   9.826-104.198  1.00  0.00           N  
ATOM   1851  CA  LEU A 120      29.119   8.554-104.655  1.00  0.00           C  
ATOM   1852  C   LEU A 120      28.297   7.974-105.797  1.00  0.00           C  
ATOM   1853  O   LEU A 120      28.855   7.413-106.743  1.00  0.00           O  
ATOM   1854  CB  LEU A 120      29.166   7.536-103.513  1.00  0.00           C  
ATOM   1855  CG  LEU A 120      30.166   7.798-102.384  1.00  0.00           C  
ATOM   1856  CD1 LEU A 120      29.934   6.751-101.279  1.00  0.00           C  
ATOM   1857  CD2 LEU A 120      31.593   7.743-102.931  1.00  0.00           C  
ATOM   1858  H   LEU A 120      28.213   9.912-103.251  1.00  0.00           H  
ATOM   1859  HA  LEU A 120      30.125   8.733-105.025  1.00  0.00           H  
ATOM   1860 1HB  LEU A 120      28.177   7.491-103.059  1.00  0.00           H  
ATOM   1861 2HB  LEU A 120      29.389   6.568-103.937  1.00  0.00           H  
ATOM   1862  HG  LEU A 120      29.994   8.779-101.962  1.00  0.00           H  
ATOM   1863 1HD1 LEU A 120      30.620   6.923-100.452  1.00  0.00           H  
ATOM   1864 2HD1 LEU A 120      28.912   6.834-100.919  1.00  0.00           H  
ATOM   1865 3HD1 LEU A 120      30.093   5.748-101.681  1.00  0.00           H  
ATOM   1866 1HD2 LEU A 120      32.294   7.933-102.122  1.00  0.00           H  
ATOM   1867 2HD2 LEU A 120      31.785   6.759-103.359  1.00  0.00           H  
ATOM   1868 3HD2 LEU A 120      31.732   8.499-103.699  1.00  0.00           H  
ATOM   1869  N   ILE A 121      26.976   8.123-105.722  1.00  0.00           N  
ATOM   1870  CA  ILE A 121      26.095   7.648-106.781  1.00  0.00           C  
ATOM   1871  C   ILE A 121      26.422   8.363-108.082  1.00  0.00           C  
ATOM   1872  O   ILE A 121      26.494   7.740-109.140  1.00  0.00           O  
ATOM   1873  CB  ILE A 121      24.613   7.863-106.433  1.00  0.00           C  
ATOM   1874  CG1 ILE A 121      24.202   6.981-105.205  1.00  0.00           C  
ATOM   1875  CG2 ILE A 121      23.775   7.545-107.662  1.00  0.00           C  
ATOM   1876  CD1 ILE A 121      24.130   5.486-105.468  1.00  0.00           C  
ATOM   1877  H   ILE A 121      26.576   8.571-104.902  1.00  0.00           H  
ATOM   1878  HA  ILE A 121      26.269   6.583-106.930  1.00  0.00           H  
ATOM   1879  HB  ILE A 121      24.451   8.901-106.149  1.00  0.00           H  
ATOM   1880 1HG1 ILE A 121      24.933   7.127-104.428  1.00  0.00           H  
ATOM   1881 2HG1 ILE A 121      23.243   7.319-104.832  1.00  0.00           H  
ATOM   1882 1HG2 ILE A 121      22.727   7.698-107.461  1.00  0.00           H  
ATOM   1883 2HG2 ILE A 121      24.066   8.184-108.489  1.00  0.00           H  
ATOM   1884 3HG2 ILE A 121      23.951   6.514-107.932  1.00  0.00           H  
ATOM   1885 1HD1 ILE A 121      23.853   4.974-104.548  1.00  0.00           H  
ATOM   1886 2HD1 ILE A 121      23.379   5.279-106.229  1.00  0.00           H  
ATOM   1887 3HD1 ILE A 121      25.099   5.123-105.803  1.00  0.00           H  
ATOM   1888  N   ILE A 122      26.638   9.670-107.990  1.00  0.00           N  
ATOM   1889  CA  ILE A 122      27.010  10.464-109.149  1.00  0.00           C  
ATOM   1890  C   ILE A 122      28.316   9.973-109.758  1.00  0.00           C  
ATOM   1891  O   ILE A 122      28.410   9.790-110.973  1.00  0.00           O  
ATOM   1892  CB  ILE A 122      27.125  11.954-108.759  1.00  0.00           C  
ATOM   1893  CG1 ILE A 122      25.708  12.513-108.475  1.00  0.00           C  
ATOM   1894  CG2 ILE A 122      27.885  12.765-109.826  1.00  0.00           C  
ATOM   1895  CD1 ILE A 122      25.687  13.873-107.821  1.00  0.00           C  
ATOM   1896  H   ILE A 122      26.532  10.120-107.087  1.00  0.00           H  
ATOM   1897  HA  ILE A 122      26.227  10.362-109.900  1.00  0.00           H  
ATOM   1898  HB  ILE A 122      27.673  12.022-107.826  1.00  0.00           H  
ATOM   1899 1HG1 ILE A 122      25.164  12.579-109.412  1.00  0.00           H  
ATOM   1900 2HG1 ILE A 122      25.184  11.817-107.819  1.00  0.00           H  
ATOM   1901 1HG2 ILE A 122      27.970  13.803-109.505  1.00  0.00           H  
ATOM   1902 2HG2 ILE A 122      28.885  12.353-109.957  1.00  0.00           H  
ATOM   1903 3HG2 ILE A 122      27.363  12.727-110.769  1.00  0.00           H  
ATOM   1904 1HD1 ILE A 122      24.654  14.182-107.658  1.00  0.00           H  
ATOM   1905 2HD1 ILE A 122      26.205  13.827-106.865  1.00  0.00           H  
ATOM   1906 3HD1 ILE A 122      26.179  14.596-108.467  1.00  0.00           H  
ATOM   1907  N   GLU A 123      29.315   9.728-108.913  1.00  0.00           N  
ATOM   1908  CA  GLU A 123      30.598   9.254-109.407  1.00  0.00           C  
ATOM   1909  C   GLU A 123      30.452   7.880-110.062  1.00  0.00           C  
ATOM   1910  O   GLU A 123      31.078   7.606-111.085  1.00  0.00           O  
ATOM   1911  CB  GLU A 123      31.619   9.184-108.263  1.00  0.00           C  
ATOM   1912  CG  GLU A 123      33.057   8.905-108.704  1.00  0.00           C  
ATOM   1913  CD  GLU A 123      33.656  10.019-109.531  1.00  0.00           C  
ATOM   1914  OE1 GLU A 123      33.145  11.117-109.483  1.00  0.00           O  
ATOM   1915  OE2 GLU A 123      34.623   9.772-110.210  1.00  0.00           O  
ATOM   1916  H   GLU A 123      29.187   9.908-107.922  1.00  0.00           H  
ATOM   1917  HA  GLU A 123      30.960   9.954-110.156  1.00  0.00           H  
ATOM   1918 1HB  GLU A 123      31.614  10.123-107.709  1.00  0.00           H  
ATOM   1919 2HB  GLU A 123      31.330   8.395-107.567  1.00  0.00           H  
ATOM   1920 1HG  GLU A 123      33.674   8.755-107.817  1.00  0.00           H  
ATOM   1921 2HG  GLU A 123      33.077   7.991-109.282  1.00  0.00           H  
ATOM   1922  N   MET A 124      29.611   7.022-109.486  1.00  0.00           N  
ATOM   1923  CA  MET A 124      29.392   5.690-110.037  1.00  0.00           C  
ATOM   1924  C   MET A 124      28.707   5.727-111.402  1.00  0.00           C  
ATOM   1925  O   MET A 124      29.088   4.988-112.311  1.00  0.00           O  
ATOM   1926  CB  MET A 124      28.559   4.849-109.071  1.00  0.00           C  
ATOM   1927  CG  MET A 124      28.494   3.358-109.414  1.00  0.00           C  
ATOM   1928  SD  MET A 124      30.084   2.521-109.174  1.00  0.00           S  
ATOM   1929  CE  MET A 124      30.668   2.324-110.849  1.00  0.00           C  
ATOM   1930  H   MET A 124      29.135   7.295-108.633  1.00  0.00           H  
ATOM   1931  HA  MET A 124      30.362   5.215-110.164  1.00  0.00           H  
ATOM   1932 1HB  MET A 124      28.966   4.946-108.067  1.00  0.00           H  
ATOM   1933 2HB  MET A 124      27.538   5.236-109.044  1.00  0.00           H  
ATOM   1934 1HG  MET A 124      27.746   2.871-108.785  1.00  0.00           H  
ATOM   1935 2HG  MET A 124      28.192   3.233-110.453  1.00  0.00           H  
ATOM   1936 1HE  MET A 124      31.638   1.835-110.832  1.00  0.00           H  
ATOM   1937 2HE  MET A 124      29.967   1.721-111.413  1.00  0.00           H  
ATOM   1938 3HE  MET A 124      30.766   3.297-111.323  1.00  0.00           H  
ATOM   1939  N   ILE A 125      27.720   6.610-111.563  1.00  0.00           N  
ATOM   1940  CA  ILE A 125      26.985   6.723-112.824  1.00  0.00           C  
ATOM   1941  C   ILE A 125      27.896   7.076-113.984  1.00  0.00           C  
ATOM   1942  O   ILE A 125      27.652   6.666-115.116  1.00  0.00           O  
ATOM   1943  CB  ILE A 125      25.822   7.728-112.740  1.00  0.00           C  
ATOM   1944  CG1 ILE A 125      24.710   7.142-111.854  1.00  0.00           C  
ATOM   1945  CG2 ILE A 125      25.296   8.049-114.148  1.00  0.00           C  
ATOM   1946  CD1 ILE A 125      23.646   8.135-111.470  1.00  0.00           C  
ATOM   1947  H   ILE A 125      27.447   7.191-110.777  1.00  0.00           H  
ATOM   1948  HA  ILE A 125      26.544   5.752-113.039  1.00  0.00           H  
ATOM   1949  HB  ILE A 125      26.168   8.647-112.262  1.00  0.00           H  
ATOM   1950 1HG1 ILE A 125      24.234   6.318-112.385  1.00  0.00           H  
ATOM   1951 2HG1 ILE A 125      25.158   6.752-110.944  1.00  0.00           H  
ATOM   1952 1HG2 ILE A 125      24.476   8.763-114.087  1.00  0.00           H  
ATOM   1953 2HG2 ILE A 125      26.089   8.485-114.754  1.00  0.00           H  
ATOM   1954 3HG2 ILE A 125      24.948   7.132-114.616  1.00  0.00           H  
ATOM   1955 1HD1 ILE A 125      22.903   7.648-110.843  1.00  0.00           H  
ATOM   1956 2HD1 ILE A 125      24.110   8.948-110.924  1.00  0.00           H  
ATOM   1957 3HD1 ILE A 125      23.158   8.527-112.359  1.00  0.00           H  
ATOM   1958  N   LYS A 126      28.957   7.825-113.714  1.00  0.00           N  
ATOM   1959  CA  LYS A 126      29.896   8.198-114.761  1.00  0.00           C  
ATOM   1960  C   LYS A 126      30.450   6.978-115.514  1.00  0.00           C  
ATOM   1961  O   LYS A 126      30.908   7.112-116.649  1.00  0.00           O  
ATOM   1962  CB  LYS A 126      31.052   9.006-114.170  1.00  0.00           C  
ATOM   1963  CG  LYS A 126      30.674  10.400-113.673  1.00  0.00           C  
ATOM   1964  CD  LYS A 126      31.869  11.076-113.015  1.00  0.00           C  
ATOM   1965  CE  LYS A 126      31.499  12.414-112.391  1.00  0.00           C  
ATOM   1966  NZ  LYS A 126      32.650  13.005-111.637  1.00  0.00           N  
ATOM   1967  H   LYS A 126      29.102   8.167-112.767  1.00  0.00           H  
ATOM   1968  HA  LYS A 126      29.370   8.822-115.486  1.00  0.00           H  
ATOM   1969 1HB  LYS A 126      31.490   8.459-113.334  1.00  0.00           H  
ATOM   1970 2HB  LYS A 126      31.832   9.124-114.923  1.00  0.00           H  
ATOM   1971 1HG  LYS A 126      30.335  11.010-114.513  1.00  0.00           H  
ATOM   1972 2HG  LYS A 126      29.861  10.329-112.950  1.00  0.00           H  
ATOM   1973 1HD  LYS A 126      32.264  10.423-112.234  1.00  0.00           H  
ATOM   1974 2HD  LYS A 126      32.647  11.235-113.759  1.00  0.00           H  
ATOM   1975 1HE  LYS A 126      31.196  13.107-113.174  1.00  0.00           H  
ATOM   1976 2HE  LYS A 126      30.666  12.269-111.703  1.00  0.00           H  
ATOM   1977 1HZ  LYS A 126      32.376  13.887-111.232  1.00  0.00           H  
ATOM   1978 2HZ  LYS A 126      32.928  12.359-110.890  1.00  0.00           H  
ATOM   1979 3HZ  LYS A 126      33.430  13.153-112.262  1.00  0.00           H  
ATOM   1980  N   GLU A 127      30.419   5.796-114.882  1.00  0.00           N  
ATOM   1981  CA  GLU A 127      30.942   4.580-115.507  1.00  0.00           C  
ATOM   1982  C   GLU A 127      29.829   3.718-116.115  1.00  0.00           C  
ATOM   1983  O   GLU A 127      30.068   2.576-116.521  1.00  0.00           O  
ATOM   1984  CB  GLU A 127      31.735   3.750-114.492  1.00  0.00           C  
ATOM   1985  CG  GLU A 127      32.936   4.461-113.875  1.00  0.00           C  
ATOM   1986  CD  GLU A 127      33.979   4.894-114.886  1.00  0.00           C  
ATOM   1987  OE1 GLU A 127      34.117   4.236-115.888  1.00  0.00           O  
ATOM   1988  OE2 GLU A 127      34.635   5.883-114.647  1.00  0.00           O  
ATOM   1989  H   GLU A 127      30.021   5.733-113.951  1.00  0.00           H  
ATOM   1990  HA  GLU A 127      31.614   4.873-116.313  1.00  0.00           H  
ATOM   1991 1HB  GLU A 127      31.075   3.437-113.680  1.00  0.00           H  
ATOM   1992 2HB  GLU A 127      32.106   2.850-114.975  1.00  0.00           H  
ATOM   1993 1HG  GLU A 127      32.590   5.336-113.318  1.00  0.00           H  
ATOM   1994 2HG  GLU A 127      33.387   3.775-113.171  1.00  0.00           H  
ATOM   1995  N   VAL A 128      28.610   4.257-116.163  1.00  0.00           N  
ATOM   1996  CA  VAL A 128      27.458   3.536-116.700  1.00  0.00           C  
ATOM   1997  C   VAL A 128      27.108   3.999-118.110  1.00  0.00           C  
ATOM   1998  O   VAL A 128      26.609   5.108-118.300  1.00  0.00           O  
ATOM   1999  CB  VAL A 128      26.233   3.755-115.785  1.00  0.00           C  
ATOM   2000  CG1 VAL A 128      25.013   3.044-116.337  1.00  0.00           C  
ATOM   2001  CG2 VAL A 128      26.541   3.240-114.404  1.00  0.00           C  
ATOM   2002  H   VAL A 128      28.473   5.201-115.818  1.00  0.00           H  
ATOM   2003  HA  VAL A 128      27.695   2.473-116.735  1.00  0.00           H  
ATOM   2004  HB  VAL A 128      26.009   4.821-115.742  1.00  0.00           H  
ATOM   2005 1HG1 VAL A 128      24.160   3.225-115.686  1.00  0.00           H  
ATOM   2006 2HG1 VAL A 128      24.791   3.426-117.331  1.00  0.00           H  
ATOM   2007 3HG1 VAL A 128      25.203   1.981-116.391  1.00  0.00           H  
ATOM   2008 1HG2 VAL A 128      25.682   3.407-113.754  1.00  0.00           H  
ATOM   2009 2HG2 VAL A 128      26.750   2.178-114.469  1.00  0.00           H  
ATOM   2010 3HG2 VAL A 128      27.408   3.761-114.005  1.00  0.00           H  
ATOM   2011  N   SER A 129      27.343   3.138-119.098  1.00  0.00           N  
ATOM   2012  CA  SER A 129      27.055   3.478-120.487  1.00  0.00           C  
ATOM   2013  C   SER A 129      25.571   3.321-120.815  1.00  0.00           C  
ATOM   2014  O   SER A 129      25.070   3.923-121.766  1.00  0.00           O  
ATOM   2015  CB  SER A 129      27.883   2.607-121.417  1.00  0.00           C  
ATOM   2016  OG  SER A 129      27.513   1.258-121.310  1.00  0.00           O  
ATOM   2017  H   SER A 129      27.753   2.237-118.886  1.00  0.00           H  
ATOM   2018  HA  SER A 129      27.334   4.522-120.651  1.00  0.00           H  
ATOM   2019 1HB  SER A 129      27.749   2.940-122.442  1.00  0.00           H  
ATOM   2020 2HB  SER A 129      28.940   2.719-121.171  1.00  0.00           H  
ATOM   2021  HG  SER A 129      28.055   0.787-121.950  1.00  0.00           H  
ATOM   2022  N   ASP A 130      24.867   2.516-120.025  1.00  0.00           N  
ATOM   2023  CA  ASP A 130      23.447   2.265-120.250  1.00  0.00           C  
ATOM   2024  C   ASP A 130      22.597   3.331-119.578  1.00  0.00           C  
ATOM   2025  O   ASP A 130      22.573   3.438-118.348  1.00  0.00           O  
ATOM   2026  CB  ASP A 130      23.049   0.875-119.749  1.00  0.00           C  
ATOM   2027  CG  ASP A 130      21.601   0.514-120.067  1.00  0.00           C  
ATOM   2028  OD1 ASP A 130      20.838   1.400-120.395  1.00  0.00           O  
ATOM   2029  OD2 ASP A 130      21.266  -0.642-119.973  1.00  0.00           O  
ATOM   2030  H   ASP A 130      25.335   2.053-119.260  1.00  0.00           H  
ATOM   2031  HA  ASP A 130      23.259   2.309-121.326  1.00  0.00           H  
ATOM   2032 1HB  ASP A 130      23.693   0.131-120.214  1.00  0.00           H  
ATOM   2033 2HB  ASP A 130      23.201   0.816-118.674  1.00  0.00           H  
ATOM   2034  N   SER A 131      21.931   4.144-120.389  1.00  0.00           N  
ATOM   2035  CA  SER A 131      21.167   5.272-119.883  1.00  0.00           C  
ATOM   2036  C   SER A 131      19.992   4.842-119.014  1.00  0.00           C  
ATOM   2037  O   SER A 131      19.539   5.611-118.163  1.00  0.00           O  
ATOM   2038  CB  SER A 131      20.668   6.121-121.035  1.00  0.00           C  
ATOM   2039  OG  SER A 131      19.724   5.424-121.801  1.00  0.00           O  
ATOM   2040  H   SER A 131      21.975   3.987-121.387  1.00  0.00           H  
ATOM   2041  HA  SER A 131      21.833   5.880-119.270  1.00  0.00           H  
ATOM   2042 1HB  SER A 131      20.222   7.031-120.645  1.00  0.00           H  
ATOM   2043 2HB  SER A 131      21.510   6.411-121.665  1.00  0.00           H  
ATOM   2044  HG  SER A 131      19.440   6.032-122.492  1.00  0.00           H  
ATOM   2045  N   GLU A 132      19.496   3.618-119.196  1.00  0.00           N  
ATOM   2046  CA  GLU A 132      18.384   3.175-118.369  1.00  0.00           C  
ATOM   2047  C   GLU A 132      18.872   2.911-116.958  1.00  0.00           C  
ATOM   2048  O   GLU A 132      18.255   3.344-115.985  1.00  0.00           O  
ATOM   2049  CB  GLU A 132      17.722   1.915-118.934  1.00  0.00           C  
ATOM   2050  CG  GLU A 132      16.507   1.447-118.121  1.00  0.00           C  
ATOM   2051  CD  GLU A 132      15.753   0.285-118.734  1.00  0.00           C  
ATOM   2052  OE1 GLU A 132      16.146  -0.175-119.774  1.00  0.00           O  
ATOM   2053  OE2 GLU A 132      14.772  -0.129-118.156  1.00  0.00           O  
ATOM   2054  H   GLU A 132      19.890   2.991-119.896  1.00  0.00           H  
ATOM   2055  HA  GLU A 132      17.640   3.970-118.328  1.00  0.00           H  
ATOM   2056 1HB  GLU A 132      17.404   2.093-119.959  1.00  0.00           H  
ATOM   2057 2HB  GLU A 132      18.451   1.101-118.951  1.00  0.00           H  
ATOM   2058 1HG  GLU A 132      16.859   1.147-117.135  1.00  0.00           H  
ATOM   2059 2HG  GLU A 132      15.825   2.285-117.988  1.00  0.00           H  
ATOM   2060  N   ALA A 133      19.993   2.207-116.854  1.00  0.00           N  
ATOM   2061  CA  ALA A 133      20.579   1.892-115.560  1.00  0.00           C  
ATOM   2062  C   ALA A 133      21.017   3.160-114.851  1.00  0.00           C  
ATOM   2063  O   ALA A 133      20.861   3.283-113.637  1.00  0.00           O  
ATOM   2064  CB  ALA A 133      21.765   0.966-115.735  1.00  0.00           C  
ATOM   2065  H   ALA A 133      20.440   1.874-117.698  1.00  0.00           H  
ATOM   2066  HA  ALA A 133      19.822   1.400-114.946  1.00  0.00           H  
ATOM   2067 1HB  ALA A 133      22.187   0.721-114.758  1.00  0.00           H  
ATOM   2068 2HB  ALA A 133      21.436   0.052-116.227  1.00  0.00           H  
ATOM   2069 3HB  ALA A 133      22.518   1.457-116.345  1.00  0.00           H  
ATOM   2070  N   ALA A 134      21.554   4.114-115.606  1.00  0.00           N  
ATOM   2071  CA  ALA A 134      22.027   5.360-115.021  1.00  0.00           C  
ATOM   2072  C   ALA A 134      20.890   6.075-114.308  1.00  0.00           C  
ATOM   2073  O   ALA A 134      21.072   6.657-113.237  1.00  0.00           O  
ATOM   2074  CB  ALA A 134      22.609   6.256-116.098  1.00  0.00           C  
ATOM   2075  H   ALA A 134      21.656   3.960-116.608  1.00  0.00           H  
ATOM   2076  HA  ALA A 134      22.799   5.124-114.285  1.00  0.00           H  
ATOM   2077 1HB  ALA A 134      22.971   7.177-115.652  1.00  0.00           H  
ATOM   2078 2HB  ALA A 134      23.429   5.740-116.598  1.00  0.00           H  
ATOM   2079 3HB  ALA A 134      21.832   6.491-116.824  1.00  0.00           H  
ATOM   2080  N   VAL A 135      19.708   6.017-114.914  1.00  0.00           N  
ATOM   2081  CA  VAL A 135      18.527   6.646-114.351  1.00  0.00           C  
ATOM   2082  C   VAL A 135      17.988   5.874-113.158  1.00  0.00           C  
ATOM   2083  O   VAL A 135      17.688   6.472-112.125  1.00  0.00           O  
ATOM   2084  CB  VAL A 135      17.452   6.798-115.432  1.00  0.00           C  
ATOM   2085  CG1 VAL A 135      16.152   7.269-114.819  1.00  0.00           C  
ATOM   2086  CG2 VAL A 135      17.946   7.800-116.458  1.00  0.00           C  
ATOM   2087  H   VAL A 135      19.631   5.532-115.803  1.00  0.00           H  
ATOM   2088  HA  VAL A 135      18.805   7.645-114.015  1.00  0.00           H  
ATOM   2089  HB  VAL A 135      17.276   5.832-115.910  1.00  0.00           H  
ATOM   2090 1HG1 VAL A 135      15.404   7.376-115.604  1.00  0.00           H  
ATOM   2091 2HG1 VAL A 135      15.798   6.543-114.085  1.00  0.00           H  
ATOM   2092 3HG1 VAL A 135      16.312   8.227-114.330  1.00  0.00           H  
ATOM   2093 1HG2 VAL A 135      17.209   7.912-117.237  1.00  0.00           H  
ATOM   2094 2HG2 VAL A 135      18.118   8.758-115.975  1.00  0.00           H  
ATOM   2095 3HG2 VAL A 135      18.878   7.450-116.893  1.00  0.00           H  
ATOM   2096  N   LYS A 136      17.881   4.552-113.277  1.00  0.00           N  
ATOM   2097  CA  LYS A 136      17.395   3.752-112.157  1.00  0.00           C  
ATOM   2098  C   LYS A 136      18.272   3.985-110.931  1.00  0.00           C  
ATOM   2099  O   LYS A 136      17.778   4.090-109.810  1.00  0.00           O  
ATOM   2100  CB  LYS A 136      17.376   2.265-112.510  1.00  0.00           C  
ATOM   2101  CG  LYS A 136      16.301   1.847-113.510  1.00  0.00           C  
ATOM   2102  CD  LYS A 136      16.445   0.364-113.859  1.00  0.00           C  
ATOM   2103  CE  LYS A 136      15.329  -0.130-114.773  1.00  0.00           C  
ATOM   2104  NZ  LYS A 136      15.556  -1.544-115.200  1.00  0.00           N  
ATOM   2105  H   LYS A 136      18.133   4.103-114.152  1.00  0.00           H  
ATOM   2106  HA  LYS A 136      16.380   4.073-111.911  1.00  0.00           H  
ATOM   2107 1HB  LYS A 136      18.346   1.971-112.910  1.00  0.00           H  
ATOM   2108 2HB  LYS A 136      17.210   1.684-111.602  1.00  0.00           H  
ATOM   2109 1HG  LYS A 136      15.312   2.028-113.084  1.00  0.00           H  
ATOM   2110 2HG  LYS A 136      16.400   2.441-114.419  1.00  0.00           H  
ATOM   2111 1HD  LYS A 136      17.400   0.213-114.365  1.00  0.00           H  
ATOM   2112 2HD  LYS A 136      16.441  -0.228-112.947  1.00  0.00           H  
ATOM   2113 1HE  LYS A 136      14.380  -0.069-114.247  1.00  0.00           H  
ATOM   2114 2HE  LYS A 136      15.282   0.500-115.657  1.00  0.00           H  
ATOM   2115 1HZ  LYS A 136      14.801  -1.838-115.806  1.00  0.00           H  
ATOM   2116 2HZ  LYS A 136      16.432  -1.608-115.703  1.00  0.00           H  
ATOM   2117 3HZ  LYS A 136      15.589  -2.143-114.387  1.00  0.00           H  
ATOM   2118  N   ILE A 137      19.579   4.092-111.161  1.00  0.00           N  
ATOM   2119  CA  ILE A 137      20.529   4.350-110.090  1.00  0.00           C  
ATOM   2120  C   ILE A 137      20.279   5.719-109.464  1.00  0.00           C  
ATOM   2121  O   ILE A 137      20.235   5.847-108.235  1.00  0.00           O  
ATOM   2122  CB  ILE A 137      21.971   4.230-110.627  1.00  0.00           C  
ATOM   2123  CG1 ILE A 137      22.291   2.751-110.954  1.00  0.00           C  
ATOM   2124  CG2 ILE A 137      22.940   4.801-109.649  1.00  0.00           C  
ATOM   2125  CD1 ILE A 137      23.551   2.556-111.798  1.00  0.00           C  
ATOM   2126  H   ILE A 137      19.925   3.983-112.107  1.00  0.00           H  
ATOM   2127  HA  ILE A 137      20.391   3.593-109.320  1.00  0.00           H  
ATOM   2128  HB  ILE A 137      22.052   4.785-111.561  1.00  0.00           H  
ATOM   2129 1HG1 ILE A 137      22.414   2.204-110.022  1.00  0.00           H  
ATOM   2130 2HG1 ILE A 137      21.448   2.323-111.492  1.00  0.00           H  
ATOM   2131 1HG2 ILE A 137      23.951   4.732-110.044  1.00  0.00           H  
ATOM   2132 2HG2 ILE A 137      22.689   5.837-109.488  1.00  0.00           H  
ATOM   2133 3HG2 ILE A 137      22.880   4.264-108.713  1.00  0.00           H  
ATOM   2134 1HD1 ILE A 137      23.699   1.493-111.989  1.00  0.00           H  
ATOM   2135 2HD1 ILE A 137      23.430   3.080-112.747  1.00  0.00           H  
ATOM   2136 3HD1 ILE A 137      24.419   2.949-111.275  1.00  0.00           H  
ATOM   2137  N   ALA A 138      20.094   6.742-110.293  1.00  0.00           N  
ATOM   2138  CA  ALA A 138      19.794   8.081-109.803  1.00  0.00           C  
ATOM   2139  C   ALA A 138      18.479   8.120-109.017  1.00  0.00           C  
ATOM   2140  O   ALA A 138      18.373   8.809-108.004  1.00  0.00           O  
ATOM   2141  CB  ALA A 138      19.725   9.056-110.961  1.00  0.00           C  
ATOM   2142  H   ALA A 138      20.178   6.591-111.298  1.00  0.00           H  
ATOM   2143  HA  ALA A 138      20.600   8.379-109.125  1.00  0.00           H  
ATOM   2144 1HB  ALA A 138      19.530  10.061-110.587  1.00  0.00           H  
ATOM   2145 2HB  ALA A 138      20.668   9.043-111.501  1.00  0.00           H  
ATOM   2146 3HB  ALA A 138      18.919   8.753-111.627  1.00  0.00           H  
ATOM   2147  N   GLU A 139      17.477   7.367-109.487  1.00  0.00           N  
ATOM   2148  CA  GLU A 139      16.183   7.333-108.813  1.00  0.00           C  
ATOM   2149  C   GLU A 139      16.298   6.719-107.424  1.00  0.00           C  
ATOM   2150  O   GLU A 139      15.696   7.213-106.469  1.00  0.00           O  
ATOM   2151  CB  GLU A 139      15.165   6.539-109.639  1.00  0.00           C  
ATOM   2152  CG  GLU A 139      14.694   7.221-110.915  1.00  0.00           C  
ATOM   2153  CD  GLU A 139      13.833   6.320-111.760  1.00  0.00           C  
ATOM   2154  OE1 GLU A 139      13.788   5.146-111.482  1.00  0.00           O  
ATOM   2155  OE2 GLU A 139      13.216   6.806-112.678  1.00  0.00           O  
ATOM   2156  H   GLU A 139      17.614   6.832-110.334  1.00  0.00           H  
ATOM   2157  HA  GLU A 139      15.821   8.355-108.703  1.00  0.00           H  
ATOM   2158 1HB  GLU A 139      15.596   5.579-109.915  1.00  0.00           H  
ATOM   2159 2HB  GLU A 139      14.283   6.335-109.028  1.00  0.00           H  
ATOM   2160 1HG  GLU A 139      14.118   8.106-110.648  1.00  0.00           H  
ATOM   2161 2HG  GLU A 139      15.557   7.544-111.491  1.00  0.00           H  
ATOM   2162  N   LYS A 140      17.095   5.658-107.304  1.00  0.00           N  
ATOM   2163  CA  LYS A 140      17.313   5.023-106.011  1.00  0.00           C  
ATOM   2164  C   LYS A 140      17.979   5.989-105.045  1.00  0.00           C  
ATOM   2165  O   LYS A 140      17.605   6.067-103.870  1.00  0.00           O  
ATOM   2166  CB  LYS A 140      18.171   3.771-106.166  1.00  0.00           C  
ATOM   2167  CG  LYS A 140      17.472   2.587-106.807  1.00  0.00           C  
ATOM   2168  CD  LYS A 140      18.447   1.441-107.024  1.00  0.00           C  
ATOM   2169  CE  LYS A 140      17.758   0.218-107.589  1.00  0.00           C  
ATOM   2170  NZ  LYS A 140      18.735  -0.846-107.929  1.00  0.00           N  
ATOM   2171  H   LYS A 140      17.539   5.275-108.134  1.00  0.00           H  
ATOM   2172  HA  LYS A 140      16.345   4.740-105.595  1.00  0.00           H  
ATOM   2173 1HB  LYS A 140      19.046   4.009-106.774  1.00  0.00           H  
ATOM   2174 2HB  LYS A 140      18.526   3.460-105.192  1.00  0.00           H  
ATOM   2175 1HG  LYS A 140      16.660   2.249-106.160  1.00  0.00           H  
ATOM   2176 2HG  LYS A 140      17.047   2.886-107.765  1.00  0.00           H  
ATOM   2177 1HD  LYS A 140      19.229   1.760-107.716  1.00  0.00           H  
ATOM   2178 2HD  LYS A 140      18.916   1.175-106.074  1.00  0.00           H  
ATOM   2179 1HE  LYS A 140      17.060  -0.168-106.849  1.00  0.00           H  
ATOM   2180 2HE  LYS A 140      17.207   0.496-108.487  1.00  0.00           H  
ATOM   2181 1HZ  LYS A 140      18.252  -1.651-108.294  1.00  0.00           H  
ATOM   2182 2HZ  LYS A 140      19.381  -0.500-108.619  1.00  0.00           H  
ATOM   2183 3HZ  LYS A 140      19.255  -1.113-107.095  1.00  0.00           H  
ATOM   2184  N   ALA A 141      18.957   6.741-105.540  1.00  0.00           N  
ATOM   2185  CA  ALA A 141      19.654   7.725-104.731  1.00  0.00           C  
ATOM   2186  C   ALA A 141      18.693   8.782-104.221  1.00  0.00           C  
ATOM   2187  O   ALA A 141      18.776   9.216-103.074  1.00  0.00           O  
ATOM   2188  CB  ALA A 141      20.755   8.372-105.528  1.00  0.00           C  
ATOM   2189  H   ALA A 141      19.236   6.611-106.512  1.00  0.00           H  
ATOM   2190  HA  ALA A 141      20.084   7.216-103.865  1.00  0.00           H  
ATOM   2191 1HB  ALA A 141      21.294   9.090-104.911  1.00  0.00           H  
ATOM   2192 2HB  ALA A 141      21.419   7.600-105.863  1.00  0.00           H  
ATOM   2193 3HB  ALA A 141      20.326   8.883-106.392  1.00  0.00           H  
ATOM   2194  N   ALA A 142      17.764   9.182-105.086  1.00  0.00           N  
ATOM   2195  CA  ALA A 142      16.787  10.178-104.683  1.00  0.00           C  
ATOM   2196  C   ALA A 142      15.913   9.637-103.567  1.00  0.00           C  
ATOM   2197  O   ALA A 142      15.736  10.307-102.548  1.00  0.00           O  
ATOM   2198  CB  ALA A 142      15.931  10.576-105.871  1.00  0.00           C  
ATOM   2199  H   ALA A 142      17.754   8.811-106.028  1.00  0.00           H  
ATOM   2200  HA  ALA A 142      17.318  11.051-104.310  1.00  0.00           H  
ATOM   2201 1HB  ALA A 142      15.215  11.332-105.554  1.00  0.00           H  
ATOM   2202 2HB  ALA A 142      16.573  10.975-106.655  1.00  0.00           H  
ATOM   2203 3HB  ALA A 142      15.398   9.707-106.243  1.00  0.00           H  
ATOM   2204  N   ASP A 143      15.415   8.408-103.710  1.00  0.00           N  
ATOM   2205  CA  ASP A 143      14.548   7.839-102.685  1.00  0.00           C  
ATOM   2206  C   ASP A 143      15.266   7.778-101.349  1.00  0.00           C  
ATOM   2207  O   ASP A 143      14.670   8.020-100.300  1.00  0.00           O  
ATOM   2208  CB  ASP A 143      14.086   6.425-103.055  1.00  0.00           C  
ATOM   2209  CG  ASP A 143      13.027   6.371-104.155  1.00  0.00           C  
ATOM   2210  OD1 ASP A 143      12.467   7.390-104.484  1.00  0.00           O  
ATOM   2211  OD2 ASP A 143      12.777   5.299-104.650  1.00  0.00           O  
ATOM   2212  H   ASP A 143      15.603   7.884-104.561  1.00  0.00           H  
ATOM   2213  HA  ASP A 143      13.670   8.479-102.578  1.00  0.00           H  
ATOM   2214 1HB  ASP A 143      14.949   5.845-103.382  1.00  0.00           H  
ATOM   2215 2HB  ASP A 143      13.685   5.935-102.168  1.00  0.00           H  
ATOM   2216  N   ALA A 144      16.554   7.453-101.394  1.00  0.00           N  
ATOM   2217  CA  ALA A 144      17.353   7.367-100.182  1.00  0.00           C  
ATOM   2218  C   ALA A 144      17.464   8.731 -99.502  1.00  0.00           C  
ATOM   2219  O   ALA A 144      17.368   8.830 -98.275  1.00  0.00           O  
ATOM   2220  CB  ALA A 144      18.724   6.820-100.525  1.00  0.00           C  
ATOM   2221  H   ALA A 144      16.977   7.241-102.291  1.00  0.00           H  
ATOM   2222  HA  ALA A 144      16.856   6.682 -99.496  1.00  0.00           H  
ATOM   2223 1HB  ALA A 144      19.313   6.715 -99.627  1.00  0.00           H  
ATOM   2224 2HB  ALA A 144      18.602   5.852-100.992  1.00  0.00           H  
ATOM   2225 3HB  ALA A 144      19.227   7.496-101.216  1.00  0.00           H  
ATOM   2226  N   ALA A 145      17.633   9.789-100.294  1.00  0.00           N  
ATOM   2227  CA  ALA A 145      17.705  11.143 -99.757  1.00  0.00           C  
ATOM   2228  C   ALA A 145      16.358  11.560 -99.156  1.00  0.00           C  
ATOM   2229  O   ALA A 145      16.309  12.280 -98.159  1.00  0.00           O  
ATOM   2230  CB  ALA A 145      18.141  12.116-100.835  1.00  0.00           C  
ATOM   2231  H   ALA A 145      17.730   9.646-101.299  1.00  0.00           H  
ATOM   2232  HA  ALA A 145      18.446  11.149 -98.953  1.00  0.00           H  
ATOM   2233 1HB  ALA A 145      18.224  13.115-100.421  1.00  0.00           H  
ATOM   2234 2HB  ALA A 145      19.108  11.805-101.230  1.00  0.00           H  
ATOM   2235 3HB  ALA A 145      17.407  12.115-101.636  1.00  0.00           H  
ATOM   2236  N   ILE A 146      15.266  11.086 -99.761  1.00  0.00           N  
ATOM   2237  CA  ILE A 146      13.930  11.395 -99.257  1.00  0.00           C  
ATOM   2238  C   ILE A 146      13.724  10.725 -97.906  1.00  0.00           C  
ATOM   2239  O   ILE A 146      13.188  11.339 -96.978  1.00  0.00           O  
ATOM   2240  CB  ILE A 146      12.830  10.931-100.238  1.00  0.00           C  
ATOM   2241  CG1 ILE A 146      12.969  11.656-101.608  1.00  0.00           C  
ATOM   2242  CG2 ILE A 146      11.446  11.160 -99.632  1.00  0.00           C  
ATOM   2243  CD1 ILE A 146      12.921  13.166-101.576  1.00  0.00           C  
ATOM   2244  H   ILE A 146      15.370  10.518-100.594  1.00  0.00           H  
ATOM   2245  HA  ILE A 146      13.845  12.469 -99.113  1.00  0.00           H  
ATOM   2246  HB  ILE A 146      12.956   9.866-100.433  1.00  0.00           H  
ATOM   2247 1HG1 ILE A 146      13.900  11.379-102.042  1.00  0.00           H  
ATOM   2248 2HG1 ILE A 146      12.172  11.302-102.255  1.00  0.00           H  
ATOM   2249 1HG2 ILE A 146      10.683  10.810-100.327  1.00  0.00           H  
ATOM   2250 2HG2 ILE A 146      11.360  10.609 -98.696  1.00  0.00           H  
ATOM   2251 3HG2 ILE A 146      11.299  12.215 -99.435  1.00  0.00           H  
ATOM   2252 1HD1 ILE A 146      13.033  13.542-102.593  1.00  0.00           H  
ATOM   2253 2HD1 ILE A 146      11.968  13.494-101.173  1.00  0.00           H  
ATOM   2254 3HD1 ILE A 146      13.732  13.553-100.963  1.00  0.00           H  
ATOM   2255  N   GLU A 147      14.168   9.475 -97.788  1.00  0.00           N  
ATOM   2256  CA  GLU A 147      14.084   8.756 -96.525  1.00  0.00           C  
ATOM   2257  C   GLU A 147      14.923   9.454 -95.466  1.00  0.00           C  
ATOM   2258  O   GLU A 147      14.507   9.567 -94.312  1.00  0.00           O  
ATOM   2259  CB  GLU A 147      14.534   7.301 -96.704  1.00  0.00           C  
ATOM   2260  CG  GLU A 147      14.615   6.463 -95.415  1.00  0.00           C  
ATOM   2261  CD  GLU A 147      13.306   6.318 -94.680  1.00  0.00           C  
ATOM   2262  OE1 GLU A 147      12.291   6.721 -95.199  1.00  0.00           O  
ATOM   2263  OE2 GLU A 147      13.325   5.785 -93.594  1.00  0.00           O  
ATOM   2264  H   GLU A 147      14.564   9.013 -98.600  1.00  0.00           H  
ATOM   2265  HA  GLU A 147      13.045   8.756 -96.196  1.00  0.00           H  
ATOM   2266 1HB  GLU A 147      13.850   6.796 -97.387  1.00  0.00           H  
ATOM   2267 2HB  GLU A 147      15.520   7.286 -97.167  1.00  0.00           H  
ATOM   2268 1HG  GLU A 147      14.962   5.466 -95.685  1.00  0.00           H  
ATOM   2269 2HG  GLU A 147      15.357   6.901 -94.748  1.00  0.00           H  
ATOM   2270  N   ALA A 148      16.089   9.967 -95.856  1.00  0.00           N  
ATOM   2271  CA  ALA A 148      16.917  10.695 -94.908  1.00  0.00           C  
ATOM   2272  C   ALA A 148      16.134  11.862 -94.312  1.00  0.00           C  
ATOM   2273  O   ALA A 148      16.141  12.066 -93.100  1.00  0.00           O  
ATOM   2274  CB  ALA A 148      18.179  11.212 -95.578  1.00  0.00           C  
ATOM   2275  H   ALA A 148      16.408   9.828 -96.811  1.00  0.00           H  
ATOM   2276  HA  ALA A 148      17.189  10.014 -94.096  1.00  0.00           H  
ATOM   2277 1HB  ALA A 148      18.791  11.744 -94.846  1.00  0.00           H  
ATOM   2278 2HB  ALA A 148      18.742  10.387 -95.989  1.00  0.00           H  
ATOM   2279 3HB  ALA A 148      17.906  11.893 -96.380  1.00  0.00           H  
ATOM   2280  N   LEU A 149      15.401  12.593 -95.157  1.00  0.00           N  
ATOM   2281  CA  LEU A 149      14.612  13.707 -94.643  1.00  0.00           C  
ATOM   2282  C   LEU A 149      13.520  13.211 -93.712  1.00  0.00           C  
ATOM   2283  O   LEU A 149      13.320  13.782 -92.641  1.00  0.00           O  
ATOM   2284  CB  LEU A 149      13.973  14.522 -95.779  1.00  0.00           C  
ATOM   2285  CG  LEU A 149      13.300  15.879 -95.340  1.00  0.00           C  
ATOM   2286  CD1 LEU A 149      13.452  16.894 -96.462  1.00  0.00           C  
ATOM   2287  CD2 LEU A 149      11.809  15.665 -95.012  1.00  0.00           C  
ATOM   2288  H   LEU A 149      15.430  12.399 -96.152  1.00  0.00           H  
ATOM   2289  HA  LEU A 149      15.271  14.363 -94.080  1.00  0.00           H  
ATOM   2290 1HB  LEU A 149      14.730  14.740 -96.520  1.00  0.00           H  
ATOM   2291 2HB  LEU A 149      13.205  13.908 -96.252  1.00  0.00           H  
ATOM   2292  HG  LEU A 149      13.810  16.272 -94.456  1.00  0.00           H  
ATOM   2293 1HD1 LEU A 149      13.003  17.841 -96.160  1.00  0.00           H  
ATOM   2294 2HD1 LEU A 149      14.510  17.042 -96.664  1.00  0.00           H  
ATOM   2295 3HD1 LEU A 149      12.964  16.537 -97.357  1.00  0.00           H  
ATOM   2296 1HD2 LEU A 149      11.365  16.613 -94.715  1.00  0.00           H  
ATOM   2297 2HD2 LEU A 149      11.289  15.286 -95.886  1.00  0.00           H  
ATOM   2298 3HD2 LEU A 149      11.695  14.960 -94.199  1.00  0.00           H  
ATOM   2299  N   ARG A 150      12.805  12.158 -94.111  1.00  0.00           N  
ATOM   2300  CA  ARG A 150      11.708  11.658 -93.289  1.00  0.00           C  
ATOM   2301  C   ARG A 150      12.196  11.315 -91.886  1.00  0.00           C  
ATOM   2302  O   ARG A 150      11.550  11.666 -90.896  1.00  0.00           O  
ATOM   2303  CB  ARG A 150      11.063  10.423 -93.906  1.00  0.00           C  
ATOM   2304  CG  ARG A 150       9.775   9.962 -93.206  1.00  0.00           C  
ATOM   2305  CD  ARG A 150       9.313   8.628 -93.693  1.00  0.00           C  
ATOM   2306  NE  ARG A 150      10.214   7.560 -93.276  1.00  0.00           N  
ATOM   2307  CZ  ARG A 150      10.235   6.998 -92.045  1.00  0.00           C  
ATOM   2308  NH1 ARG A 150       9.396   7.403 -91.109  1.00  0.00           N  
ATOM   2309  NH2 ARG A 150      11.104   6.040 -91.782  1.00  0.00           N  
ATOM   2310  H   ARG A 150      13.009  11.720 -95.008  1.00  0.00           H  
ATOM   2311  HA  ARG A 150      10.952  12.441 -93.212  1.00  0.00           H  
ATOM   2312 1HB  ARG A 150      10.831  10.616 -94.951  1.00  0.00           H  
ATOM   2313 2HB  ARG A 150      11.774   9.593 -93.876  1.00  0.00           H  
ATOM   2314 1HG  ARG A 150       9.952   9.897 -92.135  1.00  0.00           H  
ATOM   2315 2HG  ARG A 150       8.982  10.688 -93.397  1.00  0.00           H  
ATOM   2316 1HD  ARG A 150       8.318   8.414 -93.303  1.00  0.00           H  
ATOM   2317 2HD  ARG A 150       9.279   8.635 -94.782  1.00  0.00           H  
ATOM   2318  HE  ARG A 150      10.881   7.209 -93.964  1.00  0.00           H  
ATOM   2319 1HH1 ARG A 150       8.732   8.137 -91.306  1.00  0.00           H  
ATOM   2320 2HH1 ARG A 150       9.420   6.978 -90.191  1.00  0.00           H  
ATOM   2321 1HH2 ARG A 150      11.758   5.740 -92.505  1.00  0.00           H  
ATOM   2322 2HH2 ARG A 150      11.130   5.617 -90.870  1.00  0.00           H  
ATOM   2323  N   VAL A 151      13.345  10.643 -91.802  1.00  0.00           N  
ATOM   2324  CA  VAL A 151      13.910  10.260 -90.514  1.00  0.00           C  
ATOM   2325  C   VAL A 151      14.308  11.489 -89.704  1.00  0.00           C  
ATOM   2326  O   VAL A 151      14.069  11.547 -88.496  1.00  0.00           O  
ATOM   2327  CB  VAL A 151      15.131   9.336 -90.698  1.00  0.00           C  
ATOM   2328  CG1 VAL A 151      15.823   9.093 -89.346  1.00  0.00           C  
ATOM   2329  CG2 VAL A 151      14.669   8.007 -91.302  1.00  0.00           C  
ATOM   2330  H   VAL A 151      13.822  10.377 -92.658  1.00  0.00           H  
ATOM   2331  HA  VAL A 151      13.149   9.712 -89.957  1.00  0.00           H  
ATOM   2332  HB  VAL A 151      15.850   9.815 -91.366  1.00  0.00           H  
ATOM   2333 1HG1 VAL A 151      16.687   8.440 -89.487  1.00  0.00           H  
ATOM   2334 2HG1 VAL A 151      16.156  10.037 -88.918  1.00  0.00           H  
ATOM   2335 3HG1 VAL A 151      15.117   8.618 -88.666  1.00  0.00           H  
ATOM   2336 1HG2 VAL A 151      15.524   7.350 -91.444  1.00  0.00           H  
ATOM   2337 2HG2 VAL A 151      13.954   7.531 -90.629  1.00  0.00           H  
ATOM   2338 3HG2 VAL A 151      14.191   8.189 -92.264  1.00  0.00           H  
ATOM   2339  N   ASN A 152      14.914  12.472 -90.365  1.00  0.00           N  
ATOM   2340  CA  ASN A 152      15.302  13.696 -89.677  1.00  0.00           C  
ATOM   2341  C   ASN A 152      14.083  14.490 -89.229  1.00  0.00           C  
ATOM   2342  O   ASN A 152      14.104  15.101 -88.158  1.00  0.00           O  
ATOM   2343  CB  ASN A 152      16.191  14.542 -90.563  1.00  0.00           C  
ATOM   2344  CG  ASN A 152      17.577  13.989 -90.652  1.00  0.00           C  
ATOM   2345  OD1 ASN A 152      18.364  14.136 -89.715  1.00  0.00           O  
ATOM   2346  ND2 ASN A 152      17.887  13.355 -91.747  1.00  0.00           N  
ATOM   2347  H   ASN A 152      15.125  12.362 -91.353  1.00  0.00           H  
ATOM   2348  HA  ASN A 152      15.863  13.426 -88.783  1.00  0.00           H  
ATOM   2349 1HB  ASN A 152      15.766  14.583 -91.567  1.00  0.00           H  
ATOM   2350 2HB  ASN A 152      16.230  15.561 -90.179  1.00  0.00           H  
ATOM   2351 1HD2 ASN A 152      18.797  12.938 -91.861  1.00  0.00           H  
ATOM   2352 2HD2 ASN A 152      17.208  13.256 -92.474  1.00  0.00           H  
ATOM   2353  N   ALA A 153      13.013  14.466 -90.020  1.00  0.00           N  
ATOM   2354  CA  ALA A 153      11.780  15.144 -89.648  1.00  0.00           C  
ATOM   2355  C   ALA A 153      11.193  14.486 -88.401  1.00  0.00           C  
ATOM   2356  O   ALA A 153      10.710  15.164 -87.494  1.00  0.00           O  
ATOM   2357  CB  ALA A 153      10.786  15.122 -90.800  1.00  0.00           C  
ATOM   2358  H   ALA A 153      13.063  13.972 -90.904  1.00  0.00           H  
ATOM   2359  HA  ALA A 153      12.020  16.183 -89.404  1.00  0.00           H  
ATOM   2360 1HB  ALA A 153       9.880  15.651 -90.517  1.00  0.00           H  
ATOM   2361 2HB  ALA A 153      11.234  15.609 -91.668  1.00  0.00           H  
ATOM   2362 3HB  ALA A 153      10.544  14.090 -91.047  1.00  0.00           H  
ATOM   2363  N   GLU A 154      11.284  13.152 -88.343  1.00  0.00           N  
ATOM   2364  CA  GLU A 154      10.842  12.410 -87.167  1.00  0.00           C  
ATOM   2365  C   GLU A 154      11.675  12.790 -85.955  1.00  0.00           C  
ATOM   2366  O   GLU A 154      11.135  13.014 -84.871  1.00  0.00           O  
ATOM   2367  CB  GLU A 154      10.939  10.897 -87.402  1.00  0.00           C  
ATOM   2368  CG  GLU A 154      10.499  10.052 -86.207  1.00  0.00           C  
ATOM   2369  CD  GLU A 154      10.527   8.571 -86.479  1.00  0.00           C  
ATOM   2370  OE1 GLU A 154      10.861   8.189 -87.574  1.00  0.00           O  
ATOM   2371  OE2 GLU A 154      10.209   7.820 -85.588  1.00  0.00           O  
ATOM   2372  H   GLU A 154      11.657  12.643 -89.138  1.00  0.00           H  
ATOM   2373  HA  GLU A 154       9.803  12.665 -86.965  1.00  0.00           H  
ATOM   2374 1HB  GLU A 154      10.328  10.620 -88.259  1.00  0.00           H  
ATOM   2375 2HB  GLU A 154      11.967  10.626 -87.631  1.00  0.00           H  
ATOM   2376 1HG  GLU A 154      11.165  10.259 -85.371  1.00  0.00           H  
ATOM   2377 2HG  GLU A 154       9.492  10.345 -85.913  1.00  0.00           H  
ATOM   2378  N   ALA A 155      12.992  12.870 -86.136  1.00  0.00           N  
ATOM   2379  CA  ALA A 155      13.894  13.226 -85.050  1.00  0.00           C  
ATOM   2380  C   ALA A 155      13.571  14.610 -84.500  1.00  0.00           C  
ATOM   2381  O   ALA A 155      13.572  14.815 -83.285  1.00  0.00           O  
ATOM   2382  CB  ALA A 155      15.332  13.181 -85.527  1.00  0.00           C  
ATOM   2383  H   ALA A 155      13.378  12.652 -87.052  1.00  0.00           H  
ATOM   2384  HA  ALA A 155      13.757  12.504 -84.244  1.00  0.00           H  
ATOM   2385 1HB  ALA A 155      15.995  13.431 -84.703  1.00  0.00           H  
ATOM   2386 2HB  ALA A 155      15.562  12.182 -85.897  1.00  0.00           H  
ATOM   2387 3HB  ALA A 155      15.468  13.904 -86.328  1.00  0.00           H  
ATOM   2388  N   THR A 156      13.262  15.550 -85.398  1.00  0.00           N  
ATOM   2389  CA  THR A 156      12.904  16.903 -84.987  1.00  0.00           C  
ATOM   2390  C   THR A 156      11.641  16.887 -84.148  1.00  0.00           C  
ATOM   2391  O   THR A 156      11.586  17.515 -83.088  1.00  0.00           O  
ATOM   2392  CB  THR A 156      12.684  17.817 -86.213  1.00  0.00           C  
ATOM   2393  OG1 THR A 156      13.907  17.919 -86.960  1.00  0.00           O  
ATOM   2394  CG2 THR A 156      12.231  19.219 -85.765  1.00  0.00           C  
ATOM   2395  H   THR A 156      13.304  15.332 -86.386  1.00  0.00           H  
ATOM   2396  HA  THR A 156      13.714  17.312 -84.384  1.00  0.00           H  
ATOM   2397  HB  THR A 156      11.919  17.379 -86.850  1.00  0.00           H  
ATOM   2398  HG1 THR A 156      13.711  18.222 -87.863  1.00  0.00           H  
ATOM   2399 1HG2 THR A 156      12.074  19.847 -86.641  1.00  0.00           H  
ATOM   2400 2HG2 THR A 156      11.297  19.147 -85.208  1.00  0.00           H  
ATOM   2401 3HG2 THR A 156      12.997  19.665 -85.133  1.00  0.00           H  
ATOM   2402  N   LEU A 157      10.624  16.162 -84.606  1.00  0.00           N  
ATOM   2403  CA  LEU A 157       9.367  16.118 -83.882  1.00  0.00           C  
ATOM   2404  C   LEU A 157       9.539  15.443 -82.527  1.00  0.00           C  
ATOM   2405  O   LEU A 157       8.964  15.890 -81.535  1.00  0.00           O  
ATOM   2406  CB  LEU A 157       8.296  15.398 -84.711  1.00  0.00           C  
ATOM   2407  CG  LEU A 157       6.850  15.384 -84.134  1.00  0.00           C  
ATOM   2408  CD1 LEU A 157       6.337  16.828 -83.920  1.00  0.00           C  
ATOM   2409  CD2 LEU A 157       5.945  14.645 -85.115  1.00  0.00           C  
ATOM   2410  H   LEU A 157      10.718  15.665 -85.488  1.00  0.00           H  
ATOM   2411  HA  LEU A 157       9.045  17.143 -83.713  1.00  0.00           H  
ATOM   2412 1HB  LEU A 157       8.259  15.859 -85.687  1.00  0.00           H  
ATOM   2413 2HB  LEU A 157       8.607  14.359 -84.843  1.00  0.00           H  
ATOM   2414  HG  LEU A 157       6.841  14.870 -83.169  1.00  0.00           H  
ATOM   2415 1HD1 LEU A 157       5.321  16.791 -83.521  1.00  0.00           H  
ATOM   2416 2HD1 LEU A 157       6.974  17.351 -83.213  1.00  0.00           H  
ATOM   2417 3HD1 LEU A 157       6.332  17.363 -84.870  1.00  0.00           H  
ATOM   2418 1HD2 LEU A 157       4.925  14.621 -84.724  1.00  0.00           H  
ATOM   2419 2HD2 LEU A 157       5.950  15.161 -86.077  1.00  0.00           H  
ATOM   2420 3HD2 LEU A 157       6.308  13.626 -85.249  1.00  0.00           H  
ATOM   2421  N   LEU A 158      10.350  14.384 -82.474  1.00  0.00           N  
ATOM   2422  CA  LEU A 158      10.598  13.707 -81.208  1.00  0.00           C  
ATOM   2423  C   LEU A 158      11.276  14.644 -80.228  1.00  0.00           C  
ATOM   2424  O   LEU A 158      10.904  14.697 -79.052  1.00  0.00           O  
ATOM   2425  CB  LEU A 158      11.501  12.484 -81.417  1.00  0.00           C  
ATOM   2426  CG  LEU A 158      10.885  11.276 -82.137  1.00  0.00           C  
ATOM   2427  CD1 LEU A 158      11.995  10.272 -82.468  1.00  0.00           C  
ATOM   2428  CD2 LEU A 158       9.832  10.636 -81.244  1.00  0.00           C  
ATOM   2429  H   LEU A 158      10.787  14.040 -83.322  1.00  0.00           H  
ATOM   2430  HA  LEU A 158       9.645  13.398 -80.787  1.00  0.00           H  
ATOM   2431 1HB  LEU A 158      12.370  12.797 -81.996  1.00  0.00           H  
ATOM   2432 2HB  LEU A 158      11.848  12.148 -80.445  1.00  0.00           H  
ATOM   2433  HG  LEU A 158      10.420  11.597 -83.066  1.00  0.00           H  
ATOM   2434 1HD1 LEU A 158      11.568   9.411 -82.986  1.00  0.00           H  
ATOM   2435 2HD1 LEU A 158      12.737  10.745 -83.110  1.00  0.00           H  
ATOM   2436 3HD1 LEU A 158      12.475   9.942 -81.547  1.00  0.00           H  
ATOM   2437 1HD2 LEU A 158       9.398   9.777 -81.757  1.00  0.00           H  
ATOM   2438 2HD2 LEU A 158      10.295  10.308 -80.313  1.00  0.00           H  
ATOM   2439 3HD2 LEU A 158       9.044  11.353 -81.022  1.00  0.00           H  
ATOM   2440  N   ALA A 159      12.259  15.402 -80.709  1.00  0.00           N  
ATOM   2441  CA  ALA A 159      12.968  16.349 -79.867  1.00  0.00           C  
ATOM   2442  C   ALA A 159      12.020  17.408 -79.328  1.00  0.00           C  
ATOM   2443  O   ALA A 159      12.087  17.770 -78.158  1.00  0.00           O  
ATOM   2444  CB  ALA A 159      14.099  16.996 -80.635  1.00  0.00           C  
ATOM   2445  H   ALA A 159      12.537  15.300 -81.684  1.00  0.00           H  
ATOM   2446  HA  ALA A 159      13.380  15.804 -79.015  1.00  0.00           H  
ATOM   2447 1HB  ALA A 159      14.639  17.682 -79.987  1.00  0.00           H  
ATOM   2448 2HB  ALA A 159      14.770  16.225 -80.992  1.00  0.00           H  
ATOM   2449 3HB  ALA A 159      13.689  17.540 -81.486  1.00  0.00           H  
ATOM   2450  N   VAL A 160      11.107  17.878 -80.180  1.00  0.00           N  
ATOM   2451  CA  VAL A 160      10.148  18.882 -79.741  1.00  0.00           C  
ATOM   2452  C   VAL A 160       9.196  18.323 -78.697  1.00  0.00           C  
ATOM   2453  O   VAL A 160       8.963  18.965 -77.673  1.00  0.00           O  
ATOM   2454  CB  VAL A 160       9.359  19.442 -80.939  1.00  0.00           C  
ATOM   2455  CG1 VAL A 160       8.192  20.325 -80.446  1.00  0.00           C  
ATOM   2456  CG2 VAL A 160      10.318  20.257 -81.811  1.00  0.00           C  
ATOM   2457  H   VAL A 160      11.101  17.555 -81.141  1.00  0.00           H  
ATOM   2458  HA  VAL A 160      10.704  19.706 -79.295  1.00  0.00           H  
ATOM   2459  HB  VAL A 160       8.939  18.619 -81.518  1.00  0.00           H  
ATOM   2460 1HG1 VAL A 160       7.645  20.716 -81.295  1.00  0.00           H  
ATOM   2461 2HG1 VAL A 160       7.514  19.735 -79.828  1.00  0.00           H  
ATOM   2462 3HG1 VAL A 160       8.578  21.149 -79.863  1.00  0.00           H  
ATOM   2463 1HG2 VAL A 160       9.793  20.653 -82.670  1.00  0.00           H  
ATOM   2464 2HG2 VAL A 160      10.733  21.078 -81.226  1.00  0.00           H  
ATOM   2465 3HG2 VAL A 160      11.127  19.622 -82.154  1.00  0.00           H  
ATOM   2466  N   GLU A 161       8.669  17.123 -78.925  1.00  0.00           N  
ATOM   2467  CA  GLU A 161       7.747  16.526 -77.964  1.00  0.00           C  
ATOM   2468  C   GLU A 161       8.419  16.358 -76.608  1.00  0.00           C  
ATOM   2469  O   GLU A 161       7.794  16.558 -75.564  1.00  0.00           O  
ATOM   2470  CB  GLU A 161       7.245  15.166 -78.461  1.00  0.00           C  
ATOM   2471  CG  GLU A 161       6.274  15.224 -79.642  1.00  0.00           C  
ATOM   2472  CD  GLU A 161       5.934  13.853 -80.179  1.00  0.00           C  
ATOM   2473  OE1 GLU A 161       6.609  12.916 -79.827  1.00  0.00           O  
ATOM   2474  OE2 GLU A 161       4.995  13.744 -80.930  1.00  0.00           O  
ATOM   2475  H   GLU A 161       8.890  16.628 -79.784  1.00  0.00           H  
ATOM   2476  HA  GLU A 161       6.893  17.193 -77.844  1.00  0.00           H  
ATOM   2477 1HB  GLU A 161       8.096  14.552 -78.758  1.00  0.00           H  
ATOM   2478 2HB  GLU A 161       6.742  14.647 -77.642  1.00  0.00           H  
ATOM   2479 1HG  GLU A 161       5.356  15.712 -79.318  1.00  0.00           H  
ATOM   2480 2HG  GLU A 161       6.712  15.825 -80.435  1.00  0.00           H  
ATOM   2481  N   ALA A 162       9.699  15.994 -76.626  1.00  0.00           N  
ATOM   2482  CA  ALA A 162      10.466  15.837 -75.401  1.00  0.00           C  
ATOM   2483  C   ALA A 162      10.572  17.163 -74.648  1.00  0.00           C  
ATOM   2484  O   ALA A 162      10.439  17.201 -73.422  1.00  0.00           O  
ATOM   2485  CB  ALA A 162      11.837  15.288 -75.730  1.00  0.00           C  
ATOM   2486  H   ALA A 162      10.146  15.809 -77.520  1.00  0.00           H  
ATOM   2487  HA  ALA A 162       9.942  15.130 -74.762  1.00  0.00           H  
ATOM   2488 1HB  ALA A 162      12.398  15.137 -74.828  1.00  0.00           H  
ATOM   2489 2HB  ALA A 162      11.714  14.345 -76.248  1.00  0.00           H  
ATOM   2490 3HB  ALA A 162      12.361  15.989 -76.370  1.00  0.00           H  
ATOM   2491  N   VAL A 163      10.741  18.260 -75.394  1.00  0.00           N  
ATOM   2492  CA  VAL A 163      10.797  19.586 -74.789  1.00  0.00           C  
ATOM   2493  C   VAL A 163       9.472  19.912 -74.117  1.00  0.00           C  
ATOM   2494  O   VAL A 163       9.448  20.472 -73.021  1.00  0.00           O  
ATOM   2495  CB  VAL A 163      11.103  20.684 -75.836  1.00  0.00           C  
ATOM   2496  CG1 VAL A 163      10.966  22.075 -75.192  1.00  0.00           C  
ATOM   2497  CG2 VAL A 163      12.500  20.507 -76.387  1.00  0.00           C  
ATOM   2498  H   VAL A 163      10.852  18.161 -76.398  1.00  0.00           H  
ATOM   2499  HA  VAL A 163      11.587  19.590 -74.036  1.00  0.00           H  
ATOM   2500  HB  VAL A 163      10.382  20.616 -76.645  1.00  0.00           H  
ATOM   2501 1HG1 VAL A 163      11.175  22.843 -75.935  1.00  0.00           H  
ATOM   2502 2HG1 VAL A 163       9.954  22.215 -74.806  1.00  0.00           H  
ATOM   2503 3HG1 VAL A 163      11.676  22.160 -74.376  1.00  0.00           H  
ATOM   2504 1HG2 VAL A 163      12.694  21.280 -77.128  1.00  0.00           H  
ATOM   2505 2HG2 VAL A 163      13.214  20.589 -75.588  1.00  0.00           H  
ATOM   2506 3HG2 VAL A 163      12.593  19.537 -76.845  1.00  0.00           H  
ATOM   2507  N   ILE A 164       8.372  19.565 -74.781  1.00  0.00           N  
ATOM   2508  CA  ILE A 164       7.050  19.868 -74.250  1.00  0.00           C  
ATOM   2509  C   ILE A 164       6.850  19.156 -72.915  1.00  0.00           C  
ATOM   2510  O   ILE A 164       6.342  19.753 -71.964  1.00  0.00           O  
ATOM   2511  CB  ILE A 164       5.933  19.424 -75.225  1.00  0.00           C  
ATOM   2512  CG1 ILE A 164       6.084  20.132 -76.609  1.00  0.00           C  
ATOM   2513  CG2 ILE A 164       4.560  19.720 -74.611  1.00  0.00           C  
ATOM   2514  CD1 ILE A 164       5.986  21.635 -76.616  1.00  0.00           C  
ATOM   2515  H   ILE A 164       8.467  19.115 -75.686  1.00  0.00           H  
ATOM   2516  HA  ILE A 164       6.974  20.939 -74.078  1.00  0.00           H  
ATOM   2517  HB  ILE A 164       6.017  18.353 -75.405  1.00  0.00           H  
ATOM   2518 1HG1 ILE A 164       7.044  19.876 -77.005  1.00  0.00           H  
ATOM   2519 2HG1 ILE A 164       5.321  19.736 -77.277  1.00  0.00           H  
ATOM   2520 1HG2 ILE A 164       3.775  19.394 -75.292  1.00  0.00           H  
ATOM   2521 2HG2 ILE A 164       4.458  19.191 -73.665  1.00  0.00           H  
ATOM   2522 3HG2 ILE A 164       4.462  20.784 -74.431  1.00  0.00           H  
ATOM   2523 1HD1 ILE A 164       6.122  21.992 -77.638  1.00  0.00           H  
ATOM   2524 2HD1 ILE A 164       5.010  21.940 -76.259  1.00  0.00           H  
ATOM   2525 3HD1 ILE A 164       6.760  22.063 -75.981  1.00  0.00           H  
ATOM   2526  N   ARG A 165       7.260  17.890 -72.836  1.00  0.00           N  
ATOM   2527  CA  ARG A 165       7.122  17.144 -71.587  1.00  0.00           C  
ATOM   2528  C   ARG A 165       7.955  17.778 -70.470  1.00  0.00           C  
ATOM   2529  O   ARG A 165       7.497  17.879 -69.328  1.00  0.00           O  
ATOM   2530  CB  ARG A 165       7.523  15.683 -71.772  1.00  0.00           C  
ATOM   2531  CG  ARG A 165       6.553  14.869 -72.636  1.00  0.00           C  
ATOM   2532  CD  ARG A 165       6.765  13.393 -72.511  1.00  0.00           C  
ATOM   2533  NE  ARG A 165       8.084  12.964 -72.974  1.00  0.00           N  
ATOM   2534  CZ  ARG A 165       8.413  12.674 -74.246  1.00  0.00           C  
ATOM   2535  NH1 ARG A 165       7.531  12.781 -75.222  1.00  0.00           N  
ATOM   2536  NH2 ARG A 165       9.639  12.272 -74.501  1.00  0.00           N  
ATOM   2537  H   ARG A 165       7.652  17.440 -73.658  1.00  0.00           H  
ATOM   2538  HA  ARG A 165       6.073  17.169 -71.290  1.00  0.00           H  
ATOM   2539 1HB  ARG A 165       8.507  15.629 -72.236  1.00  0.00           H  
ATOM   2540 2HB  ARG A 165       7.591  15.198 -70.797  1.00  0.00           H  
ATOM   2541 1HG  ARG A 165       5.528  15.094 -72.336  1.00  0.00           H  
ATOM   2542 2HG  ARG A 165       6.690  15.150 -73.682  1.00  0.00           H  
ATOM   2543 1HD  ARG A 165       6.668  13.111 -71.463  1.00  0.00           H  
ATOM   2544 2HD  ARG A 165       6.010  12.866 -73.092  1.00  0.00           H  
ATOM   2545  HE  ARG A 165       8.820  12.843 -72.278  1.00  0.00           H  
ATOM   2546 1HH1 ARG A 165       6.588  13.088 -75.026  1.00  0.00           H  
ATOM   2547 2HH1 ARG A 165       7.800  12.551 -76.168  1.00  0.00           H  
ATOM   2548 1HH2 ARG A 165      10.301  12.185 -73.727  1.00  0.00           H  
ATOM   2549 2HH2 ARG A 165       9.917  12.041 -75.439  1.00  0.00           H  
ATOM   2550  N   ALA A 166       9.167  18.230 -70.797  1.00  0.00           N  
ATOM   2551  CA  ALA A 166      10.009  18.901 -69.810  1.00  0.00           C  
ATOM   2552  C   ALA A 166       9.351  20.186 -69.320  1.00  0.00           C  
ATOM   2553  O   ALA A 166       9.430  20.520 -68.137  1.00  0.00           O  
ATOM   2554  CB  ALA A 166      11.371  19.217 -70.387  1.00  0.00           C  
ATOM   2555  H   ALA A 166       9.514  18.091 -71.743  1.00  0.00           H  
ATOM   2556  HA  ALA A 166      10.125  18.235 -68.955  1.00  0.00           H  
ATOM   2557 1HB  ALA A 166      11.984  19.696 -69.623  1.00  0.00           H  
ATOM   2558 2HB  ALA A 166      11.844  18.302 -70.709  1.00  0.00           H  
ATOM   2559 3HB  ALA A 166      11.261  19.888 -71.238  1.00  0.00           H  
ATOM   2560  N   LEU A 167       8.684  20.898 -70.228  1.00  0.00           N  
ATOM   2561  CA  LEU A 167       8.001  22.122 -69.837  1.00  0.00           C  
ATOM   2562  C   LEU A 167       6.891  21.793 -68.859  1.00  0.00           C  
ATOM   2563  O   LEU A 167       6.766  22.444 -67.822  1.00  0.00           O  
ATOM   2564  CB  LEU A 167       7.427  22.858 -71.061  1.00  0.00           C  
ATOM   2565  CG  LEU A 167       6.805  24.265 -70.785  1.00  0.00           C  
ATOM   2566  CD1 LEU A 167       6.952  25.124 -72.022  1.00  0.00           C  
ATOM   2567  CD2 LEU A 167       5.328  24.131 -70.416  1.00  0.00           C  
ATOM   2568  H   LEU A 167       8.669  20.592 -71.196  1.00  0.00           H  
ATOM   2569  HA  LEU A 167       8.712  22.775 -69.340  1.00  0.00           H  
ATOM   2570 1HB  LEU A 167       8.228  22.983 -71.791  1.00  0.00           H  
ATOM   2571 2HB  LEU A 167       6.655  22.235 -71.511  1.00  0.00           H  
ATOM   2572  HG  LEU A 167       7.340  24.748 -69.964  1.00  0.00           H  
ATOM   2573 1HD1 LEU A 167       6.529  26.096 -71.831  1.00  0.00           H  
ATOM   2574 2HD1 LEU A 167       7.999  25.230 -72.264  1.00  0.00           H  
ATOM   2575 3HD1 LEU A 167       6.433  24.667 -72.857  1.00  0.00           H  
ATOM   2576 1HD2 LEU A 167       4.913  25.118 -70.235  1.00  0.00           H  
ATOM   2577 2HD2 LEU A 167       4.784  23.660 -71.219  1.00  0.00           H  
ATOM   2578 3HD2 LEU A 167       5.209  23.539 -69.527  1.00  0.00           H  
ATOM   2579  N   GLU A 168       6.098  20.765 -69.164  1.00  0.00           N  
ATOM   2580  CA  GLU A 168       4.984  20.401 -68.296  1.00  0.00           C  
ATOM   2581  C   GLU A 168       5.477  20.100 -66.888  1.00  0.00           C  
ATOM   2582  O   GLU A 168       4.839  20.486 -65.907  1.00  0.00           O  
ATOM   2583  CB  GLU A 168       4.236  19.186 -68.848  1.00  0.00           C  
ATOM   2584  CG  GLU A 168       3.428  19.449 -70.112  1.00  0.00           C  
ATOM   2585  CD  GLU A 168       2.758  18.207 -70.633  1.00  0.00           C  
ATOM   2586  OE1 GLU A 168       3.034  17.150 -70.117  1.00  0.00           O  
ATOM   2587  OE2 GLU A 168       1.968  18.314 -71.542  1.00  0.00           O  
ATOM   2588  H   GLU A 168       6.248  20.255 -70.031  1.00  0.00           H  
ATOM   2589  HA  GLU A 168       4.294  21.243 -68.245  1.00  0.00           H  
ATOM   2590 1HB  GLU A 168       4.948  18.392 -69.074  1.00  0.00           H  
ATOM   2591 2HB  GLU A 168       3.554  18.803 -68.088  1.00  0.00           H  
ATOM   2592 1HG  GLU A 168       2.671  20.205 -69.898  1.00  0.00           H  
ATOM   2593 2HG  GLU A 168       4.091  19.845 -70.876  1.00  0.00           H  
ATOM   2594  N   SER A 169       6.625  19.436 -66.788  1.00  0.00           N  
ATOM   2595  CA  SER A 169       7.212  19.149 -65.486  1.00  0.00           C  
ATOM   2596  C   SER A 169       7.580  20.438 -64.762  1.00  0.00           C  
ATOM   2597  O   SER A 169       7.275  20.598 -63.579  1.00  0.00           O  
ATOM   2598  CB  SER A 169       8.432  18.277 -65.643  1.00  0.00           C  
ATOM   2599  OG  SER A 169       9.013  18.005 -64.397  1.00  0.00           O  
ATOM   2600  H   SER A 169       7.087  19.113 -67.632  1.00  0.00           H  
ATOM   2601  HA  SER A 169       6.477  18.614 -64.884  1.00  0.00           H  
ATOM   2602 1HB  SER A 169       8.144  17.347 -66.122  1.00  0.00           H  
ATOM   2603 2HB  SER A 169       9.158  18.772 -66.289  1.00  0.00           H  
ATOM   2604  HG  SER A 169       9.744  17.409 -64.572  1.00  0.00           H  
ATOM   2605  N   ALA A 170       8.210  21.374 -65.473  1.00  0.00           N  
ATOM   2606  CA  ALA A 170       8.565  22.658 -64.879  1.00  0.00           C  
ATOM   2607  C   ALA A 170       7.316  23.388 -64.395  1.00  0.00           C  
ATOM   2608  O   ALA A 170       7.327  24.018 -63.342  1.00  0.00           O  
ATOM   2609  CB  ALA A 170       9.316  23.521 -65.880  1.00  0.00           C  
ATOM   2610  H   ALA A 170       8.464  21.179 -66.439  1.00  0.00           H  
ATOM   2611  HA  ALA A 170       9.203  22.470 -64.016  1.00  0.00           H  
ATOM   2612 1HB  ALA A 170       9.586  24.462 -65.412  1.00  0.00           H  
ATOM   2613 2HB  ALA A 170      10.217  22.997 -66.204  1.00  0.00           H  
ATOM   2614 3HB  ALA A 170       8.676  23.714 -66.740  1.00  0.00           H  
ATOM   2615  N   VAL A 171       6.222  23.269 -65.138  1.00  0.00           N  
ATOM   2616  CA  VAL A 171       4.975  23.915 -64.734  1.00  0.00           C  
ATOM   2617  C   VAL A 171       4.468  23.323 -63.423  1.00  0.00           C  
ATOM   2618  O   VAL A 171       4.075  24.052 -62.510  1.00  0.00           O  
ATOM   2619  CB  VAL A 171       3.897  23.740 -65.826  1.00  0.00           C  
ATOM   2620  CG1 VAL A 171       2.559  24.237 -65.338  1.00  0.00           C  
ATOM   2621  CG2 VAL A 171       4.296  24.499 -67.063  1.00  0.00           C  
ATOM   2622  H   VAL A 171       6.268  22.742 -66.004  1.00  0.00           H  
ATOM   2623  HA  VAL A 171       5.163  24.980 -64.590  1.00  0.00           H  
ATOM   2624  HB  VAL A 171       3.799  22.681 -66.053  1.00  0.00           H  
ATOM   2625 1HG1 VAL A 171       1.815  24.090 -66.120  1.00  0.00           H  
ATOM   2626 2HG1 VAL A 171       2.254  23.689 -64.446  1.00  0.00           H  
ATOM   2627 3HG1 VAL A 171       2.643  25.293 -65.103  1.00  0.00           H  
ATOM   2628 1HG2 VAL A 171       3.540  24.352 -67.835  1.00  0.00           H  
ATOM   2629 2HG2 VAL A 171       4.381  25.553 -66.833  1.00  0.00           H  
ATOM   2630 3HG2 VAL A 171       5.248  24.135 -67.415  1.00  0.00           H  
ATOM   2631  N   LYS A 172       4.486  21.994 -63.338  1.00  0.00           N  
ATOM   2632  CA  LYS A 172       4.041  21.282 -62.147  1.00  0.00           C  
ATOM   2633  C   LYS A 172       4.939  21.534 -60.934  1.00  0.00           C  
ATOM   2634  O   LYS A 172       4.442  21.678 -59.815  1.00  0.00           O  
ATOM   2635  CB  LYS A 172       3.995  19.776 -62.427  1.00  0.00           C  
ATOM   2636  CG  LYS A 172       2.882  19.321 -63.366  1.00  0.00           C  
ATOM   2637  CD  LYS A 172       3.007  17.834 -63.678  1.00  0.00           C  
ATOM   2638  CE  LYS A 172       2.006  17.399 -64.729  1.00  0.00           C  
ATOM   2639  NZ  LYS A 172       2.210  15.980 -65.126  1.00  0.00           N  
ATOM   2640  H   LYS A 172       4.801  21.461 -64.140  1.00  0.00           H  
ATOM   2641  HA  LYS A 172       3.037  21.626 -61.895  1.00  0.00           H  
ATOM   2642 1HB  LYS A 172       4.942  19.467 -62.870  1.00  0.00           H  
ATOM   2643 2HB  LYS A 172       3.887  19.235 -61.483  1.00  0.00           H  
ATOM   2644 1HG  LYS A 172       1.914  19.503 -62.891  1.00  0.00           H  
ATOM   2645 2HG  LYS A 172       2.927  19.895 -64.289  1.00  0.00           H  
ATOM   2646 1HD  LYS A 172       4.017  17.628 -64.036  1.00  0.00           H  
ATOM   2647 2HD  LYS A 172       2.838  17.259 -62.768  1.00  0.00           H  
ATOM   2648 1HE  LYS A 172       0.999  17.517 -64.331  1.00  0.00           H  
ATOM   2649 2HE  LYS A 172       2.115  18.035 -65.609  1.00  0.00           H  
ATOM   2650 1HZ  LYS A 172       1.528  15.726 -65.827  1.00  0.00           H  
ATOM   2651 2HZ  LYS A 172       3.140  15.869 -65.505  1.00  0.00           H  
ATOM   2652 3HZ  LYS A 172       2.102  15.383 -64.318  1.00  0.00           H  
ATOM   2653  N   LYS A 173       6.255  21.568 -61.150  1.00  0.00           N  
ATOM   2654  CA  LYS A 173       7.208  21.687 -60.048  1.00  0.00           C  
ATOM   2655  C   LYS A 173       7.548  23.124 -59.646  1.00  0.00           C  
ATOM   2656  O   LYS A 173       7.761  23.398 -58.465  1.00  0.00           O  
ATOM   2657  CB  LYS A 173       8.512  20.974 -60.395  1.00  0.00           C  
ATOM   2658  CG  LYS A 173       8.418  19.461 -60.494  1.00  0.00           C  
ATOM   2659  CD  LYS A 173       9.790  18.872 -60.740  1.00  0.00           C  
ATOM   2660  CE  LYS A 173       9.728  17.385 -61.001  1.00  0.00           C  
ATOM   2661  NZ  LYS A 173      11.088  16.810 -61.173  1.00  0.00           N  
ATOM   2662  H   LYS A 173       6.602  21.453 -62.096  1.00  0.00           H  
ATOM   2663  HA  LYS A 173       6.767  21.200 -59.179  1.00  0.00           H  
ATOM   2664 1HB  LYS A 173       8.872  21.344 -61.359  1.00  0.00           H  
ATOM   2665 2HB  LYS A 173       9.262  21.215 -59.647  1.00  0.00           H  
ATOM   2666 1HG  LYS A 173       8.000  19.062 -59.569  1.00  0.00           H  
ATOM   2667 2HG  LYS A 173       7.752  19.198 -61.319  1.00  0.00           H  
ATOM   2668 1HD  LYS A 173      10.240  19.371 -61.601  1.00  0.00           H  
ATOM   2669 2HD  LYS A 173      10.417  19.062 -59.868  1.00  0.00           H  
ATOM   2670 1HE  LYS A 173       9.229  16.892 -60.168  1.00  0.00           H  
ATOM   2671 2HE  LYS A 173       9.151  17.211 -61.909  1.00  0.00           H  
ATOM   2672 1HZ  LYS A 173      11.023  15.817 -61.354  1.00  0.00           H  
ATOM   2673 2HZ  LYS A 173      11.552  17.269 -61.953  1.00  0.00           H  
ATOM   2674 3HZ  LYS A 173      11.622  16.962 -60.329  1.00  0.00           H  
ATOM   2675  N   ALA A 174       7.643  24.032 -60.616  1.00  0.00           N  
ATOM   2676  CA  ALA A 174       8.068  25.396 -60.311  1.00  0.00           C  
ATOM   2677  C   ALA A 174       7.051  26.095 -59.419  1.00  0.00           C  
ATOM   2678  O   ALA A 174       5.846  26.029 -59.663  1.00  0.00           O  
ATOM   2679  CB  ALA A 174       8.262  26.189 -61.600  1.00  0.00           C  
ATOM   2680  H   ALA A 174       7.448  23.782 -61.576  1.00  0.00           H  
ATOM   2681  HA  ALA A 174       9.014  25.346 -59.775  1.00  0.00           H  
ATOM   2682 1HB  ALA A 174       8.603  27.198 -61.359  1.00  0.00           H  
ATOM   2683 2HB  ALA A 174       9.005  25.689 -62.221  1.00  0.00           H  
ATOM   2684 3HB  ALA A 174       7.319  26.241 -62.133  1.00  0.00           H  
ATOM   2685  N   ASP A 175       7.548  26.790 -58.395  1.00  0.00           N  
ATOM   2686  CA  ASP A 175       6.703  27.582 -57.509  1.00  0.00           C  
ATOM   2687  C   ASP A 175       6.642  29.039 -57.962  1.00  0.00           C  
ATOM   2688  O   ASP A 175       5.561  29.613 -58.113  1.00  0.00           O  
ATOM   2689  CB  ASP A 175       7.213  27.480 -56.069  1.00  0.00           C  
ATOM   2690  CG  ASP A 175       8.690  27.816 -55.932  1.00  0.00           C  
ATOM   2691  OD1 ASP A 175       9.354  27.920 -56.945  1.00  0.00           O  
ATOM   2692  OD2 ASP A 175       9.146  27.965 -54.825  1.00  0.00           O  
ATOM   2693  H   ASP A 175       8.549  26.793 -58.229  1.00  0.00           H  
ATOM   2694  HA  ASP A 175       5.692  27.174 -57.537  1.00  0.00           H  
ATOM   2695 1HB  ASP A 175       6.642  28.153 -55.431  1.00  0.00           H  
ATOM   2696 2HB  ASP A 175       7.055  26.469 -55.705  1.00  0.00           H  
ATOM   2697  N   ASP A 176       7.813  29.630 -58.161  1.00  0.00           N  
ATOM   2698  CA  ASP A 176       7.942  31.023 -58.564  1.00  0.00           C  
ATOM   2699  C   ASP A 176       7.396  31.222 -59.977  1.00  0.00           C  
ATOM   2700  O   ASP A 176       7.764  30.497 -60.905  1.00  0.00           O  
ATOM   2701  CB  ASP A 176       9.407  31.461 -58.469  1.00  0.00           C  
ATOM   2702  CG  ASP A 176       9.602  32.950 -58.667  1.00  0.00           C  
ATOM   2703  OD1 ASP A 176       9.546  33.674 -57.699  1.00  0.00           O  
ATOM   2704  OD2 ASP A 176       9.804  33.355 -59.789  1.00  0.00           O  
ATOM   2705  H   ASP A 176       8.652  29.080 -58.010  1.00  0.00           H  
ATOM   2706  HA  ASP A 176       7.353  31.637 -57.881  1.00  0.00           H  
ATOM   2707 1HB  ASP A 176       9.802  31.184 -57.489  1.00  0.00           H  
ATOM   2708 2HB  ASP A 176       9.997  30.930 -59.212  1.00  0.00           H  
ATOM   2709  N   ALA A 177       6.479  32.172 -60.125  1.00  0.00           N  
ATOM   2710  CA  ALA A 177       5.812  32.387 -61.404  1.00  0.00           C  
ATOM   2711  C   ALA A 177       6.727  33.088 -62.409  1.00  0.00           C  
ATOM   2712  O   ALA A 177       6.627  32.846 -63.615  1.00  0.00           O  
ATOM   2713  CB  ALA A 177       4.538  33.179 -61.191  1.00  0.00           C  
ATOM   2714  H   ALA A 177       6.229  32.744 -59.330  1.00  0.00           H  
ATOM   2715  HA  ALA A 177       5.553  31.410 -61.813  1.00  0.00           H  
ATOM   2716 1HB  ALA A 177       4.030  33.285 -62.137  1.00  0.00           H  
ATOM   2717 2HB  ALA A 177       3.891  32.647 -60.491  1.00  0.00           H  
ATOM   2718 3HB  ALA A 177       4.775  34.162 -60.787  1.00  0.00           H  
ATOM   2719  N   LYS A 178       7.626  33.944 -61.915  1.00  0.00           N  
ATOM   2720  CA  LYS A 178       8.563  34.641 -62.790  1.00  0.00           C  
ATOM   2721  C   LYS A 178       9.573  33.666 -63.363  1.00  0.00           C  
ATOM   2722  O   LYS A 178       9.897  33.720 -64.551  1.00  0.00           O  
ATOM   2723  CB  LYS A 178       9.270  35.777 -62.048  1.00  0.00           C  
ATOM   2724  CG  LYS A 178       8.385  36.985 -61.746  1.00  0.00           C  
ATOM   2725  CD  LYS A 178       9.180  38.089 -61.038  1.00  0.00           C  
ATOM   2726  CE  LYS A 178       8.313  39.323 -60.741  1.00  0.00           C  
ATOM   2727  NZ  LYS A 178       7.996  40.110 -61.985  1.00  0.00           N  
ATOM   2728  H   LYS A 178       7.662  34.107 -60.915  1.00  0.00           H  
ATOM   2729  HA  LYS A 178       8.020  35.066 -63.629  1.00  0.00           H  
ATOM   2730 1HB  LYS A 178       9.647  35.403 -61.096  1.00  0.00           H  
ATOM   2731 2HB  LYS A 178      10.130  36.120 -62.625  1.00  0.00           H  
ATOM   2732 1HG  LYS A 178       7.971  37.382 -62.672  1.00  0.00           H  
ATOM   2733 2HG  LYS A 178       7.560  36.678 -61.101  1.00  0.00           H  
ATOM   2734 1HD  LYS A 178       9.576  37.709 -60.094  1.00  0.00           H  
ATOM   2735 2HD  LYS A 178      10.016  38.399 -61.664  1.00  0.00           H  
ATOM   2736 1HE  LYS A 178       7.383  39.002 -60.280  1.00  0.00           H  
ATOM   2737 2HE  LYS A 178       8.844  39.973 -60.043  1.00  0.00           H  
ATOM   2738 1HZ  LYS A 178       7.426  40.912 -61.746  1.00  0.00           H  
ATOM   2739 2HZ  LYS A 178       8.850  40.434 -62.419  1.00  0.00           H  
ATOM   2740 3HZ  LYS A 178       7.491  39.534 -62.641  1.00  0.00           H  
ATOM   2741  N   GLU A 179      10.042  32.746 -62.523  1.00  0.00           N  
ATOM   2742  CA  GLU A 179      10.958  31.717 -62.984  1.00  0.00           C  
ATOM   2743  C   GLU A 179      10.309  30.896 -64.087  1.00  0.00           C  
ATOM   2744  O   GLU A 179      10.940  30.623 -65.103  1.00  0.00           O  
ATOM   2745  CB  GLU A 179      11.386  30.802 -61.833  1.00  0.00           C  
ATOM   2746  CG  GLU A 179      12.358  29.687 -62.239  1.00  0.00           C  
ATOM   2747  CD  GLU A 179      12.697  28.760 -61.103  1.00  0.00           C  
ATOM   2748  OE1 GLU A 179      12.231  28.989 -60.018  1.00  0.00           O  
ATOM   2749  OE2 GLU A 179      13.421  27.820 -61.323  1.00  0.00           O  
ATOM   2750  H   GLU A 179       9.766  32.773 -61.546  1.00  0.00           H  
ATOM   2751  HA  GLU A 179      11.846  32.200 -63.395  1.00  0.00           H  
ATOM   2752 1HB  GLU A 179      11.874  31.402 -61.064  1.00  0.00           H  
ATOM   2753 2HB  GLU A 179      10.508  30.342 -61.383  1.00  0.00           H  
ATOM   2754 1HG  GLU A 179      11.911  29.107 -63.036  1.00  0.00           H  
ATOM   2755 2HG  GLU A 179      13.275  30.133 -62.621  1.00  0.00           H  
ATOM   2756  N   LEU A 180       9.040  30.521 -63.905  1.00  0.00           N  
ATOM   2757  CA  LEU A 180       8.367  29.716 -64.917  1.00  0.00           C  
ATOM   2758  C   LEU A 180       8.269  30.447 -66.245  1.00  0.00           C  
ATOM   2759  O   LEU A 180       8.551  29.867 -67.295  1.00  0.00           O  
ATOM   2760  CB  LEU A 180       6.960  29.311 -64.461  1.00  0.00           C  
ATOM   2761  CG  LEU A 180       6.154  28.447 -65.477  1.00  0.00           C  
ATOM   2762  CD1 LEU A 180       6.886  27.108 -65.725  1.00  0.00           C  
ATOM   2763  CD2 LEU A 180       4.741  28.211 -64.937  1.00  0.00           C  
ATOM   2764  H   LEU A 180       8.559  30.761 -63.047  1.00  0.00           H  
ATOM   2765  HA  LEU A 180       8.949  28.821 -65.070  1.00  0.00           H  
ATOM   2766 1HB  LEU A 180       7.048  28.751 -63.530  1.00  0.00           H  
ATOM   2767 2HB  LEU A 180       6.387  30.218 -64.263  1.00  0.00           H  
ATOM   2768  HG  LEU A 180       6.091  28.978 -66.430  1.00  0.00           H  
ATOM   2769 1HD1 LEU A 180       6.322  26.520 -66.446  1.00  0.00           H  
ATOM   2770 2HD1 LEU A 180       7.884  27.290 -66.123  1.00  0.00           H  
ATOM   2771 3HD1 LEU A 180       6.968  26.551 -64.791  1.00  0.00           H  
ATOM   2772 1HD2 LEU A 180       4.173  27.620 -65.653  1.00  0.00           H  
ATOM   2773 2HD2 LEU A 180       4.793  27.677 -63.985  1.00  0.00           H  
ATOM   2774 3HD2 LEU A 180       4.244  29.170 -64.787  1.00  0.00           H  
ATOM   2775  N   ALA A 181       7.898  31.721 -66.223  1.00  0.00           N  
ATOM   2776  CA  ALA A 181       7.781  32.471 -67.465  1.00  0.00           C  
ATOM   2777  C   ALA A 181       9.105  32.454 -68.234  1.00  0.00           C  
ATOM   2778  O   ALA A 181       9.120  32.346 -69.458  1.00  0.00           O  
ATOM   2779  CB  ALA A 181       7.345  33.893 -67.185  1.00  0.00           C  
ATOM   2780  H   ALA A 181       7.667  32.167 -65.336  1.00  0.00           H  
ATOM   2781  HA  ALA A 181       7.031  31.981 -68.089  1.00  0.00           H  
ATOM   2782 1HB  ALA A 181       7.234  34.438 -68.115  1.00  0.00           H  
ATOM   2783 2HB  ALA A 181       6.398  33.867 -66.666  1.00  0.00           H  
ATOM   2784 3HB  ALA A 181       8.094  34.384 -66.559  1.00  0.00           H  
ATOM   2785  N   GLU A 182      10.216  32.539 -67.493  1.00  0.00           N  
ATOM   2786  CA  GLU A 182      11.536  32.491 -68.116  1.00  0.00           C  
ATOM   2787  C   GLU A 182      11.851  31.093 -68.640  1.00  0.00           C  
ATOM   2788  O   GLU A 182      12.401  30.948 -69.738  1.00  0.00           O  
ATOM   2789  CB  GLU A 182      12.603  32.934 -67.106  1.00  0.00           C  
ATOM   2790  CG  GLU A 182      14.052  32.841 -67.596  1.00  0.00           C  
ATOM   2791  CD  GLU A 182      14.361  33.705 -68.787  1.00  0.00           C  
ATOM   2792  OE1 GLU A 182      13.505  34.435 -69.221  1.00  0.00           O  
ATOM   2793  OE2 GLU A 182      15.474  33.643 -69.258  1.00  0.00           O  
ATOM   2794  H   GLU A 182      10.139  32.651 -66.489  1.00  0.00           H  
ATOM   2795  HA  GLU A 182      11.543  33.182 -68.954  1.00  0.00           H  
ATOM   2796 1HB  GLU A 182      12.415  33.970 -66.821  1.00  0.00           H  
ATOM   2797 2HB  GLU A 182      12.520  32.331 -66.204  1.00  0.00           H  
ATOM   2798 1HG  GLU A 182      14.710  33.128 -66.775  1.00  0.00           H  
ATOM   2799 2HG  GLU A 182      14.272  31.802 -67.844  1.00  0.00           H  
ATOM   2800  N   LEU A 183      11.486  30.061 -67.886  1.00  0.00           N  
ATOM   2801  CA  LEU A 183      11.746  28.689 -68.303  1.00  0.00           C  
ATOM   2802  C   LEU A 183      11.002  28.385 -69.592  1.00  0.00           C  
ATOM   2803  O   LEU A 183      11.531  27.732 -70.490  1.00  0.00           O  
ATOM   2804  CB  LEU A 183      11.294  27.708 -67.221  1.00  0.00           C  
ATOM   2805  CG  LEU A 183      12.065  27.755 -65.908  1.00  0.00           C  
ATOM   2806  CD1 LEU A 183      11.324  26.957 -64.878  1.00  0.00           C  
ATOM   2807  CD2 LEU A 183      13.438  27.191 -66.083  1.00  0.00           C  
ATOM   2808  H   LEU A 183      11.050  30.240 -66.983  1.00  0.00           H  
ATOM   2809  HA  LEU A 183      12.814  28.575 -68.485  1.00  0.00           H  
ATOM   2810 1HB  LEU A 183      10.250  27.909 -66.993  1.00  0.00           H  
ATOM   2811 2HB  LEU A 183      11.369  26.697 -67.614  1.00  0.00           H  
ATOM   2812  HG  LEU A 183      12.148  28.775 -65.571  1.00  0.00           H  
ATOM   2813 1HD1 LEU A 183      11.870  26.991 -63.939  1.00  0.00           H  
ATOM   2814 2HD1 LEU A 183      10.336  27.359 -64.727  1.00  0.00           H  
ATOM   2815 3HD1 LEU A 183      11.248  25.936 -65.223  1.00  0.00           H  
ATOM   2816 1HD2 LEU A 183      13.943  27.244 -65.123  1.00  0.00           H  
ATOM   2817 2HD2 LEU A 183      13.364  26.156 -66.405  1.00  0.00           H  
ATOM   2818 3HD2 LEU A 183      13.998  27.766 -66.819  1.00  0.00           H  
ATOM   2819  N   VAL A 184       9.775  28.888 -69.687  1.00  0.00           N  
ATOM   2820  CA  VAL A 184       8.956  28.687 -70.871  1.00  0.00           C  
ATOM   2821  C   VAL A 184       9.575  29.381 -72.073  1.00  0.00           C  
ATOM   2822  O   VAL A 184       9.638  28.808 -73.157  1.00  0.00           O  
ATOM   2823  CB  VAL A 184       7.530  29.204 -70.635  1.00  0.00           C  
ATOM   2824  CG1 VAL A 184       6.729  29.166 -71.928  1.00  0.00           C  
ATOM   2825  CG2 VAL A 184       6.864  28.340 -69.580  1.00  0.00           C  
ATOM   2826  H   VAL A 184       9.403  29.410 -68.901  1.00  0.00           H  
ATOM   2827  HA  VAL A 184       8.905  27.618 -71.077  1.00  0.00           H  
ATOM   2828  HB  VAL A 184       7.573  30.244 -70.298  1.00  0.00           H  
ATOM   2829 1HG1 VAL A 184       5.724  29.538 -71.740  1.00  0.00           H  
ATOM   2830 2HG1 VAL A 184       7.203  29.782 -72.680  1.00  0.00           H  
ATOM   2831 3HG1 VAL A 184       6.672  28.150 -72.292  1.00  0.00           H  
ATOM   2832 1HG2 VAL A 184       5.869  28.701 -69.400  1.00  0.00           H  
ATOM   2833 2HG2 VAL A 184       6.820  27.314 -69.926  1.00  0.00           H  
ATOM   2834 3HG2 VAL A 184       7.434  28.379 -68.659  1.00  0.00           H  
ATOM   2835  N   ARG A 185      10.055  30.612 -71.875  1.00  0.00           N  
ATOM   2836  CA  ARG A 185      10.720  31.335 -72.951  1.00  0.00           C  
ATOM   2837  C   ARG A 185      11.869  30.499 -73.502  1.00  0.00           C  
ATOM   2838  O   ARG A 185      12.021  30.365 -74.718  1.00  0.00           O  
ATOM   2839  CB  ARG A 185      11.257  32.675 -72.451  1.00  0.00           C  
ATOM   2840  CG  ARG A 185      11.812  33.602 -73.530  1.00  0.00           C  
ATOM   2841  CD  ARG A 185      12.367  34.863 -72.943  1.00  0.00           C  
ATOM   2842  NE  ARG A 185      13.632  34.643 -72.243  1.00  0.00           N  
ATOM   2843  CZ  ARG A 185      14.841  34.548 -72.843  1.00  0.00           C  
ATOM   2844  NH1 ARG A 185      14.941  34.656 -74.154  1.00  0.00           N  
ATOM   2845  NH2 ARG A 185      15.925  34.351 -72.112  1.00  0.00           N  
ATOM   2846  H   ARG A 185       9.944  31.054 -70.967  1.00  0.00           H  
ATOM   2847  HA  ARG A 185      10.005  31.516 -73.752  1.00  0.00           H  
ATOM   2848 1HB  ARG A 185      10.473  33.206 -71.922  1.00  0.00           H  
ATOM   2849 2HB  ARG A 185      12.062  32.492 -71.737  1.00  0.00           H  
ATOM   2850 1HG  ARG A 185      12.609  33.090 -74.070  1.00  0.00           H  
ATOM   2851 2HG  ARG A 185      11.014  33.869 -74.227  1.00  0.00           H  
ATOM   2852 1HD  ARG A 185      12.529  35.600 -73.725  1.00  0.00           H  
ATOM   2853 2HD  ARG A 185      11.652  35.257 -72.219  1.00  0.00           H  
ATOM   2854  HE  ARG A 185      13.605  34.561 -71.225  1.00  0.00           H  
ATOM   2855 1HH1 ARG A 185      14.114  34.807 -74.715  1.00  0.00           H  
ATOM   2856 2HH1 ARG A 185      15.844  34.587 -74.601  1.00  0.00           H  
ATOM   2857 1HH2 ARG A 185      15.844  34.263 -71.099  1.00  0.00           H  
ATOM   2858 2HH2 ARG A 185      16.828  34.282 -72.554  1.00  0.00           H  
ATOM   2859  N   ILE A 186      12.648  29.902 -72.600  1.00  0.00           N  
ATOM   2860  CA  ILE A 186      13.758  29.047 -72.995  1.00  0.00           C  
ATOM   2861  C   ILE A 186      13.254  27.834 -73.767  1.00  0.00           C  
ATOM   2862  O   ILE A 186      13.781  27.511 -74.830  1.00  0.00           O  
ATOM   2863  CB  ILE A 186      14.557  28.582 -71.756  1.00  0.00           C  
ATOM   2864  CG1 ILE A 186      15.274  29.789 -71.121  1.00  0.00           C  
ATOM   2865  CG2 ILE A 186      15.561  27.480 -72.149  1.00  0.00           C  
ATOM   2866  CD1 ILE A 186      15.780  29.532 -69.712  1.00  0.00           C  
ATOM   2867  H   ILE A 186      12.473  30.071 -71.615  1.00  0.00           H  
ATOM   2868  HA  ILE A 186      14.422  29.615 -73.645  1.00  0.00           H  
ATOM   2869  HB  ILE A 186      13.870  28.188 -71.013  1.00  0.00           H  
ATOM   2870 1HG1 ILE A 186      16.124  30.061 -71.746  1.00  0.00           H  
ATOM   2871 2HG1 ILE A 186      14.586  30.635 -71.089  1.00  0.00           H  
ATOM   2872 1HG2 ILE A 186      16.112  27.150 -71.273  1.00  0.00           H  
ATOM   2873 2HG2 ILE A 186      15.027  26.630 -72.570  1.00  0.00           H  
ATOM   2874 3HG2 ILE A 186      16.260  27.870 -72.889  1.00  0.00           H  
ATOM   2875 1HD1 ILE A 186      16.271  30.431 -69.333  1.00  0.00           H  
ATOM   2876 2HD1 ILE A 186      14.938  29.284 -69.067  1.00  0.00           H  
ATOM   2877 3HD1 ILE A 186      16.489  28.710 -69.712  1.00  0.00           H  
ATOM   2878  N   PHE A 187      12.227  27.170 -73.246  1.00  0.00           N  
ATOM   2879  CA  PHE A 187      11.685  25.985 -73.896  1.00  0.00           C  
ATOM   2880  C   PHE A 187      11.142  26.300 -75.290  1.00  0.00           C  
ATOM   2881  O   PHE A 187      11.364  25.541 -76.235  1.00  0.00           O  
ATOM   2882  CB  PHE A 187      10.585  25.367 -73.029  1.00  0.00           C  
ATOM   2883  CG  PHE A 187      11.094  24.618 -71.784  1.00  0.00           C  
ATOM   2884  CD1 PHE A 187      10.572  24.883 -70.513  1.00  0.00           C  
ATOM   2885  CD2 PHE A 187      12.091  23.651 -71.886  1.00  0.00           C  
ATOM   2886  CE1 PHE A 187      11.033  24.207 -69.397  1.00  0.00           C  
ATOM   2887  CE2 PHE A 187      12.543  22.979 -70.773  1.00  0.00           C  
ATOM   2888  CZ  PHE A 187      12.019  23.252 -69.529  1.00  0.00           C  
ATOM   2889  H   PHE A 187      11.834  27.477 -72.362  1.00  0.00           H  
ATOM   2890  HA  PHE A 187      12.485  25.260 -74.009  1.00  0.00           H  
ATOM   2891 1HB  PHE A 187       9.924  26.166 -72.697  1.00  0.00           H  
ATOM   2892 2HB  PHE A 187       9.991  24.678 -73.626  1.00  0.00           H  
ATOM   2893  HD1 PHE A 187       9.792  25.632 -70.401  1.00  0.00           H  
ATOM   2894  HD2 PHE A 187      12.521  23.426 -72.855  1.00  0.00           H  
ATOM   2895  HE1 PHE A 187      10.613  24.426 -68.417  1.00  0.00           H  
ATOM   2896  HE2 PHE A 187      13.320  22.231 -70.880  1.00  0.00           H  
ATOM   2897  HZ  PHE A 187      12.383  22.716 -68.653  1.00  0.00           H  
ATOM   2898  N   ALA A 188      10.443  27.424 -75.425  1.00  0.00           N  
ATOM   2899  CA  ALA A 188       9.910  27.832 -76.720  1.00  0.00           C  
ATOM   2900  C   ALA A 188      11.044  28.083 -77.708  1.00  0.00           C  
ATOM   2901  O   ALA A 188      10.959  27.701 -78.875  1.00  0.00           O  
ATOM   2902  CB  ALA A 188       9.068  29.083 -76.567  1.00  0.00           C  
ATOM   2903  H   ALA A 188      10.274  28.005 -74.613  1.00  0.00           H  
ATOM   2904  HA  ALA A 188       9.292  27.022 -77.108  1.00  0.00           H  
ATOM   2905 1HB  ALA A 188       8.661  29.373 -77.529  1.00  0.00           H  
ATOM   2906 2HB  ALA A 188       8.256  28.889 -75.869  1.00  0.00           H  
ATOM   2907 3HB  ALA A 188       9.692  29.891 -76.182  1.00  0.00           H  
ATOM   2908  N   GLU A 189      12.117  28.704 -77.215  1.00  0.00           N  
ATOM   2909  CA  GLU A 189      13.279  29.014 -78.039  1.00  0.00           C  
ATOM   2910  C   GLU A 189      13.960  27.733 -78.499  1.00  0.00           C  
ATOM   2911  O   GLU A 189      14.485  27.669 -79.612  1.00  0.00           O  
ATOM   2912  CB  GLU A 189      14.261  29.890 -77.256  1.00  0.00           C  
ATOM   2913  CG  GLU A 189      15.362  30.548 -78.089  1.00  0.00           C  
ATOM   2914  CD  GLU A 189      14.835  31.609 -79.015  1.00  0.00           C  
ATOM   2915  OE1 GLU A 189      13.694  31.975 -78.869  1.00  0.00           O  
ATOM   2916  OE2 GLU A 189      15.573  32.067 -79.856  1.00  0.00           O  
ATOM   2917  H   GLU A 189      12.115  29.006 -76.247  1.00  0.00           H  
ATOM   2918  HA  GLU A 189      12.946  29.563 -78.916  1.00  0.00           H  
ATOM   2919 1HB  GLU A 189      13.708  30.682 -76.752  1.00  0.00           H  
ATOM   2920 2HB  GLU A 189      14.742  29.291 -76.485  1.00  0.00           H  
ATOM   2921 1HG  GLU A 189      16.084  31.005 -77.410  1.00  0.00           H  
ATOM   2922 2HG  GLU A 189      15.882  29.788 -78.668  1.00  0.00           H  
ATOM   2923  N   ILE A 190      13.945  26.706 -77.648  1.00  0.00           N  
ATOM   2924  CA  ILE A 190      14.542  25.426 -78.007  1.00  0.00           C  
ATOM   2925  C   ILE A 190      13.793  24.817 -79.185  1.00  0.00           C  
ATOM   2926  O   ILE A 190      14.415  24.311 -80.121  1.00  0.00           O  
ATOM   2927  CB  ILE A 190      14.565  24.443 -76.818  1.00  0.00           C  
ATOM   2928  CG1 ILE A 190      15.533  24.960 -75.738  1.00  0.00           C  
ATOM   2929  CG2 ILE A 190      15.006  23.070 -77.310  1.00  0.00           C  
ATOM   2930  CD1 ILE A 190      15.413  24.250 -74.402  1.00  0.00           C  
ATOM   2931  H   ILE A 190      13.523  26.827 -76.735  1.00  0.00           H  
ATOM   2932  HA  ILE A 190      15.572  25.601 -78.314  1.00  0.00           H  
ATOM   2933  HB  ILE A 190      13.573  24.373 -76.376  1.00  0.00           H  
ATOM   2934 1HG1 ILE A 190      16.547  24.845 -76.100  1.00  0.00           H  
ATOM   2935 2HG1 ILE A 190      15.349  26.014 -75.581  1.00  0.00           H  
ATOM   2936 1HG2 ILE A 190      15.032  22.365 -76.483  1.00  0.00           H  
ATOM   2937 2HG2 ILE A 190      14.319  22.703 -78.067  1.00  0.00           H  
ATOM   2938 3HG2 ILE A 190      16.003  23.161 -77.742  1.00  0.00           H  
ATOM   2939 1HD1 ILE A 190      16.122  24.675 -73.696  1.00  0.00           H  
ATOM   2940 2HD1 ILE A 190      14.411  24.367 -74.014  1.00  0.00           H  
ATOM   2941 3HD1 ILE A 190      15.625  23.207 -74.531  1.00  0.00           H  
ATOM   2942  N   VAL A 191      12.460  24.879 -79.152  1.00  0.00           N  
ATOM   2943  CA  VAL A 191      11.672  24.377 -80.272  1.00  0.00           C  
ATOM   2944  C   VAL A 191      12.002  25.159 -81.535  1.00  0.00           C  
ATOM   2945  O   VAL A 191      12.094  24.579 -82.619  1.00  0.00           O  
ATOM   2946  CB  VAL A 191      10.158  24.443 -79.998  1.00  0.00           C  
ATOM   2947  CG1 VAL A 191       9.376  24.083 -81.292  1.00  0.00           C  
ATOM   2948  CG2 VAL A 191       9.819  23.477 -78.872  1.00  0.00           C  
ATOM   2949  H   VAL A 191      12.002  25.275 -78.338  1.00  0.00           H  
ATOM   2950  HA  VAL A 191      11.933  23.332 -80.438  1.00  0.00           H  
ATOM   2951  HB  VAL A 191       9.877  25.457 -79.712  1.00  0.00           H  
ATOM   2952 1HG1 VAL A 191       8.306  24.126 -81.111  1.00  0.00           H  
ATOM   2953 2HG1 VAL A 191       9.628  24.785 -82.088  1.00  0.00           H  
ATOM   2954 3HG1 VAL A 191       9.643  23.076 -81.608  1.00  0.00           H  
ATOM   2955 1HG2 VAL A 191       8.750  23.510 -78.664  1.00  0.00           H  
ATOM   2956 2HG2 VAL A 191      10.105  22.470 -79.163  1.00  0.00           H  
ATOM   2957 3HG2 VAL A 191      10.369  23.761 -77.978  1.00  0.00           H  
ATOM   2958  N   ILE A 192      12.184  26.472 -81.396  1.00  0.00           N  
ATOM   2959  CA  ILE A 192      12.546  27.302 -82.538  1.00  0.00           C  
ATOM   2960  C   ILE A 192      13.879  26.857 -83.134  1.00  0.00           C  
ATOM   2961  O   ILE A 192      14.000  26.755 -84.356  1.00  0.00           O  
ATOM   2962  CB  ILE A 192      12.612  28.800 -82.163  1.00  0.00           C  
ATOM   2963  CG1 ILE A 192      11.193  29.315 -81.859  1.00  0.00           C  
ATOM   2964  CG2 ILE A 192      13.260  29.596 -83.295  1.00  0.00           C  
ATOM   2965  CD1 ILE A 192      11.137  30.701 -81.219  1.00  0.00           C  
ATOM   2966  H   ILE A 192      12.059  26.892 -80.480  1.00  0.00           H  
ATOM   2967  HA  ILE A 192      11.781  27.184 -83.302  1.00  0.00           H  
ATOM   2968  HB  ILE A 192      13.202  28.925 -81.262  1.00  0.00           H  
ATOM   2969 1HG1 ILE A 192      10.625  29.340 -82.784  1.00  0.00           H  
ATOM   2970 2HG1 ILE A 192      10.717  28.611 -81.182  1.00  0.00           H  
ATOM   2971 1HG2 ILE A 192      13.313  30.649 -83.026  1.00  0.00           H  
ATOM   2972 2HG2 ILE A 192      14.269  29.225 -83.473  1.00  0.00           H  
ATOM   2973 3HG2 ILE A 192      12.670  29.480 -84.201  1.00  0.00           H  
ATOM   2974 1HD1 ILE A 192      10.099  30.973 -81.035  1.00  0.00           H  
ATOM   2975 2HD1 ILE A 192      11.677  30.693 -80.276  1.00  0.00           H  
ATOM   2976 3HD1 ILE A 192      11.586  31.434 -81.883  1.00  0.00           H  
ATOM   2977  N   GLU A 193      14.879  26.586 -82.290  1.00  0.00           N  
ATOM   2978  CA  GLU A 193      16.165  26.110 -82.796  1.00  0.00           C  
ATOM   2979  C   GLU A 193      16.021  24.763 -83.499  1.00  0.00           C  
ATOM   2980  O   GLU A 193      16.615  24.544 -84.557  1.00  0.00           O  
ATOM   2981  CB  GLU A 193      17.194  25.971 -81.670  1.00  0.00           C  
ATOM   2982  CG  GLU A 193      17.705  27.281 -81.085  1.00  0.00           C  
ATOM   2983  CD  GLU A 193      18.750  27.060 -80.013  1.00  0.00           C  
ATOM   2984  OE1 GLU A 193      18.860  25.953 -79.544  1.00  0.00           O  
ATOM   2985  OE2 GLU A 193      19.438  27.994 -79.671  1.00  0.00           O  
ATOM   2986  H   GLU A 193      14.743  26.722 -81.293  1.00  0.00           H  
ATOM   2987  HA  GLU A 193      16.537  26.834 -83.522  1.00  0.00           H  
ATOM   2988 1HB  GLU A 193      16.762  25.389 -80.856  1.00  0.00           H  
ATOM   2989 2HB  GLU A 193      18.057  25.416 -82.041  1.00  0.00           H  
ATOM   2990 1HG  GLU A 193      18.133  27.886 -81.884  1.00  0.00           H  
ATOM   2991 2HG  GLU A 193      16.865  27.827 -80.659  1.00  0.00           H  
ATOM   2992  N   LEU A 194      15.207  23.874 -82.929  1.00  0.00           N  
ATOM   2993  CA  LEU A 194      14.963  22.572 -83.537  1.00  0.00           C  
ATOM   2994  C   LEU A 194      14.287  22.730 -84.890  1.00  0.00           C  
ATOM   2995  O   LEU A 194      14.634  22.048 -85.856  1.00  0.00           O  
ATOM   2996  CB  LEU A 194      14.076  21.715 -82.612  1.00  0.00           C  
ATOM   2997  CG  LEU A 194      14.737  21.167 -81.329  1.00  0.00           C  
ATOM   2998  CD1 LEU A 194      13.661  20.638 -80.381  1.00  0.00           C  
ATOM   2999  CD2 LEU A 194      15.687  20.042 -81.711  1.00  0.00           C  
ATOM   3000  H   LEU A 194      14.764  24.107 -82.045  1.00  0.00           H  
ATOM   3001  HA  LEU A 194      15.917  22.077 -83.690  1.00  0.00           H  
ATOM   3002 1HB  LEU A 194      13.222  22.315 -82.305  1.00  0.00           H  
ATOM   3003 2HB  LEU A 194      13.703  20.865 -83.180  1.00  0.00           H  
ATOM   3004  HG  LEU A 194      15.287  21.962 -80.824  1.00  0.00           H  
ATOM   3005 1HD1 LEU A 194      14.127  20.248 -79.478  1.00  0.00           H  
ATOM   3006 2HD1 LEU A 194      12.984  21.444 -80.113  1.00  0.00           H  
ATOM   3007 3HD1 LEU A 194      13.106  19.849 -80.874  1.00  0.00           H  
ATOM   3008 1HD2 LEU A 194      16.162  19.639 -80.818  1.00  0.00           H  
ATOM   3009 2HD2 LEU A 194      15.132  19.250 -82.211  1.00  0.00           H  
ATOM   3010 3HD2 LEU A 194      16.443  20.422 -82.374  1.00  0.00           H  
ATOM   3011  N   SER A 195      13.332  23.651 -84.964  1.00  0.00           N  
ATOM   3012  CA  SER A 195      12.618  23.907 -86.204  1.00  0.00           C  
ATOM   3013  C   SER A 195      13.530  24.514 -87.271  1.00  0.00           C  
ATOM   3014  O   SER A 195      13.492  24.108 -88.433  1.00  0.00           O  
ATOM   3015  CB  SER A 195      11.429  24.804 -85.944  1.00  0.00           C  
ATOM   3016  OG  SER A 195      10.726  25.039 -87.124  1.00  0.00           O  
ATOM   3017  H   SER A 195      13.073  24.169 -84.131  1.00  0.00           H  
ATOM   3018  HA  SER A 195      12.252  22.953 -86.580  1.00  0.00           H  
ATOM   3019 1HB  SER A 195      10.772  24.336 -85.213  1.00  0.00           H  
ATOM   3020 2HB  SER A 195      11.768  25.749 -85.522  1.00  0.00           H  
ATOM   3021  HG  SER A 195      10.441  24.173 -87.434  1.00  0.00           H  
ATOM   3022  N   LYS A 196      14.360  25.484 -86.877  1.00  0.00           N  
ATOM   3023  CA  LYS A 196      15.280  26.097 -87.830  1.00  0.00           C  
ATOM   3024  C   LYS A 196      16.248  25.065 -88.381  1.00  0.00           C  
ATOM   3025  O   LYS A 196      16.541  25.057 -89.581  1.00  0.00           O  
ATOM   3026  CB  LYS A 196      16.060  27.249 -87.188  1.00  0.00           C  
ATOM   3027  CG  LYS A 196      15.259  28.535 -86.969  1.00  0.00           C  
ATOM   3028  CD  LYS A 196      16.152  29.633 -86.386  1.00  0.00           C  
ATOM   3029  CE  LYS A 196      15.386  30.932 -86.132  1.00  0.00           C  
ATOM   3030  NZ  LYS A 196      14.933  31.584 -87.397  1.00  0.00           N  
ATOM   3031  H   LYS A 196      14.346  25.800 -85.915  1.00  0.00           H  
ATOM   3032  HA  LYS A 196      14.707  26.491 -88.665  1.00  0.00           H  
ATOM   3033 1HB  LYS A 196      16.435  26.925 -86.215  1.00  0.00           H  
ATOM   3034 2HB  LYS A 196      16.923  27.488 -87.806  1.00  0.00           H  
ATOM   3035 1HG  LYS A 196      14.855  28.870 -87.924  1.00  0.00           H  
ATOM   3036 2HG  LYS A 196      14.430  28.343 -86.289  1.00  0.00           H  
ATOM   3037 1HD  LYS A 196      16.582  29.283 -85.444  1.00  0.00           H  
ATOM   3038 2HD  LYS A 196      16.969  29.836 -87.079  1.00  0.00           H  
ATOM   3039 1HE  LYS A 196      14.518  30.719 -85.522  1.00  0.00           H  
ATOM   3040 2HE  LYS A 196      16.035  31.624 -85.594  1.00  0.00           H  
ATOM   3041 1HZ  LYS A 196      14.436  32.440 -87.175  1.00  0.00           H  
ATOM   3042 2HZ  LYS A 196      15.733  31.804 -87.974  1.00  0.00           H  
ATOM   3043 3HZ  LYS A 196      14.316  30.965 -87.902  1.00  0.00           H  
ATOM   3044  N   ALA A 197      16.732  24.178 -87.517  1.00  0.00           N  
ATOM   3045  CA  ALA A 197      17.641  23.130 -87.947  1.00  0.00           C  
ATOM   3046  C   ALA A 197      16.971  22.229 -88.976  1.00  0.00           C  
ATOM   3047  O   ALA A 197      17.602  21.799 -89.937  1.00  0.00           O  
ATOM   3048  CB  ALA A 197      18.108  22.306 -86.763  1.00  0.00           C  
ATOM   3049  H   ALA A 197      16.478  24.241 -86.534  1.00  0.00           H  
ATOM   3050  HA  ALA A 197      18.504  23.603 -88.422  1.00  0.00           H  
ATOM   3051 1HB  ALA A 197      18.802  21.540 -87.106  1.00  0.00           H  
ATOM   3052 2HB  ALA A 197      18.603  22.956 -86.042  1.00  0.00           H  
ATOM   3053 3HB  ALA A 197      17.248  21.833 -86.293  1.00  0.00           H  
ATOM   3054  N   ASP A 198      15.680  21.958 -88.779  1.00  0.00           N  
ATOM   3055  CA  ASP A 198      14.950  21.081 -89.688  1.00  0.00           C  
ATOM   3056  C   ASP A 198      14.831  21.706 -91.070  1.00  0.00           C  
ATOM   3057  O   ASP A 198      14.938  21.009 -92.085  1.00  0.00           O  
ATOM   3058  CB  ASP A 198      13.554  20.793 -89.139  1.00  0.00           C  
ATOM   3059  CG  ASP A 198      12.870  19.629 -89.836  1.00  0.00           C  
ATOM   3060  OD1 ASP A 198      13.281  18.517 -89.610  1.00  0.00           O  
ATOM   3061  OD2 ASP A 198      11.951  19.857 -90.584  1.00  0.00           O  
ATOM   3062  H   ASP A 198      15.205  22.331 -87.965  1.00  0.00           H  
ATOM   3063  HA  ASP A 198      15.494  20.142 -89.775  1.00  0.00           H  
ATOM   3064 1HB  ASP A 198      13.629  20.576 -88.077  1.00  0.00           H  
ATOM   3065 2HB  ASP A 198      12.930  21.683 -89.245  1.00  0.00           H  
ATOM   3066  N   ALA A 199      14.620  23.018 -91.121  1.00  0.00           N  
ATOM   3067  CA  ALA A 199      14.533  23.707 -92.397  1.00  0.00           C  
ATOM   3068  C   ALA A 199      15.859  23.599 -93.150  1.00  0.00           C  
ATOM   3069  O   ALA A 199      15.882  23.421 -94.364  1.00  0.00           O  
ATOM   3070  CB  ALA A 199      14.142  25.157 -92.200  1.00  0.00           C  
ATOM   3071  H   ALA A 199      14.508  23.537 -90.252  1.00  0.00           H  
ATOM   3072  HA  ALA A 199      13.765  23.211 -92.999  1.00  0.00           H  
ATOM   3073 1HB  ALA A 199      14.054  25.645 -93.163  1.00  0.00           H  
ATOM   3074 2HB  ALA A 199      13.189  25.198 -91.688  1.00  0.00           H  
ATOM   3075 3HB  ALA A 199      14.901  25.661 -91.603  1.00  0.00           H  
ATOM   3076  N   GLU A 200      16.973  23.676 -92.406  1.00  0.00           N  
ATOM   3077  CA  GLU A 200      18.283  23.514 -93.032  1.00  0.00           C  
ATOM   3078  C   GLU A 200      18.449  22.102 -93.588  1.00  0.00           C  
ATOM   3079  O   GLU A 200      18.984  21.927 -94.682  1.00  0.00           O  
ATOM   3080  CB  GLU A 200      19.422  23.818 -92.056  1.00  0.00           C  
ATOM   3081  CG  GLU A 200      20.804  23.774 -92.718  1.00  0.00           C  
ATOM   3082  CD  GLU A 200      21.920  24.168 -91.807  1.00  0.00           C  
ATOM   3083  OE1 GLU A 200      21.667  24.413 -90.653  1.00  0.00           O  
ATOM   3084  OE2 GLU A 200      23.038  24.217 -92.260  1.00  0.00           O  
ATOM   3085  H   GLU A 200      16.903  23.857 -91.412  1.00  0.00           H  
ATOM   3086  HA  GLU A 200      18.358  24.216 -93.861  1.00  0.00           H  
ATOM   3087 1HB  GLU A 200      19.279  24.806 -91.619  1.00  0.00           H  
ATOM   3088 2HB  GLU A 200      19.413  23.092 -91.244  1.00  0.00           H  
ATOM   3089 1HG  GLU A 200      20.990  22.759 -93.068  1.00  0.00           H  
ATOM   3090 2HG  GLU A 200      20.804  24.432 -93.586  1.00  0.00           H  
ATOM   3091  N   ILE A 201      17.973  21.097 -92.848  1.00  0.00           N  
ATOM   3092  CA  ILE A 201      18.082  19.722 -93.330  1.00  0.00           C  
ATOM   3093  C   ILE A 201      17.307  19.580 -94.622  1.00  0.00           C  
ATOM   3094  O   ILE A 201      17.789  18.960 -95.576  1.00  0.00           O  
ATOM   3095  CB  ILE A 201      17.521  18.694 -92.320  1.00  0.00           C  
ATOM   3096  CG1 ILE A 201      18.322  18.719 -90.995  1.00  0.00           C  
ATOM   3097  CG2 ILE A 201      17.533  17.277 -92.950  1.00  0.00           C  
ATOM   3098  CD1 ILE A 201      19.777  18.336 -91.096  1.00  0.00           C  
ATOM   3099  H   ILE A 201      17.565  21.295 -91.942  1.00  0.00           H  
ATOM   3100  HA  ILE A 201      19.125  19.497 -93.534  1.00  0.00           H  
ATOM   3101  HB  ILE A 201      16.492  18.960 -92.073  1.00  0.00           H  
ATOM   3102 1HG1 ILE A 201      18.274  19.713 -90.589  1.00  0.00           H  
ATOM   3103 2HG1 ILE A 201      17.836  18.041 -90.299  1.00  0.00           H  
ATOM   3104 1HG2 ILE A 201      17.121  16.566 -92.242  1.00  0.00           H  
ATOM   3105 2HG2 ILE A 201      16.929  17.268 -93.857  1.00  0.00           H  
ATOM   3106 3HG2 ILE A 201      18.553  16.988 -93.201  1.00  0.00           H  
ATOM   3107 1HD1 ILE A 201      20.225  18.395 -90.107  1.00  0.00           H  
ATOM   3108 2HD1 ILE A 201      19.861  17.321 -91.465  1.00  0.00           H  
ATOM   3109 3HD1 ILE A 201      20.298  19.017 -91.766  1.00  0.00           H  
ATOM   3110  N   ALA A 202      16.111  20.152 -94.669  1.00  0.00           N  
ATOM   3111  CA  ALA A 202      15.311  20.095 -95.876  1.00  0.00           C  
ATOM   3112  C   ALA A 202      16.061  20.742 -97.028  1.00  0.00           C  
ATOM   3113  O   ALA A 202      16.025  20.253 -98.155  1.00  0.00           O  
ATOM   3114  CB  ALA A 202      13.970  20.780 -95.672  1.00  0.00           C  
ATOM   3115  H   ALA A 202      15.749  20.630 -93.845  1.00  0.00           H  
ATOM   3116  HA  ALA A 202      15.149  19.051 -96.126  1.00  0.00           H  
ATOM   3117 1HB  ALA A 202      13.380  20.710 -96.586  1.00  0.00           H  
ATOM   3118 2HB  ALA A 202      13.438  20.299 -94.856  1.00  0.00           H  
ATOM   3119 3HB  ALA A 202      14.137  21.830 -95.428  1.00  0.00           H  
ATOM   3120  N   ALA A 203      16.759  21.841 -96.739  1.00  0.00           N  
ATOM   3121  CA  ALA A 203      17.511  22.542 -97.769  1.00  0.00           C  
ATOM   3122  C   ALA A 203      18.622  21.674 -98.330  1.00  0.00           C  
ATOM   3123  O   ALA A 203      18.835  21.642 -99.540  1.00  0.00           O  
ATOM   3124  CB  ALA A 203      18.089  23.833 -97.214  1.00  0.00           C  
ATOM   3125  H   ALA A 203      16.743  22.210 -95.792  1.00  0.00           H  
ATOM   3126  HA  ALA A 203      16.830  22.772 -98.584  1.00  0.00           H  
ATOM   3127 1HB  ALA A 203      18.623  24.361 -98.005  1.00  0.00           H  
ATOM   3128 2HB  ALA A 203      17.280  24.453 -96.833  1.00  0.00           H  
ATOM   3129 3HB  ALA A 203      18.774  23.601 -96.411  1.00  0.00           H  
ATOM   3130  N   ILE A 204      19.301  20.935 -97.454  1.00  0.00           N  
ATOM   3131  CA  ILE A 204      20.390  20.081 -97.906  1.00  0.00           C  
ATOM   3132  C   ILE A 204      19.843  18.980 -98.798  1.00  0.00           C  
ATOM   3133  O   ILE A 204      20.411  18.697 -99.853  1.00  0.00           O  
ATOM   3134  CB  ILE A 204      21.157  19.450 -96.724  1.00  0.00           C  
ATOM   3135  CG1 ILE A 204      21.878  20.555 -95.932  1.00  0.00           C  
ATOM   3136  CG2 ILE A 204      22.179  18.412 -97.274  1.00  0.00           C  
ATOM   3137  CD1 ILE A 204      22.389  20.107 -94.577  1.00  0.00           C  
ATOM   3138  H   ILE A 204      19.081  21.006 -96.468  1.00  0.00           H  
ATOM   3139  HA  ILE A 204      21.088  20.680 -98.487  1.00  0.00           H  
ATOM   3140  HB  ILE A 204      20.456  18.961 -96.045  1.00  0.00           H  
ATOM   3141 1HG1 ILE A 204      22.723  20.913 -96.520  1.00  0.00           H  
ATOM   3142 2HG1 ILE A 204      21.189  21.384 -95.780  1.00  0.00           H  
ATOM   3143 1HG2 ILE A 204      22.738  17.959 -96.464  1.00  0.00           H  
ATOM   3144 2HG2 ILE A 204      21.656  17.630 -97.820  1.00  0.00           H  
ATOM   3145 3HG2 ILE A 204      22.876  18.916 -97.949  1.00  0.00           H  
ATOM   3146 1HD1 ILE A 204      22.879  20.944 -94.081  1.00  0.00           H  
ATOM   3147 2HD1 ILE A 204      21.548  19.768 -93.969  1.00  0.00           H  
ATOM   3148 3HD1 ILE A 204      23.099  19.294 -94.698  1.00  0.00           H  
ATOM   3149  N   ILE A 205      18.741  18.365 -98.384  1.00  0.00           N  
ATOM   3150  CA  ILE A 205      18.167  17.281 -99.165  1.00  0.00           C  
ATOM   3151  C   ILE A 205      17.684  17.788-100.523  1.00  0.00           C  
ATOM   3152  O   ILE A 205      17.905  17.130-101.535  1.00  0.00           O  
ATOM   3153  CB  ILE A 205      17.024  16.574 -98.401  1.00  0.00           C  
ATOM   3154  CG1 ILE A 205      17.581  15.916 -97.079  1.00  0.00           C  
ATOM   3155  CG2 ILE A 205      16.340  15.510 -99.300  1.00  0.00           C  
ATOM   3156  CD1 ILE A 205      18.670  14.858 -97.265  1.00  0.00           C  
ATOM   3157  H   ILE A 205      18.311  18.644 -97.508  1.00  0.00           H  
ATOM   3158  HA  ILE A 205      18.945  16.550 -99.358  1.00  0.00           H  
ATOM   3159  HB  ILE A 205      16.286  17.317 -98.103  1.00  0.00           H  
ATOM   3160 1HG1 ILE A 205      17.981  16.701 -96.446  1.00  0.00           H  
ATOM   3161 2HG1 ILE A 205      16.757  15.451 -96.557  1.00  0.00           H  
ATOM   3162 1HG2 ILE A 205      15.531  15.028 -98.749  1.00  0.00           H  
ATOM   3163 2HG2 ILE A 205      15.932  15.984-100.192  1.00  0.00           H  
ATOM   3164 3HG2 ILE A 205      17.064  14.761 -99.596  1.00  0.00           H  
ATOM   3165 1HD1 ILE A 205      18.969  14.476 -96.289  1.00  0.00           H  
ATOM   3166 2HD1 ILE A 205      18.289  14.036 -97.871  1.00  0.00           H  
ATOM   3167 3HD1 ILE A 205      19.536  15.297 -97.752  1.00  0.00           H  
ATOM   3168  N   VAL A 206      17.050  18.962-100.557  1.00  0.00           N  
ATOM   3169  CA  VAL A 206      16.596  19.512-101.831  1.00  0.00           C  
ATOM   3170  C   VAL A 206      17.779  19.796-102.752  1.00  0.00           C  
ATOM   3171  O   VAL A 206      17.731  19.474-103.942  1.00  0.00           O  
ATOM   3172  CB  VAL A 206      15.768  20.798-101.616  1.00  0.00           C  
ATOM   3173  CG1 VAL A 206      15.505  21.498-102.963  1.00  0.00           C  
ATOM   3174  CG2 VAL A 206      14.431  20.432-100.956  1.00  0.00           C  
ATOM   3175  H   VAL A 206      16.880  19.470 -99.696  1.00  0.00           H  
ATOM   3176  HA  VAL A 206      15.955  18.774-102.312  1.00  0.00           H  
ATOM   3177  HB  VAL A 206      16.326  21.485-100.977  1.00  0.00           H  
ATOM   3178 1HG1 VAL A 206      14.921  22.404-102.796  1.00  0.00           H  
ATOM   3179 2HG1 VAL A 206      16.448  21.762-103.437  1.00  0.00           H  
ATOM   3180 3HG1 VAL A 206      14.949  20.826-103.613  1.00  0.00           H  
ATOM   3181 1HG2 VAL A 206      13.843  21.333-100.793  1.00  0.00           H  
ATOM   3182 2HG2 VAL A 206      13.879  19.752-101.608  1.00  0.00           H  
ATOM   3183 3HG2 VAL A 206      14.613  19.945-100.004  1.00  0.00           H  
ATOM   3184  N   GLU A 207      18.843  20.385-102.208  1.00  0.00           N  
ATOM   3185  CA  GLU A 207      20.028  20.671-103.008  1.00  0.00           C  
ATOM   3186  C   GLU A 207      20.663  19.394-103.548  1.00  0.00           C  
ATOM   3187  O   GLU A 207      21.107  19.358-104.697  1.00  0.00           O  
ATOM   3188  CB  GLU A 207      21.062  21.449-102.191  1.00  0.00           C  
ATOM   3189  CG  GLU A 207      20.694  22.902-101.904  1.00  0.00           C  
ATOM   3190  CD  GLU A 207      21.653  23.554-100.940  1.00  0.00           C  
ATOM   3191  OE1 GLU A 207      22.547  22.881-100.483  1.00  0.00           O  
ATOM   3192  OE2 GLU A 207      21.493  24.718-100.659  1.00  0.00           O  
ATOM   3193  H   GLU A 207      18.829  20.649-101.228  1.00  0.00           H  
ATOM   3194  HA  GLU A 207      19.729  21.284-103.858  1.00  0.00           H  
ATOM   3195 1HB  GLU A 207      21.213  20.952-101.234  1.00  0.00           H  
ATOM   3196 2HB  GLU A 207      22.016  21.442-102.717  1.00  0.00           H  
ATOM   3197 1HG  GLU A 207      20.711  23.460-102.842  1.00  0.00           H  
ATOM   3198 2HG  GLU A 207      19.686  22.951-101.503  1.00  0.00           H  
ATOM   3199  N   LEU A 208      20.696  18.336-102.736  1.00  0.00           N  
ATOM   3200  CA  LEU A 208      21.257  17.071-103.190  1.00  0.00           C  
ATOM   3201  C   LEU A 208      20.434  16.479-104.326  1.00  0.00           C  
ATOM   3202  O   LEU A 208      20.991  15.915-105.270  1.00  0.00           O  
ATOM   3203  CB  LEU A 208      21.328  16.056-102.046  1.00  0.00           C  
ATOM   3204  CG  LEU A 208      22.328  16.347-100.919  1.00  0.00           C  
ATOM   3205  CD1 LEU A 208      22.130  15.293 -99.818  1.00  0.00           C  
ATOM   3206  CD2 LEU A 208      23.756  16.341-101.468  1.00  0.00           C  
ATOM   3207  H   LEU A 208      20.347  18.422-101.786  1.00  0.00           H  
ATOM   3208  HA  LEU A 208      22.259  17.260-103.570  1.00  0.00           H  
ATOM   3209 1HB  LEU A 208      20.341  15.997-101.588  1.00  0.00           H  
ATOM   3210 2HB  LEU A 208      21.568  15.086-102.464  1.00  0.00           H  
ATOM   3211  HG  LEU A 208      22.126  17.318-100.493  1.00  0.00           H  
ATOM   3212 1HD1 LEU A 208      22.812  15.486 -98.992  1.00  0.00           H  
ATOM   3213 2HD1 LEU A 208      21.107  15.344 -99.455  1.00  0.00           H  
ATOM   3214 3HD1 LEU A 208      22.320  14.296-100.221  1.00  0.00           H  
ATOM   3215 1HD2 LEU A 208      24.451  16.552-100.659  1.00  0.00           H  
ATOM   3216 2HD2 LEU A 208      23.982  15.367-101.900  1.00  0.00           H  
ATOM   3217 3HD2 LEU A 208      23.867  17.106-102.232  1.00  0.00           H  
ATOM   3218  N   ILE A 209      19.113  16.622-104.246  1.00  0.00           N  
ATOM   3219  CA  ILE A 209      18.233  16.136-105.301  1.00  0.00           C  
ATOM   3220  C   ILE A 209      18.539  16.859-106.604  1.00  0.00           C  
ATOM   3221  O   ILE A 209      18.616  16.237-107.662  1.00  0.00           O  
ATOM   3222  CB  ILE A 209      16.750  16.320-104.940  1.00  0.00           C  
ATOM   3223  CG1 ILE A 209      16.367  15.421-103.712  1.00  0.00           C  
ATOM   3224  CG2 ILE A 209      15.909  15.995-106.160  1.00  0.00           C  
ATOM   3225  CD1 ILE A 209      16.357  13.924-103.972  1.00  0.00           C  
ATOM   3226  H   ILE A 209      18.712  17.073-103.428  1.00  0.00           H  
ATOM   3227  HA  ILE A 209      18.425  15.076-105.454  1.00  0.00           H  
ATOM   3228  HB  ILE A 209      16.570  17.353-104.646  1.00  0.00           H  
ATOM   3229 1HG1 ILE A 209      17.084  15.595-102.932  1.00  0.00           H  
ATOM   3230 2HG1 ILE A 209      15.393  15.719-103.346  1.00  0.00           H  
ATOM   3231 1HG2 ILE A 209      14.860  16.126-105.948  1.00  0.00           H  
ATOM   3232 2HG2 ILE A 209      16.181  16.646-106.985  1.00  0.00           H  
ATOM   3233 3HG2 ILE A 209      16.102  14.970-106.438  1.00  0.00           H  
ATOM   3234 1HD1 ILE A 209      16.095  13.403-103.052  1.00  0.00           H  
ATOM   3235 2HD1 ILE A 209      15.621  13.685-104.737  1.00  0.00           H  
ATOM   3236 3HD1 ILE A 209      17.342  13.598-104.299  1.00  0.00           H  
ATOM   3237  N   ILE A 210      18.739  18.169-106.515  1.00  0.00           N  
ATOM   3238  CA  ILE A 210      19.096  18.964-107.680  1.00  0.00           C  
ATOM   3239  C   ILE A 210      20.402  18.479-108.291  1.00  0.00           C  
ATOM   3240  O   ILE A 210      20.496  18.292-109.506  1.00  0.00           O  
ATOM   3241  CB  ILE A 210      19.209  20.455-107.297  1.00  0.00           C  
ATOM   3242  CG1 ILE A 210      17.797  21.012-106.996  1.00  0.00           C  
ATOM   3243  CG2 ILE A 210      19.952  21.266-108.379  1.00  0.00           C  
ATOM   3244  CD1 ILE A 210      17.782  22.368-106.337  1.00  0.00           C  
ATOM   3245  H   ILE A 210      18.632  18.622-105.613  1.00  0.00           H  
ATOM   3246  HA  ILE A 210      18.309  18.854-108.426  1.00  0.00           H  
ATOM   3247  HB  ILE A 210      19.771  20.529-106.372  1.00  0.00           H  
ATOM   3248 1HG1 ILE A 210      17.243  21.083-107.928  1.00  0.00           H  
ATOM   3249 2HG1 ILE A 210      17.280  20.314-106.338  1.00  0.00           H  
ATOM   3250 1HG2 ILE A 210      20.038  22.306-108.063  1.00  0.00           H  
ATOM   3251 2HG2 ILE A 210      20.952  20.859-108.524  1.00  0.00           H  
ATOM   3252 3HG2 ILE A 210      19.418  21.223-109.313  1.00  0.00           H  
ATOM   3253 1HD1 ILE A 210      16.750  22.675-106.162  1.00  0.00           H  
ATOM   3254 2HD1 ILE A 210      18.309  22.318-105.386  1.00  0.00           H  
ATOM   3255 3HD1 ILE A 210      18.268  23.095-106.983  1.00  0.00           H  
ATOM   3256  N   GLU A 211      21.401  18.245-107.446  1.00  0.00           N  
ATOM   3257  CA  GLU A 211      22.689  17.777-107.931  1.00  0.00           C  
ATOM   3258  C   GLU A 211      22.554  16.396-108.574  1.00  0.00           C  
ATOM   3259  O   GLU A 211      23.172  16.122-109.601  1.00  0.00           O  
ATOM   3260  CB  GLU A 211      23.702  17.727-106.780  1.00  0.00           C  
ATOM   3261  CG  GLU A 211      25.145  17.455-107.201  1.00  0.00           C  
ATOM   3262  CD  GLU A 211      25.756  18.575-108.010  1.00  0.00           C  
ATOM   3263  OE1 GLU A 211      25.267  19.681-107.936  1.00  0.00           O  
ATOM   3264  OE2 GLU A 211      26.712  18.324-108.702  1.00  0.00           O  
ATOM   3265  H   GLU A 211      21.270  18.428-106.455  1.00  0.00           H  
ATOM   3266  HA  GLU A 211      23.048  18.474-108.684  1.00  0.00           H  
ATOM   3267 1HB  GLU A 211      23.683  18.672-106.237  1.00  0.00           H  
ATOM   3268 2HB  GLU A 211      23.411  16.944-106.076  1.00  0.00           H  
ATOM   3269 1HG  GLU A 211      25.748  17.298-106.306  1.00  0.00           H  
ATOM   3270 2HG  GLU A 211      25.174  16.547-107.787  1.00  0.00           H  
ATOM   3271  N   MET A 212      21.725  15.533-107.987  1.00  0.00           N  
ATOM   3272  CA  MET A 212      21.509  14.195-108.526  1.00  0.00           C  
ATOM   3273  C   MET A 212      20.837  14.225-109.896  1.00  0.00           C  
ATOM   3274  O   MET A 212      21.224  13.484-110.800  1.00  0.00           O  
ATOM   3275  CB  MET A 212      20.661  13.366-107.561  1.00  0.00           C  
ATOM   3276  CG  MET A 212      20.575  11.870-107.899  1.00  0.00           C  
ATOM   3277  SD  MET A 212      22.145  11.007-107.639  1.00  0.00           S  
ATOM   3278  CE  MET A 212      22.760  10.838-109.308  1.00  0.00           C  
ATOM   3279  H   MET A 212      21.254  15.807-107.131  1.00  0.00           H  
ATOM   3280  HA  MET A 212      22.480  13.717-108.639  1.00  0.00           H  
ATOM   3281 1HB  MET A 212      21.068  13.458-106.555  1.00  0.00           H  
ATOM   3282 2HB  MET A 212      19.646  13.767-107.537  1.00  0.00           H  
ATOM   3283 1HG  MET A 212      19.812  11.399-107.275  1.00  0.00           H  
ATOM   3284 2HG  MET A 212      20.280  11.745-108.942  1.00  0.00           H  
ATOM   3285 1HE  MET A 212      23.724  10.339-109.283  1.00  0.00           H  
ATOM   3286 2HE  MET A 212      22.061  10.256-109.899  1.00  0.00           H  
ATOM   3287 3HE  MET A 212      22.880  11.818-109.760  1.00  0.00           H  
ATOM   3288  N   ILE A 213      19.850  15.107-110.064  1.00  0.00           N  
ATOM   3289  CA  ILE A 213      19.120  15.218-111.327  1.00  0.00           C  
ATOM   3290  C   ILE A 213      20.033  15.576-112.484  1.00  0.00           C  
ATOM   3291  O   ILE A 213      19.786  15.173-113.620  1.00  0.00           O  
ATOM   3292  CB  ILE A 213      17.957  16.222-111.241  1.00  0.00           C  
ATOM   3293  CG1 ILE A 213      16.841  15.628-110.364  1.00  0.00           C  
ATOM   3294  CG2 ILE A 213      17.438  16.554-112.648  1.00  0.00           C  
ATOM   3295  CD1 ILE A 213      15.771  16.615-109.982  1.00  0.00           C  
ATOM   3296  H   ILE A 213      19.574  15.688-109.280  1.00  0.00           H  
ATOM   3297  HA  ILE A 213      18.681  14.249-111.544  1.00  0.00           H  
ATOM   3298  HB  ILE A 213      18.299  17.138-110.755  1.00  0.00           H  
ATOM   3299 1HG1 ILE A 213      16.373  14.804-110.900  1.00  0.00           H  
ATOM   3300 2HG1 ILE A 213      17.287  15.238-109.452  1.00  0.00           H  
ATOM   3301 1HG2 ILE A 213      16.618  17.266-112.585  1.00  0.00           H  
ATOM   3302 2HG2 ILE A 213      18.234  16.995-113.246  1.00  0.00           H  
ATOM   3303 3HG2 ILE A 213      17.093  15.640-113.125  1.00  0.00           H  
ATOM   3304 1HD1 ILE A 213      15.027  16.123-109.361  1.00  0.00           H  
ATOM   3305 2HD1 ILE A 213      16.228  17.429-109.430  1.00  0.00           H  
ATOM   3306 3HD1 ILE A 213      15.285  17.008-110.873  1.00  0.00           H  
ATOM   3307  N   LYS A 214      21.096  16.317-112.213  1.00  0.00           N  
ATOM   3308  CA  LYS A 214      22.033  16.694-113.259  1.00  0.00           C  
ATOM   3309  C   LYS A 214      22.582  15.477-114.020  1.00  0.00           C  
ATOM   3310  O   LYS A 214      23.034  15.615-115.157  1.00  0.00           O  
ATOM   3311  CB  LYS A 214      23.191  17.499-112.669  1.00  0.00           C  
ATOM   3312  CG  LYS A 214      22.809  18.889-112.163  1.00  0.00           C  
ATOM   3313  CD  LYS A 214      24.002  19.571-111.511  1.00  0.00           C  
ATOM   3314  CE  LYS A 214      23.627  20.913-110.899  1.00  0.00           C  
ATOM   3315  NZ  LYS A 214      24.772  21.513-110.142  1.00  0.00           N  
ATOM   3316  H   LYS A 214      21.245  16.654-111.264  1.00  0.00           H  
ATOM   3317  HA  LYS A 214      21.506  17.323-113.980  1.00  0.00           H  
ATOM   3318 1HB  LYS A 214      23.633  16.948-111.838  1.00  0.00           H  
ATOM   3319 2HB  LYS A 214      23.967  17.624-113.424  1.00  0.00           H  
ATOM   3320 1HG  LYS A 214      22.458  19.499-112.997  1.00  0.00           H  
ATOM   3321 2HG  LYS A 214      22.004  18.808-111.433  1.00  0.00           H  
ATOM   3322 1HD  LYS A 214      24.399  18.926-110.725  1.00  0.00           H  
ATOM   3323 2HD  LYS A 214      24.779  19.727-112.256  1.00  0.00           H  
ATOM   3324 1HE  LYS A 214      23.328  21.599-111.689  1.00  0.00           H  
ATOM   3325 2HE  LYS A 214      22.790  20.773-110.215  1.00  0.00           H  
ATOM   3326 1HZ  LYS A 214      24.493  22.397-109.747  1.00  0.00           H  
ATOM   3327 2HZ  LYS A 214      25.047  20.875-109.387  1.00  0.00           H  
ATOM   3328 3HZ  LYS A 214      25.555  21.657-110.763  1.00  0.00           H  
ATOM   3329  N   GLU A 215      22.553  14.292-113.394  1.00  0.00           N  
ATOM   3330  CA  GLU A 215      23.071  13.079-114.029  1.00  0.00           C  
ATOM   3331  C   GLU A 215      21.953  12.221-114.633  1.00  0.00           C  
ATOM   3332  O   GLU A 215      22.190  11.082-115.051  1.00  0.00           O  
ATOM   3333  CB  GLU A 215      23.869  12.241-113.024  1.00  0.00           C  
ATOM   3334  CG  GLU A 215      25.067  12.950-112.397  1.00  0.00           C  
ATOM   3335  CD  GLU A 215      26.109  13.402-113.400  1.00  0.00           C  
ATOM   3336  OE1 GLU A 215      26.257  12.756-114.409  1.00  0.00           O  
ATOM   3337  OE2 GLU A 215      26.756  14.394-113.150  1.00  0.00           O  
ATOM   3338  H   GLU A 215      22.159  14.224-112.461  1.00  0.00           H  
ATOM   3339  HA  GLU A 215      23.737  13.376-114.838  1.00  0.00           H  
ATOM   3340 1HB  GLU A 215      23.211  11.913-112.215  1.00  0.00           H  
ATOM   3341 2HB  GLU A 215      24.245  11.349-113.519  1.00  0.00           H  
ATOM   3342 1HG  GLU A 215      24.716  13.815-111.829  1.00  0.00           H  
ATOM   3343 2HG  GLU A 215      25.521  12.257-111.701  1.00  0.00           H  
ATOM   3344  N   VAL A 216      20.733  12.758-114.664  1.00  0.00           N  
ATOM   3345  CA  VAL A 216      19.576  12.036-115.188  1.00  0.00           C  
ATOM   3346  C   VAL A 216      19.216  12.495-116.597  1.00  0.00           C  
ATOM   3347  O   VAL A 216      18.699  13.596-116.786  1.00  0.00           O  
ATOM   3348  CB  VAL A 216      18.359  12.259-114.262  1.00  0.00           C  
ATOM   3349  CG1 VAL A 216      17.135  11.545-114.798  1.00  0.00           C  
ATOM   3350  CG2 VAL A 216      18.681  11.751-112.880  1.00  0.00           C  
ATOM   3351  H   VAL A 216      20.598  13.700-114.312  1.00  0.00           H  
ATOM   3352  HA  VAL A 216      19.811  10.973-115.221  1.00  0.00           H  
ATOM   3353  HB  VAL A 216      18.134  13.325-114.223  1.00  0.00           H  
ATOM   3354 1HG1 VAL A 216      16.290  11.729-114.138  1.00  0.00           H  
ATOM   3355 2HG1 VAL A 216      16.901  11.920-115.792  1.00  0.00           H  
ATOM   3356 3HG1 VAL A 216      17.325  10.480-114.847  1.00  0.00           H  
ATOM   3357 1HG2 VAL A 216      17.829  11.921-112.222  1.00  0.00           H  
ATOM   3358 2HG2 VAL A 216      18.891  10.689-112.940  1.00  0.00           H  
ATOM   3359 3HG2 VAL A 216      19.552  12.275-112.492  1.00  0.00           H  
ATOM   3360  N   SER A 217      19.464  11.637-117.585  1.00  0.00           N  
ATOM   3361  CA  SER A 217      19.173  11.969-118.976  1.00  0.00           C  
ATOM   3362  C   SER A 217      17.688  11.826-119.304  1.00  0.00           C  
ATOM   3363  O   SER A 217      17.194  12.433-120.255  1.00  0.00           O  
ATOM   3364  CB  SER A 217      19.988  11.084-119.902  1.00  0.00           C  
ATOM   3365  OG  SER A 217      19.606   9.739-119.782  1.00  0.00           O  
ATOM   3366  H   SER A 217      19.894  10.745-117.373  1.00  0.00           H  
ATOM   3367  HA  SER A 217      19.462  13.009-119.148  1.00  0.00           H  
ATOM   3368 1HB  SER A 217      19.851  11.409-120.929  1.00  0.00           H  
ATOM   3369 2HB  SER A 217      21.047  11.189-119.663  1.00  0.00           H  
ATOM   3370  HG  SER A 217      20.142   9.257-120.419  1.00  0.00           H  
ATOM   3371  N   ASP A 218      16.974  11.025-118.517  1.00  0.00           N  
ATOM   3372  CA  ASP A 218      15.552  10.797-118.753  1.00  0.00           C  
ATOM   3373  C   ASP A 218      14.717  11.875-118.084  1.00  0.00           C  
ATOM   3374  O   ASP A 218      14.698  11.987-116.855  1.00  0.00           O  
ATOM   3375  CB  ASP A 218      15.123   9.413-118.260  1.00  0.00           C  
ATOM   3376  CG  ASP A 218      13.673   9.078-118.606  1.00  0.00           C  
ATOM   3377  OD1 ASP A 218      12.929   9.980-118.931  1.00  0.00           O  
ATOM   3378  OD2 ASP A 218      13.322   7.926-118.540  1.00  0.00           O  
ATOM   3379  H   ASP A 218      17.432  10.554-117.752  1.00  0.00           H  
ATOM   3380  HA  ASP A 218      15.372  10.847-119.830  1.00  0.00           H  
ATOM   3381 1HB  ASP A 218      15.763   8.658-118.711  1.00  0.00           H  
ATOM   3382 2HB  ASP A 218      15.251   9.354-117.182  1.00  0.00           H  
ATOM   3383  N   SER A 219      14.059  12.691-118.898  1.00  0.00           N  
ATOM   3384  CA  SER A 219      13.301  13.825-118.395  1.00  0.00           C  
ATOM   3385  C   SER A 219      12.136  13.393-117.515  1.00  0.00           C  
ATOM   3386  O   SER A 219      11.692  14.160-116.656  1.00  0.00           O  
ATOM   3387  CB  SER A 219      12.788  14.659-119.549  1.00  0.00           C  
ATOM   3388  OG  SER A 219      11.836  13.951-120.294  1.00  0.00           O  
ATOM   3389  H   SER A 219      14.100  12.530-119.895  1.00  0.00           H  
ATOM   3390  HA  SER A 219      13.972  14.438-117.793  1.00  0.00           H  
ATOM   3391 1HB  SER A 219      12.346  15.573-119.164  1.00  0.00           H  
ATOM   3392 2HB  SER A 219      13.622  14.941-120.193  1.00  0.00           H  
ATOM   3393  HG  SER A 219      11.547  14.545-120.993  1.00  0.00           H  
ATOM   3394  N   GLU A 220      11.640  12.170-117.701  1.00  0.00           N  
ATOM   3395  CA  GLU A 220      10.540  11.708-116.870  1.00  0.00           C  
ATOM   3396  C   GLU A 220      11.025  11.470-115.456  1.00  0.00           C  
ATOM   3397  O   GLU A 220      10.400  11.906-114.492  1.00  0.00           O  
ATOM   3398  CB  GLU A 220       9.918  10.422-117.417  1.00  0.00           C  
ATOM   3399  CG  GLU A 220       8.776   9.873-116.550  1.00  0.00           C  
ATOM   3400  CD  GLU A 220       8.076   8.676-117.144  1.00  0.00           C  
ATOM   3401  OE1 GLU A 220       8.162   8.484-118.331  1.00  0.00           O  
ATOM   3402  OE2 GLU A 220       7.456   7.950-116.400  1.00  0.00           O  
ATOM   3403  H   GLU A 220      12.031  11.554-118.412  1.00  0.00           H  
ATOM   3404  HA  GLU A 220       9.774  12.484-116.841  1.00  0.00           H  
ATOM   3405 1HB  GLU A 220       9.534  10.601-118.419  1.00  0.00           H  
ATOM   3406 2HB  GLU A 220      10.689   9.652-117.492  1.00  0.00           H  
ATOM   3407 1HG  GLU A 220       9.185   9.585-115.581  1.00  0.00           H  
ATOM   3408 2HG  GLU A 220       8.049  10.666-116.380  1.00  0.00           H  
ATOM   3409  N   ALA A 221      12.152  10.779-115.341  1.00  0.00           N  
ATOM   3410  CA  ALA A 221      12.727  10.479-114.039  1.00  0.00           C  
ATOM   3411  C   ALA A 221      13.168  11.753-113.351  1.00  0.00           C  
ATOM   3412  O   ALA A 221      12.991  11.901-112.140  1.00  0.00           O  
ATOM   3413  CB  ALA A 221      13.906   9.545-114.199  1.00  0.00           C  
ATOM   3414  H   ALA A 221      12.608  10.445-116.178  1.00  0.00           H  
ATOM   3415  HA  ALA A 221      11.965   9.999-113.426  1.00  0.00           H  
ATOM   3416 1HB  ALA A 221      14.320   9.308-113.217  1.00  0.00           H  
ATOM   3417 2HB  ALA A 221      13.568   8.628-114.681  1.00  0.00           H  
ATOM   3418 3HB  ALA A 221      14.665  10.021-114.811  1.00  0.00           H  
ATOM   3419  N   ALA A 222      13.719  12.691-114.110  1.00  0.00           N  
ATOM   3420  CA  ALA A 222      14.181  13.944-113.539  1.00  0.00           C  
ATOM   3421  C   ALA A 222      13.032  14.659-112.838  1.00  0.00           C  
ATOM   3422  O   ALA A 222      13.200  15.253-111.777  1.00  0.00           O  
ATOM   3423  CB  ALA A 222      14.771  14.832-114.616  1.00  0.00           C  
ATOM   3424  H   ALA A 222      13.840  12.521-115.110  1.00  0.00           H  
ATOM   3425  HA  ALA A 222      14.948  13.721-112.789  1.00  0.00           H  
ATOM   3426 1HB  ALA A 222      15.122  15.759-114.176  1.00  0.00           H  
ATOM   3427 2HB  ALA A 222      15.600  14.316-115.102  1.00  0.00           H  
ATOM   3428 3HB  ALA A 222      14.001  15.055-115.354  1.00  0.00           H  
ATOM   3429  N   VAL A 223      11.852  14.577-113.454  1.00  0.00           N  
ATOM   3430  CA  VAL A 223      10.662  15.197-112.895  1.00  0.00           C  
ATOM   3431  C   VAL A 223      10.115  14.406-111.715  1.00  0.00           C  
ATOM   3432  O   VAL A 223       9.788  14.994-110.682  1.00  0.00           O  
ATOM   3433  CB  VAL A 223       9.597  15.365-113.987  1.00  0.00           C  
ATOM   3434  CG1 VAL A 223       8.290  15.829-113.377  1.00  0.00           C  
ATOM   3435  CG2 VAL A 223      10.103  16.389-115.002  1.00  0.00           C  
ATOM   3436  H   VAL A 223      11.783  14.083-114.336  1.00  0.00           H  
ATOM   3437  HA  VAL A 223      10.933  16.191-112.543  1.00  0.00           H  
ATOM   3438  HB  VAL A 223       9.423  14.407-114.482  1.00  0.00           H  
ATOM   3439 1HG1 VAL A 223       7.551  15.949-114.168  1.00  0.00           H  
ATOM   3440 2HG1 VAL A 223       7.929  15.095-112.657  1.00  0.00           H  
ATOM   3441 3HG1 VAL A 223       8.447  16.781-112.874  1.00  0.00           H  
ATOM   3442 1HG2 VAL A 223       9.369  16.516-115.789  1.00  0.00           H  
ATOM   3443 2HG2 VAL A 223      10.272  17.339-114.503  1.00  0.00           H  
ATOM   3444 3HG2 VAL A 223      11.038  16.046-115.435  1.00  0.00           H  
ATOM   3445  N   ARG A 224      10.032  13.082-111.838  1.00  0.00           N  
ATOM   3446  CA  ARG A 224       9.549  12.267-110.727  1.00  0.00           C  
ATOM   3447  C   ARG A 224      10.417  12.489-109.490  1.00  0.00           C  
ATOM   3448  O   ARG A 224       9.915  12.578-108.371  1.00  0.00           O  
ATOM   3449  CB  ARG A 224       9.548  10.787-111.087  1.00  0.00           C  
ATOM   3450  CG  ARG A 224       8.462  10.349-112.069  1.00  0.00           C  
ATOM   3451  CD  ARG A 224       8.586   8.896-112.410  1.00  0.00           C  
ATOM   3452  NE  ARG A 224       7.568   8.451-113.366  1.00  0.00           N  
ATOM   3453  CZ  ARG A 224       6.321   8.044-113.052  1.00  0.00           C  
ATOM   3454  NH1 ARG A 224       5.911   8.020-111.798  1.00  0.00           N  
ATOM   3455  NH2 ARG A 224       5.511   7.665-114.024  1.00  0.00           N  
ATOM   3456  H   ARG A 224      10.302  12.639-112.714  1.00  0.00           H  
ATOM   3457  HA  ARG A 224       8.525  12.571-110.492  1.00  0.00           H  
ATOM   3458 1HB  ARG A 224      10.513  10.518-111.516  1.00  0.00           H  
ATOM   3459 2HB  ARG A 224       9.422  10.196-110.179  1.00  0.00           H  
ATOM   3460 1HG  ARG A 224       7.484  10.521-111.620  1.00  0.00           H  
ATOM   3461 2HG  ARG A 224       8.546  10.927-112.989  1.00  0.00           H  
ATOM   3462 1HD  ARG A 224       9.565   8.727-112.861  1.00  0.00           H  
ATOM   3463 2HD  ARG A 224       8.498   8.295-111.508  1.00  0.00           H  
ATOM   3464  HE  ARG A 224       7.815   8.437-114.355  1.00  0.00           H  
ATOM   3465 1HH1 ARG A 224       6.532   8.307-111.056  1.00  0.00           H  
ATOM   3466 2HH1 ARG A 224       4.974   7.710-111.578  1.00  0.00           H  
ATOM   3467 1HH2 ARG A 224       5.846   7.686-114.985  1.00  0.00           H  
ATOM   3468 2HH2 ARG A 224       4.574   7.355-113.816  1.00  0.00           H  
ATOM   3469  N   ILE A 225      11.723  12.608-109.712  1.00  0.00           N  
ATOM   3470  CA  ILE A 225      12.668  12.855-108.633  1.00  0.00           C  
ATOM   3471  C   ILE A 225      12.418  14.219-107.995  1.00  0.00           C  
ATOM   3472  O   ILE A 225      12.370  14.336-106.765  1.00  0.00           O  
ATOM   3473  CB  ILE A 225      14.112  12.733-109.166  1.00  0.00           C  
ATOM   3474  CG1 ILE A 225      14.419  11.253-109.504  1.00  0.00           C  
ATOM   3475  CG2 ILE A 225      15.081  13.286-108.178  1.00  0.00           C  
ATOM   3476  CD1 ILE A 225      15.676  11.053-110.348  1.00  0.00           C  
ATOM   3477  H   ILE A 225      12.074  12.517-110.657  1.00  0.00           H  
ATOM   3478  HA  ILE A 225      12.524  12.092-107.870  1.00  0.00           H  
ATOM   3479  HB  ILE A 225      14.200  13.296-110.094  1.00  0.00           H  
ATOM   3480 1HG1 ILE A 225      14.535  10.698-108.577  1.00  0.00           H  
ATOM   3481 2HG1 ILE A 225      13.572  10.838-110.047  1.00  0.00           H  
ATOM   3482 1HG2 ILE A 225      16.094  13.213-108.568  1.00  0.00           H  
ATOM   3483 2HG2 ILE A 225      14.838  14.321-108.008  1.00  0.00           H  
ATOM   3484 3HG2 ILE A 225      15.012  12.741-107.249  1.00  0.00           H  
ATOM   3485 1HD1 ILE A 225      15.815   9.991-110.547  1.00  0.00           H  
ATOM   3486 2HD1 ILE A 225      15.561  11.585-111.293  1.00  0.00           H  
ATOM   3487 3HD1 ILE A 225      16.548  11.433-109.821  1.00  0.00           H  
ATOM   3488  N   ALA A 226      12.235  15.249-108.816  1.00  0.00           N  
ATOM   3489  CA  ALA A 226      11.939  16.584-108.316  1.00  0.00           C  
ATOM   3490  C   ALA A 226      10.627  16.625-107.524  1.00  0.00           C  
ATOM   3491  O   ALA A 226      10.531  17.304-106.503  1.00  0.00           O  
ATOM   3492  CB  ALA A 226      11.870  17.566-109.467  1.00  0.00           C  
ATOM   3493  H   ALA A 226      12.320  15.107-109.822  1.00  0.00           H  
ATOM   3494  HA  ALA A 226      12.748  16.876-107.638  1.00  0.00           H  
ATOM   3495 1HB  ALA A 226      11.678  18.569-109.090  1.00  0.00           H  
ATOM   3496 2HB  ALA A 226      12.812  17.552-110.010  1.00  0.00           H  
ATOM   3497 3HB  ALA A 226      11.062  17.268-110.134  1.00  0.00           H  
ATOM   3498  N   GLU A 227       9.614  15.885-107.994  1.00  0.00           N  
ATOM   3499  CA  GLU A 227       8.325  15.865-107.306  1.00  0.00           C  
ATOM   3500  C   GLU A 227       8.441  15.249-105.919  1.00  0.00           C  
ATOM   3501  O   GLU A 227       7.842  15.743-104.963  1.00  0.00           O  
ATOM   3502  CB  GLU A 227       7.285  15.087-108.118  1.00  0.00           C  
ATOM   3503  CG  GLU A 227       6.805  15.779-109.384  1.00  0.00           C  
ATOM   3504  CD  GLU A 227       5.838  14.938-110.167  1.00  0.00           C  
ATOM   3505  OE1 GLU A 227       5.713  13.775-109.867  1.00  0.00           O  
ATOM   3506  OE2 GLU A 227       5.218  15.463-111.064  1.00  0.00           O  
ATOM   3507  H   GLU A 227       9.736  15.356-108.849  1.00  0.00           H  
ATOM   3508  HA  GLU A 227       7.978  16.891-107.193  1.00  0.00           H  
ATOM   3509 1HB  GLU A 227       7.700  14.120-108.404  1.00  0.00           H  
ATOM   3510 2HB  GLU A 227       6.410  14.892-107.495  1.00  0.00           H  
ATOM   3511 1HG  GLU A 227       6.315  16.713-109.109  1.00  0.00           H  
ATOM   3512 2HG  GLU A 227       7.660  16.020-110.009  1.00  0.00           H  
ATOM   3513  N   LYS A 228       9.230  14.183-105.803  1.00  0.00           N  
ATOM   3514  CA  LYS A 228       9.439  13.537-104.514  1.00  0.00           C  
ATOM   3515  C   LYS A 228      10.116  14.488-103.540  1.00  0.00           C  
ATOM   3516  O   LYS A 228       9.747  14.558-102.364  1.00  0.00           O  
ATOM   3517  CB  LYS A 228      10.276  12.275-104.685  1.00  0.00           C  
ATOM   3518  CG  LYS A 228       9.551  11.123-105.353  1.00  0.00           C  
ATOM   3519  CD  LYS A 228      10.500   9.972-105.620  1.00  0.00           C  
ATOM   3520  CE  LYS A 228       9.780   8.781-106.213  1.00  0.00           C  
ATOM   3521  NZ  LYS A 228      10.732   7.714-106.598  1.00  0.00           N  
ATOM   3522  H   LYS A 228       9.673  13.801-106.634  1.00  0.00           H  
ATOM   3523  HA  LYS A 228       8.467  13.264-104.100  1.00  0.00           H  
ATOM   3524 1HB  LYS A 228      11.160  12.506-105.283  1.00  0.00           H  
ATOM   3525 2HB  LYS A 228      10.618  11.936-103.713  1.00  0.00           H  
ATOM   3526 1HG  LYS A 228       8.742  10.778-104.707  1.00  0.00           H  
ATOM   3527 2HG  LYS A 228       9.120  11.460-106.295  1.00  0.00           H  
ATOM   3528 1HD  LYS A 228      11.274  10.301-106.316  1.00  0.00           H  
ATOM   3529 2HD  LYS A 228      10.981   9.668-104.689  1.00  0.00           H  
ATOM   3530 1HE  LYS A 228       9.087   8.384-105.475  1.00  0.00           H  
ATOM   3531 2HE  LYS A 228       9.221   9.095-107.094  1.00  0.00           H  
ATOM   3532 1HZ  LYS A 228      10.232   6.928-106.980  1.00  0.00           H  
ATOM   3533 2HZ  LYS A 228      11.375   8.070-107.287  1.00  0.00           H  
ATOM   3534 3HZ  LYS A 228      11.256   7.419-105.778  1.00  0.00           H  
ATOM   3535  N   ALA A 229      11.097  15.239-104.033  1.00  0.00           N  
ATOM   3536  CA  ALA A 229      11.796  16.218-103.219  1.00  0.00           C  
ATOM   3537  C   ALA A 229      10.840  17.284-102.719  1.00  0.00           C  
ATOM   3538  O   ALA A 229      10.920  17.720-101.572  1.00  0.00           O  
ATOM   3539  CB  ALA A 229      12.909  16.854-104.009  1.00  0.00           C  
ATOM   3540  H   ALA A 229      11.373  15.113-105.006  1.00  0.00           H  
ATOM   3541  HA  ALA A 229      12.214  15.707-102.349  1.00  0.00           H  
ATOM   3542 1HB  ALA A 229      13.449  17.568-103.389  1.00  0.00           H  
ATOM   3543 2HB  ALA A 229      13.567  16.075-104.336  1.00  0.00           H  
ATOM   3544 3HB  ALA A 229      12.491  17.366-104.877  1.00  0.00           H  
ATOM   3545  N   ALA A 230       9.918  17.691-103.589  1.00  0.00           N  
ATOM   3546  CA  ALA A 230       8.944  18.690-103.190  1.00  0.00           C  
ATOM   3547  C   ALA A 230       8.074  18.147-102.069  1.00  0.00           C  
ATOM   3548  O   ALA A 230       7.903  18.815-101.048  1.00  0.00           O  
ATOM   3549  CB  ALA A 230       8.088  19.091-104.379  1.00  0.00           C  
ATOM   3550  H   ALA A 230       9.911  17.320-104.532  1.00  0.00           H  
ATOM   3551  HA  ALA A 230       9.477  19.563-102.817  1.00  0.00           H  
ATOM   3552 1HB  ALA A 230       7.373  19.850-104.066  1.00  0.00           H  
ATOM   3553 2HB  ALA A 230       8.732  19.488-105.163  1.00  0.00           H  
ATOM   3554 3HB  ALA A 230       7.553  18.224-104.751  1.00  0.00           H  
ATOM   3555  N   ASP A 231       7.580  16.916-102.210  1.00  0.00           N  
ATOM   3556  CA  ASP A 231       6.724  16.338-101.180  1.00  0.00           C  
ATOM   3557  C   ASP A 231       7.443  16.282 -99.843  1.00  0.00           C  
ATOM   3558  O   ASP A 231       6.844  16.525 -98.796  1.00  0.00           O  
ATOM   3559  CB  ASP A 231       6.277  14.918-101.547  1.00  0.00           C  
ATOM   3560  CG  ASP A 231       5.204  14.852-102.627  1.00  0.00           C  
ATOM   3561  OD1 ASP A 231       4.610  15.860-102.930  1.00  0.00           O  
ATOM   3562  OD2 ASP A 231       4.976  13.781-103.135  1.00  0.00           O  
ATOM   3563  H   ASP A 231       7.764  16.395-103.063  1.00  0.00           H  
ATOM   3564  HA  ASP A 231       5.839  16.967-101.071  1.00  0.00           H  
ATOM   3565 1HB  ASP A 231       7.144  14.354-101.889  1.00  0.00           H  
ATOM   3566 2HB  ASP A 231       5.900  14.419-100.654  1.00  0.00           H  
ATOM   3567  N   ALA A 232       8.730  15.958 -99.883  1.00  0.00           N  
ATOM   3568  CA  ALA A 232       9.523  15.877 -98.667  1.00  0.00           C  
ATOM   3569  C   ALA A 232       9.631  17.242 -97.991  1.00  0.00           C  
ATOM   3570  O   ALA A 232       9.524  17.347 -96.767  1.00  0.00           O  
ATOM   3571  CB  ALA A 232      10.896  15.329 -98.995  1.00  0.00           C  
ATOM   3572  H   ALA A 232       9.157  15.744-100.778  1.00  0.00           H  
ATOM   3573  HA  ALA A 232       9.021  15.196 -97.980  1.00  0.00           H  
ATOM   3574 1HB  ALA A 232      11.476  15.230 -98.092  1.00  0.00           H  
ATOM   3575 2HB  ALA A 232      10.777  14.359 -99.457  1.00  0.00           H  
ATOM   3576 3HB  ALA A 232      11.403  16.002 -99.686  1.00  0.00           H  
ATOM   3577  N   ALA A 233       9.810  18.294 -98.789  1.00  0.00           N  
ATOM   3578  CA  ALA A 233       9.877  19.652 -98.259  1.00  0.00           C  
ATOM   3579  C   ALA A 233       8.523  20.068 -97.672  1.00  0.00           C  
ATOM   3580  O   ALA A 233       8.463  20.786 -96.673  1.00  0.00           O  
ATOM   3581  CB  ALA A 233      10.320  20.616 -99.343  1.00  0.00           C  
ATOM   3582  H   ALA A 233       9.919  18.146 -99.791  1.00  0.00           H  
ATOM   3583  HA  ALA A 233      10.611  19.665 -97.450  1.00  0.00           H  
ATOM   3584 1HB  ALA A 233      10.401  21.617 -98.938  1.00  0.00           H  
ATOM   3585 2HB  ALA A 233      11.291  20.302 -99.727  1.00  0.00           H  
ATOM   3586 3HB  ALA A 233       9.593  20.608-100.150  1.00  0.00           H  
ATOM   3587  N   ILE A 234       7.439  19.592 -98.288  1.00  0.00           N  
ATOM   3588  CA  ILE A 234       6.094  19.886 -97.800  1.00  0.00           C  
ATOM   3589  C   ILE A 234       5.872  19.214 -96.451  1.00  0.00           C  
ATOM   3590  O   ILE A 234       5.316  19.823 -95.532  1.00  0.00           O  
ATOM   3591  CB  ILE A 234       5.013  19.416 -98.801  1.00  0.00           C  
ATOM   3592  CG1 ILE A 234       5.149  20.170-100.162  1.00  0.00           C  
ATOM   3593  CG2 ILE A 234       3.622  19.600 -98.204  1.00  0.00           C  
ATOM   3594  CD1 ILE A 234       5.041  21.678-100.111  1.00  0.00           C  
ATOM   3595  H   ILE A 234       7.557  19.026 -99.122  1.00  0.00           H  
ATOM   3596  HA  ILE A 234       5.997  20.959 -97.657  1.00  0.00           H  
ATOM   3597  HB  ILE A 234       5.164  18.359 -99.013  1.00  0.00           H  
ATOM   3598 1HG1 ILE A 234       6.097  19.938-100.583  1.00  0.00           H  
ATOM   3599 2HG1 ILE A 234       4.378  19.794-100.830  1.00  0.00           H  
ATOM   3600 1HG2 ILE A 234       2.873  19.246 -98.912  1.00  0.00           H  
ATOM   3601 2HG2 ILE A 234       3.541  19.030 -97.280  1.00  0.00           H  
ATOM   3602 3HG2 ILE A 234       3.451  20.645 -97.990  1.00  0.00           H  
ATOM   3603 1HD1 ILE A 234       5.157  22.073-101.121  1.00  0.00           H  
ATOM   3604 2HD1 ILE A 234       4.071  21.963 -99.723  1.00  0.00           H  
ATOM   3605 3HD1 ILE A 234       5.825  22.087 -99.478  1.00  0.00           H  
ATOM   3606  N   GLU A 235       6.322  17.968 -96.324  1.00  0.00           N  
ATOM   3607  CA  GLU A 235       6.224  17.250 -95.060  1.00  0.00           C  
ATOM   3608  C   GLU A 235       7.048  17.952 -93.992  1.00  0.00           C  
ATOM   3609  O   GLU A 235       6.619  18.065 -92.843  1.00  0.00           O  
ATOM   3610  CB  GLU A 235       6.681  15.797 -95.230  1.00  0.00           C  
ATOM   3611  CG  GLU A 235       6.765  14.965 -93.935  1.00  0.00           C  
ATOM   3612  CD  GLU A 235       5.457  14.819 -93.197  1.00  0.00           C  
ATOM   3613  OE1 GLU A 235       4.442  15.227 -93.710  1.00  0.00           O  
ATOM   3614  OE2 GLU A 235       5.479  14.279 -92.114  1.00  0.00           O  
ATOM   3615  H   GLU A 235       6.735  17.507 -97.129  1.00  0.00           H  
ATOM   3616  HA  GLU A 235       5.181  17.249 -94.744  1.00  0.00           H  
ATOM   3617 1HB  GLU A 235       6.001  15.284 -95.911  1.00  0.00           H  
ATOM   3618 2HB  GLU A 235       7.667  15.784 -95.692  1.00  0.00           H  
ATOM   3619 1HG  GLU A 235       7.115  13.967 -94.201  1.00  0.00           H  
ATOM   3620 2HG  GLU A 235       7.507  15.408 -93.271  1.00  0.00           H  
ATOM   3621  N   ALA A 236       8.219  18.463 -94.369  1.00  0.00           N  
ATOM   3622  CA  ALA A 236       9.038  19.197 -93.419  1.00  0.00           C  
ATOM   3623  C   ALA A 236       8.252  20.378 -92.851  1.00  0.00           C  
ATOM   3624  O   ALA A 236       8.255  20.609 -91.644  1.00  0.00           O  
ATOM   3625  CB  ALA A 236      10.316  19.688 -94.076  1.00  0.00           C  
ATOM   3626  H   ALA A 236       8.547  18.321 -95.321  1.00  0.00           H  
ATOM   3627  HA  ALA A 236       9.289  18.526 -92.592  1.00  0.00           H  
ATOM   3628 1HB  ALA A 236      10.924  20.223 -93.345  1.00  0.00           H  
ATOM   3629 2HB  ALA A 236      10.873  18.845 -94.464  1.00  0.00           H  
ATOM   3630 3HB  ALA A 236      10.064  20.358 -94.894  1.00  0.00           H  
ATOM   3631  N   LEU A 237       7.523  21.090 -93.716  1.00  0.00           N  
ATOM   3632  CA  LEU A 237       6.715  22.207 -93.235  1.00  0.00           C  
ATOM   3633  C   LEU A 237       5.643  21.721 -92.276  1.00  0.00           C  
ATOM   3634  O   LEU A 237       5.451  22.314 -91.214  1.00  0.00           O  
ATOM   3635  CB  LEU A 237       6.047  22.961 -94.399  1.00  0.00           C  
ATOM   3636  CG  LEU A 237       5.298  24.296 -94.013  1.00  0.00           C  
ATOM   3637  CD1 LEU A 237       5.395  25.279 -95.177  1.00  0.00           C  
ATOM   3638  CD2 LEU A 237       3.817  24.006 -93.684  1.00  0.00           C  
ATOM   3639  H   LEU A 237       7.562  20.876 -94.706  1.00  0.00           H  
ATOM   3640  HA  LEU A 237       7.365  22.899 -92.705  1.00  0.00           H  
ATOM   3641 1HB  LEU A 237       6.800  23.196 -95.140  1.00  0.00           H  
ATOM   3642 2HB  LEU A 237       5.317  22.296 -94.862  1.00  0.00           H  
ATOM   3643  HG  LEU A 237       5.780  24.749 -93.143  1.00  0.00           H  
ATOM   3644 1HD1 LEU A 237       4.889  26.209 -94.910  1.00  0.00           H  
ATOM   3645 2HD1 LEU A 237       6.442  25.485 -95.387  1.00  0.00           H  
ATOM   3646 3HD1 LEU A 237       4.929  24.857 -96.058  1.00  0.00           H  
ATOM   3647 1HD2 LEU A 237       3.317  24.932 -93.427  1.00  0.00           H  
ATOM   3648 2HD2 LEU A 237       3.328  23.565 -94.546  1.00  0.00           H  
ATOM   3649 3HD2 LEU A 237       3.736  23.327 -92.846  1.00  0.00           H  
ATOM   3650  N   ARG A 238       4.933  20.654 -92.646  1.00  0.00           N  
ATOM   3651  CA  ARG A 238       3.846  20.155 -91.809  1.00  0.00           C  
ATOM   3652  C   ARG A 238       4.345  19.828 -90.406  1.00  0.00           C  
ATOM   3653  O   ARG A 238       3.707  20.187 -89.414  1.00  0.00           O  
ATOM   3654  CB  ARG A 238       3.207  18.910 -92.410  1.00  0.00           C  
ATOM   3655  CG  ARG A 238       1.926  18.447 -91.703  1.00  0.00           C  
ATOM   3656  CD  ARG A 238       1.461  17.115 -92.192  1.00  0.00           C  
ATOM   3657  NE  ARG A 238       2.361  16.046 -91.781  1.00  0.00           N  
ATOM   3658  CZ  ARG A 238       2.386  15.485 -90.551  1.00  0.00           C  
ATOM   3659  NH1 ARG A 238       1.553  15.894 -89.612  1.00  0.00           N  
ATOM   3660  NH2 ARG A 238       3.253  14.524 -90.291  1.00  0.00           N  
ATOM   3661  H   ARG A 238       5.133  20.204 -93.538  1.00  0.00           H  
ATOM   3662  HA  ARG A 238       3.085  20.933 -91.734  1.00  0.00           H  
ATOM   3663 1HB  ARG A 238       2.969  19.091 -93.456  1.00  0.00           H  
ATOM   3664 2HB  ARG A 238       3.923  18.085 -92.374  1.00  0.00           H  
ATOM   3665 1HG  ARG A 238       2.108  18.380 -90.633  1.00  0.00           H  
ATOM   3666 2HG  ARG A 238       1.132  19.173 -91.889  1.00  0.00           H  
ATOM   3667 1HD  ARG A 238       0.467  16.902 -91.802  1.00  0.00           H  
ATOM   3668 2HD  ARG A 238       1.425  17.128 -93.282  1.00  0.00           H  
ATOM   3669  HE  ARG A 238       3.024  15.694 -92.472  1.00  0.00           H  
ATOM   3670 1HH1 ARG A 238       0.891  16.632 -89.808  1.00  0.00           H  
ATOM   3671 2HH1 ARG A 238       1.578  15.470 -88.695  1.00  0.00           H  
ATOM   3672 1HH2 ARG A 238       3.903  14.221 -91.016  1.00  0.00           H  
ATOM   3673 2HH2 ARG A 238       3.280  14.101 -89.378  1.00  0.00           H  
ATOM   3674  N   VAL A 239       5.494  19.158 -90.324  1.00  0.00           N  
ATOM   3675  CA  VAL A 239       6.062  18.783 -89.035  1.00  0.00           C  
ATOM   3676  C   VAL A 239       6.464  20.014 -88.233  1.00  0.00           C  
ATOM   3677  O   VAL A 239       6.224  20.080 -87.025  1.00  0.00           O  
ATOM   3678  CB  VAL A 239       7.277  17.852 -89.214  1.00  0.00           C  
ATOM   3679  CG1 VAL A 239       7.972  17.618 -87.862  1.00  0.00           C  
ATOM   3680  CG2 VAL A 239       6.807  16.520 -89.804  1.00  0.00           C  
ATOM   3681  H   VAL A 239       5.969  18.886 -91.180  1.00  0.00           H  
ATOM   3682  HA  VAL A 239       5.300  18.240 -88.473  1.00  0.00           H  
ATOM   3683  HB  VAL A 239       7.997  18.321 -89.889  1.00  0.00           H  
ATOM   3684 1HG1 VAL A 239       8.831  16.959 -87.999  1.00  0.00           H  
ATOM   3685 2HG1 VAL A 239       8.310  18.565 -87.444  1.00  0.00           H  
ATOM   3686 3HG1 VAL A 239       7.263  17.155 -87.178  1.00  0.00           H  
ATOM   3687 1HG2 VAL A 239       7.657  15.857 -89.943  1.00  0.00           H  
ATOM   3688 2HG2 VAL A 239       6.091  16.055 -89.124  1.00  0.00           H  
ATOM   3689 3HG2 VAL A 239       6.326  16.696 -90.767  1.00  0.00           H  
ATOM   3690  N   ASN A 240       7.071  20.993 -88.900  1.00  0.00           N  
ATOM   3691  CA  ASN A 240       7.461  22.217 -88.217  1.00  0.00           C  
ATOM   3692  C   ASN A 240       6.241  23.012 -87.774  1.00  0.00           C  
ATOM   3693  O   ASN A 240       6.256  23.620 -86.701  1.00  0.00           O  
ATOM   3694  CB  ASN A 240       8.349  23.058 -89.107  1.00  0.00           C  
ATOM   3695  CG  ASN A 240       9.731  22.500 -89.197  1.00  0.00           C  
ATOM   3696  OD1 ASN A 240      10.521  22.653 -88.264  1.00  0.00           O  
ATOM   3697  ND2 ASN A 240      10.034  21.853 -90.285  1.00  0.00           N  
ATOM   3698  H   ASN A 240       7.280  20.878 -89.887  1.00  0.00           H  
ATOM   3699  HA  ASN A 240       8.022  21.951 -87.322  1.00  0.00           H  
ATOM   3700 1HB  ASN A 240       7.922  23.100 -90.110  1.00  0.00           H  
ATOM   3701 2HB  ASN A 240       8.392  24.077 -88.723  1.00  0.00           H  
ATOM   3702 1HD2 ASN A 240      10.942  21.432 -90.397  1.00  0.00           H  
ATOM   3703 2HD2 ASN A 240       9.353  21.750 -91.009  1.00  0.00           H  
ATOM   3704  N   ALA A 241       5.175  22.989 -88.570  1.00  0.00           N  
ATOM   3705  CA  ALA A 241       3.942  23.669 -88.207  1.00  0.00           C  
ATOM   3706  C   ALA A 241       3.346  23.019 -86.958  1.00  0.00           C  
ATOM   3707  O   ALA A 241       2.861  23.703 -86.057  1.00  0.00           O  
ATOM   3708  CB  ALA A 241       2.955  23.639 -89.363  1.00  0.00           C  
ATOM   3709  H   ALA A 241       5.230  22.497 -89.456  1.00  0.00           H  
ATOM   3710  HA  ALA A 241       4.180  24.709 -87.967  1.00  0.00           H  
ATOM   3711 1HB  ALA A 241       2.047  24.168 -89.090  1.00  0.00           H  
ATOM   3712 2HB  ALA A 241       3.407  24.120 -90.232  1.00  0.00           H  
ATOM   3713 3HB  ALA A 241       2.714  22.604 -89.606  1.00  0.00           H  
ATOM   3714  N   GLU A 242       3.430  21.684 -86.893  1.00  0.00           N  
ATOM   3715  CA  GLU A 242       2.973  20.950 -85.718  1.00  0.00           C  
ATOM   3716  C   GLU A 242       3.808  21.312 -84.502  1.00  0.00           C  
ATOM   3717  O   GLU A 242       3.271  21.528 -83.415  1.00  0.00           O  
ATOM   3718  CB  GLU A 242       3.041  19.436 -85.952  1.00  0.00           C  
ATOM   3719  CG  GLU A 242       2.560  18.606 -84.763  1.00  0.00           C  
ATOM   3720  CD  GLU A 242       2.521  17.128 -85.037  1.00  0.00           C  
ATOM   3721  OE1 GLU A 242       2.926  16.721 -86.097  1.00  0.00           O  
ATOM   3722  OE2 GLU A 242       2.074  16.404 -84.181  1.00  0.00           O  
ATOM   3723  H   GLU A 242       3.807  21.170 -87.682  1.00  0.00           H  
ATOM   3724  HA  GLU A 242       1.938  21.224 -85.518  1.00  0.00           H  
ATOM   3725 1HB  GLU A 242       2.438  19.172 -86.820  1.00  0.00           H  
ATOM   3726 2HB  GLU A 242       4.068  19.142 -86.164  1.00  0.00           H  
ATOM   3727 1HG  GLU A 242       3.234  18.780 -83.924  1.00  0.00           H  
ATOM   3728 2HG  GLU A 242       1.568  18.944 -84.470  1.00  0.00           H  
ATOM   3729  N   ALA A 243       5.126  21.384 -84.683  1.00  0.00           N  
ATOM   3730  CA  ALA A 243       6.031  21.725 -83.595  1.00  0.00           C  
ATOM   3731  C   ALA A 243       5.716  23.103 -83.030  1.00  0.00           C  
ATOM   3732  O   ALA A 243       5.722  23.297 -81.813  1.00  0.00           O  
ATOM   3733  CB  ALA A 243       7.468  21.681 -84.076  1.00  0.00           C  
ATOM   3734  H   ALA A 243       5.509  21.172 -85.600  1.00  0.00           H  
ATOM   3735  HA  ALA A 243       5.892  20.994 -82.797  1.00  0.00           H  
ATOM   3736 1HB  ALA A 243       8.132  21.921 -83.253  1.00  0.00           H  
ATOM   3737 2HB  ALA A 243       7.695  20.686 -84.458  1.00  0.00           H  
ATOM   3738 3HB  ALA A 243       7.602  22.412 -84.869  1.00  0.00           H  
ATOM   3739  N   THR A 244       5.406  24.051 -83.918  1.00  0.00           N  
ATOM   3740  CA  THR A 244       5.056  25.401 -83.494  1.00  0.00           C  
ATOM   3741  C   THR A 244       3.799  25.380 -82.645  1.00  0.00           C  
ATOM   3742  O   THR A 244       3.752  26.000 -81.581  1.00  0.00           O  
ATOM   3743  CB  THR A 244       4.825  26.324 -84.708  1.00  0.00           C  
ATOM   3744  OG1 THR A 244       6.039  26.426 -85.469  1.00  0.00           O  
ATOM   3745  CG2 THR A 244       4.386  27.721 -84.242  1.00  0.00           C  
ATOM   3746  H   THR A 244       5.445  23.842 -84.909  1.00  0.00           H  
ATOM   3747  HA  THR A 244       5.871  25.804 -82.894  1.00  0.00           H  
ATOM   3748  HB  THR A 244       4.050  25.895 -85.340  1.00  0.00           H  
ATOM   3749  HG1 THR A 244       5.834  26.731 -86.367  1.00  0.00           H  
ATOM   3750 1HG2 THR A 244       4.220  28.357 -85.109  1.00  0.00           H  
ATOM   3751 2HG2 THR A 244       3.459  27.647 -83.673  1.00  0.00           H  
ATOM   3752 3HG2 THR A 244       5.162  28.155 -83.617  1.00  0.00           H  
ATOM   3753  N   LEU A 245       2.780  24.659 -83.103  1.00  0.00           N  
ATOM   3754  CA  LEU A 245       1.528  24.610 -82.370  1.00  0.00           C  
ATOM   3755  C   LEU A 245       1.713  23.934 -81.017  1.00  0.00           C  
ATOM   3756  O   LEU A 245       1.143  24.379 -80.021  1.00  0.00           O  
ATOM   3757  CB  LEU A 245       0.454  23.884 -83.189  1.00  0.00           C  
ATOM   3758  CG  LEU A 245      -0.979  23.861 -82.592  1.00  0.00           C  
ATOM   3759  CD1 LEU A 245      -1.499  25.300 -82.376  1.00  0.00           C  
ATOM   3760  CD2 LEU A 245      -1.890  23.111 -83.553  1.00  0.00           C  
ATOM   3761  H   LEU A 245       2.867  24.171 -83.990  1.00  0.00           H  
ATOM   3762  HA  LEU A 245       1.204  25.633 -82.199  1.00  0.00           H  
ATOM   3763 1HB  LEU A 245       0.401  24.347 -84.164  1.00  0.00           H  
ATOM   3764 2HB  LEU A 245       0.771  22.848 -83.326  1.00  0.00           H  
ATOM   3765  HG  LEU A 245      -0.970  23.351 -81.624  1.00  0.00           H  
ATOM   3766 1HD1 LEU A 245      -2.508  25.257 -81.961  1.00  0.00           H  
ATOM   3767 2HD1 LEU A 245      -0.856  25.832 -81.681  1.00  0.00           H  
ATOM   3768 3HD1 LEU A 245      -1.524  25.832 -83.328  1.00  0.00           H  
ATOM   3769 1HD2 LEU A 245      -2.904  23.080 -83.146  1.00  0.00           H  
ATOM   3770 2HD2 LEU A 245      -1.904  23.623 -84.517  1.00  0.00           H  
ATOM   3771 3HD2 LEU A 245      -1.521  22.095 -83.687  1.00  0.00           H  
ATOM   3772  N   LEU A 246       2.525  22.877 -80.971  1.00  0.00           N  
ATOM   3773  CA  LEU A 246       2.784  22.200 -79.708  1.00  0.00           C  
ATOM   3774  C   LEU A 246       3.462  23.140 -78.729  1.00  0.00           C  
ATOM   3775  O   LEU A 246       3.095  23.192 -77.552  1.00  0.00           O  
ATOM   3776  CB  LEU A 246       3.687  20.978 -79.926  1.00  0.00           C  
ATOM   3777  CG  LEU A 246       3.063  19.767 -80.638  1.00  0.00           C  
ATOM   3778  CD1 LEU A 246       4.170  18.759 -80.972  1.00  0.00           C  
ATOM   3779  CD2 LEU A 246       2.012  19.132 -79.734  1.00  0.00           C  
ATOM   3780  H   LEU A 246       2.956  22.535 -81.824  1.00  0.00           H  
ATOM   3781  HA  LEU A 246       1.834  21.888 -79.282  1.00  0.00           H  
ATOM   3782 1HB  LEU A 246       4.547  21.292 -80.518  1.00  0.00           H  
ATOM   3783 2HB  LEU A 246       4.050  20.643 -78.958  1.00  0.00           H  
ATOM   3784  HG  LEU A 246       2.594  20.086 -81.567  1.00  0.00           H  
ATOM   3785 1HD1 LEU A 246       3.738  17.897 -81.485  1.00  0.00           H  
ATOM   3786 2HD1 LEU A 246       4.908  19.228 -81.621  1.00  0.00           H  
ATOM   3787 3HD1 LEU A 246       4.654  18.431 -80.054  1.00  0.00           H  
ATOM   3788 1HD2 LEU A 246       1.573  18.272 -80.241  1.00  0.00           H  
ATOM   3789 2HD2 LEU A 246       2.480  18.807 -78.805  1.00  0.00           H  
ATOM   3790 3HD2 LEU A 246       1.227  19.852 -79.511  1.00  0.00           H  
ATOM   3791  N   ALA A 247       4.437  23.906 -79.215  1.00  0.00           N  
ATOM   3792  CA  ALA A 247       5.136  24.856 -78.369  1.00  0.00           C  
ATOM   3793  C   ALA A 247       4.176  25.900 -77.824  1.00  0.00           C  
ATOM   3794  O   ALA A 247       4.227  26.242 -76.645  1.00  0.00           O  
ATOM   3795  CB  ALA A 247       6.257  25.524 -79.137  1.00  0.00           C  
ATOM   3796  H   ALA A 247       4.715  23.806 -80.190  1.00  0.00           H  
ATOM   3797  HA  ALA A 247       5.557  24.312 -77.521  1.00  0.00           H  
ATOM   3798 1HB  ALA A 247       6.789  26.215 -78.484  1.00  0.00           H  
ATOM   3799 2HB  ALA A 247       6.937  24.766 -79.501  1.00  0.00           H  
ATOM   3800 3HB  ALA A 247       5.837  26.069 -79.983  1.00  0.00           H  
ATOM   3801  N   VAL A 248       3.268  26.377 -78.675  1.00  0.00           N  
ATOM   3802  CA  VAL A 248       2.305  27.376 -78.234  1.00  0.00           C  
ATOM   3803  C   VAL A 248       1.357  26.813 -77.189  1.00  0.00           C  
ATOM   3804  O   VAL A 248       1.108  27.461 -76.173  1.00  0.00           O  
ATOM   3805  CB  VAL A 248       1.509  27.935 -79.427  1.00  0.00           C  
ATOM   3806  CG1 VAL A 248       0.346  28.813 -78.924  1.00  0.00           C  
ATOM   3807  CG2 VAL A 248       2.454  28.754 -80.307  1.00  0.00           C  
ATOM   3808  H   VAL A 248       3.272  26.067 -79.642  1.00  0.00           H  
ATOM   3809  HA  VAL A 248       2.858  28.201 -77.787  1.00  0.00           H  
ATOM   3810  HB  VAL A 248       1.085  27.111 -80.003  1.00  0.00           H  
ATOM   3811 1HG1 VAL A 248      -0.207  29.204 -79.769  1.00  0.00           H  
ATOM   3812 2HG1 VAL A 248      -0.326  28.221 -78.301  1.00  0.00           H  
ATOM   3813 3HG1 VAL A 248       0.737  29.637 -78.343  1.00  0.00           H  
ATOM   3814 1HG2 VAL A 248       1.916  29.149 -81.159  1.00  0.00           H  
ATOM   3815 2HG2 VAL A 248       2.871  29.577 -79.725  1.00  0.00           H  
ATOM   3816 3HG2 VAL A 248       3.263  28.123 -80.659  1.00  0.00           H  
ATOM   3817  N   GLU A 249       0.842  25.606 -77.410  1.00  0.00           N  
ATOM   3818  CA  GLU A 249      -0.079  25.015 -76.445  1.00  0.00           C  
ATOM   3819  C   GLU A 249       0.592  24.878 -75.086  1.00  0.00           C  
ATOM   3820  O   GLU A 249      -0.033  25.114 -74.049  1.00  0.00           O  
ATOM   3821  CB  GLU A 249      -0.560  23.640 -76.919  1.00  0.00           C  
ATOM   3822  CG  GLU A 249      -1.523  23.660 -78.104  1.00  0.00           C  
ATOM   3823  CD  GLU A 249      -1.817  22.275 -78.627  1.00  0.00           C  
ATOM   3824  OE1 GLU A 249      -1.180  21.349 -78.185  1.00  0.00           O  
ATOM   3825  OE2 GLU A 249      -2.678  22.145 -79.463  1.00  0.00           O  
ATOM   3826  H   GLU A 249       1.071  25.104 -78.262  1.00  0.00           H  
ATOM   3827  HA  GLU A 249      -0.941  25.674 -76.340  1.00  0.00           H  
ATOM   3828 1HB  GLU A 249       0.300  23.033 -77.202  1.00  0.00           H  
ATOM   3829 2HB  GLU A 249      -1.060  23.128 -76.093  1.00  0.00           H  
ATOM   3830 1HG  GLU A 249      -2.459  24.123 -77.790  1.00  0.00           H  
ATOM   3831 2HG  GLU A 249      -1.099  24.266 -78.901  1.00  0.00           H  
ATOM   3832  N   ALA A 250       1.868  24.508 -75.090  1.00  0.00           N  
ATOM   3833  CA  ALA A 250       2.628  24.369 -73.859  1.00  0.00           C  
ATOM   3834  C   ALA A 250       2.727  25.703 -73.117  1.00  0.00           C  
ATOM   3835  O   ALA A 250       2.611  25.752 -71.891  1.00  0.00           O  
ATOM   3836  CB  ALA A 250       4.006  23.830 -74.174  1.00  0.00           C  
ATOM   3837  H   ALA A 250       2.317  24.297 -75.978  1.00  0.00           H  
ATOM   3838  HA  ALA A 250       2.105  23.661 -73.216  1.00  0.00           H  
ATOM   3839 1HB  ALA A 250       4.562  23.691 -73.270  1.00  0.00           H  
ATOM   3840 2HB  ALA A 250       3.891  22.885 -74.681  1.00  0.00           H  
ATOM   3841 3HB  ALA A 250       4.531  24.529 -74.820  1.00  0.00           H  
ATOM   3842  N   VAL A 251       2.881  26.794 -73.874  1.00  0.00           N  
ATOM   3843  CA  VAL A 251       2.947  28.125 -73.280  1.00  0.00           C  
ATOM   3844  C   VAL A 251       1.626  28.458 -72.601  1.00  0.00           C  
ATOM   3845  O   VAL A 251       1.605  29.024 -71.508  1.00  0.00           O  
ATOM   3846  CB  VAL A 251       3.248  29.212 -74.340  1.00  0.00           C  
ATOM   3847  CG1 VAL A 251       3.151  30.605 -73.703  1.00  0.00           C  
ATOM   3848  CG2 VAL A 251       4.627  29.002 -74.927  1.00  0.00           C  
ATOM   3849  H   VAL A 251       2.973  26.688 -74.880  1.00  0.00           H  
ATOM   3850  HA  VAL A 251       3.743  28.134 -72.532  1.00  0.00           H  
ATOM   3851  HB  VAL A 251       2.505  29.153 -75.132  1.00  0.00           H  
ATOM   3852 1HG1 VAL A 251       3.358  31.366 -74.454  1.00  0.00           H  
ATOM   3853 2HG1 VAL A 251       2.153  30.766 -73.293  1.00  0.00           H  
ATOM   3854 3HG1 VAL A 251       3.884  30.677 -72.907  1.00  0.00           H  
ATOM   3855 1HG2 VAL A 251       4.818  29.765 -75.678  1.00  0.00           H  
ATOM   3856 2HG2 VAL A 251       5.365  29.071 -74.147  1.00  0.00           H  
ATOM   3857 3HG2 VAL A 251       4.684  28.029 -75.380  1.00  0.00           H  
ATOM   3858  N   ILE A 252       0.524  28.108 -73.262  1.00  0.00           N  
ATOM   3859  CA  ILE A 252      -0.807  28.389 -72.738  1.00  0.00           C  
ATOM   3860  C   ILE A 252      -1.023  27.652 -71.420  1.00  0.00           C  
ATOM   3861  O   ILE A 252      -1.580  28.216 -70.475  1.00  0.00           O  
ATOM   3862  CB  ILE A 252      -1.898  27.963 -73.743  1.00  0.00           C  
ATOM   3863  CG1 ILE A 252      -1.723  28.718 -75.094  1.00  0.00           C  
ATOM   3864  CG2 ILE A 252      -3.282  28.227 -73.147  1.00  0.00           C  
ATOM   3865  CD1 ILE A 252      -1.874  30.220 -75.054  1.00  0.00           C  
ATOM   3866  H   ILE A 252       0.625  27.657 -74.165  1.00  0.00           H  
ATOM   3867  HA  ILE A 252      -0.892  29.456 -72.545  1.00  0.00           H  
ATOM   3868  HB  ILE A 252      -1.800  26.899 -73.956  1.00  0.00           H  
ATOM   3869 1HG1 ILE A 252      -0.738  28.511 -75.461  1.00  0.00           H  
ATOM   3870 2HG1 ILE A 252      -2.442  28.314 -75.799  1.00  0.00           H  
ATOM   3871 1HG2 ILE A 252      -4.052  27.915 -73.854  1.00  0.00           H  
ATOM   3872 2HG2 ILE A 252      -3.395  27.666 -72.224  1.00  0.00           H  
ATOM   3873 3HG2 ILE A 252      -3.393  29.284 -72.933  1.00  0.00           H  
ATOM   3874 1HD1 ILE A 252      -1.713  30.618 -76.056  1.00  0.00           H  
ATOM   3875 2HD1 ILE A 252      -2.872  30.477 -74.723  1.00  0.00           H  
ATOM   3876 3HD1 ILE A 252      -1.139  30.650 -74.376  1.00  0.00           H  
ATOM   3877  N   GLU A 253      -0.577  26.398 -71.351  1.00  0.00           N  
ATOM   3878  CA  GLU A 253      -0.713  25.627 -70.120  1.00  0.00           C  
ATOM   3879  C   GLU A 253       0.109  26.252 -68.993  1.00  0.00           C  
ATOM   3880  O   GLU A 253      -0.354  26.337 -67.852  1.00  0.00           O  
ATOM   3881  CB  GLU A 253      -0.270  24.174 -70.343  1.00  0.00           C  
ATOM   3882  CG  GLU A 253      -1.207  23.336 -71.224  1.00  0.00           C  
ATOM   3883  CD  GLU A 253      -2.553  23.102 -70.599  1.00  0.00           C  
ATOM   3884  OE1 GLU A 253      -2.597  22.768 -69.441  1.00  0.00           O  
ATOM   3885  OE2 GLU A 253      -3.544  23.262 -71.279  1.00  0.00           O  
ATOM   3886  H   GLU A 253      -0.154  25.974 -72.170  1.00  0.00           H  
ATOM   3887  HA  GLU A 253      -1.759  25.632 -69.821  1.00  0.00           H  
ATOM   3888 1HB  GLU A 253       0.712  24.166 -70.813  1.00  0.00           H  
ATOM   3889 2HB  GLU A 253      -0.175  23.669 -69.380  1.00  0.00           H  
ATOM   3890 1HG  GLU A 253      -1.348  23.846 -72.176  1.00  0.00           H  
ATOM   3891 2HG  GLU A 253      -0.734  22.375 -71.427  1.00  0.00           H  
ATOM   3892  N   ALA A 254       1.311  26.731 -69.318  1.00  0.00           N  
ATOM   3893  CA  ALA A 254       2.147  27.397 -68.326  1.00  0.00           C  
ATOM   3894  C   ALA A 254       1.487  28.680 -67.835  1.00  0.00           C  
ATOM   3895  O   ALA A 254       1.565  29.011 -66.651  1.00  0.00           O  
ATOM   3896  CB  ALA A 254       3.511  27.710 -68.898  1.00  0.00           C  
ATOM   3897  H   ALA A 254       1.658  26.607 -70.265  1.00  0.00           H  
ATOM   3898  HA  ALA A 254       2.262  26.729 -67.473  1.00  0.00           H  
ATOM   3899 1HB  ALA A 254       4.122  28.185 -68.131  1.00  0.00           H  
ATOM   3900 2HB  ALA A 254       3.982  26.793 -69.222  1.00  0.00           H  
ATOM   3901 3HB  ALA A 254       3.405  28.383 -69.748  1.00  0.00           H  
ATOM   3902  N   LEU A 255       0.817  29.393 -68.741  1.00  0.00           N  
ATOM   3903  CA  LEU A 255       0.133  30.615 -68.345  1.00  0.00           C  
ATOM   3904  C   LEU A 255      -0.969  30.282 -67.356  1.00  0.00           C  
ATOM   3905  O   LEU A 255      -1.073  30.917 -66.307  1.00  0.00           O  
ATOM   3906  CB  LEU A 255      -0.454  31.351 -69.566  1.00  0.00           C  
ATOM   3907  CG  LEU A 255      -1.097  32.753 -69.279  1.00  0.00           C  
ATOM   3908  CD1 LEU A 255      -0.968  33.634 -70.516  1.00  0.00           C  
ATOM   3909  CD2 LEU A 255      -2.573  32.589 -68.903  1.00  0.00           C  
ATOM   3910  H   LEU A 255       0.803  29.091 -69.710  1.00  0.00           H  
ATOM   3911  HA  LEU A 255       0.846  31.271 -67.855  1.00  0.00           H  
ATOM   3912 1HB  LEU A 255       0.344  31.493 -70.297  1.00  0.00           H  
ATOM   3913 2HB  LEU A 255      -1.218  30.720 -70.020  1.00  0.00           H  
ATOM   3914  HG  LEU A 255      -0.564  33.239 -68.459  1.00  0.00           H  
ATOM   3915 1HD1 LEU A 255      -1.403  34.610 -70.314  1.00  0.00           H  
ATOM   3916 2HD1 LEU A 255       0.077  33.755 -70.763  1.00  0.00           H  
ATOM   3917 3HD1 LEU A 255      -1.486  33.176 -71.354  1.00  0.00           H  
ATOM   3918 1HD2 LEU A 255      -3.003  33.563 -68.716  1.00  0.00           H  
ATOM   3919 2HD2 LEU A 255      -3.112  32.113 -69.710  1.00  0.00           H  
ATOM   3920 3HD2 LEU A 255      -2.678  31.989 -68.018  1.00  0.00           H  
ATOM   3921  N   LYS A 256      -1.781  29.270 -67.670  1.00  0.00           N  
ATOM   3922  CA  LYS A 256      -2.882  28.897 -66.787  1.00  0.00           C  
ATOM   3923  C   LYS A 256      -2.378  28.598 -65.383  1.00  0.00           C  
ATOM   3924  O   LYS A 256      -3.008  28.987 -64.398  1.00  0.00           O  
ATOM   3925  CB  LYS A 256      -3.644  27.693 -67.341  1.00  0.00           C  
ATOM   3926  CG  LYS A 256      -4.520  28.008 -68.550  1.00  0.00           C  
ATOM   3927  CD  LYS A 256      -5.454  26.849 -68.901  1.00  0.00           C  
ATOM   3928  CE  LYS A 256      -4.707  25.706 -69.572  1.00  0.00           C  
ATOM   3929  NZ  LYS A 256      -5.641  24.694 -70.148  1.00  0.00           N  
ATOM   3930  H   LYS A 256      -1.646  28.773 -68.545  1.00  0.00           H  
ATOM   3931  HA  LYS A 256      -3.571  29.740 -66.721  1.00  0.00           H  
ATOM   3932 1HB  LYS A 256      -2.932  26.923 -67.637  1.00  0.00           H  
ATOM   3933 2HB  LYS A 256      -4.277  27.271 -66.560  1.00  0.00           H  
ATOM   3934 1HG  LYS A 256      -5.124  28.897 -68.341  1.00  0.00           H  
ATOM   3935 2HG  LYS A 256      -3.887  28.223 -69.407  1.00  0.00           H  
ATOM   3936 1HD  LYS A 256      -5.932  26.476 -67.995  1.00  0.00           H  
ATOM   3937 2HD  LYS A 256      -6.231  27.204 -69.580  1.00  0.00           H  
ATOM   3938 1HE  LYS A 256      -4.083  26.107 -70.370  1.00  0.00           H  
ATOM   3939 2HE  LYS A 256      -4.067  25.214 -68.839  1.00  0.00           H  
ATOM   3940 1HZ  LYS A 256      -5.093  23.955 -70.589  1.00  0.00           H  
ATOM   3941 2HZ  LYS A 256      -6.213  24.301 -69.417  1.00  0.00           H  
ATOM   3942 3HZ  LYS A 256      -6.228  25.131 -70.839  1.00  0.00           H  
ATOM   3943  N   SER A 257      -1.234  27.924 -65.287  1.00  0.00           N  
ATOM   3944  CA  SER A 257      -0.646  27.634 -63.986  1.00  0.00           C  
ATOM   3945  C   SER A 257      -0.276  28.921 -63.259  1.00  0.00           C  
ATOM   3946  O   SER A 257      -0.587  29.082 -62.078  1.00  0.00           O  
ATOM   3947  CB  SER A 257       0.575  26.763 -64.144  1.00  0.00           C  
ATOM   3948  OG  SER A 257       1.157  26.494 -62.898  1.00  0.00           O  
ATOM   3949  H   SER A 257      -0.776  27.596 -66.132  1.00  0.00           H  
ATOM   3950  HA  SER A 257      -1.382  27.099 -63.385  1.00  0.00           H  
ATOM   3951 1HB  SER A 257       0.287  25.832 -64.620  1.00  0.00           H  
ATOM   3952 2HB  SER A 257       1.299  27.258 -64.791  1.00  0.00           H  
ATOM   3953  HG  SER A 257       1.893  25.904 -63.072  1.00  0.00           H  
ATOM   3954  N   ALA A 258       0.361  29.853 -63.970  1.00  0.00           N  
ATOM   3955  CA  ALA A 258       0.719  31.138 -63.381  1.00  0.00           C  
ATOM   3956  C   ALA A 258      -0.527  31.873 -62.898  1.00  0.00           C  
ATOM   3957  O   ALA A 258      -0.513  32.505 -61.847  1.00  0.00           O  
ATOM   3958  CB  ALA A 258       1.472  31.994 -64.386  1.00  0.00           C  
ATOM   3959  H   ALA A 258       0.616  29.655 -64.935  1.00  0.00           H  
ATOM   3960  HA  ALA A 258       1.357  30.952 -62.517  1.00  0.00           H  
ATOM   3961 1HB  ALA A 258       1.746  32.937 -63.924  1.00  0.00           H  
ATOM   3962 2HB  ALA A 258       2.370  31.465 -64.708  1.00  0.00           H  
ATOM   3963 3HB  ALA A 258       0.831  32.184 -65.247  1.00  0.00           H  
ATOM   3964  N   VAL A 259      -1.623  31.756 -63.641  1.00  0.00           N  
ATOM   3965  CA  VAL A 259      -2.866  32.404 -63.235  1.00  0.00           C  
ATOM   3966  C   VAL A 259      -3.376  31.811 -61.925  1.00  0.00           C  
ATOM   3967  O   VAL A 259      -3.782  32.540 -61.018  1.00  0.00           O  
ATOM   3968  CB  VAL A 259      -3.943  32.245 -64.328  1.00  0.00           C  
ATOM   3969  CG1 VAL A 259      -5.281  32.739 -63.832  1.00  0.00           C  
ATOM   3970  CG2 VAL A 259      -3.540  33.025 -65.550  1.00  0.00           C  
ATOM   3971  H   VAL A 259      -1.579  31.227 -64.505  1.00  0.00           H  
ATOM   3972  HA  VAL A 259      -2.674  33.468 -63.086  1.00  0.00           H  
ATOM   3973  HB  VAL A 259      -4.044  31.191 -64.575  1.00  0.00           H  
ATOM   3974 1HG1 VAL A 259      -6.027  32.609 -64.615  1.00  0.00           H  
ATOM   3975 2HG1 VAL A 259      -5.588  32.175 -62.949  1.00  0.00           H  
ATOM   3976 3HG1 VAL A 259      -5.193  33.790 -63.578  1.00  0.00           H  
ATOM   3977 1HG2 VAL A 259      -4.295  32.896 -66.327  1.00  0.00           H  
ATOM   3978 2HG2 VAL A 259      -3.452  34.075 -65.298  1.00  0.00           H  
ATOM   3979 3HG2 VAL A 259      -2.586  32.666 -65.910  1.00  0.00           H  
ATOM   3980  N   LYS A 260      -3.351  30.484 -61.830  1.00  0.00           N  
ATOM   3981  CA  LYS A 260      -3.796  29.793 -60.628  1.00  0.00           C  
ATOM   3982  C   LYS A 260      -2.906  30.081 -59.415  1.00  0.00           C  
ATOM   3983  O   LYS A 260      -3.414  30.283 -58.310  1.00  0.00           O  
ATOM   3984  CB  LYS A 260      -3.833  28.280 -60.872  1.00  0.00           C  
ATOM   3985  CG  LYS A 260      -4.944  27.796 -61.800  1.00  0.00           C  
ATOM   3986  CD  LYS A 260      -4.832  26.295 -62.047  1.00  0.00           C  
ATOM   3987  CE  LYS A 260      -5.840  25.821 -63.074  1.00  0.00           C  
ATOM   3988  NZ  LYS A 260      -5.663  24.379 -63.390  1.00  0.00           N  
ATOM   3989  H   LYS A 260      -3.030  29.942 -62.626  1.00  0.00           H  
ATOM   3990  HA  LYS A 260      -4.804  30.136 -60.388  1.00  0.00           H  
ATOM   3991 1HB  LYS A 260      -2.885  27.967 -61.308  1.00  0.00           H  
ATOM   3992 2HB  LYS A 260      -3.937  27.761 -59.916  1.00  0.00           H  
ATOM   3993 1HG  LYS A 260      -5.914  28.009 -61.344  1.00  0.00           H  
ATOM   3994 2HG  LYS A 260      -4.884  28.328 -62.748  1.00  0.00           H  
ATOM   3995 1HD  LYS A 260      -3.825  26.063 -62.396  1.00  0.00           H  
ATOM   3996 2HD  LYS A 260      -5.006  25.763 -61.112  1.00  0.00           H  
ATOM   3997 1HE  LYS A 260      -6.845  25.982 -62.686  1.00  0.00           H  
ATOM   3998 2HE  LYS A 260      -5.718  26.405 -63.988  1.00  0.00           H  
ATOM   3999 1HZ  LYS A 260      -6.348  24.098 -64.075  1.00  0.00           H  
ATOM   4000 2HZ  LYS A 260      -4.734  24.228 -63.759  1.00  0.00           H  
ATOM   4001 3HZ  LYS A 260      -5.783  23.832 -62.549  1.00  0.00           H  
ATOM   4002  N   LYS A 261      -1.587  30.089 -59.619  1.00  0.00           N  
ATOM   4003  CA  LYS A 261      -0.643  30.247 -58.513  1.00  0.00           C  
ATOM   4004  C   LYS A 261      -0.358  31.702 -58.129  1.00  0.00           C  
ATOM   4005  O   LYS A 261      -0.176  32.005 -56.949  1.00  0.00           O  
ATOM   4006  CB  LYS A 261       0.683  29.566 -58.848  1.00  0.00           C  
ATOM   4007  CG  LYS A 261       0.623  28.048 -58.941  1.00  0.00           C  
ATOM   4008  CD  LYS A 261       2.001  27.480 -59.206  1.00  0.00           C  
ATOM   4009  CE  LYS A 261       1.952  25.992 -59.480  1.00  0.00           C  
ATOM   4010  NZ  LYS A 261       3.317  25.420 -59.622  1.00  0.00           N  
ATOM   4011  H   LYS A 261      -1.230  29.928 -60.555  1.00  0.00           H  
ATOM   4012  HA  LYS A 261      -1.073  29.756 -57.640  1.00  0.00           H  
ATOM   4013 1HB  LYS A 261       1.046  29.943 -59.807  1.00  0.00           H  
ATOM   4014 2HB  LYS A 261       1.418  29.825 -58.090  1.00  0.00           H  
ATOM   4015 1HG  LYS A 261       0.229  27.643 -58.007  1.00  0.00           H  
ATOM   4016 2HG  LYS A 261      -0.051  27.766 -59.752  1.00  0.00           H  
ATOM   4017 1HD  LYS A 261       2.432  27.992 -60.068  1.00  0.00           H  
ATOM   4018 2HD  LYS A 261       2.636  27.671 -58.340  1.00  0.00           H  
ATOM   4019 1HE  LYS A 261       1.433  25.492 -58.663  1.00  0.00           H  
ATOM   4020 2HE  LYS A 261       1.398  25.823 -60.402  1.00  0.00           H  
ATOM   4021 1HZ  LYS A 261       3.256  24.427 -59.808  1.00  0.00           H  
ATOM   4022 2HZ  LYS A 261       3.804  25.880 -60.386  1.00  0.00           H  
ATOM   4023 3HZ  LYS A 261       3.828  25.567 -58.764  1.00  0.00           H  
ATOM   4024  N   ALA A 262      -0.279  32.596 -59.114  1.00  0.00           N  
ATOM   4025  CA  ALA A 262       0.076  33.986 -58.838  1.00  0.00           C  
ATOM   4026  C   ALA A 262      -1.014  34.677 -58.028  1.00  0.00           C  
ATOM   4027  O   ALA A 262      -2.204  34.516 -58.303  1.00  0.00           O  
ATOM   4028  CB  ALA A 262       0.316  34.741 -60.141  1.00  0.00           C  
ATOM   4029  H   ALA A 262      -0.442  32.316 -60.072  1.00  0.00           H  
ATOM   4030  HA  ALA A 262       0.992  33.992 -58.248  1.00  0.00           H  
ATOM   4031 1HB  ALA A 262       0.607  35.769 -59.916  1.00  0.00           H  
ATOM   4032 2HB  ALA A 262       1.110  34.248 -60.699  1.00  0.00           H  
ATOM   4033 3HB  ALA A 262      -0.596  34.739 -60.725  1.00  0.00           H  
ATOM   4034  N   ASP A 263      -0.600  35.471 -57.044  1.00  0.00           N  
ATOM   4035  CA  ASP A 263      -1.520  36.242 -56.215  1.00  0.00           C  
ATOM   4036  C   ASP A 263      -1.619  37.704 -56.653  1.00  0.00           C  
ATOM   4037  O   ASP A 263      -2.715  38.236 -56.845  1.00  0.00           O  
ATOM   4038  CB  ASP A 263      -1.095  36.131 -54.749  1.00  0.00           C  
ATOM   4039  CG  ASP A 263       0.386  36.438 -54.521  1.00  0.00           C  
ATOM   4040  OD1 ASP A 263       1.078  36.736 -55.478  1.00  0.00           O  
ATOM   4041  OD2 ASP A 263       0.815  36.364 -53.398  1.00  0.00           O  
ATOM   4042  H   ASP A 263       0.394  35.558 -56.859  1.00  0.00           H  
ATOM   4043  HA  ASP A 263      -2.512  35.797 -56.305  1.00  0.00           H  
ATOM   4044 1HB  ASP A 263      -1.686  36.815 -54.145  1.00  0.00           H  
ATOM   4045 2HB  ASP A 263      -1.296  35.122 -54.396  1.00  0.00           H  
ATOM   4046  N   ASP A 264      -0.469  38.349 -56.783  1.00  0.00           N  
ATOM   4047  CA  ASP A 264      -0.382  39.761 -57.134  1.00  0.00           C  
ATOM   4048  C   ASP A 264      -0.861  40.034 -58.565  1.00  0.00           C  
ATOM   4049  O   ASP A 264      -0.430  39.378 -59.512  1.00  0.00           O  
ATOM   4050  CB  ASP A 264       1.055  40.250 -56.950  1.00  0.00           C  
ATOM   4051  CG  ASP A 264       1.189  41.735 -57.132  1.00  0.00           C  
ATOM   4052  OD1 ASP A 264       0.922  42.457 -56.202  1.00  0.00           O  
ATOM   4053  OD2 ASP A 264       1.550  42.145 -58.208  1.00  0.00           O  
ATOM   4054  H   ASP A 264       0.384  37.831 -56.604  1.00  0.00           H  
ATOM   4055  HA  ASP A 264      -1.021  40.321 -56.453  1.00  0.00           H  
ATOM   4056 1HB  ASP A 264       1.404  39.985 -55.952  1.00  0.00           H  
ATOM   4057 2HB  ASP A 264       1.709  39.751 -57.663  1.00  0.00           H  
ATOM   4058  N   ALA A 265      -1.773  41.000 -58.703  1.00  0.00           N  
ATOM   4059  CA  ALA A 265      -2.339  41.329 -60.014  1.00  0.00           C  
ATOM   4060  C   ALA A 265      -1.283  41.903 -60.951  1.00  0.00           C  
ATOM   4061  O   ALA A 265      -1.326  41.644 -62.161  1.00  0.00           O  
ATOM   4062  CB  ALA A 265      -3.483  42.325 -59.853  1.00  0.00           C  
ATOM   4063  H   ALA A 265      -2.083  41.502 -57.887  1.00  0.00           H  
ATOM   4064  HA  ALA A 265      -2.725  40.416 -60.455  1.00  0.00           H  
ATOM   4065 1HB  ALA A 265      -3.919  42.537 -60.830  1.00  0.00           H  
ATOM   4066 2HB  ALA A 265      -4.245  41.896 -59.203  1.00  0.00           H  
ATOM   4067 3HB  ALA A 265      -3.113  43.249 -59.417  1.00  0.00           H  
ATOM   4068  N   GLU A 266      -0.348  42.685 -60.424  1.00  0.00           N  
ATOM   4069  CA  GLU A 266       0.651  43.326 -61.266  1.00  0.00           C  
ATOM   4070  C   GLU A 266       1.661  42.313 -61.786  1.00  0.00           C  
ATOM   4071  O   GLU A 266       2.050  42.354 -62.954  1.00  0.00           O  
ATOM   4072  CB  GLU A 266       1.362  44.448 -60.508  1.00  0.00           C  
ATOM   4073  CG  GLU A 266       0.478  45.645 -60.161  1.00  0.00           C  
ATOM   4074  CD  GLU A 266      -0.073  46.344 -61.371  1.00  0.00           C  
ATOM   4075  OE1 GLU A 266       0.659  46.532 -62.311  1.00  0.00           O  
ATOM   4076  OE2 GLU A 266      -1.235  46.692 -61.357  1.00  0.00           O  
ATOM   4077  H   GLU A 266      -0.332  42.852 -59.420  1.00  0.00           H  
ATOM   4078  HA  GLU A 266       0.144  43.759 -62.129  1.00  0.00           H  
ATOM   4079 1HB  GLU A 266       1.755  44.060 -59.575  1.00  0.00           H  
ATOM   4080 2HB  GLU A 266       2.208  44.812 -61.093  1.00  0.00           H  
ATOM   4081 1HG  GLU A 266      -0.353  45.302 -59.548  1.00  0.00           H  
ATOM   4082 2HG  GLU A 266       1.059  46.355 -59.570  1.00  0.00           H  
ATOM   4083  N   GLU A 267       2.056  41.376 -60.922  1.00  0.00           N  
ATOM   4084  CA  GLU A 267       2.970  40.321 -61.341  1.00  0.00           C  
ATOM   4085  C   GLU A 267       2.351  39.493 -62.452  1.00  0.00           C  
ATOM   4086  O   GLU A 267       3.020  39.169 -63.431  1.00  0.00           O  
ATOM   4087  CB  GLU A 267       3.345  39.407 -60.174  1.00  0.00           C  
ATOM   4088  CG  GLU A 267       4.291  38.261 -60.565  1.00  0.00           C  
ATOM   4089  CD  GLU A 267       4.649  37.370 -59.414  1.00  0.00           C  
ATOM   4090  OE1 GLU A 267       4.148  37.592 -58.343  1.00  0.00           O  
ATOM   4091  OE2 GLU A 267       5.431  36.469 -59.605  1.00  0.00           O  
ATOM   4092  H   GLU A 267       1.727  41.413 -59.962  1.00  0.00           H  
ATOM   4093  HA  GLU A 267       3.879  40.784 -61.727  1.00  0.00           H  
ATOM   4094 1HB  GLU A 267       3.836  39.996 -59.400  1.00  0.00           H  
ATOM   4095 2HB  GLU A 267       2.444  38.975 -59.739  1.00  0.00           H  
ATOM   4096 1HG  GLU A 267       3.811  37.657 -61.329  1.00  0.00           H  
ATOM   4097 2HG  GLU A 267       5.198  38.679 -60.992  1.00  0.00           H  
ATOM   4098  N   LEU A 268       1.072  39.151 -62.310  1.00  0.00           N  
ATOM   4099  CA  LEU A 268       0.426  38.335 -63.322  1.00  0.00           C  
ATOM   4100  C   LEU A 268       0.369  39.060 -64.655  1.00  0.00           C  
ATOM   4101  O   LEU A 268       0.649  38.467 -65.694  1.00  0.00           O  
ATOM   4102  CB  LEU A 268      -0.985  37.927 -62.886  1.00  0.00           C  
ATOM   4103  CG  LEU A 268      -1.773  37.038 -63.892  1.00  0.00           C  
ATOM   4104  CD1 LEU A 268      -1.011  35.719 -64.140  1.00  0.00           C  
ATOM   4105  CD2 LEU A 268      -3.170  36.762 -63.335  1.00  0.00           C  
ATOM   4106  H   LEU A 268       0.558  39.436 -61.483  1.00  0.00           H  
ATOM   4107  HA  LEU A 268       1.017  37.439 -63.452  1.00  0.00           H  
ATOM   4108 1HB  LEU A 268      -0.909  37.382 -61.945  1.00  0.00           H  
ATOM   4109 2HB  LEU A 268      -1.567  38.833 -62.710  1.00  0.00           H  
ATOM   4110  HG  LEU A 268      -1.860  37.563 -64.847  1.00  0.00           H  
ATOM   4111 1HD1 LEU A 268      -1.566  35.113 -64.853  1.00  0.00           H  
ATOM   4112 2HD1 LEU A 268      -0.023  35.925 -64.550  1.00  0.00           H  
ATOM   4113 3HD1 LEU A 268      -0.905  35.169 -63.205  1.00  0.00           H  
ATOM   4114 1HD2 LEU A 268      -3.730  36.151 -64.041  1.00  0.00           H  
ATOM   4115 2HD2 LEU A 268      -3.091  36.235 -62.382  1.00  0.00           H  
ATOM   4116 3HD2 LEU A 268      -3.691  37.705 -63.183  1.00  0.00           H  
ATOM   4117  N   LYS A 269       0.041  40.349 -64.636  1.00  0.00           N  
ATOM   4118  CA  LYS A 269      -0.013  41.097 -65.884  1.00  0.00           C  
ATOM   4119  C   LYS A 269       1.332  41.043 -66.616  1.00  0.00           C  
ATOM   4120  O   LYS A 269       1.365  40.866 -67.836  1.00  0.00           O  
ATOM   4121  CB  LYS A 269      -0.446  42.545 -65.628  1.00  0.00           C  
ATOM   4122  CG  LYS A 269      -1.951  42.701 -65.304  1.00  0.00           C  
ATOM   4123  CD  LYS A 269      -2.392  44.174 -65.262  1.00  0.00           C  
ATOM   4124  CE  LYS A 269      -1.955  44.854 -63.970  1.00  0.00           C  
ATOM   4125  NZ  LYS A 269      -2.474  46.252 -63.867  1.00  0.00           N  
ATOM   4126  H   LYS A 269      -0.194  40.804 -63.761  1.00  0.00           H  
ATOM   4127  HA  LYS A 269      -0.755  40.631 -66.529  1.00  0.00           H  
ATOM   4128 1HB  LYS A 269       0.121  42.945 -64.788  1.00  0.00           H  
ATOM   4129 2HB  LYS A 269      -0.216  43.155 -66.501  1.00  0.00           H  
ATOM   4130 1HG  LYS A 269      -2.538  42.179 -66.062  1.00  0.00           H  
ATOM   4131 2HG  LYS A 269      -2.164  42.246 -64.339  1.00  0.00           H  
ATOM   4132 1HD  LYS A 269      -1.971  44.712 -66.111  1.00  0.00           H  
ATOM   4133 2HD  LYS A 269      -3.480  44.228 -65.324  1.00  0.00           H  
ATOM   4134 1HE  LYS A 269      -2.327  44.278 -63.124  1.00  0.00           H  
ATOM   4135 2HE  LYS A 269      -0.869  44.882 -63.929  1.00  0.00           H  
ATOM   4136 1HZ  LYS A 269      -2.157  46.656 -62.985  1.00  0.00           H  
ATOM   4137 2HZ  LYS A 269      -2.122  46.804 -64.635  1.00  0.00           H  
ATOM   4138 3HZ  LYS A 269      -3.480  46.245 -63.890  1.00  0.00           H  
ATOM   4139  N   GLU A 270       2.441  41.153 -65.877  1.00  0.00           N  
ATOM   4140  CA  GLU A 270       3.760  41.042 -66.496  1.00  0.00           C  
ATOM   4141  C   GLU A 270       3.962  39.662 -67.111  1.00  0.00           C  
ATOM   4142  O   GLU A 270       4.458  39.538 -68.232  1.00  0.00           O  
ATOM   4143  CB  GLU A 270       4.889  41.293 -65.491  1.00  0.00           C  
ATOM   4144  CG  GLU A 270       6.293  41.265 -66.129  1.00  0.00           C  
ATOM   4145  CD  GLU A 270       7.419  41.445 -65.143  1.00  0.00           C  
ATOM   4146  OE1 GLU A 270       7.155  41.555 -63.969  1.00  0.00           O  
ATOM   4147  OE2 GLU A 270       8.551  41.461 -65.568  1.00  0.00           O  
ATOM   4148  H   GLU A 270       2.363  41.327 -64.877  1.00  0.00           H  
ATOM   4149  HA  GLU A 270       3.832  41.783 -67.293  1.00  0.00           H  
ATOM   4150 1HB  GLU A 270       4.745  42.257 -65.006  1.00  0.00           H  
ATOM   4151 2HB  GLU A 270       4.862  40.526 -64.715  1.00  0.00           H  
ATOM   4152 1HG  GLU A 270       6.430  40.310 -66.633  1.00  0.00           H  
ATOM   4153 2HG  GLU A 270       6.352  42.048 -66.885  1.00  0.00           H  
ATOM   4154  N   LEU A 271       3.580  38.622 -66.372  1.00  0.00           N  
ATOM   4155  CA  LEU A 271       3.770  37.252 -66.829  1.00  0.00           C  
ATOM   4156  C   LEU A 271       2.968  36.994 -68.094  1.00  0.00           C  
ATOM   4157  O   LEU A 271       3.448  36.350 -69.023  1.00  0.00           O  
ATOM   4158  CB  LEU A 271       3.328  36.276 -65.741  1.00  0.00           C  
ATOM   4159  CG  LEU A 271       4.141  36.315 -64.452  1.00  0.00           C  
ATOM   4160  CD1 LEU A 271       3.423  35.537 -63.398  1.00  0.00           C  
ATOM   4161  CD2 LEU A 271       5.496  35.729 -64.668  1.00  0.00           C  
ATOM   4162  H   LEU A 271       3.183  38.794 -65.452  1.00  0.00           H  
ATOM   4163  HA  LEU A 271       4.823  37.103 -67.056  1.00  0.00           H  
ATOM   4164 1HB  LEU A 271       2.294  36.486 -65.484  1.00  0.00           H  
ATOM   4165 2HB  LEU A 271       3.385  35.264 -66.137  1.00  0.00           H  
ATOM   4166  HG  LEU A 271       4.248  37.338 -64.123  1.00  0.00           H  
ATOM   4167 1HD1 LEU A 271       3.999  35.572 -62.476  1.00  0.00           H  
ATOM   4168 2HD1 LEU A 271       2.445  35.958 -63.220  1.00  0.00           H  
ATOM   4169 3HD1 LEU A 271       3.321  34.514 -63.733  1.00  0.00           H  
ATOM   4170 1HD2 LEU A 271       6.034  35.774 -63.728  1.00  0.00           H  
ATOM   4171 2HD2 LEU A 271       5.388  34.695 -64.980  1.00  0.00           H  
ATOM   4172 3HD2 LEU A 271       6.039  36.289 -65.425  1.00  0.00           H  
ATOM   4173  N   VAL A 272       1.753  37.532 -68.139  1.00  0.00           N  
ATOM   4174  CA  VAL A 272       0.901  37.366 -69.307  1.00  0.00           C  
ATOM   4175  C   VAL A 272       1.541  38.007 -70.527  1.00  0.00           C  
ATOM   4176  O   VAL A 272       1.562  37.411 -71.604  1.00  0.00           O  
ATOM   4177  CB  VAL A 272      -0.484  37.987 -69.067  1.00  0.00           C  
ATOM   4178  CG1 VAL A 272      -1.286  37.996 -70.356  1.00  0.00           C  
ATOM   4179  CG2 VAL A 272      -1.215  37.188 -68.016  1.00  0.00           C  
ATOM   4180  H   VAL A 272       1.413  38.046 -67.334  1.00  0.00           H  
ATOM   4181  HA  VAL A 272       0.779  36.298 -69.496  1.00  0.00           H  
ATOM   4182  HB  VAL A 272      -0.363  39.023 -68.735  1.00  0.00           H  
ATOM   4183 1HG1 VAL A 272      -2.263  38.440 -70.173  1.00  0.00           H  
ATOM   4184 2HG1 VAL A 272      -0.766  38.579 -71.120  1.00  0.00           H  
ATOM   4185 3HG1 VAL A 272      -1.412  36.973 -70.704  1.00  0.00           H  
ATOM   4186 1HG2 VAL A 272      -2.186  37.639 -67.844  1.00  0.00           H  
ATOM   4187 2HG2 VAL A 272      -1.340  36.164 -68.366  1.00  0.00           H  
ATOM   4188 3HG2 VAL A 272      -0.652  37.183 -67.092  1.00  0.00           H  
ATOM   4189  N   LYS A 273       2.069  39.221 -70.353  1.00  0.00           N  
ATOM   4190  CA  LYS A 273       2.754  39.911 -71.437  1.00  0.00           C  
ATOM   4191  C   LYS A 273       3.900  39.063 -71.969  1.00  0.00           C  
ATOM   4192  O   LYS A 273       4.042  38.902 -73.182  1.00  0.00           O  
ATOM   4193  CB  LYS A 273       3.276  41.272 -70.962  1.00  0.00           C  
ATOM   4194  CG  LYS A 273       3.991  42.104 -72.032  1.00  0.00           C  
ATOM   4195  CD  LYS A 273       4.372  43.473 -71.475  1.00  0.00           C  
ATOM   4196  CE  LYS A 273       4.887  44.427 -72.553  1.00  0.00           C  
ATOM   4197  NZ  LYS A 273       6.311  44.158 -72.933  1.00  0.00           N  
ATOM   4198  H   LYS A 273       1.985  39.672 -69.445  1.00  0.00           H  
ATOM   4199  HA  LYS A 273       2.045  40.072 -72.249  1.00  0.00           H  
ATOM   4200 1HB  LYS A 273       2.445  41.862 -70.578  1.00  0.00           H  
ATOM   4201 2HB  LYS A 273       3.975  41.123 -70.138  1.00  0.00           H  
ATOM   4202 1HG  LYS A 273       4.893  41.580 -72.354  1.00  0.00           H  
ATOM   4203 2HG  LYS A 273       3.337  42.230 -72.896  1.00  0.00           H  
ATOM   4204 1HD  LYS A 273       3.502  43.918 -70.992  1.00  0.00           H  
ATOM   4205 2HD  LYS A 273       5.151  43.341 -70.723  1.00  0.00           H  
ATOM   4206 1HE  LYS A 273       4.263  44.332 -73.441  1.00  0.00           H  
ATOM   4207 2HE  LYS A 273       4.810  45.446 -72.175  1.00  0.00           H  
ATOM   4208 1HZ  LYS A 273       6.595  44.822 -73.636  1.00  0.00           H  
ATOM   4209 2HZ  LYS A 273       6.900  44.257 -72.121  1.00  0.00           H  
ATOM   4210 3HZ  LYS A 273       6.408  43.221 -73.309  1.00  0.00           H  
ATOM   4211  N   ILE A 274       4.689  38.490 -71.062  1.00  0.00           N  
ATOM   4212  CA  ILE A 274       5.812  37.649 -71.456  1.00  0.00           C  
ATOM   4213  C   ILE A 274       5.322  36.449 -72.248  1.00  0.00           C  
ATOM   4214  O   ILE A 274       5.870  36.128 -73.302  1.00  0.00           O  
ATOM   4215  CB  ILE A 274       6.598  37.154 -70.220  1.00  0.00           C  
ATOM   4216  CG1 ILE A 274       7.309  38.341 -69.544  1.00  0.00           C  
ATOM   4217  CG2 ILE A 274       7.606  36.064 -70.635  1.00  0.00           C  
ATOM   4218  CD1 ILE A 274       7.810  38.041 -68.138  1.00  0.00           C  
ATOM   4219  H   ILE A 274       4.518  38.669 -70.077  1.00  0.00           H  
ATOM   4220  HA  ILE A 274       6.479  38.231 -72.092  1.00  0.00           H  
ATOM   4221  HB  ILE A 274       5.902  36.739 -69.495  1.00  0.00           H  
ATOM   4222 1HG1 ILE A 274       8.160  38.635 -70.157  1.00  0.00           H  
ATOM   4223 2HG1 ILE A 274       6.618  39.181 -69.490  1.00  0.00           H  
ATOM   4224 1HG2 ILE A 274       8.150  35.709 -69.765  1.00  0.00           H  
ATOM   4225 2HG2 ILE A 274       7.078  35.226 -71.086  1.00  0.00           H  
ATOM   4226 3HG2 ILE A 274       8.311  36.478 -71.357  1.00  0.00           H  
ATOM   4227 1HD1 ILE A 274       8.297  38.929 -67.731  1.00  0.00           H  
ATOM   4228 2HD1 ILE A 274       6.968  37.770 -67.506  1.00  0.00           H  
ATOM   4229 3HD1 ILE A 274       8.523  37.221 -68.162  1.00  0.00           H  
ATOM   4230  N   PHE A 275       4.288  35.787 -71.745  1.00  0.00           N  
ATOM   4231  CA  PHE A 275       3.761  34.607 -72.409  1.00  0.00           C  
ATOM   4232  C   PHE A 275       3.228  34.937 -73.801  1.00  0.00           C  
ATOM   4233  O   PHE A 275       3.457  34.185 -74.752  1.00  0.00           O  
ATOM   4234  CB  PHE A 275       2.660  33.974 -71.556  1.00  0.00           C  
ATOM   4235  CG  PHE A 275       3.171  33.209 -70.321  1.00  0.00           C  
ATOM   4236  CD1 PHE A 275       2.669  33.477 -69.045  1.00  0.00           C  
ATOM   4237  CD2 PHE A 275       4.153  32.229 -70.439  1.00  0.00           C  
ATOM   4238  CE1 PHE A 275       3.132  32.787 -67.937  1.00  0.00           C  
ATOM   4239  CE2 PHE A 275       4.608  31.542 -69.336  1.00  0.00           C  
ATOM   4240  CZ  PHE A 275       4.101  31.817 -68.084  1.00  0.00           C  
ATOM   4241  H   PHE A 275       3.877  36.093 -70.869  1.00  0.00           H  
ATOM   4242  HA  PHE A 275       4.568  33.890 -72.521  1.00  0.00           H  
ATOM   4243 1HB  PHE A 275       1.994  34.767 -71.211  1.00  0.00           H  
ATOM   4244 2HB  PHE A 275       2.070  33.291 -72.163  1.00  0.00           H  
ATOM   4245  HD1 PHE A 275       1.902  34.239 -68.922  1.00  0.00           H  
ATOM   4246  HD2 PHE A 275       4.568  32.004 -71.414  1.00  0.00           H  
ATOM   4247  HE1 PHE A 275       2.726  33.007 -66.952  1.00  0.00           H  
ATOM   4248  HE2 PHE A 275       5.372  30.782 -69.455  1.00  0.00           H  
ATOM   4249  HZ  PHE A 275       4.467  31.270 -67.215  1.00  0.00           H  
ATOM   4250  N   ALA A 276       2.526  36.061 -73.931  1.00  0.00           N  
ATOM   4251  CA  ALA A 276       1.997  36.475 -75.226  1.00  0.00           C  
ATOM   4252  C   ALA A 276       3.129  36.737 -76.221  1.00  0.00           C  
ATOM   4253  O   ALA A 276       3.032  36.377 -77.394  1.00  0.00           O  
ATOM   4254  CB  ALA A 276       1.140  37.719 -75.073  1.00  0.00           C  
ATOM   4255  H   ALA A 276       2.345  36.634 -73.112  1.00  0.00           H  
ATOM   4256  HA  ALA A 276       1.385  35.662 -75.619  1.00  0.00           H  
ATOM   4257 1HB  ALA A 276       0.733  38.002 -76.043  1.00  0.00           H  
ATOM   4258 2HB  ALA A 276       0.327  37.515 -74.379  1.00  0.00           H  
ATOM   4259 3HB  ALA A 276       1.753  38.535 -74.684  1.00  0.00           H  
ATOM   4260  N   GLU A 277       4.216  37.341 -75.733  1.00  0.00           N  
ATOM   4261  CA  GLU A 277       5.377  37.617 -76.571  1.00  0.00           C  
ATOM   4262  C   GLU A 277       6.037  36.325 -77.043  1.00  0.00           C  
ATOM   4263  O   GLU A 277       6.551  36.261 -78.162  1.00  0.00           O  
ATOM   4264  CB  GLU A 277       6.388  38.483 -75.820  1.00  0.00           C  
ATOM   4265  CG  GLU A 277       5.932  39.918 -75.600  1.00  0.00           C  
ATOM   4266  CD  GLU A 277       6.839  40.701 -74.693  1.00  0.00           C  
ATOM   4267  OE1 GLU A 277       7.763  40.129 -74.167  1.00  0.00           O  
ATOM   4268  OE2 GLU A 277       6.606  41.878 -74.529  1.00  0.00           O  
ATOM   4269  H   GLU A 277       4.228  37.638 -74.763  1.00  0.00           H  
ATOM   4270  HA  GLU A 277       5.042  38.169 -77.450  1.00  0.00           H  
ATOM   4271 1HB  GLU A 277       6.594  38.039 -74.846  1.00  0.00           H  
ATOM   4272 2HB  GLU A 277       7.329  38.509 -76.372  1.00  0.00           H  
ATOM   4273 1HG  GLU A 277       5.889  40.416 -76.568  1.00  0.00           H  
ATOM   4274 2HG  GLU A 277       4.928  39.913 -75.186  1.00  0.00           H  
ATOM   4275  N   ILE A 278       6.019  35.297 -76.195  1.00  0.00           N  
ATOM   4276  CA  ILE A 278       6.611  34.017 -76.563  1.00  0.00           C  
ATOM   4277  C   ILE A 278       5.844  33.408 -77.730  1.00  0.00           C  
ATOM   4278  O   ILE A 278       6.450  32.906 -78.677  1.00  0.00           O  
ATOM   4279  CB  ILE A 278       6.645  33.027 -75.380  1.00  0.00           C  
ATOM   4280  CG1 ILE A 278       7.606  33.544 -74.294  1.00  0.00           C  
ATOM   4281  CG2 ILE A 278       7.100  31.656 -75.876  1.00  0.00           C  
ATOM   4282  CD1 ILE A 278       7.506  32.801 -72.972  1.00  0.00           C  
ATOM   4283  H   ILE A 278       5.601  35.417 -75.278  1.00  0.00           H  
ATOM   4284  HA  ILE A 278       7.635  34.191 -76.887  1.00  0.00           H  
ATOM   4285  HB  ILE A 278       5.654  32.946 -74.940  1.00  0.00           H  
ATOM   4286 1HG1 ILE A 278       8.622  33.467 -74.661  1.00  0.00           H  
ATOM   4287 2HG1 ILE A 278       7.391  34.588 -74.111  1.00  0.00           H  
ATOM   4288 1HG2 ILE A 278       7.128  30.951 -75.050  1.00  0.00           H  
ATOM   4289 2HG2 ILE A 278       6.417  31.287 -76.634  1.00  0.00           H  
ATOM   4290 3HG2 ILE A 278       8.098  31.752 -76.305  1.00  0.00           H  
ATOM   4291 1HD1 ILE A 278       8.204  33.231 -72.258  1.00  0.00           H  
ATOM   4292 2HD1 ILE A 278       6.499  32.883 -72.583  1.00  0.00           H  
ATOM   4293 3HD1 ILE A 278       7.747  31.765 -73.123  1.00  0.00           H  
ATOM   4294  N   VAL A 279       4.512  33.458 -77.671  1.00  0.00           N  
ATOM   4295  CA  VAL A 279       3.709  32.927 -78.766  1.00  0.00           C  
ATOM   4296  C   VAL A 279       3.977  33.715 -80.045  1.00  0.00           C  
ATOM   4297  O   VAL A 279       4.085  33.126 -81.123  1.00  0.00           O  
ATOM   4298  CB  VAL A 279       2.200  32.943 -78.436  1.00  0.00           C  
ATOM   4299  CG1 VAL A 279       1.385  32.538 -79.687  1.00  0.00           C  
ATOM   4300  CG2 VAL A 279       1.930  31.978 -77.284  1.00  0.00           C  
ATOM   4301  H   VAL A 279       4.065  33.862 -76.852  1.00  0.00           H  
ATOM   4302  HA  VAL A 279       4.000  31.892 -78.934  1.00  0.00           H  
ATOM   4303  HB  VAL A 279       1.897  33.952 -78.152  1.00  0.00           H  
ATOM   4304 1HG1 VAL A 279       0.321  32.549 -79.458  1.00  0.00           H  
ATOM   4305 2HG1 VAL A 279       1.579  33.235 -80.502  1.00  0.00           H  
ATOM   4306 3HG1 VAL A 279       1.671  31.536 -79.996  1.00  0.00           H  
ATOM   4307 1HG2 VAL A 279       0.866  31.981 -77.041  1.00  0.00           H  
ATOM   4308 2HG2 VAL A 279       2.237  30.975 -77.572  1.00  0.00           H  
ATOM   4309 3HG2 VAL A 279       2.500  32.289 -76.412  1.00  0.00           H  
ATOM   4310  N   LYS A 280       4.085  35.041 -79.929  1.00  0.00           N  
ATOM   4311  CA  LYS A 280       4.395  35.875 -81.087  1.00  0.00           C  
ATOM   4312  C   LYS A 280       5.717  35.452 -81.722  1.00  0.00           C  
ATOM   4313  O   LYS A 280       5.809  35.332 -82.943  1.00  0.00           O  
ATOM   4314  CB  LYS A 280       4.454  37.358 -80.693  1.00  0.00           C  
ATOM   4315  CG  LYS A 280       4.726  38.332 -81.860  1.00  0.00           C  
ATOM   4316  CD  LYS A 280       4.671  39.792 -81.387  1.00  0.00           C  
ATOM   4317  CE  LYS A 280       4.773  40.783 -82.550  1.00  0.00           C  
ATOM   4318  NZ  LYS A 280       6.140  40.812 -83.158  1.00  0.00           N  
ATOM   4319  H   LYS A 280       3.950  35.473 -79.020  1.00  0.00           H  
ATOM   4320  HA  LYS A 280       3.610  35.742 -81.829  1.00  0.00           H  
ATOM   4321 1HB  LYS A 280       3.512  37.644 -80.226  1.00  0.00           H  
ATOM   4322 2HB  LYS A 280       5.241  37.503 -79.956  1.00  0.00           H  
ATOM   4323 1HG  LYS A 280       5.715  38.125 -82.277  1.00  0.00           H  
ATOM   4324 2HG  LYS A 280       3.983  38.175 -82.643  1.00  0.00           H  
ATOM   4325 1HD  LYS A 280       3.729  39.960 -80.860  1.00  0.00           H  
ATOM   4326 2HD  LYS A 280       5.489  39.975 -80.691  1.00  0.00           H  
ATOM   4327 1HE  LYS A 280       4.053  40.505 -83.318  1.00  0.00           H  
ATOM   4328 2HE  LYS A 280       4.530  41.781 -82.184  1.00  0.00           H  
ATOM   4329 1HZ  LYS A 280       6.159  41.477 -83.915  1.00  0.00           H  
ATOM   4330 2HZ  LYS A 280       6.817  41.081 -82.462  1.00  0.00           H  
ATOM   4331 3HZ  LYS A 280       6.379  39.894 -83.520  1.00  0.00           H  
ATOM   4332  N   ARG A 281       6.735  35.213 -80.891  1.00  0.00           N  
ATOM   4333  CA  ARG A 281       8.042  34.795 -81.390  1.00  0.00           C  
ATOM   4334  C   ARG A 281       7.974  33.424 -82.055  1.00  0.00           C  
ATOM   4335  O   ARG A 281       8.602  33.205 -83.095  1.00  0.00           O  
ATOM   4336  CB  ARG A 281       9.061  34.777 -80.262  1.00  0.00           C  
ATOM   4337  CG  ARG A 281      10.490  34.486 -80.689  1.00  0.00           C  
ATOM   4338  CD  ARG A 281      11.443  34.743 -79.584  1.00  0.00           C  
ATOM   4339  NE  ARG A 281      12.812  34.408 -79.946  1.00  0.00           N  
ATOM   4340  CZ  ARG A 281      13.647  35.192 -80.663  1.00  0.00           C  
ATOM   4341  NH1 ARG A 281      13.246  36.365 -81.114  1.00  0.00           N  
ATOM   4342  NH2 ARG A 281      14.877  34.775 -80.912  1.00  0.00           N  
ATOM   4343  H   ARG A 281       6.603  35.353 -79.894  1.00  0.00           H  
ATOM   4344  HA  ARG A 281       8.370  35.524 -82.133  1.00  0.00           H  
ATOM   4345 1HB  ARG A 281       9.056  35.741 -79.759  1.00  0.00           H  
ATOM   4346 2HB  ARG A 281       8.771  34.023 -79.527  1.00  0.00           H  
ATOM   4347 1HG  ARG A 281      10.577  33.442 -80.982  1.00  0.00           H  
ATOM   4348 2HG  ARG A 281      10.753  35.121 -81.535  1.00  0.00           H  
ATOM   4349 1HD  ARG A 281      11.405  35.795 -79.306  1.00  0.00           H  
ATOM   4350 2HD  ARG A 281      11.162  34.134 -78.725  1.00  0.00           H  
ATOM   4351  HE  ARG A 281      13.173  33.515 -79.619  1.00  0.00           H  
ATOM   4352 1HH1 ARG A 281      12.307  36.687 -80.927  1.00  0.00           H  
ATOM   4353 2HH1 ARG A 281      13.878  36.943 -81.650  1.00  0.00           H  
ATOM   4354 1HH2 ARG A 281      15.183  33.867 -80.562  1.00  0.00           H  
ATOM   4355 2HH2 ARG A 281      15.510  35.350 -81.444  1.00  0.00           H  
ATOM   4356  N   LEU A 282       7.193  32.510 -81.478  1.00  0.00           N  
ATOM   4357  CA  LEU A 282       6.996  31.196 -82.080  1.00  0.00           C  
ATOM   4358  C   LEU A 282       6.326  31.329 -83.441  1.00  0.00           C  
ATOM   4359  O   LEU A 282       6.699  30.647 -84.396  1.00  0.00           O  
ATOM   4360  CB  LEU A 282       6.140  30.307 -81.157  1.00  0.00           C  
ATOM   4361  CG  LEU A 282       6.833  29.755 -79.889  1.00  0.00           C  
ATOM   4362  CD1 LEU A 282       5.788  29.175 -78.933  1.00  0.00           C  
ATOM   4363  CD2 LEU A 282       7.816  28.663 -80.305  1.00  0.00           C  
ATOM   4364  H   LEU A 282       6.732  32.734 -80.601  1.00  0.00           H  
ATOM   4365  HA  LEU A 282       7.968  30.734 -82.226  1.00  0.00           H  
ATOM   4366 1HB  LEU A 282       5.279  30.888 -80.829  1.00  0.00           H  
ATOM   4367 2HB  LEU A 282       5.773  29.459 -81.733  1.00  0.00           H  
ATOM   4368  HG  LEU A 282       7.367  30.560 -79.378  1.00  0.00           H  
ATOM   4369 1HD1 LEU A 282       6.282  28.784 -78.045  1.00  0.00           H  
ATOM   4370 2HD1 LEU A 282       5.087  29.953 -78.638  1.00  0.00           H  
ATOM   4371 3HD1 LEU A 282       5.252  28.376 -79.432  1.00  0.00           H  
ATOM   4372 1HD2 LEU A 282       8.315  28.259 -79.426  1.00  0.00           H  
ATOM   4373 2HD2 LEU A 282       7.277  27.862 -80.811  1.00  0.00           H  
ATOM   4374 3HD2 LEU A 282       8.554  29.075 -80.974  1.00  0.00           H  
ATOM   4375  N   SER A 283       5.354  32.230 -83.533  1.00  0.00           N  
ATOM   4376  CA  SER A 283       4.669  32.481 -84.793  1.00  0.00           C  
ATOM   4377  C   SER A 283       5.616  33.064 -85.842  1.00  0.00           C  
ATOM   4378  O   SER A 283       5.637  32.613 -86.987  1.00  0.00           O  
ATOM   4379  CB  SER A 283       3.494  33.411 -84.571  1.00  0.00           C  
ATOM   4380  OG  SER A 283       2.852  33.703 -85.778  1.00  0.00           O  
ATOM   4381  H   SER A 283       5.069  32.742 -82.706  1.00  0.00           H  
ATOM   4382  HA  SER A 283       4.293  31.530 -85.168  1.00  0.00           H  
ATOM   4383 1HB  SER A 283       2.788  32.945 -83.884  1.00  0.00           H  
ATOM   4384 2HB  SER A 283       3.837  34.331 -84.106  1.00  0.00           H  
ATOM   4385  HG  SER A 283       2.541  32.858 -86.120  1.00  0.00           H  
ATOM   4386  N   GLU A 284       6.429  34.044 -85.445  1.00  0.00           N  
ATOM   4387  CA  GLU A 284       7.367  34.654 -86.380  1.00  0.00           C  
ATOM   4388  C   GLU A 284       8.353  33.621 -86.907  1.00  0.00           C  
ATOM   4389  O   GLU A 284       8.672  33.608 -88.099  1.00  0.00           O  
ATOM   4390  CB  GLU A 284       8.137  35.797 -85.715  1.00  0.00           C  
ATOM   4391  CG  GLU A 284       7.313  37.044 -85.440  1.00  0.00           C  
ATOM   4392  CD  GLU A 284       8.082  38.090 -84.682  1.00  0.00           C  
ATOM   4393  OE1 GLU A 284       9.207  37.831 -84.330  1.00  0.00           O  
ATOM   4394  OE2 GLU A 284       7.541  39.150 -84.449  1.00  0.00           O  
ATOM   4395  H   GLU A 284       6.374  34.389 -84.491  1.00  0.00           H  
ATOM   4396  HA  GLU A 284       6.806  35.052 -87.225  1.00  0.00           H  
ATOM   4397 1HB  GLU A 284       8.545  35.452 -84.764  1.00  0.00           H  
ATOM   4398 2HB  GLU A 284       8.979  36.082 -86.346  1.00  0.00           H  
ATOM   4399 1HG  GLU A 284       6.989  37.464 -86.392  1.00  0.00           H  
ATOM   4400 2HG  GLU A 284       6.426  36.768 -84.876  1.00  0.00           H  
ATOM   4401  N   ALA A 285       8.818  32.740 -86.026  1.00  0.00           N  
ATOM   4402  CA  ALA A 285       9.731  31.687 -86.435  1.00  0.00           C  
ATOM   4403  C   ALA A 285       9.065  30.769 -87.452  1.00  0.00           C  
ATOM   4404  O   ALA A 285       9.695  30.345 -88.418  1.00  0.00           O  
ATOM   4405  CB  ALA A 285      10.187  30.884 -85.229  1.00  0.00           C  
ATOM   4406  H   ALA A 285       8.545  32.816 -85.050  1.00  0.00           H  
ATOM   4407  HA  ALA A 285      10.596  32.149 -86.910  1.00  0.00           H  
ATOM   4408 1HB  ALA A 285      10.883  30.111 -85.550  1.00  0.00           H  
ATOM   4409 2HB  ALA A 285      10.675  31.548 -84.517  1.00  0.00           H  
ATOM   4410 3HB  ALA A 285       9.322  30.421 -84.758  1.00  0.00           H  
ATOM   4411  N   ASP A 286       7.778  30.483 -87.248  1.00  0.00           N  
ATOM   4412  CA  ASP A 286       7.052  29.599 -88.152  1.00  0.00           C  
ATOM   4413  C   ASP A 286       6.926  30.219 -89.536  1.00  0.00           C  
ATOM   4414  O   ASP A 286       7.020  29.520 -90.548  1.00  0.00           O  
ATOM   4415  CB  ASP A 286       5.659  29.301 -87.601  1.00  0.00           C  
ATOM   4416  CG  ASP A 286       4.977  28.137 -88.303  1.00  0.00           C  
ATOM   4417  OD1 ASP A 286       5.398  27.027 -88.091  1.00  0.00           O  
ATOM   4418  OD2 ASP A 286       4.050  28.365 -89.042  1.00  0.00           O  
ATOM   4419  H   ASP A 286       7.304  30.853 -86.431  1.00  0.00           H  
ATOM   4420  HA  ASP A 286       7.604  28.664 -88.240  1.00  0.00           H  
ATOM   4421 1HB  ASP A 286       5.739  29.079 -86.542  1.00  0.00           H  
ATOM   4422 2HB  ASP A 286       5.030  30.188 -87.702  1.00  0.00           H  
ATOM   4423  N   LYS A 287       6.730  31.534 -89.583  1.00  0.00           N  
ATOM   4424  CA  LYS A 287       6.620  32.225 -90.858  1.00  0.00           C  
ATOM   4425  C   LYS A 287       7.924  32.116 -91.639  1.00  0.00           C  
ATOM   4426  O   LYS A 287       7.909  31.883 -92.849  1.00  0.00           O  
ATOM   4427  CB  LYS A 287       6.223  33.686 -90.645  1.00  0.00           C  
ATOM   4428  CG  LYS A 287       4.774  33.872 -90.190  1.00  0.00           C  
ATOM   4429  CD  LYS A 287       4.450  35.336 -89.920  1.00  0.00           C  
ATOM   4430  CE  LYS A 287       3.025  35.504 -89.397  1.00  0.00           C  
ATOM   4431  NZ  LYS A 287       2.709  36.930 -89.095  1.00  0.00           N  
ATOM   4432  H   LYS A 287       6.638  32.050 -88.714  1.00  0.00           H  
ATOM   4433  HA  LYS A 287       5.840  31.741 -91.446  1.00  0.00           H  
ATOM   4434 1HB  LYS A 287       6.872  34.133 -89.890  1.00  0.00           H  
ATOM   4435 2HB  LYS A 287       6.365  34.243 -91.571  1.00  0.00           H  
ATOM   4436 1HG  LYS A 287       4.107  33.501 -90.970  1.00  0.00           H  
ATOM   4437 2HG  LYS A 287       4.598  33.291 -89.283  1.00  0.00           H  
ATOM   4438 1HD  LYS A 287       5.146  35.729 -89.178  1.00  0.00           H  
ATOM   4439 2HD  LYS A 287       4.560  35.912 -90.839  1.00  0.00           H  
ATOM   4440 1HE  LYS A 287       2.323  35.138 -90.144  1.00  0.00           H  
ATOM   4441 2HE  LYS A 287       2.909  34.917 -88.484  1.00  0.00           H  
ATOM   4442 1HZ  LYS A 287       1.761  36.999 -88.751  1.00  0.00           H  
ATOM   4443 2HZ  LYS A 287       3.348  37.275 -88.393  1.00  0.00           H  
ATOM   4444 3HZ  LYS A 287       2.802  37.482 -89.936  1.00  0.00           H  
ATOM   4445  N   GLU A 288       9.057  32.243 -90.942  1.00  0.00           N  
ATOM   4446  CA  GLU A 288      10.350  32.079 -91.597  1.00  0.00           C  
ATOM   4447  C   GLU A 288      10.504  30.668 -92.154  1.00  0.00           C  
ATOM   4448  O   GLU A 288      10.999  30.489 -93.263  1.00  0.00           O  
ATOM   4449  CB  GLU A 288      11.513  32.377 -90.650  1.00  0.00           C  
ATOM   4450  CG  GLU A 288      12.883  32.301 -91.336  1.00  0.00           C  
ATOM   4451  CD  GLU A 288      14.034  32.607 -90.429  1.00  0.00           C  
ATOM   4452  OE1 GLU A 288      13.813  32.811 -89.261  1.00  0.00           O  
ATOM   4453  OE2 GLU A 288      15.144  32.628 -90.903  1.00  0.00           O  
ATOM   4454  H   GLU A 288       9.014  32.466 -89.953  1.00  0.00           H  
ATOM   4455  HA  GLU A 288      10.403  32.778 -92.433  1.00  0.00           H  
ATOM   4456 1HB  GLU A 288      11.397  33.374 -90.228  1.00  0.00           H  
ATOM   4457 2HB  GLU A 288      11.507  31.664 -89.825  1.00  0.00           H  
ATOM   4458 1HG  GLU A 288      13.018  31.297 -91.733  1.00  0.00           H  
ATOM   4459 2HG  GLU A 288      12.897  32.995 -92.175  1.00  0.00           H  
ATOM   4460  N   ILE A 289      10.073  29.666 -91.383  1.00  0.00           N  
ATOM   4461  CA  ILE A 289      10.204  28.285 -91.840  1.00  0.00           C  
ATOM   4462  C   ILE A 289       9.391  28.077 -93.099  1.00  0.00           C  
ATOM   4463  O   ILE A 289       9.869  27.456 -94.055  1.00  0.00           O  
ATOM   4464  CB  ILE A 289       9.715  27.277 -90.776  1.00  0.00           C  
ATOM   4465  CG1 ILE A 289      10.578  27.366 -89.491  1.00  0.00           C  
ATOM   4466  CG2 ILE A 289       9.740  25.845 -91.362  1.00  0.00           C  
ATOM   4467  CD1 ILE A 289      12.021  26.959 -89.632  1.00  0.00           C  
ATOM   4468  H   ILE A 289       9.686  29.870 -90.470  1.00  0.00           H  
ATOM   4469  HA  ILE A 289      11.245  28.086 -92.071  1.00  0.00           H  
ATOM   4470  HB  ILE A 289       8.692  27.523 -90.489  1.00  0.00           H  
ATOM   4471 1HG1 ILE A 289      10.568  28.384 -89.147  1.00  0.00           H  
ATOM   4472 2HG1 ILE A 289      10.116  26.743 -88.730  1.00  0.00           H  
ATOM   4473 1HG2 ILE A 289       9.382  25.147 -90.615  1.00  0.00           H  
ATOM   4474 2HG2 ILE A 289       9.095  25.791 -92.239  1.00  0.00           H  
ATOM   4475 3HG2 ILE A 289      10.755  25.577 -91.653  1.00  0.00           H  
ATOM   4476 1HD1 ILE A 289      12.513  27.075 -88.670  1.00  0.00           H  
ATOM   4477 2HD1 ILE A 289      12.078  25.921 -89.941  1.00  0.00           H  
ATOM   4478 3HD1 ILE A 289      12.518  27.590 -90.367  1.00  0.00           H  
ATOM   4479  N   ALA A 290       8.167  28.584 -93.120  1.00  0.00           N  
ATOM   4480  CA  ALA A 290       7.331  28.442 -94.295  1.00  0.00           C  
ATOM   4481  C   ALA A 290       7.995  29.103 -95.499  1.00  0.00           C  
ATOM   4482  O   ALA A 290       7.991  28.558 -96.598  1.00  0.00           O  
ATOM   4483  CB  ALA A 290       5.958  29.042 -94.059  1.00  0.00           C  
ATOM   4484  H   ALA A 290       7.808  29.072 -92.298  1.00  0.00           H  
ATOM   4485  HA  ALA A 290       7.227  27.378 -94.512  1.00  0.00           H  
ATOM   4486 1HB  ALA A 290       5.340  28.908 -94.946  1.00  0.00           H  
ATOM   4487 2HB  ALA A 290       5.490  28.551 -93.208  1.00  0.00           H  
ATOM   4488 3HB  ALA A 290       6.066  30.108 -93.848  1.00  0.00           H  
ATOM   4489  N   ALA A 291       8.594  30.278 -95.268  1.00  0.00           N  
ATOM   4490  CA  ALA A 291       9.271  30.994 -96.348  1.00  0.00           C  
ATOM   4491  C   ALA A 291      10.439  30.185 -96.891  1.00  0.00           C  
ATOM   4492  O   ALA A 291      10.640  30.130 -98.111  1.00  0.00           O  
ATOM   4493  CB  ALA A 291       9.773  32.340 -95.842  1.00  0.00           C  
ATOM   4494  H   ALA A 291       8.549  30.693 -94.345  1.00  0.00           H  
ATOM   4495  HA  ALA A 291       8.557  31.156 -97.152  1.00  0.00           H  
ATOM   4496 1HB  ALA A 291      10.254  32.878 -96.661  1.00  0.00           H  
ATOM   4497 2HB  ALA A 291       8.931  32.918 -95.468  1.00  0.00           H  
ATOM   4498 3HB  ALA A 291      10.489  32.181 -95.042  1.00  0.00           H  
ATOM   4499  N   ILE A 292      11.187  29.524 -96.012  1.00  0.00           N  
ATOM   4500  CA  ILE A 292      12.318  28.713 -96.439  1.00  0.00           C  
ATOM   4501  C   ILE A 292      11.845  27.566 -97.315  1.00  0.00           C  
ATOM   4502  O   ILE A 292      12.432  27.296 -98.360  1.00  0.00           O  
ATOM   4503  CB  ILE A 292      13.121  28.157 -95.245  1.00  0.00           C  
ATOM   4504  CG1 ILE A 292      13.810  29.311 -94.497  1.00  0.00           C  
ATOM   4505  CG2 ILE A 292      14.167  27.128 -95.752  1.00  0.00           C  
ATOM   4506  CD1 ILE A 292      14.336  28.929 -93.125  1.00  0.00           C  
ATOM   4507  H   ILE A 292      10.980  29.618 -95.019  1.00  0.00           H  
ATOM   4508  HA  ILE A 292      12.985  29.341 -97.037  1.00  0.00           H  
ATOM   4509  HB  ILE A 292      12.440  27.674 -94.541  1.00  0.00           H  
ATOM   4510 1HG1 ILE A 292      14.645  29.667 -95.100  1.00  0.00           H  
ATOM   4511 2HG1 ILE A 292      13.102  30.128 -94.380  1.00  0.00           H  
ATOM   4512 1HG2 ILE A 292      14.739  26.730 -94.922  1.00  0.00           H  
ATOM   4513 2HG2 ILE A 292      13.665  26.307 -96.260  1.00  0.00           H  
ATOM   4514 3HG2 ILE A 292      14.848  27.620 -96.450  1.00  0.00           H  
ATOM   4515 1HD1 ILE A 292      14.806  29.798 -92.664  1.00  0.00           H  
ATOM   4516 2HD1 ILE A 292      13.507  28.593 -92.502  1.00  0.00           H  
ATOM   4517 3HD1 ILE A 292      15.067  28.131 -93.216  1.00  0.00           H  
ATOM   4518  N   ILE A 293      10.777  26.895 -96.890  1.00  0.00           N  
ATOM   4519  CA  ILE A 293      10.270  25.769 -97.660  1.00  0.00           C  
ATOM   4520  C   ILE A 293       9.792  26.225 -99.036  1.00  0.00           C  
ATOM   4521  O   ILE A 293      10.070  25.561-100.032  1.00  0.00           O  
ATOM   4522  CB  ILE A 293       9.133  25.036 -96.914  1.00  0.00           C  
ATOM   4523  CG1 ILE A 293       9.670  24.419 -95.569  1.00  0.00           C  
ATOM   4524  CG2 ILE A 293       8.522  23.944 -97.818  1.00  0.00           C  
ATOM   4525  CD1 ILE A 293      10.791  23.388 -95.708  1.00  0.00           C  
ATOM   4526  H   ILE A 293      10.334  27.158 -96.016  1.00  0.00           H  
ATOM   4527  HA  ILE A 293      11.082  25.068 -97.817  1.00  0.00           H  
ATOM   4528  HB  ILE A 293       8.359  25.755 -96.650  1.00  0.00           H  
ATOM   4529 1HG1 ILE A 293      10.032  25.226 -94.943  1.00  0.00           H  
ATOM   4530 2HG1 ILE A 293       8.842  23.943 -95.059  1.00  0.00           H  
ATOM   4531 1HG2 ILE A 293       7.715  23.435 -97.292  1.00  0.00           H  
ATOM   4532 2HG2 ILE A 293       8.128  24.392 -98.729  1.00  0.00           H  
ATOM   4533 3HG2 ILE A 293       9.285  23.224 -98.079  1.00  0.00           H  
ATOM   4534 1HD1 ILE A 293      11.075  23.031 -94.718  1.00  0.00           H  
ATOM   4535 2HD1 ILE A 293      10.446  22.544 -96.308  1.00  0.00           H  
ATOM   4536 3HD1 ILE A 293      11.656  23.841 -96.182  1.00  0.00           H  
ATOM   4537  N   VAL A 294       9.100  27.359 -99.102  1.00  0.00           N  
ATOM   4538  CA  VAL A 294       8.632  27.872-100.386  1.00  0.00           C  
ATOM   4539  C   VAL A 294       9.801  28.220-101.305  1.00  0.00           C  
ATOM   4540  O   VAL A 294       9.756  27.927-102.503  1.00  0.00           O  
ATOM   4541  CB  VAL A 294       7.722  29.101-100.194  1.00  0.00           C  
ATOM   4542  CG1 VAL A 294       7.428  29.760-101.546  1.00  0.00           C  
ATOM   4543  CG2 VAL A 294       6.412  28.653 -99.536  1.00  0.00           C  
ATOM   4544  H   VAL A 294       8.886  27.865 -98.249  1.00  0.00           H  
ATOM   4545  HA  VAL A 294       8.043  27.092-100.868  1.00  0.00           H  
ATOM   4546  HB  VAL A 294       8.229  29.831 -99.561  1.00  0.00           H  
ATOM   4547 1HG1 VAL A 294       6.785  30.628-101.393  1.00  0.00           H  
ATOM   4548 2HG1 VAL A 294       8.356  30.081-102.014  1.00  0.00           H  
ATOM   4549 3HG1 VAL A 294       6.922  29.045-102.197  1.00  0.00           H  
ATOM   4550 1HG2 VAL A 294       5.764  29.517 -99.388  1.00  0.00           H  
ATOM   4551 2HG2 VAL A 294       5.911  27.928-100.179  1.00  0.00           H  
ATOM   4552 3HG2 VAL A 294       6.625  28.193 -98.574  1.00  0.00           H  
ATOM   4553  N   GLU A 295      10.847  28.835-100.754  1.00  0.00           N  
ATOM   4554  CA  GLU A 295      12.019  29.157-101.560  1.00  0.00           C  
ATOM   4555  C   GLU A 295      12.696  27.892-102.081  1.00  0.00           C  
ATOM   4556  O   GLU A 295      13.128  27.849-103.234  1.00  0.00           O  
ATOM   4557  CB  GLU A 295      13.033  29.976-100.754  1.00  0.00           C  
ATOM   4558  CG  GLU A 295      12.629  31.422-100.468  1.00  0.00           C  
ATOM   4559  CD  GLU A 295      12.585  32.280-101.705  1.00  0.00           C  
ATOM   4560  OE1 GLU A 295      13.498  32.201-102.492  1.00  0.00           O  
ATOM   4561  OE2 GLU A 295      11.635  33.018-101.866  1.00  0.00           O  
ATOM   4562  H   GLU A 295      10.823  29.090 -99.771  1.00  0.00           H  
ATOM   4563  HA  GLU A 295      11.697  29.746-102.418  1.00  0.00           H  
ATOM   4564 1HB  GLU A 295      13.206  29.488 -99.795  1.00  0.00           H  
ATOM   4565 2HB  GLU A 295      13.984  29.994-101.285  1.00  0.00           H  
ATOM   4566 1HG  GLU A 295      11.644  31.431-100.007  1.00  0.00           H  
ATOM   4567 2HG  GLU A 295      13.337  31.847 -99.758  1.00  0.00           H  
ATOM   4568  N   LEU A 296      12.757  26.845-101.254  1.00  0.00           N  
ATOM   4569  CA  LEU A 296      13.353  25.588-101.693  1.00  0.00           C  
ATOM   4570  C   LEU A 296      12.538  24.974-102.822  1.00  0.00           C  
ATOM   4571  O   LEU A 296      13.100  24.409-103.761  1.00  0.00           O  
ATOM   4572  CB  LEU A 296      13.439  24.578-100.540  1.00  0.00           C  
ATOM   4573  CG  LEU A 296      14.410  24.900 -99.398  1.00  0.00           C  
ATOM   4574  CD1 LEU A 296      14.213  23.854 -98.286  1.00  0.00           C  
ATOM   4575  CD2 LEU A 296      15.849  24.909 -99.920  1.00  0.00           C  
ATOM   4576  H   LEU A 296      12.412  26.937-100.302  1.00  0.00           H  
ATOM   4577  HA  LEU A 296      14.352  25.795-102.071  1.00  0.00           H  
ATOM   4578 1HB  LEU A 296      12.449  24.478-100.100  1.00  0.00           H  
ATOM   4579 2HB  LEU A 296      13.727  23.616-100.952  1.00  0.00           H  
ATOM   4580  HG  LEU A 296      14.181  25.874 -98.988  1.00  0.00           H  
ATOM   4581 1HD1 LEU A 296      14.878  24.071 -97.450  1.00  0.00           H  
ATOM   4582 2HD1 LEU A 296      13.183  23.888 -97.941  1.00  0.00           H  
ATOM   4583 3HD1 LEU A 296      14.431  22.856 -98.673  1.00  0.00           H  
ATOM   4584 1HD2 LEU A 296      16.527  25.142 -99.098  1.00  0.00           H  
ATOM   4585 2HD2 LEU A 296      16.099  23.932-100.334  1.00  0.00           H  
ATOM   4586 3HD2 LEU A 296      15.962  25.665-100.692  1.00  0.00           H  
ATOM   4587  N   ILE A 297      11.216  25.102-102.741  1.00  0.00           N  
ATOM   4588  CA  ILE A 297      10.347  24.584-103.787  1.00  0.00           C  
ATOM   4589  C   ILE A 297      10.637  25.281-105.107  1.00  0.00           C  
ATOM   4590  O   ILE A 297      10.777  24.625-106.137  1.00  0.00           O  
ATOM   4591  CB  ILE A 297       8.857  24.760-103.431  1.00  0.00           C  
ATOM   4592  CG1 ILE A 297       8.470  23.868-102.202  1.00  0.00           C  
ATOM   4593  CG2 ILE A 297       8.015  24.432-104.651  1.00  0.00           C  
ATOM   4594  CD1 ILE A 297       8.448  22.373-102.463  1.00  0.00           C  
ATOM   4595  H   ILE A 297      10.810  25.558-101.929  1.00  0.00           H  
ATOM   4596  HA  ILE A 297      10.552  23.524-103.915  1.00  0.00           H  
ATOM   4597  HB  ILE A 297       8.677  25.791-103.140  1.00  0.00           H  
ATOM   4598 1HG1 ILE A 297       9.189  24.037-101.421  1.00  0.00           H  
ATOM   4599 2HG1 ILE A 297       7.493  24.173-101.839  1.00  0.00           H  
ATOM   4600 1HG2 ILE A 297       6.967  24.563-104.434  1.00  0.00           H  
ATOM   4601 2HG2 ILE A 297       8.284  25.084-105.478  1.00  0.00           H  
ATOM   4602 3HG2 ILE A 297       8.205  23.405-104.930  1.00  0.00           H  
ATOM   4603 1HD1 ILE A 297       8.181  21.853-101.545  1.00  0.00           H  
ATOM   4604 2HD1 ILE A 297       7.708  22.141-103.230  1.00  0.00           H  
ATOM   4605 3HD1 ILE A 297       9.429  22.040-102.792  1.00  0.00           H  
ATOM   4606  N   LYS A 298      10.753  26.607-105.072  1.00  0.00           N  
ATOM   4607  CA  LYS A 298      11.067  27.360-106.281  1.00  0.00           C  
ATOM   4608  C   LYS A 298      12.398  26.910-106.875  1.00  0.00           C  
ATOM   4609  O   LYS A 298      12.523  26.760-108.093  1.00  0.00           O  
ATOM   4610  CB  LYS A 298      11.101  28.861-105.986  1.00  0.00           C  
ATOM   4611  CG  LYS A 298       9.727  29.488-105.744  1.00  0.00           C  
ATOM   4612  CD  LYS A 298       9.795  31.020-105.747  1.00  0.00           C  
ATOM   4613  CE  LYS A 298      10.461  31.557-104.484  1.00  0.00           C  
ATOM   4614  NZ  LYS A 298      10.397  33.045-104.407  1.00  0.00           N  
ATOM   4615  H   LYS A 298      10.605  27.096-104.196  1.00  0.00           H  
ATOM   4616  HA  LYS A 298      10.292  27.170-107.020  1.00  0.00           H  
ATOM   4617 1HB  LYS A 298      11.708  29.035-105.096  1.00  0.00           H  
ATOM   4618 2HB  LYS A 298      11.578  29.386-106.814  1.00  0.00           H  
ATOM   4619 1HG  LYS A 298       9.036  29.157-106.521  1.00  0.00           H  
ATOM   4620 2HG  LYS A 298       9.344  29.152-104.780  1.00  0.00           H  
ATOM   4621 1HD  LYS A 298      10.355  31.359-106.619  1.00  0.00           H  
ATOM   4622 2HD  LYS A 298       8.785  31.427-105.805  1.00  0.00           H  
ATOM   4623 1HE  LYS A 298       9.961  31.138-103.613  1.00  0.00           H  
ATOM   4624 2HE  LYS A 298      11.507  31.251-104.470  1.00  0.00           H  
ATOM   4625 1HZ  LYS A 298      10.851  33.348-103.545  1.00  0.00           H  
ATOM   4626 2HZ  LYS A 298      10.873  33.450-105.199  1.00  0.00           H  
ATOM   4627 3HZ  LYS A 298       9.436  33.345-104.402  1.00  0.00           H  
ATOM   4628  N   GLU A 299      13.378  26.660-106.009  1.00  0.00           N  
ATOM   4629  CA  GLU A 299      14.689  26.209-106.459  1.00  0.00           C  
ATOM   4630  C   GLU A 299      14.586  24.819-107.087  1.00  0.00           C  
ATOM   4631  O   GLU A 299      15.248  24.532-108.083  1.00  0.00           O  
ATOM   4632  CB  GLU A 299      15.679  26.191-105.285  1.00  0.00           C  
ATOM   4633  CG  GLU A 299      17.137  25.952-105.674  1.00  0.00           C  
ATOM   4634  CD  GLU A 299      17.712  27.058-106.522  1.00  0.00           C  
ATOM   4635  OE1 GLU A 299      17.162  28.135-106.516  1.00  0.00           O  
ATOM   4636  OE2 GLU A 299      18.701  26.829-107.173  1.00  0.00           O  
ATOM   4637  H   GLU A 299      13.218  26.821-105.019  1.00  0.00           H  
ATOM   4638  HA  GLU A 299      15.052  26.901-107.214  1.00  0.00           H  
ATOM   4639 1HB  GLU A 299      15.628  27.138-104.748  1.00  0.00           H  
ATOM   4640 2HB  GLU A 299      15.394  25.405-104.583  1.00  0.00           H  
ATOM   4641 1HG  GLU A 299      17.732  25.857-104.764  1.00  0.00           H  
ATOM   4642 2HG  GLU A 299      17.208  25.022-106.218  1.00  0.00           H  
ATOM   4643  N   MET A 300      13.741  23.961-106.515  1.00  0.00           N  
ATOM   4644  CA  MET A 300      13.534  22.623-107.055  1.00  0.00           C  
ATOM   4645  C   MET A 300      12.843  22.664-108.416  1.00  0.00           C  
ATOM   4646  O   MET A 300      13.201  21.914-109.324  1.00  0.00           O  
ATOM   4647  CB  MET A 300      12.710  21.779-106.084  1.00  0.00           C  
ATOM   4648  CG  MET A 300      12.676  20.282-106.409  1.00  0.00           C  
ATOM   4649  SD  MET A 300      14.277  19.478-106.141  1.00  0.00           S  
ATOM   4650  CE  MET A 300      14.892  19.295-107.809  1.00  0.00           C  
ATOM   4651  H   MET A 300      13.243  24.246-105.679  1.00  0.00           H  
ATOM   4652  HA  MET A 300      14.509  22.156-107.186  1.00  0.00           H  
ATOM   4653 1HB  MET A 300      13.104  21.898-105.076  1.00  0.00           H  
ATOM   4654 2HB  MET A 300      11.681  22.145-106.074  1.00  0.00           H  
ATOM   4655 1HG  MET A 300      11.930  19.791-105.781  1.00  0.00           H  
ATOM   4656 2HG  MET A 300      12.387  20.140-107.450  1.00  0.00           H  
ATOM   4657 1HE  MET A 300      15.872  18.827-107.778  1.00  0.00           H  
ATOM   4658 2HE  MET A 300      14.210  18.679-108.385  1.00  0.00           H  
ATOM   4659 3HE  MET A 300      14.978  20.270-108.282  1.00  0.00           H  
ATOM   4660  N   ILE A 301      11.875  23.570-108.567  1.00  0.00           N  
ATOM   4661  CA  ILE A 301      11.124  23.715-109.815  1.00  0.00           C  
ATOM   4662  C   ILE A 301      12.043  24.048-110.977  1.00  0.00           C  
ATOM   4663  O   ILE A 301      11.804  23.623-112.104  1.00  0.00           O  
ATOM   4664  CB  ILE A 301      10.009  24.777-109.709  1.00  0.00           C  
ATOM   4665  CG1 ILE A 301       8.887  24.260-108.783  1.00  0.00           C  
ATOM   4666  CG2 ILE A 301       9.458  25.096-111.109  1.00  0.00           C  
ATOM   4667  CD1 ILE A 301       7.889  25.324-108.355  1.00  0.00           C  
ATOM   4668  H   ILE A 301      11.630  24.152-107.774  1.00  0.00           H  
ATOM   4669  HA  ILE A 301      10.643  22.765-110.033  1.00  0.00           H  
ATOM   4670  HB  ILE A 301      10.410  25.685-109.259  1.00  0.00           H  
ATOM   4671 1HG1 ILE A 301       8.342  23.472-109.301  1.00  0.00           H  
ATOM   4672 2HG1 ILE A 301       9.338  23.837-107.891  1.00  0.00           H  
ATOM   4673 1HG2 ILE A 301       8.675  25.847-111.038  1.00  0.00           H  
ATOM   4674 2HG2 ILE A 301      10.254  25.481-111.745  1.00  0.00           H  
ATOM   4675 3HG2 ILE A 301       9.053  24.187-111.552  1.00  0.00           H  
ATOM   4676 1HD1 ILE A 301       7.137  24.876-107.709  1.00  0.00           H  
ATOM   4677 2HD1 ILE A 301       8.408  26.112-107.813  1.00  0.00           H  
ATOM   4678 3HD1 ILE A 301       7.400  25.746-109.228  1.00  0.00           H  
ATOM   4679  N   LYS A 302      13.103  24.801-110.711  1.00  0.00           N  
ATOM   4680  CA  LYS A 302      14.053  25.166-111.749  1.00  0.00           C  
ATOM   4681  C   LYS A 302      14.608  23.947-112.504  1.00  0.00           C  
ATOM   4682  O   LYS A 302      15.062  24.086-113.642  1.00  0.00           O  
ATOM   4683  CB  LYS A 302      15.213  25.968-111.150  1.00  0.00           C  
ATOM   4684  CG  LYS A 302      14.857  27.388-110.690  1.00  0.00           C  
ATOM   4685  CD  LYS A 302      16.059  28.043-110.011  1.00  0.00           C  
ATOM   4686  CE  LYS A 302      15.736  29.433-109.462  1.00  0.00           C  
ATOM   4687  NZ  LYS A 302      16.888  29.998-108.686  1.00  0.00           N  
ATOM   4688  H   LYS A 302      13.237  25.153-109.766  1.00  0.00           H  
ATOM   4689  HA  LYS A 302      13.539  25.797-112.477  1.00  0.00           H  
ATOM   4690 1HB  LYS A 302      15.616  25.433-110.290  1.00  0.00           H  
ATOM   4691 2HB  LYS A 302      16.014  26.048-111.883  1.00  0.00           H  
ATOM   4692 1HG  LYS A 302      14.563  27.988-111.553  1.00  0.00           H  
ATOM   4693 2HG  LYS A 302      14.023  27.357-109.991  1.00  0.00           H  
ATOM   4694 1HD  LYS A 302      16.387  27.411-109.184  1.00  0.00           H  
ATOM   4695 2HD  LYS A 302      16.875  28.126-110.725  1.00  0.00           H  
ATOM   4696 1HE  LYS A 302      15.504  30.103-110.288  1.00  0.00           H  
ATOM   4697 2HE  LYS A 302      14.870  29.367-108.803  1.00  0.00           H  
ATOM   4698 1HZ  LYS A 302      16.648  30.911-108.333  1.00  0.00           H  
ATOM   4699 2HZ  LYS A 302      17.097  29.372-107.902  1.00  0.00           H  
ATOM   4700 3HZ  LYS A 302      17.699  30.073-109.283  1.00  0.00           H  
ATOM   4701  N   GLU A 303      14.587  22.762-111.880  1.00  0.00           N  
ATOM   4702  CA  GLU A 303      15.117  21.555-112.521  1.00  0.00           C  
ATOM   4703  C   GLU A 303      14.006  20.689-113.126  1.00  0.00           C  
ATOM   4704  O   GLU A 303      14.250  19.552-113.541  1.00  0.00           O  
ATOM   4705  CB  GLU A 303      15.929  20.721-111.525  1.00  0.00           C  
ATOM   4706  CG  GLU A 303      17.127  21.434-110.909  1.00  0.00           C  
ATOM   4707  CD  GLU A 303      18.154  21.905-111.923  1.00  0.00           C  
ATOM   4708  OE1 GLU A 303      18.291  21.273-112.942  1.00  0.00           O  
ATOM   4709  OE2 GLU A 303      18.800  22.897-111.669  1.00  0.00           O  
ATOM   4710  H   GLU A 303      14.192  22.688-110.947  1.00  0.00           H  
ATOM   4711  HA  GLU A 303      15.777  21.863-113.331  1.00  0.00           H  
ATOM   4712 1HB  GLU A 303      15.281  20.385-110.712  1.00  0.00           H  
ATOM   4713 2HB  GLU A 303      16.307  19.833-112.028  1.00  0.00           H  
ATOM   4714 1HG  GLU A 303      16.777  22.290-110.327  1.00  0.00           H  
ATOM   4715 2HG  GLU A 303      17.594  20.737-110.228  1.00  0.00           H  
ATOM   4716  N   VAL A 304      12.785  21.221-113.159  1.00  0.00           N  
ATOM   4717  CA  VAL A 304      11.629  20.504-113.689  1.00  0.00           C  
ATOM   4718  C   VAL A 304      11.288  20.957-115.104  1.00  0.00           C  
ATOM   4719  O   VAL A 304      10.812  22.074-115.304  1.00  0.00           O  
ATOM   4720  CB  VAL A 304      10.409  20.751-112.775  1.00  0.00           C  
ATOM   4721  CG1 VAL A 304       9.178  20.050-113.310  1.00  0.00           C  
ATOM   4722  CG2 VAL A 304      10.715  20.256-111.386  1.00  0.00           C  
ATOM   4723  H   VAL A 304      12.647  22.162-112.805  1.00  0.00           H  
ATOM   4724  HA  VAL A 304      11.856  19.437-113.710  1.00  0.00           H  
ATOM   4725  HB  VAL A 304      10.198  21.820-112.750  1.00  0.00           H  
ATOM   4726 1HG1 VAL A 304       8.330  20.256-112.658  1.00  0.00           H  
ATOM   4727 2HG1 VAL A 304       8.958  20.418-114.309  1.00  0.00           H  
ATOM   4728 3HG1 VAL A 304       9.351  18.982-113.345  1.00  0.00           H  
ATOM   4729 1HG2 VAL A 304       9.863  20.447-110.738  1.00  0.00           H  
ATOM   4730 2HG2 VAL A 304      10.910  19.190-111.429  1.00  0.00           H  
ATOM   4731 3HG2 VAL A 304      11.590  20.773-111.000  1.00  0.00           H  
ATOM   4732  N   SER A 305      11.504  20.082-116.086  1.00  0.00           N  
ATOM   4733  CA  SER A 305      11.219  20.424-117.476  1.00  0.00           C  
ATOM   4734  C   SER A 305       9.731  20.300-117.797  1.00  0.00           C  
ATOM   4735  O   SER A 305       9.235  20.917-118.742  1.00  0.00           O  
ATOM   4736  CB  SER A 305      12.027  19.538-118.409  1.00  0.00           C  
ATOM   4737  OG  SER A 305      11.646  18.194-118.291  1.00  0.00           O  
ATOM   4738  H   SER A 305      11.894  19.174-115.870  1.00  0.00           H  
ATOM   4739  HA  SER A 305      11.520  21.461-117.644  1.00  0.00           H  
ATOM   4740 1HB  SER A 305      11.883  19.868-119.435  1.00  0.00           H  
ATOM   4741 2HB  SER A 305      13.088  19.642-118.178  1.00  0.00           H  
ATOM   4742  HG  SER A 305      12.200  17.710-118.911  1.00  0.00           H  
ATOM   4743  N   ASP A 306       9.011  19.517-116.999  1.00  0.00           N  
ATOM   4744  CA  ASP A 306       7.579  19.325-117.197  1.00  0.00           C  
ATOM   4745  C   ASP A 306       6.781  20.425-116.532  1.00  0.00           C  
ATOM   4746  O   ASP A 306       6.741  20.516-115.303  1.00  0.00           O  
ATOM   4747  CB  ASP A 306       7.105  17.981-116.646  1.00  0.00           C  
ATOM   4748  CG  ASP A 306       5.605  17.767-116.856  1.00  0.00           C  
ATOM   4749  OD1 ASP A 306       5.010  18.538-117.580  1.00  0.00           O  
ATOM   4750  OD2 ASP A 306       5.065  16.868-116.261  1.00  0.00           O  
ATOM   4751  H   ASP A 306       9.473  19.035-116.242  1.00  0.00           H  
ATOM   4752  HA  ASP A 306       7.374  19.354-118.271  1.00  0.00           H  
ATOM   4753 1HB  ASP A 306       7.642  17.175-117.142  1.00  0.00           H  
ATOM   4754 2HB  ASP A 306       7.327  17.923-115.586  1.00  0.00           H  
ATOM   4755  N   SER A 307       6.161  21.275-117.336  1.00  0.00           N  
ATOM   4756  CA  SER A 307       5.418  22.392-116.790  1.00  0.00           C  
ATOM   4757  C   SER A 307       4.241  21.921-115.942  1.00  0.00           C  
ATOM   4758  O   SER A 307       3.842  22.615-115.004  1.00  0.00           O  
ATOM   4759  CB  SER A 307       4.933  23.293-117.904  1.00  0.00           C  
ATOM   4760  OG  SER A 307       4.027  22.621-118.732  1.00  0.00           O  
ATOM   4761  H   SER A 307       6.217  21.150-118.338  1.00  0.00           H  
ATOM   4762  HA  SER A 307       6.090  22.965-116.150  1.00  0.00           H  
ATOM   4763 1HB  SER A 307       4.456  24.168-117.473  1.00  0.00           H  
ATOM   4764 2HB  SER A 307       5.785  23.636-118.489  1.00  0.00           H  
ATOM   4765  HG  SER A 307       3.775  23.249-119.416  1.00  0.00           H  
ATOM   4766  N   GLU A 308       3.697  20.736-116.234  1.00  0.00           N  
ATOM   4767  CA  GLU A 308       2.565  20.268-115.448  1.00  0.00           C  
ATOM   4768  C   GLU A 308       3.018  19.896-114.049  1.00  0.00           C  
ATOM   4769  O   GLU A 308       2.336  20.184-113.064  1.00  0.00           O  
ATOM   4770  CB  GLU A 308       1.884  19.071-116.115  1.00  0.00           C  
ATOM   4771  CG  GLU A 308       1.155  19.392-117.417  1.00  0.00           C  
ATOM   4772  CD  GLU A 308       0.079  20.423-117.234  1.00  0.00           C  
ATOM   4773  OE1 GLU A 308      -0.699  20.281-116.324  1.00  0.00           O  
ATOM   4774  OE2 GLU A 308       0.035  21.361-118.001  1.00  0.00           O  
ATOM   4775  H   GLU A 308       4.051  20.164-116.998  1.00  0.00           H  
ATOM   4776  HA  GLU A 308       1.843  21.078-115.366  1.00  0.00           H  
ATOM   4777 1HB  GLU A 308       2.625  18.301-116.326  1.00  0.00           H  
ATOM   4778 2HB  GLU A 308       1.156  18.641-115.424  1.00  0.00           H  
ATOM   4779 1HG  GLU A 308       1.871  19.745-118.159  1.00  0.00           H  
ATOM   4780 2HG  GLU A 308       0.703  18.475-117.797  1.00  0.00           H  
ATOM   4781  N   ALA A 309       4.191  19.280-113.953  1.00  0.00           N  
ATOM   4782  CA  ALA A 309       4.756  18.932-112.662  1.00  0.00           C  
ATOM   4783  C   ALA A 309       5.122  20.190-111.900  1.00  0.00           C  
ATOM   4784  O   ALA A 309       4.940  20.265-110.690  1.00  0.00           O  
ATOM   4785  CB  ALA A 309       5.973  18.054-112.831  1.00  0.00           C  
ATOM   4786  H   ALA A 309       4.697  19.047-114.800  1.00  0.00           H  
ATOM   4787  HA  ALA A 309       4.001  18.394-112.083  1.00  0.00           H  
ATOM   4788 1HB  ALA A 309       6.375  17.791-111.850  1.00  0.00           H  
ATOM   4789 2HB  ALA A 309       5.686  17.150-113.364  1.00  0.00           H  
ATOM   4790 3HB  ALA A 309       6.727  18.589-113.400  1.00  0.00           H  
ATOM   4791  N   ALA A 310       5.632  21.187-112.622  1.00  0.00           N  
ATOM   4792  CA  ALA A 310       6.021  22.436-111.978  1.00  0.00           C  
ATOM   4793  C   ALA A 310       4.811  23.080-111.318  1.00  0.00           C  
ATOM   4794  O   ALA A 310       4.899  23.577-110.191  1.00  0.00           O  
ATOM   4795  CB  ALA A 310       6.631  23.379-112.999  1.00  0.00           C  
ATOM   4796  H   ALA A 310       5.770  21.067-113.620  1.00  0.00           H  
ATOM   4797  HA  ALA A 310       6.758  22.213-111.207  1.00  0.00           H  
ATOM   4798 1HB  ALA A 310       6.934  24.302-112.510  1.00  0.00           H  
ATOM   4799 2HB  ALA A 310       7.499  22.903-113.457  1.00  0.00           H  
ATOM   4800 3HB  ALA A 310       5.894  23.605-113.766  1.00  0.00           H  
ATOM   4801  N   LYS A 311       3.667  23.037-112.002  1.00  0.00           N  
ATOM   4802  CA  LYS A 311       2.426  23.570-111.456  1.00  0.00           C  
ATOM   4803  C   LYS A 311       1.959  22.782-110.237  1.00  0.00           C  
ATOM   4804  O   LYS A 311       1.555  23.373-109.235  1.00  0.00           O  
ATOM   4805  CB  LYS A 311       1.339  23.598-112.528  1.00  0.00           C  
ATOM   4806  CG  LYS A 311       1.523  24.706-113.566  1.00  0.00           C  
ATOM   4807  CD  LYS A 311       0.344  24.782-114.534  1.00  0.00           C  
ATOM   4808  CE  LYS A 311       0.400  23.652-115.549  1.00  0.00           C  
ATOM   4809  NZ  LYS A 311      -0.618  23.805-116.620  1.00  0.00           N  
ATOM   4810  H   LYS A 311       3.667  22.640-112.938  1.00  0.00           H  
ATOM   4811  HA  LYS A 311       2.609  24.595-111.131  1.00  0.00           H  
ATOM   4812 1HB  LYS A 311       1.335  22.643-113.054  1.00  0.00           H  
ATOM   4813 2HB  LYS A 311       0.362  23.721-112.062  1.00  0.00           H  
ATOM   4814 1HG  LYS A 311       1.620  25.663-113.049  1.00  0.00           H  
ATOM   4815 2HG  LYS A 311       2.436  24.528-114.133  1.00  0.00           H  
ATOM   4816 1HD  LYS A 311      -0.592  24.716-113.977  1.00  0.00           H  
ATOM   4817 2HD  LYS A 311       0.368  25.734-115.061  1.00  0.00           H  
ATOM   4818 1HE  LYS A 311       1.392  23.635-116.001  1.00  0.00           H  
ATOM   4819 2HE  LYS A 311       0.229  22.707-115.039  1.00  0.00           H  
ATOM   4820 1HZ  LYS A 311      -0.526  23.020-117.268  1.00  0.00           H  
ATOM   4821 2HZ  LYS A 311      -1.541  23.803-116.216  1.00  0.00           H  
ATOM   4822 3HZ  LYS A 311      -0.466  24.669-117.114  1.00  0.00           H  
ATOM   4823  N   ARG A 312       2.042  21.451-110.304  1.00  0.00           N  
ATOM   4824  CA  ARG A 312       1.648  20.622-109.167  1.00  0.00           C  
ATOM   4825  C   ARG A 312       2.542  20.894-107.958  1.00  0.00           C  
ATOM   4826  O   ARG A 312       2.063  20.986-106.827  1.00  0.00           O  
ATOM   4827  CB  ARG A 312       1.718  19.139-109.521  1.00  0.00           C  
ATOM   4828  CG  ARG A 312       0.633  18.647-110.474  1.00  0.00           C  
ATOM   4829  CD  ARG A 312       0.570  17.152-110.521  1.00  0.00           C  
ATOM   4830  NE  ARG A 312       1.741  16.558-111.171  1.00  0.00           N  
ATOM   4831  CZ  ARG A 312       1.839  16.260-112.488  1.00  0.00           C  
ATOM   4832  NH1 ARG A 312       0.834  16.496-113.308  1.00  0.00           N  
ATOM   4833  NH2 ARG A 312       2.951  15.722-112.956  1.00  0.00           N  
ATOM   4834  H   ARG A 312       2.360  21.012-111.162  1.00  0.00           H  
ATOM   4835  HA  ARG A 312       0.619  20.866-108.900  1.00  0.00           H  
ATOM   4836 1HB  ARG A 312       2.681  18.926-109.982  1.00  0.00           H  
ATOM   4837 2HB  ARG A 312       1.654  18.547-108.609  1.00  0.00           H  
ATOM   4838 1HG  ARG A 312      -0.336  19.027-110.151  1.00  0.00           H  
ATOM   4839 2HG  ARG A 312       0.847  19.008-111.477  1.00  0.00           H  
ATOM   4840 1HD  ARG A 312       0.516  16.763-109.503  1.00  0.00           H  
ATOM   4841 2HD  ARG A 312      -0.318  16.844-111.067  1.00  0.00           H  
ATOM   4842  HE  ARG A 312       2.545  16.352-110.589  1.00  0.00           H  
ATOM   4843 1HH1 ARG A 312      -0.021  16.906-112.963  1.00  0.00           H  
ATOM   4844 2HH1 ARG A 312       0.919  16.261-114.288  1.00  0.00           H  
ATOM   4845 1HH2 ARG A 312       3.729  15.531-112.325  1.00  0.00           H  
ATOM   4846 2HH2 ARG A 312       3.028  15.495-113.937  1.00  0.00           H  
ATOM   4847  N   ILE A 313       3.837  21.047-108.212  1.00  0.00           N  
ATOM   4848  CA  ILE A 313       4.813  21.321-107.167  1.00  0.00           C  
ATOM   4849  C   ILE A 313       4.558  22.678-106.518  1.00  0.00           C  
ATOM   4850  O   ILE A 313       4.565  22.798-105.290  1.00  0.00           O  
ATOM   4851  CB  ILE A 313       6.244  21.226-107.745  1.00  0.00           C  
ATOM   4852  CG1 ILE A 313       6.564  19.751-108.083  1.00  0.00           C  
ATOM   4853  CG2 ILE A 313       7.248  21.806-106.791  1.00  0.00           C  
ATOM   4854  CD1 ILE A 313       7.797  19.564-108.960  1.00  0.00           C  
ATOM   4855  H   ILE A 313       4.160  20.951-109.169  1.00  0.00           H  
ATOM   4856  HA  ILE A 313       4.710  20.558-106.396  1.00  0.00           H  
ATOM   4857  HB  ILE A 313       6.287  21.782-108.680  1.00  0.00           H  
ATOM   4858 1HG1 ILE A 313       6.714  19.204-107.155  1.00  0.00           H  
ATOM   4859 2HG1 ILE A 313       5.709  19.319-108.599  1.00  0.00           H  
ATOM   4860 1HG2 ILE A 313       8.249  21.748-107.217  1.00  0.00           H  
ATOM   4861 2HG2 ILE A 313       6.996  22.841-106.618  1.00  0.00           H  
ATOM   4862 3HG2 ILE A 313       7.226  21.267-105.853  1.00  0.00           H  
ATOM   4863 1HD1 ILE A 313       7.948  18.503-109.155  1.00  0.00           H  
ATOM   4864 2HD1 ILE A 313       7.647  20.088-109.905  1.00  0.00           H  
ATOM   4865 3HD1 ILE A 313       8.677  19.961-108.460  1.00  0.00           H  
ATOM   4866  N   ARG A 314       4.313  23.697-107.337  1.00  0.00           N  
ATOM   4867  CA  ARG A 314       4.018  25.022-106.816  1.00  0.00           C  
ATOM   4868  C   ARG A 314       2.706  25.041-106.036  1.00  0.00           C  
ATOM   4869  O   ARG A 314       2.612  25.687-104.991  1.00  0.00           O  
ATOM   4870  CB  ARG A 314       3.957  26.038-107.948  1.00  0.00           C  
ATOM   4871  CG  ARG A 314       3.571  27.463-107.537  1.00  0.00           C  
ATOM   4872  CD  ARG A 314       4.560  28.082-106.611  1.00  0.00           C  
ATOM   4873  NE  ARG A 314       4.135  29.409-106.185  1.00  0.00           N  
ATOM   4874  CZ  ARG A 314       4.328  30.548-106.883  1.00  0.00           C  
ATOM   4875  NH1 ARG A 314       4.941  30.523-108.051  1.00  0.00           N  
ATOM   4876  NH2 ARG A 314       3.894  31.693-106.388  1.00  0.00           N  
ATOM   4877  H   ARG A 314       4.339  23.553-108.343  1.00  0.00           H  
ATOM   4878  HA  ARG A 314       4.826  25.304-106.140  1.00  0.00           H  
ATOM   4879 1HB  ARG A 314       4.927  26.087-108.435  1.00  0.00           H  
ATOM   4880 2HB  ARG A 314       3.236  25.701-108.694  1.00  0.00           H  
ATOM   4881 1HG  ARG A 314       3.521  28.082-108.432  1.00  0.00           H  
ATOM   4882 2HG  ARG A 314       2.597  27.459-107.049  1.00  0.00           H  
ATOM   4883 1HD  ARG A 314       4.663  27.465-105.719  1.00  0.00           H  
ATOM   4884 2HD  ARG A 314       5.526  28.168-107.104  1.00  0.00           H  
ATOM   4885  HE  ARG A 314       3.657  29.487-105.287  1.00  0.00           H  
ATOM   4886 1HH1 ARG A 314       5.272  29.648-108.432  1.00  0.00           H  
ATOM   4887 2HH1 ARG A 314       5.080  31.380-108.568  1.00  0.00           H  
ATOM   4888 1HH2 ARG A 314       3.422  31.704-105.488  1.00  0.00           H  
ATOM   4889 2HH2 ARG A 314       4.031  32.550-106.899  1.00  0.00           H  
ATOM   4890  N   LYS A 315       1.694  24.334-106.538  1.00  0.00           N  
ATOM   4891  CA  LYS A 315       0.400  24.283-105.871  1.00  0.00           C  
ATOM   4892  C   LYS A 315       0.542  23.738-104.456  1.00  0.00           C  
ATOM   4893  O   LYS A 315      -0.009  24.301-103.512  1.00  0.00           O  
ATOM   4894  CB  LYS A 315      -0.583  23.427-106.674  1.00  0.00           C  
ATOM   4895  CG  LYS A 315      -1.999  23.331-106.087  1.00  0.00           C  
ATOM   4896  CD  LYS A 315      -2.915  22.510-107.003  1.00  0.00           C  
ATOM   4897  CE  LYS A 315      -4.365  22.511-106.522  1.00  0.00           C  
ATOM   4898  NZ  LYS A 315      -4.558  21.676-105.299  1.00  0.00           N  
ATOM   4899  H   LYS A 315       1.819  23.832-107.411  1.00  0.00           H  
ATOM   4900  HA  LYS A 315       0.009  25.298-105.800  1.00  0.00           H  
ATOM   4901 1HB  LYS A 315      -0.666  23.833-107.682  1.00  0.00           H  
ATOM   4902 2HB  LYS A 315      -0.187  22.416-106.764  1.00  0.00           H  
ATOM   4903 1HG  LYS A 315      -1.953  22.857-105.103  1.00  0.00           H  
ATOM   4904 2HG  LYS A 315      -2.411  24.333-105.969  1.00  0.00           H  
ATOM   4905 1HD  LYS A 315      -2.876  22.924-108.013  1.00  0.00           H  
ATOM   4906 2HD  LYS A 315      -2.553  21.483-107.039  1.00  0.00           H  
ATOM   4907 1HE  LYS A 315      -4.667  23.533-106.301  1.00  0.00           H  
ATOM   4908 2HE  LYS A 315      -4.999  22.119-107.318  1.00  0.00           H  
ATOM   4909 1HZ  LYS A 315      -5.526  21.703-105.020  1.00  0.00           H  
ATOM   4910 2HZ  LYS A 315      -4.294  20.722-105.492  1.00  0.00           H  
ATOM   4911 3HZ  LYS A 315      -3.986  22.034-104.540  1.00  0.00           H  
ATOM   4912  N   LYS A 316       1.301  22.652-104.312  1.00  0.00           N  
ATOM   4913  CA  LYS A 316       1.519  22.046-103.004  1.00  0.00           C  
ATOM   4914  C   LYS A 316       2.182  23.024-102.046  1.00  0.00           C  
ATOM   4915  O   LYS A 316       1.818  23.093-100.869  1.00  0.00           O  
ATOM   4916  CB  LYS A 316       2.380  20.795-103.148  1.00  0.00           C  
ATOM   4917  CG  LYS A 316       1.671  19.615-103.789  1.00  0.00           C  
ATOM   4918  CD  LYS A 316       2.637  18.470-104.055  1.00  0.00           C  
ATOM   4919  CE  LYS A 316       1.925  17.270-104.650  1.00  0.00           C  
ATOM   4920  NZ  LYS A 316       2.879  16.194-105.016  1.00  0.00           N  
ATOM   4921  H   LYS A 316       1.716  22.224-105.134  1.00  0.00           H  
ATOM   4922  HA  LYS A 316       0.552  21.766-102.586  1.00  0.00           H  
ATOM   4923 1HB  LYS A 316       3.260  21.029-103.749  1.00  0.00           H  
ATOM   4924 2HB  LYS A 316       2.726  20.486-102.166  1.00  0.00           H  
ATOM   4925 1HG  LYS A 316       0.881  19.264-103.122  1.00  0.00           H  
ATOM   4926 2HG  LYS A 316       1.214  19.929-104.726  1.00  0.00           H  
ATOM   4927 1HD  LYS A 316       3.407  18.806-104.753  1.00  0.00           H  
ATOM   4928 2HD  LYS A 316       3.122  18.171-103.124  1.00  0.00           H  
ATOM   4929 1HE  LYS A 316       1.218  16.881-103.921  1.00  0.00           H  
ATOM   4930 2HE  LYS A 316       1.380  17.579-105.543  1.00  0.00           H  
ATOM   4931 1HZ  LYS A 316       2.379  15.409-105.400  1.00  0.00           H  
ATOM   4932 2HZ  LYS A 316       3.533  16.542-105.697  1.00  0.00           H  
ATOM   4933 3HZ  LYS A 316       3.389  15.901-104.188  1.00  0.00           H  
ATOM   4934  N   ALA A 317       3.148  23.788-102.549  1.00  0.00           N  
ATOM   4935  CA  ALA A 317       3.845  24.778-101.742  1.00  0.00           C  
ATOM   4936  C   ALA A 317       2.897  25.856-101.239  1.00  0.00           C  
ATOM   4937  O   ALA A 317       3.024  26.327-100.110  1.00  0.00           O  
ATOM   4938  CB  ALA A 317       4.963  25.406-102.540  1.00  0.00           C
[truncated: 105,839 more chars]
