# Supplementary material for: Blueprinting extendable nanomaterials with standardized protein blocks
Source: Nature. 2024 Mar 13;627(8005):898–904. doi: 10.1038/s41586-024-07188-4 (PMC10972742; doi:10.1038/s41586-024-07188-4)
Supplement: Supplementary file 4 — Design models with ideal backbones as well as experimentally determined structures for comparison. For reference to design names, see Supplementary Fig. 1. [file 41586_2024_7188_MOESM4_ESM.zip › THR13_design.pdb]

HEADER                                            03-SEP-20   XXXX              
EXPDTA    THEORETICAL MODEL                                                     
REMARK 220                                                                      
REMARK 220 EXPERIMENTAL DETAILS                                                 
REMARK 220  EXPERIMENT TYPE                : THEORETICAL MODELLING              
REMARK 220  DATE OF DATA COLLECTION        : 03-SEP-20                          
REMARK 220                                                                      
REMARK 220 REMARK: MODEL GENERATED BY ROSETTA                                   
REMARK 220  VERSION 2020.18+release.24657a3                                     
ATOM      1  N   THR A   1     -49.682 -39.498 -14.186  1.00  0.00           N  
ATOM      2  CA  THR A   1     -50.064 -39.002 -12.871  1.00  0.00           C  
ATOM      3  C   THR A   1     -48.895 -38.312 -12.182  1.00  0.00           C  
ATOM      4  O   THR A   1     -47.746 -38.734 -12.315  1.00  0.00           O  
ATOM      5  CB  THR A   1     -50.590 -40.141 -11.980  1.00 -0.08           C  
ATOM      6  OG1 THR A   1     -50.934 -39.622 -10.689  1.00 -0.33           O  
ATOM      7  CG2 THR A   1     -49.535 -41.226 -11.822  1.00  0.08           C  
ATOM      8 1H   THR A   1     -50.467 -39.945 -14.615  1.00  0.00           H  
ATOM      9 2H   THR A   1     -49.382 -38.734 -14.757  1.00  0.00           H  
ATOM     10 3H   THR A   1     -48.935 -40.156 -14.091  1.00  0.00           H  
ATOM     11  HA  THR A   1     -50.871 -38.280 -12.995  1.00  0.00           H  
ATOM     12  HB  THR A   1     -51.482 -40.573 -12.432  1.00 -0.06           H  
ATOM     13  HG1 THR A   1     -51.517 -40.240 -10.241  1.00 -0.36           H  
ATOM     14 1HG2 THR A   1     -49.925 -42.024 -11.189  1.00  0.09           H  
ATOM     15 2HG2 THR A   1     -49.281 -41.631 -12.801  1.00  0.30           H  
ATOM     16 3HG2 THR A   1     -48.644 -40.802 -11.362  1.00  0.14           H  
ATOM     17  N   PRO A   2     -49.190 -37.244 -11.442  1.00  0.00           N  
ATOM     18  CA  PRO A   2     -48.150 -36.524 -10.724  1.00  0.00           C  
ATOM     19  C   PRO A   2     -47.539 -37.420  -9.643  1.00  0.00           C  
ATOM     20  O   PRO A   2     -46.455 -37.140  -9.131  1.00  0.00           O  
ATOM     21  CB  PRO A   2     -48.902 -35.332 -10.122  1.00  0.13           C  
ATOM     22  CG  PRO A   2     -50.316 -35.798 -10.040  1.00  0.12           C  
ATOM     23  CD  PRO A   2     -50.510 -36.630 -11.279  1.00  0.17           C  
ATOM     24  HA  PRO A   2     -47.367 -36.260 -11.436  1.00  0.00           H  
ATOM     25 1HB  PRO A   2     -48.479 -35.078  -9.140  1.00 -0.04           H  
ATOM     26 2HB  PRO A   2     -48.780 -34.447 -10.765  1.00  0.16           H  
ATOM     27 1HG  PRO A   2     -50.474 -36.372  -9.115  1.00  0.00           H  
ATOM     28 2HG  PRO A   2     -50.997 -34.935  -9.998  1.00  0.08           H  
ATOM     29 1HD  PRO A   2     -51.296 -37.378 -11.100  1.00  0.10           H  
ATOM     30 2HD  PRO A   2     -50.780 -35.976 -12.122  1.00  0.18           H  
ATOM     31  N   GLU A   3     -48.249 -38.493  -9.312  1.00  0.00           N  
ATOM     32  CA  GLU A   3     -47.817 -39.453  -8.304  1.00  0.00           C  
ATOM     33  C   GLU A   3     -46.517 -40.133  -8.713  1.00  0.00           C  
ATOM     34  O   GLU A   3     -45.688 -40.470  -7.867  1.00  0.00           O  
ATOM     35  CB  GLU A   3     -48.903 -40.505  -8.069  1.00 -0.36           C  
ATOM     36  CG  GLU A   3     -50.157 -39.973  -7.391  1.00 -0.37           C  
ATOM     37  CD  GLU A   3     -51.218 -41.024  -7.217  1.00 -0.42           C  
ATOM     38  OE1 GLU A   3     -51.040 -42.110  -7.715  1.00 -0.43           O  
ATOM     39  OE2 GLU A   3     -52.209 -40.741  -6.585  1.00 -0.41           O  
ATOM     40  H   GLU A   3     -49.131 -38.660  -9.775  1.00  0.00           H  
ATOM     41  HA  GLU A   3     -47.632 -38.910  -7.376  1.00  0.00           H  
ATOM     42 1HB  GLU A   3     -49.198 -40.944  -9.022  1.00 -0.25           H  
ATOM     43 2HB  GLU A   3     -48.503 -41.308  -7.449  1.00 -0.35           H  
ATOM     44 1HG  GLU A   3     -49.889 -39.579  -6.411  1.00 -0.39           H  
ATOM     45 2HG  GLU A   3     -50.559 -39.153  -7.986  1.00 -0.34           H  
ATOM     46  N   LEU A   4     -46.344 -40.333 -10.015  1.00  0.00           N  
ATOM     47  CA  LEU A   4     -45.154 -40.994 -10.538  1.00  0.00           C  
ATOM     48  C   LEU A   4     -44.079 -39.980 -10.910  1.00  0.00           C  
ATOM     49  O   LEU A   4     -42.885 -40.256 -10.793  1.00  0.00           O  
ATOM     50  CB  LEU A   4     -45.514 -41.840 -11.765  1.00  0.40           C  
ATOM     51  CG  LEU A   4     -46.477 -43.008 -11.509  1.00  0.34           C  
ATOM     52  CD1 LEU A   4     -46.898 -43.619 -12.838  1.00  0.39           C  
ATOM     53  CD2 LEU A   4     -45.798 -44.040 -10.621  1.00  0.34           C  
ATOM     54  H   LEU A   4     -47.055 -40.019 -10.660  1.00  0.00           H  
ATOM     55  HA  LEU A   4     -44.752 -41.636  -9.754  1.00  0.00           H  
ATOM     56 1HB  LEU A   4     -45.970 -41.193 -12.511  1.00  0.41           H  
ATOM     57 2HB  LEU A   4     -44.596 -42.254 -12.183  1.00  0.43           H  
ATOM     58  HG  LEU A   4     -47.374 -42.637 -11.013  1.00  0.24           H  
ATOM     59 1HD1 LEU A   4     -47.582 -44.449 -12.656  1.00  0.39           H  
ATOM     60 2HD1 LEU A   4     -47.397 -42.864 -13.444  1.00  0.38           H  
ATOM     61 3HD1 LEU A   4     -46.017 -43.985 -13.365  1.00  0.39           H  
ATOM     62 1HD2 LEU A   4     -46.482 -44.869 -10.439  1.00  0.39           H  
ATOM     63 2HD2 LEU A   4     -44.901 -44.412 -11.116  1.00  0.40           H  
ATOM     64 3HD2 LEU A   4     -45.524 -43.580  -9.672  1.00  0.26           H  
ATOM     65  N   ILE A   5     -44.510 -38.806 -11.358  1.00  0.00           N  
ATOM     66  CA  ILE A   5     -43.586 -37.779 -11.823  1.00  0.00           C  
ATOM     67  C   ILE A   5     -42.673 -37.308 -10.698  1.00  0.00           C  
ATOM     68  O   ILE A   5     -41.459 -37.206 -10.873  1.00  0.00           O  
ATOM     69  CB  ILE A   5     -44.351 -36.574 -12.402  1.00  0.07           C  
ATOM     70  CG1 ILE A   5     -45.051 -36.963 -13.708  1.00  0.13           C  
ATOM     71  CG2 ILE A   5     -43.408 -35.403 -12.628  1.00  0.06           C  
ATOM     72  CD1 ILE A   5     -46.054 -35.941 -14.190  1.00  0.11           C  
ATOM     73  H   ILE A   5     -45.502 -38.621 -11.378  1.00  0.00           H  
ATOM     74  HA  ILE A   5     -42.960 -38.214 -12.602  1.00  0.00           H  
ATOM     75  HB  ILE A   5     -45.132 -36.270 -11.704  1.00  0.03           H  
ATOM     76 1HG1 ILE A   5     -44.306 -37.105 -14.490  1.00  0.18           H  
ATOM     77 2HG1 ILE A   5     -45.569 -37.912 -13.574  1.00  0.11           H  
ATOM     78 1HG2 ILE A   5     -43.964 -34.561 -13.037  1.00  0.06           H  
ATOM     79 2HG2 ILE A   5     -42.956 -35.113 -11.680  1.00  0.02           H  
ATOM     80 3HG2 ILE A   5     -42.626 -35.696 -13.328  1.00  0.15           H  
ATOM     81 1HD1 ILE A   5     -46.508 -36.287 -15.119  1.00  0.13           H  
ATOM     82 2HD1 ILE A   5     -46.830 -35.807 -13.435  1.00  0.16           H  
ATOM     83 3HD1 ILE A   5     -45.551 -34.991 -14.364  1.00  0.12           H  
ATOM     84  N   LYS A   6     -43.265 -37.022  -9.543  1.00  0.00           N  
ATOM     85  CA  LYS A   6     -42.512 -36.513  -8.403  1.00  0.00           C  
ATOM     86  C   LYS A   6     -41.335 -37.421  -8.071  1.00  0.00           C  
ATOM     87  O   LYS A   6     -40.244 -36.948  -7.755  1.00  0.00           O  
ATOM     88  CB  LYS A   6     -43.422 -36.364  -7.183  1.00 -0.12           C  
ATOM     89  CG  LYS A   6     -44.432 -35.229  -7.286  1.00 -0.12           C  
ATOM     90  CD  LYS A   6     -45.312 -35.158  -6.047  1.00 -0.12           C  
ATOM     91  CE  LYS A   6     -46.331 -34.034  -6.154  1.00 -0.13           C  
ATOM     92  NZ  LYS A   6     -47.225 -33.976  -4.966  1.00 -0.16           N  
ATOM     93  H   LYS A   6     -44.261 -37.162  -9.453  1.00  0.00           H  
ATOM     94  HA  LYS A   6     -42.114 -35.534  -8.669  1.00  0.00           H  
ATOM     95 1HB  LYS A   6     -43.976 -37.291  -7.027  1.00 -0.11           H  
ATOM     96 2HB  LYS A   6     -42.815 -36.192  -6.294  1.00 -0.19           H  
ATOM     97 1HG  LYS A   6     -43.903 -34.281  -7.401  1.00 -0.18           H  
ATOM     98 2HG  LYS A   6     -45.063 -35.381  -8.161  1.00 -0.12           H  
ATOM     99 1HD  LYS A   6     -45.839 -36.104  -5.920  1.00 -0.12           H  
ATOM    100 2HD  LYS A   6     -44.690 -34.988  -5.168  1.00 -0.13           H  
ATOM    101 1HE  LYS A   6     -45.813 -33.081  -6.250  1.00 -0.13           H  
ATOM    102 2HE  LYS A   6     -46.942 -34.181  -7.045  1.00 -0.15           H  
ATOM    103 1HZ  LYS A   6     -47.885 -33.220  -5.076  1.00 -0.29           H  
ATOM    104 2HZ  LYS A   6     -47.725 -34.850  -4.878  1.00 -0.17           H  
ATOM    105 3HZ  LYS A   6     -46.671 -33.821  -4.135  1.00 -0.11           H  
ATOM    106  N   GLU A   7     -41.563 -38.728  -8.143  1.00  0.00           N  
ATOM    107  CA  GLU A   7     -40.519 -39.705  -7.861  1.00  0.00           C  
ATOM    108  C   GLU A   7     -39.474 -39.730  -8.970  1.00  0.00           C  
ATOM    109  O   GLU A   7     -38.273 -39.771  -8.703  1.00  0.00           O  
ATOM    110  CB  GLU A   7     -41.126 -41.099  -7.687  1.00 -0.32           C  
ATOM    111  CG  GLU A   7     -40.123 -42.179  -7.310  1.00 -0.26           C  
ATOM    112  CD  GLU A   7     -40.768 -43.513  -7.053  1.00 -0.28           C  
ATOM    113  OE1 GLU A   7     -41.969 -43.597  -7.141  1.00 -0.34           O  
ATOM    114  OE2 GLU A   7     -40.058 -44.448  -6.768  1.00 -0.28           O  
ATOM    115  H   GLU A   7     -42.484 -39.054  -8.400  1.00  0.00           H  
ATOM    116  HA  GLU A   7     -40.018 -39.410  -6.938  1.00  0.00           H  
ATOM    117 1HB  GLU A   7     -41.891 -41.068  -6.911  1.00 -0.37           H  
ATOM    118 2HB  GLU A   7     -41.612 -41.402  -8.614  1.00 -0.22           H  
ATOM    119 1HG  GLU A   7     -39.401 -42.288  -8.119  1.00 -0.15           H  
ATOM    120 2HG  GLU A   7     -39.583 -41.864  -6.419  1.00 -0.35           H  
ATOM    121  N   ALA A   8     -39.939 -39.705 -10.215  1.00  0.00           N  
ATOM    122  CA  ALA A   8     -39.046 -39.739 -11.367  1.00  0.00           C  
ATOM    123  C   ALA A   8     -38.116 -38.534 -11.380  1.00  0.00           C  
ATOM    124  O   ALA A   8     -36.943 -38.647 -11.738  1.00  0.00           O  
ATOM    125  CB  ALA A   8     -39.850 -39.801 -12.658  1.00  0.08           C  
ATOM    126  H   ALA A   8     -40.937 -39.660 -10.366  1.00  0.00           H  
ATOM    127  HA  ALA A   8     -38.430 -40.636 -11.291  1.00  0.00           H  
ATOM    128 1HB  ALA A   8     -39.169 -39.827 -13.509  1.00  0.18           H  
ATOM    129 2HB  ALA A   8     -40.467 -40.700 -12.660  1.00  0.10           H  
ATOM    130 3HB  ALA A   8     -40.488 -38.922 -12.730  1.00  0.09           H  
ATOM    131  N   MET A   9     -38.645 -37.380 -10.987  1.00  0.00           N  
ATOM    132  CA  MET A   9     -37.867 -36.147 -10.968  1.00  0.00           C  
ATOM    133  C   MET A   9     -36.704 -36.245  -9.991  1.00  0.00           C  
ATOM    134  O   MET A   9     -35.611 -35.745 -10.258  1.00  0.00           O  
ATOM    135  CB  MET A   9     -38.764 -34.962 -10.614  1.00 -0.02           C  
ATOM    136  CG  MET A   9     -39.780 -34.598 -11.687  1.00  0.00           C  
ATOM    137  SD  MET A   9     -40.479 -32.952 -11.454  1.00 -0.02           S  
ATOM    138  CE  MET A   9     -41.420 -33.194  -9.950  1.00 -0.07           C  
ATOM    139  H   MET A   9     -39.611 -37.356 -10.695  1.00  0.00           H  
ATOM    140  HA  MET A   9     -37.453 -35.993 -11.965  1.00  0.00           H  
ATOM    141 1HB  MET A   9     -39.310 -35.182  -9.698  1.00 -0.08           H  
ATOM    142 2HB  MET A   9     -38.147 -34.083 -10.426  1.00 -0.00           H  
ATOM    143 1HG  MET A   9     -39.304 -34.635 -12.666  1.00  0.01           H  
ATOM    144 2HG  MET A   9     -40.595 -35.322 -11.678  1.00  0.02           H  
ATOM    145 1HE  MET A   9     -41.913 -32.261  -9.674  1.00 -0.06           H  
ATOM    146 2HE  MET A   9     -42.170 -33.968 -10.112  1.00 -0.04           H  
ATOM    147 3HE  MET A   9     -40.749 -33.501  -9.147  1.00 -0.16           H  
ATOM    148  N   GLU A  10     -36.944 -36.892  -8.856  1.00  0.00           N  
ATOM    149  CA  GLU A  10     -35.914 -37.066  -7.839  1.00  0.00           C  
ATOM    150  C   GLU A  10     -34.826 -38.021  -8.314  1.00  0.00           C  
ATOM    151  O   GLU A  10     -33.647 -37.834  -8.013  1.00  0.00           O  
ATOM    152  CB  GLU A  10     -36.531 -37.586  -6.539  1.00 -0.39           C  
ATOM    153  CG  GLU A  10     -37.429 -36.586  -5.825  1.00 -0.37           C  
ATOM    154  CD  GLU A  10     -38.053 -37.147  -4.577  1.00 -0.30           C  
ATOM    155  OE1 GLU A  10     -37.889 -38.317  -4.328  1.00 -0.35           O  
ATOM    156  OE2 GLU A  10     -38.694 -36.404  -3.872  1.00 -0.37           O  
ATOM    157  H   GLU A  10     -37.865 -37.274  -8.693  1.00  0.00           H  
ATOM    158  HA  GLU A  10     -35.450 -36.096  -7.657  1.00  0.00           H  
ATOM    159 1HB  GLU A  10     -37.123 -38.477  -6.748  1.00 -0.29           H  
ATOM    160 2HB  GLU A  10     -35.737 -37.875  -5.850  1.00 -0.58           H  
ATOM    161 1HG  GLU A  10     -36.839 -35.709  -5.559  1.00 -0.38           H  
ATOM    162 2HG  GLU A  10     -38.216 -36.268  -6.507  1.00 -0.41           H  
ATOM    163  N   ILE A  11     -35.229 -39.045  -9.060  1.00  0.00           N  
ATOM    164  CA  ILE A  11     -34.299 -40.067  -9.524  1.00  0.00           C  
ATOM    165  C   ILE A  11     -33.237 -39.472 -10.439  1.00  0.00           C  
ATOM    166  O   ILE A  11     -32.043 -39.712 -10.259  1.00  0.00           O  
ATOM    167  CB  ILE A  11     -35.045 -41.191 -10.265  1.00  0.34           C  
ATOM    168  CG1 ILE A  11     -35.846 -42.043  -9.277  1.00  0.22           C  
ATOM    169  CG2 ILE A  11     -34.065 -42.056 -11.045  1.00  0.48           C  
ATOM    170  CD1 ILE A  11     -36.822 -42.990  -9.938  1.00  0.05           C  
ATOM    171  H   ILE A  11     -36.205 -39.117  -9.311  1.00  0.00           H  
ATOM    172  HA  ILE A  11     -33.794 -40.486  -8.653  1.00  0.00           H  
ATOM    173  HB  ILE A  11     -35.762 -40.756 -10.960  1.00  0.38           H  
ATOM    174 1HG1 ILE A  11     -35.162 -42.630  -8.664  1.00  0.19           H  
ATOM    175 2HG1 ILE A  11     -36.406 -41.391  -8.606  1.00  0.20           H  
ATOM    176 1HG2 ILE A  11     -34.609 -42.846 -11.562  1.00  0.41           H  
ATOM    177 2HG2 ILE A  11     -33.537 -41.442 -11.773  1.00  0.53           H  
ATOM    178 3HG2 ILE A  11     -33.346 -42.501 -10.356  1.00  0.51           H  
ATOM    179 1HD1 ILE A  11     -37.353 -43.557  -9.173  1.00  0.03           H  
ATOM    180 2HD1 ILE A  11     -37.540 -42.419 -10.529  1.00  0.09           H  
ATOM    181 3HD1 ILE A  11     -36.280 -43.676 -10.587  1.00  0.28           H  
ATOM    182  N   VAL A  12     -33.679 -38.694 -11.422  1.00  0.00           N  
ATOM    183  CA  VAL A  12     -32.770 -38.098 -12.395  1.00  0.00           C  
ATOM    184  C   VAL A  12     -31.894 -37.032 -11.750  1.00  0.00           C  
ATOM    185  O   VAL A  12     -30.751 -36.825 -12.157  1.00  0.00           O  
ATOM    186  CB  VAL A  12     -33.567 -37.472 -13.555  1.00  0.13           C  
ATOM    187  CG1 VAL A  12     -34.344 -38.542 -14.306  1.00  0.20           C  
ATOM    188  CG2 VAL A  12     -34.503 -36.400 -13.021  1.00  0.12           C  
ATOM    189  H   VAL A  12     -34.669 -38.510 -11.497  1.00  0.00           H  
ATOM    190  HA  VAL A  12     -32.117 -38.884 -12.772  1.00  0.00           H  
ATOM    191  HB  VAL A  12     -32.868 -37.026 -14.264  1.00  0.13           H  
ATOM    192 1HG1 VAL A  12     -34.901 -38.082 -15.122  1.00  0.30           H  
ATOM    193 2HG1 VAL A  12     -33.651 -39.280 -14.710  1.00  0.25           H  
ATOM    194 3HG1 VAL A  12     -35.040 -39.032 -13.625  1.00  0.24           H  
ATOM    195 1HG2 VAL A  12     -35.062 -35.961 -13.847  1.00  0.19           H  
ATOM    196 2HG2 VAL A  12     -35.197 -36.844 -12.308  1.00  0.11           H  
ATOM    197 3HG2 VAL A  12     -33.921 -35.623 -12.524  1.00  0.11           H  
ATOM    198  N   PHE A  13     -32.436 -36.359 -10.742  1.00  0.00           N  
ATOM    199  CA  PHE A  13     -31.661 -35.412  -9.949  1.00  0.00           C  
ATOM    200  C   PHE A  13     -30.511 -36.107  -9.231  1.00  0.00           C  
ATOM    201  O   PHE A  13     -29.356 -35.697  -9.347  1.00  0.00           O  
ATOM    202  CB  PHE A  13     -32.558 -34.711  -8.925  1.00  0.08           C  
ATOM    203  CG  PHE A  13     -31.800 -33.937  -7.885  1.00  0.09           C  
ATOM    204  CD1 PHE A  13     -31.020 -32.847  -8.242  1.00  0.05           C  
ATOM    205  CD2 PHE A  13     -31.865 -34.297  -6.547  1.00 -0.04           C  
ATOM    206  CE1 PHE A  13     -30.323 -32.134  -7.285  1.00  0.04           C  
ATOM    207  CE2 PHE A  13     -31.170 -33.586  -5.589  1.00 -0.11           C  
ATOM    208  CZ  PHE A  13     -30.398 -32.502  -5.959  1.00 -0.11           C  
ATOM    209  H   PHE A  13     -33.410 -36.506 -10.518  1.00  0.00           H  
ATOM    210  HA  PHE A  13     -31.234 -34.672 -10.625  1.00  0.00           H  
ATOM    211 1HB  PHE A  13     -33.228 -34.024  -9.440  1.00  0.04           H  
ATOM    212 2HB  PHE A  13     -33.176 -35.450  -8.417  1.00 -0.04           H  
ATOM    213  HD1 PHE A  13     -30.963 -32.555  -9.291  1.00  0.07           H  
ATOM    214  HD2 PHE A  13     -32.475 -35.153  -6.255  1.00 -0.19           H  
ATOM    215  HE1 PHE A  13     -29.713 -31.280  -7.580  1.00  0.00           H  
ATOM    216  HE2 PHE A  13     -31.230 -33.878  -4.541  1.00 -0.17           H  
ATOM    217  HZ  PHE A  13     -29.848 -31.943  -5.205  1.00 -0.20           H  
ATOM    218  N   GLU A  14     -30.833 -37.160  -8.489  1.00  0.00           N  
ATOM    219  CA  GLU A  14     -29.840 -37.865  -7.687  1.00  0.00           C  
ATOM    220  C   GLU A  14     -28.722 -38.422  -8.558  1.00  0.00           C  
ATOM    221  O   GLU A  14     -27.552 -38.394  -8.177  1.00  0.00           O  
ATOM    222  CB  GLU A  14     -30.499 -39.000  -6.899  1.00 -0.31           C  
ATOM    223  CG  GLU A  14     -31.409 -38.536  -5.771  1.00 -0.27           C  
ATOM    224  CD  GLU A  14     -32.099 -39.673  -5.071  1.00 -0.33           C  
ATOM    225  OE1 GLU A  14     -31.967 -40.788  -5.516  1.00 -0.30           O  
ATOM    226  OE2 GLU A  14     -32.758 -39.427  -4.088  1.00 -0.34           O  
ATOM    227  H   GLU A  14     -31.791 -37.481  -8.481  1.00  0.00           H  
ATOM    228  HA  GLU A  14     -29.398 -37.150  -6.992  1.00  0.00           H  
ATOM    229 1HB  GLU A  14     -31.091 -39.616  -7.575  1.00 -0.26           H  
ATOM    230 2HB  GLU A  14     -29.728 -39.637  -6.466  1.00 -0.40           H  
ATOM    231 1HG  GLU A  14     -30.816 -37.982  -5.044  1.00 -0.29           H  
ATOM    232 2HG  GLU A  14     -32.159 -37.858  -6.179  1.00 -0.28           H  
ATOM    233  N   LEU A  15     -29.089 -38.929  -9.730  1.00  0.00           N  
ATOM    234  CA  LEU A  15     -28.116 -39.483 -10.663  1.00  0.00           C  
ATOM    235  C   LEU A  15     -27.249 -38.389 -11.268  1.00  0.00           C  
ATOM    236  O   LEU A  15     -26.028 -38.525 -11.350  1.00  0.00           O  
ATOM    237  CB  LEU A  15     -28.833 -40.253 -11.780  1.00  0.40           C  
ATOM    238  CG  LEU A  15     -29.603 -41.504 -11.338  1.00  0.36           C  
ATOM    239  CD1 LEU A  15     -30.476 -41.994 -12.485  1.00  0.45           C  
ATOM    240  CD2 LEU A  15     -28.619 -42.579 -10.903  1.00  0.34           C  
ATOM    241  H   LEU A  15     -30.068 -38.931  -9.980  1.00  0.00           H  
ATOM    242  HA  LEU A  15     -27.464 -40.160 -10.111  1.00  0.00           H  
ATOM    243 1HB  LEU A  15     -29.541 -39.582 -12.265  1.00  0.45           H  
ATOM    244 2HB  LEU A  15     -28.094 -40.562 -12.519  1.00  0.44           H  
ATOM    245  HG  LEU A  15     -30.258 -41.252 -10.504  1.00  0.38           H  
ATOM    246 1HD1 LEU A  15     -31.024 -42.883 -12.171  1.00  0.41           H  
ATOM    247 2HD1 LEU A  15     -31.185 -41.213 -12.764  1.00  0.49           H  
ATOM    248 3HD1 LEU A  15     -29.849 -42.239 -13.342  1.00  0.37           H  
ATOM    249 1HD2 LEU A  15     -29.165 -43.467 -10.588  1.00  0.34           H  
ATOM    250 2HD2 LEU A  15     -27.964 -42.832 -11.737  1.00  0.37           H  
ATOM    251 3HD2 LEU A  15     -28.020 -42.208 -10.071  1.00  0.19           H  
ATOM    252  N   ALA A  16     -27.885 -37.302 -11.692  1.00  0.00           N  
ATOM    253  CA  ALA A  16     -27.169 -36.174 -12.280  1.00  0.00           C  
ATOM    254  C   ALA A  16     -26.190 -35.565 -11.285  1.00  0.00           C  
ATOM    255  O   ALA A  16     -25.082 -35.174 -11.651  1.00  0.00           O  
ATOM    256  CB  ALA A  16     -28.152 -35.120 -12.768  1.00  0.06           C  
ATOM    257  H   ALA A  16     -28.890 -37.255 -11.605  1.00  0.00           H  
ATOM    258  HA  ALA A  16     -26.597 -36.544 -13.130  1.00  0.00           H  
ATOM    259 1HB  ALA A  16     -27.603 -34.285 -13.203  1.00  0.05           H  
ATOM    260 2HB  ALA A  16     -28.809 -35.555 -13.521  1.00  0.07           H  
ATOM    261 3HB  ALA A  16     -28.749 -34.764 -11.930  1.00  0.04           H  
ATOM    262  N   LYS A  17     -26.605 -35.488 -10.025  1.00  0.00           N  
ATOM    263  CA  LYS A  17     -25.770 -34.914  -8.977  1.00  0.00           C  
ATOM    264  C   LYS A  17     -24.484 -35.711  -8.798  1.00  0.00           C  
ATOM    265  O   LYS A  17     -23.401 -35.141  -8.671  1.00  0.00           O  
ATOM    266  CB  LYS A  17     -26.538 -34.850  -7.656  1.00 -0.05           C  
ATOM    267  CG  LYS A  17     -25.763 -34.216  -6.508  1.00 -0.22           C  
ATOM    268  CD  LYS A  17     -26.615 -34.124  -5.251  1.00 -0.12           C  
ATOM    269  CE  LYS A  17     -25.833 -33.517  -4.095  1.00 -0.17           C  
ATOM    270  NZ  LYS A  17     -26.654 -33.420  -2.858  1.00 -0.06           N  
ATOM    271  H   LYS A  17     -27.523 -35.835  -9.787  1.00  0.00           H  
ATOM    272  HA  LYS A  17     -25.496 -33.903  -9.278  1.00  0.00           H  
ATOM    273 1HB  LYS A  17     -27.456 -34.279  -7.795  1.00  0.02           H  
ATOM    274 2HB  LYS A  17     -26.822 -35.858  -7.351  1.00 -0.10           H  
ATOM    275 1HG  LYS A  17     -24.876 -34.814  -6.293  1.00 -0.37           H  
ATOM    276 2HG  LYS A  17     -25.443 -33.215  -6.794  1.00 -0.22           H  
ATOM    277 1HD  LYS A  17     -27.492 -33.507  -5.450  1.00 -0.08           H  
ATOM    278 2HD  LYS A  17     -26.951 -35.121  -4.965  1.00 -0.17           H  
ATOM    279 1HE  LYS A  17     -24.956 -34.128  -3.888  1.00 -0.30           H  
ATOM    280 2HE  LYS A  17     -25.495 -32.518  -4.370  1.00 -0.28           H  
ATOM    281 1HZ  LYS A  17     -26.101 -33.012  -2.117  1.00 -0.10           H  
ATOM    282 2HZ  LYS A  17     -27.462 -32.838  -3.034  1.00 -0.09           H  
ATOM    283 3HZ  LYS A  17     -26.958 -34.342  -2.582  1.00 -0.06           H  
ATOM    284  N   LYS A  18     -24.610 -37.034  -8.791  1.00  0.00           N  
ATOM    285  CA  LYS A  18     -23.453 -37.913  -8.679  1.00  0.00           C  
ATOM    286  C   LYS A  18     -22.533 -37.769  -9.884  1.00  0.00           C  
ATOM    287  O   LYS A  18     -21.309 -37.803  -9.751  1.00  0.00           O  
ATOM    288  CB  LYS A  18     -23.899 -39.368  -8.529  1.00 -0.11           C  
ATOM    289  CG  LYS A  18     -24.548 -39.692  -7.189  1.00 -0.18           C  
ATOM    290  CD  LYS A  18     -24.980 -41.149  -7.123  1.00 -0.17           C  
ATOM    291  CE  LYS A  18     -25.637 -41.472  -5.789  1.00 -0.19           C  
ATOM    292  NZ  LYS A  18     -26.099 -42.885  -5.724  1.00 -0.17           N  
ATOM    293  H   LYS A  18     -25.532 -37.440  -8.864  1.00  0.00           H  
ATOM    294  HA  LYS A  18     -22.890 -37.622  -7.792  1.00  0.00           H  
ATOM    295 1HB  LYS A  18     -24.613 -39.613  -9.315  1.00 -0.02           H  
ATOM    296 2HB  LYS A  18     -23.039 -40.027  -8.651  1.00 -0.11           H  
ATOM    297 1HG  LYS A  18     -23.839 -39.495  -6.384  1.00 -0.30           H  
ATOM    298 2HG  LYS A  18     -25.421 -39.056  -7.045  1.00 -0.22           H  
ATOM    299 1HD  LYS A  18     -25.687 -41.357  -7.927  1.00 -0.04           H  
ATOM    300 2HD  LYS A  18     -24.110 -41.793  -7.253  1.00 -0.17           H  
ATOM    301 1HE  LYS A  18     -24.926 -41.298  -4.982  1.00 -0.18           H  
ATOM    302 2HE  LYS A  18     -26.493 -40.816  -5.637  1.00 -0.20           H  
ATOM    303 1HZ  LYS A  18     -26.528 -43.059  -4.826  1.00 -0.18           H  
ATOM    304 2HZ  LYS A  18     -26.773 -43.054  -6.457  1.00 -0.07           H  
ATOM    305 3HZ  LYS A  18     -25.310 -43.504  -5.844  1.00 -0.16           H  
ATOM    306  N   ILE A  19     -23.129 -37.608 -11.061  1.00  0.00           N  
ATOM    307  CA  ILE A  19     -22.363 -37.411 -12.286  1.00  0.00           C  
ATOM    308  C   ILE A  19     -21.592 -36.098 -12.251  1.00  0.00           C  
ATOM    309  O   ILE A  19     -20.431 -36.038 -12.653  1.00  0.00           O  
ATOM    310  CB  ILE A  19     -23.286 -37.432 -13.519  1.00  0.30           C  
ATOM    311  CG1 ILE A  19     -23.882 -38.828 -13.716  1.00  0.26           C  
ATOM    312  CG2 ILE A  19     -22.523 -36.996 -14.761  1.00  0.36           C  
ATOM    313  CD1 ILE A  19     -25.005 -38.876 -14.727  1.00  0.31           C  
ATOM    314  H   ILE A  19     -24.138 -37.622 -11.108  1.00  0.00           H  
ATOM    315  HA  ILE A  19     -21.638 -38.222 -12.367  1.00  0.00           H  
ATOM    316  HB  ILE A  19     -24.122 -36.752 -13.360  1.00  0.29           H  
ATOM    317 1HG1 ILE A  19     -23.101 -39.515 -14.042  1.00  0.21           H  
ATOM    318 2HG1 ILE A  19     -24.265 -39.198 -12.764  1.00  0.21           H  
ATOM    319 1HG2 ILE A  19     -23.190 -37.018 -15.623  1.00  0.32           H  
ATOM    320 2HG2 ILE A  19     -22.146 -35.984 -14.619  1.00  0.32           H  
ATOM    321 3HG2 ILE A  19     -21.687 -37.674 -14.933  1.00  0.37           H  
ATOM    322 1HD1 ILE A  19     -25.376 -39.897 -14.811  1.00  0.33           H  
ATOM    323 2HD1 ILE A  19     -25.815 -38.221 -14.403  1.00  0.32           H  
ATOM    324 3HD1 ILE A  19     -24.636 -38.544 -15.696  1.00  0.30           H  
ATOM    325  N   ILE A  20     -22.247 -35.047 -11.768  1.00  0.00           N  
ATOM    326  CA  ILE A  20     -21.621 -33.734 -11.670  1.00  0.00           C  
ATOM    327  C   ILE A  20     -20.400 -33.772 -10.760  1.00  0.00           C  
ATOM    328  O   ILE A  20     -19.359 -33.195 -11.077  1.00  0.00           O  
ATOM    329  CB  ILE A  20     -22.620 -32.687 -11.144  1.00  0.01           C  
ATOM    330  CG1 ILE A  20     -23.684 -32.387 -12.203  1.00  0.01           C  
ATOM    331  CG2 ILE A  20     -21.893 -31.413 -10.740  1.00 -0.03           C  
ATOM    332  CD1 ILE A  20     -24.883 -31.638 -11.668  1.00  0.01           C  
ATOM    333  H   ILE A  20     -23.202 -35.161 -11.460  1.00  0.00           H  
ATOM    334  HA  ILE A  20     -21.286 -33.443 -12.666  1.00  0.00           H  
ATOM    335  HB  ILE A  20     -23.143 -33.087 -10.276  1.00 -0.01           H  
ATOM    336 1HG1 ILE A  20     -23.244 -31.797 -13.006  1.00  0.01           H  
ATOM    337 2HG1 ILE A  20     -24.036 -33.321 -12.641  1.00  0.02           H  
ATOM    338 1HG2 ILE A  20     -22.614 -30.685 -10.372  1.00 -0.04           H  
ATOM    339 2HG2 ILE A  20     -21.173 -31.640  -9.955  1.00 -0.12           H  
ATOM    340 3HG2 ILE A  20     -21.370 -31.003 -11.604  1.00 -0.02           H  
ATOM    341 1HD1 ILE A  20     -25.594 -31.462 -12.477  1.00  0.01           H  
ATOM    342 2HD1 ILE A  20     -25.362 -32.227 -10.886  1.00  0.00           H  
ATOM    343 3HD1 ILE A  20     -24.560 -30.682 -11.256  1.00  0.00           H  
ATOM    344  N   GLU A  21     -20.532 -34.454  -9.628  1.00  0.00           N  
ATOM    345  CA  GLU A  21     -19.431 -34.593  -8.683  1.00  0.00           C  
ATOM    346  C   GLU A  21     -18.234 -35.278  -9.330  1.00  0.00           C  
ATOM    347  O   GLU A  21     -17.088 -34.887  -9.107  1.00  0.00           O  
ATOM    348  CB  GLU A  21     -19.881 -35.384  -7.453  1.00 -0.33           C  
ATOM    349  CG  GLU A  21     -20.855 -34.642  -6.550  1.00 -0.31           C  
ATOM    350  CD  GLU A  21     -21.339 -35.478  -5.398  1.00 -0.33           C  
ATOM    351  OE1 GLU A  21     -21.019 -36.642  -5.358  1.00 -0.33           O  
ATOM    352  OE2 GLU A  21     -22.028 -34.952  -4.556  1.00 -0.35           O  
ATOM    353  H   GLU A  21     -21.419 -34.888  -9.416  1.00  0.00           H  
ATOM    354  HA  GLU A  21     -19.119 -33.595  -8.377  1.00  0.00           H  
ATOM    355 1HB  GLU A  21     -20.359 -36.311  -7.771  1.00 -0.39           H  
ATOM    356 2HB  GLU A  21     -19.010 -35.653  -6.855  1.00 -0.34           H  
ATOM    357 1HG  GLU A  21     -20.365 -33.752  -6.157  1.00 -0.34           H  
ATOM    358 2HG  GLU A  21     -21.710 -34.320  -7.142  1.00 -0.35           H  
ATOM    359  N   GLU A  22     -18.494 -36.302 -10.132  1.00  0.00           N  
ATOM    360  CA  GLU A  22     -17.423 -37.022 -10.825  1.00  0.00           C  
ATOM    361  C   GLU A  22     -16.848 -36.291 -12.050  1.00  0.00           C  
ATOM    362  O   GLU A  22     -15.638 -36.291 -12.274  1.00  0.00           O  
ATOM    363  CB  GLU A  22     -17.936 -38.397 -11.257  1.00 -0.38           C  
ATOM    364  CG  GLU A  22     -16.882 -39.288 -11.900  1.00 -0.37           C  
ATOM    365  CD  GLU A  22     -15.801 -39.702 -10.940  1.00 -0.43           C  
ATOM    366  OE1 GLU A  22     -16.088 -39.842  -9.775  1.00 -0.43           O  
ATOM    367  OE2 GLU A  22     -14.686 -39.880 -11.373  1.00 -0.43           O  
ATOM    368  H   GLU A  22     -19.452 -36.590 -10.267  1.00  0.00           H  
ATOM    369  HA  GLU A  22     -16.589 -37.137 -10.133  1.00  0.00           H  
ATOM    370 1HB  GLU A  22     -18.335 -38.925 -10.391  1.00 -0.50           H  
ATOM    371 2HB  GLU A  22     -18.751 -38.276 -11.970  1.00 -0.30           H  
ATOM    372 1HG  GLU A  22     -17.367 -40.182 -12.291  1.00 -0.39           H  
ATOM    373 2HG  GLU A  22     -16.433 -38.756 -12.737  1.00 -0.37           H  
ATOM    374  N   VAL A  23     -17.716 -35.666 -12.846  1.00  0.00           N  
ATOM    375  CA  VAL A  23     -17.300 -35.047 -14.115  1.00  0.00           C  
ATOM    376  C   VAL A  23     -16.808 -33.612 -13.938  1.00  0.00           C  
ATOM    377  O   VAL A  23     -17.499 -32.776 -13.354  1.00  0.00           O  
ATOM    378  CB  VAL A  23     -18.474 -35.050 -15.114  1.00  0.11           C  
ATOM    379  CG1 VAL A  23     -18.107 -34.273 -16.370  1.00  0.10           C  
ATOM    380  CG2 VAL A  23     -18.857 -36.481 -15.457  1.00  0.09           C  
ATOM    381  H   VAL A  23     -18.686 -35.615 -12.572  1.00  0.00           H  
ATOM    382  HA  VAL A  23     -16.480 -35.631 -14.533  1.00  0.00           H  
ATOM    383  HB  VAL A  23     -19.326 -34.543 -14.659  1.00  0.14           H  
ATOM    384 1HG1 VAL A  23     -18.948 -34.285 -17.063  1.00  0.12           H  
ATOM    385 2HG1 VAL A  23     -17.871 -33.243 -16.104  1.00 -0.02           H  
ATOM    386 3HG1 VAL A  23     -17.241 -34.735 -16.842  1.00 -0.05           H  
ATOM    387 1HG2 VAL A  23     -19.688 -36.476 -16.162  1.00  0.23           H  
ATOM    388 2HG2 VAL A  23     -18.003 -36.989 -15.905  1.00  0.01           H  
ATOM    389 3HG2 VAL A  23     -19.156 -37.006 -14.549  1.00  0.01           H  
ATOM    390  N   ASP A  24     -15.608 -33.332 -14.447  1.00  0.00           N  
ATOM    391  CA  ASP A  24     -15.024 -31.994 -14.363  1.00  0.00           C  
ATOM    392  C   ASP A  24     -14.964 -31.298 -15.722  1.00  0.00           C  
ATOM    393  O   ASP A  24     -14.276 -30.290 -15.884  1.00  0.00           O  
ATOM    394  CB  ASP A  24     -13.615 -32.070 -13.768  1.00 -0.57           C  
ATOM    395  CG  ASP A  24     -12.687 -32.983 -14.559  1.00 -0.53           C  
ATOM    396  OD1 ASP A  24     -13.177 -33.771 -15.333  1.00 -0.52           O  
ATOM    397  OD2 ASP A  24     -11.497 -32.883 -14.381  1.00 -0.46           O  
ATOM    398  H   ASP A  24     -15.085 -34.065 -14.905  1.00  0.00           H  
ATOM    399  HA  ASP A  24     -15.642 -31.387 -13.702  1.00  0.00           H  
ATOM    400 1HB  ASP A  24     -13.179 -31.072 -13.737  1.00 -0.55           H  
ATOM    401 2HB  ASP A  24     -13.672 -32.434 -12.742  1.00 -0.66           H  
ATOM    402  N   ASP A  25     -15.686 -31.833 -16.703  1.00  0.00           N  
ATOM    403  CA  ASP A  25     -15.723 -31.234 -18.037  1.00  0.00           C  
ATOM    404  C   ASP A  25     -16.895 -30.265 -18.181  1.00  0.00           C  
ATOM    405  O   ASP A  25     -18.057 -30.670 -18.146  1.00  0.00           O  
ATOM    406  CB  ASP A  25     -15.821 -32.323 -19.109  1.00 -0.26           C  
ATOM    407  CG  ASP A  25     -15.736 -31.769 -20.525  1.00 -0.13           C  
ATOM    408  OD1 ASP A  25     -15.989 -30.601 -20.701  1.00 -0.29           O  
ATOM    409  OD2 ASP A  25     -15.419 -32.520 -21.417  1.00 -0.14           O  
ATOM    410  H   ASP A  25     -16.219 -32.671 -16.520  1.00  0.00           H  
ATOM    411  HA  ASP A  25     -14.795 -30.684 -18.196  1.00  0.00           H  
ATOM    412 1HB  ASP A  25     -15.017 -33.046 -18.968  1.00 -0.31           H  
ATOM    413 2HB  ASP A  25     -16.765 -32.857 -19.000  1.00  0.01           H  
ATOM    414  N   PRO A  26     -16.587 -28.980 -18.343  1.00  0.00           N  
ATOM    415  CA  PRO A  26     -17.618 -27.945 -18.360  1.00  0.00           C  
ATOM    416  C   PRO A  26     -18.693 -28.258 -19.391  1.00  0.00           C  
ATOM    417  O   PRO A  26     -19.874 -27.987 -19.172  1.00  0.00           O  
ATOM    418  CB  PRO A  26     -16.834 -26.681 -18.729  1.00  0.03           C  
ATOM    419  CG  PRO A  26     -15.486 -26.898 -18.131  1.00  0.01           C  
ATOM    420  CD  PRO A  26     -15.213 -28.363 -18.346  1.00 -0.06           C  
ATOM    421  HA  PRO A  26     -18.091 -27.922 -17.378  1.00  0.00           H  
ATOM    422 1HB  PRO A  26     -16.801 -26.563 -19.822  1.00 -0.28           H  
ATOM    423 2HB  PRO A  26     -17.341 -25.793 -18.325  1.00  0.05           H  
ATOM    424 1HG  PRO A  26     -14.743 -26.252 -18.622  1.00 -0.11           H  
ATOM    425 2HG  PRO A  26     -15.494 -26.622 -17.065  1.00 -0.03           H  
ATOM    426 1HD  PRO A  26     -14.716 -28.505 -19.317  1.00 -0.20           H  
ATOM    427 2HD  PRO A  26     -14.583 -28.743 -17.528  1.00 -0.09           H  
ATOM    428  N   GLU A  27     -18.263 -28.826 -20.503  1.00  0.00           N  
ATOM    429  CA  GLU A  27     -19.126 -29.082 -21.650  1.00  0.00           C  
ATOM    430  C   GLU A  27     -20.084 -30.235 -21.373  1.00  0.00           C  
ATOM    431  O   GLU A  27     -21.243 -30.205 -21.788  1.00  0.00           O  
ATOM    432  CB  GLU A  27     -18.287 -29.391 -22.891  1.00 -0.43           C  
ATOM    433  CG  GLU A  27     -17.633 -28.173 -23.527  1.00 -0.24           C  
ATOM    434  CD  GLU A  27     -18.631 -27.201 -24.091  1.00 -0.34           C  
ATOM    435  OE1 GLU A  27     -19.725 -27.611 -24.397  1.00 -0.36           O  
ATOM    436  OE2 GLU A  27     -18.300 -26.045 -24.217  1.00 -0.34           O  
ATOM    437  H   GLU A  27     -17.293 -29.100 -20.573  1.00  0.00           H  
ATOM    438  HA  GLU A  27     -19.724 -28.188 -21.831  1.00  0.00           H  
ATOM    439 1HB  GLU A  27     -17.497 -30.097 -22.631  1.00 -0.32           H  
ATOM    440 2HB  GLU A  27     -18.914 -29.867 -23.646  1.00 -0.67           H  
ATOM    441 1HG  GLU A  27     -17.031 -27.663 -22.776  1.00 -0.21           H  
ATOM    442 2HG  GLU A  27     -16.967 -28.504 -24.323  1.00 -0.25           H  
ATOM    443  N   ILE A  28     -19.594 -31.249 -20.670  1.00  0.00           N  
ATOM    444  CA  ILE A  28     -20.421 -32.384 -20.282  1.00  0.00           C  
ATOM    445  C   ILE A  28     -21.410 -31.997 -19.189  1.00  0.00           C  
ATOM    446  O   ILE A  28     -22.577 -32.388 -19.228  1.00  0.00           O  
ATOM    447  CB  ILE A  28     -19.552 -33.558 -19.795  1.00 -0.03           C  
ATOM    448  CG1 ILE A  28     -18.602 -34.014 -20.905  1.00 -0.04           C  
ATOM    449  CG2 ILE A  28     -20.428 -34.712 -19.331  1.00  0.36           C  
ATOM    450  CD1 ILE A  28     -19.307 -34.541 -22.134  1.00 -0.08           C  
ATOM    451  H   ILE A  28     -18.622 -31.233 -20.396  1.00  0.00           H  
ATOM    452  HA  ILE A  28     -20.994 -32.699 -21.155  1.00  0.00           H  
ATOM    453  HB  ILE A  28     -18.930 -33.229 -18.964  1.00  0.05           H  
ATOM    454 1HG1 ILE A  28     -17.968 -33.181 -21.207  1.00 -0.05           H  
ATOM    455 2HG1 ILE A  28     -17.949 -34.800 -20.526  1.00 -0.01           H  
ATOM    456 1HG2 ILE A  28     -19.796 -35.533 -18.991  1.00  0.36           H  
ATOM    457 2HG2 ILE A  28     -21.062 -34.379 -18.512  1.00  0.34           H  
ATOM    458 3HG2 ILE A  28     -21.051 -35.051 -20.159  1.00  0.29           H  
ATOM    459 1HD1 ILE A  28     -18.568 -34.846 -22.877  1.00 -0.06           H  
ATOM    460 2HD1 ILE A  28     -19.922 -35.400 -21.861  1.00  0.08           H  
ATOM    461 3HD1 ILE A  28     -19.941 -33.760 -22.553  1.00 -0.13           H  
ATOM    462  N   LEU A  29     -20.937 -31.228 -18.215  1.00  0.00           N  
ATOM    463  CA  LEU A  29     -21.782 -30.776 -17.116  1.00  0.00           C  
ATOM    464  C   LEU A  29     -22.965 -29.965 -17.628  1.00  0.00           C  
ATOM    465  O   LEU A  29     -24.083 -30.097 -17.129  1.00  0.00           O  
ATOM    466  CB  LEU A  29     -20.964 -29.932 -16.131  1.00  0.00           C  
ATOM    467  CG  LEU A  29     -19.876 -30.685 -15.353  1.00 -0.00           C  
ATOM    468  CD1 LEU A  29     -19.013 -29.688 -14.592  1.00 -0.04           C  
ATOM    469  CD2 LEU A  29     -20.528 -31.680 -14.404  1.00  0.01           C  
ATOM    470  H   LEU A  29     -19.967 -30.948 -18.237  1.00  0.00           H  
ATOM    471  HA  LEU A  29     -22.176 -31.656 -16.608  1.00  0.00           H  
ATOM    472 1HB  LEU A  29     -20.480 -29.128 -16.681  1.00  0.00           H  
ATOM    473 2HB  LEU A  29     -21.645 -29.489 -15.404  1.00  0.00           H  
ATOM    474  HG  LEU A  29     -19.232 -31.219 -16.053  1.00  0.02           H  
ATOM    475 1HD1 LEU A  29     -18.241 -30.223 -14.040  1.00 -0.08           H  
ATOM    476 2HD1 LEU A  29     -18.545 -29.001 -15.296  1.00  0.02           H  
ATOM    477 3HD1 LEU A  29     -19.634 -29.127 -13.895  1.00 -0.03           H  
ATOM    478 1HD2 LEU A  29     -19.756 -32.216 -13.853  1.00  0.05           H  
ATOM    479 2HD2 LEU A  29     -21.172 -31.148 -13.704  1.00  0.01           H  
ATOM    480 3HD2 LEU A  29     -21.124 -32.391 -14.976  1.00  0.06           H  
ATOM    481  N   LEU A  30     -22.712 -29.126 -18.628  1.00  0.00           N  
ATOM    482  CA  LEU A  30     -23.771 -28.351 -19.264  1.00  0.00           C  
ATOM    483  C   LEU A  30     -24.791 -29.260 -19.937  1.00  0.00           C  
ATOM    484  O   LEU A  30     -25.998 -29.087 -19.768  1.00  0.00           O  
ATOM    485  CB  LEU A  30     -23.173 -27.389 -20.299  1.00 -0.03           C  
ATOM    486  CG  LEU A  30     -24.165 -26.418 -20.953  1.00 -0.16           C  
ATOM    487  CD1 LEU A  30     -23.501 -25.059 -21.134  1.00 -0.15           C  
ATOM    488  CD2 LEU A  30     -24.624 -26.984 -22.288  1.00 -0.29           C  
ATOM    489  H   LEU A  30     -21.762 -29.023 -18.955  1.00  0.00           H  
ATOM    490  HA  LEU A  30     -24.288 -27.784 -18.490  1.00  0.00           H  
ATOM    491 1HB  LEU A  30     -22.399 -26.794 -19.815  1.00 -0.03           H  
ATOM    492 2HB  LEU A  30     -22.710 -27.974 -21.092  1.00 -0.12           H  
ATOM    493  HG  LEU A  30     -25.028 -26.283 -20.300  1.00 -0.05           H  
ATOM    494 1HD1 LEU A  30     -24.206 -24.369 -21.600  1.00 -0.22           H  
ATOM    495 2HD1 LEU A  30     -23.201 -24.669 -20.162  1.00 -0.08           H  
ATOM    496 3HD1 LEU A  30     -22.624 -25.165 -21.771  1.00 -0.19           H  
ATOM    497 1HD2 LEU A  30     -25.329 -26.294 -22.753  1.00 -0.21           H  
ATOM    498 2HD2 LEU A  30     -23.762 -27.118 -22.943  1.00 -0.35           H  
ATOM    499 3HD2 LEU A  30     -25.111 -27.947 -22.127  1.00 -0.26           H  
ATOM    500  N   ARG A  31     -24.299 -30.230 -20.700  1.00  0.00           N  
ATOM    501  CA  ARG A  31     -25.168 -31.164 -21.407  1.00  0.00           C  
ATOM    502  C   ARG A  31     -26.022 -31.965 -20.433  1.00  0.00           C  
ATOM    503  O   ARG A  31     -27.181 -32.270 -20.715  1.00  0.00           O  
ATOM    504  CB  ARG A  31     -24.347 -32.119 -22.261  1.00 -0.13           C  
ATOM    505  CG  ARG A  31     -23.692 -31.487 -23.479  1.00 -0.40           C  
ATOM    506  CD  ARG A  31     -22.866 -32.467 -24.229  1.00 -0.32           C  
ATOM    507  NE  ARG A  31     -22.239 -31.866 -25.395  1.00 -0.38           N  
ATOM    508  CZ  ARG A  31     -21.327 -32.480 -26.175  1.00 -0.28           C  
ATOM    509  NH1 ARG A  31     -20.949 -33.709 -25.901  1.00 -0.23           N  
ATOM    510  NH2 ARG A  31     -20.814 -31.848 -27.216  1.00 -0.36           N  
ATOM    511  H   ARG A  31     -23.297 -30.322 -20.793  1.00  0.00           H  
ATOM    512  HA  ARG A  31     -25.838 -30.587 -22.044  1.00  0.00           H  
ATOM    513 1HB  ARG A  31     -23.557 -32.561 -21.655  1.00 -0.03           H  
ATOM    514 2HB  ARG A  31     -24.983 -32.931 -22.612  1.00 -0.09           H  
ATOM    515 1HG  ARG A  31     -24.463 -31.104 -24.148  1.00 -0.51           H  
ATOM    516 2HG  ARG A  31     -23.048 -30.666 -23.161  1.00 -0.44           H  
ATOM    517 1HD  ARG A  31     -22.081 -32.853 -23.580  1.00 -0.22           H  
ATOM    518 2HD  ARG A  31     -23.495 -33.289 -24.567  1.00 -0.33           H  
ATOM    519  HE  ARG A  31     -22.505 -30.921 -25.638  1.00 -0.41           H  
ATOM    520 1HH1 ARG A  31     -21.341 -34.193 -25.105  1.00 -0.25           H  
ATOM    521 2HH1 ARG A  31     -20.266 -34.169 -26.485  1.00 -0.19           H  
ATOM    522 1HH2 ARG A  31     -21.105 -30.903 -27.427  1.00 -0.39           H  
ATOM    523 2HH2 ARG A  31     -20.132 -32.308 -27.800  1.00 -0.33           H  
ATOM    524  N   ILE A  32     -25.444 -32.304 -19.286  1.00  0.00           N  
ATOM    525  CA  ILE A  32     -26.177 -33.002 -18.236  1.00  0.00           C  
ATOM    526  C   ILE A  32     -27.365 -32.179 -17.754  1.00  0.00           C  
ATOM    527  O   ILE A  32     -28.462 -32.706 -17.567  1.00  0.00           O  
ATOM    528  CB  ILE A  32     -25.255 -33.322 -17.045  1.00  0.08           C  
ATOM    529  CG1 ILE A  32     -24.220 -34.377 -17.438  1.00  0.18           C  
ATOM    530  CG2 ILE A  32     -26.073 -33.792 -15.852  1.00  0.12           C  
ATOM    531  CD1 ILE A  32     -24.807 -35.750 -17.674  1.00  0.33           C  
ATOM    532  H   ILE A  32     -24.472 -32.073 -19.138  1.00  0.00           H  
ATOM    533  HA  ILE A  32     -26.562 -33.933 -18.652  1.00  0.00           H  
ATOM    534  HB  ILE A  32     -24.701 -32.427 -16.763  1.00  0.08           H  
ATOM    535 1HG1 ILE A  32     -23.708 -34.064 -18.348  1.00  0.12           H  
ATOM    536 2HG1 ILE A  32     -23.467 -34.460 -16.654  1.00  0.20           H  
ATOM    537 1HG2 ILE A  32     -25.407 -34.014 -15.019  1.00  0.16           H  
ATOM    538 2HG2 ILE A  32     -26.772 -33.009 -15.558  1.00  0.07           H  
ATOM    539 3HG2 ILE A  32     -26.628 -34.691 -16.123  1.00  0.17           H  
ATOM    540 1HD1 ILE A  32     -24.012 -36.444 -17.949  1.00  0.33           H  
ATOM    541 2HD1 ILE A  32     -25.294 -36.100 -16.762  1.00  0.36           H  
ATOM    542 3HD1 ILE A  32     -25.538 -35.700 -18.480  1.00  0.37           H  
ATOM    543  N   LEU A  33     -27.140 -30.885 -17.554  1.00  0.00           N  
ATOM    544  CA  LEU A  33     -28.199 -29.983 -17.116  1.00  0.00           C  
ATOM    545  C   LEU A  33     -29.305 -29.885 -18.158  1.00  0.00           C  
ATOM    546  O   LEU A  33     -30.488 -29.844 -17.819  1.00  0.00           O  
ATOM    547  CB  LEU A  33     -27.624 -28.588 -16.838  1.00 -0.00           C  
ATOM    548  CG  LEU A  33     -28.621 -27.554 -16.299  1.00  0.02           C  
ATOM    549  CD1 LEU A  33     -29.167 -28.024 -14.958  1.00 -0.00           C  
ATOM    550  CD2 LEU A  33     -27.931 -26.205 -16.166  1.00  0.02           C  
ATOM    551  H   LEU A  33     -26.212 -30.517 -17.708  1.00  0.00           H  
ATOM    552  HA  LEU A  33     -28.635 -30.390 -16.203  1.00  0.00           H  
ATOM    553 1HB  LEU A  33     -26.820 -28.682 -16.111  1.00 -0.00           H  
ATOM    554 2HB  LEU A  33     -27.206 -28.194 -17.764  1.00 -0.03           H  
ATOM    555  HG  LEU A  33     -29.462 -27.465 -16.988  1.00  0.04           H  
ATOM    556 1HD1 LEU A  33     -29.875 -27.289 -14.575  1.00 -0.00           H  
ATOM    557 2HD1 LEU A  33     -29.672 -28.981 -15.087  1.00  0.00           H  
ATOM    558 3HD1 LEU A  33     -28.346 -28.138 -14.252  1.00 -0.00           H  
ATOM    559 1HD2 LEU A  33     -28.640 -25.469 -15.785  1.00  0.02           H  
ATOM    560 2HD2 LEU A  33     -27.091 -26.291 -15.477  1.00 -0.00           H  
ATOM    561 3HD2 LEU A  33     -27.567 -25.884 -17.143  1.00  0.08           H  
ATOM    562  N   GLU A  34     -28.914 -29.848 -19.427  1.00  0.00           N  
ATOM    563  CA  GLU A  34     -29.874 -29.784 -20.523  1.00  0.00           C  
ATOM    564  C   GLU A  34     -30.774 -31.013 -20.540  1.00  0.00           C  
ATOM    565  O   GLU A  34     -31.973 -30.913 -20.798  1.00  0.00           O  
ATOM    566  CB  GLU A  34     -29.145 -29.654 -21.863  1.00 -0.18           C  
ATOM    567  CG  GLU A  34     -28.489 -28.301 -22.094  1.00 -0.16           C  
ATOM    568  CD  GLU A  34     -27.793 -28.208 -23.423  1.00 -0.21           C  
ATOM    569  OE1 GLU A  34     -27.600 -29.225 -24.044  1.00 -0.28           O  
ATOM    570  OE2 GLU A  34     -27.454 -27.117 -23.819  1.00 -0.20           O  
ATOM    571  H   GLU A  34     -27.926 -29.864 -19.638  1.00  0.00           H  
ATOM    572  HA  GLU A  34     -30.506 -28.909 -20.369  1.00  0.00           H  
ATOM    573 1HB  GLU A  34     -28.371 -30.419 -21.931  1.00 -0.28           H  
ATOM    574 2HB  GLU A  34     -29.848 -29.828 -22.678  1.00 -0.26           H  
ATOM    575 1HG  GLU A  34     -29.251 -27.525 -22.039  1.00 -0.15           H  
ATOM    576 2HG  GLU A  34     -27.767 -28.119 -21.298  1.00 -0.15           H  
ATOM    577  N   ILE A  35     -30.187 -32.173 -20.263  1.00  0.00           N  
ATOM    578  CA  ILE A  35     -30.938 -33.422 -20.230  1.00  0.00           C  
ATOM    579  C   ILE A  35     -32.005 -33.396 -19.143  1.00  0.00           C  
ATOM    580  O   ILE A  35     -33.149 -33.786 -19.373  1.00  0.00           O  
ATOM    581  CB  ILE A  35     -30.000 -34.621 -20.000  1.00  0.34           C  
ATOM    582  CG1 ILE A  35     -29.114 -34.849 -21.228  1.00  0.32           C  
ATOM    583  CG2 ILE A  35     -30.803 -35.871 -19.680  1.00  0.36           C  
ATOM    584  CD1 ILE A  35     -27.935 -35.758 -20.970  1.00  0.39           C  
ATOM    585  H   ILE A  35     -29.196 -32.190 -20.071  1.00  0.00           H  
ATOM    586  HA  ILE A  35     -31.442 -33.540 -21.189  1.00  0.00           H  
ATOM    587  HB  ILE A  35     -29.333 -34.406 -19.166  1.00  0.40           H  
ATOM    588 1HG1 ILE A  35     -29.710 -35.282 -22.031  1.00  0.33           H  
ATOM    589 2HG1 ILE A  35     -28.733 -33.891 -21.584  1.00  0.25           H  
ATOM    590 1HG2 ILE A  35     -30.125 -36.709 -19.521  1.00  0.34           H  
ATOM    591 2HG2 ILE A  35     -31.392 -35.706 -18.779  1.00  0.33           H  
ATOM    592 3HG2 ILE A  35     -31.472 -36.098 -20.512  1.00  0.34           H  
ATOM    593 1HD1 ILE A  35     -27.355 -35.872 -21.886  1.00  0.34           H  
ATOM    594 2HD1 ILE A  35     -27.305 -35.326 -20.192  1.00  0.39           H  
ATOM    595 3HD1 ILE A  35     -28.293 -36.735 -20.646  1.00  0.37           H  
ATOM    596  N   ILE A  36     -31.623 -32.933 -17.958  1.00  0.00           N  
ATOM    597  CA  ILE A  36     -32.551 -32.836 -16.838  1.00  0.00           C  
ATOM    598  C   ILE A  36     -33.646 -31.814 -17.115  1.00  0.00           C  
ATOM    599  O   ILE A  36     -34.823 -32.065 -16.858  1.00  0.00           O  
ATOM    600  CB  ILE A  36     -31.811 -32.458 -15.542  1.00  0.04           C  
ATOM    601  CG1 ILE A  36     -30.818 -33.556 -15.153  1.00  0.05           C  
ATOM    602  CG2 ILE A  36     -32.802 -32.209 -14.416  1.00  0.03           C  
ATOM    603  CD1 ILE A  36     -31.470 -34.878 -14.818  1.00  0.11           C  
ATOM    604  H   ILE A  36     -30.664 -32.640 -17.830  1.00  0.00           H  
ATOM    605  HA  ILE A  36     -33.027 -33.808 -16.708  1.00  0.00           H  
ATOM    606  HB  ILE A  36     -31.228 -31.551 -15.707  1.00  0.04           H  
ATOM    607 1HG1 ILE A  36     -30.117 -33.719 -15.972  1.00  0.13           H  
ATOM    608 2HG1 ILE A  36     -30.240 -33.234 -14.287  1.00  0.04           H  
ATOM    609 1HG2 ILE A  36     -32.263 -31.943 -13.508  1.00  0.03           H  
ATOM    610 2HG2 ILE A  36     -33.470 -31.394 -14.692  1.00  0.01           H  
ATOM    611 3HG2 ILE A  36     -33.387 -33.112 -14.239  1.00  0.03           H  
ATOM    612 1HD1 ILE A  36     -30.704 -35.605 -14.553  1.00  0.13           H  
ATOM    613 2HD1 ILE A  36     -32.152 -34.745 -13.977  1.00  0.11           H  
ATOM    614 3HD1 ILE A  36     -32.028 -35.238 -15.682  1.00  0.26           H  
ATOM    615  N   ALA A  37     -33.250 -30.659 -17.641  1.00  0.00           N  
ATOM    616  CA  ALA A  37     -34.192 -29.582 -17.922  1.00  0.00           C  
ATOM    617  C   ALA A  37     -35.265 -30.032 -18.905  1.00  0.00           C  
ATOM    618  O   ALA A  37     -36.448 -29.741 -18.725  1.00  0.00           O  
ATOM    619  CB  ALA A  37     -33.459 -28.364 -18.461  1.00  0.01           C  
ATOM    620  H   ALA A  37     -32.271 -30.524 -17.852  1.00  0.00           H  
ATOM    621  HA  ALA A  37     -34.686 -29.313 -16.988  1.00  0.00           H  
ATOM    622 1HB  ALA A  37     -34.175 -27.569 -18.667  1.00  0.05           H  
ATOM    623 2HB  ALA A  37     -32.735 -28.018 -17.724  1.00  0.05           H  
ATOM    624 3HB  ALA A  37     -32.939 -28.630 -19.381  1.00 -0.08           H  
ATOM    625  N   GLU A  38     -34.846 -30.744 -19.946  1.00  0.00           N  
ATOM    626  CA  GLU A  38     -35.775 -31.264 -20.943  1.00  0.00           C  
ATOM    627  C   GLU A  38     -36.667 -32.348 -20.351  1.00  0.00           C  
ATOM    628  O   GLU A  38     -37.871 -32.384 -20.607  1.00  0.00           O  
ATOM    629  CB  GLU A  38     -35.010 -31.821 -22.146  1.00 -0.28           C  
ATOM    630  CG  GLU A  38     -35.896 -32.328 -23.275  1.00 -0.54           C  
ATOM    631  CD  GLU A  38     -36.638 -31.224 -23.975  1.00 -0.45           C  
ATOM    632  OE1 GLU A  38     -36.166 -30.112 -23.961  1.00 -0.25           O  
ATOM    633  OE2 GLU A  38     -37.681 -31.493 -24.525  1.00 -0.48           O  
ATOM    634  H   GLU A  38     -33.858 -30.930 -20.049  1.00  0.00           H  
ATOM    635  HA  GLU A  38     -36.416 -30.445 -21.268  1.00  0.00           H  
ATOM    636 1HB  GLU A  38     -34.359 -31.046 -22.553  1.00 -0.32           H  
ATOM    637 2HB  GLU A  38     -34.375 -32.646 -21.823  1.00 -0.21           H  
ATOM    638 1HG  GLU A  38     -35.276 -32.851 -24.002  1.00 -0.54           H  
ATOM    639 2HG  GLU A  38     -36.612 -33.040 -22.868  1.00 -0.63           H  
ATOM    640  N   PHE A  39     -36.070 -33.231 -19.558  1.00  0.00           N  
ATOM    641  CA  PHE A  39     -36.816 -34.299 -18.902  1.00  0.00           C  
ATOM    642  C   PHE A  39     -37.921 -33.735 -18.019  1.00  0.00           C  
ATOM    643  O   PHE A  39     -39.078 -34.145 -18.118  1.00  0.00           O  
ATOM    644  CB  PHE A  39     -35.877 -35.168 -18.061  1.00  0.18           C  
ATOM    645  CG  PHE A  39     -36.584 -36.229 -17.268  1.00  0.27           C  
ATOM    646  CD1 PHE A  39     -37.054 -37.380 -17.885  1.00  0.26           C  
ATOM    647  CD2 PHE A  39     -36.781 -36.080 -15.903  1.00  0.27           C  
ATOM    648  CE1 PHE A  39     -37.703 -38.357 -17.155  1.00  0.35           C  
ATOM    649  CE2 PHE A  39     -37.429 -37.056 -15.172  1.00  0.33           C  
ATOM    650  CZ  PHE A  39     -37.891 -38.196 -15.799  1.00  0.40           C  
ATOM    651  H   PHE A  39     -35.074 -33.161 -19.406  1.00  0.00           H  
ATOM    652  HA  PHE A  39     -37.284 -34.910 -19.674  1.00  0.00           H  
ATOM    653 1HB  PHE A  39     -35.153 -35.655 -18.713  1.00  0.26           H  
ATOM    654 2HB  PHE A  39     -35.322 -34.538 -17.368  1.00  0.13           H  
ATOM    655  HD1 PHE A  39     -36.904 -37.508 -18.957  1.00  0.21           H  
ATOM    656  HD2 PHE A  39     -36.416 -35.180 -15.408  1.00  0.28           H  
ATOM    657  HE1 PHE A  39     -38.067 -39.256 -17.652  1.00  0.28           H  
ATOM    658  HE2 PHE A  39     -37.577 -36.926 -14.099  1.00  0.30           H  
ATOM    659  HZ  PHE A  39     -38.405 -38.965 -15.223  1.00  0.38           H  
ATOM    660  N   LEU A  40     -37.559 -32.794 -17.154  1.00  0.00           N  
ATOM    661  CA  LEU A  40     -38.507 -32.218 -16.208  1.00  0.00           C  
ATOM    662  C   LEU A  40     -39.629 -31.482 -16.931  1.00  0.00           C  
ATOM    663  O   LEU A  40     -40.790 -31.553 -16.529  1.00  0.00           O  
ATOM    664  CB  LEU A  40     -37.786 -31.255 -15.256  1.00 -0.00           C  
ATOM    665  CG  LEU A  40     -36.736 -31.891 -14.336  1.00 -0.00           C  
ATOM    666  CD1 LEU A  40     -35.951 -30.796 -13.627  1.00  0.00           C  
ATOM    667  CD2 LEU A  40     -37.424 -32.805 -13.335  1.00  0.00           C  
ATOM    668  H   LEU A  40     -36.603 -32.470 -17.153  1.00  0.00           H  
ATOM    669  HA  LEU A  40     -38.955 -33.032 -15.638  1.00  0.00           H  
ATOM    670 1HB  LEU A  40     -37.288 -30.490 -15.848  1.00  0.01           H  
ATOM    671 2HB  LEU A  40     -38.529 -30.769 -14.624  1.00 -0.00           H  
ATOM    672  HG  LEU A  40     -36.033 -32.472 -14.934  1.00  0.01           H  
ATOM    673 1HD1 LEU A  40     -35.204 -31.248 -12.975  1.00  0.01           H  
ATOM    674 2HD1 LEU A  40     -35.452 -30.169 -14.367  1.00  0.00           H  
ATOM    675 3HD1 LEU A  40     -36.631 -30.187 -13.033  1.00  0.00           H  
ATOM    676 1HD2 LEU A  40     -36.678 -33.258 -12.682  1.00  0.00           H  
ATOM    677 2HD2 LEU A  40     -38.126 -32.226 -12.735  1.00  0.00           H  
ATOM    678 3HD2 LEU A  40     -37.963 -33.589 -13.868  1.00  0.01           H  
ATOM    679  N   LEU A  41     -39.274 -30.776 -17.999  1.00  0.00           N  
ATOM    680  CA  LEU A  41     -40.242 -29.993 -18.755  1.00  0.00           C  
ATOM    681  C   LEU A  41     -41.310 -30.886 -19.374  1.00  0.00           C  
ATOM    682  O   LEU A  41     -42.504 -30.603 -19.273  1.00  0.00           O  
ATOM    683  CB  LEU A  41     -39.534 -29.193 -19.856  1.00 -0.00           C  
ATOM    684  CG  LEU A  41     -40.451 -28.407 -20.803  1.00 -0.13           C  
ATOM    685  CD1 LEU A  41     -41.249 -27.386 -20.004  1.00 -0.08           C  
ATOM    686  CD2 LEU A  41     -39.612 -27.728 -21.875  1.00 -0.25           C  
ATOM    687  H   LEU A  41     -38.308 -30.781 -18.294  1.00  0.00           H  
ATOM    688  HA  LEU A  41     -40.738 -29.309 -18.066  1.00  0.00           H  
ATOM    689 1HB  LEU A  41     -38.855 -28.483 -19.388  1.00  0.07           H  
ATOM    690 2HB  LEU A  41     -38.946 -29.883 -20.462  1.00 -0.16           H  
ATOM    691  HG  LEU A  41     -41.159 -29.089 -21.274  1.00 -0.18           H  
ATOM    692 1HD1 LEU A  41     -41.901 -26.826 -20.676  1.00 -0.15           H  
ATOM    693 2HD1 LEU A  41     -41.855 -27.900 -19.257  1.00 -0.07           H  
ATOM    694 3HD1 LEU A  41     -40.565 -26.697 -19.507  1.00 -0.02           H  
ATOM    695 1HD2 LEU A  41     -40.264 -27.170 -22.548  1.00 -0.22           H  
ATOM    696 2HD2 LEU A  41     -38.905 -27.045 -21.405  1.00 -0.19           H  
ATOM    697 3HD2 LEU A  41     -39.066 -28.482 -22.441  1.00 -0.27           H  
ATOM    698  N   ARG A  42     -40.873 -31.964 -20.014  1.00  0.00           N  
ATOM    699  CA  ARG A  42     -41.783 -32.853 -20.727  1.00  0.00           C  
ATOM    700  C   ARG A  42     -42.851 -33.411 -19.795  1.00  0.00           C  
ATOM    701  O   ARG A  42     -44.021 -33.508 -20.164  1.00  0.00           O  
ATOM    702  CB  ARG A  42     -41.018 -34.005 -21.363  1.00 -0.21           C  
ATOM    703  CG  ARG A  42     -40.185 -33.626 -22.576  1.00 -0.52           C  
ATOM    704  CD  ARG A  42     -39.438 -34.791 -23.115  1.00 -0.53           C  
ATOM    705  NE  ARG A  42     -38.586 -34.420 -24.234  1.00 -0.62           N  
ATOM    706  CZ  ARG A  42     -37.916 -35.295 -25.009  1.00 -0.50           C  
ATOM    707  NH1 ARG A  42     -38.010 -36.586 -24.776  1.00 -0.41           N  
ATOM    708  NH2 ARG A  42     -37.164 -34.855 -26.004  1.00 -0.50           N  
ATOM    709  H   ARG A  42     -39.885 -32.174 -20.007  1.00  0.00           H  
ATOM    710  HA  ARG A  42     -42.285 -32.273 -21.502  1.00  0.00           H  
ATOM    711 1HB  ARG A  42     -40.347 -34.446 -20.627  1.00  0.00           H  
ATOM    712 2HB  ARG A  42     -41.719 -34.780 -21.673  1.00 -0.15           H  
ATOM    713 1HG  ARG A  42     -40.837 -33.244 -23.362  1.00 -0.55           H  
ATOM    714 2HG  ARG A  42     -39.464 -32.857 -22.297  1.00 -0.64           H  
ATOM    715 1HD  ARG A  42     -38.809 -35.214 -22.333  1.00 -0.49           H  
ATOM    716 2HD  ARG A  42     -40.143 -35.546 -23.462  1.00 -0.44           H  
ATOM    717  HE  ARG A  42     -38.488 -33.435 -24.443  1.00 -0.63           H  
ATOM    718 1HH1 ARG A  42     -38.584 -36.921 -24.016  1.00 -0.39           H  
ATOM    719 2HH1 ARG A  42     -37.508 -37.240 -25.358  1.00 -0.32           H  
ATOM    720 1HH2 ARG A  42     -37.092 -33.863 -26.183  1.00 -0.58           H  
ATOM    721 2HH2 ARG A  42     -36.663 -35.511 -26.584  1.00 -0.43           H  
ATOM    722  N   LEU A  43     -42.442 -33.776 -18.586  1.00  0.00           N  
ATOM    723  CA  LEU A  43     -43.352 -34.374 -17.616  1.00  0.00           C  
ATOM    724  C   LEU A  43     -44.387 -33.364 -17.137  1.00  0.00           C  
ATOM    725  O   LEU A  43     -45.564 -33.692 -16.983  1.00  0.00           O  
ATOM    726  CB  LEU A  43     -42.567 -34.919 -16.417  1.00  0.15           C  
ATOM    727  CG  LEU A  43     -41.579 -36.049 -16.727  1.00  0.26           C  
ATOM    728  CD1 LEU A  43     -40.889 -36.489 -15.443  1.00  0.29           C  
ATOM    729  CD2 LEU A  43     -42.322 -37.209 -17.373  1.00  0.22           C  
ATOM    730  H   LEU A  43     -41.474 -33.636 -18.330  1.00  0.00           H  
ATOM    731  HA  LEU A  43     -43.883 -35.189 -18.109  1.00  0.00           H  
ATOM    732 1HB  LEU A  43     -42.004 -34.101 -15.970  1.00  0.14           H  
ATOM    733 2HB  LEU A  43     -43.276 -35.291 -15.677  1.00  0.16           H  
ATOM    734  HG  LEU A  43     -40.811 -35.685 -17.409  1.00  0.26           H  
ATOM    735 1HD1 LEU A  43     -40.187 -37.293 -15.663  1.00  0.35           H  
ATOM    736 2HD1 LEU A  43     -40.349 -35.645 -15.011  1.00  0.22           H  
ATOM    737 3HD1 LEU A  43     -41.635 -36.844 -14.732  1.00  0.26           H  
ATOM    738 1HD2 LEU A  43     -41.618 -38.014 -17.595  1.00  0.29           H  
ATOM    739 2HD2 LEU A  43     -43.088 -37.576 -16.690  1.00  0.16           H  
ATOM    740 3HD2 LEU A  43     -42.790 -36.872 -18.298  1.00  0.02           H  
ATOM    741  N   ILE A  44     -43.942 -32.135 -16.902  1.00  0.00           N  
ATOM    742  CA  ILE A  44     -44.823 -31.083 -16.406  1.00  0.00           C  
ATOM    743  C   ILE A  44     -45.859 -30.694 -17.452  1.00  0.00           C  
ATOM    744  O   ILE A  44     -47.009 -30.406 -17.122  1.00  0.00           O  
ATOM    745  CB  ILE A  44     -44.014 -29.838 -15.997  1.00  0.00           C  
ATOM    746  CG1 ILE A  44     -43.171 -30.133 -14.753  1.00  0.00           C  
ATOM    747  CG2 ILE A  44     -44.943 -28.659 -15.747  1.00  0.00           C  
ATOM    748  CD1 ILE A  44     -42.105 -29.098 -14.479  1.00  0.00           C  
ATOM    749  H   ILE A  44     -42.969 -31.923 -17.070  1.00  0.00           H  
ATOM    750  HA  ILE A  44     -45.353 -31.467 -15.535  1.00  0.00           H  
ATOM    751  HB  ILE A  44     -43.318 -29.578 -16.794  1.00 -0.00           H  
ATOM    752 1HG1 ILE A  44     -43.820 -30.195 -13.880  1.00  0.00           H  
ATOM    753 2HG1 ILE A  44     -42.684 -31.102 -14.866  1.00  0.00           H  
ATOM    754 1HG2 ILE A  44     -44.355 -27.788 -15.458  1.00  0.00           H  
ATOM    755 2HG2 ILE A  44     -45.499 -28.436 -16.657  1.00 -0.01           H  
ATOM    756 3HG2 ILE A  44     -45.640 -28.909 -14.947  1.00  0.01           H  
ATOM    757 1HD1 ILE A  44     -41.549 -29.377 -13.583  1.00 -0.00           H  
ATOM    758 2HD1 ILE A  44     -41.422 -29.046 -15.327  1.00  0.00           H  
ATOM    759 3HD1 ILE A  44     -42.572 -28.126 -14.327  1.00  0.00           H  
ATOM    760  N   GLU A  45     -45.423 -30.694 -18.714  1.00  0.00           N  
ATOM    761  CA  GLU A  45     -46.288 -30.437 -19.859  1.00  0.00           C  
ATOM    762  C   GLU A  45     -47.443 -31.426 -19.924  1.00  0.00           C  
ATOM    763  O   GLU A  45     -48.561 -31.066 -20.293  1.00  0.00           O  
ATOM    764  CB  GLU A  45     -45.480 -30.498 -21.157  1.00 -0.25           C  
ATOM    765  CG  GLU A  45     -44.588 -29.289 -21.401  1.00 -0.22           C  
ATOM    766  CD  GLU A  45     -43.748 -29.422 -22.640  1.00 -0.23           C  
ATOM    767  OE1 GLU A  45     -43.650 -30.510 -23.154  1.00 -0.29           O  
ATOM    768  OE2 GLU A  45     -43.203 -28.435 -23.073  1.00 -0.18           O  
ATOM    769  H   GLU A  45     -44.448 -30.880 -18.898  1.00  0.00           H  
ATOM    770  HA  GLU A  45     -46.715 -29.440 -19.743  1.00  0.00           H  
ATOM    771 1HB  GLU A  45     -44.847 -31.385 -21.149  1.00 -0.45           H  
ATOM    772 2HB  GLU A  45     -46.160 -30.589 -22.004  1.00 -0.36           H  
ATOM    773 1HG  GLU A  45     -45.214 -28.402 -21.495  1.00 -0.47           H  
ATOM    774 2HG  GLU A  45     -43.937 -29.151 -20.539  1.00 -0.20           H  
ATOM    775  N   GLU A  46     -47.177 -32.680 -19.564  1.00  0.00           N  
ATOM    776  CA  GLU A  46     -48.232 -33.688 -19.511  1.00  0.00           C  
ATOM    777  C   GLU A  46     -49.184 -33.434 -18.351  1.00  0.00           C  
ATOM    778  O   GLU A  46     -50.394 -33.621 -18.475  1.00  0.00           O  
ATOM    779  CB  GLU A  46     -47.626 -35.088 -19.388  1.00 -0.34           C  
ATOM    780  CG  GLU A  46     -46.882 -35.563 -20.628  1.00 -0.38           C  
ATOM    781  CD  GLU A  46     -47.779 -35.729 -21.822  1.00 -0.40           C  
ATOM    782  OE1 GLU A  46     -48.748 -36.443 -21.720  1.00 -0.40           O  
ATOM    783  OE2 GLU A  46     -47.496 -35.139 -22.839  1.00 -0.45           O  
ATOM    784  H   GLU A  46     -46.229 -32.932 -19.325  1.00  0.00           H  
ATOM    785  HA  GLU A  46     -48.798 -33.645 -20.443  1.00  0.00           H  
ATOM    786 1HB  GLU A  46     -46.929 -35.110 -18.550  1.00 -0.29           H  
ATOM    787 2HB  GLU A  46     -48.416 -35.809 -19.176  1.00 -0.33           H  
ATOM    788 1HG  GLU A  46     -46.103 -34.840 -20.870  1.00 -0.47           H  
ATOM    789 2HG  GLU A  46     -46.399 -36.515 -20.407  1.00 -0.38           H  
ATOM    790  N   VAL A  47     -48.625 -33.006 -17.226  1.00  0.00           N  
ATOM    791  CA  VAL A  47     -49.417 -32.688 -16.042  1.00  0.00           C  
ATOM    792  C   VAL A  47     -49.092 -31.275 -15.578  1.00  0.00           C  
ATOM    793  O   VAL A  47     -48.243 -31.076 -14.710  1.00  0.00           O  
ATOM    794  CB  VAL A  47     -49.128 -33.688 -14.907  1.00  0.12           C  
ATOM    795  CG1 VAL A  47     -50.021 -33.406 -13.708  1.00  0.21           C  
ATOM    796  CG2 VAL A  47     -49.328 -35.110 -15.405  1.00  0.12           C  
ATOM    797  H   VAL A  47     -47.622 -32.896 -17.185  1.00  0.00           H  
ATOM    798  HA  VAL A  47     -50.473 -32.758 -16.303  1.00  0.00           H  
ATOM    799  HB  VAL A  47     -48.097 -33.560 -14.576  1.00  0.16           H  
ATOM    800 1HG1 VAL A  47     -49.803 -34.121 -12.915  1.00  0.20           H  
ATOM    801 2HG1 VAL A  47     -49.835 -32.395 -13.345  1.00  0.18           H  
ATOM    802 3HG1 VAL A  47     -51.066 -33.499 -14.002  1.00  0.20           H  
ATOM    803 1HG2 VAL A  47     -49.122 -35.812 -14.597  1.00  0.14           H  
ATOM    804 2HG2 VAL A  47     -50.359 -35.236 -15.741  1.00  0.11           H  
ATOM    805 3HG2 VAL A  47     -48.650 -35.304 -16.236  1.00  0.02           H  
ATOM    806  N   PRO A  48     -49.769 -30.292 -16.158  1.00  0.00           N  
ATOM    807  CA  PRO A  48     -49.382 -28.902 -15.973  1.00  0.00           C  
ATOM    808  C   PRO A  48     -49.891 -28.349 -14.649  1.00  0.00           C  
ATOM    809  O   PRO A  48     -50.860 -27.590 -14.614  1.00  0.00           O  
ATOM    810  CB  PRO A  48     -50.039 -28.202 -17.165  1.00  0.08           C  
ATOM    811  CG  PRO A  48     -51.234 -29.042 -17.468  1.00  0.15           C  
ATOM    812  CD  PRO A  48     -50.765 -30.454 -17.243  1.00  0.20           C  
ATOM    813  HA  PRO A  48     -48.293 -28.842 -15.974  1.00  0.00           H  
ATOM    814 1HB  PRO A  48     -50.303 -27.168 -16.898  1.00  0.08           H  
ATOM    815 2HB  PRO A  48     -49.333 -28.147 -18.007  1.00  0.05           H  
ATOM    816 1HG  PRO A  48     -52.070 -28.763 -16.811  1.00  0.15           H  
ATOM    817 2HG  PRO A  48     -51.570 -28.867 -18.501  1.00  0.15           H  
ATOM    818 1HD  PRO A  48     -51.615 -31.077 -16.928  1.00  0.24           H  
ATOM    819 2HD  PRO A  48     -50.320 -30.846 -18.169  1.00  0.19           H  
ATOM    820  N   THR A  49     -49.233 -28.731 -13.562  1.00  0.00           N  
ATOM    821  CA  THR A  49     -49.597 -28.246 -12.237  1.00  0.00           C  
ATOM    822  C   THR A  49     -48.413 -27.581 -11.550  1.00  0.00           C  
ATOM    823  O   THR A  49     -47.271 -28.017 -11.698  1.00  0.00           O  
ATOM    824  CB  THR A  49     -50.131 -29.389 -11.356  1.00 -0.02           C  
ATOM    825  OG1 THR A  49     -50.457 -28.882 -10.055  1.00 -0.24           O  
ATOM    826  CG2 THR A  49     -49.090 -30.490 -11.221  1.00 -0.04           C  
ATOM    827  H   THR A  49     -48.461 -29.374 -13.655  1.00  0.00           H  
ATOM    828  HA  THR A  49     -50.395 -27.512 -12.345  1.00  0.00           H  
ATOM    829  HB  THR A  49     -51.033 -29.803 -11.805  1.00  0.00           H  
ATOM    830  HG1 THR A  49     -51.044 -29.497  -9.610  1.00 -0.28           H  
ATOM    831 1HG2 THR A  49     -49.486 -31.290 -10.594  1.00 -0.03           H  
ATOM    832 2HG2 THR A  49     -48.850 -30.887 -12.207  1.00  0.04           H  
ATOM    833 3HG2 THR A  49     -48.189 -30.084 -10.764  1.00 -0.11           H  
ATOM    834  N   PRO A  50     -48.687 -26.518 -10.794  1.00  0.00           N  
ATOM    835  CA  PRO A  50     -47.631 -25.822 -10.076  1.00  0.00           C  
ATOM    836  C   PRO A  50     -47.023 -26.739  -9.012  1.00  0.00           C  
ATOM    837  O   PRO A  50     -45.931 -26.480  -8.506  1.00  0.00           O  
ATOM    838  CB  PRO A  50     -48.361 -24.627  -9.454  1.00  0.13           C  
ATOM    839  CG  PRO A  50     -49.781 -25.074  -9.365  1.00  0.12           C  
ATOM    840  CD  PRO A  50     -49.997 -25.888 -10.612  1.00  0.14           C  
ATOM    841  HA  PRO A  50     -46.851 -25.559 -10.792  1.00  0.00           H  
ATOM    842 1HB  PRO A  50     -47.926 -24.391  -8.472  1.00 -0.04           H  
ATOM    843 2HB  PRO A  50     -48.233 -23.736 -10.086  1.00  0.15           H  
ATOM    844 1HG  PRO A  50     -49.938 -25.658  -8.446  1.00  0.00           H  
ATOM    845 2HG  PRO A  50     -50.450 -24.203  -9.306  1.00  0.08           H  
ATOM    846 1HD  PRO A  50     -50.791 -26.628 -10.436  1.00  0.11           H  
ATOM    847 2HD  PRO A  50     -50.266 -25.221 -11.445  1.00  0.15           H  
ATOM    848  N   GLU A  51     -47.745 -27.806  -8.689  1.00  0.00           N  
ATOM    849  CA  GLU A  51     -47.317 -28.784  -7.696  1.00  0.00           C  
ATOM    850  C   GLU A  51     -46.030 -29.478  -8.125  1.00  0.00           C  
ATOM    851  O   GLU A  51     -45.199 -29.836  -7.291  1.00  0.00           O  
ATOM    852  CB  GLU A  51     -48.415 -29.825  -7.464  1.00 -0.35           C  
ATOM    853  CG  GLU A  51     -49.657 -29.285  -6.769  1.00 -0.28           C  
ATOM    854  CD  GLU A  51     -50.730 -30.322  -6.599  1.00 -0.33           C  
ATOM    855  OE1 GLU A  51     -50.572 -31.404  -7.112  1.00 -0.36           O  
ATOM    856  OE2 GLU A  51     -51.712 -30.034  -5.955  1.00 -0.33           O  
ATOM    857  H   GLU A  51     -48.633 -27.956  -9.145  1.00  0.00           H  
ATOM    858  HA  GLU A  51     -47.117 -28.256  -6.764  1.00  0.00           H  
ATOM    859 1HB  GLU A  51     -48.725 -30.248  -8.420  1.00 -0.31           H  
ATOM    860 2HB  GLU A  51     -48.022 -30.641  -6.858  1.00 -0.40           H  
ATOM    861 1HG  GLU A  51     -49.375 -28.906  -5.787  1.00 -0.31           H  
ATOM    862 2HG  GLU A  51     -50.052 -28.452  -7.350  1.00 -0.25           H  
ATOM    863  N   LEU A  52     -45.871 -29.663  -9.431  1.00  0.00           N  
ATOM    864  CA  LEU A  52     -44.695 -30.333  -9.972  1.00  0.00           C  
ATOM    865  C   LEU A  52     -43.610 -29.330 -10.341  1.00  0.00           C  
ATOM    866  O   LEU A  52     -42.419 -29.624 -10.238  1.00  0.00           O  
ATOM    867  CB  LEU A  52     -45.077 -31.160 -11.206  1.00 -0.00           C  
ATOM    868  CG  LEU A  52     -46.054 -32.317 -10.956  1.00 -0.01           C  
ATOM    869  CD1 LEU A  52     -46.495 -32.906 -12.289  1.00  0.08           C  
ATOM    870  CD2 LEU A  52     -45.382 -33.369 -10.088  1.00 -0.02           C  
ATOM    871  H   LEU A  52     -46.584 -29.332 -10.065  1.00  0.00           H  
ATOM    872  HA  LEU A  52     -44.295 -30.991  -9.200  1.00  0.00           H  
ATOM    873 1HB  LEU A  52     -45.531 -30.497 -11.941  1.00 -0.00           H  
ATOM    874 2HB  LEU A  52     -44.169 -31.581 -11.638  1.00 -0.00           H  
ATOM    875  HG  LEU A  52     -46.941 -31.940 -10.449  1.00 -0.07           H  
ATOM    876 1HD1 LEU A  52     -47.188 -33.728 -12.111  1.00  0.16           H  
ATOM    877 2HD1 LEU A  52     -46.989 -32.137 -12.882  1.00  0.07           H  
ATOM    878 3HD1 LEU A  52     -45.624 -33.277 -12.829  1.00  0.05           H  
ATOM    879 1HD2 LEU A  52     -46.076 -34.191  -9.910  1.00  0.04           H  
ATOM    880 2HD2 LEU A  52     -44.495 -33.748 -10.595  1.00 -0.00           H  
ATOM    881 3HD2 LEU A  52     -45.093 -32.925  -9.135  1.00 -0.12           H  
ATOM    882  N   ILE A  53     -44.028 -28.145 -10.771  1.00  0.00           N  
ATOM    883  CA  ILE A  53     -43.094 -27.125 -11.231  1.00  0.00           C  
ATOM    884  C   ILE A  53     -42.165 -26.680 -10.109  1.00  0.00           C  
ATOM    885  O   ILE A  53     -40.951 -26.592 -10.293  1.00  0.00           O  
ATOM    886  CB  ILE A  53     -43.848 -25.902 -11.788  1.00 -0.00           C  
ATOM    887  CG1 ILE A  53     -44.564 -26.265 -13.093  1.00  0.00           C  
ATOM    888  CG2 ILE A  53     -42.890 -24.741 -12.008  1.00 -0.00           C  
ATOM    889  CD1 ILE A  53     -45.557 -25.224 -13.554  1.00  0.02           C  
ATOM    890  H   ILE A  53     -45.018 -27.946 -10.779  1.00  0.00           H  
ATOM    891  HA  ILE A  53     -42.481 -27.558 -12.021  1.00  0.00           H  
ATOM    892  HB  ILE A  53     -44.619 -25.597 -11.080  1.00 -0.01           H  
ATOM    893 1HG1 ILE A  53     -43.828 -26.408 -13.883  1.00  0.00           H  
ATOM    894 2HG1 ILE A  53     -45.094 -27.209 -12.966  1.00  0.00           H  
ATOM    895 1HG2 ILE A  53     -43.438 -23.887 -12.402  1.00 -0.00           H  
ATOM    896 2HG2 ILE A  53     -42.426 -24.469 -11.060  1.00 -0.00           H  
ATOM    897 3HG2 ILE A  53     -42.119 -25.037 -12.718  1.00  0.00           H  
ATOM    898 1HD1 ILE A  53     -46.024 -25.552 -14.483  1.00  0.02           H  
ATOM    899 2HD1 ILE A  53     -46.324 -25.089 -12.790  1.00  0.10           H  
ATOM    900 3HD1 ILE A  53     -45.043 -24.278 -13.720  1.00  0.01           H  
ATOM    901  N   LYS A  54     -42.743 -26.401  -8.945  1.00  0.00           N  
ATOM    902  CA  LYS A  54     -41.974 -25.917  -7.805  1.00  0.00           C  
ATOM    903  C   LYS A  54     -40.807 -26.845  -7.495  1.00  0.00           C  
ATOM    904  O   LYS A  54     -39.706 -26.390  -7.183  1.00  0.00           O  
ATOM    905  CB  LYS A  54     -42.872 -25.772  -6.575  1.00 -0.13           C  
ATOM    906  CG  LYS A  54     -43.867 -24.622  -6.655  1.00 -0.12           C  
ATOM    907  CD  LYS A  54     -44.735 -24.555  -5.408  1.00 -0.12           C  
ATOM    908  CE  LYS A  54     -45.741 -23.416  -5.492  1.00 -0.13           C  
ATOM    909  NZ  LYS A  54     -46.623 -23.363  -4.295  1.00 -0.16           N  
ATOM    910  H   LYS A  54     -43.740 -26.528  -8.848  1.00  0.00           H  
ATOM    911  HA  LYS A  54     -41.564 -24.940  -8.063  1.00  0.00           H  
ATOM    912 1HB  LYS A  54     -43.436 -26.693  -6.426  1.00 -0.11           H  
ATOM    913 2HB  LYS A  54     -42.255 -25.620  -5.690  1.00 -0.09           H  
ATOM    914 1HG  LYS A  54     -43.327 -23.680  -6.762  1.00 -0.19           H  
ATOM    915 2HG  LYS A  54     -44.507 -24.754  -7.526  1.00 -0.12           H  
ATOM    916 1HD  LYS A  54     -45.274 -25.496  -5.288  1.00 -0.12           H  
ATOM    917 2HD  LYS A  54     -44.104 -24.405  -4.532  1.00 -0.13           H  
ATOM    918 1HE  LYS A  54     -45.211 -22.469  -5.580  1.00 -0.13           H  
ATOM    919 2HE  LYS A  54     -46.361 -23.544  -6.380  1.00 -0.15           H  
ATOM    920 1HZ  LYS A  54     -47.274 -22.596  -4.390  1.00 -0.29           H  
ATOM    921 2HZ  LYS A  54     -47.135 -24.230  -4.214  1.00 -0.17           H  
ATOM    922 3HZ  LYS A  54     -46.061 -23.225  -3.468  1.00 -0.11           H  
ATOM    923  N   GLU A  55     -41.053 -28.148  -7.581  1.00  0.00           N  
ATOM    924  CA  GLU A  55     -40.020 -29.142  -7.321  1.00  0.00           C  
ATOM    925  C   GLU A  55     -38.985 -29.167  -8.438  1.00  0.00           C  
ATOM    926  O   GLU A  55     -37.782 -29.227  -8.183  1.00  0.00           O  
ATOM    927  CB  GLU A  55     -40.644 -30.530  -7.160  1.00 -0.23           C  
ATOM    928  CG  GLU A  55     -39.648 -31.634  -6.835  1.00 -0.22           C  
ATOM    929  CD  GLU A  55     -38.974 -31.441  -5.505  1.00 -0.26           C  
ATOM    930  OE1 GLU A  55     -39.506 -30.727  -4.689  1.00 -0.23           O  
ATOM    931  OE2 GLU A  55     -37.926 -32.009  -5.305  1.00 -0.37           O  
ATOM    932  H   GLU A  55     -41.980 -28.457  -7.834  1.00  0.00           H  
ATOM    933  HA  GLU A  55     -39.508 -28.866  -6.399  1.00  0.00           H  
ATOM    934 1HB  GLU A  55     -41.387 -30.504  -6.362  1.00 -0.24           H  
ATOM    935 2HB  GLU A  55     -41.161 -30.805  -8.079  1.00 -0.24           H  
ATOM    936 1HG  GLU A  55     -40.170 -32.590  -6.830  1.00 -0.28           H  
ATOM    937 2HG  GLU A  55     -38.892 -31.668  -7.618  1.00 -0.25           H  
ATOM    938  N   ALA A  56     -39.461 -29.120  -9.679  1.00  0.00           N  
ATOM    939  CA  ALA A  56     -38.578 -29.152 -10.839  1.00  0.00           C  
ATOM    940  C   ALA A  56     -37.631 -27.960 -10.845  1.00  0.00           C  
ATOM    941  O   ALA A  56     -36.464 -28.084 -11.215  1.00  0.00           O  
ATOM    942  CB  ALA A  56     -39.394 -29.187 -12.123  1.00 -0.00           C  
ATOM    943  H   ALA A  56     -40.459 -29.060  -9.821  1.00  0.00           H  
ATOM    944  HA  ALA A  56     -37.974 -30.058 -10.780  1.00  0.00           H  
ATOM    945 1HB  ALA A  56     -38.720 -29.211 -12.981  1.00 -0.00           H  
ATOM    946 2HB  ALA A  56     -40.023 -30.077 -12.131  1.00 -0.00           H  
ATOM    947 3HB  ALA A  56     -40.020 -28.298 -12.180  1.00  0.00           H  
ATOM    948  N   MET A  57     -38.141 -26.804 -10.434  1.00  0.00           N  
ATOM    949  CA  MET A  57     -37.346 -25.582 -10.406  1.00  0.00           C  
ATOM    950  C   MET A  57     -36.176 -25.708  -9.440  1.00  0.00           C  
ATOM    951  O   MET A  57     -35.079 -25.219  -9.712  1.00  0.00           O  
ATOM    952  CB  MET A  57     -38.224 -24.389 -10.029  1.00 -0.02           C  
ATOM    953  CG  MET A  57     -39.244 -23.998 -11.089  1.00  0.00           C  
ATOM    954  SD  MET A  57     -39.918 -22.346 -10.829  1.00 -0.02           S  
ATOM    955  CE  MET A  57     -40.849 -22.593  -9.320  1.00 -0.08           C  
ATOM    956  H   MET A  57     -39.105 -26.770 -10.132  1.00  0.00           H  
ATOM    957  HA  MET A  57     -36.939 -25.420 -11.405  1.00  0.00           H  
ATOM    958 1HB  MET A  57     -38.765 -24.613  -9.111  1.00 -0.08           H  
ATOM    959 2HB  MET A  57     -37.594 -23.521  -9.836  1.00 -0.01           H  
ATOM    960 1HG  MET A  57     -38.777 -24.029 -12.073  1.00  0.00           H  
ATOM    961 2HG  MET A  57     -40.068 -24.711 -11.082  1.00  0.00           H  
ATOM    962 1HE  MET A  57     -41.327 -21.657  -9.029  1.00 -0.07           H  
ATOM    963 2HE  MET A  57     -41.612 -23.355  -9.485  1.00 -0.05           H  
ATOM    964 3HE  MET A  57     -40.176 -22.920  -8.527  1.00 -0.19           H  
ATOM    965  N   GLU A  58     -36.416 -26.366  -8.311  1.00  0.00           N  
ATOM    966  CA  GLU A  58     -35.379 -26.566  -7.306  1.00  0.00           C  
ATOM    967  C   GLU A  58     -34.309 -27.530  -7.803  1.00  0.00           C  
ATOM    968  O   GLU A  58     -33.125 -27.363  -7.509  1.00  0.00           O  
ATOM    969  CB  GLU A  58     -35.991 -27.093  -6.006  1.00 -0.21           C  
ATOM    970  CG  GLU A  58     -34.997 -27.259  -4.865  1.00 -0.42           C  
ATOM    971  CD  GLU A  58     -34.381 -25.958  -4.432  1.00 -0.29           C  
ATOM    972  OE1 GLU A  58     -34.954 -24.931  -4.707  1.00 -0.19           O  
ATOM    973  OE2 GLU A  58     -33.337 -25.991  -3.825  1.00 -0.31           O  
ATOM    974  H   GLU A  58     -37.340 -26.737  -8.145  1.00  0.00           H  
ATOM    975  HA  GLU A  58     -34.901 -25.605  -7.116  1.00  0.00           H  
ATOM    976 1HB  GLU A  58     -36.774 -26.414  -5.671  1.00 -0.18           H  
ATOM    977 2HB  GLU A  58     -36.454 -28.063  -6.189  1.00 -0.37           H  
ATOM    978 1HG  GLU A  58     -35.508 -27.707  -4.014  1.00 -0.41           H  
ATOM    979 2HG  GLU A  58     -34.208 -27.941  -5.181  1.00 -0.46           H  
ATOM    980  N   ILE A  59     -34.732 -28.539  -8.557  1.00  0.00           N  
ATOM    981  CA  ILE A  59     -33.820 -29.568  -9.042  1.00  0.00           C  
ATOM    982  C   ILE A  59     -32.758 -28.976  -9.959  1.00  0.00           C  
ATOM    983  O   ILE A  59     -31.566 -29.234  -9.793  1.00  0.00           O  
ATOM    984  CB  ILE A  59     -34.588 -30.673  -9.791  1.00  0.01           C  
ATOM    985  CG1 ILE A  59     -35.392 -31.525  -8.806  1.00 -0.07           C  
ATOM    986  CG2 ILE A  59     -33.626 -31.541 -10.589  1.00  0.02           C  
ATOM    987  CD1 ILE A  59     -36.387 -32.451  -9.470  1.00 -0.09           C  
ATOM    988  H   ILE A  59     -35.711 -28.594  -8.800  1.00  0.00           H  
ATOM    989  HA  ILE A  59     -33.313 -30.004  -8.181  1.00  0.00           H  
ATOM    990  HB  ILE A  59     -35.305 -30.219 -10.474  1.00  0.01           H  
ATOM    991 1HG1 ILE A  59     -34.711 -32.129  -8.207  1.00 -0.05           H  
ATOM    992 2HG1 ILE A  59     -35.938 -30.874  -8.122  1.00 -0.18           H  
ATOM    993 1HG2 ILE A  59     -34.186 -32.317 -11.111  1.00  0.01           H  
ATOM    994 2HG2 ILE A  59     -33.097 -30.924 -11.314  1.00  0.01           H  
ATOM    995 3HG2 ILE A  59     -32.908 -32.004  -9.912  1.00  0.04           H  
ATOM    996 1HD1 ILE A  59     -36.919 -33.020  -8.708  1.00 -0.12           H  
ATOM    997 2HD1 ILE A  59     -37.101 -31.862 -10.048  1.00 -0.09           H  
ATOM    998 3HD1 ILE A  59     -35.860 -33.135 -10.133  1.00  0.01           H  
ATOM    999  N   VAL A  60     -33.197 -28.180 -10.928  1.00  0.00           N  
ATOM   1000  CA  VAL A  60     -32.289 -27.584 -11.902  1.00  0.00           C  
ATOM   1001  C   VAL A  60     -31.393 -26.539 -11.251  1.00  0.00           C  
ATOM   1002  O   VAL A  60     -30.251 -26.341 -11.666  1.00  0.00           O  
ATOM   1003  CB  VAL A  60     -33.087 -26.933 -13.047  1.00 -0.00           C  
ATOM   1004  CG1 VAL A  60     -33.886 -27.983 -13.804  1.00  0.01           C  
ATOM   1005  CG2 VAL A  60     -34.003 -25.854 -12.492  1.00 -0.00           C  
ATOM   1006  H   VAL A  60     -34.186 -27.981 -10.992  1.00  0.00           H  
ATOM   1007  HA  VAL A  60     -31.650 -28.374 -12.295  1.00  0.00           H  
ATOM   1008  HB  VAL A  60     -32.388 -26.487 -13.756  1.00 -0.00           H  
ATOM   1009 1HG1 VAL A  60     -34.443 -27.505 -14.610  1.00  0.02           H  
ATOM   1010 2HG1 VAL A  60     -33.206 -28.725 -14.224  1.00  0.01           H  
ATOM   1011 3HG1 VAL A  60     -34.582 -28.471 -13.123  1.00 -0.00           H  
ATOM   1012 1HG2 VAL A  60     -34.564 -25.398 -13.307  1.00  0.01           H  
ATOM   1013 2HG2 VAL A  60     -34.698 -26.298 -11.778  1.00 -0.00           H  
ATOM   1014 3HG2 VAL A  60     -33.407 -25.092 -11.990  1.00 -0.00           H  
ATOM   1015  N   PHE A  61     -31.917 -25.870 -10.230  1.00  0.00           N  
ATOM   1016  CA  PHE A  61     -31.122 -24.944  -9.432  1.00  0.00           C  
ATOM   1017  C   PHE A  61     -29.975 -25.663  -8.733  1.00  0.00           C  
ATOM   1018  O   PHE A  61     -28.816 -25.268  -8.855  1.00  0.00           O  
ATOM   1019  CB  PHE A  61     -32.001 -24.244  -8.392  1.00  0.03           C  
ATOM   1020  CG  PHE A  61     -31.223 -23.494  -7.350  1.00  0.01           C  
ATOM   1021  CD1 PHE A  61     -30.432 -22.410  -7.700  1.00  0.09           C  
ATOM   1022  CD2 PHE A  61     -31.282 -23.869  -6.016  1.00 -0.03           C  
ATOM   1023  CE1 PHE A  61     -29.717 -21.718  -6.740  1.00  0.04           C  
ATOM   1024  CE2 PHE A  61     -30.569 -23.179  -5.055  1.00 -0.10           C  
ATOM   1025  CZ  PHE A  61     -29.785 -22.102  -5.418  1.00 -0.02           C  
ATOM   1026  H   PHE A  61     -32.891 -26.007 -10.000  1.00  0.00           H  
ATOM   1027  HA  PHE A  61     -30.691 -24.201 -10.104  1.00  0.00           H  
ATOM   1028 1HB  PHE A  61     -32.666 -23.542  -8.893  1.00  0.01           H  
ATOM   1029 2HB  PHE A  61     -32.624 -24.981  -7.888  1.00 -0.08           H  
ATOM   1030  HD1 PHE A  61     -30.379 -22.105  -8.745  1.00  0.09           H  
ATOM   1031  HD2 PHE A  61     -31.901 -24.720  -5.729  1.00 -0.09           H  
ATOM   1032  HE1 PHE A  61     -29.098 -20.869  -7.030  1.00  0.03           H  
ATOM   1033  HE2 PHE A  61     -30.624 -23.484  -4.010  1.00 -0.15           H  
ATOM   1034  HZ  PHE A  61     -29.221 -21.559  -4.662  1.00 -0.17           H  
ATOM   1035  N   ARG A  62     -30.306 -26.721  -8.002  1.00  0.00           N  
ATOM   1036  CA  ARG A  62     -29.316 -27.450  -7.217  1.00  0.00           C  
ATOM   1037  C   ARG A  62     -28.213 -28.012  -8.105  1.00  0.00           C  
ATOM   1038  O   ARG A  62     -27.039 -28.004  -7.734  1.00  0.00           O  
ATOM   1039  CB  ARG A  62     -29.973 -28.587  -6.449  1.00 -0.13           C  
ATOM   1040  CG  ARG A  62     -30.863 -28.151  -5.297  1.00 -0.30           C  
ATOM   1041  CD  ARG A  62     -31.512 -29.311  -4.633  1.00 -0.35           C  
ATOM   1042  NE  ARG A  62     -32.364 -28.898  -3.530  1.00 -0.44           N  
ATOM   1043  CZ  ARG A  62     -33.185 -29.720  -2.848  1.00 -0.34           C  
ATOM   1044  NH1 ARG A  62     -33.253 -30.994  -3.167  1.00 -0.25           N  
ATOM   1045  NH2 ARG A  62     -33.921 -29.247  -1.858  1.00 -0.38           N  
ATOM   1046  H   ARG A  62     -31.268 -27.029  -7.989  1.00  0.00           H  
ATOM   1047  HA  ARG A  62     -28.858 -26.750  -6.517  1.00  0.00           H  
ATOM   1048 1HB  ARG A  62     -30.583 -29.181  -7.130  1.00 -0.07           H  
ATOM   1049 2HB  ARG A  62     -29.204 -29.244  -6.042  1.00 -0.08           H  
ATOM   1050 1HG  ARG A  62     -30.264 -27.622  -4.554  1.00 -0.27           H  
ATOM   1051 2HG  ARG A  62     -31.645 -27.488  -5.671  1.00 -0.34           H  
ATOM   1052 1HD  ARG A  62     -32.126 -29.846  -5.357  1.00 -0.33           H  
ATOM   1053 2HD  ARG A  62     -30.747 -29.980  -4.241  1.00 -0.27           H  
ATOM   1054  HE  ARG A  62     -32.340 -27.925  -3.255  1.00 -0.39           H  
ATOM   1055 1HH1 ARG A  62     -32.689 -31.356  -3.923  1.00 -0.25           H  
ATOM   1056 2HH1 ARG A  62     -33.867 -31.610  -2.655  1.00 -0.28           H  
ATOM   1057 1HH2 ARG A  62     -33.869 -28.267  -1.612  1.00 -0.42           H  
ATOM   1058 2HH2 ARG A  62     -34.536 -29.863  -1.347  1.00 -0.35           H  
ATOM   1059  N   LEU A  63     -28.597 -28.499  -9.280  1.00  0.00           N  
ATOM   1060  CA  LEU A  63     -27.640 -29.054 -10.229  1.00  0.00           C  
ATOM   1061  C   LEU A  63     -26.763 -27.964 -10.827  1.00  0.00           C  
ATOM   1062  O   LEU A  63     -25.545 -28.116 -10.922  1.00  0.00           O  
ATOM   1063  CB  LEU A  63     -28.377 -29.800 -11.349  1.00  0.00           C  
ATOM   1064  CG  LEU A  63     -29.160 -31.046 -10.916  1.00  0.00           C  
ATOM   1065  CD1 LEU A  63     -30.050 -31.509 -12.061  1.00  0.03           C  
ATOM   1066  CD2 LEU A  63     -28.187 -32.139 -10.502  1.00  0.01           C  
ATOM   1067  H   LEU A  63     -29.578 -28.484  -9.522  1.00  0.00           H  
ATOM   1068  HA  LEU A  63     -26.992 -29.746  -9.690  1.00  0.00           H  
ATOM   1069 1HB  LEU A  63     -29.079 -29.113 -11.819  1.00  0.00           H  
ATOM   1070 2HB  LEU A  63     -27.648 -30.110 -12.097  1.00  0.00           H  
ATOM   1071  HG  LEU A  63     -29.804 -30.796 -10.073  1.00 -0.02           H  
ATOM   1072 1HD1 LEU A  63     -30.607 -32.395 -11.753  1.00  0.03           H  
ATOM   1073 2HD1 LEU A  63     -30.750 -30.715 -12.323  1.00  0.01           H  
ATOM   1074 3HD1 LEU A  63     -29.434 -31.752 -12.925  1.00  0.03           H  
ATOM   1075 1HD2 LEU A  63     -28.743 -33.024 -10.193  1.00  0.02           H  
ATOM   1076 2HD2 LEU A  63     -27.543 -32.390 -11.345  1.00  0.01           H  
ATOM   1077 3HD2 LEU A  63     -27.576 -31.787  -9.671  1.00 -0.02           H  
ATOM   1078  N   ALA A  64     -27.388 -26.863 -11.232  1.00  0.00           N  
ATOM   1079  CA  ALA A  64     -26.662 -25.738 -11.812  1.00  0.00           C  
ATOM   1080  C   ALA A  64     -25.666 -25.155 -10.818  1.00  0.00           C  
ATOM   1081  O   ALA A  64     -24.555 -24.774 -11.189  1.00  0.00           O  
ATOM   1082  CB  ALA A  64     -27.634 -24.665 -12.279  1.00  0.00           C  
ATOM   1083  H   ALA A  64     -28.391 -26.803 -11.135  1.00  0.00           H  
ATOM   1084  HA  ALA A  64     -26.101 -26.105 -12.672  1.00  0.00           H  
ATOM   1085 1HB  ALA A  64     -27.077 -23.832 -12.708  1.00  0.00           H  
ATOM   1086 2HB  ALA A  64     -28.303 -25.082 -13.031  1.00 -0.00           H  
ATOM   1087 3HB  ALA A  64     -28.218 -24.311 -11.431  1.00  0.00           H  
ATOM   1088  N   LYS A  65     -26.069 -25.088  -9.554  1.00  0.00           N  
ATOM   1089  CA  LYS A  65     -25.217 -24.538  -8.506  1.00  0.00           C  
ATOM   1090  C   LYS A  65     -23.940 -25.356  -8.349  1.00  0.00           C  
ATOM   1091  O   LYS A  65     -22.848 -24.801  -8.223  1.00  0.00           O  
ATOM   1092  CB  LYS A  65     -25.972 -24.480  -7.177  1.00 -0.04           C  
ATOM   1093  CG  LYS A  65     -25.179 -23.871  -6.029  1.00 -0.23           C  
ATOM   1094  CD  LYS A  65     -26.018 -23.783  -4.763  1.00 -0.07           C  
ATOM   1095  CE  LYS A  65     -25.218 -23.201  -3.607  1.00 -0.15           C  
ATOM   1096  NZ  LYS A  65     -26.027 -23.108  -2.361  1.00 -0.03           N  
ATOM   1097  H   LYS A  65     -26.989 -25.426  -9.312  1.00  0.00           H  
ATOM   1098  HA  LYS A  65     -24.932 -23.527  -8.797  1.00  0.00           H  
ATOM   1099 1HB  LYS A  65     -26.884 -23.895  -7.302  1.00  0.06           H  
ATOM   1100 2HB  LYS A  65     -26.268 -25.488  -6.882  1.00 -0.11           H  
ATOM   1101 1HG  LYS A  65     -24.299 -24.484  -5.829  1.00 -0.38           H  
ATOM   1102 2HG  LYS A  65     -24.848 -22.871  -6.306  1.00 -0.19           H  
ATOM   1103 1HD  LYS A  65     -26.888 -23.151  -4.946  1.00 -0.02           H  
ATOM   1104 2HD  LYS A  65     -26.365 -24.778  -4.486  1.00 -0.16           H  
ATOM   1105 1HE  LYS A  65     -24.348 -23.827  -3.415  1.00 -0.31           H  
ATOM   1106 2HE  LYS A  65     -24.868 -22.203  -3.872  1.00 -0.25           H  
ATOM   1107 1HZ  LYS A  65     -25.462 -22.718  -1.620  1.00 -0.08           H  
ATOM   1108 2HZ  LYS A  65     -26.828 -22.514  -2.522  1.00 -0.02           H  
ATOM   1109 3HZ  LYS A  65     -26.341 -24.030  -2.094  1.00 -0.04           H  
ATOM   1110  N   GLN A  66     -24.085 -26.676  -8.356  1.00  0.00           N  
ATOM   1111  CA  GLN A  66     -22.939 -27.573  -8.266  1.00  0.00           C  
ATOM   1112  C   GLN A  66     -22.027 -27.426  -9.477  1.00  0.00           C  
ATOM   1113  O   GLN A  66     -20.803 -27.478  -9.355  1.00  0.00           O  
ATOM   1114  CB  GLN A  66     -23.405 -29.026  -8.136  1.00 -0.11           C  
ATOM   1115  CG  GLN A  66     -24.108 -29.339  -6.827  1.00 -0.11           C  
ATOM   1116  CD  GLN A  66     -23.199 -29.163  -5.625  1.00 -0.21           C  
ATOM   1117  OE1 GLN A  66     -22.091 -29.705  -5.582  1.00 -0.25           O  
ATOM   1118  NE2 GLN A  66     -23.663 -28.403  -4.639  1.00 -0.29           N  
ATOM   1119  H   GLN A  66     -25.013 -27.069  -8.427  1.00  0.00           H  
ATOM   1120  HA  GLN A  66     -22.364 -27.301  -7.380  1.00  0.00           H  
ATOM   1121 1HB  GLN A  66     -24.089 -29.263  -8.951  1.00 -0.09           H  
ATOM   1122 2HB  GLN A  66     -22.547 -29.692  -8.225  1.00 -0.11           H  
ATOM   1123 1HG  GLN A  66     -24.959 -28.667  -6.713  1.00 -0.15           H  
ATOM   1124 2HG  GLN A  66     -24.450 -30.374  -6.848  1.00 -0.15           H  
ATOM   1125 1HE2 GLN A  66     -23.108 -28.251  -3.821  1.00 -0.29           H  
ATOM   1126 2HE2 GLN A  66     -24.567 -27.983  -4.715  1.00 -0.31           H  
ATOM   1127  N   ILE A  67     -22.631 -27.242 -10.647  1.00  0.00           N  
ATOM   1128  CA  ILE A  67     -21.873 -27.040 -11.876  1.00  0.00           C  
ATOM   1129  C   ILE A  67     -21.084 -25.739 -11.831  1.00  0.00           C  
ATOM   1130  O   ILE A  67     -19.925 -25.689 -12.243  1.00  0.00           O  
ATOM   1131  CB  ILE A  67     -22.806 -27.033 -13.101  1.00 -0.00           C  
ATOM   1132  CG1 ILE A  67     -23.424 -28.419 -13.310  1.00  0.00           C  
ATOM   1133  CG2 ILE A  67     -22.048 -26.592 -14.344  1.00  0.00           C  
ATOM   1134  CD1 ILE A  67     -24.555 -28.439 -14.311  1.00 -0.00           C  
ATOM   1135  H   ILE A  67     -23.640 -27.242 -10.684  1.00  0.00           H  
ATOM   1136  HA  ILE A  67     -21.160 -27.860 -11.973  1.00  0.00           H  
ATOM   1137  HB  ILE A  67     -23.632 -26.344 -12.926  1.00  0.00           H  
ATOM   1138 1HG1 ILE A  67     -22.655 -29.112 -13.651  1.00  0.01           H  
ATOM   1139 2HG1 ILE A  67     -23.803 -28.795 -12.359  1.00  0.01           H  
ATOM   1140 1HG2 ILE A  67     -22.723 -26.594 -15.200  1.00  0.00           H  
ATOM   1141 2HG2 ILE A  67     -21.657 -25.587 -14.193  1.00  0.00           H  
ATOM   1142 3HG2 ILE A  67     -21.223 -27.280 -14.531  1.00  0.00           H  
ATOM   1143 1HD1 ILE A  67     -24.942 -29.453 -14.405  1.00 -0.00           H  
ATOM   1144 2HD1 ILE A  67     -25.353 -27.777 -13.972  1.00 -0.00           H  
ATOM   1145 3HD1 ILE A  67     -24.190 -28.099 -15.279  1.00 -0.00           H  
ATOM   1146  N   ILE A  68     -21.720 -24.685 -11.329  1.00  0.00           N  
ATOM   1147  CA  ILE A  68     -21.075 -23.382 -11.220  1.00  0.00           C  
ATOM   1148  C   ILE A  68     -19.847 -23.448 -10.322  1.00  0.00           C  
ATOM   1149  O   ILE A  68     -18.801 -22.881 -10.641  1.00  0.00           O  
ATOM   1150  CB  ILE A  68     -22.055 -22.327 -10.673  1.00  0.01           C  
ATOM   1151  CG1 ILE A  68     -23.124 -22.000 -11.719  1.00  0.01           C  
ATOM   1152  CG2 ILE A  68     -21.307 -21.070 -10.260  1.00 -0.03           C  
ATOM   1153  CD1 ILE A  68     -24.308 -21.242 -11.164  1.00  0.01           C  
ATOM   1154  H   ILE A  68     -22.674 -24.790 -11.015  1.00  0.00           H  
ATOM   1155  HA  ILE A  68     -20.745 -23.083 -12.216  1.00  0.00           H  
ATOM   1156  HB  ILE A  68     -22.576 -22.731  -9.806  1.00 -0.01           H  
ATOM   1157 1HG1 ILE A  68     -22.683 -21.406 -12.518  1.00  0.01           H  
ATOM   1158 2HG1 ILE A  68     -23.493 -22.924 -12.165  1.00  0.01           H  
ATOM   1159 1HG2 ILE A  68     -22.015 -20.336  -9.876  1.00 -0.04           H  
ATOM   1160 2HG2 ILE A  68     -20.584 -21.315  -9.484  1.00 -0.13           H  
ATOM   1161 3HG2 ILE A  68     -20.787 -20.656 -11.123  1.00 -0.02           H  
ATOM   1162 1HD1 ILE A  68     -25.023 -21.046 -11.965  1.00  0.00           H  
ATOM   1163 2HD1 ILE A  68     -24.788 -21.834 -10.386  1.00  0.00           H  
ATOM   1164 3HD1 ILE A  68     -23.969 -20.295 -10.743  1.00  0.00           H  
ATOM   1165  N   GLU A  69     -19.979 -24.142  -9.198  1.00  0.00           N  
ATOM   1166  CA  GLU A  69     -18.872 -24.308  -8.264  1.00  0.00           C  
ATOM   1167  C   GLU A  69     -17.690 -25.001  -8.930  1.00  0.00           C  
ATOM   1168  O   GLU A  69     -16.537 -24.628  -8.712  1.00  0.00           O  
ATOM   1169  CB  GLU A  69     -19.322 -25.109  -7.040  1.00 -0.29           C  
ATOM   1170  CG  GLU A  69     -20.279 -24.365  -6.119  1.00 -0.27           C  
ATOM   1171  CD  GLU A  69     -20.764 -25.209  -4.974  1.00 -0.38           C  
ATOM   1172  OE1 GLU A  69     -20.460 -26.378  -4.951  1.00 -0.38           O  
ATOM   1173  OE2 GLU A  69     -21.439 -24.685  -4.120  1.00 -0.36           O  
ATOM   1174  H   GLU A  69     -20.870 -24.567  -8.983  1.00  0.00           H  
ATOM   1175  HA  GLU A  69     -18.543 -23.319  -7.949  1.00  0.00           H  
ATOM   1176 1HB  GLU A  69     -19.815 -26.025  -7.365  1.00 -0.34           H  
ATOM   1177 2HB  GLU A  69     -18.450 -25.397  -6.453  1.00 -0.30           H  
ATOM   1178 1HG  GLU A  69     -19.773 -23.486  -5.719  1.00 -0.30           H  
ATOM   1179 2HG  GLU A  69     -21.134 -24.024  -6.701  1.00 -0.32           H  
ATOM   1180  N   GLU A  70     -17.971 -26.011  -9.742  1.00  0.00           N  
ATOM   1181  CA  GLU A  70     -16.916 -26.737 -10.454  1.00  0.00           C  
ATOM   1182  C   GLU A  70     -16.342 -25.999 -11.675  1.00  0.00           C  
ATOM   1183  O   GLU A  70     -15.133 -26.012 -11.909  1.00  0.00           O  
ATOM   1184  CB  GLU A  70     -17.451 -28.100 -10.898  1.00 -0.24           C  
ATOM   1185  CG  GLU A  70     -16.415 -28.997 -11.561  1.00 -0.36           C  
ATOM   1186  CD  GLU A  70     -15.332 -29.437 -10.616  1.00 -0.36           C  
ATOM   1187  OE1 GLU A  70     -15.611 -29.588  -9.451  1.00 -0.30           O  
ATOM   1188  OE2 GLU A  70     -14.224 -29.625 -11.061  1.00 -0.36           O  
ATOM   1189  H   GLU A  70     -18.934 -26.285  -9.872  1.00  0.00           H  
ATOM   1190  HA  GLU A  70     -16.077 -26.872  -9.770  1.00  0.00           H  
ATOM   1191 1HB  GLU A  70     -17.850 -28.632 -10.035  1.00 -0.29           H  
ATOM   1192 2HB  GLU A  70     -18.271 -27.958 -11.603  1.00 -0.23           H  
ATOM   1193 1HG  GLU A  70     -16.915 -29.879 -11.959  1.00 -0.36           H  
ATOM   1194 2HG  GLU A  70     -15.966 -28.460 -12.395  1.00 -0.36           H  
ATOM   1195  N   VAL A  71     -17.207 -25.352 -12.455  1.00  0.00           N  
ATOM   1196  CA  VAL A  71     -16.794 -24.723 -13.720  1.00  0.00           C  
ATOM   1197  C   VAL A  71     -16.281 -23.297 -13.529  1.00  0.00           C  
ATOM   1198  O   VAL A  71     -16.955 -22.459 -12.929  1.00  0.00           O  
ATOM   1199  CB  VAL A  71     -17.977 -24.697 -14.708  1.00  0.01           C  
ATOM   1200  CG1 VAL A  71     -17.609 -23.910 -15.957  1.00  0.00           C  
ATOM   1201  CG2 VAL A  71     -18.382 -26.118 -15.066  1.00  0.00           C  
ATOM   1202  H   VAL A  71     -18.175 -25.291 -12.172  1.00  0.00           H  
ATOM   1203  HA  VAL A  71     -15.986 -25.313 -14.152  1.00  0.00           H  
ATOM   1204  HB  VAL A  71     -18.818 -24.184 -14.240  1.00  0.01           H  
ATOM   1205 1HG1 VAL A  71     -18.457 -23.902 -16.644  1.00  0.00           H  
ATOM   1206 2HG1 VAL A  71     -17.357 -22.887 -15.681  1.00 -0.13           H  
ATOM   1207 3HG1 VAL A  71     -16.754 -24.378 -16.443  1.00 -0.10           H  
ATOM   1208 1HG2 VAL A  71     -19.219 -26.093 -15.763  1.00  0.02           H  
ATOM   1209 2HG2 VAL A  71     -17.539 -26.633 -15.528  1.00  0.06           H  
ATOM   1210 3HG2 VAL A  71     -18.680 -26.651 -14.162  1.00 -0.03           H  
ATOM   1211  N   ASP A  72     -15.081 -23.027 -14.045  1.00  0.00           N  
ATOM   1212  CA  ASP A  72     -14.478 -21.698 -13.950  1.00  0.00           C  
ATOM   1213  C   ASP A  72     -14.421 -20.986 -15.300  1.00  0.00           C  
ATOM   1214  O   ASP A  72     -13.721 -19.986 -15.456  1.00  0.00           O  
ATOM   1215  CB  ASP A  72     -13.065 -21.801 -13.368  1.00 -0.56           C  
ATOM   1216  CG  ASP A  72     -12.157 -22.716 -14.178  1.00 -0.49           C  
ATOM   1217  OD1 ASP A  72     -12.664 -23.488 -14.958  1.00 -0.49           O  
ATOM   1218  OD2 ASP A  72     -10.964 -22.635 -14.010  1.00 -0.45           O  
ATOM   1219  H   ASP A  72     -14.572 -23.761 -14.516  1.00  0.00           H  
ATOM   1220  HA  ASP A  72     -15.082 -21.092 -13.275  1.00  0.00           H  
ATOM   1221 1HB  ASP A  72     -12.616 -20.809 -13.329  1.00 -0.55           H  
ATOM   1222 2HB  ASP A  72     -13.119 -22.177 -12.347  1.00 -0.65           H  
ATOM   1223  N   ASP A  73     -15.158 -21.499 -16.281  1.00  0.00           N  
ATOM   1224  CA  ASP A  73     -15.198 -20.883 -17.608  1.00  0.00           C  
ATOM   1225  C   ASP A  73     -16.358 -19.896 -17.729  1.00  0.00           C  
ATOM   1226  O   ASP A  73     -17.525 -20.286 -17.689  1.00  0.00           O  
ATOM   1227  CB  ASP A  73     -15.321 -21.957 -18.692  1.00 -0.22           C  
ATOM   1228  CG  ASP A  73     -15.241 -21.386 -20.102  1.00 -0.22           C  
ATOM   1229  OD1 ASP A  73     -15.478 -20.213 -20.262  1.00 -0.29           O  
ATOM   1230  OD2 ASP A  73     -14.941 -22.130 -21.006  1.00 -0.20           O  
ATOM   1231  H   ASP A  73     -15.701 -22.332 -16.105  1.00  0.00           H  
ATOM   1232  HA  ASP A  73     -14.265 -20.344 -17.768  1.00  0.00           H  
ATOM   1233 1HB  ASP A  73     -14.525 -22.693 -18.567  1.00 -0.28           H  
ATOM   1234 2HB  ASP A  73     -16.271 -22.480 -18.581  1.00 -0.12           H  
ATOM   1235  N   PRO A  74     -16.034 -18.613 -17.878  1.00  0.00           N  
ATOM   1236  CA  PRO A  74     -17.051 -17.564 -17.874  1.00  0.00           C  
ATOM   1237  C   PRO A  74     -18.139 -17.850 -18.899  1.00  0.00           C  
ATOM   1238  O   PRO A  74     -19.314 -17.565 -18.666  1.00  0.00           O  
ATOM   1239  CB  PRO A  74     -16.253 -16.306 -18.234  1.00  0.04           C  
ATOM   1240  CG  PRO A  74     -14.903 -16.550 -17.650  1.00  0.04           C  
ATOM   1241  CD  PRO A  74     -14.651 -18.016 -17.886  1.00 -0.00           C  
ATOM   1242  HA  PRO A  74     -17.515 -17.548 -16.887  1.00  0.00           H  
ATOM   1243 1HB  PRO A  74     -16.228 -16.176 -19.325  1.00 -0.10           H  
ATOM   1244 2HB  PRO A  74     -16.744 -15.417 -17.814  1.00  0.11           H  
ATOM   1245 1HG  PRO A  74     -14.155 -15.908 -18.139  1.00 -0.09           H  
ATOM   1246 2HG  PRO A  74     -14.898 -16.287 -16.581  1.00 -0.03           H  
ATOM   1247 1HD  PRO A  74     -14.165 -18.152 -18.863  1.00 -0.19           H  
ATOM   1248 2HD  PRO A  74     -14.020 -18.415 -17.078  1.00 -0.06           H  
ATOM   1249  N   GLU A  75     -17.726 -18.410 -20.022  1.00  0.00           N  
ATOM   1250  CA  GLU A  75     -18.603 -18.640 -21.164  1.00  0.00           C  
ATOM   1251  C   GLU A  75     -19.574 -19.782 -20.893  1.00  0.00           C  
ATOM   1252  O   GLU A  75     -20.735 -19.732 -21.298  1.00  0.00           O  
ATOM   1253  CB  GLU A  75     -17.778 -18.945 -22.416  1.00 -0.44           C  
ATOM   1254  CG  GLU A  75     -18.603 -19.126 -23.683  1.00 -0.32           C  
ATOM   1255  CD  GLU A  75     -19.337 -17.877 -24.086  1.00 -0.31           C  
ATOM   1256  OE1 GLU A  75     -18.946 -16.817 -23.659  1.00 -0.36           O  
ATOM   1257  OE2 GLU A  75     -20.290 -17.984 -24.821  1.00 -0.48           O  
ATOM   1258  H   GLU A  75     -16.761 -18.696 -20.103  1.00  0.00           H  
ATOM   1259  HA  GLU A  75     -19.189 -17.736 -21.328  1.00  0.00           H  
ATOM   1260 1HB  GLU A  75     -17.069 -18.137 -22.591  1.00 -0.36           H  
ATOM   1261 2HB  GLU A  75     -17.203 -19.858 -22.260  1.00 -0.39           H  
ATOM   1262 1HG  GLU A  75     -17.940 -19.422 -24.496  1.00 -0.32           H  
ATOM   1263 2HG  GLU A  75     -19.321 -19.929 -23.526  1.00 -0.39           H  
ATOM   1264  N   ILE A  76     -19.091 -20.812 -20.206  1.00  0.00           N  
ATOM   1265  CA  ILE A  76     -19.931 -21.940 -19.825  1.00  0.00           C  
ATOM   1266  C   ILE A  76     -20.905 -21.554 -18.719  1.00  0.00           C  
ATOM   1267  O   ILE A  76     -22.077 -21.929 -18.753  1.00  0.00           O  
ATOM   1268  CB  ILE A  76     -19.074 -23.132 -19.361  1.00 -0.20           C  
ATOM   1269  CG1 ILE A  76     -18.140 -23.588 -20.485  1.00 -0.27           C  
ATOM   1270  CG2 ILE A  76     -19.961 -24.280 -18.904  1.00  0.03           C  
ATOM   1271  CD1 ILE A  76     -18.863 -24.089 -21.714  1.00 -0.44           C  
ATOM   1272  H   ILE A  76     -18.117 -20.813 -19.941  1.00  0.00           H  
ATOM   1273  HA  ILE A  76     -20.516 -22.237 -20.697  1.00  0.00           H  
ATOM   1274  HB  ILE A  76     -18.440 -22.822 -18.531  1.00 -0.20           H  
ATOM   1275 1HG1 ILE A  76     -17.498 -22.759 -20.782  1.00 -0.32           H  
ATOM   1276 2HG1 ILE A  76     -17.494 -24.387 -20.121  1.00 -0.24           H  
ATOM   1277 1HG2 ILE A  76     -19.338 -25.114 -18.580  1.00  0.07           H  
ATOM   1278 2HG2 ILE A  76     -20.584 -23.949 -18.075  1.00  0.01           H  
ATOM   1279 3HG2 ILE A  76     -20.596 -24.600 -19.730  1.00 -0.04           H  
ATOM   1280 1HD1 ILE A  76     -18.135 -24.395 -22.467  1.00 -0.50           H  
ATOM   1281 2HD1 ILE A  76     -19.487 -24.944 -21.447  1.00 -0.26           H  
ATOM   1282 3HD1 ILE A  76     -19.489 -23.295 -22.118  1.00 -0.47           H  
ATOM   1283  N   LEU A  77     -20.413 -20.803 -17.740  1.00  0.00           N  
ATOM   1284  CA  LEU A  77     -21.242 -20.354 -16.628  1.00  0.00           C  
ATOM   1285  C   LEU A  77     -22.419 -19.521 -17.120  1.00  0.00           C  
ATOM   1286  O   LEU A  77     -23.534 -19.643 -16.613  1.00  0.00           O  
ATOM   1287  CB  LEU A  77     -20.404 -19.534 -15.640  1.00  0.00           C  
ATOM   1288  CG  LEU A  77     -19.321 -20.311 -14.881  1.00 -0.00           C  
ATOM   1289  CD1 LEU A  77     -18.438 -19.335 -14.115  1.00 -0.04           C  
ATOM   1290  CD2 LEU A  77     -19.978 -21.309 -13.939  1.00  0.01           C  
ATOM   1291  H   LEU A  77     -19.440 -20.536 -17.767  1.00  0.00           H  
ATOM   1292  HA  LEU A  77     -21.644 -21.235 -16.128  1.00  0.00           H  
ATOM   1293 1HB  LEU A  77     -19.914 -18.729 -16.184  1.00  0.00           H  
ATOM   1294 2HB  LEU A  77     -21.073 -19.091 -14.901  1.00  0.00           H  
ATOM   1295  HG  LEU A  77     -18.690 -20.845 -15.593  1.00 -0.00           H  
ATOM   1296 1HD1 LEU A  77     -17.668 -19.888 -13.576  1.00 -0.08           H  
ATOM   1297 2HD1 LEU A  77     -17.966 -18.646 -14.815  1.00  0.02           H  
ATOM   1298 3HD1 LEU A  77     -19.045 -18.775 -13.406  1.00 -0.03           H  
ATOM   1299 1HD2 LEU A  77     -19.208 -21.862 -13.401  1.00  0.01           H  
ATOM   1300 2HD2 LEU A  77     -20.608 -20.776 -13.227  1.00  0.01           H  
ATOM   1301 3HD2 LEU A  77     -20.588 -22.005 -14.515  1.00  0.00           H  
ATOM   1302  N   LEU A  78     -22.162 -18.672 -18.112  1.00  0.00           N  
ATOM   1303  CA  LEU A  78     -23.216 -17.875 -18.728  1.00  0.00           C  
ATOM   1304  C   LEU A  78     -24.254 -18.762 -19.403  1.00  0.00           C  
ATOM   1305  O   LEU A  78     -25.457 -18.574 -19.222  1.00  0.00           O  
ATOM   1306  CB  LEU A  78     -22.614 -16.908 -19.756  1.00  0.01           C  
ATOM   1307  CG  LEU A  78     -23.598 -15.916 -20.390  1.00 -0.20           C  
ATOM   1308  CD1 LEU A  78     -22.917 -14.565 -20.560  1.00 -0.17           C  
ATOM   1309  CD2 LEU A  78     -24.076 -16.459 -21.728  1.00 -0.38           C  
ATOM   1310  H   LEU A  78     -21.214 -18.578 -18.446  1.00  0.00           H  
ATOM   1311  HA  LEU A  78     -23.719 -17.311 -17.942  1.00  0.00           H  
ATOM   1312 1HB  LEU A  78     -21.828 -16.331 -19.272  1.00  0.01           H  
ATOM   1313 2HB  LEU A  78     -22.166 -17.490 -20.561  1.00 -0.12           H  
ATOM   1314  HG  LEU A  78     -24.453 -15.777 -19.728  1.00 -0.05           H  
ATOM   1315 1HD1 LEU A  78     -23.617 -13.859 -21.011  1.00 -0.26           H  
ATOM   1316 2HD1 LEU A  78     -22.603 -14.190 -19.586  1.00 -0.03           H  
ATOM   1317 3HD1 LEU A  78     -22.048 -14.674 -21.206  1.00 -0.16           H  
ATOM   1318 1HD2 LEU A  78     -24.776 -15.754 -22.178  1.00 -0.29           H  
ATOM   1319 2HD2 LEU A  78     -23.222 -16.597 -22.391  1.00 -0.48           H  
ATOM   1320 3HD2 LEU A  78     -24.575 -17.417 -21.575  1.00 -0.30           H  
ATOM   1321  N   ARG A  79     -23.782 -19.728 -20.183  1.00  0.00           N  
ATOM   1322  CA  ARG A  79     -24.670 -20.642 -20.894  1.00  0.00           C  
ATOM   1323  C   ARG A  79     -25.527 -21.443 -19.922  1.00  0.00           C  
ATOM   1324  O   ARG A  79     -26.693 -21.729 -20.197  1.00  0.00           O  
ATOM   1325  CB  ARG A  79     -23.869 -21.597 -21.765  1.00 -0.26           C  
ATOM   1326  CG  ARG A  79     -23.282 -20.976 -23.023  1.00 -0.33           C  
ATOM   1327  CD  ARG A  79     -22.163 -21.788 -23.566  1.00 -0.37           C  
ATOM   1328  NE  ARG A  79     -22.585 -23.138 -23.899  1.00 -0.16           N  
ATOM   1329  CZ  ARG A  79     -21.755 -24.128 -24.283  1.00 -0.27           C  
ATOM   1330  NH1 ARG A  79     -20.464 -23.901 -24.378  1.00 -0.28           N  
ATOM   1331  NH2 ARG A  79     -22.239 -25.325 -24.566  1.00 -0.26           N  
ATOM   1332  H   ARG A  79     -22.783 -19.834 -20.286  1.00  0.00           H  
ATOM   1333  HA  ARG A  79     -25.338 -20.048 -21.517  1.00  0.00           H  
ATOM   1334 1HB  ARG A  79     -23.044 -22.012 -21.188  1.00 -0.21           H  
ATOM   1335 2HB  ARG A  79     -24.504 -22.428 -22.073  1.00 -0.23           H  
ATOM   1336 1HG  ARG A  79     -24.056 -20.902 -23.788  1.00 -0.37           H  
ATOM   1337 2HG  ARG A  79     -22.902 -19.979 -22.794  1.00 -0.35           H  
ATOM   1338 1HD  ARG A  79     -21.778 -21.318 -24.471  1.00 -0.40           H  
ATOM   1339 2HD  ARG A  79     -21.367 -21.853 -22.825  1.00 -0.39           H  
ATOM   1340  HE  ARG A  79     -23.573 -23.351 -23.839  1.00 -0.18           H  
ATOM   1341 1HH1 ARG A  79     -20.093 -22.986 -24.163  1.00 -0.40           H  
ATOM   1342 2HH1 ARG A  79     -19.841 -24.642 -24.666  1.00 -0.35           H  
ATOM   1343 1HH2 ARG A  79     -23.231 -25.498 -24.494  1.00 -0.35           H  
ATOM   1344 2HH2 ARG A  79     -21.616 -26.065 -24.853  1.00 -0.25           H  
ATOM   1345  N   ILE A  80     -24.944 -21.805 -18.785  1.00  0.00           N  
ATOM   1346  CA  ILE A  80     -25.677 -22.505 -17.737  1.00  0.00           C  
ATOM   1347  C   ILE A  80     -26.849 -21.673 -17.234  1.00  0.00           C  
ATOM   1348  O   ILE A  80     -27.952 -22.186 -17.044  1.00  0.00           O  
ATOM   1349  CB  ILE A  80     -24.750 -22.853 -16.558  1.00 -0.00           C  
ATOM   1350  CG1 ILE A  80     -23.733 -23.917 -16.973  1.00 -0.00           C  
ATOM   1351  CG2 ILE A  80     -25.563 -23.327 -15.363  1.00 -0.00           C  
ATOM   1352  CD1 ILE A  80     -24.340 -25.279 -17.221  1.00  0.00           C  
ATOM   1353  H   ILE A  80     -23.967 -21.589 -18.643  1.00  0.00           H  
ATOM   1354  HA  ILE A  80     -26.078 -23.426 -18.162  1.00  0.00           H  
ATOM   1355  HB  ILE A  80     -24.181 -21.969 -16.269  1.00 -0.00           H  
ATOM   1356 1HG1 ILE A  80     -23.224 -23.600 -17.884  1.00 -0.01           H  
ATOM   1357 2HG1 ILE A  80     -22.974 -24.021 -16.197  1.00 -0.00           H  
ATOM   1358 1HG2 ILE A  80     -24.893 -23.568 -14.539  1.00 -0.00           H  
ATOM   1359 2HG2 ILE A  80     -26.249 -22.538 -15.054  1.00 -0.00           H  
ATOM   1360 3HG2 ILE A  80     -26.133 -24.215 -15.641  1.00 -0.00           H  
ATOM   1361 1HD1 ILE A  80     -23.557 -25.980 -17.511  1.00  0.01           H  
ATOM   1362 2HD1 ILE A  80     -24.824 -25.633 -16.310  1.00 -0.00           H  
ATOM   1363 3HD1 ILE A  80     -25.077 -25.209 -18.020  1.00  0.04           H  
ATOM   1364  N   LEU A  81     -26.605 -20.384 -17.020  1.00  0.00           N  
ATOM   1365  CA  LEU A  81     -27.648 -19.474 -16.562  1.00  0.00           C  
ATOM   1366  C   LEU A  81     -28.761 -19.348 -17.593  1.00  0.00           C  
ATOM   1367  O   LEU A  81     -29.941 -19.295 -17.243  1.00  0.00           O  
ATOM   1368  CB  LEU A  81     -27.051 -18.090 -16.272  1.00 -0.00           C  
ATOM   1369  CG  LEU A  81     -28.030 -17.049 -15.712  1.00  0.02           C  
ATOM   1370  CD1 LEU A  81     -28.570 -17.529 -14.372  1.00 -0.00           C  
ATOM   1371  CD2 LEU A  81     -27.319 -15.711 -15.568  1.00  0.02           C  
ATOM   1372  H   LEU A  81     -25.674 -20.027 -17.178  1.00  0.00           H  
ATOM   1373  HA  LEU A  81     -28.081 -19.886 -15.650  1.00  0.00           H  
ATOM   1374 1HB  LEU A  81     -26.242 -18.204 -15.553  1.00 -0.00           H  
ATOM   1375 2HB  LEU A  81     -26.635 -17.690 -17.196  1.00 -0.02           H  
ATOM   1376  HG  LEU A  81     -28.874 -16.940 -16.392  1.00  0.04           H  
ATOM   1377 1HD1 LEU A  81     -29.265 -16.789 -13.973  1.00 -0.00           H  
ATOM   1378 2HD1 LEU A  81     -29.089 -18.477 -14.507  1.00 -0.00           H  
ATOM   1379 3HD1 LEU A  81     -27.744 -17.663 -13.674  1.00 -0.00           H  
ATOM   1380 1HD2 LEU A  81     -28.015 -14.971 -15.171  1.00  0.02           H  
ATOM   1381 2HD2 LEU A  81     -26.475 -15.818 -14.887  1.00 -0.00           H  
ATOM   1382 3HD2 LEU A  81     -26.960 -15.384 -16.544  1.00  0.08           H  
ATOM   1383  N   GLU A  82     -28.380 -19.300 -18.865  1.00  0.00           N  
ATOM   1384  CA  GLU A  82     -29.349 -19.209 -19.951  1.00  0.00           C  
ATOM   1385  C   GLU A  82     -30.266 -20.426 -19.975  1.00  0.00           C  
ATOM   1386  O   GLU A  82     -31.466 -20.306 -20.222  1.00  0.00           O  
ATOM   1387  CB  GLU A  82     -28.630 -19.073 -21.296  1.00 -0.15           C  
ATOM   1388  CG  GLU A  82     -27.957 -17.726 -21.516  1.00 -0.12           C  
ATOM   1389  CD  GLU A  82     -27.272 -17.625 -22.850  1.00 -0.18           C  
ATOM   1390  OE1 GLU A  82     -27.098 -18.637 -23.485  1.00 -0.24           O  
ATOM   1391  OE2 GLU A  82     -26.921 -16.534 -23.235  1.00 -0.21           O  
ATOM   1392  H   GLU A  82     -27.395 -19.327 -19.084  1.00  0.00           H  
ATOM   1393  HA  GLU A  82     -29.968 -18.328 -19.781  1.00  0.00           H  
ATOM   1394 1HB  GLU A  82     -27.867 -19.847 -21.380  1.00 -0.22           H  
ATOM   1395 2HB  GLU A  82     -29.343 -19.227 -22.107  1.00 -0.29           H  
ATOM   1396 1HG  GLU A  82     -28.708 -16.940 -21.445  1.00 -0.11           H  
ATOM   1397 2HG  GLU A  82     -27.227 -17.564 -20.724  1.00 -0.10           H  
ATOM   1398  N   ILE A  83     -29.693 -21.597 -19.718  1.00  0.00           N  
ATOM   1399  CA  ILE A  83     -30.460 -22.836 -19.694  1.00  0.00           C  
ATOM   1400  C   ILE A  83     -31.517 -22.808 -18.598  1.00  0.00           C  
ATOM   1401  O   ILE A  83     -32.669 -23.180 -18.823  1.00  0.00           O  
ATOM   1402  CB  ILE A  83     -29.537 -24.050 -19.487  1.00  0.05           C  
ATOM   1403  CG1 ILE A  83     -28.665 -24.274 -20.726  1.00 -0.05           C  
ATOM   1404  CG2 ILE A  83     -30.355 -25.293 -19.176  1.00  0.08           C  
ATOM   1405  CD1 ILE A  83     -27.496 -25.203 -20.489  1.00 -0.03           C  
ATOM   1406  H   ILE A  83     -28.700 -21.629 -19.535  1.00  0.00           H  
ATOM   1407  HA  ILE A  83     -30.974 -22.935 -20.650  1.00  0.00           H  
ATOM   1408  HB  ILE A  83     -28.860 -23.855 -18.656  1.00  0.07           H  
ATOM   1409 1HG1 ILE A  83     -29.274 -24.689 -21.529  1.00 -0.05           H  
ATOM   1410 2HG1 ILE A  83     -28.274 -23.318 -21.073  1.00 -0.02           H  
ATOM   1411 1HG2 ILE A  83     -29.687 -26.142 -19.033  1.00  0.07           H  
ATOM   1412 2HG2 ILE A  83     -30.933 -25.131 -18.267  1.00  0.07           H  
ATOM   1413 3HG2 ILE A  83     -31.033 -25.501 -20.004  1.00  0.07           H  
ATOM   1414 1HD1 ILE A  83     -26.926 -25.313 -21.411  1.00 -0.10           H  
ATOM   1415 2HD1 ILE A  83     -26.853 -24.790 -19.711  1.00 -0.00           H  
ATOM   1416 3HD1 ILE A  83     -27.865 -26.178 -20.174  1.00 -0.15           H  
ATOM   1417  N   ILE A  84     -31.119 -22.366 -17.410  1.00  0.00           N  
ATOM   1418  CA  ILE A  84     -32.036 -22.271 -16.281  1.00  0.00           C  
ATOM   1419  C   ILE A  84     -33.119 -21.230 -16.536  1.00  0.00           C  
ATOM   1420  O   ILE A  84     -34.297 -21.468 -16.272  1.00  0.00           O  
ATOM   1421  CB  ILE A  84     -31.280 -21.918 -14.987  1.00 -0.00           C  
ATOM   1422  CG1 ILE A  84     -30.298 -23.035 -14.621  1.00 -0.00           C  
ATOM   1423  CG2 ILE A  84     -32.257 -21.670 -13.849  1.00 -0.00           C  
ATOM   1424  CD1 ILE A  84     -30.966 -24.351 -14.297  1.00 -0.00           C  
ATOM   1425  H   ILE A  84     -30.155 -22.088 -17.287  1.00  0.00           H  
ATOM   1426  HA  ILE A  84     -32.524 -23.238 -16.159  1.00  0.00           H  
ATOM   1427  HB  ILE A  84     -30.686 -21.018 -15.146  1.00  0.01           H  
ATOM   1428 1HG1 ILE A  84     -29.607 -23.197 -15.447  1.00 -0.00           H  
ATOM   1429 2HG1 ILE A  84     -29.708 -22.732 -13.756  1.00 -0.00           H  
ATOM   1430 1HG2 ILE A  84     -31.707 -21.423 -12.943  1.00 -0.00           H  
ATOM   1431 2HG2 ILE A  84     -32.917 -20.843 -14.110  1.00  0.00           H  
ATOM   1432 3HG2 ILE A  84     -32.853 -22.567 -13.678  1.00 -0.00           H  
ATOM   1433 1HD1 ILE A  84     -30.208 -25.093 -14.047  1.00 -0.00           H  
ATOM   1434 2HD1 ILE A  84     -31.639 -24.220 -13.448  1.00 -0.00           H  
ATOM   1435 3HD1 ILE A  84     -31.536 -24.693 -15.160  1.00  0.03           H  
ATOM   1436  N   ALA A  85     -32.712 -20.074 -17.051  1.00  0.00           N  
ATOM   1437  CA  ALA A  85     -33.642 -18.981 -17.310  1.00  0.00           C  
ATOM   1438  C   ALA A  85     -34.729 -19.404 -18.290  1.00  0.00           C  
ATOM   1439  O   ALA A  85     -35.906 -19.099 -18.096  1.00  0.00           O  
ATOM   1440  CB  ALA A  85     -32.896 -17.766 -17.841  1.00  0.04           C  
ATOM   1441  H   ALA A  85     -31.733 -19.950 -17.269  1.00  0.00           H  
ATOM   1442  HA  ALA A  85     -34.124 -18.717 -16.369  1.00  0.00           H  
ATOM   1443 1HB  ALA A  85     -33.603 -16.959 -18.030  1.00  0.04           H  
ATOM   1444 2HB  ALA A  85     -32.161 -17.440 -17.105  1.00  0.05           H  
ATOM   1445 3HB  ALA A  85     -32.388 -18.028 -18.768  1.00 -0.01           H  
ATOM   1446  N   LYS A  86     -34.328 -20.109 -19.342  1.00  0.00           N  
ATOM   1447  CA  LYS A  86     -35.273 -20.603 -20.337  1.00  0.00           C  
ATOM   1448  C   LYS A  86     -36.175 -21.683 -19.751  1.00  0.00           C  
ATOM   1449  O   LYS A  86     -37.381 -21.698 -19.997  1.00  0.00           O  
ATOM   1450  CB  LYS A  86     -34.530 -21.144 -21.559  1.00 -0.11           C  
ATOM   1451  CG  LYS A  86     -33.855 -20.076 -22.409  1.00 -0.17           C  
ATOM   1452  CD  LYS A  86     -33.123 -20.691 -23.592  1.00 -0.17           C  
ATOM   1453  CE  LYS A  86     -32.440 -19.626 -24.437  1.00 -0.17           C  
ATOM   1454  NZ  LYS A  86     -31.687 -20.217 -25.576  1.00 -0.16           N  
ATOM   1455  H   LYS A  86     -33.344 -20.306 -19.456  1.00  0.00           H  
ATOM   1456  HA  LYS A  86     -35.906 -19.772 -20.647  1.00  0.00           H  
ATOM   1457 1HB  LYS A  86     -33.763 -21.849 -21.237  1.00 -0.08           H  
ATOM   1458 2HB  LYS A  86     -35.226 -21.688 -22.197  1.00 -0.19           H  
ATOM   1459 1HG  LYS A  86     -34.606 -19.378 -22.781  1.00 -0.21           H  
ATOM   1460 2HG  LYS A  86     -33.142 -19.522 -21.799  1.00 -0.16           H  
ATOM   1461 1HD  LYS A  86     -32.371 -21.393 -23.230  1.00 -0.15           H  
ATOM   1462 2HD  LYS A  86     -33.832 -21.236 -24.216  1.00 -0.23           H  
ATOM   1463 1HE  LYS A  86     -33.187 -18.938 -24.829  1.00 -0.18           H  
ATOM   1464 2HE  LYS A  86     -31.747 -19.058 -23.816  1.00 -0.29           H  
ATOM   1465 1HZ  LYS A  86     -31.249 -19.480 -26.110  1.00 -0.22           H  
ATOM   1466 2HZ  LYS A  86     -30.977 -20.843 -25.223  1.00 -0.23           H  
ATOM   1467 3HZ  LYS A  86     -32.322 -20.730 -26.170  1.00 -0.16           H  
ATOM   1468  N   PHE A  87     -35.583 -22.584 -18.975  1.00  0.00           N  
ATOM   1469  CA  PHE A  87     -36.338 -23.649 -18.326  1.00  0.00           C  
ATOM   1470  C   PHE A  87     -37.428 -23.081 -17.426  1.00  0.00           C  
ATOM   1471  O   PHE A  87     -38.591 -23.474 -17.520  1.00  0.00           O  
ATOM   1472  CB  PHE A  87     -35.404 -24.541 -17.504  1.00  0.02           C  
ATOM   1473  CG  PHE A  87     -36.118 -25.602 -16.717  1.00  0.02           C  
ATOM   1474  CD1 PHE A  87     -36.609 -26.739 -17.344  1.00  0.03           C  
ATOM   1475  CD2 PHE A  87     -36.302 -25.468 -15.350  1.00  0.02           C  
ATOM   1476  CE1 PHE A  87     -37.266 -27.716 -16.621  1.00  0.02           C  
ATOM   1477  CE2 PHE A  87     -36.957 -26.444 -14.624  1.00  0.01           C  
ATOM   1478  CZ  PHE A  87     -37.440 -27.569 -15.261  1.00  0.02           C  
ATOM   1479  H   PHE A  87     -34.585 -22.529 -18.831  1.00  0.00           H  
ATOM   1480  HA  PHE A  87     -36.821 -24.244 -19.101  1.00  0.00           H  
ATOM   1481 1HB  PHE A  87     -34.693 -25.030 -18.168  1.00  0.04           H  
ATOM   1482 2HB  PHE A  87     -34.835 -23.927 -16.808  1.00  0.02           H  
ATOM   1483  HD1 PHE A  87     -36.471 -26.855 -18.419  1.00  0.05           H  
ATOM   1484  HD2 PHE A  87     -35.921 -24.579 -14.847  1.00  0.01           H  
ATOM   1485  HE1 PHE A  87     -37.647 -28.604 -17.126  1.00  0.03           H  
ATOM   1486  HE2 PHE A  87     -37.094 -26.325 -13.549  1.00  0.01           H  
ATOM   1487  HZ  PHE A  87     -37.959 -28.339 -14.691  1.00  0.01           H  
ATOM   1488  N   LEU A  88     -37.046 -22.156 -16.553  1.00  0.00           N  
ATOM   1489  CA  LEU A  88     -37.978 -21.579 -15.591  1.00  0.00           C  
ATOM   1490  C   LEU A  88     -39.095 -20.819 -16.295  1.00  0.00           C  
ATOM   1491  O   LEU A  88     -40.254 -20.879 -15.884  1.00  0.00           O  
ATOM   1492  CB  LEU A  88     -37.235 -20.638 -14.634  1.00 -0.00           C  
ATOM   1493  CG  LEU A  88     -36.186 -21.300 -13.731  1.00 -0.00           C  
ATOM   1494  CD1 LEU A  88     -35.380 -20.224 -13.016  1.00  0.00           C  
ATOM   1495  CD2 LEU A  88     -36.878 -22.217 -12.735  1.00  0.00           C  
ATOM   1496  H   LEU A  88     -36.085 -21.845 -16.556  1.00  0.00           H  
ATOM   1497  HA  LEU A  88     -38.431 -22.394 -15.028  1.00  0.00           H  
ATOM   1498 1HB  LEU A  88     -36.731 -19.872 -15.221  1.00  0.01           H  
ATOM   1499 2HB  LEU A  88     -37.966 -20.150 -13.989  1.00 -0.00           H  
ATOM   1500  HG  LEU A  88     -35.496 -21.882 -14.342  1.00  0.00           H  
ATOM   1501 1HD1 LEU A  88     -34.633 -20.695 -12.375  1.00  0.01           H  
ATOM   1502 2HD1 LEU A  88     -34.879 -19.595 -13.752  1.00  0.00           H  
ATOM   1503 3HD1 LEU A  88     -36.046 -19.614 -12.408  1.00  0.00           H  
ATOM   1504 1HD2 LEU A  88     -36.133 -22.688 -12.094  1.00  0.00           H  
ATOM   1505 2HD2 LEU A  88     -37.567 -21.635 -12.122  1.00  0.00           H  
ATOM   1506 3HD2 LEU A  88     -37.432 -22.987 -13.273  1.00  0.00           H  
ATOM   1507  N   LEU A  89     -38.740 -20.104 -17.357  1.00  0.00           N  
ATOM   1508  CA  LEU A  89     -39.704 -19.298 -18.095  1.00  0.00           C  
ATOM   1509  C   LEU A  89     -40.789 -20.169 -18.716  1.00  0.00           C  
ATOM   1510  O   LEU A  89     -41.978 -19.872 -18.601  1.00  0.00           O  
ATOM   1511  CB  LEU A  89     -38.994 -18.495 -19.192  1.00  0.05           C  
ATOM   1512  CG  LEU A  89     -39.908 -17.685 -20.121  1.00 -0.08           C  
ATOM   1513  CD1 LEU A  89     -40.685 -16.662 -19.303  1.00 -0.09           C  
ATOM   1514  CD2 LEU A  89     -39.069 -17.004 -21.192  1.00 -0.18           C  
ATOM   1515  H   LEU A  89     -37.777 -20.119 -17.661  1.00  0.00           H  
ATOM   1516  HA  LEU A  89     -40.184 -18.617 -17.393  1.00  0.00           H  
ATOM   1517 1HB  LEU A  89     -38.301 -17.800 -18.722  1.00  0.06           H  
ATOM   1518 2HB  LEU A  89     -38.421 -19.185 -19.812  1.00  0.02           H  
ATOM   1519  HG  LEU A  89     -40.630 -18.351 -20.594  1.00 -0.09           H  
ATOM   1520 1HD1 LEU A  89     -41.335 -16.086 -19.962  1.00 -0.10           H  
ATOM   1521 2HD1 LEU A  89     -41.292 -17.178 -18.557  1.00 -0.07           H  
ATOM   1522 3HD1 LEU A  89     -39.988 -15.990 -18.804  1.00 -0.03           H  
ATOM   1523 1HD2 LEU A  89     -39.719 -16.428 -21.852  1.00 -0.22           H  
ATOM   1524 2HD2 LEU A  89     -38.349 -16.336 -20.720  1.00 -0.17           H  
ATOM   1525 3HD2 LEU A  89     -38.538 -17.759 -21.772  1.00 -0.18           H  
ATOM   1526  N   LYS A  90     -40.373 -21.246 -19.373  1.00  0.00           N  
ATOM   1527  CA  LYS A  90     -41.301 -22.113 -20.089  1.00  0.00           C  
ATOM   1528  C   LYS A  90     -42.368 -22.668 -19.155  1.00  0.00           C  
ATOM   1529  O   LYS A  90     -43.543 -22.744 -19.515  1.00  0.00           O  
ATOM   1530  CB  LYS A  90     -40.549 -23.259 -20.768  1.00 -0.06           C  
ATOM   1531  CG  LYS A  90     -39.698 -22.835 -21.958  1.00 -0.12           C  
ATOM   1532  CD  LYS A  90     -38.966 -24.023 -22.564  1.00 -0.07           C  
ATOM   1533  CE  LYS A  90     -38.104 -23.599 -23.745  1.00 -0.11           C  
ATOM   1534  NZ  LYS A  90     -37.352 -24.744 -24.325  1.00 -0.09           N  
ATOM   1535  H   LYS A  90     -39.388 -21.469 -19.378  1.00  0.00           H  
ATOM   1536  HA  LYS A  90     -41.801 -21.517 -20.852  1.00  0.00           H  
ATOM   1537 1HB  LYS A  90     -39.893 -23.743 -20.043  1.00 -0.02           H  
ATOM   1538 2HB  LYS A  90     -41.262 -24.007 -21.116  1.00 -0.07           H  
ATOM   1539 1HG  LYS A  90     -40.335 -22.384 -22.719  1.00 -0.15           H  
ATOM   1540 2HG  LYS A  90     -38.967 -22.094 -21.636  1.00 -0.13           H  
ATOM   1541 1HD  LYS A  90     -38.329 -24.484 -21.808  1.00 -0.07           H  
ATOM   1542 2HD  LYS A  90     -39.691 -24.762 -22.904  1.00 -0.07           H  
ATOM   1543 1HE  LYS A  90     -38.736 -23.166 -24.519  1.00 -0.11           H  
ATOM   1544 2HE  LYS A  90     -37.392 -22.840 -23.421  1.00 -0.16           H  
ATOM   1545 1HZ  LYS A  90     -36.794 -24.422 -25.103  1.00 -0.14           H  
ATOM   1546 2HZ  LYS A  90     -36.748 -25.143 -23.619  1.00 -0.09           H  
ATOM   1547 3HZ  LYS A  90     -38.003 -25.447 -24.646  1.00 -0.07           H  
ATOM   1548  N   LEU A  91     -41.953 -23.053 -17.953  1.00  0.00           N  
ATOM   1549  CA  LEU A  91     -42.864 -23.651 -16.984  1.00  0.00           C  
ATOM   1550  C   LEU A  91     -43.881 -22.633 -16.483  1.00  0.00           C  
ATOM   1551  O   LEU A  91     -45.060 -22.947 -16.323  1.00  0.00           O  
ATOM   1552  CB  LEU A  91     -42.075 -24.221 -15.798  1.00  0.00           C  
ATOM   1553  CG  LEU A  91     -41.106 -25.361 -16.131  1.00  0.01           C  
ATOM   1554  CD1 LEU A  91     -40.411 -25.827 -14.858  1.00  0.00           C  
ATOM   1555  CD2 LEU A  91     -41.870 -26.503 -16.785  1.00  0.01           C  
ATOM   1556  H   LEU A  91     -40.982 -22.930 -17.705  1.00  0.00           H  
ATOM   1557  HA  LEU A  91     -43.410 -24.452 -17.481  1.00  0.00           H  
ATOM   1558 1HB  LEU A  91     -41.497 -23.417 -15.346  1.00  0.00           H  
ATOM   1559 2HB  LEU A  91     -42.783 -24.593 -15.056  1.00  0.00           H  
ATOM   1560  HG  LEU A  91     -40.339 -24.999 -16.815  1.00  0.00           H  
ATOM   1561 1HD1 LEU A  91     -39.722 -26.637 -15.094  1.00  0.01           H  
ATOM   1562 2HD1 LEU A  91     -39.856 -24.996 -14.421  1.00  0.00           H  
ATOM   1563 3HD1 LEU A  91     -41.156 -26.180 -14.146  1.00  0.00           H  
ATOM   1564 1HD2 LEU A  91     -41.180 -27.314 -17.022  1.00  0.02           H  
ATOM   1565 2HD2 LEU A  91     -42.636 -26.867 -16.100  1.00  0.01           H  
ATOM   1566 3HD2 LEU A  91     -42.341 -26.148 -17.701  1.00 -0.01           H  
ATOM   1567  N   ILE A  92     -43.417 -21.413 -16.236  1.00  0.00           N  
ATOM   1568  CA  ILE A  92     -44.278 -20.356 -15.720  1.00  0.00           C  
ATOM   1569  C   ILE A  92     -45.318 -19.940 -16.752  1.00  0.00           C  
ATOM   1570  O   ILE A  92     -46.462 -19.640 -16.408  1.00  0.00           O  
ATOM   1571  CB  ILE A  92     -43.449 -19.127 -15.303  1.00  0.00           C  
ATOM   1572  CG1 ILE A  92     -42.600 -19.449 -14.070  1.00  0.00           C  
ATOM   1573  CG2 ILE A  92     -44.360 -17.939 -15.029  1.00  0.00           C  
ATOM   1574  CD1 ILE A  92     -41.517 -18.432 -13.792  1.00  0.00           C  
ATOM   1575  H   ILE A  92     -42.442 -21.213 -16.411  1.00  0.00           H  
ATOM   1576  HA  ILE A  92     -44.807 -20.744 -14.849  1.00  0.00           H  
ATOM   1577  HB  ILE A  92     -42.756 -18.866 -16.103  1.00  0.00           H  
ATOM   1578 1HG1 ILE A  92     -43.242 -19.513 -13.192  1.00  0.00           H  
ATOM   1579 2HG1 ILE A  92     -42.127 -20.423 -14.199  1.00  0.00           H  
ATOM   1580 1HG2 ILE A  92     -43.757 -17.080 -14.735  1.00  0.00           H  
ATOM   1581 2HG2 ILE A  92     -44.920 -17.697 -15.931  1.00  0.01           H  
ATOM   1582 3HG2 ILE A  92     -45.053 -18.189 -14.226  1.00  0.01           H  
ATOM   1583 1HD1 ILE A  92     -40.958 -18.730 -12.904  1.00 -0.00           H  
ATOM   1584 2HD1 ILE A  92     -40.840 -18.379 -14.645  1.00  0.00           H  
ATOM   1585 3HD1 ILE A  92     -41.969 -17.456 -13.624  1.00  0.00           H  
ATOM   1586  N   GLN A  93     -44.893 -19.929 -18.017  1.00  0.00           N  
ATOM   1587  CA  GLN A  93     -45.764 -19.646 -19.151  1.00  0.00           C  
ATOM   1588  C   GLN A  93     -46.934 -20.619 -19.218  1.00  0.00           C  
ATOM   1589  O   GLN A  93     -48.049 -20.239 -19.573  1.00  0.00           O  
ATOM   1590  CB  GLN A  93     -44.969 -19.698 -20.459  1.00 -0.15           C  
ATOM   1591  CG  GLN A  93     -43.984 -18.555 -20.634  1.00 -0.13           C  
ATOM   1592  CD  GLN A  93     -43.166 -18.686 -21.904  1.00 -0.11           C  
ATOM   1593  OE1 GLN A  93     -42.936 -19.793 -22.400  1.00 -0.12           O  
ATOM   1594  NE2 GLN A  93     -42.720 -17.555 -22.439  1.00 -0.09           N  
ATOM   1595  H   GLN A  93     -43.922 -20.126 -18.212  1.00  0.00           H  
ATOM   1596  HA  GLN A  93     -46.176 -18.645 -19.020  1.00  0.00           H  
ATOM   1597 1HB  GLN A  93     -44.412 -20.633 -20.509  1.00 -0.29           H  
ATOM   1598 2HB  GLN A  93     -45.658 -19.681 -21.304  1.00 -0.26           H  
ATOM   1599 1HG  GLN A  93     -44.536 -17.616 -20.678  1.00 -0.38           H  
ATOM   1600 2HG  GLN A  93     -43.299 -18.546 -19.786  1.00 -0.12           H  
ATOM   1601 1HE2 GLN A  93     -42.174 -17.579 -23.278  1.00 -0.11           H  
ATOM   1602 2HE2 GLN A  93     -42.929 -16.679 -22.005  1.00 -0.27           H  
ATOM   1603  N   GLU A  94     -46.681 -21.881 -18.877  1.00  0.00           N  
ATOM   1604  CA  GLU A  94     -47.749 -22.875 -18.827  1.00  0.00           C  
ATOM   1605  C   GLU A  94     -48.688 -22.622 -17.655  1.00  0.00           C  
ATOM   1606  O   GLU A  94     -49.901 -22.792 -17.771  1.00  0.00           O  
ATOM   1607  CB  GLU A  94     -47.162 -24.284 -18.726  1.00 -0.21           C  
ATOM   1608  CG  GLU A  94     -46.435 -24.754 -19.979  1.00 -0.26           C  
ATOM   1609  CD  GLU A  94     -47.345 -24.892 -21.166  1.00 -0.25           C  
ATOM   1610  OE1 GLU A  94     -48.322 -25.594 -21.065  1.00 -0.24           O  
ATOM   1611  OE2 GLU A  94     -47.063 -24.294 -22.178  1.00 -0.29           O  
ATOM   1612  H   GLU A  94     -45.735 -22.149 -18.649  1.00  0.00           H  
ATOM   1613  HA  GLU A  94     -48.323 -22.813 -19.753  1.00  0.00           H  
ATOM   1614 1HB  GLU A  94     -46.458 -24.326 -17.895  1.00 -0.21           H  
ATOM   1615 2HB  GLU A  94     -47.960 -24.997 -18.516  1.00 -0.20           H  
ATOM   1616 1HG  GLU A  94     -45.648 -24.039 -20.218  1.00 -0.29           H  
ATOM   1617 2HG  GLU A  94     -45.964 -25.715 -19.774  1.00 -0.25           H  
ATOM   1618  N   VAL A  95     -48.114 -22.216 -16.530  1.00  0.00           N  
ATOM   1619  CA  VAL A  95     -48.891 -21.903 -15.335  1.00  0.00           C  
ATOM   1620  C   VAL A  95     -48.543 -20.500 -14.857  1.00  0.00           C  
ATOM   1621  O   VAL A  95     -47.683 -20.324 -13.994  1.00  0.00           O  
ATOM   1622  CB  VAL A  95     -48.606 -22.921 -14.215  1.00  0.12           C  
ATOM   1623  CG1 VAL A  95     -49.485 -22.641 -13.005  1.00  0.17           C  
ATOM   1624  CG2 VAL A  95     -48.830 -24.333 -14.729  1.00  0.12           C  
ATOM   1625  H   VAL A  95     -47.109 -22.120 -16.497  1.00  0.00           H  
ATOM   1626  HA  VAL A  95     -49.950 -21.955 -15.588  1.00  0.00           H  
ATOM   1627  HB  VAL A  95     -47.570 -22.811 -13.892  1.00  0.11           H  
ATOM   1628 1HG1 VAL A  95     -49.270 -23.369 -12.223  1.00  0.16           H  
ATOM   1629 2HG1 VAL A  95     -49.281 -21.637 -12.632  1.00  0.15           H  
ATOM   1630 3HG1 VAL A  95     -50.534 -22.716 -13.292  1.00  0.17           H  
ATOM   1631 1HG2 VAL A  95     -48.627 -25.048 -13.932  1.00  0.12           H  
ATOM   1632 2HG2 VAL A  95     -49.865 -24.441 -15.058  1.00  0.13           H  
ATOM   1633 3HG2 VAL A  95     -48.161 -24.526 -15.569  1.00  0.08           H  
ATOM   1634  N   PRO A  96     -49.211 -19.501 -15.418  1.00  0.00           N  
ATOM   1635  CA  PRO A  96     -48.803 -18.119 -15.219  1.00  0.00           C  
ATOM   1636  C   PRO A  96     -49.293 -17.575 -13.885  1.00  0.00           C  
ATOM   1637  O   PRO A  96     -50.251 -16.804 -13.832  1.00  0.00           O  
ATOM   1638  CB  PRO A  96     -49.461 -17.395 -16.398  1.00  0.08           C  
ATOM   1639  CG  PRO A  96     -50.670 -18.215 -16.700  1.00  0.15           C  
ATOM   1640  CD  PRO A  96     -50.218 -19.636 -16.496  1.00  0.20           C  
ATOM   1641  HA  PRO A  96     -47.714 -18.073 -15.229  1.00  0.00           H  
ATOM   1642 1HB  PRO A  96     -49.708 -16.361 -16.115  1.00  0.08           H  
ATOM   1643 2HB  PRO A  96     -48.761 -17.338 -17.244  1.00  0.05           H  
ATOM   1644 1HG  PRO A  96     -51.496 -17.932 -16.032  1.00  0.15           H  
ATOM   1645 2HG  PRO A  96     -51.012 -18.022 -17.728  1.00  0.15           H  
ATOM   1646 1HD  PRO A  96     -51.074 -20.251 -16.182  1.00  0.21           H  
ATOM   1647 2HD  PRO A  96     -49.787 -20.022 -17.431  1.00  0.19           H  
ATOM   1648  N   THR A  97     -48.632 -17.979 -12.808  1.00  0.00           N  
ATOM   1649  CA  THR A  97     -48.977 -17.506 -11.474  1.00  0.00           C  
ATOM   1650  C   THR A  97     -47.778 -16.866 -10.789  1.00  0.00           C  
ATOM   1651  O   THR A  97     -46.644 -17.316 -10.953  1.00  0.00           O  
ATOM   1652  CB  THR A  97     -49.519 -18.653 -10.603  1.00 -0.02           C  
ATOM   1653  OG1 THR A  97     -49.827 -18.157  -9.293  1.00 -0.24           O  
ATOM   1654  CG2 THR A  97     -48.492 -19.769 -10.490  1.00 -0.04           C  
ATOM   1655  H   THR A  97     -47.869 -18.632 -12.915  1.00  0.00           H  
ATOM   1656  HA  THR A  97     -49.766 -16.760 -11.566  1.00  0.00           H  
ATOM   1657  HB  THR A  97     -50.431 -19.049 -11.049  1.00  0.00           H  
ATOM   1658  HG1 THR A  97     -50.419 -18.770  -8.850  1.00 -0.28           H  
ATOM   1659 1HG2 THR A  97     -48.893 -20.572  -9.870  1.00 -0.03           H  
ATOM   1660 2HG2 THR A  97     -48.266 -20.157 -11.483  1.00  0.04           H  
ATOM   1661 3HG2 THR A  97     -47.582 -19.382 -10.036  1.00 -0.11           H  
ATOM   1662  N   PRO A  98     -48.031 -15.809 -10.018  1.00  0.00           N  
ATOM   1663  CA  PRO A  98     -46.959 -15.136  -9.301  1.00  0.00           C  
ATOM   1664  C   PRO A  98     -46.355 -16.075  -8.254  1.00  0.00           C  
ATOM   1665  O   PRO A  98     -45.255 -15.838  -7.754  1.00  0.00           O  
ATOM   1666  CB  PRO A  98     -47.668 -13.940  -8.657  1.00  0.13           C  
ATOM   1667  CG  PRO A  98     -49.093 -14.369  -8.561  1.00  0.12           C  
ATOM   1668  CD  PRO A  98     -49.331 -15.163  -9.817  1.00  0.14           C  
ATOM   1669  HA  PRO A  98     -46.182 -14.875 -10.020  1.00  0.00           H  
ATOM   1670 1HB  PRO A  98     -47.221 -13.721  -7.677  1.00 -0.04           H  
ATOM   1671 2HB  PRO A  98     -47.533 -13.043  -9.280  1.00  0.15           H  
ATOM   1672 1HG  PRO A  98     -49.250 -14.961  -7.648  1.00  0.00           H  
ATOM   1673 2HG  PRO A  98     -49.749 -13.489  -8.486  1.00  0.08           H  
ATOM   1674 1HD  PRO A  98     -50.134 -15.894  -9.643  1.00  0.11           H  
ATOM   1675 2HD  PRO A  98     -49.597 -14.482 -10.638  1.00  0.15           H  
ATOM   1676  N   GLU A  99     -47.089 -17.136  -7.937  1.00  0.00           N  
ATOM   1677  CA  GLU A  99     -46.666 -18.133  -6.960  1.00  0.00           C  
ATOM   1678  C   GLU A  99     -45.392 -18.838  -7.409  1.00  0.00           C  
ATOM   1679  O   GLU A  99     -44.559 -19.218  -6.587  1.00  0.00           O  
ATOM   1680  CB  GLU A  99     -47.776 -19.161  -6.732  1.00 -0.35           C  
ATOM   1681  CG  GLU A  99     -49.004 -18.612  -6.019  1.00 -0.28           C  
ATOM   1682  CD  GLU A  99     -50.090 -19.637  -5.853  1.00 -0.33           C  
ATOM   1683  OE1 GLU A  99     -49.951 -20.715  -6.381  1.00 -0.36           O  
ATOM   1684  OE2 GLU A  99     -51.062 -19.344  -5.196  1.00 -0.33           O  
ATOM   1685  H   GLU A  99     -47.983 -17.268  -8.388  1.00  0.00           H  
ATOM   1686  HA  GLU A  99     -46.450 -17.618  -6.023  1.00  0.00           H  
ATOM   1687 1HB  GLU A  99     -48.099 -19.567  -7.690  1.00 -0.31           H  
ATOM   1688 2HB  GLU A  99     -47.389 -19.989  -6.139  1.00 -0.40           H  
ATOM   1689 1HG  GLU A  99     -48.709 -18.250  -5.035  1.00 -0.31           H  
ATOM   1690 2HG  GLU A  99     -49.393 -17.767  -6.586  1.00 -0.25           H  
ATOM   1691  N   LEU A 100     -45.247 -19.009  -8.719  1.00  0.00           N  
ATOM   1692  CA  LEU A 100     -44.085 -19.688  -9.278  1.00  0.00           C  
ATOM   1693  C   LEU A 100     -42.989 -18.696  -9.644  1.00  0.00           C  
ATOM   1694  O   LEU A 100     -41.802 -19.007  -9.555  1.00  0.00           O  
ATOM   1695  CB  LEU A 100     -44.489 -20.494 -10.519  1.00 -0.00           C  
ATOM   1696  CG  LEU A 100     -45.479 -21.641 -10.275  1.00 -0.01           C  
ATOM   1697  CD1 LEU A 100     -45.940 -22.207 -11.611  1.00  0.05           C  
ATOM   1698  CD2 LEU A 100     -44.815 -22.713  -9.425  1.00 -0.02           C  
ATOM   1699  H   LEU A 100     -45.961 -18.660  -9.342  1.00  0.00           H  
ATOM   1700  HA  LEU A 100     -43.687 -20.361  -8.518  1.00  0.00           H  
ATOM   1701 1HB  LEU A 100     -44.940 -19.816 -11.242  1.00 -0.00           H  
ATOM   1702 2HB  LEU A 100     -43.590 -20.922 -10.964  1.00 -0.00           H  
ATOM   1703  HG  LEU A 100     -46.357 -21.259  -9.755  1.00 -0.07           H  
ATOM   1704 1HD1 LEU A 100     -46.643 -23.022 -11.438  1.00  0.11           H  
ATOM   1705 2HD1 LEU A 100     -46.428 -21.424 -12.190  1.00  0.04           H  
ATOM   1706 3HD1 LEU A 100     -45.078 -22.583 -12.163  1.00  0.01           H  
ATOM   1707 1HD2 LEU A 100     -45.518 -23.528  -9.252  1.00  0.03           H  
ATOM   1708 2HD2 LEU A 100     -43.937 -23.097  -9.946  1.00 -0.01           H  
ATOM   1709 3HD2 LEU A 100     -44.512 -22.285  -8.470  1.00 -0.13           H  
ATOM   1710  N   ILE A 101     -43.395 -17.500 -10.056  1.00  0.00           N  
ATOM   1711  CA  ILE A 101     -42.451 -16.486 -10.512  1.00  0.00           C  
ATOM   1712  C   ILE A 101     -41.506 -16.069  -9.392  1.00  0.00           C  
ATOM   1713  O   ILE A 101     -40.293 -15.995  -9.586  1.00  0.00           O  
ATOM   1714  CB  ILE A 101     -43.193 -15.247 -11.047  1.00 -0.00           C  
ATOM   1715  CG1 ILE A 101     -43.925 -15.584 -12.349  1.00  0.00           C  
ATOM   1716  CG2 ILE A 101     -42.221 -14.096 -11.260  1.00 -0.00           C  
ATOM   1717  CD1 ILE A 101     -44.907 -14.523 -12.789  1.00  0.02           C  
ATOM   1718  H   ILE A 101     -44.382 -17.287 -10.053  1.00  0.00           H  
ATOM   1719  HA  ILE A 101     -41.851 -16.918 -11.312  1.00  0.00           H  
ATOM   1720  HB  ILE A 101     -43.953 -14.940 -10.328  1.00 -0.01           H  
ATOM   1721 1HG1 ILE A 101     -43.197 -15.727 -13.148  1.00  0.00           H  
ATOM   1722 2HG1 ILE A 101     -44.467 -16.521 -12.230  1.00  0.00           H  
ATOM   1723 1HG2 ILE A 101     -42.761 -13.230 -11.639  1.00 -0.00           H  
ATOM   1724 2HG2 ILE A 101     -41.745 -13.843 -10.314  1.00 -0.00           H  
ATOM   1725 3HG2 ILE A 101     -41.460 -14.393 -11.981  1.00 -0.00           H  
ATOM   1726 1HD1 ILE A 101     -45.387 -14.833 -13.718  1.00  0.02           H  
ATOM   1727 2HD1 ILE A 101     -45.666 -14.387 -12.017  1.00  0.10           H  
ATOM   1728 3HD1 ILE A 101     -44.382 -13.583 -12.948  1.00  0.01           H  
ATOM   1729  N   LYS A 102     -42.070 -15.796  -8.220  1.00  0.00           N  
ATOM   1730  CA  LYS A 102     -41.285 -15.337  -7.081  1.00  0.00           C  
ATOM   1731  C   LYS A 102     -40.128 -16.284  -6.792  1.00  0.00           C  
ATOM   1732  O   LYS A 102     -39.018 -15.849  -6.484  1.00  0.00           O  
ATOM   1733  CB  LYS A 102     -42.171 -15.195  -5.842  1.00 -0.11           C  
ATOM   1734  CG  LYS A 102     -43.150 -14.031  -5.899  1.00 -0.12           C  
ATOM   1735  CD  LYS A 102     -44.008 -13.968  -4.644  1.00 -0.12           C  
ATOM   1736  CE  LYS A 102     -44.998 -12.814  -4.706  1.00 -0.13           C  
ATOM   1737  NZ  LYS A 102     -45.870 -12.764  -3.501  1.00 -0.16           N  
ATOM   1738  H   LYS A 102     -43.068 -15.911  -8.116  1.00  0.00           H  
ATOM   1739  HA  LYS A 102     -40.864 -14.363  -7.330  1.00  0.00           H  
ATOM   1740 1HB  LYS A 102     -42.747 -16.110  -5.700  1.00 -0.11           H  
ATOM   1741 2HB  LYS A 102     -41.544 -15.063  -4.960  1.00 -0.09           H  
ATOM   1742 1HG  LYS A 102     -42.598 -13.095  -5.999  1.00 -0.16           H  
ATOM   1743 2HG  LYS A 102     -43.799 -14.143  -6.767  1.00 -0.12           H  
ATOM   1744 1HD  LYS A 102     -44.558 -14.903  -4.532  1.00 -0.12           H  
ATOM   1745 2HD  LYS A 102     -43.367 -13.837  -3.772  1.00 -0.12           H  
ATOM   1746 1HE  LYS A 102     -44.455 -11.874  -4.786  1.00 -0.13           H  
ATOM   1747 2HE  LYS A 102     -45.627 -12.922  -5.589  1.00 -0.14           H  
ATOM   1748 1HZ  LYS A 102     -46.511 -11.987  -3.581  1.00 -0.29           H  
ATOM   1749 2HZ  LYS A 102     -46.393 -13.625  -3.427  1.00 -0.17           H  
ATOM   1750 3HZ  LYS A 102     -45.299 -12.645  -2.677  1.00 -0.11           H  
ATOM   1751  N   GLU A 103     -40.393 -17.583  -6.892  1.00  0.00           N  
ATOM   1752  CA  GLU A 103     -39.371 -18.594  -6.654  1.00  0.00           C  
ATOM   1753  C   GLU A 103     -38.346 -18.619  -7.780  1.00  0.00           C  
ATOM   1754  O   GLU A 103     -37.143 -18.699  -7.536  1.00  0.00           O  
ATOM   1755  CB  GLU A 103     -40.013 -19.975  -6.505  1.00 -0.24           C  
ATOM   1756  CG  GLU A 103     -39.028 -21.096  -6.203  1.00 -0.23           C  
ATOM   1757  CD  GLU A 103     -38.340 -20.930  -4.877  1.00 -0.23           C  
ATOM   1758  OE1 GLU A 103     -38.855 -20.219  -4.047  1.00 -0.27           O  
ATOM   1759  OE2 GLU A 103     -37.298 -21.514  -4.693  1.00 -0.26           O  
ATOM   1760  H   GLU A 103     -41.326 -17.876  -7.141  1.00  0.00           H  
ATOM   1761  HA  GLU A 103     -38.847 -18.336  -5.733  1.00  0.00           H  
ATOM   1762 1HB  GLU A 103     -40.748 -19.950  -5.700  1.00 -0.25           H  
ATOM   1763 2HB  GLU A 103     -40.541 -20.232  -7.423  1.00 -0.24           H  
ATOM   1764 1HG  GLU A 103     -39.563 -22.046  -6.205  1.00 -0.25           H  
ATOM   1765 2HG  GLU A 103     -38.280 -21.131  -6.994  1.00 -0.22           H  
ATOM   1766  N   ALA A 104     -38.832 -18.550  -9.016  1.00  0.00           N  
ATOM   1767  CA  ALA A 104     -37.960 -18.580 -10.184  1.00  0.00           C  
ATOM   1768  C   ALA A 104     -36.997 -17.400 -10.184  1.00  0.00           C  
ATOM   1769  O   ALA A 104     -35.834 -17.536 -10.565  1.00  0.00           O  
ATOM   1770  CB  ALA A 104     -38.787 -18.587 -11.462  1.00 -0.00           C  
ATOM   1771  H   ALA A 104     -39.830 -18.475  -9.149  1.00  0.00           H  
ATOM   1772  HA  ALA A 104     -37.368 -19.495 -10.142  1.00  0.00           H  
ATOM   1773 1HB  ALA A 104     -38.122 -18.610 -12.325  1.00 -0.00           H  
ATOM   1774 2HB  ALA A 104     -39.428 -19.469 -11.475  1.00 -0.00           H  
ATOM   1775 3HB  ALA A 104     -39.402 -17.690 -11.501  1.00 -0.00           H  
ATOM   1776  N   MET A 105     -37.487 -16.243  -9.754  1.00  0.00           N  
ATOM   1777  CA  MET A 105     -36.676 -15.032  -9.718  1.00  0.00           C  
ATOM   1778  C   MET A 105     -35.499 -15.186  -8.764  1.00  0.00           C  
ATOM   1779  O   MET A 105     -34.398 -14.709  -9.039  1.00  0.00           O  
ATOM   1780  CB  MET A 105     -37.534 -13.833  -9.319  1.00 -0.01           C  
ATOM   1781  CG  MET A 105     -38.557 -13.414 -10.365  1.00  0.00           C  
ATOM   1782  SD  MET A 105     -39.206 -11.757 -10.079  1.00 -0.01           S  
ATOM   1783  CE  MET A 105     -40.127 -12.010  -8.564  1.00 -0.06           C  
ATOM   1784  H   MET A 105     -38.448 -16.200  -9.444  1.00  0.00           H  
ATOM   1785  HA  MET A 105     -36.275 -14.864 -10.718  1.00  0.00           H  
ATOM   1786 1HB  MET A 105     -38.070 -14.060  -8.399  1.00 -0.03           H  
ATOM   1787 2HB  MET A 105     -36.890 -12.976  -9.120  1.00  0.01           H  
ATOM   1788 1HG  MET A 105     -38.099 -13.439 -11.353  1.00  0.00           H  
ATOM   1789 2HG  MET A 105     -39.391 -14.116 -10.359  1.00 -0.00           H  
ATOM   1790 1HE  MET A 105     -40.590 -11.072  -8.257  1.00 -0.05           H  
ATOM   1791 2HE  MET A 105     -40.902 -12.759  -8.732  1.00 -0.03           H  
ATOM   1792 3HE  MET A 105     -39.452 -12.356  -7.781  1.00 -0.14           H  
ATOM   1793  N   LYS A 106     -35.738 -15.855  -7.641  1.00  0.00           N  
ATOM   1794  CA  LYS A 106     -34.696 -16.083  -6.648  1.00  0.00           C  
ATOM   1795  C   LYS A 106     -33.643 -17.054  -7.166  1.00  0.00           C  
ATOM   1796  O   LYS A 106     -32.454 -16.907  -6.880  1.00  0.00           O  
ATOM   1797  CB  LYS A 106     -35.303 -16.610  -5.347  1.00 -0.07           C  
ATOM   1798  CG  LYS A 106     -36.126 -15.587  -4.576  1.00 -0.20           C  
ATOM   1799  CD  LYS A 106     -36.706 -16.188  -3.305  1.00 -0.21           C  
ATOM   1800  CE  LYS A 106     -37.533 -15.168  -2.537  1.00 -0.24           C  
ATOM   1801  NZ  LYS A 106     -38.139 -15.753  -1.310  1.00 -0.13           N  
ATOM   1802  H   LYS A 106     -36.666 -16.216  -7.472  1.00  0.00           H  
ATOM   1803  HA  LYS A 106     -34.202 -15.130  -6.450  1.00  0.00           H  
ATOM   1804 1HB  LYS A 106     -35.948 -17.462  -5.565  1.00 -0.25           H  
ATOM   1805 2HB  LYS A 106     -34.507 -16.962  -4.690  1.00 -0.18           H  
ATOM   1806 1HG  LYS A 106     -35.495 -14.737  -4.311  1.00 -0.21           H  
ATOM   1807 2HG  LYS A 106     -36.941 -15.229  -5.204  1.00 -0.24           H  
ATOM   1808 1HD  LYS A 106     -37.340 -17.038  -3.561  1.00 -0.37           H  
ATOM   1809 2HD  LYS A 106     -35.896 -16.540  -2.666  1.00 -0.21           H  
ATOM   1810 1HE  LYS A 106     -36.901 -14.329  -2.250  1.00 -0.31           H  
ATOM   1811 2HE  LYS A 106     -38.332 -14.791  -3.176  1.00 -0.24           H  
ATOM   1812 1HZ  LYS A 106     -38.678 -15.046  -0.830  1.00 -0.13           H  
ATOM   1813 2HZ  LYS A 106     -38.743 -16.521  -1.566  1.00 -0.21           H  
ATOM   1814 3HZ  LYS A 106     -37.408 -16.089  -0.700  1.00 -0.13           H  
ATOM   1815  N   ILE A 107     -34.086 -18.048  -7.929  1.00  0.00           N  
ATOM   1816  CA  ILE A 107     -33.193 -19.083  -8.435  1.00  0.00           C  
ATOM   1817  C   ILE A 107     -32.131 -18.494  -9.353  1.00  0.00           C  
ATOM   1818  O   ILE A 107     -30.941 -18.771  -9.201  1.00  0.00           O  
ATOM   1819  CB  ILE A 107     -33.982 -20.168  -9.190  1.00  0.01           C  
ATOM   1820  CG1 ILE A 107     -34.790 -21.021  -8.209  1.00 -0.09           C  
ATOM   1821  CG2 ILE A 107     -33.040 -21.039 -10.008  1.00  0.02           C  
ATOM   1822  CD1 ILE A 107     -35.803 -21.925  -8.876  1.00 -0.11           C  
ATOM   1823  H   ILE A 107     -35.068 -18.087  -8.164  1.00  0.00           H  
ATOM   1824  HA  ILE A 107     -32.685 -19.537  -7.583  1.00  0.00           H  
ATOM   1825  HB  ILE A 107     -34.699 -19.696  -9.861  1.00  0.01           H  
ATOM   1826 1HG1 ILE A 107     -34.112 -21.642  -7.623  1.00 -0.05           H  
ATOM   1827 2HG1 ILE A 107     -35.320 -20.372  -7.512  1.00 -0.20           H  
ATOM   1828 1HG2 ILE A 107     -33.614 -21.800 -10.534  1.00  0.01           H  
ATOM   1829 2HG2 ILE A 107     -32.508 -20.421 -10.729  1.00  0.01           H  
ATOM   1830 3HG2 ILE A 107     -32.321 -21.520  -9.343  1.00  0.05           H  
ATOM   1831 1HD1 ILE A 107     -36.336 -22.496  -8.116  1.00 -0.18           H  
ATOM   1832 2HD1 ILE A 107     -36.514 -21.320  -9.439  1.00 -0.11           H  
ATOM   1833 3HD1 ILE A 107     -35.291 -22.608  -9.551  1.00  0.02           H  
ATOM   1834  N   VAL A 108     -32.567 -17.680 -10.309  1.00  0.00           N  
ATOM   1835  CA  VAL A 108     -31.659 -17.085 -11.283  1.00  0.00           C  
ATOM   1836  C   VAL A 108     -30.744 -16.060 -10.627  1.00  0.00           C  
ATOM   1837  O   VAL A 108     -29.602 -15.873 -11.049  1.00  0.00           O  
ATOM   1838  CB  VAL A 108     -32.458 -16.408 -12.412  1.00 -0.00           C  
ATOM   1839  CG1 VAL A 108     -33.278 -17.438 -13.176  1.00  0.01           C  
ATOM   1840  CG2 VAL A 108     -33.355 -15.324 -11.836  1.00 -0.00           C  
ATOM   1841  H   VAL A 108     -33.553 -17.467 -10.361  1.00  0.00           H  
ATOM   1842  HA  VAL A 108     -31.035 -17.878 -11.691  1.00  0.00           H  
ATOM   1843  HB  VAL A 108     -31.759 -15.964 -13.122  1.00 -0.00           H  
ATOM   1844 1HG1 VAL A 108     -33.835 -16.942 -13.971  1.00  0.02           H  
ATOM   1845 2HG1 VAL A 108     -32.612 -18.184 -13.610  1.00  0.01           H  
ATOM   1846 3HG1 VAL A 108     -33.975 -17.925 -12.495  1.00 -0.00           H  
ATOM   1847 1HG2 VAL A 108     -33.916 -14.850 -12.641  1.00  0.01           H  
ATOM   1848 2HG2 VAL A 108     -34.049 -15.768 -11.122  1.00 -0.00           H  
ATOM   1849 3HG2 VAL A 108     -32.743 -14.576 -11.330  1.00 -0.00           H  
ATOM   1850  N   PHE A 109     -31.249 -15.397  -9.593  1.00  0.00           N  
ATOM   1851  CA  PHE A 109     -30.435 -14.492  -8.791  1.00  0.00           C  
ATOM   1852  C   PHE A 109     -29.292 -15.235  -8.111  1.00  0.00           C  
ATOM   1853  O   PHE A 109     -28.129 -14.854  -8.238  1.00  0.00           O  
ATOM   1854  CB  PHE A 109     -31.295 -13.793  -7.735  1.00  0.10           C  
ATOM   1855  CG  PHE A 109     -30.498 -13.066  -6.690  1.00  0.05           C  
ATOM   1856  CD1 PHE A 109     -29.695 -11.989  -7.033  1.00  0.10           C  
ATOM   1857  CD2 PHE A 109     -30.551 -13.457  -5.360  1.00  0.01           C  
ATOM   1858  CE1 PHE A 109     -28.962 -11.320  -6.071  1.00  0.05           C  
ATOM   1859  CE2 PHE A 109     -29.820 -12.790  -4.397  1.00 -0.05           C  
ATOM   1860  CZ  PHE A 109     -29.024 -11.719  -4.754  1.00 -0.07           C  
ATOM   1861  H   PHE A 109     -32.223 -15.524  -9.356  1.00  0.00           H  
ATOM   1862  HA  PHE A 109     -30.000 -13.746  -9.457  1.00  0.00           H  
ATOM   1863 1HB  PHE A 109     -31.955 -13.075  -8.220  1.00  0.06           H  
ATOM   1864 2HB  PHE A 109     -31.924 -14.528  -7.234  1.00  0.01           H  
ATOM   1865  HD1 PHE A 109     -29.647 -11.672  -8.076  1.00  0.11           H  
ATOM   1866  HD2 PHE A 109     -31.179 -14.304  -5.078  1.00 -0.14           H  
ATOM   1867  HE1 PHE A 109     -28.334 -10.475  -6.356  1.00  0.04           H  
ATOM   1868  HE2 PHE A 109     -29.870 -13.107  -3.356  1.00 -0.19           H  
ATOM   1869  HZ  PHE A 109     -28.446 -11.193  -3.996  1.00 -0.13           H  
ATOM   1870  N   GLU A 110     -29.631 -16.298  -7.390  1.00  0.00           N  
ATOM   1871  CA  GLU A 110     -28.644 -17.049  -6.623  1.00  0.00           C  
ATOM   1872  C   GLU A 110     -27.557 -17.615  -7.527  1.00  0.00           C  
ATOM   1873  O   GLU A 110     -26.380 -17.628  -7.166  1.00  0.00           O  
ATOM   1874  CB  GLU A 110     -29.320 -18.184  -5.850  1.00 -0.20           C  
ATOM   1875  CG  GLU A 110     -30.211 -17.722  -4.706  1.00 -0.15           C  
ATOM   1876  CD  GLU A 110     -29.445 -17.038  -3.608  1.00 -0.15           C  
ATOM   1877  OE1 GLU A 110     -28.356 -17.468  -3.312  1.00 -0.19           O  
ATOM   1878  OE2 GLU A 110     -29.949 -16.084  -3.065  1.00 -0.17           O  
ATOM   1879  H   GLU A 110     -30.597 -16.593  -7.372  1.00  0.00           H  
ATOM   1880  HA  GLU A 110     -28.171 -16.364  -5.918  1.00  0.00           H  
ATOM   1881 1HB  GLU A 110     -29.931 -18.775  -6.533  1.00 -0.19           H  
ATOM   1882 2HB  GLU A 110     -28.559 -18.846  -5.436  1.00 -0.20           H  
ATOM   1883 1HG  GLU A 110     -30.958 -17.032  -5.096  1.00 -0.15           H  
ATOM   1884 2HG  GLU A 110     -30.733 -18.585  -4.295  1.00 -0.15           H  
ATOM   1885  N   LEU A 111     -27.958 -18.082  -8.705  1.00  0.00           N  
ATOM   1886  CA  LEU A 111     -27.017 -18.638  -9.669  1.00  0.00           C  
ATOM   1887  C   LEU A 111     -26.130 -17.553 -10.262  1.00  0.00           C  
ATOM   1888  O   LEU A 111     -24.915 -17.720 -10.368  1.00  0.00           O  
ATOM   1889  CB  LEU A 111     -27.774 -19.360 -10.791  1.00  0.00           C  
ATOM   1890  CG  LEU A 111     -28.570 -20.601 -10.367  1.00  0.00           C  
ATOM   1891  CD1 LEU A 111     -29.476 -21.038 -11.510  1.00  0.00           C  
ATOM   1892  CD2 LEU A 111     -27.608 -21.712  -9.976  1.00  0.00           C  
ATOM   1893  H   LEU A 111     -28.940 -18.051  -8.938  1.00  0.00           H  
ATOM   1894  HA  LEU A 111     -26.374 -19.346  -9.144  1.00  0.00           H  
ATOM   1895 1HB  LEU A 111     -28.471 -18.658 -11.247  1.00  0.00           H  
ATOM   1896 2HB  LEU A 111     -27.055 -19.671 -11.550  1.00  0.00           H  
ATOM   1897  HG  LEU A 111     -29.203 -20.352  -9.515  1.00 -0.01           H  
ATOM   1898 1HD1 LEU A 111     -30.042 -21.919 -11.208  1.00  0.00           H  
ATOM   1899 2HD1 LEU A 111     -30.167 -20.231 -11.757  1.00  0.00           H  
ATOM   1900 3HD1 LEU A 111     -28.871 -21.278 -12.383  1.00  0.00           H  
ATOM   1901 1HD2 LEU A 111     -28.174 -22.593  -9.673  1.00  0.01           H  
ATOM   1902 2HD2 LEU A 111     -26.975 -21.962 -10.827  1.00  0.00           H  
ATOM   1903 3HD2 LEU A 111     -26.985 -21.379  -9.145  1.00 -0.01           H  
ATOM   1904  N   ALA A 112     -26.743 -16.439 -10.647  1.00  0.00           N  
ATOM   1905  CA  ALA A 112     -26.007 -15.317 -11.219  1.00  0.00           C  
ATOM   1906  C   ALA A 112     -24.994 -14.760 -10.227  1.00  0.00           C  
ATOM   1907  O   ALA A 112     -23.882 -14.389 -10.603  1.00  0.00           O  
ATOM   1908  CB  ALA A 112     -26.968 -14.225 -11.664  1.00  0.00           C  
ATOM   1909  H   ALA A 112     -27.745 -16.367 -10.541  1.00  0.00           H  
ATOM   1910  HA  ALA A 112     -25.459 -15.681 -12.089  1.00  0.00           H  
ATOM   1911 1HB  ALA A 112     -26.404 -13.394 -12.088  1.00  0.00           H  
ATOM   1912 2HB  ALA A 112     -27.649 -14.623 -12.416  1.00 -0.00           H  
ATOM   1913 3HB  ALA A 112     -27.540 -13.873 -10.807  1.00  0.00           H  
ATOM   1914  N   LYS A 113     -25.385 -14.703  -8.959  1.00  0.00           N  
ATOM   1915  CA  LYS A 113     -24.517 -14.178  -7.912  1.00  0.00           C  
ATOM   1916  C   LYS A 113     -23.250 -15.015  -7.776  1.00  0.00           C  
ATOM   1917  O   LYS A 113     -22.150 -14.477  -7.653  1.00  0.00           O  
ATOM   1918  CB  LYS A 113     -25.260 -14.127  -6.576  1.00 -0.02           C  
ATOM   1919  CG  LYS A 113     -24.449 -13.543  -5.427  1.00 -0.21           C  
ATOM   1920  CD  LYS A 113     -25.277 -13.459  -4.153  1.00 -0.06           C  
ATOM   1921  CE  LYS A 113     -24.459 -12.903  -2.997  1.00 -0.15           C  
ATOM   1922  NZ  LYS A 113     -25.256 -12.815  -1.743  1.00 -0.04           N  
ATOM   1923  H   LYS A 113     -26.308 -15.031  -8.713  1.00  0.00           H  
ATOM   1924  HA  LYS A 113     -24.221 -13.168  -8.192  1.00  0.00           H  
ATOM   1925 1HB  LYS A 113     -26.165 -13.527  -6.686  1.00  0.08           H  
ATOM   1926 2HB  LYS A 113     -25.567 -15.133  -6.292  1.00 -0.17           H  
ATOM   1927 1HG  LYS A 113     -23.576 -14.170  -5.242  1.00 -0.36           H  
ATOM   1928 2HG  LYS A 113     -24.107 -12.544  -5.694  1.00 -0.18           H  
ATOM   1929 1HD  LYS A 113     -26.140 -12.813  -4.321  1.00 -0.00           H  
ATOM   1930 2HD  LYS A 113     -25.635 -14.453  -3.886  1.00 -0.30           H  
ATOM   1931 1HE  LYS A 113     -23.596 -13.543  -2.820  1.00 -0.30           H  
ATOM   1932 2HE  LYS A 113     -24.098 -11.907  -3.253  1.00 -0.22           H  
ATOM   1933 1HZ  LYS A 113     -24.680 -12.441  -1.002  1.00 -0.14           H  
ATOM   1934 2HZ  LYS A 113     -26.050 -12.207  -1.890  1.00 -0.03           H  
ATOM   1935 3HZ  LYS A 113     -25.581 -13.736  -1.485  1.00 -0.11           H  
ATOM   1936  N   GLN A 114     -23.413 -16.333  -7.798  1.00  0.00           N  
ATOM   1937  CA  GLN A 114     -22.279 -17.246  -7.729  1.00  0.00           C  
ATOM   1938  C   GLN A 114     -21.375 -17.097  -8.947  1.00  0.00           C  
ATOM   1939  O   GLN A 114     -20.151 -17.167  -8.835  1.00  0.00           O  
ATOM   1940  CB  GLN A 114     -22.764 -18.694  -7.612  1.00 -0.11           C  
ATOM   1941  CG  GLN A 114     -23.460 -19.012  -6.300  1.00 -0.11           C  
ATOM   1942  CD  GLN A 114     -22.538 -18.863  -5.104  1.00 -0.21           C  
ATOM   1943  OE1 GLN A 114     -21.437 -19.421  -5.078  1.00 -0.25           O  
ATOM   1944  NE2 GLN A 114     -22.983 -18.108  -4.106  1.00 -0.28           N  
ATOM   1945  H   GLN A 114     -24.347 -16.712  -7.865  1.00  0.00           H  
ATOM   1946  HA  GLN A 114     -21.693 -16.993  -6.845  1.00  0.00           H  
ATOM   1947 1HB  GLN A 114     -23.459 -18.911  -8.423  1.00 -0.09           H  
ATOM   1948 2HB  GLN A 114     -21.916 -19.371  -7.716  1.00 -0.11           H  
ATOM   1949 1HG  GLN A 114     -24.300 -18.330  -6.171  1.00 -0.14           H  
ATOM   1950 2HG  GLN A 114     -23.816 -20.042  -6.330  1.00 -0.14           H  
ATOM   1951 1HE2 GLN A 114     -22.418 -17.973  -3.290  1.00 -0.28           H  
ATOM   1952 2HE2 GLN A 114     -23.882 -17.675  -4.168  1.00 -0.37           H  
ATOM   1953  N   ILE A 115     -21.987 -16.890 -10.108  1.00  0.00           N  
ATOM   1954  CA  ILE A 115     -21.237 -16.683 -11.342  1.00  0.00           C  
ATOM   1955  C   ILE A 115     -20.430 -15.393 -11.288  1.00  0.00           C  
ATOM   1956  O   ILE A 115     -19.274 -15.355 -11.709  1.00  0.00           O  
ATOM   1957  CB  ILE A 115     -22.181 -16.648 -12.558  1.00 -0.00           C  
ATOM   1958  CG1 ILE A 115     -22.819 -18.022 -12.779  1.00  0.00           C  
ATOM   1959  CG2 ILE A 115     -21.428 -16.202 -13.802  1.00  0.00           C  
ATOM   1960  CD1 ILE A 115     -23.959 -18.014 -13.770  1.00 -0.00           C  
ATOM   1961  H   ILE A 115     -22.997 -16.875 -10.137  1.00  0.00           H  
ATOM   1962  HA  ILE A 115     -20.536 -17.511 -11.455  1.00  0.00           H  
ATOM   1963  HB  ILE A 115     -22.995 -15.950 -12.367  1.00  0.00           H  
ATOM   1964 1HG1 ILE A 115     -22.063 -18.722 -13.135  1.00  0.01           H  
ATOM   1965 2HG1 ILE A 115     -23.195 -18.405 -11.830  1.00  0.01           H  
ATOM   1966 1HG2 ILE A 115     -22.110 -16.184 -14.652  1.00  0.00           H  
ATOM   1967 2HG2 ILE A 115     -21.021 -15.204 -13.642  1.00  0.00           H  
ATOM   1968 3HG2 ILE A 115     -20.614 -16.898 -14.005  1.00  0.00           H  
ATOM   1969 1HD1 ILE A 115     -24.360 -19.022 -13.873  1.00 -0.00           H  
ATOM   1970 2HD1 ILE A 115     -24.745 -17.346 -13.416  1.00 -0.00           H  
ATOM   1971 3HD1 ILE A 115     -23.598 -17.668 -14.737  1.00 -0.00           H  
ATOM   1972  N   ILE A 116     -21.047 -14.337 -10.767  1.00  0.00           N  
ATOM   1973  CA  ILE A 116     -20.383 -13.045 -10.648  1.00  0.00           C  
ATOM   1974  C   ILE A 116     -19.148 -13.138  -9.761  1.00  0.00           C  
ATOM   1975  O   ILE A 116     -18.098 -12.582 -10.082  1.00  0.00           O  
ATOM   1976  CB  ILE A 116     -21.344 -11.984 -10.079  1.00  0.01           C  
ATOM   1977  CG1 ILE A 116     -22.418 -11.628 -11.111  1.00  0.01           C  
ATOM   1978  CG2 ILE A 116     -20.576 -10.741  -9.656  1.00 -0.02           C  
ATOM   1979  CD1 ILE A 116     -23.586 -10.861 -10.537  1.00  0.01           C  
ATOM   1980  H   ILE A 116     -21.999 -14.433 -10.446  1.00  0.00           H  
ATOM   1981  HA  ILE A 116     -20.058 -12.737 -11.642  1.00  0.00           H  
ATOM   1982  HB  ILE A 116     -21.863 -12.391  -9.212  1.00 -0.01           H  
ATOM   1983 1HG1 ILE A 116     -21.975 -11.031 -11.907  1.00  0.01           H  
ATOM   1984 2HG1 ILE A 116     -22.803 -12.542 -11.566  1.00  0.01           H  
ATOM   1985 1HG2 ILE A 116     -21.270 -10.003  -9.257  1.00 -0.01           H  
ATOM   1986 2HG2 ILE A 116     -19.849 -11.007  -8.890  1.00 -0.10           H  
ATOM   1987 3HG2 ILE A 116     -20.057 -10.324 -10.519  1.00 -0.02           H  
ATOM   1988 1HD1 ILE A 116     -24.305 -10.646 -11.328  1.00  0.00           H  
ATOM   1989 2HD1 ILE A 116     -24.068 -11.457  -9.761  1.00  0.01           H  
ATOM   1990 3HD1 ILE A 116     -23.230  -9.925 -10.107  1.00  0.01           H  
ATOM   1991  N   GLU A 117     -19.280 -13.845  -8.644  1.00  0.00           N  
ATOM   1992  CA  GLU A 117     -18.167 -14.038  -7.723  1.00  0.00           C  
ATOM   1993  C   GLU A 117     -17.001 -14.738  -8.407  1.00  0.00           C  
ATOM   1994  O   GLU A 117     -15.841 -14.384  -8.195  1.00  0.00           O  
ATOM   1995  CB  GLU A 117     -18.617 -14.848  -6.505  1.00 -0.29           C  
ATOM   1996  CG  GLU A 117     -19.555 -14.103  -5.566  1.00 -0.27           C  
ATOM   1997  CD  GLU A 117     -20.041 -14.955  -4.427  1.00 -0.38           C  
ATOM   1998  OE1 GLU A 117     -19.753 -16.127  -4.422  1.00 -0.38           O  
ATOM   1999  OE2 GLU A 117     -20.701 -14.432  -3.560  1.00 -0.35           O  
ATOM   2000  H   GLU A 117     -20.175 -14.260  -8.427  1.00  0.00           H  
ATOM   2001  HA  GLU A 117     -17.823 -13.057  -7.398  1.00  0.00           H  
ATOM   2002 1HB  GLU A 117     -19.126 -15.753  -6.837  1.00 -0.34           H  
ATOM   2003 2HB  GLU A 117     -17.743 -15.156  -5.930  1.00 -0.29           H  
ATOM   2004 1HG  GLU A 117     -19.033 -13.237  -5.160  1.00 -0.28           H  
ATOM   2005 2HG  GLU A 117     -20.411 -13.742  -6.135  1.00 -0.28           H  
ATOM   2006  N   GLU A 118     -17.303 -15.734  -9.229  1.00  0.00           N  
ATOM   2007  CA  GLU A 118     -16.264 -16.466  -9.959  1.00  0.00           C  
ATOM   2008  C   GLU A 118     -15.690 -15.720 -11.176  1.00  0.00           C  
ATOM   2009  O   GLU A 118     -14.484 -15.747 -11.421  1.00  0.00           O  
ATOM   2010  CB  GLU A 118     -16.822 -17.815 -10.415  1.00 -0.24           C  
ATOM   2011  CG  GLU A 118     -15.804 -18.718 -11.099  1.00 -0.36           C  
ATOM   2012  CD  GLU A 118     -14.719 -19.185 -10.169  1.00 -0.36           C  
ATOM   2013  OE1 GLU A 118     -14.990 -19.346  -9.003  1.00 -0.30           O  
ATOM   2014  OE2 GLU A 118     -13.617 -19.382 -10.625  1.00 -0.36           O  
ATOM   2015  H   GLU A 118     -18.271 -15.993  -9.354  1.00  0.00           H  
ATOM   2016  HA  GLU A 118     -15.422 -16.621  -9.284  1.00  0.00           H  
ATOM   2017 1HB  GLU A 118     -17.221 -18.353  -9.555  1.00 -0.29           H  
ATOM   2018 2HB  GLU A 118     -17.645 -17.653 -11.111  1.00 -0.23           H  
ATOM   2019 1HG  GLU A 118     -16.320 -19.588 -11.503  1.00 -0.36           H  
ATOM   2020 2HG  GLU A 118     -15.355 -18.177 -11.930  1.00 -0.36           H  
ATOM   2021  N   VAL A 119     -16.554 -15.052 -11.940  1.00  0.00           N  
ATOM   2022  CA  VAL A 119     -16.143 -14.412 -13.201  1.00  0.00           C  
ATOM   2023  C   VAL A 119     -15.609 -12.996 -12.997  1.00  0.00           C  
ATOM   2024  O   VAL A 119     -16.266 -12.157 -12.381  1.00  0.00           O  
ATOM   2025  CB  VAL A 119     -17.334 -14.358 -14.178  1.00  0.01           C  
ATOM   2026  CG1 VAL A 119     -16.966 -13.561 -15.421  1.00  0.01           C  
ATOM   2027  CG2 VAL A 119     -17.761 -15.769 -14.550  1.00  0.00           C  
ATOM   2028  H   VAL A 119     -17.518 -14.981 -11.648  1.00  0.00           H  
ATOM   2029  HA  VAL A 119     -15.346 -15.008 -13.648  1.00  0.00           H  
ATOM   2030  HB  VAL A 119     -18.163 -13.840 -13.697  1.00  0.01           H  
ATOM   2031 1HG1 VAL A 119     -17.819 -13.532 -16.100  1.00  0.01           H  
ATOM   2032 2HG1 VAL A 119     -16.698 -12.544 -15.135  1.00 -0.13           H  
ATOM   2033 3HG1 VAL A 119     -16.121 -14.034 -15.920  1.00 -0.09           H  
ATOM   2034 1HG2 VAL A 119     -18.604 -15.724 -15.240  1.00  0.02           H  
ATOM   2035 2HG2 VAL A 119     -16.930 -16.289 -15.026  1.00  0.06           H  
ATOM   2036 3HG2 VAL A 119     -18.059 -16.309 -13.650  1.00 -0.03           H  
ATOM   2037  N   ASP A 120     -14.410 -12.736 -13.520  1.00  0.00           N  
ATOM   2038  CA  ASP A 120     -13.788 -11.417 -13.414  1.00  0.00           C  
ATOM   2039  C   ASP A 120     -13.732 -10.689 -14.756  1.00  0.00           C  
ATOM   2040  O   ASP A 120     -13.019  -9.696 -14.905  1.00  0.00           O  
ATOM   2041  CB  ASP A 120     -12.371 -11.546 -12.846  1.00 -0.56           C  
ATOM   2042  CG  ASP A 120     -11.482 -12.463 -13.675  1.00 -0.49           C  
ATOM   2043  OD1 ASP A 120     -12.007 -13.218 -14.460  1.00 -0.49           O  
ATOM   2044  OD2 ASP A 120     -10.287 -12.401 -13.516  1.00 -0.45           O  
ATOM   2045  H   ASP A 120     -13.915 -13.471 -14.005  1.00  0.00           H  
ATOM   2046  HA  ASP A 120     -14.377 -10.811 -12.727  1.00  0.00           H  
ATOM   2047 1HB  ASP A 120     -11.908 -10.561 -12.798  1.00 -0.55           H  
ATOM   2048 2HB  ASP A 120     -12.421 -11.934 -11.829  1.00 -0.65           H  
ATOM   2049  N   ASP A 121     -14.484 -11.179 -15.737  1.00  0.00           N  
ATOM   2050  CA  ASP A 121     -14.528 -10.546 -17.055  1.00  0.00           C  
ATOM   2051  C   ASP A 121     -15.675  -9.542 -17.154  1.00  0.00           C  
ATOM   2052  O   ASP A 121     -16.847  -9.917 -17.109  1.00  0.00           O  
ATOM   2053  CB  ASP A 121     -14.674 -11.605 -18.151  1.00 -0.22           C  
ATOM   2054  CG  ASP A 121     -14.599 -11.018 -19.554  1.00 -0.19           C  
ATOM   2055  OD1 ASP A 121     -14.822  -9.839 -19.698  1.00 -0.29           O  
ATOM   2056  OD2 ASP A 121     -14.317 -11.754 -20.470  1.00 -0.17           O  
ATOM   2057  H   ASP A 121     -15.037 -12.007 -15.566  1.00  0.00           H  
ATOM   2058  HA  ASP A 121     -13.588 -10.018 -17.216  1.00  0.00           H  
ATOM   2059 1HB  ASP A 121     -13.888 -12.353 -18.043  1.00 -0.27           H  
ATOM   2060 2HB  ASP A 121     -15.631 -12.116 -18.039  1.00 -0.08           H  
ATOM   2061  N   PRO A 122     -15.334  -8.262 -17.290  1.00  0.00           N  
ATOM   2062  CA  PRO A 122     -16.337  -7.200 -17.263  1.00  0.00           C  
ATOM   2063  C   PRO A 122     -17.437  -7.457 -18.282  1.00  0.00           C  
ATOM   2064  O   PRO A 122     -18.606  -7.160 -18.036  1.00  0.00           O  
ATOM   2065  CB  PRO A 122     -15.525  -5.948 -17.615  1.00  0.05           C  
ATOM   2066  CG  PRO A 122     -14.173  -6.217 -17.046  1.00  0.04           C  
ATOM   2067  CD  PRO A 122     -13.944  -7.683 -17.302  1.00 -0.00           C  
ATOM   2068  HA  PRO A 122     -16.792  -7.189 -16.273  1.00  0.00           H  
ATOM   2069 1HB  PRO A 122     -15.508  -5.804 -18.705  1.00 -0.09           H  
ATOM   2070 2HB  PRO A 122     -16.000  -5.057 -17.180  1.00  0.12           H  
ATOM   2071 1HG  PRO A 122     -13.421  -5.579 -17.534  1.00 -0.09           H  
ATOM   2072 2HG  PRO A 122     -14.155  -5.967 -15.974  1.00 -0.03           H  
ATOM   2073 1HD  PRO A 122     -13.468  -7.814 -18.285  1.00 -0.19           H  
ATOM   2074 2HD  PRO A 122     -13.312  -8.101 -16.505  1.00 -0.06           H  
ATOM   2075  N   GLU A 123     -17.042  -8.009 -19.416  1.00  0.00           N  
ATOM   2076  CA  GLU A 123     -17.932  -8.213 -20.553  1.00  0.00           C  
ATOM   2077  C   GLU A 123     -18.916  -9.345 -20.288  1.00  0.00           C  
ATOM   2078  O   GLU A 123     -20.080  -9.274 -20.681  1.00  0.00           O  
ATOM   2079  CB  GLU A 123     -17.123  -8.514 -21.816  1.00 -0.49           C  
ATOM   2080  CG  GLU A 123     -17.960  -8.667 -23.078  1.00 -0.37           C  
ATOM   2081  CD  GLU A 123     -18.681  -7.404 -23.459  1.00 -0.29           C  
ATOM   2082  OE1 GLU A 123     -18.272  -6.354 -23.022  1.00 -0.24           O  
ATOM   2083  OE2 GLU A 123     -19.642  -7.488 -24.187  1.00 -0.37           O  
ATOM   2084  H   GLU A 123     -16.082  -8.308 -19.509  1.00  0.00           H  
ATOM   2085  HA  GLU A 123     -18.507  -7.299 -20.701  1.00  0.00           H  
ATOM   2086 1HB  GLU A 123     -16.404  -7.712 -21.987  1.00 -0.40           H  
ATOM   2087 2HB  GLU A 123     -16.558  -9.436 -21.676  1.00 -0.41           H  
ATOM   2088 1HG  GLU A 123     -17.309  -8.962 -23.901  1.00 -0.37           H  
ATOM   2089 2HG  GLU A 123     -18.688  -9.462 -22.924  1.00 -0.33           H  
ATOM   2090  N   ILE A 124     -18.442 -10.389 -19.618  1.00  0.00           N  
ATOM   2091  CA  ILE A 124     -19.294 -11.511 -19.244  1.00  0.00           C  
ATOM   2092  C   ILE A 124     -20.253 -11.126 -18.125  1.00  0.00           C  
ATOM   2093  O   ILE A 124     -21.430 -11.484 -18.152  1.00  0.00           O  
ATOM   2094  CB  ILE A 124     -18.449 -12.720 -18.802  1.00 -0.17           C  
ATOM   2095  CG1 ILE A 124     -17.531 -13.174 -19.940  1.00 -0.14           C  
ATOM   2096  CG2 ILE A 124     -19.348 -13.862 -18.351  1.00  0.06           C  
ATOM   2097  CD1 ILE A 124     -18.271 -13.651 -21.168  1.00 -0.25           C  
ATOM   2098  H   ILE A 124     -17.465 -10.407 -19.361  1.00  0.00           H  
ATOM   2099  HA  ILE A 124     -19.890 -11.788 -20.114  1.00  0.00           H  
ATOM   2100  HB  ILE A 124     -17.804 -12.429 -17.974  1.00 -0.17           H  
ATOM   2101 1HG1 ILE A 124     -16.880 -12.351 -20.232  1.00 -0.21           H  
ATOM   2102 2HG1 ILE A 124     -16.893 -13.987 -19.591  1.00 -0.11           H  
ATOM   2103 1HG2 ILE A 124     -18.734 -14.708 -18.043  1.00  0.11           H  
ATOM   2104 2HG2 ILE A 124     -19.960 -13.532 -17.513  1.00  0.02           H  
ATOM   2105 3HG2 ILE A 124     -19.994 -14.163 -19.176  1.00  0.06           H  
ATOM   2106 1HD1 ILE A 124     -17.554 -13.957 -21.931  1.00 -0.25           H  
ATOM   2107 2HD1 ILE A 124     -18.905 -14.499 -20.906  1.00 -0.10           H  
ATOM   2108 3HD1 ILE A 124     -18.890 -12.843 -21.556  1.00 -0.31           H  
ATOM   2109  N   LEU A 125     -19.742 -10.394 -17.140  1.00  0.00           N  
ATOM   2110  CA  LEU A 125     -20.555  -9.947 -16.016  1.00  0.00           C  
ATOM   2111  C   LEU A 125     -21.724  -9.092 -16.487  1.00  0.00           C  
ATOM   2112  O   LEU A 125     -22.837  -9.205 -15.972  1.00  0.00           O  
ATOM   2113  CB  LEU A 125     -19.698  -9.151 -15.025  1.00  0.00           C  
ATOM   2114  CG  LEU A 125     -18.618  -9.952 -14.285  1.00 -0.00           C  
ATOM   2115  CD1 LEU A 125     -17.716  -8.998 -13.515  1.00 -0.04           C  
ATOM   2116  CD2 LEU A 125     -19.281 -10.953 -13.350  1.00  0.01           C  
ATOM   2117  H   LEU A 125     -18.765 -10.140 -17.172  1.00  0.00           H  
ATOM   2118  HA  LEU A 125     -20.965 -10.829 -15.523  1.00  0.00           H  
ATOM   2119 1HB  LEU A 125     -19.201  -8.346 -15.563  1.00  0.00           H  
ATOM   2120 2HB  LEU A 125     -20.354  -8.708 -14.275  1.00  0.00           H  
ATOM   2121  HG  LEU A 125     -18.002 -10.485 -15.009  1.00 -0.00           H  
ATOM   2122 1HD1 LEU A 125     -16.949  -9.568 -12.990  1.00 -0.08           H  
ATOM   2123 2HD1 LEU A 125     -17.240  -8.307 -14.210  1.00  0.02           H  
ATOM   2124 3HD1 LEU A 125     -18.309  -8.439 -12.794  1.00 -0.03           H  
ATOM   2125 1HD2 LEU A 125     -18.515 -11.523 -12.825  1.00  0.01           H  
ATOM   2126 2HD2 LEU A 125     -19.898 -10.421 -12.625  1.00  0.01           H  
ATOM   2127 3HD2 LEU A 125     -19.906 -11.633 -13.929  1.00  0.00           H  
ATOM   2128  N   LEU A 126     -21.465  -8.235 -17.470  1.00  0.00           N  
ATOM   2129  CA  LEU A 126     -22.513  -7.416 -18.067  1.00  0.00           C  
ATOM   2130  C   LEU A 126     -23.569  -8.279 -18.744  1.00  0.00           C  
ATOM   2131  O   LEU A 126     -24.768  -8.078 -18.550  1.00  0.00           O  
ATOM   2132  CB  LEU A 126     -21.907  -6.444 -19.089  1.00  0.05           C  
ATOM   2133  CG  LEU A 126     -22.882  -5.430 -19.701  1.00 -0.08           C  
ATOM   2134  CD1 LEU A 126     -22.185  -4.087 -19.860  1.00 -0.02           C  
ATOM   2135  CD2 LEU A 126     -23.380  -5.951 -21.042  1.00 -0.21           C  
ATOM   2136  H   LEU A 126     -20.518  -8.149 -17.811  1.00  0.00           H  
ATOM   2137  HA  LEU A 126     -23.001  -6.855 -17.270  1.00  0.00           H  
ATOM   2138 1HB  LEU A 126     -21.109  -5.884 -18.604  1.00  0.06           H  
ATOM   2139 2HB  LEU A 126     -21.474  -7.022 -19.904  1.00 -0.15           H  
ATOM   2140  HG  LEU A 126     -23.730  -5.289 -19.030  1.00 -0.04           H  
ATOM   2141 1HD1 LEU A 126     -22.878  -3.366 -20.296  1.00 -0.23           H  
ATOM   2142 2HD1 LEU A 126     -21.857  -3.729 -18.885  1.00 -0.02           H  
ATOM   2143 3HD1 LEU A 126     -21.322  -4.200 -20.516  1.00 -0.12           H  
ATOM   2144 1HD2 LEU A 126     -24.073  -5.230 -21.477  1.00 -0.13           H  
ATOM   2145 2HD2 LEU A 126     -22.533  -6.091 -21.714  1.00 -0.35           H  
ATOM   2146 3HD2 LEU A 126     -23.890  -6.903 -20.896  1.00 -0.17           H  
ATOM   2147  N   ARG A 127     -23.117  -9.243 -19.540  1.00  0.00           N  
ATOM   2148  CA  ARG A 127     -24.023 -10.135 -20.254  1.00  0.00           C  
ATOM   2149  C   ARG A 127     -24.883 -10.937 -19.285  1.00  0.00           C  
ATOM   2150  O   ARG A 127     -26.055 -11.203 -19.554  1.00  0.00           O  
ATOM   2151  CB  ARG A 127     -23.242 -11.090 -21.145  1.00 -0.29           C  
ATOM   2152  CG  ARG A 127     -22.575 -10.442 -22.347  1.00 -0.37           C  
ATOM   2153  CD  ARG A 127     -21.784 -11.424 -23.132  1.00 -0.34           C  
ATOM   2154  NE  ARG A 127     -22.630 -12.429 -23.755  1.00 -0.23           N  
ATOM   2155  CZ  ARG A 127     -22.181 -13.577 -24.299  1.00 -0.31           C  
ATOM   2156  NH1 ARG A 127     -20.895 -13.850 -24.289  1.00 -0.29           N  
ATOM   2157  NH2 ARG A 127     -23.034 -14.428 -24.842  1.00 -0.37           N  
ATOM   2158  H   ARG A 127     -22.120  -9.360 -19.653  1.00  0.00           H  
ATOM   2159  HA  ARG A 127     -24.688  -9.524 -20.865  1.00  0.00           H  
ATOM   2160 1HB  ARG A 127     -22.464 -11.579 -20.560  1.00 -0.15           H  
ATOM   2161 2HB  ARG A 127     -23.909 -11.868 -21.517  1.00 -0.27           H  
ATOM   2162 1HG  ARG A 127     -23.337 -10.015 -23.000  1.00 -0.39           H  
ATOM   2163 2HG  ARG A 127     -21.903  -9.652 -22.009  1.00 -0.32           H  
ATOM   2164 1HD  ARG A 127     -21.236 -10.905 -23.918  1.00 -0.45           H  
ATOM   2165 2HD  ARG A 127     -21.079 -11.932 -22.474  1.00 -0.29           H  
ATOM   2166  HE  ARG A 127     -23.626 -12.254 -23.782  1.00 -0.23           H  
ATOM   2167 1HH1 ARG A 127     -20.244 -13.200 -23.873  1.00 -0.30           H  
ATOM   2168 2HH1 ARG A 127     -20.559 -14.711 -24.697  1.00 -0.27           H  
ATOM   2169 1HH2 ARG A 127     -24.023 -14.218 -24.850  1.00 -0.28           H  
ATOM   2170 2HH2 ARG A 127     -22.698 -15.288 -25.250  1.00 -0.36           H  
ATOM   2171  N   ILE A 128     -24.295 -11.320 -18.158  1.00  0.00           N  
ATOM   2172  CA  ILE A 128     -25.028 -12.024 -17.113  1.00  0.00           C  
ATOM   2173  C   ILE A 128     -26.185 -11.181 -16.589  1.00  0.00           C  
ATOM   2174  O   ILE A 128     -27.293 -11.683 -16.396  1.00  0.00           O  
ATOM   2175  CB  ILE A 128     -24.096 -12.399 -15.946  1.00 -0.00           C  
ATOM   2176  CG1 ILE A 128     -23.097 -13.472 -16.383  1.00 -0.00           C  
ATOM   2177  CG2 ILE A 128     -24.906 -12.876 -14.750  1.00 -0.00           C  
ATOM   2178  CD1 ILE A 128     -23.726 -14.822 -16.643  1.00  0.00           C  
ATOM   2179  H   ILE A 128     -23.314 -11.119 -18.021  1.00  0.00           H  
ATOM   2180  HA  ILE A 128     -25.446 -12.933 -17.545  1.00  0.00           H  
ATOM   2181  HB  ILE A 128     -23.513 -11.526 -15.651  1.00 -0.00           H  
ATOM   2182 1HG1 ILE A 128     -22.593 -13.150 -17.294  1.00 -0.01           H  
ATOM   2183 2HG1 ILE A 128     -22.333 -13.595 -15.615  1.00 -0.00           H  
ATOM   2184 1HG2 ILE A 128     -24.232 -13.137 -13.935  1.00 -0.00           H  
ATOM   2185 2HG2 ILE A 128     -25.578 -12.083 -14.425  1.00  0.00           H  
ATOM   2186 3HG2 ILE A 128     -25.490 -13.753 -15.033  1.00 -0.00           H  
ATOM   2187 1HD1 ILE A 128     -22.955 -15.530 -16.948  1.00  0.00           H  
ATOM   2188 2HD1 ILE A 128     -24.206 -15.181 -15.731  1.00 -0.00           H  
ATOM   2189 3HD1 ILE A 128     -24.469 -14.732 -17.434  1.00  0.03           H  
ATOM   2190  N   LEU A 129     -25.921  -9.900 -16.361  1.00  0.00           N  
ATOM   2191  CA  LEU A 129     -26.947  -8.981 -15.883  1.00  0.00           C  
ATOM   2192  C   LEU A 129     -28.068  -8.827 -16.902  1.00  0.00           C  
ATOM   2193  O   LEU A 129     -29.243  -8.762 -16.541  1.00  0.00           O  
ATOM   2194  CB  LEU A 129     -26.330  -7.609 -15.580  1.00 -0.00           C  
ATOM   2195  CG  LEU A 129     -27.289  -6.562 -14.999  1.00  0.02           C  
ATOM   2196  CD1 LEU A 129     -27.824  -7.051 -13.660  1.00 -0.00           C  
ATOM   2197  CD2 LEU A 129     -26.559  -5.236 -14.845  1.00  0.02           C  
ATOM   2198  H   LEU A 129     -24.986  -9.553 -16.523  1.00  0.00           H  
ATOM   2199  HA  LEU A 129     -27.378  -9.398 -14.972  1.00  0.00           H  
ATOM   2200 1HB  LEU A 129     -25.516  -7.743 -14.870  1.00 -0.00           H  
ATOM   2201 2HB  LEU A 129     -25.916  -7.203 -16.504  1.00 -0.03           H  
ATOM   2202  HG  LEU A 129     -28.138  -6.433 -15.670  1.00  0.04           H  
ATOM   2203 1HD1 LEU A 129     -28.505  -6.307 -13.247  1.00 -0.00           H  
ATOM   2204 2HD1 LEU A 129     -28.357  -7.990 -13.803  1.00 -0.00           H  
ATOM   2205 3HD1 LEU A 129     -26.994  -7.205 -12.971  1.00 -0.00           H  
ATOM   2206 1HD2 LEU A 129     -27.241  -4.491 -14.433  1.00  0.02           H  
ATOM   2207 2HD2 LEU A 129     -25.711  -5.363 -14.172  1.00 -0.00           H  
ATOM   2208 3HD2 LEU A 129     -26.203  -4.901 -15.820  1.00  0.08           H  
ATOM   2209  N   GLU A 130     -27.697  -8.768 -18.176  1.00  0.00           N  
ATOM   2210  CA  GLU A 130     -28.674  -8.650 -19.253  1.00  0.00           C  
ATOM   2211  C   GLU A 130     -29.607  -9.854 -19.284  1.00  0.00           C  
ATOM   2212  O   GLU A 130     -30.808  -9.714 -19.519  1.00  0.00           O  
ATOM   2213  CB  GLU A 130     -27.965  -8.507 -20.602  1.00 -0.18           C  
ATOM   2214  CG  GLU A 130     -27.275  -7.167 -20.811  1.00 -0.14           C  
ATOM   2215  CD  GLU A 130     -26.600  -7.059 -22.150  1.00 -0.19           C  
ATOM   2216  OE1 GLU A 130     -26.446  -8.065 -22.799  1.00 -0.23           O  
ATOM   2217  OE2 GLU A 130     -26.238  -5.968 -22.524  1.00 -0.15           O  
ATOM   2218  H   GLU A 130     -26.714  -8.806 -18.405  1.00  0.00           H  
ATOM   2219  HA  GLU A 130     -29.279  -7.763 -19.067  1.00  0.00           H  
ATOM   2220 1HB  GLU A 130     -27.213  -9.291 -20.703  1.00 -0.26           H  
ATOM   2221 2HB  GLU A 130     -28.686  -8.641 -21.408  1.00 -0.26           H  
ATOM   2222 1HG  GLU A 130     -28.015  -6.372 -20.724  1.00 -0.14           H  
ATOM   2223 2HG  GLU A 130     -26.536  -7.024 -20.024  1.00 -0.13           H  
ATOM   2224  N   ILE A 131     -29.049 -11.036 -19.047  1.00  0.00           N  
ATOM   2225  CA  ILE A 131     -29.833 -12.265 -19.032  1.00  0.00           C  
ATOM   2226  C   ILE A 131     -30.880 -12.236 -17.925  1.00  0.00           C  
ATOM   2227  O   ILE A 131     -32.038 -12.590 -18.145  1.00  0.00           O  
ATOM   2228  CB  ILE A 131     -28.924 -13.494 -18.847  1.00  0.05           C  
ATOM   2229  CG1 ILE A 131     -28.066 -13.714 -20.096  1.00 -0.04           C  
ATOM   2230  CG2 ILE A 131     -29.756 -14.729 -18.544  1.00  0.07           C  
ATOM   2231  CD1 ILE A 131     -26.908 -14.662 -19.881  1.00 -0.03           C  
ATOM   2232  H   ILE A 131     -28.055 -11.084 -18.873  1.00  0.00           H  
ATOM   2233  HA  ILE A 131     -30.356 -12.345 -19.984  1.00  0.00           H  
ATOM   2234  HB  ILE A 131     -28.237 -13.318 -18.020  1.00  0.07           H  
ATOM   2235 1HG1 ILE A 131     -28.687 -14.111 -20.899  1.00 -0.03           H  
ATOM   2236 2HG1 ILE A 131     -27.665 -12.759 -20.435  1.00 -0.07           H  
ATOM   2237 1HG2 ILE A 131     -29.099 -15.589 -18.418  1.00  0.07           H  
ATOM   2238 2HG2 ILE A 131     -30.325 -14.571 -17.629  1.00  0.07           H  
ATOM   2239 3HG2 ILE A 131     -30.445 -14.917 -19.369  1.00  0.06           H  
ATOM   2240 1HD1 ILE A 131     -26.347 -14.768 -20.810  1.00 -0.11           H  
ATOM   2241 2HD1 ILE A 131     -26.253 -14.267 -19.104  1.00 -0.00           H  
ATOM   2242 3HD1 ILE A 131     -27.288 -15.636 -19.575  1.00 -0.10           H  
ATOM   2243  N   ILE A 132     -30.465 -11.814 -16.736  1.00  0.00           N  
ATOM   2244  CA  ILE A 132     -31.371 -11.721 -15.598  1.00  0.00           C  
ATOM   2245  C   ILE A 132     -32.442 -10.662 -15.830  1.00  0.00           C  
ATOM   2246  O   ILE A 132     -33.621 -10.887 -15.559  1.00  0.00           O  
ATOM   2247  CB  ILE A 132     -30.599 -11.395 -14.306  1.00 -0.00           C  
ATOM   2248  CG1 ILE A 132     -29.630 -12.530 -13.962  1.00 -0.00           C  
ATOM   2249  CG2 ILE A 132     -31.563 -11.148 -13.157  1.00 -0.00           C  
ATOM   2250  CD1 ILE A 132     -30.313 -13.841 -13.649  1.00 -0.00           C  
ATOM   2251  H   ILE A 132     -29.497 -11.551 -16.618  1.00  0.00           H  
ATOM   2252  HA  ILE A 132     -31.871 -12.682 -15.483  1.00  0.00           H  
ATOM   2253  HB  ILE A 132     -29.994 -10.501 -14.459  1.00  0.01           H  
ATOM   2254 1HG1 ILE A 132     -28.948 -12.691 -14.797  1.00 -0.00           H  
ATOM   2255 2HG1 ILE A 132     -29.028 -12.245 -13.099  1.00 -0.00           H  
ATOM   2256 1HG2 ILE A 132     -31.002 -10.920 -12.252  1.00 -0.00           H  
ATOM   2257 2HG2 ILE A 132     -32.213 -10.308 -13.401  1.00  0.00           H  
ATOM   2258 3HG2 ILE A 132     -32.170 -12.039 -12.992  1.00 -0.00           H  
ATOM   2259 1HD1 ILE A 132     -29.563 -14.595 -13.415  1.00 -0.00           H  
ATOM   2260 2HD1 ILE A 132     -30.976 -13.711 -12.793  1.00 -0.00           H  
ATOM   2261 3HD1 ILE A 132     -30.894 -14.163 -14.511  1.00  0.03           H  
ATOM   2262  N   ALA A 133     -32.023  -9.506 -16.334  1.00  0.00           N  
ATOM   2263  CA  ALA A 133     -32.940  -8.397 -16.572  1.00  0.00           C  
ATOM   2264  C   ALA A 133     -34.042  -8.793 -17.547  1.00  0.00           C  
ATOM   2265  O   ALA A 133     -35.213  -8.474 -17.339  1.00  0.00           O  
ATOM   2266  CB  ALA A 133     -32.183  -7.186 -17.094  1.00  0.01           C  
ATOM   2267  H   ALA A 133     -31.045  -9.392 -16.559  1.00  0.00           H  
ATOM   2268  HA  ALA A 133     -33.410  -8.138 -15.623  1.00  0.00           H  
ATOM   2269 1HB  ALA A 133     -32.880  -6.367 -17.267  1.00  0.05           H  
ATOM   2270 2HB  ALA A 133     -31.437  -6.878 -16.361  1.00  0.05           H  
ATOM   2271 3HB  ALA A 133     -31.686  -7.443 -18.029  1.00 -0.08           H  
ATOM   2272  N   GLU A 134     -33.660  -9.489 -18.612  1.00  0.00           N  
ATOM   2273  CA  GLU A 134     -34.620  -9.959 -19.605  1.00  0.00           C  
ATOM   2274  C   GLU A 134     -35.532 -11.033 -19.024  1.00  0.00           C  
ATOM   2275  O   GLU A 134     -36.740 -11.029 -19.260  1.00  0.00           O  
ATOM   2276  CB  GLU A 134     -33.891 -10.505 -20.835  1.00 -0.28           C  
ATOM   2277  CG  GLU A 134     -34.810 -10.960 -21.960  1.00 -0.48           C  
ATOM   2278  CD  GLU A 134     -35.533  -9.818 -22.620  1.00 -0.44           C  
ATOM   2279  OE1 GLU A 134     -35.030  -8.721 -22.587  1.00 -0.25           O  
ATOM   2280  OE2 GLU A 134     -36.592 -10.045 -23.157  1.00 -0.45           O  
ATOM   2281  H   GLU A 134     -32.679  -9.699 -18.737  1.00  0.00           H  
ATOM   2282  HA  GLU A 134     -35.243  -9.115 -19.899  1.00  0.00           H  
ATOM   2283 1HB  GLU A 134     -33.226  -9.739 -21.234  1.00 -0.32           H  
ATOM   2284 2HB  GLU A 134     -33.273 -11.355 -20.544  1.00 -0.24           H  
ATOM   2285 1HG  GLU A 134     -34.217 -11.481 -22.711  1.00 -0.48           H  
ATOM   2286 2HG  GLU A 134     -35.538 -11.662 -21.558  1.00 -0.54           H  
ATOM   2287  N   PHE A 135     -34.945 -11.952 -18.264  1.00  0.00           N  
ATOM   2288  CA  PHE A 135     -35.709 -13.014 -17.621  1.00  0.00           C  
ATOM   2289  C   PHE A 135     -36.784 -12.443 -16.705  1.00  0.00           C  
ATOM   2290  O   PHE A 135     -37.953 -12.819 -16.794  1.00  0.00           O  
ATOM   2291  CB  PHE A 135     -34.781 -13.929 -16.819  1.00  0.01           C  
ATOM   2292  CG  PHE A 135     -35.502 -14.991 -16.039  1.00  0.02           C  
ATOM   2293  CD1 PHE A 135     -36.014 -16.113 -16.676  1.00  0.03           C  
ATOM   2294  CD2 PHE A 135     -35.673 -14.871 -14.669  1.00  0.02           C  
ATOM   2295  CE1 PHE A 135     -36.678 -17.090 -15.959  1.00  0.02           C  
ATOM   2296  CE2 PHE A 135     -36.334 -15.847 -13.950  1.00  0.01           C  
ATOM   2297  CZ  PHE A 135     -36.838 -16.957 -14.597  1.00  0.02           C  
ATOM   2298  H   PHE A 135     -33.945 -11.912 -18.128  1.00  0.00           H  
ATOM   2299  HA  PHE A 135     -36.207 -13.593 -18.400  1.00  0.00           H  
ATOM   2300 1HB  PHE A 135     -34.082 -14.420 -17.495  1.00  0.03           H  
ATOM   2301 2HB  PHE A 135     -34.197 -13.332 -16.121  1.00  0.01           H  
ATOM   2302  HD1 PHE A 135     -35.887 -16.217 -17.754  1.00  0.03           H  
ATOM   2303  HD2 PHE A 135     -35.275 -13.993 -14.158  1.00  0.01           H  
ATOM   2304  HE1 PHE A 135     -37.075 -17.966 -16.472  1.00  0.03           H  
ATOM   2305  HE2 PHE A 135     -36.460 -15.740 -12.872  1.00  0.01           H  
ATOM   2306  HZ  PHE A 135     -37.363 -17.727 -14.031  1.00  0.01           H  
ATOM   2307  N   LEU A 136     -36.381 -11.535 -15.824  1.00  0.00           N  
ATOM   2308  CA  LEU A 136     -37.296 -10.957 -14.847  1.00  0.00           C  
ATOM   2309  C   LEU A 136     -38.409 -10.173 -15.532  1.00  0.00           C  
ATOM   2310  O   LEU A 136     -39.565 -10.222 -15.111  1.00  0.00           O  
ATOM   2311  CB  LEU A 136     -36.533 -10.038 -13.885  1.00  0.00           C  
ATOM   2312  CG  LEU A 136     -35.485 -10.725 -13.000  1.00 -0.00           C  
ATOM   2313  CD1 LEU A 136     -34.658  -9.670 -12.278  1.00  0.00           C  
ATOM   2314  CD2 LEU A 136     -36.181 -11.645 -12.009  1.00  0.00           C  
ATOM   2315  H   LEU A 136     -35.416 -11.236 -15.832  1.00  0.00           H  
ATOM   2316  HA  LEU A 136     -37.757 -11.772 -14.290  1.00  0.00           H  
ATOM   2317 1HB  LEU A 136     -36.024  -9.272 -14.466  1.00  0.01           H  
ATOM   2318 2HB  LEU A 136     -37.251  -9.548 -13.228  1.00 -0.00           H  
ATOM   2319  HG  LEU A 136     -34.809 -11.309 -13.624  1.00 -0.00           H  
ATOM   2320 1HD1 LEU A 136     -33.913 -10.158 -11.650  1.00  0.02           H  
ATOM   2321 2HD1 LEU A 136     -34.155  -9.038 -13.011  1.00  0.00           H  
ATOM   2322 3HD1 LEU A 136     -35.311  -9.058 -11.657  1.00  0.00           H  
ATOM   2323 1HD2 LEU A 136     -35.437 -12.135 -11.381  1.00  0.00           H  
ATOM   2324 2HD2 LEU A 136     -36.857 -11.062 -11.383  1.00  0.00           H  
ATOM   2325 3HD2 LEU A 136     -36.751 -12.401 -12.551  1.00 -0.00           H  
ATOM   2326  N   LEU A 137     -38.053  -9.449 -16.588  1.00  0.00           N  
ATOM   2327  CA  LEU A 137     -39.013  -8.622 -17.308  1.00  0.00           C  
ATOM   2328  C   LEU A 137     -40.115  -9.470 -17.929  1.00  0.00           C  
ATOM   2329  O   LEU A 137     -41.299  -9.157 -17.801  1.00  0.00           O  
ATOM   2330  CB  LEU A 137     -38.301  -7.814 -18.401  1.00 -0.00           C  
ATOM   2331  CG  LEU A 137     -39.213  -6.980 -19.312  1.00 -0.13           C  
ATOM   2332  CD1 LEU A 137     -39.968  -5.958 -18.474  1.00 -0.08           C  
ATOM   2333  CD2 LEU A 137     -38.373  -6.297 -20.381  1.00 -0.25           C  
ATOM   2334  H   LEU A 137     -37.093  -9.474 -16.900  1.00  0.00           H  
ATOM   2335  HA  LEU A 137     -39.478  -7.942 -16.593  1.00  0.00           H  
ATOM   2336 1HB  LEU A 137     -37.595  -7.135 -17.928  1.00  0.07           H  
ATOM   2337 2HB  LEU A 137     -37.743  -8.504 -19.034  1.00 -0.15           H  
ATOM   2338  HG  LEU A 137     -39.947  -7.631 -19.787  1.00 -0.17           H  
ATOM   2339 1HD1 LEU A 137     -40.615  -5.365 -19.120  1.00 -0.15           H  
ATOM   2340 2HD1 LEU A 137     -40.575  -6.474 -17.729  1.00 -0.07           H  
ATOM   2341 3HD1 LEU A 137     -39.257  -5.301 -17.972  1.00 -0.02           H  
ATOM   2342 1HD2 LEU A 137     -39.021  -5.705 -21.028  1.00 -0.22           H  
ATOM   2343 2HD2 LEU A 137     -37.639  -5.646 -19.907  1.00 -0.19           H  
ATOM   2344 3HD2 LEU A 137     -37.858  -7.052 -20.976  1.00 -0.27           H  
ATOM   2345  N   ARG A 138     -39.719 -10.543 -18.604  1.00  0.00           N  
ATOM   2346  CA  ARG A 138     -40.665 -11.389 -19.322  1.00  0.00           C  
ATOM   2347  C   ARG A 138     -41.732 -11.941 -18.385  1.00  0.00           C  
ATOM   2348  O   ARG A 138     -42.911 -11.997 -18.736  1.00  0.00           O  
ATOM   2349  CB  ARG A 138     -39.943 -12.545 -19.999  1.00 -0.14           C  
ATOM   2350  CG  ARG A 138     -39.120 -12.158 -21.217  1.00 -0.39           C  
ATOM   2351  CD  ARG A 138     -38.416 -13.329 -21.799  1.00 -0.37           C  
ATOM   2352  NE  ARG A 138     -37.572 -12.953 -22.922  1.00 -0.49           N  
ATOM   2353  CZ  ARG A 138     -36.940 -13.826 -23.731  1.00 -0.36           C  
ATOM   2354  NH1 ARG A 138     -37.066 -15.120 -23.528  1.00 -0.29           N  
ATOM   2355  NH2 ARG A 138     -36.194 -13.382 -24.728  1.00 -0.41           N  
ATOM   2356  H   ARG A 138     -38.737 -10.780 -18.619  1.00  0.00           H  
ATOM   2357  HA  ARG A 138     -41.163 -10.776 -20.074  1.00  0.00           H  
ATOM   2358 1HB  ARG A 138     -39.272 -13.022 -19.287  1.00 -0.05           H  
ATOM   2359 2HB  ARG A 138     -40.670 -13.293 -20.316  1.00 -0.13           H  
ATOM   2360 1HG  ARG A 138     -39.775 -11.739 -21.982  1.00 -0.43           H  
ATOM   2361 2HG  ARG A 138     -38.374 -11.416 -20.932  1.00 -0.53           H  
ATOM   2362 1HD  ARG A 138     -37.785 -13.789 -21.038  1.00 -0.37           H  
ATOM   2363 2HD  ARG A 138     -39.147 -14.056 -22.151  1.00 -0.29           H  
ATOM   2364  HE  ARG A 138     -37.451 -11.966 -23.109  1.00 -0.52           H  
ATOM   2365 1HH1 ARG A 138     -37.636 -15.458 -22.767  1.00 -0.24           H  
ATOM   2366 2HH1 ARG A 138     -36.592 -15.773 -24.134  1.00 -0.22           H  
ATOM   2367 1HH2 ARG A 138     -36.098 -12.388 -24.883  1.00 -0.50           H  
ATOM   2368 2HH2 ARG A 138     -35.721 -14.037 -25.333  1.00 -0.34           H  
ATOM   2369  N   LEU A 139     -41.312 -12.347 -17.192  1.00  0.00           N  
ATOM   2370  CA  LEU A 139     -42.222 -12.944 -16.222  1.00  0.00           C  
ATOM   2371  C   LEU A 139     -43.221 -11.919 -15.700  1.00  0.00           C  
ATOM   2372  O   LEU A 139     -44.403 -12.219 -15.534  1.00  0.00           O  
ATOM   2373  CB  LEU A 139     -41.432 -13.540 -15.051  1.00  0.00           C  
ATOM   2374  CG  LEU A 139     -40.481 -14.689 -15.406  1.00  0.00           C  
ATOM   2375  CD1 LEU A 139     -39.782 -15.180 -14.145  1.00  0.00           C  
ATOM   2376  CD2 LEU A 139     -41.266 -15.812 -16.068  1.00 -0.01           C  
ATOM   2377  H   LEU A 139     -40.337 -12.240 -16.951  1.00  0.00           H  
ATOM   2378  HA  LEU A 139     -42.784 -13.732 -16.725  1.00  0.00           H  
ATOM   2379 1HB  LEU A 139     -40.839 -12.749 -14.594  1.00  0.00           H  
ATOM   2380 2HB  LEU A 139     -42.138 -13.912 -14.308  1.00  0.00           H  
ATOM   2381  HG  LEU A 139     -39.715 -14.329 -16.093  1.00 -0.00           H  
ATOM   2382 1HD1 LEU A 139     -39.106 -15.997 -14.398  1.00  0.01           H  
ATOM   2383 2HD1 LEU A 139     -39.212 -14.362 -13.703  1.00  0.00           H  
ATOM   2384 3HD1 LEU A 139     -40.525 -15.532 -13.431  1.00  0.00           H  
ATOM   2385 1HD2 LEU A 139     -40.589 -16.630 -16.321  1.00  0.01           H  
ATOM   2386 2HD2 LEU A 139     -42.031 -16.174 -15.380  1.00  0.00           H  
ATOM   2387 3HD2 LEU A 139     -41.741 -15.439 -16.975  1.00 -0.02           H  
ATOM   2388  N   ILE A 140     -42.738 -10.709 -15.442  1.00  0.00           N  
ATOM   2389  CA  ILE A 140     -43.580  -9.646 -14.906  1.00  0.00           C  
ATOM   2390  C   ILE A 140     -44.623  -9.203 -15.923  1.00  0.00           C  
ATOM   2391  O   ILE A 140     -45.760  -8.892 -15.566  1.00  0.00           O  
ATOM   2392  CB  ILE A 140     -42.731  -8.434 -14.480  1.00  0.00           C  
ATOM   2393  CG1 ILE A 140     -41.876  -8.783 -13.259  1.00  0.00           C  
ATOM   2394  CG2 ILE A 140     -43.623  -7.237 -14.184  1.00  0.00           C  
ATOM   2395  CD1 ILE A 140     -40.776  -7.785 -12.978  1.00  0.00           C  
ATOM   2396  H   ILE A 140     -41.763 -10.519 -15.623  1.00  0.00           H  
ATOM   2397  HA  ILE A 140     -44.107 -10.038 -14.035  1.00  0.00           H  
ATOM   2398  HB  ILE A 140     -42.042  -8.173 -15.283  1.00 -0.00           H  
ATOM   2399 1HG1 ILE A 140     -42.511  -8.849 -12.377  1.00  0.00           H  
ATOM   2400 2HG1 ILE A 140     -41.417  -9.762 -13.404  1.00  0.00           H  
ATOM   2401 1HG2 ILE A 140     -43.006  -6.390 -13.884  1.00  0.00           H  
ATOM   2402 2HG2 ILE A 140     -44.188  -6.977 -15.078  1.00 -0.01           H  
ATOM   2403 3HG2 ILE A 140     -44.312  -7.488 -13.379  1.00  0.01           H  
ATOM   2404 1HD1 ILE A 140     -40.214  -8.101 -12.099  1.00 -0.00           H  
ATOM   2405 2HD1 ILE A 140     -40.107  -7.730 -13.837  1.00  0.00           H  
ATOM   2406 3HD1 ILE A 140     -41.214  -6.805 -12.794  1.00  0.00           H  
ATOM   2407  N   GLU A 141     -44.209  -9.183 -17.192  1.00  0.00           N  
ATOM   2408  CA  GLU A 141     -45.086  -8.874 -18.315  1.00  0.00           C  
ATOM   2409  C   GLU A 141     -46.269  -9.829 -18.384  1.00  0.00           C  
ATOM   2410  O   GLU A 141     -47.383  -9.430 -18.724  1.00  0.00           O  
ATOM   2411  CB  GLU A 141     -44.302  -8.924 -19.628  1.00 -0.25           C  
ATOM   2412  CG  GLU A 141     -43.382  -7.734 -19.858  1.00 -0.22           C  
ATOM   2413  CD  GLU A 141     -42.567  -7.859 -21.115  1.00 -0.23           C  
ATOM   2414  OE1 GLU A 141     -42.508  -8.936 -21.657  1.00 -0.27           O  
ATOM   2415  OE2 GLU A 141     -42.002  -6.877 -21.533  1.00 -0.18           O  
ATOM   2416  H   GLU A 141     -43.243  -9.390 -17.398  1.00  0.00           H  
ATOM   2417  HA  GLU A 141     -45.483  -7.869 -18.167  1.00  0.00           H  
ATOM   2418 1HB  GLU A 141     -43.694  -9.828 -19.654  1.00 -0.41           H  
ATOM   2419 2HB  GLU A 141     -44.999  -8.976 -20.465  1.00 -0.36           H  
ATOM   2420 1HG  GLU A 141     -43.985  -6.828 -19.919  1.00 -0.47           H  
ATOM   2421 2HG  GLU A 141     -42.712  -7.636 -19.005  1.00 -0.20           H  
ATOM   2422  N   GLU A 142     -46.031 -11.099 -18.060  1.00  0.00           N  
ATOM   2423  CA  GLU A 142     -47.113 -12.079 -18.013  1.00  0.00           C  
ATOM   2424  C   GLU A 142     -48.037 -11.828 -16.830  1.00  0.00           C  
ATOM   2425  O   GLU A 142     -49.254 -11.980 -16.938  1.00  0.00           O  
ATOM   2426  CB  GLU A 142     -46.544 -13.497 -17.935  1.00 -0.21           C  
ATOM   2427  CG  GLU A 142     -45.834 -13.961 -19.199  1.00 -0.25           C  
ATOM   2428  CD  GLU A 142     -46.756 -14.072 -20.381  1.00 -0.24           C  
ATOM   2429  OE1 GLU A 142     -47.742 -14.762 -20.279  1.00 -0.23           O  
ATOM   2430  OE2 GLU A 142     -46.474 -13.465 -21.388  1.00 -0.30           O  
ATOM   2431  H   GLU A 142     -45.087 -11.383 -17.844  1.00  0.00           H  
ATOM   2432  HA  GLU A 142     -47.693 -11.997 -18.933  1.00  0.00           H  
ATOM   2433 1HB  GLU A 142     -45.834 -13.559 -17.110  1.00 -0.21           H  
ATOM   2434 2HB  GLU A 142     -47.350 -14.202 -17.727  1.00 -0.21           H  
ATOM   2435 1HG  GLU A 142     -45.040 -13.254 -19.437  1.00 -0.32           H  
ATOM   2436 2HG  GLU A 142     -45.374 -14.931 -19.011  1.00 -0.24           H  
ATOM   2437  N   VAL A 143     -47.448 -11.444 -15.705  1.00  0.00           N  
ATOM   2438  CA  VAL A 143     -48.211 -11.135 -14.499  1.00  0.00           C  
ATOM   2439  C   VAL A 143     -47.839  -9.743 -14.007  1.00  0.00           C  
ATOM   2440  O   VAL A 143     -46.970  -9.589 -13.149  1.00  0.00           O  
ATOM   2441  CB  VAL A 143     -47.930 -12.171 -13.395  1.00  0.12           C  
ATOM   2442  CG1 VAL A 143     -48.795 -11.894 -12.173  1.00  0.17           C  
ATOM   2443  CG2 VAL A 143     -48.178 -13.574 -13.924  1.00  0.12           C  
ATOM   2444  H   VAL A 143     -46.442 -11.362 -15.679  1.00  0.00           H  
ATOM   2445  HA  VAL A 143     -49.273 -11.170 -14.744  1.00  0.00           H  
ATOM   2446  HB  VAL A 143     -46.890 -12.079 -13.079  1.00  0.11           H  
ATOM   2447 1HG1 VAL A 143     -48.583 -12.635 -11.402  1.00  0.16           H  
ATOM   2448 2HG1 VAL A 143     -48.574 -10.898 -11.790  1.00  0.15           H  
ATOM   2449 3HG1 VAL A 143     -49.847 -11.951 -12.452  1.00  0.17           H  
ATOM   2450 1HG2 VAL A 143     -47.977 -14.301 -13.138  1.00  0.12           H  
ATOM   2451 2HG2 VAL A 143     -49.217 -13.663 -14.245  1.00  0.13           H  
ATOM   2452 3HG2 VAL A 143     -47.519 -13.765 -14.772  1.00  0.08           H  
ATOM   2453  N   PRO A 144     -48.498  -8.728 -14.550  1.00  0.00           N  
ATOM   2454  CA  PRO A 144     -48.070  -7.354 -14.338  1.00  0.00           C  
ATOM   2455  C   PRO A 144     -48.541  -6.820 -12.992  1.00  0.00           C  
ATOM   2456  O   PRO A 144     -49.488  -6.037 -12.921  1.00  0.00           O  
ATOM   2457  CB  PRO A 144     -48.728  -6.606 -15.501  1.00  0.08           C  
ATOM   2458  CG  PRO A 144     -49.951  -7.406 -15.803  1.00  0.15           C  
ATOM   2459  CD  PRO A 144     -49.517  -8.835 -15.621  1.00  0.20           C  
ATOM   2460  HA  PRO A 144     -46.980  -7.323 -14.357  1.00  0.00           H  
ATOM   2461 1HB  PRO A 144     -48.958  -5.573 -15.204  1.00  0.08           H  
ATOM   2462 2HB  PRO A 144     -48.034  -6.549 -16.353  1.00  0.05           H  
ATOM   2463 1HG  PRO A 144     -50.767  -7.120 -15.125  1.00  0.15           H  
ATOM   2464 2HG  PRO A 144     -50.298  -7.196 -16.825  1.00  0.15           H  
ATOM   2465 1HD  PRO A 144     -50.378  -9.443 -15.306  1.00  0.21           H  
ATOM   2466 2HD  PRO A 144     -49.099  -9.216 -16.564  1.00  0.19           H  
ATOM   2467  N   THR A 145     -47.876  -7.247 -11.926  1.00  0.00           N  
ATOM   2468  CA  THR A 145     -48.203  -6.786 -10.584  1.00  0.00           C  
ATOM   2469  C   THR A 145     -46.990  -6.171  -9.902  1.00  0.00           C  
ATOM   2470  O   THR A 145     -45.863  -6.634 -10.081  1.00  0.00           O  
ATOM   2471  CB  THR A 145     -48.753  -7.936  -9.722  1.00 -0.02           C  
ATOM   2472  OG1 THR A 145     -49.043  -7.453  -8.403  1.00 -0.24           O  
ATOM   2473  CG2 THR A 145     -47.741  -9.068  -9.632  1.00 -0.04           C  
ATOM   2474  H   THR A 145     -47.123  -7.909 -12.049  1.00  0.00           H  
ATOM   2475  HA  THR A 145     -48.983  -6.028 -10.660  1.00  0.00           H  
ATOM   2476  HB  THR A 145     -49.674  -8.315 -10.165  1.00  0.00           H  
ATOM   2477  HG1 THR A 145     -49.639  -8.063  -7.963  1.00 -0.28           H  
ATOM   2478 1HG2 THR A 145     -48.148  -9.873  -9.019  1.00 -0.03           H  
ATOM   2479 2HG2 THR A 145     -47.529  -9.446 -10.632  1.00  0.04           H  
ATOM   2480 3HG2 THR A 145     -46.822  -8.698  -9.181  1.00 -0.11           H  
ATOM   2481  N   PRO A 146     -47.221  -5.121  -9.115  1.00  0.00           N  
ATOM   2482  CA  PRO A 146     -46.134  -4.471  -8.399  1.00  0.00           C  
ATOM   2483  C   PRO A 146     -45.534  -5.432  -7.369  1.00  0.00           C  
ATOM   2484  O   PRO A 146     -44.427  -5.215  -6.876  1.00  0.00           O  
ATOM   2485  CB  PRO A 146     -46.821  -3.274  -7.734  1.00  0.13           C  
ATOM   2486  CG  PRO A 146     -48.250  -3.684  -7.631  1.00  0.12           C  
ATOM   2487  CD  PRO A 146     -48.510  -4.460  -8.895  1.00  0.14           C  
ATOM   2488  HA  PRO A 146     -45.360  -4.212  -9.122  1.00  0.00           H  
ATOM   2489 1HB  PRO A 146     -46.363  -3.074  -6.755  1.00 -0.04           H  
ATOM   2490 2HB  PRO A 146     -46.679  -2.371  -8.347  1.00  0.15           H  
ATOM   2491 1HG  PRO A 146     -48.408  -4.286  -6.724  1.00  0.00           H  
ATOM   2492 2HG  PRO A 146     -48.894  -2.797  -7.539  1.00  0.08           H  
ATOM   2493 1HD  PRO A 146     -49.322  -5.182  -8.722  1.00  0.11           H  
ATOM   2494 2HD  PRO A 146     -48.774  -3.765  -9.705  1.00  0.15           H  
ATOM   2495  N   GLU A 147     -46.280  -6.486  -7.059  1.00  0.00           N  
ATOM   2496  CA  GLU A 147     -45.862  -7.500  -6.098  1.00  0.00           C  
ATOM   2497  C   GLU A 147     -44.602  -8.217  -6.567  1.00  0.00           C  
ATOM   2498  O   GLU A 147     -43.767  -8.619  -5.757  1.00  0.00           O  
ATOM   2499  CB  GLU A 147     -46.984  -8.516  -5.873  1.00 -0.35           C  
ATOM   2500  CG  GLU A 147     -48.198  -7.960  -5.143  1.00 -0.28           C  
ATOM   2501  CD  GLU A 147     -49.297  -8.972  -4.979  1.00 -0.33           C  
ATOM   2502  OE1 GLU A 147     -49.177 -10.045  -5.522  1.00 -0.36           O  
ATOM   2503  OE2 GLU A 147     -50.259  -8.674  -4.311  1.00 -0.33           O  
ATOM   2504  H   GLU A 147     -47.179  -6.600  -7.503  1.00  0.00           H  
ATOM   2505  HA  GLU A 147     -45.631  -7.001  -5.157  1.00  0.00           H  
ATOM   2506 1HB  GLU A 147     -47.321  -8.906  -6.833  1.00 -0.31           H  
ATOM   2507 2HB  GLU A 147     -46.603  -9.358  -5.294  1.00 -0.40           H  
ATOM   2508 1HG  GLU A 147     -47.889  -7.614  -4.157  1.00 -0.31           H  
ATOM   2509 2HG  GLU A 147     -48.580  -7.102  -5.696  1.00 -0.25           H  
ATOM   2510  N   LEU A 148     -44.471  -8.374  -7.880  1.00  0.00           N  
ATOM   2511  CA  LEU A 148     -43.323  -9.062  -8.458  1.00  0.00           C  
ATOM   2512  C   LEU A 148     -42.217  -8.080  -8.821  1.00  0.00           C  
ATOM   2513  O   LEU A 148     -41.033  -8.408  -8.747  1.00  0.00           O  
ATOM   2514  CB  LEU A 148     -43.749  -9.847  -9.705  1.00 -0.00           C  
ATOM   2515  CG  LEU A 148     -44.752 -10.983  -9.467  1.00 -0.01           C  
ATOM   2516  CD1 LEU A 148     -45.232 -11.526 -10.806  1.00  0.05           C  
ATOM   2517  CD2 LEU A 148     -44.095 -12.074  -8.636  1.00 -0.02           C  
ATOM   2518  H   LEU A 148     -45.185  -8.008  -8.493  1.00  0.00           H  
ATOM   2519  HA  LEU A 148     -42.928  -9.749  -7.709  1.00  0.00           H  
ATOM   2520 1HB  LEU A 148     -44.197  -9.154 -10.415  1.00 -0.00           H  
ATOM   2521 2HB  LEU A 148     -42.860 -10.281 -10.163  1.00 -0.00           H  
ATOM   2522  HG  LEU A 148     -45.620 -10.595  -8.934  1.00 -0.07           H  
ATOM   2523 1HD1 LEU A 148     -45.945 -12.333 -10.636  1.00  0.11           H  
ATOM   2524 2HD1 LEU A 148     -45.715 -10.729 -11.371  1.00  0.04           H  
ATOM   2525 3HD1 LEU A 148     -44.381 -11.907 -11.370  1.00  0.01           H  
ATOM   2526 1HD2 LEU A 148     -44.808 -12.882  -8.467  1.00  0.03           H  
ATOM   2527 2HD2 LEU A 148     -43.227 -12.464  -9.169  1.00 -0.01           H  
ATOM   2528 3HD2 LEU A 148     -43.778 -11.662  -7.679  1.00 -0.12           H  
ATOM   2529  N   ILE A 149     -42.609  -6.873  -9.215  1.00  0.00           N  
ATOM   2530  CA  ILE A 149     -41.656  -5.868  -9.666  1.00  0.00           C  
ATOM   2531  C   ILE A 149     -40.696  -5.477  -8.549  1.00  0.00           C  
ATOM   2532  O   ILE A 149     -39.483  -5.417  -8.753  1.00  0.00           O  
ATOM   2533  CB  ILE A 149     -42.385  -4.611 -10.179  1.00 -0.00           C  
ATOM   2534  CG1 ILE A 149     -43.132  -4.922 -11.479  1.00  0.00           C  
ATOM   2535  CG2 ILE A 149     -41.399  -3.472 -10.387  1.00 -0.00           C  
ATOM   2536  CD1 ILE A 149     -44.104  -3.843 -11.897  1.00  0.02           C  
ATOM   2537  H   ILE A 149     -43.593  -6.647  -9.200  1.00  0.00           H  
ATOM   2538  HA  ILE A 149     -41.068  -6.297 -10.477  1.00  0.00           H  
ATOM   2539  HB  ILE A 149     -43.135  -4.303  -9.450  1.00 -0.00           H  
ATOM   2540 1HG1 ILE A 149     -42.414  -5.065 -12.286  1.00  0.00           H  
ATOM   2541 2HG1 ILE A 149     -43.687  -5.854 -11.366  1.00  0.00           H  
ATOM   2542 1HG2 ILE A 149     -41.930  -2.593 -10.750  1.00 -0.00           H  
ATOM   2543 2HG2 ILE A 149     -40.912  -3.237  -9.441  1.00 -0.00           H  
ATOM   2544 3HG2 ILE A 149     -40.648  -3.770 -11.118  1.00 -0.00           H  
ATOM   2545 1HD1 ILE A 149     -44.596  -4.134 -12.825  1.00  0.02           H  
ATOM   2546 2HD1 ILE A 149     -44.855  -3.706 -11.117  1.00  0.10           H  
ATOM   2547 3HD1 ILE A 149     -43.567  -2.908 -12.049  1.00  0.01           H  
ATOM   2548  N   LYS A 150     -41.246  -5.212  -7.369  1.00  0.00           N  
ATOM   2549  CA  LYS A 150     -40.444  -4.777  -6.232  1.00  0.00           C  
ATOM   2550  C   LYS A 150     -39.298  -5.744  -5.965  1.00  0.00           C  
ATOM   2551  O   LYS A 150     -38.180  -5.327  -5.661  1.00  0.00           O  
ATOM   2552  CB  LYS A 150     -41.316  -4.637  -4.983  1.00 -0.14           C  
ATOM   2553  CG  LYS A 150     -42.280  -3.458  -5.018  1.00 -0.13           C  
ATOM   2554  CD  LYS A 150     -43.124  -3.398  -3.754  1.00 -0.12           C  
ATOM   2555  CE  LYS A 150     -44.099  -2.230  -3.794  1.00 -0.13           C  
ATOM   2556  NZ  LYS A 150     -44.959  -2.181  -2.580  1.00 -0.16           N  
ATOM   2557  H   LYS A 150     -42.244  -5.314  -7.258  1.00  0.00           H  
ATOM   2558  HA  LYS A 150     -40.012  -3.806  -6.472  1.00  0.00           H  
ATOM   2559 1HB  LYS A 150     -41.903  -5.545  -4.846  1.00 -0.11           H  
ATOM   2560 2HB  LYS A 150     -40.679  -4.523  -4.106  1.00 -0.10           H  
ATOM   2561 1HG  LYS A 150     -41.716  -2.530  -5.112  1.00 -0.17           H  
ATOM   2562 2HG  LYS A 150     -42.938  -3.552  -5.881  1.00 -0.12           H  
ATOM   2563 1HD  LYS A 150     -43.687  -4.326  -3.647  1.00 -0.11           H  
ATOM   2564 2HD  LYS A 150     -42.474  -3.286  -2.886  1.00 -0.12           H  
ATOM   2565 1HE  LYS A 150     -43.544  -1.296  -3.869  1.00 -0.13           H  
ATOM   2566 2HE  LYS A 150     -44.738  -2.319  -4.672  1.00 -0.14           H  
ATOM   2567 1HZ  LYS A 150     -45.589  -1.394  -2.645  1.00 -0.27           H  
ATOM   2568 2HZ  LYS A 150     -45.493  -3.036  -2.510  1.00 -0.16           H  
ATOM   2569 3HZ  LYS A 150     -44.378  -2.079  -1.760  1.00 -0.11           H  
ATOM   2570  N   GLU A 151     -39.581  -7.037  -6.079  1.00  0.00           N  
ATOM   2571  CA  GLU A 151     -38.572  -8.065  -5.862  1.00  0.00           C  
ATOM   2572  C   GLU A 151     -37.557  -8.090  -6.998  1.00  0.00           C  
ATOM   2573  O   GLU A 151     -36.353  -8.190  -6.765  1.00  0.00           O  
ATOM   2574  CB  GLU A 151     -39.232  -9.439  -5.724  1.00 -0.21           C  
ATOM   2575  CG  GLU A 151     -38.262 -10.577  -5.444  1.00 -0.21           C  
ATOM   2576  CD  GLU A 151     -37.560 -10.437  -4.122  1.00 -0.24           C  
ATOM   2577  OE1 GLU A 151     -38.058  -9.729  -3.279  1.00 -0.29           O  
ATOM   2578  OE2 GLU A 151     -36.526 -11.038  -3.954  1.00 -0.23           O  
ATOM   2579  H   GLU A 151     -40.521  -7.315  -6.323  1.00  0.00           H  
ATOM   2580  HA  GLU A 151     -38.037  -7.826  -4.942  1.00  0.00           H  
ATOM   2581 1HB  GLU A 151     -39.960  -9.413  -4.913  1.00 -0.22           H  
ATOM   2582 2HB  GLU A 151     -39.772  -9.677  -6.641  1.00 -0.22           H  
ATOM   2583 1HG  GLU A 151     -38.810 -11.519  -5.453  1.00 -0.25           H  
ATOM   2584 2HG  GLU A 151     -37.520 -10.613  -6.241  1.00 -0.20           H  
ATOM   2585  N   ALA A 152     -38.053  -7.999  -8.228  1.00  0.00           N  
ATOM   2586  CA  ALA A 152     -37.191  -8.026  -9.404  1.00  0.00           C  
ATOM   2587  C   ALA A 152     -36.212  -6.860  -9.398  1.00  0.00           C  
ATOM   2588  O   ALA A 152     -35.055  -7.007  -9.791  1.00  0.00           O  
ATOM   2589  CB  ALA A 152     -38.029  -8.006 -10.674  1.00 -0.00           C  
ATOM   2590  H   ALA A 152     -39.051  -7.909  -8.351  1.00  0.00           H  
ATOM   2591  HA  ALA A 152     -36.611  -8.949  -9.378  1.00  0.00           H  
ATOM   2592 1HB  ALA A 152     -37.372  -8.027 -11.544  1.00 -0.00           H  
ATOM   2593 2HB  ALA A 152     -38.682  -8.879 -10.693  1.00 -0.00           H  
ATOM   2594 3HB  ALA A 152     -38.632  -7.100 -10.697  1.00 -0.00           H  
ATOM   2595  N   MET A 153     -36.683  -5.701  -8.949  1.00  0.00           N  
ATOM   2596  CA  MET A 153     -35.854  -4.502  -8.905  1.00  0.00           C  
ATOM   2597  C   MET A 153     -34.672  -4.684  -7.963  1.00  0.00           C  
ATOM   2598  O   MET A 153     -33.567  -4.219  -8.242  1.00  0.00           O  
ATOM   2599  CB  MET A 153     -36.692  -3.296  -8.483  1.00 -0.03           C  
ATOM   2600  CG  MET A 153     -37.718  -2.851  -9.515  1.00 -0.00           C  
ATOM   2601  SD  MET A 153     -38.343  -1.188  -9.203  1.00 -0.02           S  
ATOM   2602  CE  MET A 153     -39.254  -1.448  -7.684  1.00 -0.07           C  
ATOM   2603  H   MET A 153     -37.640  -5.649  -8.630  1.00  0.00           H  
ATOM   2604  HA  MET A 153     -35.460  -4.327  -9.907  1.00  0.00           H  
ATOM   2605 1HB  MET A 153     -37.223  -3.528  -7.562  1.00 -0.09           H  
ATOM   2606 2HB  MET A 153     -36.035  -2.451  -8.280  1.00 -0.02           H  
ATOM   2607 1HG  MET A 153     -37.269  -2.870 -10.508  1.00 -0.00           H  
ATOM   2608 2HG  MET A 153     -38.562  -3.541  -9.511  1.00 -0.00           H  
ATOM   2609 1HE  MET A 153     -39.701  -0.507  -7.361  1.00 -0.09           H  
ATOM   2610 2HE  MET A 153     -40.040  -2.185  -7.854  1.00 -0.06           H  
ATOM   2611 3HE  MET A 153     -38.577  -1.813  -6.911  1.00 -0.10           H  
ATOM   2612  N   GLU A 154     -34.910  -5.364  -6.847  1.00  0.00           N  
ATOM   2613  CA  GLU A 154     -33.863  -5.618  -5.865  1.00  0.00           C  
ATOM   2614  C   GLU A 154     -32.827  -6.597  -6.405  1.00  0.00           C  
ATOM   2615  O   GLU A 154     -31.635  -6.470  -6.128  1.00  0.00           O  
ATOM   2616  CB  GLU A 154     -34.466  -6.162  -4.568  1.00 -0.26           C  
ATOM   2617  CG  GLU A 154     -35.213  -5.127  -3.740  1.00 -0.27           C  
ATOM   2618  CD  GLU A 154     -34.317  -4.040  -3.217  1.00 -0.29           C  
ATOM   2619  OE1 GLU A 154     -33.331  -4.356  -2.595  1.00 -0.29           O  
ATOM   2620  OE2 GLU A 154     -34.618  -2.890  -3.439  1.00 -0.30           O  
ATOM   2621  H   GLU A 154     -35.842  -5.714  -6.674  1.00  0.00           H  
ATOM   2622  HA  GLU A 154     -33.354  -4.675  -5.660  1.00  0.00           H  
ATOM   2623 1HB  GLU A 154     -35.162  -6.969  -4.802  1.00 -0.39           H  
ATOM   2624 2HB  GLU A 154     -33.675  -6.581  -3.947  1.00 -0.34           H  
ATOM   2625 1HG  GLU A 154     -35.990  -4.676  -4.356  1.00 -0.31           H  
ATOM   2626 2HG  GLU A 154     -35.696  -5.627  -2.902  1.00 -0.34           H  
ATOM   2627  N   ILE A 155     -33.291  -7.575  -7.176  1.00  0.00           N  
ATOM   2628  CA  ILE A 155     -32.417  -8.616  -7.703  1.00  0.00           C  
ATOM   2629  C   ILE A 155     -31.355  -8.030  -8.623  1.00  0.00           C  
ATOM   2630  O   ILE A 155     -30.167  -8.325  -8.484  1.00  0.00           O  
ATOM   2631  CB  ILE A 155     -33.227  -9.680  -8.464  1.00  0.02           C  
ATOM   2632  CG1 ILE A 155     -34.038 -10.535  -7.487  1.00 -0.06           C  
ATOM   2633  CG2 ILE A 155     -32.304 -10.554  -9.301  1.00  0.02           C  
ATOM   2634  CD1 ILE A 155     -35.069 -11.416  -8.156  1.00 -0.07           C  
ATOM   2635  H   ILE A 155     -34.275  -7.598  -7.403  1.00  0.00           H  
ATOM   2636  HA  ILE A 155     -31.907  -9.087  -6.862  1.00  0.00           H  
ATOM   2637  HB  ILE A 155     -33.943  -9.190  -9.123  1.00  0.02           H  
ATOM   2638 1HG1 ILE A 155     -33.363 -11.172  -6.915  1.00  0.00           H  
ATOM   2639 2HG1 ILE A 155     -34.553  -9.887  -6.778  1.00 -0.20           H  
ATOM   2640 1HG2 ILE A 155     -32.893 -11.301  -9.832  1.00  0.02           H  
ATOM   2641 2HG2 ILE A 155     -31.770  -9.934 -10.020  1.00  0.02           H  
ATOM   2642 3HG2 ILE A 155     -31.586 -11.053  -8.649  1.00  0.06           H  
ATOM   2643 1HD1 ILE A 155     -35.603 -11.990  -7.399  1.00 -0.08           H  
ATOM   2644 2HD1 ILE A 155     -35.776 -10.795  -8.706  1.00 -0.07           H  
ATOM   2645 3HD1 ILE A 155     -34.572 -12.098  -8.844  1.00  0.02           H  
ATOM   2646  N   VAL A 156     -31.788  -7.198  -9.564  1.00  0.00           N  
ATOM   2647  CA  VAL A 156     -30.880  -6.603 -10.539  1.00  0.00           C  
ATOM   2648  C   VAL A 156     -29.945  -5.599  -9.879  1.00  0.00           C  
ATOM   2649  O   VAL A 156     -28.805  -5.422 -10.309  1.00  0.00           O  
ATOM   2650  CB  VAL A 156     -31.679  -5.902 -11.653  1.00 -0.00           C  
ATOM   2651  CG1 VAL A 156     -32.520  -6.910 -12.422  1.00  0.01           C  
ATOM   2652  CG2 VAL A 156     -32.556  -4.813 -11.056  1.00 -0.00           C  
ATOM   2653  H   VAL A 156     -32.771  -6.971  -9.606  1.00  0.00           H  
ATOM   2654  HA  VAL A 156     -30.270  -7.400 -10.962  1.00  0.00           H  
ATOM   2655  HB  VAL A 156     -30.981  -5.458 -12.364  1.00 -0.00           H  
ATOM   2656 1HG1 VAL A 156     -33.077  -6.398 -13.206  1.00  0.02           H  
ATOM   2657 2HG1 VAL A 156     -31.868  -7.660 -12.872  1.00  0.01           H  
ATOM   2658 3HG1 VAL A 156     -33.218  -7.397 -11.741  1.00 -0.00           H  
ATOM   2659 1HG2 VAL A 156     -33.117  -4.321 -11.849  1.00  0.01           H  
ATOM   2660 2HG2 VAL A 156     -33.250  -5.256 -10.341  1.00 -0.00           H  
ATOM   2661 3HG2 VAL A 156     -31.930  -4.080 -10.546  1.00 -0.00           H  
ATOM   2662  N   PHE A 157     -30.433  -4.943  -8.832  1.00  0.00           N  
ATOM   2663  CA  PHE A 157     -29.599  -4.059  -8.026  1.00  0.00           C  
ATOM   2664  C   PHE A 157     -28.461  -4.826  -7.366  1.00  0.00           C  
ATOM   2665  O   PHE A 157     -27.293  -4.460  -7.498  1.00  0.00           O  
ATOM   2666  CB  PHE A 157     -30.440  -3.361  -6.954  1.00  0.04           C  
ATOM   2667  CG  PHE A 157     -29.624  -2.659  -5.907  1.00 -0.01           C  
ATOM   2668  CD1 PHE A 157     -28.809  -1.588  -6.244  1.00  0.01           C  
ATOM   2669  CD2 PHE A 157     -29.671  -3.066  -4.582  1.00 -0.22           C  
ATOM   2670  CE1 PHE A 157     -28.059  -0.941  -5.281  1.00  0.00           C  
ATOM   2671  CE2 PHE A 157     -28.923  -2.420  -3.617  1.00 -0.24           C  
ATOM   2672  CZ  PHE A 157     -28.116  -1.356  -3.968  1.00 -0.20           C  
ATOM   2673  H   PHE A 157     -31.406  -5.059  -8.589  1.00  0.00           H  
ATOM   2674  HA  PHE A 157     -29.159  -3.311  -8.686  1.00  0.00           H  
ATOM   2675 1HB  PHE A 157     -31.094  -2.629  -7.425  1.00  0.02           H  
ATOM   2676 2HB  PHE A 157     -31.075  -4.094  -6.457  1.00 -0.19           H  
ATOM   2677  HD1 PHE A 157     -28.766  -1.259  -7.283  1.00  0.03           H  
ATOM   2678  HD2 PHE A 157     -30.308  -3.907  -4.305  1.00 -0.33           H  
ATOM   2679  HE1 PHE A 157     -27.422  -0.102  -5.560  1.00 -0.04           H  
ATOM   2680  HE2 PHE A 157     -28.968  -2.749  -2.579  1.00 -0.37           H  
ATOM   2681  HZ  PHE A 157     -27.524  -0.848  -3.209  1.00 -0.22           H  
ATOM   2682  N   GLU A 158     -28.808  -5.893  -6.655  1.00  0.00           N  
ATOM   2683  CA  GLU A 158     -27.825  -6.667  -5.906  1.00  0.00           C  
ATOM   2684  C   GLU A 158     -26.754  -7.236  -6.827  1.00  0.00           C  
ATOM   2685  O   GLU A 158     -25.574  -7.270  -6.476  1.00  0.00           O  
ATOM   2686  CB  GLU A 158     -28.510  -7.802  -5.142  1.00 -0.19           C  
ATOM   2687  CG  GLU A 158     -29.384  -7.343  -3.984  1.00 -0.20           C  
ATOM   2688  CD  GLU A 158     -28.599  -6.684  -2.884  1.00 -0.18           C  
ATOM   2689  OE1 GLU A 158     -27.514  -7.133  -2.603  1.00 -0.20           O  
ATOM   2690  OE2 GLU A 158     -29.086  -5.729  -2.324  1.00 -0.29           O  
ATOM   2691  H   GLU A 158     -29.778  -6.175  -6.632  1.00  0.00           H  
ATOM   2692  HA  GLU A 158     -27.336  -5.998  -5.197  1.00  0.00           H  
ATOM   2693 1HB  GLU A 158     -29.135  -8.376  -5.826  1.00 -0.17           H  
ATOM   2694 2HB  GLU A 158     -27.755  -8.480  -4.743  1.00 -0.19           H  
ATOM   2695 1HG  GLU A 158     -30.125  -6.638  -4.359  1.00 -0.27           H  
ATOM   2696 2HG  GLU A 158     -29.915  -8.204  -3.579  1.00 -0.16           H  
ATOM   2697  N   LEU A 159     -27.171  -7.683  -8.006  1.00  0.00           N  
ATOM   2698  CA  LEU A 159     -26.246  -8.240  -8.985  1.00  0.00           C  
ATOM   2699  C   LEU A 159     -25.349  -7.160  -9.572  1.00  0.00           C  
ATOM   2700  O   LEU A 159     -24.138  -7.342  -9.692  1.00  0.00           O  
ATOM   2701  CB  LEU A 159     -27.022  -8.937 -10.110  1.00  0.00           C  
ATOM   2702  CG  LEU A 159     -27.832 -10.172  -9.694  1.00  0.00           C  
ATOM   2703  CD1 LEU A 159     -28.753 -10.583 -10.834  1.00  0.00           C  
ATOM   2704  CD2 LEU A 159     -26.882 -11.302  -9.325  1.00  0.00           C  
ATOM   2705  H   LEU A 159     -28.155  -7.636  -8.230  1.00  0.00           H  
ATOM   2706  HA  LEU A 159     -25.608  -8.963  -8.475  1.00  0.00           H  
ATOM   2707 1HB  LEU A 159     -27.713  -8.220 -10.551  1.00  0.00           H  
ATOM   2708 2HB  LEU A 159     -26.315  -9.249 -10.879  1.00  0.00           H  
ATOM   2709  HG  LEU A 159     -28.454  -9.926  -8.834  1.00 -0.01           H  
ATOM   2710 1HD1 LEU A 159     -29.329 -11.460 -10.539  1.00  0.00           H  
ATOM   2711 2HD1 LEU A 159     -29.435  -9.764 -11.065  1.00  0.00           H  
ATOM   2712 3HD1 LEU A 159     -28.159 -10.820 -11.715  1.00  0.00           H  
ATOM   2713 1HD2 LEU A 159     -27.457 -12.178  -9.028  1.00  0.02           H  
ATOM   2714 2HD2 LEU A 159     -26.260 -11.549 -10.185  1.00  0.00           H  
ATOM   2715 3HD2 LEU A 159     -26.247 -10.987  -8.496  1.00 -0.01           H  
ATOM   2716  N   ALA A 160     -25.950  -6.032  -9.938  1.00  0.00           N  
ATOM   2717  CA  ALA A 160     -25.204  -4.914 -10.503  1.00  0.00           C  
ATOM   2718  C   ALA A 160     -24.175  -4.383  -9.513  1.00  0.00           C  
ATOM   2719  O   ALA A 160     -23.061  -4.023  -9.894  1.00  0.00           O  
ATOM   2720  CB  ALA A 160     -26.153  -3.803 -10.926  1.00  0.00           C  
ATOM   2721  H   ALA A 160     -26.950  -5.948  -9.823  1.00  0.00           H  
ATOM   2722  HA  ALA A 160     -24.668  -5.274 -11.382  1.00  0.00           H  
ATOM   2723 1HB  ALA A 160     -25.582  -2.975 -11.345  1.00  0.00           H  
ATOM   2724 2HB  ALA A 160     -26.847  -4.182 -11.677  1.00 -0.00           H  
ATOM   2725 3HB  ALA A 160     -26.713  -3.454 -10.060  1.00  0.00           H  
ATOM   2726  N   LYS A 161     -24.554  -4.336  -8.241  1.00  0.00           N  
ATOM   2727  CA  LYS A 161     -23.670  -3.837  -7.195  1.00  0.00           C  
ATOM   2728  C   LYS A 161     -22.414  -4.692  -7.081  1.00  0.00           C  
ATOM   2729  O   LYS A 161     -21.305  -4.171  -6.961  1.00  0.00           O  
ATOM   2730  CB  LYS A 161     -24.401  -3.794  -5.852  1.00 -0.02           C  
ATOM   2731  CG  LYS A 161     -23.572  -3.237  -4.702  1.00 -0.18           C  
ATOM   2732  CD  LYS A 161     -24.387  -3.159  -3.420  1.00 -0.11           C  
ATOM   2733  CE  LYS A 161     -23.551  -2.630  -2.264  1.00 -0.17           C  
ATOM   2734  NZ  LYS A 161     -24.336  -2.549  -1.002  1.00 -0.06           N  
ATOM   2735  H   LYS A 161     -25.479  -4.655  -7.991  1.00  0.00           H  
ATOM   2736  HA  LYS A 161     -23.362  -2.827  -7.466  1.00  0.00           H  
ATOM   2737 1HB  LYS A 161     -25.298  -3.180  -5.945  1.00  0.01           H  
ATOM   2738 2HB  LYS A 161     -24.719  -4.800  -5.578  1.00 -0.12           H  
ATOM   2739 1HG  LYS A 161     -22.705  -3.878  -4.534  1.00 -0.31           H  
ATOM   2740 2HG  LYS A 161     -23.218  -2.239  -4.959  1.00 -0.20           H  
ATOM   2741 1HD  LYS A 161     -25.242  -2.499  -3.572  1.00 -0.09           H  
ATOM   2742 2HD  LYS A 161     -24.757  -4.152  -3.164  1.00 -0.28           H  
ATOM   2743 1HE  LYS A 161     -22.696  -3.285  -2.103  1.00 -0.25           H  
ATOM   2744 2HE  LYS A 161     -23.179  -1.635  -2.509  1.00 -0.24           H  
ATOM   2745 1HZ  LYS A 161     -23.748  -2.194  -0.261  1.00 -0.16           H  
ATOM   2746 2HZ  LYS A 161     -25.123  -1.928  -1.133  1.00 -0.09           H  
ATOM   2747 3HZ  LYS A 161     -24.671  -3.468  -0.753  1.00 -0.12           H  
ATOM   2748  N   LYS A 162     -22.595  -6.008  -7.118  1.00  0.00           N  
ATOM   2749  CA  LYS A 162     -21.473  -6.937  -7.070  1.00  0.00           C  
ATOM   2750  C   LYS A 162     -20.578  -6.785  -8.294  1.00  0.00           C  
ATOM   2751  O   LYS A 162     -19.354  -6.873  -8.194  1.00  0.00           O  
ATOM   2752  CB  LYS A 162     -21.975  -8.378  -6.961  1.00 -0.04           C  
ATOM   2753  CG  LYS A 162     -22.649  -8.711  -5.636  1.00 -0.09           C  
ATOM   2754  CD  LYS A 162     -21.656  -8.663  -4.485  1.00 -0.19           C  
ATOM   2755  CE  LYS A 162     -22.309  -9.068  -3.172  1.00 -0.22           C  
ATOM   2756  NZ  LYS A 162     -21.357  -8.996  -2.030  1.00 -0.15           N  
ATOM   2757  H   LYS A 162     -23.534  -6.373  -7.182  1.00  0.00           H  
ATOM   2758  HA  LYS A 162     -20.876  -6.703  -6.189  1.00  0.00           H  
ATOM   2759 1HB  LYS A 162     -22.692  -8.574  -7.759  1.00 -0.03           H  
ATOM   2760 2HB  LYS A 162     -21.140  -9.065  -7.094  1.00 -0.04           H  
ATOM   2761 1HG  LYS A 162     -23.449  -7.995  -5.445  1.00 -0.12           H  
ATOM   2762 2HG  LYS A 162     -23.082  -9.709  -5.690  1.00 -0.12           H  
ATOM   2763 1HD  LYS A 162     -20.825  -9.339  -4.691  1.00 -0.23           H  
ATOM   2764 2HD  LYS A 162     -21.262  -7.651  -4.386  1.00 -0.26           H  
ATOM   2765 1HE  LYS A 162     -23.153  -8.411  -2.967  1.00 -0.20           H  
ATOM   2766 2HE  LYS A 162     -22.684 -10.089  -3.252  1.00 -0.24           H  
ATOM   2767 1HZ  LYS A 162     -21.829  -9.273  -1.180  1.00 -0.17           H  
ATOM   2768 2HZ  LYS A 162     -20.579  -9.618  -2.201  1.00 -0.21           H  
ATOM   2769 3HZ  LYS A 162     -21.018  -8.050  -1.934  1.00 -0.24           H  
ATOM   2770  N   ILE A 163     -21.196  -6.555  -9.447  1.00  0.00           N  
ATOM   2771  CA  ILE A 163     -20.454  -6.343 -10.684  1.00  0.00           C  
ATOM   2772  C   ILE A 163     -19.629  -5.065 -10.622  1.00  0.00           C  
ATOM   2773  O   ILE A 163     -18.476  -5.037 -11.052  1.00  0.00           O  
ATOM   2774  CB  ILE A 163     -21.408  -6.280 -11.892  1.00 -0.00           C  
ATOM   2775  CG1 ILE A 163     -22.067  -7.642 -12.124  1.00  0.00           C  
ATOM   2776  CG2 ILE A 163     -20.659  -5.828 -13.137  1.00  0.00           C  
ATOM   2777  CD1 ILE A 163     -23.215  -7.607 -13.106  1.00 -0.00           C  
ATOM   2778  H   ILE A 163     -22.206  -6.526  -9.467  1.00  0.00           H  
ATOM   2779  HA  ILE A 163     -19.766  -7.179 -10.814  1.00  0.00           H  
ATOM   2780  HB  ILE A 163     -22.211  -5.574 -11.685  1.00  0.00           H  
ATOM   2781 1HG1 ILE A 163     -21.323  -8.347 -12.495  1.00  0.01           H  
ATOM   2782 2HG1 ILE A 163     -22.440  -8.032 -11.177  1.00  0.01           H  
ATOM   2783 1HG2 ILE A 163     -21.348  -5.790 -13.981  1.00  0.00           H  
ATOM   2784 2HG2 ILE A 163     -20.237  -4.838 -12.968  1.00  0.00           H  
ATOM   2785 3HG2 ILE A 163     -19.857  -6.533 -13.356  1.00  0.00           H  
ATOM   2786 1HD1 ILE A 163     -23.631  -8.608 -13.217  1.00 -0.00           H  
ATOM   2787 2HD1 ILE A 163     -23.989  -6.932 -12.736  1.00 -0.00           H  
ATOM   2788 3HD1 ILE A 163     -22.858  -7.253 -14.071  1.00 -0.00           H  
ATOM   2789  N   ILE A 164     -20.227  -4.007 -10.082  1.00  0.00           N  
ATOM   2790  CA  ILE A 164     -19.545  -2.725  -9.953  1.00  0.00           C  
ATOM   2791  C   ILE A 164     -18.303  -2.847  -9.078  1.00  0.00           C  
ATOM   2792  O   ILE A 164     -17.248  -2.302  -9.402  1.00  0.00           O  
ATOM   2793  CB  ILE A 164     -20.486  -1.659  -9.363  1.00  0.01           C  
ATOM   2794  CG1 ILE A 164     -21.563  -1.276 -10.381  1.00  0.01           C  
ATOM   2795  CG2 ILE A 164     -19.697  -0.433  -8.931  1.00 -0.02           C  
ATOM   2796  CD1 ILE A 164     -22.716  -0.500  -9.787  1.00  0.01           C  
ATOM   2797  H   ILE A 164     -21.178  -4.094  -9.754  1.00  0.00           H  
ATOM   2798  HA  ILE A 164     -19.224  -2.410 -10.946  1.00  0.00           H  
ATOM   2799  HB  ILE A 164     -21.003  -2.070  -8.496  1.00 -0.01           H  
ATOM   2800 1HG1 ILE A 164     -21.119  -0.675 -11.173  1.00  0.01           H  
ATOM   2801 2HG1 ILE A 164     -21.965  -2.179 -10.843  1.00  0.01           H  
ATOM   2802 1HG2 ILE A 164     -20.377   0.310  -8.517  1.00 -0.01           H  
ATOM   2803 2HG2 ILE A 164     -18.967  -0.717  -8.175  1.00 -0.09           H  
ATOM   2804 3HG2 ILE A 164     -19.180  -0.011  -9.794  1.00 -0.02           H  
ATOM   2805 1HD1 ILE A 164     -23.439  -0.265 -10.569  1.00  0.00           H  
ATOM   2806 2HD1 ILE A 164     -23.199  -1.099  -9.015  1.00  0.01           H  
ATOM   2807 3HD1 ILE A 164     -22.344   0.426  -9.349  1.00  0.01           H  
ATOM   2808  N   GLU A 165     -18.436  -3.566  -7.969  1.00  0.00           N  
ATOM   2809  CA  GLU A 165     -17.318  -3.785  -7.060  1.00  0.00           C  
ATOM   2810  C   GLU A 165     -16.167  -4.493  -7.763  1.00  0.00           C  
ATOM   2811  O   GLU A 165     -15.000  -4.157  -7.557  1.00  0.00           O  
ATOM   2812  CB  GLU A 165     -17.769  -4.603  -5.848  1.00 -0.28           C  
ATOM   2813  CG  GLU A 165     -18.689  -3.856  -4.892  1.00 -0.27           C  
ATOM   2814  CD  GLU A 165     -19.177  -4.715  -3.759  1.00 -0.29           C  
ATOM   2815  OE1 GLU A 165     -18.905  -5.891  -3.770  1.00 -0.35           O  
ATOM   2816  OE2 GLU A 165     -19.822  -4.194  -2.880  1.00 -0.30           O  
ATOM   2817  H   GLU A 165     -19.334  -3.971  -7.750  1.00  0.00           H  
ATOM   2818  HA  GLU A 165     -16.957  -2.813  -6.726  1.00  0.00           H  
ATOM   2819 1HB  GLU A 165     -18.293  -5.497  -6.186  1.00 -0.31           H  
ATOM   2820 2HB  GLU A 165     -16.895  -4.930  -5.284  1.00 -0.29           H  
ATOM   2821 1HG  GLU A 165     -18.151  -3.002  -4.480  1.00 -0.27           H  
ATOM   2822 2HG  GLU A 165     -19.544  -3.478  -5.450  1.00 -0.29           H  
ATOM   2823  N   GLU A 166     -16.489  -5.474  -8.595  1.00  0.00           N  
ATOM   2824  CA  GLU A 166     -15.467  -6.211  -9.343  1.00  0.00           C  
ATOM   2825  C   GLU A 166     -14.894  -5.458 -10.555  1.00  0.00           C  
ATOM   2826  O   GLU A 166     -13.690  -5.498 -10.811  1.00  0.00           O  
ATOM   2827  CB  GLU A 166     -16.047  -7.547  -9.811  1.00 -0.24           C  
ATOM   2828  CG  GLU A 166     -15.048  -8.454 -10.515  1.00 -0.36           C  
ATOM   2829  CD  GLU A 166     -13.961  -8.948  -9.600  1.00 -0.36           C  
ATOM   2830  OE1 GLU A 166     -14.224  -9.120  -8.434  1.00 -0.30           O  
ATOM   2831  OE2 GLU A 166     -12.866  -9.154 -10.069  1.00 -0.36           O  
ATOM   2832  H   GLU A 166     -17.462  -5.718  -8.715  1.00  0.00           H  
ATOM   2833  HA  GLU A 166     -14.621  -6.386  -8.678  1.00  0.00           H  
ATOM   2834 1HB  GLU A 166     -16.446  -8.090  -8.954  1.00 -0.29           H  
ATOM   2835 2HB  GLU A 166     -16.874  -7.365 -10.497  1.00 -0.23           H  
ATOM   2836 1HG  GLU A 166     -15.579  -9.312 -10.925  1.00 -0.36           H  
ATOM   2837 2HG  GLU A 166     -14.599  -7.909 -11.343  1.00 -0.36           H  
ATOM   2838  N   VAL A 167     -15.754  -4.768 -11.304  1.00  0.00           N  
ATOM   2839  CA  VAL A 167     -15.345  -4.119 -12.560  1.00  0.00           C  
ATOM   2840  C   VAL A 167     -14.790  -2.712 -12.343  1.00  0.00           C  
ATOM   2841  O   VAL A 167     -15.431  -1.872 -11.711  1.00  0.00           O  
ATOM   2842  CB  VAL A 167     -16.544  -4.036 -13.526  1.00  0.01           C  
ATOM   2843  CG1 VAL A 167     -16.176  -3.228 -14.762  1.00  0.01           C  
ATOM   2844  CG2 VAL A 167     -16.994  -5.436 -13.911  1.00  0.00           C  
ATOM   2845  H   VAL A 167     -16.715  -4.688 -11.002  1.00  0.00           H  
ATOM   2846  HA  VAL A 167     -14.561  -4.720 -13.021  1.00  0.00           H  
ATOM   2847  HB  VAL A 167     -17.362  -3.513 -13.031  1.00  0.01           H  
ATOM   2848 1HG1 VAL A 167     -17.034  -3.180 -15.433  1.00  0.01           H  
ATOM   2849 2HG1 VAL A 167     -15.891  -2.219 -14.466  1.00 -0.13           H  
ATOM   2850 3HG1 VAL A 167     -15.342  -3.706 -15.274  1.00 -0.09           H  
ATOM   2851 1HG2 VAL A 167     -17.842  -5.371 -14.593  1.00  0.02           H  
ATOM   2852 2HG2 VAL A 167     -16.174  -5.962 -14.401  1.00  0.06           H  
ATOM   2853 3HG2 VAL A 167     -17.291  -5.983 -13.016  1.00 -0.03           H  
ATOM   2854  N   ASP A 168     -13.592  -2.463 -12.874  1.00  0.00           N  
ATOM   2855  CA  ASP A 168     -12.951  -1.154 -12.756  1.00  0.00           C  
ATOM   2856  C   ASP A 168     -12.897  -0.409 -14.090  1.00  0.00           C  
ATOM   2857  O   ASP A 168     -12.172   0.575 -14.233  1.00  0.00           O  
ATOM   2858  CB  ASP A 168     -11.532  -1.309 -12.203  1.00 -0.56           C  
ATOM   2859  CG  ASP A 168     -10.663  -2.228 -13.051  1.00 -0.49           C  
ATOM   2860  OD1 ASP A 168     -11.205  -2.965 -13.840  1.00 -0.49           O  
ATOM   2861  OD2 ASP A 168      -9.466  -2.184 -12.902  1.00 -0.45           O  
ATOM   2862  H   ASP A 168     -13.112  -3.198 -13.372  1.00  0.00           H  
ATOM   2863  HA  ASP A 168     -13.527  -0.548 -12.057  1.00  0.00           H  
ATOM   2864 1HB  ASP A 168     -11.055  -0.331 -12.147  1.00 -0.54           H  
ATOM   2865 2HB  ASP A 168     -11.579  -1.709 -11.190  1.00 -0.65           H  
ATOM   2866  N   ASP A 169     -13.665  -0.877 -15.070  1.00  0.00           N  
ATOM   2867  CA  ASP A 169     -13.711  -0.227 -16.380  1.00  0.00           C  
ATOM   2868  C   ASP A 169     -14.845   0.794 -16.456  1.00  0.00           C  
ATOM   2869  O   ASP A 169     -16.022   0.434 -16.405  1.00  0.00           O  
ATOM   2870  CB  ASP A 169     -13.881  -1.270 -17.488  1.00 -0.21           C  
ATOM   2871  CG  ASP A 169     -13.810  -0.666 -18.884  1.00 -0.19           C  
ATOM   2872  OD1 ASP A 169     -14.018   0.517 -19.011  1.00 -0.31           O  
ATOM   2873  OD2 ASP A 169     -13.546  -1.395 -19.812  1.00 -0.14           O  
ATOM   2874  H   ASP A 169     -14.228  -1.699 -14.904  1.00  0.00           H  
ATOM   2875  HA  ASP A 169     -12.765   0.290 -16.543  1.00  0.00           H  
ATOM   2876 1HB  ASP A 169     -13.104  -2.030 -17.396  1.00 -0.27           H  
ATOM   2877 2HB  ASP A 169     -14.843  -1.769 -17.373  1.00 -0.07           H  
ATOM   2878  N   PRO A 170     -14.488   2.071 -16.579  1.00  0.00           N  
ATOM   2879  CA  PRO A 170     -15.475   3.146 -16.531  1.00  0.00           C  
ATOM   2880  C   PRO A 170     -16.588   2.916 -17.543  1.00  0.00           C  
ATOM   2881  O   PRO A 170     -17.751   3.226 -17.283  1.00  0.00           O  
ATOM   2882  CB  PRO A 170     -14.649   4.391 -16.874  1.00  0.03           C  
ATOM   2883  CG  PRO A 170     -13.297   4.096 -16.320  1.00  0.01           C  
ATOM   2884  CD  PRO A 170     -13.090   2.630 -16.596  1.00 -0.03           C  
ATOM   2885  HA  PRO A 170     -15.922   3.151 -15.536  1.00  0.00           H  
ATOM   2886 1HB  PRO A 170     -14.639   4.548 -17.962  1.00 -0.28           H  
ATOM   2887 2HB  PRO A 170     -15.109   5.282 -16.424  1.00  0.05           H  
ATOM   2888 1HG  PRO A 170     -12.540   4.730 -16.807  1.00 -0.11           H  
ATOM   2889 2HG  PRO A 170     -13.266   4.332 -15.246  1.00 -0.03           H  
ATOM   2890 1HD  PRO A 170     -12.624   2.505 -17.585  1.00 -0.17           H  
ATOM   2891 2HD  PRO A 170     -12.456   2.194 -15.810  1.00 -0.06           H  
ATOM   2892  N   GLU A 171     -16.211   2.373 -18.687  1.00  0.00           N  
ATOM   2893  CA  GLU A 171     -17.112   2.196 -19.819  1.00  0.00           C  
ATOM   2894  C   GLU A 171     -18.110   1.074 -19.559  1.00  0.00           C  
ATOM   2895  O   GLU A 171     -19.276   1.166 -19.941  1.00  0.00           O  
ATOM   2896  CB  GLU A 171     -16.318   1.901 -21.093  1.00 -0.45           C  
ATOM   2897  CG  GLU A 171     -15.630   3.115 -21.700  1.00 -0.27           C  
ATOM   2898  CD  GLU A 171     -16.602   4.147 -22.201  1.00 -0.37           C  
ATOM   2899  OE1 GLU A 171     -17.719   3.794 -22.492  1.00 -0.37           O  
ATOM   2900  OE2 GLU A 171     -16.225   5.293 -22.293  1.00 -0.37           O  
ATOM   2901  H   GLU A 171     -15.255   2.063 -18.792  1.00  0.00           H  
ATOM   2902  HA  GLU A 171     -17.676   3.120 -19.950  1.00  0.00           H  
ATOM   2903 1HB  GLU A 171     -15.552   1.154 -20.879  1.00 -0.36           H  
ATOM   2904 2HB  GLU A 171     -16.983   1.480 -21.847  1.00 -0.59           H  
ATOM   2905 1HG  GLU A 171     -14.989   3.571 -20.948  1.00 -0.24           H  
ATOM   2906 2HG  GLU A 171     -14.999   2.787 -22.525  1.00 -0.27           H  
ATOM   2907  N   ILE A 172     -17.644   0.015 -18.906  1.00  0.00           N  
ATOM   2908  CA  ILE A 172     -18.508  -1.100 -18.538  1.00  0.00           C  
ATOM   2909  C   ILE A 172     -19.452  -0.715 -17.406  1.00  0.00           C  
ATOM   2910  O   ILE A 172     -20.635  -1.057 -17.428  1.00  0.00           O  
ATOM   2911  CB  ILE A 172     -17.676  -2.325 -18.119  1.00 -0.15           C  
ATOM   2912  CG1 ILE A 172     -16.775  -2.778 -19.270  1.00 -0.15           C  
ATOM   2913  CG2 ILE A 172     -18.587  -3.460 -17.674  1.00  0.08           C  
ATOM   2914  CD1 ILE A 172     -17.532  -3.229 -20.499  1.00 -0.27           C  
ATOM   2915  H   ILE A 172     -16.666  -0.019 -18.658  1.00  0.00           H  
ATOM   2916  HA  ILE A 172     -19.116  -1.358 -19.407  1.00  0.00           H  
ATOM   2917  HB  ILE A 172     -17.020  -2.054 -17.293  1.00 -0.14           H  
ATOM   2918 1HG1 ILE A 172     -16.115  -1.960 -19.558  1.00 -0.16           H  
ATOM   2919 2HG1 ILE A 172     -16.145  -3.603 -18.938  1.00 -0.09           H  
ATOM   2920 1HG2 ILE A 172     -17.982  -4.318 -17.382  1.00  0.12           H  
ATOM   2921 2HG2 ILE A 172     -19.187  -3.133 -16.827  1.00  0.03           H  
ATOM   2922 3HG2 ILE A 172     -19.245  -3.742 -18.497  1.00  0.05           H  
ATOM   2923 1HD1 ILE A 172     -16.825  -3.535 -21.271  1.00 -0.24           H  
ATOM   2924 2HD1 ILE A 172     -18.175  -4.072 -20.241  1.00 -0.11           H  
ATOM   2925 3HD1 ILE A 172     -18.143  -2.407 -20.871  1.00 -0.32           H  
ATOM   2926  N   LEU A 173     -18.923  -0.002 -16.418  1.00  0.00           N  
ATOM   2927  CA  LEU A 173     -19.720   0.441 -15.280  1.00  0.00           C  
ATOM   2928  C   LEU A 173     -20.882   1.318 -15.731  1.00  0.00           C  
ATOM   2929  O   LEU A 173     -21.991   1.213 -15.207  1.00  0.00           O  
ATOM   2930  CB  LEU A 173     -18.843   1.213 -14.287  1.00  0.00           C  
ATOM   2931  CG  LEU A 173     -17.769   0.388 -13.567  1.00 -0.00           C  
ATOM   2932  CD1 LEU A 173     -16.846   1.320 -12.794  1.00 -0.04           C  
ATOM   2933  CD2 LEU A 173     -18.437  -0.615 -12.639  1.00  0.01           C  
ATOM   2934  H   LEU A 173     -17.943   0.239 -16.455  1.00  0.00           H  
ATOM   2935  HA  LEU A 173     -20.137  -0.441 -14.795  1.00  0.00           H  
ATOM   2936 1HB  LEU A 173     -18.341   2.017 -14.820  1.00  0.00           H  
ATOM   2937 2HB  LEU A 173     -19.487   1.655 -13.526  1.00  0.00           H  
ATOM   2938  HG  LEU A 173     -17.166  -0.145 -14.303  1.00 -0.00           H  
ATOM   2939 1HD1 LEU A 173     -16.083   0.733 -12.282  1.00 -0.08           H  
ATOM   2940 2HD1 LEU A 173     -16.367   2.013 -13.484  1.00  0.02           H  
ATOM   2941 3HD1 LEU A 173     -17.426   1.878 -12.060  1.00 -0.03           H  
ATOM   2942 1HD2 LEU A 173     -17.674  -1.203 -12.128  1.00  0.01           H  
ATOM   2943 2HD2 LEU A 173     -19.040  -0.084 -11.902  1.00  0.01           H  
ATOM   2944 3HD2 LEU A 173     -19.076  -1.280 -13.220  1.00  0.00           H  
ATOM   2945  N   LEU A 174     -20.619   2.184 -16.705  1.00  0.00           N  
ATOM   2946  CA  LEU A 174     -21.661   3.024 -17.283  1.00  0.00           C  
ATOM   2947  C   LEU A 174     -22.734   2.184 -17.962  1.00  0.00           C  
ATOM   2948  O   LEU A 174     -23.928   2.399 -17.754  1.00  0.00           O  
ATOM   2949  CB  LEU A 174     -21.050   4.000 -18.298  1.00 -0.04           C  
ATOM   2950  CG  LEU A 174     -22.017   5.035 -18.889  1.00 -0.15           C  
ATOM   2951  CD1 LEU A 174     -21.302   6.371 -19.038  1.00 -0.16           C  
ATOM   2952  CD2 LEU A 174     -22.532   4.538 -20.232  1.00 -0.24           C  
ATOM   2953  H   LEU A 174     -19.674   2.260 -17.054  1.00  0.00           H  
ATOM   2954  HA  LEU A 174     -22.134   3.582 -16.475  1.00  0.00           H  
ATOM   2955 1HB  LEU A 174     -20.240   4.544 -17.813  1.00 -0.04           H  
ATOM   2956 2HB  LEU A 174     -20.632   3.427 -19.124  1.00 -0.16           H  
ATOM   2957  HG  LEU A 174     -22.856   5.179 -18.209  1.00 -0.03           H  
ATOM   2958 1HD1 LEU A 174     -21.989   7.106 -19.459  1.00 -0.23           H  
ATOM   2959 2HD1 LEU A 174     -20.961   6.712 -18.060  1.00 -0.08           H  
ATOM   2960 3HD1 LEU A 174     -20.447   6.254 -19.702  1.00 -0.20           H  
ATOM   2961 1HD2 LEU A 174     -23.220   5.273 -20.651  1.00 -0.15           H  
ATOM   2962 2HD2 LEU A 174     -21.694   4.394 -20.913  1.00 -0.31           H  
ATOM   2963 3HD2 LEU A 174     -23.055   3.591 -20.093  1.00 -0.20           H  
ATOM   2964  N   GLU A 175     -22.302   1.224 -18.773  1.00  0.00           N  
ATOM   2965  CA  GLU A 175     -23.227   0.354 -19.491  1.00  0.00           C  
ATOM   2966  C   GLU A 175     -24.089  -0.449 -18.524  1.00  0.00           C  
ATOM   2967  O   GLU A 175     -25.267  -0.695 -18.786  1.00  0.00           O  
ATOM   2968  CB  GLU A 175     -22.460  -0.595 -20.415  1.00 -0.25           C  
ATOM   2969  CG  GLU A 175     -21.804   0.084 -21.609  1.00 -0.26           C  
ATOM   2970  CD  GLU A 175     -21.006  -0.867 -22.457  1.00 -0.26           C  
ATOM   2971  OE1 GLU A 175     -20.867  -2.003 -22.072  1.00 -0.13           O  
ATOM   2972  OE2 GLU A 175     -20.536  -0.457 -23.492  1.00 -0.27           O  
ATOM   2973  H   GLU A 175     -21.308   1.095 -18.896  1.00  0.00           H  
ATOM   2974  HA  GLU A 175     -23.889   0.981 -20.087  1.00  0.00           H  
ATOM   2975 1HB  GLU A 175     -21.679  -1.102 -19.848  1.00 -0.23           H  
ATOM   2976 2HB  GLU A 175     -23.137  -1.359 -20.795  1.00 -0.20           H  
ATOM   2977 1HG  GLU A 175     -22.579   0.540 -22.225  1.00 -0.28           H  
ATOM   2978 2HG  GLU A 175     -21.151   0.878 -21.249  1.00 -0.33           H  
ATOM   2979  N   ILE A 176     -23.497  -0.854 -17.407  1.00  0.00           N  
ATOM   2980  CA  ILE A 176     -24.231  -1.561 -16.364  1.00  0.00           C  
ATOM   2981  C   ILE A 176     -25.371  -0.709 -15.819  1.00  0.00           C  
ATOM   2982  O   ILE A 176     -26.484  -1.198 -15.623  1.00  0.00           O  
ATOM   2983  CB  ILE A 176     -23.294  -1.963 -15.210  1.00 -0.00           C  
ATOM   2984  CG1 ILE A 176     -22.313  -3.044 -15.669  1.00  0.00           C  
ATOM   2985  CG2 ILE A 176     -24.100  -2.444 -14.013  1.00 -0.00           C  
ATOM   2986  CD1 ILE A 176     -22.963  -4.382 -15.940  1.00  0.01           C  
ATOM   2987  H   ILE A 176     -22.512  -0.668 -17.276  1.00  0.00           H  
ATOM   2988  HA  ILE A 176     -24.664  -2.459 -16.803  1.00  0.00           H  
ATOM   2989  HB  ILE A 176     -22.696  -1.102 -14.910  1.00 -0.00           H  
ATOM   2990 1HG1 ILE A 176     -21.812  -2.717 -16.581  1.00 -0.02           H  
ATOM   2991 2HG1 ILE A 176     -21.545  -3.187 -14.910  1.00 -0.00           H  
ATOM   2992 1HG2 ILE A 176     -23.422  -2.725 -13.207  1.00 -0.00           H  
ATOM   2993 2HG2 ILE A 176     -24.758  -1.646 -13.673  1.00 -0.00           H  
ATOM   2994 3HG2 ILE A 176     -24.698  -3.309 -14.302  1.00 -0.00           H  
ATOM   2995 1HD1 ILE A 176     -22.204  -5.097 -16.261  1.00  0.01           H  
ATOM   2996 2HD1 ILE A 176     -23.440  -4.746 -15.029  1.00 -0.00           H  
ATOM   2997 3HD1 ILE A 176     -23.711  -4.272 -16.724  1.00  0.06           H  
ATOM   2998  N   LEU A 177     -25.088   0.566 -15.578  1.00  0.00           N  
ATOM   2999  CA  LEU A 177     -26.097   1.493 -15.079  1.00  0.00           C  
ATOM   3000  C   LEU A 177     -27.224   1.675 -16.087  1.00  0.00           C  
ATOM   3001  O   LEU A 177     -28.395   1.751 -15.715  1.00  0.00           O  
ATOM   3002  CB  LEU A 177     -25.458   2.852 -14.765  1.00 -0.00           C  
ATOM   3003  CG  LEU A 177     -26.397   3.905 -14.163  1.00  0.02           C  
ATOM   3004  CD1 LEU A 177     -26.928   3.406 -12.826  1.00 -0.00           C  
ATOM   3005  CD2 LEU A 177     -25.648   5.219 -13.998  1.00  0.02           C  
ATOM   3006  H   LEU A 177     -24.150   0.902 -15.744  1.00  0.00           H  
ATOM   3007  HA  LEU A 177     -26.526   1.070 -14.170  1.00  0.00           H  
ATOM   3008 1HB  LEU A 177     -24.640   2.698 -14.064  1.00 -0.00           H  
ATOM   3009 2HB  LEU A 177     -25.047   3.264 -15.687  1.00 -0.01           H  
ATOM   3010  HG  LEU A 177     -27.250   4.054 -14.825  1.00  0.04           H  
ATOM   3011 1HD1 LEU A 177     -27.595   4.154 -12.397  1.00  0.00           H  
ATOM   3012 2HD1 LEU A 177     -27.475   2.476 -12.975  1.00  0.00           H  
ATOM   3013 3HD1 LEU A 177     -26.095   3.233 -12.146  1.00 -0.00           H  
ATOM   3014 1HD2 LEU A 177     -26.316   5.968 -13.571  1.00  0.02           H  
ATOM   3015 2HD2 LEU A 177     -24.796   5.072 -13.335  1.00 -0.00           H  
ATOM   3016 3HD2 LEU A 177     -25.296   5.561 -14.972  1.00  0.07           H  
ATOM   3017  N   GLN A 178     -26.864   1.744 -17.363  1.00  0.00           N  
ATOM   3018  CA  GLN A 178     -27.848   1.889 -18.430  1.00  0.00           C  
ATOM   3019  C   GLN A 178     -28.798   0.699 -18.468  1.00  0.00           C  
ATOM   3020  O   GLN A 178     -29.998   0.857 -18.690  1.00  0.00           O  
ATOM   3021  CB  GLN A 178     -27.151   2.045 -19.785  1.00 -0.08           C  
ATOM   3022  CG  GLN A 178     -26.421   3.365 -19.961  1.00 -0.06           C  
ATOM   3023  CD  GLN A 178     -25.679   3.444 -21.281  1.00 -0.12           C  
ATOM   3024  OE1 GLN A 178     -25.271   2.424 -21.842  1.00 -0.18           O  
ATOM   3025  NE2 GLN A 178     -25.498   4.660 -21.785  1.00 -0.06           N  
ATOM   3026  H   GLN A 178     -25.883   1.696 -17.601  1.00  0.00           H  
ATOM   3027  HA  GLN A 178     -28.439   2.782 -18.228  1.00  0.00           H  
ATOM   3028 1HB  GLN A 178     -26.428   1.240 -19.916  1.00 -0.17           H  
ATOM   3029 2HB  GLN A 178     -27.887   1.958 -20.584  1.00 -0.38           H  
ATOM   3030 1HG  GLN A 178     -27.148   4.178 -19.928  1.00 -0.05           H  
ATOM   3031 2HG  GLN A 178     -25.697   3.479 -19.154  1.00 -0.04           H  
ATOM   3032 1HE2 GLN A 178     -25.015   4.775 -22.654  1.00 -0.13           H  
ATOM   3033 2HE2 GLN A 178     -25.845   5.461 -21.297  1.00 -0.04           H  
ATOM   3034  N   ILE A 179     -28.254  -0.494 -18.250  1.00  0.00           N  
ATOM   3035  CA  ILE A 179     -29.054  -1.712 -18.243  1.00  0.00           C  
ATOM   3036  C   ILE A 179     -30.091  -1.683 -17.128  1.00  0.00           C  
ATOM   3037  O   ILE A 179     -31.256  -2.018 -17.341  1.00  0.00           O  
ATOM   3038  CB  ILE A 179     -28.161  -2.956 -18.082  1.00  0.05           C  
ATOM   3039  CG1 ILE A 179     -27.317  -3.172 -19.341  1.00 -0.05           C  
ATOM   3040  CG2 ILE A 179     -29.008  -4.184 -17.787  1.00  0.08           C  
ATOM   3041  CD1 ILE A 179     -26.170  -4.138 -19.148  1.00 -0.02           C  
ATOM   3042  H   ILE A 179     -27.259  -0.558 -18.085  1.00  0.00           H  
ATOM   3043  HA  ILE A 179     -29.587  -1.773 -19.192  1.00  0.00           H  
ATOM   3044  HB  ILE A 179     -27.465  -2.800 -17.259  1.00  0.07           H  
ATOM   3045 1HG1 ILE A 179     -27.951  -3.550 -20.143  1.00 -0.03           H  
ATOM   3046 2HG1 ILE A 179     -26.906  -2.218 -19.672  1.00 -0.03           H  
ATOM   3047 1HG2 ILE A 179     -28.361  -5.054 -17.678  1.00  0.07           H  
ATOM   3048 2HG2 ILE A 179     -29.566  -4.028 -16.865  1.00  0.07           H  
ATOM   3049 3HG2 ILE A 179     -29.705  -4.352 -18.609  1.00  0.06           H  
ATOM   3050 1HD1 ILE A 179     -25.619  -4.241 -20.083  1.00 -0.08           H  
ATOM   3051 2HD1 ILE A 179     -25.503  -3.762 -18.372  1.00  0.00           H  
ATOM   3052 3HD1 ILE A 179     -26.561  -5.111 -18.851  1.00 -0.14           H  
ATOM   3053  N   ILE A 180     -29.660  -1.282 -15.937  1.00  0.00           N  
ATOM   3054  CA  ILE A 180     -30.556  -1.190 -14.789  1.00  0.00           C  
ATOM   3055  C   ILE A 180     -31.613  -0.114 -15.000  1.00  0.00           C  
ATOM   3056  O   ILE A 180     -32.793  -0.327 -14.721  1.00  0.00           O  
ATOM   3057  CB  ILE A 180     -29.768  -0.891 -13.501  1.00 -0.00           C  
ATOM   3058  CG1 ILE A 180     -28.811  -2.043 -13.180  1.00  0.00           C  
ATOM   3059  CG2 ILE A 180     -30.719  -0.645 -12.340  1.00 -0.00           C  
ATOM   3060  CD1 ILE A 180     -29.510  -3.348 -12.876  1.00 -0.00           C  
ATOM   3061  H   ILE A 180     -28.688  -1.033 -15.824  1.00  0.00           H  
ATOM   3062  HA  ILE A 180     -31.068  -2.146 -14.683  1.00  0.00           H  
ATOM   3063  HB  ILE A 180     -29.152  -0.003 -13.648  1.00  0.01           H  
ATOM   3064 1HG1 ILE A 180     -28.139  -2.203 -14.022  1.00  0.00           H  
ATOM   3065 2HG1 ILE A 180     -28.199  -1.778 -12.318  1.00  0.00           H  
ATOM   3066 1HG2 ILE A 180     -30.146  -0.436 -11.438  1.00 -0.00           H  
ATOM   3067 2HG2 ILE A 180     -31.359   0.206 -12.568  1.00  0.00           H  
ATOM   3068 3HG2 ILE A 180     -31.336  -1.530 -12.181  1.00 -0.00           H  
ATOM   3069 1HD1 ILE A 180     -28.768  -4.116 -12.658  1.00 -0.00           H  
ATOM   3070 2HD1 ILE A 180     -30.164  -3.220 -12.013  1.00 -0.00           H  
ATOM   3071 3HD1 ILE A 180     -30.103  -3.653 -13.738  1.00  0.03           H  
ATOM   3072  N   ALA A 181     -31.183   1.042 -15.493  1.00  0.00           N  
ATOM   3073  CA  ALA A 181     -32.087   2.166 -15.708  1.00  0.00           C  
ATOM   3074  C   ALA A 181     -33.202   1.798 -16.679  1.00  0.00           C  
ATOM   3075  O   ALA A 181     -34.367   2.130 -16.457  1.00  0.00           O  
ATOM   3076  CB  ALA A 181     -31.317   3.374 -16.222  1.00  0.03           C  
ATOM   3077  H   ALA A 181     -30.206   1.145 -15.725  1.00  0.00           H  
ATOM   3078  HA  ALA A 181     -32.545   2.420 -14.753  1.00  0.00           H  
ATOM   3079 1HB  ALA A 181     -32.005   4.204 -16.379  1.00  0.03           H  
ATOM   3080 2HB  ALA A 181     -30.561   3.662 -15.492  1.00  0.05           H  
ATOM   3081 3HB  ALA A 181     -30.832   3.122 -17.164  1.00 -0.07           H  
ATOM   3082  N   GLU A 182     -32.839   1.110 -17.756  1.00  0.00           N  
ATOM   3083  CA  GLU A 182     -33.814   0.666 -18.746  1.00  0.00           C  
ATOM   3084  C   GLU A 182     -34.735  -0.403 -18.170  1.00  0.00           C  
ATOM   3085  O   GLU A 182     -35.945  -0.379 -18.395  1.00  0.00           O  
ATOM   3086  CB  GLU A 182     -33.104   0.126 -19.989  1.00 -0.34           C  
ATOM   3087  CG  GLU A 182     -32.385   1.185 -20.813  1.00 -0.35           C  
ATOM   3088  CD  GLU A 182     -31.642   0.609 -21.986  1.00 -0.35           C  
ATOM   3089  OE1 GLU A 182     -31.585  -0.592 -22.098  1.00 -0.36           O  
ATOM   3090  OE2 GLU A 182     -31.130   1.371 -22.771  1.00 -0.35           O  
ATOM   3091  H   GLU A 182     -31.863   0.888 -17.892  1.00  0.00           H  
ATOM   3092  HA  GLU A 182     -34.428   1.522 -19.024  1.00  0.00           H  
ATOM   3093 1HB  GLU A 182     -32.369  -0.623 -19.692  1.00 -0.31           H  
ATOM   3094 2HB  GLU A 182     -33.829  -0.367 -20.637  1.00 -0.43           H  
ATOM   3095 1HG  GLU A 182     -33.117   1.904 -21.179  1.00 -0.32           H  
ATOM   3096 2HG  GLU A 182     -31.685   1.716 -20.170  1.00 -0.34           H  
ATOM   3097  N   PHE A 183     -34.155  -1.339 -17.427  1.00  0.00           N  
ATOM   3098  CA  PHE A 183     -34.928  -2.399 -16.791  1.00  0.00           C  
ATOM   3099  C   PHE A 183     -35.987  -1.825 -15.858  1.00  0.00           C  
ATOM   3100  O   PHE A 183     -37.161  -2.183 -15.942  1.00  0.00           O  
ATOM   3101  CB  PHE A 183     -34.005  -3.337 -16.008  1.00  0.01           C  
ATOM   3102  CG  PHE A 183     -34.735  -4.398 -15.235  1.00  0.02           C  
ATOM   3103  CD1 PHE A 183     -35.268  -5.505 -15.882  1.00  0.03           C  
ATOM   3104  CD2 PHE A 183     -34.892  -4.293 -13.862  1.00  0.02           C  
ATOM   3105  CE1 PHE A 183     -35.939  -6.482 -15.171  1.00  0.02           C  
ATOM   3106  CE2 PHE A 183     -35.561  -5.268 -13.149  1.00  0.01           C  
ATOM   3107  CZ  PHE A 183     -36.085  -6.364 -13.805  1.00  0.02           C  
ATOM   3108  H   PHE A 183     -33.154  -1.315 -17.299  1.00  0.00           H  
ATOM   3109  HA  PHE A 183     -35.440  -2.961 -17.572  1.00  0.00           H  
ATOM   3110 1HB  PHE A 183     -33.319  -3.828 -16.696  1.00  0.04           H  
ATOM   3111 2HB  PHE A 183     -33.407  -2.756 -15.308  1.00  0.01           H  
ATOM   3112  HD1 PHE A 183     -35.151  -5.598 -16.961  1.00  0.05           H  
ATOM   3113  HD2 PHE A 183     -34.477  -3.427 -13.344  1.00  0.01           H  
ATOM   3114  HE1 PHE A 183     -36.352  -7.346 -15.691  1.00  0.03           H  
ATOM   3115  HE2 PHE A 183     -35.676  -5.173 -12.070  1.00  0.01           H  
ATOM   3116  HZ  PHE A 183     -36.616  -7.133 -13.245  1.00  0.01           H  
ATOM   3117  N   LEU A 184     -35.564  -0.933 -14.970  1.00  0.00           N  
ATOM   3118  CA  LEU A 184     -36.463  -0.355 -13.978  1.00  0.00           C  
ATOM   3119  C   LEU A 184     -37.571   0.453 -14.643  1.00  0.00           C  
ATOM   3120  O   LEU A 184     -38.724   0.414 -14.213  1.00  0.00           O  
ATOM   3121  CB  LEU A 184     -35.679   0.541 -13.011  1.00 -0.00           C  
ATOM   3122  CG  LEU A 184     -34.633  -0.171 -12.144  1.00 -0.00           C  
ATOM   3123  CD1 LEU A 184     -33.785   0.864 -11.416  1.00  0.00           C  
ATOM   3124  CD2 LEU A 184     -35.333  -1.094 -11.158  1.00 -0.00           C  
ATOM   3125  H   LEU A 184     -34.595  -0.648 -14.982  1.00  0.00           H  
ATOM   3126  HA  LEU A 184     -36.930  -1.171 -13.427  1.00  0.00           H  
ATOM   3127 1HB  LEU A 184     -35.164   1.308 -13.587  1.00  0.01           H  
ATOM   3128 2HB  LEU A 184     -36.385   1.032 -12.341  1.00 -0.00           H  
ATOM   3129  HG  LEU A 184     -33.970  -0.757 -12.781  1.00 -0.00           H  
ATOM   3130 1HD1 LEU A 184     -33.041   0.357 -10.801  1.00  0.02           H  
ATOM   3131 2HD1 LEU A 184     -33.280   1.498 -12.146  1.00  0.00           H  
ATOM   3132 3HD1 LEU A 184     -34.424   1.476 -10.782  1.00  0.00           H  
ATOM   3133 1HD2 LEU A 184     -34.590  -1.601 -10.543  1.00  0.00           H  
ATOM   3134 2HD2 LEU A 184     -35.995  -0.510 -10.519  1.00  0.00           H  
ATOM   3135 3HD2 LEU A 184     -35.918  -1.835 -11.705  1.00 -0.00           H  
ATOM   3136  N   LEU A 185     -37.214   1.184 -15.693  1.00  0.00           N  
ATOM   3137  CA  LEU A 185     -38.168   2.034 -16.394  1.00  0.00           C  
ATOM   3138  C   LEU A 185     -39.287   1.209 -17.016  1.00  0.00           C  
ATOM   3139  O   LEU A 185     -40.466   1.536 -16.873  1.00  0.00           O  
ATOM   3140  CB  LEU A 185     -37.455   2.845 -17.483  1.00  0.05           C  
ATOM   3141  CG  LEU A 185     -38.363   3.703 -18.375  1.00 -0.08           C  
ATOM   3142  CD1 LEU A 185     -39.097   4.725 -17.519  1.00 -0.09           C  
ATOM   3143  CD2 LEU A 185     -37.523   4.388 -19.444  1.00 -0.18           C  
ATOM   3144  H   LEU A 185     -36.257   1.150 -16.014  1.00  0.00           H  
ATOM   3145  HA  LEU A 185     -38.618   2.711 -15.667  1.00  0.00           H  
ATOM   3146 1HB  LEU A 185     -36.736   3.509 -17.008  1.00  0.06           H  
ATOM   3147 2HB  LEU A 185     -36.912   2.155 -18.130  1.00 -0.02           H  
ATOM   3148  HG  LEU A 185     -39.110   3.068 -18.852  1.00 -0.09           H  
ATOM   3149 1HD1 LEU A 185     -39.741   5.335 -18.152  1.00 -0.10           H  
ATOM   3150 2HD1 LEU A 185     -39.705   4.208 -16.775  1.00 -0.07           H  
ATOM   3151 3HD1 LEU A 185     -38.373   5.365 -17.015  1.00 -0.03           H  
ATOM   3152 1HD2 LEU A 185     -38.168   4.997 -20.078  1.00 -0.22           H  
ATOM   3153 2HD2 LEU A 185     -36.777   5.023 -18.968  1.00 -0.18           H  
ATOM   3154 3HD2 LEU A 185     -37.023   3.634 -20.052  1.00 -0.21           H  
ATOM   3155  N   LYS A 186     -38.912   0.138 -17.708  1.00  0.00           N  
ATOM   3156  CA  LYS A 186     -39.876  -0.685 -18.428  1.00  0.00           C  
ATOM   3157  C   LYS A 186     -40.942  -1.234 -17.489  1.00  0.00           C  
ATOM   3158  O   LYS A 186     -42.124  -1.270 -17.830  1.00  0.00           O  
ATOM   3159  CB  LYS A 186     -39.168  -1.833 -19.148  1.00 -0.06           C  
ATOM   3160  CG  LYS A 186     -38.326  -1.403 -20.342  1.00 -0.12           C  
ATOM   3161  CD  LYS A 186     -37.638  -2.595 -20.991  1.00 -0.08           C  
ATOM   3162  CE  LYS A 186     -36.786  -2.165 -22.176  1.00 -0.10           C  
ATOM   3163  NZ  LYS A 186     -36.076  -3.316 -22.798  1.00 -0.08           N  
ATOM   3164  H   LYS A 186     -37.934  -0.111 -17.735  1.00  0.00           H  
ATOM   3165  HA  LYS A 186     -40.372  -0.057 -19.167  1.00  0.00           H  
ATOM   3166 1HB  LYS A 186     -38.513  -2.354 -18.448  1.00 -0.03           H  
ATOM   3167 2HB  LYS A 186     -39.907  -2.553 -19.501  1.00 -0.07           H  
ATOM   3168 1HG  LYS A 186     -38.964  -0.917 -21.081  1.00 -0.16           H  
ATOM   3169 2HG  LYS A 186     -37.569  -0.691 -20.016  1.00 -0.14           H  
ATOM   3170 1HD  LYS A 186     -37.001  -3.092 -20.258  1.00 -0.07           H  
ATOM   3171 2HD  LYS A 186     -38.389  -3.306 -21.335  1.00 -0.07           H  
ATOM   3172 1HE  LYS A 186     -37.419  -1.696 -22.928  1.00 -0.11           H  
ATOM   3173 2HE  LYS A 186     -36.047  -1.434 -21.847  1.00 -0.33           H  
ATOM   3174 1HZ  LYS A 186     -35.522  -2.990 -23.577  1.00 -0.21           H  
ATOM   3175 2HZ  LYS A 186     -35.470  -3.748 -22.113  1.00 -0.08           H  
ATOM   3176 3HZ  LYS A 186     -36.751  -3.992 -23.124  1.00 -0.07           H  
ATOM   3177  N   LEU A 187     -40.517  -1.661 -16.305  1.00  0.00           N  
ATOM   3178  CA  LEU A 187     -41.427  -2.257 -15.334  1.00  0.00           C  
ATOM   3179  C   LEU A 187     -42.407  -1.225 -14.790  1.00  0.00           C  
ATOM   3180  O   LEU A 187     -43.592  -1.511 -14.617  1.00  0.00           O  
ATOM   3181  CB  LEU A 187     -40.635  -2.879 -14.177  1.00  0.00           C  
ATOM   3182  CG  LEU A 187     -39.703  -4.036 -14.555  1.00  0.01           C  
ATOM   3183  CD1 LEU A 187     -39.000  -4.552 -13.306  1.00  0.00           C  
ATOM   3184  CD2 LEU A 187     -40.509  -5.140 -15.223  1.00  0.01           C  
ATOM   3185  H   LEU A 187     -39.539  -1.570 -16.071  1.00  0.00           H  
ATOM   3186  HA  LEU A 187     -42.004  -3.031 -15.841  1.00  0.00           H  
ATOM   3187 1HB  LEU A 187     -40.028  -2.102 -13.715  1.00  0.00           H  
ATOM   3188 2HB  LEU A 187     -41.340  -3.250 -13.432  1.00  0.00           H  
ATOM   3189  HG  LEU A 187     -38.938  -3.678 -15.244  1.00  0.00           H  
ATOM   3190 1HD1 LEU A 187     -38.338  -5.375 -13.575  1.00  0.01           H  
ATOM   3191 2HD1 LEU A 187     -38.415  -3.748 -12.859  1.00  0.00           H  
ATOM   3192 3HD1 LEU A 187     -39.742  -4.903 -12.590  1.00  0.00           H  
ATOM   3193 1HD2 LEU A 187     -39.846  -5.964 -15.493  1.00  0.02           H  
ATOM   3194 2HD2 LEU A 187     -41.273  -5.500 -14.534  1.00  0.01           H  
ATOM   3195 3HD2 LEU A 187     -40.987  -4.749 -16.122  1.00 -0.01           H  
ATOM   3196  N   ILE A 188     -41.906  -0.025 -14.522  1.00  0.00           N  
ATOM   3197  CA  ILE A 188     -42.729   1.042 -13.965  1.00  0.00           C  
ATOM   3198  C   ILE A 188     -43.774   1.512 -14.967  1.00  0.00           C  
ATOM   3199  O   ILE A 188     -44.903   1.834 -14.596  1.00  0.00           O  
ATOM   3200  CB  ILE A 188     -41.859   2.237 -13.532  1.00  0.00           C  
ATOM   3201  CG1 ILE A 188     -40.998   1.861 -12.323  1.00  0.00           C  
ATOM   3202  CG2 ILE A 188     -42.732   3.442 -13.213  1.00  0.00           C  
ATOM   3203  CD1 ILE A 188     -39.883   2.841 -12.039  1.00  0.00           C  
ATOM   3204  H   ILE A 188     -40.929   0.153 -14.709  1.00  0.00           H  
ATOM   3205  HA  ILE A 188     -43.253   0.647 -13.095  1.00  0.00           H  
ATOM   3206  HB  ILE A 188     -41.173   2.499 -14.337  1.00  0.00           H  
ATOM   3207 1HG1 ILE A 188     -41.627   1.793 -11.436  1.00  0.00           H  
ATOM   3208 2HG1 ILE A 188     -40.555   0.878 -12.484  1.00  0.00           H  
ATOM   3209 1HG2 ILE A 188     -42.101   4.277 -12.908  1.00  0.00           H  
ATOM   3210 2HG2 ILE A 188     -43.301   3.721 -14.099  1.00  0.01           H  
ATOM   3211 3HG2 ILE A 188     -43.418   3.191 -12.405  1.00  0.01           H  
ATOM   3212 1HD1 ILE A 188     -39.317   2.505 -11.169  1.00 -0.00           H  
ATOM   3213 2HD1 ILE A 188     -39.220   2.897 -12.902  1.00  0.00           H  
ATOM   3214 3HD1 ILE A 188     -40.305   3.824 -11.839  1.00  0.00           H  
ATOM   3215  N   GLN A 189     -43.371   1.542 -16.240  1.00  0.00           N  
ATOM   3216  CA  GLN A 189     -44.252   1.877 -17.351  1.00  0.00           C  
ATOM   3217  C   GLN A 189     -45.450   0.939 -17.421  1.00  0.00           C  
ATOM   3218  O   GLN A 189     -46.560   1.358 -17.746  1.00  0.00           O  
ATOM   3219  CB  GLN A 189     -43.481   1.835 -18.673  1.00 -0.15           C  
ATOM   3220  CG  GLN A 189     -42.467   2.954 -18.837  1.00 -0.13           C  
ATOM   3221  CD  GLN A 189     -41.673   2.832 -20.125  1.00 -0.11           C  
ATOM   3222  OE1 GLN A 189     -41.484   1.732 -20.651  1.00 -0.12           O  
ATOM   3223  NE2 GLN A 189     -41.205   3.963 -20.640  1.00 -0.09           N  
ATOM   3224  H   GLN A 189     -42.409   1.324 -16.456  1.00  0.00           H  
ATOM   3225  HA  GLN A 189     -44.635   2.886 -17.187  1.00  0.00           H  
ATOM   3226 1HB  GLN A 189     -42.951   0.886 -18.756  1.00 -0.29           H  
ATOM   3227 2HB  GLN A 189     -44.182   1.892 -19.505  1.00 -0.26           H  
ATOM   3228 1HG  GLN A 189     -42.993   3.909 -18.850  1.00 -0.38           H  
ATOM   3229 2HG  GLN A 189     -41.768   2.923 -18.001  1.00 -0.12           H  
ATOM   3230 1HE2 GLN A 189     -40.674   3.944 -21.488  1.00 -0.10           H  
ATOM   3231 2HE2 GLN A 189     -41.382   4.833 -20.180  1.00 -0.27           H  
ATOM   3232  N   GLU A 190     -45.227  -0.338 -17.115  1.00  0.00           N  
ATOM   3233  CA  GLU A 190     -46.321  -1.303 -17.071  1.00  0.00           C  
ATOM   3234  C   GLU A 190     -47.231  -1.055 -15.877  1.00  0.00           C  
ATOM   3235  O   GLU A 190     -48.451  -1.188 -15.976  1.00  0.00           O  
ATOM   3236  CB  GLU A 190     -45.771  -2.730 -17.015  1.00 -0.21           C  
ATOM   3237  CG  GLU A 190     -45.078  -3.187 -18.292  1.00 -0.26           C  
ATOM   3238  CD  GLU A 190     -46.011  -3.271 -19.466  1.00 -0.25           C  
ATOM   3239  OE1 GLU A 190     -47.006  -3.949 -19.365  1.00 -0.24           O  
ATOM   3240  OE2 GLU A 190     -45.730  -2.656 -20.468  1.00 -0.29           O  
ATOM   3241  H   GLU A 190     -44.284  -0.637 -16.911  1.00  0.00           H  
ATOM   3242  HA  GLU A 190     -46.908  -1.202 -17.985  1.00  0.00           H  
ATOM   3243 1HB  GLU A 190     -45.054  -2.812 -16.198  1.00 -0.21           H  
ATOM   3244 2HB  GLU A 190     -46.584  -3.427 -16.809  1.00 -0.20           H  
ATOM   3245 1HG  GLU A 190     -44.276  -2.489 -18.528  1.00 -0.29           H  
ATOM   3246 2HG  GLU A 190     -44.630  -4.166 -18.119  1.00 -0.25           H  
ATOM   3247  N   VAL A 191     -46.628  -0.693 -14.752  1.00  0.00           N  
ATOM   3248  CA  VAL A 191     -47.375  -0.388 -13.536  1.00  0.00           C  
ATOM   3249  C   VAL A 191     -46.980   0.992 -13.030  1.00  0.00           C  
ATOM   3250  O   VAL A 191     -46.102   1.123 -12.178  1.00  0.00           O  
ATOM   3251  CB  VAL A 191     -47.099  -1.442 -12.447  1.00  0.12           C  
ATOM   3252  CG1 VAL A 191     -47.950  -1.169 -11.215  1.00  0.17           C  
ATOM   3253  CG2 VAL A 191     -47.371  -2.835 -12.992  1.00  0.12           C  
ATOM   3254  H   VAL A 191     -45.620  -0.625 -14.735  1.00  0.00           H  
ATOM   3255  HA  VAL A 191     -48.440  -0.406 -13.772  1.00  0.00           H  
ATOM   3256  HB  VAL A 191     -46.055  -1.368 -12.140  1.00  0.11           H  
ATOM   3257 1HG1 VAL A 191     -47.741  -1.922 -10.455  1.00  0.16           H  
ATOM   3258 2HG1 VAL A 191     -47.712  -0.181 -10.821  1.00  0.15           H  
ATOM   3259 3HG1 VAL A 191     -49.005  -1.208 -11.485  1.00  0.17           H  
ATOM   3260 1HG2 VAL A 191     -47.174  -3.575 -12.216  1.00  0.12           H  
ATOM   3261 2HG2 VAL A 191     -48.414  -2.906 -13.304  1.00  0.13           H  
ATOM   3262 3HG2 VAL A 191     -46.722  -3.024 -13.848  1.00  0.08           H  
ATOM   3263  N   PRO A 192     -47.630   2.023 -13.555  1.00  0.00           N  
ATOM   3264  CA  PRO A 192     -47.181   3.388 -13.329  1.00  0.00           C  
ATOM   3265  C   PRO A 192     -47.633   3.911 -11.973  1.00  0.00           C  
ATOM   3266  O   PRO A 192     -48.568   4.706 -11.884  1.00  0.00           O  
ATOM   3267  CB  PRO A 192     -47.839   4.159 -14.477  1.00  0.08           C  
ATOM   3268  CG  PRO A 192     -49.075   3.380 -14.778  1.00  0.15           C  
ATOM   3269  CD  PRO A 192     -48.659   1.942 -14.618  1.00  0.20           C  
ATOM   3270  HA  PRO A 192     -46.091   3.404 -13.357  1.00  0.00           H  
ATOM   3271 1HB  PRO A 192     -48.052   5.191 -14.165  1.00  0.08           H  
ATOM   3272 2HB  PRO A 192     -47.152   4.217 -15.334  1.00  0.05           H  
ATOM   3273 1HG  PRO A 192     -49.882   3.668 -14.089  1.00  0.15           H  
ATOM   3274 2HG  PRO A 192     -49.429   3.607 -15.795  1.00  0.15           H  
ATOM   3275 1HD  PRO A 192     -49.526   1.343 -14.303  1.00  0.21           H  
ATOM   3276 2HD  PRO A 192     -48.254   1.568 -15.569  1.00  0.19           H  
ATOM   3277  N   THR A 193     -46.965   3.462 -10.918  1.00  0.00           N  
ATOM   3278  CA  THR A 193     -47.274   3.910  -9.568  1.00  0.00           C  
ATOM   3279  C   THR A 193     -46.047   4.500  -8.888  1.00  0.00           C  
ATOM   3280  O   THR A 193     -44.928   4.024  -9.083  1.00  0.00           O  
ATOM   3281  CB  THR A 193     -47.833   2.757  -8.715  1.00 -0.03           C  
ATOM   3282  OG1 THR A 193     -48.104   3.228  -7.388  1.00 -0.24           O  
ATOM   3283  CG2 THR A 193     -46.836   1.611  -8.648  1.00 -0.04           C  
ATOM   3284  H   THR A 193     -46.222   2.791 -11.055  1.00  0.00           H  
ATOM   3285  HA  THR A 193     -48.044   4.680  -9.627  1.00  0.00           H  
ATOM   3286  HB  THR A 193     -48.763   2.397  -9.154  1.00  0.00           H  
ATOM   3287  HG1 THR A 193     -48.705   2.621  -6.950  1.00 -0.27           H  
ATOM   3288 1HG2 THR A 193     -47.248   0.804  -8.041  1.00 -0.03           H  
ATOM   3289 2HG2 THR A 193     -46.637   1.242  -9.655  1.00  0.04           H  
ATOM   3290 3HG2 THR A 193     -45.907   1.962  -8.201  1.00 -0.11           H  
ATOM   3291  N   PRO A 194     -46.257   5.543  -8.087  1.00  0.00           N  
ATOM   3292  CA  PRO A 194     -45.155   6.169  -7.372  1.00  0.00           C  
ATOM   3293  C   PRO A 194     -44.559   5.188  -6.360  1.00  0.00           C  
ATOM   3294  O   PRO A 194     -43.445   5.383  -5.874  1.00  0.00           O  
ATOM   3295  CB  PRO A 194     -45.820   7.368  -6.687  1.00  0.01           C  
ATOM   3296  CG  PRO A 194     -47.254   6.975  -6.576  1.00  0.01           C  
ATOM   3297  CD  PRO A 194     -47.535   6.219  -7.847  1.00  0.13           C  
ATOM   3298  HA  PRO A 194     -44.383   6.427  -8.099  1.00  0.00           H  
ATOM   3299 1HB  PRO A 194     -45.350   7.549  -5.709  1.00 -0.12           H  
ATOM   3300 2HB  PRO A 194     -45.670   8.276  -7.290  1.00  0.04           H  
ATOM   3301 1HG  PRO A 194     -47.412   6.364  -5.675  1.00 -0.09           H  
ATOM   3302 2HG  PRO A 194     -47.884   7.870  -6.467  1.00  0.01           H  
ATOM   3303 1HD  PRO A 194     -48.355   5.506  -7.676  1.00  0.10           H  
ATOM   3304 2HD  PRO A 194     -47.796   6.928  -8.646  1.00  0.14           H  
ATOM   3305  N   GLU A 195     -45.317   4.140  -6.056  1.00  0.00           N  
ATOM   3306  CA  GLU A 195     -44.905   3.108  -5.112  1.00  0.00           C  
ATOM   3307  C   GLU A 195     -43.659   2.380  -5.600  1.00  0.00           C  
ATOM   3308  O   GLU A 195     -42.822   1.957  -4.803  1.00  0.00           O  
ATOM   3309  CB  GLU A 195     -46.039   2.105  -4.889  1.00 -0.35           C  
ATOM   3310  CG  GLU A 195     -47.239   2.668  -4.142  1.00 -0.32           C  
ATOM   3311  CD  GLU A 195     -48.350   1.669  -3.981  1.00 -0.32           C  
ATOM   3312  OE1 GLU A 195     -48.249   0.602  -4.538  1.00 -0.35           O  
ATOM   3313  OE2 GLU A 195     -49.302   1.972  -3.300  1.00 -0.32           O  
ATOM   3314  H   GLU A 195     -46.222   4.044  -6.494  1.00  0.00           H  
ATOM   3315  HA  GLU A 195     -44.659   3.592  -4.166  1.00  0.00           H  
ATOM   3316 1HB  GLU A 195     -46.389   1.732  -5.851  1.00 -0.30           H  
ATOM   3317 2HB  GLU A 195     -45.664   1.251  -4.324  1.00 -0.39           H  
ATOM   3318 1HG  GLU A 195     -46.917   2.998  -3.154  1.00 -0.34           H  
ATOM   3319 2HG  GLU A 195     -47.614   3.538  -4.681  1.00 -0.28           H  
ATOM   3320  N   LEU A 196     -43.541   2.238  -6.916  1.00  0.00           N  
ATOM   3321  CA  LEU A 196     -42.408   1.541  -7.513  1.00  0.00           C  
ATOM   3322  C   LEU A 196     -41.291   2.513  -7.873  1.00  0.00           C  
ATOM   3323  O   LEU A 196     -40.111   2.168  -7.813  1.00  0.00           O  
ATOM   3324  CB  LEU A 196     -42.855   0.778  -8.766  1.00 -0.00           C  
ATOM   3325  CG  LEU A 196     -43.872  -0.347  -8.533  1.00 -0.00           C  
ATOM   3326  CD1 LEU A 196     -44.371  -0.867  -9.874  1.00  0.05           C  
ATOM   3327  CD2 LEU A 196     -43.223  -1.458  -7.722  1.00 -0.02           C  
ATOM   3328  H   LEU A 196     -44.255   2.622  -7.518  1.00  0.00           H  
ATOM   3329  HA  LEU A 196     -42.016   0.840  -6.776  1.00  0.00           H  
ATOM   3330 1HB  LEU A 196     -43.299   1.486  -9.463  1.00 -0.00           H  
ATOM   3331 2HB  LEU A 196     -41.976   0.338  -9.237  1.00 -0.00           H  
ATOM   3332  HG  LEU A 196     -44.730   0.046  -7.988  1.00 -0.07           H  
ATOM   3333 1HD1 LEU A 196     -45.093  -1.666  -9.708  1.00  0.11           H  
ATOM   3334 2HD1 LEU A 196     -44.847  -0.056 -10.425  1.00  0.04           H  
ATOM   3335 3HD1 LEU A 196     -43.529  -1.252 -10.450  1.00  0.01           H  
ATOM   3336 1HD2 LEU A 196     -43.945  -2.257  -7.556  1.00  0.04           H  
ATOM   3337 2HD2 LEU A 196     -42.365  -1.852  -8.267  1.00 -0.02           H  
ATOM   3338 3HD2 LEU A 196     -42.892  -1.062  -6.762  1.00 -0.12           H  
ATOM   3339  N   ILE A 197     -41.671   3.730  -8.248  1.00  0.00           N  
ATOM   3340  CA  ILE A 197     -40.707   4.728  -8.696  1.00  0.00           C  
ATOM   3341  C   ILE A 197     -39.732   5.091  -7.583  1.00  0.00           C  
ATOM   3342  O   ILE A 197     -38.521   5.137  -7.796  1.00  0.00           O  
ATOM   3343  CB  ILE A 197     -41.423   6.000  -9.187  1.00 -0.00           C  
ATOM   3344  CG1 ILE A 197     -42.186   5.716 -10.484  1.00  0.00           C  
ATOM   3345  CG2 ILE A 197     -40.424   7.129  -9.389  1.00 -0.00           C  
ATOM   3346  CD1 ILE A 197     -43.147   6.814 -10.880  1.00  0.02           C  
ATOM   3347  H   ILE A 197     -42.651   3.969  -8.223  1.00  0.00           H  
ATOM   3348  HA  ILE A 197     -40.133   4.300  -9.517  1.00  0.00           H  
ATOM   3349  HB  ILE A 197     -42.163   6.310  -8.448  1.00 -0.01           H  
ATOM   3350 1HG1 ILE A 197     -41.477   5.574 -11.299  1.00  0.00           H  
ATOM   3351 2HG1 ILE A 197     -42.752   4.791 -10.378  1.00  0.00           H  
ATOM   3352 1HG2 ILE A 197     -40.946   8.019  -9.737  1.00 -0.00           H  
ATOM   3353 2HG2 ILE A 197     -39.925   7.346  -8.445  1.00 -0.00           H  
ATOM   3354 3HG2 ILE A 197     -39.684   6.829 -10.131  1.00 -0.00           H  
ATOM   3355 1HD1 ILE A 197     -43.650   6.540 -11.807  1.00  0.02           H  
ATOM   3356 2HD1 ILE A 197     -43.888   6.951 -10.091  1.00  0.09           H  
ATOM   3357 3HD1 ILE A 197     -42.598   7.743 -11.025  1.00  0.01           H  
ATOM   3358  N   ARG A 198     -40.268   5.349  -6.395  1.00  0.00           N  
ATOM   3359  CA  ARG A 198     -39.452   5.759  -5.259  1.00  0.00           C  
ATOM   3360  C   ARG A 198     -38.316   4.773  -5.014  1.00  0.00           C  
ATOM   3361  O   ARG A 198     -37.190   5.171  -4.715  1.00  0.00           O  
ATOM   3362  CB  ARG A 198     -40.301   5.871  -4.001  1.00 -0.25           C  
ATOM   3363  CG  ARG A 198     -41.250   7.059  -3.976  1.00 -0.25           C  
ATOM   3364  CD  ARG A 198     -41.907   7.208  -2.652  1.00 -0.24           C  
ATOM   3365  NE  ARG A 198     -42.965   8.205  -2.681  1.00 -0.25           N  
ATOM   3366  CZ  ARG A 198     -44.269   7.932  -2.882  1.00 -0.24           C  
ATOM   3367  NH1 ARG A 198     -44.659   6.690  -3.070  1.00 -0.24           N  
ATOM   3368  NH2 ARG A 198     -45.157   8.912  -2.891  1.00 -0.44           N  
ATOM   3369  H   ARG A 198     -41.267   5.260  -6.275  1.00  0.00           H  
ATOM   3370  HA  ARG A 198     -39.008   6.727  -5.491  1.00  0.00           H  
ATOM   3371 1HB  ARG A 198     -40.899   4.969  -3.885  1.00 -0.22           H  
ATOM   3372 2HB  ARG A 198     -39.651   5.949  -3.130  1.00 -0.20           H  
ATOM   3373 1HG  ARG A 198     -40.695   7.973  -4.187  1.00 -0.28           H  
ATOM   3374 2HG  ARG A 198     -42.025   6.922  -4.730  1.00 -0.24           H  
ATOM   3375 1HD  ARG A 198     -42.345   6.256  -2.354  1.00 -0.23           H  
ATOM   3376 2HD  ARG A 198     -41.169   7.515  -1.912  1.00 -0.25           H  
ATOM   3377  HE  ARG A 198     -42.704   9.172  -2.541  1.00 -0.29           H  
ATOM   3378 1HH1 ARG A 198     -43.982   5.941  -3.063  1.00 -0.29           H  
ATOM   3379 2HH1 ARG A 198     -45.636   6.486  -3.220  1.00 -0.26           H  
ATOM   3380 1HH2 ARG A 198     -44.857   9.866  -2.746  1.00 -0.51           H  
ATOM   3381 2HH2 ARG A 198     -46.133   8.707  -3.041  1.00 -0.40           H  
ATOM   3382  N   GLN A 199     -38.618   3.486  -5.142  1.00  0.00           N  
ATOM   3383  CA  GLN A 199     -37.621   2.441  -4.946  1.00  0.00           C  
ATOM   3384  C   GLN A 199     -36.617   2.416  -6.091  1.00  0.00           C  
ATOM   3385  O   GLN A 199     -35.412   2.298  -5.870  1.00  0.00           O  
ATOM   3386  CB  GLN A 199     -38.296   1.073  -4.814  1.00 -0.10           C  
ATOM   3387  CG  GLN A 199     -37.338  -0.069  -4.523  1.00 -0.11           C  
ATOM   3388  CD  GLN A 199     -38.057  -1.380  -4.273  1.00 -0.16           C  
ATOM   3389  OE1 GLN A 199     -39.284  -1.464  -4.391  1.00 -0.16           O  
ATOM   3390  NE2 GLN A 199     -37.300  -2.414  -3.925  1.00 -0.30           N  
ATOM   3391  H   GLN A 199     -39.564   3.224  -5.381  1.00  0.00           H  
ATOM   3392  HA  GLN A 199     -37.075   2.661  -4.028  1.00  0.00           H  
ATOM   3393 1HB  GLN A 199     -39.033   1.106  -4.010  1.00 -0.12           H  
ATOM   3394 2HB  GLN A 199     -38.828   0.839  -5.736  1.00 -0.10           H  
ATOM   3395 1HG  GLN A 199     -36.675  -0.200  -5.378  1.00 -0.14           H  
ATOM   3396 2HG  GLN A 199     -36.755   0.176  -3.634  1.00 -0.14           H  
ATOM   3397 1HE2 GLN A 199     -37.719  -3.305  -3.747  1.00 -0.33           H  
ATOM   3398 2HE2 GLN A 199     -36.309  -2.303  -3.841  1.00 -0.29           H  
ATOM   3399  N   ALA A 200     -37.121   2.530  -7.316  1.00  0.00           N  
ATOM   3400  CA  ALA A 200     -36.271   2.506  -8.500  1.00  0.00           C  
ATOM   3401  C   ALA A 200     -35.276   3.658  -8.487  1.00  0.00           C  
ATOM   3402  O   ALA A 200     -34.124   3.501  -8.892  1.00  0.00           O  
ATOM   3403  CB  ALA A 200     -37.119   2.553  -9.762  1.00 -0.00           C  
ATOM   3404  H   ALA A 200     -38.119   2.635  -7.429  1.00  0.00           H  
ATOM   3405  HA  ALA A 200     -35.703   1.574  -8.490  1.00  0.00           H  
ATOM   3406 1HB  ALA A 200     -36.469   2.534 -10.638  1.00 -0.00           H  
ATOM   3407 2HB  ALA A 200     -37.785   1.689  -9.786  1.00 -0.00           H  
ATOM   3408 3HB  ALA A 200     -37.709   3.467  -9.769  1.00 -0.00           H  
ATOM   3409  N   MET A 201     -35.726   4.817  -8.020  1.00  0.00           N  
ATOM   3410  CA  MET A 201     -34.881   6.004  -7.969  1.00  0.00           C  
ATOM   3411  C   MET A 201     -33.693   5.794  -7.040  1.00  0.00           C  
ATOM   3412  O   MET A 201     -32.584   6.248  -7.322  1.00  0.00           O  
ATOM   3413  CB  MET A 201     -35.699   7.216  -7.525  1.00 -0.03           C  
ATOM   3414  CG  MET A 201     -36.728   7.688  -8.542  1.00 -0.00           C  
ATOM   3415  SD  MET A 201     -37.326   9.355  -8.204  1.00 -0.02           S  
ATOM   3416  CE  MET A 201     -38.228   9.089  -6.680  1.00 -0.09           C  
ATOM   3417  H   MET A 201     -36.680   4.878  -7.692  1.00  0.00           H  
ATOM   3418  HA  MET A 201     -34.493   6.187  -8.972  1.00  0.00           H  
ATOM   3419 1HB  MET A 201     -36.225   6.980  -6.602  1.00 -0.11           H  
ATOM   3420 2HB  MET A 201     -35.028   8.050  -7.317  1.00 -0.01           H  
ATOM   3421 1HG  MET A 201     -36.288   7.676  -9.539  1.00 -0.00           H  
ATOM   3422 2HG  MET A 201     -37.581   7.010  -8.539  1.00 -0.00           H  
ATOM   3423 1HE  MET A 201     -38.659  10.032  -6.342  1.00 -0.08           H  
ATOM   3424 2HE  MET A 201     -39.026   8.365  -6.852  1.00 -0.08           H  
ATOM   3425 3HE  MET A 201     -37.550   8.706  -5.918  1.00 -0.11           H  
ATOM   3426  N   GLU A 202     -33.931   5.104  -5.930  1.00  0.00           N  
ATOM   3427  CA  GLU A 202     -32.879   4.824  -4.961  1.00  0.00           C  
ATOM   3428  C   GLU A 202     -31.862   3.837  -5.521  1.00  0.00           C  
ATOM   3429  O   GLU A 202     -30.665   3.945  -5.254  1.00  0.00           O  
ATOM   3430  CB  GLU A 202     -33.479   4.272  -3.665  1.00 -0.26           C  
ATOM   3431  CG  GLU A 202     -34.204   5.306  -2.818  1.00 -0.24           C  
ATOM   3432  CD  GLU A 202     -33.289   6.375  -2.289  1.00 -0.27           C  
ATOM   3433  OE1 GLU A 202     -32.302   6.037  -1.680  1.00 -0.30           O  
ATOM   3434  OE2 GLU A 202     -33.576   7.531  -2.494  1.00 -0.25           O  
ATOM   3435  H   GLU A 202     -34.866   4.765  -5.753  1.00  0.00           H  
ATOM   3436  HA  GLU A 202     -32.356   5.757  -4.748  1.00  0.00           H  
ATOM   3437 1HB  GLU A 202     -34.187   3.478  -3.903  1.00 -0.22           H  
ATOM   3438 2HB  GLU A 202     -32.688   3.834  -3.056  1.00 -0.44           H  
ATOM   3439 1HG  GLU A 202     -34.980   5.776  -3.421  1.00 -0.29           H  
ATOM   3440 2HG  GLU A 202     -34.687   4.803  -1.982  1.00 -0.34           H  
ATOM   3441  N   ILE A 203     -32.346   2.876  -6.301  1.00  0.00           N  
ATOM   3442  CA  ILE A 203     -31.490   1.829  -6.848  1.00  0.00           C  
ATOM   3443  C   ILE A 203     -30.428   2.412  -7.770  1.00  0.00           C  
ATOM   3444  O   ILE A 203     -29.244   2.100  -7.646  1.00  0.00           O  
ATOM   3445  CB  ILE A 203     -32.322   0.786  -7.615  1.00  0.01           C  
ATOM   3446  CG1 ILE A 203     -33.136  -0.070  -6.642  1.00 -0.05           C  
ATOM   3447  CG2 ILE A 203     -31.418  -0.089  -8.471  1.00  0.02           C  
ATOM   3448  CD1 ILE A 203     -34.184  -0.928  -7.313  1.00 -0.07           C  
ATOM   3449  H   ILE A 203     -33.332   2.869  -6.520  1.00  0.00           H  
ATOM   3450  HA  ILE A 203     -30.980   1.341  -6.017  1.00  0.00           H  
ATOM   3451  HB  ILE A 203     -33.036   1.294  -8.262  1.00  0.02           H  
ATOM   3452 1HG1 ILE A 203     -32.465  -0.723  -6.084  1.00 -0.04           H  
ATOM   3453 2HG1 ILE A 203     -33.636   0.576  -5.920  1.00 -0.06           H  
ATOM   3454 1HG2 ILE A 203     -32.022  -0.822  -9.006  1.00  0.02           H  
ATOM   3455 2HG2 ILE A 203     -30.881   0.532  -9.187  1.00  0.02           H  
ATOM   3456 3HG2 ILE A 203     -30.702  -0.607  -7.831  1.00  0.02           H  
ATOM   3457 1HD1 ILE A 203     -34.720  -1.504  -6.558  1.00 -0.10           H  
ATOM   3458 2HD1 ILE A 203     -34.888  -0.290  -7.848  1.00 -0.02           H  
ATOM   3459 3HD1 ILE A 203     -33.703  -1.608  -8.014  1.00 -0.01           H  
ATOM   3460  N   VAL A 204     -30.858   3.262  -8.697  1.00  0.00           N  
ATOM   3461  CA  VAL A 204     -29.951   3.856  -9.672  1.00  0.00           C  
ATOM   3462  C   VAL A 204     -28.996   4.839  -9.008  1.00  0.00           C  
ATOM   3463  O   VAL A 204     -27.858   5.006  -9.446  1.00  0.00           O  
ATOM   3464  CB  VAL A 204     -30.750   4.582 -10.771  1.00  0.00           C  
ATOM   3465  CG1 VAL A 204     -31.610   3.595 -11.544  1.00  0.01           C  
ATOM   3466  CG2 VAL A 204     -31.606   5.675 -10.152  1.00  0.00           C  
ATOM   3467  H   VAL A 204     -31.839   3.502  -8.727  1.00  0.00           H  
ATOM   3468  HA  VAL A 204     -29.355   3.057 -10.111  1.00  0.00           H  
ATOM   3469  HB  VAL A 204     -30.051   5.026 -11.482  1.00  0.00           H  
ATOM   3470 1HG1 VAL A 204     -32.167   4.125 -12.317  1.00  0.02           H  
ATOM   3471 2HG1 VAL A 204     -30.973   2.843 -12.009  1.00  0.01           H  
ATOM   3472 3HG1 VAL A 204     -32.309   3.110 -10.863  1.00 -0.00           H  
ATOM   3473 1HG2 VAL A 204     -32.168   6.185 -10.935  1.00  0.01           H  
ATOM   3474 2HG2 VAL A 204     -32.300   5.233  -9.437  1.00  0.00           H  
ATOM   3475 3HG2 VAL A 204     -30.966   6.394  -9.639  1.00  0.00           H  
ATOM   3476  N   PHE A 205     -29.466   5.489  -7.949  1.00  0.00           N  
ATOM   3477  CA  PHE A 205     -28.613   6.352  -7.139  1.00  0.00           C  
ATOM   3478  C   PHE A 205     -27.480   5.560  -6.499  1.00  0.00           C  
ATOM   3479  O   PHE A 205     -26.309   5.913  -6.636  1.00  0.00           O  
ATOM   3480  CB  PHE A 205     -29.435   7.047  -6.051  1.00  0.10           C  
ATOM   3481  CG  PHE A 205     -28.601   7.725  -5.003  1.00  0.12           C  
ATOM   3482  CD1 PHE A 205     -27.774   8.788  -5.334  1.00  0.10           C  
ATOM   3483  CD2 PHE A 205     -28.642   7.302  -3.682  1.00 -0.01           C  
ATOM   3484  CE1 PHE A 205     -27.007   9.413  -4.369  1.00  0.05           C  
ATOM   3485  CE2 PHE A 205     -27.877   7.925  -2.717  1.00 -0.05           C  
ATOM   3486  CZ  PHE A 205     -27.058   8.983  -3.061  1.00 -0.01           C  
ATOM   3487  H   PHE A 205     -30.438   5.383  -7.698  1.00  0.00           H  
ATOM   3488  HA  PHE A 205     -28.169   7.101  -7.794  1.00  0.00           H  
ATOM   3489 1HB  PHE A 205     -30.083   7.794  -6.507  1.00  0.05           H  
ATOM   3490 2HB  PHE A 205     -30.076   6.317  -5.558  1.00 -0.06           H  
ATOM   3491  HD1 PHE A 205     -27.736   9.130  -6.369  1.00  0.10           H  
ATOM   3492  HD2 PHE A 205     -29.288   6.466  -3.411  1.00 -0.07           H  
ATOM   3493  HE1 PHE A 205     -26.361  10.247  -4.644  1.00  0.04           H  
ATOM   3494  HE2 PHE A 205     -27.918   7.584  -1.683  1.00 -0.10           H  
ATOM   3495  HZ  PHE A 205     -26.453   9.473  -2.301  1.00 -0.17           H  
ATOM   3496  N   ARG A 206     -27.836   4.490  -5.798  1.00  0.00           N  
ATOM   3497  CA  ARG A 206     -26.857   3.693  -5.067  1.00  0.00           C  
ATOM   3498  C   ARG A 206     -25.801   3.121  -6.004  1.00  0.00           C  
ATOM   3499  O   ARG A 206     -24.619   3.067  -5.665  1.00  0.00           O  
ATOM   3500  CB  ARG A 206     -27.541   2.555  -4.324  1.00 -0.11           C  
ATOM   3501  CG  ARG A 206     -28.382   2.983  -3.132  1.00 -0.21           C  
ATOM   3502  CD  ARG A 206     -29.061   1.826  -2.495  1.00 -0.28           C  
ATOM   3503  NE  ARG A 206     -29.867   2.231  -1.354  1.00 -0.38           N  
ATOM   3504  CZ  ARG A 206     -30.703   1.417  -0.681  1.00 -0.33           C  
ATOM   3505  NH1 ARG A 206     -30.831   0.160  -1.044  1.00 -0.27           N  
ATOM   3506  NH2 ARG A 206     -31.394   1.882   0.346  1.00 -0.43           N  
ATOM   3507  H   ARG A 206     -28.809   4.221  -5.770  1.00  0.00           H  
ATOM   3508  HA  ARG A 206     -26.353   4.347  -4.354  1.00  0.00           H  
ATOM   3509 1HB  ARG A 206     -28.191   2.012  -5.009  1.00 -0.08           H  
ATOM   3510 2HB  ARG A 206     -26.789   1.853  -3.962  1.00 -0.11           H  
ATOM   3511 1HG  ARG A 206     -27.743   3.459  -2.388  1.00 -0.22           H  
ATOM   3512 2HG  ARG A 206     -29.145   3.690  -3.461  1.00 -0.27           H  
ATOM   3513 1HD  ARG A 206     -29.715   1.343  -3.220  1.00 -0.28           H  
ATOM   3514 2HD  ARG A 206     -28.314   1.112  -2.148  1.00 -0.29           H  
ATOM   3515  HE  ARG A 206     -29.795   3.191  -1.045  1.00 -0.36           H  
ATOM   3516 1HH1 ARG A 206     -30.303  -0.196  -1.828  1.00 -0.28           H  
ATOM   3517 2HH1 ARG A 206     -31.457  -0.450  -0.539  1.00 -0.33           H  
ATOM   3518 1HH2 ARG A 206     -31.295   2.849   0.625  1.00 -0.46           H  
ATOM   3519 2HH2 ARG A 206     -32.020   1.272   0.850  1.00 -0.27           H  
ATOM   3520  N   LEU A 207     -26.235   2.694  -7.186  1.00  0.00           N  
ATOM   3521  CA  LEU A 207     -25.326   2.137  -8.179  1.00  0.00           C  
ATOM   3522  C   LEU A 207     -24.420   3.213  -8.761  1.00  0.00           C  
ATOM   3523  O   LEU A 207     -23.212   3.015  -8.894  1.00  0.00           O  
ATOM   3524  CB  LEU A 207     -26.122   1.465  -9.306  1.00  0.00           C  
ATOM   3525  CG  LEU A 207     -26.944   0.236  -8.898  1.00  0.00           C  
ATOM   3526  CD1 LEU A 207     -27.881  -0.147 -10.036  1.00  0.00           C  
ATOM   3527  CD2 LEU A 207     -26.007  -0.911  -8.552  1.00  0.00           C  
ATOM   3528  H   LEU A 207     -27.220   2.758  -7.400  1.00  0.00           H  
ATOM   3529  HA  LEU A 207     -24.694   1.399  -7.684  1.00  0.00           H  
ATOM   3530 1HB  LEU A 207     -26.806   2.197  -9.732  1.00  0.00           H  
ATOM   3531 2HB  LEU A 207     -25.425   1.154 -10.085  1.00  0.00           H  
ATOM   3532  HG  LEU A 207     -27.556   0.480  -8.030  1.00 -0.02           H  
ATOM   3533 1HD1 LEU A 207     -28.467  -1.021  -9.746  1.00  0.00           H  
ATOM   3534 2HD1 LEU A 207     -28.554   0.684 -10.250  1.00  0.00           H  
ATOM   3535 3HD1 LEU A 207     -27.298  -0.382 -10.925  1.00  0.00           H  
ATOM   3536 1HD2 LEU A 207     -26.592  -1.783  -8.261  1.00  0.00           H  
ATOM   3537 2HD2 LEU A 207     -25.396  -1.156  -9.420  1.00  0.00           H  
ATOM   3538 3HD2 LEU A 207     -25.361  -0.616  -7.725  1.00 -0.02           H  
ATOM   3539  N   ALA A 208     -25.008   4.352  -9.108  1.00  0.00           N  
ATOM   3540  CA  ALA A 208     -24.251   5.468  -9.666  1.00  0.00           C  
ATOM   3541  C   ALA A 208     -23.207   5.972  -8.678  1.00  0.00           C  
ATOM   3542  O   ALA A 208     -22.092   6.322  -9.064  1.00  0.00           O  
ATOM   3543  CB  ALA A 208     -25.189   6.597 -10.066  1.00  0.00           C  
ATOM   3544  H   ALA A 208     -26.006   4.449  -8.982  1.00  0.00           H  
ATOM   3545  HA  ALA A 208     -23.729   5.112 -10.553  1.00  0.00           H  
ATOM   3546 1HB  ALA A 208     -24.610   7.422 -10.479  1.00  0.00           H  
ATOM   3547 2HB  ALA A 208     -25.894   6.236 -10.815  1.00 -0.00           H  
ATOM   3548 3HB  ALA A 208     -25.737   6.942  -9.191  1.00  0.00           H  
ATOM   3549  N   LYS A 209     -23.575   6.008  -7.402  1.00  0.00           N  
ATOM   3550  CA  LYS A 209     -22.674   6.482  -6.358  1.00  0.00           C  
ATOM   3551  C   LYS A 209     -21.429   5.608  -6.265  1.00  0.00           C  
ATOM   3552  O   LYS A 209     -20.312   6.113  -6.148  1.00  0.00           O  
ATOM   3553  CB  LYS A 209     -23.392   6.520  -5.008  1.00 -0.04           C  
ATOM   3554  CG  LYS A 209     -22.545   7.052  -3.860  1.00 -0.19           C  
ATOM   3555  CD  LYS A 209     -23.347   7.126  -2.569  1.00 -0.07           C  
ATOM   3556  CE  LYS A 209     -22.494   7.630  -1.414  1.00 -0.16           C  
ATOM   3557  NZ  LYS A 209     -23.266   7.708  -0.145  1.00 -0.03           N  
ATOM   3558  H   LYS A 209     -24.502   5.698  -7.148  1.00  0.00           H  
ATOM   3559  HA  LYS A 209     -22.355   7.491  -6.619  1.00  0.00           H  
ATOM   3560 1HB  LYS A 209     -24.281   7.147  -5.086  1.00  0.06           H  
ATOM   3561 2HB  LYS A 209     -23.722   5.515  -4.743  1.00 -0.08           H  
ATOM   3562 1HG  LYS A 209     -21.686   6.396  -3.707  1.00 -0.34           H  
ATOM   3563 2HG  LYS A 209     -22.179   8.047  -4.108  1.00 -0.28           H  
ATOM   3564 1HD  LYS A 209     -24.194   7.800  -2.705  1.00 -0.02           H  
ATOM   3565 2HD  LYS A 209     -23.729   6.136  -2.321  1.00 -0.12           H  
ATOM   3566 1HE  LYS A 209     -21.647   6.962  -1.269  1.00 -0.26           H  
ATOM   3567 2HE  LYS A 209     -22.109   8.622  -1.652  1.00 -0.30           H  
ATOM   3568 1HZ  LYS A 209     -22.666   8.046   0.595  1.00 -0.09           H  
ATOM   3569 2HZ  LYS A 209     -24.045   8.341  -0.262  1.00 -0.02           H  
ATOM   3570 3HZ  LYS A 209     -23.612   6.791   0.096  1.00 -0.03           H  
ATOM   3571  N   LYS A 210     -21.629   4.296  -6.317  1.00  0.00           N  
ATOM   3572  CA  LYS A 210     -20.519   3.351  -6.291  1.00  0.00           C  
ATOM   3573  C   LYS A 210     -19.633   3.507  -7.520  1.00  0.00           C  
ATOM   3574  O   LYS A 210     -18.409   3.400  -7.432  1.00  0.00           O  
ATOM   3575  CB  LYS A 210     -21.040   1.916  -6.197  1.00 -0.04           C  
ATOM   3576  CG  LYS A 210     -21.706   1.574  -4.871  1.00 -0.10           C  
ATOM   3577  CD  LYS A 210     -20.702   1.593  -3.727  1.00 -0.20           C  
ATOM   3578  CE  LYS A 210     -21.350   1.178  -2.414  1.00 -0.23           C  
ATOM   3579  NZ  LYS A 210     -20.387   1.222  -1.281  1.00 -0.16           N  
ATOM   3580  H   LYS A 210     -22.574   3.944  -6.377  1.00  0.00           H  
ATOM   3581  HA  LYS A 210     -19.912   3.566  -5.411  1.00  0.00           H  
ATOM   3582 1HB  LYS A 210     -21.765   1.739  -6.991  1.00 -0.03           H  
ATOM   3583 2HB  LYS A 210     -20.215   1.219  -6.346  1.00 -0.05           H  
ATOM   3584 1HG  LYS A 210     -22.495   2.297  -4.663  1.00 -0.14           H  
ATOM   3585 2HG  LYS A 210     -22.153   0.583  -4.934  1.00 -0.13           H  
ATOM   3586 1HD  LYS A 210     -19.883   0.908  -3.951  1.00 -0.24           H  
ATOM   3587 2HD  LYS A 210     -20.294   2.597  -3.618  1.00 -0.27           H  
ATOM   3588 1HE  LYS A 210     -22.183   1.844  -2.194  1.00 -0.15           H  
ATOM   3589 2HE  LYS A 210     -21.739   0.164  -2.505  1.00 -0.25           H  
ATOM   3590 1HZ  LYS A 210     -20.855   0.941  -0.430  1.00 -0.18           H  
ATOM   3591 2HZ  LYS A 210     -19.619   0.593  -1.466  1.00 -0.28           H  
ATOM   3592 3HZ  LYS A 210     -20.034   2.162  -1.174  1.00 -0.25           H  
ATOM   3593  N   ILE A 211     -20.258   3.759  -8.665  1.00  0.00           N  
ATOM   3594  CA  ILE A 211     -19.524   3.976  -9.906  1.00  0.00           C  
ATOM   3595  C   ILE A 211     -18.681   5.242  -9.835  1.00  0.00           C  
ATOM   3596  O   ILE A 211     -17.531   5.260 -10.275  1.00  0.00           O  
ATOM   3597  CB  ILE A 211     -20.487   4.067 -11.104  1.00 -0.00           C  
ATOM   3598  CG1 ILE A 211     -21.166   2.717 -11.348  1.00  0.00           C  
ATOM   3599  CG2 ILE A 211     -19.743   4.524 -12.350  1.00  0.00           C  
ATOM   3600  CD1 ILE A 211     -22.323   2.781 -12.318  1.00 -0.00           C  
ATOM   3601  H   ILE A 211     -21.267   3.802  -8.676  1.00  0.00           H  
ATOM   3602  HA  ILE A 211     -18.848   3.132 -10.052  1.00  0.00           H  
ATOM   3603  HB  ILE A 211     -21.278   4.782 -10.882  1.00  0.00           H  
ATOM   3604 1HG1 ILE A 211     -20.436   2.007 -11.734  1.00  0.01           H  
ATOM   3605 2HG1 ILE A 211     -21.537   2.321 -10.402  1.00  0.01           H  
ATOM   3606 1HG2 ILE A 211     -20.439   4.582 -13.187  1.00  0.00           H  
ATOM   3607 2HG2 ILE A 211     -19.306   5.506 -12.172  1.00  0.00           H  
ATOM   3608 3HG2 ILE A 211     -18.952   3.811 -12.584  1.00  0.00           H  
ATOM   3609 1HD1 ILE A 211     -22.753   1.787 -12.439  1.00 -0.00           H  
ATOM   3610 2HD1 ILE A 211     -23.084   3.461 -11.933  1.00 -0.00           H  
ATOM   3611 3HD1 ILE A 211     -21.969   3.142 -13.283  1.00 -0.00           H  
ATOM   3612  N   ILE A 212     -19.259   6.301  -9.277  1.00  0.00           N  
ATOM   3613  CA  ILE A 212     -18.558   7.572  -9.138  1.00  0.00           C  
ATOM   3614  C   ILE A 212     -17.312   7.422  -8.276  1.00  0.00           C  
ATOM   3615  O   ILE A 212     -16.252   7.957  -8.601  1.00  0.00           O  
ATOM   3616  CB  ILE A 212     -19.480   8.644  -8.526  1.00  0.00           C  
ATOM   3617  CG1 ILE A 212     -20.560   9.054  -9.530  1.00  0.01           C  
ATOM   3618  CG2 ILE A 212     -18.670   9.854  -8.087  1.00 -0.03           C  
ATOM   3619  CD1 ILE A 212     -21.698   9.838  -8.916  1.00  0.00           C  
ATOM   3620  H   ILE A 212     -20.208   6.223  -8.941  1.00  0.00           H  
ATOM   3621  HA  ILE A 212     -18.241   7.895 -10.130  1.00  0.00           H  
ATOM   3622  HB  ILE A 212     -19.995   8.228  -7.660  1.00 -0.02           H  
ATOM   3623 1HG1 ILE A 212     -20.115   9.658 -10.318  1.00  0.01           H  
ATOM   3624 2HG1 ILE A 212     -20.978   8.163 -10.000  1.00  0.01           H  
ATOM   3625 1HG2 ILE A 212     -19.337  10.600  -7.657  1.00 -0.09           H  
ATOM   3626 2HG2 ILE A 212     -17.938   9.550  -7.340  1.00 -0.15           H  
ATOM   3627 3HG2 ILE A 212     -18.155  10.278  -8.948  1.00 -0.02           H  
ATOM   3628 1HD1 ILE A 212     -22.423  10.093  -9.689  1.00  0.00           H  
ATOM   3629 2HD1 ILE A 212     -22.182   9.236  -8.147  1.00  0.00           H  
ATOM   3630 3HD1 ILE A 212     -21.308  10.753  -8.470  1.00 -0.00           H  
ATOM   3631  N   GLU A 213     -17.444   6.691  -7.174  1.00  0.00           N  
ATOM   3632  CA  GLU A 213     -16.321   6.445  -6.278  1.00  0.00           C  
ATOM   3633  C   GLU A 213     -15.186   5.731  -7.000  1.00  0.00           C  
ATOM   3634  O   GLU A 213     -14.014   6.048  -6.800  1.00  0.00           O  
ATOM   3635  CB  GLU A 213     -16.772   5.617  -5.072  1.00 -0.29           C  
ATOM   3636  CG  GLU A 213     -17.673   6.364  -4.099  1.00 -0.27           C  
ATOM   3637  CD  GLU A 213     -18.163   5.497  -2.973  1.00 -0.29           C  
ATOM   3638  OE1 GLU A 213     -17.907   4.317  -3.002  1.00 -0.35           O  
ATOM   3639  OE2 GLU A 213     -18.793   6.015  -2.081  1.00 -0.31           O  
ATOM   3640  H   GLU A 213     -18.346   6.295  -6.952  1.00  0.00           H  
ATOM   3641  HA  GLU A 213     -15.944   7.408  -5.935  1.00  0.00           H  
ATOM   3642 1HB  GLU A 213     -17.311   4.735  -5.418  1.00 -0.31           H  
ATOM   3643 2HB  GLU A 213     -15.898   5.271  -4.521  1.00 -0.29           H  
ATOM   3644 1HG  GLU A 213     -17.121   7.205  -3.681  1.00 -0.32           H  
ATOM   3645 2HG  GLU A 213     -18.528   6.761  -4.644  1.00 -0.34           H  
ATOM   3646  N   GLU A 214     -15.529   4.765  -7.841  1.00  0.00           N  
ATOM   3647  CA  GLU A 214     -14.524   4.024  -8.607  1.00  0.00           C  
ATOM   3648  C   GLU A 214     -13.951   4.784  -9.815  1.00  0.00           C  
ATOM   3649  O   GLU A 214     -12.750   4.730 -10.082  1.00  0.00           O  
ATOM   3650  CB  GLU A 214     -15.126   2.702  -9.086  1.00 -0.24           C  
ATOM   3651  CG  GLU A 214     -14.145   1.790  -9.810  1.00 -0.36           C  
ATOM   3652  CD  GLU A 214     -13.058   1.270  -8.911  1.00 -0.36           C  
ATOM   3653  OE1 GLU A 214     -13.313   1.086  -7.745  1.00 -0.30           O  
ATOM   3654  OE2 GLU A 214     -11.970   1.055  -9.392  1.00 -0.36           O  
ATOM   3655  H   GLU A 214     -16.506   4.536  -7.955  1.00  0.00           H  
ATOM   3656  HA  GLU A 214     -13.675   3.829  -7.951  1.00  0.00           H  
ATOM   3657 1HB  GLU A 214     -15.526   2.154  -8.233  1.00 -0.29           H  
ATOM   3658 2HB  GLU A 214     -15.957   2.904  -9.763  1.00 -0.23           H  
ATOM   3659 1HG  GLU A 214     -14.692   0.944 -10.226  1.00 -0.36           H  
ATOM   3660 2HG  GLU A 214     -13.696   2.339 -10.635  1.00 -0.36           H  
ATOM   3661  N   VAL A 215     -14.808   5.495 -10.547  1.00  0.00           N  
ATOM   3662  CA  VAL A 215     -14.401   6.154 -11.798  1.00  0.00           C  
ATOM   3663  C   VAL A 215     -13.825   7.550 -11.569  1.00  0.00           C  
ATOM   3664  O   VAL A 215     -14.448   8.391 -10.921  1.00  0.00           O  
ATOM   3665  CB  VAL A 215     -15.607   6.265 -12.753  1.00  0.01           C  
ATOM   3666  CG1 VAL A 215     -15.239   7.083 -13.982  1.00  0.00           C  
ATOM   3667  CG2 VAL A 215     -16.079   4.876 -13.152  1.00  0.00           C  
ATOM   3668  H   VAL A 215     -15.765   5.584 -10.236  1.00  0.00           H  
ATOM   3669  HA  VAL A 215     -13.629   5.548 -12.274  1.00  0.00           H  
ATOM   3670  HB  VAL A 215     -16.413   6.793 -12.244  1.00  0.01           H  
ATOM   3671 1HG1 VAL A 215     -16.102   7.152 -14.645  1.00  0.00           H  
ATOM   3672 2HG1 VAL A 215     -14.937   8.084 -13.676  1.00 -0.13           H  
ATOM   3673 3HG1 VAL A 215     -14.416   6.600 -14.507  1.00 -0.10           H  
ATOM   3674 1HG2 VAL A 215     -16.932   4.961 -13.825  1.00  0.02           H  
ATOM   3675 2HG2 VAL A 215     -15.270   4.346 -13.655  1.00  0.06           H  
ATOM   3676 3HG2 VAL A 215     -16.376   4.322 -12.260  1.00 -0.03           H  
ATOM   3677  N   ASP A 216     -12.628   7.790 -12.107  1.00  0.00           N  
ATOM   3678  CA  ASP A 216     -11.969   9.089 -11.979  1.00  0.00           C  
ATOM   3679  C   ASP A 216     -11.916   9.849 -13.303  1.00  0.00           C  
ATOM   3680  O   ASP A 216     -11.179  10.825 -13.441  1.00  0.00           O  
ATOM   3681  CB  ASP A 216     -10.547   8.907 -11.440  1.00 -0.56           C  
ATOM   3682  CG  ASP A 216      -9.698   7.987 -12.307  1.00 -0.49           C  
ATOM   3683  OD1 ASP A 216     -10.256   7.267 -13.100  1.00 -0.49           O  
ATOM   3684  OD2 ASP A 216      -8.499   8.013 -12.168  1.00 -0.45           O  
ATOM   3685  H   ASP A 216     -12.162   7.054 -12.619  1.00  0.00           H  
ATOM   3686  HA  ASP A 216     -12.529   9.693 -11.267  1.00  0.00           H  
ATOM   3687 1HB  ASP A 216     -10.055   9.877 -11.376  1.00 -0.55           H  
ATOM   3688 2HB  ASP A 216     -10.590   8.495 -10.432  1.00 -0.65           H  
ATOM   3689  N   ASP A 217     -12.698   9.404 -14.283  1.00  0.00           N  
ATOM   3690  CA  ASP A 217     -12.746  10.070 -15.585  1.00  0.00           C  
ATOM   3691  C   ASP A 217     -13.867  11.108 -15.638  1.00  0.00           C  
ATOM   3692  O   ASP A 217     -15.048  10.764 -15.581  1.00  0.00           O  
ATOM   3693  CB  ASP A 217     -12.941   9.044 -16.703  1.00 -0.22           C  
ATOM   3694  CG  ASP A 217     -12.873   9.664 -18.093  1.00 -0.22           C  
ATOM   3695  OD1 ASP A 217     -13.065  10.851 -18.203  1.00 -0.29           O  
ATOM   3696  OD2 ASP A 217     -12.627   8.944 -19.031  1.00 -0.20           O  
ATOM   3697  H   ASP A 217     -13.270   8.587 -14.123  1.00  0.00           H  
ATOM   3698  HA  ASP A 217     -11.795  10.577 -15.749  1.00  0.00           H  
ATOM   3699 1HB  ASP A 217     -12.173   8.273 -16.627  1.00 -0.28           H  
ATOM   3700 2HB  ASP A 217     -13.908   8.556 -16.587  1.00 -0.12           H  
ATOM   3701  N   PRO A 218     -13.493  12.381 -15.748  1.00  0.00           N  
ATOM   3702  CA  PRO A 218     -14.465  13.469 -15.678  1.00  0.00           C  
ATOM   3703  C   PRO A 218     -15.590  13.267 -16.683  1.00  0.00           C  
ATOM   3704  O   PRO A 218     -16.746  13.590 -16.409  1.00  0.00           O  
ATOM   3705  CB  PRO A 218     -13.625  14.707 -16.012  1.00  0.04           C  
ATOM   3706  CG  PRO A 218     -12.272  14.386 -15.474  1.00  0.04           C  
ATOM   3707  CD  PRO A 218     -12.088  12.922 -15.771  1.00 -0.00           C  
ATOM   3708  HA  PRO A 218     -14.903  13.467 -14.679  1.00  0.00           H  
ATOM   3709 1HB  PRO A 218     -13.623  14.877 -17.099  1.00 -0.10           H  
ATOM   3710 2HB  PRO A 218     -14.069  15.599 -15.547  1.00  0.11           H  
ATOM   3711 1HG  PRO A 218     -11.511  15.016 -15.960  1.00 -0.09           H  
ATOM   3712 2HG  PRO A 218     -12.229  14.609 -14.397  1.00 -0.03           H  
ATOM   3713 1HD  PRO A 218     -11.633  12.803 -16.765  1.00 -0.19           H  
ATOM   3714 2HD  PRO A 218     -11.454  12.467 -14.996  1.00 -0.06           H  
ATOM   3715  N   GLU A 219     -15.230  12.733 -17.837  1.00  0.00           N  
ATOM   3716  CA  GLU A 219     -16.144  12.583 -18.963  1.00  0.00           C  
ATOM   3717  C   GLU A 219     -17.154  11.471 -18.708  1.00  0.00           C  
ATOM   3718  O   GLU A 219     -18.322  11.584 -19.079  1.00  0.00           O  
ATOM   3719  CB  GLU A 219     -15.365  12.293 -20.248  1.00 -0.44           C  
ATOM   3720  CG  GLU A 219     -16.227  12.196 -21.498  1.00 -0.32           C  
ATOM   3721  CD  GLU A 219     -16.918  13.488 -21.834  1.00 -0.31           C  
ATOM   3722  OE1 GLU A 219     -16.473  14.514 -21.378  1.00 -0.36           O  
ATOM   3723  OE2 GLU A 219     -17.893  13.449 -22.547  1.00 -0.48           O  
ATOM   3724  H   GLU A 219     -14.280  12.411 -17.954  1.00  0.00           H  
ATOM   3725  HA  GLU A 219     -16.696  13.516 -19.078  1.00  0.00           H  
ATOM   3726 1HB  GLU A 219     -14.627  13.079 -20.411  1.00 -0.36           H  
ATOM   3727 2HB  GLU A 219     -14.824  11.353 -20.141  1.00 -0.39           H  
ATOM   3728 1HG  GLU A 219     -15.598  11.904 -22.339  1.00 -0.32           H  
ATOM   3729 2HG  GLU A 219     -16.974  11.417 -21.351  1.00 -0.39           H  
ATOM   3730  N   ILE A 220     -16.698  10.398 -18.073  1.00  0.00           N  
ATOM   3731  CA  ILE A 220     -17.574   9.291 -17.711  1.00  0.00           C  
ATOM   3732  C   ILE A 220     -18.502   9.674 -16.566  1.00  0.00           C  
ATOM   3733  O   ILE A 220     -19.690   9.349 -16.582  1.00  0.00           O  
ATOM   3734  CB  ILE A 220     -16.755   8.048 -17.314  1.00 -0.20           C  
ATOM   3735  CG1 ILE A 220     -15.870   7.598 -18.479  1.00 -0.28           C  
ATOM   3736  CG2 ILE A 220     -17.678   6.921 -16.876  1.00  0.03           C  
ATOM   3737  CD1 ILE A 220     -16.644   7.173 -19.706  1.00 -0.45           C  
ATOM   3738  H   ILE A 220     -15.718  10.347 -17.834  1.00  0.00           H  
ATOM   3739  HA  ILE A 220     -18.192   9.052 -18.577  1.00  0.00           H  
ATOM   3740  HB  ILE A 220     -16.088   8.301 -16.491  1.00 -0.20           H  
ATOM   3741 1HG1 ILE A 220     -15.201   8.410 -18.763  1.00 -0.32           H  
ATOM   3742 2HG1 ILE A 220     -15.249   6.760 -18.162  1.00 -0.24           H  
ATOM   3743 1HG2 ILE A 220     -17.082   6.051 -16.600  1.00  0.07           H  
ATOM   3744 2HG2 ILE A 220     -18.265   7.245 -16.019  1.00  0.01           H  
ATOM   3745 3HG2 ILE A 220     -18.346   6.658 -17.696  1.00 -0.04           H  
ATOM   3746 1HD1 ILE A 220     -15.948   6.867 -20.488  1.00 -0.51           H  
ATOM   3747 2HD1 ILE A 220     -17.296   6.336 -19.453  1.00 -0.26           H  
ATOM   3748 3HD1 ILE A 220     -17.246   8.007 -20.063  1.00 -0.48           H  
ATOM   3749  N   LEU A 221     -17.955  10.367 -15.573  1.00  0.00           N  
ATOM   3750  CA  LEU A 221     -18.736  10.807 -14.424  1.00  0.00           C  
ATOM   3751  C   LEU A 221     -19.889  11.705 -14.853  1.00  0.00           C  
ATOM   3752  O   LEU A 221     -20.995  11.609 -14.321  1.00  0.00           O  
ATOM   3753  CB  LEU A 221     -17.840  11.554 -13.429  1.00  0.00           C  
ATOM   3754  CG  LEU A 221     -16.771  10.706 -12.729  1.00 -0.00           C  
ATOM   3755  CD1 LEU A 221     -15.829  11.615 -11.951  1.00 -0.04           C  
ATOM   3756  CD2 LEU A 221     -17.445   9.700 -11.807  1.00  0.01           C  
ATOM   3757  H   LEU A 221     -16.972  10.595 -15.616  1.00  0.00           H  
ATOM   3758  HA  LEU A 221     -19.161   9.924 -13.945  1.00  0.00           H  
ATOM   3759 1HB  LEU A 221     -17.331  12.358 -13.956  1.00  0.00           H  
ATOM   3760 2HB  LEU A 221     -18.471  11.996 -12.657  1.00  0.00           H  
ATOM   3761  HG  LEU A 221     -16.182  10.174 -13.476  1.00 -0.00           H  
ATOM   3762 1HD1 LEU A 221     -15.070  11.012 -11.454  1.00 -0.08           H  
ATOM   3763 2HD1 LEU A 221     -15.347  12.311 -12.637  1.00  0.02           H  
ATOM   3764 3HD1 LEU A 221     -16.394  12.172 -11.206  1.00 -0.03           H  
ATOM   3765 1HD2 LEU A 221     -16.686   9.096 -11.310  1.00  0.01           H  
ATOM   3766 2HD2 LEU A 221     -18.035  10.230 -11.058  1.00  0.01           H  
ATOM   3767 3HD2 LEU A 221     -18.098   9.052 -12.391  1.00  0.00           H  
ATOM   3768  N   LEU A 222     -19.623  12.579 -15.819  1.00  0.00           N  
ATOM   3769  CA  LEU A 222     -20.658  13.441 -16.377  1.00  0.00           C  
ATOM   3770  C   LEU A 222     -21.749  12.624 -17.057  1.00  0.00           C  
ATOM   3771  O   LEU A 222     -22.938  12.853 -16.836  1.00  0.00           O  
ATOM   3772  CB  LEU A 222     -20.043  14.421 -17.385  1.00  0.01           C  
ATOM   3773  CG  LEU A 222     -21.000  15.476 -17.955  1.00 -0.21           C  
ATOM   3774  CD1 LEU A 222     -20.269  16.804 -18.093  1.00 -0.17           C  
ATOM   3775  CD2 LEU A 222     -21.534  15.003 -19.299  1.00 -0.39           C  
ATOM   3776  H   LEU A 222     -18.680  12.647 -16.175  1.00  0.00           H  
ATOM   3777  HA  LEU A 222     -21.117  13.995 -15.558  1.00  0.00           H  
ATOM   3778 1HB  LEU A 222     -19.221  14.947 -16.901  1.00  0.02           H  
ATOM   3779 2HB  LEU A 222     -19.640  13.852 -18.222  1.00 -0.12           H  
ATOM   3780  HG  LEU A 222     -21.832  15.624 -17.265  1.00 -0.06           H  
ATOM   3781 1HD1 LEU A 222     -20.949  17.554 -18.499  1.00 -0.28           H  
ATOM   3782 2HD1 LEU A 222     -19.915  17.128 -17.115  1.00 -0.03           H  
ATOM   3783 3HD1 LEU A 222     -19.421  16.684 -18.766  1.00 -0.18           H  
ATOM   3784 1HD2 LEU A 222     -22.215  15.753 -19.703  1.00 -0.30           H  
ATOM   3785 2HD2 LEU A 222     -20.704  14.857 -19.989  1.00 -0.48           H  
ATOM   3786 3HD2 LEU A 222     -22.068  14.062 -19.168  1.00 -0.30           H  
ATOM   3787  N   ARG A 223     -21.337  11.669 -17.884  1.00  0.00           N  
ATOM   3788  CA  ARG A 223     -22.280  10.820 -18.604  1.00  0.00           C  
ATOM   3789  C   ARG A 223     -23.145  10.017 -17.640  1.00  0.00           C  
ATOM   3790  O   ARG A 223     -24.328   9.790 -17.894  1.00  0.00           O  
ATOM   3791  CB  ARG A 223     -21.541   9.867 -19.531  1.00 -0.26           C  
ATOM   3792  CG  ARG A 223     -20.961  10.511 -20.780  1.00 -0.34           C  
ATOM   3793  CD  ARG A 223     -19.891   9.675 -21.382  1.00 -0.37           C  
ATOM   3794  NE  ARG A 223     -20.377   8.356 -21.754  1.00 -0.17           N  
ATOM   3795  CZ  ARG A 223     -19.599   7.349 -22.196  1.00 -0.28           C  
ATOM   3796  NH1 ARG A 223     -18.302   7.527 -22.317  1.00 -0.29           N  
ATOM   3797  NH2 ARG A 223     -20.139   6.184 -22.510  1.00 -0.28           N  
ATOM   3798  H   ARG A 223     -20.346  11.527 -18.017  1.00  0.00           H  
ATOM   3799  HA  ARG A 223     -22.938  11.464 -19.187  1.00  0.00           H  
ATOM   3800 1HB  ARG A 223     -20.720   9.397 -18.991  1.00 -0.21           H  
ATOM   3801 2HB  ARG A 223     -22.218   9.074 -19.852  1.00 -0.24           H  
ATOM   3802 1HG  ARG A 223     -21.750  10.644 -21.521  1.00 -0.37           H  
ATOM   3803 2HG  ARG A 223     -20.535  11.481 -20.525  1.00 -0.35           H  
ATOM   3804 1HD  ARG A 223     -19.510  10.163 -22.280  1.00 -0.40           H  
ATOM   3805 2HD  ARG A 223     -19.080   9.550 -20.666  1.00 -0.39           H  
ATOM   3806  HE  ARG A 223     -21.371   8.182 -21.675  1.00 -0.19           H  
ATOM   3807 1HH1 ARG A 223     -17.889   8.418 -22.078  1.00 -0.41           H  
ATOM   3808 2HH1 ARG A 223     -17.718   6.773 -22.649  1.00 -0.36           H  
ATOM   3809 1HH2 ARG A 223     -21.136   6.049 -22.417  1.00 -0.36           H  
ATOM   3810 2HH2 ARG A 223     -19.555   5.431 -22.841  1.00 -0.28           H  
ATOM   3811  N   ILE A 224     -22.548   9.590 -16.533  1.00  0.00           N  
ATOM   3812  CA  ILE A 224     -23.283   8.880 -15.492  1.00  0.00           C  
ATOM   3813  C   ILE A 224     -24.407   9.740 -14.927  1.00  0.00           C  
ATOM   3814  O   ILE A 224     -25.524   9.265 -14.727  1.00  0.00           O  
ATOM   3815  CB  ILE A 224     -22.342   8.451 -14.351  1.00 -0.00           C  
ATOM   3816  CG1 ILE A 224     -21.380   7.363 -14.833  1.00  0.00           C  
ATOM   3817  CG2 ILE A 224     -23.144   7.966 -13.154  1.00  0.00           C  
ATOM   3818  CD1 ILE A 224     -22.050   6.037 -15.115  1.00  0.00           C  
ATOM   3819  H   ILE A 224     -21.561   9.761 -16.409  1.00  0.00           H  
ATOM   3820  HA  ILE A 224     -23.733   7.994 -15.939  1.00  0.00           H  
ATOM   3821  HB  ILE A 224     -21.730   9.300 -14.046  1.00 -0.00           H  
ATOM   3822 1HG1 ILE A 224     -20.883   7.694 -15.745  1.00 -0.01           H  
ATOM   3823 2HG1 ILE A 224     -20.607   7.200 -14.082  1.00 -0.00           H  
ATOM   3824 1HG2 ILE A 224     -22.464   7.666 -12.358  1.00 -0.00           H  
ATOM   3825 2HG2 ILE A 224     -23.788   8.769 -12.798  1.00 -0.00           H  
ATOM   3826 3HG2 ILE A 224     -23.756   7.113 -13.448  1.00 -0.00           H  
ATOM   3827 1HD1 ILE A 224     -21.304   5.316 -15.451  1.00  0.00           H  
ATOM   3828 2HD1 ILE A 224     -22.525   5.669 -14.204  1.00 -0.00           H  
ATOM   3829 3HD1 ILE A 224     -22.804   6.167 -15.890  1.00  0.03           H  
ATOM   3830  N   LEU A 225     -24.104  11.009 -14.672  1.00  0.00           N  
ATOM   3831  CA  LEU A 225     -25.096  11.943 -14.154  1.00  0.00           C  
ATOM   3832  C   LEU A 225     -26.229  12.153 -15.149  1.00  0.00           C  
ATOM   3833  O   LEU A 225     -27.396  12.240 -14.766  1.00  0.00           O  
ATOM   3834  CB  LEU A 225     -24.436  13.289 -13.829  1.00  0.00           C  
ATOM   3835  CG  LEU A 225     -25.355  14.347 -13.205  1.00  0.02           C  
ATOM   3836  CD1 LEU A 225     -25.881  13.839 -11.869  1.00  0.00           C  
ATOM   3837  CD2 LEU A 225     -24.587  15.648 -13.031  1.00  0.02           C  
ATOM   3838  H   LEU A 225     -23.163  11.333 -14.843  1.00  0.00           H  
ATOM   3839  HA  LEU A 225     -25.523  11.514 -13.246  1.00  0.00           H  
ATOM   3840 1HB  LEU A 225     -23.614  13.115 -13.137  1.00  0.00           H  
ATOM   3841 2HB  LEU A 225     -24.027  13.706 -14.749  1.00 -0.03           H  
ATOM   3842  HG  LEU A 225     -26.212  14.516 -13.857  1.00  0.04           H  
ATOM   3843 1HD1 LEU A 225     -26.534  14.591 -11.425  1.00  0.00           H  
ATOM   3844 2HD1 LEU A 225     -26.442  12.918 -12.026  1.00 -0.00           H  
ATOM   3845 3HD1 LEU A 225     -25.044  13.645 -11.199  1.00  0.00           H  
ATOM   3846 1HD2 LEU A 225     -25.241  16.401 -12.589  1.00  0.02           H  
ATOM   3847 2HD2 LEU A 225     -23.731  15.482 -12.377  1.00  0.00           H  
ATOM   3848 3HD2 LEU A 225     -24.238  15.998 -14.003  1.00  0.08           H  
ATOM   3849  N   GLU A 226     -25.879  12.233 -16.428  1.00  0.00           N  
ATOM   3850  CA  GLU A 226     -26.870  12.404 -17.484  1.00  0.00           C  
ATOM   3851  C   GLU A 226     -27.837  11.228 -17.528  1.00  0.00           C  
ATOM   3852  O   GLU A 226     -29.037  11.406 -17.738  1.00  0.00           O  
ATOM   3853  CB  GLU A 226     -26.180  12.562 -18.841  1.00 -0.17           C  
ATOM   3854  CG  GLU A 226     -25.458  13.888 -19.029  1.00 -0.17           C  
ATOM   3855  CD  GLU A 226     -24.803  14.011 -20.377  1.00 -0.23           C  
ATOM   3856  OE1 GLU A 226     -24.687  13.018 -21.053  1.00 -0.28           O  
ATOM   3857  OE2 GLU A 226     -24.417  15.101 -20.731  1.00 -0.27           O  
ATOM   3858  H   GLU A 226     -24.901  12.174 -16.675  1.00  0.00           H  
ATOM   3859  HA  GLU A 226     -27.447  13.303 -17.265  1.00  0.00           H  
ATOM   3860 1HB  GLU A 226     -25.453  11.761 -18.975  1.00 -0.27           H  
ATOM   3861 2HB  GLU A 226     -26.919  12.468 -19.638  1.00 -0.26           H  
ATOM   3862 1HG  GLU A 226     -26.173  14.700 -18.910  1.00 -0.15           H  
ATOM   3863 2HG  GLU A 226     -24.701  13.990 -18.252  1.00 -0.16           H  
ATOM   3864  N   ILE A 227     -27.307  10.025 -17.330  1.00  0.00           N  
ATOM   3865  CA  ILE A 227     -28.124   8.818 -17.331  1.00  0.00           C  
ATOM   3866  C   ILE A 227     -29.151   8.847 -16.206  1.00  0.00           C  
ATOM   3867  O   ILE A 227     -30.322   8.531 -16.414  1.00  0.00           O  
ATOM   3868  CB  ILE A 227     -27.247   7.561 -17.193  1.00  0.06           C  
ATOM   3869  CG1 ILE A 227     -26.417   7.348 -18.462  1.00 -0.01           C  
ATOM   3870  CG2 ILE A 227     -28.108   6.341 -16.906  1.00  0.08           C  
ATOM   3871  CD1 ILE A 227     -25.282   6.365 -18.291  1.00 -0.00           C  
ATOM   3872  H   ILE A 227     -26.312   9.946 -17.175  1.00  0.00           H  
ATOM   3873  HA  ILE A 227     -28.666   8.777 -18.276  1.00  0.00           H  
ATOM   3874  HB  ILE A 227     -26.541   7.697 -16.375  1.00  0.07           H  
ATOM   3875 1HG1 ILE A 227     -27.062   6.990 -19.264  1.00 -0.01           H  
ATOM   3876 2HG1 ILE A 227     -25.995   8.301 -18.785  1.00 -0.06           H  
ATOM   3877 1HG2 ILE A 227     -27.472   5.461 -16.813  1.00  0.07           H  
ATOM   3878 2HG2 ILE A 227     -28.656   6.492 -15.977  1.00  0.08           H  
ATOM   3879 3HG2 ILE A 227     -28.815   6.193 -17.723  1.00  0.06           H  
ATOM   3880 1HD1 ILE A 227     -24.740   6.266 -19.232  1.00 -0.04           H  
ATOM   3881 2HD1 ILE A 227     -24.603   6.722 -17.517  1.00  0.01           H  
ATOM   3882 3HD1 ILE A 227     -25.683   5.394 -18.003  1.00 -0.05           H  
ATOM   3883  N   ILE A 228     -28.704   9.228 -15.014  1.00  0.00           N  
ATOM   3884  CA  ILE A 228     -29.588   9.317 -13.858  1.00  0.00           C  
ATOM   3885  C   ILE A 228     -30.633  10.410 -14.045  1.00  0.00           C  
ATOM   3886  O   ILE A 228     -31.813  10.210 -13.759  1.00  0.00           O  
ATOM   3887  CB  ILE A 228     -28.785   9.590 -12.573  1.00 -0.00           C  
ATOM   3888  CG1 ILE A 228     -27.842   8.421 -12.274  1.00 -0.00           C  
ATOM   3889  CG2 ILE A 228     -29.723   9.834 -11.401  1.00 -0.00           C  
ATOM   3890  CD1 ILE A 228     -28.556   7.121 -11.981  1.00  0.00           C  
ATOM   3891  H   ILE A 228     -27.728   9.462 -14.907  1.00  0.00           H  
ATOM   3892  HA  ILE A 228     -30.113   8.367 -13.759  1.00  0.00           H  
ATOM   3893  HB  ILE A 228     -28.159  10.470 -12.714  1.00  0.01           H  
ATOM   3894 1HG1 ILE A 228     -27.179   8.262 -13.124  1.00 -0.00           H  
ATOM   3895 2HG1 ILE A 228     -27.219   8.667 -11.415  1.00 -0.00           H  
ATOM   3896 1HG2 ILE A 228     -29.140  10.024 -10.501  1.00 -0.00           H  
ATOM   3897 2HG2 ILE A 228     -30.354  10.696 -11.613  1.00  0.00           H  
ATOM   3898 3HG2 ILE A 228     -30.351   8.956 -11.247  1.00 -0.00           H  
ATOM   3899 1HD1 ILE A 228     -27.823   6.341 -11.779  1.00  0.00           H  
ATOM   3900 2HD1 ILE A 228     -29.201   7.248 -11.110  1.00 -0.00           H  
ATOM   3901 3HD1 ILE A 228     -29.161   6.836 -12.841  1.00  0.03           H  
ATOM   3902  N   ALA A 229     -30.192  11.567 -14.528  1.00  0.00           N  
ATOM   3903  CA  ALA A 229     -31.081  12.706 -14.722  1.00  0.00           C  
ATOM   3904  C   ALA A 229     -32.210  12.365 -15.687  1.00  0.00           C  
ATOM   3905  O   ALA A 229     -33.368  12.710 -15.450  1.00  0.00           O  
ATOM   3906  CB  ALA A 229     -30.300  13.909 -15.228  1.00  0.01           C  
ATOM   3907  H   ALA A 229     -29.215  11.659 -14.767  1.00  0.00           H  
ATOM   3908  HA  ALA A 229     -31.528  12.954 -13.759  1.00  0.00           H  
ATOM   3909 1HB  ALA A 229     -30.977  14.750 -15.368  1.00  0.05           H  
ATOM   3910 2HB  ALA A 229     -29.533  14.177 -14.500  1.00  0.05           H  
ATOM   3911 3HB  ALA A 229     -29.826  13.662 -16.177  1.00 -0.08           H  
ATOM   3912  N   GLU A 230     -31.865  11.685 -16.775  1.00  0.00           N  
ATOM   3913  CA  GLU A 230     -32.855  11.267 -17.762  1.00  0.00           C  
ATOM   3914  C   GLU A 230     -33.786  10.204 -17.192  1.00  0.00           C  
ATOM   3915  O   GLU A 230     -34.997  10.246 -17.406  1.00  0.00           O  
ATOM   3916  CB  GLU A 230     -32.162  10.732 -19.018  1.00 -0.28           C  
ATOM   3917  CG  GLU A 230     -33.113  10.331 -20.138  1.00 -0.48           C  
ATOM   3918  CD  GLU A 230     -33.815  11.508 -20.756  1.00 -0.44           C  
ATOM   3919  OE1 GLU A 230     -33.282  12.590 -20.705  1.00 -0.25           O  
ATOM   3920  OE2 GLU A 230     -34.889  11.323 -21.280  1.00 -0.45           O  
ATOM   3921  H   GLU A 230     -30.894  11.452 -16.923  1.00  0.00           H  
ATOM   3922  HA  GLU A 230     -33.460  12.135 -18.024  1.00  0.00           H  
ATOM   3923 1HB  GLU A 230     -31.484  11.490 -19.410  1.00 -0.32           H  
ATOM   3924 2HB  GLU A 230     -31.564   9.859 -18.759  1.00 -0.24           H  
ATOM   3925 1HG  GLU A 230     -32.547   9.813 -20.911  1.00 -0.48           H  
ATOM   3926 2HG  GLU A 230     -33.853   9.639 -19.740  1.00 -0.54           H  
ATOM   3927  N   PHE A 231     -33.212   9.251 -16.465  1.00  0.00           N  
ATOM   3928  CA  PHE A 231     -33.994   8.193 -15.836  1.00  0.00           C  
ATOM   3929  C   PHE A 231     -35.037   8.770 -14.887  1.00  0.00           C  
ATOM   3930  O   PHE A 231     -36.217   8.429 -14.965  1.00  0.00           O  
ATOM   3931  CB  PHE A 231     -33.078   7.233 -15.073  1.00  0.01           C  
ATOM   3932  CG  PHE A 231     -33.815   6.173 -14.307  1.00  0.02           C  
ATOM   3933  CD1 PHE A 231     -34.369   5.082 -14.962  1.00  0.03           C  
ATOM   3934  CD2 PHE A 231     -33.959   6.262 -12.931  1.00  0.02           C  
ATOM   3935  CE1 PHE A 231     -35.047   4.105 -14.258  1.00  0.02           C  
ATOM   3936  CE2 PHE A 231     -34.635   5.288 -12.225  1.00  0.01           C  
ATOM   3937  CZ  PHE A 231     -35.180   4.207 -12.890  1.00  0.02           C  
ATOM   3938  H   PHE A 231     -32.209   9.259 -16.346  1.00  0.00           H  
ATOM   3939  HA  PHE A 231     -34.521   7.648 -16.619  1.00  0.00           H  
ATOM   3940 1HB  PHE A 231     -32.404   6.741 -15.773  1.00  0.03           H  
ATOM   3941 2HB  PHE A 231     -32.466   7.797 -14.371  1.00  0.01           H  
ATOM   3942  HD1 PHE A 231     -34.262   5.001 -16.044  1.00  0.03           H  
ATOM   3943  HD2 PHE A 231     -33.528   7.116 -12.406  1.00  0.01           H  
ATOM   3944  HE1 PHE A 231     -35.476   3.253 -14.785  1.00  0.03           H  
ATOM   3945  HE2 PHE A 231     -34.739   5.371 -11.143  1.00  0.01           H  
ATOM   3946  HZ  PHE A 231     -35.716   3.439 -12.334  1.00  0.01           H  
ATOM   3947  N   LEU A 232     -34.594   9.645 -13.991  1.00  0.00           N  
ATOM   3948  CA  LEU A 232     -35.477  10.223 -12.984  1.00  0.00           C  
ATOM   3949  C   LEU A 232     -36.579  11.054 -13.629  1.00  0.00           C  
ATOM   3950  O   LEU A 232     -37.728  11.026 -13.190  1.00  0.00           O  
ATOM   3951  CB  LEU A 232     -34.672  11.096 -12.013  1.00 -0.00           C  
ATOM   3952  CG  LEU A 232     -33.628  10.359 -11.164  1.00 -0.00           C  
ATOM   3953  CD1 LEU A 232     -32.761  11.373 -10.431  1.00  0.00           C  
ATOM   3954  CD2 LEU A 232     -34.333   9.433 -10.184  1.00 -0.00           C  
ATOM   3955  H   LEU A 232     -33.622   9.917 -14.008  1.00  0.00           H  
ATOM   3956  HA  LEU A 232     -35.950   9.406 -12.439  1.00  0.00           H  
ATOM   3957 1HB  LEU A 232     -34.151  11.862 -12.585  1.00  0.01           H  
ATOM   3958 2HB  LEU A 232     -35.365  11.588 -11.331  1.00 -0.00           H  
ATOM   3959  HG  LEU A 232     -32.979   9.772 -11.814  1.00  0.00           H  
ATOM   3960 1HD1 LEU A 232     -32.018  10.848  -9.829  1.00  0.02           H  
ATOM   3961 2HD1 LEU A 232     -32.253  12.009 -11.157  1.00  0.00           H  
ATOM   3962 3HD1 LEU A 232     -33.385  11.986  -9.784  1.00  0.00           H  
ATOM   3963 1HD2 LEU A 232     -33.591   8.908  -9.581  1.00  0.00           H  
ATOM   3964 2HD2 LEU A 232     -34.981  10.019  -9.532  1.00  0.00           H  
ATOM   3965 3HD2 LEU A 232     -34.932   8.707 -10.735  1.00  0.00           H  
ATOM   3966  N   LEU A 233     -36.221  11.793 -14.673  1.00  0.00           N  
ATOM   3967  CA  LEU A 233     -37.169  12.665 -15.355  1.00  0.00           C  
ATOM   3968  C   LEU A 233     -38.305  11.863 -15.978  1.00  0.00           C  
ATOM   3969  O   LEU A 233     -39.478  12.204 -15.821  1.00  0.00           O  
ATOM   3970  CB  LEU A 233     -36.455  13.480 -16.441  1.00 -0.00           C  
ATOM   3971  CG  LEU A 233     -37.358  14.361 -17.314  1.00 -0.13           C  
ATOM   3972  CD1 LEU A 233     -38.071  15.382 -16.439  1.00 -0.08           C  
ATOM   3973  CD2 LEU A 233     -36.518  15.048 -18.382  1.00 -0.25           C  
ATOM   3974  H   LEU A 233     -35.268  11.751 -15.003  1.00  0.00           H  
ATOM   3975  HA  LEU A 233     -37.603  13.338 -14.616  1.00  0.00           H  
ATOM   3976 1HB  LEU A 233     -35.722  14.127 -15.964  1.00  0.07           H  
ATOM   3977 2HB  LEU A 233     -35.926  12.791 -17.101  1.00 -0.15           H  
ATOM   3978  HG  LEU A 233     -38.118  13.743 -17.792  1.00 -0.17           H  
ATOM   3979 1HD1 LEU A 233     -38.712  16.009 -17.058  1.00 -0.15           H  
ATOM   3980 2HD1 LEU A 233     -38.679  14.864 -15.696  1.00 -0.07           H  
ATOM   3981 3HD1 LEU A 233     -37.334  16.006 -15.934  1.00 -0.02           H  
ATOM   3982 1HD2 LEU A 233     -37.161  15.673 -19.002  1.00 -0.22           H  
ATOM   3983 2HD2 LEU A 233     -35.759  15.667 -17.905  1.00 -0.20           H  
ATOM   3984 3HD2 LEU A 233     -36.034  14.294 -19.003  1.00 -0.27           H  
ATOM   3985  N   ARG A 234     -37.950  10.796 -16.686  1.00  0.00           N  
ATOM   3986  CA  ARG A 234     -38.932   9.995 -17.408  1.00  0.00           C  
ATOM   3987  C   ARG A 234     -39.997   9.449 -16.466  1.00  0.00           C  
ATOM   3988  O   ARG A 234     -41.183   9.433 -16.797  1.00  0.00           O  
ATOM   3989  CB  ARG A 234     -38.253   8.837 -18.126  1.00 -0.14           C  
ATOM   3990  CG  ARG A 234     -37.441   9.232 -19.349  1.00 -0.39           C  
ATOM   3991  CD  ARG A 234     -36.779   8.057 -19.971  1.00 -0.37           C  
ATOM   3992  NE  ARG A 234     -35.945   8.438 -21.100  1.00 -0.49           N  
ATOM   3993  CZ  ARG A 234     -35.351   7.569 -21.941  1.00 -0.36           C  
ATOM   3994  NH1 ARG A 234     -35.509   6.275 -21.768  1.00 -0.28           N  
ATOM   3995  NH2 ARG A 234     -34.609   8.017 -22.939  1.00 -0.41           N  
ATOM   3996  H   ARG A 234     -36.976  10.533 -16.725  1.00  0.00           H  
ATOM   3997  HA  ARG A 234     -39.426  10.639 -18.135  1.00  0.00           H  
ATOM   3998 1HB  ARG A 234     -37.583   8.324 -17.438  1.00 -0.05           H  
ATOM   3999 2HB  ARG A 234     -39.006   8.118 -18.448  1.00 -0.13           H  
ATOM   4000 1HG  ARG A 234     -38.097   9.688 -20.091  1.00 -0.43           H  
ATOM   4001 2HG  ARG A 234     -36.669   9.946 -19.059  1.00 -0.53           H  
ATOM   4002 1HD  ARG A 234     -36.149   7.561 -19.233  1.00 -0.37           H  
ATOM   4003 2HD  ARG A 234     -37.536   7.359 -20.328  1.00 -0.29           H  
ATOM   4004  HE  ARG A 234     -35.800   9.426 -21.265  1.00 -0.52           H  
ATOM   4005 1HH1 ARG A 234     -36.075   5.933 -21.005  1.00 -0.23           H  
ATOM   4006 2HH1 ARG A 234     -35.064   5.624 -22.398  1.00 -0.23           H  
ATOM   4007 1HH2 ARG A 234     -34.489   9.012 -23.072  1.00 -0.50           H  
ATOM   4008 2HH2 ARG A 234     -34.165   7.366 -23.569  1.00 -0.34           H  
ATOM   4009  N   LEU A 235     -39.568   9.001 -15.291  1.00  0.00           N  
ATOM   4010  CA  LEU A 235     -40.478   8.405 -14.321  1.00  0.00           C  
ATOM   4011  C   LEU A 235     -41.439   9.444 -13.755  1.00  0.00           C  
ATOM   4012  O   LEU A 235     -42.626   9.172 -13.576  1.00  0.00           O  
ATOM   4013  CB  LEU A 235     -39.684   7.759 -13.178  1.00  0.00           C  
ATOM   4014  CG  LEU A 235     -38.772   6.594 -13.579  1.00  0.00           C  
ATOM   4015  CD1 LEU A 235     -38.065   6.052 -12.343  1.00  0.00           C  
ATOM   4016  CD2 LEU A 235     -39.599   5.509 -14.254  1.00 -0.01           C  
ATOM   4017  H   LEU A 235     -38.587   9.076 -15.065  1.00  0.00           H  
ATOM   4018  HA  LEU A 235     -41.069   7.646 -14.832  1.00  0.00           H  
ATOM   4019 1HB  LEU A 235     -39.062   8.521 -12.712  1.00  0.00           H  
ATOM   4020 2HB  LEU A 235     -40.388   7.388 -12.432  1.00  0.00           H  
ATOM   4021  HG  LEU A 235     -38.008   6.950 -14.270  1.00 -0.00           H  
ATOM   4022 1HD1 LEU A 235     -37.417   5.224 -12.627  1.00  0.01           H  
ATOM   4023 2HD1 LEU A 235     -37.465   6.843 -11.891  1.00  0.00           H  
ATOM   4024 3HD1 LEU A 235     -38.805   5.703 -11.624  1.00  0.00           H  
ATOM   4025 1HD2 LEU A 235     -38.949   4.680 -14.539  1.00  0.01           H  
ATOM   4026 2HD2 LEU A 235     -40.362   5.151 -13.562  1.00  0.00           H  
ATOM   4027 3HD2 LEU A 235     -40.078   5.918 -15.143  1.00 -0.02           H  
ATOM   4028  N   ILE A 236     -40.919  10.633 -13.477  1.00  0.00           N  
ATOM   4029  CA  ILE A 236     -41.722  11.704 -12.899  1.00  0.00           C  
ATOM   4030  C   ILE A 236     -42.770  12.201 -13.886  1.00  0.00           C  
ATOM   4031  O   ILE A 236     -43.891  12.534 -13.502  1.00  0.00           O  
ATOM   4032  CB  ILE A 236     -40.832  12.882 -12.459  1.00  0.00           C  
ATOM   4033  CG1 ILE A 236     -39.967  12.479 -11.262  1.00  0.00           C  
ATOM   4034  CG2 ILE A 236     -41.686  14.095 -12.118  1.00  0.00           C  
ATOM   4035  CD1 ILE A 236     -38.835  13.440 -10.976  1.00  0.00           C  
ATOM   4036  H   ILE A 236     -39.942  10.801 -13.670  1.00  0.00           H  
ATOM   4037  HA  ILE A 236     -42.244  11.306 -12.029  1.00  0.00           H  
ATOM   4038  HB  ILE A 236     -40.150  13.144 -13.267  1.00 -0.00           H  
ATOM   4039 1HG1 ILE A 236     -40.588  12.409 -10.370  1.00  0.00           H  
ATOM   4040 2HG1 ILE A 236     -39.538  11.492 -11.439  1.00  0.00           H  
ATOM   4041 1HG2 ILE A 236     -41.041  14.917 -11.808  1.00  0.00           H  
ATOM   4042 2HG2 ILE A 236     -42.259  14.393 -12.995  1.00 -0.01           H  
ATOM   4043 3HG2 ILE A 236     -42.368  13.843 -11.306  1.00  0.01           H  
ATOM   4044 1HD1 ILE A 236     -38.267  13.086 -10.115  1.00 -0.00           H  
ATOM   4045 2HD1 ILE A 236     -38.179  13.499 -11.844  1.00  0.00           H  
ATOM   4046 3HD1 ILE A 236     -39.242  14.427 -10.760  1.00  0.00           H  
ATOM   4047  N   GLU A 237     -42.377  12.242 -15.162  1.00  0.00           N  
ATOM   4048  CA  GLU A 237     -43.263  12.603 -16.261  1.00  0.00           C  
ATOM   4049  C   GLU A 237     -44.474  11.682 -16.332  1.00  0.00           C  
ATOM   4050  O   GLU A 237     -45.582  12.120 -16.642  1.00  0.00           O  
ATOM   4051  CB  GLU A 237     -42.504  12.564 -17.589  1.00 -0.25           C  
ATOM   4052  CG  GLU A 237     -41.555  13.734 -17.805  1.00 -0.22           C  
ATOM   4053  CD  GLU A 237     -40.766  13.619 -19.079  1.00 -0.23           C  
ATOM   4054  OE1 GLU A 237     -40.746  12.555 -19.649  1.00 -0.27           O  
ATOM   4055  OE2 GLU A 237     -40.181  14.596 -19.483  1.00 -0.18           O  
ATOM   4056  H   GLU A 237     -41.420  12.014 -15.389  1.00  0.00           H  
ATOM   4057  HA  GLU A 237     -43.630  13.614 -16.081  1.00  0.00           H  
ATOM   4058 1HB  GLU A 237     -41.921  11.645 -17.647  1.00 -0.41           H  
ATOM   4059 2HB  GLU A 237     -43.216  12.553 -18.414  1.00 -0.36           H  
ATOM   4060 1HG  GLU A 237     -42.134  14.657 -17.833  1.00 -0.47           H  
ATOM   4061 2HG  GLU A 237     -40.869  13.793 -16.962  1.00 -0.20           H  
ATOM   4062  N   GLU A 238     -44.266  10.399 -16.044  1.00  0.00           N  
ATOM   4063  CA  GLU A 238     -45.372   9.448 -16.002  1.00  0.00           C  
ATOM   4064  C   GLU A 238     -46.269   9.694 -14.797  1.00  0.00           C  
ATOM   4065  O   GLU A 238     -47.492   9.578 -14.887  1.00  0.00           O  
ATOM   4066  CB  GLU A 238     -44.842   8.013 -15.969  1.00 -0.21           C  
ATOM   4067  CG  GLU A 238     -44.167   7.562 -17.257  1.00 -0.25           C  
ATOM   4068  CD  GLU A 238     -45.111   7.506 -18.424  1.00 -0.24           C  
ATOM   4069  OE1 GLU A 238     -46.114   6.840 -18.322  1.00 -0.23           O  
ATOM   4070  OE2 GLU A 238     -44.830   8.130 -19.421  1.00 -0.30           O  
ATOM   4071  H   GLU A 238     -43.325  10.084 -15.852  1.00  0.00           H  
ATOM   4072  HA  GLU A 238     -45.966   9.568 -16.910  1.00  0.00           H  
ATOM   4073 1HB  GLU A 238     -44.120   7.911 -15.159  1.00 -0.21           H  
ATOM   4074 2HB  GLU A 238     -45.663   7.325 -15.764  1.00 -0.21           H  
ATOM   4075 1HG  GLU A 238     -43.357   8.253 -17.491  1.00 -0.32           H  
ATOM   4076 2HG  GLU A 238     -43.731   6.576 -17.101  1.00 -0.24           H  
ATOM   4077  N   VAL A 239     -45.651  10.033 -13.674  1.00  0.00           N  
ATOM   4078  CA  VAL A 239     -46.384  10.333 -12.447  1.00  0.00           C  
ATOM   4079  C   VAL A 239     -45.966  11.701 -11.928  1.00  0.00           C  
ATOM   4080  O   VAL A 239     -45.078  11.809 -11.082  1.00  0.00           O  
ATOM   4081  CB  VAL A 239     -46.113   9.262 -11.374  1.00  0.12           C  
ATOM   4082  CG1 VAL A 239     -46.949   9.531 -10.131  1.00  0.16           C  
ATOM   4083  CG2 VAL A 239     -46.409   7.880 -11.934  1.00  0.12           C  
ATOM   4084  H   VAL A 239     -44.643  10.087 -13.664  1.00  0.00           H  
ATOM   4085  HA  VAL A 239     -47.451  10.333 -12.674  1.00  0.00           H  
ATOM   4086  HB  VAL A 239     -45.066   9.317 -11.075  1.00  0.11           H  
ATOM   4087 1HG1 VAL A 239     -46.744   8.766  -9.382  1.00  0.14           H  
ATOM   4088 2HG1 VAL A 239     -46.694  10.511  -9.727  1.00  0.14           H  
ATOM   4089 3HG1 VAL A 239     -48.007   9.509 -10.392  1.00  0.17           H  
ATOM   4090 1HG2 VAL A 239     -46.215   7.128 -11.169  1.00  0.12           H  
ATOM   4091 2HG2 VAL A 239     -47.455   7.827 -12.238  1.00  0.13           H  
ATOM   4092 3HG2 VAL A 239     -45.770   7.693 -12.797  1.00  0.08           H  
ATOM   4093  N   PRO A 240     -46.606  12.747 -12.434  1.00  0.00           N  
ATOM   4094  CA  PRO A 240     -46.136  14.103 -12.195  1.00  0.00           C  
ATOM   4095  C   PRO A 240     -46.569  14.615 -10.829  1.00  0.00           C  
ATOM   4096  O   PRO A 240     -47.493  15.422 -10.722  1.00  0.00           O  
ATOM   4097  CB  PRO A 240     -46.793  14.897 -13.328  1.00  0.08           C  
ATOM   4098  CG  PRO A 240     -48.042  14.139 -13.628  1.00  0.15           C  
ATOM   4099  CD  PRO A 240     -47.645  12.694 -13.489  1.00  0.20           C  
ATOM   4100  HA  PRO A 240     -45.046  14.104 -12.233  1.00  0.00           H  
ATOM   4101 1HB  PRO A 240     -46.990  15.929 -13.001  1.00  0.08           H  
ATOM   4102 2HB  PRO A 240     -46.113  14.957 -14.190  1.00  0.05           H  
ATOM   4103 1HG  PRO A 240     -48.839  14.429 -12.928  1.00  0.15           H  
ATOM   4104 2HG  PRO A 240     -48.402  14.384 -14.638  1.00  0.15           H  
ATOM   4105 1HD  PRO A 240     -48.517  12.102 -13.174  1.00  0.21           H  
ATOM   4106 2HD  PRO A 240     -47.254  12.326 -14.448  1.00  0.19           H  
ATOM   4107  N   THR A 241     -45.898  14.144  -9.786  1.00  0.00           N  
ATOM   4108  CA  THR A 241     -46.190  14.579  -8.427  1.00  0.00           C  
ATOM   4109  C   THR A 241     -44.948  15.144  -7.751  1.00  0.00           C  
ATOM   4110  O   THR A 241     -43.839  14.655  -7.962  1.00  0.00           O  
ATOM   4111  CB  THR A 241     -46.757  13.424  -7.584  1.00 -0.00           C  
ATOM   4112  OG1 THR A 241     -47.010  13.881  -6.249  1.00 -0.23           O  
ATOM   4113  CG2 THR A 241     -45.775  12.263  -7.540  1.00 -0.03           C  
ATOM   4114  H   THR A 241     -45.166  13.465  -9.938  1.00  0.00           H  
ATOM   4115  HA  THR A 241     -46.949  15.360  -8.470  1.00  0.00           H  
ATOM   4116  HB  THR A 241     -47.695  13.082  -8.019  1.00  0.02           H  
ATOM   4117  HG1 THR A 241     -47.616  13.277  -5.813  1.00 -0.26           H  
ATOM   4118 1HG2 THR A 241     -46.193  11.454  -6.939  1.00 -0.06           H  
ATOM   4119 2HG2 THR A 241     -45.590  11.904  -8.552  1.00  0.04           H  
ATOM   4120 3HG2 THR A 241     -44.838  12.596  -7.096  1.00 -0.10           H  
ATOM   4121  N   PRO A 242     -45.138  16.180  -6.935  1.00  0.00           N  
ATOM   4122  CA  PRO A 242     -44.021  16.782  -6.222  1.00  0.00           C  
ATOM   4123  C   PRO A 242     -43.430  15.780  -5.227  1.00  0.00           C  
ATOM   4124  O   PRO A 242     -42.309  15.953  -4.749  1.00  0.00           O  
ATOM   4125  CB  PRO A 242     -44.663  17.980  -5.516  1.00  0.13           C  
ATOM   4126  CG  PRO A 242     -46.101  17.606  -5.398  1.00  0.12           C  
ATOM   4127  CD  PRO A 242     -46.404  16.870  -6.675  1.00  0.14           C  
ATOM   4128  HA  PRO A 242     -43.252  17.038  -6.952  1.00  0.00           H  
ATOM   4129 1HB  PRO A 242     -44.183  18.143  -4.541  1.00 -0.04           H  
ATOM   4130 2HB  PRO A 242     -44.507  18.894  -6.109  1.00  0.15           H  
ATOM   4131 1HG  PRO A 242     -46.260  16.986  -4.504  1.00  0.00           H  
ATOM   4132 2HG  PRO A 242     -46.718  18.508  -5.272  1.00  0.08           H  
ATOM   4133 1HD  PRO A 242     -47.232  16.166  -6.506  1.00  0.11           H  
ATOM   4134 2HD  PRO A 242     -46.663  17.592  -7.464  1.00  0.15           H  
ATOM   4135  N   GLU A 243     -44.199  14.738  -4.930  1.00  0.00           N  
ATOM   4136  CA  GLU A 243     -43.793  13.689  -4.002  1.00  0.00           C  
ATOM   4137  C   GLU A 243     -42.562  12.951  -4.511  1.00  0.00           C  
ATOM   4138  O   GLU A 243     -41.724  12.506  -3.726  1.00  0.00           O  
ATOM   4139  CB  GLU A 243     -44.939  12.699  -3.782  1.00 -0.34           C  
ATOM   4140  CG  GLU A 243     -46.125  13.269  -3.017  1.00 -0.31           C  
ATOM   4141  CD  GLU A 243     -47.248  12.284  -2.859  1.00 -0.36           C  
ATOM   4142  OE1 GLU A 243     -47.167  11.222  -3.430  1.00 -0.36           O  
ATOM   4143  OE2 GLU A 243     -48.190  12.591  -2.167  1.00 -0.35           O  
ATOM   4144  H   GLU A 243     -45.109  14.660  -5.361  1.00  0.00           H  
ATOM   4145  HA  GLU A 243     -43.533  14.158  -3.053  1.00  0.00           H  
ATOM   4146 1HB  GLU A 243     -45.303  12.343  -4.746  1.00 -0.35           H  
ATOM   4147 2HB  GLU A 243     -44.571  11.833  -3.231  1.00 -0.40           H  
ATOM   4148 1HG  GLU A 243     -45.790  13.582  -2.028  1.00 -0.33           H  
ATOM   4149 2HG  GLU A 243     -46.492  14.151  -3.542  1.00 -0.23           H  
ATOM   4150  N   LEU A 244     -42.457  12.823  -5.829  1.00  0.00           N  
ATOM   4151  CA  LEU A 244     -41.339  12.119  -6.444  1.00  0.00           C  
ATOM   4152  C   LEU A 244     -40.212  13.080  -6.803  1.00  0.00           C  
ATOM   4153  O   LEU A 244     -39.037  12.717  -6.757  1.00  0.00           O  
ATOM   4154  CB  LEU A 244     -41.807  11.378  -7.703  1.00 -0.00           C  
ATOM   4155  CG  LEU A 244     -42.838  10.264  -7.475  1.00 -0.01           C  
ATOM   4156  CD1 LEU A 244     -43.355   9.767  -8.818  1.00  0.05           C  
ATOM   4157  CD2 LEU A 244     -42.197   9.134  -6.683  1.00 -0.11           C  
ATOM   4158  H   LEU A 244     -43.171  13.224  -6.420  1.00  0.00           H  
ATOM   4159  HA  LEU A 244     -40.950  11.403  -5.720  1.00  0.00           H  
ATOM   4160 1HB  LEU A 244     -42.248  12.100  -8.388  1.00 -0.00           H  
ATOM   4161 2HB  LEU A 244     -40.938  10.931  -8.187  1.00 -0.00           H  
ATOM   4162  HG  LEU A 244     -43.685  10.661  -6.918  1.00 -0.13           H  
ATOM   4163 1HD1 LEU A 244     -44.087   8.976  -8.656  1.00  0.10           H  
ATOM   4164 2HD1 LEU A 244     -43.825  10.591  -9.354  1.00  0.04           H  
ATOM   4165 3HD1 LEU A 244     -42.524   9.378  -9.406  1.00  0.01           H  
ATOM   4166 1HD2 LEU A 244     -42.928   8.343  -6.521  1.00 -0.12           H  
ATOM   4167 2HD2 LEU A 244     -41.349   8.735  -7.241  1.00 -0.05           H  
ATOM   4168 3HD2 LEU A 244     -41.852   9.513  -5.721  1.00 -0.24           H  
ATOM   4169  N   ILE A 245     -40.578  14.306  -7.159  1.00  0.00           N  
ATOM   4170  CA  ILE A 245     -39.605  15.297  -7.603  1.00  0.00           C  
ATOM   4171  C   ILE A 245     -38.616  15.633  -6.494  1.00  0.00           C  
ATOM   4172  O   ILE A 245     -37.405  15.665  -6.717  1.00  0.00           O  
ATOM   4173  CB  ILE A 245     -40.308  16.584  -8.071  1.00 -0.00           C  
ATOM   4174  CG1 ILE A 245     -41.086  16.327  -9.365  1.00  0.00           C  
ATOM   4175  CG2 ILE A 245     -39.295  17.702  -8.269  1.00 -0.00           C  
ATOM   4176  CD1 ILE A 245     -42.034  17.443  -9.739  1.00  0.02           C  
ATOM   4177  H   ILE A 245     -41.555  14.558  -7.122  1.00  0.00           H  
ATOM   4178  HA  ILE A 245     -39.044  14.871  -8.434  1.00  0.00           H  
ATOM   4179  HB  ILE A 245     -41.036  16.895  -7.322  1.00 -0.00           H  
ATOM   4180 1HG1 ILE A 245     -40.385  16.185 -10.188  1.00  0.00           H  
ATOM   4181 2HG1 ILE A 245     -41.663  15.408  -9.266  1.00  0.00           H  
ATOM   4182 1HG2 ILE A 245     -39.808  18.604  -8.601  1.00 -0.00           H  
ATOM   4183 2HG2 ILE A 245     -38.785  17.900  -7.326  1.00 -0.00           H  
ATOM   4184 3HG2 ILE A 245     -38.565  17.402  -9.020  1.00 -0.00           H  
ATOM   4185 1HD1 ILE A 245     -42.549  17.188 -10.665  1.00  0.02           H  
ATOM   4186 2HD1 ILE A 245     -42.767  17.580  -8.942  1.00  0.10           H  
ATOM   4187 3HD1 ILE A 245     -41.474  18.366  -9.877  1.00  0.01           H  
ATOM   4188  N   LYS A 246     -39.138  15.883  -5.298  1.00  0.00           N  
ATOM   4189  CA  LYS A 246     -38.306  16.267  -4.164  1.00  0.00           C  
ATOM   4190  C   LYS A 246     -37.182  15.263  -3.942  1.00  0.00           C  
ATOM   4191  O   LYS A 246     -36.048  15.641  -3.648  1.00  0.00           O  
ATOM   4192  CB  LYS A 246     -39.153  16.397  -2.897  1.00 -0.12           C  
ATOM   4193  CG  LYS A 246     -40.085  17.601  -2.885  1.00 -0.13           C  
ATOM   4194  CD  LYS A 246     -40.907  17.651  -1.606  1.00 -0.12           C  
ATOM   4195  CE  LYS A 246     -41.851  18.845  -1.598  1.00 -0.13           C  
ATOM   4196  NZ  LYS A 246     -42.689  18.885  -0.369  1.00 -0.16           N  
ATOM   4197  H   LYS A 246     -40.137  15.806  -5.171  1.00  0.00           H  
ATOM   4198  HA  LYS A 246     -37.851  17.232  -4.388  1.00  0.00           H  
ATOM   4199 1HB  LYS A 246     -39.762  15.501  -2.773  1.00 -0.09           H  
ATOM   4200 2HB  LYS A 246     -38.499  16.471  -2.028  1.00 -0.12           H  
ATOM   4201 1HG  LYS A 246     -39.498  18.517  -2.965  1.00 -0.17           H  
ATOM   4202 2HG  LYS A 246     -40.761  17.548  -3.738  1.00 -0.12           H  
ATOM   4203 1HD  LYS A 246     -41.493  16.735  -1.513  1.00 -0.11           H  
ATOM   4204 2HD  LYS A 246     -40.240  17.723  -0.747  1.00 -0.12           H  
ATOM   4205 1HE  LYS A 246     -41.272  19.765  -1.659  1.00 -0.13           H  
ATOM   4206 2HE  LYS A 246     -42.506  18.796  -2.468  1.00 -0.14           H  
ATOM   4207 1HZ  LYS A 246     -43.299  19.689  -0.404  1.00 -0.28           H  
ATOM   4208 2HZ  LYS A 246     -43.244  18.043  -0.312  1.00 -0.16           H  
ATOM   4209 3HZ  LYS A 246     -42.092  18.950   0.443  1.00 -0.11           H  
ATOM   4210  N   GLN A 247     -37.503  13.981  -4.083  1.00  0.00           N  
ATOM   4211  CA  GLN A 247     -36.518  12.921  -3.909  1.00  0.00           C  
ATOM   4212  C   GLN A 247     -35.525  12.897  -5.063  1.00  0.00           C  
ATOM   4213  O   GLN A 247     -34.319  12.759  -4.854  1.00  0.00           O  
ATOM   4214  CB  GLN A 247     -37.211  11.561  -3.788  1.00 -0.09           C  
ATOM   4215  CG  GLN A 247     -36.266  10.402  -3.519  1.00 -0.11           C  
ATOM   4216  CD  GLN A 247     -37.001   9.098  -3.279  1.00 -0.22           C  
ATOM   4217  OE1 GLN A 247     -38.230   9.032  -3.388  1.00 -0.23           O  
ATOM   4218  NE2 GLN A 247     -36.255   8.049  -2.951  1.00 -0.31           N  
ATOM   4219  H   GLN A 247     -38.454  13.735  -4.316  1.00  0.00           H  
ATOM   4220  HA  GLN A 247     -35.961  13.122  -2.993  1.00  0.00           H  
ATOM   4221 1HB  GLN A 247     -37.940  11.594  -2.977  1.00 -0.10           H  
ATOM   4222 2HB  GLN A 247     -37.754  11.346  -4.707  1.00 -0.08           H  
ATOM   4223 1HG  GLN A 247     -35.613  10.273  -4.382  1.00 -0.14           H  
ATOM   4224 2HG  GLN A 247     -35.672  10.629  -2.633  1.00 -0.14           H  
ATOM   4225 1HE2 GLN A 247     -36.685   7.162  -2.781  1.00 -0.37           H  
ATOM   4226 2HE2 GLN A 247     -35.263   8.146  -2.874  1.00 -0.29           H  
ATOM   4227  N   ALA A 248     -36.038  13.033  -6.281  1.00  0.00           N  
ATOM   4228  CA  ALA A 248     -35.198  13.012  -7.473  1.00  0.00           C  
ATOM   4229  C   ALA A 248     -34.187  14.150  -7.455  1.00  0.00           C  
ATOM   4230  O   ALA A 248     -33.041  13.982  -7.872  1.00  0.00           O  
ATOM   4231  CB  ALA A 248     -36.056  13.086  -8.727  1.00 -0.00           C  
ATOM   4232  H   ALA A 248     -37.035  13.153  -6.384  1.00  0.00           H  
ATOM   4233  HA  ALA A 248     -34.643  12.073  -7.480  1.00  0.00           H  
ATOM   4234 1HB  ALA A 248     -35.415  13.069  -9.609  1.00 -0.00           H  
ATOM   4235 2HB  ALA A 248     -36.734  12.232  -8.756  1.00 -0.00           H  
ATOM   4236 3HB  ALA A 248     -36.634  14.009  -8.717  1.00 -0.00           H  
ATOM   4237  N   MET A 249     -34.618  15.310  -6.970  1.00  0.00           N  
ATOM   4238  CA  MET A 249     -33.756  16.484  -6.911  1.00  0.00           C  
ATOM   4239  C   MET A 249     -32.563  16.247  -5.995  1.00  0.00           C  
ATOM   4240  O   MET A 249     -31.450  16.689  -6.282  1.00  0.00           O  
ATOM   4241  CB  MET A 249     -34.553  17.701  -6.445  1.00 -0.03           C  
ATOM   4242  CG  MET A 249     -35.584  18.200  -7.447  1.00 -0.00           C  
ATOM   4243  SD  MET A 249     -36.157  19.871  -7.083  1.00 -0.02           S  
ATOM   4244  CE  MET A 249     -37.049  19.598  -5.555  1.00 -0.07           C  
ATOM   4245  H   MET A 249     -35.567  15.379  -6.632  1.00  0.00           H  
ATOM   4246  HA  MET A 249     -33.374  16.674  -7.915  1.00  0.00           H  
ATOM   4247 1HB  MET A 249     -35.074  17.461  -5.520  1.00 -0.10           H  
ATOM   4248 2HB  MET A 249     -33.869  18.523  -6.232  1.00 -0.02           H  
ATOM   4249 1HG  MET A 249     -35.153  18.194  -8.447  1.00 -0.00           H  
ATOM   4250 2HG  MET A 249     -36.446  17.533  -7.445  1.00 -0.00           H  
ATOM   4251 1HE  MET A 249     -37.464  20.542  -5.201  1.00 -0.09           H  
ATOM   4252 2HE  MET A 249     -37.858  18.887  -5.729  1.00 -0.06           H  
ATOM   4253 3HE  MET A 249     -36.369  19.196  -4.803  1.00 -0.10           H  
ATOM   4254  N   GLU A 250     -32.801  15.546  -4.892  1.00  0.00           N  
ATOM   4255  CA  GLU A 250     -31.744  15.239  -3.936  1.00  0.00           C  
ATOM   4256  C   GLU A 250     -30.746  14.246  -4.517  1.00  0.00           C  
ATOM   4257  O   GLU A 250     -29.546  14.334  -4.259  1.00  0.00           O  
ATOM   4258  CB  GLU A 250     -32.340  14.679  -2.642  1.00 -0.27           C  
ATOM   4259  CG  GLU A 250     -33.044  15.713  -1.775  1.00 -0.29           C  
ATOM   4260  CD  GLU A 250     -32.110  16.762  -1.241  1.00 -0.30           C  
ATOM   4261  OE1 GLU A 250     -31.122  16.403  -0.645  1.00 -0.28           O  
ATOM   4262  OE2 GLU A 250     -32.383  17.924  -1.429  1.00 -0.30           O  
ATOM   4263  H   GLU A 250     -33.739  15.217  -4.711  1.00  0.00           H  
ATOM   4264  HA  GLU A 250     -31.207  16.162  -3.716  1.00  0.00           H  
ATOM   4265 1HB  GLU A 250     -33.062  13.898  -2.883  1.00 -0.27           H  
ATOM   4266 2HB  GLU A 250     -31.551  14.223  -2.045  1.00 -0.35           H  
ATOM   4267 1HG  GLU A 250     -33.819  16.200  -2.366  1.00 -0.33           H  
ATOM   4268 2HG  GLU A 250     -33.526  15.205  -0.941  1.00 -0.28           H  
ATOM   4269  N   ILE A 251     -31.250  13.301  -5.304  1.00  0.00           N  
ATOM   4270  CA  ILE A 251     -30.413  12.250  -5.871  1.00  0.00           C  
ATOM   4271  C   ILE A 251     -29.351  12.830  -6.796  1.00  0.00           C  
ATOM   4272  O   ILE A 251     -28.170  12.499  -6.686  1.00  0.00           O  
ATOM   4273  CB  ILE A 251     -31.265  11.228  -6.645  1.00  0.01           C  
ATOM   4274  CG1 ILE A 251     -32.083  10.371  -5.675  1.00 -0.05           C  
ATOM   4275  CG2 ILE A 251     -30.381  10.351  -7.519  1.00  0.02           C  
ATOM   4276  CD1 ILE A 251     -33.149   9.535  -6.347  1.00 -0.07           C  
ATOM   4277  H   ILE A 251     -32.237  13.310  -5.514  1.00  0.00           H  
ATOM   4278  HA  ILE A 251     -29.903  11.744  -5.052  1.00  0.00           H  
ATOM   4279  HB  ILE A 251     -31.979  11.753  -7.278  1.00  0.02           H  
ATOM   4280 1HG1 ILE A 251     -31.416   9.701  -5.131  1.00 -0.01           H  
ATOM   4281 2HG1 ILE A 251     -32.568  11.014  -4.940  1.00 -0.09           H  
ATOM   4282 1HG2 ILE A 251     -30.999   9.633  -8.058  1.00  0.02           H  
ATOM   4283 2HG2 ILE A 251     -29.842  10.973  -8.232  1.00  0.02           H  
ATOM   4284 3HG2 ILE A 251     -29.667   9.816  -6.892  1.00  0.05           H  
ATOM   4285 1HD1 ILE A 251     -33.686   8.957  -5.594  1.00 -0.11           H  
ATOM   4286 2HD1 ILE A 251     -33.848  10.189  -6.869  1.00 -0.02           H  
ATOM   4287 3HD1 ILE A 251     -32.683   8.857  -7.061  1.00 -0.01           H  
ATOM   4288  N   VAL A 252     -29.777  13.697  -7.709  1.00  0.00           N  
ATOM   4289  CA  VAL A 252     -28.870  14.291  -8.684  1.00  0.00           C  
ATOM   4290  C   VAL A 252     -27.896  15.252  -8.016  1.00  0.00           C  
ATOM   4291  O   VAL A 252     -26.760  15.409  -8.462  1.00  0.00           O  
ATOM   4292  CB  VAL A 252     -29.668  15.041  -9.766  1.00 -0.00           C  
ATOM   4293  CG1 VAL A 252     -30.549  14.076 -10.545  1.00  0.01           C  
ATOM   4294  CG2 VAL A 252     -30.505  16.138  -9.127  1.00 -0.00           C  
ATOM   4295  H   VAL A 252     -30.755  13.951  -7.727  1.00  0.00           H  
ATOM   4296  HA  VAL A 252     -28.290  13.488  -9.138  1.00  0.00           H  
ATOM   4297  HB  VAL A 252     -28.970  15.484 -10.478  1.00 -0.00           H  
ATOM   4298 1HG1 VAL A 252     -31.105  14.623 -11.306  1.00  0.02           H  
ATOM   4299 2HG1 VAL A 252     -29.927  13.320 -11.024  1.00  0.01           H  
ATOM   4300 3HG1 VAL A 252     -31.249  13.592  -9.864  1.00 -0.00           H  
ATOM   4301 1HG2 VAL A 252     -31.066  16.665  -9.898  1.00  0.01           H  
ATOM   4302 2HG2 VAL A 252     -31.199  15.697  -8.411  1.00 -0.00           H  
ATOM   4303 3HG2 VAL A 252     -29.850  16.841  -8.610  1.00 -0.00           H  
ATOM   4304  N   PHE A 253     -28.348  15.895  -6.945  1.00  0.00           N  
ATOM   4305  CA  PHE A 253     -27.477  16.736  -6.132  1.00  0.00           C  
ATOM   4306  C   PHE A 253     -26.349  15.921  -5.511  1.00  0.00           C  
ATOM   4307  O   PHE A 253     -25.174  16.259  -5.655  1.00  0.00           O  
ATOM   4308  CB  PHE A 253     -28.280  17.428  -5.029  1.00  0.06           C  
ATOM   4309  CG  PHE A 253     -27.427  18.082  -3.979  1.00  0.01           C  
ATOM   4310  CD1 PHE A 253     -26.589  19.138  -4.304  1.00  0.05           C  
ATOM   4311  CD2 PHE A 253     -27.463  17.643  -2.664  1.00 -0.14           C  
ATOM   4312  CE1 PHE A 253     -25.805  19.740  -3.339  1.00  0.04           C  
ATOM   4313  CE2 PHE A 253     -26.681  18.244  -1.697  1.00 -0.14           C  
ATOM   4314  CZ  PHE A 253     -25.850  19.294  -2.035  1.00 -0.14           C  
ATOM   4315  H   PHE A 253     -29.320  15.799  -6.687  1.00  0.00           H  
ATOM   4316  HA  PHE A 253     -27.028  17.487  -6.782  1.00  0.00           H  
ATOM   4317 1HB  PHE A 253     -28.921  18.190  -5.470  1.00  0.03           H  
ATOM   4318 2HB  PHE A 253     -28.926  16.701  -4.539  1.00 -0.18           H  
ATOM   4319  HD1 PHE A 253     -26.555  19.492  -5.335  1.00  0.05           H  
ATOM   4320  HD2 PHE A 253     -28.118  16.813  -2.397  1.00 -0.33           H  
ATOM   4321  HE1 PHE A 253     -25.150  20.569  -3.609  1.00  0.02           H  
ATOM   4322  HE2 PHE A 253     -26.717  17.890  -0.667  1.00 -0.32           H  
ATOM   4323  HZ  PHE A 253     -25.232  19.767  -1.275  1.00 -0.16           H  
ATOM   4324  N   GLU A 254     -26.713  14.847  -4.821  1.00  0.00           N  
ATOM   4325  CA  GLU A 254     -25.739  14.027  -4.109  1.00  0.00           C  
ATOM   4326  C   GLU A 254     -24.700  13.453  -5.062  1.00  0.00           C  
ATOM   4327  O   GLU A 254     -23.516  13.378  -4.734  1.00  0.00           O  
ATOM   4328  CB  GLU A 254     -26.442  12.891  -3.362  1.00 -0.21           C  
ATOM   4329  CG  GLU A 254     -27.283  13.344  -2.177  1.00 -0.20           C  
ATOM   4330  CD  GLU A 254     -26.462  13.953  -1.075  1.00 -0.18           C  
ATOM   4331  OE1 GLU A 254     -25.385  13.467  -0.825  1.00 -0.19           O  
ATOM   4332  OE2 GLU A 254     -26.913  14.905  -0.483  1.00 -0.29           O  
ATOM   4333  H   GLU A 254     -27.690  14.591  -4.788  1.00  0.00           H  
ATOM   4334  HA  GLU A 254     -25.220  14.665  -3.392  1.00  0.00           H  
ATOM   4335 1HB  GLU A 254     -27.094  12.352  -4.050  1.00 -0.19           H  
ATOM   4336 2HB  GLU A 254     -25.699  12.184  -2.994  1.00 -0.20           H  
ATOM   4337 1HG  GLU A 254     -28.011  14.079  -2.521  1.00 -0.28           H  
ATOM   4338 2HG  GLU A 254     -27.831  12.487  -1.786  1.00 -0.16           H  
ATOM   4339  N   LEU A 255     -25.150  13.047  -6.245  1.00  0.00           N  
ATOM   4340  CA  LEU A 255     -24.257  12.490  -7.253  1.00  0.00           C  
ATOM   4341  C   LEU A 255     -23.341  13.560  -7.830  1.00  0.00           C  
ATOM   4342  O   LEU A 255     -22.137  13.348  -7.975  1.00  0.00           O  
ATOM   4343  CB  LEU A 255     -25.071  11.843  -8.381  1.00  0.00           C  
ATOM   4344  CG  LEU A 255     -25.907  10.620  -7.982  1.00  0.00           C  
ATOM   4345  CD1 LEU A 255     -26.859  10.264  -9.115  1.00  0.00           C  
ATOM   4346  CD2 LEU A 255     -24.983   9.456  -7.657  1.00  0.00           C  
ATOM   4347  H   LEU A 255     -26.135  13.127  -6.450  1.00  0.00           H  
ATOM   4348  HA  LEU A 255     -23.631  11.737  -6.773  1.00  0.00           H  
ATOM   4349 1HB  LEU A 255     -25.750  12.589  -8.792  1.00  0.00           H  
ATOM   4350 2HB  LEU A 255     -24.386  11.532  -9.170  1.00  0.00           H  
ATOM   4351  HG  LEU A 255     -26.508  10.862  -7.105  1.00 -0.01           H  
ATOM   4352 1HD1 LEU A 255     -27.454   9.395  -8.831  1.00  0.00           H  
ATOM   4353 2HD1 LEU A 255     -27.522  11.107  -9.313  1.00  0.00           H  
ATOM   4354 3HD1 LEU A 255     -26.287  10.033 -10.012  1.00  0.00           H  
ATOM   4355 1HD2 LEU A 255     -25.577   8.589  -7.372  1.00  0.01           H  
ATOM   4356 2HD2 LEU A 255     -24.383   9.214  -8.534  1.00  0.00           H  
ATOM   4357 3HD2 LEU A 255     -24.326   9.733  -6.833  1.00 -0.01           H  
ATOM   4358  N   ALA A 256     -23.917  14.712  -8.157  1.00  0.00           N  
ATOM   4359  CA  ALA A 256     -23.149  15.824  -8.708  1.00  0.00           C  
ATOM   4360  C   ALA A 256     -22.090  16.302  -7.723  1.00  0.00           C  
ATOM   4361  O   ALA A 256     -20.973  16.641  -8.114  1.00  0.00           O  
ATOM   4362  CB  ALA A 256     -24.075  16.970  -9.086  1.00  0.00           C  
ATOM   4363  H   ALA A 256     -24.912  14.821  -8.022  1.00  0.00           H  
ATOM   4364  HA  ALA A 256     -22.639  15.472  -9.604  1.00  0.00           H  
ATOM   4365 1HB  ALA A 256     -23.488  17.793  -9.494  1.00  0.00           H  
ATOM   4366 2HB  ALA A 256     -24.791  16.629  -9.833  1.00  0.00           H  
ATOM   4367 3HB  ALA A 256     -24.611  17.312  -8.201  1.00  0.00           H  
ATOM   4368  N   LYS A 257     -22.446  16.326  -6.443  1.00  0.00           N  
ATOM   4369  CA  LYS A 257     -21.530  16.775  -5.401  1.00  0.00           C  
ATOM   4370  C   LYS A 257     -20.297  15.883  -5.330  1.00  0.00           C  
ATOM   4371  O   LYS A 257     -19.172  16.371  -5.217  1.00  0.00           O  
ATOM   4372  CB  LYS A 257     -22.236  16.806  -4.044  1.00 -0.05           C  
ATOM   4373  CG  LYS A 257     -21.371  17.312  -2.897  1.00 -0.13           C  
ATOM   4374  CD  LYS A 257     -22.161  17.382  -1.599  1.00 -0.05           C  
ATOM   4375  CE  LYS A 257     -21.292  17.861  -0.446  1.00 -0.12           C  
ATOM   4376  NZ  LYS A 257     -22.052  17.934   0.831  1.00 -0.06           N  
ATOM   4377  H   LYS A 257     -23.375  16.027  -6.185  1.00  0.00           H  
ATOM   4378  HA  LYS A 257     -21.199  17.783  -5.652  1.00  0.00           H  
ATOM   4379 1HB  LYS A 257     -23.117  17.445  -4.107  1.00  0.02           H  
ATOM   4380 2HB  LYS A 257     -22.577  15.803  -3.789  1.00 -0.20           H  
ATOM   4381 1HG  LYS A 257     -20.521  16.644  -2.760  1.00 -0.27           H  
ATOM   4382 2HG  LYS A 257     -20.994  18.306  -3.137  1.00 -0.21           H  
ATOM   4383 1HD  LYS A 257     -23.001  18.068  -1.720  1.00 -0.07           H  
ATOM   4384 2HD  LYS A 257     -22.554  16.394  -1.359  1.00 -0.28           H  
ATOM   4385 1HE  LYS A 257     -20.452  17.180  -0.316  1.00 -0.17           H  
ATOM   4386 2HE  LYS A 257     -20.896  18.850  -0.675  1.00 -0.26           H  
ATOM   4387 1HZ  LYS A 257     -21.441  18.255   1.569  1.00 -0.09           H  
ATOM   4388 2HZ  LYS A 257     -22.823  18.579   0.728  1.00 -0.07           H  
ATOM   4389 3HZ  LYS A 257     -22.408  17.018   1.065  1.00 -0.06           H  
ATOM   4390  N   GLU A 258     -20.515  14.575  -5.397  1.00  0.00           N  
ATOM   4391  CA  GLU A 258     -19.418  13.615  -5.392  1.00  0.00           C  
ATOM   4392  C   GLU A 258     -18.540  13.773  -6.627  1.00  0.00           C  
ATOM   4393  O   GLU A 258     -17.317  13.649  -6.551  1.00  0.00           O  
ATOM   4394  CB  GLU A 258     -19.961  12.185  -5.322  1.00 -0.15           C  
ATOM   4395  CG  GLU A 258     -20.589  11.816  -3.985  1.00 -0.19           C  
ATOM   4396  CD  GLU A 258     -19.598  11.800  -2.856  1.00 -0.21           C  
ATOM   4397  OE1 GLU A 258     -18.570  11.183  -3.003  1.00 -0.25           O  
ATOM   4398  OE2 GLU A 258     -19.867  12.406  -1.846  1.00 -0.22           O  
ATOM   4399  H   GLU A 258     -21.465  14.237  -5.453  1.00  0.00           H  
ATOM   4400  HA  GLU A 258     -18.800  13.810  -4.515  1.00  0.00           H  
ATOM   4401 1HB  GLU A 258     -20.714  12.044  -6.097  1.00 -0.14           H  
ATOM   4402 2HB  GLU A 258     -19.153  11.480  -5.518  1.00 -0.15           H  
ATOM   4403 1HG  GLU A 258     -21.374  12.537  -3.754  1.00 -0.22           H  
ATOM   4404 2HG  GLU A 258     -21.051  10.834  -4.072  1.00 -0.18           H  
ATOM   4405  N   ILE A 259     -19.172  14.049  -7.763  1.00  0.00           N  
ATOM   4406  CA  ILE A 259     -18.445  14.271  -9.008  1.00  0.00           C  
ATOM   4407  C   ILE A 259     -17.584  15.525  -8.928  1.00  0.00           C  
ATOM   4408  O   ILE A 259     -16.438  15.532  -9.378  1.00  0.00           O  
ATOM   4409  CB  ILE A 259     -19.417  14.391 -10.196  1.00 -0.00           C  
ATOM   4410  CG1 ILE A 259     -20.117  13.053 -10.450  1.00  0.00           C  
ATOM   4411  CG2 ILE A 259     -18.678  14.853 -11.443  1.00  0.00           C  
ATOM   4412  CD1 ILE A 259     -21.281  13.145 -11.410  1.00  0.00           C  
ATOM   4413  H   ILE A 259     -20.180  14.105  -7.764  1.00  0.00           H  
ATOM   4414  HA  ILE A 259     -17.782  13.420  -9.170  1.00  0.00           H  
ATOM   4415  HB  ILE A 259     -20.196  15.113  -9.958  1.00  0.00           H  
ATOM   4416 1HG1 ILE A 259     -19.400  12.338 -10.852  1.00  0.01           H  
ATOM   4417 2HG1 ILE A 259     -20.485  12.650  -9.506  1.00  0.01           H  
ATOM   4418 1HG2 ILE A 259     -19.380  14.931 -12.273  1.00  0.00           H  
ATOM   4419 2HG2 ILE A 259     -18.226  15.827 -11.257  1.00  0.00           H  
ATOM   4420 3HG2 ILE A 259     -17.899  14.132 -11.693  1.00  0.00           H  
ATOM   4421 1HD1 ILE A 259     -21.726  12.158 -11.539  1.00  0.00           H  
ATOM   4422 2HD1 ILE A 259     -22.029  13.830 -11.010  1.00  0.00           H  
ATOM   4423 3HD1 ILE A 259     -20.930  13.512 -12.373  1.00  0.00           H  
ATOM   4424  N   ILE A 260     -18.143  16.584  -8.353  1.00  0.00           N  
ATOM   4425  CA  ILE A 260     -17.424  17.843  -8.203  1.00  0.00           C  
ATOM   4426  C   ILE A 260     -16.172  17.666  -7.354  1.00  0.00           C  
ATOM   4427  O   ILE A 260     -15.108  18.191  -7.683  1.00  0.00           O  
ATOM   4428  CB  ILE A 260     -18.325  18.920  -7.570  1.00  0.00           C  
ATOM   4429  CG1 ILE A 260     -19.409  19.357  -8.559  1.00  0.01           C  
ATOM   4430  CG2 ILE A 260     -17.495  20.113  -7.123  1.00 -0.03           C  
ATOM   4431  CD1 ILE A 260     -20.529  20.149  -7.927  1.00 -0.00           C  
ATOM   4432  H   ILE A 260     -19.090  16.515  -8.010  1.00  0.00           H  
ATOM   4433  HA  ILE A 260     -17.111  18.174  -9.194  1.00  0.00           H  
ATOM   4434  HB  ILE A 260     -18.838  18.501  -6.705  1.00 -0.02           H  
ATOM   4435 1HG1 ILE A 260     -18.961  19.966  -9.344  1.00  0.01           H  
ATOM   4436 2HG1 ILE A 260     -19.842  18.478  -9.037  1.00  0.01           H  
ATOM   4437 1HG2 ILE A 260     -18.148  20.864  -6.679  1.00 -0.09           H  
ATOM   4438 2HG2 ILE A 260     -16.761  19.790  -6.387  1.00 -0.11           H  
ATOM   4439 3HG2 ILE A 260     -16.981  20.542  -7.984  1.00 -0.02           H  
ATOM   4440 1HD1 ILE A 260     -21.258  20.423  -8.690  1.00  0.00           H  
ATOM   4441 2HD1 ILE A 260     -21.015  19.545  -7.161  1.00 -0.00           H  
ATOM   4442 3HD1 ILE A 260     -20.124  21.053  -7.472  1.00 -0.01           H  
ATOM   4443  N   LYS A 261     -16.305  16.923  -6.261  1.00  0.00           N  
ATOM   4444  CA  LYS A 261     -15.178  16.651  -5.378  1.00  0.00           C  
ATOM   4445  C   LYS A 261     -14.059  15.930  -6.118  1.00  0.00           C  
ATOM   4446  O   LYS A 261     -12.881  16.229  -5.925  1.00  0.00           O  
ATOM   4447  CB  LYS A 261     -15.628  15.823  -4.173  1.00 -0.14           C  
ATOM   4448  CG  LYS A 261     -16.422  16.605  -3.134  1.00 -0.18           C  
ATOM   4449  CD  LYS A 261     -16.583  15.808  -1.848  1.00 -0.19           C  
ATOM   4450  CE  LYS A 261     -17.647  14.730  -1.993  1.00 -0.28           C  
ATOM   4451  NZ  LYS A 261     -17.946  14.066  -0.695  1.00 -0.28           N  
ATOM   4452  H   LYS A 261     -17.210  16.537  -6.036  1.00  0.00           H  
ATOM   4453  HA  LYS A 261     -14.785  17.604  -5.026  1.00  0.00           H  
ATOM   4454 1HB  LYS A 261     -16.248  14.994  -4.513  1.00 -0.23           H  
ATOM   4455 2HB  LYS A 261     -14.756  15.398  -3.676  1.00 -0.15           H  
ATOM   4456 1HG  LYS A 261     -15.908  17.540  -2.911  1.00 -0.18           H  
ATOM   4457 2HG  LYS A 261     -17.409  16.839  -3.533  1.00 -0.20           H  
ATOM   4458 1HD  LYS A 261     -15.634  15.338  -1.590  1.00 -0.13           H  
ATOM   4459 2HD  LYS A 261     -16.868  16.479  -1.038  1.00 -0.15           H  
ATOM   4460 1HE  LYS A 261     -18.563  15.173  -2.380  1.00 -0.31           H  
ATOM   4461 2HE  LYS A 261     -17.307  13.977  -2.702  1.00 -0.27           H  
ATOM   4462 1HZ  LYS A 261     -18.654  13.359  -0.834  1.00 -0.26           H  
ATOM   4463 2HZ  LYS A 261     -17.106  13.634  -0.336  1.00 -0.26           H  
ATOM   4464 3HZ  LYS A 261     -18.281  14.752  -0.035  1.00 -0.28           H  
ATOM   4465  N   GLU A 262     -14.423  14.979  -6.968  1.00  0.00           N  
ATOM   4466  CA  GLU A 262     -13.434  14.234  -7.752  1.00  0.00           C  
ATOM   4467  C   GLU A 262     -12.861  15.002  -8.956  1.00  0.00           C  
ATOM   4468  O   GLU A 262     -11.663  14.935  -9.234  1.00  0.00           O  
ATOM   4469  CB  GLU A 262     -14.059  12.927  -8.242  1.00 -0.23           C  
ATOM   4470  CG  GLU A 262     -13.097  12.011  -8.986  1.00 -0.36           C  
ATOM   4471  CD  GLU A 262     -12.009  11.465  -8.103  1.00 -0.36           C  
ATOM   4472  OE1 GLU A 262     -12.257  11.270  -6.937  1.00 -0.30           O  
ATOM   4473  OE2 GLU A 262     -10.928  11.241  -8.596  1.00 -0.36           O  
ATOM   4474  H   GLU A 262     -15.404  14.765  -7.077  1.00  0.00           H  
ATOM   4475  HA  GLU A 262     -12.582  14.020  -7.106  1.00  0.00           H  
ATOM   4476 1HB  GLU A 262     -14.458  12.374  -7.393  1.00 -0.24           H  
ATOM   4477 2HB  GLU A 262     -14.892  13.149  -8.910  1.00 -0.22           H  
ATOM   4478 1HG  GLU A 262     -13.658  11.178  -9.408  1.00 -0.36           H  
ATOM   4479 2HG  GLU A 262     -12.647  12.564  -9.809  1.00 -0.36           H  
ATOM   4480  N   VAL A 263     -13.715  15.733  -9.671  1.00  0.00           N  
ATOM   4481  CA  VAL A 263     -13.310  16.403 -10.918  1.00  0.00           C  
ATOM   4482  C   VAL A 263     -12.712  17.788 -10.677  1.00  0.00           C  
ATOM   4483  O   VAL A 263     -13.318  18.628 -10.012  1.00  0.00           O  
ATOM   4484  CB  VAL A 263     -14.521  16.542 -11.861  1.00  0.01           C  
ATOM   4485  CG1 VAL A 263     -14.153  17.370 -13.083  1.00  0.01           C  
ATOM   4486  CG2 VAL A 263     -15.017  15.165 -12.272  1.00  0.00           C  
ATOM   4487  H   VAL A 263     -14.667  15.832  -9.351  1.00  0.00           H  
ATOM   4488  HA  VAL A 263     -12.550  15.792 -11.408  1.00  0.00           H  
ATOM   4489  HB  VAL A 263     -15.317  17.075 -11.338  1.00  0.01           H  
ATOM   4490 1HG1 VAL A 263     -15.021  17.459 -13.737  1.00  0.01           H  
ATOM   4491 2HG1 VAL A 263     -13.835  18.363 -12.766  1.00 -0.13           H  
ATOM   4492 3HG1 VAL A 263     -13.341  16.883 -13.621  1.00 -0.09           H  
ATOM   4493 1HG2 VAL A 263     -15.874  15.270 -12.937  1.00  0.02           H  
ATOM   4494 2HG2 VAL A 263     -14.219  14.630 -12.789  1.00  0.06           H  
ATOM   4495 3HG2 VAL A 263     -15.314  14.604 -11.385  1.00 -0.03           H  
ATOM   4496  N   ASP A 264     -11.517  18.018 -11.222  1.00  0.00           N  
ATOM   4497  CA  ASP A 264     -10.838  19.306 -11.084  1.00  0.00           C  
ATOM   4498  C   ASP A 264     -10.787  20.082 -12.399  1.00  0.00           C  
ATOM   4499  O   ASP A 264     -10.037  21.049 -12.531  1.00  0.00           O  
ATOM   4500  CB  ASP A 264      -9.415  19.098 -10.559  1.00 -0.56           C  
ATOM   4501  CG  ASP A 264      -8.586  18.177 -11.445  1.00 -0.49           C  
ATOM   4502  OD1 ASP A 264      -9.161  17.475 -12.242  1.00 -0.49           O  
ATOM   4503  OD2 ASP A 264      -7.385  18.185 -11.316  1.00 -0.45           O  
ATOM   4504  H   ASP A 264     -11.065  17.282 -11.747  1.00  0.00           H  
ATOM   4505  HA  ASP A 264     -11.385  19.909 -10.359  1.00  0.00           H  
ATOM   4506 1HB  ASP A 264      -8.909  20.061 -10.488  1.00 -0.55           H  
ATOM   4507 2HB  ASP A 264      -9.455  18.674  -9.556  1.00 -0.65           H  
ATOM   4508  N   ASP A 265     -11.583  19.660 -13.377  1.00  0.00           N  
ATOM   4509  CA  ASP A 265     -11.634  20.343 -14.670  1.00  0.00           C  
ATOM   4510  C   ASP A 265     -12.740  21.396 -14.701  1.00  0.00           C  
ATOM   4511  O   ASP A 265     -13.925  21.068 -14.638  1.00  0.00           O  
ATOM   4512  CB  ASP A 265     -11.851  19.334 -15.799  1.00 -0.21           C  
ATOM   4513  CG  ASP A 265     -11.787  19.970 -17.181  1.00 -0.19           C  
ATOM   4514  OD1 ASP A 265     -11.964  21.161 -17.275  1.00 -0.31           O  
ATOM   4515  OD2 ASP A 265     -11.559  19.258 -18.131  1.00 -0.15           O  
ATOM   4516  H   ASP A 265     -12.165  18.849 -13.222  1.00  0.00           H  
ATOM   4517  HA  ASP A 265     -10.677  20.839 -14.836  1.00  0.00           H  
ATOM   4518 1HB  ASP A 265     -11.094  18.551 -15.740  1.00 -0.27           H  
ATOM   4519 2HB  ASP A 265     -12.825  18.858 -15.680  1.00 -0.08           H  
ATOM   4520  N   PRO A 266     -12.350  22.665 -14.798  1.00  0.00           N  
ATOM   4521  CA  PRO A 266     -13.306  23.766 -14.706  1.00  0.00           C  
ATOM   4522  C   PRO A 266     -14.442  23.592 -15.704  1.00  0.00           C  
ATOM   4523  O   PRO A 266     -15.591  23.927 -15.415  1.00  0.00           O  
ATOM   4524  CB  PRO A 266     -12.453  24.996 -15.032  1.00  0.04           C  
ATOM   4525  CG  PRO A 266     -11.099  24.651 -14.510  1.00  0.01           C  
ATOM   4526  CD  PRO A 266     -10.938  23.187 -14.826  1.00 -0.03           C  
ATOM   4527  HA  PRO A 266     -13.736  23.758 -13.703  1.00  0.00           H  
ATOM   4528 1HB  PRO A 266     -12.457  25.180 -16.117  1.00 -0.28           H  
ATOM   4529 2HB  PRO A 266     -12.879  25.888 -14.552  1.00  0.05           H  
ATOM   4530 1HG  PRO A 266     -10.334  25.276 -14.994  1.00 -0.11           H  
ATOM   4531 2HG  PRO A 266     -11.044  24.859 -13.431  1.00 -0.03           H  
ATOM   4532 1HD  PRO A 266     -10.493  23.075 -15.826  1.00 -0.17           H  
ATOM   4533 2HD  PRO A 266     -10.303  22.715 -14.063  1.00 -0.06           H  
ATOM   4534  N   GLU A 267     -14.099  23.068 -16.867  1.00  0.00           N  
ATOM   4535  CA  GLU A 267     -15.025  22.944 -17.986  1.00  0.00           C  
ATOM   4536  C   GLU A 267     -16.048  21.843 -17.737  1.00  0.00           C  
ATOM   4537  O   GLU A 267     -17.218  21.976 -18.096  1.00  0.00           O  
ATOM   4538  CB  GLU A 267     -14.261  22.659 -19.281  1.00 -0.46           C  
ATOM   4539  CG  GLU A 267     -13.551  23.869 -19.871  1.00 -0.27           C  
ATOM   4540  CD  GLU A 267     -14.501  24.940 -20.328  1.00 -0.37           C  
ATOM   4541  OE1 GLU A 267     -15.633  24.624 -20.608  1.00 -0.37           O  
ATOM   4542  OE2 GLU A 267     -14.095  26.077 -20.399  1.00 -0.37           O  
ATOM   4543  H   GLU A 267     -13.155  22.734 -16.997  1.00  0.00           H  
ATOM   4544  HA  GLU A 267     -15.565  23.885 -18.085  1.00  0.00           H  
ATOM   4545 1HB  GLU A 267     -13.512  21.887 -19.100  1.00 -0.37           H  
ATOM   4546 2HB  GLU A 267     -14.950  22.275 -20.034  1.00 -0.50           H  
ATOM   4547 1HG  GLU A 267     -12.884  24.289 -19.119  1.00 -0.24           H  
ATOM   4548 2HG  GLU A 267     -12.943  23.545 -20.714  1.00 -0.27           H  
ATOM   4549  N   ILE A 268     -15.601  20.756 -17.119  1.00  0.00           N  
ATOM   4550  CA  ILE A 268     -16.489  19.656 -16.763  1.00  0.00           C  
ATOM   4551  C   ILE A 268     -17.403  20.037 -15.606  1.00  0.00           C  
ATOM   4552  O   ILE A 268     -18.595  19.729 -15.615  1.00  0.00           O  
ATOM   4553  CB  ILE A 268     -15.684  18.398 -16.389  1.00 -0.16           C  
ATOM   4554  CG1 ILE A 268     -14.815  17.950 -17.567  1.00 -0.16           C  
ATOM   4555  CG2 ILE A 268     -16.618  17.277 -15.957  1.00  0.07           C  
ATOM   4556  CD1 ILE A 268     -15.606  17.551 -18.792  1.00 -0.29           C  
ATOM   4557  H   ILE A 268     -14.620  20.689 -16.889  1.00  0.00           H  
ATOM   4558  HA  ILE A 268     -17.118  19.436 -17.627  1.00  0.00           H  
ATOM   4559  HB  ILE A 268     -15.007  18.631 -15.569  1.00 -0.15           H  
ATOM   4560 1HG1 ILE A 268     -14.138  18.757 -17.846  1.00 -0.17           H  
ATOM   4561 2HG1 ILE A 268     -14.203  17.100 -17.266  1.00 -0.10           H  
ATOM   4562 1HG2 ILE A 268     -16.032  16.396 -15.696  1.00  0.11           H  
ATOM   4563 2HG2 ILE A 268     -17.194  17.599 -15.091  1.00  0.02           H  
ATOM   4564 3HG2 ILE A 268     -17.297  17.034 -16.774  1.00  0.07           H  
ATOM   4565 1HD1 ILE A 268     -14.921  17.246 -19.585  1.00 -0.25           H  
ATOM   4566 2HD1 ILE A 268     -16.267  16.719 -18.544  1.00 -0.10           H  
ATOM   4567 3HD1 ILE A 268     -16.200  18.398 -19.134  1.00 -0.26           H  
ATOM   4568  N   LEU A 269     -16.838  20.710 -14.609  1.00  0.00           N  
ATOM   4569  CA  LEU A 269     -17.603  21.147 -13.447  1.00  0.00           C  
ATOM   4570  C   LEU A 269     -18.747  22.066 -13.855  1.00  0.00           C  
ATOM   4571  O   LEU A 269     -19.849  21.978 -13.315  1.00  0.00           O  
ATOM   4572  CB  LEU A 269     -16.688  21.869 -12.451  1.00  0.00           C  
ATOM   4573  CG  LEU A 269     -15.625  20.997 -11.771  1.00 -0.00           C  
ATOM   4574  CD1 LEU A 269     -14.664  21.884 -10.991  1.00 -0.04           C  
ATOM   4575  CD2 LEU A 269     -16.304  19.989 -10.855  1.00  0.01           C  
ATOM   4576  H   LEU A 269     -15.852  20.925 -14.658  1.00  0.00           H  
ATOM   4577  HA  LEU A 269     -18.036  20.264 -12.976  1.00  0.00           H  
ATOM   4578 1HB  LEU A 269     -16.173  22.673 -12.973  1.00  0.00           H  
ATOM   4579 2HB  LEU A 269     -17.306  22.309 -11.668  1.00  0.00           H  
ATOM   4580  HG  LEU A 269     -15.049  20.467 -12.530  1.00 -0.00           H  
ATOM   4581 1HD1 LEU A 269     -13.908  21.264 -10.507  1.00 -0.08           H  
ATOM   4582 2HD1 LEU A 269     -14.178  22.582 -11.672  1.00  0.02           H  
ATOM   4583 3HD1 LEU A 269     -15.215  22.439 -10.233  1.00 -0.03           H  
ATOM   4584 1HD2 LEU A 269     -15.549  19.369 -10.373  1.00  0.01           H  
ATOM   4585 2HD2 LEU A 269     -16.880  20.518 -10.096  1.00  0.01           H  
ATOM   4586 3HD2 LEU A 269     -16.971  19.358 -11.442  1.00  0.00           H  
ATOM   4587  N   LEU A 270     -18.477  22.948 -14.813  1.00  0.00           N  
ATOM   4588  CA  LEU A 270     -19.505  23.831 -15.351  1.00  0.00           C  
ATOM   4589  C   LEU A 270     -20.613  23.037 -16.031  1.00  0.00           C  
ATOM   4590  O   LEU A 270     -21.797  23.280 -15.797  1.00  0.00           O  
ATOM   4591  CB  LEU A 270     -18.885  24.815 -16.352  1.00 -0.03           C  
ATOM   4592  CG  LEU A 270     -19.832  25.890 -16.901  1.00 -0.16           C  
ATOM   4593  CD1 LEU A 270     -19.084  27.210 -17.029  1.00 -0.15           C  
ATOM   4594  CD2 LEU A 270     -20.385  25.441 -18.245  1.00 -0.29           C  
ATOM   4595  H   LEU A 270     -17.536  23.008 -15.176  1.00  0.00           H  
ATOM   4596  HA  LEU A 270     -19.949  24.381 -14.521  1.00  0.00           H  
ATOM   4597 1HB  LEU A 270     -18.052  25.324 -15.869  1.00 -0.03           H  
ATOM   4598 2HB  LEU A 270     -18.497  24.252 -17.200  1.00 -0.14           H  
ATOM   4599  HG  LEU A 270     -20.656  26.040 -16.202  1.00 -0.05           H  
ATOM   4600 1HD1 LEU A 270     -19.758  27.973 -17.419  1.00 -0.25           H  
ATOM   4601 2HD1 LEU A 270     -18.717  27.517 -16.049  1.00 -0.08           H  
ATOM   4602 3HD1 LEU A 270     -18.243  27.086 -17.710  1.00 -0.22           H  
ATOM   4603 1HD2 LEU A 270     -21.059  26.205 -18.635  1.00 -0.21           H  
ATOM   4604 2HD2 LEU A 270     -19.562  25.292 -18.945  1.00 -0.35           H  
ATOM   4605 3HD2 LEU A 270     -20.930  24.506 -18.121  1.00 -0.26           H  
ATOM   4606  N   ARG A 271     -20.221  22.087 -16.873  1.00  0.00           N  
ATOM   4607  CA  ARG A 271     -21.182  21.260 -17.596  1.00  0.00           C  
ATOM   4608  C   ARG A 271     -22.049  20.458 -16.634  1.00  0.00           C  
ATOM   4609  O   ARG A 271     -23.237  20.250 -16.881  1.00  0.00           O  
ATOM   4610  CB  ARG A 271     -20.466  20.308 -18.542  1.00 -0.31           C  
ATOM   4611  CG  ARG A 271     -19.802  20.973 -19.738  1.00 -0.31           C  
ATOM   4612  CD  ARG A 271     -19.073  19.990 -20.579  1.00 -0.28           C  
ATOM   4613  NE  ARG A 271     -19.977  19.045 -21.216  1.00 -0.25           N  
ATOM   4614  CZ  ARG A 271     -19.592  17.901 -21.814  1.00 -0.33           C  
ATOM   4615  NH1 ARG A 271     -18.319  17.574 -21.848  1.00 -0.31           N  
ATOM   4616  NH2 ARG A 271     -20.493  17.108 -22.365  1.00 -0.39           N  
ATOM   4617  H   ARG A 271     -19.233  21.934 -17.017  1.00  0.00           H  
ATOM   4618  HA  ARG A 271     -21.836  21.920 -18.165  1.00  0.00           H  
ATOM   4619 1HB  ARG A 271     -19.695  19.765 -17.997  1.00 -0.17           H  
ATOM   4620 2HB  ARG A 271     -21.174  19.573 -18.925  1.00 -0.29           H  
ATOM   4621 1HG  ARG A 271     -20.561  21.455 -20.354  1.00 -0.35           H  
ATOM   4622 2HG  ARG A 271     -19.089  21.721 -19.389  1.00 -0.29           H  
ATOM   4623 1HD  ARG A 271     -18.524  20.515 -21.360  1.00 -0.28           H  
ATOM   4624 2HD  ARG A 271     -18.375  19.428 -19.960  1.00 -0.24           H  
ATOM   4625  HE  ARG A 271     -20.965  19.263 -21.209  1.00 -0.25           H  
ATOM   4626 1HH1 ARG A 271     -17.630  18.181 -21.427  1.00 -0.32           H  
ATOM   4627 2HH1 ARG A 271     -18.030  16.717 -22.297  1.00 -0.28           H  
ATOM   4628 1HH2 ARG A 271     -21.472  17.359 -22.338  1.00 -0.31           H  
ATOM   4629 2HH2 ARG A 271     -20.204  16.251 -22.813  1.00 -0.38           H  
ATOM   4630  N   ILE A 272     -21.449  20.008 -15.538  1.00  0.00           N  
ATOM   4631  CA  ILE A 272     -22.184  19.296 -14.500  1.00  0.00           C  
ATOM   4632  C   ILE A 272     -23.291  20.164 -13.914  1.00  0.00           C  
ATOM   4633  O   ILE A 272     -24.414  19.701 -13.710  1.00  0.00           O  
ATOM   4634  CB  ILE A 272     -21.239  18.840 -13.373  1.00  0.00           C  
ATOM   4635  CG1 ILE A 272     -20.297  17.744 -13.876  1.00  0.00           C  
ATOM   4636  CG2 ILE A 272     -22.038  18.350 -12.174  1.00  0.00           C  
ATOM   4637  CD1 ILE A 272     -20.987  16.431 -14.168  1.00  0.00           C  
ATOM   4638  H   ILE A 272     -20.458  20.164 -15.420  1.00  0.00           H  
ATOM   4639  HA  ILE A 272     -22.650  18.421 -14.953  1.00  0.00           H  
ATOM   4640  HB  ILE A 272     -20.613  19.676 -13.062  1.00 -0.00           H  
ATOM   4641 1HG1 ILE A 272     -19.803  18.080 -14.788  1.00 -0.01           H  
ATOM   4642 2HG1 ILE A 272     -19.520  17.561 -13.134  1.00 -0.00           H  
ATOM   4643 1HG2 ILE A 272     -21.355  18.031 -11.388  1.00  0.00           H  
ATOM   4644 2HG2 ILE A 272     -22.668  19.158 -11.802  1.00  0.00           H  
ATOM   4645 3HG2 ILE A 272     -22.665  17.509 -12.474  1.00  0.00           H  
ATOM   4646 1HD1 ILE A 272     -20.255  15.705 -14.520  1.00  0.00           H  
ATOM   4647 2HD1 ILE A 272     -21.459  16.058 -13.258  1.00  0.00           H  
ATOM   4648 3HD1 ILE A 272     -21.746  16.581 -14.935  1.00  0.03           H  
ATOM   4649  N   LEU A 273     -22.969  21.425 -13.646  1.00  0.00           N  
ATOM   4650  CA  LEU A 273     -23.944  22.365 -13.107  1.00  0.00           C  
ATOM   4651  C   LEU A 273     -25.082  22.603 -14.090  1.00  0.00           C  
ATOM   4652  O   LEU A 273     -26.245  22.702 -13.696  1.00  0.00           O  
ATOM   4653  CB  LEU A 273     -23.262  23.698 -12.771  1.00 -0.00           C  
ATOM   4654  CG  LEU A 273     -24.162  24.761 -12.126  1.00  0.02           C  
ATOM   4655  CD1 LEU A 273     -24.683  24.244 -10.793  1.00 -0.00           C  
ATOM   4656  CD2 LEU A 273     -23.374  26.050 -11.943  1.00  0.02           C  
ATOM   4657  H   LEU A 273     -22.025  21.739 -13.821  1.00  0.00           H  
ATOM   4658  HA  LEU A 273     -24.369  21.932 -12.202  1.00  0.00           H  
ATOM   4659 1HB  LEU A 273     -22.437  23.505 -12.089  1.00 -0.00           H  
ATOM   4660 2HB  LEU A 273     -22.856  24.122 -13.690  1.00 -0.03           H  
ATOM   4661  HG  LEU A 273     -25.021  24.950 -12.769  1.00  0.04           H  
ATOM   4662 1HD1 LEU A 273     -25.322  24.998 -10.334  1.00 -0.00           H  
ATOM   4663 2HD1 LEU A 273     -25.258  23.333 -10.956  1.00 -0.00           H  
ATOM   4664 3HD1 LEU A 273     -23.843  24.030 -10.132  1.00 -0.00           H  
ATOM   4665 1HD2 LEU A 273     -24.013  26.805 -11.486  1.00  0.02           H  
ATOM   4666 2HD2 LEU A 273     -22.515  25.863 -11.299  1.00 -0.00           H  
ATOM   4667 3HD2 LEU A 273     -23.029  26.406 -12.914  1.00  0.08           H  
ATOM   4668  N   GLU A 274     -24.742  22.695 -15.371  1.00  0.00           N  
ATOM   4669  CA  GLU A 274     -25.740  22.893 -16.416  1.00  0.00           C  
ATOM   4670  C   GLU A 274     -26.723  21.730 -16.466  1.00  0.00           C  
ATOM   4671  O   GLU A 274     -27.922  21.927 -16.663  1.00  0.00           O  
ATOM   4672  CB  GLU A 274     -25.060  23.058 -17.777  1.00 -0.16           C  
ATOM   4673  CG  GLU A 274     -24.320  24.377 -17.955  1.00 -0.13           C  
ATOM   4674  CD  GLU A 274     -23.675  24.508 -19.307  1.00 -0.18           C  
ATOM   4675  OE1 GLU A 274     -23.579  23.522 -19.997  1.00 -0.23           O  
ATOM   4676  OE2 GLU A 274     -23.278  25.597 -19.650  1.00 -0.14           O  
ATOM   4677  H   GLU A 274     -23.767  22.626 -15.627  1.00  0.00           H  
ATOM   4678  HA  GLU A 274     -26.302  23.797 -16.181  1.00  0.00           H  
ATOM   4679 1HB  GLU A 274     -24.344  22.249 -17.927  1.00 -0.23           H  
ATOM   4680 2HB  GLU A 274     -25.806  22.984 -18.568  1.00 -0.46           H  
ATOM   4681 1HG  GLU A 274     -25.024  25.197 -17.819  1.00 -0.12           H  
ATOM   4682 2HG  GLU A 274     -23.556  24.459 -17.183  1.00 -0.12           H  
ATOM   4683  N   ILE A 275     -26.208  20.519 -16.288  1.00  0.00           N  
ATOM   4684  CA  ILE A 275     -27.042  19.323 -16.297  1.00  0.00           C  
ATOM   4685  C   ILE A 275     -28.058  19.352 -15.162  1.00  0.00           C  
ATOM   4686  O   ILE A 275     -29.236  19.054 -15.363  1.00  0.00           O  
ATOM   4687  CB  ILE A 275     -26.180  18.052 -16.182  1.00  0.05           C  
ATOM   4688  CG1 ILE A 275     -25.364  17.844 -17.461  1.00 -0.05           C  
ATOM   4689  CG2 ILE A 275     -27.055  16.840 -15.903  1.00  0.08           C  
ATOM   4690  CD1 ILE A 275     -24.241  16.843 -17.312  1.00 -0.04           C  
ATOM   4691  H   ILE A 275     -25.213  20.423 -16.142  1.00  0.00           H  
ATOM   4692  HA  ILE A 275     -27.592  19.300 -17.237  1.00  0.00           H  
ATOM   4693  HB  ILE A 275     -25.466  18.168 -15.368  1.00  0.07           H  
ATOM   4694 1HG1 ILE A 275     -26.022  17.504 -18.261  1.00 -0.04           H  
ATOM   4695 2HG1 ILE A 275     -24.933  18.794 -17.775  1.00 -0.04           H  
ATOM   4696 1HG2 ILE A 275     -26.431  15.950 -15.826  1.00  0.07           H  
ATOM   4697 2HG2 ILE A 275     -27.594  16.987 -14.967  1.00  0.07           H  
ATOM   4698 3HG2 ILE A 275     -27.771  16.712 -16.715  1.00  0.06           H  
ATOM   4699 1HD1 ILE A 275     -23.709  16.749 -18.259  1.00 -0.12           H  
ATOM   4700 2HD1 ILE A 275     -23.551  17.181 -16.539  1.00 -0.00           H  
ATOM   4701 3HD1 ILE A 275     -24.654  15.874 -17.032  1.00 -0.16           H  
ATOM   4702  N   ILE A 276     -27.596  19.711 -13.970  1.00  0.00           N  
ATOM   4703  CA  ILE A 276     -28.469  19.798 -12.805  1.00  0.00           C  
ATOM   4704  C   ILE A 276     -29.500  20.908 -12.970  1.00  0.00           C  
ATOM   4705  O   ILE A 276     -30.680  20.720 -12.675  1.00  0.00           O  
ATOM   4706  CB  ILE A 276     -27.651  20.044 -11.523  1.00 -0.00           C  
ATOM   4707  CG1 ILE A 276     -26.722  18.858 -11.248  1.00  0.00           C  
ATOM   4708  CG2 ILE A 276     -28.575  20.286 -10.340  1.00 -0.00           C  
ATOM   4709  CD1 ILE A 276     -27.450  17.565 -10.964  1.00  0.00           C  
ATOM   4710  H   ILE A 276     -26.615  19.930 -13.868  1.00  0.00           H  
ATOM   4711  HA  ILE A 276     -29.006  18.854 -12.713  1.00  0.00           H  
ATOM   4712  HB  ILE A 276     -27.014  20.917 -11.659  1.00  0.01           H  
ATOM   4713 1HG1 ILE A 276     -26.068  18.701 -12.105  1.00  0.00           H  
ATOM   4714 2HG1 ILE A 276     -26.087  19.085 -10.391  1.00  0.00           H  
ATOM   4715 1HG2 ILE A 276     -27.982  20.456  -9.443  1.00 -0.00           H  
ATOM   4716 2HG2 ILE A 276     -29.196  21.159 -10.536  1.00  0.00           H  
ATOM   4717 3HG2 ILE A 276     -29.214  19.414 -10.192  1.00 -0.00           H  
ATOM   4718 1HD1 ILE A 276     -26.727  16.772 -10.779  1.00  0.00           H  
ATOM   4719 2HD1 ILE A 276     -28.086  17.689 -10.087  1.00 -0.00           H  
ATOM   4720 3HD1 ILE A 276     -28.067  17.299 -11.822  1.00  0.03           H  
ATOM   4721  N   ALA A 277     -29.047  22.064 -13.442  1.00  0.00           N  
ATOM   4722  CA  ALA A 277     -29.923  23.217 -13.613  1.00  0.00           C  
ATOM   4723  C   ALA A 277     -31.064  22.904 -14.573  1.00  0.00           C  
ATOM   4724  O   ALA A 277     -32.215  23.262 -14.322  1.00  0.00           O  
ATOM   4725  CB  ALA A 277     -29.129  24.416 -14.111  1.00  0.03           C  
ATOM   4726  H   ALA A 277     -28.071  22.146 -13.688  1.00  0.00           H  
ATOM   4727  HA  ALA A 277     -30.357  23.459 -12.644  1.00  0.00           H  
ATOM   4728 1HB  ALA A 277     -29.796  25.268 -14.235  1.00  0.03           H  
ATOM   4729 2HB  ALA A 277     -28.352  24.665 -13.387  1.00  0.05           H  
ATOM   4730 3HB  ALA A 277     -28.667  24.175 -15.067  1.00 -0.11           H  
ATOM   4731  N   GLU A 278     -30.738  22.233 -15.672  1.00  0.00           N  
ATOM   4732  CA  GLU A 278     -31.742  21.841 -16.656  1.00  0.00           C  
ATOM   4733  C   GLU A 278     -32.682  20.783 -16.091  1.00  0.00           C  
ATOM   4734  O   GLU A 278     -33.895  20.845 -16.294  1.00  0.00           O  
ATOM   4735  CB  GLU A 278     -31.069  21.314 -17.925  1.00 -0.35           C  
ATOM   4736  CG  GLU A 278     -30.335  22.373 -18.734  1.00 -0.37           C  
ATOM   4737  CD  GLU A 278     -29.628  21.808 -19.935  1.00 -0.37           C  
ATOM   4738  OE1 GLU A 278     -29.608  20.609 -20.078  1.00 -0.38           O  
ATOM   4739  OE2 GLU A 278     -29.108  22.576 -20.710  1.00 -0.37           O  
ATOM   4740  H   GLU A 278     -29.771  21.989 -15.831  1.00  0.00           H  
ATOM   4741  HA  GLU A 278     -32.337  22.720 -16.902  1.00  0.00           H  
ATOM   4742 1HB  GLU A 278     -30.350  20.538 -17.660  1.00 -0.32           H  
ATOM   4743 2HB  GLU A 278     -31.818  20.858 -18.572  1.00 -0.44           H  
ATOM   4744 1HG  GLU A 278     -31.052  23.122 -19.069  1.00 -0.31           H  
ATOM   4745 2HG  GLU A 278     -29.608  22.868 -18.091  1.00 -0.36           H  
ATOM   4746  N   PHE A 279     -32.116  19.814 -15.381  1.00  0.00           N  
ATOM   4747  CA  PHE A 279     -32.906  18.759 -14.758  1.00  0.00           C  
ATOM   4748  C   PHE A 279     -33.933  19.338 -13.793  1.00  0.00           C  
ATOM   4749  O   PHE A 279     -35.118  19.014 -13.864  1.00  0.00           O  
ATOM   4750  CB  PHE A 279     -31.997  17.777 -14.015  1.00  0.01           C  
ATOM   4751  CG  PHE A 279     -32.742  16.717 -13.256  1.00  0.02           C  
ATOM   4752  CD1 PHE A 279     -33.316  15.642 -13.920  1.00  0.03           C  
ATOM   4753  CD2 PHE A 279     -32.873  16.792 -11.878  1.00  0.02           C  
ATOM   4754  CE1 PHE A 279     -34.002  14.666 -13.222  1.00  0.02           C  
ATOM   4755  CE2 PHE A 279     -33.556  15.817 -11.178  1.00  0.01           C  
ATOM   4756  CZ  PHE A 279     -34.122  14.753 -11.851  1.00  0.02           C  
ATOM   4757  H   PHE A 279     -31.112  19.807 -15.271  1.00  0.00           H  
ATOM   4758  HA  PHE A 279     -33.447  18.231 -15.543  1.00  0.00           H  
ATOM   4759 1HB  PHE A 279     -31.336  17.285 -14.727  1.00  0.04           H  
ATOM   4760 2HB  PHE A 279     -31.371  18.323 -13.311  1.00  0.01           H  
ATOM   4761  HD1 PHE A 279     -33.220  15.573 -15.003  1.00  0.05           H  
ATOM   4762  HD2 PHE A 279     -32.426  17.633 -11.346  1.00  0.01           H  
ATOM   4763  HE1 PHE A 279     -34.448  13.827 -13.755  1.00  0.03           H  
ATOM   4764  HE2 PHE A 279     -33.650  15.888 -10.094  1.00  0.01           H  
ATOM   4765  HZ  PHE A 279     -34.663  13.985 -11.300  1.00  0.01           H  
ATOM   4766  N   LEU A 280     -33.471  20.196 -12.890  1.00  0.00           N  
ATOM   4767  CA  LEU A 280     -34.336  20.773 -11.868  1.00  0.00           C  
ATOM   4768  C   LEU A 280     -35.433  21.627 -12.493  1.00  0.00           C  
ATOM   4769  O   LEU A 280     -36.579  21.609 -12.044  1.00  0.00           O  
ATOM   4770  CB  LEU A 280     -33.511  21.623 -10.894  1.00  0.00           C  
ATOM   4771  CG  LEU A 280     -32.471  20.861 -10.063  1.00  0.00           C  
ATOM   4772  CD1 LEU A 280     -31.583  21.853  -9.325  1.00  0.00           C  
ATOM   4773  CD2 LEU A 280     -33.179  19.933  -9.088  1.00 -0.00           C  
ATOM   4774  H   LEU A 280     -32.495  20.455 -12.912  1.00  0.00           H  
ATOM   4775  HA  LEU A 280     -34.816  19.956 -11.329  1.00  0.00           H  
ATOM   4776 1HB  LEU A 280     -32.985  22.389 -11.460  1.00  0.01           H  
ATOM   4777 2HB  LEU A 280     -34.192  22.116 -10.200  1.00  0.00           H  
ATOM   4778  HG  LEU A 280     -31.835  20.274 -10.726  1.00 -0.00           H  
ATOM   4779 1HD1 LEU A 280     -30.843  21.312  -8.736  1.00  0.02           H  
ATOM   4780 2HD1 LEU A 280     -31.073  22.492 -10.048  1.00  0.00           H  
ATOM   4781 3HD1 LEU A 280     -32.194  22.467  -8.665  1.00  0.00           H  
ATOM   4782 1HD2 LEU A 280     -32.440  19.390  -8.499  1.00  0.00           H  
ATOM   4783 2HD2 LEU A 280     -33.814  20.519  -8.423  1.00  0.00           H  
ATOM   4784 3HD2 LEU A 280     -33.793  19.222  -9.643  1.00 -0.00           H  
ATOM   4785  N   LEU A 281     -35.074  22.374 -13.531  1.00  0.00           N  
ATOM   4786  CA  LEU A 281     -36.016  23.267 -14.194  1.00  0.00           C  
ATOM   4787  C   LEU A 281     -37.168  22.489 -14.817  1.00  0.00           C  
ATOM   4788  O   LEU A 281     -38.334  22.844 -14.645  1.00  0.00           O  
ATOM   4789  CB  LEU A 281     -35.299  24.086 -15.276  1.00  0.07           C  
ATOM   4790  CG  LEU A 281     -36.198  24.990 -16.130  1.00 -0.05           C  
ATOM   4791  CD1 LEU A 281     -36.889  26.010 -15.236  1.00 -0.05           C  
ATOM   4792  CD2 LEU A 281     -35.358  25.679 -17.196  1.00 -0.11           C  
ATOM   4793  H   LEU A 281     -34.124  22.323 -13.870  1.00  0.00           H  
ATOM   4794  HA  LEU A 281     -36.434  23.937 -13.443  1.00  0.00           H  
ATOM   4795 1HB  LEU A 281     -34.554  24.717 -14.797  1.00  0.08           H  
ATOM   4796 2HB  LEU A 281     -34.786  23.398 -15.949  1.00 -0.01           H  
ATOM   4797  HG  LEU A 281     -36.971  24.388 -16.609  1.00 -0.06           H  
ATOM   4798 1HD1 LEU A 281     -37.527  26.653 -15.842  1.00 -0.06           H  
ATOM   4799 2HD1 LEU A 281     -37.498  25.491 -14.494  1.00 -0.05           H  
ATOM   4800 3HD1 LEU A 281     -36.139  26.618 -14.729  1.00  0.00           H  
ATOM   4801 1HD2 LEU A 281     -35.997  26.321 -17.803  1.00 -0.15           H  
ATOM   4802 2HD2 LEU A 281     -34.586  26.281 -16.718  1.00 -0.09           H  
ATOM   4803 3HD2 LEU A 281     -34.890  24.927 -17.831  1.00 -0.16           H  
ATOM   4804  N   LYS A 282     -36.834  21.426 -15.541  1.00  0.00           N  
ATOM   4805  CA  LYS A 282     -37.832  20.647 -16.264  1.00  0.00           C  
ATOM   4806  C   LYS A 282     -38.897  20.104 -15.320  1.00  0.00           C  
ATOM   4807  O   LYS A 282     -40.085  20.109 -15.641  1.00  0.00           O  
ATOM   4808  CB  LYS A 282     -37.167  19.498 -17.024  1.00 -0.06           C  
ATOM   4809  CG  LYS A 282     -36.334  19.934 -18.221  1.00 -0.12           C  
ATOM   4810  CD  LYS A 282     -35.690  18.741 -18.911  1.00 -0.08           C  
ATOM   4811  CE  LYS A 282     -34.846  19.176 -20.099  1.00 -0.10           C  
ATOM   4812  NZ  LYS A 282     -34.178  18.023 -20.760  1.00 -0.08           N  
ATOM   4813  H   LYS A 282     -35.864  21.151 -15.591  1.00  0.00           H  
ATOM   4814  HA  LYS A 282     -38.323  21.308 -16.979  1.00  0.00           H  
ATOM   4815 1HB  LYS A 282     -36.516  18.943 -16.347  1.00 -0.03           H  
ATOM   4816 2HB  LYS A 282     -37.932  18.808 -17.381  1.00 -0.07           H  
ATOM   4817 1HG  LYS A 282     -36.971  20.456 -18.937  1.00 -0.16           H  
ATOM   4818 2HG  LYS A 282     -35.553  20.618 -17.891  1.00 -0.13           H  
ATOM   4819 1HD  LYS A 282     -35.055  18.209 -18.200  1.00 -0.07           H  
ATOM   4820 2HD  LYS A 282     -36.465  18.059 -19.259  1.00 -0.07           H  
ATOM   4821 1HE  LYS A 282     -35.478  19.681 -20.829  1.00 -0.11           H  
ATOM   4822 2HE  LYS A 282     -34.082  19.879 -19.766  1.00 -0.34           H  
ATOM   4823 1HZ  LYS A 282     -33.629  18.353 -21.541  1.00 -0.20           H  
ATOM   4824 2HZ  LYS A 282     -33.573  17.558 -20.097  1.00 -0.08           H  
ATOM   4825 3HZ  LYS A 282     -34.876  17.373 -21.091  1.00 -0.07           H  
ATOM   4826  N   LEU A 283     -38.464  19.636 -14.155  1.00  0.00           N  
ATOM   4827  CA  LEU A 283     -39.374  19.041 -13.183  1.00  0.00           C  
ATOM   4828  C   LEU A 283     -40.315  20.085 -12.597  1.00  0.00           C  
ATOM   4829  O   LEU A 283     -41.504  19.827 -12.410  1.00  0.00           O  
ATOM   4830  CB  LEU A 283     -38.579  18.369 -12.056  1.00  0.00           C  
ATOM   4831  CG  LEU A 283     -37.686  17.197 -12.479  1.00  0.01           C  
ATOM   4832  CD1 LEU A 283     -36.976  16.630 -11.256  1.00  0.00           C  
ATOM   4833  CD2 LEU A 283     -38.534  16.132 -13.160  1.00  0.01           C  
ATOM   4834  H   LEU A 283     -37.480  19.694 -13.936  1.00  0.00           H  
ATOM   4835  HA  LEU A 283     -39.980  18.296 -13.699  1.00  0.00           H  
ATOM   4836 1HB  LEU A 283     -37.943  19.117 -11.586  1.00  0.00           H  
ATOM   4837 2HB  LEU A 283     -39.281  17.998 -11.308  1.00  0.00           H  
ATOM   4838  HG  LEU A 283     -36.923  17.551 -13.172  1.00  0.00           H  
ATOM   4839 1HD1 LEU A 283     -36.342  15.797 -11.556  1.00  0.01           H  
ATOM   4840 2HD1 LEU A 283     -36.362  17.407 -10.799  1.00  0.00           H  
ATOM   4841 3HD1 LEU A 283     -37.715  16.282 -10.535  1.00  0.00           H  
ATOM   4842 1HD2 LEU A 283     -37.898  15.298 -13.461  1.00  0.02           H  
ATOM   4843 2HD2 LEU A 283     -39.295  15.775 -12.466  1.00  0.01           H  
ATOM   4844 3HD2 LEU A 283     -39.015  16.558 -14.040  1.00 -0.01           H  
ATOM   4845  N   ILE A 284     -39.777  21.264 -12.308  1.00  0.00           N  
ATOM   4846  CA  ILE A 284     -40.560  22.338 -11.710  1.00  0.00           C  
ATOM   4847  C   ILE A 284     -41.609  22.862 -12.682  1.00  0.00           C  
ATOM   4848  O   ILE A 284     -42.722  23.205 -12.283  1.00  0.00           O  
ATOM   4849  CB  ILE A 284     -39.650  23.498 -11.263  1.00  0.00           C  
ATOM   4850  CG1 ILE A 284     -38.780  23.068 -10.079  1.00  0.00           C  
ATOM   4851  CG2 ILE A 284     -40.484  24.718 -10.900  1.00  0.00           C  
ATOM   4852  CD1 ILE A 284     -37.633  24.010  -9.791  1.00  0.00           C  
ATOM   4853  H   ILE A 284     -38.799  21.420 -12.507  1.00  0.00           H  
ATOM   4854  HA  ILE A 284     -41.080  21.936 -10.840  1.00  0.00           H  
ATOM   4855  HB  ILE A 284     -38.972  23.761 -12.074  1.00  0.00           H  
ATOM   4856 1HG1 ILE A 284     -39.395  22.995  -9.183  1.00  0.00           H  
ATOM   4857 2HG1 ILE A 284     -38.366  22.078 -10.272  1.00  0.00           H  
ATOM   4858 1HG2 ILE A 284     -39.825  25.527 -10.585  1.00  0.00           H  
ATOM   4859 2HG2 ILE A 284     -41.060  25.035 -11.768  1.00  0.01           H  
ATOM   4860 3HG2 ILE A 284     -41.163  24.465 -10.085  1.00  0.01           H  
ATOM   4861 1HD1 ILE A 284     -37.062  23.638  -8.940  1.00 -0.00           H  
ATOM   4862 2HD1 ILE A 284     -36.984  24.071 -10.664  1.00  0.00           H  
ATOM   4863 3HD1 ILE A 284     -38.025  25.000  -9.560  1.00  0.00           H  
ATOM   4864  N   GLN A 285     -41.227  22.913 -13.960  1.00  0.00           N  
ATOM   4865  CA  GLN A 285     -42.118  23.300 -15.046  1.00  0.00           C  
ATOM   4866  C   GLN A 285     -43.341  22.396 -15.119  1.00  0.00           C  
ATOM   4867  O   GLN A 285     -44.445  22.853 -15.414  1.00  0.00           O  
ATOM   4868  CB  GLN A 285     -41.371  23.273 -16.382  1.00 -0.15           C  
ATOM   4869  CG  GLN A 285     -40.331  24.369 -16.536  1.00 -0.13           C  
ATOM   4870  CD  GLN A 285     -39.564  24.260 -17.840  1.00 -0.09           C  
ATOM   4871  OE1 GLN A 285     -39.413  23.170 -18.399  1.00 -0.10           O  
ATOM   4872  NE2 GLN A 285     -39.074  25.392 -18.334  1.00 -0.07           N  
ATOM   4873  H   GLN A 285     -40.275  22.675 -14.199  1.00  0.00           H  
ATOM   4874  HA  GLN A 285     -42.469  24.314 -14.852  1.00  0.00           H  
ATOM   4875 1HB  GLN A 285     -40.869  22.313 -16.499  1.00 -0.29           H  
ATOM   4876 2HB  GLN A 285     -42.086  23.371 -17.200  1.00 -0.26           H  
ATOM   4877 1HG  GLN A 285     -40.831  25.337 -16.514  1.00 -0.38           H  
ATOM   4878 2HG  GLN A 285     -39.619  24.298 -15.714  1.00 -0.12           H  
ATOM   4879 1HE2 GLN A 285     -38.559  25.383 -19.192  1.00 -0.08           H  
ATOM   4880 2HE2 GLN A 285     -39.220  26.254 -17.849  1.00 -0.24           H  
ATOM   4881  N   GLU A 286     -43.148  21.107 -14.848  1.00  0.00           N  
ATOM   4882  CA  GLU A 286     -44.268  20.170 -14.809  1.00  0.00           C  
ATOM   4883  C   GLU A 286     -45.151  20.414 -13.593  1.00  0.00           C  
ATOM   4884  O   GLU A 286     -46.375  20.316 -13.673  1.00  0.00           O  
ATOM   4885  CB  GLU A 286     -43.757  18.728 -14.798  1.00 -0.21           C  
ATOM   4886  CG  GLU A 286     -43.099  18.285 -16.097  1.00 -0.26           C  
ATOM   4887  CD  GLU A 286     -44.054  18.256 -17.257  1.00 -0.25           C  
ATOM   4888  OE1 GLU A 286     -45.065  17.603 -17.154  1.00 -0.24           O  
ATOM   4889  OE2 GLU A 286     -43.773  18.888 -18.248  1.00 -0.29           O  
ATOM   4890  H   GLU A 286     -42.211  20.777 -14.669  1.00  0.00           H  
ATOM   4891  HA  GLU A 286     -44.867  20.311 -15.709  1.00  0.00           H  
ATOM   4892 1HB  GLU A 286     -43.029  18.606 -13.996  1.00 -0.21           H  
ATOM   4893 2HB  GLU A 286     -44.585  18.049 -14.594  1.00 -0.20           H  
ATOM   4894 1HG  GLU A 286     -42.282  18.967 -16.330  1.00 -0.29           H  
ATOM   4895 2HG  GLU A 286     -42.675  17.290 -15.957  1.00 -0.25           H  
ATOM   4896  N   VAL A 287     -44.518  20.731 -12.471  1.00  0.00           N  
ATOM   4897  CA  VAL A 287     -45.236  21.025 -11.234  1.00  0.00           C  
ATOM   4898  C   VAL A 287     -44.795  22.380 -10.702  1.00  0.00           C  
ATOM   4899  O   VAL A 287     -43.899  22.466  -9.862  1.00  0.00           O  
ATOM   4900  CB  VAL A 287     -44.971  19.937 -10.177  1.00  0.12           C  
ATOM   4901  CG1 VAL A 287     -45.792  20.202  -8.923  1.00  0.17           C  
ATOM   4902  CG2 VAL A 287     -45.290  18.566 -10.751  1.00  0.12           C  
ATOM   4903  H   VAL A 287     -43.509  20.771 -12.469  1.00  0.00           H  
ATOM   4904  HA  VAL A 287     -46.305  21.042 -11.452  1.00  0.00           H  
ATOM   4905  HB  VAL A 287     -43.920  19.975  -9.886  1.00  0.11           H  
ATOM   4906 1HG1 VAL A 287     -45.592  19.425  -8.186  1.00  0.16           H  
ATOM   4907 2HG1 VAL A 287     -45.521  21.173  -8.509  1.00  0.15           H  
ATOM   4908 3HG1 VAL A 287     -46.853  20.198  -9.175  1.00  0.17           H  
ATOM   4909 1HG2 VAL A 287     -45.100  17.802  -9.997  1.00  0.12           H  
ATOM   4910 2HG2 VAL A 287     -46.340  18.531 -11.047  1.00  0.13           H  
ATOM   4911 3HG2 VAL A 287     -44.662  18.381 -11.622  1.00  0.08           H  
ATOM   4912  N   PRO A 288     -45.425  23.441 -11.189  1.00  0.00           N  
ATOM   4913  CA  PRO A 288     -44.935  24.788 -10.938  1.00  0.00           C  
ATOM   4914  C   PRO A 288     -45.349  25.289  -9.561  1.00  0.00           C  
ATOM   4915  O   PRO A 288     -46.260  26.106  -9.436  1.00  0.00           O  
ATOM   4916  CB  PRO A 288     -45.590  25.605 -12.054  1.00  0.08           C  
ATOM   4917  CG  PRO A 288     -46.852  24.867 -12.353  1.00  0.15           C  
ATOM   4918  CD  PRO A 288     -46.474  23.416 -12.235  1.00  0.20           C  
ATOM   4919  HA  PRO A 288     -43.845  24.775 -10.985  1.00  0.00           H  
ATOM   4920 1HB  PRO A 288     -45.770  26.635 -11.713  1.00  0.08           H  
ATOM   4921 2HB  PRO A 288     -44.917  25.666 -12.922  1.00  0.05           H  
ATOM   4922 1HG  PRO A 288     -47.639  25.160 -11.643  1.00  0.15           H  
ATOM   4923 2HG  PRO A 288     -47.217  25.130 -13.357  1.00  0.15           H  
ATOM   4924 1HD  PRO A 288     -47.351  22.832 -11.920  1.00  0.21           H  
ATOM   4925 2HD  PRO A 288     -46.096  23.055 -13.203  1.00  0.19           H  
ATOM   4926  N   THR A 289     -44.675  24.795  -8.530  1.00  0.00           N  
ATOM   4927  CA  THR A 289     -44.949  25.218  -7.163  1.00  0.00           C  
ATOM   4928  C   THR A 289     -43.694  25.757  -6.492  1.00  0.00           C  
ATOM   4929  O   THR A 289     -42.593  25.256  -6.718  1.00  0.00           O
[truncated: 199,990 more chars]
