# Supplementary material for: Blueprinting extendable nanomaterials with standardized protein blocks
Source: Nature. 2024 Mar 13;627(8005):898–904. doi: 10.1038/s41586-024-07188-4 (PMC10972742; doi:10.1038/s41586-024-07188-4)
Supplement: Supplementary file 4 — Design models with ideal backbones as well as experimentally determined structures for comparison. For reference to design names, see Supplementary Fig. 1. [file 41586_2024_7188_MOESM4_ESM.zip › THR14_design.pdb]

HEADER                                            04-MAY-21   XXXX              
EXPDTA    THEORETICAL MODEL                                                     
REMARK 220                                                                      
REMARK 220 EXPERIMENTAL DETAILS                                                 
REMARK 220  EXPERIMENT TYPE                : THEORETICAL MODELLING              
REMARK 220  DATE OF DATA COLLECTION        : 04-MAY-21                          
REMARK 220                                                                      
REMARK 220 REMARK: MODEL GENERATED BY ROSETTA                                   
REMARK 220  VERSION 2021.16+HEAD.8ee4f02ac57                                    
ATOM      1  N   LEU A   1    -103.592 -12.900  21.269  1.00  0.00           N  
ATOM      2  CA  LEU A   1    -103.659 -14.316  21.610  1.00  0.00           C  
ATOM      3  C   LEU A   1    -102.316 -14.999  21.388  1.00  0.00           C  
ATOM      4  O   LEU A   1    -101.856 -15.773  22.228  1.00  0.00           O  
ATOM      5  CB  LEU A   1    -104.739 -15.013  20.773  1.00  0.35           C  
ATOM      6  CG  LEU A   1    -104.862 -16.529  20.975  1.00  0.31           C  
ATOM      7  CD1 LEU A   1    -105.212 -16.821  22.427  1.00  0.29           C  
ATOM      8  CD2 LEU A   1    -105.922 -17.082  20.035  1.00  0.30           C  
ATOM      9 1H   LEU A   1    -104.485 -12.477  21.424  1.00  0.00           H  
ATOM     10 2H   LEU A   1    -102.907 -12.451  21.842  1.00  0.00           H  
ATOM     11 3H   LEU A   1    -103.338 -12.800  20.307  1.00  0.00           H  
ATOM     12  HA  LEU A   1    -103.904 -14.398  22.669  1.00  0.00           H  
ATOM     13 1HB  LEU A   1    -105.703 -14.568  21.011  1.00  0.36           H  
ATOM     14 2HB  LEU A   1    -104.531 -14.835  19.718  1.00  0.37           H  
ATOM     15  HG  LEU A   1    -103.904 -17.003  20.762  1.00  0.31           H  
ATOM     16 1HD1 LEU A   1    -105.300 -17.897  22.571  1.00  0.27           H  
ATOM     17 2HD1 LEU A   1    -104.428 -16.432  23.077  1.00  0.08           H  
ATOM     18 3HD1 LEU A   1    -106.160 -16.344  22.676  1.00  0.35           H  
ATOM     19 1HD2 LEU A   1    -106.009 -18.159  20.177  1.00  0.29           H  
ATOM     20 2HD2 LEU A   1    -106.880 -16.609  20.249  1.00  0.36           H  
ATOM     21 3HD2 LEU A   1    -105.637 -16.874  19.002  1.00  0.19           H  
ATOM     22  N   LEU A   2    -101.690 -14.709  20.252  1.00  0.00           N  
ATOM     23  CA  LEU A   2    -100.416 -15.324  19.900  1.00  0.00           C  
ATOM     24  C   LEU A   2     -99.322 -14.926  20.881  1.00  0.00           C  
ATOM     25  O   LEU A   2     -98.480 -15.743  21.252  1.00  0.00           O  
ATOM     26  CB  LEU A   2    -100.007 -14.920  18.478  1.00  0.00           C  
ATOM     27  CG  LEU A   2    -100.871 -15.495  17.349  1.00  0.00           C  
ATOM     28  CD1 LEU A   2    -100.457 -14.871  16.023  1.00  0.00           C  
ATOM     29  CD2 LEU A   2    -100.718 -17.008  17.312  1.00  0.00           C  
ATOM     30  H   LEU A   2    -102.108 -14.045  19.616  1.00  0.00           H  
ATOM     31  HA  LEU A   2    -100.536 -16.406  19.954  1.00  0.00           H  
ATOM     32 1HB  LEU A   2    -100.043 -13.834  18.402  1.00  0.00           H  
ATOM     33 2HB  LEU A   2     -98.980 -15.242  18.306  1.00  0.00           H  
ATOM     34  HG  LEU A   2    -101.917 -15.241  17.524  1.00  0.00           H  
ATOM     35 1HD1 LEU A   2    -101.071 -15.280  15.220  1.00  0.00           H  
ATOM     36 2HD1 LEU A   2    -100.595 -13.791  16.070  1.00  0.00           H  
ATOM     37 3HD1 LEU A   2     -99.409 -15.095  15.827  1.00  0.00           H  
ATOM     38 1HD2 LEU A   2    -101.333 -17.417  16.510  1.00  0.00           H  
ATOM     39 2HD2 LEU A   2     -99.673 -17.264  17.135  1.00  0.00           H  
ATOM     40 3HD2 LEU A   2    -101.038 -17.430  18.265  1.00  0.00           H  
ATOM     41  N   GLN A   3     -99.340 -13.665  21.300  1.00  0.00           N  
ATOM     42  CA  GLN A   3     -98.361 -13.161  22.257  1.00  0.00           C  
ATOM     43  C   GLN A   3     -98.415 -13.942  23.563  1.00  0.00           C  
ATOM     44  O   GLN A   3     -97.381 -14.270  24.144  1.00  0.00           O  
ATOM     45  CB  GLN A   3     -98.594 -11.672  22.529  1.00  0.00           C  
ATOM     46  CG  GLN A   3     -97.555 -11.036  23.437  1.00  0.00           C  
ATOM     47  CD  GLN A   3     -96.175 -11.010  22.809  1.00  0.00           C  
ATOM     48  OE1 GLN A   3     -96.001 -10.549  21.677  1.00  0.00           O  
ATOM     49  NE2 GLN A   3     -95.184 -11.506  23.540  1.00  0.00           N  
ATOM     50  H   GLN A   3    -100.050 -13.039  20.946  1.00  0.00           H  
ATOM     51  HA  GLN A   3     -97.368 -13.296  21.828  1.00  0.00           H  
ATOM     52 1HB  GLN A   3     -98.596 -11.126  21.586  1.00  0.00           H  
ATOM     53 2HB  GLN A   3     -99.572 -11.535  22.989  1.00  0.00           H  
ATOM     54 1HG  GLN A   3     -97.854 -10.009  23.649  1.00  0.00           H  
ATOM     55 2HG  GLN A   3     -97.499 -11.607  24.363  1.00  0.00           H  
ATOM     56 1HE2 GLN A   3     -94.251 -11.516  23.178  1.00  0.00           H  
ATOM     57 2HE2 GLN A   3     -95.369 -11.870  24.453  1.00  0.00           H  
ATOM     58  N   GLU A   4     -99.628 -14.238  24.019  1.00  0.00           N  
ATOM     59  CA  GLU A   4     -99.818 -15.030  25.228  1.00  0.00           C  
ATOM     60  C   GLU A   4     -99.402 -16.479  25.009  1.00  0.00           C  
ATOM     61  O   GLU A   4     -98.744 -17.081  25.857  1.00  0.00           O  
ATOM     62  CB  GLU A   4    -101.279 -14.971  25.680  1.00  0.00           C  
ATOM     63  CG  GLU A   4    -101.738 -13.598  26.148  1.00  0.00           C  
ATOM     64  CD  GLU A   4    -102.081 -12.676  25.010  1.00  0.00           C  
ATOM     65  OE1 GLU A   4    -101.998 -13.100  23.882  1.00  0.00           O  
ATOM     66  OE2 GLU A   4    -102.426 -11.548  25.270  1.00  0.00           O  
ATOM     67  H   GLU A   4    -100.438 -13.906  23.516  1.00  0.00           H  
ATOM     68  HA  GLU A   4     -99.183 -14.615  26.009  1.00  0.00           H  
ATOM     69 1HB  GLU A   4    -101.926 -15.278  24.858  1.00  0.00           H  
ATOM     70 2HB  GLU A   4    -101.435 -15.673  26.499  1.00  0.00           H  
ATOM     71 1HG  GLU A   4    -102.616 -13.716  26.782  1.00  0.00           H  
ATOM     72 2HG  GLU A   4    -100.948 -13.148  26.748  1.00  0.00           H  
ATOM     73  N   ARG A   5     -99.790 -17.035  23.866  1.00  0.00           N  
ATOM     74  CA  ARG A   5     -99.514 -18.433  23.562  1.00  0.00           C  
ATOM     75  C   ARG A   5     -98.015 -18.707  23.540  1.00  0.00           C  
ATOM     76  O   ARG A   5     -97.555 -19.735  24.036  1.00  0.00           O  
ATOM     77  CB  ARG A   5    -100.117 -18.817  22.219  1.00  0.00           C  
ATOM     78  CG  ARG A   5     -99.958 -20.282  21.842  1.00  0.00           C  
ATOM     79  CD  ARG A   5    -100.609 -20.588  20.543  1.00  0.00           C  
ATOM     80  NE  ARG A   5    -100.422 -21.977  20.157  1.00  0.00           N  
ATOM     81  CZ  ARG A   5    -101.206 -22.996  20.561  1.00  0.00           C  
ATOM     82  NH1 ARG A   5    -102.223 -22.765  21.362  1.00  0.00           N  
ATOM     83  NH2 ARG A   5    -100.953 -24.227  20.153  1.00  0.00           N  
ATOM     84  H   ARG A   5    -100.289 -16.474  23.191  1.00  0.00           H  
ATOM     85  HA  ARG A   5     -99.954 -19.045  24.349  1.00  0.00           H  
ATOM     86 1HB  ARG A   5    -101.182 -18.591  22.221  1.00  0.00           H  
ATOM     87 2HB  ARG A   5     -99.658 -18.222  21.430  1.00  0.00           H  
ATOM     88 1HG  ARG A   5     -98.898 -20.523  21.759  1.00  0.00           H  
ATOM     89 2HG  ARG A   5    -100.414 -20.907  22.610  1.00  0.00           H  
ATOM     90 1HD  ARG A   5    -101.679 -20.396  20.618  1.00  0.00           H  
ATOM     91 2HD  ARG A   5    -100.182 -19.958  19.764  1.00  0.00           H  
ATOM     92  HE  ARG A   5     -99.650 -22.195  19.541  1.00  0.00           H  
ATOM     93 1HH1 ARG A   5    -102.417 -21.824  21.673  1.00  0.00           H  
ATOM     94 2HH1 ARG A   5    -102.810 -23.528  21.665  1.00  0.00           H  
ATOM     95 1HH2 ARG A   5    -100.171 -24.405  19.538  1.00  0.00           H  
ATOM     96 2HH2 ARG A   5    -101.540 -24.990  20.456  1.00  0.00           H  
ATOM     97  N   VAL A   6     -97.258 -17.781  22.962  1.00  0.00           N  
ATOM     98  CA  VAL A   6     -95.806 -17.902  22.909  1.00  0.00           C  
ATOM     99  C   VAL A   6     -95.199 -17.866  24.305  1.00  0.00           C  
ATOM    100  O   VAL A   6     -94.340 -18.682  24.640  1.00  0.00           O  
ATOM    101  CB  VAL A   6     -95.205 -16.764  22.062  1.00  0.00           C  
ATOM    102  CG1 VAL A   6     -93.687 -16.771  22.161  1.00  0.00           C  
ATOM    103  CG2 VAL A   6     -95.652 -16.905  20.615  1.00  0.00           C  
ATOM    104  H   VAL A   6     -97.700 -16.972  22.549  1.00  0.00           H  
ATOM    105  HA  VAL A   6     -95.563 -18.867  22.464  1.00  0.00           H  
ATOM    106  HB  VAL A   6     -95.549 -15.809  22.458  1.00  0.00           H  
ATOM    107 1HG1 VAL A   6     -93.279 -15.960  21.557  1.00  0.00           H  
ATOM    108 2HG1 VAL A   6     -93.390 -16.633  23.201  1.00  0.00           H  
ATOM    109 3HG1 VAL A   6     -93.303 -17.723  21.796  1.00  0.00           H  
ATOM    110 1HG2 VAL A   6     -95.224 -16.097  20.022  1.00  0.00           H  
ATOM    111 2HG2 VAL A   6     -95.313 -17.864  20.221  1.00  0.00           H  
ATOM    112 3HG2 VAL A   6     -96.740 -16.856  20.563  1.00  0.00           H  
ATOM    113  N   GLU A   7     -95.650 -16.916  25.118  1.00  0.00           N  
ATOM    114  CA  GLU A   7     -95.083 -16.708  26.445  1.00  0.00           C  
ATOM    115  C   GLU A   7     -95.241 -17.951  27.311  1.00  0.00           C  
ATOM    116  O   GLU A   7     -94.310 -18.355  28.009  1.00  0.00           O  
ATOM    117  CB  GLU A   7     -95.748 -15.511  27.128  1.00  0.00           C  
ATOM    118  CG  GLU A   7     -95.389 -14.162  26.521  1.00  0.00           C  
ATOM    119  CD  GLU A   7     -96.126 -13.018  27.160  1.00  0.00           C  
ATOM    120  OE1 GLU A   7     -96.980 -13.268  27.976  1.00  0.00           O  
ATOM    121  OE2 GLU A   7     -95.834 -11.892  26.832  1.00  0.00           O  
ATOM    122  H   GLU A   7     -96.406 -16.322  24.808  1.00  0.00           H  
ATOM    123  HA  GLU A   7     -94.016 -16.514  26.330  1.00  0.00           H  
ATOM    124 1HB  GLU A   7     -96.831 -15.620  27.081  1.00  0.00           H  
ATOM    125 2HB  GLU A   7     -95.466 -15.489  28.181  1.00  0.00           H  
ATOM    126 1HG  GLU A   7     -94.317 -13.997  26.635  1.00  0.00           H  
ATOM    127 2HG  GLU A   7     -95.614 -14.183  25.456  1.00  0.00           H  
ATOM    128  N   LYS A   8     -96.424 -18.553  27.263  1.00  0.00           N  
ATOM    129  CA  LYS A   8     -96.733 -19.703  28.104  1.00  0.00           C  
ATOM    130  C   LYS A   8     -95.967 -20.939  27.649  1.00  0.00           C  
ATOM    131  O   LYS A   8     -95.672 -21.827  28.448  1.00  0.00           O  
ATOM    132  CB  LYS A   8     -98.237 -19.983  28.097  1.00  0.00           C  
ATOM    133  CG  LYS A   8     -99.075 -18.935  28.816  1.00  0.00           C  
ATOM    134  CD  LYS A   8    -100.556 -19.279  28.760  1.00  0.00           C  
ATOM    135  CE  LYS A   8    -101.396 -18.233  29.479  1.00  0.00           C  
ATOM    136  NZ  LYS A   8    -102.850 -18.537  29.400  1.00  0.00           N  
ATOM    137  H   LYS A   8     -97.127 -18.205  26.628  1.00  0.00           H  
ATOM    138  HA  LYS A   8     -96.420 -19.473  29.122  1.00  0.00           H  
ATOM    139 1HB  LYS A   8     -98.590 -20.046  27.067  1.00  0.00           H  
ATOM    140 2HB  LYS A   8     -98.429 -20.947  28.568  1.00  0.00           H  
ATOM    141 1HG  LYS A   8     -98.765 -18.873  29.860  1.00  0.00           H  
ATOM    142 2HG  LYS A   8     -98.919 -17.962  28.351  1.00  0.00           H  
ATOM    143 1HD  LYS A   8    -100.877 -19.338  27.719  1.00  0.00           H  
ATOM    144 2HD  LYS A   8    -100.723 -20.249  29.228  1.00  0.00           H  
ATOM    145 1HE  LYS A   8    -101.103 -18.190  30.527  1.00  0.00           H  
ATOM    146 2HE  LYS A   8    -101.218 -17.255  29.034  1.00  0.00           H  
ATOM    147 1HZ  LYS A   8    -103.371 -17.822  29.888  1.00  0.00           H  
ATOM    148 2HZ  LYS A   8    -103.138 -18.562  28.432  1.00  0.00           H  
ATOM    149 3HZ  LYS A   8    -103.031 -19.434  29.827  1.00  0.00           H  
ATOM    150  N   ILE A   9     -95.649 -20.990  26.360  1.00  0.00           N  
ATOM    151  CA  ILE A   9     -94.775 -22.029  25.827  1.00  0.00           C  
ATOM    152  C   ILE A   9     -93.348 -21.862  26.335  1.00  0.00           C  
ATOM    153  O   ILE A   9     -92.686 -22.839  26.688  1.00  0.00           O  
ATOM    154  CB  ILE A   9     -94.778 -22.013  24.287  1.00  0.00           C  
ATOM    155  CG1 ILE A   9     -96.177 -22.328  23.753  1.00  0.00           C  
ATOM    156  CG2 ILE A   9     -93.761 -23.004  23.743  1.00  0.00           C  
ATOM    157  CD1 ILE A   9     -96.703 -23.681  24.178  1.00  0.00           C  
ATOM    158  H   ILE A   9     -96.022 -20.292  25.733  1.00  0.00           H  
ATOM    159  HA  ILE A   9     -95.144 -22.993  26.177  1.00  0.00           H  
ATOM    160  HB  ILE A   9     -94.523 -21.014  23.934  1.00  0.00           H  
ATOM    161 1HG1 ILE A   9     -96.877 -21.567  24.095  1.00  0.00           H  
ATOM    162 2HG1 ILE A   9     -96.167 -22.295  22.663  1.00  0.00           H  
ATOM    163 1HG2 ILE A   9     -93.776 -22.980  22.654  1.00  0.00           H  
ATOM    164 2HG2 ILE A   9     -92.766 -22.736  24.098  1.00  0.00           H  
ATOM    165 3HG2 ILE A   9     -94.010 -24.008  24.088  1.00  0.00           H  
ATOM    166 1HD1 ILE A   9     -97.698 -23.832  23.760  1.00  0.00           H  
ATOM    167 2HD1 ILE A   9     -96.034 -24.462  23.814  1.00  0.00           H  
ATOM    168 3HD1 ILE A   9     -96.756 -23.725  25.265  1.00  0.00           H  
ATOM    169  N   ILE A  10     -92.879 -20.620  26.370  1.00  0.00           N  
ATOM    170  CA  ILE A  10     -91.563 -20.313  26.917  1.00  0.00           C  
ATOM    171  C   ILE A  10     -91.511 -20.589  28.413  1.00  0.00           C  
ATOM    172  O   ILE A  10     -90.521 -21.115  28.923  1.00  0.00           O  
ATOM    173  CB  ILE A  10     -91.187 -18.844  26.652  1.00  0.00           C  
ATOM    174  CG1 ILE A  10     -91.076 -18.584  25.148  1.00  0.00           C  
ATOM    175  CG2 ILE A  10     -89.884 -18.494  27.354  1.00  0.00           C  
ATOM    176  CD1 ILE A  10     -90.029 -19.428  24.458  1.00  0.00           C  
ATOM    177  H   ILE A  10     -93.449 -19.869  26.009  1.00  0.00           H  
ATOM    178  HA  ILE A  10     -90.835 -20.964  26.432  1.00  0.00           H  
ATOM    179  HB  ILE A  10     -91.976 -18.193  27.027  1.00  0.00           H  
ATOM    180 1HG1 ILE A  10     -92.037 -18.777  24.673  1.00  0.00           H  
ATOM    181 2HG1 ILE A  10     -90.833 -17.535  24.977  1.00  0.00           H  
ATOM    182 1HG2 ILE A  10     -89.632 -17.452  27.156  1.00  0.00           H  
ATOM    183 2HG2 ILE A  10     -89.997 -18.642  28.427  1.00  0.00           H  
ATOM    184 3HG2 ILE A  10     -89.086 -19.136  26.982  1.00  0.00           H  
ATOM    185 1HD1 ILE A  10     -90.009 -19.187  23.395  1.00  0.00           H  
ATOM    186 2HD1 ILE A  10     -89.051 -19.224  24.894  1.00  0.00           H  
ATOM    187 3HD1 ILE A  10     -90.271 -20.483  24.585  1.00  0.00           H  
ATOM    188  N   GLU A  11     -92.581 -20.230  29.114  1.00  0.00           N  
ATOM    189  CA  GLU A  11     -92.641 -20.397  30.561  1.00  0.00           C  
ATOM    190  C   GLU A  11     -92.542 -21.866  30.951  1.00  0.00           C  
ATOM    191  O   GLU A  11     -91.809 -22.226  31.873  1.00  0.00           O  
ATOM    192  CB  GLU A  11     -93.937 -19.799  31.114  1.00  0.00           C  
ATOM    193  CG  GLU A  11     -94.068 -19.875  32.628  1.00  0.00           C  
ATOM    194  CD  GLU A  11     -95.326 -19.228  33.139  1.00  0.00           C  
ATOM    195  OE1 GLU A  11     -96.071 -18.711  32.342  1.00  0.00           O  
ATOM    196  OE2 GLU A  11     -95.541 -19.251  34.328  1.00  0.00           O  
ATOM    197  H   GLU A  11     -93.373 -19.831  28.632  1.00  0.00           H  
ATOM    198  HA  GLU A  11     -91.788 -19.877  30.998  1.00  0.00           H  
ATOM    199 1HB  GLU A  11     -94.006 -18.750  30.824  1.00  0.00           H  
ATOM    200 2HB  GLU A  11     -94.791 -20.316  30.677  1.00  0.00           H  
ATOM    201 1HG  GLU A  11     -94.063 -20.922  32.931  1.00  0.00           H  
ATOM    202 2HG  GLU A  11     -93.205 -19.390  33.082  1.00  0.00           H  
ATOM    203  N   GLN A  12     -93.284 -22.712  30.244  1.00  0.00           N  
ATOM    204  CA  GLN A  12     -93.279 -24.145  30.512  1.00  0.00           C  
ATOM    205  C   GLN A  12     -91.970 -24.784  30.067  1.00  0.00           C  
ATOM    206  O   GLN A  12     -91.490 -25.735  30.684  1.00  0.00           O  
ATOM    207  CB  GLN A  12     -94.458 -24.826  29.811  1.00  0.00           C  
ATOM    208  CG  GLN A  12     -94.616 -26.299  30.147  1.00  0.00           C  
ATOM    209  CD  GLN A  12     -94.915 -26.528  31.616  1.00  0.00           C  
ATOM    210  OE1 GLN A  12     -95.827 -25.918  32.181  1.00  0.00           O  
ATOM    211  NE2 GLN A  12     -94.148 -27.412  32.244  1.00  0.00           N  
ATOM    212  H   GLN A  12     -93.866 -22.353  29.501  1.00  0.00           H  
ATOM    213  HA  GLN A  12     -93.371 -24.288  31.589  1.00  0.00           H  
ATOM    214 1HB  GLN A  12     -95.384 -24.318  30.080  1.00  0.00           H  
ATOM    215 2HB  GLN A  12     -94.339 -24.738  28.731  1.00  0.00           H  
ATOM    216 1HG  GLN A  12     -95.439 -26.708  29.562  1.00  0.00           H  
ATOM    217 2HG  GLN A  12     -93.689 -26.818  29.901  1.00  0.00           H  
ATOM    218 1HE2 GLN A  12     -94.299 -27.605  33.215  1.00  0.00           H  
ATOM    219 2HE2 GLN A  12     -93.420 -27.885  31.748  1.00  0.00           H  
ATOM    220  N   LEU A  13     -91.395 -24.256  28.992  1.00  0.00           N  
ATOM    221  CA  LEU A  13     -90.092 -24.708  28.519  1.00  0.00           C  
ATOM    222  C   LEU A  13     -89.018 -24.497  29.577  1.00  0.00           C  
ATOM    223  O   LEU A  13     -88.213 -25.389  29.846  1.00  0.00           O  
ATOM    224  CB  LEU A  13     -89.706 -23.963  27.235  1.00  0.00           C  
ATOM    225  CG  LEU A  13     -88.405 -24.421  26.565  1.00  0.00           C  
ATOM    226  CD1 LEU A  13     -88.453 -24.089  25.080  1.00  0.00           C  
ATOM    227  CD2 LEU A  13     -87.221 -23.744  27.239  1.00  0.00           C  
ATOM    228  H   LEU A  13     -91.874 -23.522  28.489  1.00  0.00           H  
ATOM    229  HA  LEU A  13     -90.157 -25.778  28.319  1.00  0.00           H  
ATOM    230 1HB  LEU A  13     -90.511 -24.080  26.511  1.00  0.00           H  
ATOM    231 2HB  LEU A  13     -89.605 -22.902  27.466  1.00  0.00           H  
ATOM    232  HG  LEU A  13     -88.307 -25.503  26.662  1.00  0.00           H  
ATOM    233 1HD1 LEU A  13     -87.528 -24.415  24.604  1.00  0.00           H  
ATOM    234 2HD1 LEU A  13     -89.298 -24.602  24.620  1.00  0.00           H  
ATOM    235 3HD1 LEU A  13     -88.567 -23.014  24.951  1.00  0.00           H  
ATOM    236 1HD2 LEU A  13     -86.295 -24.070  26.763  1.00  0.00           H  
ATOM    237 2HD2 LEU A  13     -87.317 -22.662  27.141  1.00  0.00           H  
ATOM    238 3HD2 LEU A  13     -87.200 -24.012  28.295  1.00  0.00           H  
ATOM    239  N   GLU A  14     -89.010 -23.311  30.175  1.00  0.00           N  
ATOM    240  CA  GLU A  14     -88.081 -23.004  31.257  1.00  0.00           C  
ATOM    241  C   GLU A  14     -88.287 -23.939  32.441  1.00  0.00           C  
ATOM    242  O   GLU A  14     -87.326 -24.373  33.077  1.00  0.00           O  
ATOM    243  CB  GLU A  14     -88.247 -21.551  31.708  1.00  0.00           C  
ATOM    244  CG  GLU A  14     -87.765 -20.520  30.697  1.00  0.00           C  
ATOM    245  CD  GLU A  14     -88.015 -19.105  31.140  1.00  0.00           C  
ATOM    246  OE1 GLU A  14     -88.648 -18.923  32.152  1.00  0.00           O  
ATOM    247  OE2 GLU A  14     -87.571 -18.206  30.465  1.00  0.00           O  
ATOM    248  H   GLU A  14     -89.664 -22.603  29.874  1.00  0.00           H  
ATOM    249  HA  GLU A  14     -87.067 -23.154  30.886  1.00  0.00           H  
ATOM    250 1HB  GLU A  14     -89.299 -21.352  31.913  1.00  0.00           H  
ATOM    251 2HB  GLU A  14     -87.697 -21.393  32.635  1.00  0.00           H  
ATOM    252 1HG  GLU A  14     -86.696 -20.655  30.537  1.00  0.00           H  
ATOM    253 2HG  GLU A  14     -88.271 -20.693  29.748  1.00  0.00           H  
ATOM    254  N   ARG A  15     -89.546 -24.246  32.734  1.00  0.00           N  
ATOM    255  CA  ARG A  15     -89.879 -25.151  33.828  1.00  0.00           C  
ATOM    256  C   ARG A  15     -89.449 -26.578  33.513  1.00  0.00           C  
ATOM    257  O   ARG A  15     -88.887 -27.269  34.363  1.00  0.00           O  
ATOM    258  CB  ARG A  15     -91.374 -25.125  34.108  1.00  0.00           C  
ATOM    259  CG  ARG A  15     -91.884 -23.841  34.742  1.00  0.00           C  
ATOM    260  CD  ARG A  15     -93.344 -23.903  35.011  1.00  0.00           C  
ATOM    261  NE  ARG A  15     -93.851 -22.650  35.546  1.00  0.00           N  
ATOM    262  CZ  ARG A  15     -93.808 -22.300  36.847  1.00  0.00           C  
ATOM    263  NH1 ARG A  15     -93.279 -23.118  37.730  1.00  0.00           N  
ATOM    264  NH2 ARG A  15     -94.296 -21.135  37.234  1.00  0.00           N  
ATOM    265  H   ARG A  15     -90.291 -23.842  32.185  1.00  0.00           H  
ATOM    266  HA  ARG A  15     -89.335 -24.825  34.714  1.00  0.00           H  
ATOM    267 1HB  ARG A  15     -91.921 -25.273  33.177  1.00  0.00           H  
ATOM    268 2HB  ARG A  15     -91.634 -25.948  34.774  1.00  0.00           H  
ATOM    269 1HG  ARG A  15     -91.368 -23.672  35.688  1.00  0.00           H  
ATOM    270 2HG  ARG A  15     -91.695 -23.003  34.071  1.00  0.00           H  
ATOM    271 1HD  ARG A  15     -93.876 -24.118  34.085  1.00  0.00           H  
ATOM    272 2HD  ARG A  15     -93.547 -24.691  35.737  1.00  0.00           H  
ATOM    273  HE  ARG A  15     -94.265 -21.995  34.897  1.00  0.00           H  
ATOM    274 1HH1 ARG A  15     -92.906 -24.009  37.434  1.00  0.00           H  
ATOM    275 2HH1 ARG A  15     -93.247 -22.856  38.705  1.00  0.00           H  
ATOM    276 1HH2 ARG A  15     -94.703 -20.506  36.555  1.00  0.00           H  
ATOM    277 2HH2 ARG A  15     -94.264 -20.873  38.208  1.00  0.00           H  
ATOM    278  N   ASP A  16     -89.716 -27.014  32.287  1.00  0.00           N  
ATOM    279  CA  ASP A  16     -89.381 -28.370  31.866  1.00  0.00           C  
ATOM    280  C   ASP A  16     -87.884 -28.628  31.978  1.00  0.00           C  
ATOM    281  O   ASP A  16     -87.459 -29.700  32.410  1.00  0.00           O  
ATOM    282  CB  ASP A  16     -89.840 -28.614  30.426  1.00  0.00           C  
ATOM    283  CG  ASP A  16     -91.353 -28.729  30.298  1.00  0.00           C  
ATOM    284  OD1 ASP A  16     -92.002 -28.913  31.301  1.00  0.00           O  
ATOM    285  OD2 ASP A  16     -91.845 -28.633  29.200  1.00  0.00           O  
ATOM    286  H   ASP A  16     -90.162 -26.391  31.629  1.00  0.00           H  
ATOM    287  HA  ASP A  16     -89.891 -29.066  32.532  1.00  0.00           H  
ATOM    288 1HB  ASP A  16     -89.498 -27.796  29.792  1.00  0.00           H  
ATOM    289 2HB  ASP A  16     -89.387 -29.532  30.050  1.00  0.00           H  
ATOM    290  N   VAL A  17     -87.088 -27.639  31.586  1.00  0.00           N  
ATOM    291  CA  VAL A  17     -85.638 -27.727  31.713  1.00  0.00           C  
ATOM    292  C   VAL A  17     -85.208 -27.661  33.173  1.00  0.00           C  
ATOM    293  O   VAL A  17     -84.325 -28.403  33.604  1.00  0.00           O  
ATOM    294  CB  VAL A  17     -84.963 -26.586  30.930  1.00  0.00           C  
ATOM    295  CG1 VAL A  17     -83.464 -26.572  31.194  1.00  0.00           C  
ATOM    296  CG2 VAL A  17     -85.247 -26.739  29.443  1.00  0.00           C  
ATOM    297  H   VAL A  17     -87.497 -26.805  31.190  1.00  0.00           H  
ATOM    298  HA  VAL A  17     -85.321 -28.691  31.314  1.00  0.00           H  
ATOM    299  HB  VAL A  17     -85.359 -25.633  31.280  1.00  0.00           H  
ATOM    300 1HG1 VAL A  17     -83.003 -25.759  30.633  1.00  0.00           H  
ATOM    301 2HG1 VAL A  17     -83.284 -26.425  32.259  1.00  0.00           H  
ATOM    302 3HG1 VAL A  17     -83.031 -27.521  30.879  1.00  0.00           H  
ATOM    303 1HG2 VAL A  17     -84.767 -25.928  28.896  1.00  0.00           H  
ATOM    304 2HG2 VAL A  17     -84.855 -27.694  29.094  1.00  0.00           H  
ATOM    305 3HG2 VAL A  17     -86.323 -26.704  29.273  1.00  0.00           H  
ATOM    306  N   LYS A  18     -85.837 -26.769  33.930  1.00  0.00           N  
ATOM    307  CA  LYS A  18     -85.570 -26.653  35.358  1.00  0.00           C  
ATOM    308  C   LYS A  18     -85.828 -27.971  36.076  1.00  0.00           C  
ATOM    309  O   LYS A  18     -85.071 -28.365  36.963  1.00  0.00           O  
ATOM    310  CB  LYS A  18     -86.423 -25.543  35.974  1.00  0.00           C  
ATOM    311  CG  LYS A  18     -86.177 -25.311  37.459  1.00  0.00           C  
ATOM    312  CD  LYS A  18     -86.996 -24.139  37.978  1.00  0.00           C  
ATOM    313  CE  LYS A  18     -86.680 -23.845  39.437  1.00  0.00           C  
ATOM    314  NZ  LYS A  18     -87.079 -24.966  40.330  1.00  0.00           N  
ATOM    315  H   LYS A  18     -86.518 -26.156  33.505  1.00  0.00           H  
ATOM    316  HA  LYS A  18     -84.517 -26.402  35.487  1.00  0.00           H  
ATOM    317 1HB  LYS A  18     -86.232 -24.605  35.452  1.00  0.00           H  
ATOM    318 2HB  LYS A  18     -87.479 -25.781  35.843  1.00  0.00           H  
ATOM    319 1HG  LYS A  18     -86.447 -26.208  38.017  1.00  0.00           H  
ATOM    320 2HG  LYS A  18     -85.120 -25.106  37.624  1.00  0.00           H  
ATOM    321 1HD  LYS A  18     -86.780 -23.251  37.382  1.00  0.00           H  
ATOM    322 2HD  LYS A  18     -88.058 -24.367  37.885  1.00  0.00           H  
ATOM    323 1HE  LYS A  18     -85.612 -23.669  39.549  1.00  0.00           H  
ATOM    324 2HE  LYS A  18     -87.209 -22.944  39.749  1.00  0.00           H  
ATOM    325 1HZ  LYS A  18     -86.854 -24.733  41.286  1.00  0.00           H  
ATOM    326 2HZ  LYS A  18     -88.074 -25.126  40.248  1.00  0.00           H  
ATOM    327 3HZ  LYS A  18     -86.581 -25.803  40.062  1.00  0.00           H  
ATOM    328  N   ARG A  19     -86.902 -28.651  35.688  1.00  0.00           N  
ATOM    329  CA  ARG A  19     -87.224 -29.958  36.246  1.00  0.00           C  
ATOM    330  C   ARG A  19     -86.137 -30.976  35.928  1.00  0.00           C  
ATOM    331  O   ARG A  19     -85.724 -31.749  36.793  1.00  0.00           O  
ATOM    332  CB  ARG A  19     -88.556 -30.457  35.706  1.00  0.00           C  
ATOM    333  CG  ARG A  19     -89.035 -31.772  36.300  1.00  0.00           C  
ATOM    334  CD  ARG A  19     -90.389 -32.136  35.809  1.00  0.00           C  
ATOM    335  NE  ARG A  19     -90.403 -32.362  34.373  1.00  0.00           N  
ATOM    336  CZ  ARG A  19     -90.957 -31.527  33.473  1.00  0.00           C  
ATOM    337  NH1 ARG A  19     -91.537 -30.418  33.874  1.00  0.00           N  
ATOM    338  NH2 ARG A  19     -90.918 -31.823  32.185  1.00  0.00           N  
ATOM    339  H   ARG A  19     -87.511 -28.252  34.988  1.00  0.00           H  
ATOM    340  HA  ARG A  19     -87.282 -29.860  37.330  1.00  0.00           H  
ATOM    341 1HB  ARG A  19     -89.327 -29.711  35.893  1.00  0.00           H  
ATOM    342 2HB  ARG A  19     -88.484 -30.590  34.626  1.00  0.00           H  
ATOM    343 1HG  ARG A  19     -88.344 -32.569  36.023  1.00  0.00           H  
ATOM    344 2HG  ARG A  19     -89.075 -31.688  37.386  1.00  0.00           H  
ATOM    345 1HD  ARG A  19     -90.721 -33.049  36.301  1.00  0.00           H  
ATOM    346 2HD  ARG A  19     -91.086 -31.329  36.034  1.00  0.00           H  
ATOM    347  HE  ARG A  19     -89.966 -33.205  34.026  1.00  0.00           H  
ATOM    348 1HH1 ARG A  19     -91.567 -30.191  34.859  1.00  0.00           H  
ATOM    349 2HH1 ARG A  19     -91.952 -29.792  33.200  1.00  0.00           H  
ATOM    350 1HH2 ARG A  19     -90.472 -32.676  31.876  1.00  0.00           H  
ATOM    351 2HH2 ARG A  19     -91.333 -31.197  31.511  1.00  0.00           H  
ATOM    352  N   GLN A  20     -85.676 -30.973  34.682  1.00  0.00           N  
ATOM    353  CA  GLN A  20     -84.588 -31.849  34.265  1.00  0.00           C  
ATOM    354  C   GLN A  20     -83.315 -31.559  35.050  1.00  0.00           C  
ATOM    355  O   GLN A  20     -82.576 -32.474  35.413  1.00  0.00           O  
ATOM    356  CB  GLN A  20     -84.323 -31.697  32.765  1.00  0.01           C  
ATOM    357  CG  GLN A  20     -83.601 -32.877  32.138  1.00  0.01           C  
ATOM    358  CD  GLN A  20     -84.158 -34.210  32.602  1.00 -0.16           C  
ATOM    359  OE1 GLN A  20     -85.360 -34.468  32.494  1.00 -0.12           O  
ATOM    360  NE2 GLN A  20     -83.286 -35.065  33.123  1.00 -0.16           N  
ATOM    361  H   GLN A  20     -86.090 -30.348  34.005  1.00  0.00           H  
ATOM    362  HA  GLN A  20     -84.882 -32.878  34.473  1.00  0.00           H  
ATOM    363 1HB  GLN A  20     -85.269 -31.564  32.240  1.00  0.02           H  
ATOM    364 2HB  GLN A  20     -83.723 -30.804  32.590  1.00  0.02           H  
ATOM    365 1HG  GLN A  20     -83.708 -32.821  31.054  1.00  0.03           H  
ATOM    366 2HG  GLN A  20     -82.547 -32.833  32.412  1.00  0.01           H  
ATOM    367 1HE2 GLN A  20     -83.595 -35.961  33.447  1.00 -0.35           H  
ATOM    368 2HE2 GLN A  20     -82.320 -34.816  33.192  1.00 -0.12           H  
ATOM    369  N   GLU A  21     -83.065 -30.280  35.309  1.00  0.00           N  
ATOM    370  CA  GLU A  21     -81.923 -29.872  36.119  1.00  0.00           C  
ATOM    371  C   GLU A  21     -82.044 -30.394  37.544  1.00  0.00           C  
ATOM    372  O   GLU A  21     -81.086 -30.929  38.103  1.00  0.00           O  
ATOM    373  CB  GLU A  21     -81.797 -28.347  36.134  1.00  0.00           C  
ATOM    374  CG  GLU A  21     -80.598 -27.823  36.912  1.00  0.00           C  
ATOM    375  CD  GLU A  21     -80.475 -26.326  36.858  1.00  0.00           C  
ATOM    376  OE1 GLU A  21     -81.286 -25.705  36.214  1.00  0.00           O  
ATOM    377  OE2 GLU A  21     -79.568 -25.802  37.462  1.00  0.00           O  
ATOM    378  H   GLU A  21     -83.682 -29.573  34.935  1.00  0.00           H  
ATOM    379  HA  GLU A  21     -81.024 -30.304  35.679  1.00  0.00           H  
ATOM    380 1HB  GLU A  21     -81.718 -27.978  35.111  1.00  0.00           H  
ATOM    381 2HB  GLU A  21     -82.695 -27.912  36.571  1.00  0.00           H  
ATOM    382 1HG  GLU A  21     -80.691 -28.131  37.953  1.00  0.00           H  
ATOM    383 2HG  GLU A  21     -79.692 -28.272  36.508  1.00  0.00           H  
ATOM    384  N   GLU A  22     -83.223 -30.241  38.134  1.00  0.00           N  
ATOM    385  CA  GLU A  22     -83.444 -30.716  39.491  1.00  0.00           C  
ATOM    386  C   GLU A  22     -83.293 -32.227  39.530  1.00  0.00           C  
ATOM    387  O   GLU A  22     -82.796 -32.786  40.508  1.00  0.00           O  
ATOM    388  CB  GLU A  22     -84.831 -30.309  39.993  1.00  0.00           C  
ATOM    389  CG  GLU A  22     -84.997 -28.816  40.239  1.00  0.00           C  
ATOM    390  CD  GLU A  22     -86.388 -28.446  40.674  1.00  0.00           C  
ATOM    391  OE1 GLU A  22     -87.237 -29.305  40.678  1.00  0.00           O  
ATOM    392  OE2 GLU A  22     -86.601 -27.303  41.004  1.00  0.00           O  
ATOM    393  H   GLU A  22     -83.971 -29.787  37.628  1.00  0.00           H  
ATOM    394  HA  GLU A  22     -82.687 -30.268  40.134  1.00  0.00           H  
ATOM    395 1HB  GLU A  22     -85.585 -30.614  39.267  1.00  0.00           H  
ATOM    396 2HB  GLU A  22     -85.047 -30.828  40.927  1.00  0.00           H  
ATOM    397 1HG  GLU A  22     -84.293 -28.505  41.009  1.00  0.00           H  
ATOM    398 2HG  GLU A  22     -84.753 -28.278  39.324  1.00  0.00           H  
ATOM    399  N   GLU A  23     -83.729 -32.870  38.454  1.00  0.00           N  
ATOM    400  CA  GLU A  23     -83.648 -34.316  38.317  1.00  0.00           C  
ATOM    401  C   GLU A  23     -82.215 -34.823  38.434  1.00  0.00           C  
ATOM    402  O   GLU A  23     -81.981 -35.969  38.817  1.00  0.00           O  
ATOM    403  CB  GLU A  23     -84.241 -34.751  36.975  1.00  0.00           C  
ATOM    404  CG  GLU A  23     -84.328 -36.258  36.785  1.00  0.00           C  
ATOM    405  CD  GLU A  23     -85.009 -36.648  35.503  1.00  0.00           C  
ATOM    406  OE1 GLU A  23     -86.148 -36.289  35.324  1.00  0.00           O  
ATOM    407  OE2 GLU A  23     -84.390 -37.306  34.700  1.00  0.00           O  
ATOM    408  H   GLU A  23     -84.135 -32.340  37.695  1.00  0.00           H  
ATOM    409  HA  GLU A  23     -84.236 -34.772  39.115  1.00  0.00           H  
ATOM    410 1HB  GLU A  23     -85.247 -34.342  36.872  1.00  0.00           H  
ATOM    411 2HB  GLU A  23     -83.639 -34.345  36.162  1.00  0.00           H  
ATOM    412 1HG  GLU A  23     -83.320 -36.673  36.787  1.00  0.00           H  
ATOM    413 2HG  GLU A  23     -84.870 -36.690  37.625  1.00  0.00           H  
ATOM    414  N   GLY A  24     -81.259 -33.964  38.104  1.00  0.00           N  
ATOM    415  CA  GLY A  24     -79.848 -34.315  38.191  1.00  0.00           C  
ATOM    416  C   GLY A  24     -79.226 -34.474  36.809  1.00  0.00           C  
ATOM    417  O   GLY A  24     -78.246 -35.199  36.638  1.00  0.00           O  
ATOM    418  H   GLY A  24     -81.516 -33.042  37.782  1.00  0.00           H  
ATOM    419 1HA  GLY A  24     -79.314 -33.543  38.744  1.00  0.00           H  
ATOM    420 2HA  GLY A  24     -79.738 -35.244  38.748  1.00  0.00           H  
ATOM    421  N   LEU A  25     -79.807 -33.789  35.829  1.00  0.00           N  
ATOM    422  CA  LEU A  25     -79.227 -33.704  34.494  1.00  0.00           C  
ATOM    423  C   LEU A  25     -77.928 -32.901  34.532  1.00  0.00           C  
ATOM    424  O   LEU A  25     -77.870 -31.823  35.125  1.00  0.00           O  
ATOM    425  CB  LEU A  25     -80.218 -33.054  33.520  1.00  0.00           C  
ATOM    426  CG  LEU A  25     -79.765 -32.987  32.056  1.00  0.00           C  
ATOM    427  CD1 LEU A  25     -79.660 -34.397  31.492  1.00  0.00           C  
ATOM    428  CD2 LEU A  25     -80.753 -32.150  31.257  1.00  0.00           C  
ATOM    429  H   LEU A  25     -80.678 -33.311  36.012  1.00  0.00           H  
ATOM    430  HA  LEU A  25     -79.016 -34.714  34.143  1.00  0.00           H  
ATOM    431 1HB  LEU A  25     -81.153 -33.611  33.553  1.00  0.00           H  
ATOM    432 2HB  LEU A  25     -80.414 -32.035  33.853  1.00  0.00           H  
ATOM    433  HG  LEU A  25     -78.776 -32.531  32.002  1.00  0.00           H  
ATOM    434 1HD1 LEU A  25     -79.338 -34.350  30.451  1.00  0.00           H  
ATOM    435 2HD1 LEU A  25     -78.932 -34.967  32.070  1.00  0.00           H  
ATOM    436 3HD1 LEU A  25     -80.632 -34.885  31.549  1.00  0.00           H  
ATOM    437 1HD2 LEU A  25     -80.431 -32.102  30.216  1.00  0.00           H  
ATOM    438 2HD2 LEU A  25     -81.742 -32.606  31.310  1.00  0.00           H  
ATOM    439 3HD2 LEU A  25     -80.795 -31.143  31.671  1.00  0.00           H  
ATOM    440  N   PRO A  26     -76.882 -33.425  33.899  1.00  0.00           N  
ATOM    441  CA  PRO A  26     -75.583 -32.760  33.901  1.00  0.00           C  
ATOM    442  C   PRO A  26     -75.718 -31.294  33.487  1.00  0.00           C  
ATOM    443  O   PRO A  26     -76.326 -30.982  32.463  1.00  0.00           O  
ATOM    444  CB  PRO A  26     -74.781 -33.568  32.875  1.00  0.19           C  
ATOM    445  CG  PRO A  26     -75.320 -34.952  32.997  1.00  0.18           C  
ATOM    446  CD  PRO A  26     -76.799 -34.761  33.201  1.00  0.15           C  
ATOM    447  HA  PRO A  26     -75.172 -32.806  34.911  1.00  0.00           H  
ATOM    448 1HB  PRO A  26     -74.921 -33.143  31.870  1.00  0.21           H  
ATOM    449 2HB  PRO A  26     -73.707 -33.507  33.103  1.00  0.11           H  
ATOM    450 1HG  PRO A  26     -75.088 -35.532  32.091  1.00  0.14           H  
ATOM    451 2HG  PRO A  26     -74.840 -35.474  33.838  1.00  0.17           H  
ATOM    452 1HD  PRO A  26     -77.303 -34.727  32.224  1.00  0.13           H  
ATOM    453 2HD  PRO A  26     -77.194 -35.587  33.813  1.00  0.12           H  
ATOM    454  N   PRO A  27     -75.146 -30.399  34.290  1.00  0.00           N  
ATOM    455  CA  PRO A  27     -75.219 -28.962  34.022  1.00  0.00           C  
ATOM    456  C   PRO A  27     -74.810 -28.605  32.584  1.00  0.00           C  
ATOM    457  O   PRO A  27     -75.320 -27.648  32.003  1.00  0.00           O  
ATOM    458  CB  PRO A  27     -74.235 -28.384  35.044  1.00  0.00           C  
ATOM    459  CG  PRO A  27     -74.277 -29.350  36.179  1.00  0.00           C  
ATOM    460  CD  PRO A  27     -74.379 -30.699  35.518  1.00  0.00           C  
ATOM    461  HA  PRO A  27     -76.255 -28.648  34.144  1.00  0.00           H  
ATOM    462 1HB  PRO A  27     -73.235 -28.296  34.595  1.00  0.00           H  
ATOM    463 2HB  PRO A  27     -74.547 -27.370  35.335  1.00  0.00           H  
ATOM    464 1HG  PRO A  27     -73.373 -29.249  36.797  1.00  0.00           H  
ATOM    465 2HG  PRO A  27     -75.135 -29.132  36.832  1.00  0.00           H  
ATOM    466 1HD  PRO A  27     -73.370 -31.071  35.285  1.00  0.00           H  
ATOM    467 2HD  PRO A  27     -74.904 -31.396  36.187  1.00  0.00           H  
ATOM    468  N   VAL A  28     -73.888 -29.380  32.017  1.00  0.00           N  
ATOM    469  CA  VAL A  28     -73.420 -29.166  30.652  1.00  0.00           C  
ATOM    470  C   VAL A  28     -74.549 -29.356  29.647  1.00  0.00           C  
ATOM    471  O   VAL A  28     -74.542 -28.758  28.571  1.00  0.00           O  
ATOM    472  CB  VAL A  28     -72.273 -30.139  30.321  1.00  0.00           C  
ATOM    473  CG1 VAL A  28     -72.803 -31.558  30.176  1.00  0.00           C  
ATOM    474  CG2 VAL A  28     -71.567 -29.695  29.049  1.00  0.00           C  
ATOM    475  H   VAL A  28     -73.494 -30.145  32.547  1.00  0.00           H  
ATOM    476  HA  VAL A  28     -73.071 -28.136  30.572  1.00  0.00           H  
ATOM    477  HB  VAL A  28     -71.563 -30.145  31.149  1.00  0.00           H  
ATOM    478 1HG1 VAL A  28     -71.979 -32.233  29.943  1.00  0.00           H  
ATOM    479 2HG1 VAL A  28     -73.272 -31.868  31.110  1.00  0.00           H  
ATOM    480 3HG1 VAL A  28     -73.538 -31.591  29.372  1.00  0.00           H  
ATOM    481 1HG2 VAL A  28     -70.757 -30.387  28.822  1.00  0.00           H  
ATOM    482 2HG2 VAL A  28     -72.279 -29.684  28.223  1.00  0.00           H  
ATOM    483 3HG2 VAL A  28     -71.160 -28.693  29.190  1.00  0.00           H  
ATOM    484  N   ALA A  29     -75.518 -30.191  30.005  1.00  0.00           N  
ATOM    485  CA  ALA A  29     -76.691 -30.409  29.167  1.00  0.00           C  
ATOM    486  C   ALA A  29     -77.768 -29.369  29.446  1.00  0.00           C  
ATOM    487  O   ALA A  29     -78.473 -28.932  28.536  1.00  0.00           O  
ATOM    488  CB  ALA A  29     -77.242 -31.811  29.381  1.00  0.00           C  
ATOM    489  H   ALA A  29     -75.441 -30.688  30.881  1.00  0.00           H  
ATOM    490  HA  ALA A  29     -76.387 -30.303  28.125  1.00  0.00           H  
ATOM    491 1HB  ALA A  29     -78.117 -31.959  28.749  1.00  0.00           H  
ATOM    492 2HB  ALA A  29     -76.479 -32.545  29.121  1.00  0.00           H  
ATOM    493 3HB  ALA A  29     -77.524 -31.936  30.425  1.00  0.00           H  
ATOM    494  N   VAL A  30     -77.891 -28.976  30.709  1.00  0.00           N  
ATOM    495  CA  VAL A  30     -78.926 -28.034  31.122  1.00  0.00           C  
ATOM    496  C   VAL A  30     -78.735 -26.679  30.454  1.00  0.00           C  
ATOM    497  O   VAL A  30     -79.694 -26.066  29.987  1.00  0.00           O  
ATOM    498  CB  VAL A  30     -78.908 -27.856  32.652  1.00  0.00           C  
ATOM    499  CG1 VAL A  30     -79.847 -26.734  33.068  1.00  0.00           C  
ATOM    500  CG2 VAL A  30     -79.293 -29.161  33.330  1.00  0.00           C  
ATOM    501  H   VAL A  30     -77.252 -29.339  31.402  1.00  0.00           H  
ATOM    502  HA  VAL A  30     -79.890 -28.430  30.804  1.00  0.00           H  
ATOM    503  HB  VAL A  30     -77.904 -27.566  32.962  1.00  0.00           H  
ATOM    504 1HG1 VAL A  30     -79.821 -26.621  34.153  1.00  0.00           H  
ATOM    505 2HG1 VAL A  30     -79.531 -25.802  32.600  1.00  0.00           H  
ATOM    506 3HG1 VAL A  30     -80.862 -26.973  32.753  1.00  0.00           H  
ATOM    507 1HG2 VAL A  30     -79.277 -29.028  34.411  1.00  0.00           H  
ATOM    508 2HG2 VAL A  30     -80.295 -29.454  33.015  1.00  0.00           H  
ATOM    509 3HG2 VAL A  30     -78.583 -29.940  33.050  1.00  0.00           H  
ATOM    510  N   ARG A  31     -77.490 -26.216  30.411  1.00  0.00           N  
ATOM    511  CA  ARG A  31     -77.171 -24.928  29.809  1.00  0.00           C  
ATOM    512  C   ARG A  31     -77.581 -24.890  28.342  1.00  0.00           C  
ATOM    513  O   ARG A  31     -78.072 -23.873  27.851  1.00  0.00           O  
ATOM    514  CB  ARG A  31     -75.682 -24.637  29.925  1.00  0.00           C  
ATOM    515  CG  ARG A  31     -75.200 -24.318  31.331  1.00  0.00           C  
ATOM    516  CD  ARG A  31     -73.823 -23.760  31.327  1.00  0.00           C  
ATOM    517  NE  ARG A  31     -72.850 -24.722  30.835  1.00  0.00           N  
ATOM    518  CZ  ARG A  31     -72.220 -25.633  31.601  1.00  0.00           C  
ATOM    519  NH1 ARG A  31     -72.471 -25.694  32.891  1.00  0.00           N  
ATOM    520  NH2 ARG A  31     -71.350 -26.466  31.058  1.00  0.00           N  
ATOM    521  H   ARG A  31     -76.744 -26.771  30.807  1.00  0.00           H  
ATOM    522  HA  ARG A  31     -77.738 -24.159  30.334  1.00  0.00           H  
ATOM    523 1HB  ARG A  31     -75.115 -25.496  29.569  1.00  0.00           H  
ATOM    524 2HB  ARG A  31     -75.426 -23.790  29.288  1.00  0.00           H  
ATOM    525 1HG  ARG A  31     -75.866 -23.584  31.786  1.00  0.00           H  
ATOM    526 2HG  ARG A  31     -75.200 -25.228  31.931  1.00  0.00           H  
ATOM    527 1HD  ARG A  31     -73.789 -22.881  30.684  1.00  0.00           H  
ATOM    528 2HD  ARG A  31     -73.542 -23.479  32.341  1.00  0.00           H  
ATOM    529  HE  ARG A  31     -72.631 -24.706  29.847  1.00  0.00           H  
ATOM    530 1HH1 ARG A  31     -73.136 -25.057  33.306  1.00  0.00           H  
ATOM    531 2HH1 ARG A  31     -71.998 -26.377  33.465  1.00  0.00           H  
ATOM    532 1HH2 ARG A  31     -71.157 -26.420  30.066  1.00  0.00           H  
ATOM    533 2HH2 ARG A  31     -70.878 -27.149  31.632  1.00  0.00           H  
ATOM    534  N   VAL A  32     -77.378 -26.004  27.646  1.00  0.00           N  
ATOM    535  CA  VAL A  32     -77.722 -26.097  26.233  1.00  0.00           C  
ATOM    536  C   VAL A  32     -79.228 -26.000  26.024  1.00  0.00           C  
ATOM    537  O   VAL A  32     -79.696 -25.303  25.124  1.00  0.00           O  
ATOM    538  CB  VAL A  32     -77.209 -27.425  25.645  1.00  0.00           C  
ATOM    539  CG1 VAL A  32     -77.723 -27.613  24.225  1.00  0.00           C  
ATOM    540  CG2 VAL A  32     -75.689 -27.453  25.677  1.00  0.00           C  
ATOM    541  H   VAL A  32     -76.975 -26.806  28.109  1.00  0.00           H  
ATOM    542  HA  VAL A  32     -77.258 -25.258  25.715  1.00  0.00           H  
ATOM    543  HB  VAL A  32     -77.601 -28.250  26.240  1.00  0.00           H  
ATOM    544 1HG1 VAL A  32     -77.351 -28.556  23.825  1.00  0.00           H  
ATOM    545 2HG1 VAL A  32     -78.812 -27.626  24.231  1.00  0.00           H  
ATOM    546 3HG1 VAL A  32     -77.372 -26.792  23.600  1.00  0.00           H  
ATOM    547 1HG2 VAL A  32     -75.334 -28.395  25.261  1.00  0.00           H  
ATOM    548 2HG2 VAL A  32     -75.297 -26.624  25.087  1.00  0.00           H  
ATOM    549 3HG2 VAL A  32     -75.345 -27.359  26.707  1.00  0.00           H  
ATOM    550  N   LEU A  33     -79.982 -26.705  26.862  1.00  0.00           N  
ATOM    551  CA  LEU A  33     -81.438 -26.685  26.782  1.00  0.00           C  
ATOM    552  C   LEU A  33     -81.983 -25.280  27.005  1.00  0.00           C  
ATOM    553  O   LEU A  33     -82.930 -24.858  26.341  1.00  0.00           O  
ATOM    554  CB  LEU A  33     -82.039 -27.643  27.818  1.00  0.00           C  
ATOM    555  CG  LEU A  33     -81.811 -29.137  27.553  1.00  0.00           C  
ATOM    556  CD1 LEU A  33     -82.303 -29.946  28.746  1.00  0.00           C  
ATOM    557  CD2 LEU A  33     -82.537 -29.544  26.280  1.00  0.00           C  
ATOM    558  H   LEU A  33     -79.535 -27.267  27.572  1.00  0.00           H  
ATOM    559  HA  LEU A  33     -81.727 -27.000  25.779  1.00  0.00           H  
ATOM    560 1HB  LEU A  33     -81.614 -27.411  28.793  1.00  0.00           H  
ATOM    561 2HB  LEU A  33     -83.115 -27.475  27.864  1.00  0.00           H  
ATOM    562  HG  LEU A  33     -80.744 -29.328  27.439  1.00  0.00           H  
ATOM    563 1HD1 LEU A  33     -82.141 -31.007  28.558  1.00  0.00           H  
ATOM    564 2HD1 LEU A  33     -81.753 -29.648  29.639  1.00  0.00           H  
ATOM    565 3HD1 LEU A  33     -83.367 -29.762  28.895  1.00  0.00           H  
ATOM    566 1HD2 LEU A  33     -82.375 -30.605  26.091  1.00  0.00           H  
ATOM    567 2HD2 LEU A  33     -83.605 -29.355  26.393  1.00  0.00           H  
ATOM    568 3HD2 LEU A  33     -82.153 -28.963  25.441  1.00  0.00           H  
ATOM    569  N   GLU A  34     -81.379 -24.559  27.943  1.00  0.00           N  
ATOM    570  CA  GLU A  34     -81.825 -23.212  28.280  1.00  0.00           C  
ATOM    571  C   GLU A  34     -81.721 -22.281  27.079  1.00  0.00           C  
ATOM    572  O   GLU A  34     -82.606 -21.459  26.841  1.00  0.00           O  
ATOM    573  CB  GLU A  34     -81.003 -22.653  29.443  1.00  0.00           C  
ATOM    574  CG  GLU A  34     -81.274 -23.322  30.783  1.00  0.00           C  
ATOM    575  CD  GLU A  34     -80.393 -22.803  31.885  1.00  0.00           C  
ATOM    576  OE1 GLU A  34     -79.513 -22.026  31.601  1.00  0.00           O  
ATOM    577  OE2 GLU A  34     -80.599 -23.184  33.013  1.00  0.00           O  
ATOM    578  H   GLU A  34     -80.591 -24.954  28.436  1.00  0.00           H  
ATOM    579  HA  GLU A  34     -82.875 -23.266  28.571  1.00  0.00           H  
ATOM    580 1HB  GLU A  34     -79.941 -22.762  29.224  1.00  0.00           H  
ATOM    581 2HB  GLU A  34     -81.206 -21.588  29.554  1.00  0.00           H  
ATOM    582 1HG  GLU A  34     -82.315 -23.154  31.057  1.00  0.00           H  
ATOM    583 2HG  GLU A  34     -81.123 -24.396  30.679  1.00  0.00           H  
ATOM    584  N   VAL A  35     -80.635 -22.415  26.327  1.00  0.00           N  
ATOM    585  CA  VAL A  35     -80.428 -21.605  25.131  1.00  0.00           C  
ATOM    586  C   VAL A  35     -81.453 -21.940  24.055  1.00  0.00           C  
ATOM    587  O   VAL A  35     -81.973 -21.051  23.381  1.00  0.00           O  
ATOM    588  CB  VAL A  35     -79.010 -21.829  24.572  1.00  0.00           C  
ATOM    589  CG1 VAL A  35     -78.851 -21.131  23.229  1.00  0.00           C  
ATOM    590  CG2 VAL A  35     -77.976 -21.325  25.568  1.00  0.00           C  
ATOM    591  H   VAL A  35     -79.935 -23.094  26.589  1.00  0.00           H  
ATOM    592  HA  VAL A  35     -80.559 -20.558  25.403  1.00  0.00           H  
ATOM    593  HB  VAL A  35     -78.861 -22.895  24.400  1.00  0.00           H  
ATOM    594 1HG1 VAL A  35     -77.843 -21.300  22.849  1.00  0.00           H  
ATOM    595 2HG1 VAL A  35     -79.577 -21.533  22.523  1.00  0.00           H  
ATOM    596 3HG1 VAL A  35     -79.016 -20.061  23.353  1.00  0.00           H  
ATOM    597 1HG2 VAL A  35     -76.976 -21.487  25.166  1.00  0.00           H  
ATOM    598 2HG2 VAL A  35     -78.129 -20.260  25.744  1.00  0.00           H  
ATOM    599 3HG2 VAL A  35     -78.082 -21.867  26.508  1.00  0.00           H  
ATOM    600  N   MET A  36     -81.739 -23.228  23.897  1.00  0.00           N  
ATOM    601  CA  MET A  36     -82.743 -23.679  22.941  1.00  0.00           C  
ATOM    602  C   MET A  36     -84.083 -22.996  23.187  1.00  0.00           C  
ATOM    603  O   MET A  36     -84.807 -22.671  22.246  1.00  0.00           O  
ATOM    604  CB  MET A  36     -82.896 -25.197  23.014  1.00  0.00           C  
ATOM    605  CG  MET A  36     -81.700 -25.977  22.487  1.00  0.00           C  
ATOM    606  SD  MET A  36     -81.868 -27.756  22.730  1.00  0.00           S  
ATOM    607  CE  MET A  36     -83.176 -28.134  21.566  1.00  0.00           C  
ATOM    608  H   MET A  36     -81.248 -23.913  24.455  1.00  0.00           H  
ATOM    609  HA  MET A  36     -82.407 -23.404  21.941  1.00  0.00           H  
ATOM    610 1HB  MET A  36     -83.062 -25.497  24.048  1.00  0.00           H  
ATOM    611 2HB  MET A  36     -83.773 -25.502  22.440  1.00  0.00           H  
ATOM    612 1HG  MET A  36     -81.580 -25.784  21.422  1.00  0.00           H  
ATOM    613 2HG  MET A  36     -80.796 -25.644  22.998  1.00  0.00           H  
ATOM    614 1HE  MET A  36     -83.395 -29.201  21.599  1.00  0.00           H  
ATOM    615 2HE  MET A  36     -84.072 -27.570  21.830  1.00  0.00           H  
ATOM    616 3HE  MET A  36     -82.858 -27.859  20.560  1.00  0.00           H  
ATOM    617  N   VAL A  37     -84.407 -22.782  24.457  1.00  0.00           N  
ATOM    618  CA  VAL A  37     -85.628 -22.075  24.827  1.00  0.00           C  
ATOM    619  C   VAL A  37     -85.534 -20.595  24.479  1.00  0.00           C  
ATOM    620  O   VAL A  37     -86.491 -20.003  23.979  1.00  0.00           O  
ATOM    621  CB  VAL A  37     -85.898 -22.228  26.336  1.00  0.00           C  
ATOM    622  CG1 VAL A  37     -87.074 -21.359  26.757  1.00  0.00           C  
ATOM    623  CG2 VAL A  37     -86.161 -23.689  26.669  1.00  0.00           C  
ATOM    624  H   VAL A  37     -83.792 -23.116  25.185  1.00  0.00           H  
ATOM    625  HA  VAL A  37     -86.452 -22.501  24.255  1.00  0.00           H  
ATOM    626  HB  VAL A  37     -85.026 -21.880  26.889  1.00  0.00           H  
ATOM    627 1HG1 VAL A  37     -87.251 -21.480  27.826  1.00  0.00           H  
ATOM    628 2HG1 VAL A  37     -86.849 -20.314  26.542  1.00  0.00           H  
ATOM    629 3HG1 VAL A  37     -87.965 -21.660  26.206  1.00  0.00           H  
ATOM    630 1HG2 VAL A  37     -86.351 -23.790  27.737  1.00  0.00           H  
ATOM    631 2HG2 VAL A  37     -87.030 -24.039  26.111  1.00  0.00           H  
ATOM    632 3HG2 VAL A  37     -85.291 -24.287  26.397  1.00  0.00           H  
ATOM    633  N   GLU A  38     -84.376 -20.002  24.746  1.00  0.00           N  
ATOM    634  CA  GLU A  38     -84.157 -18.587  24.467  1.00  0.00           C  
ATOM    635  C   GLU A  38     -84.396 -18.272  22.996  1.00  0.00           C  
ATOM    636  O   GLU A  38     -85.092 -17.313  22.661  1.00  0.00           O  
ATOM    637  CB  GLU A  38     -82.736 -18.179  24.861  1.00  0.00           C  
ATOM    638  CG  GLU A  38     -82.423 -16.705  24.648  1.00  0.00           C  
ATOM    639  CD  GLU A  38     -81.029 -16.335  25.073  1.00  0.00           C  
ATOM    640  OE1 GLU A  38     -80.516 -16.961  25.970  1.00  0.00           O  
ATOM    641  OE2 GLU A  38     -80.476 -15.426  24.500  1.00  0.00           O  
ATOM    642  H   GLU A  38     -83.628 -20.544  25.154  1.00  0.00           H  
ATOM    643  HA  GLU A  38     -84.873 -18.012  25.053  1.00  0.00           H  
ATOM    644 1HB  GLU A  38     -82.570 -18.407  25.914  1.00  0.00           H  
ATOM    645 2HB  GLU A  38     -82.017 -18.760  24.284  1.00  0.00           H  
ATOM    646 1HG  GLU A  38     -82.543 -16.467  23.592  1.00  0.00           H  
ATOM    647 2HG  GLU A  38     -83.139 -16.107  25.210  1.00  0.00           H  
ATOM    648  N   VAL A  39     -83.815 -19.085  22.121  1.00  0.00           N  
ATOM    649  CA  VAL A  39     -83.906 -18.855  20.684  1.00  0.00           C  
ATOM    650  C   VAL A  39     -85.308 -19.152  20.166  1.00  0.00           C  
ATOM    651  O   VAL A  39     -85.756 -18.558  19.185  1.00  0.00           O  
ATOM    652  CB  VAL A  39     -82.888 -19.737  19.936  1.00  0.00           C  
ATOM    653  CG1 VAL A  39     -81.471 -19.406  20.379  1.00  0.00           C  
ATOM    654  CG2 VAL A  39     -83.200 -21.206  20.178  1.00  0.00           C  
ATOM    655  H   VAL A  39     -83.297 -19.883  22.459  1.00  0.00           H  
ATOM    656  HA  VAL A  39     -83.698 -17.801  20.496  1.00  0.00           H  
ATOM    657  HB  VAL A  39     -82.950 -19.522  18.869  1.00  0.00           H  
ATOM    658 1HG1 VAL A  39     -80.764 -20.038  19.841  1.00  0.00           H  
ATOM    659 2HG1 VAL A  39     -81.257 -18.359  20.164  1.00  0.00           H  
ATOM    660 3HG1 VAL A  39     -81.373 -19.585  21.450  1.00  0.00           H  
ATOM    661 1HG2 VAL A  39     -82.477 -21.823  19.646  1.00  0.00           H  
ATOM    662 2HG2 VAL A  39     -83.144 -21.419  21.245  1.00  0.00           H  
ATOM    663 3HG2 VAL A  39     -84.203 -21.429  19.815  1.00  0.00           H  
ATOM    664  N   ALA A  40     -85.995 -20.074  20.830  1.00  0.00           N  
ATOM    665  CA  ALA A  40     -87.396 -20.348  20.533  1.00  0.00           C  
ATOM    666  C   ALA A  40     -88.256 -19.108  20.744  1.00  0.00           C  
ATOM    667  O   ALA A  40     -89.160 -18.827  19.958  1.00  0.00           O  
ATOM    668  CB  ALA A  40     -87.905 -21.497  21.391  1.00  0.00           C  
ATOM    669  H   ALA A  40     -85.535 -20.599  21.560  1.00  0.00           H  
ATOM    670  HA  ALA A  40     -87.470 -20.631  19.483  1.00  0.00           H  
ATOM    671 1HB  ALA A  40     -88.952 -21.690  21.158  1.00  0.00           H  
ATOM    672 2HB  ALA A  40     -87.317 -22.392  21.187  1.00  0.00           H  
ATOM    673 3HB  ALA A  40     -87.810 -21.234  22.444  1.00  0.00           H  
ATOM    674  N   LYS A  41     -87.968 -18.369  21.811  1.00  0.00           N  
ATOM    675  CA  LYS A  41     -88.686 -17.134  22.103  1.00  0.00           C  
ATOM    676  C   LYS A  41     -88.475 -16.101  21.005  1.00  0.00           C  
ATOM    677  O   LYS A  41     -89.412 -15.416  20.596  1.00  0.00           O  
ATOM    678  CB  LYS A  41     -88.245 -16.564  23.452  1.00  0.00           C  
ATOM    679  CG  LYS A  41     -88.987 -15.303  23.875  1.00  0.00           C  
ATOM    680  CD  LYS A  41     -88.552 -14.844  25.259  1.00  0.00           C  
ATOM    681  CE  LYS A  41     -89.276 -13.571  25.673  1.00  0.00           C  
ATOM    682  NZ  LYS A  41     -88.861 -13.110  27.026  1.00  0.00           N  
ATOM    683  H   LYS A  41     -87.233 -18.671  22.435  1.00  0.00           H  
ATOM    684  HA  LYS A  41     -89.751 -17.363  22.146  1.00  0.00           H  
ATOM    685 1HB  LYS A  41     -88.392 -17.314  24.230  1.00  0.00           H  
ATOM    686 2HB  LYS A  41     -87.181 -16.331  23.419  1.00  0.00           H  
ATOM    687 1HG  LYS A  41     -88.787 -14.506  23.157  1.00  0.00           H  
ATOM    688 2HG  LYS A  41     -90.059 -15.497  23.885  1.00  0.00           H  
ATOM    689 1HD  LYS A  41     -88.767 -15.628  25.986  1.00  0.00           H  
ATOM    690 2HD  LYS A  41     -87.479 -14.656  25.259  1.00  0.00           H  
ATOM    691 1HE  LYS A  41     -89.065 -12.782  24.953  1.00  0.00           H  
ATOM    692 2HE  LYS A  41     -90.351 -13.749  25.678  1.00  0.00           H  
ATOM    693 1HZ  LYS A  41     -89.363 -12.266  27.263  1.00  0.00           H  
ATOM    694 2HZ  LYS A  41     -89.070 -13.828  27.706  1.00  0.00           H  
ATOM    695 3HZ  LYS A  41     -87.868 -12.923  27.028  1.00  0.00           H  
ATOM    696  N   ARG A  42     -87.239 -15.994  20.530  1.00  0.00           N  
ATOM    697  CA  ARG A  42     -86.878 -14.972  19.555  1.00  0.00           C  
ATOM    698  C   ARG A  42     -87.673 -15.136  18.266  1.00  0.00           C  
ATOM    699  O   ARG A  42     -88.240 -14.174  17.749  1.00  0.00           O  
ATOM    700  CB  ARG A  42     -85.390 -15.033  19.241  1.00  0.00           C  
ATOM    701  CG  ARG A  42     -84.480 -14.565  20.366  1.00  0.00           C  
ATOM    702  CD  ARG A  42     -83.048 -14.629  19.976  1.00  0.00           C  
ATOM    703  NE  ARG A  42     -82.170 -14.257  21.073  1.00  0.00           N  
ATOM    704  CZ  ARG A  42     -81.840 -12.990  21.393  1.00  0.00           C  
ATOM    705  NH1 ARG A  42     -82.323 -11.988  20.692  1.00  0.00           N  
ATOM    706  NH2 ARG A  42     -81.032 -12.755  22.412  1.00  0.00           N  
ATOM    707  H   ARG A  42     -86.530 -16.638  20.852  1.00  0.00           H  
ATOM    708  HA  ARG A  42     -87.126 -13.998  19.978  1.00  0.00           H  
ATOM    709 1HB  ARG A  42     -85.112 -16.057  18.996  1.00  0.00           H  
ATOM    710 2HB  ARG A  42     -85.177 -14.418  18.367  1.00  0.00           H  
ATOM    711 1HG  ARG A  42     -84.720 -13.533  20.623  1.00  0.00           H  
ATOM    712 2HG  ARG A  42     -84.626 -15.200  21.240  1.00  0.00           H  
ATOM    713 1HD  ARG A  42     -82.799 -15.645  19.669  1.00  0.00           H  
ATOM    714 2HD  ARG A  42     -82.866 -13.946  19.147  1.00  0.00           H  
ATOM    715  HE  ARG A  42     -81.779 -15.001  21.636  1.00  0.00           H  
ATOM    716 1HH1 ARG A  42     -82.941 -12.168  19.914  1.00  0.00           H  
ATOM    717 2HH1 ARG A  42     -82.076 -11.039  20.932  1.00  0.00           H  
ATOM    718 1HH2 ARG A  42     -80.661 -13.526  22.951  1.00  0.00           H  
ATOM    719 2HH2 ARG A  42     -80.785 -11.807  22.652  1.00  0.00           H  
ATOM    720  N   VAL A  43     -87.709 -16.361  17.751  1.00  0.00           N  
ATOM    721  CA  VAL A  43     -88.330 -16.630  16.461  1.00  0.00           C  
ATOM    722  C   VAL A  43     -89.845 -16.487  16.536  1.00  0.00           C  
ATOM    723  O   VAL A  43     -90.487 -16.063  15.575  1.00  0.00           O  
ATOM    724  CB  VAL A  43     -87.974 -18.051  15.984  1.00  0.00           C  
ATOM    725  CG1 VAL A  43     -88.715 -19.091  16.811  1.00  0.00           C  
ATOM    726  CG2 VAL A  43     -88.306 -18.199  14.507  1.00  0.00           C  
ATOM    727  H   VAL A  43     -87.296 -17.124  18.267  1.00  0.00           H  
ATOM    728  HA  VAL A  43     -87.960 -15.895  15.746  1.00  0.00           H  
ATOM    729  HB  VAL A  43     -86.908 -18.219  16.136  1.00  0.00           H  
ATOM    730 1HG1 VAL A  43     -88.451 -20.089  16.460  1.00  0.00           H  
ATOM    731 2HG1 VAL A  43     -88.434 -18.990  17.859  1.00  0.00           H  
ATOM    732 3HG1 VAL A  43     -89.789 -18.942  16.705  1.00  0.00           H  
ATOM    733 1HG2 VAL A  43     -88.052 -19.206  14.176  1.00  0.00           H  
ATOM    734 2HG2 VAL A  43     -89.372 -18.025  14.354  1.00  0.00           H  
ATOM    735 3HG2 VAL A  43     -87.734 -17.472  13.930  1.00  0.00           H  
ATOM    736  N   LEU A  44     -90.410 -16.842  17.685  1.00  0.00           N  
ATOM    737  CA  LEU A  44     -91.856 -16.800  17.872  1.00  0.00           C  
ATOM    738  C   LEU A  44     -92.348 -15.370  18.051  1.00  0.00           C  
ATOM    739  O   LEU A  44     -93.474 -15.039  17.681  1.00  0.00           O  
ATOM    740  CB  LEU A  44     -92.258 -17.641  19.090  1.00  0.00           C  
ATOM    741  CG  LEU A  44     -92.032 -19.153  18.959  1.00  0.00           C  
ATOM    742  CD1 LEU A  44     -92.350 -19.831  20.284  1.00  0.00           C  
ATOM    743  CD2 LEU A  44     -92.905 -19.701  17.840  1.00  0.00           C  
ATOM    744  H   LEU A  44     -89.824 -17.148  18.448  1.00  0.00           H  
ATOM    745  HA  LEU A  44     -92.325 -17.205  16.975  1.00  0.00           H  
ATOM    746 1HB  LEU A  44     -91.690 -17.295  19.953  1.00  0.00           H  
ATOM    747 2HB  LEU A  44     -93.317 -17.480  19.290  1.00  0.00           H  
ATOM    748  HG  LEU A  44     -90.984 -19.346  18.729  1.00  0.00           H  
ATOM    749 1HD1 LEU A  44     -92.190 -20.905  20.191  1.00  0.00           H  
ATOM    750 2HD1 LEU A  44     -91.698 -19.434  21.062  1.00  0.00           H  
ATOM    751 3HD1 LEU A  44     -93.390 -19.642  20.549  1.00  0.00           H  
ATOM    752 1HD2 LEU A  44     -92.744 -20.775  17.746  1.00  0.00           H  
ATOM    753 2HD2 LEU A  44     -93.954 -19.510  18.070  1.00  0.00           H  
ATOM    754 3HD2 LEU A  44     -92.644 -19.211  16.901  1.00  0.00           H  
ATOM    755  N   GLN A  45     -91.496 -14.524  18.621  1.00  0.00           N  
ATOM    756  CA  GLN A  45     -91.843 -13.127  18.853  1.00  0.00           C  
ATOM    757  C   GLN A  45     -91.892 -12.348  17.545  1.00  0.00           C  
ATOM    758  O   GLN A  45     -92.775 -11.516  17.339  1.00  0.00           O  
ATOM    759  CB  GLN A  45     -90.841 -12.477  19.811  1.00  0.00           C  
ATOM    760  CG  GLN A  45     -91.191 -11.053  20.206  1.00  0.00           C  
ATOM    761  CD  GLN A  45     -92.501 -10.968  20.964  1.00  0.00           C  
ATOM    762  OE1 GLN A  45     -92.714 -11.684  21.946  1.00  0.00           O  
ATOM    763  NE2 GLN A  45     -93.389 -10.089  20.513  1.00  0.00           N  
ATOM    764  H   GLN A  45     -90.585 -14.858  18.902  1.00  0.00           H  
ATOM    765  HA  GLN A  45     -92.837 -13.093  19.298  1.00  0.00           H  
ATOM    766 1HB  GLN A  45     -90.771 -13.072  20.722  1.00  0.00           H  
ATOM    767 2HB  GLN A  45     -89.853 -12.466  19.351  1.00  0.00           H  
ATOM    768 1HG  GLN A  45     -90.400 -10.659  20.844  1.00  0.00           H  
ATOM    769 2HG  GLN A  45     -91.278 -10.448  19.303  1.00  0.00           H  
ATOM    770 1HE2 GLN A  45     -94.273  -9.988  20.972  1.00  0.00           H  
ATOM    771 2HE2 GLN A  45     -93.176  -9.528  19.713  1.00  0.00           H  
ATOM    772  N   ILE A  46     -90.937 -12.623  16.663  1.00  0.00           N  
ATOM    773  CA  ILE A  46     -90.739 -11.808  15.469  1.00  0.00           C  
ATOM    774  C   ILE A  46     -91.792 -12.117  14.412  1.00  0.00           C  
ATOM    775  O   ILE A  46     -92.203 -11.237  13.655  1.00  0.00           O  
ATOM    776  CB  ILE A  46     -89.335 -12.032  14.877  1.00  0.00           C  
ATOM    777  CG1 ILE A  46     -88.259 -11.614  15.883  1.00  0.00           C  
ATOM    778  CG2 ILE A  46     -89.179 -11.262  13.575  1.00  0.00           C  
ATOM    779  CD1 ILE A  46     -88.355 -10.168  16.315  1.00  0.00           C  
ATOM    780  H   ILE A  46     -90.332 -13.416  16.824  1.00  0.00           H  
ATOM    781  HA  ILE A  46     -90.847 -10.762  15.751  1.00  0.00           H  
ATOM    782  HB  ILE A  46     -89.188 -13.093  14.681  1.00  0.00           H  
ATOM    783 1HG1 ILE A  46     -88.329 -12.241  16.771  1.00  0.00           H  
ATOM    784 2HG1 ILE A  46     -87.272 -11.774  15.447  1.00  0.00           H  
ATOM    785 1HG2 ILE A  46     -88.181 -11.431  13.170  1.00  0.00           H  
ATOM    786 2HG2 ILE A  46     -89.923 -11.605  12.858  1.00  0.00           H  
ATOM    787 3HG2 ILE A  46     -89.319 -10.197  13.762  1.00  0.00           H  
ATOM    788 1HD1 ILE A  46     -87.559  -9.948  17.026  1.00  0.00           H  
ATOM    789 2HD1 ILE A  46     -88.252  -9.521  15.443  1.00  0.00           H  
ATOM    790 3HD1 ILE A  46     -89.321  -9.993  16.786  1.00  0.00           H  
ATOM    791  N   VAL A  47     -92.225 -13.372  14.365  1.00  0.00           N  
ATOM    792  CA  VAL A  47     -93.210 -13.807  13.380  1.00  0.00           C  
ATOM    793  C   VAL A  47     -94.571 -13.178  13.650  1.00  0.00           C  
ATOM    794  O   VAL A  47     -95.333 -12.902  12.723  1.00  0.00           O  
ATOM    795  CB  VAL A  47     -93.344 -15.341  13.398  1.00  0.00           C  
ATOM    796  CG1 VAL A  47     -92.013 -15.996  13.058  1.00  0.00           C  
ATOM    797  CG2 VAL A  47     -93.839 -15.801  14.761  1.00  0.00           C  
ATOM    798  H   VAL A  47     -91.863 -14.043  15.027  1.00  0.00           H  
ATOM    799  HA  VAL A  47     -92.877 -13.473  12.397  1.00  0.00           H  
ATOM    800  HB  VAL A  47     -94.056 -15.644  12.631  1.00  0.00           H  
ATOM    801 1HG1 VAL A  47     -92.127 -17.081  13.076  1.00  0.00           H  
ATOM    802 2HG1 VAL A  47     -91.696 -15.681  12.065  1.00  0.00           H  
ATOM    803 3HG1 VAL A  47     -91.264 -15.699  13.791  1.00  0.00           H  
ATOM    804 1HG2 VAL A  47     -93.932 -16.887  14.767  1.00  0.00           H  
ATOM    805 2HG2 VAL A  47     -93.129 -15.494  15.529  1.00  0.00           H  
ATOM    806 3HG2 VAL A  47     -94.812 -15.353  14.965  1.00  0.00           H  
ATOM    807  N   THR A  48     -94.872 -12.954  14.924  1.00  0.00           N  
ATOM    808  CA  THR A  48     -96.114 -12.298  15.314  1.00  0.00           C  
ATOM    809  C   THR A  48     -96.133 -10.842  14.867  1.00  0.00           C  
ATOM    810  O   THR A  48     -97.122 -10.367  14.308  1.00  0.00           O  
ATOM    811  CB  THR A  48     -96.326 -12.374  16.837  1.00  0.00           C  
ATOM    812  OG1 THR A  48     -96.412 -13.746  17.243  1.00  0.00           O  
ATOM    813  CG2 THR A  48     -97.604 -11.651  17.235  1.00  0.00           C  
ATOM    814  H   THR A  48     -94.224 -13.245  15.642  1.00  0.00           H  
ATOM    815  HA  THR A  48     -96.938 -12.811  14.817  1.00  0.00           H  
ATOM    816  HB  THR A  48     -95.480 -11.911  17.346  1.00  0.00           H  
ATOM    817  HG1 THR A  48     -95.528 -14.117  17.306  1.00  0.00           H  
ATOM    818 1HG2 THR A  48     -97.737 -11.715  18.315  1.00  0.00           H  
ATOM    819 2HG2 THR A  48     -97.537 -10.604  16.938  1.00  0.00           H  
ATOM    820 3HG2 THR A  48     -98.454 -12.115  16.737  1.00  0.00           H  
ATOM    821  N   GLU A  49     -95.008 -10.154  15.135  1.00  0.00           N  
ATOM    822  CA  GLU A  49     -94.793  -8.750  14.771  1.00  0.00           C  
ATOM    823  C   GLU A  49     -94.804  -8.537  13.258  1.00  0.00           C  
ATOM    824  O   GLU A  49     -95.300  -7.523  12.768  1.00  0.00           O  
ATOM    825  CB  GLU A  49     -93.466  -8.253  15.348  1.00  0.00           C  
ATOM    826  CG  GLU A  49     -93.453  -8.113  16.864  1.00  0.00           C  
ATOM    827  CD  GLU A  49     -92.115  -7.683  17.400  1.00  0.00           C  
ATOM    828  OE1 GLU A  49     -91.349  -7.122  16.653  1.00  0.00           O  
ATOM    829  OE2 GLU A  49     -91.859  -7.915  18.558  1.00  0.00           O  
ATOM    830  H   GLU A  49     -94.251 -10.617  15.617  1.00  0.00           H  
ATOM    831  HA  GLU A  49     -95.596  -8.153  15.204  1.00  0.00           H  
ATOM    832 1HB  GLU A  49     -92.667  -8.940  15.069  1.00  0.00           H  
ATOM    833 2HB  GLU A  49     -93.225  -7.280  14.920  1.00  0.00           H  
ATOM    834 1HG  GLU A  49     -94.202  -7.378  17.157  1.00  0.00           H  
ATOM    835 2HG  GLU A  49     -93.727  -9.068  17.309  1.00  0.00           H  
ATOM    836  N   LYS A  50     -94.256  -9.498  12.525  1.00  0.00           N  
ATOM    837  CA  LYS A  50     -94.269  -9.456  11.069  1.00  0.00           C  
ATOM    838  C   LYS A  50     -95.692  -9.532  10.528  1.00  0.00           C  
ATOM    839  O   LYS A  50     -96.037  -8.848   9.564  1.00  0.00           O  
ATOM    840  CB  LYS A  50     -93.425 -10.595  10.494  1.00  0.00           C  
ATOM    841  CG  LYS A  50     -93.327 -10.599   8.974  1.00  0.00           C  
ATOM    842  CD  LYS A  50     -92.398 -11.699   8.483  1.00  0.00           C  
ATOM    843  CE  LYS A  50     -92.224 -11.645   6.973  1.00  0.00           C  
ATOM    844  NZ  LYS A  50     -93.500 -11.912   6.255  1.00  0.00           N  
ATOM    845  H   LYS A  50     -93.818 -10.281  12.988  1.00  0.00           H  
ATOM    846  HA  LYS A  50     -93.822  -8.516  10.746  1.00  0.00           H  
ATOM    847 1HB  LYS A  50     -92.413 -10.535  10.894  1.00  0.00           H  
ATOM    848 2HB  LYS A  50     -93.845 -11.552  10.805  1.00  0.00           H  
ATOM    849 1HG  LYS A  50     -94.318 -10.754   8.546  1.00  0.00           H  
ATOM    850 2HG  LYS A  50     -92.950  -9.636   8.631  1.00  0.00           H  
ATOM    851 1HD  LYS A  50     -91.422 -11.589   8.957  1.00  0.00           H  
ATOM    852 2HD  LYS A  50     -92.808 -12.671   8.757  1.00  0.00           H  
ATOM    853 1HE  LYS A  50     -91.858 -10.661   6.684  1.00  0.00           H  
ATOM    854 2HE  LYS A  50     -91.487 -12.386   6.664  1.00  0.00           H  
ATOM    855 1HZ  LYS A  50     -93.342 -11.868   5.258  1.00  0.00           H  
ATOM    856 2HZ  LYS A  50     -93.839 -12.832   6.501  1.00  0.00           H  
ATOM    857 3HZ  LYS A  50     -94.186 -11.219   6.518  1.00  0.00           H  
ATOM    858  N   GLY A  51     -96.509 -10.369  11.156  1.00  0.00           N  
ATOM    859  CA  GLY A  51     -97.886 -10.577  10.726  1.00  0.00           C  
ATOM    860  C   GLY A  51     -98.079 -11.969  10.138  1.00  0.00           C  
ATOM    861  O   GLY A  51     -98.903 -12.168   9.246  1.00  0.00           O  
ATOM    862  H   GLY A  51     -96.168 -10.879  11.959  1.00  0.00           H  
ATOM    863 1HA  GLY A  51     -98.556 -10.442  11.575  1.00  0.00           H  
ATOM    864 2HA  GLY A  51     -98.152  -9.826   9.984  1.00  0.00           H  
ATOM    865  N   VAL A  52     -97.310 -12.925  10.648  1.00  0.00           N  
ATOM    866  CA  VAL A  52     -97.412 -14.312  10.215  1.00  0.00           C  
ATOM    867  C   VAL A  52     -98.725 -14.919  10.697  1.00  0.00           C  
ATOM    868  O   VAL A  52     -99.117 -14.737  11.850  1.00  0.00           O  
ATOM    869  CB  VAL A  52     -96.230 -15.136  10.759  1.00  0.00           C  
ATOM    870  CG1 VAL A  52     -96.408 -16.609  10.422  1.00  0.00           C  
ATOM    871  CG2 VAL A  52     -94.923 -14.606  10.189  1.00  0.00           C  
ATOM    872  H   VAL A  52     -96.633 -12.685  11.358  1.00  0.00           H  
ATOM    873  HA  VAL A  52     -97.381 -14.338   9.125  1.00  0.00           H  
ATOM    874  HB  VAL A  52     -96.213 -15.055  11.846  1.00  0.00           H  
ATOM    875 1HG1 VAL A  52     -95.563 -17.177  10.814  1.00  0.00           H  
ATOM    876 2HG1 VAL A  52     -97.331 -16.976  10.870  1.00  0.00           H  
ATOM    877 3HG1 VAL A  52     -96.455 -16.731   9.340  1.00  0.00           H  
ATOM    878 1HG2 VAL A  52     -94.092 -15.193  10.579  1.00  0.00           H  
ATOM    879 2HG2 VAL A  52     -94.943 -14.681   9.102  1.00  0.00           H  
ATOM    880 3HG2 VAL A  52     -94.797 -13.562  10.478  1.00  0.00           H  
ATOM    881  N   PRO A  53     -99.405 -15.642   9.814  1.00  0.00           N  
ATOM    882  CA  PRO A  53    -100.698 -16.227  10.149  1.00  0.00           C  
ATOM    883  C   PRO A  53    -100.638 -16.990  11.464  1.00  0.00           C  
ATOM    884  O   PRO A  53     -99.617 -17.592  11.798  1.00  0.00           O  
ATOM    885  CB  PRO A  53    -100.969 -17.162   8.967  1.00  0.08           C  
ATOM    886  CG  PRO A  53    -100.340 -16.474   7.804  1.00  0.11           C  
ATOM    887  CD  PRO A  53     -99.074 -15.878   8.361  1.00  0.14           C  
ATOM    888  HA  PRO A  53    -101.427 -15.422  10.248  1.00  0.00           H  
ATOM    889 1HB  PRO A  53    -100.533 -18.153   9.163  1.00  0.04           H  
ATOM    890 2HB  PRO A  53    -102.052 -17.307   8.842  1.00  0.04           H  
ATOM    891 1HG  PRO A  53    -100.148 -17.194   6.995  1.00  0.07           H  
ATOM    892 2HG  PRO A  53    -101.023 -15.714   7.399  1.00  0.15           H  
ATOM    893 1HD  PRO A  53     -98.253 -16.603   8.261  1.00  0.08           H  
ATOM    894 2HD  PRO A  53     -98.840 -14.948   7.824  1.00  0.16           H  
ATOM    895  N   ARG A  54    -101.740 -16.962  12.207  1.00  0.00           N  
ATOM    896  CA  ARG A  54    -101.770 -17.516  13.554  1.00  0.00           C  
ATOM    897  C   ARG A  54    -101.585 -19.015  13.541  1.00  0.00           C  
ATOM    898  O   ARG A  54    -101.015 -19.587  14.471  1.00  0.00           O  
ATOM    899  CB  ARG A  54    -103.085 -17.183  14.243  1.00  0.00           C  
ATOM    900  CG  ARG A  54    -104.310 -17.852  13.640  1.00  0.00           C  
ATOM    901  CD  ARG A  54    -105.561 -17.411  14.308  1.00  0.00           C  
ATOM    902  NE  ARG A  54    -106.731 -18.089  13.773  1.00  0.00           N  
ATOM    903  CZ  ARG A  54    -107.999 -17.842  14.153  1.00  0.00           C  
ATOM    904  NH1 ARG A  54    -108.246 -16.933  15.070  1.00  0.00           N  
ATOM    905  NH2 ARG A  54    -108.996 -18.514  13.604  1.00  0.00           N  
ATOM    906  H   ARG A  54    -102.578 -16.545  11.828  1.00  0.00           H  
ATOM    907  HA  ARG A  54    -100.958 -17.071  14.130  1.00  0.00           H  
ATOM    908 1HB  ARG A  54    -103.031 -17.476  15.290  1.00  0.00           H  
ATOM    909 2HB  ARG A  54    -103.249 -16.105  14.212  1.00  0.00           H  
ATOM    910 1HG  ARG A  54    -104.379 -17.600  12.582  1.00  0.00           H  
ATOM    911 2HG  ARG A  54    -104.226 -18.934  13.751  1.00  0.00           H  
ATOM    912 1HD  ARG A  54    -105.500 -17.627  15.374  1.00  0.00           H  
ATOM    913 2HD  ARG A  54    -105.693 -16.339  14.163  1.00  0.00           H  
ATOM    914  HE  ARG A  54    -106.581 -18.795  13.065  1.00  0.00           H  
ATOM    915 1HH1 ARG A  54    -107.484 -16.419  15.489  1.00  0.00           H  
ATOM    916 2HH1 ARG A  54    -109.197 -16.748  15.355  1.00  0.00           H  
ATOM    917 1HH2 ARG A  54    -108.807 -19.214  12.899  1.00  0.00           H  
ATOM    918 2HH2 ARG A  54    -109.947 -18.330  13.889  1.00  0.00           H  
ATOM    919  N   GLU A  55    -102.066 -19.654  12.488  1.00  0.00           N  
ATOM    920  CA  GLU A  55    -101.926 -21.100  12.372  1.00  0.00           C  
ATOM    921  C   GLU A  55    -100.461 -21.502  12.243  1.00  0.00           C  
ATOM    922  O   GLU A  55    -100.040 -22.526  12.782  1.00  0.00           O  
ATOM    923  CB  GLU A  55    -102.716 -21.617  11.168  1.00  0.00           C  
ATOM    924  CG  GLU A  55    -104.225 -21.469  11.296  1.00  0.00           C  
ATOM    925  CD  GLU A  55    -104.709 -20.088  10.954  1.00  0.00           C  
ATOM    926  OE1 GLU A  55    -103.897 -19.264  10.607  1.00  0.00           O  
ATOM    927  OE2 GLU A  55    -105.892 -19.856  11.040  1.00  0.00           O  
ATOM    928  H   GLU A  55    -102.532 -19.127  11.764  1.00  0.00           H  
ATOM    929  HA  GLU A  55    -102.318 -21.553  13.283  1.00  0.00           H  
ATOM    930 1HB  GLU A  55    -102.402 -21.083  10.270  1.00  0.00           H  
ATOM    931 2HB  GLU A  55    -102.495 -22.674  11.014  1.00  0.00           H  
ATOM    932 1HG  GLU A  55    -104.708 -22.185  10.630  1.00  0.00           H  
ATOM    933 2HG  GLU A  55    -104.518 -21.710  12.317  1.00  0.00           H  
ATOM    934  N   LYS A  56     -99.691 -20.692  11.526  1.00  0.00           N  
ATOM    935  CA  LYS A  56     -98.275 -20.969  11.316  1.00  0.00           C  
ATOM    936  C   LYS A  56     -97.477 -20.757  12.596  1.00  0.00           C  
ATOM    937  O   LYS A  56     -96.607 -21.559  12.936  1.00  0.00           O  
ATOM    938  CB  LYS A  56     -97.717 -20.089  10.196  1.00  0.00           C  
ATOM    939  CG  LYS A  56     -98.265 -20.410   8.812  1.00  0.00           C  
ATOM    940  CD  LYS A  56     -97.825 -21.791   8.350  1.00  0.00           C  
ATOM    941  CE  LYS A  56     -98.310 -22.084   6.938  1.00  0.00           C  
ATOM    942  NZ  LYS A  56     -97.914 -23.445   6.485  1.00  0.00           N  
ATOM    943  H   LYS A  56    -100.097 -19.863  11.117  1.00  0.00           H  
ATOM    944  HA  LYS A  56     -98.173 -22.015  11.027  1.00  0.00           H  
ATOM    945 1HB  LYS A  56     -97.940 -19.043  10.410  1.00  0.00           H  
ATOM    946 2HB  LYS A  56     -96.632 -20.191  10.159  1.00  0.00           H  
ATOM    947 1HG  LYS A  56     -99.354 -20.373   8.834  1.00  0.00           H  
ATOM    948 2HG  LYS A  56     -97.908 -19.667   8.099  1.00  0.00           H  
ATOM    949 1HD  LYS A  56     -96.736 -21.852   8.371  1.00  0.00           H  
ATOM    950 2HD  LYS A  56     -98.227 -22.546   9.026  1.00  0.00           H  
ATOM    951 1HE  LYS A  56     -99.396 -22.005   6.903  1.00  0.00           H  
ATOM    952 2HE  LYS A  56     -97.892 -21.350   6.250  1.00  0.00           H  
ATOM    953 1HZ  LYS A  56     -98.254 -23.600   5.546  1.00  0.00           H  
ATOM    954 2HZ  LYS A  56     -96.907 -23.524   6.495  1.00  0.00           H  
ATOM    955 3HZ  LYS A  56     -98.312 -24.136   7.104  1.00  0.00           H  
ATOM    956  N   ILE A  57     -97.777 -19.673  13.302  1.00  0.00           N  
ATOM    957  CA  ILE A  57     -97.107 -19.370  14.561  1.00  0.00           C  
ATOM    958  C   ILE A  57     -97.418 -20.422  15.618  1.00  0.00           C  
ATOM    959  O   ILE A  57     -96.545 -20.815  16.392  1.00  0.00           O  
ATOM    960  CB  ILE A  57     -97.519 -17.981  15.082  1.00  0.00           C  
ATOM    961  CG1 ILE A  57     -96.980 -16.884  14.160  1.00  0.00           C  
ATOM    962  CG2 ILE A  57     -97.021 -17.777  16.504  1.00  0.00           C  
ATOM    963  CD1 ILE A  57     -97.554 -15.514  14.440  1.00  0.00           C  
ATOM    964  H   ILE A  57     -98.487 -19.043  12.958  1.00  0.00           H  
ATOM    965  HA  ILE A  57     -96.032 -19.382  14.384  1.00  0.00           H  
ATOM    966  HB  ILE A  57     -98.605 -17.896  15.071  1.00  0.00           H  
ATOM    967 1HG1 ILE A  57     -95.897 -16.826  14.257  1.00  0.00           H  
ATOM    968 2HG1 ILE A  57     -97.201 -17.139  13.123  1.00  0.00           H  
ATOM    969 1HG2 ILE A  57     -97.320 -16.790  16.856  1.00  0.00           H  
ATOM    970 2HG2 ILE A  57     -97.451 -18.539  17.153  1.00  0.00           H  
ATOM    971 3HG2 ILE A  57     -95.934 -17.855  16.524  1.00  0.00           H  
ATOM    972 1HD1 ILE A  57     -97.125 -14.790  13.747  1.00  0.00           H  
ATOM    973 2HD1 ILE A  57     -98.637 -15.540  14.314  1.00  0.00           H  
ATOM    974 3HD1 ILE A  57     -97.315 -15.222  15.462  1.00  0.00           H  
ATOM    975  N   ALA A  58     -98.667 -20.875  15.646  1.00  0.00           N  
ATOM    976  CA  ALA A  58     -99.085 -21.914  16.579  1.00  0.00           C  
ATOM    977  C   ALA A  58     -98.318 -23.208  16.342  1.00  0.00           C  
ATOM    978  O   ALA A  58     -97.889 -23.869  17.288  1.00  0.00           O  
ATOM    979  CB  ALA A  58    -100.583 -22.157  16.465  1.00  0.10           C  
ATOM    980  H   ALA A  58     -99.344 -20.490  15.003  1.00  0.00           H  
ATOM    981  HA  ALA A  58     -98.859 -21.572  17.589  1.00  0.00           H  
ATOM    982 1HB  ALA A  58    -100.879 -22.935  17.168  1.00  0.07           H  
ATOM    983 2HB  ALA A  58    -101.119 -21.237  16.694  1.00  0.08           H  
ATOM    984 3HB  ALA A  58    -100.823 -22.474  15.451  1.00 -0.08           H  
ATOM    985  N   GLU A  59     -98.148 -23.566  15.074  1.00  0.00           N  
ATOM    986  CA  GLU A  59     -97.378 -24.749  14.708  1.00  0.00           C  
ATOM    987  C   GLU A  59     -95.909 -24.586  15.075  1.00  0.00           C  
ATOM    988  O   GLU A  59     -95.251 -25.543  15.484  1.00  0.00           O  
ATOM    989  CB  GLU A  59     -97.511 -25.029  13.209  1.00  0.00           C  
ATOM    990  CG  GLU A  59     -98.894 -25.494  12.777  1.00  0.00           C  
ATOM    991  CD  GLU A  59     -99.002 -25.707  11.293  1.00  0.00           C  
ATOM    992  OE1 GLU A  59     -98.066 -25.395  10.597  1.00  0.00           O  
ATOM    993  OE2 GLU A  59    -100.023 -26.183  10.854  1.00  0.00           O  
ATOM    994  H   GLU A  59     -98.563 -23.004  14.345  1.00  0.00           H  
ATOM    995  HA  GLU A  59     -97.771 -25.596  15.270  1.00  0.00           H  
ATOM    996 1HB  GLU A  59     -97.270 -24.127  12.648  1.00  0.00           H  
ATOM    997 2HB  GLU A  59     -96.794 -25.797  12.918  1.00  0.00           H  
ATOM    998 1HG  GLU A  59     -99.127 -26.430  13.285  1.00  0.00           H  
ATOM    999 2HG  GLU A  59     -99.629 -24.752  13.087  1.00  0.00           H  
ATOM   1000  N   ALA A  60     -95.399 -23.368  14.928  1.00  0.00           N  
ATOM   1001  CA  ALA A  60     -94.008 -23.075  15.251  1.00  0.00           C  
ATOM   1002  C   ALA A  60     -93.711 -23.359  16.718  1.00  0.00           C  
ATOM   1003  O   ALA A  60     -92.746 -24.051  17.043  1.00  0.00           O  
ATOM   1004  CB  ALA A  60     -93.680 -21.627  14.916  1.00  0.00           C  
ATOM   1005  H   ALA A  60     -95.990 -22.625  14.582  1.00  0.00           H  
ATOM   1006  HA  ALA A  60     -93.376 -23.729  14.650  1.00  0.00           H  
ATOM   1007 1HB  ALA A  60     -92.638 -21.424  15.162  1.00  0.00           H  
ATOM   1008 2HB  ALA A  60     -93.842 -21.455  13.851  1.00  0.00           H  
ATOM   1009 3HB  ALA A  60     -94.325 -20.966  15.492  1.00  0.00           H  
ATOM   1010  N   ALA A  61     -94.546 -22.820  17.600  1.00  0.00           N  
ATOM   1011  CA  ALA A  61     -94.300 -22.897  19.035  1.00  0.00           C  
ATOM   1012  C   ALA A  61     -94.522 -24.311  19.557  1.00  0.00           C  
ATOM   1013  O   ALA A  61     -93.859 -24.747  20.497  1.00  0.00           O  
ATOM   1014  CB  ALA A  61     -95.191 -21.913  19.779  1.00  0.00           C  
ATOM   1015  H   ALA A  61     -95.373 -22.344  17.268  1.00  0.00           H  
ATOM   1016  HA  ALA A  61     -93.257 -22.635  19.214  1.00  0.00           H  
ATOM   1017 1HB  ALA A  61     -94.995 -21.982  20.849  1.00  0.00           H  
ATOM   1018 2HB  ALA A  61     -94.979 -20.900  19.436  1.00  0.00           H  
ATOM   1019 3HB  ALA A  61     -96.236 -22.150  19.585  1.00  0.00           H  
ATOM   1020  N   LYS A  62     -95.459 -25.023  18.940  1.00  0.00           N  
ATOM   1021  CA  LYS A  62     -95.757 -26.396  19.329  1.00  0.00           C  
ATOM   1022  C   LYS A  62     -94.625 -27.337  18.939  1.00  0.00           C  
ATOM   1023  O   LYS A  62     -94.301 -28.272  19.672  1.00  0.00           O  
ATOM   1024  CB  LYS A  62     -97.069 -26.860  18.694  1.00  0.00           C  
ATOM   1025  CG  LYS A  62     -97.519 -28.250  19.124  1.00  0.00           C  
ATOM   1026  CD  LYS A  62     -98.887 -28.589  18.553  1.00  0.00           C  
ATOM   1027  CE  LYS A  62     -99.339 -29.977  18.983  1.00  0.00           C  
ATOM   1028  NZ  LYS A  62    -100.677 -30.323  18.431  1.00  0.00           N  
ATOM   1029  H   LYS A  62     -95.978 -24.602  18.183  1.00  0.00           H  
ATOM   1030  HA  LYS A  62     -95.858 -26.427  20.414  1.00  0.00           H  
ATOM   1031 1HB  LYS A  62     -97.864 -26.158  18.947  1.00  0.00           H  
ATOM   1032 2HB  LYS A  62     -96.967 -26.862  17.609  1.00  0.00           H  
ATOM   1033 1HG  LYS A  62     -96.796 -28.990  18.777  1.00  0.00           H  
ATOM   1034 2HG  LYS A  62     -97.566 -28.297  20.211  1.00  0.00           H  
ATOM   1035 1HD  LYS A  62     -99.617 -27.855  18.896  1.00  0.00           H  
ATOM   1036 2HD  LYS A  62     -98.846 -28.553  17.464  1.00  0.00           H  
ATOM   1037 1HE  LYS A  62     -98.617 -30.717  18.642  1.00  0.00           H  
ATOM   1038 2HE  LYS A  62     -99.386 -30.023  20.071  1.00  0.00           H  
ATOM   1039 1HZ  LYS A  62    -100.941 -31.248  18.740  1.00  0.00           H  
ATOM   1040 2HZ  LYS A  62    -101.360 -29.652  18.757  1.00  0.00           H  
ATOM   1041 3HZ  LYS A  62    -100.642 -30.302  17.422  1.00  0.00           H  
ATOM   1042  N   ARG A  63     -94.026 -27.085  17.780  1.00  0.00           N  
ATOM   1043  CA  ARG A  63     -92.888 -27.872  17.319  1.00  0.00           C  
ATOM   1044  C   ARG A  63     -91.647 -27.589  18.154  1.00  0.00           C  
ATOM   1045  O   ARG A  63     -90.889 -28.500  18.486  1.00  0.00           O  
ATOM   1046  CB  ARG A  63     -92.589 -27.576  15.857  1.00  0.00           C  
ATOM   1047  CG  ARG A  63     -93.626 -28.097  14.874  1.00  0.00           C  
ATOM   1048  CD  ARG A  63     -93.293 -27.722  13.475  1.00  0.00           C  
ATOM   1049  NE  ARG A  63     -94.282 -28.218  12.532  1.00  0.00           N  
ATOM   1050  CZ  ARG A  63     -94.298 -27.926  11.216  1.00  0.00           C  
ATOM   1051  NH1 ARG A  63     -93.375 -27.141  10.706  1.00  0.00           N  
ATOM   1052  NH2 ARG A  63     -95.242 -28.428  10.440  1.00  0.00           N  
ATOM   1053  H   ARG A  63     -94.367 -26.329  17.204  1.00  0.00           H  
ATOM   1054  HA  ARG A  63     -93.136 -28.927  17.436  1.00  0.00           H  
ATOM   1055 1HB  ARG A  63     -92.510 -26.499  15.713  1.00  0.00           H  
ATOM   1056 2HB  ARG A  63     -91.628 -28.013  15.586  1.00  0.00           H  
ATOM   1057 1HG  ARG A  63     -93.672 -29.184  14.936  1.00  0.00           H  
ATOM   1058 2HG  ARG A  63     -94.602 -27.677  15.118  1.00  0.00           H  
ATOM   1059 1HD  ARG A  63     -93.254 -26.637  13.389  1.00  0.00           H  
ATOM   1060 2HD  ARG A  63     -92.325 -28.142  13.207  1.00  0.00           H  
ATOM   1061  HE  ARG A  63     -95.009 -28.825  12.887  1.00  0.00           H  
ATOM   1062 1HH1 ARG A  63     -92.654 -26.757  11.300  1.00  0.00           H  
ATOM   1063 2HH1 ARG A  63     -93.388 -26.922   9.720  1.00  0.00           H  
ATOM   1064 1HH2 ARG A  63     -95.952 -29.032  10.832  1.00  0.00           H  
ATOM   1065 2HH2 ARG A  63     -95.254 -28.210   9.455  1.00  0.00           H  
ATOM   1066  N   LEU A  64     -91.444 -26.320  18.493  1.00  0.00           N  
ATOM   1067  CA  LEU A  64     -90.351 -25.927  19.374  1.00  0.00           C  
ATOM   1068  C   LEU A  64     -90.552 -26.478  20.780  1.00  0.00           C  
ATOM   1069  O   LEU A  64     -89.597 -26.892  21.437  1.00  0.00           O  
ATOM   1070  CB  LEU A  64     -90.238 -24.398  19.428  1.00  0.00           C  
ATOM   1071  CG  LEU A  64     -89.766 -23.720  18.136  1.00  0.00           C  
ATOM   1072  CD1 LEU A  64     -89.868 -22.208  18.289  1.00  0.00           C  
ATOM   1073  CD2 LEU A  64     -88.337 -24.144  17.832  1.00  0.00           C  
ATOM   1074  H   LEU A  64     -92.063 -25.609  18.130  1.00  0.00           H  
ATOM   1075  HA  LEU A  64     -89.428 -26.350  18.978  1.00  0.00           H  
ATOM   1076 1HB  LEU A  64     -91.213 -23.986  19.682  1.00  0.00           H  
ATOM   1077 2HB  LEU A  64     -89.536 -24.130  20.218  1.00  0.00           H  
ATOM   1078  HG  LEU A  64     -90.415 -24.016  17.312  1.00  0.00           H  
ATOM   1079 1HD1 LEU A  64     -89.533 -21.726  17.370  1.00  0.00           H  
ATOM   1080 2HD1 LEU A  64     -90.904 -21.932  18.486  1.00  0.00           H  
ATOM   1081 3HD1 LEU A  64     -89.241 -21.884  19.118  1.00  0.00           H  
ATOM   1082 1HD2 LEU A  64     -88.002 -23.662  16.913  1.00  0.00           H  
ATOM   1083 2HD2 LEU A  64     -87.686 -23.847  18.655  1.00  0.00           H  
ATOM   1084 3HD2 LEU A  64     -88.296 -25.226  17.710  1.00  0.00           H  
ATOM   1085  N   ARG A  65     -91.800 -26.481  21.237  1.00  0.00           N  
ATOM   1086  CA  ARG A  65     -92.124 -26.947  22.579  1.00  0.00           C  
ATOM   1087  C   ARG A  65     -91.841 -28.436  22.730  1.00  0.00           C  
ATOM   1088  O   ARG A  65     -91.235 -28.866  23.711  1.00  0.00           O  
ATOM   1089  CB  ARG A  65     -93.587 -26.677  22.900  1.00  0.00           C  
ATOM   1090  CG  ARG A  65     -94.002 -27.014  24.323  1.00  0.00           C  
ATOM   1091  CD  ARG A  65     -94.581 -28.379  24.418  1.00  0.00           C  
ATOM   1092  NE  ARG A  65     -95.840 -28.485  23.697  1.00  0.00           N  
ATOM   1093  CZ  ARG A  65     -96.471 -29.643  23.426  1.00  0.00           C  
ATOM   1094  NH1 ARG A  65     -95.950 -30.784  23.821  1.00  0.00           N  
ATOM   1095  NH2 ARG A  65     -97.614 -29.634  22.763  1.00  0.00           N  
ATOM   1096  H   ARG A  65     -92.544 -26.153  20.638  1.00  0.00           H  
ATOM   1097  HA  ARG A  65     -91.487 -26.413  23.286  1.00  0.00           H  
ATOM   1098 1HB  ARG A  65     -93.807 -25.623  22.734  1.00  0.00           H  
ATOM   1099 2HB  ARG A  65     -94.220 -27.254  22.226  1.00  0.00           H  
ATOM   1100 1HG  ARG A  65     -93.131 -26.965  24.978  1.00  0.00           H  
ATOM   1101 2HG  ARG A  65     -94.752 -26.299  24.663  1.00  0.00           H  
ATOM   1102 1HD  ARG A  65     -93.884 -29.100  23.993  1.00  0.00           H  
ATOM   1103 2HD  ARG A  65     -94.765 -28.624  25.463  1.00  0.00           H  
ATOM   1104  HE  ARG A  65     -96.271 -27.628  23.377  1.00  0.00           H  
ATOM   1105 1HH1 ARG A  65     -95.076 -30.791  24.328  1.00  0.00           H  
ATOM   1106 2HH1 ARG A  65     -96.423 -31.652  23.618  1.00  0.00           H  
ATOM   1107 1HH2 ARG A  65     -98.015 -28.757  22.459  1.00  0.00           H  
ATOM   1108 2HH2 ARG A  65     -98.087 -30.502  22.560  1.00  0.00           H  
ATOM   1109  N   GLU A  66     -92.285 -29.219  21.753  1.00  0.00           N  
ATOM   1110  CA  GLU A  66     -92.047 -30.657  21.755  1.00  0.00           C  
ATOM   1111  C   GLU A  66     -90.562 -30.969  21.626  1.00  0.00           C  
ATOM   1112  O   GLU A  66     -90.041 -31.848  22.313  1.00  0.00           O  
ATOM   1113  CB  GLU A  66     -92.820 -31.327  20.617  1.00  0.00           C  
ATOM   1114  CG  GLU A  66     -92.692 -32.844  20.578  1.00  0.00           C  
ATOM   1115  CD  GLU A  66     -93.528 -33.473  19.498  1.00  0.00           C  
ATOM   1116  OE1 GLU A  66     -94.211 -32.756  18.808  1.00  0.00           O  
ATOM   1117  OE2 GLU A  66     -93.483 -34.674  19.365  1.00  0.00           O  
ATOM   1118  H   GLU A  66     -92.801 -28.807  20.989  1.00  0.00           H  
ATOM   1119  HA  GLU A  66     -92.390 -31.056  22.710  1.00  0.00           H  
ATOM   1120 1HB  GLU A  66     -93.879 -31.083  20.703  1.00  0.00           H  
ATOM   1121 2HB  GLU A  66     -92.471 -30.937  19.661  1.00  0.00           H  
ATOM   1122 1HG  GLU A  66     -91.647 -33.105  20.411  1.00  0.00           H  
ATOM   1123 2HG  GLU A  66     -92.990 -33.248  21.544  1.00  0.00           H  
ATOM   1124  N   THR A  67     -89.885 -30.245  20.741  1.00  0.00           N  
ATOM   1125  CA  THR A  67     -88.493 -30.536  20.417  1.00  0.00           C  
ATOM   1126  C   THR A  67     -87.626 -30.538  21.669  1.00  0.00           C  
ATOM   1127  O   THR A  67     -86.846 -31.463  21.894  1.00  0.00           O  
ATOM   1128  CB  THR A  67     -87.935 -29.520  19.403  1.00 -0.03           C  
ATOM   1129  OG1 THR A  67     -88.646 -29.638  18.164  1.00 -0.11           O  
ATOM   1130  CG2 THR A  67     -86.454 -29.768  19.160  1.00 -0.23           C  
ATOM   1131  H   THR A  67     -90.346 -29.473  20.281  1.00  0.00           H  
ATOM   1132  HA  THR A  67     -88.449 -31.532  19.978  1.00  0.00           H  
ATOM   1133  HB  THR A  67     -88.070 -28.510  19.789  1.00  0.01           H  
ATOM   1134  HG1 THR A  67     -89.547 -29.329  18.282  1.00 -0.03           H  
ATOM   1135 1HG2 THR A  67     -86.077 -29.040  18.441  1.00 -0.20           H  
ATOM   1136 2HG2 THR A  67     -85.909 -29.667  20.098  1.00 -0.12           H  
ATOM   1137 3HG2 THR A  67     -86.314 -30.773  18.765  1.00 -0.33           H  
ATOM   1138  N   VAL A  68     -87.767 -29.497  22.483  1.00  0.00           N  
ATOM   1139  CA  VAL A  68     -86.977 -29.364  23.700  1.00  0.00           C  
ATOM   1140  C   VAL A  68     -87.331 -30.448  24.709  1.00  0.00           C  
ATOM   1141  O   VAL A  68     -86.451 -31.031  25.343  1.00  0.00           O  
ATOM   1142  CB  VAL A  68     -87.206 -27.980  24.336  1.00  0.00           C  
ATOM   1143  CG1 VAL A  68     -86.531 -27.902  25.698  1.00  0.00           C  
ATOM   1144  CG2 VAL A  68     -86.683 -26.892  23.411  1.00  0.00           C  
ATOM   1145  H   VAL A  68     -88.440 -28.780  22.252  1.00  0.00           H  
ATOM   1146  HA  VAL A  68     -85.925 -29.483  23.436  1.00  0.00           H  
ATOM   1147  HB  VAL A  68     -88.274 -27.837  24.499  1.00  0.00           H  
ATOM   1148 1HG1 VAL A  68     -86.703 -26.917  26.133  1.00  0.00           H  
ATOM   1149 2HG1 VAL A  68     -86.946 -28.666  26.354  1.00  0.00           H  
ATOM   1150 3HG1 VAL A  68     -85.459 -28.064  25.582  1.00  0.00           H  
ATOM   1151 1HG2 VAL A  68     -86.848 -25.916  23.867  1.00  0.00           H  
ATOM   1152 2HG2 VAL A  68     -85.615 -27.038  23.244  1.00  0.00           H  
ATOM   1153 3HG2 VAL A  68     -87.209 -26.941  22.458  1.00  0.00           H  
ATOM   1154  N   GLN A  69     -88.624 -30.714  24.855  1.00  0.00           N  
ATOM   1155  CA  GLN A  69     -89.096 -31.750  25.766  1.00  0.00           C  
ATOM   1156  C   GLN A  69     -88.556 -33.118  25.371  1.00  0.00           C  
ATOM   1157  O   GLN A  69     -88.175 -33.917  26.227  1.00  0.00           O  
ATOM   1158  CB  GLN A  69     -90.626 -31.781  25.796  1.00  0.00           C  
ATOM   1159  CG  GLN A  69     -91.260 -30.576  26.469  1.00  0.00           C  
ATOM   1160  CD  GLN A  69     -92.776 -30.606  26.403  1.00  0.00           C  
ATOM   1161  OE1 GLN A  69     -93.359 -31.190  25.485  1.00  0.00           O  
ATOM   1162  NE2 GLN A  69     -93.423 -29.976  27.376  1.00  0.00           N  
ATOM   1163  H   GLN A  69     -89.298 -30.185  24.321  1.00  0.00           H  
ATOM   1164  HA  GLN A  69     -88.722 -31.518  26.764  1.00  0.00           H  
ATOM   1165 1HB  GLN A  69     -91.009 -31.837  24.777  1.00  0.00           H  
ATOM   1166 2HB  GLN A  69     -90.962 -32.675  26.321  1.00  0.00           H  
ATOM   1167 1HG  GLN A  69     -90.965 -30.561  27.518  1.00  0.00           H  
ATOM   1168 2HG  GLN A  69     -90.914 -29.670  25.971  1.00  0.00           H  
ATOM   1169 1HE2 GLN A  69     -94.423 -29.962  27.385  1.00  0.00           H  
ATOM   1170 2HE2 GLN A  69     -92.910 -29.515  28.101  1.00  0.00           H  
ATOM   1171  N   ARG A  70     -88.524 -33.383  24.069  1.00  0.00           N  
ATOM   1172  CA  ARG A  70     -87.961 -34.625  23.554  1.00  0.00           C  
ATOM   1173  C   ARG A  70     -86.460 -34.694  23.803  1.00  0.00           C  
ATOM   1174  O   ARG A  70     -85.919 -35.758  24.101  1.00  0.00           O  
ATOM   1175  CB  ARG A  70     -88.231 -34.757  22.063  1.00  0.00           C  
ATOM   1176  CG  ARG A  70     -89.696 -34.921  21.690  1.00  0.00           C  
ATOM   1177  CD  ARG A  70     -90.253 -36.200  22.200  1.00  0.00           C  
ATOM   1178  NE  ARG A  70     -91.624 -36.408  21.762  1.00  0.00           N  
ATOM   1179  CZ  ARG A  70     -92.420 -37.408  22.188  1.00  0.00           C  
ATOM   1180  NH1 ARG A  70     -91.968 -38.282  23.061  1.00  0.00           N  
ATOM   1181  NH2 ARG A  70     -93.655 -37.511  21.729  1.00  0.00           N  
ATOM   1182  H   ARG A  70     -88.900 -32.706  23.420  1.00  0.00           H  
ATOM   1183  HA  ARG A  70     -88.427 -35.455  24.085  1.00  0.00           H  
ATOM   1184 1HB  ARG A  70     -87.856 -33.875  21.545  1.00  0.00           H  
ATOM   1185 2HB  ARG A  70     -87.693 -35.620  21.670  1.00  0.00           H  
ATOM   1186 1HG  ARG A  70     -90.274 -34.101  22.118  1.00  0.00           H  
ATOM   1187 2HG  ARG A  70     -89.799 -34.911  20.604  1.00  0.00           H  
ATOM   1188 1HD  ARG A  70     -89.649 -37.031  21.835  1.00  0.00           H  
ATOM   1189 2HD  ARG A  70     -90.240 -36.194  23.289  1.00  0.00           H  
ATOM   1190  HE  ARG A  70     -92.007 -35.756  21.091  1.00  0.00           H  
ATOM   1191 1HH1 ARG A  70     -91.024 -38.203  23.412  1.00  0.00           H  
ATOM   1192 2HH1 ARG A  70     -92.565 -39.031  23.380  1.00  0.00           H  
ATOM   1193 1HH2 ARG A  70     -94.002 -36.839  21.058  1.00  0.00           H  
ATOM   1194 2HH2 ARG A  70     -94.251 -38.260  22.048  1.00  0.00           H  
ATOM   1195  N   ALA A  71     -85.791 -33.552  23.679  1.00  0.00           N  
ATOM   1196  CA  ALA A  71     -84.361 -33.469  23.948  1.00  0.00           C  
ATOM   1197  C   ALA A  71     -84.043 -33.892  25.377  1.00  0.00           C  
ATOM   1198  O   ALA A  71     -83.062 -34.593  25.624  1.00  0.00           O  
ATOM   1199  CB  ALA A  71     -83.855 -32.057  23.689  1.00  0.00           C  
ATOM   1200  H   ALA A  71     -86.286 -32.721  23.391  1.00  0.00           H  
ATOM   1201  HA  ALA A  71     -83.849 -34.158  23.275  1.00  0.00           H  
ATOM   1202 1HB  ALA A  71     -82.785 -32.011  23.893  1.00  0.00           H  
ATOM   1203 2HB  ALA A  71     -84.037 -31.791  22.648  1.00  0.00           H  
ATOM   1204 3HB  ALA A  71     -84.379 -31.359  24.339  1.00  0.00           H  
ATOM   1205  N   VAL A  72     -84.880 -33.460  26.315  1.00  0.00           N  
ATOM   1206  CA  VAL A  72     -84.720 -33.835  27.715  1.00  0.00           C  
ATOM   1207  C   VAL A  72     -84.877 -35.338  27.905  1.00  0.00           C  
ATOM   1208  O   VAL A  72     -84.089 -35.970  28.608  1.00  0.00           O  
ATOM   1209  CB  VAL A  72     -85.755 -33.100  28.587  1.00  0.00           C  
ATOM   1210  CG1 VAL A  72     -85.726 -33.632  30.012  1.00  0.00           C  
ATOM   1211  CG2 VAL A  72     -85.482 -31.604  28.564  1.00  0.00           C  
ATOM   1212  H   VAL A  72     -85.645 -32.856  26.052  1.00  0.00           H  
ATOM   1213  HA  VAL A  72     -83.711 -33.562  28.025  1.00  0.00           H  
ATOM   1214  HB  VAL A  72     -86.753 -33.294  28.192  1.00  0.00           H  
ATOM   1215 1HG1 VAL A  72     -86.464 -33.101  30.614  1.00  0.00           H  
ATOM   1216 2HG1 VAL A  72     -85.959 -34.696  30.008  1.00  0.00           H  
ATOM   1217 3HG1 VAL A  72     -84.734 -33.478  30.437  1.00  0.00           H  
ATOM   1218 1HG2 VAL A  72     -86.219 -31.090  29.181  1.00  0.00           H  
ATOM   1219 2HG2 VAL A  72     -84.483 -31.410  28.953  1.00  0.00           H  
ATOM   1220 3HG2 VAL A  72     -85.550 -31.237  27.539  1.00  0.00           H  
ATOM   1221  N   GLN A  73     -85.899 -35.906  27.274  1.00  0.00           N  
ATOM   1222  CA  GLN A  73     -86.153 -37.339  27.360  1.00  0.00           C  
ATOM   1223  C   GLN A  73     -84.946 -38.141  26.888  1.00  0.00           C  
ATOM   1224  O   GLN A  73     -84.637 -39.197  27.439  1.00  0.00           O  
ATOM   1225  CB  GLN A  73     -87.386 -37.715  26.535  1.00  0.00           C  
ATOM   1226  CG  GLN A  73     -88.699 -37.215  27.113  1.00  0.00           C  
ATOM   1227  CD  GLN A  73     -89.885 -37.545  26.227  1.00  0.00           C  
ATOM   1228  OE1 GLN A  73     -89.738 -38.180  25.180  1.00  0.00           O  
ATOM   1229  NE2 GLN A  73     -91.071 -37.114  26.643  1.00  0.00           N  
ATOM   1230  H   GLN A  73     -86.516 -35.330  26.720  1.00  0.00           H  
ATOM   1231  HA  GLN A  73     -86.332 -37.589  28.406  1.00  0.00           H  
ATOM   1232 1HB  GLN A  73     -87.287 -37.311  25.527  1.00  0.00           H  
ATOM   1233 2HB  GLN A  73     -87.449 -38.800  26.447  1.00  0.00           H  
ATOM   1234 1HG  GLN A  73     -88.857 -37.684  28.085  1.00  0.00           H  
ATOM   1235 2HG  GLN A  73     -88.646 -36.132  27.225  1.00  0.00           H  
ATOM   1236 1HE2 GLN A  73     -91.890 -37.301  26.099  1.00  0.00           H  
ATOM   1237 2HE2 GLN A  73     -91.145 -36.602  27.499  1.00  0.00           H  
ATOM   1238  N   ARG A  74     -84.268 -37.634  25.864  1.00  0.00           N  
ATOM   1239  CA  ARG A  74     -83.072 -38.282  25.340  1.00  0.00           C  
ATOM   1240  C   ARG A  74     -81.885 -38.086  26.274  1.00  0.00           C  
ATOM   1241  O   ARG A  74     -81.195 -39.042  26.625  1.00  0.00           O  
ATOM   1242  CB  ARG A  74     -82.726 -37.734  23.963  1.00  0.00           C  
ATOM   1243  CG  ARG A  74     -83.694 -38.125  22.858  1.00  0.00           C  
ATOM   1244  CD  ARG A  74     -83.323 -37.506  21.559  1.00  0.00           C  
ATOM   1245  NE  ARG A  74     -82.059 -38.018  21.056  1.00  0.00           N  
ATOM   1246  CZ  ARG A  74     -81.357 -37.466  20.047  1.00  0.00           C  
ATOM   1247  NH1 ARG A  74     -81.808 -36.387  19.447  1.00  0.00           N  
ATOM   1248  NH2 ARG A  74     -80.215 -38.008  19.662  1.00  0.00           N  
ATOM   1249  H   ARG A  74     -84.590 -36.777  25.437  1.00  0.00           H  
ATOM   1250  HA  ARG A  74     -83.269 -39.352  25.271  1.00  0.00           H  
ATOM   1251 1HB  ARG A  74     -82.693 -36.646  24.003  1.00  0.00           H  
ATOM   1252 2HB  ARG A  74     -81.735 -38.082  23.672  1.00  0.00           H  
ATOM   1253 1HG  ARG A  74     -83.689 -39.208  22.735  1.00  0.00           H  
ATOM   1254 2HG  ARG A  74     -84.700 -37.794  23.121  1.00  0.00           H  
ATOM   1255 1HD  ARG A  74     -84.096 -37.720  20.821  1.00  0.00           H  
ATOM   1256 2HD  ARG A  74     -83.229 -36.428  21.684  1.00  0.00           H  
ATOM   1257  HE  ARG A  74     -81.680 -38.848  21.493  1.00  0.00           H  
ATOM   1258 1HH1 ARG A  74     -82.680 -35.972  19.741  1.00  0.00           H  
ATOM   1259 2HH1 ARG A  74     -81.281 -35.973  18.691  1.00  0.00           H  
ATOM   1260 1HH2 ARG A  74     -79.868 -38.838  20.124  1.00  0.00           H  
ATOM   1261 2HH2 ARG A  74     -79.689 -37.594  18.907  1.00  0.00           H  
ATOM   1262  N   LEU A  75     -81.653 -36.840  26.674  1.00  0.00           N  
ATOM   1263  CA  LEU A  75     -80.450 -36.485  27.415  1.00  0.00           C  
ATOM   1264  C   LEU A  75     -80.417 -37.171  28.774  1.00  0.00           C  
ATOM   1265  O   LEU A  75     -79.360 -37.597  29.240  1.00  0.00           O  
ATOM   1266  CB  LEU A  75     -80.372 -34.964  27.601  1.00  0.00           C  
ATOM   1267  CG  LEU A  75     -80.120 -34.150  26.325  1.00  0.00           C  
ATOM   1268  CD1 LEU A  75     -80.240 -32.665  26.638  1.00  0.00           C  
ATOM   1269  CD2 LEU A  75     -78.742 -34.484  25.774  1.00  0.00           C  
ATOM   1270  H   LEU A  75     -82.329 -36.120  26.459  1.00  0.00           H  
ATOM   1271  HA  LEU A  75     -79.587 -36.830  26.845  1.00  0.00           H  
ATOM   1272 1HB  LEU A  75     -81.309 -34.619  28.034  1.00  0.00           H  
ATOM   1273 2HB  LEU A  75     -79.567 -34.741  28.301  1.00  0.00           H  
ATOM   1274  HG  LEU A  75     -80.878 -34.396  25.581  1.00  0.00           H  
ATOM   1275 1HD1 LEU A  75     -80.061 -32.087  25.732  1.00  0.00           H  
ATOM   1276 2HD1 LEU A  75     -81.241 -32.451  27.012  1.00  0.00           H  
ATOM   1277 3HD1 LEU A  75     -79.503 -32.392  27.393  1.00  0.00           H  
ATOM   1278 1HD2 LEU A  75     -78.563 -33.906  24.866  1.00  0.00           H  
ATOM   1279 2HD2 LEU A  75     -77.983 -34.237  26.516  1.00  0.00           H  
ATOM   1280 3HD2 LEU A  75     -78.690 -35.548  25.542  1.00  0.00           H  
ATOM   1281  N   ARG A  76     -81.581 -37.275  29.407  1.00  0.00           N  
ATOM   1282  CA  ARG A  76     -81.670 -37.799  30.765  1.00  0.00           C  
ATOM   1283  C   ARG A  76     -81.292 -39.274  30.812  1.00  0.00           C  
ATOM   1284  O   ARG A  76     -81.018 -39.821  31.880  1.00  0.00           O  
ATOM   1285  CB  ARG A  76     -83.077 -37.621  31.316  1.00  0.00           C  
ATOM   1286  CG  ARG A  76     -84.141 -38.471  30.640  1.00  0.00           C  
ATOM   1287  CD  ARG A  76     -85.495 -38.188  31.181  1.00  0.00           C  
ATOM   1288  NE  ARG A  76     -85.595 -38.519  32.593  1.00  0.00           N  
ATOM   1289  CZ  ARG A  76     -85.861 -39.749  33.074  1.00  0.00           C  
ATOM   1290  NH1 ARG A  76     -86.052 -40.752  32.246  1.00  0.00           N  
ATOM   1291  NH2 ARG A  76     -85.931 -39.948  34.379  1.00  0.00           N  
ATOM   1292  H   ARG A  76     -82.425 -36.984  28.935  1.00  0.00           H  
ATOM   1293  HA  ARG A  76     -80.961 -37.252  31.386  1.00  0.00           H  
ATOM   1294 1HB  ARG A  76     -83.085 -37.866  32.377  1.00  0.00           H  
ATOM   1295 2HB  ARG A  76     -83.377 -36.578  31.219  1.00  0.00           H  
ATOM   1296 1HG  ARG A  76     -84.149 -38.260  29.570  1.00  0.00           H  
ATOM   1297 2HG  ARG A  76     -83.921 -39.527  30.801  1.00  0.00           H  
ATOM   1298 1HD  ARG A  76     -85.721 -37.129  31.062  1.00  0.00           H  
ATOM   1299 2HD  ARG A  76     -86.233 -38.779  30.640  1.00  0.00           H  
ATOM   1300  HE  ARG A  76     -85.454 -37.773  33.262  1.00  0.00           H  
ATOM   1301 1HH1 ARG A  76     -85.999 -40.600  31.248  1.00  0.00           H  
ATOM   1302 2HH1 ARG A  76     -86.252 -41.673  32.606  1.00  0.00           H  
ATOM   1303 1HH2 ARG A  76     -85.784 -39.177  35.016  1.00  0.00           H  
ATOM   1304 2HH2 ARG A  76     -86.130 -40.869  34.739  1.00  0.00           H  
ATOM   1305  N   ASN A  77     -81.277 -39.926  29.642  1.00  0.00           N  
ATOM   1306  CA  ASN A  77     -81.054 -41.376  29.577  1.00  0.00           C  
ATOM   1307  C   ASN A  77     -79.669 -41.730  29.026  1.00  0.00           C  
ATOM   1308  O   ASN A  77     -79.424 -42.865  28.617  1.00  0.00           O  
ATOM   1309  CB  ASN A  77     -82.135 -42.039  28.744  1.00 -0.19           C  
ATOM   1310  CG  ASN A  77     -83.451 -42.123  29.467  1.00 -0.28           C  
ATOM   1311  OD1 ASN A  77     -83.589 -42.866  30.445  1.00 -0.28           O  
ATOM   1312  ND2 ASN A  77     -84.421 -41.375  29.004  1.00 -0.35           N  
ATOM   1313  H   ASN A  77     -81.422 -39.407  28.788  1.00  0.00           H  
ATOM   1314  HA  ASN A  77     -81.128 -41.783  30.587  1.00  0.00           H  
ATOM   1315 1HB  ASN A  77     -82.277 -41.478  27.818  1.00 -0.19           H  
ATOM   1316 2HB  ASN A  77     -81.818 -43.046  28.471  1.00 -0.19           H  
ATOM   1317 1HD2 ASN A  77     -85.319 -41.390  29.446  1.00 -0.35           H  
ATOM   1318 2HD2 ASN A  77     -84.263 -40.789  28.210  1.00 -0.31           H  
ATOM   1319  N   THR A  78     -78.772 -40.744  29.022  1.00  0.00           N  
ATOM   1320  CA  THR A  78     -77.374 -40.937  28.627  1.00  0.00           C  
ATOM   1321  C   THR A  78     -76.547 -41.310  29.853  1.00  0.00           C  
ATOM   1322  O   THR A  78     -76.965 -41.084  30.988  1.00  0.00           O  
ATOM   1323  CB  THR A  78     -76.791 -39.676  27.963  1.00 -0.18           C  
ATOM   1324  OG1 THR A  78     -76.758 -38.604  28.913  1.00  0.03           O  
ATOM   1325  CG2 THR A  78     -77.637 -39.263  26.768  1.00 -0.15           C  
ATOM   1326  H   THR A  78     -79.058 -39.817  29.303  1.00  0.00           H  
ATOM   1327  HA  THR A  78     -77.328 -41.741  27.892  1.00  0.00           H  
ATOM   1328  HB  THR A  78     -75.774 -39.878  27.628  1.00 -0.23           H  
ATOM   1329  HG1 THR A  78     -76.031 -38.742  29.526  1.00  0.02           H  
ATOM   1330 1HG2 THR A  78     -77.210 -38.371  26.311  1.00 -0.14           H  
ATOM   1331 2HG2 THR A  78     -77.655 -40.072  26.038  1.00 -0.16           H  
ATOM   1332 3HG2 THR A  78     -78.653 -39.050  27.098  1.00 -0.08           H  
ATOM   1333  N   GLU A  79     -75.369 -41.883  29.634  1.00  0.00           N  
ATOM   1334  CA  GLU A  79     -74.480 -42.201  30.747  1.00  0.00           C  
ATOM   1335  C   GLU A  79     -73.147 -41.467  30.657  1.00  0.00           C  
ATOM   1336  O   GLU A  79     -72.664 -40.912  31.644  1.00  0.00           O  
ATOM   1337  CB  GLU A  79     -74.230 -43.710  30.804  1.00  0.00           C  
ATOM   1338  CG  GLU A  79     -75.471 -44.542  31.094  1.00  0.00           C  
ATOM   1339  CD  GLU A  79     -75.192 -46.019  31.117  1.00  0.00           C  
ATOM   1340  OE1 GLU A  79     -74.088 -46.401  30.812  1.00  0.00           O  
ATOM   1341  OE2 GLU A  79     -76.085 -46.767  31.441  1.00  0.00           O  
ATOM   1342  H   GLU A  79     -75.094 -42.096  28.686  1.00  0.00           H  
ATOM   1343  HA  GLU A  79     -74.966 -41.900  31.675  1.00  0.00           H  
ATOM   1344 1HB  GLU A  79     -73.816 -44.046  29.853  1.00  0.00           H  
ATOM   1345 2HB  GLU A  79     -73.493 -43.928  31.577  1.00  0.00           H  
ATOM   1346 1HG  GLU A  79     -75.877 -44.245  32.060  1.00  0.00           H  
ATOM   1347 2HG  GLU A  79     -76.223 -44.331  30.334  1.00  0.00           H  
ATOM   1348  N   ASP A  80     -72.556 -41.466  29.470  1.00  0.00           N  
ATOM   1349  CA  ASP A  80     -71.221 -40.916  29.266  1.00  0.00           C  
ATOM   1350  C   ASP A  80     -71.257 -39.534  28.617  1.00  0.00           C  
ATOM   1351  O   ASP A  80     -72.324 -39.027  28.274  1.00  0.00           O  
ATOM   1352  CB  ASP A  80     -70.386 -41.864  28.402  1.00  0.00           C  
ATOM   1353  CG  ASP A  80     -70.083 -43.186  29.096  1.00  0.00           C  
ATOM   1354  OD1 ASP A  80     -69.725 -43.160  30.250  1.00  0.00           O  
ATOM   1355  OD2 ASP A  80     -70.211 -44.208  28.465  1.00  0.00           O  
ATOM   1356  H   ASP A  80     -73.043 -41.858  28.677  1.00  0.00           H  
ATOM   1357  HA  ASP A  80     -70.734 -40.819  30.238  1.00  0.00           H  
ATOM   1358 1HB  ASP A  80     -70.917 -42.072  27.473  1.00  0.00           H  
ATOM   1359 2HB  ASP A  80     -69.443 -41.383  28.140  1.00  0.00           H  
ATOM   1360  N   ASP A  81     -70.080 -38.935  28.453  1.00  0.00           N  
ATOM   1361  CA  ASP A  81     -69.951 -37.646  27.777  1.00  0.00           C  
ATOM   1362  C   ASP A  81     -69.797 -37.811  26.234  1.00  0.00           C  
ATOM   1363  O   ASP A  81     -70.283 -36.985  25.460  1.00  0.00           O  
ATOM   1364  CB  ASP A  81     -68.753 -36.880  28.344  1.00  0.00           C  
ATOM   1365  CG  ASP A  81     -68.936 -36.492  29.805  1.00  0.00           C  
ATOM   1366  OD1 ASP A  81     -69.717 -35.609  30.072  1.00  0.00           O  
ATOM   1367  OD2 ASP A  81     -68.293 -37.082  30.640  1.00  0.00           O  
ATOM   1368  H   ASP A  81     -69.246 -39.383  28.807  1.00  0.00           H  
ATOM   1369  HA  ASP A  81     -70.854 -37.064  27.967  1.00  0.00           H  
ATOM   1370 1HB  ASP A  81     -67.855 -37.491  28.255  1.00  0.00           H  
ATOM   1371 2HB  ASP A  81     -68.592 -35.973  27.760  1.00  0.00           H  
ATOM   1372  N   LYS A  82     -69.116 -38.888  25.801  1.00  0.00           N  
ATOM   1373  CA  LYS A  82     -69.307 -38.448  24.397  1.00  0.00           C  
ATOM   1374  C   LYS A  82     -70.744 -38.607  23.964  1.00  0.00           C  
ATOM   1375  O   LYS A  82     -71.232 -37.863  23.113  1.00  0.00           O  
ATOM   1376  CB  LYS A  82     -68.398 -39.230  23.447  1.00  0.00           C  
ATOM   1377  CG  LYS A  82     -66.917 -38.905  23.584  1.00  0.00           C  
ATOM   1378  CD  LYS A  82     -66.080 -39.725  22.614  1.00  0.00           C  
ATOM   1379  CE  LYS A  82     -64.599 -39.401  22.748  1.00  0.00           C  
ATOM   1380  NZ  LYS A  82     -63.764 -40.223  21.832  1.00  0.00           N  
ATOM   1381  H   LYS A  82     -68.753 -39.544  26.478  1.00  0.00           H  
ATOM   1382  HA  LYS A  82     -69.028 -37.396  24.323  1.00  0.00           H  
ATOM   1383 1HB  LYS A  82     -68.524 -40.299  23.621  1.00  0.00           H  
ATOM   1384 2HB  LYS A  82     -68.691 -39.030  22.416  1.00  0.00           H  
ATOM   1385 1HG  LYS A  82     -66.757 -37.845  23.383  1.00  0.00           H  
ATOM   1386 2HG  LYS A  82     -66.590 -39.117  24.601  1.00  0.00           H  
ATOM   1387 1HD  LYS A  82     -66.230 -40.787  22.810  1.00  0.00           H  
ATOM   1388 2HD  LYS A  82     -66.396 -39.514  21.592  1.00  0.00           H  
ATOM   1389 1HE  LYS A  82     -64.435 -38.348  22.523  1.00  0.00           H  
ATOM   1390 2HE  LYS A  82     -64.278 -39.584  23.774  1.00  0.00           H  
ATOM   1391 1HZ  LYS A  82     -62.791 -39.979  21.952  1.00  0.00           H  
ATOM   1392 2HZ  LYS A  82     -63.893 -41.202  22.044  1.00  0.00           H  
ATOM   1393 3HZ  LYS A  82     -64.039 -40.047  20.876  1.00  0.00           H  
ATOM   1394  N   GLU A  83     -71.368 -39.574  24.570  1.00  0.00           N  
ATOM   1395  CA  GLU A  83     -72.770 -39.918  24.370  1.00  0.00           C  
ATOM   1396  C   GLU A  83     -73.671 -38.709  24.590  1.00  0.00           C  
ATOM   1397  O   GLU A  83     -74.538 -38.411  23.768  1.00  0.00           O  
ATOM   1398  CB  GLU A  83     -73.181 -41.051  25.313  1.00  0.00           C  
ATOM   1399  CG  GLU A  83     -74.621 -41.515  25.149  1.00  0.00           C  
ATOM   1400  CD  GLU A  83     -74.982 -42.642  26.076  1.00  0.00           C  
ATOM   1401  OE1 GLU A  83     -74.387 -42.739  27.122  1.00  0.00           O  
ATOM   1402  OE2 GLU A  83     -75.853 -43.408  25.737  1.00  0.00           O  
ATOM   1403  H   GLU A  83     -70.865 -40.144  25.234  1.00  0.00           H  
ATOM   1404  HA  GLU A  83     -72.898 -40.268  23.345  1.00  0.00           H  
ATOM   1405 1HB  GLU A  83     -72.532 -41.912  25.152  1.00  0.00           H  
ATOM   1406 2HB  GLU A  83     -73.048 -40.730  26.346  1.00  0.00           H  
ATOM   1407 1HG  GLU A  83     -75.287 -40.674  25.342  1.00  0.00           H  
ATOM   1408 2HG  GLU A  83     -74.774 -41.834  24.119  1.00  0.00           H  
ATOM   1409  N   ALA A  84     -73.460 -38.016  25.704  1.00  0.00           N  
ATOM   1410  CA  ALA A  84     -74.249 -36.834  26.030  1.00  0.00           C  
ATOM   1411  C   ALA A  84     -74.035 -35.730  25.003  1.00  0.00           C  
ATOM   1412  O   ALA A  84     -74.989 -35.098  24.548  1.00  0.00           O  
ATOM   1413  CB  ALA A  84     -73.903 -36.333  27.425  1.00  0.00           C  
ATOM   1414  H   ALA A  84     -72.736 -38.316  26.340  1.00  0.00           H  
ATOM   1415  HA  ALA A  84     -75.303 -37.113  26.006  1.00  0.00           H  
ATOM   1416 1HB  ALA A  84     -74.500 -35.450  27.653  1.00  0.00           H  
ATOM   1417 2HB  ALA A  84     -74.116 -37.114  28.155  1.00  0.00           H  
ATOM   1418 3HB  ALA A  84     -72.845 -36.077  27.467  1.00  0.00           H  
ATOM   1419  N   LEU A  85     -72.777 -35.502  24.639  1.00  0.00           N  
ATOM   1420  CA  LEU A  85     -72.433 -34.448  23.692  1.00  0.00           C  
ATOM   1421  C   LEU A  85     -73.029 -34.723  22.319  1.00  0.00           C  
ATOM   1422  O   LEU A  85     -73.496 -33.809  21.640  1.00  0.00           O  
ATOM   1423  CB  LEU A  85     -70.909 -34.316  23.576  1.00  0.00           C  
ATOM   1424  CG  LEU A  85     -70.193 -33.767  24.817  1.00  0.00           C  
ATOM   1425  CD1 LEU A  85     -68.686 -33.859  24.617  1.00  0.00           C  
ATOM   1426  CD2 LEU A  85     -70.626 -32.328  25.058  1.00  0.00           C  
ATOM   1427  H   LEU A  85     -72.041 -36.073  25.028  1.00  0.00           H  
ATOM   1428  HA  LEU A  85     -72.855 -33.512  24.059  1.00  0.00           H  
ATOM   1429 1HB  LEU A  85     -70.491 -35.298  23.360  1.00  0.00           H  
ATOM   1430 2HB  LEU A  85     -70.680 -33.654  22.741  1.00  0.00           H  
ATOM   1431  HG  LEU A  85     -70.452 -34.374  25.685  1.00  0.00           H  
ATOM   1432 1HD1 LEU A  85     -68.178 -33.469  25.498  1.00  0.00           H  
ATOM   1433 2HD1 LEU A  85     -68.402 -34.900  24.466  1.00  0.00           H  
ATOM   1434 3HD1 LEU A  85     -68.399 -33.274  23.744  1.00  0.00           H  
ATOM   1435 1HD2 LEU A  85     -70.117 -31.938  25.941  1.00  0.00           H  
ATOM   1436 2HD2 LEU A  85     -70.366 -31.720  24.192  1.00  0.00           H  
ATOM   1437 3HD2 LEU A  85     -71.704 -32.294  25.216  1.00  0.00           H  
ATOM   1438  N   GLN A  86     -73.012 -35.989  21.915  1.00  0.00           N  
ATOM   1439  CA  GLN A  86     -73.572 -36.391  20.630  1.00  0.00           C  
ATOM   1440  C   GLN A  86     -75.049 -36.036  20.537  1.00  0.00           C  
ATOM   1441  O   GLN A  86     -75.521 -35.563  19.503  1.00  0.00           O  
ATOM   1442  CB  GLN A  86     -73.382 -37.894  20.409  1.00  0.00           C  
ATOM   1443  CG  GLN A  86     -73.843 -38.386  19.048  1.00  0.00           C  
ATOM   1444  CD  GLN A  86     -73.015 -37.813  17.913  1.00  0.00           C  
ATOM   1445  OE1 GLN A  86     -71.783 -37.884  17.928  1.00  0.00           O  
ATOM   1446  NE2 GLN A  86     -73.688 -37.239  16.922  1.00  0.00           N  
ATOM   1447  H   GLN A  86     -72.601 -36.690  22.514  1.00  0.00           H  
ATOM   1448  HA  GLN A  86     -73.047 -35.843  19.846  1.00  0.00           H  
ATOM   1449 1HB  GLN A  86     -72.327 -38.147  20.518  1.00  0.00           H  
ATOM   1450 2HB  GLN A  86     -73.932 -38.446  21.170  1.00  0.00           H  
ATOM   1451 1HG  GLN A  86     -73.759 -39.472  19.018  1.00  0.00           H  
ATOM   1452 2HG  GLN A  86     -74.881 -38.088  18.898  1.00  0.00           H  
ATOM   1453 1HE2 GLN A  86     -73.195 -36.843  16.146  1.00  0.00           H  
ATOM   1454 2HE2 GLN A  86     -74.687 -37.203  16.950  1.00  0.00           H  
ATOM   1455  N   VAL A  87     -75.778 -36.266  21.626  1.00  0.00           N  
ATOM   1456  CA  VAL A  87     -77.192 -35.918  21.688  1.00  0.00           C  
ATOM   1457  C   VAL A  87     -77.388 -34.408  21.715  1.00  0.00           C  
ATOM   1458  O   VAL A  87     -78.260 -33.873  21.031  1.00  0.00           O  
ATOM   1459  CB  VAL A  87     -77.840 -36.539  22.939  1.00  0.00           C  
ATOM   1460  CG1 VAL A  87     -79.270 -36.043  23.101  1.00  0.00           C  
ATOM   1461  CG2 VAL A  87     -77.804 -38.057  22.842  1.00  0.00           C  
ATOM   1462  H   VAL A  87     -75.339 -36.693  22.429  1.00  0.00           H  
ATOM   1463  HA  VAL A  87     -77.675 -36.302  20.790  1.00  0.00           H  
ATOM   1464  HB  VAL A  87     -77.287 -36.217  23.822  1.00  0.00           H  
ATOM   1465 1HG1 VAL A  87     -79.712 -36.492  23.990  1.00  0.00           H  
ATOM   1466 2HG1 VAL A  87     -79.268 -34.958  23.205  1.00  0.00           H  
ATOM   1467 3HG1 VAL A  87     -79.853 -36.324  22.225  1.00  0.00           H  
ATOM   1468 1HG2 VAL A  87     -78.264 -38.489  23.731  1.00  0.00           H  
ATOM   1469 2HG2 VAL A  87     -78.353 -38.378  21.957  1.00  0.00           H  
ATOM   1470 3HG2 VAL A  87     -76.769 -38.392  22.769  1.00  0.00           H  
ATOM   1471  N   LEU A  88     -76.571 -33.724  22.510  1.00  0.00           N  
ATOM   1472  CA  LEU A  88     -76.695 -32.282  22.678  1.00  0.00           C  
ATOM   1473  C   LEU A  88     -76.508 -31.555  21.351  1.00  0.00           C  
ATOM   1474  O   LEU A  88     -77.225 -30.601  21.049  1.00  0.00           O  
ATOM   1475  CB  LEU A  88     -75.664 -31.777  23.696  1.00  0.00           C  
ATOM   1476  CG  LEU A  88     -75.904 -32.199  25.151  1.00  0.00           C  
ATOM   1477  CD1 LEU A  88     -74.713 -31.783  26.004  1.00  0.00           C  
ATOM   1478  CD2 LEU A  88     -77.189 -31.562  25.659  1.00  0.00           C  
ATOM   1479  H   LEU A  88     -75.846 -34.217  23.011  1.00  0.00           H  
ATOM   1480  HA  LEU A  88     -77.701 -32.067  23.037  1.00  0.00           H  
ATOM   1481 1HB  LEU A  88     -74.681 -32.141  23.403  1.00  0.00           H  
ATOM   1482 2HB  LEU A  88     -75.650 -30.688  23.664  1.00  0.00           H  
ATOM   1483  HG  LEU A  88     -75.991 -33.284  25.206  1.00  0.00           H  
ATOM   1484 1HD1 LEU A  88     -74.884 -32.083  27.038  1.00  0.00           H  
ATOM   1485 2HD1 LEU A  88     -73.812 -32.268  25.630  1.00  0.00           H  
ATOM   1486 3HD1 LEU A  88     -74.591 -30.702  25.955  1.00  0.00           H  
ATOM   1487 1HD2 LEU A  88     -77.361 -31.863  26.693  1.00  0.00           H  
ATOM   1488 2HD2 LEU A  88     -77.103 -30.477  25.606  1.00  0.00           H  
ATOM   1489 3HD2 LEU A  88     -78.027 -31.890  25.042  1.00  0.00           H  
ATOM   1490  N   VAL A  89     -75.541 -32.011  20.564  1.00  0.00           N  
ATOM   1491  CA  VAL A  89     -75.283 -31.430  19.251  1.00  0.00           C  
ATOM   1492  C   VAL A  89     -76.467 -31.637  18.316  1.00  0.00           C  
ATOM   1493  O   VAL A  89     -76.897 -30.710  17.630  1.00  0.00           O  
ATOM   1494  CB  VAL A  89     -74.023 -32.058  18.626  1.00  0.00           C  
ATOM   1495  CG1 VAL A  89     -73.859 -31.601  17.184  1.00  0.00           C  
ATOM   1496  CG2 VAL A  89     -72.799 -31.693  19.451  1.00  0.00           C  
ATOM   1497  H   VAL A  89     -74.969 -32.780  20.882  1.00  0.00           H  
ATOM   1498  HA  VAL A  89     -75.141 -30.357  19.379  1.00  0.00           H  
ATOM   1499  HB  VAL A  89     -74.140 -33.142  18.608  1.00  0.00           H  
ATOM   1500 1HG1 VAL A  89     -72.964 -32.055  16.758  1.00  0.00           H  
ATOM   1501 2HG1 VAL A  89     -74.731 -31.905  16.605  1.00  0.00           H  
ATOM   1502 3HG1 VAL A  89     -73.763 -30.515  17.156  1.00  0.00           H  
ATOM   1503 1HG2 VAL A  89     -71.912 -32.141  19.003  1.00  0.00           H  
ATOM   1504 2HG2 VAL A  89     -72.686 -30.609  19.474  1.00  0.00           H  
ATOM   1505 3HG2 VAL A  89     -72.920 -32.066  20.468  1.00  0.00           H  
ATOM   1506  N   GLU A  90     -76.990 -32.857  18.292  1.00  0.00           N  
ATOM   1507  CA  GLU A  90     -78.061 -33.215  17.368  1.00  0.00           C  
ATOM   1508  C   GLU A  90     -79.297 -32.357  17.600  1.00  0.00           C  
ATOM   1509  O   GLU A  90     -79.919 -31.878  16.652  1.00  0.00           O  
ATOM   1510  CB  GLU A  90     -78.421 -34.695  17.515  1.00  0.00           C  
ATOM   1511  CG  GLU A  90     -77.358 -35.655  17.002  1.00  0.00           C  
ATOM   1512  CD  GLU A  90     -77.707 -37.098  17.241  1.00  0.00           C  
ATOM   1513  OE1 GLU A  90     -78.866 -37.388  17.414  1.00  0.00           O  
ATOM   1514  OE2 GLU A  90     -76.813 -37.911  17.251  1.00  0.00           O  
ATOM   1515  H   GLU A  90     -76.638 -33.556  18.931  1.00  0.00           H  
ATOM   1516  HA  GLU A  90     -77.709 -33.026  16.353  1.00  0.00           H  
ATOM   1517 1HB  GLU A  90     -78.599 -34.924  18.566  1.00  0.00           H  
ATOM   1518 2HB  GLU A  90     -79.346 -34.900  16.975  1.00  0.00           H  
ATOM   1519 1HG  GLU A  90     -77.227 -35.498  15.931  1.00  0.00           H  
ATOM   1520 2HG  GLU A  90     -76.412 -35.429  17.492  1.00  0.00           H  
ATOM   1521  N   ILE A  91     -79.650 -32.167  18.867  1.00  0.00           N  
ATOM   1522  CA  ILE A  91     -80.858 -31.434  19.224  1.00  0.00           C  
ATOM   1523  C   ILE A  91     -80.706 -29.947  18.933  1.00  0.00           C  
ATOM   1524  O   ILE A  91     -81.688 -29.252  18.671  1.00  0.00           O  
ATOM   1525  CB  ILE A  91     -81.203 -31.634  20.711  1.00  0.00           C  
ATOM   1526  CG1 ILE A  91     -80.118 -31.018  21.598  1.00  0.00           C  
ATOM   1527  CG2 ILE A  91     -81.373 -33.113  21.023  1.00  0.00           C  
ATOM   1528  CD1 ILE A  91     -80.472 -30.992  23.068  1.00  0.00           C  
ATOM   1529  H   ILE A  91     -79.066 -32.540  19.601  1.00  0.00           H  
ATOM   1530  HA  ILE A  91     -81.677 -31.811  18.612  1.00  0.00           H  
ATOM   1531  HB  ILE A  91     -82.132 -31.114  20.942  1.00  0.00           H  
ATOM   1532 1HG1 ILE A  91     -79.190 -31.577  21.480  1.00  0.00           H  
ATOM   1533 2HG1 ILE A  91     -79.924 -29.994  21.277  1.00  0.00           H  
ATOM   1534 1HG2 ILE A  91     -81.615 -33.236  22.078  1.00  0.00           H  
ATOM   1535 2HG2 ILE A  91     -82.179 -33.522  20.416  1.00  0.00           H  
ATOM   1536 3HG2 ILE A  91     -80.446 -33.641  20.800  1.00  0.00           H  
ATOM   1537 1HD1 ILE A  91     -79.655 -30.540  23.631  1.00  0.00           H  
ATOM   1538 2HD1 ILE A  91     -81.380 -30.406  23.213  1.00  0.00           H  
ATOM   1539 3HD1 ILE A  91     -80.636 -32.009  23.420  1.00  0.00           H  
ATOM   1540  N   VAL A  92     -79.470 -29.463  18.981  1.00  0.00           N  
ATOM   1541  CA  VAL A  92     -79.162 -28.101  18.560  1.00  0.00           C  
ATOM   1542  C   VAL A  92     -79.337 -27.937  17.055  1.00  0.00           C  
ATOM   1543  O   VAL A  92     -79.869 -26.930  16.589  1.00  0.00           O  
ATOM   1544  CB  VAL A  92     -77.717 -27.735  18.949  1.00  0.00           C  
ATOM   1545  CG1 VAL A  92     -77.333 -26.386  18.361  1.00  0.00           C  
ATOM   1546  CG2 VAL A  92     -77.576 -27.724  20.463  1.00  0.00           C  
ATOM   1547  H   VAL A  92     -78.723 -30.054  19.318  1.00  0.00           H  
ATOM   1548  HA  VAL A  92     -79.864 -27.428  19.054  1.00  0.00           H  
ATOM   1549  HB  VAL A  92     -77.038 -28.475  18.525  1.00  0.00           H  
ATOM   1550 1HG1 VAL A  92     -76.309 -26.143  18.646  1.00  0.00           H  
ATOM   1551 2HG1 VAL A  92     -77.407 -26.428  17.274  1.00  0.00           H  
ATOM   1552 3HG1 VAL A  92     -78.006 -25.618  18.742  1.00  0.00           H  
ATOM   1553 1HG2 VAL A  92     -76.552 -27.465  20.731  1.00  0.00           H  
ATOM   1554 2HG2 VAL A  92     -78.259 -26.987  20.887  1.00  0.00           H  
ATOM   1555 3HG2 VAL A  92     -77.816 -28.711  20.859  1.00  0.00           H  
ATOM   1556  N   ILE A  93     -78.886 -28.932  16.300  1.00  0.00           N  
ATOM   1557  CA  ILE A  93     -79.070 -28.941  14.855  1.00  0.00           C  
ATOM   1558  C   ILE A  93     -80.543 -29.064  14.487  1.00  0.00           C  
ATOM   1559  O   ILE A  93     -81.020 -28.406  13.563  1.00  0.00           O  
ATOM   1560  CB  ILE A  93     -78.280 -30.094  14.209  1.00  0.00           C  
ATOM   1561  CG1 ILE A  93     -76.778 -29.902  14.430  1.00  0.00           C  
ATOM   1562  CG2 ILE A  93     -78.596 -30.188  12.724  1.00  0.00           C  
ATOM   1563  CD1 ILE A  93     -76.233 -28.621  13.840  1.00  0.00           C  
ATOM   1564  H   ILE A  93     -78.404 -29.703  16.739  1.00  0.00           H  
ATOM   1565  HA  ILE A  93     -78.706 -27.992  14.461  1.00  0.00           H  
ATOM   1566  HB  ILE A  93     -78.552 -31.034  14.688  1.00  0.00           H  
ATOM   1567 1HG1 ILE A  93     -76.564 -29.904  15.498  1.00  0.00           H  
ATOM   1568 2HG1 ILE A  93     -76.235 -30.738  13.987  1.00  0.00           H  
ATOM   1569 1HG2 ILE A  93     -78.029 -31.007  12.283  1.00  0.00           H  
ATOM   1570 2HG2 ILE A  93     -79.661 -30.370  12.589  1.00  0.00           H  
ATOM   1571 3HG2 ILE A  93     -78.323 -29.253  12.234  1.00  0.00           H  
ATOM   1572 1HD1 ILE A  93     -75.162 -28.557  14.037  1.00  0.00           H  
ATOM   1573 2HD1 ILE A  93     -76.405 -28.614  12.763  1.00  0.00           H  
ATOM   1574 3HD1 ILE A  93     -76.736 -27.769  14.294  1.00  0.00           H  
ATOM   1575  N   GLU A  94     -81.261 -29.911  15.217  1.00  0.00           N  
ATOM   1576  CA  GLU A  94     -82.672 -30.155  14.942  1.00  0.00           C  
ATOM   1577  C   GLU A  94     -83.495 -28.885  15.113  1.00  0.00           C  
ATOM   1578  O   GLU A  94     -84.344 -28.567  14.280  1.00  0.00           O  
ATOM   1579  CB  GLU A  94     -83.213 -31.252  15.862  1.00  0.00           C  
ATOM   1580  CG  GLU A  94     -84.669 -31.619  15.614  1.00  0.00           C  
ATOM   1581  CD  GLU A  94     -85.149 -32.738  16.497  1.00  0.00           C  
ATOM   1582  OE1 GLU A  94     -84.366 -33.236  17.270  1.00  0.00           O  
ATOM   1583  OE2 GLU A  94     -86.299 -33.094  16.397  1.00  0.00           O  
ATOM   1584  H   GLU A  94     -80.818 -30.399  15.983  1.00  0.00           H  
ATOM   1585  HA  GLU A  94     -82.763 -30.475  13.904  1.00  0.00           H  
ATOM   1586 1HB  GLU A  94     -82.615 -32.156  15.741  1.00  0.00           H  
ATOM   1587 2HB  GLU A  94     -83.120 -30.934  16.900  1.00  0.00           H  
ATOM   1588 1HG  GLU A  94     -85.289 -30.741  15.791  1.00  0.00           H  
ATOM   1589 2HG  GLU A  94     -84.787 -31.909  14.571  1.00  0.00           H  
ATOM   1590  N   ILE A  95     -83.238 -28.162  16.198  1.00  0.00           N  
ATOM   1591  CA  ILE A  95     -83.952 -26.922  16.480  1.00  0.00           C  
ATOM   1592  C   ILE A  95     -83.522 -25.811  15.530  1.00  0.00           C  
ATOM   1593  O   ILE A  95     -84.324 -24.954  15.160  1.00  0.00           O  
ATOM   1594  CB  ILE A  95     -83.720 -26.473  17.934  1.00  0.00           C  
ATOM   1595  CG1 ILE A  95     -84.766 -25.433  18.345  1.00  0.00           C  
ATOM   1596  CG2 ILE A  95     -82.315 -25.915  18.101  1.00  0.00           C  
ATOM   1597  CD1 ILE A  95     -84.792 -25.147  19.829  1.00  0.00           C  
ATOM   1598  H   ILE A  95     -82.530 -28.479  16.845  1.00  0.00           H  
ATOM   1599  HA  ILE A  95     -85.016 -27.102  16.324  1.00  0.00           H  
ATOM   1600  HB  ILE A  95     -83.845 -27.325  18.602  1.00  0.00           H  
ATOM   1601 1HG1 ILE A  95     -84.573 -24.497  17.821  1.00  0.00           H  
ATOM   1602 2HG1 ILE A  95     -85.757 -25.776  18.047  1.00  0.00           H  
ATOM   1603 1HG2 ILE A  95     -82.169 -25.602  19.135  1.00  0.00           H  
ATOM   1604 2HG2 ILE A  95     -81.586 -26.684  17.849  1.00  0.00           H  
ATOM   1605 3HG2 ILE A  95     -82.183 -25.059  17.441  1.00  0.00           H  
ATOM   1606 1HD1 ILE A  95     -85.558 -24.401  20.042  1.00  0.00           H  
ATOM   1607 2HD1 ILE A  95     -85.019 -26.065  20.373  1.00  0.00           H  
ATOM   1608 3HD1 ILE A  95     -83.821 -24.769  20.144  1.00  0.00           H  
ATOM   1609  N   LEU A  96     -82.253 -25.832  15.141  1.00  0.00           N  
ATOM   1610  CA  LEU A  96     -81.738 -24.886  14.158  1.00  0.00           C  
ATOM   1611  C   LEU A  96     -82.470 -25.017  12.829  1.00  0.00           C  
ATOM   1612  O   LEU A  96     -82.872 -24.020  12.229  1.00  0.00           O  
ATOM   1613  CB  LEU A  96     -80.236 -25.109  13.945  1.00  0.00           C  
ATOM   1614  CG  LEU A  96     -79.539 -24.106  13.016  1.00  0.00           C  
ATOM   1615  CD1 LEU A  96     -78.058 -24.036  13.362  1.00  0.00           C  
ATOM   1616  CD2 LEU A  96     -79.743 -24.529  11.568  1.00  0.00           C  
ATOM   1617  H   LEU A  96     -81.629 -26.521  15.535  1.00  0.00           H  
ATOM   1618  HA  LEU A  96     -81.910 -23.877  14.536  1.00  0.00           H  
ATOM   1619 1HB  LEU A  96     -79.737 -25.065  14.912  1.00  0.00           H  
ATOM   1620 2HB  LEU A  96     -80.088 -26.105  13.528  1.00  0.00           H  
ATOM   1621  HG  LEU A  96     -79.965 -23.114  13.167  1.00  0.00           H  
ATOM   1622 1HD1 LEU A  96     -77.564 -23.323  12.702  1.00  0.00           H  
ATOM   1623 2HD1 LEU A  96     -77.942 -23.712  14.396  1.00  0.00           H  
ATOM   1624 3HD1 LEU A  96     -77.608 -25.020  13.236  1.00  0.00           H  
ATOM   1625 1HD2 LEU A  96     -79.249 -23.816  10.908  1.00  0.00           H  
ATOM   1626 2HD2 LEU A  96     -79.317 -25.521  11.416  1.00  0.00           H  
ATOM   1627 3HD2 LEU A  96     -80.809 -24.554  11.343  1.00  0.00           H  
ATOM   1628  N   LYS A  97     -82.640 -26.253  12.373  1.00  0.00           N  
ATOM   1629  CA  LYS A  97     -83.388 -26.523  11.151  1.00  0.00           C  
ATOM   1630  C   LYS A  97     -84.829 -26.044  11.270  1.00  0.00           C  
ATOM   1631  O   LYS A  97     -85.397 -25.511  10.316  1.00  0.00           O  
ATOM   1632  CB  LYS A  97     -83.356 -28.016  10.822  1.00  0.00           C  
ATOM   1633  CG  LYS A  97     -81.999 -28.529  10.358  1.00  0.00           C  
ATOM   1634  CD  LYS A  97     -82.041 -30.023  10.071  1.00  0.00           C  
ATOM   1635  CE  LYS A  97     -80.683 -30.539   9.619  1.00  0.00           C  
ATOM   1636  NZ  LYS A  97     -80.700 -32.006   9.371  1.00  0.00           N  
ATOM   1637  H   LYS A  97     -82.241 -27.026  12.886  1.00  0.00           H  
ATOM   1638  HA  LYS A  97     -82.918 -25.971  10.337  1.00  0.00           H  
ATOM   1639 1HB  LYS A  97     -83.647 -28.589  11.703  1.00  0.00           H  
ATOM   1640 2HB  LYS A  97     -84.081 -28.232  10.037  1.00  0.00           H  
ATOM   1641 1HG  LYS A  97     -81.701 -28.002   9.451  1.00  0.00           H  
ATOM   1642 2HG  LYS A  97     -81.254 -28.337  11.130  1.00  0.00           H  
ATOM   1643 1HD  LYS A  97     -82.342 -30.558  10.973  1.00  0.00           H  
ATOM   1644 2HD  LYS A  97     -82.774 -30.222   9.289  1.00  0.00           H  
ATOM   1645 1HE  LYS A  97     -80.388 -30.031   8.702  1.00  0.00           H  
ATOM   1646 2HE  LYS A  97     -79.938 -30.321  10.384  1.00  0.00           H  
ATOM   1647 1HZ  LYS A  97     -79.783 -32.308   9.074  1.00  0.00           H  
ATOM   1648 2HZ  LYS A  97     -80.954 -32.489  10.221  1.00  0.00           H  
ATOM   1649 3HZ  LYS A  97     -81.374 -32.218   8.649  1.00  0.00           H  
ATOM   1650  N   LEU A  98     -85.416 -26.236  12.446  1.00  0.00           N  
ATOM   1651  CA  LEU A  98     -86.784 -25.800  12.700  1.00  0.00           C  
ATOM   1652  C   LEU A  98     -86.881 -24.280  12.733  1.00  0.00           C  
ATOM   1653  O   LEU A  98     -87.800 -23.695  12.161  1.00  0.00           O  
ATOM   1654  CB  LEU A  98     -87.287 -26.380  14.028  1.00  0.00           C  
ATOM   1655  CG  LEU A  98     -87.507 -27.897  14.051  1.00  0.00           C  
ATOM   1656  CD1 LEU A  98     -87.824 -28.344  15.471  1.00  0.00           C  
ATOM   1657  CD2 LEU A  98     -88.636 -28.261  13.098  1.00  0.00           C  
ATOM   1658  H   LEU A  98     -84.901 -26.696  13.184  1.00  0.00           H  
ATOM   1659  HA  LEU A  98     -87.410 -26.158  11.882  1.00  0.00           H  
ATOM   1660 1HB  LEU A  98     -86.566 -26.138  14.808  1.00  0.00           H  
ATOM   1661 2HB  LEU A  98     -88.235 -25.903  14.279  1.00  0.00           H  
ATOM   1662  HG  LEU A  98     -86.593 -28.403  13.739  1.00  0.00           H  
ATOM   1663 1HD1 LEU A  98     -87.981 -29.423  15.487  1.00  0.00           H  
ATOM   1664 2HD1 LEU A  98     -86.992 -28.089  16.127  1.00  0.00           H  
ATOM   1665 3HD1 LEU A  98     -88.727 -27.842  15.817  1.00  0.00           H  
ATOM   1666 1HD2 LEU A  98     -88.792 -29.340  13.114  1.00  0.00           H  
ATOM   1667 2HD2 LEU A  98     -89.552 -27.757  13.410  1.00  0.00           H  
ATOM   1668 3HD2 LEU A  98     -88.375 -27.947  12.087  1.00  0.00           H  
ATOM   1669  N   LEU A  99     -85.928 -23.646  13.407  1.00  0.00           N  
ATOM   1670  CA  LEU A  99     -85.919 -22.194  13.539  1.00  0.00           C  
ATOM   1671  C   LEU A  99     -85.852 -21.517  12.176  1.00  0.00           C  
ATOM   1672  O   LEU A  99     -86.530 -20.518  11.934  1.00  0.00           O  
ATOM   1673  CB  LEU A  99     -84.729 -21.747  14.398  1.00  0.00           C  
ATOM   1674  CG  LEU A  99     -84.809 -22.110  15.886  1.00  0.00           C  
ATOM   1675  CD1 LEU A  99     -83.489 -21.770  16.564  1.00  0.00           C  
ATOM   1676  CD2 LEU A  99     -85.964 -21.358  16.530  1.00  0.00           C  
ATOM   1677  H   LEU A  99     -85.190 -24.184  13.838  1.00  0.00           H  
ATOM   1678  HA  LEU A  99     -86.853 -21.893  14.016  1.00  0.00           H  
ATOM   1679 1HB  LEU A  99     -83.823 -22.197  13.996  1.00  0.00           H  
ATOM   1680 2HB  LEU A  99     -84.635 -20.664  14.325  1.00  0.00           H  
ATOM   1681  HG  LEU A  99     -84.971 -23.183  15.991  1.00  0.00           H  
ATOM   1682 1HD1 LEU A  99     -83.546 -22.028  17.621  1.00  0.00           H  
ATOM   1683 2HD1 LEU A  99     -82.683 -22.336  16.096  1.00  0.00           H  
ATOM   1684 3HD1 LEU A  99     -83.291 -20.704  16.461  1.00  0.00           H  
ATOM   1685 1HD2 LEU A  99     -86.022 -21.617  17.588  1.00  0.00           H  
ATOM   1686 2HD2 LEU A  99     -85.803 -20.285  16.428  1.00  0.00           H  
ATOM   1687 3HD2 LEU A  99     -86.897 -21.634  16.038  1.00  0.00           H  
ATOM   1688  N   VAL A 100     -85.030 -22.067  11.288  1.00  0.00           N  
ATOM   1689  CA  VAL A 100     -84.930 -21.564   9.923  1.00  0.00           C  
ATOM   1690  C   VAL A 100     -86.193 -21.870   9.129  1.00  0.00           C  
ATOM   1691  O   VAL A 100     -86.685 -21.028   8.377  1.00  0.00           O  
ATOM   1692  CB  VAL A 100     -83.716 -22.189   9.211  1.00  0.00           C  
ATOM   1693  CG1 VAL A 100     -83.702 -21.799   7.740  1.00  0.00           C  
ATOM   1694  CG2 VAL A 100     -82.431 -21.750   9.897  1.00  0.00           C  
ATOM   1695  H   VAL A 100     -84.461 -22.853  11.566  1.00  0.00           H  
ATOM   1696  HA  VAL A 100     -84.818 -20.480   9.969  1.00  0.00           H  
ATOM   1697  HB  VAL A 100     -83.800 -23.275   9.255  1.00  0.00           H  
ATOM   1698 1HG1 VAL A 100     -82.837 -22.250   7.252  1.00  0.00           H  
ATOM   1699 2HG1 VAL A 100     -84.614 -22.154   7.261  1.00  0.00           H  
ATOM   1700 3HG1 VAL A 100     -83.643 -20.715   7.652  1.00  0.00           H  
ATOM   1701 1HG2 VAL A 100     -81.577 -22.197   9.389  1.00  0.00           H  
ATOM   1702 2HG2 VAL A 100     -82.350 -20.664   9.858  1.00  0.00           H  
ATOM   1703 3HG2 VAL A 100     -82.444 -22.076  10.937  1.00  0.00           H  
ATOM   1704  N   GLN A 101     -86.715 -23.079   9.300  1.00  0.00           N  
ATOM   1705  CA  GLN A 101     -87.961 -23.474   8.654  1.00  0.00           C  
ATOM   1706  C   GLN A 101     -89.101 -22.539   9.037  1.00  0.00           C  
ATOM   1707  O   GLN A 101     -89.924 -22.173   8.198  1.00  0.00           O  
ATOM   1708  CB  GLN A 101     -88.322 -24.916   9.022  1.00  0.00           C  
ATOM   1709  CG  GLN A 101     -89.573 -25.439   8.337  1.00  0.00           C  
ATOM   1710  CD  GLN A 101     -89.869 -26.882   8.697  1.00  0.00           C  
ATOM   1711  OE1 GLN A 101     -90.195 -27.196   9.845  1.00  0.00           O  
ATOM   1712  NE2 GLN A 101     -89.758 -27.770   7.715  1.00  0.00           N  
ATOM   1713  H   GLN A 101     -86.237 -23.742   9.893  1.00  0.00           H  
ATOM   1714  HA  GLN A 101     -87.820 -23.405   7.575  1.00  0.00           H  
ATOM   1715 1HB  GLN A 101     -87.494 -25.576   8.761  1.00  0.00           H  
ATOM   1716 2HB  GLN A 101     -88.472 -24.990  10.099  1.00  0.00           H  
ATOM   1717 1HG  GLN A 101     -90.423 -24.829   8.641  1.00  0.00           H  
ATOM   1718 2HG  GLN A 101     -89.436 -25.377   7.257  1.00  0.00           H  
ATOM   1719 1HE2 GLN A 101     -89.942 -28.738   7.893  1.00  0.00           H  
ATOM   1720 2HE2 GLN A 101     -89.492 -27.473   6.799  1.00  0.00           H  
ATOM   1721  N   ILE A 102     -89.143 -22.155  10.308  1.00  0.00           N  
ATOM   1722  CA  ILE A 102     -90.142 -21.209  10.790  1.00  0.00           C  
ATOM   1723  C   ILE A 102     -89.991 -19.855  10.109  1.00  0.00           C  
ATOM   1724  O   ILE A 102     -90.977 -19.246   9.692  1.00  0.00           O  
ATOM   1725  CB  ILE A 102     -90.039 -21.031  12.316  1.00  0.00           C  
ATOM   1726  CG1 ILE A 102     -90.449 -22.321  13.032  1.00  0.00           C  
ATOM   1727  CG2 ILE A 102     -90.903 -19.866  12.775  1.00  0.00           C  
ATOM   1728  CD1 ILE A 102     -90.118 -22.332  14.507  1.00  0.00           C  
ATOM   1729  H   ILE A 102     -88.467 -22.528  10.958  1.00  0.00           H  
ATOM   1730  HA  ILE A 102     -91.128 -21.600  10.540  1.00  0.00           H  
ATOM   1731  HB  ILE A 102     -89.004 -20.834  12.590  1.00  0.00           H  
ATOM   1732 1HG1 ILE A 102     -91.522 -22.473  12.922  1.00  0.00           H  
ATOM   1733 2HG1 ILE A 102     -89.950 -23.171  12.566  1.00  0.00           H  
ATOM   1734 1HG2 ILE A 102     -90.819 -19.755  13.856  1.00  0.00           H  
ATOM   1735 2HG2 ILE A 102     -90.566 -18.951  12.289  1.00  0.00           H  
ATOM   1736 3HG2 ILE A 102     -91.943 -20.057  12.509  1.00  0.00           H  
ATOM   1737 1HD1 ILE A 102     -90.438 -23.278  14.945  1.00  0.00           H  
ATOM   1738 2HD1 ILE A 102     -89.041 -22.216  14.639  1.00  0.00           H  
ATOM   1739 3HD1 ILE A 102     -90.635 -21.511  15.002  1.00  0.00           H  
ATOM   1740  N   ALA A 103     -88.753 -19.388   9.999  1.00  0.00           N  
ATOM   1741  CA  ALA A 103     -88.464 -18.137   9.308  1.00  0.00           C  
ATOM   1742  C   ALA A 103     -88.883 -18.206   7.845  1.00  0.00           C  
ATOM   1743  O   ALA A 103     -89.391 -17.233   7.288  1.00  0.00           O  
ATOM   1744  CB  ALA A 103     -86.984 -17.800   9.419  1.00  0.00           C  
ATOM   1745  H   ALA A 103     -87.991 -19.912  10.405  1.00  0.00           H  
ATOM   1746  HA  ALA A 103     -89.042 -17.345   9.783  1.00  0.00           H  
ATOM   1747 1HB  ALA A 103     -86.784 -16.864   8.898  1.00  0.00           H  
ATOM   1748 2HB  ALA A 103     -86.712 -17.696  10.469  1.00  0.00           H  
ATOM   1749 3HB  ALA A 103     -86.395 -18.598   8.969  1.00  0.00           H  
ATOM   1750  N   GLU A 104     -88.666 -19.363   7.227  1.00  0.00           N  
ATOM   1751  CA  GLU A 104     -89.092 -19.587   5.851  1.00  0.00           C  
ATOM   1752  C   GLU A 104     -90.608 -19.521   5.726  1.00  0.00           C  
ATOM   1753  O   GLU A 104     -91.138 -18.878   4.820  1.00  0.00           O  
ATOM   1754  CB  GLU A 104     -88.588 -20.942   5.350  1.00  0.00           C  
ATOM   1755  CG  GLU A 104     -88.937 -21.246   3.900  1.00  0.00           C  
ATOM   1756  CD  GLU A 104     -88.378 -22.560   3.427  1.00  0.00           C  
ATOM   1757  OE1 GLU A 104     -87.715 -23.213   4.196  1.00  0.00           O  
ATOM   1758  OE2 GLU A 104     -88.615 -22.910   2.295  1.00  0.00           O  
ATOM   1759  H   GLU A 104     -88.194 -20.105   7.724  1.00  0.00           H  
ATOM   1760  HA  GLU A 104     -88.670 -18.796   5.232  1.00  0.00           H  
ATOM   1761 1HB  GLU A 104     -87.503 -20.987   5.450  1.00  0.00           H  
ATOM   1762 2HB  GLU A 104     -89.006 -21.737   5.969  1.00  0.00           H  
ATOM   1763 1HG  GLU A 104     -90.021 -21.267   3.795  1.00  0.00           H  
ATOM   1764 2HG  GLU A 104     -88.553 -20.446   3.270  1.00  0.00           H  
ATOM   1765  N   GLU A 105     -91.308 -20.186   6.637  1.00  0.00           N  
ATOM   1766  CA  GLU A 105     -92.762 -20.176   6.611  1.00  0.00           C  
ATOM   1767  C   GLU A 105     -93.263 -18.760   6.835  1.00  0.00           C  
ATOM   1768  O   GLU A 105     -94.270 -18.349   6.257  1.00  0.00           O  
ATOM   1769  CB  GLU A 105     -93.333 -21.115   7.676  1.00  0.00           C  
ATOM   1770  CG  GLU A 105     -93.098 -22.594   7.401  1.00  0.00           C  
ATOM   1771  CD  GLU A 105     -93.787 -23.074   6.155  1.00  0.00           C  
ATOM   1772  OE1 GLU A 105     -94.994 -23.052   6.119  1.00  0.00           O  
ATOM   1773  OE2 GLU A 105     -93.105 -23.465   5.236  1.00  0.00           O  
ATOM   1774  H   GLU A 105     -90.818 -20.703   7.353  1.00  0.00           H  
ATOM   1775  HA  GLU A 105     -93.086 -20.514   5.626  1.00  0.00           H  
ATOM   1776 1HB  GLU A 105     -92.891 -20.880   8.644  1.00  0.00           H  
ATOM   1777 2HB  GLU A 105     -94.409 -20.958   7.760  1.00  0.00           H  
ATOM   1778 1HG  GLU A 105     -92.027 -22.768   7.301  1.00  0.00           H  
ATOM   1779 2HG  GLU A 105     -93.454 -23.172   8.253  1.00  0.00           H  
ATOM   1780  N   ALA A 106     -92.545 -18.029   7.679  1.00  0.00           N  
ATOM   1781  CA  ALA A 106     -92.875 -16.648   7.997  1.00  0.00           C  
ATOM   1782  C   ALA A 106     -92.904 -15.766   6.754  1.00  0.00           C  
ATOM   1783  O   ALA A 106     -93.592 -14.746   6.722  1.00  0.00           O  
ATOM   1784  CB  ALA A 106     -91.884 -16.095   9.011  1.00  0.00           C  
ATOM   1785  H   ALA A 106     -91.737 -18.442   8.122  1.00  0.00           H  
ATOM   1786  HA  ALA A 106     -93.865 -16.625   8.454  1.00  0.00           H  
ATOM   1787 1HB  ALA A 106     -92.145 -15.063   9.249  1.00  0.00           H  
ATOM   1788 2HB  ALA A 106     -91.918 -16.696   9.919  1.00  0.00           H  
ATOM   1789 3HB  ALA A 106     -90.880 -16.127   8.592  1.00  0.00           H  
ATOM   1790  N   GLY A 107     -92.154 -16.162   5.734  1.00  0.00           N  
ATOM   1791  CA  GLY A 107     -92.109 -15.420   4.481  1.00  0.00           C  
ATOM   1792  C   GLY A 107     -90.769 -14.719   4.296  1.00  0.00           C  
ATOM   1793  O   GLY A 107     -90.678 -13.705   3.604  1.00  0.00           O  
ATOM   1794  H   GLY A 107     -91.600 -17.001   5.828  1.00  0.00           H  
ATOM   1795 1HA  GLY A 107     -92.281 -16.101   3.648  1.00  0.00           H  
ATOM   1796 2HA  GLY A 107     -92.910 -14.683   4.465  1.00  0.00           H  
ATOM   1797  N   LEU A 108     -89.733 -15.271   4.921  1.00  0.00           N  
ATOM   1798  CA  LEU A 108     -88.365 -14.818   4.702  1.00  0.00           C  
ATOM   1799  C   LEU A 108     -87.918 -15.152   3.280  1.00  0.00           C  
ATOM   1800  O   LEU A 108     -88.109 -16.272   2.806  1.00  0.00           O  
ATOM   1801  CB  LEU A 108     -87.417 -15.469   5.717  1.00  0.00           C  
ATOM   1802  CG  LEU A 108     -85.956 -15.006   5.655  1.00  0.00           C  
ATOM   1803  CD1 LEU A 108     -85.871 -13.538   6.052  1.00  0.00           C  
ATOM   1804  CD2 LEU A 108     -85.109 -15.872   6.576  1.00  0.00           C  
ATOM   1805  H   LEU A 108     -89.897 -16.029   5.569  1.00  0.00           H  
ATOM   1806  HA  LEU A 108     -88.330 -13.738   4.846  1.00  0.00           H  
ATOM   1807 1HB  LEU A 108     -87.787 -15.263   6.720  1.00  0.00           H  
ATOM   1808 2HB  LEU A 108     -87.430 -16.548   5.562  1.00  0.00           H  
ATOM   1809  HG  LEU A 108     -85.589 -15.097   4.632  1.00  0.00           H  
ATOM   1810 1HD1 LEU A 108     -84.832 -13.209   6.007  1.00  0.00           H  
ATOM   1811 2HD1 LEU A 108     -86.470 -12.940   5.365  1.00  0.00           H  
ATOM   1812 3HD1 LEU A 108     -86.248 -13.414   7.066  1.00  0.00           H  
ATOM   1813 1HD2 LEU A 108     -84.070 -15.543   6.531  1.00  0.00           H  
ATOM   1814 2HD2 LEU A 108     -85.475 -15.781   7.599  1.00  0.00           H  
ATOM   1815 3HD2 LEU A 108     -85.174 -16.912   6.258  1.00  0.00           H  
ATOM   1816  N   PRO A 109     -87.321 -14.180   2.597  1.00  0.00           N  
ATOM   1817  CA  PRO A 109     -86.885 -14.378   1.219  1.00  0.00           C  
ATOM   1818  C   PRO A 109     -86.047 -15.650   1.088  1.00  0.00           C  
ATOM   1819  O   PRO A 109     -85.097 -15.860   1.842  1.00  0.00           O  
ATOM   1820  CB  PRO A 109     -86.056 -13.121   0.935  1.00  0.19           C  
ATOM   1821  CG  PRO A 109     -86.711 -12.059   1.751  1.00  0.18           C  
ATOM   1822  CD  PRO A 109     -87.090 -12.751   3.033  1.00  0.15           C  
ATOM   1823  HA  PRO A 109     -87.769 -14.471   0.586  1.00  0.00           H  
ATOM   1824 1HB  PRO A 109     -85.007 -13.291   1.220  1.00  0.21           H  
ATOM   1825 2HB  PRO A 109     -86.065 -12.898  -0.141  1.00  0.11           H  
ATOM   1826 1HG  PRO A 109     -86.018 -11.220   1.911  1.00  0.14           H  
ATOM   1827 2HG  PRO A 109     -87.582 -11.652   1.215  1.00  0.17           H  
ATOM   1828 1HD  PRO A 109     -86.255 -12.688   3.745  1.00  0.13           H  
ATOM   1829 2HD  PRO A 109     -87.993 -12.282   3.450  1.00  0.12           H  
ATOM   1830  N   PRO A 110     -86.405 -16.498   0.124  1.00  0.00           N  
ATOM   1831  CA  PRO A 110     -85.702 -17.762  -0.095  1.00  0.00           C  
ATOM   1832  C   PRO A 110     -84.179 -17.584  -0.195  1.00  0.00           C  
ATOM   1833  O   PRO A 110     -83.414 -18.466   0.194  1.00  0.00           O  
ATOM   1834  CB  PRO A 110     -86.297 -18.247  -1.421  1.00  0.00           C  
ATOM   1835  CG  PRO A 110     -87.674 -17.674  -1.435  1.00  0.00           C  
ATOM   1836  CD  PRO A 110     -87.514 -16.303  -0.834  1.00  0.00           C  
ATOM   1837  HA  PRO A 110     -85.890 -18.407   0.763  1.00  0.00           H  
ATOM   1838 1HB  PRO A 110     -85.681 -17.896  -2.261  1.00  0.00           H  
ATOM   1839 2HB  PRO A 110     -86.293 -19.346  -1.456  1.00  0.00           H  
ATOM   1840 1HG  PRO A 110     -88.062 -17.643  -2.463  1.00  0.00           H  
ATOM   1841 2HG  PRO A 110     -88.357 -18.313  -0.856  1.00  0.00           H  
ATOM   1842 1HD  PRO A 110     -87.245 -15.585  -1.623  1.00  0.00           H  
ATOM   1843 2HD  PRO A 110     -88.453 -16.005  -0.343  1.00  0.00           H  
ATOM   1844  N   VAL A 111     -83.746 -16.438  -0.717  1.00  0.00           N  
ATOM   1845  CA  VAL A 111     -82.327 -16.131  -0.855  1.00  0.00           C  
ATOM   1846  C   VAL A 111     -81.646 -16.050   0.506  1.00  0.00           C  
ATOM   1847  O   VAL A 111     -80.449 -16.312   0.628  1.00  0.00           O  
ATOM   1848  CB  VAL A 111     -82.139 -14.796  -1.600  1.00  0.00           C  
ATOM   1849  CG1 VAL A 111     -82.555 -13.630  -0.716  1.00  0.00           C  
ATOM   1850  CG2 VAL A 111     -80.691 -14.649  -2.042  1.00  0.00           C  
ATOM   1851  H   VAL A 111     -84.420 -15.755  -1.031  1.00  0.00           H  
ATOM   1852  HA  VAL A 111     -81.857 -16.940  -1.415  1.00  0.00           H  
ATOM   1853  HB  VAL A 111     -82.790 -14.784  -2.475  1.00  0.00           H  
ATOM   1854 1HG1 VAL A 111     -82.415 -12.694  -1.259  1.00  0.00           H  
ATOM   1855 2HG1 VAL A 111     -83.604 -13.737  -0.442  1.00  0.00           H  
ATOM   1856 3HG1 VAL A 111     -81.942 -13.620   0.185  1.00  0.00           H  
ATOM   1857 1HG2 VAL A 111     -80.566 -13.704  -2.569  1.00  0.00           H  
ATOM   1858 2HG2 VAL A 111     -80.040 -14.667  -1.168  1.00  0.00           H  
ATOM   1859 3HG2 VAL A 111     -80.428 -15.472  -2.707  1.00  0.00           H  
ATOM   1860  N   ALA A 112     -82.415 -15.686   1.526  1.00  0.00           N  
ATOM   1861  CA  ALA A 112     -81.906 -15.637   2.891  1.00  0.00           C  
ATOM   1862  C   ALA A 112     -82.012 -16.998   3.567  1.00  0.00           C  
ATOM   1863  O   ALA A 112     -81.144 -17.381   4.351  1.00  0.00           O  
ATOM   1864  CB  ALA A 112     -82.654 -14.586   3.698  1.00  0.00           C  
ATOM   1865  H   ALA A 112     -83.378 -15.436   1.351  1.00  0.00           H  
ATOM   1866  HA  ALA A 112     -80.851 -15.366   2.849  1.00  0.00           H  
ATOM   1867 1HB  ALA A 112     -82.262 -14.561   4.715  1.00  0.00           H  
ATOM   1868 2HB  ALA A 112     -82.521 -13.608   3.234  1.00  0.00           H  
ATOM   1869 3HB  ALA A 112     -83.714 -14.833   3.723  1.00  0.00           H  
ATOM   1870  N   VAL A 113     -83.080 -17.725   3.259  1.00  0.00           N  
ATOM   1871  CA  VAL A 113     -83.335 -19.017   3.884  1.00  0.00           C  
ATOM   1872  C   VAL A 113     -82.241 -20.020   3.542  1.00  0.00           C  
ATOM   1873  O   VAL A 113     -81.771 -20.760   4.406  1.00  0.00           O  
ATOM   1874  CB  VAL A 113     -84.697 -19.572   3.427  1.00  0.00           C  
ATOM   1875  CG1 VAL A 113     -84.882 -21.000   3.917  1.00  0.00           C  
ATOM   1876  CG2 VAL A 113     -85.818 -18.678   3.936  1.00  0.00           C  
ATOM   1877  H   VAL A 113     -83.734 -17.373   2.573  1.00  0.00           H  
ATOM   1878  HA  VAL A 113     -83.332 -18.876   4.966  1.00  0.00           H  
ATOM   1879  HB  VAL A 113     -84.721 -19.600   2.338  1.00  0.00           H  
ATOM   1880 1HG1 VAL A 113     -85.850 -21.377   3.585  1.00  0.00           H  
ATOM   1881 2HG1 VAL A 113     -84.090 -21.629   3.512  1.00  0.00           H  
ATOM   1882 3HG1 VAL A 113     -84.840 -21.020   5.006  1.00  0.00           H  
ATOM   1883 1HG2 VAL A 113     -86.778 -19.076   3.609  1.00  0.00           H  
ATOM   1884 2HG2 VAL A 113     -85.790 -18.645   5.026  1.00  0.00           H  
ATOM   1885 3HG2 VAL A 113     -85.688 -17.671   3.540  1.00  0.00           H  
ATOM   1886  N   ARG A 114     -81.838 -20.040   2.276  1.00  0.00           N  
ATOM   1887  CA  ARG A 114     -80.805 -20.958   1.814  1.00  0.00           C  
ATOM   1888  C   ARG A 114     -79.498 -20.739   2.566  1.00  0.00           C  
ATOM   1889  O   ARG A 114     -78.794 -21.693   2.898  1.00  0.00           O  
ATOM   1890  CB  ARG A 114     -80.564 -20.785   0.322  1.00  0.00           C  
ATOM   1891  CG  ARG A 114     -81.686 -21.292  -0.570  1.00  0.00           C  
ATOM   1892  CD  ARG A 114     -81.265 -21.366  -1.993  1.00  0.00           C  
ATOM   1893  NE  ARG A 114     -80.954 -20.054  -2.536  1.00  0.00           N  
ATOM   1894  CZ  ARG A 114     -81.856 -19.224  -3.096  1.00  0.00           C  
ATOM   1895  NH1 ARG A 114     -83.117 -19.584  -3.180  1.00  0.00           N  
ATOM   1896  NH2 ARG A 114     -81.472 -18.048  -3.562  1.00  0.00           N  
ATOM   1897  H   ARG A 114     -82.260 -19.402   1.615  1.00  0.00           H  
ATOM   1898  HA  ARG A 114     -81.140 -21.975   2.017  1.00  0.00           H  
ATOM   1899 1HB  ARG A 114     -80.416 -19.730   0.097  1.00  0.00           H  
ATOM   1900 2HB  ARG A 114     -79.653 -21.311   0.037  1.00  0.00           H  
ATOM   1901 1HG  ARG A 114     -81.984 -22.290  -0.248  1.00  0.00           H  
ATOM   1902 2HG  ARG A 114     -82.540 -20.617  -0.500  1.00  0.00           H  
ATOM   1903 1HD  ARG A 114     -80.376 -21.990  -2.077  1.00  0.00           H  
ATOM   1904 2HD  ARG A 114     -82.069 -21.799  -2.588  1.00  0.00           H  
ATOM   1905  HE  ARG A 114     -79.993 -19.742  -2.490  1.00  0.00           H  
ATOM   1906 1HH1 ARG A 114     -83.411 -20.483  -2.824  1.00  0.00           H  
ATOM   1907 2HH1 ARG A 114     -83.793 -18.963  -3.600  1.00  0.00           H  
ATOM   1908 1HH2 ARG A 114     -80.502 -17.772  -3.498  1.00  0.00           H  
ATOM   1909 2HH2 ARG A 114     -82.147 -17.427  -3.982  1.00  0.00           H  
ATOM   1910  N   VAL A 115     -79.178 -19.477   2.832  1.00  0.00           N  
ATOM   1911  CA  VAL A 115     -77.953 -19.130   3.541  1.00  0.00           C  
ATOM   1912  C   VAL A 115     -77.984 -19.638   4.977  1.00  0.00           C  
ATOM   1913  O   VAL A 115     -76.999 -20.186   5.473  1.00  0.00           O  
ATOM   1914  CB  VAL A 115     -77.752 -17.603   3.544  1.00  0.00           C  
ATOM   1915  CG1 VAL A 115     -76.580 -17.221   4.436  1.00  0.00           C  
ATOM   1916  CG2 VAL A 115     -77.532 -17.107   2.123  1.00  0.00           C  
ATOM   1917  H   VAL A 115     -79.801 -18.739   2.535  1.00  0.00           H  
ATOM   1918  HA  VAL A 115     -77.118 -19.615   3.033  1.00  0.00           H  
ATOM   1919  HB  VAL A 115     -78.641 -17.130   3.961  1.00  0.00           H  
ATOM   1920 1HG1 VAL A 115     -76.453 -16.139   4.427  1.00  0.00           H  
ATOM   1921 2HG1 VAL A 115     -76.776 -17.554   5.455  1.00  0.00           H  
ATOM   1922 3HG1 VAL A 115     -75.672 -17.696   4.066  1.00  0.00           H  
ATOM   1923 1HG2 VAL A 115     -77.391 -16.027   2.132  1.00  0.00           H  
ATOM   1924 2HG2 VAL A 115     -76.646 -17.585   1.704  1.00  0.00           H  
ATOM   1925 3HG2 VAL A 115     -78.400 -17.354   1.512  1.00  0.00           H  
ATOM   1926  N   LEU A 116     -79.120 -19.451   5.639  1.00  0.00           N  
ATOM   1927  CA  LEU A 116     -79.288 -19.906   7.015  1.00  0.00           C  
ATOM   1928  C   LEU A 116     -79.132 -21.418   7.118  1.00  0.00           C  
ATOM   1929  O   LEU A 116     -78.539 -21.928   8.069  1.00  0.00           O  
ATOM   1930  CB  LEU A 116     -80.666 -19.491   7.546  1.00  0.00           C  
ATOM   1931  CG  LEU A 116     -80.866 -17.987   7.772  1.00  0.00           C  
ATOM   1932  CD1 LEU A 116     -82.322 -17.715   8.124  1.00  0.00           C  
ATOM   1933  CD2 LEU A 116     -79.937 -17.511   8.879  1.00  0.00           C  
ATOM   1934  H   LEU A 116     -79.887 -18.982   5.179  1.00  0.00           H  
ATOM   1935  HA  LEU A 116     -78.506 -19.448   7.621  1.00  0.00           H  
ATOM   1936 1HB  LEU A 116     -81.425 -19.824   6.841  1.00  0.00           H  
ATOM   1937 2HB  LEU A 116     -80.837 -19.994   8.498  1.00  0.00           H  
ATOM   1938  HG  LEU A 116     -80.639 -17.447   6.852  1.00  0.00           H  
ATOM   1939 1HD1 LEU A 116     -82.465 -16.646   8.284  1.00  0.00           H  
ATOM   1940 2HD1 LEU A 116     -82.962 -18.047   7.307  1.00  0.00           H  
ATOM   1941 3HD1 LEU A 116     -82.583 -18.256   9.033  1.00  0.00           H  
ATOM   1942 1HD2 LEU A 116     -80.079 -16.442   9.039  1.00  0.00           H  
ATOM   1943 2HD2 LEU A 116     -80.164 -18.049   9.800  1.00  0.00           H  
ATOM   1944 3HD2 LEU A 116     -78.903 -17.701   8.593  1.00  0.00           H  
ATOM   1945  N   GLU A 117     -79.667 -22.131   6.133  1.00  0.00           N  
ATOM   1946  CA  GLU A 117     -79.620 -23.589   6.129  1.00  0.00           C  
ATOM   1947  C   GLU A 117     -78.182 -24.092   6.110  1.00  0.00           C  
ATOM   1948  O   GLU A 117     -77.844 -25.058   6.794  1.00  0.00           O  
ATOM   1949  CB  GLU A 117     -80.381 -24.145   4.923  1.00  0.00           C  
ATOM   1950  CG  GLU A 117     -81.891 -23.968   4.997  1.00  0.00           C  
ATOM   1951  CD  GLU A 117     -82.598 -24.453   3.762  1.00  0.00           C  
ATOM   1952  OE1 GLU A 117     -81.931 -24.812   2.821  1.00  0.00           O  
ATOM   1953  OE2 GLU A 117     -83.807 -24.464   3.759  1.00  0.00           O  
ATOM   1954  H   GLU A 117     -80.119 -21.651   5.368  1.00  0.00           H  
ATOM   1955  HA  GLU A 117     -80.087 -23.946   7.048  1.00  0.00           H  
ATOM   1956 1HB  GLU A 117     -80.031 -23.655   4.015  1.00  0.00           H  
ATOM   1957 2HB  GLU A 117     -80.174 -25.210   4.821  1.00  0.00           H  
ATOM   1958 1HG  GLU A 117     -82.269 -24.519   5.858  1.00  0.00           H  
ATOM   1959 2HG  GLU A 117     -82.116 -22.913   5.149  1.00  0.00           H  
ATOM   1960  N   VAL A 118     -77.340 -23.432   5.323  1.00  0.00           N  
ATOM   1961  CA  VAL A 118     -75.929 -23.793   5.237  1.00  0.00           C  
ATOM   1962  C   VAL A 118     -75.212 -23.529   6.555  1.00  0.00           C  
ATOM   1963  O   VAL A 118     -74.385 -24.329   6.994  1.00  0.00           O  
ATOM   1964  CB  VAL A 118     -75.241 -22.996   4.113  1.00  0.00           C  
ATOM   1965  CG1 VAL A 118     -73.738 -23.231   4.137  1.00  0.00           C  
ATOM   1966  CG2 VAL A 118     -75.826 -23.390   2.766  1.00  0.00           C  
ATOM   1967  H   VAL A 118     -77.685 -22.661   4.771  1.00  0.00           H  
ATOM   1968  HA  VAL A 118     -75.865 -24.861   5.030  1.00  0.00           H  
ATOM   1969  HB  VAL A 118     -75.402 -21.932   4.283  1.00  0.00           H  
ATOM   1970 1HG1 VAL A 118     -73.267 -22.660   3.337  1.00  0.00           H  
ATOM   1971 2HG1 VAL A 118     -73.335 -22.908   5.097  1.00  0.00           H  
ATOM   1972 3HG1 VAL A 118     -73.533 -24.291   3.994  1.00  0.00           H  
ATOM   1973 1HG2 VAL A 118     -75.336 -22.822   1.976  1.00  0.00           H  
ATOM   1974 2HG2 VAL A 118     -75.669 -24.456   2.598  1.00  0.00           H  
ATOM   1975 3HG2 VAL A 118     -76.895 -23.175   2.756  1.00  0.00           H  
ATOM   1976  N   MET A 119     -75.533 -22.403   7.182  1.00  0.00           N  
ATOM   1977  CA  MET A 119     -74.961 -22.057   8.478  1.00  0.00           C  
ATOM   1978  C   MET A 119     -75.197 -23.166   9.496  1.00  0.00           C  
ATOM   1979  O   MET A 119     -74.339 -23.445  10.335  1.00  0.00           O  
ATOM   1980  CB  MET A 119     -75.548 -20.739   8.979  1.00  0.00           C  
ATOM   1981  CG  MET A 119     -75.107 -19.513   8.191  1.00  0.00           C  
ATOM   1982  SD  MET A 119     -75.939 -18.005   8.728  1.00  0.00           S  
ATOM   1983  CE  MET A 119     -75.201 -17.769  10.342  1.00  0.00           C  
ATOM   1984  H   MET A 119     -76.190 -21.769   6.750  1.00  0.00           H  
ATOM   1985  HA  MET A 119     -73.884 -21.942   8.354  1.00  0.00           H  
ATOM   1986 1HB  MET A 119     -76.635 -20.787   8.942  1.00  0.00           H  
ATOM   1987 2HB  MET A 119     -75.262 -20.586  10.021  1.00  0.00           H  
ATOM   1988 1HG  MET A 119     -74.033 -19.374   8.305  1.00  0.00           H  
ATOM   1989 2HG  MET A 119     -75.320 -19.666   7.133  1.00  0.00           H  
ATOM   1990 1HE  MET A 119     -75.615 -16.872  10.803  1.00  0.00           H  
ATOM   1991 2HE  MET A 119     -75.416 -18.634  10.971  1.00  0.00           H  
ATOM   1992 3HE  MET A 119     -74.121 -17.657  10.236  1.00  0.00           H  
ATOM   1993  N   VAL A 120     -76.364 -23.796   9.418  1.00  0.00           N  
ATOM   1994  CA  VAL A 120     -76.686 -24.921  10.288  1.00  0.00           C  
ATOM   1995  C   VAL A 120     -75.866 -26.152   9.923  1.00  0.00           C  
ATOM   1996  O   VAL A 120     -75.372 -26.863  10.798  1.00  0.00           O  
ATOM   1997  CB  VAL A 120     -78.186 -25.259  10.191  1.00  0.00           C  
ATOM   1998  CG1 VAL A 120     -78.495 -26.532  10.965  1.00  0.00           C  
ATOM   1999  CG2 VAL A 120     -79.014 -24.095  10.713  1.00  0.00           C  
ATOM   2000  H   VAL A 120     -77.045 -23.487   8.740  1.00  0.00           H  
ATOM   2001  HA  VAL A 120     -76.433 -24.642  11.310  1.00  0.00           H  
ATOM   2002  HB  VAL A 120     -78.439 -25.448   9.148  1.00  0.00           H  
ATOM   2003 1HG1 VAL A 120     -79.560 -26.756  10.886  1.00  0.00           H  
ATOM   2004 2HG1 VAL A 120     -77.919 -27.359  10.552  1.00  0.00           H  
ATOM   2005 3HG1 VAL A 120     -78.232 -26.393  12.014  1.00  0.00           H  
ATOM   2006 1HG2 VAL A 120     -80.073 -24.341  10.641  1.00  0.00           H  
ATOM   2007 2HG2 VAL A 120     -78.756 -23.903  11.755  1.00  0.00           H  
ATOM   2008 3HG2 VAL A 120     -78.807 -23.206  10.118  1.00  0.00           H  
ATOM   2009  N   GLU A 121     -75.724 -26.399   8.625  1.00  0.00           N  
ATOM   2010  CA  GLU A 121     -74.967 -27.547   8.142  1.00  0.00           C  
ATOM   2011  C   GLU A 121     -73.537 -27.526   8.666  1.00  0.00           C  
ATOM   2012  O   GLU A 121     -73.034 -28.533   9.164  1.00  0.00           O  
ATOM   2013  CB  GLU A 121     -74.959 -27.574   6.612  1.00  0.00           C  
ATOM   2014  CG  GLU A 121     -74.228 -28.765   6.008  1.00  0.00           C  
ATOM   2015  CD  GLU A 121     -74.266 -28.774   4.505  1.00  0.00           C  
ATOM   2016  OE1 GLU A 121     -75.216 -28.277   3.951  1.00  0.00           O  
ATOM   2017  OE2 GLU A 121     -73.342 -29.279   3.911  1.00  0.00           O  
ATOM   2018  H   GLU A 121     -76.152 -25.775   7.956  1.00  0.00           H  
ATOM   2019  HA  GLU A 121     -75.448 -28.451   8.517  1.00  0.00           H  
ATOM   2020 1HB  GLU A 121     -75.985 -27.590   6.243  1.00  0.00           H  
ATOM   2021 2HB  GLU A 121     -74.489 -26.667   6.234  1.00  0.00           H  
ATOM   2022 1HG  GLU A 121     -73.188 -28.743   6.334  1.00  0.00           H  
ATOM   2023 2HG  GLU A 121     -74.678 -29.683   6.384  1.00  0.00           H  
ATOM   2024  N   VAL A 122     -72.888 -26.373   8.551  1.00  0.00           N  
ATOM   2025  CA  VAL A 122     -71.492 -26.237   8.949  1.00  0.00           C  
ATOM   2026  C   VAL A 122     -71.346 -26.271  10.466  1.00  0.00           C  
ATOM   2027  O   VAL A 122     -70.317 -26.698  10.990  1.00  0.00           O  
ATOM   2028  CB  VAL A 122     -70.909 -24.918   8.409  1.00  0.00           C  
ATOM   2029  CG1 VAL A 122     -70.972 -24.890   6.889  1.00  0.00           C  
ATOM   2030  CG2 VAL A 122     -71.663 -23.737   9.002  1.00  0.00           C  
ATOM   2031  H   VAL A 122     -73.374 -25.570   8.178  1.00  0.00           H  
ATOM   2032  HA  VAL A 122     -70.940 -27.084   8.542  1.00  0.00           H  
ATOM   2033  HB  VAL A 122     -69.857 -24.855   8.688  1.00  0.00           H  
ATOM   2034 1HG1 VAL A 122     -70.555 -23.951   6.524  1.00  0.00           H  
ATOM   2035 2HG1 VAL A 122     -70.396 -25.723   6.486  1.00  0.00           H  
ATOM   2036 3HG1 VAL A 122     -72.010 -24.975   6.567  1.00  0.00           H  
ATOM   2037 1HG2 VAL A 122     -71.245 -22.808   8.616  1.00  0.00           H  
ATOM   2038 2HG2 VAL A 122     -72.716 -23.803   8.727  1.00  0.00           H  
ATOM   2039 3HG2 VAL A 122     -71.569 -23.754  10.088  1.00  0.00           H  
ATOM   2040  N   ALA A 123     -72.381 -25.819  11.165  1.00  0.00           N  
ATOM   2041  CA  ALA A 123     -72.432 -25.932  12.617  1.00  0.00           C  
ATOM   2042  C   ALA A 123     -72.373 -27.389  13.058  1.00  0.00           C  
ATOM   2043  O   ALA A 123     -71.704 -27.725  14.036  1.00  0.00           O  
ATOM   2044  CB  ALA A 123     -73.690 -25.266  13.156  1.00  0.00           C  
ATOM   2045  H   ALA A 123     -73.152 -25.386  10.677  1.00  0.00           H  
ATOM   2046  HA  ALA A 123     -71.560 -25.424  13.028  1.00  0.00           H  
ATOM   2047 1HB  ALA A 123     -73.713 -25.359  14.242  1.00  0.00           H  
ATOM   2048 2HB  ALA A 123     -73.689 -24.211  12.882  1.00  0.00           H  
ATOM   2049 3HB  ALA A 123     -74.568 -25.751  12.732  1.00  0.00           H  
ATOM   2050  N   GLU A 124     -73.076 -28.252  12.331  1.00  0.00           N  
ATOM   2051  CA  GLU A 124     -73.069 -29.681  12.620  1.00  0.00           C  
ATOM   2052  C   GLU A 124     -71.676 -30.271  12.450  1.00  0.00           C  
ATOM   2053  O   GLU A 124     -71.232 -31.084  13.260  1.00  0.00           O  
ATOM   2054  CB  GLU A 124     -74.058 -30.414  11.711  1.00  0.00           C  
ATOM   2055  CG  GLU A 124     -74.173 -31.907  11.982  1.00  0.00           C  
ATOM   2056  CD  GLU A 124     -75.207 -32.580  11.122  1.00  0.00           C  
ATOM   2057  OE1 GLU A 124     -75.839 -31.903  10.347  1.00  0.00           O  
ATOM   2058  OE2 GLU A 124     -75.364 -33.772  11.241  1.00  0.00           O  
ATOM   2059  H   GLU A 124     -73.630 -27.908  11.559  1.00  0.00           H  
ATOM   2060  HA  GLU A 124     -73.365 -29.818  13.660  1.00  0.00           H  
ATOM   2061 1HB  GLU A 124     -75.050 -29.976  11.824  1.00  0.00           H  
ATOM   2062 2HB  GLU A 124     -73.760 -30.285  10.670  1.00  0.00           H  
ATOM   2063 1HG  GLU A 124     -73.205 -32.375  11.799  1.00  0.00           H  
ATOM   2064 2HG  GLU A 124     -74.426 -32.057  13.030  1.00  0.00           H  
ATOM   2065  N   ARG A 125     -70.988 -29.856  11.392  1.00  0.00           N  
ATOM   2066  CA  ARG A 125     -69.688 -30.421  11.052  1.00  0.00           C  
ATOM   2067  C   ARG A 125     -68.677 -30.185  12.168  1.00  0.00           C  
ATOM   2068  O   ARG A 125     -67.981 -31.106  12.592  1.00  0.00           O  
ATOM   2069  CB  ARG A 125     -69.163 -29.816   9.759  1.00  0.00           C  
ATOM   2070  CG  ARG A 125     -69.903 -30.249   8.503  1.00  0.00           C  
ATOM   2071  CD  ARG A 125     -69.317 -29.639   7.282  1.00  0.00           C  
ATOM   2072  NE  ARG A 125     -70.068 -29.988   6.087  1.00  0.00           N  
ATOM   2073  CZ  ARG A 125     -69.899 -31.124   5.382  1.00  0.00           C  
ATOM   2074  NH1 ARG A 125     -69.004 -32.007   5.764  1.00  0.00           N  
ATOM   2075  NH2 ARG A 125     -70.634 -31.349   4.307  1.00  0.00           N  
ATOM   2076  H   ARG A 125     -71.377 -29.130  10.807  1.00  0.00           H  
ATOM   2077  HA  ARG A 125     -69.807 -31.498  10.933  1.00  0.00           H  
ATOM   2078 1HB  ARG A 125     -69.220 -28.730   9.816  1.00  0.00           H  
ATOM   2079 2HB  ARG A 125     -68.114 -30.082   9.632  1.00  0.00           H  
ATOM   2080 1HG  ARG A 125     -69.848 -31.333   8.404  1.00  0.00           H  
ATOM   2081 2HG  ARG A 125     -70.947 -29.943   8.572  1.00  0.00           H  
ATOM   2082 1HD  ARG A 125     -69.319 -28.554   7.381  1.00  0.00           H  
ATOM   2083 2HD  ARG A 125     -68.293 -29.989   7.156  1.00  0.00           H  
ATOM   2084  HE  ARG A 125     -70.766 -29.333   5.762  1.00  0.00           H  
ATOM   2085 1HH1 ARG A 125     -68.443 -31.835   6.586  1.00  0.00           H  
ATOM   2086 2HH1 ARG A 125     -68.877 -32.859   5.236  1.00  0.00           H  
ATOM   2087 1HH2 ARG A 125     -71.322 -30.670   4.013  1.00  0.00           H  
ATOM   2088 2HH2 ARG A 125     -70.507 -32.200   3.779  1.00  0.00           H  
ATOM   2089  N   VAL A 126     -68.602 -28.944  12.639  1.00  0.00           N  
ATOM   2090  CA  VAL A 126     -67.596 -28.556  13.618  1.00  0.00           C  
ATOM   2091  C   VAL A 126     -67.878 -29.184  14.978  1.00  0.00           C  
ATOM   2092  O   VAL A 126     -66.956 -29.521  15.720  1.00  0.00           O  
ATOM   2093  CB  VAL A 126     -67.555 -27.023  13.761  1.00  0.00           C  
ATOM   2094  CG1 VAL A 126     -68.789 -26.524  14.497  1.00  0.00           C  
ATOM   2095  CG2 VAL A 126     -66.287 -26.605  14.490  1.00  0.00           C  
ATOM   2096  H   VAL A 126     -69.260 -28.252  12.309  1.00  0.00           H  
ATOM   2097  HA  VAL A 126     -66.629 -28.924  13.274  1.00  0.00           H  
ATOM   2098  HB  VAL A 126     -67.569 -26.574  12.768  1.00  0.00           H  
ATOM   2099 1HG1 VAL A 126     -68.744 -25.438  14.589  1.00  0.00           H  
ATOM   2100 2HG1 VAL A 126     -69.683 -26.803  13.940  1.00  0.00           H  
ATOM   2101 3HG1 VAL A 126     -68.826 -26.970  15.491  1.00  0.00           H  
ATOM   2102 1HG2 VAL A 126     -66.264 -25.520  14.587  1.00  0.00           H  
ATOM   2103 2HG2 VAL A 126     -66.270 -27.059  15.481  1.00  0.00           H  
ATOM   2104 3HG2 VAL A 126     -65.416 -26.936  13.924  1.00  0.00           H  
ATOM   2105  N   LEU A 127     -69.159 -29.337  15.297  1.00  0.00           N  
ATOM   2106  CA  LEU A 127     -69.565 -29.879  16.589  1.00  0.00           C  
ATOM   2107  C   LEU A 127     -69.351 -31.385  16.647  1.00  0.00           C  
ATOM   2108  O   LEU A 127     -69.092 -31.945  17.712  1.00  0.00           O  
ATOM   2109  CB  LEU A 127     -71.040 -29.556  16.860  1.00  0.00           C  
ATOM   2110  CG  LEU A 127     -71.370 -28.071  17.059  1.00  0.00           C  
ATOM   2111  CD1 LEU A 127     -72.878 -27.898  17.184  1.00  0.00           C  
ATOM   2112  CD2 LEU A 127     -70.655 -27.553  18.298  1.00  0.00           C  
ATOM   2113  H   LEU A 127     -69.868 -29.072  14.629  1.00  0.00           H  
ATOM   2114  HA  LEU A 127     -68.942 -29.423  17.358  1.00  0.00           H  
ATOM   2115 1HB  LEU A 127     -71.634 -29.918  16.023  1.00  0.00           H  
ATOM   2116 2HB  LEU A 127     -71.353 -30.088  17.758  1.00  0.00           H  
ATOM   2117  HG  LEU A 127     -71.041 -27.505  16.187  1.00  0.00           H  
ATOM   2118 1HD1 LEU A 127     -73.112 -26.843  17.325  1.00  0.00           H  
ATOM   2119 2HD1 LEU A 127     -73.362 -28.258  16.276  1.00  0.00           H  
ATOM   2120 3HD1 LEU A 127     -73.239 -28.467  18.040  1.00  0.00           H  
ATOM   2121 1HD2 LEU A 127     -70.889 -26.498  18.439  1.00  0.00           H  
ATOM   2122 2HD2 LEU A 127     -70.985 -28.118  19.171  1.00  0.00           H  
ATOM   2123 3HD2 LEU A 127     -69.579 -27.673  18.174  1.00  0.00           H  
ATOM   2124  N   GLN A 128     -69.462 -32.038  15.494  1.00  0.00           N  
ATOM   2125  CA  GLN A 128     -69.282 -33.483  15.412  1.00  0.00           C  
ATOM   2126  C   GLN A 128     -67.821 -33.868  15.602  1.00  0.00           C  
ATOM   2127  O   GLN A 128     -67.510 -34.851  16.274  1.00  0.00           O  
ATOM   2128  CB  GLN A 128     -69.791 -34.011  14.068  1.00  0.00           C  
ATOM   2129  CG  GLN A 128     -69.753 -35.525  13.940  1.00  0.00           C  
ATOM   2130  CD  GLN A 128     -70.655 -36.213  14.947  1.00  0.00           C  
ATOM   2131  OE1 GLN A 128     -71.838 -35.884  15.070  1.00  0.00           O  
ATOM   2132  NE2 GLN A 128     -70.100 -37.176  15.675  1.00  0.00           N  
ATOM   2133  H   GLN A 128     -69.675 -31.520  14.654  1.00  0.00           H  
ATOM   2134  HA  GLN A 128     -69.855 -33.943  16.217  1.00  0.00           H  
ATOM   2135 1HB  GLN A 128     -70.820 -33.686  13.915  1.00  0.00           H  
ATOM   2136 2HB  GLN A 128     -69.191 -33.590  13.261  1.00  0.00           H  
ATOM   2137 1HG  GLN A 128     -70.084 -35.802  12.939  1.00  0.00           H  
ATOM   2138 2HG  GLN A 128     -68.732 -35.868  14.104  1.00  0.00           H  
ATOM   2139 1HE2 GLN A 128     -70.645 -37.666  16.356  1.00  0.00           H  
ATOM   2140 2HE2 GLN A 128     -69.137 -37.411  15.543  1.00  0.00           H  
ATOM   2141  N   ILE A 129     -66.927 -33.086  15.005  1.00  0.00           N  
ATOM   2142  CA  ILE A 129     -65.518 -33.456  14.927  1.00  0.00           C  
ATOM   2143  C   ILE A 129     -64.814 -33.229  16.260  1.00  0.00           C  
ATOM   2144  O   ILE A 129     -63.895 -33.964  16.620  1.00  0.00           O  
ATOM   2145  CB  ILE A 129     -64.801 -32.657  13.824  1.00  0.00           C  
ATOM   2146  CG1 ILE A 129     -64.768 -31.168  14.179  1.00  0.00           C  
ATOM   2147  CG2 ILE A 129     -65.482 -32.872  12.482  1.00  0.00           C  
ATOM   2148  CD1 ILE A 129     -63.914 -30.337  13.248  1.00  0.00           C  
ATOM   2149  H   ILE A 129     -67.230 -32.214  14.596  1.00  0.00           H  
ATOM   2150  HA  ILE A 129     -65.458 -34.519  14.695  1.00  0.00           H  
ATOM   2151  HB  ILE A 129     -63.764 -32.986  13.752  1.00  0.00           H  
ATOM   2152 1HG1 ILE A 129     -65.781 -30.768  14.162  1.00  0.00           H  
ATOM   2153 2HG1 ILE A 129     -64.386 -31.044  15.193  1.00  0.00           H  
ATOM   2154 1HG2 ILE A 129     -64.963 -32.300  11.714  1.00  0.00           H  
ATOM   2155 2HG2 ILE A 129     -65.455 -33.931  12.226  1.00  0.00           H  
ATOM   2156 3HG2 ILE A 129     -66.519 -32.541  12.543  1.00  0.00           H  
ATOM   2157 1HD1 ILE A 129     -63.941 -29.294  13.564  1.00  0.00           H  
ATOM   2158 2HD1 ILE A 129     -62.886 -30.699  13.277  1.00  0.00           H  
ATOM   2159 3HD1 ILE A 129     -64.299 -30.417  12.233  1.00  0.00           H  
ATOM   2160  N   VAL A 130     -65.252 -32.207  16.987  1.00  0.00           N  
ATOM   2161  CA  VAL A 130     -64.646 -31.863  18.269  1.00  0.00           C  
ATOM   2162  C   VAL A 130     -64.925 -32.936  19.314  1.00  0.00           C  
ATOM   2163  O   VAL A 130     -64.103 -33.185  20.196  1.00  0.00           O  
ATOM   2164  CB  VAL A 130     -65.185 -30.510  18.770  1.00  0.00           C  
ATOM   2165  CG1 VAL A 130     -64.854 -29.405  17.778  1.00  0.00           C  
ATOM   2166  CG2 VAL A 130     -66.687 -30.602  18.994  1.00  0.00           C  
ATOM   2167  H   VAL A 130     -66.025 -31.655  16.645  1.00  0.00           H  
ATOM   2168  HA  VAL A 130     -63.566 -31.807  18.128  1.00  0.00           H  
ATOM   2169  HB  VAL A 130     -64.692 -30.258  19.709  1.00  0.00           H  
ATOM   2170 1HG1 VAL A 130     -65.242 -28.455  18.148  1.00  0.00           H  
ATOM   2171 2HG1 VAL A 130     -63.773 -29.333  17.661  1.00  0.00           H  
ATOM   2172 3HG1 VAL A 130     -65.311 -29.631  16.815  1.00  0.00           H  
ATOM   2173 1HG2 VAL A 130     -67.061 -29.642  19.349  1.00  0.00           H  
ATOM   2174 2HG2 VAL A 130     -67.179 -30.860  18.056  1.00  0.00           H  
ATOM   2175 3HG2 VAL A 130     -66.898 -31.371  19.738  1.00  0.00           H  
ATOM   2176  N   ILE A 131     -66.088 -33.568  19.211  1.00  0.00           N  
ATOM   2177  CA  ILE A 131     -66.450 -34.659  20.108  1.00  0.00           C  
ATOM   2178  C   ILE A 131     -65.564 -35.878  19.879  1.00  0.00           C  
ATOM   2179  O   ILE A 131     -65.058 -36.475  20.829  1.00  0.00           O  
ATOM   2180  CB  ILE A 131     -67.927 -35.054  19.923  1.00  0.00           C  
ATOM   2181  CG1 ILE A 131     -68.845 -33.920  20.387  1.00  0.00           C  
ATOM   2182  CG2 ILE A 131     -68.233 -36.336  20.683  1.00  0.00           C  
ATOM   2183  CD1 ILE A 131     -70.292 -34.107  19.992  1.00  0.00           C  
ATOM   2184  H   ILE A 131     -66.740 -33.286  18.493  1.00  0.00           H  
ATOM   2185  HA  ILE A 131     -66.294 -34.321  21.132  1.00  0.00           H  
ATOM   2186  HB  ILE A 131     -68.131 -35.213  18.865  1.00  0.00           H  
ATOM   2187 1HG1 ILE A 131     -68.795 -33.833  21.472  1.00  0.00           H  
ATOM   2188 2HG1 ILE A 131     -68.497 -32.976  19.967  1.00  0.00           H  
ATOM   2189 1HG2 ILE A 131     -69.281 -36.600  20.542  1.00  0.00           H  
ATOM   2190 2HG2 ILE A 131     -67.602 -37.141  20.308  1.00  0.00           H  
ATOM   2191 3HG2 ILE A 131     -68.036 -36.185  21.745  1.00  0.00           H  
ATOM   2192 1HD1 ILE A 131     -70.880 -33.263  20.355  1.00  0.00           H  
ATOM   2193 2HD1 ILE A 131     -70.369 -34.162  18.906  1.00  0.00           H  
ATOM   2194 3HD1 ILE A 131     -70.673 -35.028  20.430  1.00  0.00           H  
ATOM   2195  N   GLU A 132     -65.397 -36.221  18.589  1.00  0.00           N  
ATOM   2196  CA  GLU A 132     -64.566 -37.340  18.133  1.00  0.00           C  
ATOM   2197  C   GLU A 132     -63.092 -37.142  18.482  1.00  0.00           C  
ATOM   2198  O   GLU A 132     -62.391 -38.096  18.820  1.00  0.00           O  
ATOM   2199  CB  GLU A 132     -64.714 -37.526  16.621  1.00  0.00           C  
ATOM   2200  CG  GLU A 132     -66.076 -38.045  16.182  1.00  0.00           C  
ATOM   2201  CD  GLU A 132     -66.206 -38.155  14.688  1.00  0.00           C  
ATOM   2202  OE1 GLU A 132     -65.198 -38.230  14.027  1.00  0.00           O  
ATOM   2203  OE2 GLU A 132     -67.314 -38.164  14.207  1.00  0.00           O  
ATOM   2204  H   GLU A 132     -65.867 -35.687  17.873  1.00  0.00           H  
ATOM   2205  HA  GLU A 132     -64.912 -38.250  18.623  1.00  0.00           H  
ATOM   2206 1HB  GLU A 132     -64.540 -36.575  16.119  1.00  0.00           H  
ATOM   2207 2HB  GLU A 132     -63.958 -38.227  16.265  1.00  0.00           H  
ATOM   2208 1HG  GLU A 132     -66.238 -39.028  16.623  1.00  0.00           H  
ATOM   2209 2HG  GLU A 132     -66.847 -37.375  16.560  1.00  0.00           H  
ATOM   2210  N   LYS A 133     -62.628 -35.902  18.397  1.00  0.00           N  
ATOM   2211  CA  LYS A 133     -61.262 -35.564  18.774  1.00  0.00           C  
ATOM   2212  C   LYS A 133     -61.026 -35.801  20.261  1.00  0.00           C  
ATOM   2213  O   LYS A 133     -59.967 -36.283  20.662  1.00  0.00           O  
ATOM   2214  CB  LYS A 133     -60.953 -34.109  18.417  1.00  0.00           C  
ATOM   2215  CG  LYS A 133     -59.524 -33.677  18.718  1.00  0.00           C  
ATOM   2216  CD  LYS A 133     -59.267 -32.253  18.250  1.00  0.00           C  
ATOM   2217  CE  LYS A 133     -57.814 -31.853  18.464  1.00  0.00           C  
ATOM   2218  NZ  LYS A 133     -57.451 -31.823  19.906  1.00  0.00           N  
ATOM   2219  H   LYS A 133     -63.239 -35.170  18.062  1.00  0.00           H  
ATOM   2220  HA  LYS A 133     -60.581 -36.197  18.207  1.00  0.00           H  
ATOM   2221 1HB  LYS A 133     -61.134 -33.949  17.354  1.00  0.00           H  
ATOM   2222 2HB  LYS A 133     -61.625 -33.449  18.966  1.00  0.00           H  
ATOM   2223 1HG  LYS A 133     -59.345 -33.736  19.793  1.00  0.00           H  
ATOM   2224 2HG  LYS A 133     -58.828 -34.348  18.215  1.00  0.00           H  
ATOM   2225 1HD  LYS A 133     -59.506 -32.170  17.189  1.00  0.00           H  
ATOM   2226 2HD  LYS A 133     -59.907 -31.567  18.804  1.00  0.00           H  
ATOM   2227 1HE  LYS A 133     -57.163 -32.561  17.952  1.00  0.00           H  
ATOM   2228 2HE  LYS A 133     -57.643 -30.864  18.039  1.00  0.00           H  
ATOM   2229 1HZ  LYS A 133     -56.483 -31.554  20.005  1.00  0.00           H  
ATOM   2230 2HZ  LYS A 133     -58.037 -31.155  20.388  1.00  0.00           H  
ATOM   2231 3HZ  LYS A 133     -57.588 -32.740  20.307  1.00  0.00           H  
ATOM   2232  N   GLY A 134     -62.023 -35.458  21.070  1.00  0.00           N  
ATOM   2233  CA  GLY A 134     -61.925 -35.589  22.518  1.00  0.00           C  
ATOM   2234  C   GLY A 134     -61.863 -34.226  23.195  1.00  0.00           C  
ATOM   2235  O   GLY A 134     -61.238 -34.071  24.244  1.00  0.00           O  
ATOM   2236  H   GLY A 134     -62.877 -35.095  20.671  1.00  0.00           H  
ATOM   2237 1HA  GLY A 134     -62.785 -36.145  22.891  1.00  0.00           H  
ATOM   2238 2HA  GLY A 134     -61.036 -36.165  22.771  1.00  0.00           H  
ATOM   2239  N   VAL A 135     -62.517 -33.245  22.583  1.00  0.00           N  
ATOM   2240  CA  VAL A 135     -62.582 -31.898  23.134  1.00  0.00           C  
ATOM   2241  C   VAL A 135     -63.452 -31.883  24.386  1.00  0.00           C  
ATOM   2242  O   VAL A 135     -64.532 -32.473  24.410  1.00  0.00           O  
ATOM   2243  CB  VAL A 135     -63.154 -30.916  22.094  1.00  0.00           C  
ATOM   2244  CG1 VAL A 135     -63.348 -29.539  22.713  1.00  0.00           C  
ATOM   2245  CG2 VAL A 135     -62.228 -30.840  20.890  1.00  0.00           C  
ATOM   2246  H   VAL A 135     -62.984 -33.436  21.708  1.00  0.00           H  
ATOM   2247  HA  VAL A 135     -61.571 -31.580  23.393  1.00  0.00           H  
ATOM   2248  HB  VAL A 135     -64.136 -31.267  21.778  1.00  0.00           H  
ATOM   2249 1HG1 VAL A 135     -63.753 -28.858  21.964  1.00  0.00           H  
ATOM   2250 2HG1 VAL A 135     -64.042 -29.611  23.550  1.00  0.00           H  
ATOM   2251 3HG1 VAL A 135     -62.389 -29.161  23.066  1.00  0.00           H  
ATOM   2252 1HG2 VAL A 135     -62.639 -30.145  20.159  1.00  0.00           H  
ATOM   2253 2HG2 VAL A 135     -61.245 -30.494  21.208  1.00  0.00           H  
ATOM   2254 3HG2 VAL A 135     -62.137 -31.828  20.439  1.00  0.00           H  
ATOM   2255  N   PRO A 136     -62.981 -31.206  25.428  1.00  0.00           N  
ATOM   2256  CA  PRO A 136     -63.703 -31.166  26.694  1.00  0.00           C  
ATOM   2257  C   PRO A 136     -65.164 -30.794  26.488  1.00  0.00           C  
ATOM   2258  O   PRO A 136     -65.496 -30.012  25.598  1.00  0.00           O  
ATOM   2259  CB  PRO A 136     -62.953 -30.090  27.484  1.00  0.08           C  
ATOM   2260  CG  PRO A 136     -61.541 -30.217  27.026  1.00  0.11           C  
ATOM   2261  CD  PRO A 136     -61.650 -30.508  25.552  1.00  0.15           C  
ATOM   2262  HA  PRO A 136     -63.658 -32.156  27.150  1.00  0.00           H  
ATOM   2263 1HB  PRO A 136     -63.384 -29.100  27.272  1.00  0.04           H  
ATOM   2264 2HB  PRO A 136     -63.069 -30.266  28.564  1.00  0.04           H  
ATOM   2265 1HG  PRO A 136     -60.990 -29.288  27.234  1.00  0.07           H  
ATOM   2266 2HG  PRO A 136     -61.033 -31.020  27.580  1.00  0.15           H  
ATOM   2267 1HD  PRO A 136     -61.652 -29.563  24.991  1.00  0.08           H  
ATOM   2268 2HD  PRO A 136     -60.809 -31.144  25.242  1.00  0.16           H  
ATOM   2269  N   ARG A 137     -66.034 -31.361  27.319  1.00  0.00           N  
ATOM   2270  CA  ARG A 137     -67.472 -31.216  27.137  1.00  0.00           C  
ATOM   2271  C   ARG A 137     -67.916 -29.787  27.339  1.00  0.00           C  
ATOM   2272  O   ARG A 137     -68.869 -29.328  26.710  1.00  0.00           O  
ATOM   2273  CB  ARG A 137     -68.229 -32.114  28.105  1.00  0.00           C  
ATOM   2274  CG  ARG A 137     -68.095 -31.731  29.570  1.00  0.00           C  
ATOM   2275  CD  ARG A 137     -68.787 -32.701  30.457  1.00  0.00           C  
ATOM   2276  NE  ARG A 137     -68.707 -32.310  31.855  1.00  0.00           N  
ATOM   2277  CZ  ARG A 137     -69.198 -33.034  32.881  1.00  0.00           C  
ATOM   2278  NH1 ARG A 137     -69.798 -34.180  32.649  1.00  0.00           N  
ATOM   2279  NH2 ARG A 137     -69.075 -32.591  34.120  1.00  0.00           N  
ATOM   2280  H   ARG A 137     -65.688 -31.906  28.096  1.00  0.00           H  
ATOM   2281  HA  ARG A 137     -67.725 -31.518  26.120  1.00  0.00           H  
ATOM   2282 1HB  ARG A 137     -69.289 -32.103  27.857  1.00  0.00           H  
ATOM   2283 2HB  ARG A 137     -67.879 -33.140  27.999  1.00  0.00           H  
ATOM   2284 1HG  ARG A 137     -67.040 -31.707  29.845  1.00  0.00           H  
ATOM   2285 2HG  ARG A 137     -68.534 -30.746  29.731  1.00  0.00           H  
ATOM   2286 1HD  ARG A 137     -69.838 -32.762  30.179  1.00  0.00           H  
ATOM   2287 2HD  ARG A 137     -68.326 -33.683  30.351  1.00  0.00           H  
ATOM   2288  HE  ARG A 137     -68.252 -31.434  32.073  1.00  0.00           H  
ATOM   2289 1HH1 ARG A 137     -69.892 -34.519  31.701  1.00  0.00           H  
ATOM   2290 2HH1 ARG A 137     -70.166 -34.722  33.417  1.00  0.00           H  
ATOM   2291 1HH2 ARG A 137     -68.614 -31.709  34.298  1.00  0.00           H  
ATOM   2292 2HH2 ARG A 137     -69.443 -33.132  34.888  1.00  0.00           H  
ATOM   2293  N   GLU A 138     -67.226 -29.080  28.218  1.00  0.00           N  
ATOM   2294  CA  GLU A 138     -67.563 -27.686  28.476  1.00  0.00           C  
ATOM   2295  C   GLU A 138     -67.325 -26.824  27.242  1.00  0.00           C  
ATOM   2296  O   GLU A 138     -68.086 -25.898  26.963  1.00  0.00           O  
ATOM   2297  CB  GLU A 138     -66.744 -27.149  29.652  1.00  0.00           C  
ATOM   2298  CG  GLU A 138     -67.072 -27.791  30.992  1.00  0.00           C  
ATOM   2299  CD  GLU A 138     -66.389 -29.116  31.188  1.00  0.00           C  
ATOM   2300  OE1 GLU A 138     -65.661 -29.523  30.315  1.00  0.00           O  
ATOM   2301  OE2 GLU A 138     -66.595 -29.722  32.213  1.00  0.00           O  
ATOM   2302  H   GLU A 138     -66.460 -29.519  28.710  1.00  0.00           H  
ATOM   2303  HA  GLU A 138     -68.625 -27.634  28.720  1.00  0.00           H  
ATOM   2304 1HB  GLU A 138     -65.683 -27.304  29.457  1.00  0.00           H  
ATOM   2305 2HB  GLU A 138     -66.906 -26.075  29.747  1.00  0.00           H  
ATOM   2306 1HG  GLU A 138     -66.767 -27.116  31.791  1.00  0.00           H  
ATOM   2307 2HG  GLU A 138     -68.150 -27.930  31.063  1.00  0.00           H  
ATOM   2308  N   LYS A 139     -66.263 -27.134  26.507  1.00  0.00           N  
ATOM   2309  CA  LYS A 139     -65.916 -26.381  25.308  1.00  0.00           C  
ATOM   2310  C   LYS A 139     -66.901 -26.658  24.179  1.00  0.00           C  
ATOM   2311  O   LYS A 139     -67.330 -25.741  23.478  1.00  0.00           O  
ATOM   2312  CB  LYS A 139     -64.493 -26.716  24.859  1.00  0.00           C  
ATOM   2313  CG  LYS A 139     -63.401 -26.185  25.779  1.00  0.00           C  
ATOM   2314  CD  LYS A 139     -62.019 -26.572  25.276  1.00  0.00           C  
ATOM   2315  CE  LYS A 139     -60.927 -26.050  26.199  1.00  0.00           C  
ATOM   2316  NZ  LYS A 139     -59.570 -26.454  25.741  1.00  0.00           N  
ATOM   2317  H   LYS A 139     -65.682 -27.912  26.786  1.00  0.00           H  
ATOM   2318  HA  LYS A 139     -65.970 -25.319  25.546  1.00  0.00           H  
ATOM   2319 1HB  LYS A 139     -64.377 -27.798  24.792  1.00  0.00           H  
ATOM   2320 2HB  LYS A 139     -64.320 -26.306  23.863  1.00  0.00           H  
ATOM   2321 1HG  LYS A 139     -63.468 -25.098  25.833  1.00  0.00           H  
ATOM   2322 2HG  LYS A 139     -63.541 -26.591  26.780  1.00  0.00           H  
ATOM   2323 1HD  LYS A 139     -61.944 -27.659  25.216  1.00  0.00           H  
ATOM   2324 2HD  LYS A 139     -61.865 -26.159  24.279  1.00  0.00           H  
ATOM   2325 1HE  LYS A 139     -60.975 -24.963  26.240  1.00  0.00           H  
ATOM   2326 2HE  LYS A 139     -61.086 -26.437  27.206  1.00  0.00           H  
ATOM   2327 1HZ  LYS A 139     -58.877 -26.090  26.378  1.00  0.00           H  
ATOM   2328 2HZ  LYS A 139     -59.509 -27.463  25.717  1.00  0.00           H  
ATOM   2329 3HZ  LYS A 139     -59.403 -26.085  24.815  1.00  0.00           H  
ATOM   2330  N   VAL A 140     -67.257 -27.925  24.008  1.00  0.00           N  
ATOM   2331  CA  VAL A 140     -68.216 -28.321  22.983  1.00  0.00           C  
ATOM   2332  C   VAL A 140     -69.594 -27.734  23.262  1.00  0.00           C  
ATOM   2333  O   VAL A 140     -70.293 -27.303  22.345  1.00  0.00           O  
ATOM   2334  CB  VAL A 140     -68.320 -29.856  22.913  1.00  0.00           C  
ATOM   2335  CG1 VAL A 140     -69.451 -30.271  21.983  1.00  0.00           C  
ATOM   2336  CG2 VAL A 140     -66.996 -30.444  22.448  1.00  0.00           C  
ATOM   2337  H   VAL A 140     -66.854 -28.634  24.604  1.00  0.00           H  
ATOM   2338  HA  VAL A 140     -67.872 -27.926  22.028  1.00  0.00           H  
ATOM   2339  HB  VAL A 140     -68.561 -30.241  23.904  1.00  0.00           H  
ATOM   2340 1HG1 VAL A 140     -69.510 -31.360  21.946  1.00  0.00           H  
ATOM   2341 2HG1 VAL A 140     -70.393 -29.870  22.355  1.00  0.00           H  
ATOM   2342 3HG1 VAL A 140     -69.260 -29.884  20.983  1.00  0.00           H  
ATOM   2343 1HG2 VAL A 140     -67.076 -31.529  22.401  1.00  0.00           H  
ATOM   2344 2HG2 VAL A 140     -66.753 -30.055  21.459  1.00  0.00           H  
ATOM   2345 3HG2 VAL A 140     -66.209 -30.168  23.150  1.00  0.00           H  
ATOM   2346  N   ALA A 141     -69.980 -27.721  24.533  1.00  0.00           N  
ATOM   2347  CA  ALA A 141     -71.257 -27.148  24.941  1.00  0.00           C  
ATOM   2348  C   ALA A 141     -71.326 -25.664  24.607  1.00  0.00           C  
ATOM   2349  O   ALA A 141     -72.348 -25.172  24.126  1.00  0.00           O  
ATOM   2350  CB  ALA A 141     -71.484 -27.366  26.430  1.00  0.00           C  
ATOM   2351  H   ALA A 141     -69.373 -28.118  25.236  1.00  0.00           H  
ATOM   2352  HA  ALA A 141     -72.047 -27.652  24.385  1.00  0.00           H  
ATOM   2353 1HB  ALA A 141     -72.442 -26.932  26.719  1.00  0.00           H  
ATOM   2354 2HB  ALA A 141     -71.491 -28.435  26.644  1.00  0.00           H  
ATOM   2355 3HB  ALA A 141     -70.685 -26.888  26.993  1.00  0.00           H  
ATOM   2356  N   LYS A 142     -70.234 -24.953  24.863  1.00  0.00           N  
ATOM   2357  CA  LYS A 142     -70.146 -23.535  24.532  1.00  0.00           C  
ATOM   2358  C   LYS A 142     -70.184 -23.318  23.025  1.00  0.00           C  
ATOM   2359  O   LYS A 142     -70.763 -22.344  22.543  1.00  0.00           O  
ATOM   2360  CB  LYS A 142     -68.872 -22.926  25.119  1.00  0.00           C  
ATOM   2361  CG  LYS A 142     -68.877 -22.797  26.636  1.00  0.00           C  
ATOM   2362  CD  LYS A 142     -67.574 -22.199  27.145  1.00  0.00           C  
ATOM   2363  CE  LYS A 142     -67.574 -22.077  28.661  1.00  0.00           C  
ATOM   2364  NZ  LYS A 142     -66.290 -21.529  29.176  1.00  0.00           N  
ATOM   2365  H   LYS A 142     -69.443 -25.405  25.300  1.00  0.00           H  
ATOM   2366  HA  LYS A 142     -71.011 -23.032  24.964  1.00  0.00           H  
ATOM   2367 1HB  LYS A 142     -68.013 -23.536  24.838  1.00  0.00           H  
ATOM   2368 2HB  LYS A 142     -68.717 -21.931  24.699  1.00  0.00           H  
ATOM   2369 1HG  LYS A 142     -69.705 -22.158  26.945  1.00  0.00           H  
ATOM   2370 2HG  LYS A 142     -69.015 -23.781  27.084  1.00  0.00           H  
ATOM   2371 1HD  LYS A 142     -66.739 -22.833  26.840  1.00  0.00           H  
ATOM   2372 2HD  LYS A 142     -67.433 -21.210  26.710  1.00  0.00           H  
ATOM   2373 1HE  LYS A 142     -68.386 -21.421  28.972  1.00  0.00           H  
ATOM   2374 2HE  LYS A 142     -67.740 -23.058  29.106  1.00  0.00           H  
ATOM   2375 1HZ  LYS A 142     -66.331 -21.464  30.183  1.00  0.00           H  
ATOM   2376 2HZ  LYS A 142     -65.531 -22.140  28.909  1.00  0.00           H  
ATOM   2377 3HZ  LYS A 142     -66.135 -20.610  28.786  1.00  0.00           H  
ATOM   2378  N   ALA A 143     -69.564 -24.230  22.285  1.00  0.00           N  
ATOM   2379  CA  ALA A 143     -69.532 -24.145  20.830  1.00  0.00           C  
ATOM   2380  C   ALA A 143     -70.939 -24.175  20.245  1.00  0.00           C  
ATOM   2381  O   ALA A 143     -71.302 -23.325  19.432  1.00  0.00           O  
ATOM   2382  CB  ALA A 143     -68.694 -25.276  20.252  1.00  0.00           C  
ATOM   2383  H   ALA A 143     -69.103 -25.004  22.742  1.00  0.00           H  
ATOM   2384  HA  ALA A 143     -69.078 -23.191  20.557  1.00  0.00           H  
ATOM   2385 1HB  ALA A 143     -68.679 -25.199  19.165  1.00  0.00           H  
ATOM   2386 2HB  ALA A 143     -67.676 -25.207  20.634  1.00  0.00           H  
ATOM   2387 3HB  ALA A 143     -69.126 -26.233  20.541  1.00  0.00           H  
ATOM   2388  N   MET A 144     -71.727 -25.160  20.664  1.00  0.00           N  
ATOM   2389  CA  MET A 144     -73.045 -25.386  20.084  1.00  0.00           C  
ATOM   2390  C   MET A 144     -74.027 -24.302  20.507  1.00  0.00           C  
ATOM   2391  O   MET A 144     -74.931 -23.941  19.753  1.00  0.00           O  
ATOM   2392  CB  MET A 144     -73.568 -26.764  20.484  1.00  0.00           C  
ATOM   2393  CG  MET A 144     -73.898 -26.908  21.963  1.00  0.00           C  
ATOM   2394  SD  MET A 144     -74.557 -28.536  22.374  1.00  0.00           S  
ATOM   2395  CE  MET A 144     -73.086 -29.544  22.223  1.00  0.00           C  
ATOM   2396  H   MET A 144     -71.404 -25.767  21.404  1.00  0.00           H  
ATOM   2397  HA  MET A 144     -72.948 -25.344  18.998  1.00  0.00           H  
ATOM   2398 1HB  MET A 144     -74.470 -26.989  19.917  1.00  0.00           H  
ATOM   2399 2HB  MET A 144     -72.826 -27.523  20.232  1.00  0.00           H  
ATOM   2400 1HG  MET A 144     -72.999 -26.741  22.554  1.00  0.00           H  
ATOM   2401 2HG  MET A 144     -74.636 -26.157  22.246  1.00  0.00           H  
ATOM   2402 1HE  MET A 144     -73.331 -30.583  22.447  1.00  0.00           H  
ATOM   2403 2HE  MET A 144     -72.699 -29.474  21.205  1.00  0.00           H  
ATOM   2404 3HE  MET A 144     -72.329 -29.191  22.924  1.00  0.00           H  
ATOM   2405  N   MET A 145     -73.845 -23.786  21.717  1.00  0.00           N  
ATOM   2406  CA  MET A 145     -74.704 -22.728  22.236  1.00  0.00           C  
ATOM   2407  C   MET A 145     -74.453 -21.411  21.513  1.00  0.00           C  
ATOM   2408  O   MET A 145     -75.384 -20.648  21.253  1.00  0.00           O  
ATOM   2409  CB  MET A 145     -74.486 -22.560  23.738  1.00  0.04           C  
ATOM   2410  CG  MET A 145     -75.114 -23.654  24.592  1.00  0.05           C  
ATOM   2411  SD  MET A 145     -75.079 -23.267  26.353  1.00  0.01           S  
ATOM   2412  CE  MET A 145     -73.440 -23.841  26.792  1.00 -0.07           C  
ATOM   2413  H   MET A 145     -73.093 -24.136  22.293  1.00  0.00           H  
ATOM   2414  HA  MET A 145     -75.740 -23.015  22.059  1.00  0.00           H  
ATOM   2415 1HB  MET A 145     -73.418 -22.544  23.952  1.00  0.00           H  
ATOM   2416 2HB  MET A 145     -74.900 -21.604  24.062  1.00 -0.09           H  
ATOM   2417 1HG  MET A 145     -76.151 -23.799  24.291  1.00  0.06           H  
ATOM   2418 2HG  MET A 145     -74.580 -24.591  24.433  1.00  0.05           H  
ATOM   2419 1HE  MET A 145     -73.266 -23.669  27.854  1.00 -0.18           H  
ATOM   2420 2HE  MET A 145     -73.357 -24.907  26.576  1.00 -0.06           H  
ATOM   2421 3HE  MET A 145     -72.696 -23.295  26.211  1.00 -0.04           H  
ATOM   2422  N   ARG A 146     -73.191 -21.151  21.190  1.00  0.00           N  
ATOM   2423  CA  ARG A 146     -72.824 -19.954  20.441  1.00  0.00           C  
ATOM   2424  C   ARG A 146     -73.297 -20.040  18.997  1.00  0.00           C  
ATOM   2425  O   ARG A 146     -73.772 -19.056  18.430  1.00  0.00           O  
ATOM   2426  CB  ARG A 146     -71.317 -19.748  20.465  1.00  0.00           C  
ATOM   2427  CG  ARG A 146     -70.748 -19.342  21.815  1.00  0.00           C  
ATOM   2428  CD  ARG A 146     -69.269 -19.213  21.772  1.00  0.00           C  
ATOM   2429  NE  ARG A 146     -68.721 -18.825  23.062  1.00  0.00           N  
ATOM   2430  CZ  ARG A 146     -67.405 -18.753  23.343  1.00  0.00           C  
ATOM   2431  NH1 ARG A 146     -66.518 -19.045  22.418  1.00  0.00           N  
ATOM   2432  NH2 ARG A 146     -67.006 -18.388  24.550  1.00  0.00           N  
ATOM   2433  H   ARG A 146     -72.468 -21.798  21.470  1.00  0.00           H  
ATOM   2434  HA  ARG A 146     -73.318 -19.100  20.904  1.00  0.00           H  
ATOM   2435 1HB  ARG A 146     -70.819 -20.668  20.161  1.00  0.00           H  
ATOM   2436 2HB  ARG A 146     -71.043 -18.976  19.746  1.00  0.00           H  
ATOM   2437 1HG  ARG A 146     -71.167 -18.380  22.112  1.00  0.00           H  
ATOM   2438 2HG  ARG A 146     -71.005 -20.096  22.560  1.00  0.00           H  
ATOM   2439 1HD  ARG A 146     -68.829 -20.169  21.489  1.00  0.00           H  
ATOM   2440 2HD  ARG A 146     -68.991 -18.455  21.041  1.00  0.00           H  
ATOM   2441  HE  ARG A 146     -69.373 -18.592  23.799  1.00  0.00           H  
ATOM   2442 1HH1 ARG A 146     -66.823 -19.324  21.496  1.00  0.00           H  
ATOM   2443 2HH1 ARG A 146     -65.532 -18.991  22.629  1.00  0.00           H  
ATOM   2444 1HH2 ARG A 146     -67.689 -18.163  25.261  1.00  0.00           H  
ATOM   2445 2HH2 ARG A 146     -66.021 -18.334  24.760  1.00  0.00           H  
ATOM   2446  N   LEU A 147     -73.165 -21.223  18.405  1.00  0.00           N  
ATOM   2447  CA  LEU A 147     -73.671 -21.468  17.060  1.00  0.00           C  
ATOM   2448  C   LEU A 147     -75.192 -21.395  17.022  1.00  0.00           C  
ATOM   2449  O   LEU A 147     -75.775 -20.888  16.064  1.00  0.00           O  
ATOM   2450  CB  LEU A 147     -73.206 -22.842  16.561  1.00  0.00           C  
ATOM   2451  CG  LEU A 147     -71.703 -22.976  16.285  1.00  0.00           C  
ATOM   2452  CD1 LEU A 147     -71.372 -24.427  15.966  1.00  0.00           C  
ATOM   2453  CD2 LEU A 147     -71.315 -22.061  15.133  1.00  0.00           C  
ATOM   2454  H   LEU A 147     -72.702 -21.971  18.901  1.00  0.00           H  
ATOM   2455  HA  LEU A 147     -73.282 -20.688  16.405  1.00  0.00           H  
ATOM   2456 1HB  LEU A 147     -73.474 -23.590  17.305  1.00  0.00           H  
ATOM   2457 2HB  LEU A 147     -73.735 -23.073  15.636  1.00  0.00           H  
ATOM   2458  HG  LEU A 147     -71.143 -22.694  17.177  1.00  0.00           H  
ATOM   2459 1HD1 LEU A 147     -70.304 -24.523  15.770  1.00  0.00           H  
ATOM   2460 2HD1 LEU A 147     -71.642 -25.057  16.814  1.00  0.00           H  
ATOM   2461 3HD1 LEU A 147     -71.932 -24.743  15.086  1.00  0.00           H  
ATOM   2462 1HD2 LEU A 147     -70.246 -22.155  14.938  1.00  0.00           H  
ATOM   2463 2HD2 LEU A 147     -71.873 -22.342  14.241  1.00  0.00           H  
ATOM   2464 3HD2 LEU A 147     -71.545 -21.028  15.396  1.00  0.00           H  
ATOM   2465  N   LEU A 148     -75.831 -21.904  18.071  1.00  0.00           N  
ATOM   2466  CA  LEU A 148     -77.286 -21.931  18.141  1.00  0.00           C  
ATOM   2467  C   LEU A 148     -77.862 -20.523  18.209  1.00  0.00           C  
ATOM   2468  O   LEU A 148     -78.811 -20.195  17.496  1.00  0.00           O  
ATOM   2469  CB  LEU A 148     -77.742 -22.736  19.364  1.00  0.00           C  
ATOM   2470  CG  LEU A 148     -79.259 -22.834  19.568  1.00  0.00           C  
ATOM   2471  CD1 LEU A 148     -79.892 -23.512  18.360  1.00  0.00           C  
ATOM   2472  CD2 LEU A 148     -79.551 -23.608  20.845  1.00  0.00           C  
ATOM   2473  H   LEU A 148     -75.294 -22.281  18.838  1.00  0.00           H  
ATOM   2474  HA  LEU A 148     -77.661 -22.403  17.232  1.00  0.00           H  
ATOM   2475 1HB  LEU A 148     -77.354 -23.750  19.278  1.00  0.00           H  
ATOM   2476 2HB  LEU A 148     -77.316 -22.281  20.258  1.00  0.00           H  
ATOM   2477  HG  LEU A 148     -79.682 -21.832  19.647  1.00  0.00           H  
ATOM   2478 1HD1 LEU A 148     -80.970 -23.582  18.505  1.00  0.00           H  
ATOM   2479 2HD1 LEU A 148     -79.684 -22.927  17.464  1.00  0.00           H  
ATOM   2480 3HD1 LEU A 148     -79.476 -24.513  18.246  1.00  0.00           H  
ATOM   2481 1HD2 LEU A 148     -80.630 -23.677  20.990  1.00  0.00           H  
ATOM   2482 2HD2 LEU A 148     -79.131 -24.611  20.767  1.00  0.00           H  
ATOM   2483 3HD2 LEU A 148     -79.103 -23.092  21.694  1.00  0.00           H  
ATOM   2484  N   ARG A 149     -77.283 -19.693  19.069  1.00  0.00           N  
ATOM   2485  CA  ARG A 149     -77.711 -18.306  19.203  1.00  0.00           C  
ATOM   2486  C   ARG A 149     -77.440 -17.520  17.927  1.00  0.00           C  
ATOM   2487  O   ARG A 149     -78.276 -16.734  17.481  1.00  0.00           O  
ATOM   2488  CB  ARG A 149     -76.998 -17.636  20.369  1.00  0.00           C  
ATOM   2489  CG  ARG A 149     -77.436 -18.113  21.745  1.00  0.00           C  
ATOM   2490  CD  ARG A 149     -76.926 -17.225  22.821  1.00  0.00           C  
ATOM   2491  NE  ARG A 149     -75.474 -17.237  22.892  1.00  0.00           N  
ATOM   2492  CZ  ARG A 149     -74.751 -18.118  23.609  1.00  0.00           C  
ATOM   2493  NH1 ARG A 149     -75.357 -19.051  24.310  1.00  0.00           N  
ATOM   2494  NH2 ARG A 149     -73.431 -18.046  23.609  1.00  0.00           N  
ATOM   2495  H   ARG A 149     -76.526 -20.032  19.646  1.00  0.00           H  
ATOM   2496  HA  ARG A 149     -78.788 -18.299  19.376  1.00  0.00           H  
ATOM   2497 1HB  ARG A 149     -75.926 -17.807  20.286  1.00  0.00           H  
ATOM   2498 2HB  ARG A 149     -77.162 -16.559  20.325  1.00  0.00           H  
ATOM   2499 1HG  ARG A 149     -78.525 -18.125  21.797  1.00  0.00           H  
ATOM   2500 2HG  ARG A 149     -77.053 -19.119  21.920  1.00  0.00           H  
ATOM   2501 1HD  ARG A 149     -77.250 -16.201  22.632  1.00  0.00           H  
ATOM   2502 2HD  ARG A 149     -77.317 -17.557  23.782  1.00  0.00           H  
ATOM   2503  HE  ARG A 149     -74.972 -16.534  22.366  1.00  0.00           H  
ATOM   2504 1HH1 ARG A 149     -76.366 -19.106  24.310  1.00  0.00           H  
ATOM   2505 2HH1 ARG A 149     -74.815 -19.711  24.847  1.00  0.00           H  
ATOM   2506 1HH2 ARG A 149     -72.964 -17.328  23.070  1.00  0.00           H  
ATOM   2507 2HH2 ARG A 149     -72.889 -18.706  24.146  1.00  0.00           H  
ATOM   2508  N   THR A 150     -76.266 -17.737  17.343  1.00  0.00           N  
ATOM   2509  CA  THR A 150     -75.822 -16.949  16.199  1.00  0.00           C  
ATOM   2510  C   THR A 150     -76.839 -17.001  15.067  1.00  0.00           C  
ATOM   2511  O   THR A 150     -77.216 -15.970  14.510  1.00  0.00           O  
ATOM   2512  CB  THR A 150     -74.454 -17.436  15.687  1.00 -0.02           C  
ATOM   2513  OG1 THR A 150     -73.459 -17.223  16.698  1.00 -0.10           O  
ATOM   2514  CG2 THR A 150     -74.058 -16.684  14.426  1.00 -0.22           C  
ATOM   2515  H   THR A 150     -75.666 -18.466  17.701  1.00  0.00           H  
ATOM   2516  HA  THR A 150     -75.729 -15.912  16.518  1.00  0.00           H  
ATOM   2517  HB  THR A 150     -74.506 -18.502  15.467  1.00  0.01           H  
ATOM   2518  HG1 THR A 150     -73.567 -17.875  17.394  1.00 -0.02           H  
ATOM   2519 1HG2 THR A 150     -73.089 -17.042  14.078  1.00 -0.19           H  
ATOM   2520 2HG2 THR A 150     -74.806 -16.854  13.652  1.00 -0.11           H  
ATOM   2521 3HG2 THR A 150     -73.994 -15.619  14.642  1.00 -0.32           H  
ATOM   2522  N   VAL A 151     -77.282 -18.208  14.731  1.00  0.00           N  
ATOM   2523  CA  VAL A 151     -78.236 -18.399  13.646  1.00  0.00           C  
ATOM   2524  C   VAL A 151     -79.588 -17.785  13.985  1.00  0.00           C  
ATOM   2525  O   VAL A 151     -80.216 -17.141  13.145  1.00  0.00           O  
ATOM   2526  CB  VAL A 151     -78.417 -19.900  13.352  1.00  0.00           C  
ATOM   2527  CG1 VAL A 151     -79.542 -20.115  12.351  1.00  0.00           C  
ATOM   2528  CG2 VAL A 151     -77.113 -20.486  12.833  1.00  0.00           C  
ATOM   2529  H   VAL A 151     -76.949 -19.014  15.241  1.00  0.00           H  
ATOM   2530  HA  VAL A 151     -77.850 -17.890  12.762  1.00  0.00           H  
ATOM   2531  HB  VAL A 151     -78.704 -20.409  14.272  1.00  0.00           H  
ATOM   2532 1HG1 VAL A 151     -79.655 -21.182  12.155  1.00  0.00           H  
ATOM   2533 2HG1 VAL A 151     -80.472 -19.720  12.758  1.00  0.00           H  
ATOM   2534 3HG1 VAL A 151     -79.304 -19.600  11.420  1.00  0.00           H  
ATOM   2535 1HG2 VAL A 151     -77.247 -21.548  12.628  1.00  0.00           H  
ATOM   2536 2HG2 VAL A 151     -76.823 -19.973  11.916  1.00  0.00           H  
ATOM   2537 3HG2 VAL A 151     -76.332 -20.358  13.583  1.00  0.00           H  
ATOM   2538  N   ALA A 152     -80.030 -17.986  15.221  1.00  0.00           N  
ATOM   2539  CA  ALA A 152     -81.295 -17.427  15.684  1.00  0.00           C  
ATOM   2540  C   ALA A 152     -81.279 -15.906  15.621  1.00  0.00           C  
ATOM   2541  O   ALA A 152     -82.270 -15.280  15.243  1.00  0.00           O  
ATOM   2542  CB  ALA A 152     -81.595 -17.894  17.101  1.00  0.00           C  
ATOM   2543  H   ALA A 152     -79.477 -18.542  15.857  1.00  0.00           H  
ATOM   2544  HA  ALA A 152     -82.084 -17.782  15.020  1.00  0.00           H  
ATOM   2545 1HB  ALA A 152     -82.542 -17.468  17.432  1.00  0.00           H  
ATOM   2546 2HB  ALA A 152     -81.661 -18.982  17.119  1.00  0.00           H  
ATOM   2547 3HB  ALA A 152     -80.798 -17.569  17.767  1.00  0.00           H  
ATOM   2548  N   GLU A 153     -80.149 -15.314  15.993  1.00  0.00           N  
ATOM   2549  CA  GLU A 153     -79.977 -13.869  15.908  1.00  0.00           C  
ATOM   2550  C   GLU A 153     -79.975 -13.399  14.459  1.00  0.00           C  
ATOM   2551  O   GLU A 153     -80.506 -12.335  14.141  1.00  0.00           O  
ATOM   2552  CB  GLU A 153     -78.676 -13.445  16.594  1.00  0.00           C  
ATOM   2553  CG  GLU A 153     -78.683 -13.603  18.108  1.00  0.00           C  
ATOM   2554  CD  GLU A 153     -77.371 -13.232  18.741  1.00  0.00           C  
ATOM   2555  OE1 GLU A 153     -76.439 -12.967  18.020  1.00  0.00           O  
ATOM   2556  OE2 GLU A 153     -77.301 -13.212  19.947  1.00  0.00           O  
ATOM   2557  H   GLU A 153     -79.390 -15.881  16.344  1.00  0.00           H  
ATOM   2558  HA  GLU A 153     -80.820 -13.397  16.412  1.00  0.00           H  
ATOM   2559 1HB  GLU A 153     -77.848 -14.035  16.200  1.00  0.00           H  
ATOM   2560 2HB  GLU A 153     -78.469 -12.399  16.368  1.00  0.00           H  
ATOM   2561 1HG  GLU A 153     -79.467 -12.971  18.525  1.00  0.00           H  
ATOM   2562 2HG  GLU A 153     -78.920 -14.638  18.353  1.00  0.00           H  
ATOM   2563  N   ALA A 154     -79.375 -14.198  13.584  1.00  0.00           N  
ATOM   2564  CA  ALA A 154     -79.355 -13.894  12.158  1.00  0.00           C  
ATOM   2565  C   ALA A 154     -80.767 -13.782  11.598  1.00  0.00           C  
ATOM   2566  O   ALA A 154     -81.057 -12.898  10.792  1.00  0.00           O  
ATOM   2567  CB  ALA A 154     -78.569 -14.955  11.401  1.00  0.00           C  
ATOM   2568  H   ALA A 154     -78.921 -15.038  13.914  1.00  0.00           H  
ATOM   2569  HA  ALA A 154     -78.865 -12.929  12.024  1.00  0.00           H  
ATOM   2570 1HB  ALA A 154     -78.563 -14.714  10.338  1.00  0.00           H  
ATOM   2571 2HB  ALA A 154     -77.544 -14.983  11.773  1.00  0.00           H  
ATOM   2572 3HB  ALA A 154     -79.035 -15.927  11.550  1.00  0.00           H  
ATOM   2573  N   ILE A 155     -81.642 -14.684  12.030  1.00  0.00           N  
ATOM   2574  CA  ILE A 155     -83.039 -14.657  11.612  1.00  0.00           C  
ATOM   2575  C   ILE A 155     -83.730 -13.384  12.083  1.00  0.00           C  
ATOM   2576  O   ILE A 155     -84.456 -12.743  11.322  1.00  0.00           O  
ATOM   2577  CB  ILE A 155     -83.798 -15.883  12.151  1.00  0.00           C  
ATOM   2578  CG1 ILE A 155     -83.287 -17.163  11.484  1.00  0.00           C  
ATOM   2579  CG2 ILE A 155     -85.294 -15.723  11.929  1.00  0.00           C  
ATOM   2580  CD1 ILE A 155     -83.774 -18.432  12.145  1.00  0.00           C  
ATOM   2581  H   ILE A 155     -81.331 -15.407  12.663  1.00  0.00           H  
ATOM   2582  HA  ILE A 155     -83.066 -14.669  10.522  1.00  0.00           H  
ATOM   2583  HB  ILE A 155     -83.608 -15.988  13.219  1.00  0.00           H  
ATOM   2584 1HG1 ILE A 155     -83.602 -17.179  10.441  1.00  0.00           H  
ATOM   2585 2HG1 ILE A 155     -82.197 -17.170  11.496  1.00  0.00           H  
ATOM   2586 1HG2 ILE A 155     -85.815 -16.599  12.315  1.00  0.00           H  
ATOM   2587 2HG2 ILE A 155     -85.646 -14.833  12.449  1.00  0.00           H  
ATOM   2588 3HG2 ILE A 155     -85.494 -15.623  10.862  1.00  0.00           H  
ATOM   2589 1HD1 ILE A 155     -83.370 -19.296  11.616  1.00  0.00           H  
ATOM   2590 2HD1 ILE A 155     -83.440 -18.454  13.183  1.00  0.00           H  
ATOM   2591 3HD1 ILE A 155     -84.862 -18.465  12.113  1.00  0.00           H  
ATOM   2592  N   GLU A 156     -83.502 -13.022  13.341  1.00  0.00           N  
ATOM   2593  CA  GLU A 156     -84.091 -11.816  13.911  1.00  0.00           C  
ATOM   2594  C   GLU A 156     -83.706 -10.582  13.106  1.00  0.00           C  
ATOM   2595  O   GLU A 156     -84.510  -9.665  12.936  1.00  0.00           O  
ATOM   2596  CB  GLU A 156     -83.652 -11.644  15.367  1.00  0.00           C  
ATOM   2597  CG  GLU A 156     -84.284 -10.457  16.078  1.00  0.00           C  
ATOM   2598  CD  GLU A 156     -83.892 -10.366  17.527  1.00  0.00           C  
ATOM   2599  OE1 GLU A 156     -83.638 -11.387  18.119  1.00  0.00           O  
ATOM   2600  OE2 GLU A 156     -83.847  -9.273  18.042  1.00  0.00           O  
ATOM   2601  H   GLU A 156     -82.905 -13.597  13.917  1.00  0.00           H  
ATOM   2602  HA  GLU A 156     -85.175 -11.917  13.871  1.00  0.00           H  
ATOM   2603 1HB  GLU A 156     -83.901 -12.543  15.931  1.00  0.00           H  
ATOM   2604 2HB  GLU A 156     -82.570 -11.522  15.409  1.00  0.00           H  
ATOM   2605 1HG  GLU A 156     -83.980  -9.540  15.574  1.00  0.00           H  
ATOM   2606 2HG  GLU A 156     -85.368 -10.537  16.005  1.00  0.00           H  
ATOM   2607  N   ARG A 157     -82.473 -10.564  12.611  1.00  0.00           N  
ATOM   2608  CA  ARG A 157     -81.992  -9.460  11.789  1.00  0.00           C  
ATOM   2609  C   ARG A 157     -82.595  -9.510  10.392  1.00  0.00           C  
ATOM   2610  O   ARG A 157     -83.115  -8.511   9.894  1.00  0.00           O  
ATOM   2611  CB  ARG A 157     -80.474  -9.492  11.684  1.00  0.00           C  
ATOM   2612  CG  ARG A 157     -79.737  -9.151  12.969  1.00  0.00           C  
ATOM   2613  CD  ARG A 157     -78.265  -9.260  12.804  1.00  0.00           C  
ATOM   2614  NE  ARG A 157     -77.748  -8.264  11.879  1.00  0.00           N  
ATOM   2615  CZ  ARG A 157     -76.511  -8.285  11.345  1.00  0.00           C  
ATOM   2616  NH1 ARG A 157     -75.678  -9.255  11.653  1.00  0.00           N  
ATOM   2617  NH2 ARG A 157     -76.135  -7.331  10.512  1.00  0.00           N  
ATOM   2618  H   ARG A 157     -81.853 -11.336  12.808  1.00  0.00           H  
ATOM   2619  HA  ARG A 157     -82.309  -8.527  12.257  1.00  0.00           H  
ATOM   2620 1HB  ARG A 157     -80.152 -10.485  11.373  1.00  0.00           H  
ATOM   2621 2HB  ARG A 157     -80.148  -8.787  10.919  1.00  0.00           H  
ATOM   2622 1HG  ARG A 157     -79.974  -8.128  13.264  1.00  0.00           H  
ATOM   2623 2HG  ARG A 157     -80.045  -9.837  13.759  1.00  0.00           H  
ATOM   2624 1HD  ARG A 157     -77.779  -9.115  13.768  1.00  0.00           H  
ATOM   2625 2HD  ARG A 157     -78.015 -10.247  12.416  1.00  0.00           H  
ATOM   2626  HE  ARG A 157     -78.360  -7.502  11.618  1.00  0.00           H  
ATOM   2627 1HH1 ARG A 157     -75.966  -9.984  12.290  1.00  0.00           H  
ATOM   2628 2HH1 ARG A 157     -74.751  -9.270  11.253  1.00  0.00           H  
ATOM   2629 1HH2 ARG A 157     -76.775  -6.585  10.275  1.00  0.00           H  
ATOM   2630 2HH2 ARG A 157     -75.208  -7.346  10.112  1.00  0.00           H  
ATOM   2631  N   LEU A 158     -82.523 -10.678   9.763  1.00  0.00           N  
ATOM   2632  CA  LEU A 158     -82.892 -10.817   8.359  1.00  0.00           C  
ATOM   2633  C   LEU A 158     -84.374 -10.535   8.149  1.00  0.00           C  
ATOM   2634  O   LEU A 158     -84.765  -9.935   7.147  1.00  0.00           O  
ATOM   2635  CB  LEU A 158     -82.558 -12.229   7.860  1.00  0.00           C  
ATOM   2636  CG  LEU A 158     -81.064 -12.560   7.752  1.00  0.00           C  
ATOM   2637  CD1 LEU A 158     -80.894 -14.035   7.413  1.00  0.00           C  
ATOM   2638  CD2 LEU A 158     -80.424 -11.678   6.690  1.00  0.00           C  
ATOM   2639  H   LEU A 158     -82.205 -11.491  10.270  1.00  0.00           H  
ATOM   2640  HA  LEU A 158     -82.327 -10.082   7.786  1.00  0.00           H  
ATOM   2641 1HB  LEU A 158     -83.009 -12.952   8.537  1.00  0.00           H  
ATOM   2642 2HB  LEU A 158     -82.999 -12.362   6.873  1.00  0.00           H  
ATOM   2643  HG  LEU A 158     -80.581 -12.380   8.713  1.00  0.00           H  
ATOM   2644 1HD1 LEU A 158     -79.832 -14.270   7.337  1.00  0.00           H  
ATOM   2645 2HD1 LEU A 158     -81.344 -14.642   8.199  1.00  0.00           H  
ATOM   2646 3HD1 LEU A 158     -81.382 -14.248   6.463  1.00  0.00           H  
ATOM   2647 1HD2 LEU A 158     -79.362 -11.913   6.614  1.00  0.00           H  
ATOM   2648 2HD2 LEU A 158     -80.905 -11.857   5.729  1.00  0.00           H  
ATOM   2649 3HD2 LEU A 158     -80.545 -10.630   6.967  1.00  0.00           H  
ATOM   2650  N   ILE A 159     -85.195 -10.971   9.098  1.00  0.00           N  
ATOM   2651  CA  ILE A 159     -86.643 -10.875   8.961  1.00  0.00           C  
ATOM   2652  C   ILE A 159     -87.102  -9.423   8.962  1.00  0.00           C  
ATOM   2653  O   ILE A 159     -88.226  -9.116   8.566  1.00  0.00           O  
ATOM   2654  CB  ILE A 159     -87.353 -11.639  10.093  1.00  0.00           C  
ATOM   2655  CG1 ILE A 159     -87.114 -13.145   9.954  1.00  0.00           C  
ATOM   2656  CG2 ILE A 159     -88.843 -11.332  10.089  1.00  0.00           C  
ATOM   2657  CD1 ILE A 159     -87.544 -13.946  11.161  1.00  0.00           C  
ATOM   2658  H   ILE A 159     -84.805 -11.380   9.936  1.00  0.00           H  
ATOM   2659  HA  ILE A 159     -86.923 -11.314   8.004  1.00  0.00           H  
ATOM   2660  HB  ILE A 159     -86.933 -11.341  11.053  1.00  0.00           H  
ATOM   2661 1HG1 ILE A 159     -87.653 -13.520   9.085  1.00  0.00           H  
ATOM   2662 2HG1 ILE A 159     -86.053 -13.330   9.783  1.00  0.00           H  
ATOM   2663 1HG2 ILE A 159     -89.330 -11.880  10.895  1.00  0.00           H  
ATOM   2664 2HG2 ILE A 159     -88.994 -10.263  10.235  1.00  0.00           H  
ATOM   2665 3HG2 ILE A 159     -89.274 -11.632   9.134  1.00  0.00           H  
ATOM   2666 1HD1 ILE A 159     -87.342 -15.003  10.987  1.00  0.00           H  
ATOM   2667 2HD1 ILE A 159     -86.989 -13.610  12.038  1.00  0.00           H  
ATOM   2668 3HD1 ILE A 159     -88.610 -13.805  11.330  1.00  0.00           H  
ATOM   2669  N   ASN A 160     -86.222  -8.517   9.411  1.00  0.00           N  
ATOM   2670  CA  ASN A 160     -86.595  -7.107   9.580  1.00  0.00           C  
ATOM   2671  C   ASN A 160     -85.961  -6.205   8.516  1.00  0.00           C  
ATOM   2672  O   ASN A 160     -85.908  -4.985   8.675  1.00  0.00           O  
ATOM   2673  CB  ASN A 160     -86.220  -6.625  10.969  1.00 -0.18           C  
ATOM   2674  CG  ASN A 160     -87.162  -7.127  12.028  1.00 -0.18           C  
ATOM   2675  OD1 ASN A 160     -88.323  -6.709  12.091  1.00 -0.18           O  
ATOM   2676  ND2 ASN A 160     -86.683  -8.015  12.862  1.00 -0.19           N  
ATOM   2677  H   ASN A 160     -85.284  -8.814   9.639  1.00  0.00           H  
ATOM   2678  HA  ASN A 160     -87.679  -7.022   9.489  1.00  0.00           H  
ATOM   2679 1HB  ASN A 160     -85.210  -6.959  11.210  1.00 -0.18           H  
ATOM   2680 2HB  ASN A 160     -86.218  -5.535  10.988  1.00 -0.18           H  
ATOM   2681 1HD2 ASN A 160     -87.265  -8.384  13.587  1.00 -0.19           H  
ATOM   2682 2HD2 ASN A 160     -85.737  -8.324  12.774  1.00 -0.20           H  
ATOM   2683  N   THR A 161     -85.484  -6.821   7.435  1.00  0.00           N  
ATOM   2684  CA  THR A 161     -84.941  -6.103   6.279  1.00  0.00           C  
ATOM   2685  C   THR A 161     -86.062  -5.822   5.283  1.00  0.00           C  
ATOM   2686  O   THR A 161     -87.116  -6.456   5.326  1.00  0.00           O  
ATOM   2687  CB  THR A 161     -83.815  -6.898   5.593  1.00 -0.18           C  
ATOM   2688  OG1 THR A 161     -84.327  -8.153   5.128  1.00  0.03           O  
ATOM   2689  CG2 THR A 161     -82.672  -7.151   6.565  1.00 -0.15           C  
ATOM   2690  H   THR A 161     -85.493  -7.831   7.400  1.00  0.00           H  
ATOM   2691  HA  THR A 161     -84.511  -5.163   6.626  1.00  0.00           H  
ATOM   2692  HB  THR A 161     -83.440  -6.335   4.739  1.00 -0.23           H  
ATOM   2693  HG1 THR A 161     -84.587  -8.691   5.880  1.00  0.04           H  
ATOM   2694 1HG2 THR A 161     -81.885  -7.713   6.064  1.00 -0.13           H  
ATOM   2695 2HG2 THR A 161     -82.273  -6.198   6.912  1.00 -0.16           H  
ATOM   2696 3HG2 THR A 161     -83.039  -7.722   7.417  1.00 -0.11           H  
ATOM   2697  N   GLU A 162     -85.843  -4.871   4.382  1.00  0.00           N  
ATOM   2698  CA  GLU A 162     -86.830  -4.592   3.344  1.00  0.00           C  
ATOM   2699  C   GLU A 162     -86.280  -4.819   1.940  1.00  0.00           C  
ATOM   2700  O   GLU A 162     -86.936  -5.431   1.097  1.00  0.00           O  
ATOM   2701  CB  GLU A 162     -87.331  -3.152   3.471  1.00  0.00           C  
ATOM   2702  CG  GLU A 162     -88.083  -2.858   4.761  1.00  0.00           C  
ATOM   2703  CD  GLU A 162     -88.537  -1.429   4.862  1.00  0.00           C  
ATOM   2704  OE1 GLU A 162     -88.189  -0.653   4.004  1.00  0.00           O  
ATOM   2705  OE2 GLU A 162     -89.233  -1.112   5.798  1.00  0.00           O  
ATOM   2706  H   GLU A 162     -84.984  -4.343   4.423  1.00  0.00           H  
ATOM   2707  HA  GLU A 162     -87.679  -5.262   3.484  1.00  0.00           H  
ATOM   2708 1HB  GLU A 162     -86.485  -2.466   3.413  1.00  0.00           H  
ATOM   2709 2HB  GLU A 162     -87.995  -2.923   2.637  1.00  0.00           H  
ATOM   2710 1HG  GLU A 162     -88.954  -3.510   4.818  1.00  0.00           H  
ATOM   2711 2HG  GLU A 162     -87.436  -3.089   5.607  1.00  0.00           H  
ATOM   2712  N   ASP A 163     -85.075  -4.324   1.694  1.00  0.00           N  
ATOM   2713  CA  ASP A 163     -84.479  -4.353   0.363  1.00  0.00           C  
ATOM   2714  C   ASP A 163     -83.433  -5.456   0.222  1.00  0.00           C  
ATOM   2715  O   ASP A 163     -83.131  -6.166   1.181  1.00  0.00           O  
ATOM   2716  CB  ASP A 163     -83.841  -3.000   0.041  1.00  0.00           C  
ATOM   2717  CG  ASP A 163     -84.863  -1.879  -0.094  1.00  0.00           C  
ATOM   2718  OD1 ASP A 163     -85.867  -2.092  -0.732  1.00  0.00           O  
ATOM   2719  OD2 ASP A 163     -84.630  -0.822   0.441  1.00  0.00           O  
ATOM   2720  H   ASP A 163     -84.548  -3.913   2.451  1.00  0.00           H  
ATOM   2721  HA  ASP A 163     -85.268  -4.542  -0.366  1.00  0.00           H  
ATOM   2722 1HB  ASP A 163     -83.134  -2.734   0.827  1.00  0.00           H  
ATOM   2723 2HB  ASP A 163     -83.280  -3.074  -0.892  1.00  0.00           H  
ATOM   2724  N   ASP A 164     -82.885  -5.590  -0.984  1.00  0.00           N  
ATOM   2725  CA  ASP A 164     -81.815  -6.549  -1.249  1.00  0.00           C  
ATOM   2726  C   ASP A 164     -80.407  -5.948  -0.954  1.00  0.00           C  
ATOM   2727  O   ASP A 164     -79.502  -6.652  -0.506  1.00  0.00           O  
ATOM   2728  CB  ASP A 164     -81.889  -7.020  -2.703  1.00  0.00           C  
ATOM   2729  CG  ASP A 164     -83.153  -7.814  -3.006  1.00  0.00           C  
ATOM   2730  OD1 ASP A 164     -83.247  -8.934  -2.564  1.00  0.00           O  
ATOM   2731  OD2 ASP A 164     -84.012  -7.291  -3.675  1.00  0.00           O  
ATOM   2732  H   ASP A 164     -83.217  -5.011  -1.742  1.00  0.00           H  
ATOM   2733  HA  ASP A 164     -81.956  -7.414  -0.600  1.00  0.00           H  
ATOM   2734 1HB  ASP A 164     -81.852  -6.157  -3.368  1.00  0.00           H  
ATOM   2735 2HB  ASP A 164     -81.023  -7.644  -2.928  1.00  0.00           H  
ATOM   2736  N   LYS A 165     -80.238  -4.638  -1.211  1.00  0.00           N  
ATOM   2737  CA  LYS A 165     -78.821  -4.733  -0.780  1.00  0.00           C  
ATOM   2738  C   LYS A 165     -78.716  -4.927   0.713  1.00  0.00           C  
ATOM   2739  O   LYS A 165     -77.765  -5.536   1.204  1.00  0.00           O  
ATOM   2740  CB  LYS A 165     -78.036  -3.485  -1.189  1.00  0.00           C  
ATOM   2741  CG  LYS A 165     -77.805  -3.351  -2.688  1.00  0.00           C  
ATOM   2742  CD  LYS A 165     -77.026  -2.086  -3.016  1.00  0.00           C  
ATOM   2743  CE  LYS A 165     -76.794  -1.951  -4.514  1.00  0.00           C  
ATOM   2744  NZ  LYS A 165     -76.065  -0.698  -4.853  1.00  0.00           N  
ATOM   2745  H   LYS A 165     -81.019  -4.101  -1.562  1.00  0.00           H  
ATOM   2746  HA  LYS A 165     -78.363  -5.586  -1.282  1.00  0.00           H  
ATOM   2747 1HB  LYS A 165     -78.567  -2.595  -0.851  1.00  0.00           H  
ATOM   2748 2HB  LYS A 165     -77.062  -3.492  -0.700  1.00  0.00           H  
ATOM   2749 1HG  LYS A 165     -77.247  -4.216  -3.049  1.00  0.00           H  
ATOM   2750 2HG  LYS A 165     -78.765  -3.320  -3.203  1.00  0.00           H  
ATOM   2751 1HD  LYS A 165     -77.580  -1.215  -2.662  1.00  0.00           H  
ATOM   2752 2HD  LYS A 165     -76.061  -2.111  -2.510  1.00  0.00           H  
ATOM   2753 1HE  LYS A 165     -76.214  -2.801  -4.870  1.00  0.00           H  
ATOM   2754 2HE  LYS A 165     -77.753  -1.950  -5.032  1.00  0.00           H  
ATOM   2755 1HZ  LYS A 165     -75.932  -0.646  -5.853  1.00  0.00           H  
ATOM   2756 2HZ  LYS A 165     -76.603   0.099  -4.543  1.00  0.00           H  
ATOM   2757 3HZ  LYS A 165     -75.166  -0.696  -4.393  1.00  0.00           H  
ATOM   2758  N   GLU A 166     -79.700  -4.399   1.379  1.00  0.00           N  
ATOM   2759  CA  GLU A 166     -79.864  -4.473   2.825  1.00  0.00           C  
ATOM   2760  C   GLU A 166     -79.830  -5.917   3.310  1.00  0.00           C  
ATOM   2761  O   GLU A 166     -79.117  -6.247   4.258  1.00  0.00           O  
ATOM   2762  CB  GLU A 166     -81.179  -3.813   3.247  1.00  0.00           C  
ATOM   2763  CG  GLU A 166     -81.422  -3.799   4.749  1.00  0.00           C  
ATOM   2764  CD  GLU A 166     -82.711  -3.125   5.127  1.00  0.00           C  
ATOM   2765  OE1 GLU A 166     -83.615  -3.122   4.327  1.00  0.00           O  
ATOM   2766  OE2 GLU A 166     -82.792  -2.612   6.218  1.00  0.00           O  
ATOM   2767  H   GLU A 166     -80.417  -3.893   0.879  1.00  0.00           H  
ATOM   2768  HA  GLU A 166     -79.046  -3.927   3.296  1.00  0.00           H  
ATOM   2769 1HB  GLU A 166     -81.198  -2.782   2.895  1.00  0.00           H  
ATOM   2770 2HB  GLU A 166     -82.014  -4.334   2.778  1.00  0.00           H  
ATOM   2771 1HG  GLU A 166     -81.442  -4.826   5.113  1.00  0.00           H  
ATOM   2772 2HG  GLU A 166     -80.593  -3.287   5.236  1.00  0.00           H  
ATOM   2773  N   ALA A 167     -80.605  -6.774   2.654  1.00  0.00           N  
ATOM   2774  CA  ALA A 167     -80.659  -8.186   3.013  1.00  0.00           C  
ATOM   2775  C   ALA A 167     -79.308  -8.858   2.805  1.00  0.00           C  
ATOM   2776  O   ALA A 167     -78.843  -9.616   3.656  1.00  0.00           O  
ATOM   2777  CB  ALA A 167     -81.734  -8.898   2.205  1.00  0.00           C  
ATOM   2778  H   ALA A 167     -81.171  -6.438   1.888  1.00  0.00           H  
ATOM   2779  HA  ALA A 167     -80.907  -8.257   4.072  1.00  0.00           H  
ATOM   2780 1HB  ALA A 167     -81.762  -9.951   2.484  1.00  0.00           H  
ATOM   2781 2HB  ALA A 167     -82.704  -8.443   2.409  1.00  0.00           H  
ATOM   2782 3HB  ALA A 167     -81.509  -8.810   1.143  1.00  0.00           H  
ATOM   2783  N   LEU A 168     -78.681  -8.576   1.667  1.00  0.00           N  
ATOM   2784  CA  LEU A 168     -77.399  -9.182   1.328  1.00  0.00           C  
ATOM   2785  C   LEU A 168     -76.313  -8.761   2.308  1.00  0.00           C  
ATOM   2786  O   LEU A 168     -75.464  -9.565   2.692  1.00  0.00           O  
ATOM   2787  CB  LEU A 168     -76.989  -8.791  -0.097  1.00  0.00           C  
ATOM   2788  CG  LEU A 168     -77.842  -9.390  -1.223  1.00  0.00           C  
ATOM   2789  CD1 LEU A 168     -77.428  -8.778  -2.554  1.00  0.00           C  
ATOM   2790  CD2 LEU A 168     -77.672 -10.902  -1.240  1.00  0.00           C  
ATOM   2791  H   LEU A 168     -79.103  -7.925   1.021  1.00  0.00           H  
ATOM   2792  HA  LEU A 168     -77.508 -10.265   1.395  1.00  0.00           H  
ATOM   2793 1HB  LEU A 168     -77.035  -7.707  -0.187  1.00  0.00           H  
ATOM   2794 2HB  LEU A 168     -75.957  -9.105  -0.260  1.00  0.00           H  
ATOM   2795  HG  LEU A 168     -78.891  -9.144  -1.055  1.00  0.00           H  
ATOM   2796 1HD1 LEU A 168     -78.035  -9.203  -3.354  1.00  0.00           H  
ATOM   2797 2HD1 LEU A 168     -77.578  -7.698  -2.521  1.00  0.00           H  
ATOM   2798 3HD1 LEU A 168     -76.377  -8.993  -2.743  1.00  0.00           H  
ATOM   2799 1HD2 LEU A 168     -78.279 -11.327  -2.040  1.00  0.00           H  
ATOM   2800 2HD2 LEU A 168     -76.623 -11.148  -1.410  1.00  0.00           H  
ATOM   2801 3HD2 LEU A 168     -77.991 -11.314  -0.283  1.00  0.00           H  
ATOM   2802  N   GLN A 169     -76.346  -7.495   2.709  1.00  0.00           N  
ATOM   2803  CA  GLN A 169     -75.376  -6.968   3.663  1.00  0.00           C  
ATOM   2804  C   GLN A 169     -75.427  -7.733   4.979  1.00  0.00           C  
ATOM   2805  O   GLN A 169     -74.391  -8.042   5.569  1.00  0.00           O  
ATOM   2806  CB  GLN A 169     -75.626  -5.479   3.915  1.00  0.00           C  
ATOM   2807  CG  GLN A 169     -74.598  -4.819   4.818  1.00  0.00           C  
ATOM   2808  CD  GLN A 169     -73.215  -4.786   4.195  1.00  0.00           C  
ATOM   2809  OE1 GLN A 169     -72.935  -3.968   3.315  1.00  0.00           O  
ATOM   2810  NE2 GLN A 169     -72.342  -5.678   4.648  1.00  0.00           N  
ATOM   2811  H   GLN A 169     -77.061  -6.881   2.345  1.00  0.00           H  
ATOM   2812  HA  GLN A 169     -74.380  -7.098   3.240  1.00  0.00           H  
ATOM   2813 1HB  GLN A 169     -75.630  -4.945   2.964  1.00  0.00           H  
ATOM   2814 2HB  GLN A 169     -76.607  -5.346   4.369  1.00  0.00           H  
ATOM   2815 1HG  GLN A 169     -74.908  -3.793   5.016  1.00  0.00           H  
ATOM   2816 2HG  GLN A 169     -74.538  -5.378   5.752  1.00  0.00           H  
ATOM   2817 1HE2 GLN A 169     -71.414  -5.705   4.274  1.00  0.00           H  
ATOM   2818 2HE2 GLN A 169     -72.611  -6.324   5.362  1.00  0.00           H  
ATOM   2819  N   VAL A 170     -76.638  -8.036   5.435  1.00  0.00           N  
ATOM   2820  CA  VAL A 170     -76.824  -8.814   6.654  1.00  0.00           C  
ATOM   2821  C   VAL A 170     -76.393 -10.261   6.455  1.00  0.00           C  
ATOM   2822  O   VAL A 170     -75.731 -10.845   7.313  1.00  0.00           O  
ATOM   2823  CB  VAL A 170     -78.300  -8.777   7.092  1.00  0.00           C  
ATOM   2824  CG1 VAL A 170     -78.533  -9.721   8.262  1.00  0.00           C  
ATOM   2825  CG2 VAL A 170     -78.696  -7.355   7.459  1.00  0.00           C  
ATOM   2826  H   VAL A 170     -77.450  -7.718   4.925  1.00  0.00           H  
ATOM   2827  HA  VAL A 170     -76.196  -8.382   7.432  1.00  0.00           H  
ATOM   2828  HB  VAL A 170     -78.923  -9.127   6.268  1.00  0.00           H  
ATOM   2829 1HG1 VAL A 170     -79.581  -9.682   8.558  1.00  0.00           H  
ATOM   2830 2HG1 VAL A 170     -78.277 -10.738   7.966  1.00  0.00           H  
ATOM   2831 3HG1 VAL A 170     -77.908  -9.419   9.103  1.00  0.00           H  
ATOM   2832 1HG2 VAL A 170     -79.741  -7.336   7.766  1.00  0.00           H  
ATOM   2833 2HG2 VAL A 170     -78.069  -7.003   8.278  1.00  0.00           H  
ATOM   2834 3HG2 VAL A 170     -78.561  -6.705   6.594  1.00  0.00           H  
ATOM   2835  N   LEU A 171     -76.771 -10.836   5.318  1.00  0.00           N  
ATOM   2836  CA  LEU A 171     -76.479 -12.235   5.033  1.00  0.00           C  
ATOM   2837  C   LEU A 171     -74.977 -12.493   5.020  1.00  0.00           C  
ATOM   2838  O   LEU A 171     -74.508 -13.510   5.531  1.00  0.00           O  
ATOM   2839  CB  LEU A 171     -77.086 -12.638   3.683  1.00  0.00           C  
ATOM   2840  CG  LEU A 171     -78.617 -12.709   3.637  1.00  0.00           C  
ATOM   2841  CD1 LEU A 171     -79.072 -12.937   2.202  1.00  0.00           C  
ATOM   2842  CD2 LEU A 171     -79.101 -13.827   4.548  1.00  0.00           C  
ATOM   2843  H   LEU A 171     -77.273 -10.289   4.633  1.00  0.00           H  
ATOM   2844  HA  LEU A 171     -76.916 -12.841   5.826  1.00  0.00           H  
ATOM   2845 1HB  LEU A 171     -76.765 -11.920   2.930  1.00  0.00           H  
ATOM   2846 2HB  LEU A 171     -76.700 -13.619   3.408  1.00  0.00           H  
ATOM   2847  HG  LEU A 171     -79.036 -11.761   3.973  1.00  0.00           H  
ATOM   2848 1HD1 LEU A 171     -80.161 -12.988   2.169  1.00  0.00           H  
ATOM   2849 2HD1 LEU A 171     -78.729 -12.114   1.576  1.00  0.00           H  
ATOM   2850 3HD1 LEU A 171     -78.655 -13.873   1.832  1.00  0.00           H  
ATOM   2851 1HD2 LEU A 171     -80.190 -13.878   4.516  1.00  0.00           H  
ATOM   2852 2HD2 LEU A 171     -78.684 -14.777   4.212  1.00  0.00           H  
ATOM   2853 3HD2 LEU A 171     -78.777 -13.630   5.570  1.00  0.00           H  
ATOM   2854  N   VAL A 172     -74.228 -11.567   4.433  1.00  0.00           N  
ATOM   2855  CA  VAL A 172     -72.774 -11.674   4.386  1.00  0.00           C  
ATOM   2856  C   VAL A 172     -72.173 -11.613   5.784  1.00  0.00           C  
ATOM   2857  O   VAL A 172     -71.307 -12.416   6.133  1.00  0.00           O  
ATOM   2858  CB  VAL A 172     -72.182 -10.542   3.526  1.00  0.00           C  
ATOM   2859  CG1 VAL A 172     -70.664 -10.532   3.630  1.00  0.00           C  
ATOM   2860  CG2 VAL A 172     -72.622 -10.706   2.079  1.00  0.00           C  
ATOM   2861  H   VAL A 172     -74.676 -10.768   4.007  1.00  0.00           H  
ATOM   2862  HA  VAL A 172     -72.520 -12.642   3.955  1.00  0.00           H  
ATOM   2863  HB  VAL A 172     -72.536  -9.584   3.908  1.00  0.00           H  
ATOM   2864 1HG1 VAL A 172     -70.262  -9.726   3.016  1.00  0.00           H  
ATOM   2865 2HG1 VAL A 172     -70.371 -10.378   4.668  1.00  0.00           H  
ATOM   2866 3HG1 VAL A 172     -70.269 -11.485   3.279  1.00  0.00           H  
ATOM   2867 1HG2 VAL A 172     -72.200  -9.902   1.477  1.00  0.00           H  
ATOM   2868 2HG2 VAL A 172     -72.273 -11.666   1.699  1.00  0.00           H  
ATOM   2869 3HG2 VAL A 172     -73.710 -10.668   2.024  1.00  0.00           H  
ATOM   2870  N   GLU A 173     -72.637 -10.658   6.582  1.00  0.00           N  
ATOM   2871  CA  GLU A 173     -72.076 -10.427   7.908  1.00  0.00           C  
ATOM   2872  C   GLU A 173     -72.224 -11.659   8.791  1.00  0.00           C  
ATOM   2873  O   GLU A 173     -71.293 -12.045   9.497  1.00  0.00           O  
ATOM   2874  CB  GLU A 173     -72.754  -9.227   8.573  1.00  0.00           C  
ATOM   2875  CG  GLU A 173     -72.198  -8.870   9.944  1.00  0.00           C  
ATOM   2876  CD  GLU A 173     -72.850  -7.654  10.541  1.00  0.00           C  
ATOM   2877  OE1 GLU A 173     -73.699  -7.083   9.900  1.00  0.00           O  
ATOM   2878  OE2 GLU A 173     -72.497  -7.296  11.640  1.00  0.00           O  
ATOM   2879  H   GLU A 173     -73.398 -10.076   6.262  1.00  0.00           H  
ATOM   2880  HA  GLU A 173     -71.011 -10.223   7.795  1.00  0.00           H  
ATOM   2881 1HB  GLU A 173     -72.652  -8.351   7.932  1.00  0.00           H  
ATOM   2882 2HB  GLU A 173     -73.820  -9.428   8.686  1.00  0.00           H  
ATOM   2883 1HG  GLU A 173     -72.347  -9.715  10.616  1.00  0.00           H  
ATOM   2884 2HG  GLU A 173     -71.127  -8.697   9.856  1.00  0.00           H  
ATOM   2885  N   ILE A 174     -73.401 -12.274   8.746  1.00  0.00           N  
ATOM   2886  CA  ILE A 174     -73.701 -13.417   9.601  1.00  0.00           C  
ATOM   2887  C   ILE A 174     -72.922 -14.650   9.164  1.00  0.00           C  
ATOM   2888  O   ILE A 174     -72.619 -15.525   9.976  1.00  0.00           O  
ATOM   2889  CB  ILE A 174     -75.208 -13.731   9.590  1.00  0.00           C  
ATOM   2890  CG1 ILE A 174     -75.649 -14.184   8.196  1.00  0.00           C  
ATOM   2891  CG2 ILE A 174     -76.008 -12.517  10.037  1.00  0.00           C  
ATOM   2892  CD1 ILE A 174     -77.068 -14.703   8.143  1.00  0.00           C  
ATOM   2893  H   ILE A 174     -74.106 -11.942   8.104  1.00  0.00           H  
ATOM   2894  HA  ILE A 174     -73.394 -13.170  10.617  1.00  0.00           H  
ATOM   2895  HB  ILE A 174     -75.412 -14.558  10.270  1.00  0.00           H  
ATOM   2896 1HG1 ILE A 174     -75.564 -13.351   7.499  1.00  0.00           H  
ATOM   2897 2HG1 ILE A 174     -74.985 -14.974   7.843  1.00  0.00           H  
ATOM   2898 1HG2 ILE A 174     -77.071 -12.756  10.023  1.00  0.00           H  
ATOM   2899 2HG2 ILE A 174     -75.712 -12.238  11.047  1.00  0.00           H  
ATOM   2900 3HG2 ILE A 174     -75.814 -11.685   9.359  1.00  0.00           H  
ATOM   2901 1HD1 ILE A 174     -77.307 -15.005   7.123  1.00  0.00           H  
ATOM   2902 2HD1 ILE A 174     -77.167 -15.562   8.809  1.00  0.00           H  
ATOM   2903 3HD1 ILE A 174     -77.754 -13.918   8.458  1.00  0.00           H  
ATOM   2904  N   VAL A 175     -72.598 -14.715   7.877  1.00  0.00           N  
ATOM   2905  CA  VAL A 175     -71.711 -15.752   7.361  1.00  0.00           C  
ATOM   2906  C   VAL A 175     -70.288 -15.564   7.872  1.00  0.00           C  
ATOM   2907  O   VAL A 175     -69.618 -16.528   8.239  1.00  0.00           O  
ATOM   2908  CB  VAL A 175     -71.707 -15.734   5.821  1.00  0.00           C  
ATOM   2909  CG1 VAL A 175     -70.656 -16.692   5.280  1.00  0.00           C  
ATOM   2910  CG2 VAL A 175     -73.087 -16.095   5.295  1.00  0.00           C  
ATOM   2911  H   VAL A 175     -72.976 -14.029   7.240  1.00  0.00           H  
ATOM   2912  HA  VAL A 175     -72.072 -16.715   7.722  1.00  0.00           H  
ATOM   2913  HB  VAL A 175     -71.437 -14.735   5.479  1.00  0.00           H  
ATOM   2914 1HG1 VAL A 175     -70.666 -16.666   4.190  1.00  0.00           H  
ATOM   2915 2HG1 VAL A 175     -69.671 -16.393   5.640  1.00  0.00           H  
ATOM   2916 3HG1 VAL A 175     -70.876 -17.704   5.620  1.00  0.00           H  
ATOM   2917 1HG2 VAL A 175     -73.077 -16.080   4.206  1.00  0.00           H  
ATOM   2918 2HG2 VAL A 175     -73.359 -17.093   5.642  1.00  0.00           H  
ATOM   2919 3HG2 VAL A 175     -73.817 -15.373   5.661  1.00  0.00           H  
ATOM   2920  N   ILE A 176     -69.832 -14.316   7.892  1.00  0.00           N  
ATOM   2921  CA  ILE A 176     -68.522 -13.989   8.439  1.00  0.00           C  
ATOM   2922  C   ILE A 176     -68.471 -14.244   9.940  1.00  0.00           C  
ATOM   2923  O   ILE A 176     -67.478 -14.754  10.460  1.00  0.00           O  
ATOM   2924  CB  ILE A 176     -68.160 -12.520   8.154  1.00  0.00           C  
ATOM   2925  CG1 ILE A 176     -68.047 -12.280   6.647  1.00  0.00           C  
ATOM   2926  CG2 ILE A 176     -66.863 -12.146   8.855  1.00  0.00           C  
ATOM   2927  CD1 ILE A 176     -66.989 -13.124   5.972  1.00  0.00           C  
ATOM   2928  H   ILE A 176     -70.409 -13.576   7.520  1.00  0.00           H  
ATOM   2929  HA  ILE A 176     -67.785 -14.638   7.965  1.00  0.00           H  
ATOM   2930  HB  ILE A 176     -68.958 -11.872   8.517  1.00  0.00           H  
ATOM   2931 1HG1 ILE A 176     -69.005 -12.490   6.172  1.00  0.00           H  
ATOM   2932 2HG1 ILE A 176     -67.814 -11.231   6.461  1.00  0.00           H  
ATOM   2933 1HG2 ILE A 176     -66.622 -11.105   8.643  1.00  0.00           H  
ATOM   2934 2HG2 ILE A 176     -66.979 -12.280   9.930  1.00  0.00           H  
ATOM   2935 3HG2 ILE A 176     -66.057 -12.786   8.495  1.00  0.00           H  
ATOM   2936 1HD1 ILE A 176     -66.968 -12.898   4.906  1.00  0.00           H  
ATOM   2937 2HD1 ILE A 176     -66.014 -12.904   6.409  1.00  0.00           H  
ATOM   2938 3HD1 ILE A 176     -67.221 -14.179   6.114  1.00  0.00           H  
ATOM   2939  N   GLU A 177     -69.548 -13.887  10.632  1.00  0.00           N  
ATOM   2940  CA  GLU A 177     -69.611 -14.036  12.081  1.00  0.00           C  
ATOM   2941  C   GLU A 177     -69.498 -15.499  12.490  1.00  0.00           C  
ATOM   2942  O   GLU A 177     -68.765 -15.839  13.419  1.00  0.00           O  
ATOM   2943  CB  GLU A 177     -70.915 -13.444  12.622  1.00  0.00           C  
ATOM   2944  CG  GLU A 177     -71.051 -13.502  14.137  1.00  0.00           C  
ATOM   2945  CD  GLU A 177     -72.316 -12.862  14.635  1.00  0.00           C  
ATOM   2946  OE1 GLU A 177     -73.064 -12.363  13.830  1.00  0.00           O  
ATOM   2947  OE2 GLU A 177     -72.535 -12.872  15.824  1.00  0.00           O  
ATOM   2948  H   GLU A 177     -70.343 -13.503  10.142  1.00  0.00           H  
ATOM   2949  HA  GLU A 177     -68.765 -13.502  12.513  1.00  0.00           H  
ATOM   2950 1HB  GLU A 177     -70.994 -12.400  12.319  1.00  0.00           H  
ATOM   2951 2HB  GLU A 177     -71.762 -13.976  12.189  1.00  0.00           H  
ATOM   2952 1HG  GLU A 177     -71.036 -14.545  14.453  1.00  0.00           H  
ATOM   2953 2HG  GLU A 177     -70.194 -13.003  14.587  1.00  0.00           H  
ATOM   2954  N   ILE A 178     -70.229 -16.362  11.792  1.00  0.00           N  
ATOM   2955  CA  ILE A 178     -70.210 -17.791  12.078  1.00  0.00           C  
ATOM   2956  C   ILE A 178     -68.893 -18.422  11.646  1.00  0.00           C  
ATOM   2957  O   ILE A 178     -68.406 -19.360  12.277  1.00  0.00           O  
ATOM   2958  CB  ILE A 178     -71.378 -18.507  11.375  1.00  0.00           C  
ATOM   2959  CG1 ILE A 178     -71.600 -19.893  11.987  1.00  0.00           C  
ATOM   2960  CG2 ILE A 178     -71.113 -18.617   9.882  1.00  0.00           C  
ATOM   2961  CD1 ILE A 178     -72.893 -20.549  11.559  1.00  0.00           C  
ATOM   2962  H   ILE A 178     -70.813 -16.018  11.042  1.00  0.00           H  
ATOM   2963  HA  ILE A 178     -70.305 -17.921  13.156  1.00  0.00           H  
ATOM   2964  HB  ILE A 178     -72.297 -17.943  11.531  1.00  0.00           H  
ATOM   2965 1HG1 ILE A 178     -70.776 -20.549  11.710  1.00  0.00           H  
ATOM   2966 2HG1 ILE A 178     -71.603 -19.814  13.075  1.00  0.00           H  
ATOM   2967 1HG2 ILE A 178     -71.948 -19.127   9.401  1.00  0.00           H  
ATOM   2968 2HG2 ILE A 178     -71.003 -17.620   9.457  1.00  0.00           H  
ATOM   2969 3HG2 ILE A 178     -70.197 -19.185   9.716  1.00  0.00           H  
ATOM   2970 1HD1 ILE A 178     -72.979 -21.527  12.034  1.00  0.00           H  
ATOM   2971 2HD1 ILE A 178     -73.735 -19.925  11.859  1.00  0.00           H  
ATOM   2972 3HD1 ILE A 178     -72.898 -20.671  10.477  1.00  0.00           H  
ATOM   2973  N   LEU A 179     -68.320 -17.902  10.566  1.00  0.00           N  
ATOM   2974  CA  LEU A 179     -67.011 -18.347  10.104  1.00  0.00           C  
ATOM   2975  C   LEU A 179     -65.942 -18.111  11.163  1.00  0.00           C  
ATOM   2976  O   LEU A 179     -65.129 -18.991  11.446  1.00  0.00           O  
ATOM   2977  CB  LEU A 179     -66.629 -17.615   8.811  1.00  0.00           C  
ATOM   2978  CG  LEU A 179     -65.320 -18.069   8.152  1.00  0.00           C  
ATOM   2979  CD1 LEU A 179     -65.367 -17.758   6.662  1.00  0.00           C  
ATOM   2980  CD2 LEU A 179     -64.146 -17.369   8.820  1.00  0.00           C  
ATOM   2981  H   LEU A 179     -68.804 -17.179  10.052  1.00  0.00           H  
ATOM   2982  HA  LEU A 179     -67.064 -19.420   9.917  1.00  0.00           H  
ATOM   2983 1HB  LEU A 179     -67.429 -17.751   8.086  1.00  0.00           H  
ATOM   2984 2HB  LEU A 179     -66.539 -16.551   9.028  1.00  0.00           H  
ATOM   2985  HG  LEU A 179     -65.211 -19.148   8.264  1.00  0.00           H  
ATOM   2986 1HD1 LEU A 179     -64.437 -18.081   6.194  1.00  0.00           H  
ATOM   2987 2HD1 LEU A 179     -66.205 -18.287   6.206  1.00  0.00           H  
ATOM   2988 3HD1 LEU A 179     -65.492 -16.686   6.518  1.00  0.00           H  
ATOM   2989 1HD2 LEU A 179     -63.215 -17.693   8.352  1.00  0.00           H  
ATOM   2990 2HD2 LEU A 179     -64.253 -16.290   8.707  1.00  0.00           H  
ATOM   2991 3HD2 LEU A 179     -64.126 -17.623   9.880  1.00  0.00           H  
ATOM   2992  N   GLU A 180     -65.949 -16.917  11.746  1.00  0.00           N  
ATOM   2993  CA  GLU A 180     -65.027 -16.587  12.826  1.00  0.00           C  
ATOM   2994  C   GLU A 180     -65.228 -17.509  14.022  1.00  0.00           C  
ATOM   2995  O   GLU A 180     -64.265 -17.924  14.666  1.00  0.00           O  
ATOM   2996  CB  GLU A 180     -65.209 -15.130  13.256  1.00  0.00           C  
ATOM   2997  CG  GLU A 180     -64.734 -14.108  12.233  1.00  0.00           C  
ATOM   2998  CD  GLU A 180     -64.999 -12.690  12.656  1.00  0.00           C  
ATOM   2999  OE1 GLU A 180     -65.637 -12.500  13.664  1.00  0.00           O  
ATOM   3000  OE2 GLU A 180     -64.562 -11.795  11.971  1.00  0.00           O  
ATOM   3001  H   GLU A 180     -66.609 -16.220  11.432  1.00  0.00           H  
ATOM   3002  HA  GLU A 180     -64.010 -16.731  12.461  1.00  0.00           H  
ATOM   3003 1HB  GLU A 180     -66.264 -14.938  13.456  1.00  0.00           H  
ATOM   3004 2HB  GLU A 180     -64.663 -14.953  14.183  1.00  0.00           H  
ATOM   3005 1HG  GLU A 180     -63.663 -14.235  12.078  1.00  0.00           H  
ATOM   3006 2HG  GLU A 180     -65.235 -14.299  11.285  1.00  0.00           H  
ATOM   3007  N   LEU A 181     -66.485 -17.825  14.314  1.00  0.00           N  
ATOM   3008  CA  LEU A 181     -66.812 -18.719  15.419  1.00  0.00           C  
ATOM   3009  C   LEU A 181     -66.366 -20.146  15.124  1.00  0.00           C  
ATOM   3010  O   LEU A 181     -65.801 -20.820  15.984  1.00  0.00           O  
ATOM   3011  CB  LEU A 181     -68.321 -18.694  15.692  1.00  0.00           C  
ATOM   3012  CG  LEU A 181     -68.872 -17.384  16.268  1.00  0.00           C  
ATOM   3013  CD1 LEU A 181     -70.393 -17.447  16.311  1.00  0.00           C  
ATOM   3014  CD2 LEU A 181     -68.294 -17.157  17.657  1.00  0.00           C  
ATOM   3015  H   LEU A 181     -67.232 -17.436  13.758  1.00  0.00           H  
ATOM   3016  HA  LEU A 181     -66.275 -18.376  16.302  1.00  0.00           H  
ATOM   3017 1HB  LEU A 181     -68.846 -18.892  14.758  1.00  0.00           H  
ATOM   3018 2HB  LEU A 181     -68.560 -19.492  16.395  1.00  0.00           H  
ATOM   3019  HG  LEU A 181     -68.591 -16.554  15.618  1.00  0.00           H  
ATOM   3020 1HD1 LEU A 181     -70.784 -16.515  16.720  1.00  0.00           H  
ATOM   3021 2HD1 LEU A 181     -70.780 -17.590  15.302  1.00  0.00           H  
ATOM   3022 3HD1 LEU A 181     -70.704 -18.279  16.941  1.00  0.00           H  
ATOM   3023 1HD2 LEU A 181     -68.685 -16.225  18.066  1.00  0.00           H  
ATOM   3024 2HD2 LEU A 181     -68.576 -17.985  18.308  1.00  0.00           H  
ATOM   3025 3HD2 LEU A 181     -67.208 -17.098  17.594  1.00  0.00           H  
ATOM   3026  N   LEU A 182     -66.624 -20.600  13.902  1.00  0.00           N  
ATOM   3027  CA  LEU A 182     -66.274 -21.958  13.500  1.00  0.00           C  
ATOM   3028  C   LEU A 182     -64.775 -22.199  13.621  1.00  0.00           C  
ATOM   3029  O   LEU A 182     -64.341 -23.260  14.068  1.00  0.00           O  
ATOM   3030  CB  LEU A 182     -66.725 -22.217  12.057  1.00  0.00           C  
ATOM   3031  CG  LEU A 182     -68.241 -22.299  11.838  1.00  0.00           C  
ATOM   3032  CD1 LEU A 182     -68.535 -22.372  10.346  1.00  0.00           C  
ATOM   3033  CD2 LEU A 182     -68.794 -23.515  12.565  1.00  0.00           C  
ATOM   3034  H   LEU A 182     -67.075 -19.990  13.235  1.00  0.00           H  
ATOM   3035  HA  LEU A 182     -66.779 -22.650  14.174  1.00  0.00           H  
ATOM   3036 1HB  LEU A 182     -66.341 -21.417  11.425  1.00  0.00           H  
ATOM   3037 2HB  LEU A 182     -66.290 -23.158  11.720  1.00  0.00           H  
ATOM   3038  HG  LEU A 182     -68.714 -21.397  12.227  1.00  0.00           H  
ATOM   3039 1HD1 LEU A 182     -69.613 -22.430  10.190  1.00  0.00           H  
ATOM   3040 2HD1 LEU A 182     -68.146 -21.481   9.854  1.00  0.00           H  
ATOM   3041 3HD1 LEU A 182     -68.060 -23.257   9.924  1.00  0.00           H  
ATOM   3042 1HD2 LEU A 182     -69.872 -23.573  12.410  1.00  0.00           H  
ATOM   3043 2HD2 LEU A 182     -68.322 -24.418  12.175  1.00  0.00           H  
ATOM   3044 3HD2 LEU A 182     -68.585 -23.428  13.631  1.00  0.00           H  
ATOM   3045  N   VAL A 183     -63.987 -21.206  13.219  1.00  0.00           N  
ATOM   3046  CA  VAL A 183     -62.537 -21.278  13.352  1.00  0.00           C  
ATOM   3047  C   VAL A 183     -62.113 -21.189  14.813  1.00  0.00           C  
ATOM   3048  O   VAL A 183     -61.224 -21.915  15.257  1.00  0.00           O  
ATOM   3049  CB  VAL A 183     -61.870 -20.140  12.556  1.00  0.00           C  
ATOM   3050  CG1 VAL A 183     -60.373 -20.108  12.825  1.00  0.00           C  
ATOM   3051  CG2 VAL A 183     -62.148 -20.315  11.071  1.00  0.00           C  
ATOM   3052  H   VAL A 183     -64.404 -20.382  12.811  1.00  0.00           H  
ATOM   3053  HA  VAL A 183     -62.209 -22.243  12.967  1.00  0.00           H  
ATOM   3054  HB  VAL A 183     -62.278 -19.187  12.893  1.00  0.00           H  
ATOM   3055 1HG1 VAL A 183     -59.918 -19.298  12.255  1.00  0.00           H  
ATOM   3056 2HG1 VAL A 183     -60.198 -19.946  13.889  1.00  0.00           H  
ATOM   3057 3HG1 VAL A 183     -59.929 -21.057  12.524  1.00  0.00           H  
ATOM   3058 1HG2 VAL A 183     -61.675 -19.507  10.515  1.00  0.00           H  
ATOM   3059 2HG2 VAL A 183     -61.746 -21.271  10.736  1.00  0.00           H  
ATOM   3060 3HG2 VAL A 183     -63.224 -20.293  10.897  1.00  0.00           H  
ATOM   3061  N   GLU A 184     -62.754 -20.294  15.556  1.00  0.00           N  
ATOM   3062  CA  GLU A 184     -62.494 -20.157  16.983  1.00  0.00           C  
ATOM   3063  C   GLU A 184     -62.741 -21.468  17.717  1.00  0.00           C  
ATOM   3064  O   GLU A 184     -61.983 -21.842  18.612  1.00  0.00           O  
ATOM   3065  CB  GLU A 184     -63.370 -19.054  17.581  1.00  0.00           C  
ATOM   3066  CG  GLU A 184     -63.125 -18.788  19.059  1.00  0.00           C  
ATOM   3067  CD  GLU A 184     -63.954 -17.655  19.596  1.00  0.00           C  
ATOM   3068  OE1 GLU A 184     -64.688 -17.070  18.836  1.00  0.00           O  
ATOM   3069  OE2 GLU A 184     -63.854 -17.374  20.767  1.00  0.00           O  
ATOM   3070  H   GLU A 184     -63.440 -19.693  15.121  1.00  0.00           H  
ATOM   3071  HA  GLU A 184     -61.444 -19.893  17.113  1.00  0.00           H  
ATOM   3072 1HB  GLU A 184     -63.200 -18.122  17.041  1.00  0.00           H  
ATOM   3073 2HB  GLU A 184     -64.421 -19.317  17.458  1.00  0.00           H  
ATOM   3074 1HG  GLU A 184     -63.357 -19.691  19.623  1.00  0.00           H  
ATOM   3075 2HG  GLU A 184     -62.070 -18.562  19.207  1.00  0.00           H  
ATOM   3076  N   ILE A 185     -63.806 -22.164  17.334  1.00  0.00           N  
ATOM   3077  CA  ILE A 185     -64.117 -23.467  17.908  1.00  0.00           C  
ATOM   3078  C   ILE A 185     -63.018 -24.478  17.607  1.00  0.00           C  
ATOM   3079  O   ILE A 185     -62.600 -25.234  18.483  1.00  0.00           O  
ATOM   3080  CB  ILE A 185     -65.461 -23.995  17.375  1.00  0.00           C  
ATOM   3081  CG1 ILE A 185     -66.616 -23.134  17.893  1.00  0.00           C  
ATOM   3082  CG2 ILE A 185     -65.657 -25.450  17.774  1.00  0.00           C  
ATOM   3083  CD1 ILE A 185     -67.936 -23.405  17.207  1.00  0.00           C  
ATOM   3084  H   ILE A 185     -64.417 -21.780  16.627  1.00  0.00           H  
ATOM   3085  HA  ILE A 185     -64.180 -23.355  18.990  1.00  0.00           H  
ATOM   3086  HB  ILE A 185     -65.476 -23.921  16.288  1.00  0.00           H  
ATOM   3087 1HG1 ILE A 185     -66.746 -23.304  18.961  1.00  0.00           H  
ATOM   3088 2HG1 ILE A 185     -66.373 -22.080  17.758  1.00  0.00           H  
ATOM   3089 1HG2 ILE A 185     -66.613 -25.807  17.389  1.00  0.00           H  
ATOM   3090 2HG2 ILE A 185     -64.851 -26.052  17.358  1.00  0.00           H  
ATOM   3091 3HG2 ILE A 185     -65.649 -25.533  18.860  1.00  0.00           H  
ATOM   3092 1HD1 ILE A 185     -68.705 -22.756  17.627  1.00  0.00           H  
ATOM   3093 2HD1 ILE A 185     -67.838 -23.206  16.139  1.00  0.00           H  
ATOM   3094 3HD1 ILE A 185     -68.217 -24.446  17.358  1.00  0.00           H  
ATOM   3095  N   ALA A 186     -62.552 -24.486  16.363  1.00  0.00           N  
ATOM   3096  CA  ALA A 186     -61.454 -25.356  15.961  1.00  0.00           C  
ATOM   3097  C   ALA A 186     -60.187 -25.042  16.747  1.00  0.00           C  
ATOM   3098  O   ALA A 186     -59.440 -25.945  17.124  1.00  0.00           O  
ATOM   3099  CB  ALA A 186     -61.196 -25.227  14.467  1.00  0.00           C  
ATOM   3100  H   ALA A 186     -62.970 -23.873  15.677  1.00  0.00           H  
ATOM   3101  HA  ALA A 186     -61.738 -26.385  16.182  1.00  0.00           H  
ATOM   3102 1HB  ALA A 186     -60.373 -25.883  14.182  1.00  0.00           H  
ATOM   3103 2HB  ALA A 186     -62.093 -25.510  13.917  1.00  0.00           H  
ATOM   3104 3HB  ALA A 186     -60.936 -24.196  14.231  1.00  0.00           H  
ATOM   3105  N   GLU A 187     -59.951 -23.758  16.990  1.00  0.00           N  
ATOM   3106  CA  GLU A 187     -58.816 -23.327  17.799  1.00  0.00           C  
ATOM   3107  C   GLU A 187     -58.937 -23.832  19.230  1.00  0.00           C  
ATOM   3108  O   GLU A 187     -57.976 -24.350  19.799  1.00  0.00           O  
ATOM   3109  CB  GLU A 187     -58.706 -21.801  17.795  1.00  0.00           C  
ATOM   3110  CG  GLU A 187     -57.516 -21.254  18.571  1.00  0.00           C  
ATOM   3111  CD  GLU A 187     -57.409 -19.756  18.498  1.00  0.00           C  
ATOM   3112  OE1 GLU A 187     -58.224 -19.152  17.844  1.00  0.00           O  
ATOM   3113  OE2 GLU A 187     -56.510 -19.215  19.099  1.00  0.00           O  
ATOM   3114  H   GLU A 187     -60.574 -23.062  16.605  1.00  0.00           H  
ATOM   3115  HA  GLU A 187     -57.911 -23.756  17.368  1.00  0.00           H  
ATOM   3116 1HB  GLU A 187     -58.628 -21.444  16.767  1.00  0.00           H  
ATOM   3117 2HB  GLU A 187     -59.611 -21.369  18.223  1.00  0.00           H  
ATOM   3118 1HG  GLU A 187     -57.609 -21.550  19.615  1.00  0.00           H  
ATOM   3119 2HG  GLU A 187     -56.603 -21.698  18.176  1.00  0.00           H  
ATOM   3120  N   GLU A 188     -60.120 -23.683  19.814  1.00  0.00           N  
ATOM   3121  CA  GLU A 188     -60.341 -24.143  21.176  1.00  0.00           C  
ATOM   3122  C   GLU A 188     -60.175 -25.652  21.235  1.00  0.00           C  
ATOM   3123  O   GLU A 188     -59.676 -26.193  22.222  1.00  0.00           O  
ATOM   3124  CB  GLU A 188     -61.734 -23.743  21.668  1.00  0.00           C  
ATOM   3125  CG  GLU A 188     -61.916 -22.249  21.894  1.00  0.00           C  
ATOM   3126  CD  GLU A 188     -63.312 -21.888  22.320  1.00  0.00           C  
ATOM   3127  OE1 GLU A 188     -64.152 -22.755  22.331  1.00  0.00           O  
ATOM   3128  OE2 GLU A 188     -63.538 -20.743  22.635  1.00  0.00           O  
ATOM   3129  H   GLU A 188     -60.871 -23.244  19.300  1.00  0.00           H  
ATOM   3130  HA  GLU A 188     -59.590 -23.679  21.816  1.00  0.00           H  
ATOM   3131 1HB  GLU A 188     -62.482 -24.065  20.943  1.00  0.00           H  
ATOM   3132 2HB  GLU A 188     -61.948 -24.252  22.607  1.00  0.00           H  
ATOM   3133 1HG  GLU A 188     -61.217 -21.921  22.663  1.00  0.00           H  
ATOM   3134 2HG  GLU A 188     -61.674 -21.721  20.973  1.00  0.00           H  
ATOM   3135  N   ALA A 189     -60.600 -26.313  20.166  1.00  0.00           N  
ATOM   3136  CA  ALA A 189     -60.504 -27.760  20.048  1.00  0.00           C  
ATOM   3137  C   ALA A 189     -59.066 -28.250  20.177  1.00  0.00           C  
ATOM   3138  O   ALA A 189     -58.822 -29.389  20.575  1.00  0.00           O  
ATOM   3139  CB  ALA A 189     -61.098 -28.216  18.723  1.00  0.00           C  
ATOM   3140  H   ALA A 189     -61.008 -25.798  19.399  1.00  0.00           H  
ATOM   3141  HA  ALA A 189     -61.090 -28.211  20.850  1.00  0.00           H  
ATOM   3142 1HB  ALA A 189     -61.029 -29.302  18.648  1.00  0.00           H  
ATOM   3143 2HB  ALA A 189     -62.144 -27.914  18.670  1.00  0.00           H  
ATOM   3144 3HB  ALA A 189     -60.547 -27.761  17.902  1.00  0.00           H  
ATOM   3145  N   GLY A 190     -58.118 -27.387  19.839  1.00  0.00           N  
ATOM   3146  CA  GLY A 190     -56.703 -27.722  19.935  1.00  0.00           C  
ATOM   3147  C   GLY A 190     -56.075 -27.892  18.558  1.00  0.00           C  
ATOM   3148  O   GLY A 190     -55.086 -28.609  18.400  1.00  0.00           O  
ATOM   3149  H   GLY A 190     -58.382 -26.471  19.504  1.00  0.00           H  
ATOM   3150 1HA  GLY A 190     -56.179 -26.937  20.480  1.00  0.00           H  
ATOM   3151 2HA  GLY A 190     -56.586 -28.642  20.504  1.00  0.00           H  
ATOM   3152  N   LEU A 191     -56.659 -27.226  17.567  1.00  0.00           N  
ATOM   3153  CA  LEU A 191     -56.075 -27.152  16.233  1.00  0.00           C  
ATOM   3154  C   LEU A 191     -54.784 -26.335  16.265  1.00  0.00           C  
ATOM   3155  O   LEU A 191     -54.740 -25.249  16.844  1.00  0.00           O  
ATOM   3156  CB  LEU A 191     -57.069 -26.524  15.248  1.00  0.00           C  
ATOM   3157  CG  LEU A 191     -56.612 -26.471  13.785  1.00  0.00           C  
ATOM   3158  CD1 LEU A 191     -56.490 -27.888  13.238  1.00  0.00           C  
ATOM   3159  CD2 LEU A 191     -57.606 -25.656  12.971  1.00  0.00           C  
ATOM   3160  H   LEU A 191     -57.535 -26.755  17.740  1.00  0.00           H  
ATOM   3161  HA  LEU A 191     -55.852 -28.164  15.896  1.00  0.00           H  
ATOM   3162 1HB  LEU A 191     -57.998 -27.091  15.284  1.00  0.00           H  
ATOM   3163 2HB  LEU A 191     -57.277 -25.503  15.567  1.00  0.00           H  
ATOM   3164  HG  LEU A 191     -55.628 -26.006  13.727  1.00  0.00           H  
ATOM   3165 1HD1 LEU A 191     -56.165 -27.850  12.199  1.00  0.00           H  
ATOM   3166 2HD1 LEU A 191     -55.759 -28.443  13.826  1.00  0.00           H  
ATOM   3167 3HD1 LEU A 191     -57.457 -28.385  13.298  1.00  0.00           H  
ATOM   3168 1HD2 LEU A 191     -57.280 -25.617  11.931  1.00  0.00           H  
ATOM   3169 2HD2 LEU A 191     -58.590 -26.121  13.027  1.00  0.00           H  
ATOM   3170 3HD2 LEU A 191     -57.660 -24.643  13.372  1.00  0.00           H  
ATOM   3171  N   PRO A 192     -53.731 -26.856  15.643  1.00  0.00           N  
ATOM   3172  CA  PRO A 192     -52.439 -26.178  15.640  1.00  0.00           C  
ATOM   3173  C   PRO A 192     -52.587 -24.719  15.207  1.00  0.00           C  
ATOM   3174  O   PRO A 192     -53.195 -24.426  14.177  1.00  0.00           O  
ATOM   3175  CB  PRO A 192     -51.625 -26.991  14.627  1.00  0.18           C  
ATOM   3176  CG  PRO A 192     -52.151 -28.379  14.765  1.00  0.17           C  
ATOM   3177  CD  PRO A 192     -53.632 -28.201  14.960  1.00  0.14           C  
ATOM   3178  HA  PRO A 192     -52.031 -26.206  16.652  1.00  0.00           H  
ATOM   3179 1HB  PRO A 192     -51.766 -26.580  13.616  1.00  0.19           H  
ATOM   3180 2HB  PRO A 192     -50.553 -26.916  14.858  1.00  0.11           H  
ATOM   3181 1HG  PRO A 192     -51.909 -28.968  13.868  1.00  0.10           H  
ATOM   3182 2HG  PRO A 192     -51.669 -28.884  15.616  1.00  0.17           H  
ATOM   3183 1HD  PRO A 192     -54.132 -28.182  13.981  1.00  0.11           H  
ATOM   3184 2HD  PRO A 192     -54.023 -29.023  15.579  1.00  0.12           H  
ATOM   3185  N   PRO A 193     -52.028 -23.807  16.000  1.00  0.00           N  
ATOM   3186  CA  PRO A 193     -52.114 -22.376  15.713  1.00  0.00           C  
ATOM   3187  C   PRO A 193     -51.704 -22.033  14.272  1.00  0.00           C  
ATOM   3188  O   PRO A 193     -52.222 -21.088  13.677  1.00  0.00           O  
ATOM   3189  CB  PRO A 193     -51.139 -21.776  16.731  1.00  0.00           C  
ATOM   3190  CG  PRO A 193     -51.176 -22.727  17.878  1.00  0.00           C  
ATOM   3191  CD  PRO A 193     -51.264 -24.085  17.235  1.00  0.00           C  
ATOM   3192  HA  PRO A 193     -53.154 -22.070  15.828  1.00  0.00           H  
ATOM   3193 1HB  PRO A 193     -50.138 -21.685  16.284  1.00  0.00           H  
ATOM   3194 2HB  PRO A 193     -51.461 -20.761  17.007  1.00  0.00           H  
ATOM   3195 1HG  PRO A 193     -50.276 -22.609  18.499  1.00  0.00           H  
ATOM   3196 2HG  PRO A 193     -52.039 -22.508  18.525  1.00  0.00           H  
ATOM   3197 1HD  PRO A 193     -50.251 -24.451  17.010  1.00  0.00           H  
ATOM   3198 2HD  PRO A 193     -51.785 -24.779  17.912  1.00  0.00           H  
ATOM   3199  N   GLU A 194     -50.772 -22.805  13.719  1.00  0.00           N  
ATOM   3200  CA  GLU A 194     -50.302 -22.604  12.353  1.00  0.00           C  
ATOM   3201  C   GLU A 194     -51.425 -22.819  11.346  1.00  0.00           C  
ATOM   3202  O   GLU A 194     -51.420 -22.235  10.262  1.00  0.00           O  
ATOM   3203  CB  GLU A 194     -49.139 -23.550  12.044  1.00  0.00           C  
ATOM   3204  CG  GLU A 194     -47.882 -23.289  12.862  1.00  0.00           C  
ATOM   3205  CD  GLU A 194     -47.924 -23.933  14.220  1.00  0.00           C  
ATOM   3206  OE1 GLU A 194     -48.902 -24.573  14.524  1.00  0.00           O  
ATOM   3207  OE2 GLU A 194     -46.976 -23.784  14.955  1.00  0.00           O  
ATOM   3208  H   GLU A 194     -50.373 -23.559  14.260  1.00  0.00           H  
ATOM   3209  HA  GLU A 194     -49.963 -21.572  12.260  1.00  0.00           H  
ATOM   3210 1HB  GLU A 194     -49.449 -24.579  12.227  1.00  0.00           H  
ATOM   3211 2HB  GLU A 194     -48.875 -23.470  10.990  1.00  0.00           H  
ATOM   3212 1HG  GLU A 194     -47.021 -23.673  12.317  1.00  0.00           H  
ATOM   3213 2HG  GLU A 194     -47.754 -22.214  12.979  1.00  0.00           H  
ATOM   3214  N   ALA A 195     -52.387 -23.659  11.712  1.00  0.00           N  
ATOM   3215  CA  ALA A 195     -53.554 -23.900  10.872  1.00  0.00           C  
ATOM   3216  C   ALA A 195     -54.643 -22.868  11.134  1.00  0.00           C  
ATOM   3217  O   ALA A 195     -55.349 -22.449  10.216  1.00  0.00           O  
ATOM   3218  CB  ALA A 195     -54.091 -25.305  11.101  1.00  0.00           C  
ATOM   3219  H   ALA A 195     -52.307 -24.144  12.594  1.00  0.00           H  
ATOM   3220  HA  ALA A 195     -53.247 -23.804   9.830  1.00  0.00           H  
ATOM   3221 1HB  ALA A 195     -54.962 -25.470  10.467  1.00  0.00           H  
ATOM   3222 2HB  ALA A 195     -53.319 -26.034  10.854  1.00  0.00           H  
ATOM   3223 3HB  ALA A 195     -54.376 -25.420  12.146  1.00  0.00           H  
ATOM   3224  N   VAL A 196     -54.775 -22.460  12.391  1.00  0.00           N  
ATOM   3225  CA  VAL A 196     -55.820 -21.523  12.788  1.00  0.00           C  
ATOM   3226  C   VAL A 196     -55.641 -20.175  12.104  1.00  0.00           C  
ATOM   3227  O   VAL A 196     -56.605 -19.578  11.626  1.00  0.00           O  
ATOM   3228  CB  VAL A 196     -55.808 -21.325  14.315  1.00  0.00           C  
ATOM   3229  CG1 VAL A 196     -56.760 -20.207  14.715  1.00  0.00           C  
ATOM   3230  CG2 VAL A 196     -56.184 -22.626  15.009  1.00  0.00           C  
ATOM   3231  H   VAL A 196     -54.134 -22.807  13.091  1.00  0.00           H  
ATOM   3232  HA  VAL A 196     -56.780 -21.933  12.472  1.00  0.00           H  
ATOM   3233  HB  VAL A 196     -54.808 -21.022  14.626  1.00  0.00           H  
ATOM   3234 1HG1 VAL A 196     -56.739 -20.080  15.797  1.00  0.00           H  
ATOM   3235 2HG1 VAL A 196     -56.451 -19.278  14.235  1.00  0.00           H  
ATOM   3236 3HG1 VAL A 196     -57.772 -20.460  14.399  1.00  0.00           H  
ATOM   3237 1HG2 VAL A 196     -56.173 -22.478  16.089  1.00  0.00           H  
ATOM   3238 2HG2 VAL A 196     -57.182 -22.931  14.694  1.00  0.00           H  
ATOM   3239 3HG2 VAL A 196     -55.466 -23.401  14.742  1.00  0.00           H  
ATOM   3240  N   GLU A 197     -54.400 -19.700  12.059  1.00  0.00           N  
ATOM   3241  CA  GLU A 197     -54.092 -18.416  11.441  1.00  0.00           C  
ATOM   3242  C   GLU A 197     -54.498 -18.401   9.972  1.00  0.00           C  
ATOM   3243  O   GLU A 197     -54.997 -17.396   9.466  1.00  0.00           O  
ATOM   3244  CB  GLU A 197     -52.599 -18.106  11.571  1.00  0.00           C  
ATOM   3245  CG  GLU A 197     -52.188 -16.748  11.019  1.00  0.00           C  
ATOM   3246  CD  GLU A 197     -50.731 -16.446  11.233  1.00  0.00           C  
ATOM   3247  OE1 GLU A 197     -50.055 -17.258  11.817  1.00  0.00           O  
ATOM   3248  OE2 GLU A 197     -50.294 -15.401  10.812  1.00  0.00           O  
ATOM   3249  H   GLU A 197     -53.651 -20.242  12.465  1.00  0.00           H  
ATOM   3250  HA  GLU A 197     -54.669 -17.647  11.954  1.00  0.00           H  
ATOM   3251 1HB  GLU A 197     -52.311 -18.140  12.622  1.00  0.00           H  
ATOM   3252 2HB  GLU A 197     -52.022 -18.868  11.049  1.00  0.00           H  
ATOM   3253 1HG  GLU A 197     -52.399 -16.724   9.950  1.00  0.00           H  
ATOM   3254 2HG  GLU A 197     -52.789 -15.976  11.497  1.00  0.00           H  
ATOM   3255  N   LYS A 198     -54.281 -19.522   9.292  1.00  0.00           N  
ATOM   3256  CA  LYS A 198     -54.619 -19.638   7.879  1.00  0.00           C  
ATOM   3257  C   LYS A 198     -56.125 -19.559   7.664  1.00  0.00           C  
ATOM   3258  O   LYS A 198     -56.597 -18.878   6.753  1.00  0.00           O  
ATOM   3259  CB  LYS A 198     -54.073 -20.946   7.304  1.00  0.00           C  
ATOM   3260  CG  LYS A 198     -52.557 -20.990   7.168  1.00  0.00           C  
ATOM   3261  CD  LYS A 198     -52.090 -22.326   6.610  1.00  0.00           C  
ATOM   3262  CE  LYS A 198     -50.575 -22.375   6.486  1.00  0.00           C  
ATOM   3263  NZ  LYS A 198     -50.101 -23.691   5.977  1.00  0.00           N  
ATOM   3264  H   LYS A 198     -53.872 -20.314   9.767  1.00  0.00           H  
ATOM   3265  HA  LYS A 198     -54.162 -18.801   7.351  1.00  0.00           H  
ATOM   3266 1HB  LYS A 198     -54.377 -21.778   7.940  1.00  0.00           H  
ATOM   3267 2HB  LYS A 198     -54.502 -21.116   6.316  1.00  0.00           H  
ATOM   3268 1HG  LYS A 198     -52.228 -20.192   6.502  1.00  0.00           H  
ATOM   3269 2HG  LYS A 198     -52.100 -20.834   8.145  1.00  0.00           H  
ATOM   3270 1HD  LYS A 198     -52.419 -23.130   7.269  1.00  0.00           H  
ATOM   3271 2HD  LYS A 198     -52.531 -22.482   5.626  1.00  0.00           H  
ATOM   3272 1HE  LYS A 198     -50.240 -21.595   5.804  1.00  0.00           H  
ATOM   3273 2HE  LYS A 198     -50.123 -22.193   7.461  1.00  0.00           H  
ATOM   3274 1HZ  LYS A 198     -49.093 -23.684   5.910  1.00  0.00           H  
ATOM   3275 2HZ  LYS A 198     -50.390 -24.422   6.612  1.00  0.00           H  
ATOM   3276 3HZ  LYS A 198     -50.498 -23.863   5.064  1.00  0.00           H  
ATOM   3277  N   LEU A 199     -56.875 -20.260   8.508  1.00  0.00           N  
ATOM   3278  CA  LEU A 199     -58.331 -20.256   8.422  1.00  0.00           C  
ATOM   3279  C   LEU A 199     -58.891 -18.854   8.625  1.00  0.00           C  
ATOM   3280  O   LEU A 199     -59.840 -18.451   7.953  1.00  0.00           O  
ATOM   3281  CB  LEU A 199     -58.926 -21.207   9.468  1.00  0.00           C  
ATOM   3282  CG  LEU A 199     -58.682 -22.702   9.223  1.00  0.00           C  
ATOM   3283  CD1 LEU A 199     -59.171 -23.500  10.424  1.00  0.00           C  
ATOM   3284  CD2 LEU A 199     -59.399 -23.132   7.952  1.00  0.00           C  
ATOM   3285  H   LEU A 199     -56.425 -20.809   9.226  1.00  0.00           H  
ATOM   3286  HA  LEU A 199     -58.613 -20.587   7.423  1.00  0.00           H  
ATOM   3287 1HB  LEU A 199     -58.508 -20.959  10.442  1.00  0.00           H  
ATOM   3288 2HB  LEU A 199     -60.004 -21.050   9.507  1.00  0.00           H  
ATOM   3289  HG  LEU A 199     -57.612 -22.883   9.115  1.00  0.00           H  
ATOM   3290 1HD1 LEU A 199     -58.997 -24.562  10.250  1.00  0.00           H  
ATOM   3291 2HD1 LEU A 199     -58.628 -23.186  11.315  1.00  0.00           H  
ATOM   3292 3HD1 LEU A 199     -60.237 -23.326  10.567  1.00  0.00           H  
ATOM   3293 1HD2 LEU A 199     -59.224 -24.194   7.777  1.00  0.00           H  
ATOM   3294 2HD2 LEU A 199     -60.469 -22.953   8.059  1.00  0.00           H  
ATOM   3295 3HD2 LEU A 199     -59.017 -22.558   7.107  1.00  0.00           H  
ATOM   3296  N   GLN A 200     -58.298 -18.115   9.556  1.00  0.00           N  
ATOM   3297  CA  GLN A 200     -58.759 -16.769   9.874  1.00  0.00           C  
ATOM   3298  C   GLN A 200     -58.660 -15.852   8.662  1.00  0.00           C  
ATOM   3299  O   GLN A 200     -59.553 -15.043   8.409  1.00  0.00           O  
ATOM   3300  CB  GLN A 200     -57.951 -16.187  11.037  1.00  0.00           C  
ATOM   3301  CG  GLN A 200     -58.226 -16.847  12.378  1.00  0.00           C  
ATOM   3302  CD  GLN A 200     -57.345 -16.298  13.484  1.00  0.00           C  
ATOM   3303  OE1 GLN A 200     -56.233 -15.826  13.235  1.00  0.00           O  
ATOM   3304  NE2 GLN A 200     -57.839 -16.357  14.716  1.00  0.00           N  
ATOM   3305  H   GLN A 200     -57.507 -18.495  10.057  1.00  0.00           H  
ATOM   3306  HA  GLN A 200     -59.810 -16.830  10.162  1.00  0.00           H  
ATOM   3307 1HB  GLN A 200     -56.887 -16.284  10.826  1.00  0.00           H  
ATOM   3308 2HB  GLN A 200     -58.169 -15.123  11.135  1.00  0.00           H  
ATOM   3309 1HG  GLN A 200     -59.267 -16.672  12.651  1.00  0.00           H  
ATOM   3310 2HG  GLN A 200     -58.037 -17.917  12.289  1.00  0.00           H  
ATOM   3311 1HE2 GLN A 200     -57.303 -16.010  15.487  1.00  0.00           H  
ATOM   3312 2HE2 GLN A 200     -58.745 -16.748  14.874  1.00  0.00           H  
ATOM   3313  N   LYS A 201     -57.570 -15.984   7.915  1.00  0.00           N  
ATOM   3314  CA  LYS A 201     -57.367 -15.189   6.709  1.00  0.00           C  
ATOM   3315  C   LYS A 201     -58.385 -15.548   5.634  1.00  0.00           C  
ATOM   3316  O   LYS A 201     -58.912 -14.673   4.947  1.00  0.00           O  
ATOM   3317  CB  LYS A 201     -55.947 -15.381   6.173  1.00  0.00           C  
ATOM   3318  CG  LYS A 201     -54.860 -14.752   7.034  1.00  0.00           C  
ATOM   3319  CD  LYS A 201     -53.478 -15.001   6.449  1.00  0.00           C  
ATOM   3320  CE  LYS A 201     -52.390 -14.382   7.313  1.00  0.00           C  
ATOM   3321  NZ  LYS A 201     -51.029 -14.651   6.772  1.00  0.00           N  
ATOM   3322  H   LYS A 201     -56.864 -16.653   8.188  1.00  0.00           H  
ATOM   3323  HA  LYS A 201     -57.510 -14.140   6.967  1.00  0.00           H  
ATOM   3324 1HB  LYS A 201     -55.732 -16.446   6.088  1.00  0.00           H  
ATOM   3325 2HB  LYS A 201     -55.874 -14.951   5.175  1.00  0.00           H  
ATOM   3326 1HG  LYS A 201     -55.027 -13.677   7.104  1.00  0.00           H  
ATOM   3327 2HG  LYS A 201     -54.901 -15.174   8.038  1.00  0.00           H  
ATOM   3328 1HD  LYS A 201     -53.303 -16.075   6.372  1.00  0.00           H  
ATOM   3329 2HD  LYS A 201     -53.423 -14.570   5.449  1.00  0.00           H  
ATOM   3330 1HE  LYS A 201     -52.539 -13.305   7.369  1.00  0.00           H  
ATOM   3331 2HE  LYS A 201     -52.452 -14.788   8.323  1.00  0.00           H  
ATOM   3332 1HZ  LYS A 201     -50.338 -14.225   7.373  1.00  0.00           H  
ATOM   3333 2HZ  LYS A 201     -50.873 -15.649   6.734  1.00  0.00           H  
ATOM   3334 3HZ  LYS A 201     -50.953 -14.262   5.843  1.00  0.00           H  
ATOM   3335  N   MET A 202     -58.657 -16.841   5.492  1.00  0.00           N  
ATOM   3336  CA  MET A 202     -59.652 -17.314   4.539  1.00  0.00           C  
ATOM   3337  C   MET A 202     -61.000 -16.642   4.771  1.00  0.00           C  
ATOM   3338  O   MET A 202     -61.724 -16.337   3.823  1.00  0.00           O  
ATOM   3339  CB  MET A 202     -59.791 -18.833   4.629  1.00 -0.00           C  
ATOM   3340  CG  MET A 202     -58.591 -19.607   4.103  1.00 -0.00           C  
ATOM   3341  SD  MET A 202     -58.703 -21.376   4.438  1.00  0.00           S  
ATOM   3342  CE  MET A 202     -59.946 -21.868   3.248  1.00 -0.01           C  
ATOM   3343  H   MET A 202     -58.161 -17.513   6.060  1.00  0.00           H  
ATOM   3344  HA  MET A 202     -59.315 -17.049   3.536  1.00  0.00           H  
ATOM   3345 1HB  MET A 202     -59.945 -19.121   5.669  1.00  0.00           H  
ATOM   3346 2HB  MET A 202     -60.669 -19.152   4.066  1.00 -0.00           H  
ATOM   3347 1HG  MET A 202     -58.511 -19.465   3.025  1.00 -0.00           H  
ATOM   3348 2HG  MET A 202     -57.681 -19.226   4.564  1.00  0.00           H  
ATOM   3349 1HE  MET A 202     -60.127 -22.940   3.333  1.00 -0.00           H  
ATOM   3350 2HE  MET A 202     -60.874 -21.327   3.445  1.00 -0.01           H  
ATOM   3351 3HE  MET A 202     -59.599 -21.637   2.241  1.00 -0.01           H  
ATOM   3352  N   VAL A 203     -61.331 -16.414   6.037  1.00  0.00           N  
ATOM   3353  CA  VAL A 203     -62.561 -15.716   6.393  1.00  0.00           C  
ATOM   3354  C   VAL A 203     -62.481 -14.239   6.027  1.00  0.00           C  
ATOM   3355  O   VAL A 203     -63.442 -13.664   5.516  1.00  0.00           O  
ATOM   3356  CB  VAL A 203     -62.836 -15.854   7.902  1.00  0.00           C  
ATOM   3357  CG1 VAL A 203     -64.023 -14.993   8.308  1.00  0.00           C  
ATOM   3358  CG2 VAL A 203     -63.085 -17.313   8.252  1.00  0.00           C  
ATOM   3359  H   VAL A 203     -60.716 -16.733   6.771  1.00  0.00           H  
ATOM   3360  HA  VAL A 203     -63.378 -16.157   5.824  1.00  0.00           H  
ATOM   3361  HB  VAL A 203     -61.971 -15.489   8.455  1.00  0.00           H  
ATOM   3362 1HG1 VAL A 203     -64.203 -15.102   9.378  1.00  0.00           H  
ATOM   3363 2HG1 VAL A 203     -63.809 -13.948   8.082  1.00  0.00           H  
ATOM   3364 3HG1 VAL A 203     -64.908 -15.310   7.757  1.00  0.00           H  
ATOM   3365 1HG2 VAL A 203     -63.278 -17.404   9.320  1.00  0.00           H  
ATOM   3366 2HG2 VAL A 203     -63.947 -17.680   7.694  1.00  0.00           H  
ATOM   3367 3HG2 VAL A 203     -62.206 -17.905   7.991  1.00  0.00           H  
ATOM   3368  N   GLU A 204     -61.330 -13.631   6.290  1.00  0.00           N  
ATOM   3369  CA  GLU A 204     -61.125 -12.218   5.993  1.00  0.00           C  
ATOM   3370  C   GLU A 204     -61.361 -11.925   4.517  1.00  0.00           C  
ATOM   3371  O   GLU A 204     -62.066 -10.977   4.168  1.00  0.00           O  
ATOM   3372  CB  GLU A 204     -59.710 -11.790   6.388  1.00  0.00           C  
ATOM   3373  CG  GLU A 204     -59.468 -11.726   7.889  1.00  0.00           C  
ATOM   3374  CD  GLU A 204     -58.045 -11.390   8.239  1.00  0.00           C  
ATOM   3375  OE1 GLU A 204     -57.235 -11.319   7.346  1.00  0.00           O  
ATOM   3376  OE2 GLU A 204     -57.768 -11.204   9.400  1.00  0.00           O  
ATOM   3377  H   GLU A 204     -60.578 -14.160   6.707  1.00  0.00           H  
ATOM   3378  HA  GLU A 204     -61.849 -11.642   6.569  1.00  0.00           H  
ATOM   3379 1HB  GLU A 204     -58.987 -12.486   5.962  1.00  0.00           H  
ATOM   3380 2HB  GLU A 204     -59.499 -10.804   5.973  1.00  0.00           H  
ATOM   3381 1HG  GLU A 204     -60.124 -10.971   8.321  1.00  0.00           H  
ATOM   3382 2HG  GLU A 204     -59.728 -12.688   8.329  1.00  0.00           H  
ATOM   3383  N   LYS A 205     -60.769 -12.743   3.655  1.00  0.00           N  
ATOM   3384  CA  LYS A 205     -60.857 -12.532   2.215  1.00  0.00           C  
ATOM   3385  C   LYS A 205     -62.254 -12.850   1.695  1.00  0.00           C  
ATOM   3386  O   LYS A 205     -62.705 -12.274   0.706  1.00  0.00           O  
ATOM   3387  CB  LYS A 205     -59.817 -13.384   1.485  1.00  0.00           C  
ATOM   3388  CG  LYS A 205     -58.373 -13.007   1.784  1.00  0.00           C  
ATOM   3389  CD  LYS A 205     -58.069 -11.584   1.340  1.00  0.00           C  
ATOM   3390  CE  LYS A 205     -58.009 -11.478  -0.177  1.00  0.00           C  
ATOM   3391  NZ  LYS A 205     -57.622 -10.112  -0.624  1.00  0.00           N  
ATOM   3392  H   LYS A 205     -60.244 -13.531   4.006  1.00  0.00           H  
ATOM   3393  HA  LYS A 205     -60.659 -11.478   2.014  1.00  0.00           H  
ATOM   3394 1HB  LYS A 205     -59.952 -14.432   1.753  1.00  0.00           H  
ATOM   3395 2HB  LYS A 205     -59.969 -13.299   0.408  1.00  0.00           H  
ATOM   3396 1HG  LYS A 205     -58.189 -13.090   2.856  1.00  0.00           H  
ATOM   3397 2HG  LYS A 205     -57.703 -13.691   1.265  1.00  0.00           H  
ATOM   3398 1HD  LYS A 205     -58.844 -10.913   1.713  1.00  0.00           H  
ATOM   3399 2HD  LYS A 205     -57.111 -11.269   1.754  1.00  0.00           H  
ATOM   3400 1HE  LYS A 205     -57.284 -12.193  -0.563  1.00  0.00           H  
ATOM   3401 2HE  LYS A 205     -58.985 -11.720  -0.597  1.00  0.00           H  
ATOM   3402 1HZ  LYS A 205     -57.594 -10.083  -1.634  1.00  0.00           H  
ATOM   3403 2HZ  LYS A 205     -58.299  -9.442  -0.287  1.00  0.00           H  
ATOM   3404 3HZ  LYS A 205     -56.710  -9.883  -0.256  1.00  0.00           H  
ATOM   3405  N   ALA A 206     -62.934 -13.771   2.370  1.00  0.00           N  
ATOM   3406  CA  ALA A 206     -64.331 -14.063   2.071  1.00  0.00           C  
ATOM   3407  C   ALA A 206     -65.204 -12.830   2.263  1.00  0.00           C  
ATOM   3408  O   ALA A 206     -66.109 -12.568   1.470  1.00  0.00           O  
ATOM   3409  CB  ALA A 206     -64.832 -15.206   2.942  1.00  0.00           C  
ATOM   3410  H   ALA A 206     -62.471 -14.281   3.108  1.00  0.00           H  
ATOM   3411  HA  ALA A 206     -64.399 -14.360   1.025  1.00  0.00           H  
ATOM   3412 1HB  ALA A 206     -65.876 -15.412   2.707  1.00  0.00           H  
ATOM   3413 2HB  ALA A 206     -64.234 -16.098   2.750  1.00  0.00           H  
ATOM   3414 3HB  ALA A 206     -64.744 -14.930   3.991  1.00  0.00           H  
ATOM   3415  N   GLU A 207     -64.928 -12.074   3.322  1.00  0.00           N  
ATOM   3416  CA  GLU A 207     -65.660 -10.843   3.595  1.00  0.00           C  
ATOM   3417  C   GLU A 207     -65.455  -9.822   2.484  1.00  0.00           C  
ATOM   3418  O   GLU A 207     -66.398  -9.151   2.063  1.00  0.00           O  
ATOM   3419  CB  GLU A 207     -65.222 -10.248   4.935  1.00  0.00           C  
ATOM   3420  CG  GLU A 207     -65.979  -8.992   5.342  1.00  0.00           C  
ATOM   3421  CD  GLU A 207     -65.574  -8.478   6.697  1.00  0.00           C  
ATOM   3422  OE1 GLU A 207     -64.742  -9.093   7.319  1.00  0.00           O  
ATOM   3423  OE2 GLU A 207     -66.099  -7.471   7.109  1.00  0.00           O  
ATOM   3424  H   GLU A 207     -64.192 -12.360   3.952  1.00  0.00           H  
ATOM   3425  HA  GLU A 207     -66.722 -11.082   3.637  1.00  0.00           H  
ATOM   3426 1HB  GLU A 207     -65.355 -10.989   5.723  1.00  0.00           H  
ATOM   3427 2HB  GLU A 207     -64.161 -10.000   4.894  1.00  0.00           H  
ATOM   3428 1HG  GLU A 207     -65.795  -8.213   4.602  1.00  0.00           H  
ATOM   3429 2HG  GLU A 207     -67.046  -9.208   5.345  1.00  0.00           H  
ATOM   3430  N   GLU A 208     -64.219  -9.708   2.012  1.00  0.00           N  
ATOM   3431  CA  GLU A 208     -63.865  -8.695   1.025  1.00  0.00           C  
ATOM   3432  C   GLU A 208     -64.653  -8.884  -0.264  1.00  0.00           C  
ATOM   3433  O   GLU A 208     -65.229  -7.934  -0.796  1.00  0.00           O  
ATOM   3434  CB  GLU A 208     -62.364  -8.740   0.728  1.00  0.00           C  
ATOM   3435  CG  GLU A 208     -61.888  -7.690  -0.265  1.00  0.00           C  
ATOM   3436  CD  GLU A 208     -60.405  -7.744  -0.508  1.00  0.00           C  
ATOM   3437  OE1 GLU A 208     -59.753  -8.562   0.095  1.00  0.00           O  
ATOM   3438  OE2 GLU A 208     -59.924  -6.966  -1.298  1.00  0.00           O  
ATOM   3439  H   GLU A 208     -63.505 -10.340   2.345  1.00  0.00           H  
ATOM   3440  HA  GLU A 208     -64.124  -7.718   1.435  1.00  0.00           H  
ATOM   3441 1HB  GLU A 208     -61.806  -8.603   1.654  1.00  0.00           H  
ATOM   3442 2HB  GLU A 208     -62.102  -9.720   0.330  1.00  0.00           H  
ATOM   3443 1HG  GLU A 208     -62.405  -7.839  -1.212  1.00  0.00           H  
ATOM   3444 2HG  GLU A 208     -62.154  -6.703   0.111  1.00  0.00           H  
ATOM   3445  N   LYS A 209     -64.675 -10.116  -0.764  1.00  0.00           N  
ATOM   3446  CA  LYS A 209     -65.289 -10.409  -2.052  1.00  0.00           C  
ATOM   3447  C   LYS A 209     -66.806 -10.279  -1.984  1.00  0.00           C  
ATOM   3448  O   LYS A 209     -67.448  -9.875  -2.953  1.00  0.00           O  
ATOM   3449  CB  LYS A 209     -64.902 -11.812  -2.522  1.00  0.00           C  
ATOM   3450  CG  LYS A 209     -63.441 -11.959  -2.928  1.00  0.00           C  
ATOM   3451  CD  LYS A 209     -63.131 -13.380  -3.372  1.00  0.00           C  
ATOM   3452  CE  LYS A 209     -61.672 -13.529  -3.775  1.00  0.00           C  
ATOM   3453  NZ  LYS A 209     -61.344 -14.925  -4.175  1.00  0.00           N  
ATOM   3454  H   LYS A 209     -64.256 -10.868  -0.236  1.00  0.00           H  
ATOM   3455  HA  LYS A 209     -64.924  -9.679  -2.775  1.00  0.00           H  
ATOM   3456 1HB  LYS A 209     -65.101 -12.530  -1.726  1.00  0.00           H  
ATOM   3457 2HB  LYS A 209     -65.517 -12.092  -3.377  1.00  0.00           H  
ATOM   3458 1HG  LYS A 209     -63.222 -11.275  -3.749  1.00  0.00           H  
ATOM   3459 2HG  LYS A 209     -62.801 -11.702  -2.084  1.00  0.00           H  
ATOM   3460 1HD  LYS A 209     -63.346 -14.071  -2.555  1.00  0.00           H  
ATOM   3461 2HD  LYS A 209     -63.761 -13.642  -4.221  1.00  0.00           H  
ATOM   3462 1HE  LYS A 209     -61.456 -12.865  -4.611  1.00  0.00           H  
ATOM   3463 2HE  LYS A 209     -61.032 -13.245  -2.940  1.00  0.00           H  
ATOM   3464 1HZ  LYS A 209     -60.369 -14.981  -4.435  1.00  0.00           H  
ATOM   3465 2HZ  LYS A 209     -61.523 -15.548  -3.401  1.00  0.00           H  
ATOM   3466 3HZ  LYS A 209     -61.918 -15.193  -4.962  1.00  0.00           H  
ATOM   3467  N   LEU A 210     -67.371 -10.625  -0.832  1.00  0.00           N  
ATOM   3468  CA  LEU A 210     -68.818 -10.596  -0.651  1.00  0.00           C  
ATOM   3469  C   LEU A 210     -69.325  -9.169  -0.492  1.00  0.00           C  
ATOM   3470  O   LEU A 210     -70.453  -8.855  -0.871  1.00  0.00           O  
ATOM   3471  CB  LEU A 210     -69.216 -11.426   0.576  1.00  0.00           C  
ATOM   3472  CG  LEU A 210     -68.974 -12.936   0.465  1.00  0.00           C  
ATOM   3473  CD1 LEU A 210     -69.290 -13.602   1.797  1.00  0.00           C  
ATOM   3474  CD2 LEU A 210     -69.836 -13.508  -0.650  1.00  0.00           C  
ATOM   3475  H   LEU A 210     -66.784 -10.916  -0.064  1.00  0.00           H  
ATOM   3476  HA  LEU A 210     -69.280 -11.017  -1.545  1.00  0.00           H  
ATOM   3477 1HB  LEU A 210     -68.656 -11.063   1.437  1.00  0.00           H  
ATOM   3478 2HB  LEU A 210     -70.277 -11.274   0.770  1.00  0.00           H  
ATOM   3479  HG  LEU A 210     -67.922 -13.121   0.242  1.00  0.00           H  
ATOM   3480 1HD1 LEU A 210     -69.118 -14.675   1.718  1.00  0.00           H  
ATOM   3481 2HD1 LEU A 210     -68.646 -13.188   2.573  1.00  0.00           H  
ATOM   3482 3HD1 LEU A 210     -70.333 -13.420   2.056  1.00  0.00           H  
ATOM   3483 1HD2 LEU A 210     -69.664 -14.582  -0.730  1.00  0.00           H  
ATOM   3484 2HD2 LEU A 210     -70.888 -13.325  -0.427  1.00  0.00           H  
ATOM   3485 3HD2 LEU A 210     -69.577 -13.028  -1.594  1.00  0.00           H  
ATOM   3486  N   GLN A 211     -68.484  -8.307   0.070  1.00  0.00           N  
ATOM   3487  CA  GLN A 211     -68.846  -6.911   0.282  1.00  0.00           C  
ATOM   3488  C   GLN A 211     -68.898  -6.149  -1.036  1.00  0.00           C  
ATOM   3489  O   GLN A 211     -69.790  -5.329  -1.256  1.00  0.00           O  
ATOM   3490  CB  GLN A 211     -67.854  -6.239   1.235  1.00  0.00           C  
ATOM   3491  CG  GLN A 211     -68.220  -4.813   1.610  1.00  0.00           C  
ATOM   3492  CD  GLN A 211     -69.534  -4.731   2.362  1.00  0.00           C  
ATOM   3493  OE1 GLN A 211     -69.744  -5.437   3.353  1.00  0.00           O  
ATOM   3494  NE2 GLN A 211     -70.429  -3.867   1.896  1.00  0.00           N  
ATOM   3495  H   GLN A 211     -67.570  -8.628   0.358  1.00  0.00           H  
ATOM   3496  HA  GLN A 211     -69.842  -6.882   0.724  1.00  0.00           H  
ATOM   3497 1HB  GLN A 211     -67.782  -6.821   2.155  1.00  0.00           H  
ATOM   3498 2HB  GLN A 211     -66.864  -6.224   0.780  1.00  0.00           H  
ATOM   3499 1HG  GLN A 211     -67.436  -4.403   2.247  1.00  0.00           H  
ATOM   3500 2HG  GLN A 211     -68.309  -4.221   0.700  1.00  0.00           H  
ATOM   3501 1HE2 GLN A 211     -71.315  -3.769   2.351  1.00  0.00           H  
ATOM   3502 2HE2 GLN A 211     -70.218  -3.315   1.089  1.00  0.00           H  
ATOM   3503  N   LYS A 212     -67.937  -6.426  -1.911  1.00  0.00           N  
ATOM   3504  CA  LYS A 212     -67.744  -5.625  -3.115  1.00  0.00           C  
ATOM   3505  C   LYS A 212     -68.790  -5.958  -4.172  1.00  0.00           C  
ATOM   3506  O   LYS A 212     -69.207  -5.093  -4.941  1.00  0.00           O  
ATOM   3507  CB  LYS A 212     -66.339  -5.838  -3.680  1.00  0.00           C  
ATOM   3508  CG  LYS A 212     -65.222  -5.253  -2.826  1.00  0.00           C  
ATOM   3509  CD  LYS A 212     -63.858  -5.506  -3.451  1.00  0.00           C  
ATOM   3510  CE  LYS A 212     -62.741  -4.922  -2.599  1.00  0.00           C  
ATOM   3511  NZ  LYS A 212     -61.398  -5.195  -3.179  1.00  0.00           N  
ATOM   3512  H   LYS A 212     -67.325  -7.210  -1.738  1.00  0.00           H  
ATOM   3513  HA  LYS A 212     -67.863  -4.576  -2.847  1.00  0.00           H  
ATOM   3514 1HB  LYS A 212     -66.150  -6.906  -3.793  1.00  0.00           H  
ATOM   3515 2HB  LYS A 212     -66.273  -5.387  -4.671  1.00  0.00           H  
ATOM   3516 1HG  LYS A 212     -65.370  -4.177  -2.721  1.00  0.00           H  
ATOM   3517 2HG  LYS A 212     -65.248  -5.704  -1.835  1.00  0.00           H  
ATOM   3518 1HD  LYS A 212     -63.700  -6.580  -3.557  1.00  0.00           H  
ATOM   3519 2HD  LYS A 212     -63.821  -5.052  -4.441  1.00  0.00           H  
ATOM   3520 1HE  LYS A 212     -62.874  -3.845  -2.514  1.00  0.00           H  
ATOM   3521 2HE  LYS A 212     -62.784  -5.352  -1.598  1.00  0.00           H  
ATOM   3522 1HZ  LYS A 212     -60.686  -4.793  -2.586  1.00  0.00           H  
ATOM   3523 2HZ  LYS A 212     -61.256  -6.193  -3.246  1.00  0.00           H  
ATOM   3524 3HZ  LYS A 212     -61.339  -4.785  -4.100  1.00  0.00           H  
ATOM   3525  N   VAL A 213     -69.210  -7.218  -4.204  1.00  0.00           N  
ATOM   3526  CA  VAL A 213     -70.186  -7.676  -5.186  1.00  0.00           C  
ATOM   3527  C   VAL A 213     -71.555  -7.058  -4.929  1.00  0.00           C  
ATOM   3528  O   VAL A 213     -72.316  -6.802  -5.862  1.00  0.00           O  
ATOM   3529  CB  VAL A 213     -70.303  -9.211  -5.148  1.00  0.00           C  
ATOM   3530  CG1 VAL A 213     -68.964  -9.856  -5.475  1.00  0.00           C  
ATOM   3531  CG2 VAL A 213     -70.798  -9.659  -3.781  1.00  0.00           C  
ATOM   3532  H   VAL A 213     -68.843  -7.876  -3.531  1.00  0.00           H  
ATOM   3533  HA  VAL A 213     -69.853  -7.351  -6.172  1.00  0.00           H  
ATOM   3534  HB  VAL A 213     -71.009  -9.532  -5.914  1.00  0.00           H  
ATOM   3535 1HG1 VAL A 213     -69.065 -10.941  -5.443  1.00  0.00           H  
ATOM   3536 2HG1 VAL A 213     -68.647  -9.550  -6.471  1.00  0.00           H  
ATOM   3537 3HG1 VAL A 213     -68.220  -9.540  -4.743  1.00  0.00           H  
ATOM   3538 1HG2 VAL A 213     -70.879 -10.745  -3.761  1.00  0.00           H  
ATOM   3539 2HG2 VAL A 213     -70.094  -9.333  -3.015  1.00  0.00           H  
ATOM   3540 3HG2 VAL A 213     -71.776  -9.219  -3.586  1.00  0.00           H  
ATOM   3541  N   ILE A 214     -71.863  -6.820  -3.659  1.00  0.00           N  
ATOM   3542  CA  ILE A 214     -73.113  -6.172  -3.282  1.00  0.00           C  
ATOM   3543  C   ILE A 214     -73.145  -4.722  -3.748  1.00  0.00           C  
ATOM   3544  O   ILE A 214     -74.136  -4.265  -4.317  1.00  0.00           O  
ATOM   3545  CB  ILE A 214     -73.322  -6.227  -1.758  1.00  0.00           C  
ATOM   3546  CG1 ILE A 214     -73.541  -7.671  -1.300  1.00  0.00           C  
ATOM   3547  CG2 ILE A 214     -74.497  -5.351  -1.350  1.00  0.00           C  
ATOM   3548  CD1 ILE A 214     -73.481  -7.853   0.199  1.00  0.00           C  
ATOM   3549  H   ILE A 214     -71.214  -7.095  -2.936  1.00  0.00           H  
ATOM   3550  HA  ILE A 214     -73.930  -6.700  -3.775  1.00  0.00           H  
ATOM   3551  HB  ILE A 214     -72.423  -5.870  -1.255  1.00  0.00           H  
ATOM   3552 1HG1 ILE A 214     -74.514  -8.019  -1.648  1.00  0.00           H  
ATOM   3553 2HG1 ILE A 214     -72.785  -8.315  -1.751  1.00  0.00           H  
ATOM   3554 1HG2 ILE A 214     -74.630  -5.402  -0.269  1.00  0.00           H  
ATOM   3555 2HG2 ILE A 214     -74.301  -4.321  -1.643  1.00  0.00           H  
ATOM   3556 3HG2 ILE A 214     -75.402  -5.704  -1.844  1.00  0.00           H  
ATOM   3557 1HD1 ILE A 214     -73.646  -8.902   0.446  1.00  0.00           H  
ATOM   3558 2HD1 ILE A 214     -72.501  -7.543   0.565  1.00  0.00           H  
ATOM   3559 3HD1 ILE A 214     -74.253  -7.245   0.670  1.00  0.00           H  
ATOM   3560  N   GLU A 215     -72.029  -4.019  -3.486  1.00  0.00           N  
ATOM   3561  CA  GLU A 215     -71.826  -2.617  -3.867  1.00  0.00           C  
ATOM   3562  C   GLU A 215     -71.834  -2.425  -5.382  1.00  0.00           C  
ATOM   3563  O   GLU A 215     -72.339  -1.422  -5.888  1.00  0.00           O  
ATOM   3564  CB  GLU A 215     -70.506  -2.099  -3.293  1.00  0.00           C  
ATOM   3565  CG  GLU A 215     -70.498  -1.939  -1.779  1.00  0.00           C  
ATOM   3566  CD  GLU A 215     -69.167  -1.489  -1.245  1.00  0.00           C  
ATOM   3567  OE1 GLU A 215     -68.404  -0.931  -1.996  1.00  0.00           O  
ATOM   3568  OE2 GLU A 215     -68.912  -1.704  -0.083  1.00  0.00           O  
ATOM   3569  H   GLU A 215     -71.268  -4.468  -2.995  1.00  0.00           H  
ATOM   3570  HA  GLU A 215     -72.637  -2.023  -3.444  1.00  0.00           H  
ATOM   3571 1HB  GLU A 215     -69.699  -2.782  -3.561  1.00  0.00           H  
ATOM   3572 2HB  GLU A 215     -70.273  -1.129  -3.732  1.00  0.00           H  
ATOM   3573 1HG  GLU A 215     -71.255  -1.208  -1.497  1.00  0.00           H  
ATOM   3574 2HG  GLU A 215     -70.764  -2.892  -1.322  1.00  0.00           H  
ATOM   3575  N   LYS A 216     -71.274  -3.390  -6.101  1.00  0.00           N  
ATOM   3576  CA  LYS A 216     -71.282  -3.366  -7.557  1.00  0.00           C  
ATOM   3577  C   LYS A 216     -72.702  -3.464  -8.103  1.00  0.00           C  
ATOM   3578  O   LYS A 216     -73.051  -2.796  -9.076  1.00  0.00           O  
ATOM   3579  CB  LYS A 216     -70.423  -4.502  -8.115  1.00  0.00           C  
ATOM   3580  CG  LYS A 216     -70.306  -4.515  -9.633  1.00  0.00           C  
ATOM   3581  CD  LYS A 216     -69.363  -5.611 -10.105  1.00  0.00           C  
ATOM   3582  CE  LYS A 216     -69.256  -5.635 -11.623  1.00  0.00           C  
ATOM   3583  NZ  LYS A 216     -68.336  -6.703 -12.100  1.00  0.00           N  
ATOM   3584  H   LYS A 216     -70.829  -4.162  -5.626  1.00  0.00           H  
ATOM   3585  HA  LYS A 216     -70.843  -2.426  -7.891  1.00  0.00           H  
ATOM   3586 1HB  LYS A 216     -69.417  -4.434  -7.702  1.00  0.00           H  
ATOM   3587 2HB  LYS A 216     -70.841  -5.460  -7.804  1.00  0.00           H  
ATOM   3588 1HG  LYS A 216     -71.290  -4.679 -10.073  1.00  0.00           H  
ATOM   3589 2HG  LYS A 216     -69.930  -3.552  -9.977  1.00  0.00           H  
ATOM   3590 1HD  LYS A 216     -68.372  -5.447  -9.682  1.00  0.00           H  
ATOM   3591 2HD  LYS A 216     -69.729  -6.579  -9.762  1.00  0.00           H  
ATOM   3592 1HE  LYS A 216     -70.241  -5.802 -12.055  1.00  0.00           H  
ATOM   3593 2HE  LYS A 216     -68.887  -4.672 -11.976  1.00  0.00           H  
ATOM   3594 1HZ  LYS A 216     -68.292  -6.685 -13.109  1.00  0.00           H  
ATOM   3595 2HZ  LYS A 216     -67.412  -6.547 -11.720  1.00  0.00           H  
ATOM   3596 3HZ  LYS A 216     -68.678  -7.603 -11.794  1.00  0.00           H  
ATOM   3597  N   GLY A 217     -73.512  -4.301  -7.466  1.00  0.00           N  
ATOM   3598  CA  GLY A 217     -74.886  -4.529  -7.898  1.00  0.00           C  
ATOM   3599  C   GLY A 217     -75.062  -5.931  -8.469  1.00  0.00           C  
ATOM   3600  O   GLY A 217     -75.881  -6.149  -9.361  1.00  0.00           O  
ATOM   3601  H   GLY A 217     -73.169  -4.798  -6.656  1.00  0.00           H  
ATOM   3602 1HA  GLY A 217     -75.560  -4.390  -7.053  1.00  0.00           H  
ATOM   3603 2HA  GLY A 217     -75.157  -3.791  -8.651  1.00  0.00           H  
ATOM   3604  N   VAL A 218     -74.285  -6.872  -7.944  1.00  0.00           N  
ATOM   3605  CA  VAL A 218     -74.371  -8.265  -8.359  1.00  0.00           C  
ATOM   3606  C   VAL A 218     -75.679  -8.880  -7.873  1.00  0.00           C  
ATOM   3607  O   VAL A 218     -76.078  -8.687  -6.725  1.00  0.00           O  
ATOM   3608  CB  VAL A 218     -73.182  -9.069  -7.801  1.00  0.00           C  
ATOM   3609  CG1 VAL A 218     -73.342 -10.548  -8.120  1.00  0.00           C  
ATOM   3610  CG2 VAL A 218     -71.879  -8.532  -8.374  1.00  0.00           C  
ATOM   3611  H   VAL A 218     -73.613  -6.616  -7.234  1.00  0.00           H  
ATOM   3612  HA  VAL A 218     -74.337  -8.305  -9.449  1.00  0.00           H  
ATOM   3613  HB  VAL A 218     -73.168  -8.974  -6.715  1.00  0.00           H  
ATOM   3614 1HG1 VAL A 218     -72.493 -11.101  -7.718  1.00  0.00           H  
ATOM   3615 2HG1 VAL A 218     -74.263 -10.919  -7.669  1.00  0.00           H  
ATOM   3616 3HG1 VAL A 218     -73.385 -10.685  -9.200  1.00  0.00           H  
ATOM   3617 1HG2 VAL A 218     -71.043  -9.105  -7.974  1.00  0.00           H  
ATOM   3618 2HG2 VAL A 218     -71.895  -8.622  -9.460  1.00  0.00           H  
ATOM   3619 3HG2 VAL A 218     -71.765  -7.483  -8.098  1.00  0.00           H  
ATOM   3620  N   PRO A 219     -76.349  -9.621  -8.749  1.00  0.00           N  
ATOM   3621  CA  PRO A 219     -77.637 -10.215  -8.412  1.00  0.00           C  
ATOM   3622  C   PRO A 219     -77.574 -10.960  -7.087  1.00  0.00           C  
ATOM   3623  O   PRO A 219     -76.548 -11.547  -6.741  1.00  0.00           O  
ATOM   3624  CB  PRO A 219     -77.895 -11.168  -9.582  1.00  0.08           C  
ATOM   3625  CG  PRO A 219     -77.267 -10.489 -10.752  1.00  0.11           C  
ATOM   3626  CD  PRO A 219     -76.010  -9.873 -10.198  1.00  0.14           C  
ATOM   3627  HA  PRO A 219     -78.374  -9.416  -8.326  1.00  0.00           H  
ATOM   3628 1HB  PRO A 219     -77.449 -12.152  -9.372  1.00  0.04           H  
ATOM   3629 2HB  PRO A 219     -78.976 -11.326  -9.710  1.00  0.04           H  
ATOM   3630 1HG  PRO A 219     -77.066 -11.217 -11.551  1.00  0.07           H  
ATOM   3631 2HG  PRO A 219     -77.957  -9.741 -11.169  1.00  0.15           H  
ATOM   3632 1HD  PRO A 219     -75.182 -10.591 -10.285  1.00  0.08           H  
ATOM   3633 2HD  PRO A 219     -75.782  -8.947 -10.746  1.00  0.16           H  
ATOM   3634  N   ARG A 220     -78.679 -10.933  -6.348  1.00  0.00           N  
ATOM   3635  CA  ARG A 220     -78.708 -11.470  -4.994  1.00  0.00           C  
ATOM   3636  C   ARG A 220     -78.507 -12.967  -4.986  1.00  0.00           C  
ATOM   3637  O   ARG A 220     -77.935 -13.522  -4.048  1.00  0.00           O  
ATOM   3638  CB  ARG A 220     -80.029 -11.142  -4.314  1.00  0.00           C  
ATOM   3639  CG  ARG A 220     -81.245 -11.832  -4.913  1.00  0.00           C  
ATOM   3640  CD  ARG A 220     -82.503 -11.395  -4.255  1.00  0.00           C  
ATOM   3641  NE  ARG A 220     -83.663 -12.092  -4.786  1.00  0.00           N  
ATOM   3642  CZ  ARG A 220     -84.936 -11.854  -4.414  1.00  0.00           C  
ATOM   3643  NH1 ARG A 220     -85.195 -10.937  -3.509  1.00  0.00           N  
ATOM   3644  NH2 ARG A 220     -85.924 -12.544  -4.958  1.00  0.00           N  
ATOM   3645  H   ARG A 220     -79.520 -10.530  -6.736  1.00  0.00           H  
ATOM   3646  HA  ARG A 220     -77.903 -11.010  -4.421  1.00  0.00           H  
ATOM   3647 1HB  ARG A 220     -79.976 -11.421  -3.263  1.00  0.00           H  
ATOM   3648 2HB  ARG A 220     -80.204 -10.067  -4.359  1.00  0.00           H  
ATOM   3649 1HG  ARG A 220     -81.313 -11.594  -5.974  1.00  0.00           H  
ATOM   3650 2HG  ARG A 220     -81.149 -12.911  -4.788  1.00  0.00           H  
ATOM   3651 1HD  ARG A 220     -82.444 -11.598  -3.186  1.00  0.00           H  
ATOM   3652 2HD  ARG A 220     -82.645 -10.327  -4.414  1.00  0.00           H  
ATOM   3653  HE  ARG A 220     -83.503 -12.806  -5.485  1.00  0.00           H  
ATOM   3654 1HH1 ARG A 220     -84.440 -10.410  -3.093  1.00  0.00           H  
ATOM   3655 2HH1 ARG A 220     -86.149 -10.759  -3.229  1.00  0.00           H  
ATOM   3656 1HH2 ARG A 220     -85.724 -13.249  -5.654  1.00  0.00           H  
ATOM   3657 2HH2 ARG A 220     -86.877 -12.366  -4.678  1.00  0.00           H  
ATOM   3658  N   GLU A 221     -78.978 -13.625  -6.033  1.00  0.00           N  
ATOM   3659  CA  GLU A 221     -78.822 -15.071  -6.130  1.00  0.00           C  
ATOM   3660  C   GLU A 221     -77.354 -15.460  -6.248  1.00  0.00           C  
ATOM   3661  O   GLU A 221     -76.923 -16.472  -5.695  1.00  0.00           O  
ATOM   3662  CB  GLU A 221     -79.601 -15.612  -7.331  1.00  0.00           C  
ATOM   3663  CG  GLU A 221     -81.113 -15.479  -7.211  1.00  0.00           C  
ATOM   3664  CD  GLU A 221     -81.610 -14.107  -7.572  1.00  0.00           C  
ATOM   3665  OE1 GLU A 221     -80.806 -13.279  -7.926  1.00  0.00           O  
ATOM   3666  OE2 GLU A 221     -82.796 -13.887  -7.494  1.00  0.00           O  
ATOM   3667  H   GLU A 221     -79.447 -13.112  -6.766  1.00  0.00           H  
ATOM   3668  HA  GLU A 221     -79.213 -15.516  -5.214  1.00  0.00           H  
ATOM   3669 1HB  GLU A 221     -79.290 -15.086  -8.234  1.00  0.00           H  
ATOM   3670 2HB  GLU A 221     -79.368 -16.668  -7.470  1.00  0.00           H  
ATOM   3671 1HG  GLU A 221     -81.585 -16.209  -7.869  1.00  0.00           H  
ATOM   3672 2HG  GLU A 221     -81.407 -15.709  -6.188  1.00  0.00           H  
ATOM   3673  N   LYS A 222     -76.590 -14.651  -6.973  1.00  0.00           N  
ATOM   3674  CA  LYS A 222     -75.170 -14.916  -7.175  1.00  0.00           C  
ATOM   3675  C   LYS A 222     -74.378 -14.680  -5.895  1.00  0.00           C  
ATOM   3676  O   LYS A 222     -73.501 -15.468  -5.541  1.00  0.00           O  
ATOM   3677  CB  LYS A 222     -74.617 -14.044  -8.304  1.00  0.00           C  
ATOM   3678  CG  LYS A 222     -75.157 -14.388  -9.686  1.00  0.00           C  
ATOM   3679  CD  LYS A 222     -74.701 -15.770 -10.129  1.00  0.00           C  
ATOM   3680  CE  LYS A 222     -75.179 -16.085 -11.539  1.00  0.00           C  
ATOM   3681  NZ  LYS A 222     -74.767 -17.447 -11.974  1.00  0.00           N  
ATOM   3682  H   LYS A 222     -77.002 -13.832  -7.395  1.00  0.00           H  
ATOM   3683  HA  LYS A 222     -75.056 -15.965  -7.449  1.00  0.00           H  
ATOM   3684 1HB  LYS A 222     -74.852 -12.998  -8.103  1.00  0.00           H  
ATOM   3685 2HB  LYS A 222     -73.532 -14.136  -8.336  1.00  0.00           H  
ATOM   3686 1HG  LYS A 222     -76.247 -14.362  -9.668  1.00  0.00           H  
ATOM   3687 2HG  LYS A 222     -74.806 -13.650 -10.407  1.00  0.00           H  
ATOM   3688 1HD  LYS A 222     -73.612 -15.819 -10.103  1.00  0.00           H  
ATOM   3689 2HD  LYS A 222     -75.097 -16.520  -9.445  1.00  0.00           H  
ATOM   3690 1HE  LYS A 222     -76.265 -16.018 -11.578  1.00  0.00           H  
ATOM   3691 2HE  LYS A 222     -74.766 -15.355 -12.235  1.00  0.00           H  
ATOM   3692 1HZ  LYS A 222     -75.102 -17.617 -12.912  1.00  0.00           H  
ATOM   3693 2HZ  LYS A 222     -73.759 -17.516 -11.959  1.00  0.00           H  
ATOM   3694 3HZ  LYS A 222     -75.159 -18.135 -11.347  1.00  0.00           H  
ATOM   3695  N   VAL A 223     -74.692 -13.590  -5.204  1.00  0.00           N  
ATOM   3696  CA  VAL A 223     -74.030 -13.263  -3.947  1.00  0.00           C  
ATOM   3697  C   VAL A 223     -74.334 -14.304  -2.877  1.00  0.00           C  
ATOM   3698  O   VAL A 223     -73.460 -14.678  -2.095  1.00  0.00           O  
ATOM   3699  CB  VAL A 223     -74.479 -11.875  -3.452  1.00  0.00           C  
ATOM   3700  CG1 VAL A 223     -73.942 -11.609  -2.054  1.00  0.00           C  
ATOM   3701  CG2 VAL A 223     -74.012 -10.803  -4.423  1.00  0.00           C  
ATOM   3702  H   VAL A 223     -75.408 -12.972  -5.559  1.00  0.00           H  
ATOM   3703  HA  VAL A 223     -72.954 -13.266  -4.120  1.00  0.00           H  
ATOM   3704  HB  VAL A 223     -75.567 -11.858  -3.386  1.00  0.00           H  
ATOM   3705 1HG1 VAL A 223     -74.269 -10.624  -1.719  1.00  0.00           H  
ATOM   3706 2HG1 VAL A 223     -74.318 -12.368  -1.368  1.00  0.00           H  
ATOM   3707 3HG1 VAL A 223     -72.852 -11.642  -2.071  1.00  0.00           H  
ATOM   3708 1HG2 VAL A 223     -74.333  -9.824  -4.067  1.00  0.00           H  
ATOM   3709 2HG2 VAL A 223     -72.924 -10.824  -4.493  1.00  0.00           H  
ATOM   3710 3HG2 VAL A 223     -74.442 -10.990  -5.407  1.00  0.00           H  
ATOM   3711  N   ALA A 224     -75.578 -14.770  -2.848  1.00  0.00           N  
ATOM   3712  CA  ALA A 224     -75.989 -15.801  -1.902  1.00  0.00           C  
ATOM   3713  C   ALA A 224     -75.208 -17.090  -2.120  1.00  0.00           C  
ATOM   3714  O   ALA A 224     -74.775 -17.734  -1.164  1.00  0.00           O  
ATOM   3715  CB  ALA A 224     -77.484 -16.062  -2.018  1.00  0.00           C  
ATOM   3716  H   ALA A 224     -76.257 -14.400  -3.498  1.00  0.00           H  
ATOM   3717  HA  ALA A 224     -75.770 -15.444  -0.896  1.00  0.00           H  
ATOM   3718 1HB  ALA A 224     -77.775 -16.835  -1.306  1.00  0.00           H  
ATOM   3719 2HB  ALA A 224     -78.031 -15.145  -1.802  1.00  0.00           H  
ATOM   3720 3HB  ALA A 224     -77.717 -16.394  -3.029  1.00  0.00           H  
ATOM   3721  N   GLU A 225     -75.029 -17.462  -3.383  1.00  0.00           N  
ATOM   3722  CA  GLU A 225     -74.246 -18.642  -3.731  1.00  0.00           C  
ATOM   3723  C   GLU A 225     -72.780 -18.459  -3.361  1.00  0.00           C  
ATOM   3724  O   GLU A 225     -72.114 -19.404  -2.937  1.00  0.00           O  
ATOM   3725  CB  GLU A 225     -74.371 -18.943  -5.226  1.00  0.00           C  
ATOM   3726  CG  GLU A 225     -75.748 -19.427  -5.657  1.00  0.00           C  
ATOM   3727  CD  GLU A 225     -75.849 -19.661  -7.139  1.00  0.00           C  
ATOM   3728  OE1 GLU A 225     -74.913 -19.348  -7.835  1.00  0.00           O  
ATOM   3729  OE2 GLU A 225     -76.863 -20.152  -7.575  1.00  0.00           O  
ATOM   3730  H   GLU A 225     -75.447 -16.914  -4.121  1.00  0.00           H  
ATOM   3731  HA  GLU A 225     -74.632 -19.486  -3.159  1.00  0.00           H  
ATOM   3732 1HB  GLU A 225     -74.137 -18.046  -5.799  1.00  0.00           H  
ATOM   3733 2HB  GLU A 225     -73.645 -19.708  -5.505  1.00  0.00           H  
ATOM   3734 1HG  GLU A 225     -75.974 -20.358  -5.138  1.00  0.00           H  
ATOM   3735 2HG  GLU A 225     -76.491 -18.688  -5.360  1.00  0.00           H  
ATOM   3736  N   ALA A 226     -72.282 -17.238  -3.522  1.00  0.00           N  
ATOM   3737  CA  ALA A 226     -70.895 -16.926  -3.198  1.00  0.00           C  
ATOM   3738  C   ALA A 226     -70.601 -17.188  -1.727  1.00  0.00           C  
ATOM   3739  O   ALA A 226     -69.630 -17.866  -1.389  1.00  0.00           O  
ATOM   3740  CB  ALA A 226     -70.581 -15.479  -3.550  1.00  0.00           C  
ATOM   3741  H   ALA A 226     -72.880 -16.506  -3.879  1.00  0.00           H  
ATOM   3742  HA  ALA A 226     -70.254 -17.582  -3.788  1.00  0.00           H  
ATOM   3743 1HB  ALA A 226     -69.542 -15.262  -3.302  1.00  0.00           H  
ATOM   3744 2HB  ALA A 226     -70.740 -15.322  -4.617  1.00  0.00           H  
ATOM   3745 3HB  ALA A 226     -71.235 -14.817  -2.985  1.00  0.00           H  
ATOM   3746  N   MET A 227     -71.445 -16.647  -0.855  1.00  0.00           N  
ATOM   3747  CA  MET A 227     -71.203 -16.703   0.582  1.00  0.00           C  
ATOM   3748  C   MET A 227     -71.412 -18.112   1.122  1.00  0.00           C  
ATOM   3749  O   MET A 227     -70.748 -18.529   2.070  1.00  0.00           O  
ATOM   3750  CB  MET A 227     -72.112 -15.714   1.309  1.00  0.00           C  
ATOM   3751  CG  MET A 227     -73.590 -16.072   1.272  1.00  0.00           C  
ATOM   3752  SD  MET A 227     -74.613 -14.900   2.185  1.00  0.00           S  
ATOM   3753  CE  MET A 227     -74.550 -13.478   1.100  1.00  0.00           C  
ATOM   3754  H   MET A 227     -72.275 -16.184  -1.196  1.00  0.00           H  
ATOM   3755  HA  MET A 227     -70.164 -16.428   0.762  1.00  0.00           H  
ATOM   3756 1HB  MET A 227     -71.811 -15.644   2.353  1.00  0.00           H  
ATOM   3757 2HB  MET A 227     -71.997 -14.722   0.868  1.00  0.00           H  
ATOM   3758 1HG  MET A 227     -73.933 -16.097   0.239  1.00  0.00           H  
ATOM   3759 2HG  MET A 227     -73.735 -17.063   1.703  1.00  0.00           H  
ATOM   3760 1HE  MET A 227     -75.137 -12.666   1.528  1.00  0.00           H  
ATOM   3761 2HE  MET A 227     -73.514 -13.156   0.982  1.00  0.00           H  
ATOM   3762 3HE  MET A 227     -74.959 -13.746   0.125  1.00  0.00           H  
ATOM   3763  N   MET A 228     -72.340 -18.842   0.511  1.00  0.00           N  
ATOM   3764  CA  MET A 228     -72.625 -20.213   0.917  1.00  0.00           C  
ATOM   3765  C   MET A 228     -71.482 -21.147   0.543  1.00  0.00           C  
ATOM   3766  O   MET A 228     -71.151 -22.068   1.289  1.00  0.00           O  
ATOM   3767  CB  MET A 228     -73.931 -20.690   0.285  1.00 -0.06           C  
ATOM   3768  CG  MET A 228     -75.187 -20.107   0.919  1.00  0.01           C  
ATOM   3769  SD  MET A 228     -76.694 -20.914   0.344  1.00 -0.07           S  
ATOM   3770  CE  MET A 228     -76.977 -20.043  -1.195  1.00 -0.25           C  
ATOM   3771  H   MET A 228     -72.860 -18.436  -0.253  1.00  0.00           H  
ATOM   3772  HA  MET A 228     -72.730 -20.231   2.002  1.00  0.00           H  
ATOM   3773 1HB  MET A 228     -73.940 -20.430  -0.772  1.00 -0.27           H  
ATOM   3774 2HB  MET A 228     -73.994 -21.777   0.356  1.00 -0.10           H  
ATOM   3775 1HG  MET A 228     -75.131 -20.214   2.002  1.00  0.05           H  
ATOM   3776 2HG  MET A 228     -75.254 -19.045   0.685  1.00  0.03           H  
ATOM   3777 1HE  MET A 228     -77.878 -20.430  -1.672  1.00 -0.35           H  
ATOM   3778 2HE  MET A 228     -77.101 -18.978  -0.993  1.00 -0.15           H  
ATOM   3779 3HE  MET A 228     -76.124 -20.190  -1.859  1.00 -0.30           H  
ATOM   3780  N   ARG A 229     -70.881 -20.903  -0.617  1.00  0.00           N  
ATOM   3781  CA  ARG A 229     -69.733 -21.684  -1.064  1.00  0.00           C  
ATOM   3782  C   ARG A 229     -68.498 -21.378  -0.228  1.00  0.00           C  
ATOM   3783  O   ARG A 229     -67.732 -22.277   0.118  1.00  0.00           O  
ATOM   3784  CB  ARG A 229     -69.432 -21.403  -2.529  1.00  0.00           C  
ATOM   3785  CG  ARG A 229     -70.459 -21.946  -3.509  1.00  0.00           C  
ATOM   3786  CD  ARG A 229     -70.125 -21.586  -4.911  1.00  0.00           C  
ATOM   3787  NE  ARG A 229     -71.105 -22.104  -5.852  1.00  0.00           N  
ATOM   3788  CZ  ARG A 229     -71.119 -21.828  -7.171  1.00  0.00           C  
ATOM   3789  NH1 ARG A 229     -70.202 -21.040  -7.687  1.00  0.00           N  
ATOM   3790  NH2 ARG A 229     -72.055 -22.350  -7.945  1.00  0.00           N  
ATOM   3791  H   ARG A 229     -71.228 -20.159  -1.204  1.00  0.00           H  
ATOM   3792  HA  ARG A 229     -69.971 -22.740  -0.934  1.00  0.00           H  
ATOM   3793 1HB  ARG A 229     -69.363 -20.327  -2.686  1.00  0.00           H  
ATOM   3794 2HB  ARG A 229     -68.465 -21.834  -2.791  1.00  0.00           H  
ATOM   3795 1HG  ARG A 229     -70.494 -23.034  -3.433  1.00  0.00           H  
ATOM   3796 2HG  ARG A 229     -71.441 -21.534  -3.273  1.00  0.00           H  
ATOM   3797 1HD  ARG A 229     -70.097 -20.501  -5.010  1.00  0.00           H  
ATOM   3798 2HD  ARG A 229     -69.151 -22.000  -5.170  1.00  0.00           H  
ATOM   3799  HE  ARG A 229     -71.826 -22.714  -5.491  1.00  0.00           H  
ATOM   3800 1HH1 ARG A 229     -69.487 -20.642  -7.096  1.00  0.00           H  
ATOM   3801 2HH1 ARG A 229     -70.213 -20.834  -8.676  1.00  0.00           H  
ATOM   3802 1HH2 ARG A 229     -72.760 -22.956  -7.547  1.00  0.00           H  
ATOM   3803 2HH2 ARG A 229     -72.065 -22.143  -8.932  1.00  0.00           H  
ATOM   3804  N   LEU A 230     -68.310 -20.103   0.095  1.00  0.00           N  
ATOM   3805  CA  LEU A 230     -67.224 -19.687   0.974  1.00  0.00           C  
ATOM   3806  C   LEU A 230     -67.425 -20.222   2.387  1.00  0.00           C  
ATOM   3807  O   LEU A 230     -66.468 -20.617   3.053  1.00  0.00           O  
ATOM   3808  CB  LEU A 230     -67.126 -18.157   1.008  1.00  0.00           C  
ATOM   3809  CG  LEU A 230     -66.658 -17.491  -0.292  1.00  0.00           C  
ATOM   3810  CD1 LEU A 230     -66.776 -15.978  -0.159  1.00  0.00           C  
ATOM   3811  CD2 LEU A 230     -65.223 -17.904  -0.586  1.00  0.00           C  
ATOM   3812  H   LEU A 230     -68.935 -19.403  -0.280  1.00  0.00           H  
ATOM   3813  HA  LEU A 230     -66.295 -20.105   0.587  1.00  0.00           H  
ATOM   3814 1HB  LEU A 230     -68.107 -17.752   1.253  1.00  0.00           H  
ATOM   3815 2HB  LEU A 230     -66.431 -17.870   1.797  1.00  0.00           H  
ATOM   3816  HG  LEU A 230     -67.302 -17.804  -1.114  1.00  0.00           H  
ATOM   3817 1HD1 LEU A 230     -66.443 -15.505  -1.083  1.00  0.00           H  
ATOM   3818 2HD1 LEU A 230     -67.815 -15.710   0.031  1.00  0.00           H  
ATOM   3819 3HD1 LEU A 230     -66.154 -15.636   0.667  1.00  0.00           H  
ATOM   3820 1HD2 LEU A 230     -64.891 -17.431  -1.510  1.00  0.00           H  
ATOM   3821 2HD2 LEU A 230     -64.579 -17.589   0.235  1.00  0.00           H  
ATOM   3822 3HD2 LEU A 230     -65.172 -18.987  -0.693  1.00  0.00           H  
ATOM   3823  N   LEU A 231     -68.674 -20.232   2.839  1.00  0.00           N  
ATOM   3824  CA  LEU A 231     -68.998 -20.683   4.187  1.00  0.00           C  
ATOM   3825  C   LEU A 231     -68.701 -22.167   4.358  1.00  0.00           C  
ATOM   3826  O   LEU A 231     -68.093 -22.579   5.346  1.00  0.00           O  
ATOM   3827  CB  LEU A 231     -70.476 -20.412   4.495  1.00  0.00           C  
ATOM   3828  CG  LEU A 231     -70.958 -20.854   5.883  1.00  0.00           C  
ATOM   3829  CD1 LEU A 231     -70.165 -20.118   6.955  1.00  0.00           C  
ATOM   3830  CD2 LEU A 231     -72.447 -20.574   6.017  1.00  0.00           C  
ATOM   3831  H   LEU A 231     -69.420 -19.919   2.233  1.00  0.00           H  
ATOM   3832  HA  LEU A 231     -68.369 -20.134   4.888  1.00  0.00           H  
ATOM   3833 1HB  LEU A 231     -70.659 -19.343   4.406  1.00  0.00           H  
ATOM   3834 2HB  LEU A 231     -71.086 -20.927   3.753  1.00  0.00           H  
ATOM   3835  HG  LEU A 231     -70.776 -21.922   6.009  1.00  0.00           H  
ATOM   3836 1HD1 LEU A 231     -70.507 -20.432   7.941  1.00  0.00           H  
ATOM   3837 2HD1 LEU A 231     -69.105 -20.351   6.848  1.00  0.00           H  
ATOM   3838 3HD1 LEU A 231     -70.313 -19.044   6.844  1.00  0.00           H  
ATOM   3839 1HD2 LEU A 231     -72.790 -20.889   7.003  1.00  0.00           H  
ATOM   3840 2HD2 LEU A 231     -72.630 -19.507   5.893  1.00  0.00           H  
ATOM   3841 3HD2 LEU A 231     -72.991 -21.127   5.250  1.00  0.00           H  
ATOM   3842  N   ARG A 232     -69.133 -22.967   3.389  1.00  0.00           N  
ATOM   3843  CA  ARG A 232     -68.880 -24.402   3.411  1.00  0.00           C  
ATOM   3844  C   ARG A 232     -67.391 -24.702   3.291  1.00  0.00           C  
ATOM   3845  O   ARG A 232     -66.864 -25.566   3.991  1.00  0.00           O  
ATOM   3846  CB  ARG A 232     -69.627 -25.094   2.280  1.00  0.00           C  
ATOM   3847  CG  ARG A 232     -71.136 -25.155   2.454  1.00  0.00           C  
ATOM   3848  CD  ARG A 232     -71.763 -26.087   1.481  1.00  0.00           C  
ATOM   3849  NE  ARG A 232     -71.587 -25.638   0.109  1.00  0.00           N  
ATOM   3850  CZ  ARG A 232     -72.418 -24.794  -0.532  1.00  0.00           C  
ATOM   3851  NH1 ARG A 232     -73.475 -24.316   0.086  1.00  0.00           N  
ATOM   3852  NH2 ARG A 232     -72.170 -24.445  -1.783  1.00  0.00           N  
ATOM   3853  H   ARG A 232     -69.650 -22.571   2.618  1.00  0.00           H  
ATOM   3854  HA  ARG A 232     -69.222 -24.793   4.370  1.00  0.00           H  
ATOM   3855 1HB  ARG A 232     -69.423 -24.579   1.342  1.00  0.00           H  
ATOM   3856 2HB  ARG A 232     -69.264 -26.117   2.177  1.00  0.00           H  
ATOM   3857 1HG  ARG A 232     -71.373 -25.500   3.460  1.00  0.00           H  
ATOM   3858 2HG  ARG A 232     -71.561 -24.163   2.300  1.00  0.00           H  
ATOM   3859 1HD  ARG A 232     -71.310 -27.073   1.578  1.00  0.00           H  
ATOM   3860 2HD  ARG A 232     -72.831 -26.157   1.682  1.00  0.00           H  
ATOM   3861  HE  ARG A 232     -70.784 -25.985  -0.399  1.00  0.00           H  
ATOM   3862 1HH1 ARG A 232     -73.664 -24.582   1.042  1.00  0.00           H  
ATOM   3863 2HH1 ARG A 232     -74.097 -23.682  -0.394  1.00  0.00           H  
ATOM   3864 1HH2 ARG A 232     -71.357 -24.813  -2.258  1.00  0.00           H  
ATOM   3865 2HH2 ARG A 232     -72.792 -23.813  -2.263  1.00  0.00           H  
ATOM   3866  N   GLN A 233     -66.719 -23.982   2.399  1.00  0.00           N  
ATOM   3867  CA  GLN A 233     -65.323 -24.263   2.084  1.00  0.00           C  
ATOM   3868  C   GLN A 233     -64.460 -24.240   3.339  1.00  0.00           C  
ATOM   3869  O   GLN A 233     -63.671 -25.154   3.579  1.00  0.00           O  
ATOM   3870  CB  GLN A 233     -64.790 -23.253   1.064  1.00  0.00           C  
ATOM   3871  CG  GLN A 233     -63.348 -23.490   0.649  1.00  0.00           C  
ATOM   3872  CD  GLN A 233     -62.859 -22.465  -0.357  1.00  0.00           C  
ATOM   3873  OE1 GLN A 233     -62.723 -21.280  -0.041  1.00  0.00           O  
ATOM   3874  NE2 GLN A 233     -62.592 -22.917  -1.577  1.00  0.00           N  
ATOM   3875  H   GLN A 233     -67.186 -23.221   1.928  1.00  0.00           H  
ATOM   3876  HA  GLN A 233     -65.267 -25.264   1.658  1.00  0.00           H  
ATOM   3877 1HB  GLN A 233     -65.407 -23.282   0.167  1.00  0.00           H  
ATOM   3878 2HB  GLN A 233     -64.860 -22.247   1.478  1.00  0.00           H  
ATOM   3879 1HG  GLN A 233     -62.712 -23.431   1.533  1.00  0.00           H  
ATOM   3880 2HG  GLN A 233     -63.268 -24.478   0.197  1.00  0.00           H  
ATOM   3881 1HE2 GLN A 233     -62.267 -22.287  -2.284  1.00  0.00           H  
ATOM   3882 2HE2 GLN A 233     -62.717 -23.886  -1.791  1.00  0.00           H  
ATOM   3883  N   VAL A 234     -64.615 -23.190   4.138  1.00  0.00           N  
ATOM   3884  CA  VAL A 234     -63.830 -23.032   5.356  1.00  0.00           C  
ATOM   3885  C   VAL A 234     -64.177 -24.107   6.379  1.00  0.00           C  
ATOM   3886  O   VAL A 234     -63.293 -24.672   7.023  1.00  0.00           O  
ATOM   3887  CB  VAL A 234     -64.075 -21.642   5.973  1.00  0.00           C  
ATOM   3888  CG1 VAL A 234     -63.405 -21.538   7.334  1.00  0.00           C  
ATOM   3889  CG2 VAL A 234     -63.560 -20.561   5.034  1.00  0.00           C  
ATOM   3890  H   VAL A 234     -65.294 -22.483   3.895  1.00  0.00           H  
ATOM   3891  HA  VAL A 234     -62.777 -23.144   5.098  1.00  0.00           H  
ATOM   3892  HB  VAL A 234     -65.145 -21.508   6.130  1.00  0.00           H  
ATOM   3893 1HG1 VAL A 234     -63.589 -20.549   7.756  1.00  0.00           H  
ATOM   3894 2HG1 VAL A 234     -63.814 -22.297   8.000  1.00  0.00           H  
ATOM   3895 3HG1 VAL A 234     -62.332 -21.691   7.224  1.00  0.00           H  
ATOM   3896 1HG2 VAL A 234     -63.738 -19.581   5.476  1.00  0.00           H  
ATOM   3897 2HG2 VAL A 234     -62.491 -20.699   4.872  1.00  0.00           H  
ATOM   3898 3HG2 VAL A 234     -64.083 -20.629   4.080  1.00  0.00           H  
ATOM   3899  N   ALA A 235     -65.467 -24.384   6.523  1.00  0.00           N  
ATOM   3900  CA  ALA A 235     -65.932 -25.413   7.446  1.00  0.00           C  
ATOM   3901  C   ALA A 235     -65.376 -26.781   7.071  1.00  0.00           C  
ATOM   3902  O   ALA A 235     -64.991 -27.564   7.938  1.00  0.00           O  
ATOM   3903  CB  ALA A 235     -67.453 -25.450   7.476  1.00  0.00           C  
ATOM   3904  H   ALA A 235     -66.145 -23.869   5.980  1.00  0.00           H  
ATOM   3905  HA  ALA A 235     -65.564 -25.165   8.442  1.00  0.00           H  
ATOM   3906 1HB  ALA A 235     -67.785 -26.223   8.169  1.00  0.00           H  
ATOM   3907 2HB  ALA A 235     -67.834 -24.483   7.802  1.00  0.00           H  
ATOM   3908 3HB  ALA A 235     -67.831 -25.671   6.479  1.00  0.00           H  
ATOM   3909  N   GLU A 236     -65.338 -27.062   5.772  1.00  0.00           N  
ATOM   3910  CA  GLU A 236     -64.760 -28.304   5.275  1.00  0.00           C  
ATOM   3911  C   GLU A 236     -63.259 -28.355   5.530  1.00  0.00           C  
ATOM   3912  O   GLU A 236     -62.708 -29.410   5.844  1.00  0.00           O  
ATOM   3913  CB  GLU A 236     -65.039 -28.460   3.778  1.00  0.00           C  
ATOM   3914  CG  GLU A 236     -66.499 -28.713   3.434  1.00  0.00           C  
ATOM   3915  CD  GLU A 236     -66.744 -28.805   1.953  1.00  0.00           C  
ATOM   3916  OE1 GLU A 236     -65.828 -28.564   1.203  1.00  0.00           O  
ATOM   3917  OE2 GLU A 236     -67.848 -29.116   1.572  1.00  0.00           O  
ATOM   3918  H   GLU A 236     -65.718 -26.398   5.113  1.00  0.00           H  
ATOM   3919  HA  GLU A 236     -65.219 -29.132   5.815  1.00  0.00           H  
ATOM   3920 1HB  GLU A 236     -64.723 -27.558   3.254  1.00  0.00           H  
ATOM   3921 2HB  GLU A 236     -64.453 -29.290   3.384  1.00  0.00           H  
ATOM   3922 1HG  GLU A 236     -66.815 -29.646   3.901  1.00  0.00           H  
ATOM   3923 2HG  GLU A 236     -67.104 -27.908   3.848  1.00  0.00           H  
ATOM   3924  N   ALA A 237     -62.602 -27.208   5.394  1.00  0.00           N  
ATOM   3925  CA  ALA A 237     -61.174 -27.107   5.667  1.00  0.00           C  
ATOM   3926  C   ALA A 237     -60.857 -27.507   7.103  1.00  0.00           C  
ATOM   3927  O   ALA A 237     -59.869 -28.195   7.362  1.00  0.00           O  
ATOM   3928  CB  ALA A 237     -60.681 -25.694   5.390  1.00  0.00           C  
ATOM   3929  H   ALA A 237     -63.104 -26.386   5.094  1.00  0.00           H  
ATOM   3930  HA  ALA A 237     -60.652 -27.799   5.005  1.00  0.00           H  
ATOM   3931 1HB  ALA A 237     -59.613 -25.634   5.598  1.00  0.00           H  
ATOM   3932 2HB  ALA A 237     -60.862 -25.444   4.345  1.00  0.00           H  
ATOM   3933 3HB  ALA A 237     -61.214 -24.992   6.029  1.00  0.00           H  
ATOM   3934  N   ILE A 238     -61.700 -27.072   8.032  1.00  0.00           N  
ATOM   3935  CA  ILE A 238     -61.542 -27.428   9.437  1.00  0.00           C  
ATOM   3936  C   ILE A 238     -61.684 -28.930   9.646  1.00  0.00           C  
ATOM   3937  O   ILE A 238     -60.892 -29.544  10.360  1.00  0.00           O  
ATOM   3938  CB  ILE A 238     -62.573 -26.689  10.310  1.00  0.00           C  
ATOM   3939  CG1 ILE A 238     -62.280 -25.186  10.324  1.00  0.00           C  
ATOM   3940  CG2 ILE A 238     -62.571 -27.248  11.724  1.00  0.00           C  
ATOM   3941  CD1 ILE A 238     -63.391 -24.353  10.922  1.00  0.00           C  
ATOM   3942  H   ILE A 238     -62.471 -26.480   7.758  1.00  0.00           H  
ATOM   3943  HA  ILE A 238     -60.537 -27.140   9.747  1.00  0.00           H  
ATOM   3944  HB  ILE A 238     -63.567 -26.812   9.882  1.00  0.00           H  
ATOM   3945 1HG1 ILE A 238     -61.369 -24.998  10.892  1.00  0.00           H  
ATOM   3946 2HG1 ILE A 238     -62.106 -24.839   9.305  1.00  0.00           H  
ATOM   3947 1HG2 ILE A 238     -63.304 -26.714  12.327  1.00  0.00           H  
ATOM   3948 2HG2 ILE A 238     -62.826 -28.306  11.697  1.00  0.00           H  
ATOM   3949 3HG2 ILE A 238     -61.581 -27.124  12.163  1.00  0.00           H  
ATOM   3950 1HD1 ILE A 238     -63.110 -23.300  10.896  1.00  0.00           H  
ATOM   3951 2HD1 ILE A 238     -64.305 -24.499  10.346  1.00  0.00           H  
ATOM   3952 3HD1 ILE A 238     -63.559 -24.658  11.953  1.00  0.00           H  
ATOM   3953  N   GLU A 239     -62.698 -29.516   9.019  1.00  0.00           N  
ATOM   3954  CA  GLU A 239     -62.937 -30.951   9.122  1.00  0.00           C  
ATOM   3955  C   GLU A 239     -61.721 -31.746   8.665  1.00  0.00           C  
ATOM   3956  O   GLU A 239     -61.402 -32.791   9.231  1.00  0.00           O  
ATOM   3957  CB  GLU A 239     -64.160 -31.349   8.292  1.00  0.00           C  
ATOM   3958  CG  GLU A 239     -64.543 -32.818   8.403  1.00  0.00           C  
ATOM   3959  CD  GLU A 239     -65.793 -33.156   7.639  1.00  0.00           C  
ATOM   3960  OE1 GLU A 239     -66.633 -32.298   7.502  1.00  0.00           O  
ATOM   3961  OE2 GLU A 239     -65.909 -34.272   7.192  1.00  0.00           O  
ATOM   3962  H   GLU A 239     -63.319 -28.954   8.455  1.00  0.00           H  
ATOM   3963  HA  GLU A 239     -63.117 -31.189  10.171  1.00  0.00           H  
ATOM   3964 1HB  GLU A 239     -65.019 -30.755   8.603  1.00  0.00           H  
ATOM   3965 2HB  GLU A 239     -63.973 -31.131   7.241  1.00  0.00           H  
ATOM   3966 1HG  GLU A 239     -63.723 -33.427   8.023  1.00  0.00           H  
ATOM   3967 2HG  GLU A 239     -64.687 -33.067   9.454  1.00  0.00           H  
ATOM   3968  N   ARG A 240     -61.045 -31.245   7.637  1.00  0.00           N  
ATOM   3969  CA  ARG A 240     -59.840 -31.887   7.126  1.00  0.00           C  
ATOM   3970  C   ARG A 240     -58.659 -31.667   8.061  1.00  0.00           C  
ATOM   3971  O   ARG A 240     -57.959 -32.612   8.427  1.00  0.00           O  
ATOM   3972  CB  ARG A 240     -59.494 -31.353   5.744  1.00  0.00           C  
ATOM   3973  CG  ARG A 240     -60.442 -31.785   4.636  1.00  0.00           C  
ATOM   3974  CD  ARG A 240     -59.892 -31.475   3.291  1.00  0.00           C  
ATOM   3975  NE  ARG A 240     -59.740 -30.044   3.084  1.00  0.00           N  
ATOM   3976  CZ  ARG A 240     -60.706 -29.233   2.609  1.00  0.00           C  
ATOM   3977  NH1 ARG A 240     -61.884 -29.726   2.297  1.00  0.00           N  
ATOM   3978  NH2 ARG A 240     -60.468 -27.942   2.457  1.00  0.00           N  
ATOM   3979  H   ARG A 240     -61.373 -30.397   7.198  1.00  0.00           H  
ATOM   3980  HA  ARG A 240     -60.026 -32.960   7.070  1.00  0.00           H  
ATOM   3981 1HB  ARG A 240     -59.488 -30.265   5.766  1.00  0.00           H  
ATOM   3982 2HB  ARG A 240     -58.492 -31.681   5.467  1.00  0.00           H  
ATOM   3983 1HG  ARG A 240     -60.608 -32.861   4.698  1.00  0.00           H  
ATOM   3984 2HG  ARG A 240     -61.393 -31.264   4.746  1.00  0.00           H  
ATOM   3985 1HD  ARG A 240     -58.913 -31.941   3.182  1.00  0.00           H  
ATOM   3986 2HD  ARG A 240     -60.565 -31.860   2.526  1.00  0.00           H  
ATOM   3987  HE  ARG A 240     -58.847 -29.628   3.313  1.00  0.00           H  
ATOM   3988 1HH1 ARG A 240     -62.065 -30.713   2.414  1.00  0.00           H  
ATOM   3989 2HH1 ARG A 240     -62.607 -29.118   1.941  1.00  0.00           H  
ATOM   3990 1HH2 ARG A 240     -59.562 -27.563   2.697  1.00  0.00           H  
ATOM   3991 2HH2 ARG A 240     -61.191 -27.334   2.101  1.00  0.00           H  
ATOM   3992  N   LEU A 241     -58.441 -30.414   8.446  1.00  0.00           N  
ATOM   3993  CA  LEU A 241     -57.244 -30.037   9.187  1.00  0.00           C  
ATOM   3994  C   LEU A 241     -57.208 -30.705  10.555  1.00  0.00           C  
ATOM   3995  O   LEU A 241     -56.149 -31.114  11.029  1.00  0.00           O  
ATOM   3996  CB  LEU A 241     -57.182 -28.513   9.354  1.00  0.00           C  
ATOM   3997  CG  LEU A 241     -56.934 -27.713   8.069  1.00  0.00           C  
ATOM   3998  CD1 LEU A 241     -57.070 -26.225   8.362  1.00  0.00           C  
ATOM   3999  CD2 LEU A 241     -55.551 -28.039   7.526  1.00  0.00           C  
ATOM   4000  H   LEU A 241     -59.123 -29.704   8.219  1.00  0.00           H  
ATOM   4001  HA  LEU A 241     -56.375 -30.380   8.624  1.00  0.00           H  
ATOM   4002 1HB  LEU A 241     -58.125 -28.172   9.780  1.00  0.00           H  
ATOM   4003 2HB  LEU A 241     -56.383 -28.272  10.054  1.00  0.00           H  
ATOM   4004  HG  LEU A 241     -57.687 -27.976   7.325  1.00  0.00           H  
ATOM   4005 1HD1 LEU A 241     -56.894 -25.657   7.449  1.00  0.00           H  
ATOM   4006 2HD1 LEU A 241     -58.075 -26.017   8.730  1.00  0.00           H  
ATOM   4007 3HD1 LEU A 241     -56.340 -25.935   9.116  1.00  0.00           H  
ATOM   4008 1HD2 LEU A 241     -55.375 -27.471   6.612  1.00  0.00           H  
ATOM   4009 2HD2 LEU A 241     -54.797 -27.775   8.269  1.00  0.00           H  
ATOM   4010 3HD2 LEU A 241     -55.487 -29.106   7.308  1.00  0.00           H  
ATOM   4011  N   ILE A 242     -58.374 -30.813  11.185  1.00  0.00           N  
ATOM   4012  CA  ILE A 242     -58.462 -31.320  12.549  1.00  0.00           C  
ATOM   4013  C   ILE A 242     -58.069 -32.790  12.616  1.00  0.00           C  
ATOM   4014  O   ILE A 242     -57.793 -33.321  13.692  1.00  0.00           O  
ATOM   4015  CB  ILE A 242     -59.884 -31.142  13.111  1.00  0.00           C  
ATOM   4016  CG1 ILE A 242     -59.874 -31.257  14.637  1.00  0.00           C  
ATOM   4017  CG2 ILE A 242     -60.829 -32.168  12.502  1.00  0.00           C  
ATOM   4018  CD1 ILE A 242     -61.161 -30.809  15.292  1.00  0.00           C  
ATOM   4019  H   ILE A 242     -59.219 -30.536  10.706  1.00  0.00           H  
ATOM   4020  HA  ILE A 242     -57.761 -30.758  13.165  1.00  0.00           H  
ATOM   4021  HB  ILE A 242     -60.247 -30.142  12.873  1.00  0.00           H  
ATOM   4022 1HG1 ILE A 242     -59.688 -32.292  14.922  1.00  0.00           H  
ATOM   4023 2HG1 ILE A 242     -59.059 -30.656  15.042  1.00  0.00           H  
ATOM   4024 1HG2 ILE A 242     -61.829 -32.028  12.911  1.00  0.00           H  
ATOM   4025 2HG2 ILE A 242     -60.857 -32.040  11.421  1.00  0.00           H  
ATOM   4026 3HG2 ILE A 242     -60.477 -33.172  12.740  1.00  0.00           H  
ATOM   4027 1HD1 ILE A 242     -61.076 -30.920  16.373  1.00  0.00           H  
ATOM   4028 2HD1 ILE A 242     -61.348 -29.763  15.048  1.00  0.00           H  
ATOM   4029 3HD1 ILE A 242     -61.986 -31.420  14.929  1.00  0.00           H  
TER                                                                             
REMARK PackingRes, 2 A, 3 A, 4 A, 5 A, 6 A, 7 A, 8 A, 9 A, 10 A, 11 A, 12 A, 13 A, 14 A, 15 A, 16 A, 17 A, 18 A, 19 A, 21 A, 22 A, 23 A, 24 A, 25 A, 27 A, 28 A, 29 A, 30 A, 31 A, 32 A, 33 A, 34 A, 35 A, 36 A, 37 A, 38 A, 39 A, 40 A, 41 A, 42 A, 43 A, 44 A, 45 A, 46 A, 47 A, 48 A, 49 A, 50 A, 51 A, 52 A, 54 A, 55 A, 56 A, 57 A, 59 A, 60 A, 61 A, 62 A, 63 A, 64 A, 65 A, 66 A, 68 A, 69 A, 70 A, 71 A, 72 A, 73 A, 74 A, 75 A, 76 A, 79 A, 80 A, 81 A, 82 A, 83 A, 84 A, 85 A, 86 A, 87 A, 88 A, 89 A, 90 A, 91 A, 92 A, 93 A, 94 A, 95 A, 96 A, 97 A, 98 A, 99 A, 100 A, 101 A, 102 A, 103 A, 104 A, 105 A, 106 A, 107 A, 108 A, 110 A, 111 A, 112 A, 113 A, 114 A, 115 A, 116 A, 117 A, 118 A, 119 A, 120 A, 121 A, 122 A, 123 A, 124 A, 125 A, 126 A, 127 A, 128 A, 129 A, 130 A, 131 A, 132 A, 133 A, 134 A, 135 A, 137 A, 138 A, 139 A, 140 A, 141 A, 142 A, 143 A, 144 A, 146 A, 147 A, 148 A, 149 A, 151 A, 152 A, 153 A, 154 A, 155 A, 156 A, 157 A, 158 A, 159 A, 162 A, 163 A, 164 A, 165 A, 166 A, 167 A, 168 A, 169 A, 170 A, 171 A, 172 A, 173 A, 174 A, 175 A, 176 A, 177 A, 178 A, 179 A, 180 A, 181 A, 182 A, 183 A, 184 A, 185 A, 186 A, 187 A, 188 A, 189 A, 190 A, 191 A, 193 A, 195 A, 196 A, 197 A, 199 A, 200 A, 203 A, 204 A, 206 A, 207 A, 208 A, 210 A, 211 A, 213 A, 214 A, 215 A, 216 A, 217 A, 218 A, 220 A, 221 A, 222 A, 223 A, 224 A, 225 A, 226 A, 227 A, 229 A, 230 A, 231 A, 232 A, 233 A, 234 A, 235 A, 236 A, 237 A, 238 A, 239 A, 240 A, 241 A, 242 A
REMARK DesignRes, 194 A, 198 A, 201 A, 205 A, 209 A, 212 A

# All scores below are weighted scores, not raw scores.
#BEGIN_POSE_ENERGIES_TABLE 3H_19_yang_ext_0001.pdb
label fa_atr fa_rep fa_sol fa_intra_atr_xover4 fa_intra_rep_xover4 fa_intra_sol_xover4 lk_ball lk_ball_iso lk_ball_bridge lk_ball_bridge_uncpl fa_elec fa_intra_elec pro_close hbond_sr_bb hbond_lr_bb hbond_bb_sc hbond_sc approximate_buried_unsat_penalty dslf_fa13 omega fa_dun_dev fa_dun_rot fa_dun_semi p_aa_pp hxl_tors ref rama_prepro total
weights 1 0.55 1 1 0.55 1 0.92 -0.38 -0.33 -0.33 1 1 1.25 1 1 1 1 5 1.25 0.48 0.69 0.76 0.78 0.61 1 1 0.5 NA
pose -1557.93 2650.17 1096 -90.0836 66.7706 57.6014 640.26 -639.025 -1.26608 -8.90795 -482.488 -33.4653 3.72572 -205.581 -6.83298 -7.27331 -39.9247 85 0 17.8756 7.71679 148.538 203.591 -51.2512 13.3477 -57.7677 40.4242 1849.23
LEU:NtermProteinFull_1 -2.99795 0.14854 4.11465 -0.7247 0.43012 0.31845 2.31447 -1.83236 -0.00021 -0.00107 -1.41835 1.00943 0 0 0 -0.12752 0 0 0 0.01826 0.10245 0.79478 0 0 0 0.72952 0 2.87851
LEU_2 -6.28602 4.11344 2.5466 -0.51287 0.59321 0.1226 2.1196 -1.97223 -0 -0 -0.40901 0.26934 0 0 0 0 0 0 0 0.02861 0 0.32835 0 -0.28434 0 0.72952 -0.0169 1.3699
GLN_3 -4.9235 0.53346 6.09518 -0.84599 0.12224 0.88326 2.50484 -2.67349 -0 -0 -1.88201 -0.75717 0 0 0 0 -2.44916 -2.5 0 0.11472 0 0 2.90517 -0.05081 0 -1.0644 0.13349 -3.85417
GLU_4 -5.37645 0.27493 7.44554 -0.45821 0.22546 1.44247 3.03965 -3.23668 -0.04505 -0.30034 -2.55959 -2.72855 0 0 0 -0.12752 0 0 0 -0.03384 0 0 3.94921 -0.18097 0 -2.5358 0.0747 -1.13103
ARG_5 -5.54254 2.12264 5.22956 -0.73912 0.20914 0.47201 2.81913 -2.57847 -0.02959 -0.15864 -1.80389 0.21919 0 0 0 0 0 0 0 0.06556 0 3.11719 0 -0.1064 0 -1.281 -0.06693 1.94784
VAL_6 -7.0281 1.32983 4.22166 -0.3086 0.25686 0.06978 2.81539 -2.71216 -0 -0 -2.5556 -0.04485 0 0 0 0 0 0 0 0.05678 0 0.05204 0 -0.32941 0 2.085 0.17968 -1.9117
GLU_7 -5.56987 0.63548 6.85619 -0.21335 0.02979 0.29837 3.29455 -2.99094 -0.01525 -0.14063 -2.25196 -0.58658 0 0 0 0 -0.38076 2.5 0 -0.0074 0 0 3.05374 -0.13248 0 -2.5358 0.11863 1.96173
LYS_8 -4.44443 0.14592 5.04142 -0.30974 0.0287 0.14756 2.09944 -2.31364 -0 -0 -1.96349 -0.07063 0 0 0 0 0 0 0 0.7985 0 1.92721 0 -0.07664 0 -1.6738 -0.28822 -0.95185
ILE_9 -6.71198 2.69029 4.7613 -0.71691 1.45823 0.16458 2.8116 -2.64028 -0 -0 -1.92903 0.37332 0 0 0 0 0 0 0 0.15745 0 0.64169 0 -0.36871 0 1.0317 -0.18643 1.53682
ILE_10 -8.41424 1.10639 4.82591 -0.71946 1.48314 0.16544 3.16269 -3.08385 -0 -0 -1.89276 0.367 0 0 0 0 0 -2.5 0 -0.05728 0 0.62813 0 -0.32057 0 1.0317 0.1042 -4.11357
GLU_11 -5.20521 0.34164 6.27388 -0.33082 0.06664 0.38828 3.06542 -2.80713 -0.02041 -0.16425 -2.5775 -0.5824 0 0 0 0 -0.26952 0 0 0.00283 0 0 3.24296 -0.10978 0 -2.5358 0.03259 -1.18859
GLN_12 -5.94308 0.30338 7.58566 -0.87254 0.15328 0.93776 3.25991 -3.31022 -0.01597 -0.07468 -3.04515 -0.86647 0 0 0 0 -0.65488 0 0 0.37288 0 0 3.01543 -0.19326 0 -1.0644 -0.1398 -0.55214
LEU_13 -9.55688 379.43 3.88274 -0.70419 3.0191 0.32557 2.83467 -3.14817 -0 -0 -1.97134 -0.11628 0 0 0 0 0 0 0 0.17727 0 1.40236 0 -0.21451 0 0.72952 0.10794 376.198
GLU_14 -5.55356 0.35185 5.66474 -0.21573 0.02963 0.3031 2.41014 -2.79912 -0.02041 -0.16425 -2.12085 -0.59535 0 0 0 0 0 0 0 0.0236 0 0 3.01288 -0.2554 0 -2.5358 0.04314 -2.42141
ARG_15 -6.22776 0.51557 7.21786 -0.62322 0.16724 0.3473 3.43613 -3.18313 -0 -0 -2.91365 0.27039 0 0 0 0 -0.26952 2.5 0 -0.0274 0 2.54895 0 -0.02312 0 -1.281 -0.10833 2.34629
ASP_16 -7.16249 0.5102 10.2103 -0.11263 0.01739 0.34679 4.84903 -4.39734 -0 -0 -6.31778 -0.26019 0 0 0 0 -1.79461 0 0 0.19287 0 0 1.70206 0.22799 0 -2.2837 0.22444 -4.04772
VAL_17 -7.46545 0.66967 3.7663 -0.31155 0.27204 0.07133 2.83372 -2.82006 -0 -0 -2.06598 -0.15217 0 0 0 0 0 0 0 0.09478 0 0.26839 0 -0.29951 0 2.085 0.16118 -2.89232
LYS_18 -5.51074 0.57783 7.48811 -0.50816 0.09703 0.42307 4.08837 -3.25511 -0 -0 -4.16133 0.13466 0 0 0 0 0 2.5 0 0.15289 0 2.53492 0 -0.02545 0 -1.6738 -0.04981 2.81247
ARG_19 -6.15543 0.54763 8.09555 -1.16523 0.54762 0.89367 3.77625 -3.65428 -0.02731 -0.19762 -3.73381 0.35303 0 0 0 0 -0.55305 -2.5 0 0.17286 0 2.80691 0 -0.03998 0 -1.281 0.03012 -2.08408
GLN_20 -9.80724 31.2657 8.00661 -0.92081 0.30917 1.02668 3.92994 -3.91528 -0.0014 -0.01004 -2.03112 -0.65305 0 0 0 0 -0.36244 2.5 0 0.21038 3.60598 0 2.83146 -0.16138 0 -1.0644 0.12328 34.882
GLU_21 -5.73303 0.52724 5.72808 -0.32888 0.06552 0.38286 2.56358 -2.84037 -0 -0 -1.51643 -0.56953 0 0 0 0 0 0 0 0.02032 0 0 3.22325 -0.0872 0 -2.5358 0.05759 -1.0428
GLU_22 -4.01334 0.6186 5.9363 -0.21516 0.0287 0.30191 2.78089 -2.48347 -0.01135 -0.12294 -2.99962 -0.61439 0 0 0 0 0 0 0 0.00242 0 0 3.02067 -0.33785 0 -2.5358 -0.21706 -0.86149
GLU_23 -4.6959 0.56413 6.79593 -0.35951 0.13361 0.43988 3.13665 -2.78953 -0.00396 -0.06165 -3.04431 -0.61272 0 0 0 0 -0.95227 0 0 -0.06106 0 0 4.93205 -0.30023 0 -2.5358 -0.25914 0.32616
GLY_24 -2.01122 0.28825 2.41558 -7e-05 0 0 1.29401 -1.15825 -0 -0 -0.61941 -0.34394 0 0 0 0 0 0 0 0.43601 0 0 0 -1.54082 0 1.2108 0.57719 0.54813
LEU_25 -8.14666 21.2501 2.3924 -0.55994 0.46896 0.11927 1.75264 -1.95577 -0 -0 -0.22099 0.40879 0.0008 0 0 0 0 -2.5 0 -0.01009 0 0.53054 0 -0.15686 0 0.72952 1.59162 15.6944
PRO_26 -4.59748 6.11535 3.05186 -0.11348 0.00579 0.08297 2.28925 -1.58308 -0 -1e-05 -1.6561 0.25867 0.60005 0 0 0 0 0 0 -0.10425 0.25035 0.10737 0 -0.79646 0 -5.1227 2.48817 1.27628
PRO_27 -4.19483 1.10358 3.31998 -0.06986 0 0.04356 1.87626 -1.63275 -0 -0 -0.83607 0.61681 0.44433 0 0 0 0 0 0 -0.14631 0 0.21413 0 -0.48962 0 -5.1227 1.7972 -3.07628
VAL_28 -6.44149 1.47037 2.33471 -0.37582 0.36407 0.09249 1.15655 -2.06938 -0 -0 0.42288 -0.0396 0 0 0 0 0 5 0 0.02981 0 0.72814 0 0.25692 0 2.085 0.325 5.33966
ALA_29 -6.24934 1.4998 2.07671 -0.02223 0 0 2.55348 -2.28529 -0 -0 -1.78023 -0.34478 0 0 0 0 0 5 0 -0.05076 0 0 0 0.19353 0 2.3386 0.22195 3.15144
VAL_30 -8.16051 0.75125 4.66806 -0.31168 0.27231 0.07112 2.72079 -3.01104 -0 -0 -1.74871 -0.0849 0 0 0 0 0 0 0 -0.06507 0 0.10612 0 -0.26687 0 2.085 0.30428 -2.66983
ARG_31 -7.20874 0.77722 6.70383 -0.81751 0.1918 0.54913 2.31436 -3.24459 -0.02118 -0.14748 -1.57232 0.44534 0 0 0 0 0 0 0 -0.03678 0 1.45529 0 -0.1475 0 -1.281 0.08371 -1.95641
VAL_32 -8.55806 0.70601 3.54093 -0.31058 0.26577 0.07074 2.60281 -2.56385 -0 -0 -1.46777 -0.0942 0 0 0 0 0 5 0 -0.04361 0 0.11886 0 -0.31308 0 2.085 0.06536 1.10433
LEU_33 -9.3199 1.40841 2.85914 -0.51268 0.59326 0.12226 2.64001 -2.7251 -0 -0 -1.774 0.2762 0 0 0 0 0 0 0 -0.05393 0 0.33512 0 -0.26962 0 0.72952 0.11635 -5.57497
GLU_34 -5.72751 0.50383 6.01806 -0.2149 0.02979 0.3016 2.64329 -2.92369 -0.0211 -0.14585 -1.75358 -0.59216 0 0 0 0 0 -2.5 0 0.04058 0 0 3.01452 -0.21711 0 -2.5358 -0.12259 -4.20263
VAL_35 -7.95138 2.38084 4.64635 -0.31341 0.28483 0.07191 3.52388 -2.94253 -0 -0 -1.93064 -0.1469 0 0 0 0 0 0 0 0.03394 0 0.24232 0 -0.23906 0 2.085 -0.14132 -0.39615
MET_36 -10.7467 1.95485 3.24972 -0.34452 0.23946 0.02576 2.68481 -2.88403 -0 -0 -1.8028 0.0434 0 0 0 0 0 0 0 0.15889 0 1.14852 0 0.00328 0 1.2334 0.24973 -4.7862
VAL_37 -9.07971 378.075 2.82582 -0.31154 0.27232 0.07135 2.92534 -3.00628 -0 -0 -1.81363 -0.15717 0 0 0 0 0 0 0 -0.05879 0 0.2793 0 -0.30003 0 2.085 0.24288 372.05
GLU_38 -5.26119 0.33151 5.96706 -0.32587 0.06911 0.36817 3.29412 -2.7845 -0 -0 -2.69127 -0.52797 0 0 0 0 -0.44625 2.5 0 -0.00263 0 0 3.45025 -0.03288 0 -2.5358 0.17768 1.54954
VAL_39 -8.55224 1.68992 2.53279 -0.28219 0.22637 0.04723 2.66776 -2.84847 -0 -0 -1.81198 0.47789 0 0 0 0 0 0 0 0.42336 0 0.5956 0 0.15046 0 2.085 0.12705 -2.47146
ALA_40 -6.23484 1.79489 2.71527 -0.0218 0 0 2.90755 -2.65284 -0 -0 -1.48534 -0.35891 0 0 0 0 0 0 0 0.07649 0 0 0 -0.26884 0 2.3386 -0.10236 -1.29212
LYS_41 -5.6044 0.8405 4.92182 -0.42564 0.06466 0.24091 2.57033 -2.46084 -0 -0 -1.89518 -0.13661 0 0 0 0 0 -2.5 0 0.02798 0 2.21462 0 0.0122 0 -1.6738 -0.14054 -3.94399
ARG_42 -6.29399 0.69783 7.32966 -0.62203 0.16685 0.34363 3.79996 -3.10247 -0 -0 -3.60456 0.30548 0 0 0 0 -0.99135 0 0 0.08922 0 2.61452 0 -0.0075 0 -1.281 0.21208 -0.34366
VAL_43 -7.09091 3.21469 1.89184 -0.36667 0.3001 0.08842 2.46847 -2.28033 -0 -0 -1.4656 0.10903 0 0 0 0 0 5 0 -0.03591 0 0.86887 0 -0.01437 0 2.085 0.24399 5.01662
LEU_44 -9.00917 2.49612 1.6174 -0.5188 0.61631 0.13002 2.43848 -2.63747 -0 -0 -1.47658 0.23181 0 0 0 0 0 5 0 0.00432 0 0.3302 0 -0.28774 0 0.72952 -0.17553 -0.51111
GLN_45 -5.70823 0.14282 6.49091 -0.86814 0.11639 0.91893 3.70882 -2.96312 -0 -0 -3.60293 -0.73821 0 0 0 0 -2.66074 2.5 0 0.39477 0 0 2.9191 -0.05078 0 -1.0644 -0.0827 -0.54752
ILE_46 -6.78973 1.02994 4.7372 -0.724 1.51188 0.17053 2.60296 -2.62504 -0 -0 -2.30703 0.17598 0 0 0 0 0 2.5 0 -0.04162 0 1.27354 0 -0.03236 0 1.0317 0.04783 2.56178
VAL_47 -8.27315 5.10727 3.13811 -0.27831 0.22347 0.04586 3.25066 -2.9218 -0 -0 -2.36235 0.50813 0 0 0 0 0 5 0 0.05367 0 0.77604 0 0.04547 0 2.085 -0.04052 6.35757
THR_48 -5.15086 0.79114 4.3483 -0.20348 0.15363 0.07433 2.05398 -2.35273 -0 -0 -1.23329 -0.11639 0 0 0 0 0 5 0 0.06487 0 0.08689 0 -0.02251 2.31392 -1.425 0.30181 4.68461
GLU_49 -3.69988 0.13166 4.39709 -0.21803 0.02776 0.30683 1.64275 -1.95991 -0 -0 -0.65105 -0.61442 0 0 0 0 -0.59234 0 0 0.21186 0 0 3.5618 -0.31703 0 -2.5358 0.11083 -0.19788
LYS_50 -4.80517 0.33483 4.70497 -0.5097 0.09723 0.42797 2.01226 -2.19724 -0.00928 -0.02926 -2.19065 0.13714 0 0 0 -0.30061 0 -2.5 0 -0.04957 0 2.70908 0 -0.01593 0 -1.6738 -0.37617 -4.23389
GLY_51 -2.11736 0.09681 2.29207 -7e-05 0 0 1.11846 -1.1493 -0 -0 -0.51111 -0.33587 0 0 0 0 0 0 0 -0.11116 0 0 0 -1.54021 0 1.2108 0.66844 -0.3785
VAL_52 -6.82369 2.14478 2.00368 -0.27757 0.19898 0.05495 1.92688 -2.02246 -0 -0 -1.06579 0.32611 0.0003 0 0 0 0 0 0 -0.02938 0 0.13566 0 -0.25614 0 2.085 1.87561 0.27692
PRO_53 -4.30424 0.9693 3.36213 -0.10922 0.00045 0.08045 1.99846 -1.55865 -0 -0 -1.78875 0.3143 0.1956 0 0 0 0 0 0 0.40317 0.52248 0.06372 0 -1.20699 0 -5.1227 1.24991 -4.93057
ARG_54 -4.95854 0.82283 4.67479 -0.55419 0.11024 0.30424 1.78395 -2.24444 -0.01953 -0.09798 -2.03188 0.71693 0 0 0 0 -0.25719 -2.5 0 0.00696 0 2.4123 0 -0.17521 0 -1.281 0.03762 -3.25011
GLU_55 -4.56618 0.58747 5.75687 -0.45818 0.20697 1.43233 1.71189 -2.46107 -0.04758 -0.25176 -1.70199 -2.78885 0 0 0 0 -0.25719 0 0 -0.03329 0 0 4.03581 -0.3159 0 -2.5358 -0.38746 -2.07391
LYS_56 -5.67627 0.32071 6.23617 -0.54648 0.48489 0.33956 3.07089 -2.71063 -0.05296 -0.34839 -3.18285 0.17334 0 0 0 0 -0.33469 0 0 0.07395 0 2.23355 0 -0.0592 0 -1.6738 -0.21485 -1.86704
ILE_57 -9.27381 5.41778 3.13923 -0.52042 0.71514 0.10421 3.005 -2.97088 -0 -0 -1.62425 0.00381 0 0 0 0 0 0 0 -0.00324 0 0.91567 0 -0.25222 0 1.0317 0.07591 -0.23637
ALA_58 -4.71591 0.18469 4.04393 -0.02143 0 0 2.50238 -2.51413 -0 -0 -2.03923 -0.35187 0 0 0 0 0 0 0 0.14697 0 0 0 -0.17773 0 2.3386 0.07733 -0.5264
GLU_59 -5.16922 0.67362 6.46895 -0.21652 0.02988 0.30594 2.66158 -2.89312 -0.02491 -0.19461 -2.31347 -0.59913 0 0 0 0 0 0 0 -0.00047 0 0 3.02323 -0.33192 0 -2.5358 -0.22084 -1.33682
ALA_60 -5.88662 0.90722 3.53151 -0.01993 0 0 2.8621 -2.62912 -0 -0 -2.04264 -0.32993 0 0 0 0 0 0 0 0.14277 0 0 0 0.11548 0 2.3386 0.22122 -0.78934
ALA_61 -5.63533 0.78071 3.29261 -0.02308 0 0 2.40661 -2.46668 -0 -0 -2.10236 -0.36894 0 0 0 0 0 0 0 0.04595 0 0 0 -0.01458 0 2.3386 0.26445 -1.48205
LYS_62 -4.74674 0.13231 5.51442 -0.42952 0.0632 0.2533 2.40881 -2.50607 -0 -0 -1.30886 -0.17325 0 0 0 0 0 2.5 0 0.18831 0 2.56789 0 -0.08553 0 -1.6738 -0.34945 2.35501
ARG_63 -5.71995 0.43634 6.38106 -0.44121 0.05482 0.22023 2.78553 -2.89438 -0 -0 -3.6247 0.36297 0 0 0 0 0 0 0 0.36686 0 2.04981 0 -0.07866 0 -1.281 -0.17509 -1.55737
LEU_64 -8.24568 1.13505 2.74196 -0.51301 0.59372 0.12326 2.34934 -2.586 -0 -0 -1.62217 0.26323 0 0 0 0 0 0 0 -0.04926 0 0.32872 0 -0.29226 0 0.72952 -0.07686 -5.12044
ARG_65 -7.20261 0.88128 7.15576 -1.18413 0.91626 0.89608 2.98979 -3.22418 -0 -0 -2.37939 0.41956 0 0 0 0 -0.69981 -2.5 0 0.08796 0 3.92685 0 0.00426 0 -1.281 0.13261 -1.06072
GLU_66 -5.91332 0.53605 7.11586 -0.33363 0.06479 0.3958 3.10829 -3.07406 -0.00038 -0.00249 -3.39938 -0.59512 0 0 0 0 -0.56693 0 0 0.11754 0 0 3.45516 -0.18052 0 -2.5358 0.05808 -1.75004
THR_67 -6.11073 0.23228 5.2425 -0.20536 0.16891 0.07416 3.04154 -2.82061 -0 -0 -3.03575 -0.11675 0 0 0 0 0 0 0 -0.01661 0.06207 0.06195 0 0.03387 2.30378 -1.425 0.35244 -2.15731
VAL_68 -7.06777 2.09121 2.3733 -0.31187 0.27338 0.07127 2.55991 -2.48371 -0 -0 -1.4709 -0.11788 0 0 0 0 0 0 0 -0.02473 0 0.16631 0 -0.28773 0 2.085 0.52175 -1.62246
GLN_69 -6.80232 0.53321 7.38459 -0.25676 0.03534 0.1874 3.62793 -3.36288 -0 -0 -3.68055 -0.42764 0 0 0 0 -1.2865 2.5 0 0.19226 0 0 2.6692 -0.1077 0 -1.0644 0.12122 0.2624
ARG_70 -6.63548 0.61499 7.444 -0.69886 0.41228 0.3795 3.69721 -3.25902 -0.00854 -0.10142 -4.26504 0.46657 0 0 0 0 -1.18556 0 0 0.15688 0 2.55026 0 -0.12482 0 -1.281 -0.03446 -1.87251
ALA_71 -6.24846 1.14464 3.59172 -0.02166 0 0 3.20747 -2.72687 -0.00038 -0.00249 -2.41212 -0.35834 0 0 0 0 0 0 0 0.09722 0 0 0 -0.26779 0 2.3386 -0.1248 -1.78326
VAL_72 -7.81616 15.4778 4.56897 -0.31 0.26371 0.07036 3.07932 -2.99881 -0 -0 -2.28619 -0.0545 0 0 0 0 0 -2.5 0 -0.04332 0 0.06369 0 -0.30044 0 2.085 0.13371 9.43315
GLN_73 -5.59962 0.44908 5.98117 -0.26518 0.03106 0.19792 2.74359 -2.74405 -0.00923 -0.1139 -2.25902 -0.46678 0 0 0 -0.28959 -0.61863 0 0 0.04141 0 0 2.93895 -0.17731 0 -1.0644 0.25263 -0.97193
ARG_74 -6.84665 0.39551 6.79088 -0.62977 0.10504 0.35909 3.52383 -3.33904 -0.0197 -0.13824 -2.99876 0.4932 0 0 0 0 -0.28461 0 0 0.23694 0 2.43827 0 0.0091 0 -1.281 0.46813 -0.71777
LEU_75 -8.87154 3.28661 2.29932 -0.51409 0.59901 0.12381 2.69377 -2.59606 -0.01445 -0.1081 -1.0771 0.26621 0 0 0 0 0 0 0 0.04952 0 0.306 0 -0.29501 0 0.72952 0.32837 -2.79423
ARG_76 -6.9692 1.19176 7.63633 -1.06429 0.27538 0.77757 3.54703 -3.23853 -0.00605 -0.08416 -2.8157 0.51045 0 0 0 0 -0.58983 2.5 0 0.15761 0 2.52099 0 -0.09321 0 -1.281 -0.07889 2.89626
ASN_77 -3.67945 0.54197 4.56378 -0.20395 0.04326 0.32513 1.86217 -2.09505 -0.00071 -0.00593 -1.73934 -0.58134 0 0 0 -0.28959 0 0 0 0.14342 0.21413 0 2.12068 -0.58566 0 -0.87355 -0.40629 -0.64632
THR_78 -4.8807 0.24158 3.55583 -0.11891 0.05955 0.07898 1.66428 -2.00734 -0.01445 -0.1081 -0.66063 -0.57334 0 0 0 0 0 0 0 -0.0143 0.01809 0.06453 0 -0.25043 2.28831 -1.425 -0.53586 -2.61792
GLU_79 -1.84801 0.09229 2.89748 -0.20187 0.03815 0.30275 1.0274 -1.12872 -0 -0 -0.64358 -0.51289 0 0 0 -0.57965 0 0 0 0.03857 0 0 3.01022 0.00109 0 -2.5358 0.50428 0.4617
ASP_80 -3.32221 0.11894 4.43901 -0.09217 0.00781 0.26857 1.87394 -1.93784 -0 -0 -0.96338 -0.04669 0 0 0 -0.56006 0 -2.5 0 0.04345 0 0 2.14267 -0.06516 0 -2.2837 0.70985 -2.16698
ASP_81 -4.26966 3.57154 5.2025 -0.10815 0.00038 0.32662 2.08466 -2.34672 -0 -0 -2.60343 -0.49467 0 0 0 0 -0.79209 -2.5 0 -0.00921 0 0 2.41048 -0.25302 0 -2.2837 -0.05195 -2.11641
LYS_82 -4.57801 2.9162 4.59708 -0.29928 0.02777 0.14536 2.15887 -2.22079 -0 -0 -1.7495 -0.26461 0 0 0 0 0 -2.5 0 0.09772 0 1.91734 0 -0.08077 0 -1.6738 -0.31629 -1.82272
GLU_83 -5.99726 0.75426 7.1319 -0.32592 0.06735 0.36188 3.13218 -3.1693 -0.00071 -0.00593 -3.20929 -0.57869 0 0 0 -1.13972 0 0 0 0.0094 0 0 3.35503 -0.0215 0 -2.5358 0.04898 -2.12313
ALA_84 -5.53095 0.78152 4.52603 -0.02098 0 0 2.93807 -2.73853 -0 -0 -1.81 -0.34374 0 0 0 0 0 2.5 0 -0.03155 0 0 0 -0.06583 0 2.3386 0.42776 2.97042
LEU_85 -9.38118 1.74362 3.7355 -0.51322 0.59773 0.12278 3.21982 -3.0293 -0 -0 -2.38973 0.26984 0 0 0 0 0 2.5 0 0.03204 0 0.32782 0 -0.28473 0 0.72952 0.13247 -2.18703
GLN_86 -6.2048 0.58683 6.89742 -0.84617 0.12248 0.88341 3.84514 -3.26702 -0 -0 -3.56822 -0.75694 0 0 0 0 -2.8853 0 0 0.11592 0 0 2.90575 -0.04978 0 -1.0644 0.13434 -3.15134
VAL_87 -8.08048 1.86744 4.5475 -0.31037 0.26497 0.07082 3.03303 -3.10769 -0 -0 -1.96513 -0.12809 0 0 0 0 0 0 0 -0.02868 0 0.20048 0 -0.33075 0 2.085 0.1933 -1.68865
LEU_88 -10.5202 4.52593 2.89904 -0.51104 0.58561 0.12087 3.00845 -3.06406 -0 -0 -1.79221 0.27973 0 0 0 0 0 0 0 0.06419 0 0.39194 0 -0.25478 0 0.72952 0.1127 -3.42434
VAL_89 -8.24929 2.19452 3.95404 -0.30857 0.25639 0.0698 2.81955 -2.87176 -0 -0 -2.50951 -0.0446 0 0 0 0 0 0 0 0.05831 0 0.05125 0 -0.33006 0 2.085 0.24452 -2.58042
GLU_90 -6.36647 0.68524 8.14996 -0.21266 0.02558 0.29604 4.40051 -3.51207 -0 -0 -3.73256 -0.61034 0 0 0 0 -1.10422 2.5 0 -0.00852 0 0 3.60827 -0.13267 0 -2.5358 0.12044 1.57072
ILE_91 -9.48779 2.34631 3.55296 -0.53953 0.73015 0.11094 2.86235 -3.03802 -0 -0 -1.97625 0.60117 0 0 0 0 0 0 0 0.53622 0 0.79439 0 0.19705 0 1.0317 -0.07208 -2.35041
VAL_92 -8.58213 4.43503 3.67721 -0.31212 0.27536 0.07149 3.10794 -2.89399 -0 -0 -2.0066 -0.14426 0 0 0 0 0 0 0 0.15557 0 0.24122 0 -0.28055 0 2.085 -0.00409 -0.17492
ILE_93 -8.70526 1.22343 4.94149 -0.71925 1.48589 0.16531 3.16319 -3.17522 -0 -0 -2.32677 0.37023 0 0 0 0 0 -2.5 0 -0.05958 0 0.63092 0 -0.3181 0 1.0317 0.06879 -4.72323
GLU_94 -5.41191 0.36255 5.63097 -0.33086 0.06678 0.38837 2.69501 -2.71658 -0.0197 -0.13824 -1.88208 -0.58237 0 0 0 0 0 0 0 0.00261 0 0 3.24145 -0.10919 0 -2.5358 0.03203 -1.30696
ILE_95 -9.70106 3.17489 3.26126 -0.59689 0.61143 0.16705 3.15497 -2.98267 -0 -0 -2.20114 0.38748 0 0 0 0 0 0 0 0.19351 0 1.60273 0 -0.04213 0 1.0317 -0.0436 -1.98246
LEU_96 -10.1521 380.088 3.4614 -0.70435 3.02668 0.32576 2.86273 -3.14308 -0 -0 -1.73979 -0.11539 0 0 0 0 0 0 0 0.18009 0 1.40583 0 -0.21481 0 0.72952 0.20146 376.212
LYS_97 -5.84195 0.52494 5.38916 -0.30646 0.02784 0.13781 2.41594 -2.71126 -0.01415 -0.10537 -2.39446 -0.0021 0 0 0 0 0 2.5 0 0.02668 0 1.70587 0 -0.02845 0 -1.6738 0.09329 -0.25647
LEU_98 -7.39209 0.96845 5.55465 -0.50694 0.57455 0.11805 3.35457 -3.04025 -0 -0 -1.96511 0.26544 0 0 0 0 0 0 0 -0.02736 0 0.55374 0 -0.22327 0 0.72952 -0.03204 -1.06809
LEU_99 -9.22293 1.74998 3.22455 -0.5112 0.5847 0.12082 2.68857 -2.97986 -0 -0 -2.31138 0.28123 0 0 0 0 0 0 0 0.19369 0 0.40816 0 -0.24789 0 0.72952 0.193 -5.09903
VAL_100 -7.84496 0.73612 3.33887 -0.3116 0.27283 0.07134 2.85107 -2.88671 -0 -0 -2.01788 -0.1531 0 0 0 0 0 0 0 0.09613 0 0.2689 0 -0.29889 0 2.085 0.10498 -3.68791
GLN_101 -5.63301 0.43242 6.26216 -0.38243 0.06548 0.20268 3.15084 -2.95714 -0.01503 -0.11553 -2.42368 -0.51431 0 0 0 0 0 0 0 0.14911 0 0 3.74405 -0.08555 0 -1.0644 0.1606 0.97627
ILE_102 -8.26466 1.23876 3.36429 -0.51559 0.66484 0.10133 2.91738 -2.89262 -0 -0 -2.25802 0.09704 0 0 0 0 0 2.5 0 0.07397 0 0.59392 0 -0.40284 0 1.0317 0.33443 -1.41605
ALA_103 -6.03696 0.79538 3.14362 -0.02216 0 0 2.88471 -2.70842 -0 -0 -1.8546 -0.36309 0 0 0 0 0 2.5 0 0.20925 0 0 0 -0.29872 0 2.3386 0.0499 0.63752
GLU_104 -5.75606 0.52586 5.7146 -0.329 0.06547 0.38313 2.61139 -2.88314 -0 -0 -1.53514 -0.56997 0 0 0 0 0 0 0 0.02092 0 0 3.22522 -0.08779 0 -2.5358 -0.11034 -1.26064
GLU_105 -4.23486 0.47549 5.52043 -0.44187 0.05538 0.86457 2.74015 -2.33907 -0.01503 -0.11553 -2.29859 -0.52047 0 0 0 0 -0.33469 0 0 0.00109 0 0 3.59742 -0.33839 0 -2.5358 -0.21808 -0.13785
ALA_106 -4.60304 0.75312 2.69721 -0.02408 3e-05 0 2.6093 -2.14091 -0 -0 -2.35398 -0.39208 0 0 0 -0.30061 0 -2.5 0 -0.06068 0 0 0 -0.24477 0 2.3386 -0.3672 -4.5891
GLY_107 -2.39096 0.28723 2.96568 -7e-05 0 0 1.30559 -1.40901 -0.00928 -0.02926 -0.94987 -0.34448 0 0 0 0 0 0 0 0.4389 0 0 0 -1.54086 0 1.2108 0.47152 0.00593
LEU_108 -7.45868 5.59366 1.88385 -0.56027 0.46998 0.11951 1.42117 -1.80838 -0 -0 -0.40032 0.40898 0.00189 0 0 0 0 -2.5 0 -0.01035 0 0.53079 0 -0.15674 0 0.72952 1.59377 -0.14162
PRO_109 -4.59944 6.15071 3.05147 -0.11353 0.0058 0.08292 2.29072 -1.58303 -0 -1e-05 -1.67143 0.25924 0.60924 0 0 0 0 -2.5 0 -0.10417 0.24338 0.10738 0 -0.79604 0 -5.1227 2.48851 -1.20097
PRO_110 -4.19459 1.1066 3.31871 -0.06985 0 0.04355 1.87484 -1.63228 -0 -0 -0.83901 0.61729 0.44199 0 0 0 0 2.5 0 -0.14697 0 0.21518 0 -0.48983 0 -5.1227 1.79608 -0.58098
VAL_111 -6.43922 1.46979 2.33467 -0.37588 0.36438 0.09251 1.15425 -2.06849 -0 -0 0.42506 -0.04166 0 0 0 0 0 5 0 0.02995 0 0.72922 0 0.25721 0 2.085 0.3222 5.33901
ALA_112 -6.25229 1.50708 2.07594 -0.02223 0 0 2.55236 -2.28564 -0 -0 -1.77975 -0.34514 0 0 0 0 0 5 0 -0.05058 0 0 0 0.19359 0 2.3386 0.22053 3.15247
VAL_113 -8.1498 0.75622 4.65984 -0.31159 0.27161 0.07106 2.71987 -3.01154 -0 -0 -1.75015 -0.08385 0 0 0 0 0 2.5 0 -0.06476 0 0.1053 0 -0.26709 0 2.085 0.30493 -0.16497
ARG_114 -7.19434 0.77777 6.70717 -0.81754 0.1918 0.54918 2.31244 -3.24264 -0.02121 -0.14816 -1.58546 0.44502 0 0 0 0 0 -2.5 0 -0.03648 0 1.45527 0 -0.14746 0 -1.281 0.0852 -4.45044
VAL_115 -8.54542 0.70619 3.54774 -0.31054 0.26535 0.07072 2.60335 -2.56247 -0 -0 -1.46573 -0.0933 0 0 0 0 0 5 0 -0.04462 0 0.11622 0 -0.31388 0 2.085 0.0682 1.12682
LEU_116 -9.37613 1.27553 2.92217 -0.51248 0.58943 0.12214 2.63789 -2.72499 -0 -0 -1.78855 0.2766 0 0 0 0 0 0 0 -0.05417 0 0.33487 0 -0.26978 0 0.72952 0.11813 -5.7198
GLU_117 -5.7259 0.50474 6.01707 -0.21476 0.02975 0.30129 2.64332 -2.92315 -0.02112 -0.14649 -1.75041 -0.59222 0 0 0 0 0 0 0 0.04208 0 0 3.01383 -0.21836 0 -2.5358 -0.12483 -1.70098
VAL_118 -7.95997 2.47007 4.64442 -0.31331 0.28384 0.07187 3.52562 -2.94403 -0 -0 -1.93186 -0.14578 0 0 0 0 0 0 0 0.0307 0 0.24083 0 -0.23908 0 2.085 -0.1425 -0.32417
MET_119 -10.7481 1.95216 3.24961 -0.3444 0.23939 0.02567 2.68406 -2.8842 -0 -0 -1.80085 0.04353 0 0 0 0 0 0 0 0.15529 0 1.149 0 0.00202 0 1.2334 0.24766 -4.79572
VAL_120 -9.13552 378.279 2.79992 -0.31158 0.27263 0.07135 2.93464 -2.99875 -0 -0 -1.6837 -0.15776 0 0 0 0 0 0 0 -0.05721 0 0.28509 0 -0.29859 0 2.085 0.23852 372.323
GLU_121 -5.29237 0.33755 6.06488 -0.32608 0.06931 0.36866 3.34507 -2.82627 -0 -0 -2.56266 -0.5282 0 0 0 0 -0.45068 0 0 -0.00236 0 0 3.44948 -0.03278 0 -2.5358 0.17683 -0.74542
VAL_122 -8.55406 1.68091 2.53277 -0.28217 0.2263 0.04722 2.66547 -2.84815 -0 -0 -1.80807 0.47653 0 0 0 0 0 0 0 0.42448 0 0.59323 0 0.15247 0 2.085 0.12797 -2.4801
ALA_123 -6.23578 1.80179 2.71449 -0.02179 0 0 2.90658 -2.65269 -0 -0 -1.51326 -0.35967 0 0 0 0 0 0 0 0.07783 0 0 0 -0.26937 0 2.3386 -0.10506 -1.31834
GLU_124 -5.64008 0.78312 5.40815 -0.33525 0.06767 0.40003 2.63501 -2.66467 -0.01415 -0.10537 -2.08918 -0.60624 0 0 0 0 0 -2.5 0 0.02994 0 0 3.41628 -0.19156 0 -2.5358 -0.20114 -4.14325
ARG_125 -6.46886 1.28333 7.25454 -0.62193 0.16686 0.34358 3.98158 -3.17549 -0 -0 -3.59464 0.3051 0 0 0 0 -0.9942 0 0 0.08893 0 2.61381 0 -0.00739 0 -1.281 0.15253 0.04677
VAL_126 -7.77656 3.63257 1.86784 -0.36656 0.29866 0.08837 2.74037 -2.45416 -0 -0 -1.48869 0.10907 0 0 0 0 0 5 0 -0.03494 0 0.87117 0 -0.01825 0 2.085 0.2422 4.79609
LEU_127 -9.54702 2.50841 1.88469 -0.51894 0.61592 0.13014 2.58239 -2.72136 -0 -0 -1.00598 0.23092 0 0 0 0 0 5 0 0.0065 0 0.33014 0 -0.28771 0 0.72952 -0.17563 -0.23801
GLN_128 -5.85042 0.14664 6.46439 -0.86886 0.11705 0.91998 3.70723 -3.01888 -0 -0 -3.46851 -0.73786 0 0 0 0 -2.65676 5 0 0.39027 0 0 2.91673 -0.05072 0 -1.0644 -0.08256 1.8633
ILE_129 -8.25196 5.40784 3.90969 -0.53073 0.74022 0.10288 2.81521 -2.83757 -0 -0 -2.1544 0.60441 0 0 0 0 0 0 0 -0.04171 0 0.98329 0 -0.0319 0 1.0317 0.04783 1.79481
VAL_130 -8.56139 4.84148 2.8226 -0.27829 0.22349 0.04587 3.20098 -2.91263 -0 -0 -2.25796 0.50754 0 0 0 0 0 5 0 0.05034 0 0.77806 0 0.0456 0 2.085 -0.04049 5.5502
ILE_131 -8.1694 1.49306 3.73046 -0.51257 0.65344 0.09971 2.23413 -2.67064 -0 -0 -1.04577 0.1116 0 0 0 0 0 5 0 -0.0243 0 0.55887 0 -0.47913 0 1.0317 0.1383 2.14946
GLU_132 -3.84262 0.14074 4.75038 -0.21793 0.02763 0.30649 1.81863 -2.08874 -0 -0 -0.9231 -0.61484 0 0 0 0 -0.59108 -2.5 0 0.20533 0 0 3.56168 -0.31492 0 -2.5358 -0.05232 -2.87046
LYS_133 -5.02898 0.48003 4.88678 -0.50951 0.09708 0.42739 2.01197 -2.20879 -0.00938 -0.02956 -2.1694 0.13797 0 0 0 -0.30116 0 0 0 -0.04972 0 2.70845 0 -0.01595 0 -1.6738 -0.37587 -1.62246
GLY_134 -2.27262 0.09729 2.44034 -7e-05 0 0 1.1185 -1.21152 -0 -0 -0.52505 -0.33609 0 0 0 0 0 0 0 -0.1113 0 0 0 -1.5402 0 1.2108 0.6676 -0.46232
VAL_135 -6.568 1.88724 1.74772 -0.27753 0.19877 0.05493 1.69867 -1.91473 -0 -0 -0.98453 0.32643 0.00021 0 0 0 0 0 0 -0.02901 0 0.13566 0 -0.2562 0 2.085 1.87553 -0.01985
PRO_136 -4.77528 1.52888 3.84563 -0.10926 0.00046 0.08048 2.28465 -1.65279 -0 -0 -1.49486 0.3145 0.18982 0 0 0 0 -2.5 0 0.40001 0.52107 0.06379 0 -1.20642 0 -5.1227 1.24916 -6.38287
ARG_137 -6.9914 1.05881 6.22456 -0.55433 0.11027 0.30441 2.4045 -2.87434 -0.01956 -0.09816 -3.67714 0.71632 0 0 0 0 -1.04929 0 0 0.00839 0 2.41231 0 -0.17539 0 -1.281 0.03651 -3.44453
GLU_138 -5.0131 0.54249 5.7972 -0.45824 0.20759 1.43251 1.73516 -2.52303 -0.04775 -0.25372 -2.139 -2.79654 0 0 0 0 -0.2572 -2.5 0 -0.03334 0 0 4.03471 -0.31466 0 -2.5358 -0.38669 -5.50942
LYS_139 -6.23285 0.83254 5.82639 -0.30255 0.02831 0.13532 2.77276 -2.58025 -0.04928 -0.31283 -1.53932 -0.03162 0 0 0 0 0 0 0 0.07884 0 1.85299 0 -0.06013 0 -1.6738 -0.21555 -1.47104
VAL_140 -8.32609 1.29403 2.42716 -0.31505 0.29765 0.07243 2.74586 -2.71581 -0 -0 -1.67163 -0.15871 0 0 0 0 0 2.5 0 -0.0049 0 0.29147 0 -0.17037 0 2.085 0.03673 -1.61223
ALA_141 -6.40791 1.22567 3.54862 -0.02142 0 0 2.8617 -2.75712 -0 -0 -2.07804 -0.35162 0 0 0 0 0 0 0 0.14637 0 0 0 -0.17891 0 2.3386 0.03793 -1.63613
LYS_142 -5.65034 0.78636 5.78937 -0.30685 0.02802 0.14 2.62271 -2.72919 -0.00049 -0.00744 -2.2022 -0.02703 0 0 0 0 0 2.5 0 0.0002 0 1.7762 0 -0.0503 0 -1.6738 -0.17138 0.82384
ALA_143 -5.97231 0.90755 3.68106 -0.01991 0 0 2.86291 -2.64602 -0 -0 -2.10563 -0.3296 0 0 0 0 0 0 0 0.14159 0 0 0 0.11658 0 2.3386 0.27432 -0.75085
MET_144 -11.4063 2.40464 4.46492 -0.46767 0.29095 0.17626 2.81603 -3.10307 -0 -0 -2.06079 0.33604 0 0 0 0 0 0 0 0.04457 0 2.62139 0 -0.06674 0 1.2334 0.45162 -2.2647
MET_145 -10.2802 1.49805 6.31011 -0.31763 0.03747 0.10441 2.74907 -3.3555 -0 -0 -1.90954 -0.12257 0 0 0 0 0 -2.5 0 0.18998 0.5118 1.76674 0 0.02012 0 1.2334 0.07416 -3.99008
ARG_146 -6.6339 0.51026 7.69792 -0.44125 0.05479 0.2203 3.09348 -3.40274 -0 -0 -3.90754 0.36268 0 0 0 0 -0.00294 0 0 0.37065 0 2.04976 0 -0.07861 0 -1.281 0.06381 -1.32434
LEU_147 -8.26329 1.14383 2.75754 -0.51303 0.59492 0.12326 2.36032 -2.58939 -0 -0 -1.58986 0.26291 0 0 0 0 0 0 0 -0.0499 0 0.32811 0 -0.2923 0 0.72952 -0.07616 -5.07354
LEU_148 -8.58839 3.63184 2.78678 -0.70866 0.48162 0.26697 2.4837 -2.64959 -0 -0 -1.68302 0.17387 0 0 0 0 0 0 0 0.09258 0 0.8167 0 -0.21516 0 0.72952 0.13969 -2.24155
ARG_149 -7.89384 0.72741 7.79453 -0.81473 0.19199 0.54615 3.09429 -3.77703 -0.00086 -0.00988 -2.32095 0.43838 0 0 0 0 0 0 0 0.11759 0 1.44682 0 -0.04733 0 -1.281 0.20632 -1.58212
THR_150 -6.14561 0.22999 5.42473 -0.20524 0.17212 0.07424 3.04841 -2.91427 -0.01803 -0.16219 -2.95964 -0.10911 0 0 0 0 0 -2.5 0 -0.01673 0.07452 0.06195 0 0.03368 2.28523 -1.425 0.49259 -4.55834
VAL_151 -7.14912 2.00702 2.33047 -0.31177 0.27278 0.07124 2.59121 -2.49705 -0 -0 -1.3546 -0.11596 0 0 0 0 0 0 0 -0.02412 0 0.17044 0 -0.28592 0 2.085 0.51808 -1.6923
ALA_152 -5.20335 0.39994 3.38597 -0.02185 0 0 2.31955 -2.34048 -0 -0 -1.36244 -0.35898 0 0 0 0 0 0 0 0.19321 0 0 0 -0.25819 0 2.3386 -0.0269 -0.93493
GLU_153 -5.53116 0.42939 6.77473 -0.21589 0.03006 0.30485 2.93645 -3.01849 -0.02859 -0.24612 -2.33718 -0.59749 0 0 0 0 0 2.5 0 0.15846 0 0 3.02542 -0.31316 0 -2.5358 -0.3132 1.02228
ALA_154 -6.23552 1.14618 3.69752 -0.02169 0 0 3.20848 -2.71746 -0.00037 -0.00244 -2.38145 -0.35821 0 0 0 0 0 2.5 0 0.09684 0 0 0 -0.26791 0 2.3386 -0.25859 0.74398
ILE_155 -8.82839 4.41671 3.81157 -0.51483 0.66087 0.10092 2.83571 -3.01479 -0 -0 -2.08614 0.10378 0 0 0 0 0 0 0 -0.0437 0 0.5687 0 -0.42326 0 1.0317 0.17543 -1.20571
GLU_156 -5.16849 0.21238 5.82282 -0.34254 0.0805 0.41449 2.81188 -2.61737 -0 -0 -2.61319 -0.60314 0 0 0 -0.34194 -0.5451 0 0 0.04726 0 0 3.86997 -0.28376 0 -2.5358 0.06167 -1.73034
ARG_157 -7.09823 0.57039 7.34213 -0.62979 0.10502 0.35908 3.62915 -3.52206 -0.01952 -0.13731 -3.32739 0.49304 0 0 0 0 -0.14804 0 0 0.24112 0 2.43901 0 0.00949 0 -1.281 0.2362 -0.73872
LEU_158 -8.94681 3.24199 2.34057 -0.51379 0.59715 0.12376 2.71864 -2.5926 -0.01438 -0.10752 -2.41585 0.26649 0 0 0 0 0 0 0 0.0506 0 0.30605 0 -0.29505 0 0.72952 0.32978 -4.18144
ILE_159 -6.37009 4.13 2.55519 -0.53871 1.71232 0.11608 1.54464 -1.91588 -0 -0 -0.84809 -0.48647 0 0 0 0 0 0 0 0.32387 0 2.35552 0 0.48472 0 1.0317 0.10566 4.20046
ASN_160 -3.29978 0.35667 3.76267 -0.20496 0.04507 0.3267 1.79563 -1.8949 -0.00063 -0.00532 -1.7159 -0.58557 0 0 0 -0.34194 0 0 0 0.14459 0.30654 0 2.12526 -0.58533 0 -0.87355 -0.22124 -0.86599
THR_161 -4.90783 0.23221 3.58253 -0.1229 0.0477 0.07689 1.68447 -2.00585 -0.01438 -0.10752 -1.74957 -0.10297 0 0 0 0 0 0 0 -0.01398 0.02849 0.06535 0 -0.24809 4.15646 -1.425 -0.53541 -1.35938
GLU_162 -1.83166 0.09259 2.88695 -0.20187 0.0382 0.30283 1.0168 -1.12418 -0 -0 -0.58775 -0.51277 0 0 0 -0.58045 0 0 0 0.03846 0 0 3.0102 0.00106 0 -2.5358 0.50431 0.51692
ASP_163 -3.31735 0.11914 4.42577 -0.0921 0.0078 0.26831 1.87063 -1.93299 -0 -0 -0.72724 -0.04684 0 0 0 -0.55566 0 -2.5 0 0.04518 0 0 2.14255 -0.06543 0 -2.2837 0.7097 -1.93222
ASP_164 -4.2716 3.57859 5.20233 -0.10823 0.00038 0.32694 2.08434 -2.34688 -0 -0 -2.60179 -0.49318 0 0 0 0 -0.79334 0 0 -0.0095 0 0 2.41111 -0.2537 0 -2.2837 -0.05322 0.38852
LYS_165 -4.57783 2.92156 4.58729 -0.29921 0.0277 0.14531 2.15778 -2.21743 -0 -0 -1.77365 -0.26495 0 0 0 0 0 -2.5 0 0.09214 0 1.9171 0 -0.08081 0 -1.6738 -0.31736 -1.85616
GLU_166 -6.01557 0.7677 7.11277 -0.32601 0.06728 0.36211 3.12435 -3.1691 -0.00063 -0.00532 -3.16745 -0.57986 0 0 0 -1.13611 0 0 0 0.01023 0 0 3.35688 -0.02222 0 -2.5358 0.04518 -2.11159
ALA_167 -5.52536 0.78122 4.52245 -0.02098 0 0 2.936 -2.73831 -0 -0 -1.83264 -0.34386 0 0 0 0 0 2.5 0 -0.03128 0 0 0 -0.06375 0 2.3386 0.42835 2.95044
LEU_168 -9.38223 1.73484 3.75639 -0.51302 0.59391 0.12269 3.21842 -3.03678 -0 -0 -2.40508 0.26969 0 0 0 0 0 0 0 0.02753 0 0.32969 0 -0.28364 0 0.72952 0.13989 -4.69819
GLN_169 -5.36453 0.16215 5.69774 -0.91534 0.16165 1.02232 3.11105 -2.84923 -0 -0 -3.18232 -0.9971 0 0 0 0 -2.21786 0 0 0.11222 0 0 3.44806 -0.04981 0 -1.0644 0.13725 -2.78815
VAL_170 -7.88375 1.83446 4.37081 -0.31031 0.26423 0.0708 3.10333 -3.03224 -0 -0 -1.93822 -0.12686 0 0 0 0 0 0 0 -0.03082 0 0.20279 0 -0.33066 0 2.085 0.19239 -1.52904
LEU_171 -10.5145 4.48932 2.89746 -0.51128 0.59092 0.12094 3.00811 -3.06324 -0 -0 -1.79025 0.28025 0 0 0 0 0 0 0 0.06214 0 0.39144 0 -0.2548 0 0.72952 0.11184 -3.45216
VAL_172 -8.18075 2.19991 3.94497 -0.30848 0.25589 0.06975 2.82008 -2.87358 -0 -0 -2.43986 -0.04395 0 0 0 0 0 0 0 0.05919 0 0.05282 0 -0.32973 0 2.085 0.24094 -2.4478
GLU_173 -5.63049 0.42958 7.34657 -0.33288 0.06859 0.39395 3.85128 -3.22038 -0 -0 -3.43802 -0.59655 0 0 0 0 -0.14804 2.5 0 -0.01058 0 0 3.24619 -0.13545 0 -2.5358 0.11208 1.90002
ILE_174 -9.60101 2.3341 3.59435 -0.53957 0.73027 0.11096 2.86059 -3.05771 -0 -0 -1.99167 0.60176 0 0 0 0 0 0 0 0.53984 0 0.79026 0 0.20038 0 1.0317 -0.07649 -2.47223
VAL_175 -8.57888 4.42927 3.67716 -0.31223 0.27653 0.07154 3.10789 -2.89342 -0 -0 -2.00788 -0.14604 0 0 0 0 0 0 0 0.15528 0 0.24316 0 -0.28018 0 2.085 -0.00445 -0.17723
ILE_176 -8.53132 1.04791 5.06061 -0.71932 1.48866 0.16537 3.16589 -3.21815 -0 -0 -2.09612 0.36937 0 0 0 0 0 -2.5 0 -0.05884 0 0.63121 0 -0.31761 0 1.0317 0.06796 -4.41268
GLU_177 -5.49727 0.36278 5.93134 -0.33086 0.06663 0.38845 2.71836 -2.8318 -0.05047 -0.38556 -1.72332 -0.58269 0 0 0 0 0 0 0 0.00311 0 0 3.24258 -0.10939 0 -2.5358 0.03155 -1.30236
ILE_178 -9.69721 3.16306 3.26138 -0.59696 0.61153 0.16701 3.15447 -2.98218 -0 -0 -2.19793 0.38771 0 0 0 0 0 0 0 0.1938 0 1.60199 0 -0.04029 0 1.0317 -0.04404 -1.98596
LEU_179 -10.1507 380.168 3.46427 -0.70424 3.01701 0.32552 2.86297 -3.14361 -0 -0 -1.81907 -0.11532 0 0 0 0 0 0 0 0.17685 0 1.40815 0 -0.21504 0 0.72952 0.20019 376.204
GLU_180 -5.63787 0.35437 5.74956 -0.21575 0.02973 0.30335 2.47288 -2.84905 -0.02038 -0.16432 -1.88719 -0.59552 0 0 0 0 0 2.5 0 0.02304 0 0 3.01224 -0.25705 0 -2.5358 0.03849 0.32073
LEU_181 -7.35827 0.9686 5.84708 -0.50689 0.57576 0.11803 3.44808 -3.12491 -0 -0 -1.96168 0.26562 0 0 0 0 0 0 0 -0.02794 0 0.54798 0 -0.2242 0 0.72952 -0.08988 -0.79309
LEU_182 -9.22049 1.74559 3.22417 -0.51121 0.58351 0.12084 2.6877 -2.97949 -0 -0 -2.30701 0.2814 0 0 0 0 0 0 0 0.18954 0 0.4046 0 -0.24892 0 0.72952 0.18561 -5.11463
VAL_183 -7.86185 0.73394 3.28044 -0.3115 0.27171 0.07132 2.85083 -2.88096 -0 -0 -1.99647 -0.15401 0 0 0 0 0 0 0 0.09551 0 0.27005 0 -0.29903 0 2.085 0.10154 -3.74349
GLU_184 -5.77768 0.41903 7.27879 -0.33807 0.07223 0.40819 3.34067 -3.25719 -0.00194 -0.00878 -1.92415 -0.62848 0 0 0 0 0 0 0 0.15127 0 0 3.29218 -0.20832 0 -2.5358 -0.09609 0.18586
ILE_185 -8.40824 1.23871 3.6342 -0.51563 0.66515 0.10135 2.91872 -2.9934 -0.01129 -0.1225 -2.33187 0.09747 0 0 0 0 0 2.5 0 0.07478 0 0.59588 0 -0.40148 0 1.0317 0.07705 -1.84941
ALA_186 -5.79787 0.79685 3.38912 -0.02215 0 0 2.89375 -2.69984 -0 -0 -1.83746 -0.3636 0 0 0 0 0 2.5 0 0.21013 0 0 0 -0.29725 0 2.3386 0.04982 1.16011
GLU_187 -5.66715 0.52171 5.50591 -0.32881 0.06557 0.3827 2.5886 -2.80799 -0 -0 -1.83074 -0.56918 0 0 0 0 0 0 0 0.02059 0 0 3.21945 -0.08568 0 -2.5358 -0.10562 -1.62645
GLU_188 -4.67556 0.45862 6.24246 -0.21517 0.02872 0.30201 2.5811 -2.65655 -0.03441 -0.29017 -1.73578 -0.61414 0 0 0 0 -0.00294 0 0 0.00203 0 0 3.02096 -0.33822 0 -2.5358 -0.21409 -0.67694
ALA_189 -4.75619 0.7562 2.60001 -0.02407 3e-05 0 2.61046 -2.15866 -0 -0 -2.40988 -0.3914 0 0 0 -0.30116 0 -2.5 0 -0.0626 0 0 0 -0.2462 0 2.3386 -0.36586 -4.91074
GLY_190 -2.39386 0.28738 2.96596 -7e-05 0 0 1.30527 -1.40913 -0.00938 -0.02956 -0.95506 -0.34386 0 0 0 0 0 0 0 0.43789 0 0 0 -1.54083 0 1.2108 0.47188 -0.00257
LEU_191 -7.19791 5.53117 1.9538 -0.56001 0.46792 0.11939 1.42053 -1.80718 -0 -0 -0.39955 0.40917 0.00184 0 0 0 0 -2.5 0 -0.01122 0 0.53013 0 -0.15689 0 0.72952 1.59318 0.12388
PRO_192 -4.49824 6.00436 3.49866 -0.11351 0.00578 0.08293 2.57335 -1.69035 -0 -1e-05 -2.11688 0.25872 0.60188 0 0 0 0 -2.5 0 -0.10406 0.23821 0.10715 0 -0.79574 0 -5.1227 2.49091 -1.07953
PRO_193 -3.92416 1.02594 3.2716 -0.06979 0 0.0435 1.86624 -1.49645 -0 -0 -0.83883 0.61662 0.43422 0 0 0 0 0 0 -0.14453 0 0.2124 0 -0.49256 0 -5.1227 1.80387 -2.81465
GLU_194 -3.37322 0.30773 4.07424 -0.45877 0.18326 1.41686 1.55374 -1.7235 -0.01866 -0.10567 -0.64966 -2.82717 0 0 0 0 0 0 0 0.15171 0 0 3.90193 -0.34713 0 -2.5358 0.09537 -0.35474
ALA_195 -5.13565 0.92877 3.02264 -0.02221 0 0 2.47801 -2.15773 -0.01866 -0.10567 -1.8772 -0.34524 0 0 0 0 0 0 0 -0.05029 0 0 0 0.19424 0 2.3386 -0.01111 -0.76151
VAL_196 -8.0929 0.76633 4.26252 -0.31184 0.27363 0.07116 2.71615 -2.94232 -0 -0 -1.98815 -0.08485 0 0 0 0 0 0 0 -0.06477 0 0.10629 0 -0.26603 0 2.085 0.30501 -3.16478
GLU_197 -4.47574 0.17706 5.25537 -0.33984 0.07315 0.41352 2.23266 -2.35841 -0.00968 -0.07969 -1.89884 -0.6364 0 0 0 0 0 0 0 -0.03709 0 0 3.42864 -0.25605 0 -2.5358 -0.06709 -1.11422
LYS_198 -4.77594 0.33094 5.38556 -0.30337 0.02806 0.13467 2.48312 -2.39458 -0 -0 -1.6758 -0.00902 0 0 0 0 0 0 0 0.03318 0 1.79909 0 0.01678 0 -1.6738 -0.17505 -0.79616
LEU_199 -8.97383 1.28864 3.15747 -0.51282 0.59415 0.12237 2.63747 -2.70823 -0 -0 -1.79824 0.27632 0 0 0 0 0 0 0 -0.05395 0 0.33458 0 -0.26996 0 0.72952 0.02584 -5.15068
GLN_200 -6.12968 0.65684 5.85812 -0.25661 0.03541 0.18734 2.86638 -2.95022 -0.00968 -0.07968 -2.0875 -0.42654 0 0 0 0 0 0 0 0.04575 0 0 2.66679 -0.09167 0 -1.0644 0.11751 -0.66186
LYS_201 -5.48191 0.45308 6.82177 -0.30451 0.02801 0.13656 2.94885 -2.92989 -0.00968 -0.06888 -2.38295 -0.01813 0 0 0 0 0 0 0 0.14051 0 1.77816 0 -0.0147 0 -1.6738 -0.01737 -0.59488
MET_202 -6.13265 0.4381 4.02205 -0.32674 0.13664 0.03108 2.2283 -2.36195 -0 -0 -1.85649 0.00823 0 0 0 0 0 0 0 0.15472 0.09081 1.1493 0 0.00309 0 1.2334 0.1319 -1.05023
VAL_203 -9.02721 378.363 2.86699 -0.31151 0.27159 0.07134 2.93563 -2.97225 -0 -0 -1.76611 -0.1575 0 0 0 0 0 0 0 -0.05773 0 0.28616 0 -0.2983 0 2.085 0.24023 372.529
GLU_204 -5.05606 0.48959 6.08711 -0.21177 0.02932 0.29408 2.87039 -2.75975 -0.00968 -0.06888 -1.45058 -0.5764 0 0 0 0 0 2.5 0 -0.00275 0 0 3.14719 -0.03385 0 -2.5358 0.17242 2.88457
LYS_205 -4.7176 0.20112 6.5516 -0.83714 1.54153 0.52546 3.44974 -2.80557 -0 -0 -4.14915 0.29528 0 0 0 0 -0.62096 0 0 0.66204 0 2.1696 0 -0.089 0 -1.6738 -0.05805 0.44509
ALA_206 -5.39307 1.11204 3.10529 -0.0218 0 0 2.65083 -2.4509 -0 -0 -1.52092 -0.35956 0 0 0 0 0 0 0 0.07708 0 0 0 -0.26811 0 2.3386 -0.28493 -1.01544
GLU_207 -5.45421 0.78384 5.25731 -0.33532 0.06766 0.40023 2.62468 -2.592 -0 -0 -1.94439 -0.60647 0 0 0 0 0 -2.5 0 0.02792 0 0 3.41557 -0.19141 0 -2.5358 -0.1989 -3.78129
GLU_208 -5.45785 0.36492 8.02187 -0.3256 0.06776 0.37456 4.26545 -3.21683 -0 -0 -5.04583 -0.55349 0 0 0 0 -0.62096 0 0 0.08681 0 0 3.05362 -0.02118 0 -2.5358 0.02962 -1.51291
LYS_209 -4.1282 1.84447 4.2052 -0.30721 0.02839 0.14243 2.10365 -2.04877 -0 -0 -1.47305 -0.05129 0 0 0 0 0 0 0 -0.05251 0 1.86269 0 -0.08714 0 -1.6738 -0.03049 0.33436
LEU_210 -8.82885 1.98771 2.26813 -0.5188 0.6158 0.13006 2.57578 -2.66804 -0 -0 -1.09846 0.23138 0 0 0 0 0 5 0 0.00587 0 0.32993 0 -0.28755 0 0.72952 -0.32527 0.14723
GLN_211 -5.7093 0.14915 6.51379 -0.86852 0.11639 0.91954 3.71135 -2.97709 -0 -0 -3.54352 -0.73742 0 0 0 0 -2.80963 2.5 0 0.38646 0 0 2.91856 -0.05165 0 -1.0644 -0.08382 -0.6301
LYS_212 -5.2106 0.31186 6.40165 -0.30582 0.02856 0.14306 2.92156 -2.76263 -0 -0 -3.46189 -0.07727 0 0 0 0 0 0 0 -0.03355 0 1.95844 0 -0.14022 0 -1.6738 -0.1017 -2.00236
VAL_213 -7.16041 4.03141 3.54802 -0.27824 0.2237 0.04583 3.19327 -2.78188 -0 -0 -2.40778 0.50743 0 0 0 0 0 0 0 0.05493 0 0.77409 0 0.0463 0 2.085 -0.18904 1.69263
ILE_214 -8.14085 1.48782 3.70907 -0.51272 0.65429 0.09975 2.22734 -2.66472 -0 -0 -1.05692 0.11011 0 0 0 0 0 5 0 -0.02399 0 0.55684 0 -0.47952 0 1.0317 0.14 2.1382
GLU_215 -3.84531 0.14048 4.7593 -0.21793 0.02761 0.30634 1.81801 -2.09028 -0 -0 -0.92414 -0.61511 0 0 0 0 -0.59178 0 0 0.20557 0 0 3.56176 -0.31648 0 -2.5358 -0.0508 -0.36856
LYS_216 -3.022 0.16272 2.93156 -0.42846 0.06494 0.24751 1.16965 -1.42448 -0 -0 -0.50783 -0.15493 0 0 0 0 0 0 0 -0.04958 0 2.35224 0 -0.01712 0 -1.6738 -0.37816 -0.72775
GLY_217 -2.2689 0.09717 2.43867 -7e-05 0 0 1.11784 -1.21077 -0 -0 -0.51603 -0.33509 0 0 0 0 0 0 0 -0.11024 0 0 0 -1.54019 0 1.2108 0.66592 -0.4509
VAL_218 -5.41571 1.68693 2.13585 -0.2775 0.199 0.05489 1.50704 -1.7096 -0 -0 -0.99434 0.32624 0.00021 0 0 0 0 0 0 -0.02666 0 0.13487 0 -0.25778 0 2.085 1.87409 1.32253
PRO_219 -4.16669 1.00132 3.25678 -0.10926 0.00045 0.08046 2.06461 -1.53465 -0 -0 -1.78467 0.31458 0.20334 0 0 0 0 0 0 0.39949 0.51524 0.06352 0 -1.20613 0 -5.1227 1.25056 -4.77376
ARG_220 -6.98735 1.05065 6.22135 -0.55419 0.11021 0.30424 2.40405 -2.87286 -0.01954 -0.09812 -3.67493 0.71695 0 0 0 0 -1.04981 0 0 0.00813 0 2.41441 0 -0.17534 0 -1.281 0.03977 -3.44336
GLU_221 -5.00872 0.58975 5.91405 -0.45829 0.20676 1.43234 1.71404 -2.57888 -0.04771 -0.25356 -1.67354 -2.79076 0 0 0 0 -0.25646 2.5 0 -0.03376 0 0 4.03506 -0.3155 0 -2.5358 -0.38684 0.05218
LYS_222 -4.95699 0.3161 4.82139 -0.5462 0.48063 0.33927 2.19188 -2.31316 -0.05299 -0.34841 -1.55842 0.17442 0 0 0 0 0 0 0 0.07311 0 2.2342 0 -0.05884 0 -1.6738 -0.21477 -1.09258
VAL_223 -8.32521 1.29081 2.44055 -0.31508 0.29779 0.07243 2.74648 -2.71952 -0 -0 -1.67629 -0.16 0 0 0 0 0 0 0 -0.00418 0 0.30082 0 -0.16688 0 2.085 0.03538 -4.0979
ALA_224 -6.40369 1.21862 3.55469 -0.02142 0 0 2.86181 -2.75643 -0 -0 -2.14302 -0.35177 0 0 0 0 0 0 0 0.14519 0 0 0 -0.17856 0 2.3386 0.03353 -1.70245
GLU_225 -5.71883 0.85439 6.55466 -0.21648 0.02986 0.30583 2.67783 -3.02986 -0.02536 -0.20171 -2.33096 -0.59917 0 0 0 0 0 2.5 0 -0.00018 0 0 3.02368 -0.33202 0 -2.5358 -0.22436 0.73153
ALA_226 -5.00886 0.50118 4.22311 -0.01993 0 0 2.85317 -2.57123 -0 -0 -2.07951 -0.33024 0 0 0 0 0 0 0 0.14446 0 0 0 0.11502 0 2.3386 0.22046 0.38625
MET_227 -11.3865 2.40138 4.45278 -0.46764 0.2909 0.17624 2.8158 -3.0938 -0 -0 -2.03269 0.33647 0 0 0 0 0 0 0 0.04682 0 2.62122 0 -0.06631 0 1.2334 0.44863 -2.22332
MET_228 -10.2537 1.50431 6.32083 -0.32219 0.0452 0.10399 2.7481 -3.35122 -0 -0 -1.88957 -0.1135 0 0 0 0 0 -2.5 0 0.18841 0.41119 1.76687 0 0.01946 0 1.2334 0.0731 -4.01538
ARG_229 -5.64556 0.54294 6.64621 -0.4412 0.05481 0.22022 2.48419 -2.95695 -0 -0 -2.33364 0.36358 0 0 0 0 0 0 0 0.3607 0 2.0499 0 -0.07838 0 -1.281 0.06315 0.04896
LEU_230 -6.41801 0.88634 3.82031 -0.51278 0.595 0.12317 2.26414 -2.51172 -0.00577 -0.0948 -1.53608 0.26335 0 0 0 0 0 0 0 -0.04971 0 0.329 0 -0.29231 0 0.72952 -0.07672 -2.4871
LEU_231 -8.59193 3.73038 2.76649 -0.70816 0.47589 0.26633 2.48424 -2.65025 -0 -0 -1.65114 0.17377 0 0 0 0 0 0 0 0.0891 0 0.81533 0 -0.21453 0 0.72952 0.14304 -2.14193
ARG_232 -7.86928 0.72486 7.71998 -0.81492 0.19207 0.5465 3.09696 -3.74753 -0.0008 -0.00931 -2.25245 0.43832 0 0 0 0 0 2.5 0 0.11313 0 1.44697 0 -0.04815 0 -1.281 0.20785 0.96319
GLN_233 -4.88465 0.20705 5.15436 -0.37176 0.06472 0.17952 2.63561 -2.62704 -0.02917 -0.30166 -2.22408 -0.40189 0 0 0 0 0 0 0 -0.01681 0 0 3.41574 0.13964 0 -1.0644 0.49798 0.37317
VAL_234 -6.99892 1.95453 2.63252 -0.31169 0.27185 0.07122 2.60554 -2.51745 -0 -0 -1.51178 -0.11699 0 0 0 0 0 0 0 -0.02426 0 0.16815 0 -0.28718 0 2.085 0.5273 -1.45215
ALA_235 -5.20622 0.40298 3.38529 -0.02185 0 0 2.3198 -2.34193 -0 -0 -1.37635 -0.35811 0 0 0 0 0 0 0 0.19454 0 0 0 -0.25885 0 2.3386 -0.02368 -0.94578
GLU_236 -6.16847 0.46795 7.48487 -0.21593 0.03012 0.30501 3.11215 -3.34941 -0.03881 -0.26748 -2.6553 -0.59719 0 0 0 0 0 0 0 0.15748 0 0 3.02507 -0.31363 0 -2.5358 -0.31159 -1.87095
ALA_237 -6.11266 1.05573 4.89505 -0.02166 0 0 3.15628 -3.07862 -0.00034 -0.00223 -2.33167 -0.35811 0 0 0 0 0 0 0 0.10418 0 0 0 -0.26731 0 2.3386 -0.25956 -0.88234
ILE_238 -8.54772 1.1126 3.52414 -0.515 0.66199 0.10097 2.83918 -2.95589 -0 -0 -1.95437 0.10616 0 0 0 0 0 2.5 0 -0.0418 0 0.56601 0 -0.42343 0 1.0317 0.17819 -1.81728
GLU_239 -4.74034 0.30603 4.62937 -0.34245 0.08056 0.41442 2.35733 -2.31545 -0 -0 -1.86415 -0.60258 0 0 0 0 -0.54352 0 0 0.04353 0 0 3.86306 -0.28179 0 -2.5358 0.06792 -1.46386
ARG_240 -5.0113 0.56546 5.51397 -0.80963 0.19261 0.54162 1.87764 -2.66998 -0.02609 -0.14982 -0.82137 0.42776 0 0 0 0 0 0 0 0.23631 0 1.66528 0 0.00927 0 -1.281 0.23731 0.49804
LEU_241 -4.69949 1.0566 1.84258 -0.5142 0.60115 0.12388 1.49893 -1.51266 -0 -0 -0.99421 0.26727 0 0 0 0 0 0 0 0.04966 0 0.30569 0 -0.29511 0 0.72952 0.32811 -1.21227
ILE_242 -5.23419 3.47487 1.40256 -0.62601 0.718 0.19817 1.40788 -1.40241 -0 -0 -1.29707 0.04069 0 0 0 0 0 -2.5 0 0 0 2.03953 0 0.73087 0 1.0317 -0.03907 -0.05447
#END_POSE_ENERGIES_TABLE 3H_19_yang_ext_0001.pdb
