# Supplementary material for: Blueprinting extendable nanomaterials with standardized protein blocks
Source: Nature. 2024 Mar 13;627(8005):898–904. doi: 10.1038/s41586-024-07188-4 (PMC10972742; doi:10.1038/s41586-024-07188-4)
Supplement: Supplementary file 4 — Design models with ideal backbones as well as experimentally determined structures for comparison. For reference to design names, see Supplementary Fig. 1. [file 41586_2024_7188_MOESM4_ESM.zip › THR15_design.pdb]

HEADER                                            22-OCT-21   XXXX              
EXPDTA    THEORETICAL MODEL                                                     
REMARK 220                                                                      
REMARK 220 EXPERIMENTAL DETAILS                                                 
REMARK 220  EXPERIMENT TYPE                : THEORETICAL MODELLING              
REMARK 220  DATE OF DATA COLLECTION        : 22-OCT-21                          
REMARK 220                                                                      
REMARK 220 REMARK: MODEL GENERATED BY ROSETTA                                   
REMARK 220  VERSION 2021.41+HEAD.36da336f772                                    
ATOM      1  N   PRO A   1     -56.203 -49.861 -38.664  1.00  0.00           N  
ATOM      2  CA  PRO A   1     -55.150 -48.945 -38.241  1.00  0.00           C  
ATOM      3  C   PRO A   1     -53.775 -49.468 -38.635  1.00  0.00           C  
ATOM      4  O   PRO A   1     -52.952 -48.731 -39.177  1.00  0.00           O  
ATOM      5  CB  PRO A   1     -55.323 -48.900 -36.719  1.00  0.00           C  
ATOM      6  CG  PRO A   1     -56.778 -49.142 -36.509  1.00  0.00           C  
ATOM      7  CD  PRO A   1     -57.134 -50.193 -37.527  1.00  0.00           C  
ATOM      8  HA  PRO A   1     -55.330 -47.956 -38.687  1.00  0.00           H  
ATOM      9 1HB  PRO A   1     -54.690 -49.665 -36.246  1.00  0.00           H  
ATOM     10 2HB  PRO A   1     -54.992 -47.925 -36.332  1.00  0.00           H  
ATOM     11 1HG  PRO A   1     -56.963 -49.473 -35.477  1.00  0.00           H  
ATOM     12 2HG  PRO A   1     -57.343 -48.209 -36.649  1.00  0.00           H  
ATOM     13 1HD  PRO A   1     -56.926 -51.190 -37.113  1.00  0.00           H  
ATOM     14 2HD  PRO A   1     -58.196 -50.098 -37.797  1.00  0.00           H  
ATOM     15 1H   PRO A   1     -55.531 -50.571 -38.732  1.00  0.00           H  
ATOM     16 2H   PRO A   1     -56.768 -49.834 -39.502  1.00  0.00           H  
ATOM     17  N   GLU A   2     -53.579 -50.768 -38.334  1.00  0.00           N  
ATOM     18  CA  GLU A   2     -52.302 -51.391 -38.660  1.00  0.00           C  
ATOM     19  C   GLU A   2     -52.053 -51.382 -40.163  1.00  0.00           C  
ATOM     20  O   GLU A   2     -50.938 -51.122 -40.616  1.00  0.00           O  
ATOM     21  CB  GLU A   2     -52.261 -52.828 -38.135  1.00  0.00           C  
ATOM     22  CG  GLU A   2     -52.190 -52.942 -36.619  1.00  0.00           C  
ATOM     23  CD  GLU A   2     -52.230 -54.365 -36.136  1.00  0.00           C  
ATOM     24  OE1 GLU A   2     -52.425 -55.241 -36.944  1.00  0.00           O  
ATOM     25  OE2 GLU A   2     -52.067 -54.576 -34.958  1.00  0.00           O  
ATOM     26  H   GLU A   2     -54.321 -51.287 -37.887  1.00  0.00           H  
ATOM     27  HA  GLU A   2     -51.506 -50.821 -38.180  1.00  0.00           H  
ATOM     28 1HB  GLU A   2     -53.150 -53.363 -38.469  1.00  0.00           H  
ATOM     29 2HB  GLU A   2     -51.394 -53.343 -38.550  1.00  0.00           H  
ATOM     30 1HG  GLU A   2     -51.265 -52.480 -36.273  1.00  0.00           H  
ATOM     31 2HG  GLU A   2     -53.023 -52.392 -36.184  1.00  0.00           H  
ATOM     32  N   ILE A   3     -53.145 -51.677 -40.898  1.00  0.00           N  
ATOM     33  CA  ILE A   3     -53.042 -51.700 -42.352  1.00  0.00           C  
ATOM     34  C   ILE A   3     -52.662 -50.329 -42.899  1.00  0.00           C  
ATOM     35  O   ILE A   3     -51.843 -50.220 -43.811  1.00  0.00           O  
ATOM     36  CB  ILE A   3     -54.366 -52.160 -42.990  1.00  0.00           C  
ATOM     37  CG1 ILE A   3     -54.630 -53.633 -42.669  1.00  0.00           C  
ATOM     38  CG2 ILE A   3     -54.338 -51.936 -44.494  1.00  0.00           C  
ATOM     39  CD1 ILE A   3     -56.026 -54.094 -43.019  1.00  0.00           C  
ATOM     40  H   ILE A   3     -54.016 -51.876 -40.427  1.00  0.00           H  
ATOM     41  HA  ILE A   3     -52.261 -52.407 -42.632  1.00  0.00           H  
ATOM     42  HB  ILE A   3     -55.191 -51.591 -42.562  1.00  0.00           H  
ATOM     43 1HG1 ILE A   3     -53.919 -54.256 -43.211  1.00  0.00           H  
ATOM     44 2HG1 ILE A   3     -54.471 -53.808 -41.604  1.00  0.00           H  
ATOM     45 1HG2 ILE A   3     -55.281 -52.266 -44.928  1.00  0.00           H  
ATOM     46 2HG2 ILE A   3     -54.195 -50.876 -44.701  1.00  0.00           H  
ATOM     47 3HG2 ILE A   3     -53.517 -52.505 -44.931  1.00  0.00           H  
ATOM     48 1HD1 ILE A   3     -56.137 -55.147 -42.762  1.00  0.00           H  
ATOM     49 2HD1 ILE A   3     -56.754 -53.505 -42.459  1.00  0.00           H  
ATOM     50 3HD1 ILE A   3     -56.196 -53.961 -44.087  1.00  0.00           H  
ATOM     51  N   GLY A   4     -53.299 -49.306 -42.294  1.00  0.00           N  
ATOM     52  CA  GLY A   4     -53.023 -47.940 -42.723  1.00  0.00           C  
ATOM     53  C   GLY A   4     -51.562 -47.576 -42.494  1.00  0.00           C  
ATOM     54  O   GLY A   4     -50.932 -46.937 -43.337  1.00  0.00           O  
ATOM     55  H   GLY A   4     -53.956 -49.505 -41.553  1.00  0.00           H  
ATOM     56 1HA  GLY A   4     -53.267 -47.835 -43.781  1.00  0.00           H  
ATOM     57 2HA  GLY A   4     -53.664 -47.250 -42.176  1.00  0.00           H  
ATOM     58  N   ARG A   5     -51.070 -48.014 -41.317  1.00  0.00           N  
ATOM     59  CA  ARG A   5     -49.680 -47.733 -40.976  1.00  0.00           C  
ATOM     60  C   ARG A   5     -48.725 -48.378 -41.972  1.00  0.00           C  
ATOM     61  O   ARG A   5     -47.734 -47.772 -42.379  1.00  0.00           O  
ATOM     62  CB  ARG A   5     -49.361 -48.233 -39.575  1.00  0.00           C  
ATOM     63  CG  ARG A   5     -50.012 -47.444 -38.450  1.00  0.00           C  
ATOM     64  CD  ARG A   5     -49.701 -48.027 -37.120  1.00  0.00           C  
ATOM     65  NE  ARG A   5     -50.322 -47.275 -36.040  1.00  0.00           N  
ATOM     66  CZ  ARG A   5     -50.327 -47.655 -34.748  1.00  0.00           C  
ATOM     67  NH1 ARG A   5     -49.741 -48.777 -34.390  1.00  0.00           N  
ATOM     68  NH2 ARG A   5     -50.920 -46.901 -33.839  1.00  0.00           N  
ATOM     69  H   ARG A   5     -51.673 -48.531 -40.694  1.00  0.00           H  
ATOM     70  HA  ARG A   5     -49.530 -46.653 -41.002  1.00  0.00           H  
ATOM     71 1HB  ARG A   5     -49.680 -49.270 -39.478  1.00  0.00           H  
ATOM     72 2HB  ARG A   5     -48.283 -48.206 -39.416  1.00  0.00           H  
ATOM     73 1HG  ARG A   5     -49.649 -46.417 -38.468  1.00  0.00           H  
ATOM     74 2HG  ARG A   5     -51.095 -47.449 -38.582  1.00  0.00           H  
ATOM     75 1HD  ARG A   5     -50.068 -49.052 -37.076  1.00  0.00           H  
ATOM     76 2HD  ARG A   5     -48.623 -48.020 -36.963  1.00  0.00           H  
ATOM     77  HE  ARG A   5     -50.783 -46.407 -36.277  1.00  0.00           H  
ATOM     78 1HH1 ARG A   5     -49.288 -49.353 -35.085  1.00  0.00           H  
ATOM     79 2HH1 ARG A   5     -49.745 -49.061 -33.421  1.00  0.00           H  
ATOM     80 1HH2 ARG A   5     -51.370 -46.038 -34.114  1.00  0.00           H  
ATOM     81 2HH2 ARG A   5     -50.923 -47.185 -32.871  1.00  0.00           H  
ATOM     82  N   LYS A   6     -49.080 -49.628 -42.334  1.00  0.00           N  
ATOM     83  CA  LYS A   6     -48.250 -50.357 -43.284  1.00  0.00           C  
ATOM     84  C   LYS A   6     -48.201 -49.648 -44.631  1.00  0.00           C  
ATOM     85  O   LYS A   6     -47.145 -49.561 -45.259  1.00  0.00           O  
ATOM     86  CB  LYS A   6     -48.768 -51.786 -43.460  1.00  0.00           C  
ATOM     87  CG  LYS A   6     -48.552 -52.687 -42.251  1.00  0.00           C  
ATOM     88  CD  LYS A   6     -49.111 -54.081 -42.495  1.00  0.00           C  
ATOM     89  CE  LYS A   6     -48.906 -54.979 -41.283  1.00  0.00           C  
ATOM     90  NZ  LYS A   6     -49.482 -56.335 -41.492  1.00  0.00           N  
ATOM     91  H   LYS A   6     -49.916 -50.036 -41.940  1.00  0.00           H  
ATOM     92  HA  LYS A   6     -47.233 -50.401 -42.892  1.00  0.00           H  
ATOM     93 1HB  LYS A   6     -49.837 -51.762 -43.672  1.00  0.00           H  
ATOM     94 2HB  LYS A   6     -48.275 -52.249 -44.315  1.00  0.00           H  
ATOM     95 1HG  LYS A   6     -47.484 -52.764 -42.041  1.00  0.00           H  
ATOM     96 2HG  LYS A   6     -49.045 -52.254 -41.382  1.00  0.00           H  
ATOM     97 1HD  LYS A   6     -50.178 -54.013 -42.710  1.00  0.00           H  
ATOM     98 2HD  LYS A   6     -48.612 -54.528 -43.354  1.00  0.00           H  
ATOM     99 1HE  LYS A   6     -47.841 -55.078 -41.080  1.00  0.00           H  
ATOM    100 2HE  LYS A   6     -49.380 -54.528 -40.412  1.00  0.00           H  
ATOM    101 1HZ  LYS A   6     -49.327 -56.898 -40.668  1.00  0.00           H  
ATOM    102 2HZ  LYS A   6     -50.475 -56.257 -41.664  1.00  0.00           H  
ATOM    103 3HZ  LYS A   6     -49.037 -56.772 -42.287  1.00  0.00           H  
ATOM    104  N   GLY A   7     -49.390 -49.154 -45.030  1.00  0.00           N  
ATOM    105  CA  GLY A   7     -49.479 -48.449 -46.303  1.00  0.00           C  
ATOM    106  C   GLY A   7     -48.609 -47.198 -46.302  1.00  0.00           C  
ATOM    107  O   GLY A   7     -47.937 -46.897 -47.289  1.00  0.00           O  
ATOM    108  H   GLY A   7     -50.199 -49.281 -44.439  1.00  0.00           H  
ATOM    109 1HA  GLY A   7     -49.168 -49.113 -47.109  1.00  0.00           H  
ATOM    110 2HA  GLY A   7     -50.516 -48.175 -46.495  1.00  0.00           H  
ATOM    111  N   VAL A   8     -48.662 -46.499 -45.151  1.00  0.00           N  
ATOM    112  CA  VAL A   8     -47.873 -45.280 -45.019  1.00  0.00           C  
ATOM    113  C   VAL A   8     -46.382 -45.573 -45.136  1.00  0.00           C  
ATOM    114  O   VAL A   8     -45.642 -44.828 -45.778  1.00  0.00           O  
ATOM    115  CB  VAL A   8     -48.156 -44.605 -43.663  1.00  0.00           C  
ATOM    116  CG1 VAL A   8     -47.194 -43.449 -43.433  1.00  0.00           C  
ATOM    117  CG2 VAL A   8     -49.598 -44.124 -43.615  1.00  0.00           C  
ATOM    118  H   VAL A   8     -49.247 -46.833 -44.399  1.00  0.00           H  
ATOM    119  HA  VAL A   8     -48.159 -44.595 -45.818  1.00  0.00           H  
ATOM    120  HB  VAL A   8     -47.986 -45.328 -42.865  1.00  0.00           H  
ATOM    121 1HG1 VAL A   8     -47.408 -42.983 -42.471  1.00  0.00           H  
ATOM    122 2HG1 VAL A   8     -46.170 -43.822 -43.436  1.00  0.00           H  
ATOM    123 3HG1 VAL A   8     -47.315 -42.712 -44.227  1.00  0.00           H  
ATOM    124 1HG2 VAL A   8     -49.791 -43.649 -42.654  1.00  0.00           H  
ATOM    125 2HG2 VAL A   8     -49.769 -43.406 -44.417  1.00  0.00           H  
ATOM    126 3HG2 VAL A   8     -50.269 -44.974 -43.741  1.00  0.00           H  
ATOM    127  N   ASP A   9     -45.995 -46.689 -44.485  1.00  0.00           N  
ATOM    128  CA  ASP A   9     -44.592 -47.084 -44.519  1.00  0.00           C  
ATOM    129  C   ASP A   9     -44.138 -47.381 -45.942  1.00  0.00           C  
ATOM    130  O   ASP A   9     -43.037 -47.003 -46.345  1.00  0.00           O  
ATOM    131  CB  ASP A   9     -44.359 -48.311 -43.635  1.00  0.00           C  
ATOM    132  CG  ASP A   9     -44.450 -47.997 -42.148  1.00  0.00           C  
ATOM    133  OD1 ASP A   9     -44.397 -46.841 -41.801  1.00  0.00           O  
ATOM    134  OD2 ASP A   9     -44.573 -48.915 -41.373  1.00  0.00           O  
ATOM    135  H   ASP A   9     -46.685 -47.232 -43.986  1.00  0.00           H  
ATOM    136  HA  ASP A   9     -43.991 -46.259 -44.135  1.00  0.00           H  
ATOM    137 1HB  ASP A   9     -45.095 -49.078 -43.875  1.00  0.00           H  
ATOM    138 2HB  ASP A   9     -43.373 -48.728 -43.843  1.00  0.00           H  
ATOM    139  N   ALA A  10     -45.040 -48.072 -46.669  1.00  0.00           N  
ATOM    140  CA  ALA A  10     -44.728 -48.421 -48.049  1.00  0.00           C  
ATOM    141  C   ALA A  10     -44.534 -47.173 -48.902  1.00  0.00           C  
ATOM    142  O   ALA A  10     -43.628 -47.112 -49.733  1.00  0.00           O  
ATOM    143  CB  ALA A  10     -45.826 -49.296 -48.635  1.00  0.00           C  
ATOM    144  H   ALA A  10     -45.916 -48.336 -46.243  1.00  0.00           H  
ATOM    145  HA  ALA A  10     -43.792 -48.978 -48.055  1.00  0.00           H  
ATOM    146 1HB  ALA A  10     -45.579 -49.549 -49.666  1.00  0.00           H  
ATOM    147 2HB  ALA A  10     -45.914 -50.211 -48.049  1.00  0.00           H  
ATOM    148 3HB  ALA A  10     -46.772 -48.758 -48.610  1.00  0.00           H  
ATOM    149  N   LEU A  11     -45.428 -46.196 -48.648  1.00  0.00           N  
ATOM    150  CA  LEU A  11     -45.352 -44.947 -49.397  1.00  0.00           C  
ATOM    151  C   LEU A  11     -44.032 -44.231 -49.140  1.00  0.00           C  
ATOM    152  O   LEU A  11     -43.418 -43.692 -50.061  1.00  0.00           O  
ATOM    153  CB  LEU A  11     -46.521 -44.029 -49.017  1.00  0.00           C  
ATOM    154  CG  LEU A  11     -47.908 -44.492 -49.480  1.00  0.00           C  
ATOM    155  CD1 LEU A  11     -48.973 -43.587 -48.876  1.00  0.00           C  
ATOM    156  CD2 LEU A  11     -47.969 -44.471 -51.000  1.00  0.00           C  
ATOM    157  H   LEU A  11     -46.136 -46.347 -47.943  1.00  0.00           H  
ATOM    158  HA  LEU A  11     -45.418 -45.176 -50.460  1.00  0.00           H  
ATOM    159 1HB  LEU A  11     -46.548 -43.933 -47.933  1.00  0.00           H  
ATOM    160 2HB  LEU A  11     -46.341 -43.042 -49.444  1.00  0.00           H  
ATOM    161  HG  LEU A  11     -48.091 -45.506 -49.123  1.00  0.00           H  
ATOM    162 1HD1 LEU A  11     -49.959 -43.916 -49.205  1.00  0.00           H  
ATOM    163 2HD1 LEU A  11     -48.920 -43.636 -47.789  1.00  0.00           H  
ATOM    164 3HD1 LEU A  11     -48.806 -42.561 -49.203  1.00  0.00           H  
ATOM    165 1HD2 LEU A  11     -48.955 -44.801 -51.329  1.00  0.00           H  
ATOM    166 2HD2 LEU A  11     -47.788 -43.457 -51.357  1.00  0.00           H  
ATOM    167 3HD2 LEU A  11     -47.209 -45.140 -51.404  1.00  0.00           H  
ATOM    168  N   LEU A  12     -43.639 -44.259 -47.851  1.00  0.00           N  
ATOM    169  CA  LEU A  12     -42.389 -43.611 -47.471  1.00  0.00           C  
ATOM    170  C   LEU A  12     -41.199 -44.255 -48.171  1.00  0.00           C  
ATOM    171  O   LEU A  12     -40.290 -43.566 -48.633  1.00  0.00           O  
ATOM    172  CB  LEU A  12     -42.194 -43.682 -45.951  1.00  0.00           C  
ATOM    173  CG  LEU A  12     -40.924 -43.014 -45.411  1.00  0.00           C  
ATOM    174  CD1 LEU A  12     -40.937 -41.533 -45.768  1.00  0.00           C  
ATOM    175  CD2 LEU A  12     -40.847 -43.212 -43.905  1.00  0.00           C  
ATOM    176  H   LEU A  12     -44.219 -44.728 -47.170  1.00  0.00           H  
ATOM    177  HA  LEU A  12     -42.437 -42.564 -47.770  1.00  0.00           H  
ATOM    178 1HB  LEU A  12     -43.048 -43.208 -45.470  1.00  0.00           H  
ATOM    179 2HB  LEU A  12     -42.170 -44.730 -45.653  1.00  0.00           H  
ATOM    180  HG  LEU A  12     -40.048 -43.462 -45.882  1.00  0.00           H  
ATOM    181 1HD1 LEU A  12     -40.034 -41.058 -45.384  1.00  0.00           H  
ATOM    182 2HD1 LEU A  12     -40.973 -41.421 -46.851  1.00  0.00           H  
ATOM    183 3HD1 LEU A  12     -41.812 -41.060 -45.324  1.00  0.00           H  
ATOM    184 1HD2 LEU A  12     -39.943 -42.738 -43.521  1.00  0.00           H  
ATOM    185 2HD2 LEU A  12     -41.721 -42.763 -43.433  1.00  0.00           H  
ATOM    186 3HD2 LEU A  12     -40.821 -44.278 -43.679  1.00  0.00           H  
ATOM    187  N   GLU A  13     -41.262 -45.602 -48.221  1.00  0.00           N  
ATOM    188  CA  GLU A  13     -40.184 -46.343 -48.866  1.00  0.00           C  
ATOM    189  C   GLU A  13     -40.075 -45.982 -50.342  1.00  0.00           C  
ATOM    190  O   GLU A  13     -38.976 -45.822 -50.873  1.00  0.00           O  
ATOM    191  CB  GLU A  13     -40.405 -47.849 -48.714  1.00  0.00           C  
ATOM    192  CG  GLU A  13     -40.223 -48.371 -47.295  1.00  0.00           C  
ATOM    193  CD  GLU A  13     -40.526 -49.838 -47.169  1.00  0.00           C  
ATOM    194  OE1 GLU A  13     -40.976 -50.418 -48.128  1.00  0.00           O  
ATOM    195  OE2 GLU A  13     -40.306 -50.381 -46.111  1.00  0.00           O  
ATOM    196  H   GLU A  13     -42.055 -46.074 -47.810  1.00  0.00           H  
ATOM    197  HA  GLU A  13     -39.243 -46.077 -48.381  1.00  0.00           H  
ATOM    198 1HB  GLU A  13     -41.415 -48.103 -49.036  1.00  0.00           H  
ATOM    199 2HB  GLU A  13     -39.711 -48.386 -49.359  1.00  0.00           H  
ATOM    200 1HG  GLU A  13     -39.194 -48.196 -46.984  1.00  0.00           H  
ATOM    201 2HG  GLU A  13     -40.876 -47.812 -46.627  1.00  0.00           H  
ATOM    202  N   ILE A  14     -41.267 -45.866 -50.963  1.00  0.00           N  
ATOM    203  CA  ILE A  14     -41.302 -45.524 -52.380  1.00  0.00           C  
ATOM    204  C   ILE A  14     -40.687 -44.153 -52.631  1.00  0.00           C  
ATOM    205  O   ILE A  14     -39.949 -43.960 -53.597  1.00  0.00           O  
ATOM    206  CB  ILE A  14     -42.746 -45.545 -52.914  1.00  0.00           C  
ATOM    207  CG1 ILE A  14     -43.292 -46.975 -52.922  1.00  0.00           C  
ATOM    208  CG2 ILE A  14     -42.806 -44.940 -54.309  1.00  0.00           C  
ATOM    209  CD1 ILE A  14     -44.780 -47.059 -53.171  1.00  0.00           C  
ATOM    210  H   ILE A  14     -42.114 -46.019 -50.434  1.00  0.00           H  
ATOM    211  HA  ILE A  14     -40.721 -46.263 -52.929  1.00  0.00           H  
ATOM    212  HB  ILE A  14     -43.388 -44.967 -52.250  1.00  0.00           H  
ATOM    213 1HG1 ILE A  14     -42.784 -47.553 -53.693  1.00  0.00           H  
ATOM    214 2HG1 ILE A  14     -43.079 -47.451 -51.965  1.00  0.00           H  
ATOM    215 1HG2 ILE A  14     -43.834 -44.964 -54.671  1.00  0.00           H  
ATOM    216 2HG2 ILE A  14     -42.457 -43.909 -54.273  1.00  0.00           H  
ATOM    217 3HG2 ILE A  14     -42.171 -45.516 -54.982  1.00  0.00           H  
ATOM    218 1HD1 ILE A  14     -45.092 -48.104 -53.161  1.00  0.00           H  
ATOM    219 2HD1 ILE A  14     -45.311 -46.515 -52.388  1.00  0.00           H  
ATOM    220 3HD1 ILE A  14     -45.013 -46.621 -54.140  1.00  0.00           H  
ATOM    221  N   ALA A  15     -41.032 -43.225 -51.714  1.00  0.00           N  
ATOM    222  CA  ALA A  15     -40.509 -41.871 -51.838  1.00  0.00           C  
ATOM    223  C   ALA A  15     -38.989 -41.856 -51.738  1.00  0.00           C  
ATOM    224  O   ALA A  15     -38.315 -41.145 -52.483  1.00  0.00           O  
ATOM    225  CB  ALA A  15     -41.118 -40.968 -50.775  1.00  0.00           C  
ATOM    226  H   ALA A  15     -41.647 -43.487 -50.957  1.00  0.00           H  
ATOM    227  HA  ALA A  15     -40.783 -41.491 -52.822  1.00  0.00           H  
ATOM    228 1HB  ALA A  15     -40.718 -39.960 -50.880  1.00  0.00           H  
ATOM    229 2HB  ALA A  15     -42.201 -40.943 -50.896  1.00  0.00           H  
ATOM    230 3HB  ALA A  15     -40.873 -41.354 -49.786  1.00  0.00           H  
ATOM    231  N   ARG A  16     -38.499 -42.673 -50.784  1.00  0.00           N  
ATOM    232  CA  ARG A  16     -37.056 -42.752 -50.585  1.00  0.00           C  
ATOM    233  C   ARG A  16     -36.356 -43.277 -51.832  1.00  0.00           C  
ATOM    234  O   ARG A  16     -35.344 -42.727 -52.266  1.00  0.00           O  
ATOM    235  CB  ARG A  16     -36.726 -43.654 -49.405  1.00  0.00           C  
ATOM    236  CG  ARG A  16     -37.089 -43.083 -48.043  1.00  0.00           C  
ATOM    237  CD  ARG A  16     -36.792 -44.042 -46.949  1.00  0.00           C  
ATOM    238  NE  ARG A  16     -37.137 -43.500 -45.644  1.00  0.00           N  
ATOM    239  CZ  ARG A  16     -37.108 -44.200 -44.493  1.00  0.00           C  
ATOM    240  NH1 ARG A  16     -36.748 -45.465 -44.502  1.00  0.00           N  
ATOM    241  NH2 ARG A  16     -37.441 -43.615 -43.356  1.00  0.00           N  
ATOM    242  H   ARG A  16     -39.141 -43.215 -50.224  1.00  0.00           H  
ATOM    243  HA  ARG A  16     -36.680 -41.750 -50.373  1.00  0.00           H  
ATOM    244 1HB  ARG A  16     -37.250 -44.602 -49.515  1.00  0.00           H  
ATOM    245 2HB  ARG A  16     -35.657 -43.868 -49.399  1.00  0.00           H  
ATOM    246 1HG  ARG A  16     -36.515 -42.172 -47.866  1.00  0.00           H  
ATOM    247 2HG  ARG A  16     -38.154 -42.851 -48.017  1.00  0.00           H  
ATOM    248 1HD  ARG A  16     -37.366 -44.956 -47.101  1.00  0.00           H  
ATOM    249 2HD  ARG A  16     -35.729 -44.277 -46.950  1.00  0.00           H  
ATOM    250  HE  ARG A  16     -37.419 -42.530 -45.598  1.00  0.00           H  
ATOM    251 1HH1 ARG A  16     -36.494 -45.912 -45.371  1.00  0.00           H  
ATOM    252 2HH1 ARG A  16     -36.726 -45.989 -43.639  1.00  0.00           H  
ATOM    253 1HH2 ARG A  16     -37.718 -42.643 -43.349  1.00  0.00           H  
ATOM    254 2HH2 ARG A  16     -37.419 -44.139 -42.494  1.00  0.00           H  
ATOM    255  N   ASN A  17     -36.926 -44.359 -52.394  1.00  0.00           N  
ATOM    256  CA  ASN A  17     -36.377 -45.080 -53.553  1.00  0.00           C  
ATOM    257  C   ASN A  17     -36.490 -44.267 -54.834  1.00  0.00           C  
ATOM    258  O   ASN A  17     -35.674 -44.409 -55.744  1.00  0.00           O  
ATOM    259  CB  ASN A  17     -37.064 -46.423 -53.722  1.00  0.00           C  
ATOM    260  CG  ASN A  17     -36.644 -47.422 -52.680  1.00  0.00           C  
ATOM    261  OD1 ASN A  17     -35.545 -47.330 -52.121  1.00  0.00           O  
ATOM    262  ND2 ASN A  17     -37.499 -48.374 -52.407  1.00  0.00           N  
ATOM    263  H   ASN A  17     -37.789 -44.716 -52.010  1.00  0.00           H  
ATOM    264  HA  ASN A  17     -35.313 -45.253 -53.380  1.00  0.00           H  
ATOM    265 1HB  ASN A  17     -38.145 -46.288 -53.665  1.00  0.00           H  
ATOM    266 2HB  ASN A  17     -36.835 -46.826 -54.708  1.00  0.00           H  
ATOM    267 1HD2 ASN A  17     -37.273 -49.067 -51.721  1.00  0.00           H  
ATOM    268 2HD2 ASN A  17     -38.377 -48.410 -52.883  1.00  0.00           H  
ATOM    269  N   SER A  18     -37.505 -43.416 -54.900  1.00  0.00           N  
ATOM    270  CA  SER A  18     -37.730 -42.584 -56.075  1.00  0.00           C  
ATOM    271  C   SER A  18     -36.543 -41.659 -56.300  1.00  0.00           C  
ATOM    272  O   SER A  18     -36.327 -41.169 -57.409  1.00  0.00           O  
ATOM    273  CB  SER A  18     -39.000 -41.772 -55.912  1.00  0.00           C  
ATOM    274  OG  SER A  18     -40.127 -42.603 -55.880  1.00  0.00           O  
ATOM    275  H   SER A  18     -38.137 -43.343 -54.116  1.00  0.00           H  
ATOM    276  HA  SER A  18     -37.837 -43.235 -56.944  1.00  0.00           H  
ATOM    277 1HB  SER A  18     -38.945 -41.193 -54.991  1.00  0.00           H  
ATOM    278 2HB  SER A  18     -39.088 -41.066 -56.737  1.00  0.00           H  
ATOM    279  HG  SER A  18     -40.172 -42.954 -54.987  1.00  0.00           H  
ATOM    280  N   ASN A  19     -35.780 -41.427 -55.238  1.00  0.00           N  
ATOM    281  CA  ASN A  19     -34.626 -40.540 -55.294  1.00  0.00           C  
ATOM    282  C   ASN A  19     -35.051 -39.078 -55.357  1.00  0.00           C  
ATOM    283  O   ASN A  19     -34.573 -38.317 -56.198  1.00  0.00           O  
ATOM    284  CB  ASN A  19     -33.742 -40.890 -56.477  1.00  0.00           C  
ATOM    285  CG  ASN A  19     -32.356 -40.320 -56.352  1.00  0.00           C  
ATOM    286  OD1 ASN A  19     -31.826 -40.183 -55.243  1.00  0.00           O  
ATOM    287  ND2 ASN A  19     -31.759 -39.985 -57.467  1.00  0.00           N  
ATOM    288  H   ASN A  19     -36.004 -41.880 -54.363  1.00  0.00           H  
ATOM    289  HA  ASN A  19     -34.047 -40.667 -54.378  1.00  0.00           H  
ATOM    290 1HB  ASN A  19     -33.670 -41.974 -56.569  1.00  0.00           H  
ATOM    291 2HB  ASN A  19     -34.195 -40.512 -57.394  1.00  0.00           H  
ATOM    292 1HD2 ASN A  19     -30.836 -39.601 -57.444  1.00  0.00           H  
ATOM    293 2HD2 ASN A  19     -32.226 -40.114 -58.342  1.00  0.00           H  
ATOM    294  N   PRO A  20     -35.952 -38.700 -54.459  1.00  0.00           N  
ATOM    295  CA  PRO A  20     -36.430 -37.326 -54.349  1.00  0.00           C  
ATOM    296  C   PRO A  20     -35.405 -36.420 -53.678  1.00  0.00           C  
ATOM    297  O   PRO A  20     -34.617 -36.868 -52.845  1.00  0.00           O  
ATOM    298  CB  PRO A  20     -37.693 -37.473 -53.495  1.00  0.00           C  
ATOM    299  CG  PRO A  20     -37.427 -38.672 -52.650  1.00  0.00           C  
ATOM    300  CD  PRO A  20     -36.629 -39.587 -53.541  1.00  0.00           C  
ATOM    301  HA  PRO A  20     -36.674 -36.946 -55.352  1.00  0.00           H  
ATOM    302 1HB  PRO A  20     -37.855 -36.560 -52.902  1.00  0.00           H  
ATOM    303 2HB  PRO A  20     -38.574 -37.594 -54.143  1.00  0.00           H  
ATOM    304 1HG  PRO A  20     -36.879 -38.382 -51.741  1.00  0.00           H  
ATOM    305 2HG  PRO A  20     -38.375 -39.122 -52.320  1.00  0.00           H  
ATOM    306 1HD  PRO A  20     -35.902 -40.147 -52.934  1.00  0.00           H  
ATOM    307 2HD  PRO A  20     -37.309 -40.275 -54.064  1.00  0.00           H  
ATOM    308  N   SER A  21     -35.421 -35.141 -54.046  1.00  0.00           N  
ATOM    309  CA  SER A  21     -34.521 -34.163 -53.445  1.00  0.00           C  
ATOM    310  C   SER A  21     -34.761 -34.060 -51.944  1.00  0.00           C  
ATOM    311  O   SER A  21     -35.852 -34.361 -51.458  1.00  0.00           O  
ATOM    312  CB  SER A  21     -34.711 -32.806 -54.093  1.00  0.00           C  
ATOM    313  OG  SER A  21     -35.971 -32.276 -53.789  1.00  0.00           O  
ATOM    314  H   SER A  21     -36.072 -34.843 -54.759  1.00  0.00           H  
ATOM    315  HA  SER A  21     -33.494 -34.491 -53.609  1.00  0.00           H  
ATOM    316 1HB  SER A  21     -33.934 -32.125 -53.746  1.00  0.00           H  
ATOM    317 2HB  SER A  21     -34.604 -32.901 -55.173  1.00  0.00           H  
ATOM    318  HG  SER A  21     -36.014 -31.424 -54.231  1.00  0.00           H  
ATOM    319  N   PRO A  22     -33.737 -33.632 -51.213  1.00  0.00           N  
ATOM    320  CA  PRO A  22     -33.732 -33.775 -49.763  1.00  0.00           C  
ATOM    321  C   PRO A  22     -34.868 -33.021 -49.114  1.00  0.00           C  
ATOM    322  O   PRO A  22     -35.471 -33.495 -48.151  1.00  0.00           O  
ATOM    323  CB  PRO A  22     -32.374 -33.189 -49.364  1.00  0.00           C  
ATOM    324  CG  PRO A  22     -31.521 -33.388 -50.571  1.00  0.00           C  
ATOM    325  CD  PRO A  22     -32.451 -33.147 -51.730  1.00  0.00           C  
ATOM    326  HA  PRO A  22     -33.791 -34.843 -49.505  1.00  0.00           H  
ATOM    327 1HB  PRO A  22     -32.487 -32.129 -49.092  1.00  0.00           H  
ATOM    328 2HB  PRO A  22     -31.986 -33.708 -48.476  1.00  0.00           H  
ATOM    329 1HG  PRO A  22     -30.672 -32.689 -50.556  1.00  0.00           H  
ATOM    330 2HG  PRO A  22     -31.097 -34.403 -50.572  1.00  0.00           H  
ATOM    331 1HD  PRO A  22     -32.480 -32.072 -51.960  1.00  0.00           H  
ATOM    332 2HD  PRO A  22     -32.106 -33.722 -52.603  1.00  0.00           H  
ATOM    333  N   VAL A  23     -35.175 -31.839 -49.630  1.00  0.00           N  
ATOM    334  CA  VAL A  23     -36.324 -31.123 -49.088  1.00  0.00           C  
ATOM    335  C   VAL A  23     -37.618 -31.886 -49.339  1.00  0.00           C  
ATOM    336  O   VAL A  23     -38.483 -31.965 -48.466  1.00  0.00           O  
ATOM    337  CB  VAL A  23     -36.426 -29.722 -49.719  1.00  0.00           C  
ATOM    338  CG1 VAL A  23     -36.806 -29.827 -51.189  1.00  0.00           C  
ATOM    339  CG2 VAL A  23     -37.442 -28.884 -48.958  1.00  0.00           C  
ATOM    340  H   VAL A  23     -34.610 -31.468 -50.380  1.00  0.00           H  
ATOM    341  HA  VAL A  23     -36.186 -31.012 -48.011  1.00  0.00           H  
ATOM    342  HB  VAL A  23     -35.449 -29.240 -49.674  1.00  0.00           H  
ATOM    343 1HG1 VAL A  23     -36.874 -28.827 -51.620  1.00  0.00           H  
ATOM    344 2HG1 VAL A  23     -36.047 -30.400 -51.721  1.00  0.00           H  
ATOM    345 3HG1 VAL A  23     -37.770 -30.327 -51.281  1.00  0.00           H  
ATOM    346 1HG2 VAL A  23     -37.509 -27.894 -49.410  1.00  0.00           H  
ATOM    347 2HG2 VAL A  23     -38.418 -29.368 -48.999  1.00  0.00           H  
ATOM    348 3HG2 VAL A  23     -37.128 -28.787 -47.919  1.00  0.00           H  
ATOM    349  N   ALA A  24     -37.696 -32.436 -50.569  1.00  0.00           N  
ATOM    350  CA  ALA A  24     -38.884 -33.197 -50.936  1.00  0.00           C  
ATOM    351  C   ALA A  24     -39.056 -34.416 -50.040  1.00  0.00           C  
ATOM    352  O   ALA A  24     -40.168 -34.736 -49.617  1.00  0.00           O  
ATOM    353  CB  ALA A  24     -38.812 -33.619 -52.396  1.00  0.00           C  
ATOM    354  H   ALA A  24     -36.928 -32.310 -51.213  1.00  0.00           H  
ATOM    355  HA  ALA A  24     -39.754 -32.554 -50.797  1.00  0.00           H  
ATOM    356 1HB  ALA A  24     -39.706 -34.186 -52.655  1.00  0.00           H  
ATOM    357 2HB  ALA A  24     -38.748 -32.734 -53.029  1.00  0.00           H  
ATOM    358 3HB  ALA A  24     -37.932 -34.240 -52.552  1.00  0.00           H  
ATOM    359  N   LEU A  25     -37.904 -35.067 -49.780  1.00  0.00           N  
ATOM    360  CA  LEU A  25     -37.932 -36.253 -48.932  1.00  0.00           C  
ATOM    361  C   LEU A  25     -38.420 -35.917 -47.530  1.00  0.00           C  
ATOM    362  O   LEU A  25     -39.199 -36.663 -46.938  1.00  0.00           O  
ATOM    363  CB  LEU A  25     -36.535 -36.883 -48.857  1.00  0.00           C  
ATOM    364  CG  LEU A  25     -36.426 -38.159 -48.013  1.00  0.00           C  
ATOM    365  CD1 LEU A  25     -37.343 -39.230 -48.589  1.00  0.00           C  
ATOM    366  CD2 LEU A  25     -34.980 -38.632 -47.992  1.00  0.00           C  
ATOM    367  H   LEU A  25     -37.043 -34.721 -50.177  1.00  0.00           H  
ATOM    368  HA  LEU A  25     -38.619 -36.976 -49.371  1.00  0.00           H  
ATOM    369 1HB  LEU A  25     -36.208 -37.125 -49.867  1.00  0.00           H  
ATOM    370 2HB  LEU A  25     -35.845 -36.150 -48.439  1.00  0.00           H  
ATOM    371  HG  LEU A  25     -36.754 -37.952 -46.994  1.00  0.00           H  
ATOM    372 1HD1 LEU A  25     -37.265 -40.137 -47.990  1.00  0.00           H  
ATOM    373 2HD1 LEU A  25     -38.373 -38.873 -48.574  1.00  0.00           H  
ATOM    374 3HD1 LEU A  25     -37.048 -39.447 -49.615  1.00  0.00           H  
ATOM    375 1HD2 LEU A  25     -34.902 -39.539 -47.392  1.00  0.00           H  
ATOM    376 2HD2 LEU A  25     -34.650 -38.841 -49.010  1.00  0.00           H  
ATOM    377 3HD2 LEU A  25     -34.349 -37.855 -47.559  1.00  0.00           H  
ATOM    378  N   ALA A  26     -37.921 -34.763 -47.042  1.00  0.00           N  
ATOM    379  CA  ALA A  26     -38.312 -34.324 -45.707  1.00  0.00           C  
ATOM    380  C   ALA A  26     -39.812 -34.072 -45.627  1.00  0.00           C  
ATOM    381  O   ALA A  26     -40.460 -34.430 -44.643  1.00  0.00           O  
ATOM    382  CB  ALA A  26     -37.543 -33.071 -45.316  1.00  0.00           C  
ATOM    383  H   ALA A  26     -37.285 -34.222 -47.610  1.00  0.00           H  
ATOM    384  HA  ALA A  26     -38.069 -35.121 -45.004  1.00  0.00           H  
ATOM    385 1HB  ALA A  26     -37.844 -32.756 -44.317  1.00  0.00           H  
ATOM    386 2HB  ALA A  26     -36.473 -33.283 -45.322  1.00  0.00           H  
ATOM    387 3HB  ALA A  26     -37.758 -32.275 -46.027  1.00  0.00           H  
ATOM    388  N   ILE A  27     -40.317 -33.442 -46.708  1.00  0.00           N  
ATOM    389  CA  ILE A  27     -41.743 -33.143 -46.758  1.00  0.00           C  
ATOM    390  C   ILE A  27     -42.576 -34.418 -46.726  1.00  0.00           C  
ATOM    391  O   ILE A  27     -43.602 -34.483 -46.049  1.00  0.00           O  
ATOM    392  CB  ILE A  27     -42.090 -32.334 -48.021  1.00  0.00           C  
ATOM    393  CG1 ILE A  27     -41.477 -30.933 -47.943  1.00  0.00           C  
ATOM    394  CG2 ILE A  27     -43.598 -32.249 -48.200  1.00  0.00           C  
ATOM    395  CD1 ILE A  27     -41.534 -30.169 -49.246  1.00  0.00           C  
ATOM    396  H   ILE A  27     -39.696 -33.190 -47.464  1.00  0.00           H  
ATOM    397  HA  ILE A  27     -42.001 -32.546 -45.884  1.00  0.00           H  
ATOM    398  HB  ILE A  27     -41.657 -32.820 -48.895  1.00  0.00           H  
ATOM    399 1HG1 ILE A  27     -41.995 -30.351 -47.183  1.00  0.00           H  
ATOM    400 2HG1 ILE A  27     -40.432 -31.010 -47.640  1.00  0.00           H  
ATOM    401 1HG2 ILE A  27     -43.826 -31.674 -49.097  1.00  0.00           H  
ATOM    402 2HG2 ILE A  27     -44.009 -33.253 -48.299  1.00  0.00           H  
ATOM    403 3HG2 ILE A  27     -44.041 -31.759 -47.333  1.00  0.00           H  
ATOM    404 1HD1 ILE A  27     -41.080 -29.186 -49.112  1.00  0.00           H  
ATOM    405 2HD1 ILE A  27     -40.989 -30.718 -50.015  1.00  0.00           H  
ATOM    406 3HD1 ILE A  27     -42.572 -30.049 -49.552  1.00  0.00           H  
ATOM    407  N   ILE A  28     -42.078 -35.412 -47.489  1.00  0.00           N  
ATOM    408  CA  ILE A  28     -42.780 -36.689 -47.545  1.00  0.00           C  
ATOM    409  C   ILE A  28     -42.834 -37.348 -46.174  1.00  0.00           C  
ATOM    410  O   ILE A  28     -43.860 -37.905 -45.781  1.00  0.00           O  
ATOM    411  CB  ILE A  28     -42.106 -37.643 -48.548  1.00  0.00           C  
ATOM    412  CG1 ILE A  28     -42.281 -37.125 -49.978  1.00  0.00           C  
ATOM    413  CG2 ILE A  28     -42.678 -39.046 -48.413  1.00  0.00           C  
ATOM    414  CD1 ILE A  28     -41.427 -37.845 -50.996  1.00  0.00           C  
ATOM    415  H   ILE A  28     -41.226 -35.254 -48.009  1.00  0.00           H  
ATOM    416  HA  ILE A  28     -43.802 -36.507 -47.875  1.00  0.00           H  
ATOM    417  HB  ILE A  28     -41.035 -37.677 -48.354  1.00  0.00           H  
ATOM    418 1HG1 ILE A  28     -43.325 -37.225 -50.275  1.00  0.00           H  
ATOM    419 2HG1 ILE A  28     -42.032 -36.064 -50.014  1.00  0.00           H  
ATOM    420 1HG2 ILE A  28     -42.191 -39.708 -49.129  1.00  0.00           H  
ATOM    421 2HG2 ILE A  28     -42.503 -39.414 -47.403  1.00  0.00           H  
ATOM    422 3HG2 ILE A  28     -43.750 -39.023 -48.610  1.00  0.00           H  
ATOM    423 1HD1 ILE A  28     -41.606 -37.421 -51.985  1.00  0.00           H  
ATOM    424 2HD1 ILE A  28     -40.375 -37.728 -50.737  1.00  0.00           H  
ATOM    425 3HD1 ILE A  28     -41.684 -38.903 -51.004  1.00  0.00           H  
ATOM    426  N   GLU A  29     -41.681 -37.253 -45.479  1.00  0.00           N  
ATOM    427  CA  GLU A  29     -41.600 -37.844 -44.149  1.00  0.00           C  
ATOM    428  C   GLU A  29     -42.590 -37.191 -43.194  1.00  0.00           C  
ATOM    429  O   GLU A  29     -43.238 -37.869 -42.396  1.00  0.00           O  
ATOM    430  CB  GLU A  29     -40.180 -37.714 -43.594  1.00  0.00           C  
ATOM    431  CG  GLU A  29     -39.975 -38.362 -42.232  1.00  0.00           C  
ATOM    432  CD  GLU A  29     -38.553 -38.280 -41.752  1.00  0.00           C  
ATOM    433  OE1 GLU A  29     -37.669 -38.261 -42.575  1.00  0.00           O  
ATOM    434  OE2 GLU A  29     -38.349 -38.237 -40.562  1.00  0.00           O  
ATOM    435  H   GLU A  29     -40.895 -36.774 -45.894  1.00  0.00           H  
ATOM    436  HA  GLU A  29     -41.849 -38.903 -44.224  1.00  0.00           H  
ATOM    437 1HB  GLU A  29     -39.474 -38.168 -44.289  1.00  0.00           H  
ATOM    438 2HB  GLU A  29     -39.919 -36.659 -43.505  1.00  0.00           H  
ATOM    439 1HG  GLU A  29     -40.620 -37.868 -41.505  1.00  0.00           H  
ATOM    440 2HG  GLU A  29     -40.274 -39.407 -42.290  1.00  0.00           H  
ATOM    441  N   GLU A  30     -42.667 -35.851 -43.323  1.00  0.00           N  
ATOM    442  CA  GLU A  30     -43.581 -35.103 -42.467  1.00  0.00           C  
ATOM    443  C   GLU A  30     -45.027 -35.521 -42.708  1.00  0.00           C  
ATOM    444  O   GLU A  30     -45.806 -35.666 -41.766  1.00  0.00           O  
ATOM    445  CB  GLU A  30     -43.428 -33.600 -42.708  1.00  0.00           C  
ATOM    446  CG  GLU A  30     -42.110 -33.016 -42.219  1.00  0.00           C  
ATOM    447  CD  GLU A  30     -41.955 -33.091 -40.725  1.00  0.00           C  
ATOM    448  OE1 GLU A  30     -42.721 -32.463 -40.035  1.00  0.00           O  
ATOM    449  OE2 GLU A  30     -41.070 -33.779 -40.274  1.00  0.00           O  
ATOM    450  H   GLU A  30     -42.090 -35.389 -44.011  1.00  0.00           H  
ATOM    451  HA  GLU A  30     -43.334 -35.318 -41.427  1.00  0.00           H  
ATOM    452 1HB  GLU A  30     -43.510 -33.392 -43.775  1.00  0.00           H  
ATOM    453 2HB  GLU A  30     -44.236 -33.067 -42.207  1.00  0.00           H  
ATOM    454 1HG  GLU A  30     -41.289 -33.559 -42.685  1.00  0.00           H  
ATOM    455 2HG  GLU A  30     -42.046 -31.975 -42.534  1.00  0.00           H  
ATOM    456  N   VAL A  31     -45.332 -35.702 -44.009  1.00  0.00           N  
ATOM    457  CA  VAL A  31     -46.685 -36.105 -44.376  1.00  0.00           C  
ATOM    458  C   VAL A  31     -47.033 -37.464 -43.783  1.00  0.00           C  
ATOM    459  O   VAL A  31     -48.144 -37.673 -43.295  1.00  0.00           O  
ATOM    460  CB  VAL A  31     -46.828 -36.165 -45.908  1.00  0.00           C  
ATOM    461  CG1 VAL A  31     -48.167 -36.775 -46.294  1.00  0.00           C  
ATOM    462  CG2 VAL A  31     -46.681 -34.770 -46.496  1.00  0.00           C  
ATOM    463  H   VAL A  31     -44.617 -35.555 -44.707  1.00  0.00           H  
ATOM    464  HA  VAL A  31     -47.384 -35.364 -43.987  1.00  0.00           H  
ATOM    465  HB  VAL A  31     -46.051 -36.814 -46.312  1.00  0.00           H  
ATOM    466 1HG1 VAL A  31     -48.252 -36.809 -47.381  1.00  0.00           H  
ATOM    467 2HG1 VAL A  31     -48.236 -37.786 -45.893  1.00  0.00           H  
ATOM    468 3HG1 VAL A  31     -48.975 -36.167 -45.887  1.00  0.00           H  
ATOM    469 1HG2 VAL A  31     -46.783 -34.819 -47.580  1.00  0.00           H  
ATOM    470 2HG2 VAL A  31     -47.455 -34.119 -46.088  1.00  0.00           H  
ATOM    471 3HG2 VAL A  31     -45.700 -34.369 -46.242  1.00  0.00           H  
ATOM    472  N   ALA A  32     -46.029 -38.362 -43.854  1.00  0.00           N  
ATOM    473  CA  ALA A  32     -46.234 -39.704 -43.320  1.00  0.00           C  
ATOM    474  C   ALA A  32     -46.510 -39.665 -41.823  1.00  0.00           C  
ATOM    475  O   ALA A  32     -47.375 -40.385 -41.323  1.00  0.00           O  
ATOM    476  CB  ALA A  32     -45.025 -40.580 -43.612  1.00  0.00           C  
ATOM    477  H   ALA A  32     -45.153 -38.089 -44.276  1.00  0.00           H  
ATOM    478  HA  ALA A  32     -47.108 -40.134 -43.810  1.00  0.00           H  
ATOM    479 1HB  ALA A  32     -45.193 -41.579 -43.207  1.00  0.00           H  
ATOM    480 2HB  ALA A  32     -44.875 -40.646 -44.690  1.00  0.00           H  
ATOM    481 3HB  ALA A  32     -44.141 -40.146 -43.149  1.00  0.00           H  
ATOM    482  N   ARG A  33     -45.734 -38.793 -41.149  1.00  0.00           N  
ATOM    483  CA  ARG A  33     -45.898 -38.658 -39.707  1.00  0.00           C  
ATOM    484  C   ARG A  33     -47.295 -38.164 -39.355  1.00  0.00           C  
ATOM    485  O   ARG A  33     -47.913 -38.643 -38.405  1.00  0.00           O  
ATOM    486  CB  ARG A  33     -44.865 -37.696 -39.138  1.00  0.00           C  
ATOM    487  CG  ARG A  33     -43.438 -38.221 -39.131  1.00  0.00           C  
ATOM    488  CD  ARG A  33     -42.495 -37.239 -38.538  1.00  0.00           C  
ATOM    489  NE  ARG A  33     -41.118 -37.701 -38.604  1.00  0.00           N  
ATOM    490  CZ  ARG A  33     -40.543 -38.525 -37.707  1.00  0.00           C  
ATOM    491  NH1 ARG A  33     -41.238 -38.968 -36.682  1.00  0.00           N  
ATOM    492  NH2 ARG A  33     -39.281 -38.889 -37.856  1.00  0.00           N  
ATOM    493  H   ARG A  33     -45.051 -38.249 -41.656  1.00  0.00           H  
ATOM    494  HA  ARG A  33     -45.751 -39.636 -39.248  1.00  0.00           H  
ATOM    495 1HB  ARG A  33     -44.873 -36.772 -39.715  1.00  0.00           H  
ATOM    496 2HB  ARG A  33     -45.129 -37.444 -38.111  1.00  0.00           H  
ATOM    497 1HG  ARG A  33     -43.391 -39.139 -38.544  1.00  0.00           H  
ATOM    498 2HG  ARG A  33     -43.121 -38.428 -40.154  1.00  0.00           H  
ATOM    499 1HD  ARG A  33     -42.564 -36.296 -39.079  1.00  0.00           H  
ATOM    500 2HD  ARG A  33     -42.749 -37.076 -37.492  1.00  0.00           H  
ATOM    501  HE  ARG A  33     -40.551 -37.382 -39.379  1.00  0.00           H  
ATOM    502 1HH1 ARG A  33     -42.203 -38.690 -36.568  1.00  0.00           H  
ATOM    503 2HH1 ARG A  33     -40.808 -39.586 -36.009  1.00  0.00           H  
ATOM    504 1HH2 ARG A  33     -38.747 -38.549 -38.644  1.00  0.00           H  
ATOM    505 2HH2 ARG A  33     -38.851 -39.506 -37.183  1.00  0.00           H  
ATOM    506  N   ALA A  34     -47.748 -37.189 -40.170  1.00  0.00           N  
ATOM    507  CA  ALA A  34     -49.075 -36.627 -39.943  1.00  0.00           C  
ATOM    508  C   ALA A  34     -50.155 -37.689 -40.099  1.00  0.00           C  
ATOM    509  O   ALA A  34     -51.105 -37.742 -39.318  1.00  0.00           O  
ATOM    510  CB  ALA A  34     -49.330 -35.468 -40.895  1.00  0.00           C  
ATOM    511  H   ALA A  34     -47.159 -36.865 -40.924  1.00  0.00           H  
ATOM    512  HA  ALA A  34     -49.115 -36.258 -38.918  1.00  0.00           H  
ATOM    513 1HB  ALA A  34     -50.325 -35.061 -40.713  1.00  0.00           H  
ATOM    514 2HB  ALA A  34     -48.584 -34.691 -40.731  1.00  0.00           H  
ATOM    515 3HB  ALA A  34     -49.266 -35.821 -41.923  1.00  0.00           H  
ATOM    516  N   VAL A  35     -49.955 -38.522 -41.142  1.00  0.00           N  
ATOM    517  CA  VAL A  35     -50.918 -39.584 -41.402  1.00  0.00           C  
ATOM    518  C   VAL A  35     -50.988 -40.562 -40.236  1.00  0.00           C  
ATOM    519  O   VAL A  35     -52.069 -41.003 -39.847  1.00  0.00           O  
ATOM    520  CB  VAL A  35     -50.538 -40.347 -42.685  1.00  0.00           C  
ATOM    521  CG1 VAL A  35     -51.417 -41.577 -42.853  1.00  0.00           C  
ATOM    522  CG2 VAL A  35     -50.663 -39.427 -43.890  1.00  0.00           C  
ATOM    523  H   VAL A  35     -49.141 -38.393 -41.726  1.00  0.00           H  
ATOM    524  HA  VAL A  35     -51.902 -39.134 -41.540  1.00  0.00           H  
ATOM    525  HB  VAL A  35     -49.509 -40.696 -42.598  1.00  0.00           H  
ATOM    526 1HG1 VAL A  35     -51.134 -42.104 -43.765  1.00  0.00           H  
ATOM    527 2HG1 VAL A  35     -51.284 -42.239 -41.997  1.00  0.00           H  
ATOM    528 3HG1 VAL A  35     -52.461 -41.273 -42.920  1.00  0.00           H  
ATOM    529 1HG2 VAL A  35     -50.392 -39.972 -44.794  1.00  0.00           H  
ATOM    530 2HG2 VAL A  35     -51.691 -39.073 -43.973  1.00  0.00           H  
ATOM    531 3HG2 VAL A  35     -49.995 -38.574 -43.767  1.00  0.00           H  
ATOM    532  N   ARG A  36     -49.783 -40.868 -39.710  1.00  0.00           N  
ATOM    533  CA  ARG A  36     -49.711 -41.794 -38.586  1.00  0.00           C  
ATOM    534  C   ARG A  36     -50.448 -41.244 -37.371  1.00  0.00           C  
ATOM    535  O   ARG A  36     -51.151 -41.977 -36.675  1.00  0.00           O  
ATOM    536  CB  ARG A  36     -48.262 -42.072 -38.213  1.00  0.00           C  
ATOM    537  CG  ARG A  36     -47.486 -42.890 -39.232  1.00  0.00           C  
ATOM    538  CD  ARG A  36     -46.121 -43.219 -38.748  1.00  0.00           C  
ATOM    539  NE  ARG A  36     -45.361 -43.971 -39.734  1.00  0.00           N  
ATOM    540  CZ  ARG A  36     -44.520 -43.422 -40.632  1.00  0.00           C  
ATOM    541  NH1 ARG A  36     -44.341 -42.120 -40.655  1.00  0.00           N  
ATOM    542  NH2 ARG A  36     -43.874 -44.193 -41.489  1.00  0.00           N  
ATOM    543  H   ARG A  36     -48.953 -40.450 -40.105  1.00  0.00           H  
ATOM    544  HA  ARG A  36     -50.181 -42.733 -38.880  1.00  0.00           H  
ATOM    545 1HB  ARG A  36     -47.735 -41.129 -38.077  1.00  0.00           H  
ATOM    546 2HB  ARG A  36     -48.227 -42.607 -37.264  1.00  0.00           H  
ATOM    547 1HG  ARG A  36     -48.014 -43.824 -39.428  1.00  0.00           H  
ATOM    548 2HG  ARG A  36     -47.394 -42.324 -40.160  1.00  0.00           H  
ATOM    549 1HD  ARG A  36     -45.580 -42.298 -38.531  1.00  0.00           H  
ATOM    550 2HD  ARG A  36     -46.191 -43.820 -37.842  1.00  0.00           H  
ATOM    551  HE  ARG A  36     -45.473 -44.976 -39.747  1.00  0.00           H  
ATOM    552 1HH1 ARG A  36     -44.835 -41.530 -40.000  1.00  0.00           H  
ATOM    553 2HH1 ARG A  36     -43.710 -41.709 -41.328  1.00  0.00           H  
ATOM    554 1HH2 ARG A  36     -44.012 -45.194 -41.472  1.00  0.00           H  
ATOM    555 2HH2 ARG A  36     -43.244 -43.782 -42.162  1.00  0.00           H  
ATOM    556  N   GLU A  37     -50.246 -39.926 -37.163  1.00  0.00           N  
ATOM    557  CA  GLU A  37     -50.897 -39.276 -36.032  1.00  0.00           C  
ATOM    558  C   GLU A  37     -52.413 -39.341 -36.157  1.00  0.00           C  
ATOM    559  O   GLU A  37     -53.117 -39.583 -35.177  1.00  0.00           O  
ATOM    560  CB  GLU A  37     -50.446 -37.817 -35.924  1.00  0.00           C  
ATOM    561  CG  GLU A  37     -48.995 -37.637 -35.502  1.00  0.00           C  
ATOM    562  CD  GLU A  37     -48.726 -38.131 -34.107  1.00  0.00           C  
ATOM    563  OE1 GLU A  37     -49.666 -38.446 -33.417  1.00  0.00           O  
ATOM    564  OE2 GLU A  37     -47.579 -38.194 -33.732  1.00  0.00           O  
ATOM    565  H   GLU A  37     -49.648 -39.414 -37.795  1.00  0.00           H  
ATOM    566  HA  GLU A  37     -50.609 -39.799 -35.119  1.00  0.00           H  
ATOM    567 1HB  GLU A  37     -50.578 -37.324 -36.887  1.00  0.00           H  
ATOM    568 2HB  GLU A  37     -51.073 -37.296 -35.200  1.00  0.00           H  
ATOM    569 1HG  GLU A  37     -48.355 -38.180 -36.197  1.00  0.00           H  
ATOM    570 2HG  GLU A  37     -48.738 -36.581 -35.564  1.00  0.00           H  
ATOM    571  N   THR A  38     -52.866 -39.112 -37.407  1.00  0.00           N  
ATOM    572  CA  THR A  38     -54.302 -39.147 -37.662  1.00  0.00           C  
ATOM    573  C   THR A  38     -54.881 -40.525 -37.370  1.00  0.00           C  
ATOM    574  O   THR A  38     -55.962 -40.646 -36.795  1.00  0.00           O  
ATOM    575  CB  THR A  38     -54.615 -38.752 -39.117  1.00  0.00           C  
ATOM    576  OG1 THR A  38     -54.167 -37.412 -39.359  1.00  0.00           O  
ATOM    577  CG2 THR A  38     -56.111 -38.837 -39.383  1.00  0.00           C  
ATOM    578  H   THR A  38     -52.203 -38.920 -38.144  1.00  0.00           H  
ATOM    579  HA  THR A  38     -54.788 -38.430 -37.000  1.00  0.00           H  
ATOM    580  HB  THR A  38     -54.092 -39.423 -39.798  1.00  0.00           H  
ATOM    581  HG1 THR A  38     -53.220 -37.416 -39.520  1.00  0.00           H  
ATOM    582 1HG2 THR A  38     -56.313 -38.555 -40.416  1.00  0.00           H  
ATOM    583 2HG2 THR A  38     -56.453 -39.858 -39.211  1.00  0.00           H  
ATOM    584 3HG2 THR A  38     -56.638 -38.161 -38.712  1.00  0.00           H  
ATOM    585  N   ILE A  39     -54.104 -41.543 -37.797  1.00  0.00           N  
ATOM    586  CA  ILE A  39     -54.543 -42.916 -37.577  1.00  0.00           C  
ATOM    587  C   ILE A  39     -54.770 -43.191 -36.097  1.00  0.00           C  
ATOM    588  O   ILE A  39     -55.755 -43.823 -35.717  1.00  0.00           O  
ATOM    589  CB  ILE A  39     -53.516 -43.917 -38.135  1.00  0.00           C  
ATOM    590  CG1 ILE A  39     -53.477 -43.847 -39.663  1.00  0.00           C  
ATOM    591  CG2 ILE A  39     -53.843 -45.328 -37.672  1.00  0.00           C  
ATOM    592  CD1 ILE A  39     -52.310 -44.585 -40.279  1.00  0.00           C  
ATOM    593  H   ILE A  39     -53.232 -41.335 -38.261  1.00  0.00           H  
ATOM    594  HA  ILE A  39     -55.488 -43.064 -38.099  1.00  0.00           H  
ATOM    595  HB  ILE A  39     -52.520 -43.651 -37.782  1.00  0.00           H  
ATOM    596 1HG1 ILE A  39     -54.397 -44.264 -40.070  1.00  0.00           H  
ATOM    597 2HG1 ILE A  39     -53.424 -42.804 -39.979  1.00  0.00           H  
ATOM    598 1HG2 ILE A  39     -53.107 -46.023 -38.075  1.00  0.00           H  
ATOM    599 2HG2 ILE A  39     -53.821 -45.368 -36.583  1.00  0.00           H  
ATOM    600 3HG2 ILE A  39     -54.836 -45.606 -38.025  1.00  0.00           H  
ATOM    601 1HD1 ILE A  39     -52.351 -44.489 -41.364  1.00  0.00           H  
ATOM    602 2HD1 ILE A  39     -51.375 -44.159 -39.912  1.00  0.00           H  
ATOM    603 3HD1 ILE A  39     -52.361 -45.638 -40.007  1.00  0.00           H  
ATOM    604  N   ASP A  40     -53.828 -42.697 -35.281  1.00  0.00           N  
ATOM    605  CA  ASP A  40     -53.903 -42.746 -33.822  1.00  0.00           C  
ATOM    606  C   ASP A  40     -55.094 -41.958 -33.281  1.00  0.00           C  
ATOM    607  O   ASP A  40     -55.764 -42.392 -32.343  1.00  0.00           O  
ATOM    608  CB  ASP A  40     -52.611 -42.203 -33.206  1.00  0.00           C  
ATOM    609  CG  ASP A  40     -51.428 -43.144 -33.388  1.00  0.00           C  
ATOM    610  OD1 ASP A  40     -51.648 -44.290 -33.704  1.00  0.00           O  
ATOM    611  OD2 ASP A  40     -50.316 -42.709 -33.209  1.00  0.00           O  
ATOM    612  H   ASP A  40     -53.009 -42.261 -35.681  1.00  0.00           H  
ATOM    613  HA  ASP A  40     -54.025 -43.785 -33.516  1.00  0.00           H  
ATOM    614 1HB  ASP A  40     -52.366 -41.243 -33.661  1.00  0.00           H  
ATOM    615 2HB  ASP A  40     -52.760 -42.032 -32.139  1.00  0.00           H  
ATOM    616  N   ALA A  41     -55.362 -40.797 -33.871  1.00  0.00           N  
ATOM    617  CA  ALA A  41     -56.484 -39.968 -33.438  1.00  0.00           C  
ATOM    618  C   ALA A  41     -57.798 -40.475 -34.015  1.00  0.00           C  
ATOM    619  O   ALA A  41     -58.777 -40.654 -33.291  1.00  0.00           O  
ATOM    620  CB  ALA A  41     -56.258 -38.517 -33.837  1.00  0.00           C  
ATOM    621  H   ALA A  41     -54.776 -40.486 -34.632  1.00  0.00           H  
ATOM    622  HA  ALA A  41     -56.551 -40.029 -32.351  1.00  0.00           H  
ATOM    623 1HB  ALA A  41     -57.104 -37.913 -33.509  1.00  0.00           H  
ATOM    624 2HB  ALA A  41     -55.346 -38.149 -33.367  1.00  0.00           H  
ATOM    625 3HB  ALA A  41     -56.162 -38.448 -34.919  1.00  0.00           H  
ATOM    626  N   ASN A  42     -57.806 -40.703 -35.323  1.00  0.00           N  
ATOM    627  CA  ASN A  42     -58.948 -41.303 -36.001  1.00  0.00           C  
ATOM    628  C   ASN A  42     -58.497 -42.490 -36.843  1.00  0.00           C  
ATOM    629  O   ASN A  42     -57.545 -42.387 -37.616  1.00  0.00           O  
ATOM    630  CB  ASN A  42     -59.671 -40.277 -36.855  1.00  0.00           C  
ATOM    631  CG  ASN A  42     -60.921 -40.826 -37.483  1.00  0.00           C  
ATOM    632  OD1 ASN A  42     -60.876 -41.817 -38.222  1.00  0.00           O  
ATOM    633  ND2 ASN A  42     -62.037 -40.203 -37.205  1.00  0.00           N  
ATOM    634  H   ASN A  42     -56.996 -40.454 -35.871  1.00  0.00           H  
ATOM    635  HA  ASN A  42     -59.642 -41.677 -35.246  1.00  0.00           H  
ATOM    636 1HB  ASN A  42     -59.934 -39.414 -36.242  1.00  0.00           H  
ATOM    637 2HB  ASN A  42     -59.005 -39.927 -37.644  1.00  0.00           H  
ATOM    638 1HD2 ASN A  42     -62.901 -40.524 -37.595  1.00  0.00           H  
ATOM    639 2HD2 ASN A  42     -62.027 -39.405 -36.602  1.00  0.00           H  
ATOM    640  N   SER A  43     -59.181 -43.618 -36.693  1.00  0.00           N  
ATOM    641  CA  SER A  43     -58.746 -44.858 -37.325  1.00  0.00           C  
ATOM    642  C   SER A  43     -59.725 -45.331 -38.390  1.00  0.00           C  
ATOM    643  O   SER A  43     -59.692 -46.488 -38.807  1.00  0.00           O  
ATOM    644  CB  SER A  43     -58.573 -45.939 -36.276  1.00  0.00           C  
ATOM    645  OG  SER A  43     -59.775 -46.177 -35.597  1.00  0.00           O  
ATOM    646  H   SER A  43     -60.018 -43.615 -36.129  1.00  0.00           H  
ATOM    647  HA  SER A  43     -57.784 -44.680 -37.809  1.00  0.00           H  
ATOM    648 1HB  SER A  43     -58.233 -46.858 -36.754  1.00  0.00           H  
ATOM    649 2HB  SER A  43     -57.804 -45.637 -35.566  1.00  0.00           H  
ATOM    650  HG  SER A  43     -59.585 -46.867 -34.957  1.00  0.00           H  
ATOM    651  N   SER A  44     -60.598 -44.433 -38.830  1.00  0.00           N  
ATOM    652  CA  SER A  44     -61.629 -44.789 -39.799  1.00  0.00           C  
ATOM    653  C   SER A  44     -61.026 -45.115 -41.153  1.00  0.00           C  
ATOM    654  O   SER A  44     -60.155 -44.397 -41.645  1.00  0.00           O  
ATOM    655  CB  SER A  44     -62.626 -43.655 -39.942  1.00  0.00           C  
ATOM    656  OG  SER A  44     -63.577 -43.944 -40.930  1.00  0.00           O  
ATOM    657  H   SER A  44     -60.545 -43.485 -38.485  1.00  0.00           H  
ATOM    658  HA  SER A  44     -62.154 -45.674 -39.436  1.00  0.00           H  
ATOM    659 1HB  SER A  44     -63.127 -43.488 -38.989  1.00  0.00           H  
ATOM    660 2HB  SER A  44     -62.098 -42.737 -40.200  1.00  0.00           H  
ATOM    661  HG  SER A  44     -64.165 -43.187 -40.961  1.00  0.00           H  
ATOM    662  N   PRO A  45     -61.493 -46.204 -41.756  1.00  0.00           N  
ATOM    663  CA  PRO A  45     -60.956 -46.651 -43.035  1.00  0.00           C  
ATOM    664  C   PRO A  45     -60.962 -45.526 -44.046  1.00  0.00           C  
ATOM    665  O   PRO A  45     -60.023 -45.377 -44.828  1.00  0.00           O  
ATOM    666  CB  PRO A  45     -61.911 -47.778 -43.440  1.00  0.00           C  
ATOM    667  CG  PRO A  45     -62.380 -48.344 -42.143  1.00  0.00           C  
ATOM    668  CD  PRO A  45     -62.563 -47.143 -41.255  1.00  0.00           C  
ATOM    669  HA  PRO A  45     -59.936 -47.034 -42.885  1.00  0.00           H  
ATOM    670 1HB  PRO A  45     -62.732 -47.374 -44.051  1.00  0.00           H  
ATOM    671 2HB  PRO A  45     -61.381 -48.515 -44.061  1.00  0.00           H  
ATOM    672 1HG  PRO A  45     -63.313 -48.908 -42.290  1.00  0.00           H  
ATOM    673 2HG  PRO A  45     -61.639 -49.054 -41.749  1.00  0.00           H  
ATOM    674 1HD  PRO A  45     -63.570 -46.725 -41.404  1.00  0.00           H  
ATOM    675 2HD  PRO A  45     -62.416 -47.437 -40.205  1.00  0.00           H  
ATOM    676  N   GLU A  46     -62.023 -44.732 -44.031  1.00  0.00           N  
ATOM    677  CA  GLU A  46     -62.137 -43.616 -44.962  1.00  0.00           C  
ATOM    678  C   GLU A  46     -60.998 -42.622 -44.774  1.00  0.00           C  
ATOM    679  O   GLU A  46     -60.373 -42.190 -45.742  1.00  0.00           O  
ATOM    680  CB  GLU A  46     -63.481 -42.907 -44.783  1.00  0.00           C  
ATOM    681  CG  GLU A  46     -63.714 -41.750 -45.744  1.00  0.00           C  
ATOM    682  CD  GLU A  46     -65.059 -41.102 -45.564  1.00  0.00           C  
ATOM    683  OE1 GLU A  46     -65.807 -41.551 -44.729  1.00  0.00           O  
ATOM    684  OE2 GLU A  46     -65.339 -40.157 -46.263  1.00  0.00           O  
ATOM    685  H   GLU A  46     -62.760 -44.907 -43.363  1.00  0.00           H  
ATOM    686  HA  GLU A  46     -62.081 -44.007 -45.979  1.00  0.00           H  
ATOM    687 1HB  GLU A  46     -64.291 -43.623 -44.918  1.00  0.00           H  
ATOM    688 2HB  GLU A  46     -63.554 -42.518 -43.767  1.00  0.00           H  
ATOM    689 1HG  GLU A  46     -62.939 -41.000 -45.589  1.00  0.00           H  
ATOM    690 2HG  GLU A  46     -63.627 -42.117 -46.766  1.00  0.00           H  
ATOM    691  N   VAL A  47     -60.772 -42.292 -43.485  1.00  0.00           N  
ATOM    692  CA  VAL A  47     -59.707 -41.348 -43.167  1.00  0.00           C  
ATOM    693  C   VAL A  47     -58.348 -41.887 -43.591  1.00  0.00           C  
ATOM    694  O   VAL A  47     -57.516 -41.152 -44.124  1.00  0.00           O  
ATOM    695  CB  VAL A  47     -59.690 -41.052 -41.655  1.00  0.00           C  
ATOM    696  CG1 VAL A  47     -58.463 -40.230 -41.288  1.00  0.00           C  
ATOM    697  CG2 VAL A  47     -60.965 -40.327 -41.255  1.00  0.00           C  
ATOM    698  H   VAL A  47     -61.345 -42.705 -42.763  1.00  0.00           H  
ATOM    699  HA  VAL A  47     -59.897 -40.418 -43.703  1.00  0.00           H  
ATOM    700  HB  VAL A  47     -59.621 -41.994 -41.111  1.00  0.00           H  
ATOM    701 1HG1 VAL A  47     -58.467 -40.031 -40.216  1.00  0.00           H  
ATOM    702 2HG1 VAL A  47     -57.562 -40.784 -41.550  1.00  0.00           H  
ATOM    703 3HG1 VAL A  47     -58.482 -39.286 -41.832  1.00  0.00           H  
ATOM    704 1HG2 VAL A  47     -60.946 -40.121 -40.185  1.00  0.00           H  
ATOM    705 2HG2 VAL A  47     -61.037 -39.387 -41.804  1.00  0.00           H  
ATOM    706 3HG2 VAL A  47     -61.828 -40.951 -41.489  1.00  0.00           H  
ATOM    707  N   ILE A  48     -58.176 -43.198 -43.326  1.00  0.00           N  
ATOM    708  CA  ILE A  48     -56.915 -43.840 -43.683  1.00  0.00           C  
ATOM    709  C   ILE A  48     -56.684 -43.796 -45.188  1.00  0.00           C  
ATOM    710  O   ILE A  48     -55.570 -43.547 -45.648  1.00  0.00           O  
ATOM    711  CB  ILE A  48     -56.886 -45.301 -43.200  1.00  0.00           C  
ATOM    712  CG1 ILE A  48     -56.846 -45.358 -41.671  1.00  0.00           C  
ATOM    713  CG2 ILE A  48     -55.693 -46.034 -43.795  1.00  0.00           C  
ATOM    714  CD1 ILE A  48     -57.088 -46.738 -41.104  1.00  0.00           C  
ATOM    715  H   ILE A  48     -58.924 -43.713 -42.884  1.00  0.00           H  
ATOM    716  HA  ILE A  48     -56.103 -43.300 -43.198  1.00  0.00           H  
ATOM    717  HB  ILE A  48     -57.801 -45.805 -43.510  1.00  0.00           H  
ATOM    718 1HG1 ILE A  48     -55.874 -45.011 -41.320  1.00  0.00           H  
ATOM    719 2HG1 ILE A  48     -57.600 -44.685 -41.262  1.00  0.00           H  
ATOM    720 1HG2 ILE A  48     -55.687 -47.065 -43.443  1.00  0.00           H  
ATOM    721 2HG2 ILE A  48     -55.764 -46.022 -44.882  1.00  0.00           H  
ATOM    722 3HG2 ILE A  48     -54.772 -45.540 -43.486  1.00  0.00           H  
ATOM    723 1HD1 ILE A  48     -57.045 -46.697 -40.016  1.00  0.00           H  
ATOM    724 2HD1 ILE A  48     -58.072 -47.091 -41.415  1.00  0.00           H  
ATOM    725 3HD1 ILE A  48     -56.325 -47.422 -41.472  1.00  0.00           H  
ATOM    726  N   VAL A  49     -57.790 -44.050 -45.917  1.00  0.00           N  
ATOM    727  CA  VAL A  49     -57.704 -44.038 -47.373  1.00  0.00           C  
ATOM    728  C   VAL A  49     -57.302 -42.662 -47.889  1.00  0.00           C  
ATOM    729  O   VAL A  49     -56.491 -42.545 -48.808  1.00  0.00           O  
ATOM    730  CB  VAL A  49     -59.055 -44.440 -47.993  1.00  0.00           C  
ATOM    731  CG1 VAL A  49     -59.032 -44.236 -49.500  1.00  0.00           C  
ATOM    732  CG2 VAL A  49     -59.371 -45.888 -47.649  1.00  0.00           C  
ATOM    733  H   VAL A  49     -58.659 -44.245 -45.441  1.00  0.00           H  
ATOM    734  HA  VAL A  49     -56.948 -44.761 -47.681  1.00  0.00           H  
ATOM    735  HB  VAL A  49     -59.835 -43.792 -47.592  1.00  0.00           H  
ATOM    736 1HG1 VAL A  49     -59.995 -44.525 -49.921  1.00  0.00           H  
ATOM    737 2HG1 VAL A  49     -58.840 -43.186 -49.722  1.00  0.00           H  
ATOM    738 3HG1 VAL A  49     -58.246 -44.850 -49.938  1.00  0.00           H  
ATOM    739 1HG2 VAL A  49     -60.329 -46.165 -48.090  1.00  0.00           H  
ATOM    740 2HG2 VAL A  49     -58.588 -46.535 -48.045  1.00  0.00           H  
ATOM    741 3HG2 VAL A  49     -59.424 -46.002 -46.566  1.00  0.00           H  
ATOM    742  N   SER A  50     -57.911 -41.642 -47.250  1.00  0.00           N  
ATOM    743  CA  SER A  50     -57.612 -40.271 -47.648  1.00  0.00           C  
ATOM    744  C   SER A  50     -56.142 -39.942 -47.427  1.00  0.00           C  
ATOM    745  O   SER A  50     -55.508 -39.295 -48.261  1.00  0.00           O  
ATOM    746  CB  SER A  50     -58.479 -39.300 -46.871  1.00  0.00           C  
ATOM    747  OG  SER A  50     -59.830 -39.452 -47.208  1.00  0.00           O  
ATOM    748  H   SER A  50     -58.563 -41.846 -46.506  1.00  0.00           H  
ATOM    749  HA  SER A  50     -57.831 -40.164 -48.712  1.00  0.00           H  
ATOM    750 1HB  SER A  50     -58.346 -39.468 -45.803  1.00  0.00           H  
ATOM    751 2HB  SER A  50     -58.162 -38.279 -47.083  1.00  0.00           H  
ATOM    752  HG  SER A  50     -60.309 -38.809 -46.679  1.00  0.00           H  
ATOM    753  N   GLY A  51     -55.645 -40.421 -46.268  1.00  0.00           N  
ATOM    754  CA  GLY A  51     -54.246 -40.176 -45.936  1.00  0.00           C  
ATOM    755  C   GLY A  51     -53.316 -40.814 -46.960  1.00  0.00           C  
ATOM    756  O   GLY A  51     -52.318 -40.218 -47.363  1.00  0.00           O  
ATOM    757  H   GLY A  51     -56.251 -40.941 -45.651  1.00  0.00           H  
ATOM    758 1HA  GLY A  51     -54.065 -39.102 -45.894  1.00  0.00           H  
ATOM    759 2HA  GLY A  51     -54.032 -40.576 -44.946  1.00  0.00           H  
ATOM    760  N   VAL A  52     -53.701 -42.047 -47.349  1.00  0.00           N  
ATOM    761  CA  VAL A  52     -52.897 -42.769 -48.328  1.00  0.00           C  
ATOM    762  C   VAL A  52     -52.849 -42.026 -49.657  1.00  0.00           C  
ATOM    763  O   VAL A  52     -51.799 -41.945 -50.296  1.00  0.00           O  
ATOM    764  CB  VAL A  52     -53.470 -44.181 -48.553  1.00  0.00           C  
ATOM    765  CG1 VAL A  52     -52.762 -44.864 -49.713  1.00  0.00           C  
ATOM    766  CG2 VAL A  52     -53.337 -45.003 -47.280  1.00  0.00           C  
ATOM    767  H   VAL A  52     -54.540 -42.449 -46.955  1.00  0.00           H  
ATOM    768  HA  VAL A  52     -51.882 -42.861 -47.941  1.00  0.00           H  
ATOM    769  HB  VAL A  52     -54.523 -44.097 -48.823  1.00  0.00           H  
ATOM    770 1HG1 VAL A  52     -53.180 -45.861 -49.858  1.00  0.00           H  
ATOM    771 2HG1 VAL A  52     -52.902 -44.278 -50.621  1.00  0.00           H  
ATOM    772 3HG1 VAL A  52     -51.698 -44.947 -49.492  1.00  0.00           H  
ATOM    773 1HG2 VAL A  52     -53.744 -45.999 -47.446  1.00  0.00           H  
ATOM    774 2HG2 VAL A  52     -52.284 -45.081 -47.006  1.00  0.00           H  
ATOM    775 3HG2 VAL A  52     -53.885 -44.516 -46.473  1.00  0.00           H  
ATOM    776  N   LYS A  53     -54.032 -41.497 -50.029  1.00  0.00           N  
ATOM    777  CA  LYS A  53     -54.121 -40.759 -51.282  1.00  0.00           C  
ATOM    778  C   LYS A  53     -53.226 -39.527 -51.260  1.00  0.00           C  
ATOM    779  O   LYS A  53     -52.560 -39.214 -52.248  1.00  0.00           O  
ATOM    780  CB  LYS A  53     -55.569 -40.352 -51.562  1.00  0.00           C  
ATOM    781  CG  LYS A  53     -56.487 -41.509 -51.931  1.00  0.00           C  
ATOM    782  CD  LYS A  53     -57.911 -41.030 -52.173  1.00  0.00           C  
ATOM    783  CE  LYS A  53     -58.832 -42.187 -52.530  1.00  0.00           C  
ATOM    784  NZ  LYS A  53     -60.237 -41.737 -52.732  1.00  0.00           N  
ATOM    785  H   LYS A  53     -54.836 -41.623 -49.431  1.00  0.00           H  
ATOM    786  HA  LYS A  53     -53.779 -41.406 -52.090  1.00  0.00           H  
ATOM    787 1HB  LYS A  53     -55.986 -39.861 -50.682  1.00  0.00           H  
ATOM    788 2HB  LYS A  53     -55.593 -39.632 -52.380  1.00  0.00           H  
ATOM    789 1HG  LYS A  53     -56.117 -41.994 -52.835  1.00  0.00           H  
ATOM    790 2HG  LYS A  53     -56.492 -42.241 -51.124  1.00  0.00           H  
ATOM    791 1HD  LYS A  53     -58.288 -40.539 -51.275  1.00  0.00           H  
ATOM    792 2HD  LYS A  53     -57.917 -40.308 -52.990  1.00  0.00           H  
ATOM    793 1HE  LYS A  53     -58.481 -42.663 -53.444  1.00  0.00           H  
ATOM    794 2HE  LYS A  53     -58.813 -42.927 -51.730  1.00  0.00           H  
ATOM    795 1HZ  LYS A  53     -60.814 -42.532 -52.966  1.00  0.00           H  
ATOM    796 2HZ  LYS A  53     -60.580 -41.310 -51.883  1.00  0.00           H  
ATOM    797 3HZ  LYS A  53     -60.270 -41.065 -53.484  1.00  0.00           H  
ATOM    798  N   THR A  54     -53.250 -38.856 -50.090  1.00  0.00           N  
ATOM    799  CA  THR A  54     -52.435 -37.657 -49.937  1.00  0.00           C  
ATOM    800  C   THR A  54     -50.953 -37.977 -50.079  1.00  0.00           C  
ATOM    801  O   THR A  54     -50.205 -37.230 -50.710  1.00  0.00           O  
ATOM    802  CB  THR A  54     -52.690 -36.983 -48.576  1.00  0.00           C  
ATOM    803  OG1 THR A  54     -54.064 -36.584 -48.487  1.00  0.00           O  
ATOM    804  CG2 THR A  54     -51.799 -35.761 -48.411  1.00  0.00           C  
ATOM    805  H   THR A  54     -53.834 -39.198 -49.339  1.00  0.00           H  
ATOM    806  HA  THR A  54     -52.704 -36.953 -50.724  1.00  0.00           H  
ATOM    807  HB  THR A  54     -52.479 -37.691 -47.774  1.00  0.00           H  
ATOM    808  HG1 THR A  54     -54.627 -37.357 -48.571  1.00  0.00           H  
ATOM    809 1HG2 THR A  54     -51.993 -35.298 -47.444  1.00  0.00           H  
ATOM    810 2HG2 THR A  54     -50.753 -36.063 -48.466  1.00  0.00           H  
ATOM    811 3HG2 THR A  54     -52.013 -35.046 -49.204  1.00  0.00           H  
ATOM    812  N   LEU A  55     -50.581 -39.118 -49.462  1.00  0.00           N  
ATOM    813  CA  LEU A  55     -49.186 -39.539 -49.523  1.00  0.00           C  
ATOM    814  C   LEU A  55     -48.755 -39.809 -50.959  1.00  0.00           C  
ATOM    815  O   LEU A  55     -47.652 -39.442 -51.366  1.00  0.00           O  
ATOM    816  CB  LEU A  55     -48.975 -40.799 -48.674  1.00  0.00           C  
ATOM    817  CG  LEU A  55     -49.093 -40.606 -47.157  1.00  0.00           C  
ATOM    818  CD1 LEU A  55     -49.045 -41.963 -46.467  1.00  0.00           C  
ATOM    819  CD2 LEU A  55     -47.969 -39.705 -46.670  1.00  0.00           C  
ATOM    820  H   LEU A  55     -51.276 -39.660 -48.969  1.00  0.00           H  
ATOM    821  HA  LEU A  55     -48.565 -38.738 -49.122  1.00  0.00           H  
ATOM    822 1HB  LEU A  55     -49.711 -41.545 -48.971  1.00  0.00           H  
ATOM    823 2HB  LEU A  55     -47.982 -41.196 -48.881  1.00  0.00           H  
ATOM    824  HG  LEU A  55     -50.054 -40.147 -46.922  1.00  0.00           H  
ATOM    825 1HD1 LEU A  55     -49.129 -41.826 -45.388  1.00  0.00           H  
ATOM    826 2HD1 LEU A  55     -49.871 -42.580 -46.819  1.00  0.00           H  
ATOM    827 3HD1 LEU A  55     -48.100 -42.454 -46.697  1.00  0.00           H  
ATOM    828 1HD2 LEU A  55     -48.053 -39.567 -45.592  1.00  0.00           H  
ATOM    829 2HD2 LEU A  55     -47.008 -40.164 -46.903  1.00  0.00           H  
ATOM    830 3HD2 LEU A  55     -48.038 -38.736 -47.166  1.00  0.00           H  
ATOM    831  N   VAL A  56     -49.680 -40.463 -51.692  1.00  0.00           N  
ATOM    832  CA  VAL A  56     -49.391 -40.781 -53.085  1.00  0.00           C  
ATOM    833  C   VAL A  56     -49.181 -39.516 -53.908  1.00  0.00           C  
ATOM    834  O   VAL A  56     -48.283 -39.453 -54.748  1.00  0.00           O  
ATOM    835  CB  VAL A  56     -50.544 -41.601 -53.695  1.00  0.00           C  
ATOM    836  CG1 VAL A  56     -50.345 -41.764 -55.195  1.00  0.00           C  
ATOM    837  CG2 VAL A  56     -50.632 -42.957 -53.013  1.00  0.00           C  
ATOM    838  H   VAL A  56     -50.556 -40.720 -51.262  1.00  0.00           H  
ATOM    839  HA  VAL A  56     -48.479 -41.378 -53.122  1.00  0.00           H  
ATOM    840  HB  VAL A  56     -51.478 -41.059 -53.552  1.00  0.00           H  
ATOM    841 1HG1 VAL A  56     -51.169 -42.345 -55.610  1.00  0.00           H  
ATOM    842 2HG1 VAL A  56     -50.321 -40.782 -55.668  1.00  0.00           H  
ATOM    843 3HG1 VAL A  56     -49.405 -42.282 -55.384  1.00  0.00           H  
ATOM    844 1HG2 VAL A  56     -51.449 -43.531 -53.448  1.00  0.00           H  
ATOM    845 2HG2 VAL A  56     -49.695 -43.496 -53.151  1.00  0.00           H  
ATOM    846 3HG2 VAL A  56     -50.816 -42.817 -51.947  1.00  0.00           H  
ATOM    847  N   GLU A  57     -50.052 -38.528 -53.618  1.00  0.00           N  
ATOM    848  CA  GLU A  57     -49.959 -37.262 -54.335  1.00  0.00           C  
ATOM    849  C   GLU A  57     -48.621 -36.580 -54.076  1.00  0.00           C  
ATOM    850  O   GLU A  57     -48.007 -36.030 -54.991  1.00  0.00           O  
ATOM    851  CB  GLU A  57     -51.104 -36.333 -53.926  1.00  0.00           C  
ATOM    852  CG  GLU A  57     -51.120 -34.997 -54.656  1.00  0.00           C  
ATOM    853  CD  GLU A  57     -51.384 -35.138 -56.129  1.00  0.00           C  
ATOM    854  OE1 GLU A  57     -51.916 -36.148 -56.524  1.00  0.00           O  
ATOM    855  OE2 GLU A  57     -51.053 -34.235 -56.861  1.00  0.00           O  
ATOM    856  H   GLU A  57     -50.755 -38.684 -52.909  1.00  0.00           H  
ATOM    857  HA  GLU A  57     -50.036 -37.463 -55.404  1.00  0.00           H  
ATOM    858 1HB  GLU A  57     -52.058 -36.827 -54.112  1.00  0.00           H  
ATOM    859 2HB  GLU A  57     -51.043 -36.129 -52.857  1.00  0.00           H  
ATOM    860 1HG  GLU A  57     -51.893 -34.365 -54.219  1.00  0.00           H  
ATOM    861 2HG  GLU A  57     -50.160 -34.503 -54.509  1.00  0.00           H  
ATOM    862  N   VAL A  58     -48.214 -36.649 -52.793  1.00  0.00           N  
ATOM    863  CA  VAL A  58     -46.947 -36.036 -52.412  1.00  0.00           C  
ATOM    864  C   VAL A  58     -45.779 -36.687 -53.142  1.00  0.00           C  
ATOM    865  O   VAL A  58     -44.861 -36.004 -53.597  1.00  0.00           O  
ATOM    866  CB  VAL A  58     -46.731 -36.157 -50.892  1.00  0.00           C  
ATOM    867  CG1 VAL A  58     -45.328 -35.703 -50.516  1.00  0.00           C  
ATOM    868  CG2 VAL A  58     -47.779 -35.340 -50.153  1.00  0.00           C  
ATOM    869  H   VAL A  58     -48.795 -37.125 -52.117  1.00  0.00           H  
ATOM    870  HA  VAL A  58     -46.981 -34.979 -52.678  1.00  0.00           H  
ATOM    871  HB  VAL A  58     -46.817 -37.205 -50.605  1.00  0.00           H  
ATOM    872 1HG1 VAL A  58     -45.192 -35.796 -49.438  1.00  0.00           H  
ATOM    873 2HG1 VAL A  58     -44.595 -36.325 -51.029  1.00  0.00           H  
ATOM    874 3HG1 VAL A  58     -45.192 -34.662 -50.810  1.00  0.00           H  
ATOM    875 1HG2 VAL A  58     -47.620 -35.431 -49.079  1.00  0.00           H  
ATOM    876 2HG2 VAL A  58     -47.696 -34.293 -50.445  1.00  0.00           H  
ATOM    877 3HG2 VAL A  58     -48.773 -35.710 -50.405  1.00  0.00           H  
ATOM    878  N   VAL A  59     -45.870 -38.030 -53.226  1.00  0.00           N  
ATOM    879  CA  VAL A  59     -44.815 -38.775 -53.903  1.00  0.00           C  
ATOM    880  C   VAL A  59     -44.716 -38.380 -55.370  1.00  0.00           C  
ATOM    881  O   VAL A  59     -43.620 -38.228 -55.910  1.00  0.00           O  
ATOM    882  CB  VAL A  59     -45.078 -40.289 -53.799  1.00  0.00           C  
ATOM    883  CG1 VAL A  59     -44.098 -41.061 -54.669  1.00  0.00           C  
ATOM    884  CG2 VAL A  59     -44.978 -40.734 -52.348  1.00  0.00           C  
ATOM    885  H   VAL A  59     -46.668 -38.496 -52.818  1.00  0.00           H  
ATOM    886  HA  VAL A  59     -43.865 -38.551 -53.416  1.00  0.00           H  
ATOM    887  HB  VAL A  59     -46.079 -40.501 -54.177  1.00  0.00           H  
ATOM    888 1HG1 VAL A  59     -44.299 -42.130 -54.584  1.00  0.00           H  
ATOM    889 2HG1 VAL A  59     -44.212 -40.753 -55.708  1.00  0.00           H  
ATOM    890 3HG1 VAL A  59     -43.079 -40.857 -54.339  1.00  0.00           H  
ATOM    891 1HG2 VAL A  59     -45.166 -41.805 -52.282  1.00  0.00           H  
ATOM    892 2HG2 VAL A  59     -43.980 -40.517 -51.969  1.00  0.00           H  
ATOM    893 3HG2 VAL A  59     -45.717 -40.199 -51.752  1.00  0.00           H  
ATOM    894  N   LYS A  60     -45.912 -38.224 -55.974  1.00  0.00           N  
ATOM    895  CA  LYS A  60     -45.957 -37.844 -57.381  1.00  0.00           C  
ATOM    896  C   LYS A  60     -45.317 -36.480 -57.604  1.00  0.00           C  
ATOM    897  O   LYS A  60     -44.587 -36.278 -58.574  1.00  0.00           O  
ATOM    898  CB  LYS A  60     -47.400 -37.837 -57.888  1.00  0.00           C  
ATOM    899  CG  LYS A  60     -48.028 -39.218 -58.019  1.00  0.00           C  
ATOM    900  CD  LYS A  60     -49.466 -39.128 -58.507  1.00  0.00           C  
ATOM    901  CE  LYS A  60     -50.098 -40.507 -58.628  1.00  0.00           C  
ATOM    902  NZ  LYS A  60     -51.518 -40.432 -59.067  1.00  0.00           N  
ATOM    903  H   LYS A  60     -46.756 -38.373 -55.440  1.00  0.00           H  
ATOM    904  HA  LYS A  60     -45.390 -38.577 -57.956  1.00  0.00           H  
ATOM    905 1HB  LYS A  60     -48.021 -37.251 -57.210  1.00  0.00           H  
ATOM    906 2HB  LYS A  60     -47.440 -37.357 -58.866  1.00  0.00           H  
ATOM    907 1HG  LYS A  60     -47.450 -39.815 -58.727  1.00  0.00           H  
ATOM    908 2HG  LYS A  60     -48.012 -39.719 -57.052  1.00  0.00           H  
ATOM    909 1HD  LYS A  60     -50.051 -38.529 -57.808  1.00  0.00           H  
ATOM    910 2HD  LYS A  60     -49.490 -38.642 -59.482  1.00  0.00           H  
ATOM    911 1HE  LYS A  60     -49.539 -41.102 -59.348  1.00  0.00           H  
ATOM    912 2HE  LYS A  60     -50.056 -41.012 -57.663  1.00  0.00           H  
ATOM    913 1HZ  LYS A  60     -51.900 -41.364 -59.134  1.00  0.00           H  
ATOM    914 2HZ  LYS A  60     -52.051 -39.897 -58.395  1.00  0.00           H  
ATOM    915 3HZ  LYS A  60     -51.568 -39.982 -59.970  1.00  0.00           H  
ATOM    916  N   ALA A  61     -45.632 -35.570 -56.659  1.00  0.00           N  
ATOM    917  CA  ALA A  61     -45.083 -34.223 -56.755  1.00  0.00           C  
ATOM    918  C   ALA A  61     -43.562 -34.241 -56.674  1.00  0.00           C  
ATOM    919  O   ALA A  61     -42.883 -33.526 -57.410  1.00  0.00           O  
ATOM    920  CB  ALA A  61     -45.660 -33.336 -55.661  1.00  0.00           C  
ATOM    921  H   ALA A  61     -46.243 -35.839 -55.901  1.00  0.00           H  
ATOM    922  HA  ALA A  61     -45.361 -33.812 -57.726  1.00  0.00           H  
ATOM    923 1HB  ALA A  61     -45.241 -32.334 -55.746  1.00  0.00           H  
ATOM    924 2HB  ALA A  61     -46.744 -33.286 -55.768  1.00  0.00           H  
ATOM    925 3HB  ALA A  61     -45.411 -33.752 -54.687  1.00  0.00           H  
ATOM    926  N   ALA A  62     -43.077 -35.092 -55.746  1.00  0.00           N  
ATOM    927  CA  ALA A  62     -41.635 -35.206 -55.567  1.00  0.00           C  
ATOM    928  C   ALA A  62     -40.960 -35.713 -56.836  1.00  0.00           C  
ATOM    929  O   ALA A  62     -39.897 -35.226 -57.222  1.00  0.00           O  
ATOM    930  CB  ALA A  62     -41.317 -36.125 -54.397  1.00  0.00           C  
ATOM    931  H   ALA A  62     -43.723 -35.635 -55.191  1.00  0.00           H  
ATOM    932  HA  ALA A  62     -41.240 -34.213 -55.354  1.00  0.00           H  
ATOM    933 1HB  ALA A  62     -40.237 -36.200 -54.276  1.00  0.00           H  
ATOM    934 2HB  ALA A  62     -41.757 -35.719 -53.486  1.00  0.00           H  
ATOM    935 3HB  ALA A  62     -41.730 -37.114 -54.589  1.00  0.00           H  
ATOM    936  N   GLN A  63     -41.634 -36.706 -57.451  1.00  0.00           N  
ATOM    937  CA  GLN A  63     -41.097 -37.280 -58.678  1.00  0.00           C  
ATOM    938  C   GLN A  63     -41.010 -36.235 -59.783  1.00  0.00           C  
ATOM    939  O   GLN A  63     -40.019 -36.167 -60.510  1.00  0.00           O  
ATOM    940  CB  GLN A  63     -41.958 -38.459 -59.141  1.00  0.00           C  
ATOM    941  CG  GLN A  63     -41.863 -39.686 -58.250  1.00  0.00           C  
ATOM    942  CD  GLN A  63     -42.795 -40.797 -58.695  1.00  0.00           C  
ATOM    943  OE1 GLN A  63     -43.503 -40.668 -59.697  1.00  0.00           O  
ATOM    944  NE2 GLN A  63     -42.801 -41.897 -57.950  1.00  0.00           N  
ATOM    945  H   GLN A  63     -42.501 -37.034 -57.050  1.00  0.00           H  
ATOM    946  HA  GLN A  63     -40.089 -37.643 -58.478  1.00  0.00           H  
ATOM    947 1HB  GLN A  63     -43.003 -38.152 -59.181  1.00  0.00           H  
ATOM    948 2HB  GLN A  63     -41.663 -38.751 -60.149  1.00  0.00           H  
ATOM    949 1HG  GLN A  63     -40.842 -40.065 -58.278  1.00  0.00           H  
ATOM    950 2HG  GLN A  63     -42.129 -39.404 -57.231  1.00  0.00           H  
ATOM    951 1HE2 GLN A  63     -43.396 -42.664 -58.195  1.00  0.00           H  
ATOM    952 2HE2 GLN A  63     -42.211 -41.959 -57.145  1.00  0.00           H  
ATOM    953  N   GLU A  64     -42.030 -35.403 -59.936  1.00  0.00           N  
ATOM    954  CA  GLU A  64     -42.183 -34.601 -61.165  1.00  0.00           C  
ATOM    955  C   GLU A  64     -40.977 -33.713 -61.524  1.00  0.00           C  
ATOM    956  O   GLU A  64     -40.775 -33.364 -62.687  1.00  0.00           O  
ATOM    957  CB  GLU A  64     -43.426 -33.717 -61.040  1.00  0.00           C  
ATOM    958  CG  GLU A  64     -43.761 -32.922 -62.294  1.00  0.00           C  
ATOM    959  CD  GLU A  64     -44.147 -33.795 -63.455  1.00  0.00           C  
ATOM    960  OE1 GLU A  64     -44.529 -34.918 -63.229  1.00  0.00           O  
ATOM    961  OE2 GLU A  64     -44.059 -33.339 -64.571  1.00  0.00           O  
ATOM    962  H   GLU A  64     -42.712 -35.319 -59.196  1.00  0.00           H  
ATOM    963  HA  GLU A  64     -42.320 -35.281 -62.007  1.00  0.00           H  
ATOM    964 1HB  GLU A  64     -44.290 -34.337 -60.797  1.00  0.00           H  
ATOM    965 2HB  GLU A  64     -43.289 -33.010 -60.222  1.00  0.00           H  
ATOM    966 1HG  GLU A  64     -44.586 -32.246 -62.073  1.00  0.00           H  
ATOM    967 2HG  GLU A  64     -42.897 -32.319 -62.570  1.00  0.00           H  
ATOM    968  N   GLY A  65     -40.167 -33.341 -60.534  1.00  0.00           N  
ATOM    969  CA  GLY A  65     -39.152 -32.301 -60.732  1.00  0.00           C  
ATOM    970  C   GLY A  65     -39.775 -30.901 -60.516  1.00  0.00           C  
ATOM    971  O   GLY A  65     -39.647 -30.016 -61.362  1.00  0.00           O  
ATOM    972  H   GLY A  65     -40.256 -33.786 -59.631  1.00  0.00           H  
ATOM    973 1HA  GLY A  65     -38.327 -32.459 -60.037  1.00  0.00           H  
ATOM    974 2HA  GLY A  65     -38.742 -32.381 -61.738  1.00  0.00           H  
ATOM    975  N   LEU A  66     -40.447 -30.735 -59.365  1.00  0.00           N  
ATOM    976  CA  LEU A  66     -40.661 -29.309 -59.687  1.00  0.00           C  
ATOM    977  C   LEU A  66     -40.011 -28.432 -58.615  1.00  0.00           C  
ATOM    978  O   LEU A  66     -39.637 -28.915 -57.547  1.00  0.00           O  
ATOM    979  CB  LEU A  66     -42.159 -28.991 -59.783  1.00  0.00           C  
ATOM    980  CG  LEU A  66     -42.948 -29.811 -60.811  1.00  0.00           C  
ATOM    981  CD1 LEU A  66     -44.431 -29.487 -60.689  1.00  0.00           C  
ATOM    982  CD2 LEU A  66     -42.434 -29.503 -62.209  1.00  0.00           C  
ATOM    983  H   LEU A  66     -40.568 -31.524 -58.747  1.00  0.00           H  
ATOM    984  HA  LEU A  66     -40.196 -29.098 -60.649  1.00  0.00           H  
ATOM    985 1HB  LEU A  66     -42.612 -29.158 -58.807  1.00  0.00           H  
ATOM    986 2HB  LEU A  66     -42.275 -27.938 -60.039  1.00  0.00           H  
ATOM    987  HG  LEU A  66     -42.821 -30.874 -60.604  1.00  0.00           H  
ATOM    988 1HD1 LEU A  66     -44.992 -30.070 -61.420  1.00  0.00           H  
ATOM    989 2HD1 LEU A  66     -44.777 -29.735 -59.686  1.00  0.00           H  
ATOM    990 3HD1 LEU A  66     -44.587 -28.425 -60.876  1.00  0.00           H  
ATOM    991 1HD2 LEU A  66     -42.995 -30.087 -62.940  1.00  0.00           H  
ATOM    992 2HD2 LEU A  66     -42.562 -28.441 -62.418  1.00  0.00           H  
ATOM    993 3HD2 LEU A  66     -41.377 -29.761 -62.273  1.00  0.00           H  
ATOM    994  N   PRO A  67     -39.875 -27.138 -58.899  1.00  0.00           N  
ATOM    995  CA  PRO A  67     -39.070 -26.256 -58.052  1.00  0.00           C  
ATOM    996  C   PRO A  67     -39.562 -26.286 -56.608  1.00  0.00           C  
ATOM    997  O   PRO A  67     -40.762 -26.392 -56.354  1.00  0.00           O  
ATOM    998  CB  PRO A  67     -39.275 -24.878 -58.690  1.00  0.00           C  
ATOM    999  CG  PRO A  67     -39.605 -25.179 -60.112  1.00  0.00           C  
ATOM   1000  CD  PRO A  67     -40.434 -26.434 -60.047  1.00  0.00           C  
ATOM   1001  HA  PRO A  67     -38.015 -26.562 -58.110  1.00  0.00           H  
ATOM   1002 1HB  PRO A  67     -40.081 -24.339 -58.170  1.00  0.00           H  
ATOM   1003 2HB  PRO A  67     -38.363 -24.273 -58.582  1.00  0.00           H  
ATOM   1004 1HG  PRO A  67     -40.148 -24.336 -60.563  1.00  0.00           H  
ATOM   1005 2HG  PRO A  67     -38.682 -25.312 -60.696  1.00  0.00           H  
ATOM   1006 1HD  PRO A  67     -41.490 -26.169 -59.889  1.00  0.00           H  
ATOM   1007 2HD  PRO A  67     -40.312 -27.004 -60.979  1.00  0.00           H  
ATOM   1008  N   ASP A  68     -38.622 -26.192 -55.673  1.00  0.00           N  
ATOM   1009  CA  ASP A  68     -38.881 -26.509 -54.273  1.00  0.00           C  
ATOM   1010  C   ASP A  68     -40.029 -25.691 -53.685  1.00  0.00           C  
ATOM   1011  O   ASP A  68     -40.755 -26.163 -52.810  1.00  0.00           O  
ATOM   1012  CB  ASP A  68     -37.617 -26.280 -53.441  1.00  0.00           C  
ATOM   1013  CG  ASP A  68     -36.542 -27.327 -53.697  1.00  0.00           C  
ATOM   1014  OD1 ASP A  68     -36.856 -28.347 -54.263  1.00  0.00           O  
ATOM   1015  OD2 ASP A  68     -35.417 -27.098 -53.323  1.00  0.00           O  
ATOM   1016  H   ASP A  68     -37.694 -25.891 -55.937  1.00  0.00           H  
ATOM   1017  HA  ASP A  68     -39.160 -27.560 -54.202  1.00  0.00           H  
ATOM   1018 1HB  ASP A  68     -37.206 -25.296 -53.666  1.00  0.00           H  
ATOM   1019 2HB  ASP A  68     -37.872 -26.293 -52.381  1.00  0.00           H  
ATOM   1020  N   PRO A  69     -40.209 -24.454 -54.155  1.00  0.00           N  
ATOM   1021  CA  PRO A  69     -41.370 -23.682 -53.729  1.00  0.00           C  
ATOM   1022  C   PRO A  69     -42.662 -24.448 -53.980  1.00  0.00           C  
ATOM   1023  O   PRO A  69     -43.527 -24.529 -53.107  1.00  0.00           O  
ATOM   1024  CB  PRO A  69     -41.283 -22.422 -54.596  1.00  0.00           C  
ATOM   1025  CG  PRO A  69     -39.824 -22.247 -54.842  1.00  0.00           C  
ATOM   1026  CD  PRO A  69     -39.310 -23.647 -55.054  1.00  0.00           C  
ATOM   1027  HA  PRO A  69     -41.268 -23.434 -52.662  1.00  0.00           H  
ATOM   1028 1HB  PRO A  69     -41.859 -22.562 -55.522  1.00  0.00           H  
ATOM   1029 2HB  PRO A  69     -41.731 -21.568 -54.065  1.00  0.00           H  
ATOM   1030 1HG  PRO A  69     -39.661 -21.599 -55.716  1.00  0.00           H  
ATOM   1031 2HG  PRO A  69     -39.350 -21.748 -53.984  1.00  0.00           H  
ATOM   1032 1HD  PRO A  69     -39.437 -23.928 -56.110  1.00  0.00           H  
ATOM   1033 2HD  PRO A  69     -38.250 -23.697 -54.764  1.00  0.00           H  
ATOM   1034  N   GLU A  70     -42.741 -24.997 -55.209  1.00  0.00           N  
ATOM   1035  CA  GLU A  70     -43.929 -25.759 -55.576  1.00  0.00           C  
ATOM   1036  C   GLU A  70     -44.098 -26.980 -54.680  1.00  0.00           C  
ATOM   1037  O   GLU A  70     -45.209 -27.302 -54.258  1.00  0.00           O  
ATOM   1038  CB  GLU A  70     -43.851 -26.194 -57.041  1.00  0.00           C  
ATOM   1039  CG  GLU A  70     -43.990 -25.057 -58.043  1.00  0.00           C  
ATOM   1040  CD  GLU A  70     -43.831 -25.511 -59.468  1.00  0.00           C  
ATOM   1041  OE1 GLU A  70     -43.506 -26.655 -59.674  1.00  0.00           O  
ATOM   1042  OE2 GLU A  70     -44.033 -24.711 -60.351  1.00  0.00           O  
ATOM   1043  H   GLU A  70     -41.974 -24.871 -55.854  1.00  0.00           H  
ATOM   1044  HA  GLU A  70     -44.803 -25.119 -55.447  1.00  0.00           H  
ATOM   1045 1HB  GLU A  70     -42.896 -26.687 -57.224  1.00  0.00           H  
ATOM   1046 2HB  GLU A  70     -44.638 -26.920 -57.247  1.00  0.00           H  
ATOM   1047 1HG  GLU A  70     -44.974 -24.603 -57.927  1.00  0.00           H  
ATOM   1048 2HG  GLU A  70     -43.241 -24.298 -57.822  1.00  0.00           H  
ATOM   1049  N   ILE A  71     -42.945 -27.629 -54.422  1.00  0.00           N  
ATOM   1050  CA  ILE A  71     -42.969 -28.816 -53.575  1.00  0.00           C  
ATOM   1051  C   ILE A  71     -43.457 -28.480 -52.171  1.00  0.00           C  
ATOM   1052  O   ILE A  71     -44.234 -29.228 -51.577  1.00  0.00           O  
ATOM   1053  CB  ILE A  71     -41.574 -29.461 -53.494  1.00  0.00           C  
ATOM   1054  CG1 ILE A  71     -41.179 -30.051 -54.850  1.00  0.00           C  
ATOM   1055  CG2 ILE A  71     -41.545 -30.533 -52.415  1.00  0.00           C  
ATOM   1056  CD1 ILE A  71     -39.726 -30.460 -54.939  1.00  0.00           C  
ATOM   1057  H   ILE A  71     -42.085 -27.282 -54.820  1.00  0.00           H  
ATOM   1058  HA  ILE A  71     -43.658 -29.538 -54.011  1.00  0.00           H  
ATOM   1059  HB  ILE A  71     -40.833 -28.699 -53.254  1.00  0.00           H  
ATOM   1060 1HG1 ILE A  71     -41.793 -30.926 -55.059  1.00  0.00           H  
ATOM   1061 2HG1 ILE A  71     -41.374 -29.320 -55.636  1.00  0.00           H  
ATOM   1062 1HG2 ILE A  71     -40.552 -30.980 -52.372  1.00  0.00           H  
ATOM   1063 2HG2 ILE A  71     -41.784 -30.086 -51.451  1.00  0.00           H  
ATOM   1064 3HG2 ILE A  71     -42.279 -31.304 -52.649  1.00  0.00           H  
ATOM   1065 1HD1 ILE A  71     -39.522 -30.867 -55.929  1.00  0.00           H  
ATOM   1066 2HD1 ILE A  71     -39.092 -29.589 -54.767  1.00  0.00           H  
ATOM   1067 3HD1 ILE A  71     -39.515 -31.217 -54.185  1.00  0.00           H  
ATOM   1068  N   GLY A  72     -42.960 -27.325 -51.683  1.00  0.00           N  
ATOM   1069  CA  GLY A  72     -43.350 -26.887 -50.348  1.00  0.00           C  
ATOM   1070  C   GLY A  72     -44.851 -26.638 -50.267  1.00  0.00           C  
ATOM   1071  O   GLY A  72     -45.497 -26.998 -49.283  1.00  0.00           O  
ATOM   1072  H   GLY A  72     -42.325 -26.783 -52.253  1.00  0.00           H  
ATOM   1073 1HA  GLY A  72     -43.063 -27.645 -49.619  1.00  0.00           H  
ATOM   1074 2HA  GLY A  72     -42.812 -25.975 -50.092  1.00  0.00           H  
ATOM   1075  N   ARG A  73     -45.357 -26.008 -51.347  1.00  0.00           N  
ATOM   1076  CA  ARG A  73     -46.784 -25.712 -51.396  1.00  0.00           C  
ATOM   1077  C   ARG A  73     -47.614 -26.988 -51.363  1.00  0.00           C  
ATOM   1078  O   ARG A  73     -48.639 -27.056 -50.685  1.00  0.00           O  
ATOM   1079  CB  ARG A  73     -47.123 -24.921 -52.651  1.00  0.00           C  
ATOM   1080  CG  ARG A  73     -46.616 -23.488 -52.662  1.00  0.00           C  
ATOM   1081  CD  ARG A  73     -46.935 -22.802 -53.939  1.00  0.00           C  
ATOM   1082  NE  ARG A  73     -46.452 -21.431 -53.954  1.00  0.00           N  
ATOM   1083  CZ  ARG A  73     -46.476 -20.622 -55.032  1.00  0.00           C  
ATOM   1084  NH1 ARG A  73     -46.963 -21.061 -56.172  1.00  0.00           N  
ATOM   1085  NH2 ARG A  73     -46.011 -19.388 -54.943  1.00  0.00           N  
ATOM   1086  H   ARG A  73     -44.738 -25.754 -52.103  1.00  0.00           H  
ATOM   1087  HA  ARG A  73     -47.042 -25.108 -50.525  1.00  0.00           H  
ATOM   1088 1HB  ARG A  73     -46.706 -25.425 -53.522  1.00  0.00           H  
ATOM   1089 2HB  ARG A  73     -48.205 -24.889 -52.779  1.00  0.00           H  
ATOM   1090 1HG  ARG A  73     -47.080 -22.932 -51.848  1.00  0.00           H  
ATOM   1091 2HG  ARG A  73     -45.533 -23.485 -52.532  1.00  0.00           H  
ATOM   1092 1HD  ARG A  73     -46.469 -23.337 -54.766  1.00  0.00           H  
ATOM   1093 2HD  ARG A  73     -48.015 -22.784 -54.082  1.00  0.00           H  
ATOM   1094  HE  ARG A  73     -46.070 -21.058 -53.095  1.00  0.00           H  
ATOM   1095 1HH1 ARG A  73     -47.318 -22.004 -56.239  1.00  0.00           H  
ATOM   1096 2HH1 ARG A  73     -46.982 -20.455 -56.979  1.00  0.00           H  
ATOM   1097 1HH2 ARG A  73     -45.637 -19.051 -54.067  1.00  0.00           H  
ATOM   1098 2HH2 ARG A  73     -46.030 -18.783 -55.750  1.00  0.00           H  
ATOM   1099  N   LYS A  74     -47.116 -27.981 -52.128  1.00  0.00           N  
ATOM   1100  CA  LYS A  74     -47.816 -29.258 -52.183  1.00  0.00           C  
ATOM   1101  C   LYS A  74     -47.867 -29.919 -50.812  1.00  0.00           C  
ATOM   1102  O   LYS A  74     -48.891 -30.478 -50.419  1.00  0.00           O  
ATOM   1103  CB  LYS A  74     -47.148 -30.191 -53.194  1.00  0.00           C  
ATOM   1104  CG  LYS A  74     -47.334 -29.781 -54.648  1.00  0.00           C  
ATOM   1105  CD  LYS A  74     -46.625 -30.744 -55.589  1.00  0.00           C  
ATOM   1106  CE  LYS A  74     -46.800 -30.329 -57.042  1.00  0.00           C  
ATOM   1107  NZ  LYS A  74     -46.079 -31.240 -57.972  1.00  0.00           N  
ATOM   1108  H   LYS A  74     -46.265 -27.822 -52.648  1.00  0.00           H  
ATOM   1109  HA  LYS A  74     -48.843 -29.075 -52.504  1.00  0.00           H  
ATOM   1110 1HB  LYS A  74     -46.077 -30.237 -52.994  1.00  0.00           H  
ATOM   1111 2HB  LYS A  74     -47.546 -31.199 -53.076  1.00  0.00           H  
ATOM   1112 1HG  LYS A  74     -48.398 -29.769 -54.889  1.00  0.00           H  
ATOM   1113 2HG  LYS A  74     -46.934 -28.779 -54.798  1.00  0.00           H  
ATOM   1114 1HD  LYS A  74     -45.561 -30.767 -55.352  1.00  0.00           H  
ATOM   1115 2HD  LYS A  74     -47.030 -31.747 -55.456  1.00  0.00           H  
ATOM   1116 1HE  LYS A  74     -47.859 -30.334 -57.297  1.00  0.00           H  
ATOM   1117 2HE  LYS A  74     -46.421 -29.316 -57.180  1.00  0.00           H  
ATOM   1118 1HZ  LYS A  74     -46.220 -30.931 -58.924  1.00  0.00           H  
ATOM   1119 2HZ  LYS A  74     -45.092 -31.229 -57.757  1.00  0.00           H  
ATOM   1120 3HZ  LYS A  74     -46.436 -32.179 -57.868  1.00  0.00           H  
ATOM   1121  N   GLY A  75     -46.715 -29.823 -50.118  1.00  0.00           N  
ATOM   1122  CA  GLY A  75     -46.631 -30.414 -48.788  1.00  0.00           C  
ATOM   1123  C   GLY A  75     -47.623 -29.762 -47.833  1.00  0.00           C  
ATOM   1124  O   GLY A  75     -48.269 -30.441 -47.035  1.00  0.00           O  
ATOM   1125  H   GLY A  75     -45.929 -29.342 -50.534  1.00  0.00           H  
ATOM   1126 1HA  GLY A  75     -46.831 -31.483 -48.852  1.00  0.00           H  
ATOM   1127 2HA  GLY A  75     -45.619 -30.298 -48.402  1.00  0.00           H  
ATOM   1128  N   VAL A  76     -47.702 -28.421 -47.961  1.00  0.00           N  
ATOM   1129  CA  VAL A  76     -48.616 -27.675 -47.105  1.00  0.00           C  
ATOM   1130  C   VAL A  76     -50.061 -28.096 -47.344  1.00  0.00           C  
ATOM   1131  O   VAL A  76     -50.838 -28.244 -46.401  1.00  0.00           O  
ATOM   1132  CB  VAL A  76     -48.475 -26.163 -47.363  1.00  0.00           C  
ATOM   1133  CG1 VAL A  76     -49.560 -25.394 -46.625  1.00  0.00           C  
ATOM   1134  CG2 VAL A  76     -47.093 -25.692 -46.935  1.00  0.00           C  
ATOM   1135  H   VAL A  76     -47.125 -27.958 -48.649  1.00  0.00           H  
ATOM   1136  HA  VAL A  76     -48.359 -27.878 -46.065  1.00  0.00           H  
ATOM   1137  HB  VAL A  76     -48.612 -25.971 -48.427  1.00  0.00           H  
ATOM   1138 1HG1 VAL A  76     -49.445 -24.327 -46.819  1.00  0.00           H  
ATOM   1139 2HG1 VAL A  76     -50.539 -25.722 -46.973  1.00  0.00           H  
ATOM   1140 3HG1 VAL A  76     -49.473 -25.578 -45.554  1.00  0.00           H  
ATOM   1141 1HG2 VAL A  76     -47.000 -24.622 -47.121  1.00  0.00           H  
ATOM   1142 2HG2 VAL A  76     -46.954 -25.889 -45.872  1.00  0.00           H  
ATOM   1143 3HG2 VAL A  76     -46.334 -26.226 -47.506  1.00  0.00           H  
ATOM   1144  N   ASP A  77     -50.367 -28.277 -48.645  1.00  0.00           N  
ATOM   1145  CA  ASP A  77     -51.718 -28.681 -49.010  1.00  0.00           C  
ATOM   1146  C   ASP A  77     -52.065 -30.042 -48.418  1.00  0.00           C  
ATOM   1147  O   ASP A  77     -53.175 -30.253 -47.930  1.00  0.00           O  
ATOM   1148  CB  ASP A  77     -51.872 -28.726 -50.533  1.00  0.00           C  
ATOM   1149  CG  ASP A  77     -51.891 -27.342 -51.167  1.00  0.00           C  
ATOM   1150  OD1 ASP A  77     -52.080 -26.385 -50.454  1.00  0.00           O  
ATOM   1151  OD2 ASP A  77     -51.716 -27.255 -52.359  1.00  0.00           O  
ATOM   1152  H   ASP A  77     -49.652 -28.128 -49.343  1.00  0.00           H  
ATOM   1153  HA  ASP A  77     -52.419 -27.947 -48.611  1.00  0.00           H  
ATOM   1154 1HB  ASP A  77     -51.050 -29.297 -50.965  1.00  0.00           H  
ATOM   1155 2HB  ASP A  77     -52.798 -29.241 -50.790  1.00  0.00           H  
ATOM   1156  N   ALA A  78     -51.061 -30.939 -48.490  1.00  0.00           N  
ATOM   1157  CA  ALA A  78     -51.262 -32.280 -47.958  1.00  0.00           C  
ATOM   1158  C   ALA A  78     -51.537 -32.243 -46.460  1.00  0.00           C  
ATOM   1159  O   ALA A  78     -52.400 -32.964 -45.959  1.00  0.00           O  
ATOM   1160  CB  ALA A  78     -50.051 -33.154 -48.252  1.00  0.00           C  
ATOM   1161  H   ALA A  78     -50.185 -30.665 -48.913  1.00  0.00           H  
ATOM   1162  HA  ALA A  78     -52.136 -32.711 -48.447  1.00  0.00           H  
ATOM   1163 1HB  ALA A  78     -50.217 -34.153 -47.848  1.00  0.00           H  
ATOM   1164 2HB  ALA A  78     -49.902 -33.218 -49.330  1.00  0.00           H  
ATOM   1165 3HB  ALA A  78     -49.167 -32.718 -47.789  1.00  0.00           H  
ATOM   1166  N   LEU A  79     -50.761 -31.369 -45.786  1.00  0.00           N  
ATOM   1167  CA  LEU A  79     -50.924 -31.235 -44.343  1.00  0.00           C  
ATOM   1168  C   LEU A  79     -52.322 -30.742 -43.991  1.00  0.00           C  
ATOM   1169  O   LEU A  79     -52.939 -31.222 -43.039  1.00  0.00           O  
ATOM   1170  CB  LEU A  79     -49.877 -30.268 -43.778  1.00  0.00           C  
ATOM   1171  CG  LEU A  79     -48.427 -30.770 -43.802  1.00  0.00           C  
ATOM   1172  CD1 LEU A  79     -47.492 -29.642 -43.386  1.00  0.00           C  
ATOM   1173  CD2 LEU A  79     -48.288 -31.966 -42.872  1.00  0.00           C  
ATOM   1174  H   LEU A  79     -50.080 -30.823 -46.293  1.00  0.00           H  
ATOM   1175  HA  LEU A  79     -50.780 -32.214 -43.887  1.00  0.00           H  
ATOM   1176 1HB  LEU A  79     -49.916 -29.342 -44.349  1.00  0.00           H  
ATOM   1177 2HB  LEU A  79     -50.133 -30.043 -42.743  1.00  0.00           H  
ATOM   1178  HG  LEU A  79     -48.161 -31.066 -44.817  1.00  0.00           H  
ATOM   1179 1HD1 LEU A  79     -46.462 -29.998 -43.403  1.00  0.00           H  
ATOM   1180 2HD1 LEU A  79     -47.598 -28.807 -44.080  1.00  0.00           H  
ATOM   1181 3HD1 LEU A  79     -47.745 -29.312 -42.380  1.00  0.00           H  
ATOM   1182 1HD2 LEU A  79     -47.258 -32.323 -42.889  1.00  0.00           H  
ATOM   1183 2HD2 LEU A  79     -48.553 -31.669 -41.856  1.00  0.00           H  
ATOM   1184 3HD2 LEU A  79     -48.954 -32.763 -43.202  1.00  0.00           H  
ATOM   1185  N   LEU A  80     -52.777 -29.769 -44.805  1.00  0.00           N  
ATOM   1186  CA  LEU A  80     -54.105 -29.210 -44.577  1.00  0.00           C  
ATOM   1187  C   LEU A  80     -55.184 -30.274 -44.732  1.00  0.00           C  
ATOM   1188  O   LEU A  80     -56.133 -30.327 -43.950  1.00  0.00           O  
ATOM   1189  CB  LEU A  80     -54.371 -28.058 -45.554  1.00  0.00           C  
ATOM   1190  CG  LEU A  80     -55.729 -27.361 -45.407  1.00  0.00           C  
ATOM   1191  CD1 LEU A  80     -55.848 -26.768 -44.009  1.00  0.00           C  
ATOM   1192  CD2 LEU A  80     -55.865 -26.282 -46.471  1.00  0.00           C  
ATOM   1193  H   LEU A  80     -52.189 -29.443 -45.559  1.00  0.00           H  
ATOM   1194  HA  LEU A  80     -54.148 -28.824 -43.559  1.00  0.00           H  
ATOM   1195 1HB  LEU A  80     -53.596 -27.304 -45.421  1.00  0.00           H  
ATOM   1196 2HB  LEU A  80     -54.304 -28.442 -46.571  1.00  0.00           H  
ATOM   1197  HG  LEU A  80     -56.529 -28.092 -45.527  1.00  0.00           H  
ATOM   1198 1HD1 LEU A  80     -56.813 -26.272 -43.905  1.00  0.00           H  
ATOM   1199 2HD1 LEU A  80     -55.767 -27.563 -43.268  1.00  0.00           H  
ATOM   1200 3HD1 LEU A  80     -55.050 -26.043 -43.853  1.00  0.00           H  
ATOM   1201 1HD2 LEU A  80     -56.831 -25.787 -46.367  1.00  0.00           H  
ATOM   1202 2HD2 LEU A  80     -55.067 -25.550 -46.351  1.00  0.00           H  
ATOM   1203 3HD2 LEU A  80     -55.794 -26.736 -47.460  1.00  0.00           H  
ATOM   1204  N   GLU A  81     -54.983 -31.105 -45.776  1.00  0.00           N  
ATOM   1205  CA  GLU A  81     -55.945 -32.169 -46.035  1.00  0.00           C  
ATOM   1206  C   GLU A  81     -56.012 -33.147 -44.869  1.00  0.00           C  
ATOM   1207  O   GLU A  81     -57.092 -33.589 -44.478  1.00  0.00           O  
ATOM   1208  CB  GLU A  81     -55.580 -32.917 -47.320  1.00  0.00           C  
ATOM   1209  CG  GLU A  81     -55.782 -32.112 -48.595  1.00  0.00           C  
ATOM   1210  CD  GLU A  81     -55.339 -32.849 -49.829  1.00  0.00           C  
ATOM   1211  OE1 GLU A  81     -54.782 -33.912 -49.695  1.00  0.00           O  
ATOM   1212  OE2 GLU A  81     -55.558 -32.348 -50.906  1.00  0.00           O  
ATOM   1213  H   GLU A  81     -54.169 -30.974 -46.359  1.00  0.00           H  
ATOM   1214  HA  GLU A  81     -56.931 -31.722 -46.160  1.00  0.00           H  
ATOM   1215 1HB  GLU A  81     -54.534 -33.222 -47.279  1.00  0.00           H  
ATOM   1216 2HB  GLU A  81     -56.181 -33.823 -47.397  1.00  0.00           H  
ATOM   1217 1HG  GLU A  81     -56.839 -31.866 -48.693  1.00  0.00           H  
ATOM   1218 2HG  GLU A  81     -55.226 -31.179 -48.516  1.00  0.00           H  
ATOM   1219  N   ILE A  82     -54.807 -33.451 -44.344  1.00  0.00           N  
ATOM   1220  CA  ILE A  82     -54.732 -34.377 -43.220  1.00  0.00           C  
ATOM   1221  C   ILE A  82     -55.469 -33.829 -42.005  1.00  0.00           C  
ATOM   1222  O   ILE A  82     -56.171 -34.563 -41.309  1.00  0.00           O  
ATOM   1223  CB  ILE A  82     -53.268 -34.668 -42.845  1.00  0.00           C  
ATOM   1224  CG1 ILE A  82     -52.580 -35.466 -43.956  1.00  0.00           C  
ATOM   1225  CG2 ILE A  82     -53.196 -35.419 -41.524  1.00  0.00           C  
ATOM   1226  CD1 ILE A  82     -51.080 -35.561 -43.800  1.00  0.00           C  
ATOM   1227  H   ILE A  82     -53.978 -33.032 -44.741  1.00  0.00           H  
ATOM   1228  HA  ILE A  82     -55.206 -35.314 -43.512  1.00  0.00           H  
ATOM   1229  HB  ILE A  82     -52.724 -33.729 -42.748  1.00  0.00           H  
ATOM   1230 1HG1 ILE A  82     -52.986 -36.477 -43.982  1.00  0.00           H  
ATOM   1231 2HG1 ILE A  82     -52.793 -35.005 -44.920  1.00  0.00           H  
ATOM   1232 1HG2 ILE A  82     -52.154 -35.617 -41.274  1.00  0.00           H  
ATOM   1233 2HG2 ILE A  82     -53.649 -34.815 -40.738  1.00  0.00           H  
ATOM   1234 3HG2 ILE A  82     -53.734 -36.363 -41.612  1.00  0.00           H  
ATOM   1235 1HD1 ILE A  82     -50.664 -36.141 -44.625  1.00  0.00           H  
ATOM   1236 2HD1 ILE A  82     -50.649 -34.560 -43.807  1.00  0.00           H  
ATOM   1237 3HD1 ILE A  82     -50.842 -36.052 -42.857  1.00  0.00           H  
ATOM   1238  N   ALA A  83     -55.269 -32.512 -41.796  1.00  0.00           N  
ATOM   1239  CA  ALA A  83     -55.920 -31.862 -40.665  1.00  0.00           C  
ATOM   1240  C   ALA A  83     -57.437 -31.929 -40.789  1.00  0.00           C  
ATOM   1241  O   ALA A  83     -58.140 -32.173 -39.808  1.00  0.00           O  
ATOM   1242  CB  ALA A  83     -55.462 -30.415 -40.550  1.00  0.00           C  
ATOM   1243  H   ALA A  83     -54.671 -31.998 -42.427  1.00  0.00           H  
ATOM   1244  HA  ALA A  83     -55.635 -32.395 -39.758  1.00  0.00           H  
ATOM   1245 1HB  ALA A  83     -55.957 -29.943 -39.701  1.00  0.00           H  
ATOM   1246 2HB  ALA A  83     -54.382 -30.386 -40.403  1.00  0.00           H  
ATOM   1247 3HB  ALA A  83     -55.719 -29.879 -41.462  1.00  0.00           H  
ATOM   1248  N   ARG A  84     -57.891 -31.701 -42.038  1.00  0.00           N  
ATOM   1249  CA  ARG A  84     -59.327 -31.738 -42.292  1.00  0.00           C  
ATOM   1250  C   ARG A  84     -59.903 -33.117 -42.001  1.00  0.00           C  
ATOM   1251  O   ARG A  84     -60.941 -33.242 -41.351  1.00  0.00           O  
ATOM   1252  CB  ARG A  84     -59.625 -31.363 -43.736  1.00  0.00           C  
ATOM   1253  CG  ARG A  84     -59.394 -29.899 -44.077  1.00  0.00           C  
ATOM   1254  CD  ARG A  84     -59.648 -29.623 -45.515  1.00  0.00           C  
ATOM   1255  NE  ARG A  84     -59.429 -28.225 -45.846  1.00  0.00           N  
ATOM   1256  CZ  ARG A  84     -59.448 -27.722 -47.096  1.00  0.00           C  
ATOM   1257  NH1 ARG A  84     -59.676 -28.515 -48.119  1.00  0.00           N  
ATOM   1258  NH2 ARG A  84     -59.236 -26.433 -47.293  1.00  0.00           N  
ATOM   1259  H   ARG A  84     -57.227 -31.509 -42.775  1.00  0.00           H  
ATOM   1260  HA  ARG A  84     -59.813 -31.014 -41.638  1.00  0.00           H  
ATOM   1261 1HB  ARG A  84     -59.002 -31.958 -44.403  1.00  0.00           H  
ATOM   1262 2HB  ARG A  84     -60.665 -31.595 -43.965  1.00  0.00           H  
ATOM   1263 1HG  ARG A  84     -60.065 -29.277 -43.485  1.00  0.00           H  
ATOM   1264 2HG  ARG A  84     -58.360 -29.632 -43.855  1.00  0.00           H  
ATOM   1265 1HD  ARG A  84     -58.978 -30.227 -46.125  1.00  0.00           H  
ATOM   1266 2HD  ARG A  84     -60.681 -29.873 -45.756  1.00  0.00           H  
ATOM   1267  HE  ARG A  84     -59.250 -27.584 -45.084  1.00  0.00           H  
ATOM   1268 1HH1 ARG A  84     -59.838 -29.501 -47.969  1.00  0.00           H  
ATOM   1269 2HH1 ARG A  84     -59.690 -28.138 -49.056  1.00  0.00           H  
ATOM   1270 1HH2 ARG A  84     -59.060 -25.823 -46.506  1.00  0.00           H  
ATOM   1271 2HH2 ARG A  84     -59.250 -26.056 -48.229  1.00  0.00           H  
ATOM   1272  N   ASN A  85     -59.197 -34.149 -42.500  1.00  0.00           N  
ATOM   1273  CA  ASN A  85     -59.609 -35.558 -42.410  1.00  0.00           C  
ATOM   1274  C   ASN A  85     -59.512 -36.089 -40.987  1.00  0.00           C  
ATOM   1275  O   ASN A  85     -60.261 -36.984 -40.596  1.00  0.00           O  
ATOM   1276  CB  ASN A  85     -58.781 -36.418 -43.347  1.00  0.00           C  
ATOM   1277  CG  ASN A  85     -59.151 -36.220 -44.791  1.00  0.00           C  
ATOM   1278  OD1 ASN A  85     -60.282 -35.833 -45.107  1.00  0.00           O  
ATOM   1279  ND2 ASN A  85     -58.220 -36.478 -45.673  1.00  0.00           N  
ATOM   1280  H   ASN A  85     -58.324 -33.965 -42.973  1.00  0.00           H  
ATOM   1281  HA  ASN A  85     -60.657 -35.632 -42.705  1.00  0.00           H  
ATOM   1282 1HB  ASN A  85     -57.724 -36.182 -43.220  1.00  0.00           H  
ATOM   1283 2HB  ASN A  85     -58.916 -37.469 -43.091  1.00  0.00           H  
ATOM   1284 1HD2 ASN A  85     -58.410 -36.364 -46.649  1.00  0.00           H  
ATOM   1285 2HD2 ASN A  85     -57.319 -36.789 -45.372  1.00  0.00           H  
ATOM   1286  N   SER A  86     -58.587 -35.533 -40.217  1.00  0.00           N  
ATOM   1287  CA  SER A  86     -58.386 -35.956 -38.837  1.00  0.00           C  
ATOM   1288  C   SER A  86     -59.647 -35.710 -38.021  1.00  0.00           C  
ATOM   1289  O   SER A  86     -59.853 -36.328 -36.977  1.00  0.00           O  
ATOM   1290  CB  SER A  86     -57.216 -35.214 -38.222  1.00  0.00           C  
ATOM   1291  OG  SER A  86     -56.013 -35.565 -38.849  1.00  0.00           O  
ATOM   1292  H   SER A  86     -58.007 -34.798 -40.596  1.00  0.00           H  
ATOM   1293  HA  SER A  86     -58.167 -37.025 -38.831  1.00  0.00           H  
ATOM   1294 1HB  SER A  86     -57.377 -34.140 -38.313  1.00  0.00           H  
ATOM   1295 2HB  SER A  86     -57.156 -35.447 -37.159  1.00  0.00           H  
ATOM   1296  HG  SER A  86     -55.979 -35.055 -39.662  1.00  0.00           H  
ATOM   1297  N   ASN A  87     -60.485 -34.803 -38.511  1.00  0.00           N  
ATOM   1298  CA  ASN A  87     -61.719 -34.440 -37.826  1.00  0.00           C  
ATOM   1299  C   ASN A  87     -61.441 -33.580 -36.598  1.00  0.00           C  
ATOM   1300  O   ASN A  87     -61.949 -33.852 -35.511  1.00  0.00           O  
ATOM   1301  CB  ASN A  87     -62.499 -35.684 -37.441  1.00  0.00           C  
ATOM   1302  CG  ASN A  87     -63.940 -35.388 -37.131  1.00  0.00           C  
ATOM   1303  OD1 ASN A  87     -64.539 -34.476 -37.711  1.00  0.00           O  
ATOM   1304  ND2 ASN A  87     -64.508 -36.143 -36.225  1.00  0.00           N  
ATOM   1305  H   ASN A  87     -60.262 -34.349 -39.385  1.00  0.00           H  
ATOM   1306  HA  ASN A  87     -62.329 -33.843 -38.505  1.00  0.00           H  
ATOM   1307 1HB  ASN A  87     -62.456 -36.407 -38.256  1.00  0.00           H  
ATOM   1308 2HB  ASN A  87     -62.039 -36.146 -36.568  1.00  0.00           H  
ATOM   1309 1HD2 ASN A  87     -65.466 -35.992 -35.978  1.00  0.00           H  
ATOM   1310 2HD2 ASN A  87     -63.986 -36.870 -35.780  1.00  0.00           H  
ATOM   1311  N   PRO A  88     -60.631 -32.547 -36.789  1.00  0.00           N  
ATOM   1312  CA  PRO A  88     -60.302 -31.596 -35.733  1.00  0.00           C  
ATOM   1313  C   PRO A  88     -61.448 -30.629 -35.462  1.00  0.00           C  
ATOM   1314  O   PRO A  88     -62.229 -30.310 -36.358  1.00  0.00           O  
ATOM   1315  CB  PRO A  88     -59.077 -30.870 -36.298  1.00  0.00           C  
ATOM   1316  CG  PRO A  88     -59.264 -30.933 -37.776  1.00  0.00           C  
ATOM   1317  CD  PRO A  88     -59.917 -32.269 -38.014  1.00  0.00           C  
ATOM   1318  HA  PRO A  88     -60.046 -32.147 -34.817  1.00  0.00           H  
ATOM   1319 1HB  PRO A  88     -59.041 -29.839 -35.916  1.00  0.00           H  
ATOM   1320 2HB  PRO A  88     -58.156 -31.370 -35.963  1.00  0.00           H  
ATOM   1321 1HG  PRO A  88     -59.885 -30.091 -38.116  1.00  0.00           H  
ATOM   1322 2HG  PRO A  88     -58.294 -30.839 -38.286  1.00  0.00           H  
ATOM   1323 1HD  PRO A  88     -60.615 -32.191 -38.861  1.00  0.00           H  
ATOM   1324 2HD  PRO A  88     -59.144 -33.024 -38.217  1.00  0.00           H  
ATOM   1325  N   SER A  89     -61.542 -30.164 -34.218  1.00  0.00           N  
ATOM   1326  CA  SER A  89     -62.567 -29.196 -33.842  1.00  0.00           C  
ATOM   1327  C   SER A  89     -62.418 -27.911 -34.646  1.00  0.00           C  
ATOM   1328  O   SER A  89     -61.330 -27.589 -35.123  1.00  0.00           O  
ATOM   1329  CB  SER A  89     -62.483 -28.891 -32.359  1.00  0.00           C  
ATOM   1330  OG  SER A  89     -61.300 -28.204 -32.055  1.00  0.00           O  
ATOM   1331  H   SER A  89     -60.889 -30.489 -33.520  1.00  0.00           H  
ATOM   1332  HA  SER A  89     -63.546 -29.627 -34.057  1.00  0.00           H  
ATOM   1333 1HB  SER A  89     -63.342 -28.290 -32.062  1.00  0.00           H  
ATOM   1334 2HB  SER A  89     -62.522 -29.821 -31.794  1.00  0.00           H  
ATOM   1335  HG  SER A  89     -61.321 -28.049 -31.107  1.00  0.00           H  
ATOM   1336  N   PRO A  90     -63.518 -27.178 -34.793  1.00  0.00           N  
ATOM   1337  CA  PRO A  90     -63.584 -26.105 -35.777  1.00  0.00           C  
ATOM   1338  C   PRO A  90     -62.566 -25.023 -35.506  1.00  0.00           C  
ATOM   1339  O   PRO A  90     -61.969 -24.472 -36.431  1.00  0.00           O  
ATOM   1340  CB  PRO A  90     -65.013 -25.579 -35.614  1.00  0.00           C  
ATOM   1341  CG  PRO A  90     -65.777 -26.749 -35.094  1.00  0.00           C  
ATOM   1342  CD  PRO A  90     -64.817 -27.437 -34.161  1.00  0.00           C  
ATOM   1343  HA  PRO A  90     -63.431 -26.525 -36.782  1.00  0.00           H  
ATOM   1344 1HB  PRO A  90     -65.023 -24.722 -34.924  1.00  0.00           H  
ATOM   1345 2HB  PRO A  90     -65.393 -25.217 -36.581  1.00  0.00           H  
ATOM   1346 1HG  PRO A  90     -66.692 -26.410 -34.587  1.00  0.00           H  
ATOM   1347 2HG  PRO A  90     -66.095 -27.394 -35.926  1.00  0.00           H  
ATOM   1348 1HD  PRO A  90     -64.886 -26.981 -33.162  1.00  0.00           H  
ATOM   1349 2HD  PRO A  90     -65.055 -28.510 -34.114  1.00  0.00           H  
ATOM   1350  N   VAL A  91     -62.354 -24.703 -34.237  1.00  0.00           N  
ATOM   1351  CA  VAL A  91     -61.314 -23.728 -33.931  1.00  0.00           C  
ATOM   1352  C   VAL A  91     -59.937 -24.248 -34.326  1.00  0.00           C  
ATOM   1353  O   VAL A  91     -59.116 -23.509 -34.869  1.00  0.00           O  
ATOM   1354  CB  VAL A  91     -61.321 -23.392 -32.428  1.00  0.00           C  
ATOM   1355  CG1 VAL A  91     -60.856 -24.590 -31.613  1.00  0.00           C  
ATOM   1356  CG2 VAL A  91     -60.437 -22.183 -32.163  1.00  0.00           C  
ATOM   1357  H   VAL A  91     -62.913 -25.141 -33.519  1.00  0.00           H  
ATOM   1358  HA  VAL A  91     -61.518 -22.817 -34.494  1.00  0.00           H  
ATOM   1359  HB  VAL A  91     -62.343 -23.171 -32.119  1.00  0.00           H  
ATOM   1360 1HG1 VAL A  91     -60.868 -24.335 -30.553  1.00  0.00           H  
ATOM   1361 2HG1 VAL A  91     -61.524 -25.433 -31.790  1.00  0.00           H  
ATOM   1362 3HG1 VAL A  91     -59.843 -24.860 -31.909  1.00  0.00           H  
ATOM   1363 1HG2 VAL A  91     -60.448 -21.951 -31.098  1.00  0.00           H  
ATOM   1364 2HG2 VAL A  91     -59.417 -22.403 -32.477  1.00  0.00           H  
ATOM   1365 3HG2 VAL A  91     -60.813 -21.328 -32.724  1.00  0.00           H  
ATOM   1366  N   ALA A  92     -59.740 -25.548 -34.025  1.00  0.00           N  
ATOM   1367  CA  ALA A  92     -58.463 -26.170 -34.353  1.00  0.00           C  
ATOM   1368  C   ALA A  92     -58.215 -26.159 -35.857  1.00  0.00           C  
ATOM   1369  O   ALA A  92     -57.101 -25.896 -36.310  1.00  0.00           O  
ATOM   1370  CB  ALA A  92     -58.414 -27.595 -33.821  1.00  0.00           C  
ATOM   1371  H   ALA A  92     -60.481 -26.067 -33.577  1.00  0.00           H  
ATOM   1372  HA  ALA A  92     -57.671 -25.589 -33.880  1.00  0.00           H  
ATOM   1373 1HB  ALA A  92     -57.455 -28.046 -34.074  1.00  0.00           H  
ATOM   1374 2HB  ALA A  92     -58.535 -27.582 -32.737  1.00  0.00           H  
ATOM   1375 3HB  ALA A  92     -59.218 -28.178 -34.268  1.00  0.00           H  
ATOM   1376  N   LEU A  93     -59.307 -26.455 -36.590  1.00  0.00           N  
ATOM   1377  CA  LEU A  93     -59.204 -26.478 -38.044  1.00  0.00           C  
ATOM   1378  C   LEU A  93     -58.826 -25.107 -38.591  1.00  0.00           C  
ATOM   1379  O   LEU A  93     -58.007 -24.996 -39.503  1.00  0.00           O  
ATOM   1380  CB  LEU A  93     -60.531 -26.934 -38.663  1.00  0.00           C  
ATOM   1381  CG  LEU A  93     -60.554 -27.027 -40.194  1.00  0.00           C  
ATOM   1382  CD1 LEU A  93     -59.504 -28.027 -40.658  1.00  0.00           C  
ATOM   1383  CD2 LEU A  93     -61.944 -27.439 -40.657  1.00  0.00           C  
ATOM   1384  H   LEU A  93     -60.177 -26.656 -36.119  1.00  0.00           H  
ATOM   1385  HA  LEU A  93     -58.425 -27.186 -38.325  1.00  0.00           H  
ATOM   1386 1HB  LEU A  93     -60.779 -27.918 -38.267  1.00  0.00           H  
ATOM   1387 2HB  LEU A  93     -61.313 -26.237 -38.361  1.00  0.00           H  
ATOM   1388  HG  LEU A  93     -60.302 -26.056 -40.621  1.00  0.00           H  
ATOM   1389 1HD1 LEU A  93     -59.521 -28.093 -41.746  1.00  0.00           H  
ATOM   1390 2HD1 LEU A  93     -58.518 -27.698 -40.330  1.00  0.00           H  
ATOM   1391 3HD1 LEU A  93     -59.721 -29.006 -40.232  1.00  0.00           H  
ATOM   1392 1HD2 LEU A  93     -61.961 -27.504 -41.745  1.00  0.00           H  
ATOM   1393 2HD2 LEU A  93     -62.196 -28.410 -40.231  1.00  0.00           H  
ATOM   1394 3HD2 LEU A  93     -62.672 -26.697 -40.326  1.00  0.00           H  
ATOM   1395  N   ALA A  94     -59.465 -24.085 -37.986  1.00  0.00           N  
ATOM   1396  CA  ALA A  94     -59.191 -22.719 -38.415  1.00  0.00           C  
ATOM   1397  C   ALA A  94     -57.730 -22.351 -38.186  1.00  0.00           C  
ATOM   1398  O   ALA A  94     -57.102 -21.710 -39.029  1.00  0.00           O  
ATOM   1399  CB  ALA A  94     -60.103 -21.743 -37.686  1.00  0.00           C  
ATOM   1400  H   ALA A  94     -60.122 -24.285 -37.245  1.00  0.00           H  
ATOM   1401  HA  ALA A  94     -59.388 -22.654 -39.485  1.00  0.00           H  
ATOM   1402 1HB  ALA A  94     -59.888 -20.727 -38.017  1.00  0.00           H  
ATOM   1403 2HB  ALA A  94     -61.144 -21.983 -37.906  1.00  0.00           H  
ATOM   1404 3HB  ALA A  94     -59.933 -21.818 -36.613  1.00  0.00           H  
ATOM   1405  N   ILE A  95     -57.237 -22.790 -37.010  1.00  0.00           N  
ATOM   1406  CA  ILE A  95     -55.848 -22.506 -36.670  1.00  0.00           C  
ATOM   1407  C   ILE A  95     -54.892 -23.150 -37.666  1.00  0.00           C  
ATOM   1408  O   ILE A  95     -53.902 -22.542 -38.073  1.00  0.00           O  
ATOM   1409  CB  ILE A  95     -55.519 -23.000 -35.249  1.00  0.00           C  
ATOM   1410  CG1 ILE A  95     -56.274 -22.172 -34.207  1.00  0.00           C  
ATOM   1411  CG2 ILE A  95     -54.020 -22.938 -34.999  1.00  0.00           C  
ATOM   1412  CD1 ILE A  95     -56.227 -22.754 -32.813  1.00  0.00           C  
ATOM   1413  H   ILE A  95     -57.839 -23.308 -36.386  1.00  0.00           H  
ATOM   1414  HA  ILE A  95     -55.698 -21.427 -36.703  1.00  0.00           H  
ATOM   1415  HB  ILE A  95     -55.854 -24.031 -35.136  1.00  0.00           H  
ATOM   1416 1HG1 ILE A  95     -55.858 -21.166 -34.171  1.00  0.00           H  
ATOM   1417 2HG1 ILE A  95     -57.320 -22.082 -34.502  1.00  0.00           H  
ATOM   1418 1HG2 ILE A  95     -53.805 -23.291 -33.990  1.00  0.00           H  
ATOM   1419 2HG2 ILE A  95     -53.504 -23.569 -35.721  1.00  0.00           H  
ATOM   1420 3HG2 ILE A  95     -53.675 -21.909 -35.105  1.00  0.00           H  
ATOM   1421 1HD1 ILE A  95     -56.784 -22.112 -32.131  1.00  0.00           H  
ATOM   1422 2HD1 ILE A  95     -56.671 -23.750 -32.819  1.00  0.00           H  
ATOM   1423 3HD1 ILE A  95     -55.191 -22.821 -32.482  1.00  0.00           H  
ATOM   1424  N   ILE A  96     -55.246 -24.400 -38.029  1.00  0.00           N  
ATOM   1425  CA  ILE A  96     -54.415 -25.128 -38.981  1.00  0.00           C  
ATOM   1426  C   ILE A  96     -54.367 -24.418 -40.326  1.00  0.00           C  
ATOM   1427  O   ILE A  96     -53.312 -24.328 -40.954  1.00  0.00           O  
ATOM   1428  CB  ILE A  96     -54.935 -26.564 -39.176  1.00  0.00           C  
ATOM   1429  CG1 ILE A  96     -54.739 -27.382 -37.897  1.00  0.00           C  
ATOM   1430  CG2 ILE A  96     -54.232 -27.229 -40.350  1.00  0.00           C  
ATOM   1431  CD1 ILE A  96     -55.461 -28.710 -37.905  1.00  0.00           C  
ATOM   1432  H   ILE A  96     -56.080 -24.809 -37.634  1.00  0.00           H  
ATOM   1433  HA  ILE A  96     -53.401 -25.180 -38.586  1.00  0.00           H  
ATOM   1434  HB  ILE A  96     -56.006 -26.540 -39.373  1.00  0.00           H  
ATOM   1435 1HG1 ILE A  96     -53.677 -27.572 -37.746  1.00  0.00           H  
ATOM   1436 2HG1 ILE A  96     -55.093 -26.808 -37.040  1.00  0.00           H  
ATOM   1437 1HG2 ILE A  96     -54.611 -28.243 -40.474  1.00  0.00           H  
ATOM   1438 2HG2 ILE A  96     -54.421 -26.658 -41.258  1.00  0.00           H  
ATOM   1439 3HG2 ILE A  96     -53.159 -27.263 -40.160  1.00  0.00           H  
ATOM   1440 1HD1 ILE A  96     -55.274 -29.231 -36.966  1.00  0.00           H  
ATOM   1441 2HD1 ILE A  96     -56.532 -28.542 -38.020  1.00  0.00           H  
ATOM   1442 3HD1 ILE A  96     -55.098 -29.317 -38.734  1.00  0.00           H  
ATOM   1443  N   GLU A  97     -55.559 -23.925 -40.724  1.00  0.00           N  
ATOM   1444  CA  GLU A  97     -55.649 -23.220 -41.997  1.00  0.00           C  
ATOM   1445  C   GLU A  97     -54.781 -21.968 -41.997  1.00  0.00           C  
ATOM   1446  O   GLU A  97     -54.111 -21.666 -42.984  1.00  0.00           O  
ATOM   1447  CB  GLU A  97     -57.102 -22.846 -42.297  1.00  0.00           C  
ATOM   1448  CG  GLU A  97     -57.311 -22.162 -43.640  1.00  0.00           C  
ATOM   1449  CD  GLU A  97     -58.758 -21.877 -43.933  1.00  0.00           C  
ATOM   1450  OE1 GLU A  97     -59.595 -22.614 -43.469  1.00  0.00           O  
ATOM   1451  OE2 GLU A  97     -59.027 -20.921 -44.622  1.00  0.00           O  
ATOM   1452  H   GLU A  97     -56.367 -24.054 -40.132  1.00  0.00           H  
ATOM   1453  HA  GLU A  97     -55.290 -23.882 -42.785  1.00  0.00           H  
ATOM   1454 1HB  GLU A  97     -57.721 -23.743 -42.278  1.00  0.00           H  
ATOM   1455 2HB  GLU A  97     -57.473 -22.177 -41.520  1.00  0.00           H  
ATOM   1456 1HG  GLU A  97     -56.759 -21.223 -43.648  1.00  0.00           H  
ATOM   1457 2HG  GLU A  97     -56.905 -22.797 -44.426  1.00  0.00           H  
ATOM   1458  N   GLU A  98     -54.834 -21.270 -40.845  1.00  0.00           N  
ATOM   1459  CA  GLU A  98     -54.047 -20.049 -40.714  1.00  0.00           C  
ATOM   1460  C   GLU A  98     -52.556 -20.340 -40.832  1.00  0.00           C  
ATOM   1461  O   GLU A  98     -51.817 -19.594 -41.473  1.00  0.00           O  
ATOM   1462  CB  GLU A  98     -54.340 -19.367 -39.376  1.00  0.00           C  
ATOM   1463  CG  GLU A  98     -55.734 -18.766 -39.268  1.00  0.00           C  
ATOM   1464  CD  GLU A  98     -55.959 -17.633 -40.231  1.00  0.00           C  
ATOM   1465  OE1 GLU A  98     -55.298 -16.630 -40.103  1.00  0.00           O  
ATOM   1466  OE2 GLU A  98     -56.792 -17.770 -41.095  1.00  0.00           O  
ATOM   1467  H   GLU A  98     -55.419 -21.606 -40.092  1.00  0.00           H  
ATOM   1468  HA  GLU A  98     -54.325 -19.370 -41.521  1.00  0.00           H  
ATOM   1469 1HB  GLU A  98     -54.223 -20.088 -38.567  1.00  0.00           H  
ATOM   1470 2HB  GLU A  98     -53.617 -18.568 -39.210  1.00  0.00           H  
ATOM   1471 1HG  GLU A  98     -56.470 -19.545 -39.464  1.00  0.00           H  
ATOM   1472 2HG  GLU A  98     -55.886 -18.408 -38.251  1.00  0.00           H  
ATOM   1473  N   VAL A  99     -52.166 -21.456 -40.182  1.00  0.00           N  
ATOM   1474  CA  VAL A  99     -50.762 -21.849 -40.217  1.00  0.00           C  
ATOM   1475  C   VAL A  99     -50.309 -22.144 -41.640  1.00  0.00           C  
ATOM   1476  O   VAL A  99     -49.210 -21.764 -42.043  1.00  0.00           O  
ATOM   1477  CB  VAL A  99     -50.533 -23.094 -39.339  1.00  0.00           C  
ATOM   1478  CG1 VAL A  99     -49.121 -23.626 -39.529  1.00  0.00           C  
ATOM   1479  CG2 VAL A  99     -50.790 -22.753 -37.879  1.00  0.00           C  
ATOM   1480  H   VAL A  99     -52.855 -22.001 -39.682  1.00  0.00           H  
ATOM   1481  HA  VAL A  99     -50.164 -21.027 -39.822  1.00  0.00           H  
ATOM   1482  HB  VAL A  99     -51.218 -23.881 -39.655  1.00  0.00           H  
ATOM   1483 1HG1 VAL A  99     -48.976 -24.506 -38.901  1.00  0.00           H  
ATOM   1484 2HG1 VAL A  99     -48.971 -23.898 -40.573  1.00  0.00           H  
ATOM   1485 3HG1 VAL A  99     -48.401 -22.858 -39.246  1.00  0.00           H  
ATOM   1486 1HG2 VAL A  99     -50.627 -23.638 -37.265  1.00  0.00           H  
ATOM   1487 2HG2 VAL A  99     -50.109 -21.962 -37.565  1.00  0.00           H  
ATOM   1488 3HG2 VAL A  99     -51.819 -22.413 -37.760  1.00  0.00           H  
ATOM   1489  N   ALA A 100     -51.211 -22.836 -42.366  1.00  0.00           N  
ATOM   1490  CA  ALA A 100     -50.900 -23.183 -43.748  1.00  0.00           C  
ATOM   1491  C   ALA A 100     -50.708 -21.936 -44.600  1.00  0.00           C  
ATOM   1492  O   ALA A 100     -49.802 -21.873 -45.431  1.00  0.00           O  
ATOM   1493  CB  ALA A 100     -51.997 -24.060 -44.334  1.00  0.00           C  
ATOM   1494  H   ALA A 100     -52.087 -23.101 -41.939  1.00  0.00           H  
ATOM   1495  HA  ALA A 100     -49.962 -23.739 -43.754  1.00  0.00           H  
ATOM   1496 1HB  ALA A 100     -51.750 -24.311 -45.366  1.00  0.00           H  
ATOM   1497 2HB  ALA A 100     -52.082 -24.976 -43.749  1.00  0.00           H  
ATOM   1498 3HB  ALA A 100     -52.944 -23.523 -44.308  1.00  0.00           H  
ATOM   1499  N   ARG A 101     -51.604 -20.960 -44.345  1.00  0.00           N  
ATOM   1500  CA  ARG A 101     -51.530 -19.711 -45.092  1.00  0.00           C  
ATOM   1501  C   ARG A 101     -50.210 -18.994 -44.838  1.00  0.00           C  
ATOM   1502  O   ARG A 101     -49.598 -18.454 -45.759  1.00  0.00           O  
ATOM   1503  CB  ARG A 101     -52.683 -18.793 -44.716  1.00  0.00           C  
ATOM   1504  CG  ARG A 101     -54.048 -19.245 -45.211  1.00  0.00           C  
ATOM   1505  CD  ARG A 101     -55.116 -18.286 -44.829  1.00  0.00           C  
ATOM   1506  NE  ARG A 101     -56.434 -18.755 -45.227  1.00  0.00           N  
ATOM   1507  CZ  ARG A 101     -56.968 -18.584 -46.453  1.00  0.00           C  
ATOM   1508  NH1 ARG A 101     -56.286 -17.956 -47.385  1.00  0.00           N  
ATOM   1509  NH2 ARG A 101     -58.176 -19.049 -46.717  1.00  0.00           N  
ATOM   1510  H   ARG A 101     -52.311 -21.114 -43.640  1.00  0.00           H  
ATOM   1511  HA  ARG A 101     -51.600 -19.939 -46.156  1.00  0.00           H  
ATOM   1512 1HB  ARG A 101     -52.739 -18.705 -43.632  1.00  0.00           H  
ATOM   1513 2HB  ARG A 101     -52.501 -17.796 -45.116  1.00  0.00           H  
ATOM   1514 1HG  ARG A 101     -54.032 -19.324 -46.299  1.00  0.00           H  
ATOM   1515 2HG  ARG A 101     -54.289 -20.217 -44.780  1.00  0.00           H  
ATOM   1516 1HD  ARG A 101     -55.115 -18.153 -43.747  1.00  0.00           H  
ATOM   1517 2HD  ARG A 101     -54.935 -17.327 -45.312  1.00  0.00           H  
ATOM   1518  HE  ARG A 101     -56.988 -19.243 -44.537  1.00  0.00           H  
ATOM   1519 1HH1 ARG A 101     -55.362 -17.602 -47.183  1.00  0.00           H  
ATOM   1520 2HH1 ARG A 101     -56.686 -17.829 -48.303  1.00  0.00           H  
ATOM   1521 1HH2 ARG A 101     -58.700 -19.532 -46.000  1.00  0.00           H  
ATOM   1522 2HH2 ARG A 101     -58.576 -18.921 -47.635  1.00  0.00           H  
ATOM   1523  N   ALA A 102     -49.817 -19.021 -43.548  1.00  0.00           N  
ATOM   1524  CA  ALA A 102     -48.568 -18.370 -43.169  1.00  0.00           C  
ATOM   1525  C   ALA A 102     -47.378 -19.013 -43.870  1.00  0.00           C  
ATOM   1526  O   ALA A 102     -46.470 -18.322 -44.332  1.00  0.00           O  
ATOM   1527  CB  ALA A 102     -48.381 -18.418 -41.660  1.00  0.00           C  
ATOM   1528  H   ALA A 102     -50.395 -19.492 -42.867  1.00  0.00           H  
ATOM   1529  HA  ALA A 102     -48.619 -17.328 -43.485  1.00  0.00           H  
ATOM   1530 1HB  ALA A 102     -47.444 -17.929 -41.393  1.00  0.00           H  
ATOM   1531 2HB  ALA A 102     -49.210 -17.903 -41.174  1.00  0.00           H  
ATOM   1532 3HB  ALA A 102     -48.356 -19.456 -41.329  1.00  0.00           H  
ATOM   1533  N   VAL A 103     -47.437 -20.360 -43.920  1.00  0.00           N  
ATOM   1534  CA  VAL A 103     -46.359 -21.098 -44.566  1.00  0.00           C  
ATOM   1535  C   VAL A 103     -46.252 -20.738 -46.043  1.00  0.00           C  
ATOM   1536  O   VAL A 103     -45.153 -20.578 -46.574  1.00  0.00           O  
ATOM   1537  CB  VAL A 103     -46.592 -22.614 -44.426  1.00  0.00           C  
ATOM   1538  CG1 VAL A 103     -45.585 -23.387 -45.265  1.00  0.00           C  
ATOM   1539  CG2 VAL A 103     -46.498 -23.019 -42.963  1.00  0.00           C  
ATOM   1540  H   VAL A 103     -48.229 -20.834 -43.509  1.00  0.00           H  
ATOM   1541  HA  VAL A 103     -45.421 -20.841 -44.075  1.00  0.00           H  
ATOM   1542  HB  VAL A 103     -47.583 -22.858 -44.809  1.00  0.00           H  
ATOM   1543 1HG1 VAL A 103     -45.764 -24.457 -45.154  1.00  0.00           H  
ATOM   1544 2HG1 VAL A 103     -45.695 -23.108 -46.313  1.00  0.00           H  
ATOM   1545 3HG1 VAL A 103     -44.575 -23.153 -44.929  1.00  0.00           H  
ATOM   1546 1HG2 VAL A 103     -46.665 -24.092 -42.871  1.00  0.00           H  
ATOM   1547 2HG2 VAL A 103     -45.509 -22.771 -42.579  1.00  0.00           H  
ATOM   1548 3HG2 VAL A 103     -47.255 -22.485 -42.388  1.00  0.00           H  
ATOM   1549  N   ARG A 104     -47.445 -20.623 -46.663  1.00  0.00           N  
ATOM   1550  CA  ARG A 104     -47.482 -20.281 -48.079  1.00  0.00           C  
ATOM   1551  C   ARG A 104     -46.869 -18.909 -48.331  1.00  0.00           C  
ATOM   1552  O   ARG A 104     -46.133 -18.715 -49.298  1.00  0.00           O  
ATOM   1553  CB  ARG A 104     -48.912 -20.297 -48.597  1.00  0.00           C  
ATOM   1554  CG  ARG A 104     -49.547 -21.676 -48.680  1.00  0.00           C  
ATOM   1555  CD  ARG A 104     -50.895 -21.623 -49.301  1.00  0.00           C  
ATOM   1556  NE  ARG A 104     -51.522 -22.935 -49.349  1.00  0.00           N  
ATOM   1557  CZ  ARG A 104     -52.366 -23.414 -48.415  1.00  0.00           C  
ATOM   1558  NH1 ARG A 104     -52.675 -22.679 -47.369  1.00  0.00           N  
ATOM   1559  NH2 ARG A 104     -52.884 -24.622 -48.550  1.00  0.00           N  
ATOM   1560  H   ARG A 104     -48.291 -20.777 -46.133  1.00  0.00           H  
ATOM   1561  HA  ARG A 104     -46.904 -21.024 -48.630  1.00  0.00           H  
ATOM   1562 1HB  ARG A 104     -49.539 -19.683 -47.952  1.00  0.00           H  
ATOM   1563 2HB  ARG A 104     -48.943 -19.859 -49.595  1.00  0.00           H  
ATOM   1564 1HG  ARG A 104     -48.917 -22.331 -49.282  1.00  0.00           H  
ATOM   1565 2HG  ARG A 104     -49.648 -22.091 -47.676  1.00  0.00           H  
ATOM   1566 1HD  ARG A 104     -51.537 -20.960 -48.722  1.00  0.00           H  
ATOM   1567 2HD  ARG A 104     -50.812 -21.248 -50.320  1.00  0.00           H  
ATOM   1568  HE  ARG A 104     -51.308 -23.529 -50.139  1.00  0.00           H  
ATOM   1569 1HH1 ARG A 104     -52.279 -21.756 -47.266  1.00  0.00           H  
ATOM   1570 2HH1 ARG A 104     -53.308 -23.038 -46.670  1.00  0.00           H  
ATOM   1571 1HH2 ARG A 104     -52.647 -25.187 -49.354  1.00  0.00           H  
ATOM   1572 2HH2 ARG A 104     -53.517 -24.981 -47.851  1.00  0.00           H  
ATOM   1573  N   GLU A 105     -47.214 -17.982 -47.412  1.00  0.00           N  
ATOM   1574  CA  GLU A 105     -46.694 -16.627 -47.537  1.00  0.00           C  
ATOM   1575  C   GLU A 105     -45.174 -16.609 -47.438  1.00  0.00           C  
ATOM   1576  O   GLU A 105     -44.502 -15.897 -48.183  1.00  0.00           O  
ATOM   1577  CB  GLU A 105     -47.295 -15.723 -46.458  1.00  0.00           C  
ATOM   1578  CG  GLU A 105     -48.777 -15.428 -46.640  1.00  0.00           C  
ATOM   1579  CD  GLU A 105     -49.067 -14.634 -47.883  1.00  0.00           C  
ATOM   1580  OE1 GLU A 105     -48.138 -14.172 -48.501  1.00  0.00           O  
ATOM   1581  OE2 GLU A 105     -50.220 -14.489 -48.216  1.00  0.00           O  
ATOM   1582  H   GLU A 105     -47.828 -18.245 -46.654  1.00  0.00           H  
ATOM   1583  HA  GLU A 105     -46.974 -16.237 -48.516  1.00  0.00           H  
ATOM   1584 1HB  GLU A 105     -47.164 -16.186 -45.480  1.00  0.00           H  
ATOM   1585 2HB  GLU A 105     -46.764 -14.771 -46.443  1.00  0.00           H  
ATOM   1586 1HG  GLU A 105     -49.321 -16.370 -46.690  1.00  0.00           H  
ATOM   1587 2HG  GLU A 105     -49.137 -14.878 -45.772  1.00  0.00           H  
ATOM   1588  N   THR A 106     -44.681 -17.426 -46.484  1.00  0.00           N  
ATOM   1589  CA  THR A 106     -43.239 -17.503 -46.287  1.00  0.00           C  
ATOM   1590  C   THR A 106     -42.539 -18.027 -47.535  1.00  0.00           C  
ATOM   1591  O   THR A 106     -41.482 -17.527 -47.921  1.00  0.00           O  
ATOM   1592  CB  THR A 106     -42.891 -18.399 -45.084  1.00  0.00           C  
ATOM   1593  OG1 THR A 106     -43.460 -17.844 -43.891  1.00  0.00           O  
ATOM   1594  CG2 THR A 106     -41.383 -18.508 -44.918  1.00  0.00           C  
ATOM   1595  H   THR A 106     -45.322 -17.969 -45.923  1.00  0.00           H  
ATOM   1596  HA  THR A 106     -42.863 -16.499 -46.087  1.00  0.00           H  
ATOM   1597  HB  THR A 106     -43.307 -19.394 -45.240  1.00  0.00           H  
ATOM   1598  HG1 THR A 106     -44.391 -18.074 -43.845  1.00  0.00           H  
ATOM   1599 1HG2 THR A 106     -41.156 -19.146 -44.064  1.00  0.00           H  
ATOM   1600 2HG2 THR A 106     -40.948 -18.941 -45.820  1.00  0.00           H  
ATOM   1601 3HG2 THR A 106     -40.962 -17.517 -44.753  1.00  0.00           H  
ATOM   1602  N   ILE A 107     -43.184 -19.050 -48.131  1.00  0.00           N  
ATOM   1603  CA  ILE A 107     -42.620 -19.642 -49.338  1.00  0.00           C  
ATOM   1604  C   ILE A 107     -42.445 -18.599 -50.433  1.00  0.00           C  
ATOM   1605  O   ILE A 107     -41.422 -18.569 -51.117  1.00  0.00           O  
ATOM   1606  CB  ILE A 107     -43.510 -20.787 -49.856  1.00  0.00           C  
ATOM   1607  CG1 ILE A 107     -43.476 -21.971 -48.886  1.00  0.00           C  
ATOM   1608  CG2 ILE A 107     -43.066 -21.219 -51.245  1.00  0.00           C  
ATOM   1609  CD1 ILE A 107     -44.528 -23.020 -49.166  1.00  0.00           C  
ATOM   1610  H   ILE A 107     -44.048 -19.387 -47.730  1.00  0.00           H  
ATOM   1611  HA  ILE A 107     -41.640 -20.051 -49.097  1.00  0.00           H  
ATOM   1612  HB  ILE A 107     -44.545 -20.449 -49.904  1.00  0.00           H  
ATOM   1613 1HG1 ILE A 107     -42.497 -22.448 -48.930  1.00  0.00           H  
ATOM   1614 2HG1 ILE A 107     -43.618 -21.610 -47.867  1.00  0.00           H  
ATOM   1615 1HG2 ILE A 107     -43.705 -22.029 -51.596  1.00  0.00           H  
ATOM   1616 2HG2 ILE A 107     -43.141 -20.375 -51.930  1.00  0.00           H  
ATOM   1617 3HG2 ILE A 107     -42.033 -21.564 -51.206  1.00  0.00           H  
ATOM   1618 1HD1 ILE A 107     -44.440 -23.826 -48.437  1.00  0.00           H  
ATOM   1619 2HD1 ILE A 107     -45.519 -22.570 -49.092  1.00  0.00           H  
ATOM   1620 3HD1 ILE A 107     -44.384 -23.421 -50.168  1.00  0.00           H  
ATOM   1621  N   ASP A 108     -43.474 -17.751 -50.574  1.00  0.00           N  
ATOM   1622  CA  ASP A 108     -43.471 -16.606 -51.483  1.00  0.00           C  
ATOM   1623  C   ASP A 108     -42.396 -15.585 -51.118  1.00  0.00           C  
ATOM   1624  O   ASP A 108     -41.736 -15.024 -51.993  1.00  0.00           O  
ATOM   1625  CB  ASP A 108     -44.842 -15.926 -51.483  1.00  0.00           C  
ATOM   1626  CG  ASP A 108     -45.912 -16.750 -52.186  1.00  0.00           C  
ATOM   1627  OD1 ASP A 108     -45.561 -17.659 -52.901  1.00  0.00           O  
ATOM   1628  OD2 ASP A 108     -47.071 -16.464 -52.001  1.00  0.00           O  
ATOM   1629  H   ASP A 108     -44.310 -17.897 -50.027  1.00  0.00           H  
ATOM   1630  HA  ASP A 108     -43.260 -16.965 -52.491  1.00  0.00           H  
ATOM   1631 1HB  ASP A 108     -45.159 -15.746 -50.456  1.00  0.00           H  
ATOM   1632 2HB  ASP A 108     -44.767 -14.957 -51.978  1.00  0.00           H  
ATOM   1633  N   ALA A 109     -42.217 -15.342 -49.824  1.00  0.00           N  
ATOM   1634  CA  ALA A 109     -41.209 -14.389 -49.364  1.00  0.00           C  
ATOM   1635  C   ALA A 109     -39.822 -15.016 -49.357  1.00  0.00           C  
ATOM   1636  O   ALA A 109     -38.869 -14.442 -49.885  1.00  0.00           O  
ATOM   1637  CB  ALA A 109     -41.560 -13.872 -47.977  1.00  0.00           C  
ATOM   1638  H   ALA A 109     -42.791 -15.826 -49.148  1.00  0.00           H  
ATOM   1639  HA  ALA A 109     -41.193 -13.550 -50.060  1.00  0.00           H  
ATOM   1640 1HB  ALA A 109     -40.798 -13.165 -47.648  1.00  0.00           H  
ATOM   1641 2HB  ALA A 109     -42.528 -13.372 -48.009  1.00  0.00           H  
ATOM   1642 3HB  ALA A 109     -41.606 -14.706 -47.278  1.00  0.00           H  
ATOM   1643  N   ASN A 110     -39.722 -16.195 -48.756  1.00  0.00           N  
ATOM   1644  CA  ASN A 110     -38.491 -16.975 -48.773  1.00  0.00           C  
ATOM   1645  C   ASN A 110     -38.775 -18.397 -49.239  1.00  0.00           C  
ATOM   1646  O   ASN A 110     -39.690 -19.052 -48.742  1.00  0.00           O  
ATOM   1647  CB  ASN A 110     -37.833 -16.975 -47.405  1.00  0.00           C  
ATOM   1648  CG  ASN A 110     -36.501 -17.674 -47.405  1.00  0.00           C  
ATOM   1649  OD1 ASN A 110     -36.407 -18.856 -47.756  1.00  0.00           O  
ATOM   1650  ND2 ASN A 110     -35.471 -16.967 -47.017  1.00  0.00           N  
ATOM   1651  H   ASN A 110     -40.524 -16.569 -48.269  1.00  0.00           H  
ATOM   1652  HA  ASN A 110     -37.804 -16.521 -49.489  1.00  0.00           H  
ATOM   1653 1HB  ASN A 110     -37.690 -15.947 -47.069  1.00  0.00           H  
ATOM   1654 2HB  ASN A 110     -38.488 -17.467 -46.686  1.00  0.00           H  
ATOM   1655 1HD2 ASN A 110     -34.560 -17.380 -46.997  1.00  0.00           H  
ATOM   1656 2HD2 ASN A 110     -35.594 -16.014 -46.742  1.00  0.00           H  
ATOM   1657  N   SER A 111     -37.988 -18.875 -50.197  1.00  0.00           N  
ATOM   1658  CA  SER A 111     -38.262 -20.159 -50.831  1.00  0.00           C  
ATOM   1659  C   SER A 111     -37.185 -21.189 -50.522  1.00  0.00           C  
ATOM   1660  O   SER A 111     -37.078 -22.212 -51.199  1.00  0.00           O  
ATOM   1661  CB  SER A 111     -38.379 -19.979 -52.332  1.00  0.00           C  
ATOM   1662  OG  SER A 111     -37.196 -19.454 -52.868  1.00  0.00           O  
ATOM   1663  H   SER A 111     -37.186 -18.336 -50.490  1.00  0.00           H  
ATOM   1664  HA  SER A 111     -39.209 -20.540 -50.447  1.00  0.00           H  
ATOM   1665 1HB  SER A 111     -38.597 -20.940 -52.797  1.00  0.00           H  
ATOM   1666 2HB  SER A 111     -39.210 -19.311 -52.554  1.00  0.00           H  
ATOM   1667  HG  SER A 111     -37.348 -19.370 -53.813  1.00  0.00           H  
ATOM   1668  N   SER A 112     -36.385 -20.920 -49.497  1.00  0.00           N  
ATOM   1669  CA  SER A 112     -35.274 -21.799 -49.150  1.00  0.00           C  
ATOM   1670  C   SER A 112     -35.769 -23.136 -48.630  1.00  0.00           C  
ATOM   1671  O   SER A 112     -36.681 -23.194 -47.805  1.00  0.00           O  
ATOM   1672  CB  SER A 112     -34.392 -21.139 -48.108  1.00  0.00           C  
ATOM   1673  OG  SER A 112     -33.366 -22.003 -47.700  1.00  0.00           O  
ATOM   1674  H   SER A 112     -36.552 -20.088 -48.948  1.00  0.00           H  
ATOM   1675  HA  SER A 112     -34.682 -21.980 -50.048  1.00  0.00           H  
ATOM   1676 1HB  SER A 112     -33.961 -20.227 -48.520  1.00  0.00           H  
ATOM   1677 2HB  SER A 112     -34.995 -20.856 -47.247  1.00  0.00           H  
ATOM   1678  HG  SER A 112     -32.856 -21.518 -47.046  1.00  0.00           H  
ATOM   1679  N   PRO A 113     -35.163 -24.216 -49.116  1.00  0.00           N  
ATOM   1680  CA  PRO A 113     -35.583 -25.557 -48.734  1.00  0.00           C  
ATOM   1681  C   PRO A 113     -35.639 -25.698 -47.229  1.00  0.00           C  
ATOM   1682  O   PRO A 113     -36.545 -26.331 -46.688  1.00  0.00           O  
ATOM   1683  CB  PRO A 113     -34.499 -26.450 -49.344  1.00  0.00           C  
ATOM   1684  CG  PRO A 113     -34.044 -25.701 -50.550  1.00  0.00           C  
ATOM   1685  CD  PRO A 113     -34.031 -24.261 -50.112  1.00  0.00           C  
ATOM   1686  HA  PRO A 113     -36.566 -25.769 -49.181  1.00  0.00           H  
ATOM   1687 1HB  PRO A 113     -33.693 -26.615 -48.614  1.00  0.00           H  
ATOM   1688 2HB  PRO A 113     -34.918 -27.438 -49.588  1.00  0.00           H  
ATOM   1689 1HG  PRO A 113     -33.052 -26.057 -50.865  1.00  0.00           H  
ATOM   1690 2HG  PRO A 113     -34.729 -25.882 -51.391  1.00  0.00           H  
ATOM   1691 1HD  PRO A 113     -33.065 -24.029 -49.639  1.00  0.00           H  
ATOM   1692 2HD  PRO A 113     -34.202 -23.611 -50.983  1.00  0.00           H  
ATOM   1693  N   GLU A 114     -34.666 -25.107 -46.550  1.00  0.00           N  
ATOM   1694  CA  GLU A 114     -34.618 -25.178 -45.095  1.00  0.00           C  
ATOM   1695  C   GLU A 114     -35.860 -24.556 -44.470  1.00  0.00           C  
ATOM   1696  O   GLU A 114     -36.474 -25.137 -43.576  1.00  0.00           O  
ATOM   1697  CB  GLU A 114     -33.364 -24.476 -44.568  1.00  0.00           C  
ATOM   1698  CG  GLU A 114     -33.199 -24.535 -43.056  1.00  0.00           C  
ATOM   1699  CD  GLU A 114     -31.938 -23.869 -42.578  1.00  0.00           C  
ATOM   1700  OE1 GLU A 114     -31.194 -23.391 -43.400  1.00  0.00           O  
ATOM   1701  OE2 GLU A 114     -31.719 -23.839 -41.390  1.00  0.00           O  
ATOM   1702  H   GLU A 114     -33.952 -24.601 -47.053  1.00  0.00           H  
ATOM   1703  HA  GLU A 114     -34.580 -26.228 -44.801  1.00  0.00           H  
ATOM   1704 1HB  GLU A 114     -32.479 -24.926 -45.019  1.00  0.00           H  
ATOM   1705 2HB  GLU A 114     -33.384 -23.427 -44.861  1.00  0.00           H  
ATOM   1706 1HG  GLU A 114     -34.054 -24.047 -42.588  1.00  0.00           H  
ATOM   1707 2HG  GLU A 114     -33.195 -25.578 -42.742  1.00  0.00           H  
ATOM   1708  N   VAL A 115     -36.186 -23.354 -44.989  1.00  0.00           N  
ATOM   1709  CA  VAL A 115     -37.356 -22.650 -44.479  1.00  0.00           C  
ATOM   1710  C   VAL A 115     -38.629 -23.448 -44.724  1.00  0.00           C  
ATOM   1711  O   VAL A 115     -39.502 -23.524 -43.859  1.00  0.00           O  
ATOM   1712  CB  VAL A 115     -37.483 -21.268 -45.149  1.00  0.00           C  
ATOM   1713  CG1 VAL A 115     -38.804 -20.614 -44.773  1.00  0.00           C  
ATOM   1714  CG2 VAL A 115     -36.310 -20.388 -44.744  1.00  0.00           C  
ATOM   1715  H   VAL A 115     -35.612 -22.963 -45.723  1.00  0.00           H  
ATOM   1716  HA  VAL A 115     -37.233 -22.508 -43.404  1.00  0.00           H  
ATOM   1717  HB  VAL A 115     -37.484 -21.398 -46.231  1.00  0.00           H  
ATOM   1718 1HG1 VAL A 115     -38.877 -19.639 -45.256  1.00  0.00           H  
ATOM   1719 2HG1 VAL A 115     -39.629 -21.244 -45.104  1.00  0.00           H  
ATOM   1720 3HG1 VAL A 115     -38.853 -20.487 -43.692  1.00  0.00           H  
ATOM   1721 1HG2 VAL A 115     -36.406 -19.413 -45.222  1.00  0.00           H  
ATOM   1722 2HG2 VAL A 115     -36.306 -20.262 -43.661  1.00  0.00           H  
ATOM   1723 3HG2 VAL A 115     -35.378 -20.856 -45.060  1.00  0.00           H  
ATOM   1724  N   ILE A 116     -38.681 -24.030 -45.939  1.00  0.00           N  
ATOM   1725  CA  ILE A 116     -39.849 -24.825 -46.301  1.00  0.00           C  
ATOM   1726  C   ILE A 116     -40.005 -26.026 -45.376  1.00  0.00           C  
ATOM   1727  O   ILE A 116     -41.113 -26.360 -44.958  1.00  0.00           O  
ATOM   1728  CB  ILE A 116     -39.755 -25.308 -47.760  1.00  0.00           C  
ATOM   1729  CG1 ILE A 116     -39.870 -24.124 -48.723  1.00  0.00           C  
ATOM   1730  CG2 ILE A 116     -40.835 -26.340 -48.049  1.00  0.00           C  
ATOM   1731  CD1 ILE A 116     -39.518 -24.464 -50.153  1.00  0.00           C  
ATOM   1732  H   ILE A 116     -37.909 -23.905 -46.578  1.00  0.00           H  
ATOM   1733  HA  ILE A 116     -40.736 -24.201 -46.201  1.00  0.00           H  
ATOM   1734  HB  ILE A 116     -38.779 -25.760 -47.931  1.00  0.00           H  
ATOM   1735 1HG1 ILE A 116     -40.889 -23.737 -48.704  1.00  0.00           H  
ATOM   1736 2HG1 ILE A 116     -39.211 -23.321 -48.392  1.00  0.00           H  
ATOM   1737 1HG2 ILE A 116     -40.754 -26.670 -49.084  1.00  0.00           H  
ATOM   1738 2HG2 ILE A 116     -40.708 -27.194 -47.385  1.00  0.00           H  
ATOM   1739 3HG2 ILE A 116     -41.816 -25.895 -47.885  1.00  0.00           H  
ATOM   1740 1HD1 ILE A 116     -39.623 -23.574 -50.775  1.00  0.00           H  
ATOM   1741 2HD1 ILE A 116     -38.489 -24.820 -50.200  1.00  0.00           H  
ATOM   1742 3HD1 ILE A 116     -40.189 -25.241 -50.518  1.00  0.00           H  
ATOM   1743  N   VAL A 117     -38.842 -26.645 -45.087  1.00  0.00           N  
ATOM   1744  CA  VAL A 117     -38.853 -27.810 -44.210  1.00  0.00           C  
ATOM   1745  C   VAL A 117     -39.364 -27.449 -42.821  1.00  0.00           C  
ATOM   1746  O   VAL A 117     -40.133 -28.197 -42.218  1.00  0.00           O  
ATOM   1747  CB  VAL A 117     -37.436 -28.405 -44.093  1.00  0.00           C  
ATOM   1748  CG1 VAL A 117     -37.401 -29.490 -43.028  1.00  0.00           C  
ATOM   1749  CG2 VAL A 117     -36.993 -28.955 -45.440  1.00  0.00           C  
ATOM   1750  H   VAL A 117     -37.984 -26.290 -45.485  1.00  0.00           H  
ATOM   1751  HA  VAL A 117     -39.514 -28.563 -44.641  1.00  0.00           H  
ATOM   1752  HB  VAL A 117     -36.748 -27.621 -43.776  1.00  0.00           H  
ATOM   1753 1HG1 VAL A 117     -36.392 -29.899 -42.958  1.00  0.00           H  
ATOM   1754 2HG1 VAL A 117     -37.687 -29.066 -42.066  1.00  0.00           H  
ATOM   1755 3HG1 VAL A 117     -38.096 -30.286 -43.296  1.00  0.00           H  
ATOM   1756 1HG2 VAL A 117     -35.991 -29.373 -45.350  1.00  0.00           H  
ATOM   1757 2HG2 VAL A 117     -37.685 -29.735 -45.759  1.00  0.00           H  
ATOM   1758 3HG2 VAL A 117     -36.986 -28.152 -46.177  1.00  0.00           H  
ATOM   1759  N   SER A 118     -38.896 -26.271 -42.358  1.00  0.00           N  
ATOM   1760  CA  SER A 118     -39.312 -25.808 -41.039  1.00  0.00           C  
ATOM   1761  C   SER A 118     -40.817 -25.588 -40.982  1.00  0.00           C  
ATOM   1762  O   SER A 118     -41.469 -25.936 -39.997  1.00  0.00           O  
ATOM   1763  CB  SER A 118     -38.590 -24.523 -40.685  1.00  0.00           C  
ATOM   1764  OG  SER A 118     -37.214 -24.743 -40.538  1.00  0.00           O  
ATOM   1765  H   SER A 118     -38.267 -25.731 -42.934  1.00  0.00           H  
ATOM   1766  HA  SER A 118     -39.049 -26.572 -40.306  1.00  0.00           H  
ATOM   1767 1HB  SER A 118     -38.761 -23.782 -41.466  1.00  0.00           H  
ATOM   1768 2HB  SER A 118     -38.997 -24.120 -39.758  1.00  0.00           H  
ATOM   1769  HG  SER A 118     -36.831 -23.891 -40.316  1.00  0.00           H  
ATOM   1770  N   GLY A 119     -41.323 -24.997 -42.084  1.00  0.00           N  
ATOM   1771  CA  GLY A 119     -42.755 -24.730 -42.157  1.00  0.00           C  
ATOM   1772  C   GLY A 119     -43.560 -26.022 -42.101  1.00  0.00           C  
ATOM   1773  O   GLY A 119     -44.591 -26.093 -41.432  1.00  0.00           O  
ATOM   1774  H   GLY A 119     -40.701 -24.749 -42.839  1.00  0.00           H  
ATOM   1775 1HA  GLY A 119     -43.047 -24.079 -41.333  1.00  0.00           H  
ATOM   1776 2HA  GLY A 119     -42.979 -24.198 -43.081  1.00  0.00           H  
ATOM   1777  N   VAL A 120     -43.032 -27.024 -42.834  1.00  0.00           N  
ATOM   1778  CA  VAL A 120     -43.706 -28.316 -42.865  1.00  0.00           C  
ATOM   1779  C   VAL A 120     -43.760 -28.943 -41.477  1.00  0.00           C  
ATOM   1780  O   VAL A 120     -44.777 -29.513 -41.083  1.00  0.00           O  
ATOM   1781  CB  VAL A 120     -42.982 -29.273 -43.830  1.00  0.00           C  
ATOM   1782  CG1 VAL A 120     -43.555 -30.678 -43.717  1.00  0.00           C  
ATOM   1783  CG2 VAL A 120     -43.098 -28.756 -45.256  1.00  0.00           C  
ATOM   1784  H   VAL A 120     -42.179 -26.860 -43.349  1.00  0.00           H  
ATOM   1785  HA  VAL A 120     -44.726 -28.166 -43.220  1.00  0.00           H  
ATOM   1786  HB  VAL A 120     -41.930 -29.331 -43.548  1.00  0.00           H  
ATOM   1787 1HG1 VAL A 120     -43.031 -31.341 -44.406  1.00  0.00           H  
ATOM   1788 2HG1 VAL A 120     -43.428 -31.041 -42.697  1.00  0.00           H  
ATOM   1789 3HG1 VAL A 120     -44.615 -30.659 -43.968  1.00  0.00           H  
ATOM   1790 1HG2 VAL A 120     -42.583 -29.437 -45.933  1.00  0.00           H  
ATOM   1791 2HG2 VAL A 120     -44.150 -28.692 -45.535  1.00  0.00           H  
ATOM   1792 3HG2 VAL A 120     -42.644 -27.767 -45.322  1.00  0.00           H  
ATOM   1793  N   LYS A 121     -42.619 -28.805 -40.773  1.00  0.00           N  
ATOM   1794  CA  LYS A 121     -42.539 -29.360 -39.427  1.00  0.00           C  
ATOM   1795  C   LYS A 121     -43.555 -28.705 -38.500  1.00  0.00           C  
ATOM   1796  O   LYS A 121     -44.196 -29.377 -37.693  1.00  0.00           O  
ATOM   1797  CB  LYS A 121     -41.128 -29.194 -38.862  1.00  0.00           C  
ATOM   1798  CG  LYS A 121     -40.078 -30.080 -39.520  1.00  0.00           C  
ATOM   1799  CD  LYS A 121     -38.700 -29.843 -38.920  1.00  0.00           C  
ATOM   1800  CE  LYS A 121     -37.648 -30.718 -39.585  1.00  0.00           C  
ATOM   1801  NZ  LYS A 121     -36.288 -30.470 -39.035  1.00  0.00           N  
ATOM   1802  H   LYS A 121     -41.838 -28.319 -41.190  1.00  0.00           H  
ATOM   1803  HA  LYS A 121     -42.771 -30.424 -39.477  1.00  0.00           H  
ATOM   1804 1HB  LYS A 121     -40.810 -28.157 -38.976  1.00  0.00           H  
ATOM   1805 2HB  LYS A 121     -41.134 -29.419 -37.795  1.00  0.00           H  
ATOM   1806 1HG  LYS A 121     -40.349 -31.127 -39.384  1.00  0.00           H  
ATOM   1807 2HG  LYS A 121     -40.042 -29.868 -40.588  1.00  0.00           H  
ATOM   1808 1HD  LYS A 121     -38.423 -28.796 -39.048  1.00  0.00           H  
ATOM   1809 2HD  LYS A 121     -38.724 -30.067 -37.854  1.00  0.00           H  
ATOM   1810 1HE  LYS A 121     -37.901 -31.767 -39.436  1.00  0.00           H  
ATOM   1811 2HE  LYS A 121     -37.634 -30.520 -40.657  1.00  0.00           H  
ATOM   1812 1HZ  LYS A 121     -35.621 -31.068 -39.501  1.00  0.00           H  
ATOM   1813 2HZ  LYS A 121     -36.036 -29.503 -39.185  1.00  0.00           H  
ATOM   1814 3HZ  LYS A 121     -36.284 -30.669 -38.045  1.00  0.00           H  
ATOM   1815  N   THR A 122     -43.660 -27.370 -38.665  1.00  0.00           N  
ATOM   1816  CA  THR A 122     -44.600 -26.621 -37.839  1.00  0.00           C  
ATOM   1817  C   THR A 122     -46.032 -27.077 -38.083  1.00  0.00           C  
ATOM   1818  O   THR A 122     -46.818 -27.215 -37.145  1.00  0.00           O  
ATOM   1819  CB  THR A 122     -44.487 -25.108 -38.102  1.00  0.00           C  
ATOM   1820  OG1 THR A 122     -43.167 -24.660 -37.768  1.00  0.00           O  
ATOM   1821  CG2 THR A 122     -45.504 -24.344 -37.269  1.00  0.00           C  
ATOM   1822  H   THR A 122     -43.085 -26.912 -39.358  1.00  0.00           H  
ATOM   1823  HA  THR A 122     -44.363 -26.806 -36.791  1.00  0.00           H  
ATOM   1824  HB  THR A 122     -44.667 -24.908 -39.158  1.00  0.00           H  
ATOM   1825  HG1 THR A 122     -42.524 -25.127 -38.307  1.00  0.00           H  
ATOM   1826 1HG2 THR A 122     -45.410 -23.277 -37.468  1.00  0.00           H  
ATOM   1827 2HG2 THR A 122     -46.510 -24.675 -37.529  1.00  0.00           H  
ATOM   1828 3HG2 THR A 122     -45.323 -24.532 -36.212  1.00  0.00           H  
ATOM   1829  N   LEU A 123     -46.319 -27.298 -39.383  1.00  0.00           N  
ATOM   1830  CA  LEU A 123     -47.658 -27.739 -39.753  1.00  0.00           C  
ATOM   1831  C   LEU A 123     -47.984 -29.091 -39.130  1.00  0.00           C  
ATOM   1832  O   LEU A 123     -49.096 -29.312 -38.649  1.00  0.00           O  
ATOM   1833  CB  LEU A 123     -47.784 -27.828 -41.279  1.00  0.00           C  
ATOM   1834  CG  LEU A 123     -47.766 -26.490 -42.028  1.00  0.00           C  
ATOM   1835  CD1 LEU A 123     -47.713 -26.747 -43.528  1.00  0.00           C  
ATOM   1836  CD2 LEU A 123     -49.001 -25.683 -41.655  1.00  0.00           C  
ATOM   1837  H   LEU A 123     -45.599 -27.153 -40.077  1.00  0.00           H  
ATOM   1838  HA  LEU A 123     -48.377 -27.008 -39.384  1.00  0.00           H  
ATOM   1839 1HB  LEU A 123     -46.962 -28.432 -41.661  1.00  0.00           H  
ATOM   1840 2HB  LEU A 123     -48.720 -28.331 -41.522  1.00  0.00           H  
ATOM   1841  HG  LEU A 123     -46.871 -25.931 -41.754  1.00  0.00           H  
ATOM   1842 1HD1 LEU A 123     -47.700 -25.795 -44.060  1.00  0.00           H  
ATOM   1843 2HD1 LEU A 123     -46.810 -27.309 -43.769  1.00  0.00           H  
ATOM   1844 3HD1 LEU A 123     -48.589 -27.319 -43.830  1.00  0.00           H  
ATOM   1845 1HD2 LEU A 123     -48.987 -24.731 -42.187  1.00  0.00           H  
ATOM   1846 2HD2 LEU A 123     -49.897 -26.240 -41.930  1.00  0.00           H  
ATOM   1847 3HD2 LEU A 123     -49.004 -25.498 -40.581  1.00  0.00           H  
ATOM   1848  N   VAL A 124     -46.960 -29.969 -39.168  1.00  0.00           N  
ATOM   1849  CA  VAL A 124     -47.141 -31.300 -38.602  1.00  0.00           C  
ATOM   1850  C   VAL A 124     -47.436 -31.230 -37.109  1.00  0.00           C  
ATOM   1851  O   VAL A 124     -48.290 -31.956 -36.600  1.00  0.00           O  
ATOM   1852  CB  VAL A 124     -45.881 -32.155 -38.834  1.00  0.00           C  
ATOM   1853  CG1 VAL A 124     -45.983 -33.470 -38.076  1.00  0.00           C  
ATOM   1854  CG2 VAL A 124     -45.691 -32.403 -40.323  1.00  0.00           C  
ATOM   1855  H   VAL A 124     -46.086 -29.687 -39.587  1.00  0.00           H  
ATOM   1856  HA  VAL A 124     -47.985 -31.777 -39.103  1.00  0.00           H  
ATOM   1857  HB  VAL A 124     -45.015 -31.623 -38.440  1.00  0.00           H  
ATOM   1858 1HG1 VAL A 124     -45.084 -34.062 -38.251  1.00  0.00           H  
ATOM   1859 2HG1 VAL A 124     -46.082 -33.269 -37.010  1.00  0.00           H  
ATOM   1860 3HG1 VAL A 124     -46.854 -34.024 -38.425  1.00  0.00           H  
ATOM   1861 1HG2 VAL A 124     -44.798 -33.008 -40.480  1.00  0.00           H  
ATOM   1862 2HG2 VAL A 124     -46.560 -32.930 -40.718  1.00  0.00           H  
ATOM   1863 3HG2 VAL A 124     -45.579 -31.450 -40.840  1.00  0.00           H  
ATOM   1864  N   GLU A 125     -46.685 -30.324 -36.449  1.00  0.00           N  
ATOM   1865  CA  GLU A 125     -46.869 -30.156 -35.013  1.00  0.00           C  
ATOM   1866  C   GLU A 125     -48.281 -29.683 -34.690  1.00  0.00           C  
ATOM   1867  O   GLU A 125     -48.899 -30.151 -33.733  1.00  0.00           O  
ATOM   1868  CB  GLU A 125     -45.848 -29.161 -34.457  1.00  0.00           C  
ATOM   1869  CG  GLU A 125     -45.929 -28.951 -32.952  1.00  0.00           C  
ATOM   1870  CD  GLU A 125     -45.575 -30.185 -32.169  1.00  0.00           C  
ATOM   1871  OE1 GLU A 125     -44.923 -31.044 -32.713  1.00  0.00           O  
ATOM   1872  OE2 GLU A 125     -45.957 -30.269 -31.026  1.00  0.00           O  
ATOM   1873  H   GLU A 125     -46.009 -29.777 -36.963  1.00  0.00           H  
ATOM   1874  HA  GLU A 125     -46.716 -31.121 -34.529  1.00  0.00           H  
ATOM   1875 1HB  GLU A 125     -44.840 -29.504 -34.693  1.00  0.00           H  
ATOM   1876 2HB  GLU A 125     -45.984 -28.192 -34.938  1.00  0.00           H  
ATOM   1877 1HG  GLU A 125     -45.248 -28.149 -32.670  1.00  0.00           H  
ATOM   1878 2HG  GLU A 125     -46.940 -28.641 -32.693  1.00  0.00           H  
ATOM   1879  N   VAL A 126     -48.746 -28.740 -35.534  1.00  0.00           N  
ATOM   1880  CA  VAL A 126     -50.086 -28.203 -35.335  1.00  0.00           C  
ATOM   1881  C   VAL A 126     -51.142 -29.292 -35.476  1.00  0.00           C  
ATOM   1882  O   VAL A 126     -52.100 -29.345 -34.705  1.00  0.00           O  
ATOM   1883  CB  VAL A 126     -50.369 -27.083 -36.353  1.00  0.00           C  
ATOM   1884  CG1 VAL A 126     -51.828 -26.657 -36.285  1.00  0.00           C  
ATOM   1885  CG2 VAL A 126     -49.450 -25.900 -36.090  1.00  0.00           C  
ATOM   1886  H   VAL A 126     -48.156 -28.422 -36.290  1.00  0.00           H  
ATOM   1887  HA  VAL A 126     -50.147 -27.786 -34.329  1.00  0.00           H  
ATOM   1888  HB  VAL A 126     -50.192 -27.465 -37.359  1.00  0.00           H  
ATOM   1889 1HG1 VAL A 126     -52.011 -25.865 -37.012  1.00  0.00           H  
ATOM   1890 2HG1 VAL A 126     -52.467 -27.510 -36.512  1.00  0.00           H  
ATOM   1891 3HG1 VAL A 126     -52.054 -26.290 -35.284  1.00  0.00           H  
ATOM   1892 1HG2 VAL A 126     -49.655 -25.112 -36.814  1.00  0.00           H  
ATOM   1893 2HG2 VAL A 126     -49.623 -25.522 -35.082  1.00  0.00           H  
ATOM   1894 3HG2 VAL A 126     -48.411 -26.218 -36.185  1.00  0.00           H  
ATOM   1895  N   VAL A 127     -50.912 -30.145 -36.495  1.00  0.00           N  
ATOM   1896  CA  VAL A 127     -51.849 -31.236 -36.738  1.00  0.00           C  
ATOM   1897  C   VAL A 127     -51.910 -32.184 -35.548  1.00  0.00           C  
ATOM   1898  O   VAL A 127     -52.985 -32.639 -35.159  1.00  0.00           O  
ATOM   1899  CB  VAL A 127     -51.438 -32.023 -37.997  1.00  0.00           C  
ATOM   1900  CG1 VAL A 127     -52.288 -33.276 -38.143  1.00  0.00           C  
ATOM   1901  CG2 VAL A 127     -51.569 -31.137 -39.227  1.00  0.00           C  
ATOM   1902  H   VAL A 127     -50.093 -30.013 -37.072  1.00  0.00           H  
ATOM   1903  HA  VAL A 127     -52.840 -30.811 -36.899  1.00  0.00           H  
ATOM   1904  HB  VAL A 127     -50.403 -32.347 -37.891  1.00  0.00           H  
ATOM   1905 1HG1 VAL A 127     -51.985 -33.820 -39.038  1.00  0.00           H  
ATOM   1906 2HG1 VAL A 127     -52.152 -33.912 -37.268  1.00  0.00           H  
ATOM   1907 3HG1 VAL A 127     -53.338 -32.996 -38.228  1.00  0.00           H  
ATOM   1908 1HG2 VAL A 127     -51.276 -31.699 -40.113  1.00  0.00           H  
ATOM   1909 2HG2 VAL A 127     -52.603 -30.808 -39.330  1.00  0.00           H  
ATOM   1910 3HG2 VAL A 127     -50.920 -30.267 -39.119  1.00  0.00           H  
ATOM   1911  N   LYS A 128     -50.706 -32.451 -35.002  1.00  0.00           N  
ATOM   1912  CA  LYS A 128     -50.625 -33.346 -33.854  1.00  0.00           C  
ATOM   1913  C   LYS A 128     -51.388 -32.782 -32.662  1.00  0.00           C  
ATOM   1914  O   LYS A 128     -52.083 -33.513 -31.956  1.00  0.00           O  
ATOM   1915  CB  LYS A 128     -49.166 -33.599 -33.472  1.00  0.00           C  
ATOM   1916  CG  LYS A 128     -48.395 -34.458 -34.466  1.00  0.00           C  
ATOM   1917  CD  LYS A 128     -46.950 -34.646 -34.030  1.00  0.00           C  
ATOM   1918  CE  LYS A 128     -46.176 -35.494 -35.028  1.00  0.00           C  
ATOM   1919  NZ  LYS A 128     -44.750 -35.655 -34.634  1.00  0.00           N  
ATOM   1920  H   LYS A 128     -49.880 -32.026 -35.399  1.00  0.00           H  
ATOM   1921  HA  LYS A 128     -51.085 -34.298 -34.124  1.00  0.00           H  
ATOM   1922 1HB  LYS A 128     -48.644 -32.646 -33.379  1.00  0.00           H  
ATOM   1923 2HB  LYS A 128     -49.124 -34.092 -32.501  1.00  0.00           H  
ATOM   1924 1HG  LYS A 128     -48.872 -35.435 -34.548  1.00  0.00           H  
ATOM   1925 2HG  LYS A 128     -48.411 -33.982 -35.447  1.00  0.00           H  
ATOM   1926 1HD  LYS A 128     -46.467 -33.672 -33.941  1.00  0.00           H  
ATOM   1927 2HD  LYS A 128     -46.925 -35.135 -33.056  1.00  0.00           H  
ATOM   1928 1HE  LYS A 128     -46.633 -36.479 -35.100  1.00  0.00           H  
ATOM   1929 2HE  LYS A 128     -46.217 -35.026 -36.012  1.00  0.00           H  
ATOM   1930 1HZ  LYS A 128     -44.272 -36.221 -35.320  1.00  0.00           H  
ATOM   1931 2HZ  LYS A 128     -44.310 -34.746 -34.582  1.00  0.00           H  
ATOM   1932 3HZ  LYS A 128     -44.698 -36.105 -33.731  1.00  0.00           H  
ATOM   1933  N   ALA A 129     -51.218 -31.456 -32.485  1.00  0.00           N  
ATOM   1934  CA  ALA A 129     -51.895 -30.791 -31.379  1.00  0.00           C  
ATOM   1935  C   ALA A 129     -53.408 -30.893 -31.518  1.00  0.00           C  
ATOM   1936  O   ALA A 129     -54.117 -31.127 -30.539  1.00  0.00           O  
ATOM   1937  CB  ALA A 129     -51.468 -29.333 -31.296  1.00  0.00           C  
ATOM   1938  H   ALA A 129     -50.623 -30.946 -33.123  1.00  0.00           H  
ATOM   1939  HA  ALA A 129     -51.610 -31.295 -30.455  1.00  0.00           H  
ATOM   1940 1HB  ALA A 129     -51.983 -28.850 -30.465  1.00  0.00           H  
ATOM   1941 2HB  ALA A 129     -50.391 -29.277 -31.138  1.00  0.00           H  
ATOM   1942 3HB  ALA A 129     -51.725 -28.826 -32.224  1.00  0.00           H  
ATOM   1943  N   ALA A 130     -53.852 -30.706 -32.778  1.00  0.00           N  
ATOM   1944  CA  ALA A 130     -55.283 -30.779 -33.048  1.00  0.00           C  
ATOM   1945  C   ALA A 130     -55.835 -32.162 -32.727  1.00  0.00           C  
ATOM   1946  O   ALA A 130     -56.920 -32.292 -32.160  1.00  0.00           O  
ATOM   1947  CB  ALA A 130     -55.566 -30.420 -34.500  1.00  0.00           C  
ATOM   1948  H   ALA A 130     -53.185 -30.518 -33.512  1.00  0.00           H  
ATOM   1949  HA  ALA A 130     -55.787 -30.060 -32.402  1.00  0.00           H  
ATOM   1950 1HB  ALA A 130     -56.639 -30.479 -34.686  1.00  0.00           H  
ATOM   1951 2HB  ALA A 130     -55.218 -29.407 -34.699  1.00  0.00           H  
ATOM   1952 3HB  ALA A 130     -55.046 -31.117 -35.155  1.00  0.00           H  
ATOM   1953  N   GLN A 131     -55.032 -33.172 -33.119  1.00  0.00           N  
ATOM   1954  CA  GLN A 131     -55.443 -34.549 -32.870  1.00  0.00           C  
ATOM   1955  C   GLN A 131     -55.578 -34.821 -31.377  1.00  0.00           C  
ATOM   1956  O   GLN A 131     -56.531 -35.464 -30.937  1.00  0.00           O  
ATOM   1957  CB  GLN A 131     -54.444 -35.528 -33.492  1.00  0.00           C  
ATOM   1958  CG  GLN A 131     -54.460 -35.553 -35.011  1.00  0.00           C  
ATOM   1959  CD  GLN A 131     -53.398 -36.470 -35.586  1.00  0.00           C  
ATOM   1960  OE1 GLN A 131     -52.655 -37.123 -34.847  1.00  0.00           O  
ATOM   1961  NE2 GLN A 131     -53.320 -36.526 -36.910  1.00  0.00           N  
ATOM   1962  H   GLN A 131     -54.159 -32.957 -33.578  1.00  0.00           H  
ATOM   1963  HA  GLN A 131     -56.419 -34.707 -33.330  1.00  0.00           H  
ATOM   1964 1HB  GLN A 131     -53.435 -35.271 -33.170  1.00  0.00           H  
ATOM   1965 2HB  GLN A 131     -54.654 -36.537 -33.137  1.00  0.00           H  
ATOM   1966 1HG  GLN A 131     -55.435 -35.905 -35.348  1.00  0.00           H  
ATOM   1967 2HG  GLN A 131     -54.278 -34.544 -35.382  1.00  0.00           H  
ATOM   1968 1HE2 GLN A 131     -52.638 -37.115 -37.347  1.00  0.00           H  
ATOM   1969 2HE2 GLN A 131     -53.942 -35.981 -37.472  1.00  0.00           H  
ATOM   1970  N   GLU A 132     -54.641 -34.346 -30.569  1.00  0.00           N  
ATOM   1971  CA  GLU A 132     -54.506 -34.837 -29.185  1.00  0.00           C  
ATOM   1972  C   GLU A 132     -55.775 -34.722 -28.321  1.00  0.00           C  
ATOM   1973  O   GLU A 132     -55.950 -35.465 -27.355  1.00  0.00           O  
ATOM   1974  CB  GLU A 132     -53.367 -34.086 -28.491  1.00  0.00           C  
ATOM   1975  CG  GLU A 132     -53.050 -34.583 -27.088  1.00  0.00           C  
ATOM   1976  CD  GLU A 132     -52.517 -35.988 -27.071  1.00  0.00           C  
ATOM   1977  OE1 GLU A 132     -52.035 -36.433 -28.085  1.00  0.00           O  
ATOM   1978  OE2 GLU A 132     -52.591 -36.618 -26.042  1.00  0.00           O  
ATOM   1979  H   GLU A 132     -54.011 -33.634 -30.911  1.00  0.00           H  
ATOM   1980  HA  GLU A 132     -54.256 -35.898 -29.217  1.00  0.00           H  
ATOM   1981 1HB  GLU A 132     -52.459 -34.170 -29.089  1.00  0.00           H  
ATOM   1982 2HB  GLU A 132     -53.618 -33.028 -28.423  1.00  0.00           H  
ATOM   1983 1HG  GLU A 132     -52.310 -33.921 -26.638  1.00  0.00           H  
ATOM   1984 2HG  GLU A 132     -53.955 -34.535 -26.483  1.00  0.00           H  
ATOM   1985  N   GLY A 133     -56.670 -33.794 -28.657  1.00  0.00           N  
ATOM   1986  CA  GLY A 133     -57.773 -33.441 -27.758  1.00  0.00           C  
ATOM   1987  C   GLY A 133     -57.308 -32.374 -26.737  1.00  0.00           C  
ATOM   1988  O   GLY A 133     -57.480 -32.540 -25.529  1.00  0.00           O  
ATOM   1989  H   GLY A 133     -56.583 -33.326 -29.548  1.00  0.00           H  
ATOM   1990 1HA  GLY A 133     -58.613 -33.063 -28.342  1.00  0.00           H  
ATOM   1991 2HA  GLY A 133     -58.120 -34.334 -27.239  1.00  0.00           H  
ATOM   1992  N   LEU A 134     -56.718 -31.287 -27.259  1.00  0.00           N  
ATOM   1993  CA  LEU A 134     -56.633 -30.678 -25.916  1.00  0.00           C  
ATOM   1994  C   LEU A 134     -57.424 -29.368 -25.890  1.00  0.00           C  
ATOM   1995  O   LEU A 134     -57.803 -28.840 -26.935  1.00  0.00           O  
ATOM   1996  CB  LEU A 134     -55.172 -30.412 -25.530  1.00  0.00           C  
ATOM   1997  CG  LEU A 134     -54.251 -31.638 -25.530  1.00  0.00           C  
ATOM   1998  CD1 LEU A 134     -52.817 -31.197 -25.269  1.00  0.00           C  
ATOM   1999  CD2 LEU A 134     -54.719 -32.626 -24.472  1.00  0.00           C  
ATOM   2000  H   LEU A 134     -56.550 -31.249 -28.255  1.00  0.00           H  
ATOM   2001  HA  LEU A 134     -57.066 -31.370 -25.195  1.00  0.00           H  
ATOM   2002 1HB  LEU A 134     -54.756 -29.685 -26.225  1.00  0.00           H  
ATOM   2003 2HB  LEU A 134     -55.150 -29.981 -24.529  1.00  0.00           H  
ATOM   2004  HG  LEU A 134     -54.280 -32.115 -26.510  1.00  0.00           H  
ATOM   2005 1HD1 LEU A 134     -52.162 -32.068 -25.270  1.00  0.00           H  
ATOM   2006 2HD1 LEU A 134     -52.501 -30.506 -26.051  1.00  0.00           H  
ATOM   2007 3HD1 LEU A 134     -52.760 -30.701 -24.301  1.00  0.00           H  
ATOM   2008 1HD2 LEU A 134     -54.065 -33.498 -24.473  1.00  0.00           H  
ATOM   2009 2HD2 LEU A 134     -54.689 -32.151 -23.492  1.00  0.00           H  
ATOM   2010 3HD2 LEU A 134     -55.740 -32.939 -24.693  1.00  0.00           H  
ATOM   2011  N   PRO A 135     -57.676 -28.843 -24.692  1.00  0.00           N  
ATOM   2012  CA  PRO A 135     -58.610 -27.726 -24.535  1.00  0.00           C  
ATOM   2013  C   PRO A 135     -58.193 -26.540 -25.399  1.00  0.00           C  
ATOM   2014  O   PRO A 135     -57.004 -26.276 -25.576  1.00  0.00           O  
ATOM   2015  CB  PRO A 135     -58.512 -27.399 -23.041  1.00  0.00           C  
ATOM   2016  CG  PRO A 135     -58.079 -28.680 -22.414  1.00  0.00           C  
ATOM   2017  CD  PRO A 135     -57.132 -29.286 -23.415  1.00  0.00           C  
ATOM   2018  HA  PRO A 135     -59.624 -28.062 -24.798  1.00  0.00           H  
ATOM   2019 1HB  PRO A 135     -57.793 -26.582 -22.882  1.00  0.00           H  
ATOM   2020 2HB  PRO A 135     -59.486 -27.048 -22.668  1.00  0.00           H  
ATOM   2021 1HG  PRO A 135     -57.602 -28.485 -21.443  1.00  0.00           H  
ATOM   2022 2HG  PRO A 135     -58.952 -29.320 -22.216  1.00  0.00           H  
ATOM   2023 1HD  PRO A 135     -56.118 -28.894 -23.244  1.00  0.00           H  
ATOM   2024 2HD  PRO A 135     -57.146 -30.381 -23.318  1.00  0.00           H  
ATOM   2025  N   ASP A 136     -59.186 -25.834 -25.931  1.00  0.00           N  
ATOM   2026  CA  ASP A 136     -58.970 -24.876 -27.010  1.00  0.00           C  
ATOM   2027  C   ASP A 136     -57.944 -23.804 -26.651  1.00  0.00           C  
ATOM   2028  O   ASP A 136     -57.220 -23.309 -27.516  1.00  0.00           O  
ATOM   2029  CB  ASP A 136     -60.292 -24.205 -27.389  1.00  0.00           C  
ATOM   2030  CG  ASP A 136     -61.241 -25.141 -28.126  1.00  0.00           C  
ATOM   2031  OD1 ASP A 136     -60.795 -26.165 -28.586  1.00  0.00           O  
ATOM   2032  OD2 ASP A 136     -62.402 -24.822 -28.223  1.00  0.00           O  
ATOM   2033  H   ASP A 136     -60.124 -25.962 -25.579  1.00  0.00           H  
ATOM   2034  HA  ASP A 136     -58.590 -25.413 -27.879  1.00  0.00           H  
ATOM   2035 1HB  ASP A 136     -60.789 -23.844 -26.488  1.00  0.00           H  
ATOM   2036 2HB  ASP A 136     -60.093 -23.340 -28.022  1.00  0.00           H  
ATOM   2037  N   PRO A 137     -57.866 -23.428 -25.372  1.00  0.00           N  
ATOM   2038  CA  PRO A 137     -56.813 -22.511 -24.952  1.00  0.00           C  
ATOM   2039  C   PRO A 137     -55.438 -23.032 -25.349  1.00  0.00           C  
ATOM   2040  O   PRO A 137     -54.617 -22.294 -25.893  1.00  0.00           O  
ATOM   2041  CB  PRO A 137     -56.982 -22.466 -23.430  1.00  0.00           C  
ATOM   2042  CG  PRO A 137     -58.436 -22.710 -23.216  1.00  0.00           C  
ATOM   2043  CD  PRO A 137     -58.793 -23.761 -24.233  1.00  0.00           C  
ATOM   2044  HA  PRO A 137     -56.995 -21.522 -25.397  1.00  0.00           H  
ATOM   2045 1HB  PRO A 137     -56.347 -23.230 -22.958  1.00  0.00           H  
ATOM   2046 2HB  PRO A 137     -56.651 -21.490 -23.043  1.00  0.00           H  
ATOM   2047 1HG  PRO A 137     -58.618 -23.041 -22.183  1.00  0.00           H  
ATOM   2048 2HG  PRO A 137     -59.002 -21.777 -23.354  1.00  0.00           H  
ATOM   2049 1HD  PRO A 137     -58.584 -24.758 -23.819  1.00  0.00           H  
ATOM   2050 2HD  PRO A 137     -59.856 -23.667 -24.500  1.00  0.00           H  
ATOM   2051  N   GLU A 138     -55.240 -24.332 -25.048  1.00  0.00           N  
ATOM   2052  CA  GLU A 138     -53.963 -24.954 -25.377  1.00  0.00           C  
ATOM   2053  C   GLU A 138     -53.718 -24.944 -26.881  1.00  0.00           C  
ATOM   2054  O   GLU A 138     -52.604 -24.683 -27.336  1.00  0.00           O  
ATOM   2055  CB  GLU A 138     -53.919 -26.390 -24.852  1.00  0.00           C  
ATOM   2056  CG  GLU A 138     -53.844 -26.504 -23.336  1.00  0.00           C  
ATOM   2057  CD  GLU A 138     -53.882 -27.927 -22.853  1.00  0.00           C  
ATOM   2058  OE1 GLU A 138     -54.077 -28.803 -23.661  1.00  0.00           O  
ATOM   2059  OE2 GLU A 138     -53.715 -28.138 -21.675  1.00  0.00           O  
ATOM   2060  H   GLU A 138     -55.980 -24.852 -24.599  1.00  0.00           H  
ATOM   2061  HA  GLU A 138     -53.167 -24.382 -24.899  1.00  0.00           H  
ATOM   2062 1HB  GLU A 138     -54.808 -26.927 -25.184  1.00  0.00           H  
ATOM   2063 2HB  GLU A 138     -53.053 -26.904 -25.269  1.00  0.00           H  
ATOM   2064 1HG  GLU A 138     -52.919 -26.040 -22.993  1.00  0.00           H  
ATOM   2065 2HG  GLU A 138     -54.677 -25.954 -22.899  1.00  0.00           H  
ATOM   2066  N   ILE A 139     -54.811 -25.240 -27.613  1.00  0.00           N  
ATOM   2067  CA  ILE A 139     -54.711 -25.264 -29.067  1.00  0.00           C  
ATOM   2068  C   ILE A 139     -54.334 -23.893 -29.615  1.00  0.00           C  
ATOM   2069  O   ILE A 139     -53.517 -23.782 -30.530  1.00  0.00           O  
ATOM   2070  CB  ILE A 139     -56.036 -25.725 -29.702  1.00  0.00           C  
ATOM   2071  CG1 ILE A 139     -56.297 -27.199 -29.380  1.00  0.00           C  
ATOM   2072  CG2 ILE A 139     -56.012 -25.501 -31.206  1.00  0.00           C  
ATOM   2073  CD1 ILE A 139     -57.694 -27.661 -29.727  1.00  0.00           C  
ATOM   2074  H   ILE A 139     -55.680 -25.441 -27.140  1.00  0.00           H  
ATOM   2075  HA  ILE A 139     -53.930 -25.970 -29.349  1.00  0.00           H  
ATOM   2076  HB  ILE A 139     -56.861 -25.158 -29.272  1.00  0.00           H  
ATOM   2077 1HG1 ILE A 139     -55.587 -27.821 -29.923  1.00  0.00           H  
ATOM   2078 2HG1 ILE A 139     -56.136 -27.373 -28.316  1.00  0.00           H  
ATOM   2079 1HG2 ILE A 139     -56.956 -25.833 -31.638  1.00  0.00           H  
ATOM   2080 2HG2 ILE A 139     -55.871 -24.442 -31.413  1.00  0.00           H  
ATOM   2081 3HG2 ILE A 139     -55.192 -26.070 -31.645  1.00  0.00           H  
ATOM   2082 1HD1 ILE A 139     -57.803 -28.715 -29.470  1.00  0.00           H  
ATOM   2083 2HD1 ILE A 139     -58.422 -27.074 -29.165  1.00  0.00           H  
ATOM   2084 3HD1 ILE A 139     -57.867 -27.529 -30.794  1.00  0.00           H  
ATOM   2085  N   GLY A 140     -54.971 -22.870 -29.009  1.00  0.00           N  
ATOM   2086  CA  GLY A 140     -54.698 -21.504 -29.439  1.00  0.00           C  
ATOM   2087  C   GLY A 140     -53.237 -21.138 -29.213  1.00  0.00           C  
ATOM   2088  O   GLY A 140     -52.609 -20.498 -30.058  1.00  0.00           O  
ATOM   2089  H   GLY A 140     -55.626 -23.070 -28.266  1.00  0.00           H  
ATOM   2090 1HA  GLY A 140     -54.944 -21.400 -30.496  1.00  0.00           H  
ATOM   2091 2HA  GLY A 140     -55.339 -20.815 -28.890  1.00  0.00           H  
ATOM   2092  N   ARG A 141     -52.741 -21.576 -28.038  1.00  0.00           N  
ATOM   2093  CA  ARG A 141     -51.351 -21.292 -27.700  1.00  0.00           C  
ATOM   2094  C   ARG A 141     -50.398 -21.937 -28.698  1.00  0.00           C  
ATOM   2095  O   ARG A 141     -49.408 -21.329 -29.107  1.00  0.00           O  
ATOM   2096  CB  ARG A 141     -51.028 -21.792 -26.300  1.00  0.00           C  
ATOM   2097  CG  ARG A 141     -51.678 -21.004 -25.173  1.00  0.00           C  
ATOM   2098  CD  ARG A 141     -51.362 -21.586 -23.843  1.00  0.00           C  
ATOM   2099  NE  ARG A 141     -51.982 -20.835 -22.763  1.00  0.00           N  
ATOM   2100  CZ  ARG A 141     -51.983 -21.215 -21.470  1.00  0.00           C  
ATOM   2101  NH1 ARG A 141     -51.395 -22.335 -21.114  1.00  0.00           N  
ATOM   2102  NH2 ARG A 141     -52.575 -20.461 -20.560  1.00  0.00           N  
ATOM   2103  H   ARG A 141     -53.342 -22.093 -27.413  1.00  0.00           H  
ATOM   2104  HA  ARG A 141     -51.202 -20.212 -27.726  1.00  0.00           H  
ATOM   2105 1HB  ARG A 141     -51.345 -22.829 -26.202  1.00  0.00           H  
ATOM   2106 2HB  ARG A 141     -49.950 -21.764 -26.143  1.00  0.00           H  
ATOM   2107 1HG  ARG A 141     -51.315 -19.976 -25.193  1.00  0.00           H  
ATOM   2108 2HG  ARG A 141     -52.761 -21.010 -25.302  1.00  0.00           H  
ATOM   2109 1HD  ARG A 141     -51.728 -22.611 -23.799  1.00  0.00           H  
ATOM   2110 2HD  ARG A 141     -50.284 -21.578 -23.689  1.00  0.00           H  
ATOM   2111  HE  ARG A 141     -52.444 -19.967 -22.998  1.00  0.00           H  
ATOM   2112 1HH1 ARG A 141     -50.942 -22.912 -21.809  1.00  0.00           H  
ATOM   2113 2HH1 ARG A 141     -51.395 -22.620 -20.145  1.00  0.00           H  
ATOM   2114 1HH2 ARG A 141     -53.027 -19.599 -20.835  1.00  0.00           H  
ATOM   2115 2HH2 ARG A 141     -52.575 -20.745 -19.592  1.00  0.00           H  
ATOM   2116  N   LYS A 142     -50.752 -23.187 -29.059  1.00  0.00           N  
ATOM   2117  CA  LYS A 142     -49.924 -23.916 -30.011  1.00  0.00           C  
ATOM   2118  C   LYS A 142     -49.878 -23.206 -31.358  1.00  0.00           C  
ATOM   2119  O   LYS A 142     -48.825 -23.118 -31.989  1.00  0.00           O  
ATOM   2120  CB  LYS A 142     -50.440 -25.345 -30.186  1.00  0.00           C  
ATOM   2121  CG  LYS A 142     -50.220 -26.245 -28.977  1.00  0.00           C  
ATOM   2122  CD  LYS A 142     -50.777 -27.640 -29.219  1.00  0.00           C  
ATOM   2123  CE  LYS A 142     -50.569 -28.538 -28.008  1.00  0.00           C  
ATOM   2124  NZ  LYS A 142     -51.144 -29.894 -28.216  1.00  0.00           N  
ATOM   2125  H   LYS A 142     -51.586 -23.596 -28.663  1.00  0.00           H  
ATOM   2126  HA  LYS A 142     -48.906 -23.958 -29.622  1.00  0.00           H  
ATOM   2127 1HB  LYS A 142     -51.510 -25.322 -30.395  1.00  0.00           H  
ATOM   2128 2HB  LYS A 142     -49.948 -25.807 -31.042  1.00  0.00           H  
ATOM   2129 1HG  LYS A 142     -49.152 -26.321 -28.770  1.00  0.00           H  
ATOM   2130 2HG  LYS A 142     -50.711 -25.812 -28.107  1.00  0.00           H  
ATOM   2131 1HD  LYS A 142     -51.845 -27.573 -29.432  1.00  0.00           H  
ATOM   2132 2HD  LYS A 142     -50.280 -28.087 -30.080  1.00  0.00           H  
ATOM   2133 1HE  LYS A 142     -49.503 -28.635 -27.807  1.00  0.00           H  
ATOM   2134 2HE  LYS A 142     -51.041 -28.087 -27.135  1.00  0.00           H  
ATOM   2135 1HZ  LYS A 142     -50.986 -30.457 -27.392  1.00  0.00           H  
ATOM   2136 2HZ  LYS A 142     -52.137 -29.818 -28.385  1.00  0.00           H  
ATOM   2137 3HZ  LYS A 142     -50.700 -30.331 -29.011  1.00  0.00           H  
ATOM   2138  N   GLY A 143     -51.069 -22.714 -31.754  1.00  0.00           N  
ATOM   2139  CA  GLY A 143     -51.162 -22.009 -33.027  1.00  0.00           C  
ATOM   2140  C   GLY A 143     -50.293 -20.757 -33.029  1.00  0.00           C  
ATOM   2141  O   GLY A 143     -49.625 -20.455 -34.017  1.00  0.00           O  
ATOM   2142  H   GLY A 143     -51.876 -22.842 -31.161  1.00  0.00           H  
ATOM   2143 1HA  GLY A 143     -50.852 -22.673 -33.834  1.00  0.00           H  
ATOM   2144 2HA  GLY A 143     -52.200 -21.737 -33.217  1.00  0.00           H  
ATOM   2145  N   VAL A 144     -50.344 -20.058 -31.877  1.00  0.00           N  
ATOM   2146  CA  VAL A 144     -49.557 -18.838 -31.747  1.00  0.00           C  
ATOM   2147  C   VAL A 144     -48.066 -19.130 -31.869  1.00  0.00           C  
ATOM   2148  O   VAL A 144     -47.328 -18.384 -32.513  1.00  0.00           O  
ATOM   2149  CB  VAL A 144     -49.837 -18.163 -30.392  1.00  0.00           C  
ATOM   2150  CG1 VAL A 144     -48.876 -17.006 -30.164  1.00  0.00           C  
ATOM   2151  CG2 VAL A 144     -51.280 -17.684 -30.340  1.00  0.00           C  
ATOM   2152  H   VAL A 144     -50.928 -20.392 -31.124  1.00  0.00           H  
ATOM   2153  HA  VAL A 144     -49.846 -18.153 -32.546  1.00  0.00           H  
ATOM   2154  HB  VAL A 144     -49.664 -18.886 -29.594  1.00  0.00           H  
ATOM   2155 1HG1 VAL A 144     -49.088 -16.540 -29.201  1.00  0.00           H  
ATOM   2156 2HG1 VAL A 144     -47.852 -17.377 -30.169  1.00  0.00           H  
ATOM   2157 3HG1 VAL A 144     -49.000 -16.269 -30.957  1.00  0.00           H  
ATOM   2158 1HG2 VAL A 144     -51.471 -17.209 -29.378  1.00  0.00           H  
ATOM   2159 2HG2 VAL A 144     -51.454 -16.966 -31.142  1.00  0.00           H  
ATOM   2160 3HG2 VAL A 144     -51.950 -18.535 -30.464  1.00  0.00           H  
ATOM   2161  N   ASP A 145     -47.676 -20.245 -31.219  1.00  0.00           N  
ATOM   2162  CA  ASP A 145     -46.272 -20.637 -31.255  1.00  0.00           C  
ATOM   2163  C   ASP A 145     -45.821 -20.935 -32.680  1.00  0.00           C  
ATOM   2164  O   ASP A 145     -44.722 -20.555 -33.085  1.00  0.00           O  
ATOM   2165  CB  ASP A 145     -46.035 -21.865 -30.372  1.00  0.00           C  
ATOM   2166  CG  ASP A 145     -46.124 -21.550 -28.884  1.00  0.00           C  
ATOM   2167  OD1 ASP A 145     -46.071 -20.394 -28.538  1.00  0.00           O  
ATOM   2168  OD2 ASP A 145     -46.244 -22.469 -28.110  1.00  0.00           O  
ATOM   2169  H   ASP A 145     -48.364 -20.788 -30.717  1.00  0.00           H  
ATOM   2170  HA  ASP A 145     -45.672 -19.812 -30.873  1.00  0.00           H  
ATOM   2171 1HB  ASP A 145     -46.772 -22.633 -30.610  1.00  0.00           H  
ATOM   2172 2HB  ASP A 145     -45.049 -22.280 -30.582  1.00  0.00           H  
ATOM   2173  N   ALA A 146     -46.724 -21.627 -33.404  1.00  0.00           N  
ATOM   2174  CA  ALA A 146     -46.415 -21.975 -34.785  1.00  0.00           C  
ATOM   2175  C   ALA A 146     -46.225 -20.727 -35.638  1.00  0.00           C  
ATOM   2176  O   ALA A 146     -45.321 -20.666 -36.472  1.00  0.00           O  
ATOM   2177  CB  ALA A 146     -47.514 -22.852 -35.368  1.00  0.00           C  
ATOM   2178  H   ALA A 146     -47.599 -21.892 -32.976  1.00  0.00           H  
ATOM   2179  HA  ALA A 146     -45.478 -22.532 -34.793  1.00  0.00           H  
ATOM   2180 1HB  ALA A 146     -47.269 -23.104 -36.400  1.00  0.00           H  
ATOM   2181 2HB  ALA A 146     -47.599 -23.767 -34.781  1.00  0.00           H  
ATOM   2182 3HB  ALA A 146     -48.461 -22.315 -35.341  1.00  0.00           H  
ATOM   2183  N   LEU A 147     -47.120 -19.751 -35.383  1.00  0.00           N  
ATOM   2184  CA  LEU A 147     -47.047 -18.502 -36.132  1.00  0.00           C  
ATOM   2185  C   LEU A 147     -45.726 -17.785 -35.879  1.00  0.00           C  
ATOM   2186  O   LEU A 147     -45.115 -17.245 -36.801  1.00  0.00           O  
ATOM   2187  CB  LEU A 147     -48.216 -17.586 -35.749  1.00  0.00           C  
ATOM   2188  CG  LEU A 147     -49.603 -18.051 -36.208  1.00  0.00           C  
ATOM   2189  CD1 LEU A 147     -50.669 -17.147 -35.603  1.00  0.00           C  
ATOM   2190  CD2 LEU A 147     -49.668 -18.030 -37.728  1.00  0.00           C  
ATOM   2191  H   LEU A 147     -47.825 -19.903 -34.676  1.00  0.00           H  
ATOM   2192  HA  LEU A 147     -47.115 -18.732 -37.194  1.00  0.00           H  
ATOM   2193 1HB  LEU A 147     -48.241 -17.490 -34.665  1.00  0.00           H  
ATOM   2194 2HB  LEU A 147     -48.038 -16.599 -36.177  1.00  0.00           H  
ATOM   2195  HG  LEU A 147     -49.784 -19.065 -35.851  1.00  0.00           H  
ATOM   2196 1HD1 LEU A 147     -51.655 -17.477 -35.929  1.00  0.00           H  
ATOM   2197 2HD1 LEU A 147     -50.612 -17.196 -34.515  1.00  0.00           H  
ATOM   2198 3HD1 LEU A 147     -50.504 -16.121 -35.929  1.00  0.00           H  
ATOM   2199 1HD2 LEU A 147     -50.655 -18.361 -38.055  1.00  0.00           H  
ATOM   2200 2HD2 LEU A 147     -49.489 -17.016 -38.086  1.00  0.00           H  
ATOM   2201 3HD2 LEU A 147     -48.909 -18.698 -38.134  1.00  0.00           H  
ATOM   2202  N   LEU A 148     -45.331 -17.812 -34.590  1.00  0.00           N  
ATOM   2203  CA  LEU A 148     -44.080 -17.163 -34.214  1.00  0.00           C  
ATOM   2204  C   LEU A 148     -42.892 -17.806 -34.917  1.00  0.00           C  
ATOM   2205  O   LEU A 148     -41.985 -17.115 -35.380  1.00  0.00           O  
ATOM   2206  CB  LEU A 148     -43.882 -17.233 -32.694  1.00  0.00           C  
ATOM   2207  CG  LEU A 148     -42.611 -16.563 -32.157  1.00  0.00           C  
ATOM   2208  CD1 LEU A 148     -42.627 -15.083 -32.514  1.00  0.00           C  
ATOM   2209  CD2 LEU A 148     -42.530 -16.761 -30.651  1.00  0.00           C  
ATOM   2210  H   LEU A 148     -45.909 -18.282 -33.908  1.00  0.00           H  
ATOM   2211  HA  LEU A 148     -44.131 -16.116 -34.512  1.00  0.00           H  
ATOM   2212 1HB  LEU A 148     -44.736 -16.760 -32.210  1.00  0.00           H  
ATOM   2213 2HB  LEU A 148     -43.856 -18.281 -32.395  1.00  0.00           H  
ATOM   2214  HG  LEU A 148     -41.736 -17.011 -32.630  1.00  0.00           H  
ATOM   2215 1HD1 LEU A 148     -41.724 -14.607 -32.132  1.00  0.00           H  
ATOM   2216 2HD1 LEU A 148     -42.666 -14.970 -33.598  1.00  0.00           H  
ATOM   2217 3HD1 LEU A 148     -43.502 -14.611 -32.068  1.00  0.00           H  
ATOM   2218 1HD2 LEU A 148     -41.626 -16.286 -30.269  1.00  0.00           H  
ATOM   2219 2HD2 LEU A 148     -43.404 -16.313 -30.177  1.00  0.00           H  
ATOM   2220 3HD2 LEU A 148     -42.502 -17.828 -30.425  1.00  0.00           H  
ATOM   2221  N   GLU A 149     -42.953 -19.153 -34.966  1.00  0.00           N  
ATOM   2222  CA  GLU A 149     -41.875 -19.892 -35.613  1.00  0.00           C  
ATOM   2223  C   GLU A 149     -41.771 -19.531 -37.090  1.00  0.00           C  
ATOM   2224  O   GLU A 149     -40.673 -19.370 -37.623  1.00  0.00           O  
ATOM   2225  CB  GLU A 149     -42.095 -21.399 -35.460  1.00  0.00           C  
ATOM   2226  CG  GLU A 149     -41.909 -21.920 -34.042  1.00  0.00           C  
ATOM   2227  CD  GLU A 149     -42.209 -23.388 -33.915  1.00  0.00           C  
ATOM   2228  OE1 GLU A 149     -42.661 -23.968 -34.873  1.00  0.00           O  
ATOM   2229  OE2 GLU A 149     -41.986 -23.930 -32.858  1.00  0.00           O  
ATOM   2230  H   GLU A 149     -43.744 -19.625 -34.553  1.00  0.00           H  
ATOM   2231  HA  GLU A 149     -40.934 -19.625 -35.131  1.00  0.00           H  
ATOM   2232 1HB  GLU A 149     -43.105 -21.654 -35.780  1.00  0.00           H  
ATOM   2233 2HB  GLU A 149     -41.401 -21.935 -36.108  1.00  0.00           H  
ATOM   2234 1HG  GLU A 149     -40.879 -21.744 -33.734  1.00  0.00           H  
ATOM   2235 2HG  GLU A 149     -42.560 -21.361 -33.372  1.00  0.00           H  
ATOM   2236  N   ILE A 150     -42.964 -19.417 -37.708  1.00  0.00           N  
ATOM   2237  CA  ILE A 150     -43.004 -19.075 -39.125  1.00  0.00           C  
ATOM   2238  C   ILE A 150     -42.391 -17.703 -39.377  1.00  0.00           C  
ATOM   2239  O   ILE A 150     -41.655 -17.510 -40.345  1.00  0.00           O  
ATOM   2240  CB  ILE A 150     -44.449 -19.098 -39.655  1.00  0.00           C  
ATOM   2241  CG1 ILE A 150     -44.992 -20.529 -39.662  1.00  0.00           C  
ATOM   2242  CG2 ILE A 150     -44.513 -18.494 -41.050  1.00  0.00           C  
ATOM   2243  CD1 ILE A 150     -46.482 -20.615 -39.907  1.00  0.00           C  
ATOM   2244  H   ILE A 150     -43.810 -19.571 -37.177  1.00  0.00           H  
ATOM   2245  HA  ILE A 150     -42.423 -19.814 -39.675  1.00  0.00           H  
ATOM   2246  HB  ILE A 150     -45.090 -18.520 -38.990  1.00  0.00           H  
ATOM   2247 1HG1 ILE A 150     -44.486 -21.107 -40.434  1.00  0.00           H  
ATOM   2248 2HG1 ILE A 150     -44.777 -21.004 -38.705  1.00  0.00           H  
ATOM   2249 1HG2 ILE A 150     -45.541 -18.518 -41.410  1.00  0.00           H  
ATOM   2250 2HG2 ILE A 150     -44.165 -17.462 -41.016  1.00  0.00           H  
ATOM   2251 3HG2 ILE A 150     -43.878 -19.068 -41.725  1.00  0.00           H  
ATOM   2252 1HD1 ILE A 150     -46.792 -21.660 -39.897  1.00  0.00           H  
ATOM   2253 2HD1 ILE A 150     -47.011 -20.071 -39.123  1.00  0.00           H  
ATOM   2254 3HD1 ILE A 150     -46.717 -20.177 -40.875  1.00  0.00           H  
ATOM   2255  N   ALA A 151     -42.735 -16.776 -38.460  1.00  0.00           N  
ATOM   2256  CA  ALA A 151     -42.213 -15.421 -38.585  1.00  0.00           C  
ATOM   2257  C   ALA A 151     -40.693 -15.404 -38.488  1.00  0.00           C  
ATOM   2258  O   ALA A 151     -40.022 -14.692 -39.236  1.00  0.00           O  
ATOM   2259  CB  ALA A 151     -42.821 -14.519 -37.520  1.00  0.00           C  
ATOM   2260  H   ALA A 151     -43.348 -17.038 -37.701  1.00  0.00           H  
ATOM   2261  HA  ALA A 151     -42.490 -15.041 -39.569  1.00  0.00           H  
ATOM   2262 1HB  ALA A 151     -42.422 -13.510 -37.627  1.00  0.00           H  
ATOM   2263 2HB  ALA A 151     -43.905 -14.495 -37.639  1.00  0.00           H  
ATOM   2264 3HB  ALA A 151     -42.573 -14.904 -36.533  1.00  0.00           H  
ATOM   2265  N   ARG A 152     -40.200 -16.220 -37.536  1.00  0.00           N  
ATOM   2266  CA  ARG A 152     -38.756 -16.298 -37.341  1.00  0.00           C  
ATOM   2267  C   ARG A 152     -38.059 -16.822 -38.589  1.00  0.00           C  
ATOM   2268  O   ARG A 152     -37.049 -16.271 -39.026  1.00  0.00           O  
ATOM   2269  CB  ARG A 152     -38.422 -17.199 -36.161  1.00  0.00           C  
ATOM   2270  CG  ARG A 152     -38.782 -16.628 -34.798  1.00  0.00           C  
ATOM   2271  CD  ARG A 152     -38.482 -17.587 -33.705  1.00  0.00           C  
ATOM   2272  NE  ARG A 152     -38.825 -17.045 -32.399  1.00  0.00           N  
ATOM   2273  CZ  ARG A 152     -38.792 -17.745 -31.248  1.00  0.00           C  
ATOM   2274  NH1 ARG A 152     -38.431 -19.009 -31.257  1.00  0.00           N  
ATOM   2275  NH2 ARG A 152     -39.123 -17.160 -30.110  1.00  0.00           N  
ATOM   2276  H   ARG A 152     -40.840 -16.763 -36.974  1.00  0.00           H  
ATOM   2277  HA  ARG A 152     -38.381 -15.296 -37.130  1.00  0.00           H  
ATOM   2278 1HB  ARG A 152     -38.945 -18.148 -36.269  1.00  0.00           H  
ATOM   2279 2HB  ARG A 152     -37.353 -17.412 -36.157  1.00  0.00           H  
ATOM   2280 1HG  ARG A 152     -38.210 -15.717 -34.623  1.00  0.00           H  
ATOM   2281 2HG  ARG A 152     -39.848 -16.398 -34.770  1.00  0.00           H  
ATOM   2282 1HD  ARG A 152     -39.055 -18.501 -33.855  1.00  0.00           H  
ATOM   2283 2HD  ARG A 152     -37.418 -17.821 -33.708  1.00  0.00           H  
ATOM   2284  HE  ARG A 152     -39.108 -16.076 -32.352  1.00  0.00           H  
ATOM   2285 1HH1 ARG A 152     -38.178 -19.456 -32.127  1.00  0.00           H  
ATOM   2286 2HH1 ARG A 152     -38.406 -19.533 -30.395  1.00  0.00           H  
ATOM   2287 1HH2 ARG A 152     -39.400 -16.188 -30.103  1.00  0.00           H  
ATOM   2288 2HH2 ARG A 152     -39.098 -17.684 -29.248  1.00  0.00           H  
ATOM   2289  N   ASN A 153     -38.629 -17.905 -39.150  1.00  0.00           N  
ATOM   2290  CA  ASN A 153     -38.081 -18.625 -40.309  1.00  0.00           C  
ATOM   2291  C   ASN A 153     -38.199 -17.813 -41.590  1.00  0.00           C  
ATOM   2292  O   ASN A 153     -37.384 -17.954 -42.503  1.00  0.00           O  
ATOM   2293  CB  ASN A 153     -38.767 -19.969 -40.477  1.00  0.00           C  
ATOM   2294  CG  ASN A 153     -38.344 -20.967 -39.435  1.00  0.00           C  
ATOM   2295  OD1 ASN A 153     -37.243 -20.874 -38.880  1.00  0.00           O  
ATOM   2296  ND2 ASN A 153     -39.197 -21.921 -39.160  1.00  0.00           N  
ATOM   2297  H   ASN A 153     -39.491 -18.263 -38.763  1.00  0.00           H  
ATOM   2298  HA  ASN A 153     -37.017 -18.797 -40.139  1.00  0.00           H  
ATOM   2299 1HB  ASN A 153     -39.848 -19.836 -40.417  1.00  0.00           H  
ATOM   2300 2HB  ASN A 153     -38.541 -20.372 -41.463  1.00  0.00           H  
ATOM   2301 1HD2 ASN A 153     -38.968 -22.614 -38.475  1.00  0.00           H  
ATOM   2302 2HD2 ASN A 153     -40.076 -21.957 -39.634  1.00  0.00           H  
ATOM   2303  N   SER A 154     -39.215 -16.963 -41.654  1.00  0.00           N  
ATOM   2304  CA  SER A 154     -39.444 -16.132 -42.828  1.00  0.00           C  
ATOM   2305  C   SER A 154     -38.258 -15.205 -43.057  1.00  0.00           C  
ATOM   2306  O   SER A 154     -38.046 -14.714 -44.166  1.00  0.00           O  
ATOM   2307  CB  SER A 154     -40.714 -15.321 -42.663  1.00  0.00           C  
ATOM   2308  OG  SER A 154     -41.840 -16.154 -42.628  1.00  0.00           O  
ATOM   2309  H   SER A 154     -39.845 -16.890 -40.868  1.00  0.00           H  
ATOM   2310  HA  SER A 154     -39.553 -16.782 -43.697  1.00  0.00           H  
ATOM   2311 1HB  SER A 154     -40.658 -14.741 -41.742  1.00  0.00           H  
ATOM   2312 2HB  SER A 154     -40.805 -14.615 -43.488  1.00  0.00           H  
ATOM   2313  HG  SER A 154     -41.883 -16.505 -41.735  1.00  0.00           H  
ATOM   2314  N   ASN A 155     -37.493 -14.972 -41.997  1.00  0.00           N  
ATOM   2315  CA  ASN A 155     -36.340 -14.083 -42.055  1.00  0.00           C  
ATOM   2316  C   ASN A 155     -36.768 -12.622 -42.117  1.00  0.00           C  
ATOM   2317  O   ASN A 155     -36.292 -11.861 -42.960  1.00  0.00           O  
ATOM   2318  CB  ASN A 155     -35.459 -14.432 -43.241  1.00  0.00           C  
ATOM   2319  CG  ASN A 155     -34.073 -13.861 -43.119  1.00  0.00           C  
ATOM   2320  OD1 ASN A 155     -33.541 -13.723 -42.011  1.00  0.00           O  
ATOM   2321  ND2 ASN A 155     -33.479 -13.526 -44.236  1.00  0.00           N  
ATOM   2322  H   ASN A 155     -37.714 -15.425 -41.121  1.00  0.00           H  
ATOM   2323  HA  ASN A 155     -35.759 -14.209 -41.141  1.00  0.00           H  
ATOM   2324 1HB  ASN A 155     -35.385 -15.516 -43.333  1.00  0.00           H  
ATOM   2325 2HB  ASN A 155     -35.915 -14.056 -44.156  1.00  0.00           H  
ATOM   2326 1HD2 ASN A 155     -32.556 -13.140 -44.215  1.00  0.00           H  
ATOM   2327 2HD2 ASN A 155     -33.948 -13.655 -45.109  1.00  0.00           H  
ATOM   2328  N   PRO A 156     -37.667 -12.245 -41.217  1.00  0.00           N  
ATOM   2329  CA  PRO A 156     -38.146 -10.872 -41.106  1.00  0.00           C  
ATOM   2330  C   PRO A 156     -37.120  -9.964 -40.438  1.00  0.00           C  
ATOM   2331  O   PRO A 156     -36.330 -10.411 -39.608  1.00  0.00           O  
ATOM   2332  CB  PRO A 156     -39.407 -11.020 -40.249  1.00  0.00           C  
ATOM   2333  CG  PRO A 156     -39.137 -12.218 -39.405  1.00  0.00           C  
ATOM   2334  CD  PRO A 156     -38.340 -13.133 -40.297  1.00  0.00           C  
ATOM   2335  HA  PRO A 156     -38.393 -10.492 -42.109  1.00  0.00           H  
ATOM   2336 1HB  PRO A 156     -39.568 -10.107 -39.656  1.00  0.00           H  
ATOM   2337 2HB  PRO A 156     -40.289 -11.142 -40.896  1.00  0.00           H  
ATOM   2338 1HG  PRO A 156     -38.588 -11.928 -38.498  1.00  0.00           H  
ATOM   2339 2HG  PRO A 156     -40.083 -12.670 -39.073  1.00  0.00           H  
ATOM   2340 1HD  PRO A 156     -37.611 -13.691 -39.693  1.00  0.00           H  
ATOM   2341 2HD  PRO A 156     -39.021 -13.821 -40.819  1.00  0.00           H  
ATOM   2342  N   SER A 157     -37.139  -8.685 -40.807  1.00  0.00           N  
ATOM   2343  CA  SER A 157     -36.239  -7.706 -40.208  1.00  0.00           C  
ATOM   2344  C   SER A 157     -36.476  -7.603 -38.707  1.00  0.00           C  
ATOM   2345  O   SER A 157     -37.564  -7.905 -38.218  1.00  0.00           O  
ATOM   2346  CB  SER A 157     -36.432  -6.349 -40.856  1.00  0.00           C  
ATOM   2347  OG  SER A 157     -37.692  -5.820 -40.548  1.00  0.00           O  
ATOM   2348  H   SER A 157     -37.792  -8.388 -41.518  1.00  0.00           H  
ATOM   2349  HA  SER A 157     -35.211  -8.033 -40.374  1.00  0.00           H  
ATOM   2350 1HB  SER A 157     -35.654  -5.668 -40.511  1.00  0.00           H  
ATOM   2351 2HB  SER A 157     -36.328  -6.444 -41.936  1.00  0.00           H  
ATOM   2352  HG  SER A 157     -37.737  -4.969 -40.991  1.00  0.00           H  
ATOM   2353  N   PRO A 158     -35.450  -7.173 -37.978  1.00  0.00           N  
ATOM   2354  CA  PRO A 158     -35.441  -7.317 -36.527  1.00  0.00           C  
ATOM   2355  C   PRO A 158     -36.577  -6.564 -35.876  1.00  0.00           C  
ATOM   2356  O   PRO A 158     -37.177  -7.039 -34.911  1.00  0.00           O  
ATOM   2357  CB  PRO A 158     -34.083  -6.728 -36.133  1.00  0.00           C  
ATOM   2358  CG  PRO A 158     -33.233  -6.927 -37.341  1.00  0.00           C  
ATOM   2359  CD  PRO A 158     -34.166  -6.687 -38.498  1.00  0.00           C  
ATOM   2360  HA  PRO A 158     -35.498  -8.385 -36.269  1.00  0.00           H  
ATOM   2361 1HB  PRO A 158     -34.197  -5.669 -35.861  1.00  0.00           H  
ATOM   2362 2HB  PRO A 158     -33.692  -7.247 -35.245  1.00  0.00           H  
ATOM   2363 1HG  PRO A 158     -32.385  -6.227 -37.328  1.00  0.00           H  
ATOM   2364 2HG  PRO A 158     -32.807  -7.942 -37.343  1.00  0.00           H  
ATOM   2365 1HD  PRO A 158     -34.196  -5.612 -38.728  1.00  0.00           H  
ATOM   2366 2HD  PRO A 158     -33.822  -7.262 -39.371  1.00  0.00           H  
ATOM   2367  N   VAL A 159     -36.887  -5.382 -36.391  1.00  0.00           N  
ATOM   2368  CA  VAL A 159     -38.035  -4.667 -35.846  1.00  0.00           C  
ATOM   2369  C   VAL A 159     -39.329  -5.433 -36.095  1.00  0.00           C  
ATOM   2370  O   VAL A 159     -40.191  -5.512 -35.220  1.00  0.00           O  
ATOM   2371  CB  VAL A 159     -38.140  -3.266 -36.478  1.00  0.00           C  
ATOM   2372  CG1 VAL A 159     -38.524  -3.372 -37.947  1.00  0.00           C  
ATOM   2373  CG2 VAL A 159     -39.155  -2.429 -35.715  1.00  0.00           C  
ATOM   2374  H   VAL A 159     -36.324  -5.010 -37.143  1.00  0.00           H  
ATOM   2375  HA  VAL A 159     -37.894  -4.556 -34.771  1.00  0.00           H  
ATOM   2376  HB  VAL A 159     -37.164  -2.784 -36.435  1.00  0.00           H  
ATOM   2377 1HG1 VAL A 159     -38.594  -2.373 -38.378  1.00  0.00           H  
ATOM   2378 2HG1 VAL A 159     -37.765  -3.945 -38.481  1.00  0.00           H  
ATOM   2379 3HG1 VAL A 159     -39.487  -3.873 -38.036  1.00  0.00           H  
ATOM   2380 1HG2 VAL A 159     -39.224  -1.440 -36.167  1.00  0.00           H  
ATOM   2381 2HG2 VAL A 159     -40.130  -2.915 -35.753  1.00  0.00           H  
ATOM   2382 3HG2 VAL A 159     -38.839  -2.332 -34.676  1.00  0.00           H  
ATOM   2383  N   ALA A 160     -39.408  -5.982 -37.324  1.00  0.00           N  
ATOM   2384  CA  ALA A 160     -40.597  -6.745 -37.689  1.00  0.00           C  
ATOM   2385  C   ALA A 160     -40.766  -7.964 -36.791  1.00  0.00           C  
ATOM   2386  O   ALA A 160     -41.875  -8.285 -36.366  1.00  0.00           O  
ATOM   2387  CB  ALA A 160     -40.528  -7.167 -39.149  1.00  0.00           C  
ATOM   2388  H   ALA A 160     -38.643  -5.855 -37.970  1.00  0.00           H  
ATOM   2389  HA  ALA A 160     -41.467  -6.103 -37.547  1.00  0.00           H  
ATOM   2390 1HB  ALA A 160     -41.422  -7.736 -39.406  1.00  0.00           H  
ATOM   2391 2HB  ALA A 160     -40.467  -6.282 -39.781  1.00  0.00           H  
ATOM   2392 3HB  ALA A 160     -39.647  -7.787 -39.306  1.00  0.00           H  
ATOM   2393  N   LEU A 161     -39.612  -8.614 -36.534  1.00  0.00           N  
ATOM   2394  CA  LEU A 161     -39.636  -9.800 -35.687  1.00  0.00           C  
ATOM   2395  C   LEU A 161     -40.121  -9.464 -34.283  1.00  0.00           C  
ATOM   2396  O   LEU A 161     -40.898 -10.211 -33.689  1.00  0.00           O  
ATOM   2397  CB  LEU A 161     -38.238 -10.428 -35.614  1.00  0.00           C  
ATOM   2398  CG  LEU A 161     -38.125 -11.704 -34.771  1.00  0.00           C  
ATOM   2399  CD1 LEU A 161     -39.043 -12.775 -35.344  1.00  0.00           C  
ATOM   2400  CD2 LEU A 161     -36.679 -12.175 -34.753  1.00  0.00           C  
ATOM   2401  H   LEU A 161     -38.752  -8.267 -36.934  1.00  0.00           H  
ATOM   2402  HA  LEU A 161     -40.323 -10.523 -36.124  1.00  0.00           H  
ATOM   2403 1HB  LEU A 161     -37.913 -10.669 -36.625  1.00  0.00           H  
ATOM   2404 2HB  LEU A 161     -37.548  -9.694 -35.198  1.00  0.00           H  
ATOM   2405  HG  LEU A 161     -38.452 -11.497 -33.751  1.00  0.00           H  
ATOM   2406 1HD1 LEU A 161     -38.962 -13.682 -34.745  1.00  0.00           H  
ATOM   2407 2HD1 LEU A 161     -40.073 -12.420 -35.327  1.00  0.00           H  
ATOM   2408 3HD1 LEU A 161     -38.750 -12.993 -36.371  1.00  0.00           H  
ATOM   2409 1HD2 LEU A 161     -36.598 -13.082 -34.153  1.00  0.00           H  
ATOM   2410 2HD2 LEU A 161     -36.352 -12.384 -35.772  1.00  0.00           H  
ATOM   2411 3HD2 LEU A 161     -36.048 -11.397 -34.322  1.00  0.00           H  
ATOM   2412  N   ALA A 162     -39.623  -8.309 -33.796  1.00  0.00           N  
ATOM   2413  CA  ALA A 162     -40.010  -7.871 -32.461  1.00  0.00           C  
ATOM   2414  C   ALA A 162     -41.511  -7.620 -32.377  1.00  0.00           C  
ATOM   2415  O   ALA A 162     -42.156  -7.979 -31.391  1.00  0.00           O  
ATOM   2416  CB  ALA A 162     -39.242  -6.616 -32.072  1.00  0.00           C  
ATOM   2417  H   ALA A 162     -38.989  -7.768 -34.366  1.00  0.00           H  
ATOM   2418  HA  ALA A 162     -39.765  -8.667 -31.759  1.00  0.00           H  
ATOM   2419 1HB  ALA A 162     -39.542  -6.301 -31.072  1.00  0.00           H  
ATOM   2420 2HB  ALA A 162     -38.172  -6.827 -32.080  1.00  0.00           H  
ATOM   2421 3HB  ALA A 162     -39.460  -5.821 -32.783  1.00  0.00           H  
ATOM   2422  N   ILE A 163     -42.019  -6.991 -33.457  1.00  0.00           N  
ATOM   2423  CA  ILE A 163     -43.445  -6.694 -33.503  1.00  0.00           C  
ATOM   2424  C   ILE A 163     -44.277  -7.969 -33.469  1.00  0.00           C  
ATOM   2425  O   ILE A 163     -45.301  -8.036 -32.789  1.00  0.00           O  
ATOM   2426  CB  ILE A 163     -43.797  -5.885 -34.766  1.00  0.00           C  
ATOM   2427  CG1 ILE A 163     -43.185  -4.484 -34.690  1.00  0.00           C  
ATOM   2428  CG2 ILE A 163     -45.305  -5.802 -34.941  1.00  0.00           C  
ATOM   2429  CD1 ILE A 163     -43.246  -3.720 -35.993  1.00  0.00           C  
ATOM   2430  H   ILE A 163     -41.400  -6.738 -34.215  1.00  0.00           H  
ATOM   2431  HA  ILE A 163     -43.702  -6.097 -32.629  1.00  0.00           H  
ATOM   2432  HB  ILE A 163     -43.365  -6.371 -35.640  1.00  0.00           H  
ATOM   2433 1HG1 ILE A 163     -43.703  -3.902 -33.928  1.00  0.00           H  
ATOM   2434 2HG1 ILE A 163     -42.140  -4.559 -34.389  1.00  0.00           H  
ATOM   2435 1HG2 ILE A 163     -45.536  -5.227 -35.838  1.00  0.00           H  
ATOM   2436 2HG2 ILE A 163     -45.716  -6.806 -35.039  1.00  0.00           H  
ATOM   2437 3HG2 ILE A 163     -45.746  -5.313 -34.073  1.00  0.00           H  
ATOM   2438 1HD1 ILE A 163     -42.793  -2.737 -35.860  1.00  0.00           H  
ATOM   2439 2HD1 ILE A 163     -42.703  -4.268 -36.763  1.00  0.00           H  
ATOM   2440 3HD1 ILE A 163     -44.285  -3.601 -36.296  1.00  0.00           H  
ATOM   2441  N   ILE A 164     -43.780  -8.963 -34.233  1.00  0.00           N  
ATOM   2442  CA  ILE A 164     -44.480 -10.241 -34.287  1.00  0.00           C  
ATOM   2443  C   ILE A 164     -44.530 -10.900 -32.916  1.00  0.00           C  
ATOM   2444  O   ILE A 164     -45.554 -11.458 -32.521  1.00  0.00           O  
ATOM   2445  CB  ILE A 164     -43.808 -11.195 -35.292  1.00  0.00           C  
ATOM   2446  CG1 ILE A 164     -43.987 -10.677 -36.721  1.00  0.00           C  
ATOM   2447  CG2 ILE A 164     -44.377 -12.598 -35.155  1.00  0.00           C  
ATOM   2448  CD1 ILE A 164     -43.135 -11.396 -37.742  1.00  0.00           C  
ATOM   2449  H   ILE A 164     -42.930  -8.804 -34.755  1.00  0.00           H  
ATOM   2450  HA  ILE A 164     -45.503 -10.060 -34.615  1.00  0.00           H  
ATOM   2451  HB  ILE A 164     -42.736 -11.227 -35.100  1.00  0.00           H  
ATOM   2452 1HG1 ILE A 164     -45.031 -10.778 -37.017  1.00  0.00           H  
ATOM   2453 2HG1 ILE A 164     -43.739  -9.616 -36.758  1.00  0.00           H  
ATOM   2454 1HG2 ILE A 164     -43.892 -13.259 -35.873  1.00  0.00           H  
ATOM   2455 2HG2 ILE A 164     -44.200 -12.966 -34.145  1.00  0.00           H  
ATOM   2456 3HG2 ILE A 164     -45.450 -12.577 -35.350  1.00  0.00           H  
ATOM   2457 1HD1 ILE A 164     -43.316 -10.973 -38.730  1.00  0.00           H  
ATOM   2458 2HD1 ILE A 164     -42.081 -11.278 -37.485  1.00  0.00           H  
ATOM   2459 3HD1 ILE A 164     -43.390 -12.454 -37.749  1.00  0.00           H  
ATOM   2460  N   GLU A 165     -43.376 -10.804 -32.224  1.00  0.00           N  
ATOM   2461  CA  GLU A 165     -43.290 -11.394 -30.894  1.00  0.00           C  
ATOM   2462  C   GLU A 165     -44.280 -10.742 -29.937  1.00  0.00           C  
ATOM   2463  O   GLU A 165     -44.924 -11.421 -29.137  1.00  0.00           O  
ATOM   2464  CB  GLU A 165     -41.869 -11.262 -30.342  1.00  0.00           C  
ATOM   2465  CG  GLU A 165     -41.660 -11.910 -28.981  1.00  0.00           C  
ATOM   2466  CD  GLU A 165     -40.237 -11.826 -28.505  1.00  0.00           C  
ATOM   2467  OE1 GLU A 165     -39.355 -11.806 -29.330  1.00  0.00           O  
ATOM   2468  OE2 GLU A 165     -40.031 -11.783 -27.315  1.00  0.00           O  
ATOM   2469  H   GLU A 165     -42.591 -10.324 -32.641  1.00  0.00           H  
ATOM   2470  HA  GLU A 165     -43.539 -12.453 -30.969  1.00  0.00           H  
ATOM   2471 1HB  GLU A 165     -41.164 -11.716 -31.040  1.00  0.00           H  
ATOM   2472 2HB  GLU A 165     -41.609 -10.207 -30.254  1.00  0.00           H  
ATOM   2473 1HG  GLU A 165     -42.304 -11.416 -28.253  1.00  0.00           H  
ATOM   2474 2HG  GLU A 165     -41.959 -12.956 -29.038  1.00  0.00           H  
ATOM   2475  N   GLU A 166     -44.358  -9.402 -30.066  1.00  0.00           N  
ATOM   2476  CA  GLU A 166     -45.271  -8.656 -29.208  1.00  0.00           C  
ATOM   2477  C   GLU A 166     -46.717  -9.075 -29.445  1.00  0.00           C  
ATOM   2478  O   GLU A 166     -47.493  -9.221 -28.501  1.00  0.00           O  
ATOM   2479  CB  GLU A 166     -45.120  -7.152 -29.449  1.00  0.00           C  
ATOM   2480  CG  GLU A 166     -43.802  -6.567 -28.963  1.00  0.00           C  
ATOM   2481  CD  GLU A 166     -43.643  -6.641 -27.470  1.00  0.00           C  
ATOM   2482  OE1 GLU A 166     -44.408  -6.014 -26.778  1.00  0.00           O  
ATOM   2483  OE2 GLU A 166     -42.756  -7.328 -27.021  1.00  0.00           O  
ATOM   2484  H   GLU A 166     -43.783  -8.940 -30.755  1.00  0.00           H  
ATOM   2485  HA  GLU A 166     -45.021  -8.869 -28.168  1.00  0.00           H  
ATOM   2486 1HB  GLU A 166     -45.206  -6.944 -30.516  1.00  0.00           H  
ATOM   2487 2HB  GLU A 166     -45.928  -6.620 -28.946  1.00  0.00           H  
ATOM   2488 1HG  GLU A 166     -42.981  -7.109 -29.432  1.00  0.00           H  
ATOM   2489 2HG  GLU A 166     -43.740  -5.526 -29.279  1.00  0.00           H  
ATOM   2490  N   VAL A 167     -47.025  -9.257 -30.746  1.00  0.00           N  
ATOM   2491  CA  VAL A 167     -48.378  -9.662 -31.109  1.00  0.00           C  
ATOM   2492  C   VAL A 167     -48.723 -11.021 -30.515  1.00  0.00           C  
ATOM   2493  O   VAL A 167     -49.833 -11.231 -30.025  1.00  0.00           O  
ATOM   2494  CB  VAL A 167     -48.525  -9.721 -32.641  1.00  0.00           C  
ATOM   2495  CG1 VAL A 167     -49.864 -10.333 -33.023  1.00  0.00           C  
ATOM   2496  CG2 VAL A 167     -48.381  -8.326 -33.230  1.00  0.00           C  
ATOM   2497  H   VAL A 167     -46.312  -9.109 -31.446  1.00  0.00           H  
ATOM   2498  HA  VAL A 167     -49.077  -8.921 -30.718  1.00  0.00           H  
ATOM   2499  HB  VAL A 167     -47.748 -10.370 -33.046  1.00  0.00           H  
ATOM   2500 1HG1 VAL A 167     -49.952 -10.368 -34.110  1.00  0.00           H  
ATOM   2501 2HG1 VAL A 167     -49.930 -11.344 -32.622  1.00  0.00           H  
ATOM   2502 3HG1 VAL A 167     -50.672  -9.726 -32.615  1.00  0.00           H  
ATOM   2503 1HG2 VAL A 167     -48.486  -8.376 -34.313  1.00  0.00           H  
ATOM   2504 2HG2 VAL A 167     -49.155  -7.677 -32.820  1.00  0.00           H  
ATOM   2505 3HG2 VAL A 167     -47.400  -7.925 -32.978  1.00  0.00           H  
ATOM   2506  N   ALA A 168     -47.719 -11.918 -30.588  1.00  0.00           N  
ATOM   2507  CA  ALA A 168     -47.920 -13.260 -30.054  1.00  0.00           C  
ATOM   2508  C   ALA A 168     -48.193 -13.221 -28.556  1.00  0.00           C  
ATOM   2509  O   ALA A 168     -49.056 -13.942 -28.053  1.00  0.00           O  
ATOM   2510  CB  ALA A 168     -46.711 -14.135 -30.348  1.00  0.00           C  
ATOM   2511  H   ALA A 168     -46.844 -11.643 -31.012  1.00  0.00           H  
ATOM   2512  HA  ALA A 168     -48.795 -13.690 -30.541  1.00  0.00           H  
ATOM   2513 1HB  ALA A 168     -46.877 -15.133 -29.943  1.00  0.00           H  
ATOM   2514 2HB  ALA A 168     -46.563 -14.201 -31.426  1.00  0.00           H  
ATOM   2515 3HB  ALA A 168     -45.826 -13.699 -29.888  1.00  0.00           H  
ATOM   2516  N   ARG A 169     -47.416 -12.348 -27.884  1.00  0.00           N  
ATOM   2517  CA  ARG A 169     -47.577 -12.213 -26.441  1.00  0.00           C  
ATOM   2518  C   ARG A 169     -48.974 -11.720 -26.087  1.00  0.00           C  
ATOM   2519  O   ARG A 169     -49.589 -12.200 -25.134  1.00  0.00           O  
ATOM   2520  CB  ARG A 169     -46.544 -11.249 -25.876  1.00  0.00           C  
ATOM   2521  CG  ARG A 169     -45.116 -11.773 -25.871  1.00  0.00           C  
ATOM   2522  CD  ARG A 169     -44.172 -10.789 -25.281  1.00  0.00           C  
ATOM   2523  NE  ARG A 169     -42.795 -11.250 -25.351  1.00  0.00           N  
ATOM   2524  CZ  ARG A 169     -42.218 -12.073 -24.454  1.00  0.00           C  
ATOM   2525  NH1 ARG A 169     -42.909 -12.517 -23.428  1.00  0.00           N  
ATOM   2526  NH2 ARG A 169     -40.956 -12.435 -24.606  1.00  0.00           N  
ATOM   2527  H   ARG A 169     -46.735 -11.803 -28.393  1.00  0.00           H  
ATOM   2528  HA  ARG A 169     -47.427 -13.191 -25.983  1.00  0.00           H  
ATOM   2529 1HB  ARG A 169     -46.554 -10.325 -26.452  1.00  0.00           H  
ATOM   2530 2HB  ARG A 169     -46.806 -10.997 -24.848  1.00  0.00           H  
ATOM   2531 1HG  ARG A 169     -45.067 -12.690 -25.285  1.00  0.00           H  
ATOM   2532 2HG  ARG A 169     -44.801 -11.979 -26.895  1.00  0.00           H  
ATOM   2533 1HD  ARG A 169     -44.244  -9.846 -25.823  1.00  0.00           H  
ATOM   2534 2HD  ARG A 169     -44.425 -10.626 -24.234  1.00  0.00           H  
ATOM   2535  HE  ARG A 169     -42.231 -10.930 -26.127  1.00  0.00           H  
ATOM   2536 1HH1 ARG A 169     -43.874 -12.240 -23.312  1.00  0.00           H  
ATOM   2537 2HH1 ARG A 169     -42.477 -13.134 -22.756  1.00  0.00           H  
ATOM   2538 1HH2 ARG A 169     -40.424 -12.095 -25.396  1.00  0.00           H  
ATOM   2539 2HH2 ARG A 169     -40.523 -13.052 -23.935  1.00  0.00           H  
ATOM   2540  N   ALA A 170     -49.430 -10.746 -26.900  1.00  0.00           N  
ATOM   2541  CA  ALA A 170     -50.757 -10.186 -26.670  1.00  0.00           C  
ATOM   2542  C   ALA A 170     -51.836 -11.249 -26.824  1.00  0.00           C  
ATOM   2543  O   ALA A 170     -52.784 -11.303 -26.040  1.00  0.00           O  
ATOM   2544  CB  ALA A 170     -51.016  -9.027 -27.622  1.00  0.00           C  
ATOM   2545  H   ALA A 170     -48.843 -10.421 -27.656  1.00  0.00           H  
ATOM   2546  HA  ALA A 170     -50.795  -9.816 -25.645  1.00  0.00           H  
ATOM   2547 1HB  ALA A 170     -52.011  -8.621 -27.438  1.00  0.00           H  
ATOM   2548 2HB  ALA A 170     -50.270  -8.249 -27.460  1.00  0.00           H  
ATOM   2549 3HB  ALA A 170     -50.954  -9.381 -28.650  1.00  0.00           H  
ATOM   2550  N   VAL A 171     -51.638 -12.081 -27.867  1.00  0.00           N  
ATOM   2551  CA  VAL A 171     -52.600 -13.145 -28.124  1.00  0.00           C  
ATOM   2552  C   VAL A 171     -52.666 -14.123 -26.958  1.00  0.00           C  
ATOM   2553  O   VAL A 171     -53.746 -14.565 -26.566  1.00  0.00           O  
ATOM   2554  CB  VAL A 171     -52.222 -13.908 -29.408  1.00  0.00           C  
ATOM   2555  CG1 VAL A 171     -53.100 -15.139 -29.574  1.00  0.00           C  
ATOM   2556  CG2 VAL A 171     -52.351 -12.988 -30.613  1.00  0.00           C  
ATOM   2557  H   VAL A 171     -50.825 -11.952 -28.452  1.00  0.00           H  
ATOM   2558  HA  VAL A 171     -53.584 -12.697 -28.260  1.00  0.00           H  
ATOM   2559  HB  VAL A 171     -51.193 -14.255 -29.324  1.00  0.00           H  
ATOM   2560 1HG1 VAL A 171     -52.819 -15.666 -30.487  1.00  0.00           H  
ATOM   2561 2HG1 VAL A 171     -52.964 -15.800 -28.718  1.00  0.00           H  
ATOM   2562 3HG1 VAL A 171     -54.144 -14.836 -29.638  1.00  0.00           H  
ATOM   2563 1HG2 VAL A 171     -52.082 -13.533 -31.517  1.00  0.00           H  
ATOM   2564 2HG2 VAL A 171     -53.379 -12.635 -30.694  1.00  0.00           H  
ATOM   2565 3HG2 VAL A 171     -51.683 -12.134 -30.492  1.00  0.00           H  
ATOM   2566  N   ARG A 172     -51.460 -14.428 -26.435  1.00  0.00           N  
ATOM   2567  CA  ARG A 172     -51.384 -15.353 -25.311  1.00  0.00           C  
ATOM   2568  C   ARG A 172     -52.118 -14.804 -24.094  1.00  0.00           C  
ATOM   2569  O   ARG A 172     -52.818 -15.538 -23.396  1.00  0.00           O  
ATOM   2570  CB  ARG A 172     -49.934 -15.629 -24.942  1.00  0.00           C  
ATOM   2571  CG  ARG A 172     -49.159 -16.447 -25.963  1.00  0.00           C  
ATOM   2572  CD  ARG A 172     -47.792 -16.774 -25.481  1.00  0.00           C  
ATOM   2573  NE  ARG A 172     -47.034 -17.525 -26.469  1.00  0.00           N  
ATOM   2574  CZ  ARG A 172     -46.195 -16.975 -27.369  1.00  0.00           C  
ATOM   2575  NH1 ARG A 172     -46.018 -15.673 -27.393  1.00  0.00           N  
ATOM   2576  NH2 ARG A 172     -45.551 -17.746 -28.228  1.00  0.00           N  
ATOM   2577  H   ARG A 172     -50.631 -14.008 -26.832  1.00  0.00           H  
ATOM   2578  HA  ARG A 172     -51.853 -16.293 -25.604  1.00  0.00           H  
ATOM   2579 1HB  ARG A 172     -49.407 -14.686 -24.807  1.00  0.00           H  
ATOM   2580 2HB  ARG A 172     -49.895 -16.164 -23.993  1.00  0.00           H  
ATOM   2581 1HG  ARG A 172     -49.686 -17.381 -26.157  1.00  0.00           H  
ATOM   2582 2HG  ARG A 172     -49.069 -15.881 -26.890  1.00  0.00           H  
ATOM   2583 1HD  ARG A 172     -47.252 -15.852 -25.266  1.00  0.00           H  
ATOM   2584 2HD  ARG A 172     -47.860 -17.375 -24.575  1.00  0.00           H  
ATOM   2585  HE  ARG A 172     -47.144 -18.530 -26.482  1.00  0.00           H  
ATOM   2586 1HH1 ARG A 172     -46.511 -15.084 -26.736  1.00  0.00           H  
ATOM   2587 2HH1 ARG A 172     -45.389 -15.261 -28.067  1.00  0.00           H  
ATOM   2588 1HH2 ARG A 172     -45.687 -18.747 -28.210  1.00  0.00           H  
ATOM   2589 2HH2 ARG A 172     -44.922 -17.334 -28.902  1.00  0.00           H  
ATOM   2590  N   GLU A 173     -51.917 -13.486 -23.886  1.00  0.00           N  
ATOM   2591  CA  GLU A 173     -52.566 -12.836 -22.754  1.00  0.00           C  
ATOM   2592  C   GLU A 173     -54.083 -12.903 -22.876  1.00  0.00           C  
ATOM   2593  O   GLU A 173     -54.784 -13.146 -21.894  1.00  0.00           O  
ATOM   2594  CB  GLU A 173     -52.117 -11.377 -22.648  1.00  0.00           C  
ATOM   2595  CG  GLU A 173     -50.665 -11.195 -22.229  1.00  0.00           C  
ATOM   2596  CD  GLU A 173     -50.392 -11.689 -20.835  1.00  0.00           C  
ATOM   2597  OE1 GLU A 173     -51.330 -12.004 -20.143  1.00  0.00           O  
ATOM   2598  OE2 GLU A 173     -49.244 -11.750 -20.462  1.00  0.00           O  
ATOM   2599  H   GLU A 173     -51.321 -12.973 -24.520  1.00  0.00           H  
ATOM   2600  HA  GLU A 173     -52.276 -13.359 -21.842  1.00  0.00           H  
ATOM   2601 1HB  GLU A 173     -52.252 -10.884 -23.610  1.00  0.00           H  
ATOM   2602 2HB  GLU A 173     -52.742 -10.856 -21.923  1.00  0.00           H  
ATOM   2603 1HG  GLU A 173     -50.026 -11.738 -22.925  1.00  0.00           H  
ATOM   2604 2HG  GLU A 173     -50.409 -10.138 -22.292  1.00  0.00           H  
ATOM   2605  N   THR A 174     -54.539 -12.675 -24.125  1.00  0.00           N  
ATOM   2606  CA  THR A 174     -55.975 -12.711 -24.376  1.00  0.00           C  
ATOM   2607  C   THR A 174     -56.552 -14.091 -24.083  1.00  0.00           C  
ATOM   2608  O   THR A 174     -57.632 -14.212 -23.505  1.00  0.00           O  
ATOM   2609  CB  THR A 174     -56.293 -12.317 -25.831  1.00  0.00           C  
ATOM   2610  OG1 THR A 174     -55.846 -10.976 -26.073  1.00  0.00           O  
ATOM   2611  CG2 THR A 174     -57.788 -12.404 -26.093  1.00  0.00           C  
ATOM   2612  H   THR A 174     -53.877 -12.483 -24.863  1.00  0.00           H  
ATOM   2613  HA  THR A 174     -56.461 -11.996 -23.713  1.00  0.00           H  
ATOM   2614  HB  THR A 174     -55.770 -12.988 -26.512  1.00  0.00           H  
ATOM   2615  HG1 THR A 174     -54.900 -10.979 -26.237  1.00  0.00           H  
ATOM   2616 1HG2 THR A 174     -57.994 -12.123 -27.125  1.00  0.00           H  
ATOM   2617 2HG2 THR A 174     -58.129 -13.425 -25.920  1.00  0.00           H  
ATOM   2618 3HG2 THR A 174     -58.315 -11.728 -25.421  1.00  0.00           H  
ATOM   2619  N   ILE A 175     -55.775 -15.107 -24.511  1.00  0.00           N  
ATOM   2620  CA  ILE A 175     -56.212 -16.480 -24.290  1.00  0.00           C  
ATOM   2621  C   ILE A 175     -56.434 -16.756 -22.809  1.00  0.00           C  
ATOM   2622  O   ILE A 175     -57.418 -17.389 -22.427  1.00  0.00           O  
ATOM   2623  CB  ILE A 175     -55.184 -17.481 -24.850  1.00  0.00           C  
ATOM   2624  CG1 ILE A 175     -55.149 -17.411 -26.379  1.00  0.00           C  
ATOM   2625  CG2 ILE A 175     -55.509 -18.892 -24.386  1.00  0.00           C  
ATOM   2626  CD1 ILE A 175     -53.983 -18.147 -26.997  1.00  0.00           C  
ATOM   2627  H   ILE A 175     -54.904 -14.898 -24.978  1.00  0.00           H  
ATOM   2628  HA  ILE A 175     -57.157 -16.630 -24.810  1.00  0.00           H  
ATOM   2629  HB  ILE A 175     -54.188 -17.213 -24.499  1.00  0.00           H  
ATOM   2630 1HG1 ILE A 175     -56.070 -17.829 -26.783  1.00  0.00           H  
ATOM   2631 2HG1 ILE A 175     -55.098 -16.368 -26.694  1.00  0.00           H  
ATOM   2632 1HG2 ILE A 175     -54.773 -19.587 -24.791  1.00  0.00           H  
ATOM   2633 2HG2 ILE A 175     -55.484 -18.932 -23.298  1.00  0.00           H  
ATOM   2634 3HG2 ILE A 175     -56.502 -19.171 -24.737  1.00  0.00           H  
ATOM   2635 1HD1 ILE A 175     -54.026 -18.052 -28.082  1.00  0.00           H  
ATOM   2636 2HD1 ILE A 175     -53.048 -17.721 -26.632  1.00  0.00           H  
ATOM   2637 3HD1 ILE A 175     -54.032 -19.201 -26.724  1.00  0.00           H  
ATOM   2638  N   ASP A 176     -55.491 -16.261 -21.996  1.00  0.00           N  
ATOM   2639  CA  ASP A 176     -55.563 -16.309 -20.536  1.00  0.00           C  
ATOM   2640  C   ASP A 176     -56.754 -15.523 -19.992  1.00  0.00           C  
ATOM   2641  O   ASP A 176     -57.420 -15.958 -19.053  1.00  0.00           O  
ATOM   2642  CB  ASP A 176     -54.270 -15.765 -19.924  1.00  0.00           C  
ATOM   2643  CG  ASP A 176     -53.086 -16.705 -20.108  1.00  0.00           C  
ATOM   2644  OD1 ASP A 176     -53.305 -17.850 -20.424  1.00  0.00           O  
ATOM   2645  OD2 ASP A 176     -51.974 -16.268 -19.932  1.00  0.00           O  
ATOM   2646  H   ASP A 176     -54.674 -15.824 -22.398  1.00  0.00           H  
ATOM   2647  HA  ASP A 176     -55.683 -17.349 -20.230  1.00  0.00           H  
ATOM   2648 1HB  ASP A 176     -54.027 -14.805 -20.379  1.00  0.00           H  
ATOM   2649 2HB  ASP A 176     -54.416 -15.594 -18.857  1.00  0.00           H  
ATOM   2650  N   ALA A 177     -57.024 -14.363 -20.582  1.00  0.00           N  
ATOM   2651  CA  ALA A 177     -58.146 -13.535 -20.146  1.00  0.00           C  
ATOM   2652  C   ALA A 177     -59.461 -14.043 -20.721  1.00  0.00           C  
ATOM   2653  O   ALA A 177     -60.438 -14.223 -19.994  1.00  0.00           O  
ATOM   2654  CB  ALA A 177     -57.923 -12.083 -20.546  1.00  0.00           C  
ATOM   2655  H   ALA A 177     -56.440 -14.051 -21.345  1.00  0.00           H  
ATOM   2656  HA  ALA A 177     -58.210 -13.596 -19.060  1.00  0.00           H  
ATOM   2657 1HB  ALA A 177     -58.769 -11.481 -20.216  1.00  0.00           H  
ATOM   2658 2HB  ALA A 177     -57.010 -11.714 -20.079  1.00  0.00           H  
ATOM   2659 3HB  ALA A 177     -57.829 -12.015 -21.629  1.00  0.00           H  
ATOM   2660  N   ASN A 178     -59.472 -14.272 -22.028  1.00  0.00           N  
ATOM   2661  CA  ASN A 178     -60.615 -14.873 -22.703  1.00  0.00           C  
ATOM   2662  C   ASN A 178     -60.164 -16.059 -23.546  1.00  0.00           C  
ATOM   2663  O   ASN A 178     -59.214 -15.956 -24.322  1.00  0.00           O  
ATOM   2664  CB  ASN A 178     -61.340 -13.848 -23.556  1.00  0.00           C  
ATOM   2665  CG  ASN A 178     -62.592 -14.399 -24.181  1.00  0.00           C  
ATOM   2666  OD1 ASN A 178     -62.547 -15.389 -24.920  1.00  0.00           O  
ATOM   2667  ND2 ASN A 178     -63.708 -13.777 -23.900  1.00  0.00           N  
ATOM   2668  H   ASN A 178     -58.663 -14.022 -22.579  1.00  0.00           H  
ATOM   2669  HA  ASN A 178     -61.306 -15.248 -21.946  1.00  0.00           H  
ATOM   2670 1HB  ASN A 178     -61.604 -12.986 -22.942  1.00  0.00           H  
ATOM   2671 2HB  ASN A 178     -60.677 -13.498 -24.346  1.00  0.00           H  
ATOM   2672 1HD2 ASN A 178     -64.572 -14.099 -24.288  1.00  0.00           H  
ATOM   2673 2HD2 ASN A 178     -63.697 -12.979 -23.297  1.00  0.00           H  
ATOM   2674  N   SER A 179     -60.846 -17.189 -23.394  1.00  0.00           N  
ATOM   2675  CA  SER A 179     -60.411 -18.428 -24.027  1.00  0.00           C  
ATOM   2676  C   SER A 179     -61.392 -18.902 -25.090  1.00  0.00           C  
ATOM   2677  O   SER A 179     -61.359 -20.060 -25.506  1.00  0.00           O  
ATOM   2678  CB  SER A 179     -60.234 -19.509 -22.979  1.00  0.00           C  
ATOM   2679  OG  SER A 179     -61.435 -19.748 -22.297  1.00  0.00           O  
ATOM   2680  H   SER A 179     -61.683 -17.186 -22.828  1.00  0.00           H  
ATOM   2681  HA  SER A 179     -59.451 -18.249 -24.514  1.00  0.00           H  
ATOM   2682 1HB  SER A 179     -59.895 -20.427 -23.457  1.00  0.00           H  
ATOM   2683 2HB  SER A 179     -59.465 -19.205 -22.270  1.00  0.00           H  
ATOM   2684  HG  SER A 179     -61.242 -20.437 -21.657  1.00  0.00           H  
ATOM   2685  N   SER A 180     -62.268 -18.005 -25.528  1.00  0.00           N  
ATOM   2686  CA  SER A 180     -63.301 -18.363 -26.494  1.00  0.00           C  
ATOM   2687  C   SER A 180     -62.700 -18.689 -27.850  1.00  0.00           C  
ATOM   2688  O   SER A 180     -61.831 -17.970 -28.344  1.00  0.00           O  
ATOM   2689  CB  SER A 180     -64.299 -17.230 -26.636  1.00  0.00           C  
ATOM   2690  OG  SER A 180     -65.252 -17.521 -27.621  1.00  0.00           O  
ATOM   2691  H   SER A 180     -62.215 -17.057 -25.184  1.00  0.00           H  
ATOM   2692  HA  SER A 180     -63.823 -19.249 -26.130  1.00  0.00           H  
ATOM   2693 1HB  SER A 180     -64.798 -17.064 -25.681  1.00  0.00           H  
ATOM   2694 2HB  SER A 180     -63.773 -16.312 -26.894  1.00  0.00           H  
ATOM   2695  HG  SER A 180     -65.842 -16.764 -27.650  1.00  0.00           H  
ATOM   2696  N   PRO A 181     -63.167 -19.778 -28.452  1.00  0.00           N  
ATOM   2697  CA  PRO A 181     -62.633 -20.224 -29.732  1.00  0.00           C  
ATOM   2698  C   PRO A 181     -62.643 -19.100 -30.743  1.00  0.00           C  
ATOM   2699  O   PRO A 181     -61.707 -18.950 -31.528  1.00  0.00           O  
ATOM   2700  CB  PRO A 181     -63.588 -21.353 -30.135  1.00  0.00           C  
ATOM   2701  CG  PRO A 181     -64.053 -21.919 -28.837  1.00  0.00           C  
ATOM   2702  CD  PRO A 181     -64.235 -20.718 -27.948  1.00  0.00           C  
ATOM   2703  HA  PRO A 181     -61.612 -20.606 -29.584  1.00  0.00           H  
ATOM   2704 1HB  PRO A 181     -64.411 -20.950 -30.744  1.00  0.00           H  
ATOM   2705 2HB  PRO A 181     -63.058 -22.090 -30.756  1.00  0.00           H  
ATOM   2706 1HG  PRO A 181     -64.986 -22.484 -28.981  1.00  0.00           H  
ATOM   2707 2HG  PRO A 181     -63.310 -22.628 -28.443  1.00  0.00           H  
ATOM   2708 1HD  PRO A 181     -65.243 -20.302 -28.094  1.00  0.00           H  
ATOM   2709 2HD  PRO A 181     -64.085 -21.012 -26.898  1.00  0.00           H  
ATOM   2710  N   GLU A 182     -63.705 -18.307 -30.726  1.00  0.00           N  
ATOM   2711  CA  GLU A 182     -63.822 -17.191 -31.657  1.00  0.00           C  
ATOM   2712  C   GLU A 182     -62.685 -16.196 -31.471  1.00  0.00           C  
ATOM   2713  O   GLU A 182     -62.062 -15.763 -32.441  1.00  0.00           O  
ATOM   2714  CB  GLU A 182     -65.167 -16.484 -31.474  1.00  0.00           C  
ATOM   2715  CG  GLU A 182     -65.404 -15.327 -32.435  1.00  0.00           C  
ATOM   2716  CD  GLU A 182     -66.749 -14.681 -32.252  1.00  0.00           C  
ATOM   2717  OE1 GLU A 182     -67.494 -15.131 -31.414  1.00  0.00           O  
ATOM   2718  OE2 GLU A 182     -67.032 -13.736 -32.950  1.00  0.00           O  
ATOM   2719  H   GLU A 182     -64.440 -18.483 -30.056  1.00  0.00           H  
ATOM   2720  HA  GLU A 182     -63.769 -17.582 -32.673  1.00  0.00           H  
ATOM   2721 1HB  GLU A 182     -65.977 -17.201 -31.607  1.00  0.00           H  
ATOM   2722 2HB  GLU A 182     -65.238 -16.094 -30.458  1.00  0.00           H  
ATOM   2723 1HG  GLU A 182     -64.629 -14.576 -32.282  1.00  0.00           H  
ATOM   2724 2HG  GLU A 182     -65.319 -15.694 -33.457  1.00  0.00           H  
ATOM   2725  N   VAL A 183     -62.455 -15.865 -30.183  1.00  0.00           N  
ATOM   2726  CA  VAL A 183     -61.391 -14.920 -29.867  1.00  0.00           C  
ATOM   2727  C   VAL A 183     -60.032 -15.458 -30.295  1.00  0.00           C  
ATOM   2728  O   VAL A 183     -59.203 -14.722 -30.830  1.00  0.00           O  
ATOM   2729  CB  VAL A 183     -61.370 -14.624 -28.356  1.00  0.00           C  
ATOM   2730  CG1 VAL A 183     -60.144 -13.801 -27.991  1.00  0.00           C  
ATOM   2731  CG2 VAL A 183     -62.646 -13.900 -27.953  1.00  0.00           C  
ATOM   2732  H   VAL A 183     -63.026 -16.279 -29.460  1.00  0.00           H  
ATOM   2733  HA  VAL A 183     -61.584 -13.990 -30.404  1.00  0.00           H  
ATOM   2734  HB  VAL A 183     -61.299 -15.566 -27.812  1.00  0.00           H  
ATOM   2735 1HG1 VAL A 183     -60.145 -13.601 -26.920  1.00  0.00           H  
ATOM   2736 2HG1 VAL A 183     -59.243 -14.354 -28.256  1.00  0.00           H  
ATOM   2737 3HG1 VAL A 183     -60.165 -12.857 -28.536  1.00  0.00           H  
ATOM   2738 1HG2 VAL A 183     -62.625 -13.694 -26.883  1.00  0.00           H  
ATOM   2739 2HG2 VAL A 183     -62.720 -12.961 -28.502  1.00  0.00           H  
ATOM   2740 3HG2 VAL A 183     -63.508 -14.525 -28.185  1.00  0.00           H  
ATOM   2741  N   ILE A 184     -59.858 -16.769 -30.030  1.00  0.00           N  
ATOM   2742  CA  ILE A 184     -58.598 -17.409 -30.390  1.00  0.00           C  
ATOM   2743  C   ILE A 184     -58.370 -17.365 -31.896  1.00  0.00           C  
ATOM   2744  O   ILE A 184     -57.257 -17.115 -32.358  1.00  0.00           O  
ATOM   2745  CB  ILE A 184     -58.565 -18.870 -29.907  1.00  0.00           C  
ATOM   2746  CG1 ILE A 184     -58.521 -18.926 -28.378  1.00  0.00           C  
ATOM   2747  CG2 ILE A 184     -57.373 -19.601 -30.505  1.00  0.00           C  
ATOM   2748  CD1 ILE A 184     -58.761 -20.307 -27.811  1.00  0.00           C  
ATOM   2749  H   ILE A 184     -60.604 -17.284 -29.586  1.00  0.00           H  
ATOM   2750  HA  ILE A 184     -57.785 -16.868 -29.907  1.00  0.00           H  
ATOM   2751  HB  ILE A 184     -59.481 -19.375 -30.215  1.00  0.00           H  
ATOM   2752 1HG1 ILE A 184     -57.549 -18.578 -28.029  1.00  0.00           H  
ATOM   2753 2HG1 ILE A 184     -59.275 -18.254 -27.967  1.00  0.00           H  
ATOM   2754 1HG2 ILE A 184     -57.365 -20.633 -30.153  1.00  0.00           H  
ATOM   2755 2HG2 ILE A 184     -57.447 -19.590 -31.591  1.00  0.00           H  
ATOM   2756 3HG2 ILE A 184     -56.451 -19.106 -30.198  1.00  0.00           H  
ATOM   2757 1HD1 ILE A 184     -58.715 -20.266 -26.722  1.00  0.00           H  
ATOM   2758 2HD1 ILE A 184     -59.745 -20.661 -28.119  1.00  0.00           H  
ATOM   2759 3HD1 ILE A 184     -57.997 -20.989 -28.180  1.00  0.00           H  
ATOM   2760  N   VAL A 185     -59.477 -17.620 -32.622  1.00  0.00           N  
ATOM   2761  CA  VAL A 185     -59.394 -17.608 -34.078  1.00  0.00           C  
ATOM   2762  C   VAL A 185     -58.996 -16.232 -34.595  1.00  0.00           C  
ATOM   2763  O   VAL A 185     -58.187 -16.114 -35.516  1.00  0.00           O  
ATOM   2764  CB  VAL A 185     -60.747 -18.012 -34.694  1.00  0.00           C  
ATOM   2765  CG1 VAL A 185     -60.728 -17.808 -36.202  1.00  0.00           C  
ATOM   2766  CG2 VAL A 185     -61.061 -19.460 -34.350  1.00  0.00           C  
ATOM   2767  H   VAL A 185     -60.345 -17.816 -32.144  1.00  0.00           H  
ATOM   2768  HA  VAL A 185     -58.639 -18.331 -34.388  1.00  0.00           H  
ATOM   2769  HB  VAL A 185     -61.527 -17.365 -34.292  1.00  0.00           H  
ATOM   2770 1HG1 VAL A 185     -61.692 -18.098 -36.621  1.00  0.00           H  
ATOM   2771 2HG1 VAL A 185     -60.538 -16.758 -36.424  1.00  0.00           H  
ATOM   2772 3HG1 VAL A 185     -59.942 -18.422 -36.642  1.00  0.00           H  
ATOM   2773 1HG2 VAL A 185     -62.019 -19.739 -34.788  1.00  0.00           H  
ATOM   2774 2HG2 VAL A 185     -60.278 -20.106 -34.747  1.00  0.00           H  
ATOM   2775 3HG2 VAL A 185     -61.110 -19.574 -33.267  1.00  0.00           H  
ATOM   2776  N   SER A 186     -59.604 -15.212 -33.955  1.00  0.00           N  
ATOM   2777  CA  SER A 186     -59.308 -13.841 -34.354  1.00  0.00           C  
ATOM   2778  C   SER A 186     -57.838 -13.510 -34.137  1.00  0.00           C  
ATOM   2779  O   SER A 186     -57.207 -12.862 -34.972  1.00  0.00           O  
ATOM   2780  CB  SER A 186     -60.174 -12.871 -33.575  1.00  0.00           C  
ATOM   2781  OG  SER A 186     -61.527 -13.025 -33.908  1.00  0.00           O  
ATOM   2782  H   SER A 186     -60.255 -15.417 -33.209  1.00  0.00           H  
ATOM   2783  HA  SER A 186     -59.530 -13.735 -35.417  1.00  0.00           H  
ATOM   2784 1HB  SER A 186     -60.039 -13.039 -32.507  1.00  0.00           H  
ATOM   2785 2HB  SER A 186     -59.859 -11.850 -33.788  1.00  0.00           H  
ATOM   2786  HG  SER A 186     -62.005 -12.383 -33.379  1.00  0.00           H  
ATOM   2787  N   GLY A 187     -57.337 -13.988 -32.979  1.00  0.00           N  
ATOM   2788  CA  GLY A 187     -55.938 -13.742 -32.650  1.00  0.00           C  
ATOM   2789  C   GLY A 187     -55.010 -14.379 -33.676  1.00  0.00           C  
ATOM   2790  O   GLY A 187     -54.014 -13.782 -34.082  1.00  0.00           O  
ATOM   2791  H   GLY A 187     -57.941 -14.509 -32.360  1.00  0.00           H  
ATOM   2792 1HA  GLY A 187     -55.758 -12.667 -32.609  1.00  0.00           H  
ATOM   2793 2HA  GLY A 187     -55.721 -14.142 -31.660  1.00  0.00           H  
ATOM   2794  N   VAL A 188     -55.394 -15.613 -34.064  1.00  0.00           N  
ATOM   2795  CA  VAL A 188     -54.592 -16.334 -35.045  1.00  0.00           C  
ATOM   2796  C   VAL A 188     -54.548 -15.591 -36.374  1.00  0.00           C  
ATOM   2797  O   VAL A 188     -53.500 -15.509 -37.015  1.00  0.00           O  
ATOM   2798  CB  VAL A 188     -55.164 -17.746 -35.268  1.00  0.00           C  
ATOM   2799  CG1 VAL A 188     -54.458 -18.429 -36.430  1.00  0.00           C  
ATOM   2800  CG2 VAL A 188     -55.026 -18.568 -33.995  1.00  0.00           C  
ATOM   2801  H   VAL A 188     -56.232 -16.015 -33.668  1.00  0.00           H  
ATOM   2802  HA  VAL A 188     -53.575 -16.424 -34.661  1.00  0.00           H  
ATOM   2803  HB  VAL A 188     -56.217 -17.664 -35.536  1.00  0.00           H  
ATOM   2804 1HG1 VAL A 188     -54.875 -19.426 -36.574  1.00  0.00           H  
ATOM   2805 2HG1 VAL A 188     -54.600 -17.843 -37.337  1.00  0.00           H  
ATOM   2806 3HG1 VAL A 188     -53.393 -18.510 -36.212  1.00  0.00           H  
ATOM   2807 1HG2 VAL A 188     -55.433 -19.565 -34.160  1.00  0.00           H  
ATOM   2808 2HG2 VAL A 188     -53.973 -18.645 -33.724  1.00  0.00           H  
ATOM   2809 3HG2 VAL A 188     -55.574 -18.081 -33.187  1.00  0.00           H  
ATOM   2810  N   LYS A 189     -55.732 -15.063 -36.743  1.00  0.00           N  
ATOM   2811  CA  LYS A 189     -55.826 -14.325 -37.996  1.00  0.00           C  
ATOM   2812  C   LYS A 189     -54.932 -13.092 -37.977  1.00  0.00           C  
ATOM   2813  O   LYS A 189     -54.269 -12.779 -38.966  1.00  0.00           O  
ATOM   2814  CB  LYS A 189     -57.274 -13.920 -38.273  1.00  0.00           C  
ATOM   2815  CG  LYS A 189     -58.192 -15.079 -38.639  1.00  0.00           C  
ATOM   2816  CD  LYS A 189     -59.617 -14.601 -38.878  1.00  0.00           C  
ATOM   2817  CE  LYS A 189     -60.538 -15.759 -39.232  1.00  0.00           C  
ATOM   2818  NZ  LYS A 189     -61.943 -15.312 -39.431  1.00  0.00           N  
ATOM   2819  H   LYS A 189     -56.535 -15.190 -36.144  1.00  0.00           H  
ATOM   2820  HA  LYS A 189     -55.484 -14.972 -38.805  1.00  0.00           H  
ATOM   2821 1HB  LYS A 189     -57.690 -13.430 -37.392  1.00  0.00           H  
ATOM   2822 2HB  LYS A 189     -57.301 -13.200 -39.091  1.00  0.00           H  
ATOM   2823 1HG  LYS A 189     -57.824 -15.563 -39.544  1.00  0.00           H  
ATOM   2824 2HG  LYS A 189     -58.194 -15.811 -37.832  1.00  0.00           H  
ATOM   2825 1HD  LYS A 189     -59.992 -14.111 -37.979  1.00  0.00           H  
ATOM   2826 2HD  LYS A 189     -59.626 -13.879 -39.695  1.00  0.00           H  
ATOM   2827 1HE  LYS A 189     -60.188 -16.235 -40.147  1.00  0.00           H  
ATOM   2828 2HE  LYS A 189     -60.516 -16.499 -38.433  1.00  0.00           H  
ATOM   2829 1HZ  LYS A 189     -62.521 -16.107 -39.664  1.00  0.00           H  
ATOM   2830 2HZ  LYS A 189     -62.285 -14.885 -38.582  1.00  0.00           H  
ATOM   2831 3HZ  LYS A 189     -61.980 -14.639 -40.184  1.00  0.00           H  
ATOM   2832  N   THR A 190     -54.954 -12.422 -36.806  1.00  0.00           N  
ATOM   2833  CA  THR A 190     -54.140 -11.222 -36.656  1.00  0.00           C  
ATOM   2834  C   THR A 190     -52.658 -11.539 -36.802  1.00  0.00           C  
ATOM   2835  O   THR A 190     -51.913 -10.792 -37.435  1.00  0.00           O  
ATOM   2836  CB  THR A 190     -54.392 -10.548 -35.294  1.00  0.00           C  
ATOM   2837  OG1 THR A 190     -55.766 -10.150 -35.202  1.00  0.00           O  
ATOM   2838  CG2 THR A 190     -53.503  -9.325 -35.132  1.00  0.00           C  
ATOM   2839  H   THR A 190     -55.536 -12.764 -36.055  1.00  0.00           H  
ATOM   2840  HA  THR A 190     -54.412 -10.518 -37.443  1.00  0.00           H  
ATOM   2841  HB  THR A 190     -54.178 -11.255 -34.493  1.00  0.00           H  
ATOM   2842  HG1 THR A 190     -56.329 -10.924 -35.285  1.00  0.00           H  
ATOM   2843 1HG2 THR A 190     -53.694  -8.862 -34.164  1.00  0.00           H  
ATOM   2844 2HG2 THR A 190     -52.457  -9.625 -35.190  1.00  0.00           H  
ATOM   2845 3HG2 THR A 190     -53.719  -8.610 -35.924  1.00  0.00           H  
ATOM   2846  N   LEU A 191     -52.283 -12.680 -36.186  1.00  0.00           N  
ATOM   2847  CA  LEU A 191     -50.888 -13.099 -36.249  1.00  0.00           C  
ATOM   2848  C   LEU A 191     -50.459 -13.369 -37.687  1.00  0.00           C  
ATOM   2849  O   LEU A 191     -49.358 -13.001 -38.096  1.00  0.00           O  
ATOM   2850  CB  LEU A 191     -50.673 -14.359 -35.401  1.00  0.00           C  
ATOM   2851  CG  LEU A 191     -50.788 -14.166 -33.883  1.00  0.00           C  
ATOM   2852  CD1 LEU A 191     -50.736 -15.522 -33.193  1.00  0.00           C  
ATOM   2853  CD2 LEU A 191     -49.663 -13.263 -33.400  1.00  0.00           C  
ATOM   2854  H   LEU A 191     -52.976 -13.223 -35.691  1.00  0.00           H  
ATOM   2855  HA  LEU A 191     -50.267 -12.298 -35.850  1.00  0.00           H  
ATOM   2856 1HB  LEU A 191     -51.409 -15.106 -35.696  1.00  0.00           H  
ATOM   2857 2HB  LEU A 191     -49.680 -14.755 -35.610  1.00  0.00           H  
ATOM   2858  HG  LEU A 191     -51.749 -13.708 -33.646  1.00  0.00           H  
ATOM   2859 1HD1 LEU A 191     -50.817 -15.385 -32.115  1.00  0.00           H  
ATOM   2860 2HD1 LEU A 191     -51.563 -16.141 -33.543  1.00  0.00           H  
ATOM   2861 3HD1 LEU A 191     -49.791 -16.013 -33.426  1.00  0.00           H  
ATOM   2862 1HD2 LEU A 191     -49.745 -13.125 -32.321  1.00  0.00           H  
ATOM   2863 2HD2 LEU A 191     -48.702 -13.721 -33.635  1.00  0.00           H  
ATOM   2864 3HD2 LEU A 191     -49.735 -12.295 -33.896  1.00  0.00           H  
ATOM   2865  N   VAL A 192     -51.385 -14.024 -38.417  1.00  0.00           N  
ATOM   2866  CA  VAL A 192     -51.100 -14.342 -39.811  1.00  0.00           C  
ATOM   2867  C   VAL A 192     -50.893 -13.077 -40.634  1.00  0.00           C  
ATOM   2868  O   VAL A 192     -49.997 -13.013 -41.476  1.00  0.00           O  
ATOM   2869  CB  VAL A 192     -52.253 -15.163 -40.418  1.00  0.00           C  
ATOM   2870  CG1 VAL A 192     -52.058 -15.326 -41.918  1.00  0.00           C  
ATOM   2871  CG2 VAL A 192     -52.338 -16.520 -39.735  1.00  0.00           C  
ATOM   2872  H   VAL A 192     -52.261 -14.282 -37.985  1.00  0.00           H  
ATOM   2873  HA  VAL A 192     -50.187 -14.938 -39.850  1.00  0.00           H  
ATOM   2874  HB  VAL A 192     -53.188 -14.623 -40.272  1.00  0.00           H  
ATOM   2875 1HG1 VAL A 192     -52.882 -15.909 -42.331  1.00  0.00           H  
ATOM   2876 2HG1 VAL A 192     -52.036 -14.345 -42.391  1.00  0.00           H  
ATOM   2877 3HG1 VAL A 192     -51.118 -15.843 -42.109  1.00  0.00           H  
ATOM   2878 1HG2 VAL A 192     -53.156 -17.095 -40.169  1.00  0.00           H  
ATOM   2879 2HG2 VAL A 192     -51.401 -17.058 -39.876  1.00  0.00           H  
ATOM   2880 3HG2 VAL A 192     -52.519 -16.379 -38.669  1.00  0.00           H  
ATOM   2881  N   GLU A 193     -51.765 -12.090 -40.343  1.00  0.00           N  
ATOM   2882  CA  GLU A 193     -51.675 -10.824 -41.060  1.00  0.00           C  
ATOM   2883  C   GLU A 193     -50.338 -10.141 -40.805  1.00  0.00           C  
ATOM   2884  O   GLU A 193     -49.726  -9.590 -41.720  1.00  0.00           O  
ATOM   2885  CB  GLU A 193     -52.820  -9.896 -40.649  1.00  0.00           C  
ATOM   2886  CG  GLU A 193     -52.839  -8.560 -41.378  1.00  0.00           C  
ATOM   2887  CD  GLU A 193     -53.107  -8.702 -42.851  1.00  0.00           C  
ATOM   2888  OE1 GLU A 193     -53.639  -9.713 -43.244  1.00  0.00           O  
ATOM   2889  OE2 GLU A 193     -52.779  -7.799 -43.584  1.00  0.00           O  
ATOM   2890  H   GLU A 193     -52.465 -12.246 -39.632  1.00  0.00           H  
ATOM   2891  HA  GLU A 193     -51.755 -11.025 -42.128  1.00  0.00           H  
ATOM   2892 1HB  GLU A 193     -53.774 -10.391 -40.832  1.00  0.00           H  
ATOM   2893 2HB  GLU A 193     -52.757  -9.692 -39.580  1.00  0.00           H  
ATOM   2894 1HG  GLU A 193     -53.612  -7.929 -40.940  1.00  0.00           H  
ATOM   2895 2HG  GLU A 193     -51.880  -8.066 -41.234  1.00  0.00           H  
ATOM   2896  N   VAL A 194     -49.927 -10.209 -39.522  1.00  0.00           N  
ATOM   2897  CA  VAL A 194     -48.660  -9.594 -39.145  1.00  0.00           C  
ATOM   2898  C   VAL A 194     -47.493 -10.243 -39.878  1.00  0.00           C  
ATOM   2899  O   VAL A 194     -46.577  -9.560 -40.334  1.00  0.00           O  
ATOM   2900  CB  VAL A 194     -48.440  -9.715 -37.625  1.00  0.00           C  
ATOM   2901  CG1 VAL A 194     -47.037  -9.259 -37.253  1.00  0.00           C  
ATOM   2902  CG2 VAL A 194     -49.487  -8.899 -36.884  1.00  0.00           C  
ATOM   2903  H   VAL A 194     -50.506 -10.685 -38.845  1.00  0.00           H  
ATOM   2904  HA  VAL A 194     -48.696  -8.537 -39.411  1.00  0.00           H  
ATOM   2905  HB  VAL A 194     -48.524 -10.763 -37.337  1.00  0.00           H  
ATOM   2906 1HG1 VAL A 194     -46.898  -9.351 -36.175  1.00  0.00           H  
ATOM   2907 2HG1 VAL A 194     -46.304  -9.880 -37.767  1.00  0.00           H  
ATOM   2908 3HG1 VAL A 194     -46.903  -8.218 -37.547  1.00  0.00           H  
ATOM   2909 1HG2 VAL A 194     -49.326  -8.989 -35.810  1.00  0.00           H  
ATOM   2910 2HG2 VAL A 194     -49.407  -7.852 -37.176  1.00  0.00           H  
ATOM   2911 3HG2 VAL A 194     -50.481  -9.270 -37.133  1.00  0.00           H  
ATOM   2912  N   VAL A 195     -47.582 -11.587 -39.961  1.00  0.00           N  
ATOM   2913  CA  VAL A 195     -46.528 -12.331 -40.640  1.00  0.00           C  
ATOM   2914  C   VAL A 195     -46.433 -11.935 -42.108  1.00  0.00           C  
ATOM   2915  O   VAL A 195     -45.339 -11.783 -42.650  1.00  0.00           O  
ATOM   2916  CB  VAL A 195     -46.789 -13.845 -40.536  1.00  0.00           C  
ATOM   2917  CG1 VAL A 195     -45.810 -14.616 -41.408  1.00  0.00           C  
ATOM   2918  CG2 VAL A 195     -46.685 -14.289 -39.085  1.00  0.00           C  
ATOM   2919  H   VAL A 195     -48.378 -12.053 -39.550  1.00  0.00           H  
ATOM   2920  HA  VAL A 195     -45.577 -12.105 -40.155  1.00  0.00           H  
ATOM   2921  HB  VAL A 195     -47.790 -14.058 -40.911  1.00  0.00           H  
ATOM   2922 1HG1 VAL A 195     -46.009 -15.685 -41.322  1.00  0.00           H  
ATOM   2923 2HG1 VAL A 195     -45.927 -14.308 -42.446  1.00  0.00           H  
ATOM   2924 3HG1 VAL A 195     -44.791 -14.411 -41.080  1.00  0.00           H  
ATOM   2925 1HG2 VAL A 195     -46.872 -15.361 -39.018  1.00  0.00           H  
ATOM   2926 2HG2 VAL A 195     -45.686 -14.071 -38.708  1.00  0.00           H  
ATOM   2927 3HG2 VAL A 195     -47.423 -13.755 -38.486  1.00  0.00           H  
ATOM   2928  N   LYS A 196     -47.631 -11.781 -42.708  1.00  0.00           N  
ATOM   2929  CA  LYS A 196     -47.680 -11.402 -44.115  1.00  0.00           C  
ATOM   2930  C   LYS A 196     -47.042 -10.037 -44.340  1.00  0.00           C  
ATOM   2931  O   LYS A 196     -46.314  -9.834 -45.312  1.00  0.00           O  
ATOM   2932  CB  LYS A 196     -49.124 -11.396 -44.619  1.00  0.00           C  
ATOM   2933  CG  LYS A 196     -49.750 -12.778 -44.749  1.00  0.00           C  
ATOM   2934  CD  LYS A 196     -51.190 -12.690 -45.233  1.00  0.00           C  
ATOM   2935  CE  LYS A 196     -51.821 -14.070 -45.352  1.00  0.00           C  
ATOM   2936  NZ  LYS A 196     -53.242 -13.996 -45.788  1.00  0.00           N  
ATOM   2937  H   LYS A 196     -48.473 -11.931 -42.172  1.00  0.00           H  
ATOM   2938  HA  LYS A 196     -47.113 -12.134 -44.691  1.00  0.00           H  
ATOM   2939 1HB  LYS A 196     -49.744 -10.811 -43.939  1.00  0.00           H  
ATOM   2940 2HB  LYS A 196     -49.167 -10.916 -45.597  1.00  0.00           H  
ATOM   2941 1HG  LYS A 196     -49.173 -13.374 -45.457  1.00  0.00           H  
ATOM   2942 2HG  LYS A 196     -49.732 -13.279 -43.781  1.00  0.00           H  
ATOM   2943 1HD  LYS A 196     -51.774 -12.092 -44.532  1.00  0.00           H  
ATOM   2944 2HD  LYS A 196     -51.216 -12.204 -46.208  1.00  0.00           H  
ATOM   2945 1HE  LYS A 196     -51.262 -14.664 -46.073  1.00  0.00           H  
ATOM   2946 2HE  LYS A 196     -51.776 -14.574 -44.387  1.00  0.00           H  
ATOM   2947 1HZ  LYS A 196     -53.623 -14.929 -45.853  1.00  0.00           H  
ATOM   2948 2HZ  LYS A 196     -53.774 -13.462 -45.115  1.00  0.00           H  
ATOM   2949 3HZ  LYS A 196     -53.294 -13.547 -46.691  1.00  0.00           H  
ATOM   2950  N   ALA A 197     -47.356  -9.127 -43.395  1.00  0.00           N  
ATOM   2951  CA  ALA A 197     -46.808  -7.779 -43.492  1.00  0.00           C  
ATOM   2952  C   ALA A 197     -45.287  -7.796 -43.415  1.00  0.00           C  
ATOM   2953  O   ALA A 197     -44.611  -7.079 -44.152  1.00  0.00           O  
ATOM   2954  CB  ALA A 197     -47.385  -6.893 -42.397  1.00  0.00           C  
ATOM   2955  H   ALA A 197     -47.965  -9.396 -42.635  1.00  0.00           H  
ATOM   2956  HA  ALA A 197     -47.089  -7.369 -44.462  1.00  0.00           H  
ATOM   2957 1HB  ALA A 197     -46.966  -5.890 -42.484  1.00  0.00           H  
ATOM   2958 2HB  ALA A 197     -48.469  -6.845 -42.501  1.00  0.00           H  
ATOM   2959 3HB  ALA A 197     -47.132  -7.309 -41.423  1.00  0.00           H  
ATOM   2960  N   ALA A 198     -44.799  -8.646 -42.488  1.00  0.00           N  
ATOM   2961  CA  ALA A 198     -43.356  -8.758 -42.313  1.00  0.00           C  
ATOM   2962  C   ALA A 198     -42.684  -9.264 -43.583  1.00  0.00           C  
ATOM   2963  O   ALA A 198     -41.623  -8.777 -43.972  1.00  0.00           O  
ATOM   2964  CB  ALA A 198     -43.035  -9.677 -41.143  1.00  0.00           C  
ATOM   2965  H   ALA A 198     -45.443  -9.190 -41.931  1.00  0.00           H  
ATOM   2966  HA  ALA A 198     -42.962  -7.764 -42.100  1.00  0.00           H  
ATOM   2967 1HB  ALA A 198     -41.954  -9.750 -41.024  1.00  0.00           H  
ATOM   2968 2HB  ALA A 198     -43.473  -9.271 -40.231  1.00  0.00           H  
ATOM   2969 3HB  ALA A 198     -43.447 -10.666 -41.334  1.00  0.00           H  
ATOM   2970  N   GLN A 199     -43.358 -10.258 -44.196  1.00  0.00           N  
ATOM   2971  CA  GLN A 199     -42.823 -10.832 -45.425  1.00  0.00           C  
ATOM   2972  C   GLN A 199     -42.740  -9.787 -46.530  1.00  0.00           C  
ATOM   2973  O   GLN A 199     -41.751  -9.718 -47.260  1.00  0.00           O  
ATOM   2974  CB  GLN A 199     -43.684 -12.012 -45.885  1.00  0.00           C  
ATOM   2975  CG  GLN A 199     -43.586 -13.239 -44.994  1.00  0.00           C  
ATOM   2976  CD  GLN A 199     -44.518 -14.351 -45.437  1.00  0.00           C  
ATOM   2977  OE1 GLN A 199     -45.228 -14.223 -46.438  1.00  0.00           O  
ATOM   2978  NE2 GLN A 199     -44.520 -15.451 -44.692  1.00  0.00           N  
ATOM   2979  H   GLN A 199     -44.224 -10.588 -43.793  1.00  0.00           H  
ATOM   2980  HA  GLN A 199     -41.814 -11.194 -45.227  1.00  0.00           H  
ATOM   2981 1HB  GLN A 199     -44.730 -11.706 -45.923  1.00  0.00           H  
ATOM   2982 2HB  GLN A 199     -43.391 -12.304 -46.893  1.00  0.00           H  
ATOM   2983 1HG  GLN A 199     -42.564 -13.616 -45.025  1.00  0.00           H  
ATOM   2984 2HG  GLN A 199     -43.850 -12.957 -43.975  1.00  0.00           H  
ATOM   2985 1HE2 GLN A 199     -45.115 -16.219 -44.935  1.00  0.00           H  
ATOM   2986 2HE2 GLN A 199     -43.928 -15.512 -43.888  1.00  0.00           H  
ATOM   2987  N   GLU A 200     -43.762  -8.956 -46.680  1.00  0.00           N  
ATOM   2988  CA  GLU A 200     -43.919  -8.154 -47.909  1.00  0.00           C  
ATOM   2989  C   GLU A 200     -42.715  -7.265 -48.271  1.00  0.00           C  
ATOM   2990  O   GLU A 200     -42.516  -6.916 -49.434  1.00  0.00           O  
ATOM   2991  CB  GLU A 200     -45.163  -7.273 -47.781  1.00  0.00           C  
ATOM   2992  CG  GLU A 200     -45.501  -6.478 -49.035  1.00  0.00           C  
ATOM   2993  CD  GLU A 200     -45.889  -7.352 -50.195  1.00  0.00           C  
ATOM   2994  OE1 GLU A 200     -46.269  -8.475 -49.967  1.00  0.00           O  
ATOM   2995  OE2 GLU A 200     -45.805  -6.895 -51.311  1.00  0.00           O  
ATOM   2996  H   GLU A 200     -44.442  -8.873 -45.939  1.00  0.00           H  
ATOM   2997  HA  GLU A 200     -44.057  -8.834 -48.750  1.00  0.00           H  
ATOM   2998 1HB  GLU A 200     -46.025  -7.893 -47.536  1.00  0.00           H  
ATOM   2999 2HB  GLU A 200     -45.025  -6.565 -46.964  1.00  0.00           H  
ATOM   3000 1HG  GLU A 200     -46.327  -5.802 -48.812  1.00  0.00           H  
ATOM   3001 2HG  GLU A 200     -44.639  -5.874 -49.313  1.00  0.00           H  
ATOM   3002  N   GLY A 201     -41.903  -6.892 -47.283  1.00  0.00           N  
ATOM   3003  CA  GLY A 201     -40.889  -5.851 -47.484  1.00  0.00           C  
ATOM   3004  C   GLY A 201     -41.514  -4.452 -47.266  1.00  0.00           C  
ATOM   3005  O   GLY A 201     -41.389  -3.567 -48.113  1.00  0.00           O  
ATOM   3006  H   GLY A 201     -41.990  -7.337 -46.380  1.00  0.00           H  
ATOM   3007 1HA  GLY A 201     -40.063  -6.008 -46.791  1.00  0.00           H  
ATOM   3008 2HA  GLY A 201     -40.482  -5.930 -48.491  1.00  0.00           H  
ATOM   3009  N   LEU A 202     -42.183  -4.286 -46.114  1.00  0.00           N  
ATOM   3010  CA  LEU A 202     -42.400  -2.860 -46.436  1.00  0.00           C  
ATOM   3011  C   LEU A 202     -41.748  -1.982 -45.366  1.00  0.00           C  
ATOM   3012  O   LEU A 202     -41.371  -2.465 -44.298  1.00  0.00           O  
ATOM   3013  CB  LEU A 202     -43.898  -2.544 -46.528  1.00  0.00           C  
ATOM   3014  CG  LEU A 202     -44.689  -3.366 -47.554  1.00  0.00           C  
ATOM   3015  CD1 LEU A 202     -46.172  -3.043 -47.429  1.00  0.00           C  
ATOM   3016  CD2 LEU A 202     -44.179  -3.057 -48.954  1.00  0.00           C  
ATOM   3017  H   LEU A 202     -42.301  -5.076 -45.496  1.00  0.00           H  
ATOM   3018  HA  LEU A 202     -41.937  -2.649 -47.399  1.00  0.00           H  
ATOM   3019 1HB  LEU A 202     -44.349  -2.712 -45.551  1.00  0.00           H  
ATOM   3020 2HB  LEU A 202     -44.016  -1.492 -46.784  1.00  0.00           H  
ATOM   3021  HG  LEU A 202     -44.560  -4.428 -47.347  1.00  0.00           H  
ATOM   3022 1HD1 LEU A 202     -46.734  -3.627 -48.158  1.00  0.00           H  
ATOM   3023 2HD1 LEU A 202     -46.515  -3.291 -46.424  1.00  0.00           H  
ATOM   3024 3HD1 LEU A 202     -46.330  -1.981 -47.615  1.00  0.00           H  
ATOM   3025 1HD2 LEU A 202     -44.741  -3.642 -49.683  1.00  0.00           H  
ATOM   3026 2HD2 LEU A 202     -44.308  -1.995 -49.163  1.00  0.00           H  
ATOM   3027 3HD2 LEU A 202     -43.121  -3.314 -49.020  1.00  0.00           H  
ATOM   3028  N   PRO A 203     -41.614  -0.688 -45.650  1.00  0.00           N  
ATOM   3029  CA  PRO A 203     -40.808   0.195 -44.805  1.00  0.00           C  
ATOM   3030  C   PRO A 203     -41.297   0.164 -43.360  1.00  0.00           C  
ATOM   3031  O   PRO A 203     -42.496   0.057 -43.103  1.00  0.00           O  
ATOM   3032  CB  PRO A 203     -41.017   1.572 -45.443  1.00  0.00           C  
ATOM   3033  CG  PRO A 203     -41.350   1.270 -46.864  1.00  0.00           C  
ATOM   3034  CD  PRO A 203     -42.177   0.014 -46.796  1.00  0.00           C  
ATOM   3035  HA  PRO A 203     -39.753  -0.111 -44.865  1.00  0.00           H  
ATOM   3036 1HB  PRO A 203     -41.822   2.110 -44.921  1.00  0.00           H  
ATOM   3037 2HB  PRO A 203     -40.105   2.178 -45.337  1.00  0.00           H  
ATOM   3038 1HG  PRO A 203     -41.895   2.113 -47.314  1.00  0.00           H  
ATOM   3039 2HG  PRO A 203     -40.428   1.139 -47.450  1.00  0.00           H  
ATOM   3040 1HD  PRO A 203     -43.233   0.279 -46.636  1.00  0.00           H  
ATOM   3041 2HD  PRO A 203     -42.057  -0.555 -47.729  1.00  0.00           H  
ATOM   3042  N   ASP A 204     -40.355   0.260 -42.427  1.00  0.00           N  
ATOM   3043  CA  ASP A 204     -40.610  -0.057 -41.026  1.00  0.00           C  
ATOM   3044  C   ASP A 204     -41.757   0.759 -40.436  1.00  0.00           C  
ATOM   3045  O   ASP A 204     -42.481   0.287 -39.559  1.00  0.00           O  
ATOM   3046  CB  ASP A 204     -39.345   0.173 -40.197  1.00  0.00           C  
ATOM   3047  CG  ASP A 204     -38.269  -0.873 -40.456  1.00  0.00           C  
ATOM   3048  OD1 ASP A 204     -38.583  -1.893 -41.021  1.00  0.00           O  
ATOM   3049  OD2 ASP A 204     -37.143  -0.642 -40.085  1.00  0.00           O  
ATOM   3050  H   ASP A 204     -39.428   0.561 -42.693  1.00  0.00           H  
ATOM   3051  HA  ASP A 204     -40.887  -1.109 -40.954  1.00  0.00           H  
ATOM   3052 1HB  ASP A 204     -38.935   1.158 -40.424  1.00  0.00           H  
ATOM   3053 2HB  ASP A 204     -39.597   0.160 -39.137  1.00  0.00           H  
ATOM   3054  N   PRO A 205     -41.940   1.996 -40.906  1.00  0.00           N  
ATOM   3055  CA  PRO A 205     -43.101   2.767 -40.477  1.00  0.00           C  
ATOM   3056  C   PRO A 205     -44.393   1.999 -40.725  1.00  0.00           C  
ATOM   3057  O   PRO A 205     -45.255   1.917 -39.850  1.00  0.00           O  
ATOM   3058  CB  PRO A 205     -43.018   4.027 -41.344  1.00  0.00           C  
ATOM   3059  CG  PRO A 205     -41.559   4.203 -41.594  1.00  0.00           C  
ATOM   3060  CD  PRO A 205     -41.045   2.804 -41.807  1.00  0.00           C  
ATOM   3061  HA  PRO A 205     -42.997   3.015 -39.410  1.00  0.00           H  
ATOM   3062 1HB  PRO A 205     -43.596   3.886 -42.269  1.00  0.00           H  
ATOM   3063 2HB  PRO A 205     -43.466   4.880 -40.812  1.00  0.00           H  
ATOM   3064 1HG  PRO A 205     -41.399   4.851 -42.468  1.00  0.00           H  
ATOM   3065 2HG  PRO A 205     -41.084   4.703 -40.737  1.00  0.00           H  
ATOM   3066 1HD  PRO A 205     -41.173   2.523 -42.863  1.00  0.00           H  
ATOM   3067 2HD  PRO A 205     -39.984   2.755 -41.519  1.00  0.00           H  
ATOM   3068  N   GLU A 206     -44.474   1.449 -41.953  1.00  0.00           N  
ATOM   3069  CA  GLU A 206     -45.662   0.687 -42.317  1.00  0.00           C  
ATOM   3070  C   GLU A 206     -45.828  -0.535 -41.421  1.00  0.00           C  
ATOM   3071  O   GLU A 206     -46.937  -0.858 -40.996  1.00  0.00           O  
ATOM   3072  CB  GLU A 206     -45.587   0.251 -43.782  1.00  0.00           C  
ATOM   3073  CG  GLU A 206     -45.730   1.387 -44.784  1.00  0.00           C  
ATOM   3074  CD  GLU A 206     -45.573   0.934 -46.209  1.00  0.00           C  
ATOM   3075  OE1 GLU A 206     -45.248  -0.210 -46.416  1.00  0.00           O  
ATOM   3076  OE2 GLU A 206     -45.779   1.734 -47.092  1.00  0.00           O  
ATOM   3077  H   GLU A 206     -43.709   1.576 -42.600  1.00  0.00           H  
ATOM   3078  HA  GLU A 206     -46.536   1.325 -42.187  1.00  0.00           H  
ATOM   3079 1HB  GLU A 206     -44.632  -0.241 -43.968  1.00  0.00           H  
ATOM   3080 2HB  GLU A 206     -46.374  -0.476 -43.986  1.00  0.00           H  
ATOM   3081 1HG  GLU A 206     -46.714   1.841 -44.666  1.00  0.00           H  
ATOM   3082 2HG  GLU A 206     -44.981   2.147 -44.565  1.00  0.00           H  
ATOM   3083  N   ILE A 207     -44.673  -1.183 -41.165  1.00  0.00           N  
ATOM   3084  CA  ILE A 207     -44.694  -2.369 -40.318  1.00  0.00           C  
ATOM   3085  C   ILE A 207     -45.178  -2.034 -38.913  1.00  0.00           C  
ATOM   3086  O   ILE A 207     -45.953  -2.783 -38.317  1.00  0.00           O  
ATOM   3087  CB  ILE A 207     -43.297  -3.013 -40.240  1.00  0.00           C  
ATOM   3088  CG1 ILE A 207     -42.905  -3.602 -41.598  1.00  0.00           C  
ATOM   3089  CG2 ILE A 207     -43.265  -4.085 -39.162  1.00  0.00           C  
ATOM   3090  CD1 ILE A 207     -41.452  -4.009 -41.689  1.00  0.00           C  
ATOM   3091  H   ILE A 207     -43.814  -0.834 -41.565  1.00  0.00           H  
ATOM   3092  HA  ILE A 207     -45.383  -3.092 -40.752  1.00  0.00           H  
ATOM   3093  HB  ILE A 207     -42.557  -2.249 -40.003  1.00  0.00           H  
ATOM   3094 1HG1 ILE A 207     -43.518  -4.478 -41.805  1.00  0.00           H  
ATOM   3095 2HG1 ILE A 207     -43.103  -2.872 -42.382  1.00  0.00           H  
ATOM   3096 1HG2 ILE A 207     -42.271  -4.530 -39.121  1.00  0.00           H  
ATOM   3097 2HG2 ILE A 207     -43.502  -3.637 -38.197  1.00  0.00           H  
ATOM   3098 3HG2 ILE A 207     -43.999  -4.857 -39.394  1.00  0.00           H  
ATOM   3099 1HD1 ILE A 207     -41.250  -4.417 -42.680  1.00  0.00           H  
ATOM   3100 2HD1 ILE A 207     -40.818  -3.138 -41.520  1.00  0.00           H  
ATOM   3101 3HD1 ILE A 207     -41.238  -4.766 -40.936  1.00  0.00           H  
ATOM   3102  N   GLY A 208     -44.681  -0.878 -38.427  1.00  0.00           N  
ATOM   3103  CA  GLY A 208     -45.069  -0.441 -37.091  1.00  0.00           C  
ATOM   3104  C   GLY A 208     -46.570  -0.193 -37.006  1.00  0.00           C  
ATOM   3105  O   GLY A 208     -47.213  -0.554 -36.021  1.00  0.00           O  
ATOM   3106  H   GLY A 208     -44.049  -0.335 -38.998  1.00  0.00           H  
ATOM   3107 1HA  GLY A 208     -44.779  -1.198 -36.362  1.00  0.00           H  
ATOM   3108 2HA  GLY A 208     -44.531   0.472 -36.836  1.00  0.00           H  
ATOM   3109  N   ARG A 209     -47.079   0.436 -38.085  1.00  0.00           N  
ATOM   3110  CA  ARG A 209     -48.507   0.731 -38.130  1.00  0.00           C  
ATOM   3111  C   ARG A 209     -49.336  -0.547 -38.095  1.00  0.00           C  
ATOM   3112  O   ARG A 209     -50.359  -0.615 -37.414  1.00  0.00           O  
ATOM   3113  CB  ARG A 209     -48.850   1.520 -39.385  1.00  0.00           C  
ATOM   3114  CG  ARG A 209     -48.344   2.954 -39.397  1.00  0.00           C  
ATOM   3115  CD  ARG A 209     -48.668   3.640 -40.674  1.00  0.00           C  
ATOM   3116  NE  ARG A 209     -48.186   5.012 -40.690  1.00  0.00           N  
ATOM   3117  CZ  ARG A 209     -48.214   5.820 -41.768  1.00  0.00           C  
ATOM   3118  NH1 ARG A 209     -48.703   5.380 -42.906  1.00  0.00           N  
ATOM   3119  NH2 ARG A 209     -47.751   7.054 -41.680  1.00  0.00           N  
ATOM   3120  H   ARG A 209     -46.462   0.691 -38.843  1.00  0.00           H  
ATOM   3121  HA  ARG A 209     -48.763   1.334 -37.259  1.00  0.00           H  
ATOM   3122 1HB  ARG A 209     -48.435   1.017 -40.256  1.00  0.00           H  
ATOM   3123 2HB  ARG A 209     -49.933   1.552 -39.510  1.00  0.00           H  
ATOM   3124 1HG  ARG A 209     -48.808   3.510 -38.582  1.00  0.00           H  
ATOM   3125 2HG  ARG A 209     -47.261   2.959 -39.270  1.00  0.00           H  
ATOM   3126 1HD  ARG A 209     -48.203   3.105 -41.502  1.00  0.00           H  
ATOM   3127 2HD  ARG A 209     -49.748   3.657 -40.814  1.00  0.00           H  
ATOM   3128  HE  ARG A 209     -47.802   5.385 -39.832  1.00  0.00           H  
ATOM   3129 1HH1 ARG A 209     -49.058   4.437 -42.973  1.00  0.00           H  
ATOM   3130 2HH1 ARG A 209     -48.724   5.986 -43.714  1.00  0.00           H  
ATOM   3131 1HH2 ARG A 209     -47.375   7.392 -40.805  1.00  0.00           H  
ATOM   3132 2HH2 ARG A 209     -47.772   7.660 -42.487  1.00  0.00           H  
ATOM   3133  N   LYS A 210     -48.838  -1.539 -38.861  1.00  0.00           N  
ATOM   3134  CA  LYS A 210     -49.537  -2.817 -38.915  1.00  0.00           C  
ATOM   3135  C   LYS A 210     -49.584  -3.478 -37.543  1.00  0.00           C  
ATOM   3136  O   LYS A 210     -50.606  -4.038 -37.147  1.00  0.00           O  
ATOM   3137  CB  LYS A 210     -48.870  -3.750 -39.926  1.00  0.00           C  
ATOM   3138  CG  LYS A 210     -49.060  -3.340 -41.381  1.00  0.00           C  
ATOM   3139  CD  LYS A 210     -48.352  -4.302 -42.323  1.00  0.00           C  
ATOM   3140  CE  LYS A 210     -48.531  -3.888 -43.776  1.00  0.00           C  
ATOM   3141  NZ  LYS A 210     -47.812  -4.798 -44.707  1.00  0.00           N  
ATOM   3142  H   LYS A 210     -47.989  -1.379 -39.383  1.00  0.00           H  
ATOM   3143  HA  LYS A 210     -50.564  -2.636 -39.233  1.00  0.00           H  
ATOM   3144 1HB  LYS A 210     -47.798  -3.794 -39.729  1.00  0.00           H  
ATOM   3145 2HB  LYS A 210     -49.266  -4.758 -39.808  1.00  0.00           H  
ATOM   3146 1HG  LYS A 210     -50.125  -3.329 -41.619  1.00  0.00           H  
ATOM   3147 2HG  LYS A 210     -48.662  -2.338 -41.532  1.00  0.00           H  
ATOM   3148 1HD  LYS A 210     -47.287  -4.323 -42.089  1.00  0.00           H  
ATOM   3149 2HD  LYS A 210     -48.756  -5.306 -42.189  1.00  0.00           H  
ATOM   3150 1HE  LYS A 210     -49.591  -3.894 -44.028  1.00  0.00           H  
ATOM   3151 2HE  LYS A 210     -48.154  -2.875 -43.915  1.00  0.00           H  
ATOM   3152 1HZ  LYS A 210     -47.955  -4.489 -45.659  1.00  0.00           H  
ATOM   3153 2HZ  LYS A 210     -46.824  -4.786 -44.495  1.00  0.00           H  
ATOM   3154 3HZ  LYS A 210     -48.166  -5.738 -44.602  1.00  0.00           H  
ATOM   3155  N   GLY A 211     -48.430  -3.380 -36.852  1.00  0.00           N  
ATOM   3156  CA  GLY A 211     -48.342  -3.971 -35.522  1.00  0.00           C  
ATOM   3157  C   GLY A 211     -49.332  -3.320 -34.564  1.00  0.00           C  
ATOM   3158  O   GLY A 211     -49.975  -3.999 -33.765  1.00  0.00           O  
ATOM   3159  H   GLY A 211     -47.646  -2.899 -37.270  1.00  0.00           H  
ATOM   3160 1HA  GLY A 211     -48.540  -5.041 -35.585  1.00  0.00           H  
ATOM   3161 2HA  GLY A 211     -47.329  -3.854 -35.139  1.00  0.00           H  
ATOM   3162  N   VAL A 212     -49.413  -1.980 -34.693  1.00  0.00           N  
ATOM   3163  CA  VAL A 212     -50.326  -1.234 -33.835  1.00  0.00           C  
ATOM   3164  C   VAL A 212     -51.771  -1.657 -34.070  1.00  0.00           C  
ATOM   3165  O   VAL A 212     -52.546  -1.806 -33.125  1.00  0.00           O  
ATOM   3166  CB  VAL A 212     -50.187   0.278 -34.093  1.00  0.00           C  
ATOM   3167  CG1 VAL A 212     -51.272   1.046 -33.353  1.00  0.00           C  
ATOM   3168  CG2 VAL A 212     -48.805   0.751 -33.669  1.00  0.00           C  
ATOM   3169  H   VAL A 212     -48.839  -1.516 -35.382  1.00  0.00           H  
ATOM   3170  HA  VAL A 212     -50.067  -1.437 -32.795  1.00  0.00           H  
ATOM   3171  HB  VAL A 212     -50.327   0.469 -35.157  1.00  0.00           H  
ATOM   3172 1HG1 VAL A 212     -51.159   2.113 -33.547  1.00  0.00           H  
ATOM   3173 2HG1 VAL A 212     -52.251   0.717 -33.698  1.00  0.00           H  
ATOM   3174 3HG1 VAL A 212     -51.182   0.862 -32.282  1.00  0.00           H  
ATOM   3175 1HG2 VAL A 212     -48.714   1.821 -33.855  1.00  0.00           H  
ATOM   3176 2HG2 VAL A 212     -48.663   0.554 -32.606  1.00  0.00           H  
ATOM   3177 3HG2 VAL A 212     -48.046   0.217 -34.242  1.00  0.00           H  
ATOM   3178  N   ASP A 213     -52.080  -1.838 -35.370  1.00  0.00           N  
ATOM   3179  CA  ASP A 213     -53.432  -2.245 -35.732  1.00  0.00           C  
ATOM   3180  C   ASP A 213     -53.775  -3.605 -35.139  1.00  0.00           C  
ATOM   3181  O   ASP A 213     -54.884  -3.817 -34.649  1.00  0.00           O  
ATOM   3182  CB  ASP A 213     -53.589  -2.290 -37.254  1.00  0.00           C  
ATOM   3183  CG  ASP A 213     -53.611  -0.906 -37.889  1.00  0.00           C  
ATOM   3184  OD1 ASP A 213     -53.800   0.051 -37.175  1.00  0.00           O  
ATOM   3185  OD2 ASP A 213     -53.440  -0.818 -39.081  1.00  0.00           O  
ATOM   3186  H   ASP A 213     -51.367  -1.689 -36.070  1.00  0.00           H  
ATOM   3187  HA  ASP A 213     -54.133  -1.511 -35.331  1.00  0.00           H  
ATOM   3188 1HB  ASP A 213     -52.767  -2.859 -37.688  1.00  0.00           H  
ATOM   3189 2HB  ASP A 213     -54.516  -2.805 -37.509  1.00  0.00           H  
ATOM   3190  N   ALA A 214     -52.770  -4.502 -35.213  1.00  0.00           N  
ATOM   3191  CA  ALA A 214     -52.969  -5.843 -34.680  1.00  0.00           C  
ATOM   3192  C   ALA A 214     -53.240  -5.805 -33.181  1.00  0.00           C  
ATOM   3193  O   ALA A 214     -54.101  -6.527 -32.678  1.00  0.00           O  
ATOM   3194  CB  ALA A 214     -51.758  -6.715 -34.977  1.00  0.00           C  
ATOM   3195  H   ALA A 214     -51.896  -4.226 -35.638  1.00  0.00           H  
ATOM   3196  HA  ALA A 214     -53.843  -6.275 -35.167  1.00  0.00           H  
ATOM   3197 1HB  ALA A 214     -51.921  -7.714 -34.573  1.00  0.00           H  
ATOM   3198 2HB  ALA A 214     -51.611  -6.780 -36.055  1.00  0.00           H  
ATOM   3199 3HB  ALA A 214     -50.873  -6.278 -34.516  1.00  0.00           H  
ATOM   3200  N   LEU A 215     -52.463  -4.931 -32.509  1.00  0.00           N  
ATOM   3201  CA  LEU A 215     -52.624  -4.797 -31.067  1.00  0.00           C  
ATOM   3202  C   LEU A 215     -54.021  -4.305 -30.711  1.00  0.00           C  
ATOM   3203  O   LEU A 215     -54.635  -4.786 -29.758  1.00  0.00           O  
ATOM   3204  CB  LEU A 215     -51.576  -3.828 -30.505  1.00  0.00           C  
ATOM   3205  CG  LEU A 215     -50.125  -4.328 -30.532  1.00  0.00           C  
ATOM   3206  CD1 LEU A 215     -49.191  -3.199 -30.119  1.00  0.00           C  
ATOM   3207  CD2 LEU A 215     -49.983  -5.524 -29.602  1.00  0.00           C  
ATOM   3208  H   LEU A 215     -51.784  -4.384 -33.019  1.00  0.00           H  
ATOM   3209  HA  LEU A 215     -52.477  -5.775 -30.610  1.00  0.00           H  
ATOM   3210 1HB  LEU A 215     -51.617  -2.902 -31.076  1.00  0.00           H  
ATOM   3211 2HB  LEU A 215     -51.830  -3.604 -29.469  1.00  0.00           H  
ATOM   3212  HG  LEU A 215     -49.862  -4.625 -31.547  1.00  0.00           H  
ATOM   3213 1HD1 LEU A 215     -48.160  -3.554 -30.138  1.00  0.00           H  
ATOM   3214 2HD1 LEU A 215     -49.299  -2.365 -30.812  1.00  0.00           H  
ATOM   3215 3HD1 LEU A 215     -49.442  -2.869 -29.111  1.00  0.00           H  
ATOM   3216 1HD2 LEU A 215     -48.953  -5.880 -29.621  1.00  0.00           H  
ATOM   3217 2HD2 LEU A 215     -50.245  -5.228 -28.586  1.00  0.00           H  
ATOM   3218 3HD2 LEU A 215     -50.649  -6.322 -29.930  1.00  0.00           H  
ATOM   3219  N   LEU A 216     -54.479  -3.332 -31.524  1.00  0.00           N  
ATOM   3220  CA  LEU A 216     -55.807  -2.776 -31.293  1.00  0.00           C  
ATOM   3221  C   LEU A 216     -56.886  -3.840 -31.445  1.00  0.00           C  
ATOM   3222  O   LEU A 216     -57.833  -3.895 -30.661  1.00  0.00           O  
ATOM   3223  CB  LEU A 216     -56.077  -1.624 -32.269  1.00  0.00           C  
ATOM   3224  CG  LEU A 216     -57.436  -0.928 -32.119  1.00  0.00           C  
ATOM   3225  CD1 LEU A 216     -57.551  -0.335 -30.721  1.00  0.00           C  
ATOM   3226  CD2 LEU A 216     -57.575   0.150 -33.184  1.00  0.00           C  
ATOM   3227  H   LEU A 216     -53.893  -3.006 -32.279  1.00  0.00           H  
ATOM   3228  HA  LEU A 216     -55.848  -2.389 -30.275  1.00  0.00           H  
ATOM   3229 1HB  LEU A 216     -55.302  -0.869 -32.138  1.00  0.00           H  
ATOM   3230 2HB  LEU A 216     -56.012  -2.008 -33.287  1.00  0.00           H  
ATOM   3231  HG  LEU A 216     -58.234  -1.661 -32.237  1.00  0.00           H  
ATOM   3232 1HD1 LEU A 216     -58.517   0.159 -30.615  1.00  0.00           H  
ATOM   3233 2HD1 LEU A 216     -57.468  -1.130 -29.981  1.00  0.00           H  
ATOM   3234 3HD1 LEU A 216     -56.754   0.391 -30.567  1.00  0.00           H  
ATOM   3235 1HD2 LEU A 216     -58.541   0.644 -33.077  1.00  0.00           H  
ATOM   3236 2HD2 LEU A 216     -56.778   0.884 -33.065  1.00  0.00           H  
ATOM   3237 3HD2 LEU A 216     -57.506  -0.304 -34.172  1.00  0.00           H  
ATOM   3238  N   GLU A 217     -56.686  -4.671 -32.490  1.00  0.00           N  
ATOM   3239  CA  GLU A 217     -57.647  -5.737 -32.747  1.00  0.00           C  
ATOM   3240  C   GLU A 217     -57.710  -6.715 -31.579  1.00  0.00           C  
ATOM   3241  O   GLU A 217     -58.789  -7.158 -31.186  1.00  0.00           O  
ATOM   3242  CB  GLU A 217     -57.284  -6.485 -34.032  1.00  0.00           C  
ATOM   3243  CG  GLU A 217     -57.490  -5.680 -35.307  1.00  0.00           C  
ATOM   3244  CD  GLU A 217     -57.050  -6.417 -36.541  1.00  0.00           C  
ATOM   3245  OE1 GLU A 217     -56.491  -7.479 -36.408  1.00  0.00           O  
ATOM   3246  OE2 GLU A 217     -57.272  -5.916 -37.618  1.00  0.00           O  
ATOM   3247  H   GLU A 217     -55.873  -4.540 -33.075  1.00  0.00           H  
ATOM   3248  HA  GLU A 217     -58.634  -5.291 -32.869  1.00  0.00           H  
ATOM   3249 1HB  GLU A 217     -56.238  -6.788 -33.993  1.00  0.00           H  
ATOM   3250 2HB  GLU A 217     -57.885  -7.391 -34.107  1.00  0.00           H  
ATOM   3251 1HG  GLU A 217     -58.548  -5.435 -35.402  1.00  0.00           H  
ATOM   3252 2HG  GLU A 217     -56.935  -4.747 -35.229  1.00  0.00           H  
ATOM   3253  N   ILE A 218     -56.504  -7.018 -31.058  1.00  0.00           N  
ATOM   3254  CA  ILE A 218     -56.425  -7.943 -29.934  1.00  0.00           C  
ATOM   3255  C   ILE A 218     -57.160  -7.396 -28.717  1.00  0.00           C  
ATOM   3256  O   ILE A 218     -57.859  -8.131 -28.020  1.00  0.00           O  
ATOM   3257  CB  ILE A 218     -54.959  -8.232 -29.562  1.00  0.00           C  
ATOM   3258  CG1 ILE A 218     -54.273  -9.030 -30.675  1.00  0.00           C  
ATOM   3259  CG2 ILE A 218     -54.884  -8.982 -28.241  1.00  0.00           C  
ATOM   3260  CD1 ILE A 218     -52.772  -9.123 -30.522  1.00  0.00           C  
ATOM   3261  H   ILE A 218     -55.676  -6.598 -31.456  1.00  0.00           H  
ATOM   3262  HA  ILE A 218     -56.898  -8.881 -30.224  1.00  0.00           H  
ATOM   3263  HB  ILE A 218     -54.416  -7.293 -29.467  1.00  0.00           H  
ATOM   3264 1HG1 ILE A 218     -54.677 -10.041 -30.699  1.00  0.00           H  
ATOM   3265 2HG1 ILE A 218     -54.489  -8.569 -31.639  1.00  0.00           H  
ATOM   3266 1HG2 ILE A 218     -53.841  -9.179 -27.994  1.00  0.00           H  
ATOM   3267 2HG2 ILE A 218     -55.335  -8.380 -27.454  1.00  0.00           H  
ATOM   3268 3HG2 ILE A 218     -55.420  -9.927 -28.328  1.00  0.00           H  
ATOM   3269 1HD1 ILE A 218     -52.358  -9.702 -31.348  1.00  0.00           H  
ATOM   3270 2HD1 ILE A 218     -52.342  -8.121 -30.531  1.00  0.00           H  
ATOM   3271 3HD1 ILE A 218     -52.532  -9.613 -29.580  1.00  0.00           H  
ATOM   3272  N   ALA A 219     -56.961  -6.078 -28.508  1.00  0.00           N  
ATOM   3273  CA  ALA A 219     -57.609  -5.429 -27.376  1.00  0.00           C  
ATOM   3274  C   ALA A 219     -59.127  -5.498 -27.497  1.00  0.00           C  
ATOM   3275  O   ALA A 219     -59.827  -5.743 -26.514  1.00  0.00           O  
ATOM   3276  CB  ALA A 219     -57.153  -3.982 -27.262  1.00  0.00           C  
ATOM   3277  H   ALA A 219     -56.365  -5.564 -29.142  1.00  0.00           H  
ATOM   3278  HA  ALA A 219     -57.322  -5.962 -26.470  1.00  0.00           H  
ATOM   3279 1HB  ALA A 219     -57.646  -3.510 -26.412  1.00  0.00           H  
ATOM   3280 2HB  ALA A 219     -56.073  -3.951 -27.118  1.00  0.00           H  
ATOM   3281 3HB  ALA A 219     -57.413  -3.446 -28.174  1.00  0.00           H  
ATOM   3282  N   ARG A 220     -59.584  -5.271 -28.744  1.00  0.00           N  
ATOM   3283  CA  ARG A 220     -61.020  -5.310 -28.995  1.00  0.00           C  
ATOM   3284  C   ARG A 220     -61.594  -6.690 -28.702  1.00  0.00           C  
ATOM   3285  O   ARG A 220     -62.631  -6.816 -28.050  1.00  0.00           O  
ATOM   3286  CB  ARG A 220     -61.322  -4.935 -30.439  1.00  0.00           C  
ATOM   3287  CG  ARG A 220     -61.094  -3.471 -30.781  1.00  0.00           C  
ATOM   3288  CD  ARG A 220     -61.352  -3.196 -32.217  1.00  0.00           C  
ATOM   3289  NE  ARG A 220     -61.135  -1.797 -32.549  1.00  0.00           N  
ATOM   3290  CZ  ARG A 220     -61.158  -1.295 -33.799  1.00  0.00           C  
ATOM   3291  NH1 ARG A 220     -61.388  -2.088 -34.822  1.00  0.00           N  
ATOM   3292  NH2 ARG A 220     -60.948  -0.005 -33.997  1.00  0.00           N  
ATOM   3293  H   ARG A 220     -58.922  -5.078 -29.483  1.00  0.00           H  
ATOM   3294  HA  ARG A 220     -61.506  -4.586 -28.340  1.00  0.00           H  
ATOM   3295 1HB  ARG A 220     -60.701  -5.530 -31.106  1.00  0.00           H  
ATOM   3296 2HB  ARG A 220     -62.363  -5.168 -30.665  1.00  0.00           H  
ATOM   3297 1HG  ARG A 220     -61.765  -2.850 -30.187  1.00  0.00           H  
ATOM   3298 2HG  ARG A 220     -60.060  -3.202 -30.560  1.00  0.00           H  
ATOM   3299 1HD  ARG A 220     -60.682  -3.799 -32.829  1.00  0.00           H  
ATOM   3300 2HD  ARG A 220     -62.385  -3.446 -32.456  1.00  0.00           H  
ATOM   3301  HE  ARG A 220     -60.955  -1.156 -31.788  1.00  0.00           H  
ATOM   3302 1HH1 ARG A 220     -61.548  -3.074 -34.671  1.00  0.00           H  
ATOM   3303 2HH1 ARG A 220     -61.404  -1.711 -35.759  1.00  0.00           H  
ATOM   3304 1HH2 ARG A 220     -60.771   0.605 -33.210  1.00  0.00           H  
ATOM   3305 2HH2 ARG A 220     -60.965   0.371 -34.933  1.00  0.00           H  
ATOM   3306  N   ASN A 221     -60.888  -7.720 -29.203  1.00  0.00           N  
ATOM   3307  CA  ASN A 221     -61.298  -9.130 -29.112  1.00  0.00           C  
ATOM   3308  C   ASN A 221     -61.197  -9.660 -27.689  1.00  0.00           C  
ATOM   3309  O   ASN A 221     -61.944 -10.556 -27.296  1.00  0.00           O  
ATOM   3310  CB  ASN A 221     -60.472  -9.989 -30.051  1.00  0.00           C  
ATOM   3311  CG  ASN A 221     -60.846  -9.792 -31.494  1.00  0.00           C  
ATOM   3312  OD1 ASN A 221     -61.978  -9.406 -31.808  1.00  0.00           O  
ATOM   3313  ND2 ASN A 221     -59.916 -10.049 -32.378  1.00  0.00           N  
ATOM   3314  H   ASN A 221     -60.016  -7.535 -29.678  1.00  0.00           H  
ATOM   3315  HA  ASN A 221     -62.347  -9.205 -29.404  1.00  0.00           H  
ATOM   3316 1HB  ASN A 221     -59.415  -9.751 -29.926  1.00  0.00           H  
ATOM   3317 2HB  ASN A 221     -60.604 -11.040 -29.794  1.00  0.00           H  
ATOM   3318 1HD2 ASN A 221     -60.108  -9.935 -33.353  1.00  0.00           H  
ATOM   3319 2HD2 ASN A 221     -59.014 -10.359 -32.079  1.00  0.00           H  
ATOM   3320  N   SER A 222     -60.271  -9.103 -26.921  1.00  0.00           N  
ATOM   3321  CA  SER A 222     -60.066  -9.526 -25.542  1.00  0.00           C  
ATOM   3322  C   SER A 222     -61.326  -9.281 -24.723  1.00  0.00           C  
ATOM   3323  O   SER A 222     -61.528  -9.899 -23.678  1.00  0.00           O  
ATOM   3324  CB  SER A 222     -58.895  -8.782 -24.929  1.00  0.00           C  
ATOM   3325  OG  SER A 222     -57.693  -9.132 -25.559  1.00  0.00           O  
ATOM   3326  H   SER A 222     -59.693  -8.368 -27.302  1.00  0.00           H  
ATOM   3327  HA  SER A 222     -59.846 -10.594 -25.536  1.00  0.00           H  
ATOM   3328 1HB  SER A 222     -59.058  -7.709 -25.021  1.00  0.00           H  
ATOM   3329 2HB  SER A 222     -58.832  -9.015 -23.867  1.00  0.00           H  
ATOM   3330  HG  SER A 222     -57.663  -8.622 -26.372  1.00  0.00           H  
ATOM   3331  N   ASN A 223     -62.165  -8.375 -25.211  1.00  0.00           N  
ATOM   3332  CA  ASN A 223     -63.398  -8.014 -24.523  1.00  0.00           C  
ATOM   3333  C   ASN A 223     -63.118  -7.154 -23.296  1.00  0.00           C  
ATOM   3334  O   ASN A 223     -63.624  -7.426 -22.207  1.00  0.00           O  
ATOM   3335  CB  ASN A 223     -64.176  -9.258 -24.136  1.00  0.00           C  
ATOM   3336  CG  ASN A 223     -65.616  -8.965 -23.822  1.00  0.00           C  
ATOM   3337  OD1 ASN A 223     -66.218  -8.053 -24.401  1.00  0.00           O  
ATOM   3338  ND2 ASN A 223     -66.182  -9.720 -22.915  1.00  0.00           N  
ATOM   3339  H   ASN A 223     -61.945  -7.921 -26.086  1.00  0.00           H  
ATOM   3340  HA  ASN A 223     -64.011  -7.417 -25.201  1.00  0.00           H  
ATOM   3341 1HB  ASN A 223     -64.134  -9.982 -24.951  1.00  0.00           H  
ATOM   3342 2HB  ASN A 223     -63.713  -9.720 -23.264  1.00  0.00           H  
ATOM   3343 1HD2 ASN A 223     -67.139  -9.570 -22.665  1.00  0.00           H  
ATOM   3344 2HD2 ASN A 223     -65.657 -10.446 -22.471  1.00  0.00           H  
ATOM   3345  N   PRO A 224     -62.310  -6.119 -23.489  1.00  0.00           N  
ATOM   3346  CA  PRO A 224     -61.980  -5.167 -22.434  1.00  0.00           C  
ATOM   3347  C   PRO A 224     -63.126  -4.202 -22.160  1.00  0.00           C  
ATOM   3348  O   PRO A 224     -63.910  -3.884 -23.055  1.00  0.00           O  
ATOM   3349  CB  PRO A 224     -60.757  -4.441 -23.002  1.00  0.00           C  
ATOM   3350  CG  PRO A 224     -60.948  -4.504 -24.479  1.00  0.00           C  
ATOM   3351  CD  PRO A 224     -61.600  -5.840 -24.716  1.00  0.00           C  
ATOM   3352  HA  PRO A 224     -61.720  -5.719 -21.518  1.00  0.00           H  
ATOM   3353 1HB  PRO A 224     -60.721  -3.410 -22.620  1.00  0.00           H  
ATOM   3354 2HB  PRO A 224     -59.835  -4.939 -22.669  1.00  0.00           H  
ATOM   3355 1HG  PRO A 224     -61.571  -3.663 -24.818  1.00  0.00           H  
ATOM   3356 2HG  PRO A 224     -59.979  -4.408 -24.992  1.00  0.00           H  
ATOM   3357 1HD  PRO A 224     -62.299  -5.763 -25.561  1.00  0.00           H  
ATOM   3358 2HD  PRO A 224     -60.826  -6.595 -24.920  1.00  0.00           H  
ATOM   3359  N   SER A 225     -63.218  -3.737 -20.916  1.00  0.00           N  
ATOM   3360  CA  SER A 225     -64.243  -2.770 -20.538  1.00  0.00           C  
ATOM   3361  C   SER A 225     -64.097  -1.485 -21.342  1.00  0.00           C  
ATOM   3362  O   SER A 225     -63.011  -1.162 -21.822  1.00  0.00           O  
ATOM   3363  CB  SER A 225     -64.156  -2.465 -19.055  1.00  0.00           C  
ATOM   3364  OG  SER A 225     -62.973  -1.776 -18.754  1.00  0.00           O  
ATOM   3365  H   SER A 225     -62.562  -4.061 -20.220  1.00  0.00           H  
ATOM   3366  HA  SER A 225     -65.222  -3.203 -20.751  1.00  0.00           H  
ATOM   3367 1HB  SER A 225     -65.015  -1.865 -18.756  1.00  0.00           H  
ATOM   3368 2HB  SER A 225     -64.192  -3.395 -18.490  1.00  0.00           H  
ATOM   3369  HG  SER A 225     -62.991  -1.621 -17.806  1.00  0.00           H  
ATOM   3370  N   PRO A 226     -65.199  -0.754 -21.487  1.00  0.00           N  
ATOM   3371  CA  PRO A 226     -65.268   0.319 -22.470  1.00  0.00           C  
ATOM   3372  C   PRO A 226     -64.251   1.403 -22.202  1.00  0.00           C  
ATOM   3373  O   PRO A 226     -63.658   1.954 -23.129  1.00  0.00           O  
ATOM   3374  CB  PRO A 226     -66.698   0.844 -22.305  1.00  0.00           C  
ATOM   3375  CG  PRO A 226     -67.459  -0.327 -21.783  1.00  0.00           C  
ATOM   3376  CD  PRO A 226     -66.496  -1.014 -20.851  1.00  0.00           C  
ATOM   3377  HA  PRO A 226     -65.117  -0.101 -23.476  1.00  0.00           H  
ATOM   3378 1HB  PRO A 226     -66.707   1.701 -21.615  1.00  0.00           H  
ATOM   3379 2HB  PRO A 226     -67.081   1.205 -23.271  1.00  0.00           H  
ATOM   3380 1HG  PRO A 226     -68.373   0.011 -21.273  1.00  0.00           H  
ATOM   3381 2HG  PRO A 226     -67.779  -0.973 -22.613  1.00  0.00           H  
ATOM   3382 1HD  PRO A 226     -66.563  -0.558 -19.852  1.00  0.00           H  
ATOM   3383 2HD  PRO A 226     -66.733  -2.087 -20.804  1.00  0.00           H  
ATOM   3384  N   VAL A 227     -64.036   1.723 -20.933  1.00  0.00           N  
ATOM   3385  CA  VAL A 227     -62.997   2.700 -20.631  1.00  0.00           C  
ATOM   3386  C   VAL A 227     -61.621   2.181 -21.029  1.00  0.00           C  
ATOM   3387  O   VAL A 227     -60.801   2.921 -21.573  1.00  0.00           O  
ATOM   3388  CB  VAL A 227     -63.001   3.035 -19.127  1.00  0.00           C  
ATOM   3389  CG1 VAL A 227     -62.532   1.838 -18.313  1.00  0.00           C  
ATOM   3390  CG2 VAL A 227     -62.118   4.245 -18.865  1.00  0.00           C  
ATOM   3391  H   VAL A 227     -64.594   1.284 -20.214  1.00  0.00           H  
ATOM   3392  HA  VAL A 227     -63.204   3.611 -21.193  1.00  0.00           H  
ATOM   3393  HB  VAL A 227     -64.022   3.255 -18.816  1.00  0.00           H  
ATOM   3394 1HG1 VAL A 227     -62.542   2.093 -17.253  1.00  0.00           H  
ATOM   3395 2HG1 VAL A 227     -63.200   0.995 -18.489  1.00  0.00           H  
ATOM   3396 3HG1 VAL A 227     -61.519   1.569 -18.612  1.00  0.00           H  
ATOM   3397 1HG2 VAL A 227     -62.126   4.477 -17.800  1.00  0.00           H  
ATOM   3398 2HG2 VAL A 227     -61.098   4.027 -19.181  1.00  0.00           H  
ATOM   3399 3HG2 VAL A 227     -62.496   5.101 -19.425  1.00  0.00           H  
ATOM   3400  N   ALA A 228     -61.421   0.881 -20.728  1.00  0.00           N  
ATOM   3401  CA  ALA A 228     -60.144   0.260 -21.060  1.00  0.00           C  
ATOM   3402  C   ALA A 228     -59.899   0.272 -22.563  1.00  0.00           C  
ATOM   3403  O   ALA A 228     -58.787   0.536 -23.019  1.00  0.00           O  
ATOM   3404  CB  ALA A 228     -60.092  -1.164 -20.526  1.00  0.00           C  
ATOM   3405  H   ALA A 228     -62.161   0.361 -20.278  1.00  0.00           H  
ATOM   3406  HA  ALA A 228     -59.352   0.842 -20.588  1.00  0.00           H  
ATOM   3407 1HB  ALA A 228     -59.133  -1.614 -20.782  1.00  0.00           H  
ATOM   3408 2HB  ALA A 228     -60.210  -1.151 -19.443  1.00  0.00           H  
ATOM   3409 3HB  ALA A 228     -60.897  -1.748 -20.972  1.00  0.00           H  
ATOM   3410  N   LEU A 229     -60.993  -0.026 -23.294  1.00  0.00           N  
ATOM   3411  CA  LEU A 229     -60.893  -0.048 -24.748  1.00  0.00           C  
ATOM   3412  C   LEU A 229     -60.519   1.322 -25.296  1.00  0.00           C  
ATOM   3413  O   LEU A 229     -59.702   1.434 -26.210  1.00  0.00           O  
ATOM   3414  CB  LEU A 229     -62.222  -0.506 -25.364  1.00  0.00           C  
ATOM   3415  CG  LEU A 229     -62.248  -0.600 -26.895  1.00  0.00           C  
ATOM   3416  CD1 LEU A 229     -61.198  -1.598 -27.361  1.00  0.00           C  
ATOM   3417  CD2 LEU A 229     -63.639  -1.013 -27.354  1.00  0.00           C  
ATOM   3418  H   LEU A 229     -61.861  -0.228 -22.820  1.00  0.00           H  
ATOM   3419  HA  LEU A 229     -60.114  -0.755 -25.031  1.00  0.00           H  
ATOM   3420 1HB  LEU A 229     -62.467  -1.490 -24.968  1.00  0.00           H  
ATOM   3421 2HB  LEU A 229     -63.003   0.190 -25.060  1.00  0.00           H  
ATOM   3422  HG  LEU A 229     -61.999   0.371 -27.323  1.00  0.00           H  
ATOM   3423 1HD1 LEU A 229     -61.217  -1.665 -28.449  1.00  0.00           H  
ATOM   3424 2HD1 LEU A 229     -60.212  -1.268 -27.036  1.00  0.00           H  
ATOM   3425 3HD1 LEU A 229     -61.413  -2.578 -26.935  1.00  0.00           H  
ATOM   3426 1HD2 LEU A 229     -63.658  -1.079 -28.442  1.00  0.00           H  
ATOM   3427 2HD2 LEU A 229     -63.889  -1.985 -26.927  1.00  0.00           H  
ATOM   3428 3HD2 LEU A 229     -64.367  -0.273 -27.022  1.00  0.00           H  
ATOM   3429  N   ALA A 230     -61.157   2.344 -24.690  1.00  0.00           N  
ATOM   3430  CA  ALA A 230     -60.886   3.710 -25.120  1.00  0.00           C  
ATOM   3431  C   ALA A 230     -59.425   4.080 -24.895  1.00  0.00           C  
ATOM   3432  O   ALA A 230     -58.800   4.722 -25.739  1.00  0.00           O  
ATOM   3433  CB  ALA A 230     -61.798   4.686 -24.389  1.00  0.00           C  
ATOM   3434  H   ALA A 230     -61.812   2.144 -23.947  1.00  0.00           H  
ATOM   3435  HA  ALA A 230     -61.086   3.775 -26.189  1.00  0.00           H  
ATOM   3436 1HB  ALA A 230     -61.584   5.702 -24.721  1.00  0.00           H  
ATOM   3437 2HB  ALA A 230     -62.838   4.444 -24.606  1.00  0.00           H  
ATOM   3438 3HB  ALA A 230     -61.625   4.611 -23.316  1.00  0.00           H  
ATOM   3439  N   ILE A 231     -58.928   3.642 -23.719  1.00  0.00           N  
ATOM   3440  CA  ILE A 231     -57.539   3.928 -23.383  1.00  0.00           C  
ATOM   3441  C   ILE A 231     -56.585   3.285 -24.381  1.00  0.00           C  
ATOM   3442  O   ILE A 231     -55.596   3.894 -24.790  1.00  0.00           O  
ATOM   3443  CB  ILE A 231     -57.206   3.434 -21.963  1.00  0.00           C  
ATOM   3444  CG1 ILE A 231     -57.960   4.262 -20.919  1.00  0.00           C  
ATOM   3445  CG2 ILE A 231     -55.706   3.498 -21.716  1.00  0.00           C  
ATOM   3446  CD1 ILE A 231     -57.908   3.680 -19.525  1.00  0.00           C  
ATOM   3447  H   ILE A 231     -59.529   3.123 -23.094  1.00  0.00           H  
ATOM   3448  HA  ILE A 231     -57.390   5.006 -23.416  1.00  0.00           H  
ATOM   3449  HB  ILE A 231     -57.539   2.403 -21.849  1.00  0.00           H  
ATOM   3450 1HG1 ILE A 231     -57.545   5.268 -20.884  1.00  0.00           H  
ATOM   3451 2HG1 ILE A 231     -59.006   4.351 -21.212  1.00  0.00           H  
ATOM   3452 1HG2 ILE A 231     -55.488   3.146 -20.708  1.00  0.00           H  
ATOM   3453 2HG2 ILE A 231     -55.191   2.867 -22.439  1.00  0.00           H  
ATOM   3454 3HG2 ILE A 231     -55.363   4.527 -21.823  1.00  0.00           H  
ATOM   3455 1HD1 ILE A 231     -58.465   4.322 -18.842  1.00  0.00           H  
ATOM   3456 2HD1 ILE A 231     -58.352   2.683 -19.529  1.00  0.00           H  
ATOM   3457 3HD1 ILE A 231     -56.872   3.614 -19.196  1.00  0.00           H  
ATOM   3458  N   ILE A 232     -56.938   2.034 -24.743  1.00  0.00           N  
ATOM   3459  CA  ILE A 232     -56.109   1.307 -25.697  1.00  0.00           C  
ATOM   3460  C   ILE A 232     -56.065   2.017 -27.043  1.00  0.00           C  
ATOM   3461  O   ILE A 232     -55.012   2.108 -27.673  1.00  0.00           O  
ATOM   3462  CB  ILE A 232     -56.627  -0.130 -25.891  1.00  0.00           C  
ATOM   3463  CG1 ILE A 232     -56.427  -0.948 -24.612  1.00  0.00           C  
ATOM   3464  CG2 ILE A 232     -55.926  -0.794 -27.066  1.00  0.00           C  
ATOM   3465  CD1 ILE A 232     -57.147  -2.277 -24.618  1.00  0.00           C  
ATOM   3466  H   ILE A 232     -57.771   1.624 -24.346  1.00  0.00           H  
ATOM   3467  HA  ILE A 232     -55.094   1.257 -25.305  1.00  0.00           H  
ATOM   3468  HB  ILE A 232     -57.699  -0.107 -26.085  1.00  0.00           H  
ATOM   3469 1HG1 ILE A 232     -55.364  -1.136 -24.464  1.00  0.00           H  
ATOM   3470 2HG1 ILE A 232     -56.779  -0.374 -23.755  1.00  0.00           H  
ATOM   3471 1HG2 ILE A 232     -56.304  -1.809 -27.189  1.00  0.00           H  
ATOM   3472 2HG2 ILE A 232     -56.118  -0.223 -27.974  1.00  0.00           H  
ATOM   3473 3HG2 ILE A 232     -54.853  -0.827 -26.878  1.00  0.00           H  
ATOM   3474 1HD1 ILE A 232     -56.958  -2.797 -23.679  1.00  0.00           H  
ATOM   3475 2HD1 ILE A 232     -58.219  -2.109 -24.730  1.00  0.00           H  
ATOM   3476 3HD1 ILE A 232     -56.786  -2.883 -25.447  1.00  0.00           H  
ATOM   3477  N   GLU A 233     -57.258   2.508 -27.438  1.00  0.00           N  
ATOM   3478  CA  GLU A 233     -57.352   3.213 -28.710  1.00  0.00           C  
ATOM   3479  C   GLU A 233     -56.486   4.466 -28.713  1.00  0.00           C  
ATOM   3480  O   GLU A 233     -55.819   4.769 -29.702  1.00  0.00           O  
ATOM   3481  CB  GLU A 233     -58.807   3.586 -29.006  1.00  0.00           C  
ATOM   3482  CG  GLU A 233     -59.020   4.269 -30.350  1.00  0.00           C  
ATOM   3483  CD  GLU A 233     -60.467   4.552 -30.639  1.00  0.00           C  
ATOM   3484  OE1 GLU A 233     -61.302   3.814 -30.173  1.00  0.00           O  
ATOM   3485  OE2 GLU A 233     -60.739   5.508 -31.327  1.00  0.00           O  
ATOM   3486  H   GLU A 233     -58.064   2.379 -26.844  1.00  0.00           H  
ATOM   3487  HA  GLU A 233     -56.994   2.551 -29.499  1.00  0.00           H  
ATOM   3488 1HB  GLU A 233     -59.424   2.687 -28.986  1.00  0.00           H  
ATOM   3489 2HB  GLU A 233     -59.176   4.254 -28.229  1.00  0.00           H  
ATOM   3490 1HG  GLU A 233     -58.469   5.209 -30.359  1.00  0.00           H  
ATOM   3491 2HG  GLU A 233     -58.614   3.634 -31.136  1.00  0.00           H  
ATOM   3492  N   GLU A 234     -56.537   5.164 -27.560  1.00  0.00           N  
ATOM   3493  CA  GLU A 234     -55.751   6.386 -27.432  1.00  0.00           C  
ATOM   3494  C   GLU A 234     -54.260   6.097 -27.553  1.00  0.00           C  
ATOM   3495  O   GLU A 234     -53.524   6.844 -28.196  1.00  0.00           O  
ATOM   3496  CB  GLU A 234     -56.041   7.068 -26.093  1.00  0.00           C  
ATOM   3497  CG  GLU A 234     -57.436   7.668 -25.982  1.00  0.00           C  
ATOM   3498  CD  GLU A 234     -57.664   8.800 -26.944  1.00  0.00           C  
ATOM   3499  OE1 GLU A 234     -57.004   9.804 -26.818  1.00  0.00           O  
ATOM   3500  OE2 GLU A 234     -58.500   8.662 -27.806  1.00  0.00           O  
ATOM   3501  H   GLU A 234     -57.119   4.828 -26.807  1.00  0.00           H  
ATOM   3502  HA  GLU A 234     -56.032   7.064 -28.238  1.00  0.00           H  
ATOM   3503 1HB  GLU A 234     -55.922   6.348 -25.284  1.00  0.00           H  
ATOM   3504 2HB  GLU A 234     -55.319   7.868 -25.929  1.00  0.00           H  
ATOM   3505 1HG  GLU A 234     -58.172   6.888 -26.176  1.00  0.00           H  
ATOM   3506 2HG  GLU A 234     -57.586   8.026 -24.965  1.00  0.00           H  
ATOM   3507  N   VAL A 235     -53.867   4.981 -26.904  1.00  0.00           N  
ATOM   3508  CA  VAL A 235     -52.463   4.590 -26.942  1.00  0.00           C  
ATOM   3509  C   VAL A 235     -52.013   4.295 -28.367  1.00  0.00           C  
ATOM   3510  O   VAL A 235     -50.915   4.677 -28.772  1.00  0.00           O  
ATOM   3511  CB  VAL A 235     -52.230   3.346 -26.065  1.00  0.00           C  
ATOM   3512  CG1 VAL A 235     -50.817   2.815 -26.258  1.00  0.00           C  
ATOM   3513  CG2 VAL A 235     -52.484   3.687 -24.604  1.00  0.00           C  
ATOM   3514  H   VAL A 235     -54.554   4.436 -26.402  1.00  0.00           H  
ATOM   3515  HA  VAL A 235     -51.864   5.413 -26.549  1.00  0.00           H  
ATOM   3516  HB  VAL A 235     -52.915   2.558 -26.379  1.00  0.00           H  
ATOM   3517 1HG1 VAL A 235     -50.670   1.935 -25.631  1.00  0.00           H  
ATOM   3518 2HG1 VAL A 235     -50.670   2.544 -27.303  1.00  0.00           H  
ATOM   3519 3HG1 VAL A 235     -50.098   3.584 -25.977  1.00  0.00           H  
ATOM   3520 1HG2 VAL A 235     -52.318   2.802 -23.990  1.00  0.00           H  
ATOM   3521 2HG2 VAL A 235     -51.803   4.479 -24.292  1.00  0.00           H  
ATOM   3522 3HG2 VAL A 235     -53.513   4.025 -24.483  1.00  0.00           H  
ATOM   3523  N   ALA A 236     -52.916   3.602 -29.090  1.00  0.00           N  
ATOM   3524  CA  ALA A 236     -52.607   3.255 -30.472  1.00  0.00           C  
ATOM   3525  C   ALA A 236     -52.419   4.503 -31.325  1.00  0.00           C  
ATOM   3526  O   ALA A 236     -51.515   4.566 -32.159  1.00  0.00           O  
ATOM   3527  CB  ALA A 236     -53.704   2.377 -31.056  1.00  0.00           C  
ATOM   3528  H   ALA A 236     -53.790   3.336 -28.661  1.00  0.00           H  
ATOM   3529  HA  ALA A 236     -51.669   2.700 -30.481  1.00  0.00           H  
ATOM   3530 1HB  ALA A 236     -53.460   2.126 -32.088  1.00  0.00           H  
ATOM   3531 2HB  ALA A 236     -53.788   1.461 -30.470  1.00  0.00           H  
ATOM   3532 3HB  ALA A 236     -54.652   2.912 -31.028  1.00  0.00           H  
ATOM   3533  N   ARG A 237     -53.315   5.477 -31.069  1.00  0.00           N  
ATOM   3534  CA  ARG A 237     -53.245   6.727 -31.816  1.00  0.00           C  
ATOM   3535  C   ARG A 237     -51.925   7.446 -31.565  1.00  0.00           C  
ATOM   3536  O   ARG A 237     -51.316   7.986 -32.488  1.00  0.00           O  
ATOM   3537  CB  ARG A 237     -54.399   7.643 -31.437  1.00  0.00           C  
ATOM   3538  CG  ARG A 237     -55.764   7.190 -31.929  1.00  0.00           C  
ATOM   3539  CD  ARG A 237     -56.832   8.147 -31.544  1.00  0.00           C  
ATOM   3540  NE  ARG A 237     -58.150   7.677 -31.940  1.00  0.00           N  
ATOM   3541  CZ  ARG A 237     -58.687   7.846 -33.163  1.00  0.00           C  
ATOM   3542  NH1 ARG A 237     -58.009   8.475 -34.098  1.00  0.00           N  
ATOM   3543  NH2 ARG A 237     -59.896   7.380 -33.425  1.00  0.00           N  
ATOM   3544  H   ARG A 237     -54.020   5.323 -30.362  1.00  0.00           H  
ATOM   3545  HA  ARG A 237     -53.318   6.498 -32.880  1.00  0.00           H  
ATOM   3546 1HB  ARG A 237     -54.452   7.731 -30.353  1.00  0.00           H  
ATOM   3547 2HB  ARG A 237     -54.218   8.641 -31.838  1.00  0.00           H  
ATOM   3548 1HG  ARG A 237     -55.751   7.110 -33.016  1.00  0.00           H  
ATOM   3549 2HG  ARG A 237     -56.002   6.217 -31.497  1.00  0.00           H  
ATOM   3550 1HD  ARG A 237     -56.828   8.280 -30.462  1.00  0.00           H  
ATOM   3551 2HD  ARG A 237     -56.653   9.106 -32.028  1.00  0.00           H  
ATOM   3552  HE  ARG A 237     -58.702   7.188 -31.247  1.00  0.00           H  
ATOM   3553 1HH1 ARG A 237     -57.085   8.831 -33.898  1.00  0.00           H  
ATOM   3554 2HH1 ARG A 237     -58.411   8.602 -35.015  1.00  0.00           H  
ATOM   3555 1HH2 ARG A 237     -60.418   6.897 -32.706  1.00  0.00           H  
ATOM   3556 2HH2 ARG A 237     -60.298   7.507 -34.342  1.00  0.00           H  
ATOM   3557  N   ALA A 238     -51.529   7.419 -30.276  1.00  0.00           N  
ATOM   3558  CA  ALA A 238     -50.280   8.071 -29.900  1.00  0.00           C  
ATOM   3559  C   ALA A 238     -49.091   7.430 -30.604  1.00  0.00           C  
ATOM   3560  O   ALA A 238     -48.185   8.121 -31.068  1.00  0.00           O  
ATOM   3561  CB  ALA A 238     -50.090   8.024 -28.391  1.00  0.00           C  
ATOM   3562  H   ALA A 238     -52.105   6.948 -29.594  1.00  0.00           H  
ATOM   3563  HA  ALA A 238     -50.333   9.113 -30.217  1.00  0.00           H  
ATOM   3564 1HB  ALA A 238     -49.152   8.514 -28.127  1.00  0.00           H  
ATOM   3565 2HB  ALA A 238     -50.918   8.538 -27.904  1.00  0.00           H  
ATOM   3566 3HB  ALA A 238     -50.062   6.987 -28.061  1.00  0.00           H  
ATOM   3567  N   VAL A 239     -49.149   6.083 -30.654  1.00  0.00           N  
ATOM   3568  CA  VAL A 239     -48.071   5.346 -31.302  1.00  0.00           C  
ATOM   3569  C   VAL A 239     -47.968   5.706 -32.779  1.00  0.00           C  
ATOM   3570  O   VAL A 239     -46.871   5.868 -33.313  1.00  0.00           O  
ATOM   3571  CB  VAL A 239     -48.302   3.829 -31.161  1.00  0.00           C  
ATOM   3572  CG1 VAL A 239     -47.296   3.057 -32.003  1.00  0.00           C  
ATOM   3573  CG2 VAL A 239     -48.204   3.425 -29.698  1.00  0.00           C  
ATOM   3574  H   VAL A 239     -49.939   5.608 -30.241  1.00  0.00           H  
ATOM   3575  HA  VAL A 239     -47.132   5.604 -30.813  1.00  0.00           H  
ATOM   3576  HB  VAL A 239     -49.294   3.585 -31.542  1.00  0.00           H  
ATOM   3577 1HG1 VAL A 239     -47.474   1.987 -31.891  1.00  0.00           H  
ATOM   3578 2HG1 VAL A 239     -47.408   3.336 -33.050  1.00  0.00           H  
ATOM   3579 3HG1 VAL A 239     -46.286   3.293 -31.669  1.00  0.00           H  
ATOM   3580 1HG2 VAL A 239     -48.369   2.352 -29.606  1.00  0.00           H  
ATOM   3581 2HG2 VAL A 239     -47.214   3.675 -29.317  1.00  0.00           H  
ATOM   3582 3HG2 VAL A 239     -48.960   3.958 -29.122  1.00  0.00           H  
ATOM   3583  N   ARG A 240     -49.163   5.819 -33.396  1.00  0.00           N  
ATOM   3584  CA  ARG A 240     -49.203   6.162 -34.813  1.00  0.00           C  
ATOM   3585  C   ARG A 240     -48.593   7.534 -35.066  1.00  0.00           C  
ATOM   3586  O   ARG A 240     -47.860   7.729 -36.035  1.00  0.00           O  
ATOM   3587  CB  ARG A 240     -50.635   6.144 -35.327  1.00  0.00           C  
ATOM   3588  CG  ARG A 240     -51.268   4.764 -35.408  1.00  0.00           C  
ATOM   3589  CD  ARG A 240     -52.618   4.814 -36.026  1.00  0.00           C  
ATOM   3590  NE  ARG A 240     -53.243   3.502 -36.072  1.00  0.00           N  
ATOM   3591  CZ  ARG A 240     -54.085   3.022 -35.136  1.00  0.00           C  
ATOM   3592  NH1 ARG A 240     -54.392   3.756 -34.090  1.00  0.00           N  
ATOM   3593  NH2 ARG A 240     -54.602   1.813 -35.270  1.00  0.00           N  
ATOM   3594  H   ARG A 240     -50.008   5.665 -32.865  1.00  0.00           H  
ATOM   3595  HA  ARG A 240     -48.626   5.419 -35.365  1.00  0.00           H  
ATOM   3596 1HB  ARG A 240     -51.261   6.756 -34.680  1.00  0.00           H  
ATOM   3597 2HB  ARG A 240     -50.669   6.581 -36.325  1.00  0.00           H  
ATOM   3598 1HG  ARG A 240     -50.639   4.109 -36.012  1.00  0.00           H  
ATOM   3599 2HG  ARG A 240     -51.366   4.349 -34.404  1.00  0.00           H  
ATOM   3600 1HD  ARG A 240     -53.259   5.477 -35.446  1.00  0.00           H  
ATOM   3601 2HD  ARG A 240     -52.537   5.189 -37.046  1.00  0.00           H  
ATOM   3602  HE  ARG A 240     -53.031   2.908 -36.863  1.00  0.00           H  
ATOM   3603 1HH1 ARG A 240     -53.997   4.681 -33.988  1.00  0.00           H  
ATOM   3604 2HH1 ARG A 240     -55.023   3.397 -33.389  1.00  0.00           H  
ATOM   3605 1HH2 ARG A 240     -54.366   1.249 -36.075  1.00  0.00           H  
ATOM   3606 2HH2 ARG A 240     -55.232   1.454 -34.569  1.00  0.00           H  
ATOM   3607  N   GLU A 241     -48.937   8.460 -34.147  1.00  0.00           N  
ATOM   3608  CA  GLU A 241     -48.418   9.817 -34.273  1.00  0.00           C  
ATOM   3609  C   GLU A 241     -46.899   9.836 -34.177  1.00  0.00           C  
ATOM   3610  O   GLU A 241     -46.229  10.549 -34.925  1.00  0.00           O  
ATOM   3611  CB  GLU A 241     -49.018  10.720 -33.193  1.00  0.00           C  
ATOM   3612  CG  GLU A 241     -50.501  11.013 -33.371  1.00  0.00           C  
ATOM   3613  CD  GLU A 241     -50.795  11.806 -34.614  1.00  0.00           C  
ATOM   3614  OE1 GLU A 241     -49.868  12.269 -35.234  1.00  0.00           O  
ATOM   3615  OE2 GLU A 241     -51.949  11.950 -34.944  1.00  0.00           O  
ATOM   3616  H   GLU A 241     -49.549   8.196 -33.387  1.00  0.00           H  
ATOM   3617  HA  GLU A 241     -48.702  10.206 -35.251  1.00  0.00           H  
ATOM   3618 1HB  GLU A 241     -48.884  10.257 -32.215  1.00  0.00           H  
ATOM   3619 2HB  GLU A 241     -48.488  11.672 -33.180  1.00  0.00           H  
ATOM   3620 1HG  GLU A 241     -51.044  10.070 -33.420  1.00  0.00           H  
ATOM   3621 2HG  GLU A 241     -50.859  11.563 -32.502  1.00  0.00           H  
ATOM   3622  N   THR A 242     -46.403   9.020 -33.224  1.00  0.00           N  
ATOM   3623  CA  THR A 242     -44.959   8.945 -33.031  1.00  0.00           C  
ATOM   3624  C   THR A 242     -44.262   8.422 -34.280  1.00  0.00           C  
ATOM   3625  O   THR A 242     -43.207   8.922 -34.670  1.00  0.00           O  
ATOM   3626  CB  THR A 242     -44.607   8.049 -31.829  1.00  0.00           C  
ATOM   3627  OG1 THR A 242     -45.174   8.603 -30.634  1.00  0.00           O  
ATOM   3628  CG2 THR A 242     -43.099   7.942 -31.667  1.00  0.00           C  
ATOM   3629  H   THR A 242     -47.041   8.476 -32.662  1.00  0.00           H  
ATOM   3630  HA  THR A 242     -44.584   9.949 -32.832  1.00  0.00           H  
ATOM   3631  HB  THR A 242     -45.022   7.053 -31.983  1.00  0.00           H  
ATOM   3632  HG1 THR A 242     -46.105   8.373 -30.586  1.00  0.00           H  
ATOM   3633 1HG2 THR A 242     -42.869   7.305 -30.813  1.00  0.00           H  
ATOM   3634 2HG2 THR A 242     -42.666   7.510 -32.569  1.00  0.00           H  
ATOM   3635 3HG2 THR A 242     -42.679   8.933 -31.503  1.00  0.00           H  
ATOM   3636  N   ILE A 243     -44.907   7.397 -34.875  1.00  0.00           N  
ATOM   3637  CA  ILE A 243     -44.346   6.806 -36.083  1.00  0.00           C  
ATOM   3638  C   ILE A 243     -44.174   7.849 -37.179  1.00  0.00           C  
ATOM   3639  O   ILE A 243     -43.153   7.880 -37.865  1.00  0.00           O  
ATOM   3640  CB  ILE A 243     -45.236   5.660 -36.599  1.00  0.00           C  
ATOM   3641  CG1 ILE A 243     -45.197   4.476 -35.629  1.00  0.00           C  
ATOM   3642  CG2 ILE A 243     -44.794   5.228 -37.989  1.00  0.00           C  
ATOM   3643  CD1 ILE A 243     -46.248   3.426 -35.906  1.00  0.00           C  
ATOM   3644  H   ILE A 243     -45.769   7.059 -34.472  1.00  0.00           H  
ATOM   3645  HA  ILE A 243     -43.364   6.398 -35.845  1.00  0.00           H  
ATOM   3646  HB  ILE A 243     -46.271   5.996 -36.645  1.00  0.00           H  
ATOM   3647 1HG1 ILE A 243     -44.218   4.000 -35.675  1.00  0.00           H  
ATOM   3648 2HG1 ILE A 243     -45.337   4.836 -34.610  1.00  0.00           H  
ATOM   3649 1HG2 ILE A 243     -45.433   4.417 -38.338  1.00  0.00           H  
ATOM   3650 2HG2 ILE A 243     -44.872   6.071 -38.674  1.00  0.00           H  
ATOM   3651 3HG2 ILE A 243     -43.760   4.885 -37.952  1.00  0.00           H  
ATOM   3652 1HD1 ILE A 243     -46.158   2.620 -35.177  1.00  0.00           H  
ATOM   3653 2HD1 ILE A 243     -47.240   3.874 -35.830  1.00  0.00           H  
ATOM   3654 3HD1 ILE A 243     -46.107   3.025 -36.909  1.00  0.00           H  
ATOM   3655  N   ASP A 244     -45.205   8.695 -37.318  1.00  0.00           N  
ATOM   3656  CA  ASP A 244     -45.205   9.840 -38.227  1.00  0.00           C  
ATOM   3657  C   ASP A 244     -44.130  10.863 -37.865  1.00  0.00           C  
ATOM   3658  O   ASP A 244     -43.473  11.424 -38.742  1.00  0.00           O  
ATOM   3659  CB  ASP A 244     -46.577  10.519 -38.224  1.00  0.00           C  
ATOM   3660  CG  ASP A 244     -47.648   9.693 -38.924  1.00  0.00           C  
ATOM   3661  OD1 ASP A 244     -47.297   8.785 -39.639  1.00  0.00           O  
ATOM   3662  OD2 ASP A 244     -48.806   9.978 -38.736  1.00  0.00           O  
ATOM   3663  H   ASP A 244     -46.039   8.548 -36.769  1.00  0.00           H  
ATOM   3664  HA  ASP A 244     -44.996   9.481 -39.235  1.00  0.00           H  
ATOM   3665 1HB  ASP A 244     -46.891  10.699 -37.196  1.00  0.00           H  
ATOM   3666 2HB  ASP A 244     -46.505  11.488 -38.719  1.00  0.00           H  
ATOM   3667  N   ALA A 245     -43.949  11.107 -36.571  1.00  0.00           N  
ATOM   3668  CA  ALA A 245     -42.941  12.061 -36.114  1.00  0.00           C  
ATOM   3669  C   ALA A 245     -41.553  11.436 -36.110  1.00  0.00           C  
ATOM   3670  O   ALA A 245     -40.602  12.010 -36.640  1.00  0.00           O  
ATOM   3671  CB  ALA A 245     -43.289  12.578 -34.726  1.00  0.00           C  
ATOM   3672  H   ALA A 245     -44.520  10.622 -35.894  1.00  0.00           H  
ATOM   3673  HA  ALA A 245     -42.928  12.899 -36.810  1.00  0.00           H  
ATOM   3674 1HB  ALA A 245     -42.527  13.286 -34.399  1.00  0.00           H  
ATOM   3675 2HB  ALA A 245     -44.258  13.076 -34.755  1.00  0.00           H  
ATOM   3676 3HB  ALA A 245     -43.332  11.744 -34.027  1.00  0.00           H  
ATOM   3677  N   ASN A 246     -41.450  10.256 -35.509  1.00  0.00           N  
ATOM   3678  CA  ASN A 246     -40.218   9.478 -35.529  1.00  0.00           C  
ATOM   3679  C   ASN A 246     -40.502   8.056 -35.994  1.00  0.00           C  
ATOM   3680  O   ASN A 246     -41.415   7.399 -35.494  1.00  0.00           O  
ATOM   3681  CB  ASN A 246     -39.557   9.479 -34.163  1.00  0.00           C  
ATOM   3682  CG  ASN A 246     -38.225   8.781 -34.166  1.00  0.00           C  
ATOM   3683  OD1 ASN A 246     -38.129   7.600 -34.517  1.00  0.00           O  
ATOM   3684  ND2 ASN A 246     -37.194   9.490 -33.781  1.00  0.00           N  
ATOM   3685  H   ASN A 246     -42.250   9.882 -35.020  1.00  0.00           H  
ATOM   3686  HA  ASN A 246     -39.533   9.932 -36.247  1.00  0.00           H  
ATOM   3687 1HB  ASN A 246     -39.415  10.507 -33.827  1.00  0.00           H  
ATOM   3688 2HB  ASN A 246     -40.210   8.986 -33.442  1.00  0.00           H  
ATOM   3689 1HD2 ASN A 246     -36.282   9.078 -33.762  1.00  0.00           H  
ATOM   3690 2HD2 ASN A 246     -37.317  10.442 -33.505  1.00  0.00           H  
ATOM   3691  N   SER A 247     -39.717   7.578 -36.954  1.00  0.00           N  
ATOM   3692  CA  SER A 247     -39.990   6.294 -37.587  1.00  0.00           C  
ATOM   3693  C   SER A 247     -38.911   5.265 -37.281  1.00  0.00           C  
ATOM   3694  O   SER A 247     -38.805   4.242 -37.958  1.00  0.00           O  
ATOM   3695  CB  SER A 247     -40.111   6.473 -39.087  1.00  0.00           C  
ATOM   3696  OG  SER A 247     -38.930   7.000 -39.627  1.00  0.00           O  
ATOM   3697  H   SER A 247     -38.916   8.118 -37.249  1.00  0.00           H  
ATOM   3698  HA  SER A 247     -40.936   5.912 -37.201  1.00  0.00           H  
ATOM   3699 1HB  SER A 247     -40.330   5.512 -39.552  1.00  0.00           H  
ATOM   3700 2HB  SER A 247     -40.944   7.140 -39.308  1.00  0.00           H  
ATOM   3701  HG  SER A 247     -39.084   7.083 -40.571  1.00  0.00           H  
ATOM   3702  N   SER A 248     -38.110   5.536 -36.257  1.00  0.00           N  
ATOM   3703  CA  SER A 248     -36.996   4.658 -35.913  1.00  0.00           C  
ATOM   3704  C   SER A 248     -37.489   3.320 -35.391  1.00  0.00           C  
ATOM   3705  O   SER A 248     -38.399   3.262 -34.564  1.00  0.00           O  
ATOM   3706  CB  SER A 248     -36.112   5.318 -34.873  1.00  0.00           C  
ATOM   3707  OG  SER A 248     -35.084   4.457 -34.467  1.00  0.00           O  
ATOM   3708  H   SER A 248     -38.276   6.367 -35.708  1.00  0.00           H  
ATOM   3709  HA  SER A 248     -36.406   4.478 -36.812  1.00  0.00           H  
ATOM   3710 1HB  SER A 248     -35.683   6.231 -35.286  1.00  0.00           H  
ATOM   3711 2HB  SER A 248     -36.714   5.602 -34.011  1.00  0.00           H  
ATOM   3712  HG  SER A 248     -34.574   4.942 -33.815  1.00  0.00           H  
ATOM   3713  N   PRO A 249     -36.882   2.241 -35.878  1.00  0.00           N  
ATOM   3714  CA  PRO A 249     -37.300   0.900 -35.495  1.00  0.00           C  
ATOM   3715  C   PRO A 249     -37.352   0.758 -33.990  1.00  0.00           C  
ATOM   3716  O   PRO A 249     -38.256   0.124 -33.447  1.00  0.00           O  
ATOM   3717  CB  PRO A 249     -36.216   0.007 -36.108  1.00  0.00           C  
ATOM   3718  CG  PRO A 249     -35.765   0.757 -37.315  1.00  0.00           C  
ATOM   3719  CD  PRO A 249     -35.753   2.198 -36.878  1.00  0.00           C  
ATOM   3720  HA  PRO A 249     -38.283   0.686 -35.940  1.00  0.00           H  
ATOM   3721 1HB  PRO A 249     -35.408  -0.157 -35.380  1.00  0.00           H  
ATOM   3722 2HB  PRO A 249     -36.635  -0.980 -36.351  1.00  0.00           H  
ATOM   3723 1HG  PRO A 249     -34.773   0.403 -37.633  1.00  0.00           H  
ATOM   3724 2HG  PRO A 249     -36.452   0.575 -38.154  1.00  0.00           H  
ATOM   3725 1HD  PRO A 249     -34.786   2.430 -36.407  1.00  0.00           H  
ATOM   3726 2HD  PRO A 249     -35.927   2.847 -37.749  1.00  0.00           H  
ATOM   3727  N   GLU A 250     -36.378   1.351 -33.314  1.00  0.00           N  
ATOM   3728  CA  GLU A 250     -36.326   1.280 -31.859  1.00  0.00           C  
ATOM   3729  C   GLU A 250     -37.567   1.901 -31.231  1.00  0.00           C  
ATOM   3730  O   GLU A 250     -38.179   1.319 -30.336  1.00  0.00           O  
ATOM   3731  CB  GLU A 250     -35.072   1.983 -31.335  1.00  0.00           C  
ATOM   3732  CG  GLU A 250     -34.903   1.925 -29.823  1.00  0.00           C  
ATOM   3733  CD  GLU A 250     -33.642   2.592 -29.349  1.00  0.00           C  
ATOM   3734  OE1 GLU A 250     -32.901   3.072 -30.173  1.00  0.00           O  
ATOM   3735  OE2 GLU A 250     -33.421   2.623 -28.162  1.00  0.00           O  
ATOM   3736  H   GLU A 250     -35.666   1.858 -33.819  1.00  0.00           H  
ATOM   3737  HA  GLU A 250     -36.286   0.231 -31.565  1.00  0.00           H  
ATOM   3738 1HB  GLU A 250     -34.187   1.535 -31.788  1.00  0.00           H  
ATOM   3739 2HB  GLU A 250     -35.094   3.033 -31.629  1.00  0.00           H  
ATOM   3740 1HG  GLU A 250     -35.757   2.412 -29.354  1.00  0.00           H  
ATOM   3741 2HG  GLU A 250     -34.897   0.882 -29.509  1.00  0.00           H  
ATOM   3742  N   VAL A 251     -37.896   3.102 -31.750  1.00  0.00           N  
ATOM   3743  CA  VAL A 251     -39.066   3.805 -31.237  1.00  0.00           C  
ATOM   3744  C   VAL A 251     -40.339   3.005 -31.479  1.00  0.00           C  
ATOM   3745  O   VAL A 251     -41.209   2.929 -30.611  1.00  0.00           O  
ATOM   3746  CB  VAL A 251     -39.196   5.186 -31.906  1.00  0.00           C  
ATOM   3747  CG1 VAL A 251     -40.517   5.839 -31.528  1.00  0.00           C  
ATOM   3748  CG2 VAL A 251     -38.024   6.069 -31.505  1.00  0.00           C  
ATOM   3749  H   VAL A 251     -37.325   3.494 -32.485  1.00  0.00           H  
ATOM   3750  HA  VAL A 251     -38.941   3.947 -30.163  1.00  0.00           H  
ATOM   3751  HB  VAL A 251     -39.200   5.056 -32.989  1.00  0.00           H  
ATOM   3752 1HG1 VAL A 251     -40.592   6.814 -32.010  1.00  0.00           H  
ATOM   3753 2HG1 VAL A 251     -41.342   5.208 -31.857  1.00  0.00           H  
ATOM   3754 3HG1 VAL A 251     -40.564   5.966 -30.447  1.00  0.00           H  
ATOM   3755 1HG2 VAL A 251     -38.122   7.043 -31.983  1.00  0.00           H  
ATOM   3756 2HG2 VAL A 251     -38.016   6.194 -30.422  1.00  0.00           H  
ATOM   3757 3HG2 VAL A 251     -37.091   5.602 -31.823  1.00  0.00           H  
ATOM   3758  N   ILE A 252     -40.393   2.423 -32.694  1.00  0.00           N  
ATOM   3759  CA  ILE A 252     -41.561   1.626 -33.052  1.00  0.00           C  
ATOM   3760  C   ILE A 252     -41.713   0.425 -32.127  1.00  0.00           C  
ATOM   3761  O   ILE A 252     -42.820   0.090 -31.706  1.00  0.00           O  
ATOM   3762  CB  ILE A 252     -41.470   1.143 -34.511  1.00  0.00           C  
ATOM   3763  CG1 ILE A 252     -41.589   2.327 -35.474  1.00  0.00           C  
ATOM   3764  CG2 ILE A 252     -42.549   0.110 -34.798  1.00  0.00           C  
ATOM   3765  CD1 ILE A 252     -41.240   1.988 -36.906  1.00  0.00           C  
ATOM   3766  H   ILE A 252     -39.622   2.549 -33.334  1.00  0.00           H  
ATOM   3767  HA  ILE A 252     -42.449   2.249 -32.951  1.00  0.00           H  
ATOM   3768  HB  ILE A 252     -40.493   0.693 -34.685  1.00  0.00           H  
ATOM   3769 1HG1 ILE A 252     -42.607   2.713 -35.453  1.00  0.00           H  
ATOM   3770 2HG1 ILE A 252     -40.929   3.131 -35.146  1.00  0.00           H  
ATOM   3771 1HG2 ILE A 252     -42.470  -0.220 -35.833  1.00  0.00           H  
ATOM   3772 2HG2 ILE A 252     -42.420  -0.744 -34.134  1.00  0.00           H  
ATOM   3773 3HG2 ILE A 252     -43.531   0.554 -34.632  1.00  0.00           H  
ATOM   3774 1HD1 ILE A 252     -41.347   2.877 -37.527  1.00  0.00           H  
ATOM   3775 2HD1 ILE A 252     -40.210   1.633 -36.955  1.00  0.00           H  
ATOM   3776 3HD1 ILE A 252     -41.910   1.210 -37.268  1.00  0.00           H  
ATOM   3777  N   VAL A 253     -40.548  -0.192 -31.841  1.00  0.00           N  
ATOM   3778  CA  VAL A 253     -40.556  -1.357 -30.963  1.00  0.00           C  
ATOM   3779  C   VAL A 253     -41.064  -0.996 -29.573  1.00  0.00           C  
ATOM   3780  O   VAL A 253     -41.831  -1.745 -28.969  1.00  0.00           O  
ATOM   3781  CB  VAL A 253     -39.138  -1.950 -30.850  1.00  0.00           C  
ATOM   3782  CG1 VAL A 253     -39.099  -3.035 -29.784  1.00  0.00           C  
ATOM   3783  CG2 VAL A 253     -38.698  -2.500 -32.197  1.00  0.00           C  
ATOM   3784  H   VAL A 253     -39.692   0.164 -32.240  1.00  0.00           H  
ATOM   3785  HA  VAL A 253     -41.217  -2.110 -31.393  1.00  0.00           H  
ATOM   3786  HB  VAL A 253     -38.451  -1.165 -30.534  1.00  0.00           H  
ATOM   3787 1HG1 VAL A 253     -38.090  -3.443 -29.717  1.00  0.00           H  
ATOM   3788 2HG1 VAL A 253     -39.383  -2.611 -28.822  1.00  0.00           H  
ATOM   3789 3HG1 VAL A 253     -39.794  -3.831 -30.051  1.00  0.00           H  
ATOM   3790 1HG2 VAL A 253     -37.695  -2.917 -32.110  1.00  0.00           H  
ATOM   3791 2HG2 VAL A 253     -39.389  -3.281 -32.515  1.00  0.00           H  
ATOM   3792 3HG2 VAL A 253     -38.694  -1.697 -32.935  1.00  0.00           H  
ATOM   3793  N   SER A 254     -40.597   0.183 -29.112  1.00  0.00           N  
ATOM   3794  CA  SER A 254     -41.009   0.645 -27.791  1.00  0.00           C  
ATOM   3795  C   SER A 254     -42.515   0.863 -27.731  1.00  0.00           C  
ATOM   3796  O   SER A 254     -43.164   0.515 -26.745  1.00  0.00           O  
ATOM   3797  CB  SER A 254     -40.288   1.931 -27.439  1.00  0.00           C  
ATOM   3798  OG  SER A 254     -38.912   1.712 -27.295  1.00  0.00           O  
ATOM   3799  H   SER A 254     -39.969   0.723 -29.690  1.00  0.00           H  
ATOM   3800  HA  SER A 254     -40.744  -0.119 -27.059  1.00  0.00           H  
ATOM   3801 1HB  SER A 254     -40.462   2.671 -28.220  1.00  0.00           H  
ATOM   3802 2HB  SER A 254     -40.694   2.333 -26.512  1.00  0.00           H  
ATOM   3803  HG  SER A 254     -38.530   2.565 -27.075  1.00  0.00           H  
ATOM   3804  N   GLY A 255     -43.025   1.454 -28.831  1.00  0.00           N  
ATOM   3805  CA  GLY A 255     -44.457   1.719 -28.901  1.00  0.00           C  
ATOM   3806  C   GLY A 255     -45.260   0.426 -28.843  1.00  0.00           C  
ATOM   3807  O   GLY A 255     -46.290   0.353 -28.172  1.00  0.00           O  
ATOM   3808  H   GLY A 255     -42.404   1.702 -29.589  1.00  0.00           H  
ATOM   3809 1HA  GLY A 255     -44.747   2.370 -28.076  1.00  0.00           H  
ATOM   3810 2HA  GLY A 255     -44.683   2.251 -29.825  1.00  0.00           H  
ATOM   3811  N   VAL A 256     -44.733  -0.575 -29.577  1.00  0.00           N  
ATOM   3812  CA  VAL A 256     -45.405  -1.868 -29.606  1.00  0.00           C  
ATOM   3813  C   VAL A 256     -45.455  -2.495 -28.219  1.00  0.00           C  
ATOM   3814  O   VAL A 256     -46.470  -3.067 -27.821  1.00  0.00           O  
ATOM   3815  CB  VAL A 256     -44.682  -2.825 -30.573  1.00  0.00           C  
ATOM   3816  CG1 VAL A 256     -45.253  -4.230 -30.458  1.00  0.00           C  
ATOM   3817  CG2 VAL A 256     -44.802  -2.308 -31.999  1.00  0.00           C  
ATOM   3818  H   VAL A 256     -43.881  -0.410 -30.094  1.00  0.00           H  
ATOM   3819  HA  VAL A 256     -46.426  -1.719 -29.959  1.00  0.00           H  
ATOM   3820  HB  VAL A 256     -43.630  -2.881 -30.294  1.00  0.00           H  
ATOM   3821 1HG1 VAL A 256     -44.730  -4.893 -31.148  1.00  0.00           H  
ATOM   3822 2HG1 VAL A 256     -45.123  -4.593 -29.439  1.00  0.00           H  
ATOM   3823 3HG1 VAL A 256     -46.314  -4.213 -30.707  1.00  0.00           H  
ATOM   3824 1HG2 VAL A 256     -44.288  -2.989 -32.677  1.00  0.00           H  
ATOM   3825 2HG2 VAL A 256     -45.855  -2.246 -32.275  1.00  0.00           H  
ATOM   3826 3HG2 VAL A 256     -44.350  -1.318 -32.066  1.00  0.00           H  
ATOM   3827  N   LYS A 257     -44.312  -2.356 -27.517  1.00  0.00           N  
ATOM   3828  CA  LYS A 257     -44.229  -2.910 -26.171  1.00  0.00           C  
ATOM   3829  C   LYS A 257     -45.243  -2.256 -25.242  1.00  0.00           C  
ATOM   3830  O   LYS A 257     -45.881  -2.929 -24.433  1.00  0.00           O  
ATOM   3831  CB  LYS A 257     -42.816  -2.742 -25.610  1.00  0.00           C  
ATOM   3832  CG  LYS A 257     -41.767  -3.627 -26.270  1.00  0.00           C  
ATOM   3833  CD  LYS A 257     -40.388  -3.389 -25.674  1.00  0.00           C  
ATOM   3834  CE  LYS A 257     -39.337  -4.263 -26.341  1.00  0.00           C  
ATOM   3835  NZ  LYS A 257     -37.976  -4.012 -25.794  1.00  0.00           N  
ATOM   3836  H   LYS A 257     -43.533  -1.869 -27.936  1.00  0.00           H  
ATOM   3837  HA  LYS A 257     -44.460  -3.975 -26.221  1.00  0.00           H  
ATOM   3838 1HB  LYS A 257     -42.500  -1.705 -25.725  1.00  0.00           H  
ATOM   3839 2HB  LYS A 257     -42.820  -2.967 -24.543  1.00  0.00           H  
ATOM   3840 1HG  LYS A 257     -42.037  -4.675 -26.134  1.00  0.00           H  
ATOM   3841 2HG  LYS A 257     -41.733  -3.415 -27.338  1.00  0.00           H  
ATOM   3842 1HD  LYS A 257     -40.112  -2.341 -25.802  1.00  0.00           H  
ATOM   3843 2HD  LYS A 257     -40.409  -3.613 -24.607  1.00  0.00           H  
ATOM   3844 1HE  LYS A 257     -39.588  -5.312 -26.191  1.00  0.00           H  
ATOM   3845 2HE  LYS A 257     -39.326  -4.065 -27.413  1.00  0.00           H  
ATOM   3846 1HZ  LYS A 257     -37.309  -4.610 -26.262  1.00  0.00           H  
ATOM   3847 2HZ  LYS A 257     -37.724  -3.045 -25.945  1.00  0.00           H  
ATOM   3848 3HZ  LYS A 257     -37.968  -4.211 -24.804  1.00  0.00           H  
ATOM   3849  N   THR A 258     -45.350  -0.921 -25.406  1.00  0.00           N  
ATOM   3850  CA  THR A 258     -46.289  -0.174 -24.578  1.00  0.00           C  
ATOM   3851  C   THR A 258     -47.721  -0.631 -24.819  1.00  0.00           C  
ATOM   3852  O   THR A 258     -48.504  -0.771 -23.880  1.00  0.00           O  
ATOM   3853  CB  THR A 258     -46.178   1.339 -24.842  1.00  0.00           C  
ATOM   3854  OG1 THR A 258     -44.858   1.789 -24.511  1.00  0.00           O  
ATOM   3855  CG2 THR A 258     -47.195   2.102 -24.007  1.00  0.00           C  
ATOM   3856  H   THR A 258     -44.777  -0.464 -26.101  1.00  0.00           H  
ATOM   3857  HA  THR A 258     -46.049  -0.358 -23.531  1.00  0.00           H  
ATOM   3858  HB  THR A 258     -46.361   1.539 -25.898  1.00  0.00           H  
ATOM   3859  HG1 THR A 258     -44.216   1.323 -25.052  1.00  0.00           H  
ATOM   3860 1HG2 THR A 258     -47.102   3.169 -24.207  1.00  0.00           H  
ATOM   3861 2HG2 THR A 258     -48.200   1.770 -24.265  1.00  0.00           H  
ATOM   3862 3HG2 THR A 258     -47.011   1.914 -22.950  1.00  0.00           H  
ATOM   3863  N   LEU A 259     -48.011  -0.853 -26.118  1.00  0.00           N  
ATOM   3864  CA  LEU A 259     -49.351  -1.296 -26.485  1.00  0.00           C  
ATOM   3865  C   LEU A 259     -49.673  -2.648 -25.861  1.00  0.00           C  
ATOM   3866  O   LEU A 259     -50.783  -2.870 -25.377  1.00  0.00           O  
ATOM   3867  CB  LEU A 259     -49.480  -1.386 -28.011  1.00  0.00           C  
ATOM   3868  CG  LEU A 259     -49.465  -0.047 -28.760  1.00  0.00           C  
ATOM   3869  CD1 LEU A 259     -49.416  -0.304 -30.260  1.00  0.00           C  
ATOM   3870  CD2 LEU A 259     -50.700   0.759 -28.384  1.00  0.00           C  
ATOM   3871  H   LEU A 259     -47.293  -0.708 -26.814  1.00  0.00           H  
ATOM   3872  HA  LEU A 259     -50.070  -0.566 -26.115  1.00  0.00           H  
ATOM   3873 1HB  LEU A 259     -48.658  -1.989 -28.394  1.00  0.00           H  
ATOM   3874 2HB  LEU A 259     -50.416  -1.890 -28.251  1.00  0.00           H  
ATOM   3875  HG  LEU A 259     -48.570   0.513 -28.488  1.00  0.00           H  
ATOM   3876 1HD1 LEU A 259     -49.405   0.647 -30.792  1.00  0.00           H  
ATOM   3877 2HD1 LEU A 259     -48.513  -0.865 -30.503  1.00  0.00           H  
ATOM   3878 3HD1 LEU A 259     -50.292  -0.878 -30.560  1.00  0.00           H  
ATOM   3879 1HD2 LEU A 259     -50.689   1.711 -28.916  1.00  0.00           H  
ATOM   3880 2HD2 LEU A 259     -51.596   0.200 -28.657  1.00  0.00           H  
ATOM   3881 3HD2 LEU A 259     -50.701   0.943 -27.310  1.00  0.00           H  
ATOM   3882  N   VAL A 260     -48.648  -3.525 -25.901  1.00  0.00           N  
ATOM   3883  CA  VAL A 260     -48.826  -4.856 -25.335  1.00  0.00           C  
ATOM   3884  C   VAL A 260     -49.117  -4.786 -23.841  1.00  0.00           C  
ATOM   3885  O   VAL A 260     -49.969  -5.513 -23.330  1.00  0.00           O  
ATOM   3886  CB  VAL A 260     -47.566  -5.710 -25.570  1.00  0.00           C  
ATOM   3887  CG1 VAL A 260     -47.664  -7.025 -24.811  1.00  0.00           C  
ATOM   3888  CG2 VAL A 260     -47.379  -5.958 -27.059  1.00  0.00           C  
ATOM   3889  H   VAL A 260     -47.775  -3.242 -26.323  1.00  0.00           H  
ATOM   3890  HA  VAL A 260     -49.671  -5.334 -25.833  1.00  0.00           H  
ATOM   3891  HB  VAL A 260     -46.699  -5.177 -25.178  1.00  0.00           H  
ATOM   3892 1HG1 VAL A 260     -46.764  -7.615 -24.989  1.00  0.00           H  
ATOM   3893 2HG1 VAL A 260     -47.761  -6.823 -23.745  1.00  0.00           H  
ATOM   3894 3HG1 VAL A 260     -48.535  -7.580 -25.158  1.00  0.00           H  
ATOM   3895 1HG2 VAL A 260     -46.486  -6.561 -27.218  1.00  0.00           H  
ATOM   3896 2HG2 VAL A 260     -48.248  -6.486 -27.452  1.00  0.00           H  
ATOM   3897 3HG2 VAL A 260     -47.270  -5.005 -27.576  1.00  0.00           H  
ATOM   3898  N   GLU A 261     -48.366  -3.879 -23.183  1.00  0.00           N  
ATOM   3899  CA  GLU A 261     -48.547  -3.711 -21.747  1.00  0.00           C  
ATOM   3900  C   GLU A 261     -49.958  -3.240 -21.420  1.00  0.00           C  
ATOM   3901  O   GLU A 261     -50.573  -3.709 -20.462  1.00  0.00           O  
ATOM   3902  CB  GLU A 261     -47.525  -2.715 -21.193  1.00  0.00           C  
ATOM   3903  CG  GLU A 261     -47.603  -2.505 -19.688  1.00  0.00           C  
ATOM   3904  CD  GLU A 261     -47.246  -3.738 -18.906  1.00  0.00           C  
ATOM   3905  OE1 GLU A 261     -46.594  -4.597 -19.451  1.00  0.00           O  
ATOM   3906  OE2 GLU A 261     -47.625  -3.822 -17.761  1.00  0.00           O  
ATOM   3907  H   GLU A 261     -47.692  -3.331 -23.699  1.00  0.00           H  
ATOM   3908  HA  GLU A 261     -48.391  -4.676 -21.263  1.00  0.00           H  
ATOM   3909 1HB  GLU A 261     -46.518  -3.057 -21.432  1.00  0.00           H  
ATOM   3910 2HB  GLU A 261     -47.664  -1.747 -21.674  1.00  0.00           H  
ATOM   3911 1HG  GLU A 261     -46.923  -1.701 -19.408  1.00  0.00           H  
ATOM   3912 2HG  GLU A 261     -48.614  -2.196 -19.427  1.00  0.00           H  
ATOM   3913  N   VAL A 262     -50.427  -2.298 -22.263  1.00  0.00           N  
ATOM   3914  CA  VAL A 262     -51.767  -1.762 -22.061  1.00  0.00           C  
ATOM   3915  C   VAL A 262     -52.822  -2.852 -22.200  1.00  0.00           C  
ATOM   3916  O   VAL A 262     -53.778  -2.906 -21.426  1.00  0.00           O  
ATOM   3917  CB  VAL A 262     -52.054  -0.642 -23.079  1.00  0.00           C  
ATOM   3918  CG1 VAL A 262     -53.513  -0.219 -23.007  1.00  0.00           C  
ATOM   3919  CG2 VAL A 262     -51.135   0.542 -22.818  1.00  0.00           C  
ATOM   3920  H   VAL A 262     -49.839  -1.979 -23.020  1.00  0.00           H  
ATOM   3921  HA  VAL A 262     -51.826  -1.345 -21.055  1.00  0.00           H  
ATOM   3922  HB  VAL A 262     -51.879  -1.024 -24.085  1.00  0.00           H  
ATOM   3923 1HG1 VAL A 262     -53.698   0.574 -23.733  1.00  0.00           H  
ATOM   3924 2HG1 VAL A 262     -54.152  -1.073 -23.233  1.00  0.00           H  
ATOM   3925 3HG1 VAL A 262     -53.737   0.149 -22.006  1.00  0.00           H  
ATOM   3926 1HG2 VAL A 262     -51.343   1.329 -23.542  1.00  0.00           H  
ATOM   3927 2HG2 VAL A 262     -51.306   0.920 -21.810  1.00  0.00           H  
ATOM   3928 3HG2 VAL A 262     -50.097   0.225 -22.915  1.00  0.00           H  
ATOM   3929  N   VAL A 263     -52.593  -3.705 -23.219  1.00  0.00           N  
ATOM   3930  CA  VAL A 263     -53.529  -4.797 -23.460  1.00  0.00           C  
ATOM   3931  C   VAL A 263     -53.586  -5.746 -22.269  1.00  0.00           C  
ATOM   3932  O   VAL A 263     -54.660  -6.201 -21.877  1.00  0.00           O  
ATOM   3933  CB  VAL A 263     -53.121  -5.584 -24.720  1.00  0.00           C  
ATOM   3934  CG1 VAL A 263     -53.970  -6.838 -24.863  1.00  0.00           C  
ATOM   3935  CG2 VAL A 263     -53.256  -4.698 -25.949  1.00  0.00           C  
ATOM   3936  H   VAL A 263     -51.776  -3.572 -23.798  1.00  0.00           H  
ATOM   3937  HA  VAL A 263     -54.522  -4.374 -23.618  1.00  0.00           H  
ATOM   3938  HB  VAL A 263     -52.085  -5.907 -24.615  1.00  0.00           H  
ATOM   3939 1HG1 VAL A 263     -53.668  -7.382 -25.758  1.00  0.00           H  
ATOM   3940 2HG1 VAL A 263     -53.830  -7.474 -23.988  1.00  0.00           H  
ATOM   3941 3HG1 VAL A 263     -55.020  -6.559 -24.946  1.00  0.00           H  
ATOM   3942 1HG2 VAL A 263     -52.965  -5.261 -26.836  1.00  0.00           H  
ATOM   3943 2HG2 VAL A 263     -54.290  -4.371 -26.050  1.00  0.00           H  
ATOM   3944 3HG2 VAL A 263     -52.608  -3.828 -25.843  1.00  0.00           H  
ATOM   3945  N   LYS A 264     -52.381  -6.011 -21.726  1.00  0.00           N  
ATOM   3946  CA  LYS A 264     -52.297  -6.906 -20.578  1.00  0.00           C  
ATOM   3947  C   LYS A 264     -53.057  -6.343 -19.385  1.00  0.00           C  
ATOM   3948  O   LYS A 264     -53.750  -7.074 -18.677  1.00  0.00           O  
ATOM   3949  CB  LYS A 264     -50.836  -7.156 -20.200  1.00  0.00           C  
ATOM   3950  CG  LYS A 264     -50.067  -8.015 -21.196  1.00  0.00           C  
ATOM   3951  CD  LYS A 264     -48.620  -8.201 -20.763  1.00  0.00           C  
ATOM   3952  CE  LYS A 264     -47.847  -9.048 -21.763  1.00  0.00           C  
ATOM   3953  NZ  LYS A 264     -46.420  -9.207 -21.372  1.00  0.00           N  
ATOM   3954  H   LYS A 264     -51.557  -5.585 -22.125  1.00  0.00           H  
ATOM   3955  HA  LYS A 264     -52.755  -7.858 -20.847  1.00  0.00           H  
ATOM   3956 1HB  LYS A 264     -50.315  -6.203 -20.108  1.00  0.00           H  
ATOM   3957 2HB  LYS A 264     -50.791  -7.649 -19.229  1.00  0.00           H  
ATOM   3958 1HG  LYS A 264     -50.542  -8.993 -21.276  1.00  0.00           H  
ATOM   3959 2HG  LYS A 264     -50.085  -7.539 -22.176  1.00  0.00           H  
ATOM   3960 1HD  LYS A 264     -48.138  -7.227 -20.675  1.00  0.00           H  
ATOM   3961 2HD  LYS A 264     -48.592  -8.690 -19.789  1.00  0.00           H  
ATOM   3962 1HE  LYS A 264     -48.304 -10.034 -21.833  1.00  0.00           H  
ATOM   3963 2HE  LYS A 264     -47.891  -8.581 -22.746  1.00  0.00           H  
ATOM   3964 1HZ  LYS A 264     -45.943  -9.773 -22.059  1.00  0.00           H  
ATOM   3965 2HZ  LYS A 264     -45.981  -8.298 -21.321  1.00  0.00           H  
ATOM   3966 3HZ  LYS A 264     -46.366  -9.657 -20.469  1.00  0.00           H  
ATOM   3967  N   ALA A 265     -52.888  -5.016 -19.208  1.00  0.00           N  
ATOM   3968  CA  ALA A 265     -53.563  -4.352 -18.100  1.00  0.00           C  
ATOM   3969  C   ALA A 265     -55.077  -4.456 -18.236  1.00  0.00           C  
ATOM   3970  O   ALA A 265     -55.783  -4.691 -17.255  1.00  0.00           O  
ATOM   3971  CB  ALA A 265     -53.138  -2.893 -18.018  1.00  0.00           C  
ATOM   3972  H   ALA A 265     -52.295  -4.506 -19.847  1.00  0.00           H  
ATOM   3973  HA  ALA A 265     -53.275  -4.855 -17.177  1.00  0.00           H  
ATOM   3974 1HB  ALA A 265     -53.651  -2.410 -17.186  1.00  0.00           H  
ATOM   3975 2HB  ALA A 265     -52.061  -2.836 -17.863  1.00  0.00           H  
ATOM   3976 3HB  ALA A 265     -53.398  -2.386 -18.946  1.00  0.00           H  
ATOM   3977  N   ALA A 266     -55.524  -4.269 -19.494  1.00  0.00           N  
ATOM   3978  CA  ALA A 266     -56.955  -4.344 -19.761  1.00  0.00           C  
ATOM   3979  C   ALA A 266     -57.505  -5.728 -19.439  1.00  0.00           C  
ATOM   3980  O   ALA A 266     -58.588  -5.859 -18.869  1.00  0.00           O  
ATOM   3981  CB  ALA A 266     -57.242  -3.986 -21.212  1.00  0.00           C  
ATOM   3982  H   ALA A 266     -54.858  -4.080 -20.230  1.00  0.00           H  
ATOM   3983  HA  ALA A 266     -57.458  -3.626 -19.114  1.00  0.00           H  
ATOM   3984 1HB  ALA A 266     -58.315  -4.046 -21.396  1.00  0.00           H  
ATOM   3985 2HB  ALA A 266     -56.896  -2.972 -21.412  1.00  0.00           H  
ATOM   3986 3HB  ALA A 266     -56.723  -4.682 -21.868  1.00  0.00           H  
ATOM   3987  N   GLN A 267     -56.702  -6.737 -19.832  1.00  0.00           N  
ATOM   3988  CA  GLN A 267     -57.111  -8.114 -19.582  1.00  0.00           C  
ATOM   3989  C   GLN A 267     -57.241  -8.386 -18.089  1.00  0.00           C  
ATOM   3990  O   GLN A 267     -58.192  -9.031 -17.646  1.00  0.00           O  
ATOM   3991  CB  GLN A 267     -56.112  -9.092 -20.206  1.00  0.00           C  
ATOM   3992  CG  GLN A 267     -56.131  -9.117 -21.725  1.00  0.00           C  
ATOM   3993  CD  GLN A 267     -55.069 -10.034 -22.302  1.00  0.00           C  
ATOM   3994  OE1 GLN A 267     -54.324 -10.685 -21.565  1.00  0.00           O  
ATOM   3995  NE2 GLN A 267     -54.994 -10.090 -23.627  1.00  0.00           N  
ATOM   3996  H   GLN A 267     -55.830  -6.521 -20.294  1.00  0.00           H  
ATOM   3997  HA  GLN A 267     -58.087  -8.274 -20.040  1.00  0.00           H  
ATOM   3998 1HB  GLN A 267     -55.102  -8.834 -19.887  1.00  0.00           H  
ATOM   3999 2HB  GLN A 267     -56.320 -10.101 -19.850  1.00  0.00           H  
ATOM   4000 1HG  GLN A 267     -57.106  -9.470 -22.060  1.00  0.00           H  
ATOM   4001 2HG  GLN A 267     -55.951  -8.108 -22.097  1.00  0.00           H  
ATOM   4002 1HE2 GLN A 267     -54.313 -10.677 -24.066  1.00  0.00           H  
ATOM   4003 2HE2 GLN A 267     -55.618  -9.545 -24.187  1.00  0.00           H  
ATOM   4004  N   GLU A 268     -56.303  -7.909 -17.283  1.00  0.00           N  
ATOM   4005  CA  GLU A 268     -56.164  -8.401 -15.899  1.00  0.00           C  
ATOM   4006  C   GLU A 268     -57.431  -8.287 -15.032  1.00  0.00           C  
ATOM   4007  O   GLU A 268     -57.603  -9.030 -14.066  1.00  0.00           O  
ATOM   4008  CB  GLU A 268     -55.024  -7.648 -15.208  1.00  0.00           C  
ATOM   4009  CG  GLU A 268     -54.703  -8.144 -13.805  1.00  0.00           C  
ATOM   4010  CD  GLU A 268     -54.168  -9.549 -13.790  1.00  0.00           C  
ATOM   4011  OE1 GLU A 268     -53.688  -9.993 -14.805  1.00  0.00           O  
ATOM   4012  OE2 GLU A 268     -54.239 -10.179 -12.761  1.00  0.00           O  
ATOM   4013  H   GLU A 268     -55.675  -7.198 -17.627  1.00  0.00           H  
ATOM   4014  HA  GLU A 268     -55.913  -9.461 -15.932  1.00  0.00           H  
ATOM   4015 1HB  GLU A 268     -54.118  -7.731 -15.808  1.00  0.00           H  
ATOM   4016 2HB  GLU A 268     -55.276  -6.590 -15.139  1.00  0.00           H  
ATOM   4017 1HG  GLU A 268     -53.963  -7.481 -13.358  1.00  0.00           H  
ATOM   4018 2HG  GLU A 268     -55.606  -8.097 -13.199  1.00  0.00           H  
ATOM   4019  N   GLY A 269     -58.328  -7.360 -15.366  1.00  0.00           N  
ATOM   4020  CA  GLY A 269     -59.430  -7.008 -14.464  1.00  0.00           C  
ATOM   4021  C   GLY A 269     -58.963  -5.941 -13.445  1.00  0.00           C  
ATOM   4022  O   GLY A 269     -59.132  -6.106 -12.237  1.00  0.00           O  
ATOM   4023  H   GLY A 269     -58.244  -6.893 -16.258  1.00  0.00           H  
ATOM   4024 1HA  GLY A 269     -60.271  -6.632 -15.046  1.00  0.00           H  
ATOM   4025 2HA  GLY A 269     -59.773  -7.902 -13.945  1.00  0.00           H  
ATOM   4026  N   LEU A 270     -58.375  -4.853 -13.969  1.00  0.00           N  
ATOM   4027  CA  LEU A 270     -58.288  -4.243 -12.626  1.00  0.00           C  
ATOM   4028  C   LEU A 270     -59.081  -2.935 -12.598  1.00  0.00           C  
ATOM   4029  O   LEU A 270     -59.463  -2.407 -13.642  1.00  0.00           O  
ATOM   4030  CB  LEU A 270     -56.827  -3.976 -12.243  1.00  0.00           C  
ATOM   4031  CG  LEU A 270     -55.904  -5.201 -12.246  1.00  0.00           C  
ATOM   4032  CD1 LEU A 270     -54.470  -4.758 -11.988  1.00  0.00           C  
ATOM   4033  CD2 LEU A 270     -56.369  -6.189 -11.186  1.00  0.00           C  
ATOM   4034  H   LEU A 270     -58.210  -4.815 -14.965  1.00  0.00           H  
ATOM   4035  HA  LEU A 270     -58.719  -4.936 -11.903  1.00  0.00           H  
ATOM   4036 1HB  LEU A 270     -56.413  -3.248 -12.939  1.00  0.00           H  
ATOM   4037 2HB  LEU A 270     -56.803  -3.545 -11.242  1.00  0.00           H  
ATOM   4038  HG  LEU A 270     -55.934  -5.678 -13.226  1.00  0.00           H  
ATOM   4039 1HD1 LEU A 270     -53.814  -5.628 -11.990  1.00  0.00           H  
ATOM   4040 2HD1 LEU A 270     -54.157  -4.067 -12.771  1.00  0.00           H  
ATOM   4041 3HD1 LEU A 270     -54.411  -4.261 -11.020  1.00  0.00           H  
ATOM   4042 1HD2 LEU A 270     -55.713  -7.061 -11.189  1.00  0.00           H  
ATOM   4043 2HD2 LEU A 270     -56.337  -5.714 -10.206  1.00  0.00           H  
ATOM   4044 3HD2 LEU A 270     -57.389  -6.503 -11.405  1.00  0.00           H  
ATOM   4045  N   PRO A 271     -59.330  -2.409 -11.400  1.00  0.00           N  
ATOM   4046  CA  PRO A 271     -60.265  -1.294 -11.240  1.00  0.00           C  
ATOM   4047  C   PRO A 271     -59.852  -0.107 -12.106  1.00  0.00           C  
ATOM   4048  O   PRO A 271     -58.664   0.158 -12.286  1.00  0.00           O  
ATOM   4049  CB  PRO A 271     -60.164  -0.966  -9.747  1.00  0.00           C  
ATOM   4050  CG  PRO A 271     -59.728  -2.247  -9.121  1.00  0.00           C  
ATOM   4051  CD  PRO A 271     -58.782  -2.852 -10.124  1.00  0.00           C  
ATOM   4052  HA  PRO A 271     -61.279  -1.632 -11.501  1.00  0.00           H  
ATOM   4053 1HB  PRO A 271     -59.446  -0.148  -9.589  1.00  0.00           H  
ATOM   4054 2HB  PRO A 271     -61.137  -0.617  -9.372  1.00  0.00           H  
ATOM   4055 1HG  PRO A 271     -59.249  -2.051  -8.150  1.00  0.00           H  
ATOM   4056 2HG  PRO A 271     -60.600  -2.888  -8.921  1.00  0.00           H  
ATOM   4057 1HD  PRO A 271     -57.769  -2.459  -9.955  1.00  0.00           H  
ATOM   4058 2HD  PRO A 271     -58.795  -3.947 -10.026  1.00  0.00           H  
ATOM   4059  N   ASP A 272     -60.847   0.597 -12.635  1.00  0.00           N  
ATOM   4060  CA  ASP A 272     -60.634   1.556 -13.715  1.00  0.00           C  
ATOM   4061  C   ASP A 272     -59.609   2.629 -13.359  1.00  0.00           C  
ATOM   4062  O   ASP A 272     -58.888   3.124 -14.225  1.00  0.00           O  
ATOM   4063  CB  ASP A 272     -61.959   2.225 -14.091  1.00  0.00           C  
ATOM   4064  CG  ASP A 272     -62.908   1.288 -14.826  1.00  0.00           C  
ATOM   4065  OD1 ASP A 272     -62.462   0.264 -15.287  1.00  0.00           O  
ATOM   4066  OD2 ASP A 272     -64.069   1.605 -14.920  1.00  0.00           O  
ATOM   4067  H   ASP A 272     -61.784   0.469 -12.281  1.00  0.00           H  
ATOM   4068  HA  ASP A 272     -60.256   1.018 -14.585  1.00  0.00           H  
ATOM   4069 1HB  ASP A 272     -62.454   2.585 -13.188  1.00  0.00           H  
ATOM   4070 2HB  ASP A 272     -61.763   3.090 -14.724  1.00  0.00           H  
ATOM   4071  N   PRO A 273     -59.528   3.005 -12.080  1.00  0.00           N  
ATOM   4072  CA  PRO A 273     -58.475   3.924 -11.662  1.00  0.00           C  
ATOM   4073  C   PRO A 273     -57.101   3.404 -12.063  1.00  0.00           C  
ATOM   4074  O   PRO A 273     -56.282   4.143 -12.609  1.00  0.00           O  
ATOM   4075  CB  PRO A 273     -58.641   3.969 -10.140  1.00  0.00           C  
ATOM   4076  CG  PRO A 273     -60.095   3.723  -9.922  1.00  0.00           C  
ATOM   4077  CD  PRO A 273     -60.453   2.671 -10.938  1.00  0.00           C  
ATOM   4078  HA  PRO A 273     -58.660   4.912 -12.108  1.00  0.00           H  
ATOM   4079 1HB  PRO A 273     -58.004   3.205  -9.669  1.00  0.00           H  
ATOM   4080 2HB  PRO A 273     -58.310   4.944  -9.754  1.00  0.00           H  
ATOM   4081 1HG  PRO A 273     -60.274   3.392  -8.889  1.00  0.00           H  
ATOM   4082 2HG  PRO A 273     -60.662   4.655 -10.060  1.00  0.00           H  
ATOM   4083 1HD  PRO A 273     -60.241   1.674 -10.525  1.00  0.00           H  
ATOM   4084 2HD  PRO A 273     -61.516   2.764 -11.203  1.00  0.00           H  
ATOM   4085  N   GLU A 274     -56.900   2.104 -11.762  1.00  0.00           N  
ATOM   4086  CA  GLU A 274     -55.624   1.484 -12.094  1.00  0.00           C  
ATOM   4087  C   GLU A 274     -55.382   1.494 -13.599  1.00  0.00           C  
ATOM   4088  O   GLU A 274     -54.270   1.756 -14.057  1.00  0.00           O  
ATOM   4089  CB  GLU A 274     -55.577   0.047 -11.569  1.00  0.00           C  
ATOM   4090  CG  GLU A 274     -55.498  -0.065 -10.053  1.00  0.00           C  
ATOM   4091  CD  GLU A 274     -55.533  -1.489  -9.570  1.00  0.00           C  
ATOM   4092  OE1 GLU A 274     -55.729  -2.365 -10.377  1.00  0.00           O  
ATOM   4093  OE2 GLU A 274     -55.363  -1.699  -8.392  1.00  0.00           O  
ATOM   4094  H   GLU A 274     -57.639   1.584 -11.312  1.00  0.00           H  
ATOM   4095  HA  GLU A 274     -54.827   2.056 -11.619  1.00  0.00           H  
ATOM   4096 1HB  GLU A 274     -56.466  -0.490 -11.899  1.00  0.00           H  
ATOM   4097 2HB  GLU A 274     -54.711  -0.465 -11.988  1.00  0.00           H  
ATOM   4098 1HG  GLU A 274     -54.573   0.399  -9.712  1.00  0.00           H  
ATOM   4099 2HG  GLU A 274     -56.330   0.483  -9.615  1.00  0.00           H  
ATOM   4100  N   ILE A 275     -56.477   1.196 -14.328  1.00  0.00           N  
ATOM   4101  CA  ILE A 275     -56.380   1.172 -15.783  1.00  0.00           C  
ATOM   4102  C   ILE A 275     -56.007   2.544 -16.332  1.00  0.00           C  
ATOM   4103  O   ILE A 275     -55.192   2.655 -17.248  1.00  0.00           O  
ATOM   4104  CB  ILE A 275     -57.706   0.709 -16.414  1.00  0.00           C  
ATOM   4105  CG1 ILE A 275     -57.965  -0.765 -16.091  1.00  0.00           C  
ATOM   4106  CG2 ILE A 275     -57.686   0.933 -17.918  1.00  0.00           C  
ATOM   4107  CD1 ILE A 275     -59.362  -1.229 -16.434  1.00  0.00           C  
ATOM   4108  H   ILE A 275     -57.345   0.994 -13.853  1.00  0.00           H  
ATOM   4109  HA  ILE A 275     -55.599   0.467 -16.066  1.00  0.00           H  
ATOM   4110  HB  ILE A 275     -58.531   1.276 -15.983  1.00  0.00           H  
ATOM   4111 1HG1 ILE A 275     -57.255  -1.386 -16.636  1.00  0.00           H  
ATOM   4112 2HG1 ILE A 275     -57.801  -0.939 -15.027  1.00  0.00           H  
ATOM   4113 1HG2 ILE A 275     -58.631   0.600 -18.348  1.00  0.00           H  
ATOM   4114 2HG2 ILE A 275     -57.547   1.993 -18.126  1.00  0.00           H  
ATOM   4115 3HG2 ILE A 275     -56.867   0.366 -18.359  1.00  0.00           H  
ATOM   4116 1HD1 ILE A 275     -59.469  -2.283 -16.177  1.00  0.00           H  
ATOM   4117 2HD1 ILE A 275     -60.089  -0.642 -15.871  1.00  0.00           H  
ATOM   4118 3HD1 ILE A 275     -59.537  -1.097 -17.501  1.00  0.00           H  
ATOM   4119  N   GLY A 276     -56.643   3.566 -15.724  1.00  0.00           N  
ATOM   4120  CA  GLY A 276     -56.373   4.932 -16.155  1.00  0.00           C  
ATOM   4121  C   GLY A 276     -54.911   5.300 -15.933  1.00  0.00           C  
ATOM   4122  O   GLY A 276     -54.287   5.940 -16.779  1.00  0.00           O  
ATOM   4123  H   GLY A 276     -57.296   3.365 -14.980  1.00  0.00           H  
ATOM   4124 1HA  GLY A 276     -56.622   5.036 -17.211  1.00  0.00           H  
ATOM   4125 2HA  GLY A 276     -57.013   5.620 -15.605  1.00  0.00           H  
ATOM   4126  N   ARG A 277     -54.412   4.863 -14.759  1.00  0.00           N  
ATOM   4127  CA  ARG A 277     -53.022   5.148 -14.424  1.00  0.00           C  
ATOM   4128  C   ARG A 277     -52.070   4.505 -15.424  1.00  0.00           C  
ATOM   4129  O   ARG A 277     -51.083   5.113 -15.836  1.00  0.00           O  
ATOM   4130  CB  ARG A 277     -52.695   4.649 -13.025  1.00  0.00           C  
ATOM   4131  CG  ARG A 277     -53.343   5.436 -11.897  1.00  0.00           C  
ATOM   4132  CD  ARG A 277     -53.024   4.856 -10.567  1.00  0.00           C  
ATOM   4133  NE  ARG A 277     -53.641   5.606  -9.486  1.00  0.00           N  
ATOM   4134  CZ  ARG A 277     -53.638   5.226  -8.193  1.00  0.00           C  
ATOM   4135  NH1 ARG A 277     -53.048   4.106  -7.838  1.00  0.00           N  
ATOM   4136  NH2 ARG A 277     -54.229   5.980  -7.282  1.00  0.00           N  
ATOM   4137  H   ARG A 277     -55.012   4.346 -14.132  1.00  0.00           H  
ATOM   4138  HA  ARG A 277     -52.874   6.229 -14.451  1.00  0.00           H  
ATOM   4139 1HB  ARG A 277     -53.011   3.611 -12.926  1.00  0.00           H  
ATOM   4140 2HB  ARG A 277     -51.616   4.679 -12.870  1.00  0.00           H  
ATOM   4141 1HG  ARG A 277     -52.982   6.465 -11.917  1.00  0.00           H  
ATOM   4142 2HG  ARG A 277     -54.426   5.429 -12.023  1.00  0.00           H  
ATOM   4143 1HD  ARG A 277     -53.388   3.830 -10.522  1.00  0.00           H  
ATOM   4144 2HD  ARG A 277     -51.945   4.865 -10.416  1.00  0.00           H  
ATOM   4145  HE  ARG A 277     -54.105   6.473  -9.720  1.00  0.00           H  
ATOM   4146 1HH1 ARG A 277     -52.597   3.530  -8.534  1.00  0.00           H  
ATOM   4147 2HH1 ARG A 277     -53.046   3.822  -6.869  1.00  0.00           H  
ATOM   4148 1HH2 ARG A 277     -54.683   6.841  -7.555  1.00  0.00           H  
ATOM   4149 2HH2 ARG A 277     -54.227   5.695  -6.313  1.00  0.00           H  
ATOM   4150  N   LYS A 278     -52.424   3.254 -15.785  1.00  0.00           N  
ATOM   4151  CA  LYS A 278     -51.597   2.526 -16.738  1.00  0.00           C  
ATOM   4152  C   LYS A 278     -51.555   3.236 -18.086  1.00  0.00           C  
ATOM   4153  O   LYS A 278     -50.504   3.325 -18.719  1.00  0.00           O  
ATOM   4154  CB  LYS A 278     -52.112   1.097 -16.911  1.00  0.00           C  
ATOM   4155  CG  LYS A 278     -51.888   0.196 -15.704  1.00  0.00           C  
ATOM   4156  CD  LYS A 278     -52.444  -1.199 -15.943  1.00  0.00           C  
ATOM   4157  CE  LYS A 278     -52.232  -2.096 -14.733  1.00  0.00           C  
ATOM   4158  NZ  LYS A 278     -52.806  -3.454 -14.939  1.00  0.00           N  
ATOM   4159  H   LYS A 278     -53.256   2.844 -15.386  1.00  0.00           H  
ATOM   4160  HA  LYS A 278     -50.578   2.485 -16.352  1.00  0.00           H  
ATOM   4161 1HB  LYS A 278     -53.182   1.118 -17.118  1.00  0.00           H  
ATOM   4162 2HB  LYS A 278     -51.622   0.635 -17.769  1.00  0.00           H  
ATOM   4163 1HG  LYS A 278     -50.819   0.122 -15.498  1.00  0.00           H  
ATOM   4164 2HG  LYS A 278     -52.378   0.629 -14.832  1.00  0.00           H  
ATOM   4165 1HD  LYS A 278     -53.512  -1.134 -16.154  1.00  0.00           H  
ATOM   4166 2HD  LYS A 278     -51.948  -1.645 -16.805  1.00  0.00           H  
ATOM   4167 1HE  LYS A 278     -51.165  -2.192 -14.534  1.00  0.00           H  
ATOM   4168 2HE  LYS A 278     -52.702  -1.646 -13.859  1.00  0.00           H  
ATOM   4169 1HZ  LYS A 278     -52.645  -4.016 -14.115  1.00  0.00           H  
ATOM   4170 2HZ  LYS A 278     -53.799  -3.378 -15.106  1.00  0.00           H  
ATOM   4171 3HZ  LYS A 278     -52.363  -3.889 -15.735  1.00  0.00           H  
ATOM   4172  N   GLY A 279     -52.748   3.727 -18.479  1.00  0.00           N  
ATOM   4173  CA  GLY A 279     -52.845   4.431 -19.752  1.00  0.00           C  
ATOM   4174  C   GLY A 279     -51.978   5.684 -19.756  1.00  0.00           C  
ATOM   4175  O   GLY A 279     -51.312   5.986 -20.746  1.00  0.00           O  
ATOM   4176  H   GLY A 279     -53.554   3.598 -17.884  1.00  0.00           H  
ATOM   4177 1HA  GLY A 279     -52.536   3.767 -20.559  1.00  0.00           H  
ATOM   4178 2HA  GLY A 279     -53.883   4.702 -19.939  1.00  0.00           H  
ATOM   4179  N   VAL A 280     -52.027   6.383 -18.604  1.00  0.00           N  
ATOM   4180  CA  VAL A 280     -51.241   7.604 -18.476  1.00  0.00           C  
ATOM   4181  C   VAL A 280     -49.750   7.314 -18.601  1.00  0.00           C  
ATOM   4182  O   VAL A 280     -49.014   8.061 -19.247  1.00  0.00           O  
ATOM   4183  CB  VAL A 280     -51.518   8.279 -17.120  1.00  0.00           C  
ATOM   4184  CG1 VAL A 280     -50.558   9.437 -16.895  1.00  0.00           C  
ATOM   4185  CG2 VAL A 280     -52.962   8.756 -17.065  1.00  0.00           C  
ATOM   4186  H   VAL A 280     -52.608   6.048 -17.849  1.00  0.00           H  
ATOM   4187  HA  VAL A 280     -51.532   8.288 -19.274  1.00  0.00           H  
ATOM   4188  HB  VAL A 280     -51.343   7.557 -16.322  1.00  0.00           H  
ATOM   4189 1HG1 VAL A 280     -50.768   9.903 -15.931  1.00  0.00           H  
ATOM   4190 2HG1 VAL A 280     -49.533   9.067 -16.902  1.00  0.00           H  
ATOM   4191 3HG1 VAL A 280     -50.685  10.174 -17.688  1.00  0.00           H  
ATOM   4192 1HG2 VAL A 280     -53.151   9.231 -16.103  1.00  0.00           H  
ATOM   4193 2HG2 VAL A 280     -53.138   9.474 -17.866  1.00  0.00           H  
ATOM   4194 3HG2 VAL A 280     -53.631   7.904 -17.187  1.00  0.00           H  
ATOM   4195  N   ASP A 281     -49.356   6.200 -17.952  1.00  0.00           N  
ATOM   4196  CA  ASP A 281     -47.953   5.809 -17.992  1.00  0.00           C  
ATOM   4197  C   ASP A 281     -47.504   5.512 -19.417  1.00  0.00           C  
ATOM   4198  O   ASP A 281     -46.407   5.892 -19.825  1.00  0.00           O  
ATOM   4199  CB  ASP A 281     -47.712   4.582 -17.109  1.00  0.00           C  
ATOM   4200  CG  ASP A 281     -47.797   4.897 -15.621  1.00  0.00           C  
ATOM   4201  OD1 ASP A 281     -47.745   6.053 -15.275  1.00  0.00           O  
ATOM   4202  OD2 ASP A 281     -47.914   3.978 -14.846  1.00  0.00           O  
ATOM   4203  H   ASP A 281     -50.042   5.655 -17.449  1.00  0.00           H  
ATOM   4204  HA  ASP A 281     -47.352   6.635 -17.611  1.00  0.00           H  
ATOM   4205 1HB  ASP A 281     -48.448   3.813 -17.345  1.00  0.00           H  
ATOM   4206 2HB  ASP A 281     -46.726   4.168 -17.322  1.00  0.00           H  
ATOM   4207  N   ALA A 282     -48.408   4.818 -20.140  1.00  0.00           N  
ATOM   4208  CA  ALA A 282     -48.103   4.470 -21.521  1.00  0.00           C  
ATOM   4209  C   ALA A 282     -47.916   5.718 -22.375  1.00  0.00           C  
ATOM   4210  O   ALA A 282     -47.013   5.781 -23.210  1.00  0.00           O  
ATOM   4211  CB  ALA A 282     -49.202   3.592 -22.101  1.00  0.00           C  
ATOM   4212  H   ALA A 282     -49.282   4.552 -19.709  1.00  0.00           H  
ATOM   4213  HA  ALA A 282     -47.165   3.915 -21.531  1.00  0.00           H  
ATOM   4214 1HB  ALA A 282     -48.959   3.340 -23.134  1.00  0.00           H  
ATOM   4215 2HB  ALA A 282     -49.284   2.677 -21.514  1.00  0.00           H  
ATOM   4216 3HB  ALA A 282     -50.149   4.128 -22.072  1.00  0.00           H  
ATOM   4217  N   LEU A 283     -48.811   6.693 -22.117  1.00  0.00           N  
ATOM   4218  CA  LEU A 283     -48.741   7.942 -22.866  1.00  0.00           C  
ATOM   4219  C   LEU A 283     -47.421   8.661 -22.617  1.00  0.00           C  
ATOM   4220  O   LEU A 283     -46.813   9.201 -23.541  1.00  0.00           O  
ATOM   4221  CB  LEU A 283     -49.911   8.857 -22.481  1.00  0.00           C  
ATOM   4222  CG  LEU A 283     -51.299   8.390 -22.937  1.00  0.00           C  
ATOM   4223  CD1 LEU A 283     -52.364   9.293 -22.329  1.00  0.00           C  
ATOM   4224  CD2 LEU A 283     -51.368   8.411 -24.457  1.00  0.00           C  
ATOM   4225  H   LEU A 283     -49.515   6.540 -21.409  1.00  0.00           H  
ATOM   4226  HA  LEU A 283     -48.812   7.712 -23.929  1.00  0.00           H  
ATOM   4227 1HB  LEU A 283     -49.933   8.954 -21.397  1.00  0.00           H  
ATOM   4228 2HB  LEU A 283     -49.735   9.844 -22.909  1.00  0.00           H  
ATOM   4229  HG  LEU A 283     -51.478   7.376 -22.579  1.00  0.00           H  
ATOM   4230 1HD1 LEU A 283     -53.350   8.961 -22.653  1.00  0.00           H  
ATOM   4231 2HD1 LEU A 283     -52.304   9.244 -21.242  1.00  0.00           H  
ATOM   4232 3HD1 LEU A 283     -52.201  10.319 -22.656  1.00  0.00           H  
ATOM   4233 1HD2 LEU A 283     -52.354   8.078 -24.781  1.00  0.00           H  
ATOM   4234 2HD2 LEU A 283     -51.190   9.425 -24.816  1.00  0.00           H  
ATOM   4235 3HD2 LEU A 283     -50.608   7.744 -24.865  1.00  0.00           H  
ATOM   4236  N   LEU A 284     -47.023   8.635 -21.329  1.00  0.00           N  
ATOM   4237  CA  LEU A 284     -45.772   9.286 -20.956  1.00  0.00           C  
ATOM   4238  C   LEU A 284     -44.585   8.644 -21.662  1.00  0.00           C  
ATOM   4239  O   LEU A 284     -43.679   9.336 -22.128  1.00  0.00           O  
ATOM   4240  CB  LEU A 284     -45.570   9.216 -19.437  1.00  0.00           C  
ATOM   4241  CG  LEU A 284     -44.299   9.887 -18.903  1.00  0.00           C  
ATOM   4242  CD1 LEU A 284     -44.317  11.367 -19.260  1.00  0.00           C  
ATOM   4243  CD2 LEU A 284     -44.214   9.689 -17.397  1.00  0.00           C  
ATOM   4244  H   LEU A 284     -47.598   8.164 -20.645  1.00  0.00           H  
ATOM   4245  HA  LEU A 284     -45.824  10.332 -21.255  1.00  0.00           H  
ATOM   4246 1HB  LEU A 284     -46.423   9.687 -18.951  1.00  0.00           H  
ATOM   4247 2HB  LEU A 284     -45.542   8.168 -19.138  1.00  0.00           H  
ATOM   4248  HG  LEU A 284     -43.424   9.441 -19.378  1.00  0.00           H  
ATOM   4249 1HD1 LEU A 284     -43.414  11.845 -18.881  1.00  0.00           H  
ATOM   4250 2HD1 LEU A 284     -44.359  11.480 -20.344  1.00  0.00           H  
ATOM   4251 3HD1 LEU A 284     -45.191  11.839 -18.812  1.00  0.00           H  
ATOM   4252 1HD2 LEU A 284     -43.309  10.166 -17.017  1.00  0.00           H  
ATOM   4253 2HD2 LEU A 284     -45.087  10.137 -16.921  1.00  0.00           H  
ATOM   4254 3HD2 LEU A 284     -44.184   8.623 -17.171  1.00  0.00           H  
ATOM   4255  N   GLU A 285     -44.644   7.297 -21.710  1.00  0.00           N  
ATOM   4256  CA  GLU A 285     -43.567   6.559 -22.360  1.00  0.00           C  
ATOM   4257  C   GLU A 285     -43.467   6.919 -23.837  1.00  0.00           C  
ATOM   4258  O   GLU A 285     -42.371   7.082 -24.373  1.00  0.00           O  
ATOM   4259  CB  GLU A 285     -43.784   5.052 -22.207  1.00  0.00           C  
ATOM   4260  CG  GLU A 285     -43.594   4.531 -20.789  1.00  0.00           C  
ATOM   4261  CD  GLU A 285     -43.893   3.063 -20.661  1.00  0.00           C  
ATOM   4262  OE1 GLU A 285     -44.346   2.482 -21.617  1.00  0.00           O  
ATOM   4263  OE2 GLU A 285     -43.666   2.521 -19.604  1.00  0.00           O  
ATOM   4264  H   GLU A 285     -45.434   6.824 -21.295  1.00  0.00           H  
ATOM   4265  HA  GLU A 285     -42.625   6.827 -21.881  1.00  0.00           H  
ATOM   4266 1HB  GLU A 285     -44.795   4.796 -22.524  1.00  0.00           H  
ATOM   4267 2HB  GLU A 285     -43.091   4.516 -22.856  1.00  0.00           H  
ATOM   4268 1HG  GLU A 285     -42.564   4.708 -20.483  1.00  0.00           H  
ATOM   4269 2HG  GLU A 285     -44.245   5.089 -20.118  1.00  0.00           H  
ATOM   4270  N   ILE A 286     -44.662   7.032 -24.452  1.00  0.00           N  
ATOM   4271  CA  ILE A 286     -44.705   7.374 -25.869  1.00  0.00           C  
ATOM   4272  C   ILE A 286     -44.095   8.746 -26.124  1.00  0.00           C  
ATOM   4273  O   ILE A 286     -43.362   8.940 -27.094  1.00  0.00           O  
ATOM   4274  CB  ILE A 286     -46.151   7.350 -26.396  1.00  0.00           C  
ATOM   4275  CG1 ILE A 286     -46.693   5.918 -26.402  1.00  0.00           C  
ATOM   4276  CG2 ILE A 286     -46.220   7.953 -27.791  1.00  0.00           C  
ATOM   4277  CD1 ILE A 286     -48.183   5.830 -26.642  1.00  0.00           C  
ATOM   4278  H   ILE A 286     -45.506   6.878 -23.919  1.00  0.00           H  
ATOM   4279  HA  ILE A 286     -44.124   6.636 -26.421  1.00  0.00           H  
ATOM   4280  HB  ILE A 286     -46.791   7.926 -25.729  1.00  0.00           H  
ATOM   4281 1HG1 ILE A 286     -46.188   5.340 -27.175  1.00  0.00           H  
ATOM   4282 2HG1 ILE A 286     -46.475   5.443 -25.445  1.00  0.00           H  
ATOM   4283 1HG2 ILE A 286     -47.249   7.927 -28.148  1.00  0.00           H  
ATOM   4284 2HG2 ILE A 286     -45.873   8.985 -27.758  1.00  0.00           H  
ATOM   4285 3HG2 ILE A 286     -45.586   7.379 -28.467  1.00  0.00           H  
ATOM   4286 1HD1 ILE A 286     -48.492   4.784 -26.632  1.00  0.00           H  
ATOM   4287 2HD1 ILE A 286     -48.711   6.373 -25.858  1.00  0.00           H  
ATOM   4288 3HD1 ILE A 286     -48.421   6.268 -27.611  1.00  0.00           H  
ATOM   4289  N   ALA A 287     -44.437   9.673 -25.205  1.00  0.00           N  
ATOM   4290  CA  ALA A 287     -43.918  11.029 -25.332  1.00  0.00           C  
ATOM   4291  C   ALA A 287     -42.397  11.048 -25.239  1.00  0.00           C  
ATOM   4292  O   ALA A 287     -41.729  11.760 -25.988  1.00  0.00           O  
ATOM   4293  CB  ALA A 287     -44.524  11.931 -24.266  1.00  0.00           C  
ATOM   4294  H   ALA A 287     -45.048   9.410 -24.445  1.00  0.00           H  
ATOM   4295  HA  ALA A 287     -44.197  11.408 -26.315  1.00  0.00           H  
ATOM   4296 1HB  ALA A 287     -44.127  12.940 -24.374  1.00  0.00           H  
ATOM   4297 2HB  ALA A 287     -45.608  11.953 -24.382  1.00  0.00           H  
ATOM   4298 3HB  ALA A 287     -44.273  11.546 -23.279  1.00  0.00           H  
ATOM   4299  N   ARG A 288     -41.901  10.232 -24.288  1.00  0.00           N  
ATOM   4300  CA  ARG A 288     -40.456  10.157 -24.096  1.00  0.00           C  
ATOM   4301  C   ARG A 288     -39.762   9.633 -25.346  1.00  0.00           C  
ATOM   4302  O   ARG A 288     -38.753  10.185 -25.785  1.00  0.00           O  
ATOM   4303  CB  ARG A 288     -40.119   9.256 -22.917  1.00  0.00           C  
ATOM   4304  CG  ARG A 288     -40.476   9.827 -21.554  1.00  0.00           C  
ATOM   4305  CD  ARG A 288     -40.172   8.868 -20.461  1.00  0.00           C  
ATOM   4306  NE  ARG A 288     -40.512   9.410 -19.155  1.00  0.00           N  
ATOM   4307  CZ  ARG A 288     -40.476   8.710 -18.003  1.00  0.00           C  
ATOM   4308  NH1 ARG A 288     -40.113   7.447 -18.013  1.00  0.00           N  
ATOM   4309  NH2 ARG A 288     -40.804   9.295 -16.865  1.00  0.00           N  
ATOM   4310  H   ARG A 288     -42.539   9.688 -23.724  1.00  0.00           H  
ATOM   4311  HA  ARG A 288     -40.082  11.159 -23.886  1.00  0.00           H  
ATOM   4312 1HB  ARG A 288     -40.641   8.306 -23.024  1.00  0.00           H  
ATOM   4313 2HB  ARG A 288     -39.050   9.044 -22.916  1.00  0.00           H  
ATOM   4314 1HG  ARG A 288     -39.904  10.738 -21.379  1.00  0.00           H  
ATOM   4315 2HG  ARG A 288     -41.542  10.056 -21.523  1.00  0.00           H  
ATOM   4316 1HD  ARG A 288     -40.744   7.953 -20.610  1.00  0.00           H  
ATOM   4317 2HD  ARG A 288     -39.108   8.636 -20.466  1.00  0.00           H  
ATOM   4318  HE  ARG A 288     -40.796  10.379 -19.107  1.00  0.00           H  
ATOM   4319 1HH1 ARG A 288     -39.862   7.000 -18.884  1.00  0.00           H  
ATOM   4320 2HH1 ARG A 288     -40.086   6.923 -17.150  1.00  0.00           H  
ATOM   4321 1HH2 ARG A 288     -41.083  10.266 -16.857  1.00  0.00           H  
ATOM   4322 2HH2 ARG A 288     -40.777   8.771 -16.002  1.00  0.00           H  
ATOM   4323  N   ASN A 289     -40.332   8.549 -25.905  1.00  0.00           N  
ATOM   4324  CA  ASN A 289     -39.786   7.830 -27.066  1.00  0.00           C  
ATOM   4325  C   ASN A 289     -39.907   8.641 -28.347  1.00  0.00           C  
ATOM   4326  O   ASN A 289     -39.095   8.502 -29.261  1.00  0.00           O  
ATOM   4327  CB  ASN A 289     -40.471   6.485 -27.231  1.00  0.00           C  
ATOM   4328  CG  ASN A 289     -40.044   5.487 -26.191  1.00  0.00           C  
ATOM   4329  OD1 ASN A 289     -38.942   5.582 -25.638  1.00  0.00           O  
ATOM   4330  ND2 ASN A 289     -40.894   4.533 -25.913  1.00  0.00           N  
ATOM   4331  H   ASN A 289     -41.192   8.190 -25.516  1.00  0.00           H  
ATOM   4332  HA  ASN A 289     -38.721   7.659 -26.898  1.00  0.00           H  
ATOM   4333 1HB  ASN A 289     -41.552   6.617 -27.170  1.00  0.00           H  
ATOM   4334 2HB  ASN A 289     -40.246   6.082 -28.219  1.00  0.00           H  
ATOM   4335 1HD2 ASN A 289     -40.664   3.840 -25.229  1.00  0.00           H  
ATOM   4336 2HD2 ASN A 289     -41.775   4.495 -26.385  1.00  0.00           H  
ATOM   4337  N   SER A 290     -40.925   9.490 -28.408  1.00  0.00           N  
ATOM   4338  CA  SER A 290     -41.158  10.321 -29.582  1.00  0.00           C  
ATOM   4339  C   SER A 290     -39.974  11.249 -29.814  1.00  0.00           C  
ATOM   4340  O   SER A 290     -39.765  11.740 -30.924  1.00  0.00           O  
ATOM   4341  CB  SER A 290     -42.429  11.130 -29.414  1.00  0.00           C  
ATOM   4342  OG  SER A 290     -43.554  10.296 -29.376  1.00  0.00           O  
ATOM   4343  H   SER A 290     -41.554   9.562 -27.621  1.00  0.00           H  
ATOM   4344  HA  SER A 290     -41.268   9.670 -30.451  1.00  0.00           H  
ATOM   4345 1HB  SER A 290     -42.371  11.710 -28.493  1.00  0.00           H  
ATOM   4346 2HB  SER A 290     -42.523  11.835 -30.238  1.00  0.00           H  
ATOM   4347  HG  SER A 290     -43.593   9.945 -28.483  1.00  0.00           H  
ATOM   4348  N   ASN A 291     -39.206  11.483 -28.756  1.00  0.00           N  
ATOM   4349  CA  ASN A 291     -38.055  12.373 -28.817  1.00  0.00           C  
ATOM   4350  C   ASN A 291     -38.484  13.834 -28.878  1.00  0.00           C  
ATOM   4351  O   ASN A 291     -38.011  14.595 -29.722  1.00  0.00           O  
ATOM   4352  CB  ASN A 291     -37.176  12.025 -30.004  1.00  0.00           C  
ATOM   4353  CG  ASN A 291     -35.791  12.598 -29.886  1.00  0.00           C  
ATOM   4354  OD1 ASN A 291     -35.256  12.737 -28.780  1.00  0.00           O  
ATOM   4355  ND2 ASN A 291     -35.200  12.934 -31.004  1.00  0.00           N  
ATOM   4356  H   ASN A 291     -39.425  11.030 -27.880  1.00  0.00           H  
ATOM   4357  HA  ASN A 291     -37.471  12.248 -27.904  1.00  0.00           H  
ATOM   4358 1HB  ASN A 291     -37.101  10.941 -30.097  1.00  0.00           H  
ATOM   4359 2HB  ASN A 291     -37.635  12.401 -30.919  1.00  0.00           H  
ATOM   4360 1HD2 ASN A 291     -34.277  13.320 -30.986  1.00  0.00           H  
ATOM   4361 2HD2 ASN A 291     -35.670  12.804 -31.876  1.00  0.00           H  
ATOM   4362  N   PRO A 292     -39.382  14.210 -27.976  1.00  0.00           N  
ATOM   4363  CA  PRO A 292     -39.862  15.583 -27.864  1.00  0.00           C  
ATOM   4364  C   PRO A 292     -38.836  16.492 -27.199  1.00  0.00           C  
ATOM   4365  O   PRO A 292     -38.043  16.046 -26.370  1.00  0.00           O  
ATOM   4366  CB  PRO A 292     -41.121  15.433 -27.004  1.00  0.00           C  
ATOM   4367  CG  PRO A 292     -40.847  14.235 -26.160  1.00  0.00           C  
ATOM   4368  CD  PRO A 292     -40.052  13.322 -27.054  1.00  0.00           C  
ATOM   4369  HA  PRO A 292     -40.112  15.962 -28.866  1.00  0.00           H  
ATOM   4370 1HB  PRO A 292     -41.282  16.346 -26.411  1.00  0.00           H  
ATOM   4371 2HB  PRO A 292     -42.004  15.309 -27.648  1.00  0.00           H  
ATOM   4372 1HG  PRO A 292     -40.296  14.527 -25.254  1.00  0.00           H  
ATOM   4373 2HG  PRO A 292     -41.792  13.783 -25.826  1.00  0.00           H  
ATOM   4374 1HD  PRO A 292     -39.320  12.764 -26.451  1.00  0.00           H  
ATOM   4375 2HD  PRO A 292     -40.733  12.632 -27.574  1.00  0.00           H  
ATOM   4376  N   SER A 293     -38.857  17.770 -27.567  1.00  0.00           N  
ATOM   4377  CA  SER A 293     -37.957  18.751 -26.970  1.00  0.00           C  
ATOM   4378  C   SER A 293     -38.190  18.854 -25.469  1.00  0.00           C  
ATOM   4379  O   SER A 293     -39.277  18.550 -24.978  1.00  0.00           O  
ATOM   4380  CB  SER A 293     -38.153  20.107 -27.618  1.00  0.00           C  
ATOM   4381  OG  SER A 293     -39.413  20.635 -27.308  1.00  0.00           O  
ATOM   4382  H   SER A 293     -39.512  18.067 -28.277  1.00  0.00           H  
ATOM   4383  HA  SER A 293     -36.929  18.425 -27.139  1.00  0.00           H  
ATOM   4384 1HB  SER A 293     -37.376  20.790 -27.276  1.00  0.00           H  
ATOM   4385 2HB  SER A 293     -38.051  20.012 -28.699  1.00  0.00           H  
ATOM   4386  HG  SER A 293     -39.460  21.486 -27.750  1.00  0.00           H  
ATOM   4387  N   PRO A 294     -37.163  19.285 -24.742  1.00  0.00           N  
ATOM   4388  CA  PRO A 294     -37.151  19.142 -23.292  1.00  0.00           C  
ATOM   4389  C   PRO A 294     -38.285  19.894 -22.638  1.00  0.00           C  
ATOM   4390  O   PRO A 294     -38.882  19.418 -21.672  1.00  0.00           O  
ATOM   4391  CB  PRO A 294     -35.792  19.732 -22.901  1.00  0.00           C  
ATOM   4392  CG  PRO A 294     -34.945  19.534 -24.111  1.00  0.00           C  
ATOM   4393  CD  PRO A 294     -35.880  19.772 -25.266  1.00  0.00           C  
ATOM   4394  HA  PRO A 294     -37.205  18.074 -23.034  1.00  0.00           H  
ATOM   4395 1HB  PRO A 294     -35.907  20.792 -22.629  1.00  0.00           H  
ATOM   4396 2HB  PRO A 294     -35.398  19.213 -22.014  1.00  0.00           H  
ATOM   4397 1HG  PRO A 294     -34.098  20.235 -24.100  1.00  0.00           H  
ATOM   4398 2HG  PRO A 294     -34.518  18.520 -24.114  1.00  0.00           H  
ATOM   4399 1HD  PRO A 294     -35.913  20.848 -25.496  1.00  0.00           H  
ATOM   4400 2HD  PRO A 294     -35.539  19.198 -26.140  1.00  0.00           H  
ATOM   4401  N   VAL A 295     -38.598  21.075 -23.153  1.00  0.00           N  
ATOM   4402  CA  VAL A 295     -39.745  21.788 -22.605  1.00  0.00           C  
ATOM   4403  C   VAL A 295     -41.039  21.021 -22.850  1.00  0.00           C  
ATOM   4404  O   VAL A 295     -41.900  20.940 -21.974  1.00  0.00           O  
ATOM   4405  CB  VAL A 295     -39.855  23.189 -23.237  1.00  0.00           C  
ATOM   4406  CG1 VAL A 295     -40.241  23.082 -24.705  1.00  0.00           C  
ATOM   4407  CG2 VAL A 295     -40.869  24.025 -22.471  1.00  0.00           C  
ATOM   4408  H   VAL A 295     -38.037  21.447 -23.906  1.00  0.00           H  
ATOM   4409  HA  VAL A 295     -39.603  21.899 -21.530  1.00  0.00           H  
ATOM   4410  HB  VAL A 295     -38.879  23.673 -23.196  1.00  0.00           H  
ATOM   4411 1HG1 VAL A 295     -40.314  24.081 -25.136  1.00  0.00           H  
ATOM   4412 2HG1 VAL A 295     -39.483  22.511 -25.240  1.00  0.00           H  
ATOM   4413 3HG1 VAL A 295     -41.205  22.580 -24.792  1.00  0.00           H  
ATOM   4414 1HG2 VAL A 295     -40.940  25.014 -22.923  1.00  0.00           H  
ATOM   4415 2HG2 VAL A 295     -41.843  23.538 -22.507  1.00  0.00           H  
ATOM   4416 3HG2 VAL A 295     -40.550  24.122 -21.433  1.00  0.00           H  
ATOM   4417  N   ALA A 296     -41.121  20.471 -24.079  1.00  0.00           N  
ATOM   4418  CA  ALA A 296     -42.310  19.707 -24.441  1.00  0.00           C  
ATOM   4419  C   ALA A 296     -42.475  18.488 -23.543  1.00  0.00           C  
ATOM   4420  O   ALA A 296     -43.583  18.165 -23.115  1.00  0.00           O  
ATOM   4421  CB  ALA A 296     -42.244  19.284 -25.901  1.00  0.00           C  
ATOM   4422  H   ALA A 296     -40.357  20.599 -24.728  1.00  0.00           H  
ATOM   4423  HA  ALA A 296     -43.180  20.348 -24.298  1.00  0.00           H  
ATOM   4424 1HB  ALA A 296     -43.138  18.715 -26.156  1.00  0.00           H  
ATOM   4425 2HB  ALA A 296     -42.185  20.170 -26.534  1.00  0.00           H  
ATOM   4426 3HB  ALA A 296     -41.363  18.665 -26.061  1.00  0.00           H  
ATOM   4427  N   LEU A 297     -41.320  17.839 -23.289  1.00  0.00           N  
ATOM   4428  CA  LEU A 297     -41.340  16.654 -22.441  1.00  0.00           C  
ATOM   4429  C   LEU A 297     -41.822  16.990 -21.036  1.00  0.00           C  
ATOM   4430  O   LEU A 297     -42.597  16.241 -20.440  1.00  0.00           O  
ATOM   4431  CB  LEU A 297     -39.942  16.028 -22.372  1.00  0.00           C  
ATOM   4432  CG  LEU A 297     -39.825  14.752 -21.528  1.00  0.00           C  
ATOM   4433  CD1 LEU A 297     -40.742  13.679 -22.100  1.00  0.00           C  
ATOM   4434  CD2 LEU A 297     -38.378  14.283 -21.514  1.00  0.00           C  
ATOM   4435  H   LEU A 297     -40.461  18.188 -23.691  1.00  0.00           H  
ATOM   4436  HA  LEU A 297     -42.028  15.929 -22.876  1.00  0.00           H  
ATOM   4437 1HB  LEU A 297     -39.619  15.786 -23.383  1.00  0.00           H  
ATOM   4438 2HB  LEU A 297     -39.252  16.763 -21.958  1.00  0.00           H  
ATOM   4439  HG  LEU A 297     -40.149  14.959 -20.508  1.00  0.00           H  
ATOM   4440 1HD1 LEU A 297     -40.660  12.772 -21.500  1.00  0.00           H  
ATOM   4441 2HD1 LEU A 297     -41.773  14.033 -22.080  1.00  0.00           H  
ATOM   4442 3HD1 LEU A 297     -40.452  13.462 -23.127  1.00  0.00           H  
ATOM   4443 1HD2 LEU A 297     -38.295  13.376 -20.914  1.00  0.00           H  
ATOM   4444 2HD2 LEU A 297     -38.053  14.074 -22.534  1.00  0.00           H  
ATOM   4445 3HD2 LEU A 297     -37.747  15.061 -21.085  1.00  0.00           H  
ATOM   4446  N   ALA A 298     -41.324  18.145 -20.551  1.00  0.00           N  
ATOM   4447  CA  ALA A 298     -41.709  18.583 -19.215  1.00  0.00           C  
ATOM   4448  C   ALA A 298     -43.210  18.832 -19.127  1.00  0.00           C  
ATOM   4449  O   ALA A 298     -43.852  18.473 -18.140  1.00  0.00           O  
ATOM   4450  CB  ALA A 298     -40.941  19.838 -18.827  1.00  0.00           C  
ATOM   4451  H   ALA A 298     -40.692  18.687 -21.123  1.00  0.00           H  
ATOM   4452  HA  ALA A 298     -41.461  17.787 -18.513  1.00  0.00           H  
ATOM   4453 1HB  ALA A 298     -41.239  20.153 -17.827  1.00  0.00           H  
ATOM   4454 2HB  ALA A 298     -39.872  19.628 -18.838  1.00  0.00           H  
ATOM   4455 3HB  ALA A 298     -41.162  20.633 -19.538  1.00  0.00           H  
ATOM   4456  N   ILE A 299     -43.721  19.460 -20.206  1.00  0.00           N  
ATOM   4457  CA  ILE A 299     -45.148  19.756 -20.249  1.00  0.00           C  
ATOM   4458  C   ILE A 299     -45.978  18.479 -20.212  1.00  0.00           C  
ATOM   4459  O   ILE A 299     -47.001  18.411 -19.530  1.00  0.00           O  
ATOM   4460  CB  ILE A 299     -45.504  20.563 -21.511  1.00  0.00           C  
ATOM   4461  CG1 ILE A 299     -44.893  21.965 -21.436  1.00  0.00           C  
ATOM   4462  CG2 ILE A 299     -47.013  20.644 -21.682  1.00  0.00           C  
ATOM   4463  CD1 ILE A 299     -44.959  22.729 -22.739  1.00  0.00           C  
ATOM   4464  H   ILE A 299     -43.105  19.714 -20.965  1.00  0.00           H  
ATOM   4465  HA  ILE A 299     -45.404  20.353 -19.374  1.00  0.00           H  
ATOM   4466  HB  ILE A 299     -45.073  20.078 -22.386  1.00  0.00           H  
ATOM   4467 1HG1 ILE A 299     -45.410  22.547 -20.673  1.00  0.00           H  
ATOM   4468 2HG1 ILE A 299     -43.847  21.892 -21.138  1.00  0.00           H  
ATOM   4469 1HG2 ILE A 299     -47.246  21.219 -22.578  1.00  0.00           H  
ATOM   4470 2HG2 ILE A 299     -47.422  19.640 -21.779  1.00  0.00           H  
ATOM   4471 3HG2 ILE A 299     -47.452  21.133 -20.813  1.00  0.00           H  
ATOM   4472 1HD1 ILE A 299     -44.507  23.713 -22.607  1.00  0.00           H  
ATOM   4473 2HD1 ILE A 299     -44.416  22.181 -23.510  1.00  0.00           H  
ATOM   4474 3HD1 ILE A 299     -45.999  22.847 -23.040  1.00  0.00           H  
ATOM   4475  N   ILE A 300     -45.481  17.485 -20.978  1.00  0.00           N  
ATOM   4476  CA  ILE A 300     -46.181  16.207 -21.030  1.00  0.00           C  
ATOM   4477  C   ILE A 300     -46.226  15.548 -19.658  1.00  0.00           C  
ATOM   4478  O   ILE A 300     -47.249  14.989 -19.261  1.00  0.00           O  
ATOM   4479  CB  ILE A 300     -45.510  15.254 -22.036  1.00  0.00           C  
ATOM   4480  CG1 ILE A 300     -45.693  15.771 -23.465  1.00  0.00           C  
ATOM   4481  CG2 ILE A 300     -46.077  13.849 -21.897  1.00  0.00           C  
ATOM   4482  CD1 ILE A 300     -44.842  15.053 -24.488  1.00  0.00           C  
ATOM   4483  H   ILE A 300     -44.633  17.645 -21.502  1.00  0.00           H  
ATOM   4484  HA  ILE A 300     -47.205  16.386 -21.355  1.00  0.00           H  
ATOM   4485  HB  ILE A 300     -44.437  15.222 -21.847  1.00  0.00           H  
ATOM   4486 1HG1 ILE A 300     -46.737  15.669 -23.758  1.00  0.00           H  
ATOM   4487 2HG1 ILE A 300     -45.446  16.832 -23.502  1.00  0.00           H  
ATOM   4488 1HG2 ILE A 300     -45.592  13.189 -22.616  1.00  0.00           H  
ATOM   4489 2HG2 ILE A 300     -45.896  13.482 -20.888  1.00  0.00           H  
ATOM   4490 3HG2 ILE A 300     -47.150  13.870 -22.090  1.00  0.00           H  
ATOM   4491 1HD1 ILE A 300     -45.026  15.476 -25.476  1.00  0.00           H  
ATOM   4492 2HD1 ILE A 300     -43.788  15.173 -24.233  1.00  0.00           H  
ATOM   4493 3HD1 ILE A 300     -45.096  13.994 -24.493  1.00  0.00           H  
ATOM   4494  N   GLU A 301     -45.070  15.646 -18.969  1.00  0.00           N  
ATOM   4495  CA  GLU A 301     -44.981  15.056 -17.639  1.00  0.00           C  
ATOM   4496  C   GLU A 301     -45.969  15.707 -16.680  1.00  0.00           C  
ATOM   4497  O   GLU A 301     -46.610  15.028 -15.878  1.00  0.00           O  
ATOM   4498  CB  GLU A 301     -43.559  15.189 -17.091  1.00  0.00           C  
ATOM   4499  CG  GLU A 301     -43.346  14.542 -15.730  1.00  0.00           C  
ATOM   4500  CD  GLU A 301     -41.921  14.628 -15.257  1.00  0.00           C  
ATOM   4501  OE1 GLU A 301     -41.041  14.649 -16.084  1.00  0.00           O  
ATOM   4502  OE2 GLU A 301     -41.712  14.672 -14.068  1.00  0.00           O  
ATOM   4503  H   GLU A 301     -44.287  16.127 -19.388  1.00  0.00           H  
ATOM   4504  HA  GLU A 301     -45.229  13.996 -17.713  1.00  0.00           H  
ATOM   4505 1HB  GLU A 301     -42.855  14.737 -17.790  1.00  0.00           H  
ATOM   4506 2HB  GLU A 301     -43.300  16.245 -17.004  1.00  0.00           H  
ATOM   4507 1HG  GLU A 301     -43.988  15.035 -15.000  1.00  0.00           H  
ATOM   4508 2HG  GLU A 301     -43.643  13.496 -15.786  1.00  0.00           H  
ATOM   4509  N   GLU A 302     -46.049  17.047 -16.809  1.00  0.00           N  
ATOM   4510  CA  GLU A 302     -46.961  17.792 -15.949  1.00  0.00           C  
ATOM   4511  C   GLU A 302     -48.407  17.371 -16.182  1.00  0.00           C  
ATOM   4512  O   GLU A 302     -49.181  17.224 -15.236  1.00  0.00           O  
ATOM   4513  CB  GLU A 302     -46.813  19.296 -16.191  1.00  0.00           C  
ATOM   4514  CG  GLU A 302     -45.494  19.883 -15.708  1.00  0.00           C  
ATOM   4515  CD  GLU A 302     -45.332  19.809 -14.215  1.00  0.00           C  
ATOM   4516  OE1 GLU A 302     -46.096  20.436 -13.522  1.00  0.00           O  
ATOM   4517  OE2 GLU A 302     -44.442  19.123 -13.768  1.00  0.00           O  
ATOM   4518  H   GLU A 302     -45.476  17.510 -17.500  1.00  0.00           H  
ATOM   4519  HA  GLU A 302     -46.709  17.579 -14.910  1.00  0.00           H  
ATOM   4520 1HB  GLU A 302     -46.901  19.504 -17.257  1.00  0.00           H  
ATOM   4521 2HB  GLU A 302     -47.620  19.827 -15.686  1.00  0.00           H  
ATOM   4522 1HG  GLU A 302     -44.673  19.342 -16.178  1.00  0.00           H  
ATOM   4523 2HG  GLU A 302     -45.434  20.924 -16.024  1.00  0.00           H  
ATOM   4524  N   VAL A 303     -48.718  17.188 -17.482  1.00  0.00           N  
ATOM   4525  CA  VAL A 303     -50.071  16.782 -17.842  1.00  0.00           C  
ATOM   4526  C   VAL A 303     -50.414  15.423 -17.247  1.00  0.00           C  
ATOM   4527  O   VAL A 303     -51.522  15.211 -16.754  1.00  0.00           O  
ATOM   4528  CB  VAL A 303     -50.222  16.722 -19.373  1.00  0.00           C  
ATOM   4529  CG1 VAL A 303     -51.562  16.108 -19.753  1.00  0.00           C  
ATOM   4530  CG2 VAL A 303     -50.082  18.117 -19.963  1.00  0.00           C  
ATOM   4531  H   VAL A 303     -48.007  17.337 -18.184  1.00  0.00           H  
ATOM   4532  HA  VAL A 303     -50.770  17.522 -17.450  1.00  0.00           H  
ATOM   4533  HB  VAL A 303     -49.445  16.074 -19.781  1.00  0.00           H  
ATOM   4534 1HG1 VAL A 303     -51.651  16.073 -20.839  1.00  0.00           H  
ATOM   4535 2HG1 VAL A 303     -51.625  15.097 -19.351  1.00  0.00           H  
ATOM   4536 3HG1 VAL A 303     -52.369  16.715 -19.342  1.00  0.00           H  
ATOM   4537 1HG2 VAL A 303     -50.189  18.067 -21.046  1.00  0.00           H  
ATOM   4538 2HG2 VAL A 303     -50.855  18.766 -19.551  1.00  0.00           H  
ATOM   4539 3HG2 VAL A 303     -49.100  18.520 -19.714  1.00  0.00           H  
ATOM   4540  N   ALA A 304     -49.408  14.527 -17.322  1.00  0.00           N  
ATOM   4541  CA  ALA A 304     -49.607  13.185 -16.787  1.00  0.00           C  
ATOM   4542  C   ALA A 304     -49.876  13.223 -15.289  1.00  0.00           C  
ATOM   4543  O   ALA A 304     -50.736  12.502 -14.784  1.00  0.00           O  
ATOM   4544  CB  ALA A 304     -48.397  12.311 -17.085  1.00  0.00           C  
ATOM   4545  H   ALA A 304     -48.535  14.802 -17.748  1.00  0.00           H  
ATOM   4546  HA  ALA A 304     -50.482  12.753 -17.273  1.00  0.00           H  
ATOM   4547 1HB  ALA A 304     -48.561  11.313 -16.679  1.00  0.00           H  
ATOM   4548 2HB  ALA A 304     -48.252  12.245 -18.163  1.00  0.00           H  
ATOM   4549 3HB  ALA A 304     -47.511  12.748 -16.626  1.00  0.00           H  
ATOM   4550  N   ARG A 305     -49.098  14.097 -14.619  1.00  0.00           N  
ATOM   4551  CA  ARG A 305     -49.256  14.233 -13.176  1.00  0.00           C  
ATOM   4552  C   ARG A 305     -50.653  14.724 -12.818  1.00  0.00           C  
ATOM   4553  O   ARG A 305     -51.264  14.243 -11.864  1.00  0.00           O  
ATOM   4554  CB  ARG A 305     -48.222  15.197 -12.613  1.00  0.00           C  
ATOM   4555  CG  ARG A 305     -46.794  14.676 -12.612  1.00  0.00           C  
ATOM   4556  CD  ARG A 305     -45.850  15.660 -12.024  1.00  0.00           C  
ATOM   4557  NE  ARG A 305     -44.472  15.201 -12.097  1.00  0.00           N  
ATOM   4558  CZ  ARG A 305     -43.892  14.379 -11.202  1.00  0.00           C  
ATOM   4559  NH1 ARG A 305     -44.580  13.935 -10.174  1.00  0.00           N  
ATOM   4560  NH2 ARG A 305     -42.630  14.018 -11.357  1.00  0.00           N  
ATOM   4561  H   ARG A 305     -48.419  14.643 -15.130  1.00  0.00           H  
ATOM   4562  HA  ARG A 305     -49.104  13.255 -12.718  1.00  0.00           H  
ATOM   4563 1HB  ARG A 305     -48.235  16.121 -13.189  1.00  0.00           H  
ATOM   4564 2HB  ARG A 305     -48.482  15.449 -11.585  1.00  0.00           H  
ATOM   4565 1HG  ARG A 305     -46.742  13.758 -12.025  1.00  0.00           H  
ATOM   4566 2HG  ARG A 305     -46.481  14.470 -13.636  1.00  0.00           H  
ATOM   4567 1HD  ARG A 305     -45.924  16.603 -12.566  1.00  0.00           H  
ATOM   4568 2HD  ARG A 305     -46.100  15.823 -10.977  1.00  0.00           H  
ATOM   4569  HE  ARG A 305     -43.911  15.522 -12.875  1.00  0.00           H  
ATOM   4570 1HH1 ARG A 305     -45.545  14.210 -10.055  1.00  0.00           H  
ATOM   4571 2HH1 ARG A 305     -44.145  13.319  -9.503  1.00  0.00           H  
ATOM   4572 1HH2 ARG A 305     -42.100  14.360 -12.148  1.00  0.00           H  
ATOM   4573 2HH2 ARG A 305     -42.195  13.402 -10.686  1.00  0.00           H  
ATOM   4574  N   ALA A 306     -51.112  15.697 -13.631  1.00  0.00           N  
ATOM   4575  CA  ALA A 306     -52.439  16.255 -13.397  1.00  0.00           C  
ATOM   4576  C   ALA A 306     -53.517  15.191 -13.548  1.00  0.00           C  
ATOM   4577  O   ALA A 306     -54.463  15.136 -12.763  1.00  0.00           O  
ATOM   4578  CB  ALA A 306     -52.702  17.414 -14.349  1.00  0.00           C  
ATOM   4579  H   ALA A 306     -50.527  16.022 -14.388  1.00  0.00           H  
ATOM   4580  HA  ALA A 306     -52.475  16.625 -12.372  1.00  0.00           H  
ATOM   4581 1HB  ALA A 306     -53.696  17.819 -14.162  1.00  0.00           H  
ATOM   4582 2HB  ALA A 306     -51.956  18.193 -14.188  1.00  0.00           H  
ATOM   4583 3HB  ALA A 306     -52.641  17.060 -15.377  1.00  0.00           H  
ATOM   4584  N   VAL A 307     -53.320  14.359 -14.592  1.00  0.00           N  
ATOM   4585  CA  VAL A 307     -54.282  13.293 -14.847  1.00  0.00           C  
ATOM   4586  C   VAL A 307     -54.343  12.316 -13.680  1.00  0.00           C  
ATOM   4587  O   VAL A 307     -55.422  11.872 -13.285  1.00  0.00           O  
ATOM   4588  CB  VAL A 307     -53.906  12.532 -16.131  1.00  0.00           C  
ATOM   4589  CG1 VAL A 307     -54.783  11.299 -16.295  1.00  0.00           C  
ATOM   4590  CG2 VAL A 307     -54.039  13.451 -17.336  1.00  0.00           C  
ATOM   4591  H   VAL A 307     -52.509  14.489 -15.179  1.00  0.00           H  
ATOM   4592  HA  VAL A 307     -55.267  13.741 -14.980  1.00  0.00           H  
ATOM   4593  HB  VAL A 307     -52.876  12.185 -16.050  1.00  0.00           H  
ATOM   4594 1HG1 VAL A 307     -54.503  10.772 -17.208  1.00  0.00           H  
ATOM   4595 2HG1 VAL A 307     -54.644  10.638 -15.439  1.00  0.00           H  
ATOM   4596 3HG1 VAL A 307     -55.828  11.601 -16.357  1.00  0.00           H  
ATOM   4597 1HG2 VAL A 307     -53.771  12.906 -18.241  1.00  0.00           H  
ATOM   4598 2HG2 VAL A 307     -55.068  13.802 -17.414  1.00  0.00           H  
ATOM   4599 3HG2 VAL A 307     -53.372  14.305 -17.217  1.00  0.00           H  
ATOM   4600  N   ARG A 308     -53.136  12.013 -13.160  1.00  0.00           N  
ATOM   4601  CA  ARG A 308     -53.056  11.088 -12.035  1.00  0.00           C  
ATOM   4602  C   ARG A 308     -53.788  11.636 -10.817  1.00  0.00           C  
ATOM   4603  O   ARG A 308     -54.485  10.901 -10.118  1.00  0.00           O  
ATOM   4604  CB  ARG A 308     -51.605  10.813 -11.670  1.00  0.00           C  
ATOM   4605  CG  ARG A 308     -50.831   9.996 -12.693  1.00  0.00           C  
ATOM   4606  CD  ARG A 308     -49.463   9.671 -12.215  1.00  0.00           C  
ATOM   4607  NE  ARG A 308     -48.706   8.921 -13.204  1.00  0.00           N  
ATOM   4608  CZ  ARG A 308     -47.870   9.472 -14.106  1.00  0.00           C  
ATOM   4609  NH1 ARG A 308     -47.695  10.774 -14.131  1.00  0.00           N  
ATOM   4610  NH2 ARG A 308     -47.227   8.702 -14.967  1.00  0.00           N  
ATOM   4611  H   ARG A 308     -52.309  12.433 -13.559  1.00  0.00           H  
ATOM   4612  HA  ARG A 308     -53.525  10.148 -12.327  1.00  0.00           H  
ATOM   4613 1HB  ARG A 308     -51.079  11.758 -11.536  1.00  0.00           H  
ATOM   4614 2HB  ARG A 308     -51.563  10.278 -10.721  1.00  0.00           H  
ATOM   4615 1HG  ARG A 308     -51.358   9.062 -12.886  1.00  0.00           H  
ATOM   4616 2HG  ARG A 308     -50.745  10.563 -13.621  1.00  0.00           H  
ATOM   4617 1HD  ARG A 308     -48.924  10.594 -12.001  1.00  0.00           H  
ATOM   4618 2HD  ARG A 308     -49.528   9.070 -11.308  1.00  0.00           H  
ATOM   4619  HE  ARG A 308     -48.815   7.916 -13.217  1.00  0.00           H  
ATOM   4620 1HH1 ARG A 308     -48.187  11.363 -13.473  1.00  0.00           H  
ATOM   4621 2HH1 ARG A 308     -47.068  11.187 -14.807  1.00  0.00           H  
ATOM   4622 1HH2 ARG A 308     -47.362   7.700 -14.948  1.00  0.00           H  
ATOM   4623 2HH2 ARG A 308     -46.601   9.114 -15.642  1.00  0.00           H  
ATOM   4624  N   GLU A 309     -53.589  12.954 -10.610  1.00  0.00           N  
ATOM   4625  CA  GLU A 309     -54.235  13.604  -9.477  1.00  0.00           C  
ATOM   4626  C   GLU A 309     -55.752  13.535  -9.595  1.00  0.00           C  
ATOM   4627  O   GLU A 309     -56.450  13.291  -8.611  1.00  0.00           O  
ATOM   4628  CB  GLU A 309     -53.788  15.063  -9.372  1.00  0.00           C  
ATOM   4629  CG  GLU A 309     -52.335  15.247  -8.956  1.00  0.00           C  
ATOM   4630  CD  GLU A 309     -52.058  14.754  -7.563  1.00  0.00           C  
ATOM   4631  OE1 GLU A 309     -52.994  14.437  -6.868  1.00  0.00           O  
ATOM   4632  OE2 GLU A 309     -50.909  14.694  -7.193  1.00  0.00           O  
ATOM   4633  H   GLU A 309     -52.994  13.468 -11.245  1.00  0.00           H  
ATOM   4634  HA  GLU A 309     -53.942  13.082  -8.566  1.00  0.00           H  
ATOM   4635 1HB  GLU A 309     -53.925  15.557 -10.334  1.00  0.00           H  
ATOM   4636 2HB  GLU A 309     -54.412  15.584  -8.645  1.00  0.00           H  
ATOM   4637 1HG  GLU A 309     -51.697  14.705  -9.654  1.00  0.00           H  
ATOM   4638 2HG  GLU A 309     -52.081  16.304  -9.020  1.00  0.00           H  
ATOM   4639  N   THR A 310     -56.212  13.763 -10.842  1.00  0.00           N  
ATOM   4640  CA  THR A 310     -57.648  13.724 -11.091  1.00  0.00           C  
ATOM   4641  C   THR A 310     -58.222  12.344 -10.795  1.00  0.00           C  
ATOM   4642  O   THR A 310     -59.301  12.221 -10.215  1.00  0.00           O  
ATOM   4643  CB  THR A 310     -57.970  14.118 -12.544  1.00  0.00           C  
ATOM   4644  OG1 THR A 310     -57.526  15.459 -12.788  1.00  0.00           O  
ATOM   4645  CG2 THR A 310     -59.466  14.029 -12.802  1.00  0.00           C  
ATOM   4646  H   THR A 310     -55.552  13.955 -11.582  1.00  0.00           H  
ATOM   4647  HA  THR A 310     -58.133  14.439 -10.426  1.00  0.00           H  
ATOM   4648  HB  THR A 310     -57.448  13.447 -13.227  1.00  0.00           H  
ATOM   4649  HG1 THR A 310     -56.580  15.457 -12.954  1.00  0.00           H  
ATOM   4650 1HG2 THR A 310     -59.675  14.310 -13.834  1.00  0.00           H  
ATOM   4651 2HG2 THR A 310     -59.805  13.007 -12.629  1.00  0.00           H  
ATOM   4652 3HG2 THR A 310     -59.992  14.704 -12.129  1.00  0.00           H  
ATOM   4653  N   ILE A 311     -57.446  11.329 -11.225  1.00  0.00           N  
ATOM   4654  CA  ILE A 311     -57.880   9.955 -11.003  1.00  0.00           C  
ATOM   4655  C   ILE A 311     -58.099   9.679  -9.521  1.00  0.00           C  
ATOM   4656  O   ILE A 311     -59.081   9.045  -9.137  1.00  0.00           O  
ATOM   4657  CB  ILE A 311     -56.853   8.955 -11.565  1.00  0.00           C  
ATOM   4658  CG1 ILE A 311     -56.821   9.025 -13.094  1.00  0.00           C  
ATOM   4659  CG2 ILE A 311     -57.174   7.544 -11.100  1.00  0.00           C  
ATOM   4660  CD1 ILE A 311     -55.656   8.290 -13.715  1.00  0.00           C  
ATOM   4661  H   ILE A 311     -56.576  11.539 -11.694  1.00  0.00           H  
ATOM   4662  HA  ILE A 311     -58.827   9.803 -11.521  1.00  0.00           H  
ATOM   4663  HB  ILE A 311     -55.856   9.224 -11.217  1.00  0.00           H  
ATOM   4664 1HG1 ILE A 311     -57.743   8.606 -13.496  1.00  0.00           H  
ATOM   4665 2HG1 ILE A 311     -56.773  10.068 -13.410  1.00  0.00           H  
ATOM   4666 1HG2 ILE A 311     -56.439   6.850 -11.507  1.00  0.00           H  
ATOM   4667 2HG2 ILE A 311     -57.147   7.504 -10.012  1.00  0.00           H  
ATOM   4668 3HG2 ILE A 311     -58.169   7.263 -11.448  1.00  0.00           H  
ATOM   4669 1HD1 ILE A 311     -55.702   8.385 -14.801  1.00  0.00           H  
ATOM   4670 2HD1 ILE A 311     -54.721   8.718 -13.353  1.00  0.00           H  
ATOM   4671 3HD1 ILE A 311     -55.703   7.237 -13.442  1.00  0.00           H  
ATOM   4672  N   ASP A 312     -57.154  10.176  -8.710  1.00  0.00           N  
ATOM   4673  CA  ASP A 312     -57.222  10.127  -7.251  1.00  0.00           C  
ATOM   4674  C   ASP A 312     -58.413  10.912  -6.704  1.00  0.00           C  
ATOM   4675  O   ASP A 312     -59.076  10.476  -5.763  1.00  0.00           O  
ATOM   4676  CB  ASP A 312     -55.929  10.673  -6.642  1.00  0.00           C  
ATOM   4677  CG  ASP A 312     -54.744   9.735  -6.829  1.00  0.00           C  
ATOM   4678  OD1 ASP A 312     -54.962   8.589  -7.144  1.00  0.00           O  
ATOM   4679  OD2 ASP A 312     -53.632  10.173  -6.655  1.00  0.00           O  
ATOM   4680  H   ASP A 312     -56.339  10.613  -9.115  1.00  0.00           H  
ATOM   4681  HA  ASP A 312     -57.340   9.088  -6.944  1.00  0.00           H  
ATOM   4682 1HB  ASP A 312     -55.688  11.634  -7.098  1.00  0.00           H  
ATOM   4683 2HB  ASP A 312     -56.073  10.844  -5.574  1.00  0.00           H  
ATOM   4684  N   ALA A 313     -58.686  12.072  -7.293  1.00  0.00           N  
ATOM   4685  CA  ALA A 313     -59.808  12.899  -6.855  1.00  0.00           C  
ATOM   4686  C   ALA A 313     -61.124  12.389  -7.426  1.00  0.00           C  
ATOM   4687  O   ALA A 313     -62.099  12.208  -6.697  1.00  0.00           O  
ATOM   4688  CB  ALA A 313     -59.587  14.350  -7.256  1.00  0.00           C  
ATOM   4689  H   ALA A 313     -58.105  12.385  -8.058  1.00  0.00           H  
ATOM   4690  HA  ALA A 313     -59.870  12.838  -5.769  1.00  0.00           H  
ATOM   4691 1HB  ALA A 313     -60.433  14.952  -6.924  1.00  0.00           H  
ATOM   4692 2HB  ALA A 313     -58.674  14.721  -6.791  1.00  0.00           H  
ATOM   4693 3HB  ALA A 313     -59.497  14.419  -8.339  1.00  0.00           H  
ATOM   4694  N   ASN A 314     -61.138  12.160  -8.734  1.00  0.00           N  
ATOM   4695  CA  ASN A 314     -62.281  11.557  -9.406  1.00  0.00           C  
ATOM   4696  C   ASN A 314     -61.831  10.371 -10.250  1.00  0.00           C  
ATOM   4697  O   ASN A 314     -60.883  10.476 -11.028  1.00  0.00           O  
ATOM   4698  CB  ASN A 314     -63.010  12.581 -10.257  1.00  0.00           C  
ATOM   4699  CG  ASN A 314     -64.263  12.028 -10.879  1.00  0.00           C  
ATOM   4700  OD1 ASN A 314     -64.219  11.038 -11.618  1.00  0.00           O  
ATOM   4701  ND2 ASN A 314     -65.379  12.650 -10.595  1.00  0.00           N  
ATOM   4702  H   ASN A 314     -60.330  12.411  -9.286  1.00  0.00           H  
ATOM   4703  HA  ASN A 314     -62.970  11.181  -8.647  1.00  0.00           H  
ATOM   4704 1HB  ASN A 314     -63.273  13.443  -9.643  1.00  0.00           H  
ATOM   4705 2HB  ASN A 314     -62.349  12.932 -11.049  1.00  0.00           H  
ATOM   4706 1HD2 ASN A 314     -66.243  12.326 -10.981  1.00  0.00           H  
ATOM   4707 2HD2 ASN A 314     -65.368  13.447  -9.992  1.00  0.00           H  
ATOM   4708  N   SER A 315     -62.511   9.241 -10.096  1.00  0.00           N  
ATOM   4709  CA  SER A 315     -62.076   8.002 -10.730  1.00  0.00           C  
ATOM   4710  C   SER A 315     -63.060   7.527 -11.790  1.00  0.00           C  
ATOM   4711  O   SER A 315     -63.026   6.369 -12.206  1.00  0.00           O  
ATOM   4712  CB  SER A 315     -61.896   6.922  -9.682  1.00  0.00           C  
ATOM   4713  OG  SER A 315     -63.094   6.681  -8.997  1.00  0.00           O  
ATOM   4714  H   SER A 315     -63.347   9.243  -9.528  1.00  0.00           H  
ATOM   4715  HA  SER A 315     -61.118   8.182 -11.219  1.00  0.00           H  
ATOM   4716 1HB  SER A 315     -61.556   6.004 -10.160  1.00  0.00           H  
ATOM   4717 2HB  SER A 315     -61.125   7.226  -8.975  1.00  0.00           H  
ATOM   4718  HG  SER A 315     -62.900   5.992  -8.357  1.00  0.00           H  
ATOM   4719  N   SER A 316     -63.937   8.422 -12.226  1.00  0.00           N  
ATOM   4720  CA  SER A 316     -64.972   8.064 -13.190  1.00  0.00           C  
ATOM   4721  C   SER A 316     -64.375   7.738 -14.547  1.00  0.00           C  
ATOM   4722  O   SER A 316     -63.508   8.458 -15.043  1.00  0.00           O  
ATOM   4723  CB  SER A 316     -65.972   9.195 -13.329  1.00  0.00           C  
ATOM   4724  OG  SER A 316     -66.927   8.903 -14.312  1.00  0.00           O  
ATOM   4725  H   SER A 316     -63.885   9.371 -11.882  1.00  0.00           H  
ATOM   4726  HA  SER A 316     -65.493   7.177 -12.825  1.00  0.00           H  
ATOM   4727 1HB  SER A 316     -66.469   9.361 -12.373  1.00  0.00           H  
ATOM   4728 2HB  SER A 316     -65.448  10.113 -13.589  1.00  0.00           H  
ATOM   4729  HG  SER A 316     -67.518   9.659 -14.340  1.00  0.00           H  
ATOM   4730  N   PRO A 317     -64.842   6.648 -15.148  1.00  0.00           N  
ATOM   4731  CA  PRO A 317     -64.310   6.202 -16.429  1.00  0.00           C  
ATOM   4732  C   PRO A 317     -64.324   7.327 -17.440  1.00  0.00           C  
ATOM   4733  O   PRO A 317     -63.389   7.478 -18.227  1.00  0.00           O  
ATOM   4734  CB  PRO A 317     -65.265   5.072 -16.829  1.00  0.00           C  
ATOM   4735  CG  PRO A 317     -65.726   4.506 -15.530  1.00  0.00           C  
ATOM   4736  CD  PRO A 317     -65.907   5.707 -14.640  1.00  0.00           C  
ATOM   4737  HA  PRO A 317     -63.289   5.821 -16.284  1.00  0.00           H  
ATOM   4738 1HB  PRO A 317     -66.089   5.474 -17.436  1.00  0.00           H  
ATOM   4739 2HB  PRO A 317     -64.736   4.336 -17.452  1.00  0.00           H  
ATOM   4740 1HG  PRO A 317     -66.658   3.940 -15.672  1.00  0.00           H  
ATOM   4741 2HG  PRO A 317     -64.981   3.798 -15.138  1.00  0.00           H  
ATOM   4742 1HD  PRO A 317     -66.916   6.122 -14.785  1.00  0.00           H  
ATOM   4743 2HD  PRO A 317     -65.755   5.414 -13.591  1.00  0.00           H  
ATOM   4744  N   GLU A 318     -65.387   8.118 -17.420  1.00  0.00           N  
ATOM   4745  CA  GLU A 318     -65.508   9.233 -18.351  1.00  0.00           C  
ATOM   4746  C   GLU A 318     -64.371  10.230 -18.169  1.00  0.00           C  
ATOM   4747  O   GLU A 318     -63.751  10.664 -19.140  1.00  0.00           O  
ATOM   4748  CB  GLU A 318     -66.853   9.940 -18.165  1.00  0.00           C  
ATOM   4749  CG  GLU A 318     -67.094  11.096 -19.126  1.00  0.00           C  
ATOM   4750  CD  GLU A 318     -68.439  11.740 -18.939  1.00  0.00           C  
ATOM   4751  OE1 GLU A 318     -69.181  11.290 -18.100  1.00  0.00           O  
ATOM   4752  OE2 GLU A 318     -68.725  12.684 -19.637  1.00  0.00           O  
ATOM   4753  H   GLU A 318     -66.120   7.941 -16.748  1.00  0.00           H  
ATOM   4754  HA  GLU A 318     -65.456   8.842 -19.368  1.00  0.00           H  
ATOM   4755 1HB  GLU A 318     -67.662   9.221 -18.297  1.00  0.00           H  
ATOM   4756 2HB  GLU A 318     -66.922  10.329 -17.150  1.00  0.00           H  
ATOM   4757 1HG  GLU A 318     -66.319  11.847 -18.975  1.00  0.00           H  
ATOM   4758 2HG  GLU A 318     -67.010  10.728 -20.148  1.00  0.00           H  
ATOM   4759  N   VAL A 319     -64.139  10.561 -16.881  1.00  0.00           N  
ATOM   4760  CA  VAL A 319     -63.075  11.508 -16.568  1.00  0.00           C  
ATOM   4761  C   VAL A 319     -61.716  10.972 -16.999  1.00  0.00           C  
ATOM   4762  O   VAL A 319     -60.889  11.708 -17.536  1.00  0.00           O  
ATOM   4763  CB  VAL A 319     -63.051  11.804 -15.057  1.00  0.00           C  
ATOM   4764  CG1 VAL A 319     -61.825  12.629 -14.695  1.00  0.00           C  
ATOM   4765  CG2 VAL A 319     -64.326  12.527 -14.650  1.00  0.00           C  
ATOM   4766  H   VAL A 319     -64.707  10.147 -16.156  1.00  0.00           H  
ATOM   4767  HA  VAL A 319     -63.270  12.437 -17.104  1.00  0.00           H  
ATOM   4768  HB  VAL A 319     -62.977  10.863 -14.512  1.00  0.00           H  
ATOM   4769 1HG1 VAL A 319     -61.824  12.829 -13.623  1.00  0.00           H  
ATOM   4770 2HG1 VAL A 319     -60.924  12.077 -14.962  1.00  0.00           H  
ATOM   4771 3HG1 VAL A 319     -61.848  13.573 -15.240  1.00  0.00           H  
ATOM   4772 1HG2 VAL A 319     -64.303  12.732 -13.581  1.00  0.00           H  
ATOM   4773 2HG2 VAL A 319     -64.403  13.466 -15.199  1.00  0.00           H  
ATOM   4774 3HG2 VAL A 319     -65.188  11.901 -14.880  1.00  0.00           H  
ATOM   4775  N   ILE A 320     -61.540   9.661 -16.734  1.00  0.00           N  
ATOM   4776  CA  ILE A 320     -60.280   9.023 -17.097  1.00  0.00           C  
ATOM   4777  C   ILE A 320     -60.056   9.066 -18.604  1.00  0.00           C  
ATOM   4778  O   ILE A 320     -58.944   9.318 -19.069  1.00  0.00           O  
ATOM   4779  CB  ILE A 320     -60.244   7.561 -16.614  1.00  0.00           C  
ATOM   4780  CG1 ILE A 320     -60.196   7.505 -15.085  1.00  0.00           C  
ATOM   4781  CG2 ILE A 320     -59.053   6.831 -17.214  1.00  0.00           C  
ATOM   4782  CD1 ILE A 320     -60.433   6.125 -14.517  1.00  0.00           C  
ATOM   4783  H   ILE A 320     -62.285   9.145 -16.288  1.00  0.00           H  
ATOM   4784  HA  ILE A 320     -59.466   9.564 -16.616  1.00  0.00           H  
ATOM   4785  HB  ILE A 320     -61.160   7.055 -16.919  1.00  0.00           H  
ATOM   4786 1HG1 ILE A 320     -59.224   7.855 -14.739  1.00  0.00           H  
ATOM   4787 2HG1 ILE A 320     -60.950   8.177 -14.672  1.00  0.00           H  
ATOM   4788 1HG2 ILE A 320     -59.043   5.800 -16.862  1.00  0.00           H  
ATOM   4789 2HG2 ILE A 320     -59.129   6.843 -18.301  1.00  0.00           H  
ATOM   4790 3HG2 ILE A 320     -58.131   7.328 -16.910  1.00  0.00           H  
ATOM   4791 1HD1 ILE A 320     -60.384   6.166 -13.428  1.00  0.00           H  
ATOM   4792 2HD1 ILE A 320     -61.418   5.769 -14.823  1.00  0.00           H  
ATOM   4793 3HD1 ILE A 320     -59.669   5.443 -14.888  1.00  0.00           H  
ATOM   4794  N   VAL A 321     -61.164   8.809 -19.327  1.00  0.00           N  
ATOM   4795  CA  VAL A 321     -61.085   8.822 -20.783  1.00  0.00           C  
ATOM   4796  C   VAL A 321     -60.689  10.198 -21.302  1.00  0.00           C  
ATOM   4797  O   VAL A 321     -59.883  10.317 -22.224  1.00  0.00           O  
ATOM   4798  CB  VAL A 321     -62.439   8.416 -21.396  1.00  0.00           C  
ATOM   4799  CG1 VAL A 321     -62.424   8.620 -22.904  1.00  0.00           C  
ATOM   4800  CG2 VAL A 321     -62.750   6.967 -21.051  1.00  0.00           C  
ATOM   4801  H   VAL A 321     -62.031   8.613 -18.846  1.00  0.00           H  
ATOM   4802  HA  VAL A 321     -60.329   8.100 -21.095  1.00  0.00           H  
ATOM   4803  HB  VAL A 321     -63.218   9.062 -20.992  1.00  0.00           H  
ATOM   4804 1HG1 VAL A 321     -63.388   8.328 -23.320  1.00  0.00           H  
ATOM   4805 2HG1 VAL A 321     -62.235   9.670 -23.127  1.00  0.00           H  
ATOM   4806 3HG1 VAL A 321     -61.638   8.007 -23.346  1.00  0.00           H  
ATOM   4807 1HG2 VAL A 321     -63.708   6.687 -21.486  1.00  0.00           H  
ATOM   4808 2HG2 VAL A 321     -61.967   6.322 -21.450  1.00  0.00           H  
ATOM   4809 3HG2 VAL A 321     -62.797   6.854 -19.968  1.00  0.00           H  
ATOM   4810  N   SER A 322     -61.298  11.217 -20.660  1.00  0.00           N  
ATOM   4811  CA  SER A 322     -61.004  12.589 -21.060  1.00  0.00           C  
ATOM   4812  C   SER A 322     -59.534  12.921 -20.846  1.00  0.00           C  
ATOM   4813  O   SER A 322     -58.906  13.570 -21.683  1.00  0.00           O  
ATOM   4814  CB  SER A 322     -61.870  13.558 -20.279  1.00  0.00           C  
ATOM   4815  OG  SER A 322     -63.222  13.402 -20.609  1.00  0.00           O  
ATOM   4816  H   SER A 322     -61.946  11.011 -19.913  1.00  0.00           H  
ATOM   4817  HA  SER A 322     -61.228  12.695 -22.123  1.00  0.00           H  
ATOM   4818 1HB  SER A 322     -61.731  13.390 -19.211  1.00  0.00           H  
ATOM   4819 2HB  SER A 322     -61.556  14.579 -20.493  1.00  0.00           H  
ATOM   4820  HG  SER A 322     -63.700  14.044 -20.078  1.00  0.00           H  
ATOM   4821  N   GLY A 323     -59.030  12.444 -19.690  1.00  0.00           N  
ATOM   4822  CA  GLY A 323     -57.630  12.692 -19.364  1.00  0.00           C  
ATOM   4823  C   GLY A 323     -56.704  12.056 -20.392  1.00  0.00           C  
ATOM   4824  O   GLY A 323     -55.709  12.655 -20.801  1.00  0.00           O  
ATOM   4825  H   GLY A 323     -59.632  11.922 -19.069  1.00  0.00           H  
ATOM   4826 1HA  GLY A 323     -57.451  13.767 -19.324  1.00  0.00           H  
ATOM   4827 2HA  GLY A 323     -57.411  12.293 -18.375  1.00  0.00           H  
ATOM   4828  N   VAL A 324     -57.088  10.822 -20.779  1.00  0.00           N  
ATOM   4829  CA  VAL A 324     -56.287  10.102 -21.762  1.00  0.00           C  
ATOM   4830  C   VAL A 324     -56.246  10.844 -23.091  1.00  0.00           C  
ATOM   4831  O   VAL A 324     -55.200  10.928 -23.735  1.00  0.00           O  
ATOM   4832  CB  VAL A 324     -56.857   8.688 -21.983  1.00  0.00           C  
ATOM   4833  CG1 VAL A 324     -56.153   8.006 -23.147  1.00  0.00           C  
ATOM   4834  CG2 VAL A 324     -56.715   7.868 -20.711  1.00  0.00           C  
ATOM   4835  H   VAL A 324     -57.924  10.419 -20.381  1.00  0.00           H  
ATOM   4836  HA  VAL A 324     -55.269  10.013 -21.380  1.00  0.00           H  
ATOM   4837  HB  VAL A 324     -57.912   8.770 -22.249  1.00  0.00           H  
ATOM   4838 1HG1 VAL A 324     -56.569   7.009 -23.289  1.00  0.00           H  
ATOM   4839 2HG1 VAL A 324     -56.298   8.592 -24.054  1.00  0.00           H  
ATOM   4840 3HG1 VAL A 324     -55.088   7.927 -22.931  1.00  0.00           H  
ATOM   4841 1HG2 VAL A 324     -57.122   6.870 -20.874  1.00  0.00           H  
ATOM   4842 2HG2 VAL A 324     -55.662   7.791 -20.442  1.00  0.00           H  
ATOM   4843 3HG2 VAL A 324     -57.262   8.353 -19.902  1.00  0.00           H  
ATOM   4844  N   LYS A 325     -57.433  11.370 -23.458  1.00  0.00           N  
ATOM   4845  CA  LYS A 325     -57.530  12.108 -24.711  1.00  0.00           C  
ATOM   4846  C   LYS A 325     -56.637  13.342 -24.694  1.00  0.00           C  
ATOM   4847  O   LYS A 325     -55.977  13.657 -25.684  1.00  0.00           O  
ATOM   4848  CB  LYS A 325     -58.980  12.511 -24.984  1.00  0.00           C  
ATOM   4849  CG  LYS A 325     -59.897  11.352 -25.348  1.00  0.00           C  
ATOM   4850  CD  LYS A 325     -61.323  11.828 -25.583  1.00  0.00           C  
ATOM   4851  CE  LYS A 325     -62.243  10.668 -25.935  1.00  0.00           C  
ATOM   4852  NZ  LYS A 325     -63.650  11.114 -26.131  1.00  0.00           N  
ATOM   4853  H   LYS A 325     -58.234  11.243 -22.856  1.00  0.00           H  
ATOM   4854  HA  LYS A 325     -57.190  11.462 -25.520  1.00  0.00           H  
ATOM   4855 1HB  LYS A 325     -59.394  13.001 -24.102  1.00  0.00           H  
ATOM   4856 2HB  LYS A 325     -59.009  13.231 -25.802  1.00  0.00           H  
ATOM   4857 1HG  LYS A 325     -59.530  10.868 -26.254  1.00  0.00           H  
ATOM   4858 2HG  LYS A 325     -59.896  10.620 -24.540  1.00  0.00           H  
ATOM   4859 1HD  LYS A 325     -61.697  12.318 -24.683  1.00  0.00           H  
ATOM   4860 2HD  LYS A 325     -61.335  12.549 -26.400  1.00  0.00           H  
ATOM   4861 1HE  LYS A 325     -61.895  10.193 -26.851  1.00  0.00           H  
ATOM   4862 2HE  LYS A 325     -62.218   9.928 -25.135  1.00  0.00           H  
ATOM   4863 1HZ  LYS A 325     -64.227  10.318 -26.361  1.00  0.00           H  
ATOM   4864 2HZ  LYS A 325     -63.990  11.541 -25.280  1.00  0.00           H  
ATOM   4865 3HZ  LYS A 325     -63.689  11.787 -26.883  1.00  0.00           H  
ATOM   4866  N   THR A 326     -56.658  14.013 -23.523  1.00  0.00           N  
ATOM   4867  CA  THR A 326     -55.845  15.214 -23.375  1.00  0.00           C  
ATOM   4868  C   THR A 326     -54.363  14.898 -23.524  1.00  0.00           C  
ATOM   4869  O   THR A 326     -53.620  15.647 -24.159  1.00  0.00           O  
ATOM   4870  CB  THR A 326     -56.095  15.888 -22.013  1.00  0.00           C  
ATOM   4871  OG1 THR A 326     -57.469  16.284 -21.917  1.00  0.00           O  
ATOM   4872  CG2 THR A 326     -55.206  17.112 -21.852  1.00  0.00           C  
ATOM   4873  H   THR A 326     -57.237  13.670 -22.770  1.00  0.00           H  
ATOM   4874  HA  THR A 326     -56.120  15.917 -24.161  1.00  0.00           H  
ATOM   4875  HB  THR A 326     -55.878  15.181 -21.212  1.00  0.00           H  
ATOM   4876  HG1 THR A 326     -58.031  15.509 -21.998  1.00  0.00           H  
ATOM   4877 1HG2 THR A 326     -55.396  17.575 -20.884  1.00  0.00           H  
ATOM   4878 2HG2 THR A 326     -54.160  16.813 -21.913  1.00  0.00           H  
ATOM   4879 3HG2 THR A 326     -55.425  17.826 -22.645  1.00  0.00           H  
ATOM   4880  N   LEU A 327     -53.985  13.758 -22.909  1.00  0.00           N  
ATOM   4881  CA  LEU A 327     -52.589  13.340 -22.976  1.00  0.00           C  
ATOM   4882  C   LEU A 327     -52.164  13.072 -24.414  1.00  0.00           C  
ATOM   4883  O   LEU A 327     -51.064  13.440 -24.826  1.00  0.00           O  
ATOM   4884  CB  LEU A 327     -52.371  12.081 -22.127  1.00  0.00           C  
ATOM   4885  CG  LEU A 327     -52.482  12.274 -20.610  1.00  0.00           C  
ATOM   4886  CD1 LEU A 327     -52.427  10.918 -19.919  1.00  0.00           C  
ATOM   4887  CD2 LEU A 327     -51.358  13.179 -20.129  1.00  0.00           C  
ATOM   4888  H   LEU A 327     -54.676  13.215 -22.412  1.00  0.00           H  
ATOM   4889  HA  LEU A 327     -51.969  14.143 -22.578  1.00  0.00           H  
ATOM   4890 1HB  LEU A 327     -53.106  11.333 -22.421  1.00  0.00           H  
ATOM   4891 2HB  LEU A 327     -51.378  11.687 -22.340  1.00  0.00           H  
ATOM   4892  HG  LEU A 327     -53.443  12.731 -20.370  1.00  0.00           H  
ATOM   4893 1HD1 LEU A 327     -52.506  11.055 -18.841  1.00  0.00           H  
ATOM   4894 2HD1 LEU A 327     -53.254  10.299 -20.267  1.00  0.00           H  
ATOM   4895 3HD1 LEU A 327     -51.483  10.429 -20.154  1.00  0.00           H  
ATOM   4896 1HD2 LEU A 327     -51.437  13.317 -19.050  1.00  0.00           H  
ATOM   4897 2HD2 LEU A 327     -50.397  12.722 -20.367  1.00  0.00           H  
ATOM   4898 3HD2 LEU A 327     -51.432  14.147 -20.625  1.00  0.00           H  
ATOM   4899  N   VAL A 328     -53.091  12.415 -25.142  1.00  0.00           N  
ATOM   4900  CA  VAL A 328     -52.809  12.097 -26.537  1.00  0.00           C  
ATOM   4901  C   VAL A 328     -52.605  13.362 -27.361  1.00  0.00           C  
ATOM   4902  O   VAL A 328     -51.712  13.427 -28.205  1.00  0.00           O  
ATOM   4903  CB  VAL A 328     -53.962  11.274 -27.141  1.00  0.00           C  
ATOM   4904  CG1 VAL A 328     -53.771  11.111 -28.642  1.00  0.00           C  
ATOM   4905  CG2 VAL A 328     -54.044   9.918 -26.457  1.00  0.00           C  
ATOM   4906  H   VAL A 328     -53.965  12.156 -24.707  1.00  0.00           H  
ATOM   4907  HA  VAL A 328     -51.895  11.502 -26.578  1.00  0.00           H  
ATOM   4908  HB  VAL A 328     -54.897  11.814 -26.993  1.00  0.00           H  
ATOM   4909 1HG1 VAL A 328     -54.595  10.527 -29.052  1.00  0.00           H  
ATOM   4910 2HG1 VAL A 328     -53.751  12.093 -29.115  1.00  0.00           H  
ATOM   4911 3HG1 VAL A 328     -52.830  10.595 -28.835  1.00  0.00           H  
ATOM   4912 1HG2 VAL A 328     -54.862   9.342 -26.889  1.00  0.00           H  
ATOM   4913 2HG2 VAL A 328     -53.106   9.381 -26.601  1.00  0.00           H  
ATOM   4914 3HG2 VAL A 328     -54.222  10.058 -25.391  1.00  0.00           H  
ATOM   4915  N   GLU A 329     -53.478  14.348 -27.067  1.00  0.00           N  
ATOM   4916  CA  GLU A 329     -53.391  15.614 -27.784  1.00  0.00           C  
ATOM   4917  C   GLU A 329     -52.054  16.299 -27.533  1.00  0.00           C  
ATOM   4918  O   GLU A 329     -51.446  16.850 -28.450  1.00  0.00           O  
ATOM   4919  CB  GLU A 329     -54.536  16.541 -27.371  1.00  0.00           C  
ATOM   4920  CG  GLU A 329     -54.559  17.876 -28.101  1.00  0.00           C  
ATOM   4921  CD  GLU A 329     -54.830  17.734 -29.573  1.00  0.00           C  
ATOM   4922  OE1 GLU A 329     -55.361  16.723 -29.965  1.00  0.00           O  
ATOM   4923  OE2 GLU A 329     -54.505  18.638 -30.306  1.00  0.00           O  
ATOM   4924  H   GLU A 329     -54.176  14.191 -26.355  1.00  0.00           H  
ATOM   4925  HA  GLU A 329     -53.473  15.412 -28.853  1.00  0.00           H  
ATOM   4926 1HB  GLU A 329     -55.490  16.044 -27.552  1.00  0.00           H  
ATOM   4927 2HB  GLU A 329     -54.471  16.745 -26.302  1.00  0.00           H  
ATOM   4928 1HG  GLU A 329     -55.331  18.506 -27.660  1.00  0.00           H  
ATOM   4929 2HG  GLU A 329     -53.600  18.372 -27.959  1.00  0.00           H
[truncated: 164,233 more chars]
