# Supplementary material for: Blueprinting extendable nanomaterials with standardized protein blocks
Source: Nature. 2024 Mar 13;627(8005):898–904. doi: 10.1038/s41586-024-07188-4 (PMC10972742; doi:10.1038/s41586-024-07188-4)
Supplement: Supplementary file 4 — Design models with ideal backbones as well as experimentally determined structures for comparison. For reference to design names, see Supplementary Fig. 1. [file 41586_2024_7188_MOESM4_ESM.zip › THR16_design.pdb]

ATOM      1  N   GLU A   1      41.135   2.814  20.732  1.00  0.00           N  
ATOM      2  CA  GLU A   1      40.609   1.727  19.914  1.00  0.00           C  
ATOM      3  C   GLU A   1      39.637   2.248  18.864  1.00  0.00           C  
ATOM      4  O   GLU A   1      39.721   1.882  17.691  1.00  0.00           O  
ATOM      5  CB  GLU A   1      39.914   0.686  20.794  1.00  0.00           C  
ATOM      6  CG  GLU A   1      40.849  -0.085  21.714  1.00  0.00           C  
ATOM      7  CD  GLU A   1      41.191   0.669  22.968  1.00  0.00           C  
ATOM      8  OE1 GLU A   1      40.708   1.764  23.130  1.00  0.00           O  
ATOM      9  OE2 GLU A   1      41.937   0.150  23.765  1.00  0.00           O1-
ATOM     10 1H   GLU A   1      41.769   2.444  21.411  1.00  0.00           H  
ATOM     11 2H   GLU A   1      41.618   3.467  20.149  1.00  0.00           H  
ATOM     12 3H   GLU A   1      40.381   3.277  21.197  1.00  0.00           H  
ATOM     13  HA  GLU A   1      41.441   1.248  19.398  1.00  0.00           H  
ATOM     14 1HB  GLU A   1      39.164   1.177  21.416  1.00  0.00           H  
ATOM     15 2HB  GLU A   1      39.393  -0.035  20.163  1.00  0.00           H  
ATOM     16 1HG  GLU A   1      40.376  -1.028  21.989  1.00  0.00           H  
ATOM     17 2HG  GLU A   1      41.766  -0.316  21.172  1.00  0.00           H  
ATOM     18  N   LEU A   2      38.715   3.105  19.291  1.00  0.00           N  
ATOM     19  CA  LEU A   2      37.725   3.677  18.388  1.00  0.00           C  
ATOM     20  C   LEU A   2      38.383   4.563  17.338  1.00  0.00           C  
ATOM     21  O   LEU A   2      38.005   4.538  16.166  1.00  0.00           O  
ATOM     22  CB  LEU A   2      36.695   4.492  19.179  1.00  0.00           C  
ATOM     23  CG  LEU A   2      35.754   3.682  20.081  1.00  0.00           C  
ATOM     24  CD1 LEU A   2      34.919   4.631  20.929  1.00  0.00           C  
ATOM     25  CD2 LEU A   2      34.868   2.792  19.220  1.00  0.00           C  
ATOM     26  H   LEU A   2      38.700   3.365  20.267  1.00  0.00           H  
ATOM     27  HA  LEU A   2      37.211   2.863  17.878  1.00  0.00           H  
ATOM     28 1HB  LEU A   2      37.225   5.204  19.810  1.00  0.00           H  
ATOM     29 2HB  LEU A   2      36.078   5.051  18.476  1.00  0.00           H  
ATOM     30  HG  LEU A   2      36.344   3.061  20.756  1.00  0.00           H  
ATOM     31 1HD1 LEU A   2      34.252   4.054  21.570  1.00  0.00           H  
ATOM     32 2HD1 LEU A   2      35.577   5.240  21.549  1.00  0.00           H  
ATOM     33 3HD1 LEU A   2      34.330   5.277  20.280  1.00  0.00           H  
ATOM     34 1HD2 LEU A   2      34.200   2.216  19.860  1.00  0.00           H  
ATOM     35 2HD2 LEU A   2      34.278   3.412  18.545  1.00  0.00           H  
ATOM     36 3HD2 LEU A   2      35.490   2.113  18.638  1.00  0.00           H  
ATOM     37  N   LEU A   3      39.369   5.344  17.764  1.00  0.00           N  
ATOM     38  CA  LEU A   3      40.083   6.239  16.860  1.00  0.00           C  
ATOM     39  C   LEU A   3      40.855   5.455  15.807  1.00  0.00           C  
ATOM     40  O   LEU A   3      40.885   5.832  14.635  1.00  0.00           O  
ATOM     41  CB  LEU A   3      41.047   7.133  17.650  1.00  0.00           C  
ATOM     42  CG  LEU A   3      41.772   8.212  16.835  1.00  0.00           C  
ATOM     43  CD1 LEU A   3      42.932   7.581  16.076  1.00  0.00           C  
ATOM     44  CD2 LEU A   3      40.790   8.875  15.882  1.00  0.00           C  
ATOM     45  H   LEU A   3      39.632   5.317  18.738  1.00  0.00           H  
ATOM     46  HA  LEU A   3      39.354   6.870  16.352  1.00  0.00           H  
ATOM     47 1HB  LEU A   3      40.487   7.634  18.439  1.00  0.00           H  
ATOM     48 2HB  LEU A   3      41.804   6.503  18.114  1.00  0.00           H  
ATOM     49  HG  LEU A   3      42.185   8.962  17.511  1.00  0.00           H  
ATOM     50 1HD1 LEU A   3      43.447   8.348  15.497  1.00  0.00           H  
ATOM     51 2HD1 LEU A   3      43.628   7.131  16.783  1.00  0.00           H  
ATOM     52 3HD1 LEU A   3      42.551   6.814  15.403  1.00  0.00           H  
ATOM     53 1HD2 LEU A   3      41.305   9.642  15.304  1.00  0.00           H  
ATOM     54 2HD2 LEU A   3      40.377   8.126  15.205  1.00  0.00           H  
ATOM     55 3HD2 LEU A   3      39.981   9.332  16.452  1.00  0.00           H  
ATOM     56  N   LYS A   4      41.481   4.362  16.229  1.00  0.00           N  
ATOM     57  CA  LYS A   4      42.256   3.524  15.322  1.00  0.00           C  
ATOM     58  C   LYS A   4      41.362   2.879  14.271  1.00  0.00           C  
ATOM     59  O   LYS A   4      41.727   2.794  13.098  1.00  0.00           O  
ATOM     60  CB  LYS A   4      43.011   2.447  16.102  1.00  0.00           C  
ATOM     61  CG  LYS A   4      43.854   1.518  15.237  1.00  0.00           C  
ATOM     62  CD  LYS A   4      43.104   0.233  14.915  1.00  0.00           C  
ATOM     63  CE  LYS A   4      42.974  -0.657  16.143  1.00  0.00           C  
ATOM     64  NZ  LYS A   4      42.203  -1.895  15.855  1.00  0.00           N1+
ATOM     65  H   LYS A   4      41.418   4.106  17.204  1.00  0.00           H  
ATOM     66  HA  LYS A   4      42.981   4.152  14.804  1.00  0.00           H  
ATOM     67 1HB  LYS A   4      43.674   2.920  16.827  1.00  0.00           H  
ATOM     68 2HB  LYS A   4      42.302   1.834  16.658  1.00  0.00           H  
ATOM     69 1HG  LYS A   4      44.111   2.022  14.305  1.00  0.00           H  
ATOM     70 2HG  LYS A   4      44.775   1.269  15.761  1.00  0.00           H  
ATOM     71 1HD  LYS A   4      42.107   0.476  14.546  1.00  0.00           H  
ATOM     72 2HD  LYS A   4      43.637  -0.314  14.137  1.00  0.00           H  
ATOM     73 1HE  LYS A   4      43.966  -0.935  16.496  1.00  0.00           H  
ATOM     74 2HE  LYS A   4      42.471  -0.107  16.939  1.00  0.00           H  
ATOM     75 1HZ  LYS A   4      42.139  -2.456  16.692  1.00  0.00           H  
ATOM     76 2HZ  LYS A   4      41.273  -1.649  15.544  1.00  0.00           H  
ATOM     77 3HZ  LYS A   4      42.670  -2.422  15.131  1.00  0.00           H  
ATOM     78  N   GLU A   5      40.188   2.424  14.696  1.00  0.00           N  
ATOM     79  CA  GLU A   5      39.241   1.785  13.791  1.00  0.00           C  
ATOM     80  C   GLU A   5      38.735   2.767  12.742  1.00  0.00           C  
ATOM     81  O   GLU A   5      38.594   2.420  11.569  1.00  0.00           O  
ATOM     82  CB  GLU A   5      38.061   1.208  14.574  1.00  0.00           C  
ATOM     83  CG  GLU A   5      38.410   0.010  15.446  1.00  0.00           C  
ATOM     84  CD  GLU A   5      38.863  -1.181  14.649  1.00  0.00           C  
ATOM     85  OE1 GLU A   5      38.314  -1.413  13.599  1.00  0.00           O  
ATOM     86  OE2 GLU A   5      39.760  -1.860  15.091  1.00  0.00           O1-
ATOM     87  H   GLU A   5      39.947   2.522  15.671  1.00  0.00           H  
ATOM     88  HA  GLU A   5      39.750   0.970  13.275  1.00  0.00           H  
ATOM     89 1HB  GLU A   5      37.640   1.980  15.219  1.00  0.00           H  
ATOM     90 2HB  GLU A   5      37.279   0.900  13.880  1.00  0.00           H  
ATOM     91 1HG  GLU A   5      39.205   0.295  16.135  1.00  0.00           H  
ATOM     92 2HG  GLU A   5      37.536  -0.264  16.035  1.00  0.00           H  
ATOM     93  N   ALA A   6      38.463   3.995  13.169  1.00  0.00           N  
ATOM     94  CA  ALA A   6      37.972   5.030  12.266  1.00  0.00           C  
ATOM     95  C   ALA A   6      39.016   5.384  11.215  1.00  0.00           C  
ATOM     96  O   ALA A   6      38.691   5.577  10.044  1.00  0.00           O  
ATOM     97  CB  ALA A   6      37.571   6.271  13.051  1.00  0.00           C  
ATOM     98  H   ALA A   6      38.600   4.218  14.144  1.00  0.00           H  
ATOM     99  HA  ALA A   6      37.096   4.640  11.748  1.00  0.00           H  
ATOM    100 1HB  ALA A   6      37.207   7.033  12.362  1.00  0.00           H  
ATOM    101 2HB  ALA A   6      36.782   6.014  13.758  1.00  0.00           H  
ATOM    102 3HB  ALA A   6      38.433   6.653  13.593  1.00  0.00           H  
ATOM    103  N   ALA A   7      40.272   5.467  11.639  1.00  0.00           N  
ATOM    104  CA  ALA A   7      41.366   5.798  10.734  1.00  0.00           C  
ATOM    105  C   ALA A   7      41.556   4.714   9.681  1.00  0.00           C  
ATOM    106  O   ALA A   7      41.794   5.009   8.509  1.00  0.00           O  
ATOM    107  CB  ALA A   7      42.655   6.009  11.515  1.00  0.00           C  
ATOM    108  H   ALA A   7      40.474   5.297  12.614  1.00  0.00           H  
ATOM    109  HA  ALA A   7      41.111   6.723  10.218  1.00  0.00           H  
ATOM    110 1HB  ALA A   7      43.462   6.255  10.825  1.00  0.00           H  
ATOM    111 2HB  ALA A   7      42.521   6.826  12.224  1.00  0.00           H  
ATOM    112 3HB  ALA A   7      42.905   5.098  12.055  1.00  0.00           H  
ATOM    113  N   ASP A   8      41.451   3.459  10.104  1.00  0.00           N  
ATOM    114  CA  ASP A   8      41.610   2.329   9.197  1.00  0.00           C  
ATOM    115  C   ASP A   8      40.508   2.305   8.145  1.00  0.00           C  
ATOM    116  O   ASP A   8      40.762   2.027   6.973  1.00  0.00           O  
ATOM    117  CB  ASP A   8      41.608   1.012   9.976  1.00  0.00           C  
ATOM    118  CG  ASP A   8      41.938  -0.193   9.104  1.00  0.00           C  
ATOM    119  OD1 ASP A   8      42.968  -0.180   8.472  1.00  0.00           O  
ATOM    120  OD2 ASP A   8      41.158  -1.114   9.080  1.00  0.00           O1-
ATOM    121  H   ASP A   8      41.255   3.283  11.079  1.00  0.00           H  
ATOM    122  HA  ASP A   8      42.568   2.429   8.684  1.00  0.00           H  
ATOM    123 1HB  ASP A   8      42.337   1.067  10.785  1.00  0.00           H  
ATOM    124 2HB  ASP A   8      40.628   0.857  10.428  1.00  0.00           H  
ATOM    125  N   ALA A   9      39.284   2.598   8.573  1.00  0.00           N  
ATOM    126  CA  ALA A   9      38.140   2.611   7.669  1.00  0.00           C  
ATOM    127  C   ALA A   9      38.281   3.705   6.619  1.00  0.00           C  
ATOM    128  O   ALA A   9      37.966   3.498   5.447  1.00  0.00           O  
ATOM    129  CB  ALA A   9      36.849   2.792   8.452  1.00  0.00           C  
ATOM    130  H   ALA A   9      39.144   2.817   9.548  1.00  0.00           H  
ATOM    131  HA  ALA A   9      38.108   1.653   7.150  1.00  0.00           H  
ATOM    132 1HB  ALA A   9      36.003   2.800   7.763  1.00  0.00           H  
ATOM    133 2HB  ALA A   9      36.733   1.971   9.159  1.00  0.00           H  
ATOM    134 3HB  ALA A   9      36.881   3.735   8.995  1.00  0.00           H  
ATOM    135  N   VAL A  10      38.755   4.870   7.046  1.00  0.00           N  
ATOM    136  CA  VAL A  10      38.938   6.001   6.143  1.00  0.00           C  
ATOM    137  C   VAL A  10      39.996   5.699   5.090  1.00  0.00           C  
ATOM    138  O   VAL A  10      39.835   6.043   3.919  1.00  0.00           O  
ATOM    139  CB  VAL A  10      39.350   7.257   6.935  1.00  0.00           C  
ATOM    140  CG1 VAL A  10      39.726   8.385   5.986  1.00  0.00           C  
ATOM    141  CG2 VAL A  10      38.218   7.682   7.858  1.00  0.00           C  
ATOM    142  H   VAL A  10      38.994   4.976   8.021  1.00  0.00           H  
ATOM    143  HA  VAL A  10      37.990   6.199   5.640  1.00  0.00           H  
ATOM    144  HB  VAL A  10      40.236   7.026   7.527  1.00  0.00           H  
ATOM    145 1HG1 VAL A  10      40.015   9.265   6.562  1.00  0.00           H  
ATOM    146 2HG1 VAL A  10      40.561   8.071   5.361  1.00  0.00           H  
ATOM    147 3HG1 VAL A  10      38.871   8.631   5.356  1.00  0.00           H  
ATOM    148 1HG2 VAL A  10      38.517   8.570   8.414  1.00  0.00           H  
ATOM    149 2HG2 VAL A  10      37.331   7.906   7.265  1.00  0.00           H  
ATOM    150 3HG2 VAL A  10      37.994   6.874   8.555  1.00  0.00           H  
ATOM    151  N   SER A  11      41.077   5.055   5.514  1.00  0.00           N  
ATOM    152  CA  SER A  11      42.165   4.705   4.607  1.00  0.00           C  
ATOM    153  C   SER A  11      41.704   3.705   3.554  1.00  0.00           C  
ATOM    154  O   SER A  11      42.064   3.813   2.382  1.00  0.00           O  
ATOM    155  CB  SER A  11      43.331   4.130   5.388  1.00  0.00           C  
ATOM    156  OG  SER A  11      43.900   5.098   6.227  1.00  0.00           O  
ATOM    157  H   SER A  11      41.147   4.800   6.488  1.00  0.00           H  
ATOM    158  HA  SER A  11      42.496   5.612   4.098  1.00  0.00           H  
ATOM    159 1HB  SER A  11      42.988   3.285   5.984  1.00  0.00           H  
ATOM    160 2HB  SER A  11      44.084   3.758   4.695  1.00  0.00           H  
ATOM    161  HG  SER A  11      43.333   5.144   7.000  1.00  0.00           H  
ATOM    162  N   LYS A  12      40.905   2.732   3.979  1.00  0.00           N  
ATOM    163  CA  LYS A  12      40.394   1.712   3.072  1.00  0.00           C  
ATOM    164  C   LYS A  12      39.473   2.318   2.022  1.00  0.00           C  
ATOM    165  O   LYS A  12      39.522   1.946   0.850  1.00  0.00           O  
ATOM    166  CB  LYS A  12      39.655   0.623   3.853  1.00  0.00           C  
ATOM    167  CG  LYS A  12      40.558  -0.269   4.696  1.00  0.00           C  
ATOM    168  CD  LYS A  12      39.751  -1.311   5.456  1.00  0.00           C  
ATOM    169  CE  LYS A  12      40.651  -2.196   6.306  1.00  0.00           C  
ATOM    170  NZ  LYS A  12      39.871  -3.196   7.086  1.00  0.00           N1+
ATOM    171  H   LYS A  12      40.646   2.699   4.955  1.00  0.00           H  
ATOM    172  HA  LYS A  12      41.237   1.256   2.553  1.00  0.00           H  
ATOM    173 1HB  LYS A  12      38.926   1.084   4.520  1.00  0.00           H  
ATOM    174 2HB  LYS A  12      39.108  -0.015   3.159  1.00  0.00           H  
ATOM    175 1HG  LYS A  12      41.274  -0.776   4.048  1.00  0.00           H  
ATOM    176 2HG  LYS A  12      41.110   0.343   5.409  1.00  0.00           H  
ATOM    177 1HD  LYS A  12      39.030  -0.810   6.104  1.00  0.00           H  
ATOM    178 2HD  LYS A  12      39.206  -1.936   4.749  1.00  0.00           H  
ATOM    179 1HE  LYS A  12      41.354  -2.723   5.664  1.00  0.00           H  
ATOM    180 2HE  LYS A  12      41.220  -1.577   7.000  1.00  0.00           H  
ATOM    181 1HZ  LYS A  12      40.503  -3.761   7.636  1.00  0.00           H  
ATOM    182 2HZ  LYS A  12      39.228  -2.717   7.701  1.00  0.00           H  
ATOM    183 3HZ  LYS A  12      39.355  -3.788   6.453  1.00  0.00           H  
ATOM    184  N   ALA A  13      38.632   3.253   2.451  1.00  0.00           N  
ATOM    185  CA  ALA A  13      37.696   3.914   1.548  1.00  0.00           C  
ATOM    186  C   ALA A  13      38.432   4.735   0.496  1.00  0.00           C  
ATOM    187  O   ALA A  13      38.054   4.744  -0.675  1.00  0.00           O  
ATOM    188  CB  ALA A  13      36.736   4.797   2.332  1.00  0.00           C  
ATOM    189  H   ALA A  13      38.641   3.514   3.426  1.00  0.00           H  
ATOM    190  HA  ALA A  13      37.124   3.144   1.030  1.00  0.00           H  
ATOM    191 1HB  ALA A  13      36.045   5.284   1.644  1.00  0.00           H  
ATOM    192 2HB  ALA A  13      36.175   4.187   3.039  1.00  0.00           H  
ATOM    193 3HB  ALA A  13      37.300   5.554   2.875  1.00  0.00           H  
ATOM    194  N   MET A  14      39.485   5.426   0.923  1.00  0.00           N  
ATOM    195  CA  MET A  14      40.276   6.252   0.019  1.00  0.00           C  
ATOM    196  C   MET A  14      40.974   5.402  -1.035  1.00  0.00           C  
ATOM    197  O   MET A  14      41.036   5.775  -2.207  1.00  0.00           O  
ATOM    198  CB  MET A  14      41.298   7.067   0.807  1.00  0.00           C  
ATOM    199  CG  MET A  14      40.691   8.110   1.737  1.00  0.00           C  
ATOM    200  SD  MET A  14      39.704   9.336   0.856  1.00  0.00           S  
ATOM    201  CE  MET A  14      38.057   8.679   1.094  1.00  0.00           C  
ATOM    202  H   MET A  14      39.743   5.376   1.897  1.00  0.00           H  
ATOM    203  HA  MET A  14      39.606   6.936  -0.501  1.00  0.00           H  
ATOM    204 1HB  MET A  14      41.910   6.398   1.412  1.00  0.00           H  
ATOM    205 2HB  MET A  14      41.964   7.585   0.116  1.00  0.00           H  
ATOM    206 1HG  MET A  14      40.054   7.616   2.469  1.00  0.00           H  
ATOM    207 2HG  MET A  14      41.487   8.627   2.272  1.00  0.00           H  
ATOM    208 1HE  MET A  14      37.331   9.329   0.604  1.00  0.00           H  
ATOM    209 2HE  MET A  14      37.997   7.678   0.662  1.00  0.00           H  
ATOM    210 3HE  MET A  14      37.836   8.627   2.160  1.00  0.00           H  
ATOM    211  N   LYS A  15      41.499   4.257  -0.612  1.00  0.00           N  
ATOM    212  CA  LYS A  15      42.195   3.351  -1.519  1.00  0.00           C  
ATOM    213  C   LYS A  15      41.247   2.790  -2.571  1.00  0.00           C  
ATOM    214  O   LYS A  15      41.604   2.674  -3.744  1.00  0.00           O  
ATOM    215  CB  LYS A  15      42.850   2.210  -0.740  1.00  0.00           C  
ATOM    216  CG  LYS A  15      43.663   1.248  -1.595  1.00  0.00           C  
ATOM    217  CD  LYS A  15      44.356   0.198  -0.740  1.00  0.00           C  
ATOM    218  CE  LYS A  15      45.157  -0.773  -1.596  1.00  0.00           C  
ATOM    219  NZ  LYS A  15      45.841  -1.806  -0.772  1.00  0.00           N1+
ATOM    220  H   LYS A  15      41.413   4.008   0.363  1.00  0.00           H  
ATOM    221  HA  LYS A  15      42.974   3.912  -2.037  1.00  0.00           H  
ATOM    222 1HB  LYS A  15      43.511   2.622   0.023  1.00  0.00           H  
ATOM    223 2HB  LYS A  15      42.080   1.632  -0.226  1.00  0.00           H  
ATOM    224 1HG  LYS A  15      43.004   0.748  -2.306  1.00  0.00           H  
ATOM    225 2HG  LYS A  15      44.415   1.805  -2.153  1.00  0.00           H  
ATOM    226 1HD  LYS A  15      45.028   0.689  -0.035  1.00  0.00           H  
ATOM    227 2HD  LYS A  15      43.611  -0.361  -0.175  1.00  0.00           H  
ATOM    228 1HE  LYS A  15      44.493  -1.269  -2.301  1.00  0.00           H  
ATOM    229 2HE  LYS A  15      45.908  -0.224  -2.162  1.00  0.00           H  
ATOM    230 1HZ  LYS A  15      46.361  -2.428  -1.375  1.00  0.00           H  
ATOM    231 2HZ  LYS A  15      46.475  -1.357  -0.126  1.00  0.00           H  
ATOM    232 3HZ  LYS A  15      45.154  -2.335  -0.255  1.00  0.00           H  
ATOM    233  N   GLU A  16      40.037   2.443  -2.145  1.00  0.00           N  
ATOM    234  CA  GLU A  16      39.035   1.893  -3.050  1.00  0.00           C  
ATOM    235  C   GLU A  16      38.620   2.916  -4.100  1.00  0.00           C  
ATOM    236  O   GLU A  16      38.447   2.582  -5.272  1.00  0.00           O  
ATOM    237  CB  GLU A  16      37.808   1.425  -2.266  1.00  0.00           C  
ATOM    238  CG  GLU A  16      38.046   0.195  -1.400  1.00  0.00           C  
ATOM    239  CD  GLU A  16      36.840  -0.193  -0.590  1.00  0.00           C  
ATOM    240  OE1 GLU A  16      35.878   0.536  -0.606  1.00  0.00           O  
ATOM    241  OE2 GLU A  16      36.882  -1.219   0.046  1.00  0.00           O1-
ATOM    242  H   GLU A  16      39.806   2.564  -1.170  1.00  0.00           H  
ATOM    243  HA  GLU A  16      39.469   1.035  -3.565  1.00  0.00           H  
ATOM    244 1HB  GLU A  16      37.463   2.229  -1.616  1.00  0.00           H  
ATOM    245 2HB  GLU A  16      36.999   1.195  -2.959  1.00  0.00           H  
ATOM    246 1HG  GLU A  16      38.321  -0.640  -2.043  1.00  0.00           H  
ATOM    247 2HG  GLU A  16      38.880   0.392  -0.730  1.00  0.00           H  
ATOM    248  N   ALA A  17      38.460   4.164  -3.673  1.00  0.00           N  
ATOM    249  CA  ALA A  17      38.065   5.238  -4.574  1.00  0.00           C  
ATOM    250  C   ALA A  17      39.135   5.496  -5.627  1.00  0.00           C  
ATOM    251  O   ALA A  17      38.828   5.717  -6.798  1.00  0.00           O  
ATOM    252  CB  ALA A  17      37.777   6.509  -3.789  1.00  0.00           C  
ATOM    253  H   ALA A  17      38.616   4.373  -2.697  1.00  0.00           H  
ATOM    254  HA  ALA A  17      37.156   4.929  -5.091  1.00  0.00           H  
ATOM    255 1HB  ALA A  17      37.483   7.302  -4.476  1.00  0.00           H  
ATOM    256 2HB  ALA A  17      36.970   6.325  -3.081  1.00  0.00           H  
ATOM    257 3HB  ALA A  17      38.672   6.813  -3.248  1.00  0.00           H  
ATOM    258  N   VAL A  18      40.394   5.465  -5.203  1.00  0.00           N  
ATOM    259  CA  VAL A  18      41.514   5.696  -6.107  1.00  0.00           C  
ATOM    260  C   VAL A  18      41.605   4.600  -7.161  1.00  0.00           C  
ATOM    261  O   VAL A  18      41.867   4.873  -8.333  1.00  0.00           O  
ATOM    262  CB  VAL A  18      42.835   5.756  -5.317  1.00  0.00           C  
ATOM    263  CG1 VAL A  18      44.021   5.806  -6.268  1.00  0.00           C  
ATOM    264  CG2 VAL A  18      42.832   6.966  -4.394  1.00  0.00           C  
ATOM    265  H   VAL A  18      40.580   5.277  -4.228  1.00  0.00           H  
ATOM    266  HA  VAL A  18      41.361   6.653  -6.610  1.00  0.00           H  
ATOM    267  HB  VAL A  18      42.935   4.846  -4.726  1.00  0.00           H  
ATOM    268 1HG1 VAL A  18      44.947   5.849  -5.693  1.00  0.00           H  
ATOM    269 2HG1 VAL A  18      44.025   4.914  -6.895  1.00  0.00           H  
ATOM    270 3HG1 VAL A  18      43.946   6.693  -6.898  1.00  0.00           H  
ATOM    271 1HG2 VAL A  18      43.768   7.001  -3.839  1.00  0.00           H  
ATOM    272 2HG2 VAL A  18      42.725   7.874  -4.986  1.00  0.00           H  
ATOM    273 3HG2 VAL A  18      41.998   6.888  -3.696  1.00  0.00           H  
ATOM    274  N   GLU A  19      41.387   3.360  -6.738  1.00  0.00           N  
ATOM    275  CA  GLU A  19      41.443   2.220  -7.644  1.00  0.00           C  
ATOM    276  C   GLU A  19      40.343   2.295  -8.695  1.00  0.00           C  
ATOM    277  O   GLU A  19      40.570   1.996  -9.868  1.00  0.00           O  
ATOM    278  CB  GLU A  19      41.324   0.910  -6.862  1.00  0.00           C  
ATOM    279  CG  GLU A  19      42.533   0.584  -5.995  1.00  0.00           C  
ATOM    280  CD  GLU A  19      42.352  -0.670  -5.186  1.00  0.00           C  
ATOM    281  OE1 GLU A  19      41.274  -1.215  -5.204  1.00  0.00           O  
ATOM    282  OE2 GLU A  19      43.292  -1.084  -4.550  1.00  0.00           O1-
ATOM    283  H   GLU A  19      41.176   3.203  -5.764  1.00  0.00           H  
ATOM    284  HA  GLU A  19      42.405   2.233  -8.158  1.00  0.00           H  
ATOM    285 1HB  GLU A  19      40.450   0.952  -6.213  1.00  0.00           H  
ATOM    286 2HB  GLU A  19      41.177   0.083  -7.556  1.00  0.00           H  
ATOM    287 1HG  GLU A  19      43.405   0.466  -6.637  1.00  0.00           H  
ATOM    288 2HG  GLU A  19      42.722   1.420  -5.323  1.00  0.00           H  
ATOM    289  N   ALA A  20      39.151   2.697  -8.269  1.00  0.00           N  
ATOM    290  CA  ALA A  20      38.013   2.814  -9.172  1.00  0.00           C  
ATOM    291  C   ALA A  20      38.251   3.891 -10.222  1.00  0.00           C  
ATOM    292  O   ALA A  20      37.918   3.713 -11.394  1.00  0.00           O  
ATOM    293  CB  ALA A  20      36.743   3.111  -8.387  1.00  0.00           C  
ATOM    294  H   ALA A  20      39.029   2.928  -7.293  1.00  0.00           H  
ATOM    295  HA  ALA A  20      37.893   1.862  -9.690  1.00  0.00           H  
ATOM    296 1HB  ALA A  20      35.901   3.194  -9.075  1.00  0.00           H  
ATOM    297 2HB  ALA A  20      36.554   2.302  -7.680  1.00  0.00           H  
ATOM    298 3HB  ALA A  20      36.861   4.047  -7.845  1.00  0.00           H  
ATOM    299  N   ALA A  21      38.828   5.008  -9.795  1.00  0.00           N  
ATOM    300  CA  ALA A  21      39.112   6.118 -10.698  1.00  0.00           C  
ATOM    301  C   ALA A  21      40.138   5.722 -11.751  1.00  0.00           C  
ATOM    302  O   ALA A  21      40.009   6.080 -12.923  1.00  0.00           O  
ATOM    303  CB  ALA A  21      39.600   7.327  -9.913  1.00  0.00           C  
ATOM    304  H   ALA A  21      39.077   5.092  -8.821  1.00  0.00           H  
ATOM    305  HA  ALA A  21      38.188   6.380 -11.214  1.00  0.00           H  
ATOM    306 1HB  ALA A  21      39.807   8.147 -10.601  1.00  0.00           H  
ATOM    307 2HB  ALA A  21      38.830   7.634  -9.204  1.00  0.00           H  
ATOM    308 3HB  ALA A  21      40.508   7.068  -9.373  1.00  0.00           H  
ATOM    309  N   ILE A  22      41.158   4.983 -11.328  1.00  0.00           N  
ATOM    310  CA  ILE A  22      42.209   4.536 -12.234  1.00  0.00           C  
ATOM    311  C   ILE A  22      41.635   3.722 -13.386  1.00  0.00           C  
ATOM    312  O   ILE A  22      41.971   3.950 -14.548  1.00  0.00           O  
ATOM    313  CB  ILE A  22      43.259   3.696 -11.484  1.00  0.00           C  
ATOM    314  CG1 ILE A  22      44.043   4.573 -10.504  1.00  0.00           C  
ATOM    315  CG2 ILE A  22      44.201   3.019 -12.469  1.00  0.00           C  
ATOM    316  CD1 ILE A  22      44.891   3.790  -9.527  1.00  0.00           C  
ATOM    317  H   ILE A  22      41.206   4.723 -10.354  1.00  0.00           H  
ATOM    318  HA  ILE A  22      42.702   5.414 -12.650  1.00  0.00           H  
ATOM    319  HB  ILE A  22      42.758   2.932 -10.891  1.00  0.00           H  
ATOM    320 1HG1 ILE A  22      44.697   5.245 -11.061  1.00  0.00           H  
ATOM    321 2HG1 ILE A  22      43.350   5.190  -9.934  1.00  0.00           H  
ATOM    322 1HG2 ILE A  22      44.937   2.431 -11.923  1.00  0.00           H  
ATOM    323 2HG2 ILE A  22      43.630   2.367 -13.127  1.00  0.00           H  
ATOM    324 3HG2 ILE A  22      44.711   3.777 -13.064  1.00  0.00           H  
ATOM    325 1HD1 ILE A  22      45.416   4.479  -8.867  1.00  0.00           H  
ATOM    326 2HD1 ILE A  22      44.251   3.134  -8.935  1.00  0.00           H  
ATOM    327 3HD1 ILE A  22      45.616   3.190 -10.075  1.00  0.00           H  
ATOM    328  N   LYS A  23      40.765   2.774 -13.036  1.00  0.00           N  
ATOM    329  CA  LYS A  23      40.134   1.883 -13.999  1.00  0.00           C  
ATOM    330  C   LYS A  23      39.159   2.635 -14.894  1.00  0.00           C  
ATOM    331  O   LYS A  23      38.970   2.281 -16.057  1.00  0.00           O  
ATOM    332  CB  LYS A  23      39.414   0.743 -13.278  1.00  0.00           C  
ATOM    333  CG  LYS A  23      40.340  -0.265 -12.612  1.00  0.00           C  
ATOM    334  CD  LYS A  23      39.552  -1.361 -11.910  1.00  0.00           C  
ATOM    335  CE  LYS A  23      40.476  -2.367 -11.241  1.00  0.00           C  
ATOM    336  NZ  LYS A  23      39.719  -3.425 -10.518  1.00  0.00           N1+
ATOM    337  H   LYS A  23      40.527   2.661 -12.061  1.00  0.00           H  
ATOM    338  HA  LYS A  23      40.909   1.458 -14.637  1.00  0.00           H  
ATOM    339 1HB  LYS A  23      38.757   1.153 -12.511  1.00  0.00           H  
ATOM    340 2HB  LYS A  23      38.787   0.202 -13.989  1.00  0.00           H  
ATOM    341 1HG  LYS A  23      40.986  -0.719 -13.364  1.00  0.00           H  
ATOM    342 2HG  LYS A  23      40.967   0.245 -11.881  1.00  0.00           H  
ATOM    343 1HD  LYS A  23      38.904  -0.916 -11.153  1.00  0.00           H  
ATOM    344 2HD  LYS A  23      38.928  -1.882 -12.636  1.00  0.00           H  
ATOM    345 1HE  LYS A  23      41.105  -2.839 -11.994  1.00  0.00           H  
ATOM    346 2HE  LYS A  23      41.123  -1.852 -10.530  1.00  0.00           H  
ATOM    347 1HZ  LYS A  23      40.366  -4.070 -10.089  1.00  0.00           H  
ATOM    348 2HZ  LYS A  23      39.144  -2.999  -9.804  1.00  0.00           H  
ATOM    349 3HZ  LYS A  23      39.130  -3.923 -11.169  1.00  0.00           H  
ATOM    350  N   ALA A  24      38.544   3.672 -14.341  1.00  0.00           N  
ATOM    351  CA  ALA A  24      37.572   4.476 -15.066  1.00  0.00           C  
ATOM    352  C   ALA A  24      38.223   5.181 -16.250  1.00  0.00           C  
ATOM    353  O   ALA A  24      37.543   5.594 -17.189  1.00  0.00           O  
ATOM    354  CB  ALA A  24      36.922   5.490 -14.136  1.00  0.00           C  
ATOM    355  H   ALA A  24      38.754   3.916 -13.383  1.00  0.00           H  
ATOM    356  HA  ALA A  24      36.802   3.808 -15.454  1.00  0.00           H  
ATOM    357 1HB  ALA A  24      36.198   6.085 -14.694  1.00  0.00           H  
ATOM    358 2HB  ALA A  24      36.414   4.968 -13.326  1.00  0.00           H  
ATOM    359 3HB  ALA A  24      37.687   6.145 -13.722  1.00  0.00           H  
ATOM    360  N   GLY A  25      39.543   5.313 -16.196  1.00  0.00           N  
ATOM    361  CA  GLY A  25      40.285   6.085 -17.186  1.00  0.00           C  
ATOM    362  C   GLY A  25      40.345   7.559 -16.804  1.00  0.00           C  
ATOM    363  O   GLY A  25      40.225   8.437 -17.659  1.00  0.00           O  
ATOM    364  H   GLY A  25      40.052   4.866 -15.447  1.00  0.00           H  
ATOM    365 1HA  GLY A  25      41.296   5.687 -17.274  1.00  0.00           H  
ATOM    366 2HA  GLY A  25      39.812   5.977 -18.161  1.00  0.00           H  
ATOM    367  N   ALA A  26      40.530   7.818 -15.513  1.00  0.00           N  
ATOM    368  CA  ALA A  26      40.760   9.168 -15.012  1.00  0.00           C  
ATOM    369  C   ALA A  26      42.243   9.529 -15.054  1.00  0.00           C  
ATOM    370  O   ALA A  26      43.094   8.749 -14.626  1.00  0.00           O  
ATOM    371  CB  ALA A  26      40.222   9.305 -13.595  1.00  0.00           C  
ATOM    372  H   ALA A  26      40.512   7.056 -14.850  1.00  0.00           H  
ATOM    373  HA  ALA A  26      40.228   9.865 -15.660  1.00  0.00           H  
ATOM    374 1HB  ALA A  26      40.399  10.319 -13.234  1.00  0.00           H  
ATOM    375 2HB  ALA A  26      39.151   9.100 -13.591  1.00  0.00           H  
ATOM    376 3HB  ALA A  26      40.729   8.595 -12.944  1.00  0.00           H  
ATOM    377  N   PRO A  27      42.546  10.716 -15.572  1.00  0.00           N  
ATOM    378  CA  PRO A  27      43.926  11.168 -15.728  1.00  0.00           C  
ATOM    379  C   PRO A  27      44.595  11.412 -14.381  1.00  0.00           C  
ATOM    380  O   PRO A  27      43.923  11.632 -13.374  1.00  0.00           O  
ATOM    381  CB  PRO A  27      43.771  12.469 -16.522  1.00  0.00           C  
ATOM    382  CG  PRO A  27      42.400  12.944 -16.184  1.00  0.00           C  
ATOM    383  CD  PRO A  27      41.597  11.681 -16.016  1.00  0.00           C  
ATOM    384  HA  PRO A  27      44.489  10.419 -16.303  1.00  0.00           H  
ATOM    385 1HB  PRO A  27      44.554  13.183 -16.229  1.00  0.00           H  
ATOM    386 2HB  PRO A  27      43.902  12.271 -17.597  1.00  0.00           H  
ATOM    387 1HG  PRO A  27      42.423  13.555 -15.270  1.00  0.00           H  
ATOM    388 2HG  PRO A  27      42.012  13.587 -16.987  1.00  0.00           H  
ATOM    389 1HD  PRO A  27      40.820  11.838 -15.253  1.00  0.00           H  
ATOM    390 2HD  PRO A  27      41.145  11.402 -16.979  1.00  0.00           H  
ATOM    391  N   PRO A  28      45.901  11.329 -14.583  1.00  0.00           N  
ATOM    392  CA  PRO A  28      46.861  11.301 -13.487  1.00  0.00           C  
ATOM    393  C   PRO A  28      46.696  12.521 -12.592  1.00  0.00           C  
ATOM    394  O   PRO A  28      46.982  12.470 -11.397  1.00  0.00           O  
ATOM    395  CB  PRO A  28      48.212  11.306 -14.208  1.00  0.00           C  
ATOM    396  CG  PRO A  28      47.906  11.864 -15.556  1.00  0.00           C  
ATOM    397  CD  PRO A  28      46.517  11.369 -15.859  1.00  0.00           C  
ATOM    398  HA  PRO A  28      46.725  10.374 -12.910  1.00  0.00           H  
ATOM    399 1HB  PRO A  28      48.936  11.917 -13.647  1.00  0.00           H  
ATOM    400 2HB  PRO A  28      48.619  10.285 -14.252  1.00  0.00           H  
ATOM    401 1HG  PRO A  28      47.969  12.962 -15.535  1.00  0.00           H  
ATOM    402 2HG  PRO A  28      48.648  11.517 -16.289  1.00  0.00           H  
ATOM    403 1HD  PRO A  28      46.008  12.085 -16.521  1.00  0.00           H  
ATOM    404 2HD  PRO A  28      46.576  10.378 -16.331  1.00  0.00           H  
ATOM    405  N   GLU A  29      46.233  13.630 -13.169  1.00  0.00           N  
ATOM    406  CA  GLU A  29      45.861  14.777 -12.351  1.00  0.00           C  
ATOM    407  C   GLU A  29      44.829  14.393 -11.299  1.00  0.00           C  
ATOM    408  O   GLU A  29      44.963  14.744 -10.126  1.00  0.00           O  
ATOM    409  CB  GLU A  29      45.313  15.904 -13.229  1.00  0.00           C  
ATOM    410  CG  GLU A  29      46.355  16.581 -14.108  1.00  0.00           C  
ATOM    411  CD  GLU A  29      47.375  17.353 -13.317  1.00  0.00           C  
ATOM    412  OE1 GLU A  29      47.002  18.308 -12.677  1.00  0.00           O  
ATOM    413  OE2 GLU A  29      48.526  16.988 -13.352  1.00  0.00           O1-
ATOM    414  H   GLU A  29      46.144  13.660 -14.175  1.00  0.00           H  
ATOM    415  HA  GLU A  29      46.752  15.138 -11.836  1.00  0.00           H  
ATOM    416 1HB  GLU A  29      44.532  15.511 -13.880  1.00  0.00           H  
ATOM    417 2HB  GLU A  29      44.859  16.669 -12.600  1.00  0.00           H  
ATOM    418 1HG  GLU A  29      46.869  15.820 -14.696  1.00  0.00           H  
ATOM    419 2HG  GLU A  29      45.852  17.255 -14.798  1.00  0.00           H  
ATOM    420  N   VAL A  30      43.799  13.669 -11.724  1.00  0.00           N  
ATOM    421  CA  VAL A  30      42.741  13.235 -10.819  1.00  0.00           C  
ATOM    422  C   VAL A  30      43.276  12.269  -9.770  1.00  0.00           C  
ATOM    423  O   VAL A  30      42.908  12.344  -8.598  1.00  0.00           O  
ATOM    424  CB  VAL A  30      41.608  12.554 -11.609  1.00  0.00           C  
ATOM    425  CG1 VAL A  30      40.596  11.931 -10.659  1.00  0.00           C  
ATOM    426  CG2 VAL A  30      40.936  13.564 -12.527  1.00  0.00           C  
ATOM    427  H   VAL A  30      43.747  13.414 -12.700  1.00  0.00           H  
ATOM    428  HA  VAL A  30      42.337  14.112 -10.312  1.00  0.00           H  
ATOM    429  HB  VAL A  30      42.029  11.744 -12.205  1.00  0.00           H  
ATOM    430 1HG1 VAL A  30      39.802  11.455 -11.234  1.00  0.00           H  
ATOM    431 2HG1 VAL A  30      41.091  11.186 -10.037  1.00  0.00           H  
ATOM    432 3HG1 VAL A  30      40.167  12.707 -10.025  1.00  0.00           H  
ATOM    433 1HG2 VAL A  30      40.137  13.076 -13.082  1.00  0.00           H  
ATOM    434 2HG2 VAL A  30      40.521  14.376 -11.931  1.00  0.00           H  
ATOM    435 3HG2 VAL A  30      41.671  13.966 -13.225  1.00  0.00           H  
ATOM    436  N   LEU A  31      44.147  11.361 -10.197  1.00  0.00           N  
ATOM    437  CA  LEU A  31      44.734  10.379  -9.295  1.00  0.00           C  
ATOM    438  C   LEU A  31      45.608  11.050  -8.243  1.00  0.00           C  
ATOM    439  O   LEU A  31      45.587  10.671  -7.072  1.00  0.00           O  
ATOM    440  CB  LEU A  31      45.566   9.363 -10.086  1.00  0.00           C  
ATOM    441  CG  LEU A  31      44.771   8.411 -10.989  1.00  0.00           C  
ATOM    442  CD1 LEU A  31      45.735   7.591 -11.838  1.00  0.00           C  
ATOM    443  CD2 LEU A  31      43.896   7.510 -10.131  1.00  0.00           C  
ATOM    444  H   LEU A  31      44.408  11.352 -11.173  1.00  0.00           H  
ATOM    445  HA  LEU A  31      43.929   9.851  -8.786  1.00  0.00           H  
ATOM    446 1HB  LEU A  31      46.270   9.904 -10.716  1.00  0.00           H  
ATOM    447 2HB  LEU A  31      46.134   8.755  -9.383  1.00  0.00           H  
ATOM    448  HG  LEU A  31      44.142   8.991 -11.665  1.00  0.00           H  
ATOM    449 1HD1 LEU A  31      45.169   6.915 -12.479  1.00  0.00           H  
ATOM    450 2HD1 LEU A  31      46.334   8.261 -12.456  1.00  0.00           H  
ATOM    451 3HD1 LEU A  31      46.389   7.012 -11.188  1.00  0.00           H  
ATOM    452 1HD2 LEU A  31      43.330   6.834 -10.773  1.00  0.00           H  
ATOM    453 2HD2 LEU A  31      44.525   6.928  -9.457  1.00  0.00           H  
ATOM    454 3HD2 LEU A  31      43.205   8.119  -9.548  1.00  0.00           H  
ATOM    455  N   THR A  32      46.374  12.048  -8.667  1.00  0.00           N  
ATOM    456  CA  THR A  32      47.258  12.774  -7.761  1.00  0.00           C  
ATOM    457  C   THR A  32      46.462  13.534  -6.708  1.00  0.00           C  
ATOM    458  O   THR A  32      46.838  13.567  -5.537  1.00  0.00           O  
ATOM    459  CB  THR A  32      48.160  13.754  -8.533  1.00  0.00           C  
ATOM    460  CG2 THR A  32      49.049  14.531  -7.574  1.00  0.00           C  
ATOM    461  OG1 THR A  32      48.982  13.025  -9.455  1.00  0.00           O  
ATOM    462  H   THR A  32      46.345  12.312  -9.642  1.00  0.00           H  
ATOM    463  HA  THR A  32      47.895  12.053  -7.247  1.00  0.00           H  
ATOM    464  HB  THR A  32      47.541  14.454  -9.095  1.00  0.00           H  
ATOM    465  HG1 THR A  32      48.471  12.813 -10.240  1.00  0.00           H  
ATOM    466 1HG2 THR A  32      49.679  15.218  -8.137  1.00  0.00           H  
ATOM    467 2HG2 THR A  32      48.426  15.095  -6.879  1.00  0.00           H  
ATOM    468 3HG2 THR A  32      49.676  13.837  -7.016  1.00  0.00           H  
ATOM    469  N   GLU A  33      45.360  14.143  -7.131  1.00  0.00           N  
ATOM    470  CA  GLU A  33      44.508  14.904  -6.224  1.00  0.00           C  
ATOM    471  C   GLU A  33      43.876  14.000  -5.175  1.00  0.00           C  
ATOM    472  O   GLU A  33      43.787  14.363  -4.002  1.00  0.00           O  
ATOM    473  CB  GLU A  33      43.414  15.635  -7.006  1.00  0.00           C  
ATOM    474  CG  GLU A  33      43.919  16.781  -7.873  1.00  0.00           C  
ATOM    475  CD  GLU A  33      42.828  17.427  -8.680  1.00  0.00           C  
ATOM    476  OE1 GLU A  33      41.727  16.932  -8.662  1.00  0.00           O  
ATOM    477  OE2 GLU A  33      43.097  18.419  -9.316  1.00  0.00           O1-
ATOM    478  H   GLU A  33      45.105  14.078  -8.106  1.00  0.00           H  
ATOM    479  HA  GLU A  33      45.123  15.643  -5.711  1.00  0.00           H  
ATOM    480 1HB  GLU A  33      42.897  14.928  -7.655  1.00  0.00           H  
ATOM    481 2HB  GLU A  33      42.679  16.041  -6.311  1.00  0.00           H  
ATOM    482 1HG  GLU A  33      44.375  17.534  -7.231  1.00  0.00           H  
ATOM    483 2HG  GLU A  33      44.687  16.401  -8.545  1.00  0.00           H  
ATOM    484  N   ALA A  34      43.439  12.820  -5.601  1.00  0.00           N  
ATOM    485  CA  ALA A  34      42.815  11.861  -4.698  1.00  0.00           C  
ATOM    486  C   ALA A  34      43.803  11.369  -3.648  1.00  0.00           C  
ATOM    487  O   ALA A  34      43.456  11.220  -2.476  1.00  0.00           O  
ATOM    488  CB  ALA A  34      42.248  10.686  -5.481  1.00  0.00           C  
ATOM    489  H   ALA A  34      43.542  12.581  -6.577  1.00  0.00           H  
ATOM    490  HA  ALA A  34      42.000  12.366  -4.178  1.00  0.00           H  
ATOM    491 1HB  ALA A  34      41.784   9.979  -4.792  1.00  0.00           H  
ATOM    492 2HB  ALA A  34      41.499  11.047  -6.187  1.00  0.00           H  
ATOM    493 3HB  ALA A  34      43.049  10.191  -6.025  1.00  0.00           H  
ATOM    494  N   VAL A  35      45.036  11.117  -4.075  1.00  0.00           N  
ATOM    495  CA  VAL A  35      46.076  10.641  -3.171  1.00  0.00           C  
ATOM    496  C   VAL A  35      46.413  11.688  -2.119  1.00  0.00           C  
ATOM    497  O   VAL A  35      46.611  11.365  -0.947  1.00  0.00           O  
ATOM    498  CB  VAL A  35      47.350  10.284  -3.962  1.00  0.00           C  
ATOM    499  CG1 VAL A  35      48.495   9.968  -3.013  1.00  0.00           C  
ATOM    500  CG2 VAL A  35      47.072   9.107  -4.885  1.00  0.00           C  
ATOM    501  H   VAL A  35      45.258  11.259  -5.050  1.00  0.00           H  
ATOM    502  HA  VAL A  35      45.714   9.743  -2.669  1.00  0.00           H  
ATOM    503  HB  VAL A  35      47.651  11.148  -4.555  1.00  0.00           H  
ATOM    504 1HG1 VAL A  35      49.387   9.719  -3.589  1.00  0.00           H  
ATOM    505 2HG1 VAL A  35      48.700  10.836  -2.387  1.00  0.00           H  
ATOM    506 3HG1 VAL A  35      48.223   9.121  -2.383  1.00  0.00           H  
ATOM    507 1HG2 VAL A  35      47.976   8.861  -5.442  1.00  0.00           H  
ATOM    508 2HG2 VAL A  35      46.764   8.245  -4.293  1.00  0.00           H  
ATOM    509 3HG2 VAL A  35      46.277   9.370  -5.583  1.00  0.00           H  
ATOM    510  N   LYS A  36      46.478  12.946  -2.541  1.00  0.00           N  
ATOM    511  CA  LYS A  36      46.791  14.044  -1.635  1.00  0.00           C  
ATOM    512  C   LYS A  36      45.704  14.217  -0.582  1.00  0.00           C  
ATOM    513  O   LYS A  36      45.994  14.459   0.591  1.00  0.00           O  
ATOM    514  CB  LYS A  36      46.979  15.346  -2.416  1.00  0.00           C  
ATOM    515  CG  LYS A  36      47.368  16.543  -1.558  1.00  0.00           C  
ATOM    516  CD  LYS A  36      47.625  17.775  -2.413  1.00  0.00           C  
ATOM    517  CE  LYS A  36      48.106  18.946  -1.568  1.00  0.00           C  
ATOM    518  NZ  LYS A  36      47.068  19.400  -0.604  1.00  0.00           N1+
ATOM    519  H   LYS A  36      46.304  13.147  -3.516  1.00  0.00           H  
ATOM    520  HA  LYS A  36      47.722  13.810  -1.117  1.00  0.00           H  
ATOM    521 1HB  LYS A  36      47.755  15.209  -3.170  1.00  0.00           H  
ATOM    522 2HB  LYS A  36      46.055  15.594  -2.936  1.00  0.00           H  
ATOM    523 1HG  LYS A  36      46.566  16.761  -0.852  1.00  0.00           H  
ATOM    524 2HG  LYS A  36      48.270  16.308  -0.994  1.00  0.00           H  
ATOM    525 1HD  LYS A  36      48.381  17.545  -3.165  1.00  0.00           H  
ATOM    526 2HD  LYS A  36      46.705  18.061  -2.924  1.00  0.00           H  
ATOM    527 1HE  LYS A  36      48.996  18.652  -1.013  1.00  0.00           H  
ATOM    528 2HE  LYS A  36      48.369  19.779  -2.218  1.00  0.00           H  
ATOM    529 1HZ  LYS A  36      47.425  20.176  -0.063  1.00  0.00           H  
ATOM    530 2HZ  LYS A  36      46.243  19.692  -1.108  1.00  0.00           H  
ATOM    531 3HZ  LYS A  36      46.830  18.640   0.018  1.00  0.00           H  
ATOM    532  N   LYS A  37      44.451  14.093  -1.007  1.00  0.00           N  
ATOM    533  CA  LYS A  37      43.317  14.235  -0.101  1.00  0.00           C  
ATOM    534  C   LYS A  37      43.310  13.131   0.949  1.00  0.00           C  
ATOM    535  O   LYS A  37      43.028  13.378   2.122  1.00  0.00           O  
ATOM    536  CB  LYS A  37      42.002  14.226  -0.882  1.00  0.00           C  
ATOM    537  CG  LYS A  37      40.761  14.442  -0.026  1.00  0.00           C  
ATOM    538  CD  LYS A  37      39.505  14.514  -0.883  1.00  0.00           C  
ATOM    539  CE  LYS A  37      38.262  14.715  -0.029  1.00  0.00           C  
ATOM    540  NZ  LYS A  37      37.025  14.786  -0.854  1.00  0.00           N1+
ATOM    541  H   LYS A  37      44.279  13.894  -1.982  1.00  0.00           H  
ATOM    542  HA  LYS A  37      43.408  15.189   0.419  1.00  0.00           H  
ATOM    543 1HB  LYS A  37      42.025  15.008  -1.641  1.00  0.00           H  
ATOM    544 2HB  LYS A  37      41.892  13.272  -1.397  1.00  0.00           H  
ATOM    545 1HG  LYS A  37      40.660  13.620   0.683  1.00  0.00           H  
ATOM    546 2HG  LYS A  37      40.862  15.371   0.533  1.00  0.00           H  
ATOM    547 1HD  LYS A  37      39.591  15.343  -1.586  1.00  0.00           H  
ATOM    548 2HD  LYS A  37      39.398  13.589  -1.451  1.00  0.00           H  
ATOM    549 1HE  LYS A  37      38.167  13.889   0.675  1.00  0.00           H  
ATOM    550 2HE  LYS A  37      38.358  15.639   0.541  1.00  0.00           H  
ATOM    551 1HZ  LYS A  37      36.226  14.921  -0.251  1.00  0.00           H  
ATOM    552 2HZ  LYS A  37      37.094  15.561  -1.497  1.00  0.00           H  
ATOM    553 3HZ  LYS A  37      36.916  13.927  -1.372  1.00  0.00           H  
ATOM    554  N   GLY A  38      43.621  11.912   0.521  1.00  0.00           N  
ATOM    555  CA  GLY A  38      43.651  10.768   1.424  1.00  0.00           C  
ATOM    556  C   GLY A  38      44.742  10.923   2.475  1.00  0.00           C  
ATOM    557  O   GLY A  38      44.539  10.604   3.647  1.00  0.00           O  
ATOM    558  H   GLY A  38      43.842  11.776  -0.454  1.00  0.00           H  
ATOM    559 1HA  GLY A  38      42.682  10.664   1.912  1.00  0.00           H  
ATOM    560 2HA  GLY A  38      43.820   9.857   0.851  1.00  0.00           H  
ATOM    561  N   SER A  39      45.901  11.415   2.049  1.00  0.00           N  
ATOM    562  CA  SER A  39      47.027  11.615   2.954  1.00  0.00           C  
ATOM    563  C   SER A  39      46.708  12.667   4.008  1.00  0.00           C  
ATOM    564  O   SER A  39      47.053  12.511   5.179  1.00  0.00           O  
ATOM    565  CB  SER A  39      48.259  12.027   2.170  1.00  0.00           C  
ATOM    566  OG  SER A  39      48.070  13.274   1.559  1.00  0.00           O  
ATOM    567  H   SER A  39      46.004  11.657   1.074  1.00  0.00           H  
ATOM    568  HA  SER A  39      47.234  10.672   3.463  1.00  0.00           H  
ATOM    569 1HB  SER A  39      49.116  12.075   2.841  1.00  0.00           H  
ATOM    570 2HB  SER A  39      48.476  11.276   1.413  1.00  0.00           H  
ATOM    571  HG  SER A  39      48.948  13.609   1.366  1.00  0.00           H  
ATOM    572  N   GLU A  40      46.047  13.740   3.584  1.00  0.00           N  
ATOM    573  CA  GLU A  40      45.680  14.820   4.491  1.00  0.00           C  
ATOM    574  C   GLU A  40      44.687  14.344   5.543  1.00  0.00           C  
ATOM    575  O   GLU A  40      44.789  14.705   6.716  1.00  0.00           O  
ATOM    576  CB  GLU A  40      45.087  15.995   3.710  1.00  0.00           C  
ATOM    577  CG  GLU A  40      46.088  16.743   2.843  1.00  0.00           C  
ATOM    578  CD  GLU A  40      45.456  17.843   2.035  1.00  0.00           C  
ATOM    579  OE1 GLU A  40      44.254  17.953   2.055  1.00  0.00           O  
ATOM    580  OE2 GLU A  40      46.177  18.574   1.398  1.00  0.00           O1-
ATOM    581  H   GLU A  40      45.792  13.807   2.610  1.00  0.00           H  
ATOM    582  HA  GLU A  40      46.580  15.161   5.004  1.00  0.00           H  
ATOM    583 1HB  GLU A  40      44.288  15.633   3.062  1.00  0.00           H  
ATOM    584 2HB  GLU A  40      44.647  16.708   4.406  1.00  0.00           H  
ATOM    585 1HG  GLU A  40      46.857  17.174   3.484  1.00  0.00           H  
ATOM    586 2HG  GLU A  40      46.570  16.036   2.170  1.00  0.00           H  
ATOM    587  N   ILE A  41      43.726  13.530   5.117  1.00  0.00           N  
ATOM    588  CA  ILE A  41      42.712  13.003   6.022  1.00  0.00           C  
ATOM    589  C   ILE A  41      43.332  12.089   7.072  1.00  0.00           C  
ATOM    590  O   ILE A  41      42.959  12.131   8.244  1.00  0.00           O  
ATOM    591  CB  ILE A  41      41.630  12.232   5.244  1.00  0.00           C  
ATOM    592  CG1 ILE A  41      40.816  13.190   4.370  1.00  0.00           C  
ATOM    593  CG2 ILE A  41      40.721  11.478   6.202  1.00  0.00           C  
ATOM    594  CD1 ILE A  41      39.914  12.494   3.376  1.00  0.00           C  
ATOM    595  H   ILE A  41      43.698  13.271   4.141  1.00  0.00           H  
ATOM    596  HA  ILE A  41      42.238  13.839   6.534  1.00  0.00           H  
ATOM    597  HB  ILE A  41      42.104  11.519   4.570  1.00  0.00           H  
ATOM    598 1HG1 ILE A  41      40.198  13.825   5.006  1.00  0.00           H  
ATOM    599 2HG1 ILE A  41      41.492  13.843   3.818  1.00  0.00           H  
ATOM    600 1HG2 ILE A  41      39.962  10.939   5.636  1.00  0.00           H  
ATOM    601 2HG2 ILE A  41      41.312  10.770   6.782  1.00  0.00           H  
ATOM    602 3HG2 ILE A  41      40.237  12.185   6.877  1.00  0.00           H  
ATOM    603 1HD1 ILE A  41      39.370  13.239   2.795  1.00  0.00           H  
ATOM    604 2HD1 ILE A  41      40.518  11.881   2.706  1.00  0.00           H  
ATOM    605 3HD1 ILE A  41      39.205  11.862   3.908  1.00  0.00           H  
ATOM    606  N   MET A  42      44.281  11.263   6.643  1.00  0.00           N  
ATOM    607  CA  MET A  42      44.955  10.338   7.546  1.00  0.00           C  
ATOM    608  C   MET A  42      45.764  11.084   8.599  1.00  0.00           C  
ATOM    609  O   MET A  42      45.778  10.704   9.770  1.00  0.00           O  
ATOM    610  CB  MET A  42      45.854   9.390   6.755  1.00  0.00           C  
ATOM    611  CG  MET A  42      46.612   8.383   7.608  1.00  0.00           C  
ATOM    612  SD  MET A  42      48.141   9.058   8.288  1.00  0.00           S  
ATOM    613  CE  MET A  42      49.151   9.160   6.814  1.00  0.00           C  
ATOM    614  H   MET A  42      44.542  11.277   5.668  1.00  0.00           H  
ATOM    615  HA  MET A  42      44.198   9.750   8.067  1.00  0.00           H  
ATOM    616 1HB  MET A  42      45.254   8.834   6.036  1.00  0.00           H  
ATOM    617 2HB  MET A  42      46.587   9.969   6.191  1.00  0.00           H  
ATOM    618 1HG  MET A  42      45.982   8.058   8.434  1.00  0.00           H  
ATOM    619 2HG  MET A  42      46.861   7.509   7.006  1.00  0.00           H  
ATOM    620 1HE  MET A  42      50.132   9.561   7.072  1.00  0.00           H  
ATOM    621 2HE  MET A  42      49.267   8.165   6.382  1.00  0.00           H  
ATOM    622 3HE  MET A  42      48.670   9.816   6.087  1.00  0.00           H  
ATOM    623  N   VAL A  43      46.438  12.148   8.174  1.00  0.00           N  
ATOM    624  CA  VAL A  43      47.251  12.951   9.080  1.00  0.00           C  
ATOM    625  C   VAL A  43      46.390  13.636  10.134  1.00  0.00           C  
ATOM    626  O   VAL A  43      46.763  13.702  11.306  1.00  0.00           O  
ATOM    627  CB  VAL A  43      48.035  14.017   8.291  1.00  0.00           C  
ATOM    628  CG1 VAL A  43      48.735  14.976   9.243  1.00  0.00           C  
ATOM    629  CG2 VAL A  43      49.040  13.343   7.369  1.00  0.00           C  
ATOM    630  H   VAL A  43      46.384  12.407   7.200  1.00  0.00           H  
ATOM    631  HA  VAL A  43      47.961  12.294   9.582  1.00  0.00           H  
ATOM    632  HB  VAL A  43      47.334  14.606   7.699  1.00  0.00           H  
ATOM    633 1HG1 VAL A  43      49.285  15.722   8.668  1.00  0.00           H  
ATOM    634 2HG1 VAL A  43      47.994  15.473   9.869  1.00  0.00           H  
ATOM    635 3HG1 VAL A  43      49.430  14.420   9.873  1.00  0.00           H  
ATOM    636 1HG2 VAL A  43      49.590  14.102   6.814  1.00  0.00           H  
ATOM    637 2HG2 VAL A  43      49.736  12.749   7.961  1.00  0.00           H  
ATOM    638 3HG2 VAL A  43      48.512  12.694   6.669  1.00  0.00           H  
ATOM    639  N   GLU A  44      45.237  14.143   9.710  1.00  0.00           N  
ATOM    640  CA  GLU A  44      44.320  14.824  10.617  1.00  0.00           C  
ATOM    641  C   GLU A  44      43.772  13.866  11.667  1.00  0.00           C  
ATOM    642  O   GLU A  44      43.648  14.220  12.840  1.00  0.00           O  
ATOM    643  CB  GLU A  44      43.165  15.454   9.835  1.00  0.00           C  
ATOM    644  CG  GLU A  44      43.567  16.640   8.968  1.00  0.00           C  
ATOM    645  CD  GLU A  44      42.423  17.187   8.160  1.00  0.00           C  
ATOM    646  OE1 GLU A  44      41.370  16.595   8.178  1.00  0.00           O  
ATOM    647  OE2 GLU A  44      42.601  18.199   7.524  1.00  0.00           O1-
ATOM    648  H   GLU A  44      44.989  14.054   8.735  1.00  0.00           H  
ATOM    649  HA  GLU A  44      44.866  15.615  11.131  1.00  0.00           H  
ATOM    650 1HB  GLU A  44      42.713  14.703   9.186  1.00  0.00           H  
ATOM    651 2HB  GLU A  44      42.396  15.791  10.529  1.00  0.00           H  
ATOM    652 1HG  GLU A  44      43.954  17.431   9.610  1.00  0.00           H  
ATOM    653 2HG  GLU A  44      44.366  16.332   8.296  1.00  0.00           H  
ATOM    654  N   ALA A  45      43.445  12.652  11.240  1.00  0.00           N  
ATOM    655  CA  ALA A  45      42.909  11.640  12.143  1.00  0.00           C  
ATOM    656  C   ALA A  45      43.936  11.240  13.194  1.00  0.00           C  
ATOM    657  O   ALA A  45      43.604  11.061  14.365  1.00  0.00           O  
ATOM    658  CB  ALA A  45      42.450  10.420  11.358  1.00  0.00           C  
ATOM    659  H   ALA A  45      43.571  12.423  10.265  1.00  0.00           H  
ATOM    660  HA  ALA A  45      42.051  12.070  12.661  1.00  0.00           H  
ATOM    661 1HB  ALA A  45      42.052   9.673  12.046  1.00  0.00           H  
ATOM    662 2HB  ALA A  45      41.673  10.712  10.651  1.00  0.00           H  
ATOM    663 3HB  ALA A  45      43.295   9.999  10.816  1.00  0.00           H  
ATOM    664  N   VAL A  46      45.187  11.100  12.767  1.00  0.00           N  
ATOM    665  CA  VAL A  46      46.267  10.719  13.670  1.00  0.00           C  
ATOM    666  C   VAL A  46      46.507  11.793  14.723  1.00  0.00           C  
ATOM    667  O   VAL A  46      46.733  11.487  15.895  1.00  0.00           O  
ATOM    668  CB  VAL A  46      47.565  10.480  12.878  1.00  0.00           C  
ATOM    669  CG1 VAL A  46      48.737  10.269  13.826  1.00  0.00           C  
ATOM    670  CG2 VAL A  46      47.397   9.283  11.954  1.00  0.00           C  
ATOM    671  H   VAL A  46      45.396  11.261  11.792  1.00  0.00           H  
ATOM    672  HA  VAL A  46      45.987   9.793  14.172  1.00  0.00           H  
ATOM    673  HB  VAL A  46      47.788  11.369  12.286  1.00  0.00           H  
ATOM    674 1HG1 VAL A  46      49.646  10.102  13.250  1.00  0.00           H  
ATOM    675 2HG1 VAL A  46      48.861  11.153  14.452  1.00  0.00           H  
ATOM    676 3HG1 VAL A  46      48.543   9.401  14.456  1.00  0.00           H  
ATOM    677 1HG2 VAL A  46      48.319   9.120  11.397  1.00  0.00           H  
ATOM    678 2HG2 VAL A  46      47.169   8.397  12.547  1.00  0.00           H  
ATOM    679 3HG2 VAL A  46      46.581   9.473  11.257  1.00  0.00           H  
ATOM    680  N   GLU A  47      46.459  13.051  14.301  1.00  0.00           N  
ATOM    681  CA  GLU A  47      46.671  14.173  15.207  1.00  0.00           C  
ATOM    682  C   GLU A  47      45.573  14.246  16.260  1.00  0.00           C  
ATOM    683  O   GLU A  47      45.840  14.512  17.432  1.00  0.00           O  
ATOM    684  CB  GLU A  47      46.729  15.487  14.424  1.00  0.00           C  
ATOM    685  CG  GLU A  47      47.969  15.647  13.555  1.00  0.00           C  
ATOM    686  CD  GLU A  47      47.957  16.914  12.746  1.00  0.00           C  
ATOM    687  OE1 GLU A  47      46.964  17.600  12.767  1.00  0.00           O  
ATOM    688  OE2 GLU A  47      48.944  17.197  12.108  1.00  0.00           O1-
ATOM    689  H   GLU A  47      46.270  13.236  13.326  1.00  0.00           H  
ATOM    690  HA  GLU A  47      47.623  14.029  15.719  1.00  0.00           H  
ATOM    691 1HB  GLU A  47      45.855  15.564  13.777  1.00  0.00           H  
ATOM    692 2HB  GLU A  47      46.698  16.326  15.119  1.00  0.00           H  
ATOM    693 1HG  GLU A  47      48.851  15.646  14.195  1.00  0.00           H  
ATOM    694 2HG  GLU A  47      48.041  14.793  12.883  1.00  0.00           H  
ATOM    695  N   LEU A  48      44.336  14.010  15.835  1.00  0.00           N  
ATOM    696  CA  LEU A  48      43.195  14.049  16.740  1.00  0.00           C  
ATOM    697  C   LEU A  48      43.286  12.949  17.790  1.00  0.00           C  
ATOM    698  O   LEU A  48      42.981  13.171  18.962  1.00  0.00           O  
ATOM    699  CB  LEU A  48      41.887  13.904  15.951  1.00  0.00           C  
ATOM    700  CG  LEU A  48      41.519  15.091  15.050  1.00  0.00           C  
ATOM    701  CD1 LEU A  48      40.306  14.728  14.204  1.00  0.00           C  
ATOM    702  CD2 LEU A  48      41.240  16.314  15.912  1.00  0.00           C  
ATOM    703  H   LEU A  48      44.183  13.797  14.860  1.00  0.00           H  
ATOM    704  HA  LEU A  48      43.191  15.011  17.251  1.00  0.00           H  
ATOM    705 1HB  LEU A  48      41.960  13.019  15.320  1.00  0.00           H  
ATOM    706 2HB  LEU A  48      41.070  13.757  16.656  1.00  0.00           H  
ATOM    707  HG  LEU A  48      42.346  15.304  14.374  1.00  0.00           H  
ATOM    708 1HD1 LEU A  48      40.045  15.571  13.564  1.00  0.00           H  
ATOM    709 2HD1 LEU A  48      40.541  13.862  13.584  1.00  0.00           H  
ATOM    710 3HD1 LEU A  48      39.465  14.493  14.855  1.00  0.00           H  
ATOM    711 1HD2 LEU A  48      40.978  17.157  15.271  1.00  0.00           H  
ATOM    712 2HD2 LEU A  48      40.412  16.101  16.588  1.00  0.00           H  
ATOM    713 3HD2 LEU A  48      42.129  16.560  16.492  1.00  0.00           H  
ATOM    714  N   ALA A  49      43.707  11.764  17.363  1.00  0.00           N  
ATOM    715  CA  ALA A  49      43.838  10.626  18.265  1.00  0.00           C  
ATOM    716  C   ALA A  49      44.912  10.880  19.316  1.00  0.00           C  
ATOM    717  O   ALA A  49      44.738  10.543  20.488  1.00  0.00           O  
ATOM    718  CB  ALA A  49      44.154   9.361  17.479  1.00  0.00           C  
ATOM    719  H   ALA A  49      43.941  11.648  16.387  1.00  0.00           H  
ATOM    720  HA  ALA A  49      42.888  10.493  18.782  1.00  0.00           H  
ATOM    721 1HB  ALA A  49      44.249   8.521  18.166  1.00  0.00           H  
ATOM    722 2HB  ALA A  49      43.350   9.162  16.771  1.00  0.00           H  
ATOM    723 3HB  ALA A  49      45.090   9.494  16.938  1.00  0.00           H  
ATOM    724  N   ALA A  50      46.020  11.474  18.891  1.00  0.00           N  
ATOM    725  CA  ALA A  50      47.124  11.774  19.795  1.00  0.00           C  
ATOM    726  C   ALA A  50      46.668  12.658  20.948  1.00  0.00           C  
ATOM    727  O   ALA A  50      46.978  12.391  22.109  1.00  0.00           O  
ATOM    728  CB  ALA A  50      48.264  12.440  19.037  1.00  0.00           C  
ATOM    729  H   ALA A  50      46.101  11.726  17.917  1.00  0.00           H  
ATOM    730  HA  ALA A  50      47.482  10.834  20.216  1.00  0.00           H  
ATOM    731 1HB  ALA A  50      49.081  12.657  19.726  1.00  0.00           H  
ATOM    732 2HB  ALA A  50      48.619  11.772  18.253  1.00  0.00           H  
ATOM    733 3HB  ALA A  50      47.909  13.368  18.590  1.00  0.00           H  
ATOM    734  N   ARG A  51      45.928  13.713  20.621  1.00  0.00           N  
ATOM    735  CA  ARG A  51      45.426  14.640  21.629  1.00  0.00           C  
ATOM    736  C   ARG A  51      44.576  13.917  22.666  1.00  0.00           C  
ATOM    737  O   ARG A  51      44.693  14.170  23.865  1.00  0.00           O  
ATOM    738  CB  ARG A  51      44.603  15.742  20.981  1.00  0.00           C  
ATOM    739  CG  ARG A  51      45.401  16.729  20.144  1.00  0.00           C  
ATOM    740  CD  ARG A  51      44.553  17.845  19.654  1.00  0.00           C  
ATOM    741  NE  ARG A  51      45.301  18.766  18.813  1.00  0.00           N  
ATOM    742  CZ  ARG A  51      45.350  18.705  17.468  1.00  0.00           C  
ATOM    743  NH1 ARG A  51      44.691  17.765  16.827  1.00  0.00           N1+
ATOM    744  NH2 ARG A  51      46.060  19.591  16.792  1.00  0.00           N  
ATOM    745  H   ARG A  51      45.708  13.878  19.650  1.00  0.00           H  
ATOM    746  HA  ARG A  51      46.278  15.094  22.136  1.00  0.00           H  
ATOM    747 1HB  ARG A  51      43.846  15.299  20.335  1.00  0.00           H  
ATOM    748 2HB  ARG A  51      44.081  16.309  21.752  1.00  0.00           H  
ATOM    749 1HG  ARG A  51      46.206  17.150  20.747  1.00  0.00           H  
ATOM    750 2HG  ARG A  51      45.824  16.215  19.281  1.00  0.00           H  
ATOM    751 1HD  ARG A  51      43.726  17.444  19.069  1.00  0.00           H  
ATOM    752 2HD  ARG A  51      44.159  18.403  20.503  1.00  0.00           H  
ATOM    753  HE  ARG A  51      45.821  19.503  19.269  1.00  0.00           H  
ATOM    754 1HH1 ARG A  51      44.147  17.088  17.344  1.00  0.00           H  
ATOM    755 2HH1 ARG A  51      44.728  17.719  15.819  1.00  0.00           H  
ATOM    756 1HH2 ARG A  51      46.567  20.314  17.283  1.00  0.00           H  
ATOM    757 2HH2 ARG A  51      46.097  19.545  15.784  1.00  0.00           H  
ATOM    758  N   LEU A  52      43.719  13.016  22.199  1.00  0.00           N  
ATOM    759  CA  LEU A  52      42.845  12.253  23.083  1.00  0.00           C  
ATOM    760  C   LEU A  52      43.646  11.461  24.105  1.00  0.00           C  
ATOM    761  O   LEU A  52      43.119  11.051  25.140  1.00  0.00           O  
ATOM    762  CB  LEU A  52      41.966  11.299  22.265  1.00  0.00           C  
ATOM    763  CG  LEU A  52      40.912  11.965  21.372  1.00  0.00           C  
ATOM    764  CD1 LEU A  52      40.232  10.908  20.513  1.00  0.00           C  
ATOM    765  CD2 LEU A  52      39.901  12.699  22.240  1.00  0.00           C  
ATOM    766  H   LEU A  52      43.669  12.854  21.204  1.00  0.00           H  
ATOM    767  HA  LEU A  52      42.201  12.950  23.619  1.00  0.00           H  
ATOM    768 1HB  LEU A  52      42.609  10.696  21.626  1.00  0.00           H  
ATOM    769 2HB  LEU A  52      41.445  10.632  22.951  1.00  0.00           H  
ATOM    770  HG  LEU A  52      41.399  12.675  20.703  1.00  0.00           H  
ATOM    771 1HD1 LEU A  52      39.483  11.382  19.878  1.00  0.00           H  
ATOM    772 2HD1 LEU A  52      40.975  10.413  19.888  1.00  0.00           H  
ATOM    773 3HD1 LEU A  52      39.749  10.173  21.156  1.00  0.00           H  
ATOM    774 1HD2 LEU A  52      39.152  13.173  21.606  1.00  0.00           H  
ATOM    775 2HD2 LEU A  52      39.412  11.989  22.908  1.00  0.00           H  
ATOM    776 3HD2 LEU A  52      40.412  13.460  22.830  1.00  0.00           H  
ATOM    777  N   GLY A  53      44.923  11.249  23.808  1.00  0.00           N  
ATOM    778  CA  GLY A  53      45.780  10.424  24.650  1.00  0.00           C  
ATOM    779  C   GLY A  53      45.652   8.951  24.285  1.00  0.00           C  
ATOM    780  O   GLY A  53      45.597   8.088  25.161  1.00  0.00           O  
ATOM    781  H   GLY A  53      45.310  11.670  22.976  1.00  0.00           H  
ATOM    782 1HA  GLY A  53      46.816  10.743  24.537  1.00  0.00           H  
ATOM    783 2HA  GLY A  53      45.511  10.569  25.695  1.00  0.00           H  
ATOM    784  N   ALA A  54      45.607   8.675  22.988  1.00  0.00           N  
ATOM    785  CA  ALA A  54      45.736   7.313  22.488  1.00  0.00           C  
ATOM    786  C   ALA A  54      47.182   6.847  22.594  1.00  0.00           C  
ATOM    787  O   ALA A  54      48.107   7.578  22.240  1.00  0.00           O  
ATOM    788  CB  ALA A  54      45.248   7.220  21.049  1.00  0.00           C  
ATOM    789  H   ALA A  54      45.479   9.430  22.328  1.00  0.00           H  
ATOM    790  HA  ALA A  54      45.121   6.663  23.112  1.00  0.00           H  
ATOM    791 1HB  ALA A  54      45.361   6.196  20.693  1.00  0.00           H  
ATOM    792 2HB  ALA A  54      44.199   7.507  21.003  1.00  0.00           H  
ATOM    793 3HB  ALA A  54      45.836   7.888  20.423  1.00  0.00           H  
ATOM    794  N   PRO A  55      47.375   5.629  23.083  1.00  0.00           N  
ATOM    795  CA  PRO A  55      48.711   5.136  23.386  1.00  0.00           C  
ATOM    796  C   PRO A  55      49.552   5.011  22.126  1.00  0.00           C  
ATOM    797  O   PRO A  55      49.087   4.501  21.106  1.00  0.00           O  
ATOM    798  CB  PRO A  55      48.438   3.768  24.020  1.00  0.00           C  
ATOM    799  CG  PRO A  55      47.097   3.383  23.496  1.00  0.00           C  
ATOM    800  CD  PRO A  55      46.365   4.690  23.343  1.00  0.00           C  
ATOM    801  HA  PRO A  55      49.192   5.814  24.106  1.00  0.00           H  
ATOM    802 1HB  PRO A  55      49.227   3.057  23.736  1.00  0.00           H  
ATOM    803 2HB  PRO A  55      48.460   3.851  25.117  1.00  0.00           H  
ATOM    804 1HG  PRO A  55      47.202   2.843  22.543  1.00  0.00           H  
ATOM    805 2HG  PRO A  55      46.597   2.697  24.196  1.00  0.00           H  
ATOM    806 1HD  PRO A  55      45.674   4.626  22.489  1.00  0.00           H  
ATOM    807 2HD  PRO A  55      45.817   4.915  24.270  1.00  0.00           H  
ATOM    808  N   PRO A  56      50.789   5.512  22.307  1.00  0.00           N  
ATOM    809  CA  PRO A  56      51.587   5.908  21.151  1.00  0.00           C  
ATOM    810  C   PRO A  56      51.635   4.751  20.183  1.00  0.00           C  
ATOM    811  O   PRO A  56      51.751   4.945  18.973  1.00  0.00           O  
ATOM    812  CB  PRO A  56      52.965   6.219  21.744  1.00  0.00           C  
ATOM    813  CG  PRO A  56      52.675   6.642  23.143  1.00  0.00           C  
ATOM    814  CD  PRO A  56      51.546   5.746  23.579  1.00  0.00           C  
ATOM    815  HA  PRO A  56      51.144   6.806  20.697  1.00  0.00           H  
ATOM    816 1HB  PRO A  56      53.606   5.326  21.691  1.00  0.00           H  
ATOM    817 2HB  PRO A  56      53.460   7.005  21.154  1.00  0.00           H  
ATOM    818 1HG  PRO A  56      53.572   6.527  23.769  1.00  0.00           H  
ATOM    819 2HG  PRO A  56      52.403   7.707  23.169  1.00  0.00           H  
ATOM    820 1HD  PRO A  56      51.957   4.810  23.987  1.00  0.00           H  
ATOM    821 2HD  PRO A  56      50.936   6.263  24.333  1.00  0.00           H  
ATOM    822  N   GLU A  57      51.546   3.549  20.725  1.00  0.00           N  
ATOM    823  CA  GLU A  57      51.635   2.345  19.907  1.00  0.00           C  
ATOM    824  C   GLU A  57      50.533   2.311  18.856  1.00  0.00           C  
ATOM    825  O   GLU A  57      50.789   2.037  17.683  1.00  0.00           O  
ATOM    826  CB  GLU A  57      51.553   1.096  20.786  1.00  0.00           C  
ATOM    827  CG  GLU A  57      51.680  -0.217  20.026  1.00  0.00           C  
ATOM    828  CD  GLU A  57      51.631  -1.420  20.925  1.00  0.00           C  
ATOM    829  OE1 GLU A  57      51.523  -1.246  22.115  1.00  0.00           O  
ATOM    830  OE2 GLU A  57      51.700  -2.517  20.421  1.00  0.00           O1-
ATOM    831  H   GLU A  57      51.414   3.468  21.723  1.00  0.00           H  
ATOM    832  HA  GLU A  57      52.595   2.347  19.391  1.00  0.00           H  
ATOM    833 1HB  GLU A  57      52.343   1.126  21.536  1.00  0.00           H  
ATOM    834 2HB  GLU A  57      50.600   1.085  21.315  1.00  0.00           H  
ATOM    835 1HG  GLU A  57      50.868  -0.286  19.302  1.00  0.00           H  
ATOM    836 2HG  GLU A  57      52.621  -0.218  19.477  1.00  0.00           H  
ATOM    837  N   LEU A  58      49.307   2.591  19.282  1.00  0.00           N  
ATOM    838  CA  LEU A  58      48.162   2.593  18.378  1.00  0.00           C  
ATOM    839  C   LEU A  58      48.291   3.690  17.329  1.00  0.00           C  
ATOM    840  O   LEU A  58      47.978   3.480  16.157  1.00  0.00           O  
ATOM    841  CB  LEU A  58      46.862   2.786  19.169  1.00  0.00           C  
ATOM    842  CG  LEU A  58      46.451   1.613  20.069  1.00  0.00           C  
ATOM    843  CD1 LEU A  58      45.254   2.018  20.917  1.00  0.00           C  
ATOM    844  CD2 LEU A  58      46.127   0.401  19.209  1.00  0.00           C  
ATOM    845  H   LEU A  58      49.163   2.808  20.258  1.00  0.00           H  
ATOM    846  HA  LEU A  58      48.123   1.632  17.867  1.00  0.00           H  
ATOM    847 1HB  LEU A  58      46.966   3.667  19.800  1.00  0.00           H  
ATOM    848 2HB  LEU A  58      46.049   2.962  18.464  1.00  0.00           H  
ATOM    849  HG  LEU A  58      47.271   1.369  20.744  1.00  0.00           H  
ATOM    850 1HD1 LEU A  58      44.962   1.185  21.557  1.00  0.00           H  
ATOM    851 2HD1 LEU A  58      45.520   2.875  21.537  1.00  0.00           H  
ATOM    852 3HD1 LEU A  58      44.421   2.285  20.267  1.00  0.00           H  
ATOM    853 1HD2 LEU A  58      45.836  -0.433  19.848  1.00  0.00           H  
ATOM    854 2HD2 LEU A  58      45.306   0.644  18.533  1.00  0.00           H  
ATOM    855 3HD2 LEU A  58      47.006   0.123  18.626  1.00  0.00           H  
ATOM    856  N   VAL A  59      48.754   4.859  17.755  1.00  0.00           N  
ATOM    857  CA  VAL A  59      48.926   5.991  16.852  1.00  0.00           C  
ATOM    858  C   VAL A  59      49.987   5.700  15.800  1.00  0.00           C  
ATOM    859  O   VAL A  59      49.823   6.041  14.629  1.00  0.00           O  
ATOM    860  CB  VAL A  59      49.325   7.250  17.644  1.00  0.00           C  
ATOM    861  CG1 VAL A  59      49.690   8.382  16.695  1.00  0.00           C  
ATOM    862  CG2 VAL A  59      48.188   7.664  18.566  1.00  0.00           C  
ATOM    863  H   VAL A  59      48.994   4.966  18.730  1.00  0.00           H  
ATOM    864  HA  VAL A  59      47.977   6.180  16.349  1.00  0.00           H  
ATOM    865  HB  VAL A  59      50.213   7.030  18.236  1.00  0.00           H  
ATOM    866 1HG1 VAL A  59      49.969   9.265  17.271  1.00  0.00           H  
ATOM    867 2HG1 VAL A  59      50.529   8.077  16.070  1.00  0.00           H  
ATOM    868 3HG1 VAL A  59      48.833   8.619  16.064  1.00  0.00           H  
ATOM    869 1HG2 VAL A  59      48.478   8.555  19.123  1.00  0.00           H  
ATOM    870 2HG2 VAL A  59      47.299   7.880  17.973  1.00  0.00           H  
ATOM    871 3HG2 VAL A  59      47.972   6.855  19.264  1.00  0.00           H  
ATOM    872  N   THR A  60      51.076   5.066  16.223  1.00  0.00           N  
ATOM    873  CA  THR A  60      52.165   4.727  15.317  1.00  0.00           C  
ATOM    874  C   THR A  60      51.716   3.723  14.264  1.00  0.00           C  
ATOM    875  O   THR A  60      52.076   3.833  13.092  1.00  0.00           O  
ATOM    876  CB  THR A  60      53.372   4.161  16.088  1.00  0.00           C  
ATOM    877  CG2 THR A  60      54.486   3.775  15.127  1.00  0.00           C  
ATOM    878  OG1 THR A  60      53.859   5.147  17.008  1.00  0.00           O  
ATOM    879  H   THR A  60      51.150   4.812  17.197  1.00  0.00           H  
ATOM    880  HA  THR A  60      52.482   5.634  14.802  1.00  0.00           H  
ATOM    881  HB  THR A  60      53.063   3.280  16.650  1.00  0.00           H  
ATOM    882  HG1 THR A  60      53.307   5.151  17.793  1.00  0.00           H  
ATOM    883 1HG2 THR A  60      55.330   3.377  15.690  1.00  0.00           H  
ATOM    884 2HG2 THR A  60      54.122   3.017  14.434  1.00  0.00           H  
ATOM    885 3HG2 THR A  60      54.805   4.654  14.569  1.00  0.00           H  
ATOM    886  N   ASP A  61      50.926   2.742  14.688  1.00  0.00           N  
ATOM    887  CA  ASP A  61      50.425   1.716  13.782  1.00  0.00           C  
ATOM    888  C   ASP A  61      49.497   2.313  12.732  1.00  0.00           C  
ATOM    889  O   ASP A  61      49.549   1.941  11.560  1.00  0.00           O  
ATOM    890  CB  ASP A  61      49.688   0.624  14.561  1.00  0.00           C  
ATOM    891  CG  ASP A  61      49.287  -0.558  13.690  1.00  0.00           C  
ATOM    892  OD1 ASP A  61      50.148  -1.123  13.057  1.00  0.00           O  
ATOM    893  OD2 ASP A  61      48.125  -0.886  13.666  1.00  0.00           O1-
ATOM    894  H   ASP A  61      50.666   2.707  15.663  1.00  0.00           H  
ATOM    895  HA  ASP A  61      51.275   1.264  13.268  1.00  0.00           H  
ATOM    896 1HB  ASP A  61      50.323   0.263  15.370  1.00  0.00           H  
ATOM    897 2HB  ASP A  61      48.789   1.045  15.014  1.00  0.00           H  
ATOM    898  N   MET A  62      48.648   3.241  13.160  1.00  0.00           N  
ATOM    899  CA  MET A  62      47.706   3.891  12.257  1.00  0.00           C  
ATOM    900  C   MET A  62      48.433   4.721  11.206  1.00  0.00           C  
ATOM    901  O   MET A  62      48.055   4.727  10.035  1.00  0.00           O  
ATOM    902  CB  MET A  62      46.735   4.766  13.047  1.00  0.00           C  
ATOM    903  CG  MET A  62      45.565   5.301  12.234  1.00  0.00           C  
ATOM    904  SD  MET A  62      44.423   4.003  11.719  1.00  0.00           S  
ATOM    905  CE  MET A  62      44.925   3.766  10.018  1.00  0.00           C  
ATOM    906  H   MET A  62      48.654   3.502  14.135  1.00  0.00           H  
ATOM    907  HA  MET A  62      47.139   3.121  11.735  1.00  0.00           H  
ATOM    908 1HB  MET A  62      46.328   4.195  13.881  1.00  0.00           H  
ATOM    909 2HB  MET A  62      47.270   5.619  13.465  1.00  0.00           H  
ATOM    910 1HG  MET A  62      45.013   6.030  12.827  1.00  0.00           H  
ATOM    911 2HG  MET A  62      45.940   5.803  11.342  1.00  0.00           H  
ATOM    912 1HE  MET A  62      44.309   2.991   9.561  1.00  0.00           H  
ATOM    913 2HE  MET A  62      44.801   4.701   9.467  1.00  0.00           H  
ATOM    914 3HE  MET A  62      45.973   3.464   9.985  1.00  0.00           H  
ATOM    915  N   GLY A  63      49.479   5.420  11.632  1.00  0.00           N  
ATOM    916  CA  GLY A  63      50.262   6.254  10.728  1.00  0.00           C  
ATOM    917  C   GLY A  63      50.969   5.412   9.675  1.00  0.00           C  
ATOM    918  O   GLY A  63      51.028   5.786   8.503  1.00  0.00           O  
ATOM    919  H   GLY A  63      49.739   5.373  12.607  1.00  0.00           H  
ATOM    920 1HA  GLY A  63      49.607   6.978  10.242  1.00  0.00           H  
ATOM    921 2HA  GLY A  63      50.996   6.819  11.299  1.00  0.00           H  
ATOM    922  N   ILE A  64      51.505   4.272  10.097  1.00  0.00           N  
ATOM    923  CA  ILE A  64      52.209   3.374   9.190  1.00  0.00           C  
ATOM    924  C   ILE A  64      51.268   2.803   8.138  1.00  0.00           C  
ATOM    925  O   ILE A  64      51.627   2.689   6.965  1.00  0.00           O  
ATOM    926  CB  ILE A  64      52.873   2.220   9.965  1.00  0.00           C  
ATOM    927  CG1 ILE A  64      54.012   2.752  10.840  1.00  0.00           C  
ATOM    928  CG2 ILE A  64      53.387   1.160   9.003  1.00  0.00           C  
ATOM    929  CD1 ILE A  64      54.542   1.741  11.831  1.00  0.00           C  
ATOM    930  H   ILE A  64      51.422   4.021  11.072  1.00  0.00           H  
ATOM    931  HA  ILE A  64      52.988   3.939   8.679  1.00  0.00           H  
ATOM    932  HB  ILE A  64      52.145   1.767  10.636  1.00  0.00           H  
ATOM    933 1HG1 ILE A  64      54.838   3.074  10.206  1.00  0.00           H  
ATOM    934 2HG1 ILE A  64      53.668   3.624  11.395  1.00  0.00           H  
ATOM    935 1HG2 ILE A  64      53.854   0.353   9.567  1.00  0.00           H  
ATOM    936 2HG2 ILE A  64      52.556   0.763   8.422  1.00  0.00           H  
ATOM    937 3HG2 ILE A  64      54.121   1.604   8.330  1.00  0.00           H  
ATOM    938 1HD1 ILE A  64      55.346   2.192  12.415  1.00  0.00           H  
ATOM    939 2HD1 ILE A  64      53.739   1.432  12.500  1.00  0.00           H  
ATOM    940 3HD1 ILE A  64      54.925   0.874  11.296  1.00  0.00           H  
ATOM    941  N   LYS A  65      50.061   2.444   8.564  1.00  0.00           N  
ATOM    942  CA  LYS A  65      49.064   1.884   7.659  1.00  0.00           C  
ATOM    943  C   LYS A  65      48.639   2.902   6.609  1.00  0.00           C  
ATOM    944  O   LYS A  65      48.471   2.566   5.437  1.00  0.00           O  
ATOM    945  CB  LYS A  65      47.843   1.395   8.441  1.00  0.00           C  
ATOM    946  CG  LYS A  65      48.094   0.152   9.284  1.00  0.00           C  
ATOM    947  CD  LYS A  65      46.843  -0.259  10.046  1.00  0.00           C  
ATOM    948  CE  LYS A  65      47.094  -1.496  10.897  1.00  0.00           C  
ATOM    949  NZ  LYS A  65      45.889  -1.888  11.678  1.00  0.00           N1+
ATOM    950  H   LYS A  65      49.828   2.563   9.540  1.00  0.00           H  
ATOM    951  HA  LYS A  65      49.507   1.034   7.139  1.00  0.00           H  
ATOM    952 1HB  LYS A  65      47.497   2.187   9.107  1.00  0.00           H  
ATOM    953 2HB  LYS A  65      47.032   1.173   7.748  1.00  0.00           H  
ATOM    954 1HG  LYS A  65      48.402  -0.670   8.637  1.00  0.00           H  
ATOM    955 2HG  LYS A  65      48.894   0.350   9.996  1.00  0.00           H  
ATOM    956 1HD  LYS A  65      46.525   0.559  10.694  1.00  0.00           H  
ATOM    957 2HD  LYS A  65      46.041  -0.474   9.339  1.00  0.00           H  
ATOM    958 1HE  LYS A  65      47.381  -2.327  10.255  1.00  0.00           H  
ATOM    959 2HE  LYS A  65      47.912  -1.301  11.589  1.00  0.00           H  
ATOM    960 1HZ  LYS A  65      46.096  -2.710  12.227  1.00  0.00           H  
ATOM    961 2HZ  LYS A  65      45.623  -1.131  12.291  1.00  0.00           H  
ATOM    962 3HZ  LYS A  65      45.128  -2.090  11.045  1.00  0.00           H  
ATOM    963  N   GLY A  66      48.467   4.149   7.037  1.00  0.00           N  
ATOM    964  CA  GLY A  66      48.060   5.219   6.135  1.00  0.00           C  
ATOM    965  C   GLY A  66      49.129   5.488   5.082  1.00  0.00           C  
ATOM    966  O   GLY A  66      48.820   5.707   3.911  1.00  0.00           O  
ATOM    967  H   GLY A  66      48.622   4.360   8.013  1.00  0.00           H  
ATOM    968 1HA  GLY A  66      47.124   4.947   5.647  1.00  0.00           H  
ATOM    969 2HA  GLY A  66      47.872   6.127   6.707  1.00  0.00           H  
ATOM    970  N   LEU A  67      50.387   5.470   5.507  1.00  0.00           N  
ATOM    971  CA  LEU A  67      51.505   5.711   4.602  1.00  0.00           C  
ATOM    972  C   LEU A  67      51.606   4.616   3.548  1.00  0.00           C  
ATOM    973  O   LEU A  67      51.865   4.891   2.376  1.00  0.00           O  
ATOM    974  CB  LEU A  67      52.819   5.793   5.390  1.00  0.00           C  
ATOM    975  CG  LEU A  67      54.075   6.084   4.560  1.00  0.00           C  
ATOM    976  CD1 LEU A  67      53.915   7.419   3.846  1.00  0.00           C  
ATOM    977  CD2 LEU A  67      55.294   6.094   5.471  1.00  0.00           C  
ATOM    978  H   LEU A  67      50.574   5.283   6.482  1.00  0.00           H  
ATOM    979  HA  LEU A  67      51.340   6.662   4.096  1.00  0.00           H  
ATOM    980 1HB  LEU A  67      52.726   6.580   6.137  1.00  0.00           H  
ATOM    981 2HB  LEU A  67      52.974   4.846   5.906  1.00  0.00           H  
ATOM    982  HG  LEU A  67      54.196   5.311   3.801  1.00  0.00           H  
ATOM    983 1HD1 LEU A  67      54.808   7.625   3.256  1.00  0.00           H  
ATOM    984 2HD1 LEU A  67      53.048   7.377   3.186  1.00  0.00           H  
ATOM    985 3HD1 LEU A  67      53.775   8.211   4.581  1.00  0.00           H  
ATOM    986 1HD2 LEU A  67      56.187   6.300   4.881  1.00  0.00           H  
ATOM    987 2HD2 LEU A  67      55.174   6.867   6.231  1.00  0.00           H  
ATOM    988 3HD2 LEU A  67      55.394   5.122   5.956  1.00  0.00           H  
ATOM    989  N   GLU A  68      51.401   3.374   3.972  1.00  0.00           N  
ATOM    990  CA  GLU A  68      51.470   2.234   3.065  1.00  0.00           C  
ATOM    991  C   GLU A  68      50.369   2.300   2.014  1.00  0.00           C  
ATOM    992  O   GLU A  68      50.598   2.003   0.841  1.00  0.00           O  
ATOM    993  CB  GLU A  68      51.364   0.922   3.846  1.00  0.00           C  
ATOM    994  CG  GLU A  68      52.575   0.608   4.713  1.00  0.00           C  
ATOM    995  CD  GLU A  68      52.406  -0.649   5.521  1.00  0.00           C  
ATOM    996  OE1 GLU A  68      51.334  -1.205   5.503  1.00  0.00           O  
ATOM    997  OE2 GLU A  68      53.349  -1.053   6.158  1.00  0.00           O1-
ATOM    998  H   GLU A  68      51.192   3.215   4.947  1.00  0.00           H  
ATOM    999  HA  GLU A  68      52.431   2.258   2.551  1.00  0.00           H  
ATOM   1000 1HB  GLU A  68      50.488   0.956   4.495  1.00  0.00           H  
ATOM   1001 2HB  GLU A  68      51.226   0.094   3.151  1.00  0.00           H  
ATOM   1002 1HG  GLU A  68      53.449   0.499   4.072  1.00  0.00           H  
ATOM   1003 2HG  GLU A  68      52.755   1.445   5.386  1.00  0.00           H  
ATOM   1004  N   VAL A  69      49.172   2.690   2.441  1.00  0.00           N  
ATOM   1005  CA  VAL A  69      48.033   2.794   1.537  1.00  0.00           C  
ATOM   1006  C   VAL A  69      48.260   3.874   0.487  1.00  0.00           C  
ATOM   1007  O   VAL A  69      47.930   3.694  -0.685  1.00  0.00           O  
ATOM   1008  CB  VAL A  69      46.751   3.113   2.329  1.00  0.00           C  
ATOM   1009  CG1 VAL A  69      45.599   3.410   1.379  1.00  0.00           C  
ATOM   1010  CG2 VAL A  69      46.407   1.950   3.247  1.00  0.00           C  
ATOM   1011  H   VAL A  69      49.050   2.920   3.417  1.00  0.00           H  
ATOM   1012  HA  VAL A  69      47.904   1.837   1.032  1.00  0.00           H  
ATOM   1013  HB  VAL A  69      46.916   4.010   2.924  1.00  0.00           H  
ATOM   1014 1HG1 VAL A  69      44.701   3.633   1.955  1.00  0.00           H  
ATOM   1015 2HG1 VAL A  69      45.853   4.267   0.757  1.00  0.00           H  
ATOM   1016 3HG1 VAL A  69      45.417   2.541   0.747  1.00  0.00           H  
ATOM   1017 1HG2 VAL A  69      45.500   2.182   3.804  1.00  0.00           H  
ATOM   1018 2HG2 VAL A  69      46.248   1.051   2.652  1.00  0.00           H  
ATOM   1019 3HG2 VAL A  69      47.228   1.782   3.945  1.00  0.00           H  
ATOM   1020  N   LEU A  70      48.827   4.998   0.915  1.00  0.00           N  
ATOM   1021  CA  LEU A  70      49.100   6.110   0.011  1.00  0.00           C  
ATOM   1022  C   LEU A  70      50.130   5.724  -1.042  1.00  0.00           C  
ATOM   1023  O   LEU A  70      49.997   6.079  -2.213  1.00  0.00           O  
ATOM   1024  CB  LEU A  70      49.600   7.325   0.802  1.00  0.00           C  
ATOM   1025  CG  LEU A  70      48.562   8.003   1.707  1.00  0.00           C  
ATOM   1026  CD1 LEU A  70      49.246   9.067   2.555  1.00  0.00           C  
ATOM   1027  CD2 LEU A  70      47.461   8.609   0.851  1.00  0.00           C  
ATOM   1028  H   LEU A  70      49.074   5.083   1.890  1.00  0.00           H  
ATOM   1029  HA  LEU A  70      48.174   6.379  -0.495  1.00  0.00           H  
ATOM   1030 1HB  LEU A  70      50.432   7.012   1.430  1.00  0.00           H  
ATOM   1031 2HB  LEU A  70      49.964   8.072   0.098  1.00  0.00           H  
ATOM   1032  HG  LEU A  70      48.131   7.264   2.383  1.00  0.00           H  
ATOM   1033 1HD1 LEU A  70      48.509   9.548   3.198  1.00  0.00           H  
ATOM   1034 2HD1 LEU A  70      50.015   8.603   3.171  1.00  0.00           H  
ATOM   1035 3HD1 LEU A  70      49.701   9.813   1.904  1.00  0.00           H  
ATOM   1036 1HD2 LEU A  70      46.723   9.091   1.494  1.00  0.00           H  
ATOM   1037 2HD2 LEU A  70      47.891   9.349   0.175  1.00  0.00           H  
ATOM   1038 3HD2 LEU A  70      46.979   7.824   0.269  1.00  0.00           H  
ATOM   1039  N   THR A  71      51.156   4.994  -0.618  1.00  0.00           N  
ATOM   1040  CA  THR A  71      52.213   4.558  -1.525  1.00  0.00           C  
ATOM   1041  C   THR A  71      51.674   3.598  -2.578  1.00  0.00           C  
ATOM   1042  O   THR A  71      52.042   3.676  -3.750  1.00  0.00           O  
ATOM   1043  CB  THR A  71      53.363   3.886  -0.753  1.00  0.00           C  
ATOM   1044  CG2 THR A  71      54.440   3.403  -1.714  1.00  0.00           C  
ATOM   1045  OG1 THR A  71      53.936   4.825   0.167  1.00  0.00           O  
ATOM   1046  H   THR A  71      51.207   4.734   0.356  1.00  0.00           H  
ATOM   1047  HA  THR A  71      52.609   5.434  -2.040  1.00  0.00           H  
ATOM   1048  HB  THR A  71      52.977   3.037  -0.191  1.00  0.00           H  
ATOM   1049  HG1 THR A  71      53.263   5.115   0.787  1.00  0.00           H  
ATOM   1050 1HG2 THR A  71      55.244   2.932  -1.151  1.00  0.00           H  
ATOM   1051 2HG2 THR A  71      54.009   2.682  -2.408  1.00  0.00           H  
ATOM   1052 3HG2 THR A  71      54.836   4.251  -2.271  1.00  0.00           H  
ATOM   1053  N   GLU A  72      50.799   2.693  -2.153  1.00  0.00           N  
ATOM   1054  CA  GLU A  72      50.207   1.716  -3.059  1.00  0.00           C  
ATOM   1055  C   GLU A  72      49.336   2.395  -4.109  1.00  0.00           C  
ATOM   1056  O   GLU A  72      49.354   2.020  -5.282  1.00  0.00           O  
ATOM   1057  CB  GLU A  72      49.377   0.696  -2.275  1.00  0.00           C  
ATOM   1058  CG  GLU A  72      50.198  -0.250  -1.411  1.00  0.00           C  
ATOM   1059  CD  GLU A  72      49.347  -1.189  -0.602  1.00  0.00           C  
ATOM   1060  OE1 GLU A  72      48.149  -1.039  -0.619  1.00  0.00           O  
ATOM   1061  OE2 GLU A  72      49.896  -2.058   0.034  1.00  0.00           O1-
ATOM   1062  H   GLU A  72      50.537   2.682  -1.178  1.00  0.00           H  
ATOM   1063  HA  GLU A  72      51.011   1.191  -3.575  1.00  0.00           H  
ATOM   1064 1HB  GLU A  72      48.676   1.220  -1.626  1.00  0.00           H  
ATOM   1065 2HB  GLU A  72      48.792   0.093  -2.970  1.00  0.00           H  
ATOM   1066 1HG  GLU A  72      50.854  -0.835  -2.053  1.00  0.00           H  
ATOM   1067 2HG  GLU A  72      50.822   0.337  -0.739  1.00  0.00           H  
ATOM   1068  N   MET A  73      48.573   3.395  -3.682  1.00  0.00           N  
ATOM   1069  CA  MET A  73      47.694   4.129  -4.584  1.00  0.00           C  
ATOM   1070  C   MET A  73      48.494   4.889  -5.635  1.00  0.00           C  
ATOM   1071  O   MET A  73      48.118   4.928  -6.807  1.00  0.00           O  
ATOM   1072  CB  MET A  73      46.808   5.088  -3.793  1.00  0.00           C  
ATOM   1073  CG  MET A  73      45.739   4.408  -2.950  1.00  0.00           C  
ATOM   1074  SD  MET A  73      44.574   5.579  -2.225  1.00  0.00           S  
ATOM   1075  CE  MET A  73      45.582   6.305  -0.936  1.00  0.00           C  
ATOM   1076  H   MET A  73      48.603   3.655  -2.707  1.00  0.00           H  
ATOM   1077  HA  MET A  73      47.058   3.414  -5.106  1.00  0.00           H  
ATOM   1078 1HB  MET A  73      47.426   5.688  -3.126  1.00  0.00           H  
ATOM   1079 2HB  MET A  73      46.307   5.772  -4.479  1.00  0.00           H  
ATOM   1080 1HG  MET A  73      45.181   3.705  -3.568  1.00  0.00           H  
ATOM   1081 2HG  MET A  73      46.212   3.849  -2.142  1.00  0.00           H  
ATOM   1082 1HE  MET A  73      45.000   7.052  -0.396  1.00  0.00           H  
ATOM   1083 2HE  MET A  73      45.905   5.526  -0.244  1.00  0.00           H  
ATOM   1084 3HE  MET A  73      46.456   6.779  -1.381  1.00  0.00           H  
ATOM   1085  N   ALA A  74      49.599   5.491  -5.210  1.00  0.00           N  
ATOM   1086  CA  ALA A  74      50.454   6.251  -6.113  1.00  0.00           C  
ATOM   1087  C   ALA A  74      51.082   5.348  -7.168  1.00  0.00           C  
ATOM   1088  O   ALA A  74      51.174   5.717  -8.339  1.00  0.00           O  
ATOM   1089  CB  ALA A  74      51.535   6.982  -5.330  1.00  0.00           C  
ATOM   1090  H   ALA A  74      49.854   5.421  -4.235  1.00  0.00           H  
ATOM   1091  HA  ALA A  74      49.834   6.985  -6.629  1.00  0.00           H  
ATOM   1092 1HB  ALA A  74      52.165   7.545  -6.019  1.00  0.00           H  
ATOM   1093 2HB  ALA A  74      51.070   7.667  -4.620  1.00  0.00           H  
ATOM   1094 3HB  ALA A  74      52.144   6.258  -4.791  1.00  0.00           H  
ATOM   1095  N   LYS A  75      51.512   4.164  -6.745  1.00  0.00           N  
ATOM   1096  CA  LYS A  75      52.132   3.206  -7.651  1.00  0.00           C  
ATOM   1097  C   LYS A  75      51.142   2.723  -8.703  1.00  0.00           C  
ATOM   1098  O   LYS A  75      51.489   2.579  -9.876  1.00  0.00           O  
ATOM   1099  CB  LYS A  75      52.693   2.016  -6.871  1.00  0.00           C  
ATOM   1100  CG  LYS A  75      53.426   0.992  -7.726  1.00  0.00           C  
ATOM   1101  CD  LYS A  75      54.033  -0.110  -6.871  1.00  0.00           C  
ATOM   1102  CE  LYS A  75      54.754  -1.142  -7.725  1.00  0.00           C  
ATOM   1103  NZ  LYS A  75      55.353  -2.227  -6.901  1.00  0.00           N1+
ATOM   1104  H   LYS A  75      51.407   3.921  -5.770  1.00  0.00           H  
ATOM   1105  HA  LYS A  75      52.954   3.702  -8.169  1.00  0.00           H  
ATOM   1106 1HB  LYS A  75      53.387   2.375  -6.110  1.00  0.00           H  
ATOM   1107 2HB  LYS A  75      51.881   1.502  -6.357  1.00  0.00           H  
ATOM   1108 1HG  LYS A  75      52.730   0.546  -8.437  1.00  0.00           H  
ATOM   1109 2HG  LYS A  75      54.221   1.486  -8.284  1.00  0.00           H  
ATOM   1110 1HD  LYS A  75      54.743   0.326  -6.166  1.00  0.00           H  
ATOM   1111 2HD  LYS A  75      53.246  -0.607  -6.305  1.00  0.00           H  
ATOM   1112 1HE  LYS A  75      54.052  -1.584  -8.430  1.00  0.00           H  
ATOM   1113 2HE  LYS A  75      55.546  -0.655  -8.293  1.00  0.00           H  
ATOM   1114 1HZ  LYS A  75      55.821  -2.889  -7.504  1.00  0.00           H  
ATOM   1115 2HZ  LYS A  75      56.021  -1.830  -6.255  1.00  0.00           H  
ATOM   1116 3HZ  LYS A  75      54.626  -2.698  -6.384  1.00  0.00           H  
ATOM   1117  N   LEU A  76      49.908   2.474  -8.278  1.00  0.00           N  
ATOM   1118  CA  LEU A  76      48.865   2.007  -9.182  1.00  0.00           C  
ATOM   1119  C   LEU A  76      48.534   3.059 -10.232  1.00  0.00           C  
ATOM   1120  O   LEU A  76      48.335   2.740 -11.404  1.00  0.00           O  
ATOM   1121  CB  LEU A  76      47.601   1.648  -8.391  1.00  0.00           C  
ATOM   1122  CG  LEU A  76      47.708   0.410  -7.491  1.00  0.00           C  
ATOM   1123  CD1 LEU A  76      46.450   0.287  -6.643  1.00  0.00           C  
ATOM   1124  CD2 LEU A  76      47.910  -0.828  -8.352  1.00  0.00           C  
ATOM   1125  H   LEU A  76      49.687   2.612  -7.302  1.00  0.00           H  
ATOM   1126  HA  LEU A  76      49.225   1.114  -9.693  1.00  0.00           H  
ATOM   1127 1HB  LEU A  76      47.334   2.494  -7.760  1.00  0.00           H  
ATOM   1128 2HB  LEU A  76      46.787   1.475  -9.096  1.00  0.00           H  
ATOM   1129  HG  LEU A  76      48.556   0.524  -6.815  1.00  0.00           H  
ATOM   1130 1HD1 LEU A  76      46.526  -0.592  -6.003  1.00  0.00           H  
ATOM   1131 2HD1 LEU A  76      46.340   1.178  -6.023  1.00  0.00           H  
ATOM   1132 3HD1 LEU A  76      45.581   0.189  -7.293  1.00  0.00           H  
ATOM   1133 1HD2 LEU A  76      47.987  -1.708  -7.712  1.00  0.00           H  
ATOM   1134 2HD2 LEU A  76      47.062  -0.944  -9.028  1.00  0.00           H  
ATOM   1135 3HD2 LEU A  76      48.826  -0.722  -8.934  1.00  0.00           H  
ATOM   1136  N   ALA A  77      48.474   4.316  -9.804  1.00  0.00           N  
ATOM   1137  CA  ALA A  77      48.167   5.418 -10.706  1.00  0.00           C  
ATOM   1138  C   ALA A  77      49.254   5.590 -11.759  1.00  0.00           C  
ATOM   1139  O   ALA A  77      48.965   5.836 -12.930  1.00  0.00           O  
ATOM   1140  CB  ALA A  77      47.982   6.708  -9.921  1.00  0.00           C  
ATOM   1141  H   ALA A  77      48.648   4.513  -8.829  1.00  0.00           H  
ATOM   1142  HA  ALA A  77      47.237   5.183 -11.223  1.00  0.00           H  
ATOM   1143 1HB  ALA A  77      47.751   7.522 -10.608  1.00  0.00           H  
ATOM   1144 2HB  ALA A  77      47.162   6.588  -9.212  1.00  0.00           H  
ATOM   1145 3HB  ALA A  77      48.898   6.939  -9.380  1.00  0.00           H  
ATOM   1146  N   ILE A  78      50.507   5.459 -11.335  1.00  0.00           N  
ATOM   1147  CA  ILE A  78      51.641   5.598 -12.240  1.00  0.00           C  
ATOM   1148  C   ILE A  78      51.551   4.606 -13.392  1.00  0.00           C  
ATOM   1149  O   ILE A  78      51.736   4.971 -14.554  1.00  0.00           O  
ATOM   1150  CB  ILE A  78      52.970   5.397 -11.489  1.00  0.00           C  
ATOM   1151  CG1 ILE A  78      53.211   6.547 -10.509  1.00  0.00           C  
ATOM   1152  CG2 ILE A  78      54.124   5.282 -12.473  1.00  0.00           C  
ATOM   1153  CD1 ILE A  78      54.335   6.292  -9.531  1.00  0.00           C  
ATOM   1154  H   ILE A  78      50.678   5.256 -10.360  1.00  0.00           H  
ATOM   1155  HA  ILE A  78      51.630   6.605 -12.655  1.00  0.00           H  
ATOM   1156  HB  ILE A  78      52.918   4.483 -10.897  1.00  0.00           H  
ATOM   1157 1HG1 ILE A  78      53.439   7.456 -11.064  1.00  0.00           H  
ATOM   1158 2HG1 ILE A  78      52.301   6.735  -9.938  1.00  0.00           H  
ATOM   1159 1HG2 ILE A  78      55.056   5.139 -11.926  1.00  0.00           H  
ATOM   1160 2HG2 ILE A  78      53.958   4.430 -13.132  1.00  0.00           H  
ATOM   1161 3HG2 ILE A  78      54.188   6.193 -13.068  1.00  0.00           H  
ATOM   1162 1HD1 ILE A  78      54.444   7.152  -8.870  1.00  0.00           H  
ATOM   1163 2HD1 ILE A  78      54.109   5.404  -8.940  1.00  0.00           H  
ATOM   1164 3HD1 ILE A  78      55.264   6.136 -10.079  1.00  0.00           H  
ATOM   1165  N   LYS A  79      51.266   3.350 -13.065  1.00  0.00           N  
ATOM   1166  CA  LYS A  79      51.151   2.304 -14.073  1.00  0.00           C  
ATOM   1167  C   LYS A  79      50.089   2.649 -15.109  1.00  0.00           C  
ATOM   1168  O   LYS A  79      50.253   2.371 -16.296  1.00  0.00           O  
ATOM   1169  CB  LYS A  79      50.827   0.961 -13.416  1.00  0.00           C  
ATOM   1170  CG  LYS A  79      50.754  -0.212 -14.385  1.00  0.00           C  
ATOM   1171  CD  LYS A  79      50.505  -1.520 -13.650  1.00  0.00           C  
ATOM   1172  CE  LYS A  79      50.400  -2.689 -14.619  1.00  0.00           C  
ATOM   1173  NZ  LYS A  79      50.157  -3.977 -13.914  1.00  0.00           N1+
ATOM   1174  H   LYS A  79      51.125   3.115 -12.094  1.00  0.00           H  
ATOM   1175  HA  LYS A  79      52.107   2.216 -14.592  1.00  0.00           H  
ATOM   1176 1HB  LYS A  79      51.585   0.730 -12.667  1.00  0.00           H  
ATOM   1177 2HB  LYS A  79      49.868   1.030 -12.901  1.00  0.00           H  
ATOM   1178 1HG  LYS A  79      49.945  -0.046 -15.097  1.00  0.00           H  
ATOM   1179 2HG  LYS A  79      51.690  -0.287 -14.937  1.00  0.00           H  
ATOM   1180 1HD  LYS A  79      51.323  -1.709 -12.954  1.00  0.00           H  
ATOM   1181 2HD  LYS A  79      49.577  -1.448 -13.082  1.00  0.00           H  
ATOM   1182 1HE  LYS A  79      49.583  -2.511 -15.317  1.00  0.00           H  
ATOM   1183 2HE  LYS A  79      51.325  -2.772 -15.190  1.00  0.00           H  
ATOM   1184 1HZ  LYS A  79      50.094  -4.725 -14.591  1.00  0.00           H  
ATOM   1185 2HZ  LYS A  79      50.919  -4.162 -13.277  1.00  0.00           H  
ATOM   1186 3HZ  LYS A  79      49.291  -3.919 -13.397  1.00  0.00           H  
ATOM   1187  N   ALA A  80      49.008   3.260 -14.620  1.00  0.00           N  
ATOM   1188  CA  ALA A  80      47.989   3.914 -15.443  1.00  0.00           C  
ATOM   1189  C   ALA A  80      48.492   5.160 -16.164  1.00  0.00           C  
ATOM   1190  O   ALA A  80      48.014   5.497 -17.248  1.00  0.00           O  
ATOM   1191  CB  ALA A  80      46.785   4.271 -14.583  1.00  0.00           C  
ATOM   1192  H   ALA A  80      48.865   3.284 -13.619  1.00  0.00           H  
ATOM   1193  HA  ALA A  80      47.675   3.211 -16.215  1.00  0.00           H  
ATOM   1194 1HB  ALA A  80      46.021   4.740 -15.203  1.00  0.00           H  
ATOM   1195 2HB  ALA A  80      46.380   3.366 -14.130  1.00  0.00           H  
ATOM   1196 3HB  ALA A  80      47.091   4.962 -13.799  1.00  0.00           H  
ATOM   1197  N   GLY A  81      49.459   5.852 -15.567  1.00  0.00           N  
ATOM   1198  CA  GLY A  81      49.968   7.105 -16.135  1.00  0.00           C  
ATOM   1199  C   GLY A  81      49.919   8.259 -15.144  1.00  0.00           C  
ATOM   1200  O   GLY A  81      49.636   9.398 -15.516  1.00  0.00           O  
ATOM   1201  H   GLY A  81      49.851   5.505 -14.703  1.00  0.00           H  
ATOM   1202 1HA  GLY A  81      50.998   6.964 -16.463  1.00  0.00           H  
ATOM   1203 2HA  GLY A  81      49.384   7.369 -17.016  1.00  0.00           H  
ATOM   1204  N   GLY A  82      50.194   7.970 -13.868  1.00  0.00           N  
ATOM   1205  CA  GLY A  82      50.413   9.021 -12.870  1.00  0.00           C  
ATOM   1206  C   GLY A  82      51.748   9.719 -13.080  1.00  0.00           C  
ATOM   1207  O   GLY A  82      52.722   9.100 -13.508  1.00  0.00           O  
ATOM   1208  H   GLY A  82      50.253   7.003 -13.585  1.00  0.00           H  
ATOM   1209 1HA  GLY A  82      49.605   9.752 -12.927  1.00  0.00           H  
ATOM   1210 2HA  GLY A  82      50.382   8.586 -11.871  1.00  0.00           H  
ATOM   1211  N   ASP A  83      51.784  11.012 -12.776  1.00  0.00           N  
ATOM   1212  CA  ASP A  83      53.038  11.745 -12.700  1.00  0.00           C  
ATOM   1213  C   ASP A  83      53.812  11.368 -11.448  1.00  0.00           C  
ATOM   1214  O   ASP A  83      53.300  11.478 -10.334  1.00  0.00           O  
ATOM   1215  CB  ASP A  83      52.781  13.253 -12.715  1.00  0.00           C  
ATOM   1216  CG  ASP A  83      54.064  14.073 -12.755  1.00  0.00           C  
ATOM   1217  OD1 ASP A  83      54.595  14.258 -13.824  1.00  0.00           O  
ATOM   1218  OD2 ASP A  83      54.500  14.506 -11.714  1.00  0.00           O1-
ATOM   1219  H   ASP A  83      50.918  11.498 -12.593  1.00  0.00           H  
ATOM   1220  HA  ASP A  83      53.644  11.486 -13.569  1.00  0.00           H  
ATOM   1221 1HB  ASP A  83      52.177  13.511 -13.585  1.00  0.00           H  
ATOM   1222 2HB  ASP A  83      52.214  13.536 -11.828  1.00  0.00           H  
ATOM   1223  N   PRO A  84      55.072  10.929 -11.860  1.00  0.00           N  
ATOM   1224  CA  PRO A  84      55.827  10.343 -10.755  1.00  0.00           C  
ATOM   1225  C   PRO A  84      56.221  11.405  -9.739  1.00  0.00           C  
ATOM   1226  O   PRO A  84      56.276  11.139  -8.538  1.00  0.00           O  
ATOM   1227  CB  PRO A  84      57.054   9.744 -11.450  1.00  0.00           C  
ATOM   1228  CG  PRO A  84      57.153  10.501 -12.730  1.00  0.00           C  
ATOM   1229  CD  PRO A  84      55.725  10.811 -13.094  1.00  0.00           C  
ATOM   1230  HA  PRO A  84      55.222   9.557 -10.279  1.00  0.00           H  
ATOM   1231 1HB  PRO A  84      57.943   9.865 -10.813  1.00  0.00           H  
ATOM   1232 2HB  PRO A  84      56.912   8.664 -11.602  1.00  0.00           H  
ATOM   1233 1HG  PRO A  84      57.762  11.407 -12.591  1.00  0.00           H  
ATOM   1234 2HG  PRO A  84      57.662   9.892 -13.493  1.00  0.00           H  
ATOM   1235 1HD  PRO A  84      55.684  11.767 -13.638  1.00  0.00           H  
ATOM   1236 2HD  PRO A  84      55.317   9.996 -13.710  1.00  0.00           H  
ATOM   1237  N   LYS A  85      56.500  12.625 -10.205  1.00  0.00           N  
ATOM   1238  CA  LYS A  85      57.057  13.623  -9.299  1.00  0.00           C  
ATOM   1239  C   LYS A  85      56.039  14.040  -8.246  1.00  0.00           C  
ATOM   1240  O   LYS A  85      56.377  14.207  -7.074  1.00  0.00           O  
ATOM   1241  CB  LYS A  85      57.538  14.847 -10.079  1.00  0.00           C  
ATOM   1242  CG  LYS A  85      58.195  15.921  -9.223  1.00  0.00           C  
ATOM   1243  CD  LYS A  85      58.731  17.059 -10.078  1.00  0.00           C  
ATOM   1244  CE  LYS A  85      59.471  18.086  -9.234  1.00  0.00           C  
ATOM   1245  NZ  LYS A  85      58.567  18.770  -8.270  1.00  0.00           N1+
ATOM   1246  H   LYS A  85      56.320  12.833 -11.177  1.00  0.00           H  
ATOM   1247  HA  LYS A  85      57.910  13.182  -8.781  1.00  0.00           H  
ATOM   1248 1HB  LYS A  85      58.258  14.536 -10.837  1.00  0.00           H  
ATOM   1249 2HB  LYS A  85      56.694  15.302 -10.597  1.00  0.00           H  
ATOM   1250 1HG  LYS A  85      57.465  16.320  -8.516  1.00  0.00           H  
ATOM   1251 2HG  LYS A  85      59.018  15.483  -8.658  1.00  0.00           H  
ATOM   1252 1HD  LYS A  85      59.412  16.660 -10.830  1.00  0.00           H  
ATOM   1253 2HD  LYS A  85      57.903  17.552 -10.588  1.00  0.00           H  
ATOM   1254 1HE  LYS A  85      60.269  17.594  -8.679  1.00  0.00           H  
ATOM   1255 2HE  LYS A  85      59.921  18.836  -9.885  1.00  0.00           H  
ATOM   1256 1HZ  LYS A  85      59.095  19.442  -7.731  1.00  0.00           H  
ATOM   1257 2HZ  LYS A  85      57.834  19.246  -8.775  1.00  0.00           H  
ATOM   1258 3HZ  LYS A  85      58.159  18.087  -7.648  1.00  0.00           H  
ATOM   1259  N   LYS A  86      54.790  14.206  -8.670  1.00  0.00           N  
ATOM   1260  CA  LYS A  86      53.720  14.604  -7.763  1.00  0.00           C  
ATOM   1261  C   LYS A  86      53.460  13.532  -6.714  1.00  0.00           C  
ATOM   1262  O   LYS A  86      53.242  13.838  -5.541  1.00  0.00           O  
ATOM   1263  CB  LYS A  86      52.438  14.898  -8.544  1.00  0.00           C  
ATOM   1264  CG  LYS A  86      52.491  16.166  -9.386  1.00  0.00           C  
ATOM   1265  CD  LYS A  86      51.190  16.380 -10.146  1.00  0.00           C  
ATOM   1266  CE  LYS A  86      51.245  17.640 -10.996  1.00  0.00           C  
ATOM   1267  NZ  LYS A  86      49.994  17.841 -11.776  1.00  0.00           N1+
ATOM   1268  H   LYS A  86      54.577  14.052  -9.645  1.00  0.00           H  
ATOM   1269  HA  LYS A  86      54.027  15.512  -7.243  1.00  0.00           H  
ATOM   1270 1HB  LYS A  86      52.218  14.063  -9.210  1.00  0.00           H  
ATOM   1271 2HB  LYS A  86      51.602  14.993  -7.850  1.00  0.00           H  
ATOM   1272 1HG  LYS A  86      52.669  17.026  -8.739  1.00  0.00           H  
ATOM   1273 2HG  LYS A  86      53.312  16.095 -10.099  1.00  0.00           H  
ATOM   1274 1HD  LYS A  86      51.002  15.522 -10.794  1.00  0.00           H  
ATOM   1275 2HD  LYS A  86      50.365  16.466  -9.438  1.00  0.00           H  
ATOM   1276 1HE  LYS A  86      51.402  18.506 -10.354  1.00  0.00           H  
ATOM   1277 2HE  LYS A  86      52.083  17.574 -11.690  1.00  0.00           H  
ATOM   1278 1HZ  LYS A  86      50.070  18.686 -12.325  1.00  0.00           H  
ATOM   1279 2HZ  LYS A  86      49.848  17.052 -12.389  1.00  0.00           H  
ATOM   1280 3HZ  LYS A  86      49.211  17.923 -11.142  1.00  0.00           H  
ATOM   1281  N   LEU A  87      53.483  12.274  -7.141  1.00  0.00           N  
ATOM   1282  CA  LEU A  87      53.250  11.154  -6.238  1.00  0.00           C  
ATOM   1283  C   LEU A  87      54.348  11.055  -5.188  1.00  0.00           C  
ATOM   1284  O   LEU A  87      54.078  10.792  -4.016  1.00  0.00           O  
ATOM   1285  CB  LEU A  87      53.172   9.842  -7.029  1.00  0.00           C  
ATOM   1286  CG  LEU A  87      51.941   9.681  -7.931  1.00  0.00           C  
ATOM   1287  CD1 LEU A  87      52.092   8.426  -8.779  1.00  0.00           C  
ATOM   1288  CD2 LEU A  87      50.687   9.612  -7.071  1.00  0.00           C  
ATOM   1289  H   LEU A  87      53.667  12.089  -8.117  1.00  0.00           H  
ATOM   1290  HA  LEU A  87      52.300  11.313  -5.728  1.00  0.00           H  
ATOM   1291 1HB  LEU A  87      54.056   9.764  -7.660  1.00  0.00           H  
ATOM   1292 2HB  LEU A  87      53.177   9.011  -6.325  1.00  0.00           H  
ATOM   1293  HG  LEU A  87      51.870  10.534  -8.606  1.00  0.00           H  
ATOM   1294 1HD1 LEU A  87      51.218   8.313  -9.419  1.00  0.00           H  
ATOM   1295 2HD1 LEU A  87      52.986   8.511  -9.399  1.00  0.00           H  
ATOM   1296 3HD1 LEU A  87      52.182   7.557  -8.130  1.00  0.00           H  
ATOM   1297 1HD2 LEU A  87      49.812   9.499  -7.711  1.00  0.00           H  
ATOM   1298 2HD2 LEU A  87      50.756   8.759  -6.395  1.00  0.00           H  
ATOM   1299 3HD2 LEU A  87      50.594  10.529  -6.488  1.00  0.00           H  
ATOM   1300  N   LEU A  88      55.588  11.268  -5.614  1.00  0.00           N  
ATOM   1301  CA  LEU A  88      56.731  11.204  -4.710  1.00  0.00           C  
ATOM   1302  C   LEU A  88      56.663  12.302  -3.657  1.00  0.00           C  
ATOM   1303  O   LEU A  88      56.964  12.071  -2.485  1.00  0.00           O  
ATOM   1304  CB  LEU A  88      58.040  11.326  -5.500  1.00  0.00           C  
ATOM   1305  CG  LEU A  88      58.385  10.136  -6.404  1.00  0.00           C  
ATOM   1306  CD1 LEU A  88      59.604  10.477  -7.251  1.00  0.00           C  
ATOM   1307  CD2 LEU A  88      58.641   8.905  -5.548  1.00  0.00           C  
ATOM   1308  H   LEU A  88      55.744  11.480  -6.588  1.00  0.00           H  
ATOM   1309  HA  LEU A  88      56.716  10.240  -4.202  1.00  0.00           H  
ATOM   1310 1HB  LEU A  88      57.985  12.214  -6.128  1.00  0.00           H  
ATOM   1311 2HB  LEU A  88      58.862  11.455  -4.795  1.00  0.00           H  
ATOM   1312  HG  LEU A  88      57.553   9.940  -7.082  1.00  0.00           H  
ATOM   1313 1HD1 LEU A  88      59.848   9.631  -7.894  1.00  0.00           H  
ATOM   1314 2HD1 LEU A  88      59.385  11.349  -7.868  1.00  0.00           H  
ATOM   1315 3HD1 LEU A  88      60.450  10.694  -6.601  1.00  0.00           H  
ATOM   1316 1HD2 LEU A  88      58.885   8.059  -6.191  1.00  0.00           H  
ATOM   1317 2HD2 LEU A  88      59.474   9.098  -4.872  1.00  0.00           H  
ATOM   1318 3HD2 LEU A  88      57.749   8.673  -4.967  1.00  0.00           H  
ATOM   1319  N   ASP A  89      56.265  13.497  -4.079  1.00  0.00           N  
ATOM   1320  CA  ASP A  89      56.157  14.633  -3.172  1.00  0.00           C  
ATOM   1321  C   ASP A  89      55.080  14.397  -2.121  1.00  0.00           C  
ATOM   1322  O   ASP A  89      55.261  14.726  -0.948  1.00  0.00           O  
ATOM   1323  CB  ASP A  89      55.847  15.914  -3.951  1.00  0.00           C  
ATOM   1324  CG  ASP A  89      57.029  16.410  -4.772  1.00  0.00           C  
ATOM   1325  OD1 ASP A  89      58.126  15.968  -4.523  1.00  0.00           O  
ATOM   1326  OD2 ASP A  89      56.824  17.225  -5.639  1.00  0.00           O1-
ATOM   1327  H   ASP A  89      56.032  13.621  -5.054  1.00  0.00           H  
ATOM   1328  HA  ASP A  89      57.111  14.760  -2.661  1.00  0.00           H  
ATOM   1329 1HB  ASP A  89      55.006  15.736  -4.622  1.00  0.00           H  
ATOM   1330 2HB  ASP A  89      55.551  16.700  -3.256  1.00  0.00           H  
ATOM   1331  N   ILE A  90      53.959  13.826  -2.546  1.00  0.00           N  
ATOM   1332  CA  ILE A  90      52.851  13.545  -1.640  1.00  0.00           C  
ATOM   1333  C   ILE A  90      53.245  12.514  -0.591  1.00  0.00           C  
ATOM   1334  O   ILE A  90      52.892  12.641   0.582  1.00  0.00           O  
ATOM   1335  CB  ILE A  90      51.620  13.043  -2.417  1.00  0.00           C  
ATOM   1336  CG1 ILE A  90      51.047  14.162  -3.291  1.00  0.00           C  
ATOM   1337  CG2 ILE A  90      50.564  12.517  -1.458  1.00  0.00           C  
ATOM   1338  CD1 ILE A  90      50.010  13.691  -4.285  1.00  0.00           C  
ATOM   1339  H   ILE A  90      53.872  13.579  -3.521  1.00  0.00           H  
ATOM   1340  HA  ILE A  90      52.582  14.468  -1.128  1.00  0.00           H  
ATOM   1341  HB  ILE A  90      51.918  12.240  -3.091  1.00  0.00           H  
ATOM   1342 1HG1 ILE A  90      50.592  14.921  -2.655  1.00  0.00           H  
ATOM   1343 2HG1 ILE A  90      51.855  14.642  -3.844  1.00  0.00           H  
ATOM   1344 1HG2 ILE A  90      49.700  12.168  -2.024  1.00  0.00           H  
ATOM   1345 2HG2 ILE A  90      50.976  11.692  -0.879  1.00  0.00           H  
ATOM   1346 3HG2 ILE A  90      50.255  13.315  -0.784  1.00  0.00           H  
ATOM   1347 1HD1 ILE A  90      49.652  14.541  -4.866  1.00  0.00           H  
ATOM   1348 2HD1 ILE A  90      50.456  12.955  -4.955  1.00  0.00           H  
ATOM   1349 3HD1 ILE A  90      49.175  13.239  -3.752  1.00  0.00           H  
ATOM   1350  N   ILE A  91      53.980  11.492  -1.019  1.00  0.00           N  
ATOM   1351  CA  ILE A  91      54.423  10.436  -0.116  1.00  0.00           C  
ATOM   1352  C   ILE A  91      55.382  10.978   0.936  1.00  0.00           C  
ATOM   1353  O   ILE A  91      55.308  10.607   2.107  1.00  0.00           O  
ATOM   1354  CB  ILE A  91      55.106   9.298  -0.896  1.00  0.00           C  
ATOM   1355  CG1 ILE A  91      54.088   8.565  -1.772  1.00  0.00           C  
ATOM   1356  CG2 ILE A  91      55.785   8.330   0.061  1.00  0.00           C  
ATOM   1357  CD1 ILE A  91      54.711   7.614  -2.768  1.00  0.00           C  
ATOM   1358  H   ILE A  91      54.237  11.446  -1.994  1.00  0.00           H  
ATOM   1359  HA  ILE A  91      53.551  10.030   0.395  1.00  0.00           H  
ATOM   1360  HB  ILE A  91      55.857   9.716  -1.567  1.00  0.00           H  
ATOM   1361 1HG1 ILE A  91      53.405   7.998  -1.140  1.00  0.00           H  
ATOM   1362 2HG1 ILE A  91      53.492   9.292  -2.324  1.00  0.00           H  
ATOM   1363 1HG2 ILE A  91      56.261   7.530  -0.506  1.00  0.00           H  
ATOM   1364 2HG2 ILE A  91      56.537   8.860   0.643  1.00  0.00           H  
ATOM   1365 3HG2 ILE A  91      55.040   7.902   0.734  1.00  0.00           H  
ATOM   1366 1HD1 ILE A  91      53.925   7.132  -3.353  1.00  0.00           H  
ATOM   1367 2HD1 ILE A  91      55.372   8.167  -3.436  1.00  0.00           H  
ATOM   1368 3HD1 ILE A  91      55.284   6.855  -2.237  1.00  0.00           H  
ATOM   1369  N   SER A  92      56.282  11.859   0.511  1.00  0.00           N  
ATOM   1370  CA  SER A  92      57.258  12.454   1.416  1.00  0.00           C  
ATOM   1371  C   SER A  92      56.578  13.318   2.470  1.00  0.00           C  
ATOM   1372  O   SER A  92      56.957  13.298   3.642  1.00  0.00           O  
ATOM   1373  CB  SER A  92      58.254  13.286   0.634  1.00  0.00           C  
ATOM   1374  OG  SER A  92      59.034  12.479  -0.204  1.00  0.00           O  
ATOM   1375  H   SER A  92      56.290  12.122  -0.464  1.00  0.00           H  
ATOM   1376  HA  SER A  92      57.793  11.651   1.925  1.00  0.00           H  
ATOM   1377 1HB  SER A  92      57.723  14.027   0.039  1.00  0.00           H  
ATOM   1378 2HB  SER A  92      58.900  13.826   1.326  1.00  0.00           H  
ATOM   1379  HG  SER A  92      58.494  12.301  -0.978  1.00  0.00           H  
ATOM   1380  N   GLU A  93      55.572  14.076   2.046  1.00  0.00           N  
ATOM   1381  CA  GLU A  93      54.836  14.949   2.953  1.00  0.00           C  
ATOM   1382  C   GLU A  93      54.083  14.143   4.005  1.00  0.00           C  
ATOM   1383  O   GLU A  93      54.046  14.517   5.177  1.00  0.00           O  
ATOM   1384  CB  GLU A  93      53.856  15.826   2.172  1.00  0.00           C  
ATOM   1385  CG  GLU A  93      54.517  16.889   1.305  1.00  0.00           C  
ATOM   1386  CD  GLU A  93      53.529  17.682   0.497  1.00  0.00           C  
ATOM   1387  OE1 GLU A  93      52.368  17.347   0.516  1.00  0.00           O  
ATOM   1388  OE2 GLU A  93      53.934  18.626  -0.139  1.00  0.00           O1-
ATOM   1389  H   GLU A  93      55.311  14.046   1.071  1.00  0.00           H  
ATOM   1390  HA  GLU A  93      55.549  15.594   3.467  1.00  0.00           H  
ATOM   1391 1HB  GLU A  93      53.243  15.199   1.523  1.00  0.00           H  
ATOM   1392 2HB  GLU A  93      53.185  16.331   2.866  1.00  0.00           H  
ATOM   1393 1HG  GLU A  93      55.075  17.570   1.947  1.00  0.00           H  
ATOM   1394 2HG  GLU A  93      55.224  16.406   0.633  1.00  0.00           H  
ATOM   1395  N   THR A  94      53.485  13.036   3.577  1.00  0.00           N  
ATOM   1396  CA  THR A  94      52.733  12.175   4.481  1.00  0.00           C  
ATOM   1397  C   THR A  94      53.642  11.549   5.531  1.00  0.00           C  
ATOM   1398  O   THR A  94      53.277  11.451   6.703  1.00  0.00           O  
ATOM   1399  CB  THR A  94      51.997  11.066   3.706  1.00  0.00           C  
ATOM   1400  CG2 THR A  94      51.249  10.153   4.664  1.00  0.00           C  
ATOM   1401  OG1 THR A  94      51.067  11.657   2.789  1.00  0.00           O  
ATOM   1402  H   THR A  94      53.554  12.785   2.602  1.00  0.00           H  
ATOM   1403  HA  THR A  94      51.990  12.783   4.999  1.00  0.00           H  
ATOM   1404  HB  THR A  94      52.720  10.477   3.141  1.00  0.00           H  
ATOM   1405  HG1 THR A  94      51.536  11.951   2.004  1.00  0.00           H  
ATOM   1406 1HG2 THR A  94      50.735   9.375   4.099  1.00  0.00           H  
ATOM   1407 2HG2 THR A  94      51.954   9.693   5.355  1.00  0.00           H  
ATOM   1408 3HG2 THR A  94      50.518  10.734   5.225  1.00  0.00           H  
ATOM   1409  N   GLY A  95      54.826  11.126   5.104  1.00  0.00           N  
ATOM   1410  CA  GLY A  95      55.790  10.508   6.007  1.00  0.00           C  
ATOM   1411  C   GLY A  95      56.271  11.498   7.060  1.00  0.00           C  
ATOM   1412  O   GLY A  95      56.421  11.149   8.231  1.00  0.00           O  
ATOM   1413  H   GLY A  95      55.065  11.235   4.129  1.00  0.00           H  
ATOM   1414 1HA  GLY A  95      55.332   9.646   6.494  1.00  0.00           H  
ATOM   1415 2HA  GLY A  95      56.640  10.139   5.435  1.00  0.00           H  
ATOM   1416  N   LYS A  96      56.512  12.734   6.636  1.00  0.00           N  
ATOM   1417  CA  LYS A  96      56.977  13.778   7.543  1.00  0.00           C  
ATOM   1418  C   LYS A  96      55.925  14.101   8.596  1.00  0.00           C  
ATOM   1419  O   LYS A  96      56.247  14.297   9.768  1.00  0.00           O  
ATOM   1420  CB  LYS A  96      57.345  15.041   6.763  1.00  0.00           C  
ATOM   1421  CG  LYS A  96      57.897  16.171   7.620  1.00  0.00           C  
ATOM   1422  CD  LYS A  96      58.323  17.356   6.765  1.00  0.00           C  
ATOM   1423  CE  LYS A  96      58.963  18.447   7.610  1.00  0.00           C  
ATOM   1424  NZ  LYS A  96      57.999  19.042   8.575  1.00  0.00           N1+
ATOM   1425  H   LYS A  96      56.370  12.957   5.662  1.00  0.00           H  
ATOM   1426  HA  LYS A  96      57.866  13.415   8.059  1.00  0.00           H  
ATOM   1427 1HB  LYS A  96      58.093  14.797   6.008  1.00  0.00           H  
ATOM   1428 2HB  LYS A  96      56.464  15.416   6.241  1.00  0.00           H  
ATOM   1429 1HG  LYS A  96      57.134  16.500   8.326  1.00  0.00           H  
ATOM   1430 2HG  LYS A  96      58.759  15.813   8.183  1.00  0.00           H  
ATOM   1431 1HD  LYS A  96      59.039  17.023   6.013  1.00  0.00           H  
ATOM   1432 2HD  LYS A  96      57.452  17.768   6.255  1.00  0.00           H  
ATOM   1433 1HE  LYS A  96      59.803  18.032   8.164  1.00  0.00           H  
ATOM   1434 2HE  LYS A  96      59.340  19.237   6.959  1.00  0.00           H  
ATOM   1435 1HZ  LYS A  96      58.461  19.760   9.114  1.00  0.00           H  
ATOM   1436 2HZ  LYS A  96      57.223  19.447   8.069  1.00  0.00           H  
ATOM   1437 3HZ  LYS A  96      57.656  18.323   9.196  1.00  0.00           H  
ATOM   1438  N   ALA A  97      54.667  14.154   8.171  1.00  0.00           N  
ATOM   1439  CA  ALA A  97      53.565  14.454   9.078  1.00  0.00           C  
ATOM   1440  C   ALA A  97      53.402  13.363  10.128  1.00  0.00           C  
ATOM   1441  O   ALA A  97      53.157  13.649  11.300  1.00  0.00           O  
ATOM   1442  CB  ALA A  97      52.271  14.634   8.297  1.00  0.00           C  
ATOM   1443  H   ALA A  97      54.469  13.982   7.196  1.00  0.00           H  
ATOM   1444  HA  ALA A  97      53.796  15.385   9.596  1.00  0.00           H  
ATOM   1445 1HB  ALA A  97      51.458  14.858   8.988  1.00  0.00           H  
ATOM   1446 2HB  ALA A  97      52.384  15.457   7.590  1.00  0.00           H  
ATOM   1447 3HB  ALA A  97      52.043  13.719   7.753  1.00  0.00           H  
ATOM   1448  N   VAL A  98      53.539  12.112   9.699  1.00  0.00           N  
ATOM   1449  CA  VAL A  98      53.408  10.975  10.603  1.00  0.00           C  
ATOM   1450  C   VAL A  98      54.511  10.976  11.654  1.00  0.00           C  
ATOM   1451  O   VAL A  98      54.265  10.687  12.825  1.00  0.00           O  
ATOM   1452  CB  VAL A  98      53.458   9.656   9.810  1.00  0.00           C  
ATOM   1453  CG1 VAL A  98      53.513   8.467  10.758  1.00  0.00           C  
ATOM   1454  CG2 VAL A  98      52.250   9.557   8.891  1.00  0.00           C  
ATOM   1455  H   VAL A  98      53.738  11.945   8.724  1.00  0.00           H  
ATOM   1456  HA  VAL A  98      52.444  11.044  11.107  1.00  0.00           H  
ATOM   1457  HB  VAL A  98      54.371   9.634   9.215  1.00  0.00           H  
ATOM   1458 1HG1 VAL A  98      53.548   7.542  10.181  1.00  0.00           H  
ATOM   1459 2HG1 VAL A  98      54.404   8.539  11.381  1.00  0.00           H  
ATOM   1460 3HG1 VAL A  98      52.625   8.465  11.391  1.00  0.00           H  
ATOM   1461 1HG2 VAL A  98      52.292   8.622   8.333  1.00  0.00           H  
ATOM   1462 2HG2 VAL A  98      51.338   9.584   9.486  1.00  0.00           H  
ATOM   1463 3HG2 VAL A  98      52.254  10.395   8.193  1.00  0.00           H  
ATOM   1464  N   LEU A  99      55.727  11.301  11.228  1.00  0.00           N  
ATOM   1465  CA  LEU A  99      56.869  11.339  12.131  1.00  0.00           C  
ATOM   1466  C   LEU A  99      56.702  12.426  13.186  1.00  0.00           C  
ATOM   1467  O   LEU A  99      57.022  12.223  14.357  1.00  0.00           O  
ATOM   1468  CB  LEU A  99      58.161  11.579  11.341  1.00  0.00           C  
ATOM   1469  CG  LEU A  99      58.612  10.426  10.435  1.00  0.00           C  
ATOM   1470  CD1 LEU A  99      59.794  10.875   9.588  1.00  0.00           C  
ATOM   1471  CD2 LEU A  99      58.979   9.223  11.292  1.00  0.00           C  
ATOM   1472  H   LEU A  99      55.862  11.527  10.254  1.00  0.00           H  
ATOM   1473  HA  LEU A  99      56.942  10.378  12.639  1.00  0.00           H  
ATOM   1474 1HB  LEU A  99      58.026  12.459  10.714  1.00  0.00           H  
ATOM   1475 2HB  LEU A  99      58.967  11.781  12.046  1.00  0.00           H  
ATOM   1476  HG  LEU A  99      57.801  10.155   9.760  1.00  0.00           H  
ATOM   1477 1HD1 LEU A  99      60.114  10.055   8.946  1.00  0.00           H  
ATOM   1478 2HD1 LEU A  99      59.498  11.725   8.972  1.00  0.00           H  
ATOM   1479 3HD1 LEU A  99      60.617  11.168  10.239  1.00  0.00           H  
ATOM   1480 1HD2 LEU A  99      59.298   8.402  10.648  1.00  0.00           H  
ATOM   1481 2HD2 LEU A  99      59.791   9.491  11.968  1.00  0.00           H  
ATOM   1482 3HD2 LEU A  99      58.111   8.911  11.873  1.00  0.00           H  
ATOM   1483  N   GLU A 100      56.198  13.581  12.763  1.00  0.00           N  
ATOM   1484  CA  GLU A 100      55.988  14.703  13.669  1.00  0.00           C  
ATOM   1485  C   GLU A 100      54.937  14.371  14.721  1.00  0.00           C  
ATOM   1486  O   GLU A 100      55.089  14.715  15.894  1.00  0.00           O  
ATOM   1487  CB  GLU A 100      55.565  15.948  12.887  1.00  0.00           C  
ATOM   1488  CG  GLU A 100      56.662  16.548  12.019  1.00  0.00           C  
ATOM   1489  CD  GLU A 100      56.191  17.725  11.210  1.00  0.00           C  
ATOM   1490  OE1 GLU A 100      55.016  18.003  11.231  1.00  0.00           O  
ATOM   1491  OE2 GLU A 100      57.008  18.347  10.573  1.00  0.00           O1-
ATOM   1492  H   GLU A 100      55.955  13.684  11.788  1.00  0.00           H  
ATOM   1493  HA  GLU A 100      56.927  14.915  14.182  1.00  0.00           H  
ATOM   1494 1HB  GLU A 100      54.723  15.703  12.239  1.00  0.00           H  
ATOM   1495 2HB  GLU A 100      55.230  16.719  13.581  1.00  0.00           H  
ATOM   1496 1HG  GLU A 100      57.484  16.868  12.659  1.00  0.00           H  
ATOM   1497 2HG  GLU A 100      57.040  15.779  11.346  1.00  0.00           H  
ATOM   1498  N   VAL A 101      53.872  13.701  14.296  1.00  0.00           N  
ATOM   1499  CA  VAL A 101      52.794  13.320  15.200  1.00  0.00           C  
ATOM   1500  C   VAL A 101      53.280  12.329  16.250  1.00  0.00           C  
ATOM   1501  O   VAL A 101      52.917  12.424  17.423  1.00  0.00           O  
ATOM   1502  CB  VAL A 101      51.628  12.696  14.409  1.00  0.00           C  
ATOM   1503  CG1 VAL A 101      50.585  12.126  15.359  1.00  0.00           C  
ATOM   1504  CG2 VAL A 101      51.010  13.738  13.490  1.00  0.00           C  
ATOM   1505  H   VAL A 101      53.807  13.448  13.321  1.00  0.00           H  
ATOM   1506  HA  VAL A 101      52.434  14.216  15.706  1.00  0.00           H  
ATOM   1507  HB  VAL A 101      52.010  11.866  13.814  1.00  0.00           H  
ATOM   1508 1HG1 VAL A 101      49.770  11.688  14.783  1.00  0.00           H  
ATOM   1509 2HG1 VAL A 101      51.042  11.356  15.982  1.00  0.00           H  
ATOM   1510 3HG1 VAL A 101      50.195  12.923  15.992  1.00  0.00           H  
ATOM   1511 1HG2 VAL A 101      50.187  13.290  12.934  1.00  0.00           H  
ATOM   1512 2HG2 VAL A 101      50.635  14.571  14.086  1.00  0.00           H  
ATOM   1513 3HG2 VAL A 101      51.763  14.102  12.792  1.00  0.00           H  
ATOM   1514  N   VAL A 102      54.102  11.377  15.823  1.00  0.00           N  
ATOM   1515  CA  VAL A 102      54.640  10.367  16.725  1.00  0.00           C  
ATOM   1516  C   VAL A 102      55.545  10.993  17.777  1.00  0.00           C  
ATOM   1517  O   VAL A 102      55.505  10.616  18.948  1.00  0.00           O  
ATOM   1518  CB  VAL A 102      55.432   9.311  15.931  1.00  0.00           C  
ATOM   1519  CG1 VAL A 102      56.153   8.364  16.879  1.00  0.00           C  
ATOM   1520  CG2 VAL A 102      54.496   8.544  15.010  1.00  0.00           C  
ATOM   1521  H   VAL A 102      54.362  11.354  14.847  1.00  0.00           H  
ATOM   1522  HA  VAL A 102      53.807   9.874  17.228  1.00  0.00           H  
ATOM   1523  HB  VAL A 102      56.196   9.813  15.337  1.00  0.00           H  
ATOM   1524 1HG1 VAL A 102      56.709   7.624  16.302  1.00  0.00           H  
ATOM   1525 2HG1 VAL A 102      56.844   8.929  17.503  1.00  0.00           H  
ATOM   1526 3HG1 VAL A 102      55.423   7.856  17.510  1.00  0.00           H  
ATOM   1527 1HG2 VAL A 102      55.063   7.800  14.453  1.00  0.00           H  
ATOM   1528 2HG2 VAL A 102      53.729   8.046  15.604  1.00  0.00           H  
ATOM   1529 3HG2 VAL A 102      54.023   9.237  14.314  1.00  0.00           H  
ATOM   1530  N   ALA A 103      56.362  11.950  17.353  1.00  0.00           N  
ATOM   1531  CA  ALA A 103      57.281  12.631  18.257  1.00  0.00           C  
ATOM   1532  C   ALA A 103      56.525  13.430  19.311  1.00  0.00           C  
ATOM   1533  O   ALA A 103      56.903  13.444  20.483  1.00  0.00           O  
ATOM   1534  CB  ALA A 103      58.217  13.540  17.475  1.00  0.00           C  
ATOM   1535  H   ALA A 103      56.347  12.214  16.378  1.00  0.00           H  
ATOM   1536  HA  ALA A 103      57.872  11.874  18.773  1.00  0.00           H  
ATOM   1537 1HB  ALA A 103      58.897  14.043  18.165  1.00  0.00           H  
ATOM   1538 2HB  ALA A 103      58.793  12.947  16.766  1.00  0.00           H  
ATOM   1539 3HB  ALA A 103      57.634  14.285  16.936  1.00  0.00           H  
ATOM   1540  N   ARG A 104      55.455  14.095  18.888  1.00  0.00           N  
ATOM   1541  CA  ARG A 104      54.643  14.897  19.795  1.00  0.00           C  
ATOM   1542  C   ARG A 104      54.106  14.055  20.944  1.00  0.00           C  
ATOM   1543  O   ARG A 104      54.086  14.497  22.093  1.00  0.00           O  
ATOM   1544  CB  ARG A 104      53.480  15.535  19.049  1.00  0.00           C  
ATOM   1545  CG  ARG A 104      53.868  16.648  18.089  1.00  0.00           C  
ATOM   1546  CD  ARG A 104      52.689  17.179  17.358  1.00  0.00           C  
ATOM   1547  NE  ARG A 104      53.055  18.244  16.440  1.00  0.00           N  
ATOM   1548  CZ  ARG A 104      52.219  18.804  15.544  1.00  0.00           C  
ATOM   1549  NH1 ARG A 104      50.974  18.390  15.460  1.00  0.00           N1+
ATOM   1550  NH2 ARG A 104      52.649  19.770  14.751  1.00  0.00           N  
ATOM   1551  H   ARG A 104      55.198  14.043  17.914  1.00  0.00           H  
ATOM   1552  HA  ARG A 104      55.267  15.691  20.207  1.00  0.00           H  
ATOM   1553 1HB  ARG A 104      52.956  14.773  18.475  1.00  0.00           H  
ATOM   1554 2HB  ARG A 104      52.771  15.949  19.766  1.00  0.00           H  
ATOM   1555 1HG  ARG A 104      54.324  17.467  18.647  1.00  0.00           H  
ATOM   1556 2HG  ARG A 104      54.582  16.266  17.358  1.00  0.00           H  
ATOM   1557 1HD  ARG A 104      52.226  16.377  16.784  1.00  0.00           H  
ATOM   1558 2HD  ARG A 104      51.968  17.577  18.071  1.00  0.00           H  
ATOM   1559  HE  ARG A 104      54.006  18.590  16.475  1.00  0.00           H  
ATOM   1560 1HH1 ARG A 104      50.645  17.651  16.066  1.00  0.00           H  
ATOM   1561 2HH1 ARG A 104      50.347  18.809  14.789  1.00  0.00           H  
ATOM   1562 1HH2 ARG A 104      53.607  20.088  14.816  1.00  0.00           H  
ATOM   1563 2HH2 ARG A 104      52.022  20.189  14.080  1.00  0.00           H  
ATOM   1564  N   THR A 105      53.677  12.852  20.621  1.00  0.00           N  
ATOM   1565  CA  THR A 105      53.123  11.946  21.607  1.00  0.00           C  
ATOM   1566  C   THR A 105      54.105  11.669  22.738  1.00  0.00           C  
ATOM   1567  O   THR A 105      53.710  11.259  23.829  1.00  0.00           O  
ATOM   1568  CB  THR A 105      52.701  10.618  20.951  1.00  0.00           C  
ATOM   1569  CG2 THR A 105      51.626  10.858  19.902  1.00  0.00           C  
ATOM   1570  OG1 THR A 105      53.839  10.005  20.333  1.00  0.00           O  
ATOM   1571  H   THR A 105      53.736  12.551  19.658  1.00  0.00           H  
ATOM   1572  HA  THR A 105      52.238  12.410  22.043  1.00  0.00           H  
ATOM   1573  HB  THR A 105      52.311   9.944  21.714  1.00  0.00           H  
ATOM   1574  HG1 THR A 105      54.363   9.557  21.001  1.00  0.00           H  
ATOM   1575 1HG2 THR A 105      51.341   9.909  19.449  1.00  0.00           H  
ATOM   1576 2HG2 THR A 105      50.755  11.314  20.371  1.00  0.00           H  
ATOM   1577 3HG2 THR A 105      52.013  11.525  19.132  1.00  0.00           H  
ATOM   1578  N   GLY A 106      55.386  11.895  22.477  1.00  0.00           N  
ATOM   1579  CA  GLY A 106      56.437  11.509  23.409  1.00  0.00           C  
ATOM   1580  C   GLY A 106      56.614   9.995  23.410  1.00  0.00           C  
ATOM   1581  O   GLY A 106      56.602   9.360  24.465  1.00  0.00           O  
ATOM   1582  H   GLY A 106      55.639  12.346  21.609  1.00  0.00           H  
ATOM   1583 1HA  GLY A 106      57.371  11.996  23.127  1.00  0.00           H  
ATOM   1584 2HA  GLY A 106      56.182  11.857  24.409  1.00  0.00           H  
ATOM   1585  N   ALA A 107      56.777   9.438  22.215  1.00  0.00           N  
ATOM   1586  CA  ALA A 107      56.864   7.998  22.009  1.00  0.00           C  
ATOM   1587  C   ALA A 107      58.185   7.432  22.519  1.00  0.00           C  
ATOM   1588  O   ALA A 107      59.231   8.071  22.402  1.00  0.00           O  
ATOM   1589  CB  ALA A 107      56.686   7.667  20.534  1.00  0.00           C  
ATOM   1590  H   ALA A 107      56.845  10.032  21.401  1.00  0.00           H  
ATOM   1591  HA  ALA A 107      56.063   7.525  22.576  1.00  0.00           H  
ATOM   1592 1HB  ALA A 107      56.748   6.587  20.393  1.00  0.00           H  
ATOM   1593 2HB  ALA A 107      55.711   8.022  20.198  1.00  0.00           H  
ATOM   1594 3HB  ALA A 107      57.469   8.154  19.954  1.00  0.00           H  
ATOM   1595  N   PRO A 108      58.126   6.232  23.082  1.00  0.00           N  
ATOM   1596  CA  PRO A 108      59.323   5.513  23.493  1.00  0.00           C  
ATOM   1597  C   PRO A 108      60.141   5.050  22.299  1.00  0.00           C  
ATOM   1598  O   PRO A 108      59.592   4.729  21.245  1.00  0.00           O  
ATOM   1599  CB  PRO A 108      58.756   4.326  24.280  1.00  0.00           C  
ATOM   1600  CG  PRO A 108      57.390   4.133  23.714  1.00  0.00           C  
ATOM   1601  CD  PRO A 108      56.927   5.524  23.369  1.00  0.00           C  
ATOM   1602  HA  PRO A 108      59.931   6.162  24.142  1.00  0.00           H  
ATOM   1603 1HB  PRO A 108      59.401   3.446  24.149  1.00  0.00           H  
ATOM   1604 2HB  PRO A 108      58.744   4.559  25.354  1.00  0.00           H  
ATOM   1605 1HG  PRO A 108      57.433   3.471  22.836  1.00  0.00           H  
ATOM   1606 2HG  PRO A 108      56.740   3.641  24.452  1.00  0.00           H  
ATOM   1607 1HD  PRO A 108      56.279   5.485  22.482  1.00  0.00           H  
ATOM   1608 2HD  PRO A 108      56.388   5.954  24.226  1.00  0.00           H  
ATOM   1609  N   PRO A 109      61.471   4.969  22.335  1.00  0.00           N  
ATOM   1610  CA  PRO A 109      62.278   4.936  21.123  1.00  0.00           C  
ATOM   1611  C   PRO A 109      61.774   3.876  20.164  1.00  0.00           C  
ATOM   1612  O   PRO A 109      61.960   3.982  18.952  1.00  0.00           O  
ATOM   1613  CB  PRO A 109      63.679   4.604  21.646  1.00  0.00           C  
ATOM   1614  CG  PRO A 109      63.431   3.949  22.962  1.00  0.00           C  
ATOM   1615  CD  PRO A 109      62.227   4.663  23.516  1.00  0.00           C  
ATOM   1616  HA  PRO A 109      62.260   5.929  20.649  1.00  0.00           H  
ATOM   1617 1HB  PRO A 109      64.200   3.947  20.935  1.00  0.00           H  
ATOM   1618 2HB  PRO A 109      64.276   5.523  21.733  1.00  0.00           H  
ATOM   1619 1HG  PRO A 109      63.257   2.872  22.824  1.00  0.00           H  
ATOM   1620 2HG  PRO A 109      64.316   4.047  23.608  1.00  0.00           H  
ATOM   1621 1HD  PRO A 109      61.677   3.989  24.189  1.00  0.00           H  
ATOM   1622 2HD  PRO A 109      62.552   5.567  24.053  1.00  0.00           H  
ATOM   1623  N   GLU A 110      61.135   2.852  20.716  1.00  0.00           N  
ATOM   1624  CA  GLU A 110      60.609   1.766  19.899  1.00  0.00           C  
ATOM   1625  C   GLU A 110      59.637   2.287  18.848  1.00  0.00           C  
ATOM   1626  O   GLU A 110      59.721   1.921  17.676  1.00  0.00           O  
ATOM   1627  CB  GLU A 110      59.914   0.725  20.778  1.00  0.00           C  
ATOM   1628  CG  GLU A 110      60.849  -0.047  21.698  1.00  0.00           C  
ATOM   1629  CD  GLU A 110      61.191   0.707  22.952  1.00  0.00           C  
ATOM   1630  OE1 GLU A 110      60.708   1.802  23.115  1.00  0.00           O  
ATOM   1631  OE2 GLU A 110      61.937   0.188  23.749  1.00  0.00           O1-
ATOM   1632  H   GLU A 110      61.015   2.830  21.718  1.00  0.00           H  
ATOM   1633  HA  GLU A 110      61.441   1.286  19.382  1.00  0.00           H  
ATOM   1634 1HB  GLU A 110      59.164   1.215  21.400  1.00  0.00           H  
ATOM   1635 2HB  GLU A 110      59.393   0.004  20.147  1.00  0.00           H  
ATOM   1636 1HG  GLU A 110      60.376  -0.989  21.973  1.00  0.00           H  
ATOM   1637 2HG  GLU A 110      61.766  -0.277  21.156  1.00  0.00           H  
ATOM   1638  N   LEU A 111      58.715   3.143  19.276  1.00  0.00           N  
ATOM   1639  CA  LEU A 111      57.725   3.716  18.372  1.00  0.00           C  
ATOM   1640  C   LEU A 111      58.383   4.601  17.322  1.00  0.00           C  
ATOM   1641  O   LEU A 111      58.005   4.576  16.151  1.00  0.00           O  
ATOM   1642  CB  LEU A 111      56.695   4.531  19.164  1.00  0.00           C  
ATOM   1643  CG  LEU A 111      55.754   3.720  20.065  1.00  0.00           C  
ATOM   1644  CD1 LEU A 111      54.919   4.669  20.913  1.00  0.00           C  
ATOM   1645  CD2 LEU A 111      54.868   2.831  19.204  1.00  0.00           C  
ATOM   1646  H   LEU A 111      58.700   3.403  20.251  1.00  0.00           H  
ATOM   1647  HA  LEU A 111      57.211   2.902  17.862  1.00  0.00           H  
ATOM   1648 1HB  LEU A 111      57.225   5.242  19.794  1.00  0.00           H  
ATOM   1649 2HB  LEU A 111      56.078   5.090  18.460  1.00  0.00           H  
ATOM   1650  HG  LEU A 111      56.344   3.099  20.740  1.00  0.00           H  
ATOM   1651 1HD1 LEU A 111      54.252   4.093  21.554  1.00  0.00           H  
ATOM   1652 2HD1 LEU A 111      55.577   5.278  21.533  1.00  0.00           H  
ATOM   1653 3HD1 LEU A 111      54.330   5.315  20.264  1.00  0.00           H  
ATOM   1654 1HD2 LEU A 111      54.200   2.254  19.845  1.00  0.00           H  
ATOM   1655 2HD2 LEU A 111      54.277   3.451  18.530  1.00  0.00           H  
ATOM   1656 3HD2 LEU A 111      55.490   2.151  18.622  1.00  0.00           H  
ATOM   1657  N   LEU A 112      59.369   5.382  17.748  1.00  0.00           N  
ATOM   1658  CA  LEU A 112      60.083   6.277  16.844  1.00  0.00           C  
ATOM   1659  C   LEU A 112      60.855   5.493  15.791  1.00  0.00           C  
ATOM   1660  O   LEU A 112      60.885   5.871  14.620  1.00  0.00           O  
ATOM   1661  CB  LEU A 112      61.047   7.172  17.634  1.00  0.00           C  
ATOM   1662  CG  LEU A 112      61.772   8.250  16.819  1.00  0.00           C  
ATOM   1663  CD1 LEU A 112      62.932   7.619  16.060  1.00  0.00           C  
ATOM   1664  CD2 LEU A 112      60.790   8.913  15.866  1.00  0.00           C  
ATOM   1665  H   LEU A 112      59.632   5.356  18.723  1.00  0.00           H  
ATOM   1666  HA  LEU A 112      59.354   6.909  16.337  1.00  0.00           H  
ATOM   1667 1HB  LEU A 112      60.487   7.672  18.423  1.00  0.00           H  
ATOM   1668 2HB  LEU A 112      61.804   6.541  18.098  1.00  0.00           H  
ATOM   1669  HG  LEU A 112      62.185   9.000  17.495  1.00  0.00           H  
ATOM   1670 1HD1 LEU A 112      63.447   8.386  15.481  1.00  0.00           H  
ATOM   1671 2HD1 LEU A 112      63.628   7.169  16.767  1.00  0.00           H  
ATOM   1672 3HD1 LEU A 112      62.550   6.852  15.387  1.00  0.00           H  
ATOM   1673 1HD2 LEU A 112      61.305   9.680  15.288  1.00  0.00           H  
ATOM   1674 2HD2 LEU A 112      60.377   8.165  15.189  1.00  0.00           H  
ATOM   1675 3HD2 LEU A 112      59.981   9.371  16.437  1.00  0.00           H  
ATOM   1676  N   LYS A 113      61.481   4.401  16.214  1.00  0.00           N  
ATOM   1677  CA  LYS A 113      62.256   3.562  15.306  1.00  0.00           C  
ATOM   1678  C   LYS A 113      61.362   2.917  14.255  1.00  0.00           C  
ATOM   1679  O   LYS A 113      61.727   2.833  13.083  1.00  0.00           O  
ATOM   1680  CB  LYS A 113      63.011   2.485  16.086  1.00  0.00           C  
ATOM   1681  CG  LYS A 113      63.854   1.556  15.222  1.00  0.00           C  
ATOM   1682  CD  LYS A 113      63.104   0.271  14.899  1.00  0.00           C  
ATOM   1683  CE  LYS A 113      62.974  -0.618  16.127  1.00  0.00           C  
ATOM   1684  NZ  LYS A 113      62.203  -1.856  15.839  1.00  0.00           N1+
ATOM   1685  H   LYS A 113      61.418   4.144  17.188  1.00  0.00           H  
ATOM   1686  HA  LYS A 113      62.981   4.190  14.788  1.00  0.00           H  
ATOM   1687 1HB  LYS A 113      63.674   2.958  16.811  1.00  0.00           H  
ATOM   1688 2HB  LYS A 113      62.302   1.873  16.642  1.00  0.00           H  
ATOM   1689 1HG  LYS A 113      64.111   2.060  14.289  1.00  0.00           H  
ATOM   1690 2HG  LYS A 113      64.775   1.307  15.745  1.00  0.00           H  
ATOM   1691 1HD  LYS A 113      62.107   0.514  14.530  1.00  0.00           H  
ATOM   1692 2HD  LYS A 113      63.637  -0.275  14.122  1.00  0.00           H  
ATOM   1693 1HE  LYS A 113      63.966  -0.897  16.480  1.00  0.00           H  
ATOM   1694 2HE  LYS A 113      62.471  -0.068  16.923  1.00  0.00           H  
ATOM   1695 1HZ  LYS A 113      62.139  -2.418  16.676  1.00  0.00           H  
ATOM   1696 2HZ  LYS A 113      61.273  -1.610  15.528  1.00  0.00           H  
ATOM   1697 3HZ  LYS A 113      62.670  -2.384  15.116  1.00  0.00           H  
ATOM   1698  N   GLU A 114      60.188   2.462  14.680  1.00  0.00           N  
ATOM   1699  CA  GLU A 114      59.241   1.824  13.775  1.00  0.00           C  
ATOM   1700  C   GLU A 114      58.735   2.806  12.726  1.00  0.00           C  
ATOM   1701  O   GLU A 114      58.594   2.459  11.553  1.00  0.00           O  
ATOM   1702  CB  GLU A 114      58.061   1.246  14.559  1.00  0.00           C  
ATOM   1703  CG  GLU A 114      58.410   0.048  15.430  1.00  0.00           C  
ATOM   1704  CD  GLU A 114      58.863  -1.142  14.633  1.00  0.00           C  
ATOM   1705  OE1 GLU A 114      58.314  -1.375  13.583  1.00  0.00           O  
ATOM   1706  OE2 GLU A 114      59.760  -1.821  15.075  1.00  0.00           O1-
ATOM   1707  H   GLU A 114      59.947   2.561  15.656  1.00  0.00           H  
ATOM   1708  HA  GLU A 114      59.750   1.009  13.259  1.00  0.00           H  
ATOM   1709 1HB  GLU A 114      57.640   2.018  15.203  1.00  0.00           H  
ATOM   1710 2HB  GLU A 114      57.279   0.938  13.864  1.00  0.00           H  
ATOM   1711 1HG  GLU A 114      59.205   0.334  16.119  1.00  0.00           H  
ATOM   1712 2HG  GLU A 114      57.536  -0.225  16.019  1.00  0.00           H  
ATOM   1713  N   ALA A 115      58.463   4.034  13.153  1.00  0.00           N  
ATOM   1714  CA  ALA A 115      57.972   5.068  12.250  1.00  0.00           C  
ATOM   1715  C   ALA A 115      59.016   5.422  11.199  1.00  0.00           C  
ATOM   1716  O   ALA A 115      58.691   5.616  10.028  1.00  0.00           O  
ATOM   1717  CB  ALA A 115      57.571   6.309  13.035  1.00  0.00           C  
ATOM   1718  H   ALA A 115      58.599   4.256  14.129  1.00  0.00           H  
ATOM   1719  HA  ALA A 115      57.096   4.678  11.733  1.00  0.00           H  
ATOM   1720 1HB  ALA A 115      57.207   7.072  12.347  1.00  0.00           H  
ATOM   1721 2HB  ALA A 115      56.782   6.052  13.742  1.00  0.00           H  
ATOM   1722 3HB  ALA A 115      58.433   6.692  13.577  1.00  0.00           H  
ATOM   1723  N   ALA A 116      60.272   5.506  11.623  1.00  0.00           N  
ATOM   1724  CA  ALA A 116      61.366   5.836  10.718  1.00  0.00           C  
ATOM   1725  C   ALA A 116      61.556   4.753   9.665  1.00  0.00           C  
ATOM   1726  O   ALA A 116      61.793   5.047   8.493  1.00  0.00           O  
ATOM   1727  CB  ALA A 116      62.655   6.048  11.500  1.00  0.00           C  
ATOM   1728  H   ALA A 116      60.474   5.335  12.598  1.00  0.00           H  
ATOM   1729  HA  ALA A 116      61.111   6.762  10.202  1.00  0.00           H  
ATOM   1730 1HB  ALA A 116      63.462   6.293  10.809  1.00  0.00           H  
ATOM   1731 2HB  ALA A 116      62.521   6.864  12.208  1.00  0.00           H  
ATOM   1732 3HB  ALA A 116      62.905   5.136  12.040  1.00  0.00           H  
ATOM   1733  N   ASP A 117      61.451   3.498  10.088  1.00  0.00           N  
ATOM   1734  CA  ASP A 117      61.610   2.368   9.181  1.00  0.00           C  
ATOM   1735  C   ASP A 117      60.508   2.343   8.130  1.00  0.00           C  
ATOM   1736  O   ASP A 117      60.762   2.066   6.957  1.00  0.00           O  
ATOM   1737  CB  ASP A 117      61.608   1.050   9.961  1.00  0.00           C  
ATOM   1738  CG  ASP A 117      61.938  -0.155   9.088  1.00  0.00           C  
ATOM   1739  OD1 ASP A 117      62.967  -0.141   8.456  1.00  0.00           O  
ATOM   1740  OD2 ASP A 117      61.158  -1.075   9.064  1.00  0.00           O1-
ATOM   1741  H   ASP A 117      61.255   3.322  11.063  1.00  0.00           H  
ATOM   1742  HA  ASP A 117      62.568   2.467   8.668  1.00  0.00           H  
ATOM   1743 1HB  ASP A 117      62.337   1.105  10.769  1.00  0.00           H  
ATOM   1744 2HB  ASP A 117      60.628   0.896  10.412  1.00  0.00           H  
ATOM   1745  N   ALA A 118      59.284   2.636   8.557  1.00  0.00           N  
ATOM   1746  CA  ALA A 118      58.140   2.650   7.653  1.00  0.00           C  
ATOM   1747  C   ALA A 118      58.281   3.744   6.603  1.00  0.00           C  
ATOM   1748  O   ALA A 118      57.966   3.536   5.431  1.00  0.00           O  
ATOM   1749  CB  ALA A 118      56.849   2.831   8.436  1.00  0.00           C  
ATOM   1750  H   ALA A 118      59.144   2.855   9.533  1.00  0.00           H  
ATOM   1751  HA  ALA A 118      58.108   1.692   7.134  1.00  0.00           H  
ATOM   1752 1HB  ALA A 118      56.003   2.838   7.747  1.00  0.00           H  
ATOM   1753 2HB  ALA A 118      56.733   2.009   9.143  1.00  0.00           H  
ATOM   1754 3HB  ALA A 118      56.881   3.774   8.979  1.00  0.00           H  
ATOM   1755  N   VAL A 119      58.755   4.909   7.031  1.00  0.00           N  
ATOM   1756  CA  VAL A 119      58.938   6.040   6.127  1.00  0.00           C  
ATOM   1757  C   VAL A 119      59.995   5.738   5.074  1.00  0.00           C  
ATOM   1758  O   VAL A 119      59.835   6.082   3.903  1.00  0.00           O  
ATOM   1759  CB  VAL A 119      59.350   7.295   6.919  1.00  0.00           C  
ATOM   1760  CG1 VAL A 119      59.726   8.424   5.970  1.00  0.00           C  
ATOM   1761  CG2 VAL A 119      58.218   7.720   7.842  1.00  0.00           C  
ATOM   1762  H   VAL A 119      58.994   5.015   8.006  1.00  0.00           H  
ATOM   1763  HA  VAL A 119      57.990   6.238   5.625  1.00  0.00           H  
ATOM   1764  HB  VAL A 119      60.236   7.065   7.511  1.00  0.00           H  
ATOM   1765 1HG1 VAL A 119      60.015   9.303   6.546  1.00  0.00           H  
ATOM   1766 2HG1 VAL A 119      60.561   8.109   5.345  1.00  0.00           H  
ATOM   1767 3HG1 VAL A 119      58.871   8.669   5.340  1.00  0.00           H  
ATOM   1768 1HG2 VAL A 119      58.517   8.608   8.398  1.00  0.00           H  
ATOM   1769 2HG2 VAL A 119      57.331   7.945   7.249  1.00  0.00           H  
ATOM   1770 3HG2 VAL A 119      57.994   6.913   8.539  1.00  0.00           H  
ATOM   1771  N   SER A 120      61.077   5.093   5.498  1.00  0.00           N  
ATOM   1772  CA  SER A 120      62.165   4.744   4.592  1.00  0.00           C  
ATOM   1773  C   SER A 120      61.704   3.744   3.538  1.00  0.00           C  
ATOM   1774  O   SER A 120      62.064   3.852   2.366  1.00  0.00           O  
ATOM   1775  CB  SER A 120      63.331   4.169   5.373  1.00  0.00           C  
ATOM   1776  OG  SER A 120      63.900   5.136   6.211  1.00  0.00           O  
ATOM   1777  H   SER A 120      61.147   4.839   6.473  1.00  0.00           H  
ATOM   1778  HA  SER A 120      62.496   5.650   4.082  1.00  0.00           H  
ATOM   1779 1HB  SER A 120      62.988   3.324   5.968  1.00  0.00           H  
ATOM   1780 2HB  SER A 120      64.084   3.796   4.679  1.00  0.00           H  
ATOM   1781  HG  SER A 120      63.333   5.183   6.984  1.00  0.00           H  
ATOM   1782  N   LYS A 121      60.905   2.770   3.963  1.00  0.00           N  
ATOM   1783  CA  LYS A 121      60.394   1.750   3.057  1.00  0.00           C  
ATOM   1784  C   LYS A 121      59.473   2.356   2.006  1.00  0.00           C  
ATOM   1785  O   LYS A 121      59.522   1.984   0.834  1.00  0.00           O  
ATOM   1786  CB  LYS A 121      59.655   0.661   3.837  1.00  0.00           C  
ATOM   1787  CG  LYS A 121      60.558  -0.230   4.680  1.00  0.00           C  
ATOM   1788  CD  LYS A 121      59.751  -1.272   5.440  1.00  0.00           C  
ATOM   1789  CE  LYS A 121      60.651  -2.157   6.291  1.00  0.00           C  
ATOM   1790  NZ  LYS A 121      59.871  -3.157   7.070  1.00  0.00           N1+
ATOM   1791  H   LYS A 121      60.646   2.737   4.939  1.00  0.00           H  
ATOM   1792  HA  LYS A 121      61.237   1.295   2.537  1.00  0.00           H  
ATOM   1793 1HB  LYS A 121      58.926   1.123   4.504  1.00  0.00           H  
ATOM   1794 2HB  LYS A 121      59.108   0.023   3.144  1.00  0.00           H  
ATOM   1795 1HG  LYS A 121      61.274  -0.738   4.033  1.00  0.00           H  
ATOM   1796 2HG  LYS A 121      61.110   0.381   5.393  1.00  0.00           H  
ATOM   1797 1HD  LYS A 121      59.030  -0.772   6.088  1.00  0.00           H  
ATOM   1798 2HD  LYS A 121      59.206  -1.897   4.733  1.00  0.00           H  
ATOM   1799 1HE  LYS A 121      61.354  -2.685   5.648  1.00  0.00           H  
ATOM   1800 2HE  LYS A 121      61.220  -1.538   6.984  1.00  0.00           H  
ATOM   1801 1HZ  LYS A 121      60.503  -3.723   7.620  1.00  0.00           H  
ATOM   1802 2HZ  LYS A 121      59.228  -2.678   7.685  1.00  0.00           H  
ATOM   1803 3HZ  LYS A 121      59.355  -3.750   6.437  1.00  0.00           H  
ATOM   1804  N   ALA A 122      58.632   3.292   2.435  1.00  0.00           N  
ATOM   1805  CA  ALA A 122      57.696   3.953   1.532  1.00  0.00           C  
ATOM   1806  C   ALA A 122      58.432   4.774   0.481  1.00  0.00           C  
ATOM   1807  O   ALA A 122      58.054   4.782  -0.691  1.00  0.00           O  
ATOM   1808  CB  ALA A 122      56.736   4.835   2.316  1.00  0.00           C  
ATOM   1809  H   ALA A 122      58.641   3.552   3.410  1.00  0.00           H  
ATOM   1810  HA  ALA A 122      57.124   3.182   1.014  1.00  0.00           H  
ATOM   1811 1HB  ALA A 122      56.045   5.322   1.628  1.00  0.00           H  
ATOM   1812 2HB  ALA A 122      56.175   4.225   3.023  1.00  0.00           H  
ATOM   1813 3HB  ALA A 122      57.300   5.593   2.859  1.00  0.00           H  
ATOM   1814  N   MET A 123      59.485   5.464   0.907  1.00  0.00           N  
ATOM   1815  CA  MET A 123      60.276   6.290   0.003  1.00  0.00           C  
ATOM   1816  C   MET A 123      60.974   5.441  -1.051  1.00  0.00           C  
ATOM   1817  O   MET A 123      61.036   5.814  -2.223  1.00  0.00           O  
ATOM   1818  CB  MET A 123      61.298   7.106   0.791  1.00  0.00           C  
ATOM   1819  CG  MET A 123      60.691   8.148   1.721  1.00  0.00           C  
ATOM   1820  SD  MET A 123      59.704   9.375   0.840  1.00  0.00           S  
ATOM   1821  CE  MET A 123      58.057   8.717   1.078  1.00  0.00           C  
ATOM   1822  H   MET A 123      59.743   5.415   1.882  1.00  0.00           H  
ATOM   1823  HA  MET A 123      59.606   6.975  -0.516  1.00  0.00           H  
ATOM   1824 1HB  MET A 123      61.910   6.437   1.396  1.00  0.00           H  
ATOM   1825 2HB  MET A 123      61.964   7.623   0.100  1.00  0.00           H  
ATOM   1826 1HG  MET A 123      60.054   7.655   2.453  1.00  0.00           H  
ATOM   1827 2HG  MET A 123      61.487   8.666   2.256  1.00  0.00           H  
ATOM   1828 1HE  MET A 123      57.331   9.368   0.589  1.00  0.00           H  
ATOM   1829 2HE  MET A 123      57.997   7.717   0.646  1.00  0.00           H  
ATOM   1830 3HE  MET A 123      57.836   8.666   2.144  1.00  0.00           H  
ATOM   1831  N   LYS A 124      61.499   4.296  -0.628  1.00  0.00           N  
ATOM   1832  CA  LYS A 124      62.195   3.390  -1.535  1.00  0.00           C  
ATOM   1833  C   LYS A 124      61.247   2.829  -2.587  1.00  0.00           C  
ATOM   1834  O   LYS A 124      61.604   2.713  -3.760  1.00  0.00           O  
ATOM   1835  CB  LYS A 124      62.850   2.249  -0.755  1.00  0.00           C  
ATOM   1836  CG  LYS A 124      63.663   1.287  -1.611  1.00  0.00           C  
ATOM   1837  CD  LYS A 124      64.356   0.236  -0.756  1.00  0.00           C  
ATOM   1838  CE  LYS A 124      65.157  -0.734  -1.611  1.00  0.00           C  
ATOM   1839  NZ  LYS A 124      65.841  -1.768  -0.788  1.00  0.00           N1+
ATOM   1840  H   LYS A 124      61.413   4.047   0.347  1.00  0.00           H  
ATOM   1841  HA  LYS A 124      62.974   3.950  -2.052  1.00  0.00           H  
ATOM   1842 1HB  LYS A 124      63.511   2.661   0.007  1.00  0.00           H  
ATOM   1843 2HB  LYS A 124      62.080   1.670  -0.242  1.00  0.00           H  
ATOM   1844 1HG  LYS A 124      63.004   0.787  -2.322  1.00  0.00           H  
ATOM   1845 2HG  LYS A 124      64.415   1.843  -2.168  1.00  0.00           H  
ATOM   1846 1HD  LYS A 124      65.028   0.728  -0.051  1.00  0.00           H  
ATOM   1847 2HD  LYS A 124      63.611  -0.323  -0.191  1.00  0.00           H  
ATOM   1848 1HE  LYS A 124      64.493  -1.231  -2.317  1.00  0.00           H  
ATOM   1849 2HE  LYS A 124      65.908  -0.185  -2.178  1.00  0.00           H  
ATOM   1850 1HZ  LYS A 124      66.361  -2.390  -1.390  1.00  0.00           H  
ATOM   1851 2HZ  LYS A 124      66.475  -1.319  -0.142  1.00  0.00           H  
ATOM   1852 3HZ  LYS A 124      65.154  -2.297  -0.271  1.00  0.00           H  
ATOM   1853  N   GLU A 125      60.037   2.482  -2.161  1.00  0.00           N  
ATOM   1854  CA  GLU A 125      59.035   1.931  -3.066  1.00  0.00           C  
ATOM   1855  C   GLU A 125      58.620   2.954  -4.116  1.00  0.00           C  
ATOM   1856  O   GLU A 125      58.447   2.620  -5.288  1.00  0.00           O  
ATOM   1857  CB  GLU A 125      57.808   1.464  -2.282  1.00  0.00           C  
ATOM   1858  CG  GLU A 125      58.046   0.234  -1.416  1.00  0.00           C  
ATOM   1859  CD  GLU A 125      56.840  -0.154  -0.606  1.00  0.00           C  
ATOM   1860  OE1 GLU A 125      55.878   0.575  -0.622  1.00  0.00           O  
ATOM   1861  OE2 GLU A 125      56.882  -1.180   0.030  1.00  0.00           O1-
ATOM   1862  H   GLU A 125      59.806   2.602  -1.185  1.00  0.00           H  
ATOM   1863  HA  GLU A 125      59.469   1.073  -3.581  1.00  0.00           H  
ATOM   1864 1HB  GLU A 125      57.463   2.268  -1.632  1.00  0.00           H  
ATOM   1865 2HB  GLU A 125      56.999   1.233  -2.975  1.00  0.00           H  
ATOM   1866 1HG  GLU A 125      58.321  -0.602  -2.059  1.00  0.00           H  
ATOM   1867 2HG  GLU A 125      58.880   0.431  -0.745  1.00  0.00           H  
ATOM   1868  N   ALA A 126      58.459   4.202  -3.688  1.00  0.00           N  
ATOM   1869  CA  ALA A 126      58.065   5.276  -4.590  1.00  0.00           C  
ATOM   1870  C   ALA A 126      59.135   5.534  -5.643  1.00  0.00           C  
ATOM   1871  O   ALA A 126      58.828   5.756  -6.814  1.00  0.00           O  
ATOM   1872  CB  ALA A 126      57.777   6.547  -3.805  1.00  0.00           C  
ATOM   1873  H   ALA A 126      58.616   4.412  -2.713  1.00  0.00           H  
ATOM   1874  HA  ALA A 126      57.156   4.967  -5.107  1.00  0.00           H  
ATOM   1875 1HB  ALA A 126      57.483   7.341  -4.492  1.00  0.00           H  
ATOM   1876 2HB  ALA A 126      56.970   6.363  -3.096  1.00  0.00           H  
ATOM   1877 3HB  ALA A 126      58.672   6.851  -3.264  1.00  0.00           H  
ATOM   1878  N   VAL A 127      60.394   5.504  -5.219  1.00  0.00           N  
ATOM   1879  CA  VAL A 127      61.514   5.735  -6.123  1.00  0.00           C  
ATOM   1880  C   VAL A 127      61.605   4.639  -7.177  1.00  0.00           C  
ATOM   1881  O   VAL A 127      61.867   4.911  -8.349  1.00  0.00           O  
ATOM   1882  CB  VAL A 127      62.835   5.795  -5.333  1.00  0.00           C  
ATOM   1883  CG1 VAL A 127      64.021   5.845  -6.284  1.00  0.00           C  
ATOM   1884  CG2 VAL A 127      62.832   7.004  -4.410  1.00  0.00           C  
ATOM   1885  H   VAL A 127      60.580   5.315  -4.244  1.00  0.00           H  
ATOM   1886  HA  VAL A 127      61.361   6.691  -6.625  1.00  0.00           H  
ATOM   1887  HB  VAL A 127      62.935   4.885  -4.742  1.00  0.00           H  
ATOM   1888 1HG1 VAL A 127      64.947   5.887  -5.709  1.00  0.00           H  
ATOM   1889 2HG1 VAL A 127      64.025   4.953  -6.911  1.00  0.00           H  
ATOM   1890 3HG1 VAL A 127      63.946   6.732  -6.913  1.00  0.00           H  
ATOM   1891 1HG2 VAL A 127      63.768   7.040  -3.855  1.00  0.00           H  
ATOM   1892 2HG2 VAL A 127      62.725   7.913  -5.002  1.00  0.00           H  
ATOM   1893 3HG2 VAL A 127      61.998   6.926  -3.711  1.00  0.00           H  
ATOM   1894  N   GLU A 128      61.387   3.398  -6.754  1.00  0.00           N  
ATOM   1895  CA  GLU A 128      61.443   2.258  -7.660  1.00  0.00           C  
ATOM   1896  C   GLU A 128      60.343   2.334  -8.711  1.00  0.00           C  
ATOM   1897  O   GLU A 128      60.570   2.034  -9.884  1.00  0.00           O  
ATOM   1898  CB  GLU A 128      61.324   0.948  -6.877  1.00  0.00           C  
ATOM   1899  CG  GLU A 128      62.533   0.622  -6.011  1.00  0.00           C  
ATOM   1900  CD  GLU A 128      62.352  -0.632  -5.202  1.00  0.00           C  
ATOM   1901  OE1 GLU A 128      61.274  -1.177  -5.220  1.00  0.00           O  
ATOM   1902  OE2 GLU A 128      63.292  -1.046  -4.566  1.00  0.00           O1-
ATOM   1903  H   GLU A 128      61.176   3.241  -5.779  1.00  0.00           H  
ATOM   1904  HA  GLU A 128      62.405   2.272  -8.174  1.00  0.00           H  
ATOM   1905 1HB  GLU A 128      60.450   0.991  -6.229  1.00  0.00           H  
ATOM   1906 2HB  GLU A 128      61.177   0.121  -7.572  1.00  0.00           H  
ATOM   1907 1HG  GLU A 128      63.405   0.504  -6.653  1.00  0.00           H  
ATOM   1908 2HG  GLU A 128      62.721   1.458  -5.339  1.00  0.00           H  
ATOM   1909  N   ALA A 129      59.151   2.736  -8.285  1.00  0.00           N  
ATOM   1910  CA  ALA A 129      58.013   2.852  -9.187  1.00  0.00           C  
ATOM   1911  C   ALA A 129      58.251   3.930 -10.238  1.00  0.00           C  
ATOM   1912  O   ALA A 129      57.918   3.752 -11.410  1.00  0.00           O  
ATOM   1913  CB  ALA A 129      56.743   3.149  -8.403  1.00  0.00           C  
ATOM   1914  H   ALA A 129      59.029   2.967  -7.309  1.00  0.00           H  
ATOM   1915  HA  ALA A 129      57.893   1.901  -9.706  1.00  0.00           H  
ATOM   1916 1HB  ALA A 129      55.901   3.233  -9.091  1.00  0.00           H  
ATOM   1917 2HB  ALA A 129      56.554   2.341  -7.696  1.00  0.00           H  
ATOM   1918 3HB  ALA A 129      56.861   4.086  -7.860  1.00  0.00           H  
ATOM   1919  N   ALA A 130      58.828   5.047  -9.811  1.00  0.00           N  
ATOM   1920  CA  ALA A 130      59.112   6.156 -10.714  1.00  0.00           C  
ATOM   1921  C   ALA A 130      60.138   5.761 -11.767  1.00  0.00           C  
ATOM   1922  O   ALA A 130      60.009   6.119 -12.938  1.00  0.00           O  
ATOM   1923  CB  ALA A 130      59.599   7.366  -9.929  1.00  0.00           C  
ATOM   1924  H   ALA A 130      59.077   5.131  -8.836  1.00  0.00           H  
ATOM   1925  HA  ALA A 130      58.188   6.418 -11.229  1.00  0.00           H  
ATOM   1926 1HB  ALA A 130      59.807   8.185 -10.616  1.00  0.00           H  
ATOM   1927 2HB  ALA A 130      58.830   7.673  -9.220  1.00  0.00           H  
ATOM   1928 3HB  ALA A 130      60.508   7.106  -9.389  1.00  0.00           H  
ATOM   1929  N   ILE A 131      61.158   5.021 -11.344  1.00  0.00           N  
ATOM   1930  CA  ILE A 131      62.209   4.575 -12.250  1.00  0.00           C  
ATOM   1931  C   ILE A 131      61.635   3.761 -13.402  1.00  0.00           C  
ATOM   1932  O   ILE A 131      61.971   3.988 -14.564  1.00  0.00           O  
ATOM   1933  CB  ILE A 131      63.259   3.734 -11.500  1.00  0.00           C  
ATOM   1934  CG1 ILE A 131      64.043   4.611 -10.520  1.00  0.00           C  
ATOM   1935  CG2 ILE A 131      64.201   3.058 -12.485  1.00  0.00           C  
ATOM   1936  CD1 ILE A 131      64.891   3.828  -9.543  1.00  0.00           C  
ATOM   1937  H   ILE A 131      61.206   4.761 -10.370  1.00  0.00           H  
ATOM   1938  HA  ILE A 131      62.702   5.452 -12.666  1.00  0.00           H  
ATOM   1939  HB  ILE A 131      62.758   2.970 -10.907  1.00  0.00           H  
ATOM   1940 1HG1 ILE A 131      64.697   5.283 -11.077  1.00  0.00           H  
ATOM   1941 2HG1 ILE A 131      63.350   5.229  -9.950  1.00  0.00           H  
ATOM   1942 1HG2 ILE A 131      64.937   2.469 -11.939  1.00  0.00           H  
ATOM   1943 2HG2 ILE A 131      63.629   2.405 -13.143  1.00  0.00           H  
ATOM   1944 3HG2 ILE A 131      64.711   3.816 -13.080  1.00  0.00           H  
ATOM   1945 1HD1 ILE A 131      65.416   4.518  -8.882  1.00  0.00           H  
ATOM   1946 2HD1 ILE A 131      64.251   3.173  -8.951  1.00  0.00           H  
ATOM   1947 3HD1 ILE A 131      65.616   3.228 -10.091  1.00  0.00           H  
ATOM   1948  N   LYS A 132      60.765   2.812 -13.052  1.00  0.00           N  
ATOM   1949  CA  LYS A 132      60.134   1.922 -14.015  1.00  0.00           C  
ATOM   1950  C   LYS A 132      59.159   2.674 -14.910  1.00  0.00           C  
ATOM   1951  O   LYS A 132      58.970   2.319 -16.073  1.00  0.00           O  
ATOM   1952  CB  LYS A 132      59.413   0.781 -13.294  1.00  0.00           C  
ATOM   1953  CG  LYS A 132      60.340  -0.226 -12.628  1.00  0.00           C  
ATOM   1954  CD  LYS A 132      59.552  -1.322 -11.926  1.00  0.00           C  
ATOM   1955  CE  LYS A 132      60.476  -2.328 -11.257  1.00  0.00           C  
ATOM   1956  NZ  LYS A 132      59.719  -3.386 -10.534  1.00  0.00           N1+
ATOM   1957  H   LYS A 132      60.527   2.699 -12.077  1.00  0.00           H  
ATOM   1958  HA  LYS A 132      60.909   1.496 -14.653  1.00  0.00           H  
ATOM   1959 1HB  LYS A 132      58.757   1.192 -12.527  1.00  0.00           H  
ATOM   1960 2HB  LYS A 132      58.787   0.240 -14.005  1.00  0.00           H  
ATOM   1961 1HG  LYS A 132      60.986  -0.681 -13.380  1.00  0.00           H  
ATOM   1962 2HG  LYS A 132      60.967   0.284 -11.896  1.00  0.00           H  
ATOM   1963 1HD  LYS A 132      58.904  -0.878 -11.169  1.00  0.00           H  
ATOM   1964 2HD  LYS A 132      58.928  -1.844 -12.652  1.00  0.00           H  
ATOM   1965 1HE  LYS A 132      61.105  -2.801 -12.010  1.00  0.00           H  
ATOM   1966 2HE  LYS A 132      61.123  -1.813 -10.546  1.00  0.00           H  
ATOM   1967 1HZ  LYS A 132      60.366  -4.032 -10.105  1.00  0.00           H  
ATOM   1968 2HZ  LYS A 132      59.144  -2.961  -9.820  1.00  0.00           H  
ATOM   1969 3HZ  LYS A 132      59.130  -3.884 -11.185  1.00  0.00           H  
ATOM   1970  N   ALA A 133      58.544   3.710 -14.356  1.00  0.00           N  
ATOM   1971  CA  ALA A 133      57.572   4.515 -15.082  1.00  0.00           C  
ATOM   1972  C   ALA A 133      58.223   5.219 -16.265  1.00  0.00           C  
ATOM   1973  O   ALA A 133      57.543   5.632 -17.205  1.00  0.00           O  
ATOM   1974  CB  ALA A 133      56.922   5.529 -14.152  1.00  0.00           C  
ATOM   1975  H   ALA A 133      58.754   3.954 -13.399  1.00  0.00           H  
ATOM   1976  HA  ALA A 133      56.802   3.847 -15.470  1.00  0.00           H  
ATOM   1977 1HB  ALA A 133      56.198   6.123 -14.710  1.00  0.00           H  
ATOM   1978 2HB  ALA A 133      56.414   5.006 -13.341  1.00  0.00           H  
ATOM   1979 3HB  ALA A 133      57.687   6.184 -13.737  1.00  0.00           H  
ATOM   1980  N   GLY A 134      59.543   5.352 -16.211  1.00  0.00           N  
ATOM   1981  CA  GLY A 134      60.285   6.124 -17.202  1.00  0.00           C  
ATOM   1982  C   GLY A 134      60.345   7.597 -16.820  1.00  0.00           C  
ATOM   1983  O   GLY A 134      60.225   8.475 -17.674  1.00  0.00           O  
ATOM   1984  H   GLY A 134      60.052   4.904 -15.463  1.00  0.00           H  
ATOM   1985 1HA  GLY A 134      61.296   5.726 -17.290  1.00  0.00           H  
ATOM   1986 2HA  GLY A 134      59.812   6.016 -18.176  1.00  0.00           H  
ATOM   1987  N   ALA A 135      60.530   7.856 -15.529  1.00  0.00           N  
ATOM   1988  CA  ALA A 135      60.760   9.207 -15.027  1.00  0.00           C  
ATOM   1989  C   ALA A 135      62.243   9.568 -15.070  1.00  0.00           C  
ATOM   1990  O   ALA A 135      63.094   8.788 -14.642  1.00  0.00           O  
ATOM   1991  CB  ALA A 135      60.222   9.343 -13.611  1.00  0.00           C  
ATOM   1992  H   ALA A 135      60.512   7.094 -14.866  1.00  0.00           H  
ATOM   1993  HA  ALA A 135      60.228   9.904 -15.676  1.00  0.00           H  
ATOM   1994 1HB  ALA A 135      60.399  10.357 -13.250  1.00  0.00           H  
ATOM   1995 2HB  ALA A 135      59.151   9.138 -13.606  1.00  0.00           H  
ATOM   1996 3HB  ALA A 135      60.729   8.633 -12.959  1.00  0.00           H  
ATOM   1997  N   PRO A 136      62.545  10.754 -15.588  1.00  0.00           N  
ATOM   1998  CA  PRO A 136      63.926  11.206 -15.743  1.00  0.00           C  
ATOM   1999  C   PRO A 136      64.595  11.450 -14.397  1.00  0.00           C  
ATOM   2000  O   PRO A 136      63.922  11.670 -13.390  1.00  0.00           O  
ATOM   2001  CB  PRO A 136      63.771  12.507 -16.538  1.00  0.00           C  
ATOM   2002  CG  PRO A 136      62.400  12.982 -16.200  1.00  0.00           C  
ATOM   2003  CD  PRO A 136      61.597  11.719 -16.032  1.00  0.00           C  
ATOM   2004  HA  PRO A 136      64.488  10.457 -16.319  1.00  0.00           H  
ATOM   2005 1HB  PRO A 136      64.554  13.221 -16.244  1.00  0.00           H  
ATOM   2006 2HB  PRO A 136      63.902  12.309 -17.612  1.00  0.00           H  
ATOM   2007 1HG  PRO A 136      62.423  13.594 -15.286  1.00  0.00           H  
ATOM   2008 2HG  PRO A 136      62.012  13.626 -17.003  1.00  0.00           H  
ATOM   2009 1HD  PRO A 136      60.820  11.876 -15.269  1.00  0.00           H  
ATOM   2010 2HD  PRO A 136      61.145  11.440 -16.995  1.00  0.00           H  
ATOM   2011  N   PRO A 137      65.901  11.368 -14.599  1.00  0.00           N  
ATOM   2012  CA  PRO A 137      66.861  11.340 -13.503  1.00  0.00           C  
ATOM   2013  C   PRO A 137      66.696  12.560 -12.608  1.00  0.00           C  
ATOM   2014  O   PRO A 137      66.982  12.508 -11.413  1.00  0.00           O  
ATOM   2015  CB  PRO A 137      68.212  11.345 -14.224  1.00  0.00           C  
ATOM   2016  CG  PRO A 137      67.906  11.903 -15.571  1.00  0.00           C  
ATOM   2017  CD  PRO A 137      66.517  11.407 -15.875  1.00  0.00           C  
ATOM   2018  HA  PRO A 137      66.725  10.413 -12.926  1.00  0.00           H  
ATOM   2019 1HB  PRO A 137      68.936  11.955 -13.663  1.00  0.00           H  
ATOM   2020 2HB  PRO A 137      68.619  10.324 -14.268  1.00  0.00           H  
ATOM   2021 1HG  PRO A 137      67.969  13.001 -15.550  1.00  0.00           H  
ATOM   2022 2HG  PRO A 137      68.648  11.555 -16.305  1.00  0.00           H  
ATOM   2023 1HD  PRO A 137      66.008  12.124 -16.536  1.00  0.00           H  
ATOM   2024 2HD  PRO A 137      66.576  10.416 -16.347  1.00  0.00           H  
ATOM   2025  N   GLU A 138      66.233  13.668 -13.185  1.00  0.00           N  
ATOM   2026  CA  GLU A 138      65.861  14.816 -12.367  1.00  0.00           C  
ATOM   2027  C   GLU A 138      64.829  14.431 -11.314  1.00  0.00           C  
ATOM   2028  O   GLU A 138      64.963  14.782 -10.142  1.00  0.00           O  
ATOM   2029  CB  GLU A 138      65.313  15.942 -13.245  1.00  0.00           C  
ATOM   2030  CG  GLU A 138      66.355  16.619 -14.124  1.00  0.00           C  
ATOM   2031  CD  GLU A 138      67.375  17.392 -13.333  1.00  0.00           C  
ATOM   2032  OE1 GLU A 138      67.002  18.347 -12.693  1.00  0.00           O  
ATOM   2033  OE2 GLU A 138      68.526  17.027 -13.368  1.00  0.00           O1-
ATOM   2034  H   GLU A 138      66.144  13.699 -14.191  1.00  0.00           H  
ATOM   2035  HA  GLU A 138      66.752  15.177 -11.852  1.00  0.00           H  
ATOM   2036 1HB  GLU A 138      64.532  15.549 -13.896  1.00  0.00           H  
ATOM   2037 2HB  GLU A 138      64.859  16.707 -12.615  1.00  0.00           H  
ATOM   2038 1HG  GLU A 138      66.869  15.858 -14.712  1.00  0.00           H  
ATOM   2039 2HG  GLU A 138      65.852  17.293 -14.814  1.00  0.00           H  
ATOM   2040  N   VAL A 139      63.799  13.708 -11.740  1.00  0.00           N  
ATOM   2041  CA  VAL A 139      62.741  13.273 -10.835  1.00  0.00           C  
ATOM   2042  C   VAL A 139      63.276  12.307  -9.786  1.00  0.00           C  
ATOM   2043  O   VAL A 139      62.908  12.383  -8.614  1.00  0.00           O  
ATOM   2044  CB  VAL A 139      61.608  12.592 -11.625  1.00  0.00           C  
ATOM   2045  CG1 VAL A 139      60.596  11.970 -10.674  1.00  0.00           C  
ATOM   2046  CG2 VAL A 139      60.936  13.603 -12.543  1.00  0.00           C  
ATOM   2047  H   VAL A 139      63.747  13.453 -12.715  1.00  0.00           H  
ATOM   2048  HA  VAL A 139      62.337  14.151 -10.328  1.00  0.00           H  
ATOM   2049  HB  VAL A 139      62.029  11.782 -12.221  1.00  0.00           H  
ATOM   2050 1HG1 VAL A 139      59.801  11.493 -11.250  1.00  0.00           H  
ATOM   2051 2HG1 VAL A 139      61.091  11.225 -10.053  1.00  0.00           H  
ATOM   2052 3HG1 VAL A 139      60.167  12.746 -10.041  1.00  0.00           H  
ATOM   2053 1HG2 VAL A 139      60.137  13.114 -13.098  1.00  0.00           H  
ATOM   2054 2HG2 VAL A 139      60.521  14.415 -11.947  1.00  0.00           H  
ATOM   2055 3HG2 VAL A 139      61.671  14.004 -13.241  1.00  0.00           H  
ATOM   2056  N   LEU A 140      64.146  11.400 -10.213  1.00  0.00           N  
ATOM   2057  CA  LEU A 140      64.734  10.417  -9.310  1.00  0.00           C  
ATOM   2058  C   LEU A 140      65.608  11.088  -8.259  1.00  0.00           C  
ATOM   2059  O   LEU A 140      65.587  10.709  -7.088  1.00  0.00           O  
ATOM   2060  CB  LEU A 140      65.566   9.401 -10.102  1.00  0.00           C  
ATOM   2061  CG  LEU A 140      64.771   8.449 -11.005  1.00  0.00           C  
ATOM   2062  CD1 LEU A 140      65.734   7.630 -11.854  1.00  0.00           C  
ATOM   2063  CD2 LEU A 140      63.896   7.548 -10.147  1.00  0.00           C  
ATOM   2064  H   LEU A 140      64.408  11.390 -11.188  1.00  0.00           H  
ATOM   2065  HA  LEU A 140      63.929   9.890  -8.802  1.00  0.00           H  
ATOM   2066 1HB  LEU A 140      66.270   9.943 -10.732  1.00  0.00           H  
ATOM   2067 2HB  LEU A 140      66.134   8.793  -9.398  1.00  0.00           H  
ATOM   2068  HG  LEU A 140      64.142   9.029 -11.680  1.00  0.00           H  
ATOM   2069 1HD1 LEU A 140      65.169   6.954 -12.495  1.00  0.00           H  
ATOM   2070 2HD1 LEU A 140      66.334   8.299 -12.471  1.00  0.00           H  
ATOM   2071 3HD1 LEU A 140      66.389   7.051 -11.204  1.00  0.00           H  
ATOM   2072 1HD2 LEU A 140      63.330   6.872 -10.789  1.00  0.00           H  
ATOM   2073 2HD2 LEU A 140      64.525   6.966  -9.472  1.00  0.00           H  
ATOM   2074 3HD2 LEU A 140      63.205   8.158  -9.564  1.00  0.00           H  
ATOM   2075  N   THR A 141      66.374  12.086  -8.683  1.00  0.00           N  
ATOM   2076  CA  THR A 141      67.258  12.813  -7.777  1.00  0.00           C  
ATOM   2077  C   THR A 141      66.462  13.572  -6.724  1.00  0.00           C  
ATOM   2078  O   THR A 141      66.838  13.606  -5.552  1.00  0.00           O  
ATOM   2079  CB  THR A 141      68.160  13.793  -8.549  1.00  0.00           C  
ATOM   2080  CG2 THR A 141      69.048  14.570  -7.590  1.00  0.00           C  
ATOM   2081  OG1 THR A 141      68.982  13.064  -9.471  1.00  0.00           O  
ATOM   2082  H   THR A 141      66.345  12.350  -9.657  1.00  0.00           H  
ATOM   2083  HA  THR A 141      67.895  12.092  -7.263  1.00  0.00           H  
ATOM   2084  HB  THR A 141      67.541  14.492  -9.110  1.00  0.00           H  
ATOM   2085  HG1 THR A 141      68.471  12.851 -10.256  1.00  0.00           H  
ATOM   2086 1HG2 THR A 141      69.679  15.257  -8.153  1.00  0.00           H  
ATOM   2087 2HG2 THR A 141      68.426  15.133  -6.895  1.00  0.00           H  
ATOM   2088 3HG2 THR A 141      69.676  13.876  -7.032  1.00  0.00           H  
ATOM   2089  N   GLU A 142      65.360  14.182  -7.147  1.00  0.00           N  
ATOM   2090  CA  GLU A 142      64.508  14.943  -6.240  1.00  0.00           C  
ATOM   2091  C   GLU A 142      63.876  14.038  -5.190  1.00  0.00           C  
ATOM   2092  O   GLU A 142      63.787  14.401  -4.018  1.00  0.00           O  
ATOM   2093  CB  GLU A 142      63.414  15.674  -7.022  1.00  0.00           C  
ATOM   2094  CG  GLU A 142      63.919  16.819  -7.888  1.00  0.00           C  
ATOM   2095  CD  GLU A 142      62.828  17.466  -8.695  1.00  0.00           C  
ATOM   2096  OE1 GLU A 142      61.727  16.970  -8.677  1.00  0.00           O  
ATOM   2097  OE2 GLU A 142      63.097  18.457  -9.332  1.00  0.00           O1-
ATOM   2098  H   GLU A 142      65.105  14.117  -8.122  1.00  0.00           H  
ATOM   2099  HA  GLU A 142      65.123  15.682  -5.726  1.00  0.00           H  
ATOM   2100 1HB  GLU A 142      62.897  14.967  -7.671  1.00  0.00           H  
ATOM   2101 2HB  GLU A 142      62.679  16.079  -6.327  1.00  0.00           H  
ATOM   2102 1HG  GLU A 142      64.375  17.572  -7.247  1.00  0.00           H  
ATOM   2103 2HG  GLU A 142      64.687  16.440  -8.561  1.00  0.00           H  
ATOM   2104  N   ALA A 143      63.439  12.858  -5.617  1.00  0.00           N  
ATOM   2105  CA  ALA A 143      62.815  11.900  -4.713  1.00  0.00           C  
ATOM   2106  C   ALA A 143      63.803  11.408  -3.664  1.00  0.00           C  
ATOM   2107  O   ALA A 143      63.456  11.259  -2.492  1.00  0.00           O  
ATOM   2108  CB  ALA A 143      62.248  10.725  -5.497  1.00  0.00           C  
ATOM   2109  H   ALA A 143      63.542  12.619  -6.593  1.00  0.00           H  
ATOM   2110  HA  ALA A 143      62.000  12.404  -4.194  1.00  0.00           H  
ATOM   2111 1HB  ALA A 143      61.784  10.018  -4.808  1.00  0.00           H  
ATOM   2112 2HB  ALA A 143      61.499  11.086  -6.203  1.00  0.00           H  
ATOM   2113 3HB  ALA A 143      63.049  10.229  -6.040  1.00  0.00           H  
ATOM   2114  N   VAL A 144      65.036  11.156  -4.090  1.00  0.00           N  
ATOM   2115  CA  VAL A 144      66.076  10.679  -3.187  1.00  0.00           C  
ATOM   2116  C   VAL A 144      66.413  11.727  -2.134  1.00  0.00           C  
ATOM   2117  O   VAL A 144      66.611  11.403  -0.963  1.00  0.00           O  
ATOM   2118  CB  VAL A 144      67.350  10.323  -3.978  1.00  0.00           C  
ATOM   2119  CG1 VAL A 144      68.495  10.006  -3.029  1.00  0.00           C  
ATOM   2120  CG2 VAL A 144      67.072   9.145  -4.901  1.00  0.00           C  
ATOM   2121  H   VAL A 144      65.258  11.298  -5.065  1.00  0.00           H  
ATOM   2122  HA  VAL A 144      65.714   9.782  -2.684  1.00  0.00           H  
ATOM   2123  HB  VAL A 144      67.651  11.187  -4.570  1.00  0.00           H  
ATOM   2124 1HG1 VAL A 144      69.387   9.757  -3.604  1.00  0.00           H  
ATOM   2125 2HG1 VAL A 144      68.700  10.875  -2.403  1.00  0.00           H  
ATOM   2126 3HG1 VAL A 144      68.223   9.160  -2.398  1.00  0.00           H  
ATOM   2127 1HG2 VAL A 144      67.976   8.900  -5.458  1.00  0.00           H  
ATOM   2128 2HG2 VAL A 144      66.764   8.283  -4.309  1.00  0.00           H  
ATOM   2129 3HG2 VAL A 144      66.277   9.409  -5.598  1.00  0.00           H  
ATOM   2130  N   LYS A 145      66.478  12.985  -2.557  1.00  0.00           N  
ATOM   2131  CA  LYS A 145      66.791  14.083  -1.651  1.00  0.00           C  
ATOM   2132  C   LYS A 145      65.704  14.256  -0.597  1.00  0.00           C  
ATOM   2133  O   LYS A 145      65.994  14.497   0.575  1.00  0.00           O  
ATOM   2134  CB  LYS A 145      66.979  15.385  -2.431  1.00  0.00           C  
ATOM   2135  CG  LYS A 145      67.368  16.582  -1.574  1.00  0.00           C  
ATOM   2136  CD  LYS A 145      67.625  17.814  -2.429  1.00  0.00           C  
ATOM   2137  CE  LYS A 145      68.106  18.984  -1.584  1.00  0.00           C  
ATOM   2138  NZ  LYS A 145      67.068  19.439  -0.619  1.00  0.00           N1+
ATOM   2139  H   LYS A 145      66.304  13.185  -3.532  1.00  0.00           H  
ATOM   2140  HA  LYS A 145      67.722  13.849  -1.133  1.00  0.00           H  
ATOM   2141 1HB  LYS A 145      67.755  15.247  -3.185  1.00  0.00           H  
ATOM   2142 2HB  LYS A 145      66.055  15.633  -2.952  1.00  0.00           H  
ATOM   2143 1HG  LYS A 145      66.565  16.800  -0.868  1.00  0.00           H  
ATOM   2144 2HG  LYS A 145      68.270  16.347  -1.010  1.00  0.00           H  
ATOM   2145 1HD  LYS A 145      68.381  17.584  -3.181  1.00  0.00           H  
ATOM   2146 2HD  LYS A 145      66.705  18.100  -2.939  1.00  0.00           H  
ATOM   2147 1HE  LYS A 145      68.996  18.691  -1.029  1.00  0.00           H  
ATOM   2148 2HE  LYS A 145      68.369  19.818  -2.234  1.00  0.00           H  
ATOM   2149 1HZ  LYS A 145      67.425  20.214  -0.079  1.00  0.00           H  
ATOM   2150 2HZ  LYS A 145      66.243  19.731  -1.124  1.00  0.00           H  
ATOM   2151 3HZ  LYS A 145      66.830  18.679   0.003  1.00  0.00           H  
ATOM   2152  N   LYS A 146      64.451  14.131  -1.023  1.00  0.00           N  
ATOM   2153  CA  LYS A 146      63.317  14.273  -0.116  1.00  0.00           C  
ATOM   2154  C   LYS A 146      63.310  13.170   0.934  1.00  0.00           C  
ATOM   2155  O   LYS A 146      63.028  13.417   2.106  1.00  0.00           O  
ATOM   2156  CB  LYS A 146      62.002  14.264  -0.897  1.00  0.00           C  
ATOM   2157  CG  LYS A 146      60.761  14.480  -0.042  1.00  0.00           C  
ATOM   2158  CD  LYS A 146      59.505  14.552  -0.899  1.00  0.00           C  
ATOM   2159  CE  LYS A 146      58.262  14.754  -0.045  1.00  0.00           C  
ATOM   2160  NZ  LYS A 146      57.025  14.825  -0.870  1.00  0.00           N1+
ATOM   2161  H   LYS A 146      64.279  13.933  -1.998  1.00  0.00           H  
ATOM   2162  HA  LYS A 146      63.408  15.228   0.403  1.00  0.00           H  
ATOM   2163 1HB  LYS A 146      62.025  15.047  -1.657  1.00  0.00           H  
ATOM   2164 2HB  LYS A 146      61.892  13.311  -1.413  1.00  0.00           H  
ATOM   2165 1HG  LYS A 146      60.660  13.659   0.668  1.00  0.00           H  
ATOM   2166 2HG  LYS A 146      60.862  15.410   0.517  1.00  0.00           H  
ATOM   2167 1HD  LYS A 146      59.591  15.382  -1.602  1.00  0.00           H  
ATOM   2168 2HD  LYS A 146      59.398  13.627  -1.467  1.00  0.00           H  
ATOM   2169 1HE  LYS A 146      58.167  13.927   0.659  1.00  0.00           H  
ATOM   2170 2HE  LYS A 146      58.358  15.678   0.525  1.00  0.00           H  
ATOM   2171 1HZ  LYS A 146      56.225  14.959  -0.267  1.00  0.00           H  
ATOM   2172 2HZ  LYS A 146      57.094  15.600  -1.513  1.00  0.00           H  
ATOM   2173 3HZ  LYS A 146      56.916  13.965  -1.388  1.00  0.00           H  
ATOM   2174  N   GLY A 147      63.621  11.951   0.505  1.00  0.00           N  
ATOM   2175  CA  GLY A 147      63.651  10.806   1.408  1.00  0.00           C  
ATOM   2176  C   GLY A 147      64.742  10.962   2.460  1.00  0.00           C  
ATOM   2177  O   GLY A 147      64.539  10.642   3.631  1.00  0.00           O  
ATOM   2178  H   GLY A 147      63.842  11.814  -0.470  1.00  0.00           H  
ATOM   2179 1HA  GLY A 147      62.682  10.703   1.897  1.00  0.00           H  
ATOM   2180 2HA  GLY A 147      63.820   9.896   0.835  1.00  0.00           H  
ATOM   2181  N   SER A 148      65.901  11.454   2.033  1.00  0.00           N  
ATOM   2182  CA  SER A 148      67.027  11.653   2.938  1.00  0.00           C  
ATOM   2183  C   SER A 148      66.708  12.706   3.992  1.00  0.00           C  
ATOM   2184  O   SER A 148      67.053  12.549   5.164  1.00  0.00           O  
ATOM   2185  CB  SER A 148      68.259  12.066   2.155  1.00  0.00           C  
ATOM   2186  OG  SER A 148      68.070  13.313   1.543  1.00  0.00           O  
ATOM   2187  H   SER A 148      66.004  11.695   1.058  1.00  0.00           H  
ATOM   2188  HA  SER A 148      67.234  10.711   3.447  1.00  0.00           H  
ATOM   2189 1HB  SER A 148      69.116  12.113   2.825  1.00  0.00           H  
ATOM   2190 2HB  SER A 148      68.476  11.315   1.397  1.00  0.00           H  
ATOM   2191  HG  SER A 148      68.948  13.648   1.350  1.00  0.00           H  
ATOM   2192  N   GLU A 149      66.047  13.778   3.568  1.00  0.00           N  
ATOM   2193  CA  GLU A 149      65.680  14.859   4.476  1.00  0.00           C  
ATOM   2194  C   GLU A 149      64.687  14.382   5.528  1.00  0.00           C  
ATOM   2195  O   GLU A 149      64.789  14.743   6.700  1.00  0.00           O  
ATOM   2196  CB  GLU A 149      65.087  16.033   3.694  1.00  0.00           C  
ATOM   2197  CG  GLU A 149      66.088  16.782   2.827  1.00  0.00           C  
ATOM   2198  CD  GLU A 149      65.456  17.882   2.019  1.00  0.00           C  
ATOM   2199  OE1 GLU A 149      64.253  17.991   2.039  1.00  0.00           O  
ATOM   2200  OE2 GLU A 149      66.177  18.612   1.382  1.00  0.00           O1-
ATOM   2201  H   GLU A 149      65.792  13.845   2.594  1.00  0.00           H  
ATOM   2202  HA  GLU A 149      66.580  15.200   4.989  1.00  0.00           H  
ATOM   2203 1HB  GLU A 149      64.288  15.672   3.046  1.00  0.00           H  
ATOM   2204 2HB  GLU A 149      64.647  16.747   4.390  1.00  0.00           H  
ATOM   2205 1HG  GLU A 149      66.857  17.213   3.468  1.00  0.00           H  
ATOM   2206 2HG  GLU A 149      66.570  16.075   2.154  1.00  0.00           H  
ATOM   2207  N   ILE A 150      63.726  13.569   5.101  1.00  0.00           N  
ATOM   2208  CA  ILE A 150      62.712  13.041   6.006  1.00  0.00           C  
ATOM   2209  C   ILE A 150      63.332  12.128   7.056  1.00  0.00           C  
ATOM   2210  O   ILE A 150      62.959  12.170   8.228  1.00  0.00           O  
ATOM   2211  CB  ILE A 150      61.630  12.271   5.228  1.00  0.00           C  
ATOM   2212  CG1 ILE A 150      60.815  13.229   4.355  1.00  0.00           C  
ATOM   2213  CG2 ILE A 150      60.721  11.516   6.187  1.00  0.00           C  
ATOM   2214  CD1 ILE A 150      59.914  12.533   3.360  1.00  0.00           C  
ATOM   2215  H   ILE A 150      63.698  13.310   4.126  1.00  0.00           H  
ATOM   2216  HA  ILE A 150      62.238  13.878   6.519  1.00  0.00           H  
ATOM   2217  HB  ILE A 150      62.104  11.558   4.555  1.00  0.00           H  
ATOM   2218 1HG1 ILE A 150      60.198  13.863   4.990  1.00  0.00           H  
ATOM   2219 2HG1 ILE A 150      61.492  13.882   3.802  1.00  0.00           H  
ATOM   2220 1HG2 ILE A 150      59.962  10.978   5.620  1.00  0.00           H  
ATOM   2221 2HG2 ILE A 150      61.312  10.808   6.766  1.00  0.00           H  
ATOM   2222 3HG2 ILE A 150      60.237  12.223   6.861  1.00  0.00           H  
ATOM   2223 1HD1 ILE A 150      59.370  13.278   2.779  1.00  0.00           H  
ATOM   2224 2HD1 ILE A 150      60.518  11.919   2.691  1.00  0.00           H  
ATOM   2225 3HD1 ILE A 150      59.205  11.900   3.893  1.00  0.00           H  
ATOM   2226  N   MET A 151      64.281  11.301   6.627  1.00  0.00           N  
ATOM   2227  CA  MET A 151      64.954  10.376   7.530  1.00  0.00           C  
ATOM   2228  C   MET A 151      65.764  11.123   8.583  1.00  0.00           C  
ATOM   2229  O   MET A 151      65.778  10.743   9.754  1.00  0.00           O  
ATOM   2230  CB  MET A 151      65.854   9.428   6.739  1.00  0.00           C  
ATOM   2231  CG  MET A 151      66.612   8.421   7.593  1.00  0.00           C  
ATOM   2232  SD  MET A 151      68.141   9.097   8.273  1.00  0.00           S  
ATOM   2233  CE  MET A 151      69.151   9.198   6.798  1.00  0.00           C  
ATOM   2234  H   MET A 151      64.542  11.316   5.652  1.00  0.00           H  
ATOM   2235  HA  MET A 151      64.198   9.789   8.051  1.00  0.00           H  
ATOM   2236 1HB  MET A 151      65.254   8.872   6.020  1.00  0.00           H  
ATOM   2237 2HB  MET A 151      66.587  10.008   6.175  1.00  0.00           H  
ATOM   2238 1HG  MET A 151      65.982   8.096   8.418  1.00  0.00           H  
ATOM   2239 2HG  MET A 151      66.861   7.548   6.990  1.00  0.00           H  
ATOM   2240 1HE  MET A 151      70.132   9.600   7.056  1.00  0.00           H  
ATOM   2241 2HE  MET A 151      69.267   8.203   6.366  1.00  0.00           H  
ATOM   2242 3HE  MET A 151      68.670   9.855   6.071  1.00  0.00           H  
ATOM   2243  N   VAL A 152      66.437  12.187   8.158  1.00  0.00           N  
ATOM   2244  CA  VAL A 152      67.251  12.990   9.064  1.00  0.00           C  
ATOM   2245  C   VAL A 152      66.390  13.674  10.118  1.00  0.00           C  
ATOM   2246  O   VAL A 152      66.763  13.741  11.290  1.00  0.00           O  
ATOM   2247  CB  VAL A 152      68.035  14.056   8.275  1.00  0.00           C  
ATOM   2248  CG1 VAL A 152      68.735  15.014   9.228  1.00  0.00           C  
ATOM   2249  CG2 VAL A 152      69.040  13.381   7.353  1.00  0.00           C  
ATOM   2250  H   VAL A 152      66.384  12.445   7.184  1.00  0.00           H  
ATOM   2251  HA  VAL A 152      67.961  12.332   9.566  1.00  0.00           H  
ATOM   2252  HB  VAL A 152      67.334  14.644   7.683  1.00  0.00           H  
ATOM   2253 1HG1 VAL A 152      69.285  15.760   8.652  1.00  0.00           H  
ATOM   2254 2HG1 VAL A 152      67.994  15.512   9.853  1.00  0.00           H  
ATOM   2255 3HG1 VAL A 152      69.429  14.459   9.857  1.00  0.00           H  
ATOM   2256 1HG2 VAL A 152      69.590  14.140   6.798  1.00  0.00           H  
ATOM   2257 2HG2 VAL A 152      69.736  12.787   7.945  1.00  0.00           H  
ATOM   2258 3HG2 VAL A 152      68.512  12.732   6.654  1.00  0.00           H  
ATOM   2259  N   GLU A 153      65.237  14.182   9.694  1.00  0.00           N  
ATOM   2260  CA  GLU A 153      64.320  14.862  10.601  1.00  0.00           C  
ATOM   2261  C   GLU A 153      63.772  13.904  11.652  1.00  0.00           C  
ATOM   2262  O   GLU A 153      63.648  14.258  12.824  1.00  0.00           O  
ATOM   2263  CB  GLU A 153      63.165  15.493   9.819  1.00  0.00           C  
ATOM   2264  CG  GLU A 153      63.566  16.679   8.953  1.00  0.00           C  
ATOM   2265  CD  GLU A 153      62.423  17.225   8.144  1.00  0.00           C  
ATOM   2266  OE1 GLU A 153      61.370  16.633   8.162  1.00  0.00           O  
ATOM   2267  OE2 GLU A 153      62.601  18.238   7.508  1.00  0.00           O1-
ATOM   2268  H   GLU A 153      64.989  14.093   8.719  1.00  0.00           H  
ATOM   2269  HA  GLU A 153      64.866  15.654  11.115  1.00  0.00           H  
ATOM   2270 1HB  GLU A 153      62.713  14.742   9.170  1.00  0.00           H  
ATOM   2271 2HB  GLU A 153      62.396  15.830  10.513  1.00  0.00           H  
ATOM   2272 1HG  GLU A 153      63.953  17.469   9.595  1.00  0.00           H  
ATOM   2273 2HG  GLU A 153      64.366  16.371   8.280  1.00  0.00           H  
ATOM   2274  N   ALA A 154      63.445  12.691  11.225  1.00  0.00           N  
ATOM   2275  CA  ALA A 154      62.909  11.679  12.127  1.00  0.00           C  
ATOM   2276  C   ALA A 154      63.936  11.278  13.178  1.00  0.00           C  
ATOM   2277  O   ALA A 154      63.603  11.099  14.350  1.00  0.00           O  
ATOM   2278  CB  ALA A 154      62.450  10.458  11.342  1.00  0.00           C  
ATOM   2279  H   ALA A 154      63.571  12.462  10.249  1.00  0.00           H  
ATOM   2280  HA  ALA A 154      62.051  12.108  12.646  1.00  0.00           H  
ATOM   2281 1HB  ALA A 154      62.052   9.711  12.030  1.00  0.00           H  
ATOM   2282 2HB  ALA A 154      61.673  10.750  10.636  1.00  0.00           H  
ATOM   2283 3HB  ALA A 154      63.295  10.037  10.800  1.00  0.00           H  
ATOM   2284  N   VAL A 155      65.187  11.138  12.752  1.00  0.00           N  
ATOM   2285  CA  VAL A 155      66.267  10.758  13.654  1.00  0.00           C  
ATOM   2286  C   VAL A 155      66.507  11.831  14.708  1.00  0.00           C  
ATOM   2287  O   VAL A 155      66.733  11.526  15.879  1.00  0.00           O  
ATOM   2288  CB  VAL A 155      67.565  10.519  12.863  1.00  0.00           C  
ATOM   2289  CG1 VAL A 155      68.737  10.307  13.810  1.00  0.00           C  
ATOM   2290  CG2 VAL A 155      67.397   9.322  11.939  1.00  0.00           C  
ATOM   2291  H   VAL A 155      65.396  11.299  11.777  1.00  0.00           H  
ATOM   2292  HA  VAL A 155      65.987   9.831  14.157  1.00  0.00           H  
ATOM   2293  HB  VAL A 155      67.788  11.407  12.270  1.00  0.00           H  
ATOM   2294 1HG1 VAL A 155      69.646  10.141  13.234  1.00  0.00           H  
ATOM   2295 2HG1 VAL A 155      68.861  11.191  14.437  1.00  0.00           H  
ATOM   2296 3HG1 VAL A 155      68.543   9.440  14.440  1.00  0.00           H  
ATOM   2297 1HG2 VAL A 155      68.319   9.159  11.382  1.00  0.00           H  
ATOM   2298 2HG2 VAL A 155      67.169   8.435  12.531  1.00  0.00           H  
ATOM   2299 3HG2 VAL A 155      66.581   9.512  11.242  1.00  0.00           H  
ATOM   2300  N   GLU A 156      66.459  13.090  14.285  1.00  0.00           N  
ATOM   2301  CA  GLU A 156      66.671  14.212  15.191  1.00  0.00           C  
ATOM   2302  C   GLU A 156      65.573  14.285  16.244  1.00  0.00           C  
ATOM   2303  O   GLU A 156      65.840  14.550  17.416  1.00  0.00           O  
ATOM   2304  CB  GLU A 156      66.729  15.525  14.408  1.00  0.00           C  
ATOM   2305  CG  GLU A 156      67.969  15.685  13.539  1.00  0.00           C  
ATOM   2306  CD  GLU A 156      67.957  16.953  12.731  1.00  0.00           C  
ATOM   2307  OE1 GLU A 156      66.964  17.639  12.752  1.00  0.00           O  
ATOM   2308  OE2 GLU A 156      68.944  17.236  12.092  1.00  0.00           O1-
ATOM   2309  H   GLU A 156      66.269  13.274  13.310  1.00  0.00           H  
ATOM   2310  HA  GLU A 156      67.623  14.068  15.703  1.00  0.00           H  
ATOM   2311 1HB  GLU A 156      65.855  15.603  13.761  1.00  0.00           H  
ATOM   2312 2HB  GLU A 156      66.698  16.365  15.104  1.00  0.00           H  
ATOM   2313 1HG  GLU A 156      68.851  15.685  14.180  1.00  0.00           H  
ATOM   2314 2HG  GLU A 156      68.041  14.832  12.867  1.00  0.00           H  
ATOM   2315  N   LEU A 157      64.336  14.048  15.819  1.00  0.00           N  
ATOM   2316  CA  LEU A 157      63.195  14.087  16.724  1.00  0.00           C  
ATOM   2317  C   LEU A 157      63.286  12.988  17.774  1.00  0.00           C  
ATOM   2318  O   LEU A 157      62.981  13.209  18.946  1.00  0.00           O  
ATOM   2319  CB  LEU A 157      61.887  13.942  15.935  1.00  0.00           C  
ATOM   2320  CG  LEU A 157      61.519  15.129  15.034  1.00  0.00           C  
ATOM   2321  CD1 LEU A 157      60.306  14.766  14.188  1.00  0.00           C  
ATOM   2322  CD2 LEU A 157      61.240  16.352  15.896  1.00  0.00           C  
ATOM   2323  H   LEU A 157      64.183  13.836  14.844  1.00  0.00           H  
ATOM   2324  HA  LEU A 157      63.191  15.049  17.235  1.00  0.00           H  
ATOM   2325 1HB  LEU A 157      61.959  13.057  15.304  1.00  0.00           H  
ATOM   2326 2HB  LEU A 157      61.070  13.795  16.640  1.00  0.00           H  
ATOM   2327  HG  LEU A 157      62.346  15.343  14.358  1.00  0.00           H  
ATOM   2328 1HD1 LEU A 157      60.045  15.610  13.548  1.00  0.00           H  
ATOM   2329 2HD1 LEU A 157      60.540  13.901  13.568  1.00  0.00           H  
ATOM   2330 3HD1 LEU A 157      59.465  14.532  14.839  1.00  0.00           H  
ATOM   2331 1HD2 LEU A 157      60.978  17.196  15.256  1.00  0.00           H  
ATOM   2332 2HD2 LEU A 157      60.412  16.139  16.572  1.00  0.00           H  
ATOM   2333 3HD2 LEU A 157      62.129  16.599  16.477  1.00  0.00           H  
ATOM   2334  N   ALA A 158      63.706  11.802  17.347  1.00  0.00           N  
ATOM   2335  CA  ALA A 158      63.838  10.665  18.249  1.00  0.00           C  
ATOM   2336  C   ALA A 158      64.912  10.918  19.300  1.00  0.00           C  
ATOM   2337  O   ALA A 158      64.738  10.582  20.472  1.00  0.00           O  
ATOM   2338  CB  ALA A 158      64.154   9.400  17.463  1.00  0.00           C  
ATOM   2339  H   ALA A 158      63.941  11.686  16.371  1.00  0.00           H  
ATOM   2340  HA  ALA A 158      62.888  10.531  18.766  1.00  0.00           H  
ATOM   2341 1HB  ALA A 158      64.249   8.560  18.151  1.00  0.00           H  
ATOM   2342 2HB  ALA A 158      63.350   9.201  16.756  1.00  0.00           H  
ATOM   2343 3HB  ALA A 158      65.090   9.533  16.922  1.00  0.00           H  
ATOM   2344  N   ALA A 159      66.020  11.513  18.876  1.00  0.00           N  
ATOM   2345  CA  ALA A 159      67.124  11.813  19.779  1.00  0.00           C  
ATOM   2346  C   ALA A 159      66.668  12.697  20.932  1.00  0.00           C  
ATOM   2347  O   ALA A 159      66.978  12.429  22.093  1.00  0.00           O  
ATOM   2348  CB  ALA A 159      68.264  12.478  19.021  1.00  0.00           C  
ATOM   2349  H   ALA A 159      66.101  11.765  17.901  1.00  0.00           H  
ATOM   2350  HA  ALA A 159      67.482  10.872  20.200  1.00  0.00           H  
ATOM   2351 1HB  ALA A 159      69.081  12.695  19.710  1.00  0.00           H  
ATOM   2352 2HB  ALA A 159      68.619  11.810  18.237  1.00  0.00           H  
ATOM   2353 3HB  ALA A 159      67.909  13.406  18.574  1.00  0.00           H  
ATOM   2354  N   ARG A 160      65.928  13.752  20.606  1.00  0.00           N  
ATOM   2355  CA  ARG A 160      65.426  14.678  21.614  1.00  0.00           C  
ATOM   2356  C   ARG A 160      64.576  13.956  22.650  1.00  0.00           C  
ATOM   2357  O   ARG A 160      64.693  14.209  23.849  1.00  0.00           O  
ATOM   2358  CB  ARG A 160      64.603  15.781  20.965  1.00  0.00           C  
ATOM   2359  CG  ARG A 160      65.401  16.768  20.128  1.00  0.00           C  
ATOM   2360  CD  ARG A 160      64.553  17.884  19.638  1.00  0.00           C  
ATOM   2361  NE  ARG A 160      65.301  18.805  18.797  1.00  0.00           N  
ATOM   2362  CZ  ARG A 160      65.350  18.743  17.452  1.00  0.00           C  
ATOM   2363  NH1 ARG A 160      64.691  17.803  16.812  1.00  0.00           N1+
ATOM   2364  NH2 ARG A 160      66.060  19.630  16.776  1.00  0.00           N  
ATOM   2365  H   ARG A 160      65.708  13.916  19.634  1.00  0.00           H  
ATOM   2366  HA  ARG A 160      66.278  15.133  22.120  1.00  0.00           H  
ATOM   2367 1HB  ARG A 160      63.846  15.337  20.319  1.00  0.00           H  
ATOM   2368 2HB  ARG A 160      64.081  16.347  21.737  1.00  0.00           H  
ATOM   2369 1HG  ARG A 160      66.206  17.188  20.731  1.00  0.00           H  
ATOM   2370 2HG  ARG A 160      65.824  16.254  19.265  1.00  0.00           H  
ATOM   2371 1HD  ARG A 160      63.726  17.482  19.053  1.00  0.00           H  
ATOM   2372 2HD  ARG A 160      64.159  18.442  20.487  1.00  0.00           H  
ATOM   2373  HE  ARG A 160      65.821  19.542  19.253  1.00  0.00           H  
ATOM   2374 1HH1 ARG A 160      64.147  17.126  17.328  1.00  0.00           H  
ATOM   2375 2HH1 ARG A 160      64.728  17.758  15.804  1.00  0.00           H  
ATOM   2376 1HH2 ARG A 160      66.567  20.353  17.268  1.00  0.00           H  
ATOM   2377 2HH2 ARG A 160      66.097  19.584  15.768  1.00  0.00           H  
ATOM   2378  N   LEU A 161      63.719  13.055  22.183  1.00  0.00           N  
ATOM   2379  CA  LEU A 161      62.845  12.291  23.067  1.00  0.00           C  
ATOM   2380  C   LEU A 161      63.646  11.499  24.089  1.00  0.00           C  
ATOM   2381  O   LEU A 161      63.119  11.089  25.124  1.00  0.00           O  
ATOM   2382  CB  LEU A 161      61.966  11.337  22.249  1.00  0.00           C  
ATOM   2383  CG  LEU A 161      60.912  12.004  21.356  1.00  0.00           C  
ATOM   2384  CD1 LEU A 161      60.232  10.947  20.497  1.00  0.00           C  
ATOM   2385  CD2 LEU A 161      59.901  12.737  22.225  1.00  0.00           C  
ATOM   2386  H   LEU A 161      63.669  12.892  21.188  1.00  0.00           H  
ATOM   2387  HA  LEU A 161      62.201  12.988  23.603  1.00  0.00           H  
ATOM   2388 1HB  LEU A 161      62.609  10.735  21.610  1.00  0.00           H  
ATOM   2389 2HB  LEU A 161      61.445  10.670  22.936  1.00  0.00           H  
ATOM   2390  HG  LEU A 161      61.399  12.714  20.687  1.00  0.00           H  
ATOM   2391 1HD1 LEU A 161      59.483  11.421  19.863  1.00  0.00           H  
ATOM   2392 2HD1 LEU A 161      60.975  10.452  19.873  1.00  0.00           H  
ATOM   2393 3HD1 LEU A 161      59.749  10.212  21.140  1.00  0.00           H  
ATOM   2394 1HD2 LEU A 161      59.152  13.212  21.590  1.00  0.00           H  
ATOM   2395 2HD2 LEU A 161      59.412  12.027  22.893  1.00  0.00           H  
ATOM   2396 3HD2 LEU A 161      60.412  13.498  22.814  1.00  0.00           H  
ATOM   2397  N   GLY A 162      64.923  11.287  23.792  1.00  0.00           N  
ATOM   2398  CA  GLY A 162      65.780  10.462  24.634  1.00  0.00           C  
ATOM   2399  C   GLY A 162      65.652   8.990  24.269  1.00  0.00           C  
ATOM   2400  O   GLY A 162      65.597   8.126  25.145  1.00  0.00           O  
ATOM   2401  H   GLY A 162      65.310  11.708  22.960  1.00  0.00           H  
ATOM   2402 1HA  GLY A 162      66.816  10.782  24.522  1.00  0.00           H  
ATOM   2403 2HA  GLY A 162      65.511  10.608  25.679  1.00  0.00           H  
ATOM   2404  N   ALA A 163      65.607   8.714  22.972  1.00  0.00           N  
ATOM   2405  CA  ALA A 163      65.736   7.351  22.472  1.00  0.00           C  
ATOM   2406  C   ALA A 163      67.182   6.886  22.578  1.00  0.00           C  
ATOM   2407  O   ALA A 163      68.107   7.616  22.224  1.00  0.00           O  
ATOM   2408  CB  ALA A 163      65.248   7.259  21.034  1.00  0.00           C  
ATOM   2409  H   ALA A 163      65.479   9.469  22.312  1.00  0.00           H  
ATOM   2410  HA  ALA A 163      65.121   6.702  23.096  1.00  0.00           H  
ATOM   2411 1HB  ALA A 163      65.361   6.235  20.677  1.00  0.00           H  
ATOM   2412 2HB  ALA A 163      64.199   7.546  20.987  1.00  0.00           H  
ATOM   2413 3HB  ALA A 163      65.836   7.927  20.407  1.00  0.00           H  
ATOM   2414  N   PRO A 164      67.375   5.667  23.067  1.00  0.00           N  
ATOM   2415  CA  PRO A 164      68.711   5.174  23.370  1.00  0.00           C  
ATOM   2416  C   PRO A 164      69.552   5.049  22.110  1.00  0.00           C  
ATOM   2417  O   PRO A 164      69.087   4.540  21.090  1.00  0.00           O  
ATOM   2418  CB  PRO A 164      68.438   3.807  24.004  1.00  0.00           C  
ATOM   2419  CG  PRO A 164      67.096   3.422  23.480  1.00  0.00           C  
ATOM   2420  CD  PRO A 164      66.365   4.729  23.327  1.00  0.00           C  
ATOM   2421  HA  PRO A 164      69.192   5.853  24.090  1.00  0.00           H  
ATOM   2422 1HB  PRO A 164      69.227   3.096  23.720  1.00  0.00           H  
ATOM   2423 2HB  PRO A 164      68.460   3.890  25.101  1.00  0.00           H  
ATOM   2424 1HG  PRO A 164      67.202   2.882  22.527  1.00  0.00           H  
ATOM   2425 2HG  PRO A 164      66.597   2.736  24.181  1.00  0.00           H  
ATOM   2426 1HD  PRO A 164      65.674   4.665  22.474  1.00  0.00           H  
ATOM   2427 2HD  PRO A 164      65.817   4.953  24.254  1.00  0.00           H  
ATOM   2428  N   PRO A 165      70.789   5.550  22.291  1.00  0.00           N  
ATOM   2429  CA  PRO A 165      71.587   5.947  21.135  1.00  0.00           C  
ATOM   2430  C   PRO A 165      71.635   4.789  20.167  1.00  0.00           C  
ATOM   2431  O   PRO A 165      71.751   4.984  18.957  1.00  0.00           O  
ATOM   2432  CB  PRO A 165      72.965   6.257  21.728  1.00  0.00           C  
ATOM   2433  CG  PRO A 165      72.675   6.680  23.128  1.00  0.00           C  
ATOM   2434  CD  PRO A 165      71.546   5.784  23.563  1.00  0.00           C  
ATOM   2435  HA  PRO A 165      71.144   6.845  20.681  1.00  0.00           H  
ATOM   2436 1HB  PRO A 165      73.606   5.365  21.676  1.00  0.00           H  
ATOM   2437 2HB  PRO A 165      73.460   7.043  21.138  1.00  0.00           H  
ATOM   2438 1HG  PRO A 165      73.572   6.566  23.753  1.00  0.00           H  
ATOM   2439 2HG  PRO A 165      72.403   7.746  23.153  1.00  0.00           H  
ATOM   2440 1HD  PRO A 165      71.957   4.848  23.971  1.00  0.00           H  
ATOM   2441 2HD  PRO A 165      70.936   6.302  24.317  1.00  0.00           H  
ATOM   2442  N   GLU A 166      71.546   3.587  20.709  1.00  0.00           N  
ATOM   2443  CA  GLU A 166      71.635   2.384  19.891  1.00  0.00           C  
ATOM   2444  C   GLU A 166      70.533   2.350  18.840  1.00  0.00           C  
ATOM   2445  O   GLU A 166      70.788   2.075  17.667  1.00  0.00           O  
ATOM   2446  CB  GLU A 166      71.553   1.134  20.770  1.00  0.00           C  
ATOM   2447  CG  GLU A 166      71.680  -0.178  20.010  1.00  0.00           C  
ATOM   2448  CD  GLU A 166      71.631  -1.382  20.909  1.00  0.00           C  
ATOM   2449  OE1 GLU A 166      71.523  -1.207  22.100  1.00  0.00           O  
ATOM   2450  OE2 GLU A 166      71.700  -2.479  20.405  1.00  0.00           O1-
ATOM   2451  H   GLU A 166      71.414   3.506  21.707  1.00  0.00           H  
ATOM   2452  HA  GLU A 166      72.595   2.386  19.375  1.00  0.00           H  
ATOM   2453 1HB  GLU A 166      72.343   1.164  21.520  1.00  0.00           H  
ATOM   2454 2HB  GLU A 166      70.600   1.123  21.300  1.00  0.00           H  
ATOM   2455 1HG  GLU A 166      70.868  -0.247  19.286  1.00  0.00           H  
ATOM   2456 2HG  GLU A 166      72.621  -0.179  19.462  1.00  0.00           H  
ATOM   2457  N   LEU A 167      69.307   2.630  19.266  1.00  0.00           N  
ATOM   2458  CA  LEU A 167      68.162   2.632  18.362  1.00  0.00           C  
ATOM   2459  C   LEU A 167      68.291   3.728  17.313  1.00  0.00           C  
ATOM   2460  O   LEU A 167      67.977   3.519  16.141  1.00  0.00           O  
ATOM   2461  CB  LEU A 167      66.862   2.824  19.153  1.00  0.00           C  
ATOM   2462  CG  LEU A 167      66.451   1.652  20.053  1.00  0.00           C  
ATOM   2463  CD1 LEU A 167      65.254   2.057  20.901  1.00  0.00           C  
ATOM   2464  CD2 LEU A 167      66.127   0.440  19.193  1.00  0.00           C  
ATOM   2465  H   LEU A 167      69.163   2.847  20.242  1.00  0.00           H  
ATOM   2466  HA  LEU A 167      68.123   1.671  17.851  1.00  0.00           H  
ATOM   2467 1HB  LEU A 167      66.966   3.705  19.784  1.00  0.00           H  
ATOM   2468 2HB  LEU A 167      66.049   3.001  18.448  1.00  0.00           H  
ATOM   2469  HG  LEU A 167      67.271   1.407  20.729  1.00  0.00           H  
ATOM   2470 1HD1 LEU A 167      64.962   1.223  21.541  1.00  0.00           H  
ATOM   2471 2HD1 LEU A 167      65.520   2.913  21.521  1.00  0.00           H  
ATOM   2472 3HD1 LEU A 167      64.421   2.323  20.252  1.00  0.00           H  
ATOM   2473 1HD2 LEU A 167      65.836  -0.394  19.833  1.00  0.00           H  
ATOM   2474 2HD2 LEU A 167      65.306   0.682  18.517  1.00  0.00           H  
ATOM   2475 3HD2 LEU A 167      67.006   0.161  18.611  1.00  0.00           H  
ATOM   2476  N   VAL A 168      68.754   4.897  17.740  1.00  0.00           N  
ATOM   2477  CA  VAL A 168      68.926   6.029  16.837  1.00  0.00           C  
ATOM   2478  C   VAL A 168      69.987   5.738  15.784  1.00  0.00           C  
ATOM   2479  O   VAL A 168      69.823   6.080  14.613  1.00  0.00           O  
ATOM   2480  CB  VAL A 168      69.325   7.289  17.628  1.00  0.00           C  
ATOM   2481  CG1 VAL A 168      69.689   8.421  16.679  1.00  0.00           C  
ATOM   2482  CG2 VAL A 168      68.188   7.703  18.550  1.00  0.00           C  
ATOM   2483  H   VAL A 168      68.994   5.005  18.715  1.00  0.00           H  
ATOM   2484  HA  VAL A 168      67.977   6.218  16.334  1.00  0.00           H  
ATOM   2485  HB  VAL A 168      70.213   7.068  18.220  1.00  0.00           H  
ATOM   2486 1HG1 VAL A 168      69.969   9.303  17.255  1.00  0.00           H  
ATOM   2487 2HG1 VAL A 168      70.529   8.116  16.054  1.00  0.00           H  
ATOM   2488 3HG1 VAL A 168      68.833   8.657  16.048  1.00  0.00           H  
ATOM   2489 1HG2 VAL A 168      68.478   8.593  19.107  1.00  0.00           H  
ATOM   2490 2HG2 VAL A 168      67.299   7.918  17.957  1.00  0.00           H  
ATOM   2491 3HG2 VAL A 168      67.972   6.893  19.248  1.00  0.00           H  
ATOM   2492  N   THR A 169      71.075   5.104  16.207  1.00  0.00           N  
ATOM   2493  CA  THR A 169      72.165   4.765  15.301  1.00  0.00           C  
ATOM   2494  C   THR A 169      71.716   3.761  14.248  1.00  0.00           C  
ATOM   2495  O   THR A 169      72.076   3.872  13.076  1.00  0.00           O  
ATOM   2496  CB  THR A 169      73.372   4.199  16.072  1.00  0.00           C  
ATOM   2497  CG2 THR A 169      74.486   3.814  15.111  1.00  0.00           C  
ATOM   2498  OG1 THR A 169      73.859   5.185  16.992  1.00  0.00           O  
ATOM   2499  H   THR A 169      71.150   4.851  17.182  1.00  0.00           H  
ATOM   2500  HA  THR A 169      72.482   5.673  14.786  1.00  0.00           H  
ATOM   2501  HB  THR A 169      73.063   3.318  16.634  1.00  0.00           H  
ATOM   2502  HG1 THR A 169      73.307   5.190  17.778  1.00  0.00           H  
ATOM   2503 1HG2 THR A 169      75.330   3.416  15.674  1.00  0.00           H  
ATOM   2504 2HG2 THR A 169      74.122   3.055  14.418  1.00  0.00           H  
ATOM   2505 3HG2 THR A 169      74.805   4.692  14.553  1.00  0.00           H  
ATOM   2506  N   ASP A 170      70.926   2.781  14.672  1.00  0.00           N  
ATOM   2507  CA  ASP A 170      70.425   1.754  13.766  1.00  0.00           C  
ATOM   2508  C   ASP A 170      69.497   2.352  12.717  1.00  0.00           C  
ATOM   2509  O   ASP A 170      69.549   1.980  11.544  1.00  0.00           O  
ATOM   2510  CB  ASP A 170      69.688   0.663  14.545  1.00  0.00           C  
ATOM   2511  CG  ASP A 170      69.287  -0.520  13.675  1.00  0.00           C  
ATOM   2512  OD1 ASP A 170      70.148  -1.085  13.041  1.00  0.00           O  
ATOM   2513  OD2 ASP A 170      68.125  -0.848  13.650  1.00  0.00           O1-
ATOM   2514  H   ASP A 170      70.666   2.746  15.647  1.00  0.00           H  
ATOM   2515  HA  ASP A 170      71.274   1.302  13.252  1.00  0.00           H  
ATOM   2516 1HB  ASP A 170      70.323   0.301  15.354  1.00  0.00           H  
ATOM   2517 2HB  ASP A 170      68.789   1.083  14.998  1.00  0.00           H  
ATOM   2518  N   MET A 171      68.648   3.279  13.144  1.00  0.00           N  
ATOM   2519  CA  MET A 171      67.706   3.930  12.241  1.00  0.00           C  
ATOM   2520  C   MET A 171      68.433   4.759  11.191  1.00  0.00           C  
ATOM   2521  O   MET A 171      68.055   4.766  10.019  1.00  0.00           O  
ATOM   2522  CB  MET A 171      66.735   4.805  13.031  1.00  0.00           C  
ATOM   2523  CG  MET A 171      65.565   5.340  12.218  1.00  0.00           C  
ATOM   2524  SD  MET A 171      64.423   4.042  11.704  1.00  0.00           S  
ATOM   2525  CE  MET A 171      64.925   3.805  10.002  1.00  0.00           C  
ATOM   2526  H   MET A 171      68.654   3.540  14.119  1.00  0.00           H  
ATOM   2527  HA  MET A 171      67.139   3.160  11.719  1.00  0.00           H  
ATOM   2528 1HB  MET A 171      66.328   4.233  13.865  1.00  0.00           H  
ATOM   2529 2HB  MET A 171      67.270   5.658  13.449  1.00  0.00           H  
ATOM   2530 1HG  MET A 171      65.013   6.069  12.812  1.00  0.00           H  
ATOM   2531 2HG  MET A 171      65.940   5.841  11.327  1.00  0.00           H  
ATOM   2532 1HE  MET A 171      64.309   3.029   9.545  1.00  0.00           H  
ATOM   2533 2HE  MET A 171      64.801   4.739   9.451  1.00  0.00           H  
ATOM   2534 3HE  MET A 171      65.973   3.503   9.969  1.00  0.00           H  
ATOM   2535  N   GLY A 172      69.479   5.458  11.616  1.00  0.00           N  
ATOM   2536  CA  GLY A 172      70.262   6.293  10.712  1.00  0.00           C  
ATOM   2537  C   GLY A 172      70.969   5.451   9.659  1.00  0.00           C  
ATOM   2538  O   GLY A 172      71.028   5.825   8.487  1.00  0.00           O  
ATOM   2539  H   GLY A 172      69.739   5.411  12.591  1.00  0.00           H  
ATOM   2540 1HA  GLY A 172      69.607   7.016  10.226  1.00  0.00           H  
ATOM   2541 2HA  GLY A 172      70.996   6.858  11.283  1.00  0.00           H  
ATOM   2542  N   ILE A 173      71.505   4.310  10.081  1.00  0.00           N  
ATOM   2543  CA  ILE A 173      72.209   3.412   9.174  1.00  0.00           C  
ATOM   2544  C   ILE A 173      71.267   2.841   8.122  1.00  0.00           C  
ATOM   2545  O   ILE A 173      71.627   2.728   6.950  1.00  0.00           O  
ATOM   2546  CB  ILE A 173      72.873   2.259   9.949  1.00  0.00           C  
ATOM   2547  CG1 ILE A 173      74.012   2.791  10.824  1.00  0.00           C  
ATOM   2548  CG2 ILE A 173      73.387   1.199   8.987  1.00  0.00           C  
ATOM   2549  CD1 ILE A 173      74.542   1.780  11.816  1.00  0.00           C  
ATOM   2550  H   ILE A 173      71.422   4.059  11.056  1.00  0.00           H  
ATOM   2551  HA  ILE A 173      72.988   3.977   8.664  1.00  0.00           H  
ATOM   2552  HB  ILE A 173      72.145   1.805  10.620  1.00  0.00           H  
ATOM   2553 1HG1 ILE A 173      74.838   3.112  10.191  1.00  0.00           H  
ATOM   2554 2HG1 ILE A 173      73.667   3.663  11.380  1.00  0.00           H  
ATOM   2555 1HG2 ILE A 173      73.854   0.392   9.552  1.00  0.00           H  
ATOM   2556 2HG2 ILE A 173      72.556   0.801   8.406  1.00  0.00           H  
ATOM   2557 3HG2 ILE A 173      74.121   1.642   8.315  1.00  0.00           H  
ATOM   2558 1HD1 ILE A 173      75.346   2.230  12.400  1.00  0.00           H  
ATOM   2559 2HD1 ILE A 173      73.739   1.470  12.485  1.00  0.00           H  
ATOM   2560 3HD1 ILE A 173      74.925   0.913  11.281  1.00  0.00           H  
ATOM   2561  N   LYS A 174      70.060   2.483   8.548  1.00  0.00           N  
ATOM   2562  CA  LYS A 174      69.064   1.923   7.643  1.00  0.00           C  
ATOM   2563  C   LYS A 174      68.639   2.941   6.593  1.00  0.00           C  
ATOM   2564  O   LYS A 174      68.471   2.604   5.421  1.00  0.00           O  
ATOM   2565  CB  LYS A 174      67.843   1.434   8.425  1.00  0.00           C  
ATOM   2566  CG  LYS A 174      68.093   0.191   9.268  1.00  0.00           C  
ATOM   2567  CD  LYS A 174      66.843  -0.221  10.030  1.00  0.00           C  
ATOM   2568  CE  LYS A 174      67.094  -1.458  10.881  1.00  0.00           C  
ATOM   2569  NZ  LYS A 174      65.889  -1.850  11.662  1.00  0.00           N1+
ATOM   2570  H   LYS A 174      69.828   2.602   9.524  1.00  0.00           H  
ATOM   2571  HA  LYS A 174      69.507   1.072   7.123  1.00  0.00           H  
ATOM   2572 1HB  LYS A 174      67.497   2.225   9.091  1.00  0.00           H  
ATOM   2573 2HB  LYS A 174      67.032   1.212   7.732  1.00  0.00           H  
ATOM   2574 1HG  LYS A 174      68.402  -0.631   8.621  1.00  0.00           H  
ATOM   2575 2HG  LYS A 174      68.894   0.388   9.981  1.00  0.00           H  
ATOM   2576 1HD  LYS A 174      66.525   0.597  10.678  1.00  0.00           H  
ATOM   2577 2HD  LYS A 174      66.041  -0.435   9.323  1.00  0.00           H  
ATOM   2578 1HE  LYS A 174      67.381  -2.288  10.239  1.00  0.00           H  
ATOM   2579 2HE  LYS A 174      67.912  -1.263  11.573  1.00  0.00           H  
ATOM   2580 1HZ  LYS A 174      66.096  -2.671  12.211  1.00  0.00           H  
ATOM   2581 2HZ  LYS A 174      65.623  -1.092  12.276  1.00  0.00           H  
ATOM   2582 3HZ  LYS A 174      65.128  -2.052  11.029  1.00  0.00           H  
ATOM   2583  N   GLY A 175      68.467   4.188   7.022  1.00  0.00           N  
ATOM   2584  CA  GLY A 175      68.060   5.257   6.119  1.00  0.00           C  
ATOM   2585  C   GLY A 175      69.129   5.526   5.066  1.00  0.00           C  
ATOM   2586  O   GLY A 175      68.820   5.746   3.895  1.00  0.00           O  
ATOM   2587  H   GLY A 175      68.622   4.398   7.997  1.00  0.00           H  
ATOM   2588 1HA  GLY A 175      67.124   4.986   5.631  1.00  0.00           H  
ATOM   2589 2HA  GLY A 175      67.872   6.165   6.692  1.00  0.00           H  
ATOM   2590  N   LEU A 176      70.387   5.508   5.491  1.00  0.00           N  
ATOM   2591  CA  LEU A 176      71.505   5.750   4.586  1.00  0.00           C  
ATOM   2592  C   LEU A 176      71.606   4.655   3.532  1.00  0.00           C  
ATOM   2593  O   LEU A 176      71.865   4.929   2.360  1.00  0.00           O  
ATOM   2594  CB  LEU A 176      72.819   5.832   5.374  1.00  0.00           C  
ATOM   2595  CG  LEU A 176      74.075   6.123   4.545  1.00  0.00           C  
ATOM   2596  CD1 LEU A 176      73.915   7.458   3.830  1.00  0.00           C  
ATOM   2597  CD2 LEU A 176      75.294   6.133   5.456  1.00  0.00           C  
ATOM   2598  H   LEU A 176      70.574   5.322   6.466  1.00  0.00           H  
ATOM   2599  HA  LEU A 176      71.340   6.700   4.080  1.00  0.00           H  
ATOM   2600 1HB  LEU A 176      72.726   6.618   6.122  1.00  0.00           H  
ATOM   2601 2HB  LEU A 176      72.974   4.884   5.890  1.00  0.00           H  
ATOM   2602  HG  LEU A 176      74.196   5.349   3.785  1.00  0.00           H  
ATOM   2603 1HD1 LEU A 176      74.808   7.664   3.240  1.00  0.00           H  
ATOM   2604 2HD1 LEU A 176      73.048   7.415   3.171  1.00  0.00           H  
ATOM   2605 3HD1 LEU A 176      73.775   8.249   4.566  1.00  0.00           H  
ATOM   2606 1HD2 LEU A 176      76.187   6.338   4.865  1.00  0.00           H  
ATOM   2607 2HD2 LEU A 176      75.174   6.906   6.215  1.00  0.00           H  
ATOM   2608 3HD2 LEU A 176      75.394   5.161   5.940  1.00  0.00           H  
ATOM   2609  N   GLU A 177      71.401   3.413   3.956  1.00  0.00           N  
ATOM   2610  CA  GLU A 177      71.470   2.272   3.049  1.00  0.00           C  
ATOM   2611  C   GLU A 177      70.369   2.338   1.998  1.00  0.00           C  
ATOM   2612  O   GLU A 177      70.598   2.042   0.825  1.00  0.00           O  
ATOM   2613  CB  GLU A 177      71.364   0.961   3.831  1.00  0.00           C  
ATOM   2614  CG  GLU A 177      72.575   0.647   4.697  1.00  0.00           C  
ATOM   2615  CD  GLU A 177      72.406  -0.610   5.505  1.00  0.00           C  
ATOM   2616  OE1 GLU A 177      71.334  -1.166   5.487  1.00  0.00           O  
ATOM   2617  OE2 GLU A 177      73.349  -1.014   6.143  1.00  0.00           O1-
ATOM   2618  H   GLU A 177      71.192   3.254   4.931  1.00  0.00           H  
ATOM   2619  HA  GLU A 177      72.431   2.296   2.535  1.00  0.00           H  
ATOM   2620 1HB  GLU A 177      70.488   0.994   4.479  1.00  0.00           H  
ATOM   2621 2HB  GLU A 177      71.226   0.133   3.135  1.00  0.00           H  
ATOM   2622 1HG  GLU A 177      73.449   0.537   4.056  1.00  0.00           H  
ATOM   2623 2HG  GLU A 177      72.755   1.484   5.370  1.00  0.00           H  
ATOM   2624  N   VAL A 178      69.172   2.728   2.425  1.00  0.00           N  
ATOM   2625  CA  VAL A 178      68.033   2.833   1.522  1.00  0.00           C  
ATOM   2626  C   VAL A 178      68.260   3.913   0.471  1.00  0.00           C  
ATOM   2627  O   VAL A 178      67.930   3.732  -0.701  1.00  0.00           O  
ATOM   2628  CB  VAL A 178      66.751   3.152   2.313  1.00  0.00           C  
ATOM   2629  CG1 VAL A 178      65.599   3.448   1.364  1.00  0.00           C  
ATOM   2630  CG2 VAL A 178      66.407   1.988   3.231  1.00  0.00           C  
ATOM   2631  H   VAL A 178      69.050   2.958   3.401  1.00  0.00           H  
ATOM   2632  HA  VAL A 178      67.904   1.875   1.016  1.00  0.00           H  
ATOM   2633  HB  VAL A 178      66.916   4.049   2.909  1.00  0.00           H  
ATOM   2634 1HG1 VAL A 178      64.701   3.671   1.940  1.00  0.00           H  
ATOM   2635 2HG1 VAL A 178      65.853   4.306   0.741  1.00  0.00           H  
ATOM   2636 3HG1 VAL A 178      65.417   2.580   0.731  1.00  0.00           H  
ATOM   2637 1HG2 VAL A 178      65.500   2.221   3.788  1.00  0.00           H  
ATOM   2638 2HG2 VAL A 178      66.247   1.089   2.636  1.00  0.00           H  
ATOM   2639 3HG2 VAL A 178      67.228   1.821   3.929  1.00  0.00           H  
ATOM   2640  N   LEU A 179      68.827   5.036   0.899  1.00  0.00           N  
ATOM   2641  CA  LEU A 179      69.100   6.148  -0.004  1.00  0.00           C  
ATOM   2642  C   LEU A 179      70.130   5.762  -1.058  1.00  0.00           C  
ATOM   2643  O   LEU A 179      69.997   6.118  -2.229  1.00  0.00           O  
ATOM   2644  CB  LEU A 179      69.600   7.364   0.786  1.00  0.00           C  
ATOM   2645  CG  LEU A 179      68.562   8.041   1.691  1.00  0.00           C  
ATOM   2646  CD1 LEU A 179      69.246   9.105   2.540  1.00  0.00           C  
ATOM   2647  CD2 LEU A 179      67.461   8.648   0.835  1.00  0.00           C  
ATOM   2648  H   LEU A 179      69.074   5.122   1.874  1.00  0.00           H  
ATOM   2649  HA  LEU A 179      68.174   6.417  -0.511  1.00  0.00           H  
ATOM   2650 1HB  LEU A 179      70.432   7.050   1.414  1.00  0.00           H  
ATOM   2651 2HB  LEU A 179      69.964   8.111   0.082  1.00  0.00           H  
ATOM   2652  HG  LEU A 179      68.131   7.302   2.367  1.00  0.00           H  
ATOM   2653 1HD1 LEU A 179      68.509   9.587   3.182  1.00  0.00           H  
ATOM   2654 2HD1 LEU A 179      70.015   8.641   3.155  1.00  0.00           H  
ATOM   2655 3HD1 LEU A 179      69.701   9.851   1.889  1.00  0.00           H  
ATOM   2656 1HD2 LEU A 179      66.723   9.129   1.478  1.00  0.00           H  
ATOM   2657 2HD2 LEU A 179      67.891   9.388   0.159  1.00  0.00           H  
ATOM   2658 3HD2 LEU A 179      66.979   7.863   0.253  1.00  0.00           H  
ATOM   2659  N   THR A 180      71.156   5.032  -0.634  1.00  0.00           N  
ATOM   2660  CA  THR A 180      72.212   4.597  -1.541  1.00  0.00           C  
ATOM   2661  C   THR A 180      71.673   3.637  -2.594  1.00  0.00           C  
ATOM   2662  O   THR A 180      72.042   3.715  -3.766  1.00  0.00           O  
ATOM   2663  CB  THR A 180      73.363   3.925  -0.769  1.00  0.00           C  
ATOM   2664  CG2 THR A 180      74.440   3.442  -1.729  1.00  0.00           C  
ATOM   2665  OG1 THR A 180      73.936   4.863   0.151  1.00  0.00           O  
ATOM   2666  H   THR A 180      71.207   4.773   0.340  1.00  0.00           H  
ATOM   2667  HA  THR A 180      72.609   5.473  -2.055  1.00  0.00           H  
ATOM   2668  HB  THR A 180      72.977   3.075  -0.207  1.00  0.00           H  
ATOM   2669  HG1 THR A 180      73.263   5.154   0.771  1.00  0.00           H  
ATOM   2670 1HG2 THR A 180      75.244   2.970  -1.167  1.00  0.00           H  
ATOM   2671 2HG2 THR A 180      74.009   2.720  -2.423  1.00  0.00           H  
ATOM   2672 3HG2 THR A 180      74.835   4.289  -2.287  1.00  0.00           H  
ATOM   2673  N   GLU A 181      70.799   2.731  -2.169  1.00  0.00           N  
ATOM   2674  CA  GLU A 181      70.207   1.755  -3.075  1.00  0.00           C  
ATOM   2675  C   GLU A 181      69.336   2.433  -4.125  1.00  0.00           C  
ATOM   2676  O   GLU A 181      69.354   2.058  -5.298  1.00  0.00           O  
ATOM   2677  CB  GLU A 181      69.377   0.735  -2.291  1.00  0.00           C  
ATOM   2678  CG  GLU A 181      70.198  -0.211  -1.427  1.00  0.00           C  
ATOM   2679  CD  GLU A 181      69.347  -1.150  -0.618  1.00  0.00           C  
ATOM   2680  OE1 GLU A 181      68.149  -1.000  -0.634  1.00  0.00           O  
ATOM   2681  OE2 GLU A 181      69.896  -2.019   0.018  1.00  0.00           O1-
ATOM   2682  H   GLU A 181      70.537   2.720  -1.194  1.00  0.00           H  
ATOM   2683  HA  GLU A 181      71.011   1.229  -3.591  1.00  0.00           H  
ATOM   2684 1HB  GLU A 181      68.676   1.258  -1.642  1.00  0.00           H  
ATOM   2685 2HB  GLU A 181      68.792   0.132  -2.986  1.00  0.00           H  
ATOM   2686 1HG  GLU A 181      70.854  -0.797  -2.069  1.00  0.00           H  
ATOM   2687 2HG  GLU A 181      70.822   0.376  -0.755  1.00  0.00           H  
ATOM   2688  N   MET A 182      68.573   3.434  -3.698  1.00  0.00           N  
ATOM   2689  CA  MET A 182      67.694   4.168  -4.600  1.00  0.00           C  
ATOM   2690  C   MET A 182      68.494   4.927  -5.651  1.00  0.00           C  
ATOM   2691  O   MET A 182      68.118   4.966  -6.823  1.00  0.00           O  
ATOM   2692  CB  MET A 182      66.808   5.127  -3.808  1.00  0.00           C  
ATOM   2693  CG  MET A 182      65.739   4.446  -2.966  1.00  0.00           C  
ATOM   2694  SD  MET A 182      64.574   5.618  -2.241  1.00  0.00           S  
ATOM   2695  CE  MET A 182      65.582   6.343  -0.951  1.00  0.00           C  
ATOM   2696  H   MET A 182      68.603   3.693  -2.722  1.00  0.00           H  
ATOM   2697  HA  MET A 182      67.058   3.452  -5.122  1.00  0.00           H  
ATOM   2698 1HB  MET A 182      67.426   5.727  -3.142  1.00  0.00           H  
ATOM   2699 2HB  MET A 182      66.307   5.811  -4.495  1.00  0.00           H  
ATOM   2700 1HG  MET A 182      65.180   3.743  -3.584  1.00  0.00           H  
ATOM   2701 2HG  MET A 182      66.212   3.888  -2.158  1.00  0.00           H  
ATOM   2702 1HE  MET A 182      65.000   7.090  -0.412  1.00  0.00           H  
ATOM   2703 2HE  MET A 182      65.905   5.565  -0.260  1.00  0.00           H  
ATOM   2704 3HE  MET A 182      66.456   6.818  -1.397  1.00  0.00           H  
ATOM   2705  N   ALA A 183      69.599   5.529  -5.226  1.00  0.00           N  
ATOM   2706  CA  ALA A 183      70.454   6.290  -6.129  1.00  0.00           C  
ATOM   2707  C   ALA A 183      71.081   5.387  -7.183  1.00  0.00           C  
ATOM   2708  O   ALA A 183      71.174   5.755  -8.355  1.00  0.00           O  
ATOM   2709  CB  ALA A 183      71.535   7.020  -5.346  1.00  0.00           C  
ATOM   2710  H   ALA A 183      69.854   5.459  -4.251  1.00  0.00           H  
ATOM   2711  HA  ALA A 183      69.834   7.023  -6.644  1.00  0.00           H  
ATOM   2712 1HB  ALA A 183      72.165   7.584  -6.034  1.00  0.00           H  
ATOM   2713 2HB  ALA A 183      71.070   7.705  -4.636  1.00  0.00           H  
ATOM   2714 3HB  ALA A 183      72.144   6.297  -4.807  1.00  0.00           H  
ATOM   2715  N   LYS A 184      71.512   4.203  -6.761  1.00  0.00           N  
ATOM   2716  CA  LYS A 184      72.132   3.245  -7.667  1.00  0.00           C  
ATOM   2717  C   LYS A 184      71.142   2.762  -8.719  1.00  0.00           C  
ATOM   2718  O   LYS A 184      71.489   2.617  -9.892  1.00  0.00           O  
ATOM   2719  CB  LYS A 184      72.693   2.054  -6.887  1.00  0.00           C  
ATOM   2720  CG  LYS A 184      73.426   1.030  -7.742  1.00  0.00           C  
ATOM   2721  CD  LYS A 184      74.033  -0.071  -6.886  1.00  0.00           C  
ATOM   2722  CE  LYS A 184      74.754  -1.103  -7.741  1.00  0.00           C  
ATOM   2723  NZ  LYS A 184      75.353  -2.188  -6.917  1.00  0.00           N1+
ATOM   2724  H   LYS A 184      71.407   3.960  -5.786  1.00  0.00           H  
ATOM   2725  HA  LYS A 184      72.954   3.740  -8.185  1.00  0.00           H  
ATOM   2726 1HB  LYS A 184      73.387   2.413  -6.125  1.00  0.00           H  
ATOM   2727 2HB  LYS A 184      71.881   1.541  -6.373  1.00  0.00           H  
ATOM   2728 1HG  LYS A 184      72.730   0.584  -8.453  1.00  0.00           H  
ATOM   2729 2HG  LYS A 184      74.221   1.525  -8.300  1.00  0.00           H  
ATOM   2730 1HD  LYS A 184      74.743   0.364  -6.182  1.00  0.00           H  
ATOM   2731 2HD  LYS A 184      73.246  -0.569  -6.321  1.00  0.00           H  
ATOM   2732 1HE  LYS A 184      74.052  -1.545  -8.446  1.00  0.00           H  
ATOM   2733 2HE  LYS A 184      75.546  -0.617  -8.309  1.00  0.00           H  
ATOM   2734 1HZ  LYS A 184      75.821  -2.851  -7.520  1.00  0.00           H  
ATOM   2735 2HZ  LYS A 184      76.021  -1.791  -6.271  1.00  0.00           H  
ATOM   2736 3HZ  LYS A 184      74.626  -2.660  -6.399  1.00  0.00           H  
ATOM   2737  N   LEU A 185      69.908   2.512  -8.294  1.00  0.00           N  
ATOM   2738  CA  LEU A 185      68.865   2.045  -9.198  1.00  0.00           C  
ATOM   2739  C   LEU A 185      68.533   3.097 -10.247  1.00  0.00           C  
ATOM   2740  O   LEU A 185      68.335   2.778 -11.420  1.00  0.00           O  
ATOM   2741  CB  LEU A 185      67.601   1.686  -8.407  1.00  0.00           C  
ATOM   2742  CG  LEU A 185      67.708   0.449  -7.506  1.00  0.00           C  
ATOM   2743  CD1 LEU A 185      66.450   0.326  -6.659  1.00  0.00           C  
ATOM   2744  CD2 LEU A 185      67.910  -0.789  -8.368  1.00  0.00           C  
ATOM   2745  H   LEU A 185      69.687   2.650  -7.318  1.00  0.00           H  
ATOM   2746  HA  LEU A 185      69.225   1.153  -9.708  1.00  0.00           H  
ATOM   2747 1HB  LEU A 185      67.333   2.533  -7.775  1.00  0.00           H  
ATOM   2748 2HB  LEU A 185      66.787   1.514  -9.112  1.00  0.00           H  
ATOM   2749  HG  LEU A 185      68.556   0.562  -6.831  1.00  0.00           H  
ATOM   2750 1HD1 LEU A 185      66.526  -0.553  -6.019  1.00  0.00           H  
ATOM   2751 2HD1 LEU A 185      66.340   1.217  -6.039  1.00  0.00           H  
ATOM   2752 3HD1 LEU A 185      65.581   0.227  -7.309  1.00  0.00           H  
ATOM   2753 1HD2 LEU A 185      67.987  -1.669  -7.727  1.00  0.00           H  
ATOM   2754 2HD2 LEU A 185      67.062  -0.906  -9.043  1.00  0.00           H  
ATOM   2755 3HD2 LEU A 185      68.826  -0.683  -8.949  1.00  0.00           H  
ATOM   2756  N   ALA A 186      68.474   4.354  -9.820  1.00  0.00           N  
ATOM   2757  CA  ALA A 186      68.167   5.456 -10.722  1.00  0.00           C  
ATOM   2758  C   ALA A 186      69.254   5.628 -11.775  1.00  0.00           C  
ATOM   2759  O   ALA A 186      68.965   5.875 -12.946  1.00  0.00           O  
ATOM   2760  CB  ALA A 186      67.982   6.747  -9.937  1.00  0.00           C  
ATOM   2761  H   ALA A 186      68.648   4.551  -8.845  1.00  0.00           H  
ATOM   2762  HA  ALA A 186      67.237   5.222 -11.239  1.00  0.00           H  
ATOM   2763 1HB  ALA A 186      67.751   7.560 -10.624  1.00  0.00           H  
ATOM   2764 2HB  ALA A 186      67.161   6.627  -9.228  1.00  0.00           H  
ATOM   2765 3HB  ALA A 186      68.898   6.978  -9.396  1.00  0.00           H  
ATOM   2766  N   ILE A 187      70.507   5.497 -11.351  1.00  0.00           N  
ATOM   2767  CA  ILE A 187      71.641   5.637 -12.255  1.00  0.00           C  
ATOM   2768  C   ILE A 187      71.551   4.645 -13.408  1.00  0.00           C  
ATOM   2769  O   ILE A 187      71.736   5.009 -14.570  1.00  0.00           O  
ATOM   2770  CB  ILE A 187      72.970   5.435 -11.505  1.00  0.00           C  
ATOM   2771  CG1 ILE A 187      73.211   6.586 -10.525  1.00  0.00           C  
ATOM   2772  CG2 ILE A 187      74.124   5.320 -12.489  1.00  0.00           C  
ATOM   2773  CD1 ILE A 187      74.335   6.330  -9.547  1.00  0.00           C  
ATOM   2774  H   ILE A 187      70.678   5.295 -10.376  1.00  0.00           H  
ATOM   2775  HA  ILE A 187      71.630   6.644 -12.671  1.00  0.00           H  
ATOM   2776  HB  ILE A 187      72.918   4.522 -10.912  1.00  0.00           H  
ATOM   2777 1HG1 ILE A 187      73.439   7.494 -11.080  1.00  0.00           H  
ATOM   2778 2HG1 ILE A 187      72.301   6.773  -9.954  1.00  0.00           H  
ATOM   2779 1HG2 ILE A 187      75.056   5.178 -11.942  1.00  0.00           H  
ATOM   2780 2HG2 ILE A 187      73.958   4.469 -13.147  1.00  0.00           H  
ATOM   2781 3HG2 ILE A 187      74.188   6.231 -13.083  1.00  0.00           H  
ATOM   2782 1HD1 ILE A 187      74.444   7.190  -8.886  1.00  0.00           H  
ATOM   2783 2HD1 ILE A 187      74.109   5.443  -8.956  1.00  0.00           H  
ATOM   2784 3HD1 ILE A 187      75.264   6.175 -10.094  1.00  0.00           H  
ATOM   2785  N   LYS A 188      71.266   3.389 -13.081  1.00  0.00           N  
ATOM   2786  CA  LYS A 188      71.151   2.342 -14.089  1.00  0.00           C  
ATOM   2787  C   LYS A 188      70.089   2.688 -15.124  1.00  0.00           C  
ATOM   2788  O   LYS A 188      70.253   2.409 -16.312  1.00  0.00           O  
ATOM   2789  CB  LYS A 188      70.827   0.999 -13.432  1.00  0.00           C  
ATOM   2790  CG  LYS A 188      70.753  -0.173 -14.401  1.00  0.00           C  
ATOM   2791  CD  LYS A 188      70.505  -1.482 -13.666  1.00  0.00           C  
ATOM   2792  CE  LYS A 188      70.400  -2.650 -14.635  1.00  0.00           C  
ATOM   2793  NZ  LYS A 188      70.157  -3.938 -13.930  1.00  0.00           N1+
ATOM   2794  H   LYS A 188      71.125   3.154 -12.109  1.00  0.00           H  
ATOM   2795  HA  LYS A 188      72.107   2.255 -14.608  1.00  0.00           H  
ATOM   2796 1HB  LYS A 188      71.585   0.768 -12.683  1.00  0.00           H  
ATOM   2797 2HB  LYS A 188      69.868   1.069 -12.917  1.00  0.00           H  
ATOM   2798 1HG  LYS A 188      69.945  -0.007 -15.113  1.00  0.00           H  
ATOM   2799 2HG  LYS A 188      71.690  -0.248 -14.953  1.00  0.00           H  
ATOM   2800 1HD  LYS A 188      71.322  -1.671 -12.970  1.00  0.00           H  
ATOM   2801 2HD  LYS A 188      69.577  -1.410 -13.098  1.00  0.00           H  
ATOM   2802 1HE  LYS A 188      69.583  -2.473 -15.333  1.00  0.00           H  
ATOM   2803 2HE  LYS A 188      71.325  -2.734 -15.206  1.00  0.00           H  
ATOM   2804 1HZ  LYS A 188      70.094  -4.686 -14.606  1.00  0.00           H  
ATOM   2805 2HZ  LYS A 188      70.919  -4.124 -13.293  1.00  0.00           H  
ATOM   2806 3HZ  LYS A 188      69.291  -3.881 -13.412  1.00  0.00           H  
ATOM   2807  N   ALA A 189      69.008   3.299 -14.635  1.00  0.00           N  
ATOM   2808  CA  ALA A 189      67.989   3.952 -15.458  1.00  0.00           C  
ATOM   2809  C   ALA A 189      68.492   5.199 -16.180  1.00  0.00           C  
ATOM   2810  O   ALA A 189      68.014   5.536 -17.264  1.00  0.00           O  
ATOM   2811  CB  ALA A 189      66.785   4.310 -14.599  1.00  0.00           C  
ATOM   2812  H   ALA A 189      68.865   3.323 -13.635  1.00  0.00           H  
ATOM   2813  HA  ALA A 189      67.675   3.249 -16.230  1.00  0.00           H  
ATOM   2814 1HB  ALA A 189      66.021   4.778 -15.218  1.00  0.00           H  
ATOM   2815 2HB  ALA A 189      66.380   3.404 -14.146  1.00  0.00           H  
ATOM   2816 3HB  ALA A 189      67.091   5.001 -13.815  1.00  0.00           H  
ATOM   2817  N   GLY A 190      69.459   5.891 -15.583  1.00  0.00           N  
ATOM   2818  CA  GLY A 190      69.968   7.144 -16.150  1.00  0.00           C  
ATOM   2819  C   GLY A 190      69.919   8.298 -15.159  1.00  0.00           C  
ATOM   2820  O   GLY A 190      69.636   9.437 -15.532  1.00  0.00           O  
ATOM   2821  H   GLY A 190      69.851   5.544 -14.719  1.00  0.00           H  
ATOM   2822 1HA  GLY A 190      70.998   7.002 -16.478  1.00  0.00           H  
ATOM   2823 2HA  GLY A 190      69.384   7.408 -17.031  1.00  0.00           H  
ATOM   2824  N   GLY A 191      70.194   8.009 -13.884  1.00  0.00           N  
ATOM   2825  CA  GLY A 191      70.413   9.060 -12.885  1.00  0.00           C  
ATOM   2826  C   GLY A 191      71.748   9.758 -13.096  1.00  0.00           C  
ATOM   2827  O   GLY A 191      72.722   9.138 -13.524  1.00  0.00           O  
ATOM   2828  H   GLY A 191      70.253   7.042 -13.601  1.00  0.00           H  
ATOM   2829 1HA  GLY A 191      69.605   9.790 -12.942  1.00  0.00           H  
ATOM   2830 2HA  GLY A 191      70.382   8.625 -11.887  1.00  0.00           H  
ATOM   2831  N   ASP A 192      71.784  11.050 -12.792  1.00  0.00           N  
ATOM   2832  CA  ASP A 192      73.038  11.783 -12.716  1.00  0.00           C  
ATOM   2833  C   ASP A 192      73.812  11.407 -11.464  1.00  0.00           C  
ATOM   2834  O   ASP A 192      73.300  11.517 -10.349  1.00  0.00           O  
ATOM   2835  CB  ASP A 192      72.781  13.292 -12.731  1.00  0.00           C  
ATOM   2836  CG  ASP A 192      74.064  14.111 -12.770  1.00  0.00           C  
ATOM   2837  OD1 ASP A 192      74.595  14.296 -13.839  1.00  0.00           O  
ATOM   2838  OD2 ASP A 192      74.500  14.544 -11.730  1.00  0.00           O1-
ATOM   2839  H   ASP A 192      70.918  11.536 -12.608  1.00  0.00           H  
ATOM   2840  HA  ASP A 192      73.644  11.524 -13.585  1.00  0.00           H  
ATOM   2841 1HB  ASP A 192      72.177  13.549 -13.601  1.00  0.00           H  
ATOM   2842 2HB  ASP A 192      72.214  13.574 -11.844  1.00  0.00           H  
ATOM   2843  N   PRO A 193      75.072  10.968 -11.876  1.00  0.00           N  
ATOM   2844  CA  PRO A 193      75.827  10.381 -10.770  1.00  0.00           C  
ATOM   2845  C   PRO A 193      76.221  11.443  -9.755  1.00  0.00           C  
ATOM   2846  O   PRO A 193      76.276  11.177  -8.554  1.00  0.00           O  
ATOM   2847  CB  PRO A 193      77.054   9.783 -11.465  1.00  0.00           C  
ATOM   2848  CG  PRO A 193      77.153  10.539 -12.746  1.00  0.00           C  
ATOM   2849  CD  PRO A 193      75.725  10.849 -13.109  1.00  0.00           C  
ATOM   2850  HA  PRO A 193      75.222   9.595 -10.295  1.00  0.00           H  
ATOM   2851 1HB  PRO A 193      77.943   9.903 -10.829  1.00  0.00           H  
ATOM   2852 2HB  PRO A 193      76.912   8.703 -11.618  1.00  0.00           H  
ATOM   2853 1HG  PRO A 193      77.762  11.445 -12.607  1.00  0.00           H  
ATOM   2854 2HG  PRO A 193      77.662   9.931 -13.509  1.00  0.00           H  
ATOM   2855 1HD  PRO A 193      75.684  11.805 -13.654  1.00  0.00           H  
ATOM   2856 2HD  PRO A 193      75.317  10.035 -13.726  1.00  0.00           H  
ATOM   2857  N   LYS A 194      76.500  12.664 -10.221  1.00  0.00           N  
ATOM   2858  CA  LYS A 194      77.057  13.661  -9.314  1.00  0.00           C  
ATOM   2859  C   LYS A 194      76.039  14.078  -8.262  1.00  0.00           C  
ATOM   2860  O   LYS A 194      76.377  14.246  -7.090  1.00  0.00           O  
ATOM   2861  CB  LYS A 194      77.538  14.885 -10.095  1.00  0.00           C  
ATOM   2862  CG  LYS A 194      78.195  15.959  -9.238  1.00  0.00           C  
ATOM   2863  CD  LYS A 194      78.731  17.098 -10.094  1.00  0.00           C  
ATOM   2864  CE  LYS A 194      79.471  18.125  -9.250  1.00  0.00           C  
ATOM   2865  NZ  LYS A 194      78.567  18.808  -8.286  1.00  0.00           N1+
ATOM   2866  H   LYS A 194      76.320  12.872 -11.192  1.00  0.00           H  
ATOM   2867  HA  LYS A 194      77.910  13.221  -8.797  1.00  0.00           H  
ATOM   2868 1HB  LYS A 194      78.258  14.574 -10.853  1.00  0.00           H  
ATOM   2869 2HB  LYS A 194      76.694  15.341 -10.613  1.00  0.00           H  
ATOM   2870 1HG  LYS A 194      77.465  16.358  -8.532  1.00  0.00           H  
ATOM   2871 2HG  LYS A 194      79.018  15.522  -8.674  1.00  0.00           H  
ATOM   2872 1HD  LYS A 194      79.412  16.698 -10.846  1.00  0.00           H  
ATOM   2873 2HD  LYS A 194      77.903  17.590 -10.604  1.00  0.00           H  
ATOM   2874 1HE  LYS A 194      80.269  17.632  -8.695  1.00  0.00           H  
ATOM   2875 2HE  LYS A 194      79.921  18.875  -9.901  1.00  0.00           H  
ATOM   2876 1HZ  LYS A 194      79.095  19.480  -7.747  1.00  0.00           H  
ATOM   2877 2HZ  LYS A 194      77.833  19.285  -8.791  1.00  0.00           H  
ATOM   2878 3HZ  LYS A 194      78.159  18.125  -7.663  1.00  0.00           H  
ATOM   2879  N   LYS A 195      74.790  14.245  -8.686  1.00  0.00           N  
ATOM   2880  CA  LYS A 195      73.720  14.643  -7.779  1.00  0.00           C  
ATOM   2881  C   LYS A 195      73.460  13.571  -6.730  1.00  0.00           C  
ATOM   2882  O   LYS A 195      73.242  13.876  -5.557  1.00  0.00           O  
ATOM   2883  CB  LYS A 195      72.438  14.937  -8.560  1.00  0.00           C  
ATOM   2884  CG  LYS A 195      72.491  16.204  -9.401  1.00  0.00           C  
ATOM   2885  CD  LYS A 195      71.190  16.418 -10.162  1.00  0.00           C  
ATOM   2886  CE  LYS A 195      71.245  17.679 -11.012  1.00  0.00           C  
ATOM   2887  NZ  LYS A 195      69.994  17.880 -11.791  1.00  0.00           N1+
ATOM   2888  H   LYS A 195      74.577  14.091  -9.661  1.00  0.00           H  
ATOM   2889  HA  LYS A 195      74.027  15.551  -7.259  1.00  0.00           H  
ATOM   2890 1HB  LYS A 195      72.218  14.102  -9.226  1.00  0.00           H  
ATOM   2891 2HB  LYS A 195      71.602  15.031  -7.866  1.00  0.00           H  
ATOM   2892 1HG  LYS A 195      72.669  17.065  -8.755  1.00  0.00           H  
ATOM   2893 2HG  LYS A 195      73.311  16.133 -10.115  1.00  0.00           H  
ATOM   2894 1HD  LYS A 195      71.002  15.560 -10.809  1.00  0.00           H  
ATOM   2895 2HD  LYS A 195      70.365  16.504  -9.454  1.00  0.00           H  
ATOM   2896 1HE  LYS A 195      71.402  18.544 -10.369  1.00  0.00           H  
ATOM   2897 2HE  LYS A 195      72.083  17.613 -11.706  1.00  0.00           H  
ATOM   2898 1HZ  LYS A 195      70.070  18.724 -12.341  1.00  0.00           H  
ATOM   2899 2HZ  LYS A 195      69.848  17.091 -12.405  1.00  0.00           H  
ATOM   2900 3HZ  LYS A 195      69.211  17.961 -11.158  1.00  0.00           H  
ATOM   2901  N   LEU A 196      73.483  12.312  -7.157  1.00  0.00           N  
ATOM   2902  CA  LEU A 196      73.250  11.192  -6.254  1.00  0.00           C  
ATOM   2903  C   LEU A 196      74.348  11.094  -5.204  1.00  0.00           C  
ATOM   2904  O   LEU A 196      74.077  10.830  -4.032  1.00  0.00           O  
ATOM   2905  CB  LEU A 196      73.172   9.881  -7.045  1.00  0.00           C  
ATOM   2906  CG  LEU A 196      71.941   9.720  -7.946  1.00  0.00           C  
ATOM   2907  CD1 LEU A 196      72.092   8.465  -8.795  1.00  0.00           C  
ATOM   2908  CD2 LEU A 196      70.687   9.651  -7.087  1.00  0.00           C  
ATOM   2909  H   LEU A 196      73.667  12.127  -8.133  1.00  0.00           H  
ATOM   2910  HA  LEU A 196      72.300  11.352  -5.744  1.00  0.00           H  
ATOM   2911 1HB  LEU A 196      74.056   9.802  -7.676  1.00  0.00           H  
ATOM   2912 2HB  LEU A 196      73.177   9.049  -6.341  1.00  0.00           H  
ATOM   2913  HG  LEU A 196      71.870  10.573  -8.622  1.00  0.00           H  
ATOM   2914 1HD1 LEU A 196      71.218   8.351  -9.435  1.00  0.00           H  
ATOM   2915 2HD1 LEU A 196      72.986   8.549  -9.414  1.00  0.00           H  
ATOM   2916 3HD1 LEU A 196      72.181   7.596  -8.145  1.00  0.00           H  
ATOM   2917 1HD2 LEU A 196      69.812   9.537  -7.727  1.00  0.00           H  
ATOM   2918 2HD2 LEU A 196      70.756   8.798  -6.411  1.00  0.00           H  
ATOM   2919 3HD2 LEU A 196      70.594  10.568  -6.504  1.00  0.00           H  
ATOM   2920  N   LEU A 197      75.588  11.307  -5.629  1.00  0.00           N  
ATOM   2921  CA  LEU A 197      76.731  11.242  -4.726  1.00  0.00           C  
ATOM   2922  C   LEU A 197      76.663  12.340  -3.673  1.00  0.00           C  
ATOM   2923  O   LEU A 197      76.964  12.110  -2.501  1.00  0.00           O  
ATOM   2924  CB  LEU A 197      78.040  11.364  -5.515  1.00  0.00           C  
ATOM   2925  CG  LEU A 197      78.385  10.175  -6.420  1.00  0.00           C  
ATOM   2926  CD1 LEU A 197      79.604  10.515  -7.267  1.00  0.00           C  
ATOM   2927  CD2 LEU A 197      78.641   8.943  -5.564  1.00  0.00           C  
ATOM   2928  H   LEU A 197      75.744  11.519  -6.604  1.00  0.00           H  
ATOM   2929  HA  LEU A 197      76.716  10.278  -4.218  1.00  0.00           H  
ATOM   2930 1HB  LEU A 197      77.985  12.252  -6.144  1.00  0.00           H  
ATOM   2931 2HB  LEU A 197      78.862  11.494  -4.811  1.00  0.00           H  
ATOM   2932  HG  LEU A 197      77.553   9.978  -7.097  1.00  0.00           H  
ATOM   2933 1HD1 LEU A 197      79.848   9.670  -7.910  1.00  0.00           H  
ATOM   2934 2HD1 LEU A 197      79.385  11.387  -7.883  1.00  0.00           H  
ATOM   2935 3HD1 LEU A 197      80.450  10.733  -6.616  1.00  0.00           H  
ATOM   2936 1HD2 LEU A 197      78.885   8.097  -6.207  1.00  0.00           H  
ATOM   2937 2HD2 LEU A 197      79.474   9.137  -4.887  1.00  0.00           H  
ATOM   2938 3HD2 LEU A 197      77.749   8.712  -4.983  1.00  0.00           H  
ATOM   2939  N   ASP A 198      76.265  13.535  -4.095  1.00  0.00           N  
ATOM   2940  CA  ASP A 198      76.157  14.672  -3.188  1.00  0.00           C  
ATOM   2941  C   ASP A 198      75.080  14.436  -2.137  1.00  0.00           C  
ATOM   2942  O   ASP A 198      75.261  14.765  -0.964  1.00  0.00           O  
ATOM   2943  CB  ASP A 198      75.847  15.952  -3.966  1.00  0.00           C  
ATOM   2944  CG  ASP A 198      77.029  16.448  -4.788  1.00  0.00           C  
ATOM   2945  OD1 ASP A 198      78.126  16.007  -4.539  1.00  0.00           O  
ATOM   2946  OD2 ASP A 198      76.824  17.263  -5.655  1.00  0.00           O1-
ATOM   2947  H   ASP A 198      76.032  13.660  -5.070  1.00  0.00           H  
ATOM   2948  HA  ASP A 198      77.111  14.798  -2.677  1.00  0.00           H  
ATOM   2949 1HB  ASP A 198      75.006  15.775  -4.638  1.00  0.00           H  
ATOM   2950 2HB  ASP A 198      75.551  16.739  -3.272  1.00  0.00           H  
ATOM   2951  N   ILE A 199      73.959  13.864  -2.562  1.00  0.00           N  
ATOM   2952  CA  ILE A 199      72.851  13.583  -1.656  1.00  0.00           C  
ATOM   2953  C   ILE A 199      73.245  12.552  -0.606  1.00  0.00           C  
ATOM   2954  O   ILE A 199      72.892  12.680   0.566  1.00  0.00           O  
ATOM   2955  CB  ILE A 199      71.620  13.081  -2.433  1.00  0.00           C  
ATOM   2956  CG1 ILE A 199      71.047  14.201  -3.307  1.00  0.00           C  
ATOM   2957  CG2 ILE A 199      70.564  12.556  -1.474  1.00  0.00           C  
ATOM   2958  CD1 ILE A 199      70.010  13.730  -4.301  1.00  0.00           C  
ATOM   2959  H   ILE A 199      73.872  13.618  -3.537  1.00  0.00           H  
ATOM   2960  HA  ILE A 199      72.582  14.506  -1.143  1.00  0.00           H  
ATOM   2961  HB  ILE A 199      71.918  12.278  -3.107  1.00  0.00           H  
ATOM   2962 1HG1 ILE A 199      70.592  14.960  -2.671  1.00  0.00           H  
ATOM   2963 2HG1 ILE A 199      71.855  14.680  -3.860  1.00  0.00           H  
ATOM   2964 1HG2 ILE A 199      69.700  12.206  -2.040  1.00  0.00           H  
ATOM   2965 2HG2 ILE A 199      70.976  11.730  -0.895  1.00  0.00           H  
ATOM   2966 3HG2 ILE A 199      70.255  13.354  -0.800  1.00  0.00           H  
ATOM   2967 1HD1 ILE A 199      69.652  14.579  -4.882  1.00  0.00           H  
ATOM   2968 2HD1 ILE A 199      70.456  12.994  -4.970  1.00  0.00           H  
ATOM   2969 3HD1 ILE A 199      69.175  13.277  -3.768  1.00  0.00           H  
ATOM   2970  N   ILE A 200      73.980  11.531  -1.035  1.00  0.00           N  
ATOM   2971  CA  ILE A 200      74.423  10.475  -0.132  1.00  0.00           C  
ATOM   2972  C   ILE A 200      75.382  11.017   0.920  1.00  0.00           C  
ATOM   2973  O   ILE A 200      75.308  10.646   2.092  1.00  0.00           O  
ATOM   2974  CB  ILE A 200      75.106   9.336  -0.912  1.00  0.00           C  
ATOM   2975  CG1 ILE A 200      74.088   8.603  -1.788  1.00  0.00           C  
ATOM   2976  CG2 ILE A 200      75.784   8.368   0.045  1.00  0.00           C  
ATOM   2977  CD1 ILE A 200      74.711   7.652  -2.784  1.00  0.00           C  
ATOM   2978  H   ILE A 200      74.237  11.485  -2.010  1.00  0.00           H  
ATOM   2979  HA  ILE A 200      73.551  10.068   0.379  1.00  0.00           H  
ATOM   2980  HB  ILE A 200      75.857   9.754  -1.582  1.00  0.00           H  
ATOM   2981 1HG1 ILE A 200      73.405   8.037  -1.156  1.00  0.00           H  
ATOM   2982 2HG1 ILE A 200      73.492   9.331  -2.339  1.00  0.00           H  
ATOM   2983 1HG2 ILE A 200      76.261   7.569  -0.522  1.00  0.00           H  
ATOM   2984 2HG2 ILE A 200      76.537   8.898   0.628  1.00  0.00           H  
ATOM   2985 3HG2 ILE A 200      75.040   7.940   0.718  1.00  0.00           H  
ATOM   2986 1HD1 ILE A 200      73.925   7.171  -3.368  1.00  0.00           H  
ATOM   2987 2HD1 ILE A 200      75.372   8.205  -3.452  1.00  0.00           H  
ATOM   2988 3HD1 ILE A 200      75.283   6.893  -2.253  1.00  0.00           H  
ATOM   2989  N   SER A 201      76.282  11.897   0.495  1.00  0.00           N  
ATOM   2990  CA  SER A 201      77.258  12.493   1.400  1.00  0.00           C  
ATOM   2991  C   SER A 201      76.578  13.356   2.454  1.00  0.00           C  
ATOM   2992  O   SER A 201      76.957  13.336   3.626  1.00  0.00           O  
ATOM   2993  CB  SER A 201      78.254  13.325   0.618  1.00  0.00           C  
ATOM   2994  OG  SER A 201      79.034  12.518  -0.220  1.00  0.00           O  
ATOM   2995  H   SER A 201      76.290  12.161  -0.480  1.00  0.00           H  
ATOM   2996  HA  SER A 201      77.793  11.690   1.909  1.00  0.00           H  
ATOM   2997 1HB  SER A 201      77.722  14.066   0.023  1.00  0.00           H  
ATOM   2998 2HB  SER A 201      78.900  13.865   1.310  1.00  0.00           H  
ATOM   2999  HG  SER A 201      78.494  12.339  -0.994  1.00  0.00           H  
ATOM   3000  N   GLU A 202      75.572  14.114   2.031  1.00  0.00           N  
ATOM   3001  CA  GLU A 202      74.836  14.987   2.938  1.00  0.00           C  
ATOM   3002  C   GLU A 202      74.083  14.182   3.989  1.00  0.00           C  
ATOM   3003  O   GLU A 202      74.046  14.556   5.162  1.00  0.00           O  
ATOM   3004  CB  GLU A 202      73.856  15.865   2.156  1.00  0.00           C  
ATOM   3005  CG  GLU A 202      74.517  16.927   1.289  1.00  0.00           C  
ATOM   3006  CD  GLU A 202      73.529  17.721   0.481  1.00  0.00           C  
ATOM   3007  OE1 GLU A 202      72.368  17.386   0.500  1.00  0.00           O  
ATOM   3008  OE2 GLU A 202      73.933  18.665  -0.155  1.00  0.00           O1-
ATOM   3009  H   GLU A 202      75.311  14.084   1.056  1.00  0.00           H  
ATOM   3010  HA  GLU A 202      75.549  15.633   3.451  1.00  0.00           H  
ATOM   3011 1HB  GLU A 202      73.243  15.238   1.507  1.00  0.00           H  
ATOM   3012 2HB  GLU A 202      73.185  16.369   2.850  1.00  0.00           H  
ATOM   3013 1HG  GLU A 202      75.075  17.608   1.931  1.00  0.00           H  
ATOM   3014 2HG  GLU A 202      75.224  16.444   0.617  1.00  0.00           H  
ATOM   3015  N   THR A 203      73.485  13.074   3.561  1.00  0.00           N  
ATOM   3016  CA  THR A 203      72.733  12.213   4.465  1.00  0.00           C  
ATOM   3017  C   THR A 203      73.642  11.587   5.516  1.00  0.00           C  
ATOM   3018  O   THR A 203      73.277  11.489   6.688  1.00  0.00           O  
ATOM   3019  CB  THR A 203      71.997  11.104   3.690  1.00  0.00           C  
ATOM   3020  CG2 THR A 203      71.249  10.191   4.648  1.00  0.00           C  
ATOM   3021  OG1 THR A 203      71.067  11.695   2.773  1.00  0.00           O  
ATOM   3022  H   THR A 203      73.554  12.823   2.586  1.00  0.00           H  
ATOM   3023  HA  THR A 203      71.990  12.821   4.983  1.00  0.00           H  
ATOM   3024  HB  THR A 203      72.720  10.516   3.125  1.00  0.00           H  
ATOM   3025  HG1 THR A 203      71.536  11.989   1.988  1.00  0.00           H  
ATOM   3026 1HG2 THR A 203      70.735   9.413   4.083  1.00  0.00           H  
ATOM   3027 2HG2 THR A 203      71.954   9.731   5.340  1.00  0.00           H  
ATOM   3028 3HG2 THR A 203      70.518  10.773   5.210  1.00  0.00           H  
ATOM   3029  N   GLY A 204      74.826  11.164   5.088  1.00  0.00           N  
ATOM   3030  CA  GLY A 204      75.790  10.547   5.991  1.00  0.00           C  
ATOM   3031  C   GLY A 204      76.271  11.537   7.044  1.00  0.00           C  
ATOM   3032  O   GLY A 204      76.420  11.188   8.216  1.00  0.00           O  
ATOM   3033  H   GLY A 204      75.065  11.273   4.113  1.00  0.00           H  
ATOM   3034 1HA  GLY A 204      75.332   9.685   6.478  1.00  0.00           H  
ATOM   3035 2HA  GLY A 204      76.640  10.177   5.419  1.00  0.00           H  
ATOM   3036  N   LYS A 205      76.512  12.773   6.620  1.00  0.00           N  
ATOM   3037  CA  LYS A 205      76.977  13.816   7.527  1.00  0.00           C  
ATOM   3038  C   LYS A 205      75.925  14.139   8.580  1.00  0.00           C  
ATOM   3039  O   LYS A 205      76.247  14.336   9.752  1.00  0.00           O  
ATOM   3040  CB  LYS A 205      77.345  15.079   6.747  1.00  0.00           C  
ATOM   3041  CG  LYS A 205      77.897  16.210   7.604  1.00  0.00           C  
ATOM   3042  CD  LYS A 205      78.323  17.394   6.749  1.00  0.00           C  
ATOM   3043  CE  LYS A 205      78.963  18.486   7.595  1.00  0.00           C  
ATOM   3044  NZ  LYS A 205      77.999  19.080   8.559  1.00  0.00           N1+
ATOM   3045  H   LYS A 205      76.370  12.995   5.646  1.00  0.00           H  
ATOM   3046  HA  LYS A 205      77.866  13.454   8.044  1.00  0.00           H  
ATOM   3047 1HB  LYS A 205      78.093  14.835   5.992  1.00  0.00           H  
ATOM   3048 2HB  LYS A 205      76.464  15.454   6.225  1.00  0.00           H  
ATOM   3049 1HG  LYS A 205      77.134  16.538   8.311  1.00  0.00           H  
ATOM   3050 2HG  LYS A 205      78.758  15.851   8.167  1.00  0.00           H  
ATOM   3051 1HD  LYS A 205      79.039  17.062   5.997  1.00  0.00           H  
ATOM   3052 2HD  LYS A 205      77.452  17.806   6.240  1.00  0.00           H  
ATOM   3053 1HE  LYS A 205      79.803  18.070   8.148  1.00  0.00           H  
ATOM   3054 2HE  LYS A 205      79.340  19.276   6.944  1.00  0.00           H  
ATOM   3055 1HZ  LYS A 205      78.461  19.798   9.098  1.00  0.00           H  
ATOM   3056 2HZ  LYS A 205      77.223  19.486   8.054  1.00  0.00           H  
ATOM   3057 3HZ  LYS A 205      77.656  18.362   9.180  1.00  0.00           H  
ATOM   3058  N   ALA A 206      74.667  14.193   8.155  1.00  0.00           N  
ATOM   3059  CA  ALA A 206      73.565  14.493   9.062  1.00  0.00           C  
ATOM   3060  C   ALA A 206      73.402  13.402  10.112  1.00  0.00           C  
ATOM   3061  O   ALA A 206      73.157  13.687  11.285  1.00  0.00           O  
ATOM   3062  CB  ALA A 206      72.271  14.673   8.281  1.00  0.00           C  
ATOM   3063  H   ALA A 206      74.469  14.021   7.180  1.00  0.00           H  
ATOM   3064  HA  ALA A 206      73.796  15.423   9.580  1.00  0.00           H  
ATOM   3065 1HB  ALA A 206      71.458  14.897   8.972  1.00  0.00           H  
ATOM   3066 2HB  ALA A 206      72.384  15.495   7.574  1.00  0.00           H  
ATOM   3067 3HB  ALA A 206      72.043  13.757   7.738  1.00  0.00           H  
ATOM   3068  N   VAL A 207      73.539  12.151   9.684  1.00  0.00           N  
ATOM   3069  CA  VAL A 207      73.408  11.014  10.587  1.00  0.00           C  
ATOM   3070  C   VAL A 207      74.511  11.014  11.638  1.00  0.00           C  
ATOM   3071  O   VAL A 207      74.265  10.726  12.810  1.00  0.00           O  
ATOM   3072  CB  VAL A 207      73.458   9.694   9.794  1.00  0.00           C  
ATOM   3073  CG1 VAL A 207      73.513   8.506  10.742  1.00  0.00           C  
ATOM   3074  CG2 VAL A 207      72.250   9.596   8.875  1.00  0.00           C  
ATOM   3075  H   VAL A 207      73.738  11.984   8.708  1.00  0.00           H  
ATOM   3076  HA  VAL A 207      72.444  11.082  11.092  1.00  0.00           H  
ATOM   3077  HB  VAL A 207      74.371   9.672   9.200  1.00  0.00           H  
ATOM   3078 1HG1 VAL A 207      73.548   7.581  10.166  1.00  0.00           H  
ATOM   3079 2HG1 VAL A 207      74.404   8.577  11.366  1.00  0.00           H  
ATOM   3080 3HG1 VAL A 207      72.625   8.504  11.375  1.00  0.00           H  
ATOM   3081 1HG2 VAL A 207      72.292   8.661   8.317  1.00  0.00           H  
ATOM   3082 2HG2 VAL A 207      71.337   9.623   9.470  1.00  0.00           H  
ATOM   3083 3HG2 VAL A 207      72.254  10.434   8.178  1.00  0.00           H  
ATOM   3084  N   LEU A 208      75.727  11.339  11.212  1.00  0.00           N  
ATOM   3085  CA  LEU A 208      76.869  11.378  12.116  1.00  0.00           C  
ATOM   3086  C   LEU A 208      76.702  12.465  13.170  1.00  0.00           C  
ATOM   3087  O   LEU A 208      77.022  12.261  14.341  1.00  0.00           O  
ATOM   3088  CB  LEU A 208      78.161  11.618  11.325  1.00  0.00           C  
ATOM   3089  CG  LEU A 208      78.612  10.464  10.420  1.00  0.00           C  
ATOM   3090  CD1 LEU A 208      79.794  10.914   9.573  1.00  0.00           C  
ATOM   3091  CD2 LEU A 208      78.979   9.261  11.276  1.00  0.00           C  
ATOM   3092  H   LEU A 208      75.862  11.565  10.238  1.00  0.00           H  
ATOM   3093  HA  LEU A 208      76.941  10.416  12.623  1.00  0.00           H  
ATOM   3094 1HB  LEU A 208      78.026  12.498  10.698  1.00  0.00           H  
ATOM   3095 2HB  LEU A 208      78.967  11.820  12.030  1.00  0.00           H  
ATOM   3096  HG  LEU A 208      77.801  10.194   9.744  1.00  0.00           H  
ATOM   3097 1HD1 LEU A 208      80.114  10.094   8.930  1.00  0.00           H  
ATOM   3098 2HD1 LEU A 208      79.498  11.763   8.956  1.00  0.00           H  
ATOM   3099 3HD1 LEU A 208      80.617  11.206  10.223  1.00  0.00           H  
ATOM   3100 1HD2 LEU A 208      79.298   8.440  10.633  1.00  0.00           H  
ATOM   3101 2HD2 LEU A 208      79.791   9.530  11.952  1.00  0.00           H  
ATOM   3102 3HD2 LEU A 208      78.111   8.950  11.857  1.00  0.00           H  
ATOM   3103  N   GLU A 209      76.198  13.619  12.747  1.00  0.00           N  
ATOM   3104  CA  GLU A 209      75.988  14.741  13.653  1.00  0.00           C  
ATOM   3105  C   GLU A 209      74.937  14.410  14.706  1.00  0.00           C  
ATOM   3106  O   GLU A 209      75.089  14.754  15.878  1.00  0.00           O  
ATOM   3107  CB  GLU A 209      75.565  15.987  12.871  1.00  0.00           C  
ATOM   3108  CG  GLU A 209      76.662  16.587  12.003  1.00  0.00           C  
ATOM   3109  CD  GLU A 209      76.191  17.763  11.194  1.00  0.00           C  
ATOM   3110  OE1 GLU A 209      75.016  18.042  11.215  1.00  0.00           O  
ATOM   3111  OE2 GLU A 209      77.007  18.386  10.557  1.00  0.00           O1-
ATOM   3112  H   GLU A 209      75.955  13.723  11.773  1.00  0.00           H  
ATOM   3113  HA  GLU A 209      76.927  14.953  14.166  1.00  0.00           H  
ATOM   3114 1HB  GLU A 209      74.723  15.742  12.223  1.00  0.00           H  
ATOM   3115 2HB  GLU A 209      75.230  16.757  13.565  1.00  0.00           H  
ATOM   3116 1HG  GLU A 209      77.484  16.906  12.643  1.00  0.00           H  
ATOM   3117 2HG  GLU A 209      77.040  15.818  11.330  1.00  0.00           H  
ATOM   3118  N   VAL A 210      73.872  13.739  14.280  1.00  0.00           N  
ATOM   3119  CA  VAL A 210      72.794  13.359  15.184  1.00  0.00           C  
ATOM   3120  C   VAL A 210      73.280  12.368  16.234  1.00  0.00           C  
ATOM   3121  O   VAL A 210      72.917  12.463  17.407  1.00  0.00           O  
ATOM   3122  CB  VAL A 210      71.628  12.735  14.393  1.00  0.00           C  
ATOM   3123  CG1 VAL A 210      70.585  12.164  15.343  1.00  0.00           C  
ATOM   3124  CG2 VAL A 210      71.010  13.776  13.475  1.00  0.00           C  
ATOM   3125  H   VAL A 210      73.807  13.487  13.305  1.00  0.00           H  
ATOM   3126  HA  VAL A 210      72.433  14.255  15.690  1.00  0.00           H  
ATOM   3127  HB  VAL A 210      72.010  11.904  13.798  1.00  0.00           H  
ATOM   3128 1HG1 VAL A 210      69.770  11.726  14.767  1.00  0.00           H  
ATOM   3129 2HG1 VAL A 210      71.042  11.395  15.966  1.00  0.00           H  
ATOM   3130 3HG1 VAL A 210      70.195  12.961  15.976  1.00  0.00           H  
ATOM   3131 1HG2 VAL A 210      70.187  13.329  12.918  1.00  0.00           H  
ATOM   3132 2HG2 VAL A 210      70.635  14.609  14.070  1.00  0.00           H  
ATOM   3133 3HG2 VAL A 210      71.763  14.141  12.777  1.00  0.00           H  
ATOM   3134  N   VAL A 211      74.102  11.416  15.807  1.00  0.00           N  
ATOM   3135  CA  VAL A 211      74.640  10.405  16.709  1.00  0.00           C  
ATOM   3136  C   VAL A 211      75.545  11.031  17.761  1.00  0.00           C  
ATOM   3137  O   VAL A 211      75.505  10.654  18.932  1.00  0.00           O  
ATOM   3138  CB  VAL A 211      75.432   9.349  15.915  1.00  0.00           C  
ATOM   3139  CG1 VAL A 211      76.153   8.402  16.863  1.00  0.00           C  
ATOM   3140  CG2 VAL A 211      74.496   8.582  14.995  1.00  0.00           C  
ATOM   3141  H   VAL A 211      74.362  11.392  14.832  1.00  0.00           H  
ATOM   3142  HA  VAL A 211      73.807   9.913  17.213  1.00  0.00           H  
ATOM   3143  HB  VAL A 211      76.196   9.852  15.322  1.00  0.00           H  
ATOM   3144 1HG1 VAL A 211      76.709   7.662  16.286  1.00  0.00           H  
ATOM   3145 2HG1 VAL A 211      76.844   8.967  17.487  1.00  0.00           H  
ATOM   3146 3HG1 VAL A 211      75.423   7.894  17.495  1.00  0.00           H  
ATOM   3147 1HG2 VAL A 211      75.063   7.838  14.437  1.00  0.00           H  
ATOM   3148 2HG2 VAL A 211      73.729   8.085  15.588  1.00  0.00           H  
ATOM   3149 3HG2 VAL A 211      74.023   9.275  14.298  1.00  0.00           H  
ATOM   3150  N   ALA A 212      76.362  11.989  17.337  1.00  0.00           N  
ATOM   3151  CA  ALA A 212      77.281  12.670  18.242  1.00  0.00           C  
ATOM   3152  C   ALA A 212      76.525  13.468  19.296  1.00  0.00           C  
ATOM   3153  O   ALA A 212      76.903  13.482  20.467  1.00  0.00           O  
ATOM   3154  CB  ALA A 212      78.217  13.579  17.459  1.00  0.00           C  
ATOM   3155  H   ALA A 212      76.347  12.252  16.363  1.00  0.00           H  
ATOM   3156  HA  ALA A 212      77.872  11.913  18.757  1.00  0.00           H  
ATOM   3157 1HB  ALA A 212      78.897  14.081  18.149  1.00  0.00           H  
ATOM   3158 2HB  ALA A 212      78.793  12.985  16.750  1.00  0.00           H  
ATOM   3159 3HB  ALA A 212      77.634  14.324  16.920  1.00  0.00           H  
ATOM   3160  N   ARG A 213      75.455  14.133  18.873  1.00  0.00           N  
ATOM   3161  CA  ARG A 213      74.643  14.936  19.779  1.00  0.00           C  
ATOM   3162  C   ARG A 213      74.106  14.094  20.929  1.00  0.00           C  
ATOM   3163  O   ARG A 213      74.086  14.536  22.077  1.00  0.00           O  
ATOM   3164  CB  ARG A 213      73.480  15.573  19.033  1.00  0.00           C  
ATOM   3165  CG  ARG A 213      73.868  16.687  18.073  1.00  0.00           C  
ATOM   3166  CD  ARG A 213      72.689  17.218  17.342  1.00  0.00           C  
ATOM   3167  NE  ARG A 213      73.055  18.283  16.424  1.00  0.00           N  
ATOM   3168  CZ  ARG A 213      72.219  18.843  15.529  1.00  0.00           C  
ATOM   3169  NH1 ARG A 213      70.974  18.429  15.444  1.00  0.00           N1+
ATOM   3170  NH2 ARG A 213      72.649  19.808  14.735  1.00  0.00           N  
ATOM   3171  H   ARG A 213      75.198  14.081  17.898  1.00  0.00           H  
ATOM   3172  HA  ARG A 213      75.267  15.729  20.192  1.00  0.00           H  
ATOM   3173 1HB  ARG A 213      72.956  14.811  18.459  1.00  0.00           H  
ATOM   3174 2HB  ARG A 213      72.771  15.987  19.750  1.00  0.00           H  
ATOM   3175 1HG  ARG A 213      74.324  17.505  18.632  1.00  0.00           H  
ATOM   3176 2HG  ARG A 213      74.582  16.304  17.342  1.00  0.00           H  
ATOM   3177 1HD  ARG A 213      72.226  16.416  16.768  1.00  0.00           H  
ATOM   3178 2HD  ARG A 213      71.968  17.616  18.056  1.00  0.00           H  
ATOM   3179  HE  ARG A 213      74.006  18.629  16.459  1.00  0.00           H  
ATOM   3180 1HH1 ARG A 213      70.645  17.690  16.050  1.00  0.00           H  
ATOM   3181 2HH1 ARG A 213      70.347  18.848  14.773  1.00  0.00           H  
ATOM   3182 1HH2 ARG A 213      73.606  20.127  14.800  1.00  0.00           H  
ATOM   3183 2HH2 ARG A 213      72.022  20.227  14.064  1.00  0.00           H  
ATOM   3184  N   THR A 214      73.677  12.891  20.605  1.00  0.00           N  
ATOM   3185  CA  THR A 214      73.123  11.985  21.591  1.00  0.00           C  
ATOM   3186  C   THR A 214      74.105  11.708  22.722  1.00  0.00           C  
ATOM   3187  O   THR A 214      73.710  11.297  23.813  1.00  0.00           O  
ATOM   3188  CB  THR A 214      72.701  10.656  20.936  1.00  0.00           C  
ATOM   3189  CG2 THR A 214      71.626  10.897  19.886  1.00  0.00           C  
ATOM   3190  OG1 THR A 214      73.839  10.043  20.317  1.00  0.00           O  
ATOM   3191  H   THR A 214      73.736  12.589  19.642  1.00  0.00           H  
ATOM   3192  HA  THR A 214      72.238  12.448  22.027  1.00  0.00           H  
ATOM   3193  HB  THR A 214      72.311   9.982  21.698  1.00  0.00           H  
ATOM   3194  HG1 THR A 214      74.363   9.595  20.986  1.00  0.00           H  
ATOM   3195 1HG2 THR A 214      71.341   9.947  19.434  1.00  0.00           H  
ATOM   3196 2HG2 THR A 214      70.755  11.352  20.355  1.00  0.00           H  
ATOM   3197 3HG2 THR A 214      72.013  11.563  19.116  1.00  0.00           H  
ATOM   3198  N   GLY A 215      75.386  11.934  22.461  1.00  0.00           N  
ATOM   3199  CA  GLY A 215      76.437  11.547  23.393  1.00  0.00           C  
ATOM   3200  C   GLY A 215      76.614  10.033  23.395  1.00  0.00           C  
ATOM   3201  O   GLY A 215      76.602   9.398  24.449  1.00  0.00           O  
ATOM   3202  H   GLY A 215      75.639  12.385  21.593  1.00  0.00           H  
ATOM   3203 1HA  GLY A 215      77.371  12.034  23.111  1.00  0.00           H  
ATOM   3204 2HA  GLY A 215      76.182  11.896  24.393  1.00  0.00           H  
ATOM   3205  N   ALA A 216      76.777   9.477  22.199  1.00  0.00           N  
ATOM   3206  CA  ALA A 216      76.864   8.036  21.993  1.00  0.00           C  
ATOM   3207  C   ALA A 216      78.185   7.471  22.503  1.00  0.00           C  
ATOM   3208  O   ALA A 216      79.231   8.109  22.386  1.00  0.00           O  
ATOM   3209  CB  ALA A 216      76.686   7.706  20.518  1.00  0.00           C  
ATOM   3210  H   ALA A 216      76.845  10.070  21.385  1.00  0.00           H  
ATOM   3211  HA  ALA A 216      76.063   7.564  22.561  1.00  0.00           H  
ATOM   3212 1HB  ALA A 216      76.748   6.626  20.377  1.00  0.00           H  
ATOM   3213 2HB  ALA A 216      75.711   8.060  20.182  1.00  0.00           H  
ATOM   3214 3HB  ALA A 216      77.469   8.192  19.939  1.00  0.00           H  
ATOM   3215  N   PRO A 217      78.126   6.271  23.067  1.00  0.00           N  
ATOM   3216  CA  PRO A 217      79.323   5.551  23.477  1.00  0.00           C  
ATOM   3217  C   PRO A 217      80.141   5.088  22.283  1.00  0.00           C  
ATOM   3218  O   PRO A 217      79.592   4.768  21.229  1.00  0.00           O  
ATOM   3219  CB  PRO A 217      78.756   4.365  24.264  1.00  0.00           C  
ATOM   3220  CG  PRO A 217      77.390   4.171  23.699  1.00  0.00           C  
ATOM   3221  CD  PRO A 217      76.927   5.562  23.353  1.00  0.00           C  
ATOM   3222  HA  PRO A 217      79.931   6.200  24.126  1.00  0.00           H  
ATOM   3223 1HB  PRO A 217      79.401   3.484  24.133  1.00  0.00           H  
ATOM   3224 2HB  PRO A 217      78.744   4.598  25.338  1.00  0.00           H  
ATOM   3225 1HG  PRO A 217      77.433   3.510  22.820  1.00  0.00           H  
ATOM   3226 2HG  PRO A 217      76.740   3.680  24.436  1.00  0.00           H  
ATOM   3227 1HD  PRO A 217      76.279   5.523  22.466  1.00  0.00           H  
ATOM   3228 2HD  PRO A 217      76.388   5.992  24.211  1.00  0.00           H  
ATOM   3229  N   PRO A 218      81.471   5.008  22.319  1.00  0.00           N  
ATOM   3230  CA  PRO A 218      82.278   4.974  21.107  1.00  0.00           C  
ATOM   3231  C   PRO A 218      81.774   3.914  20.149  1.00  0.00           C  
ATOM   3232  O   PRO A 218      81.960   4.020  18.937  1.00  0.00           O  
ATOM   3233  CB  PRO A 218      83.679   4.642  21.630  1.00  0.00           C  
ATOM   3234  CG  PRO A 218      83.431   3.987  22.946  1.00  0.00           C  
ATOM   3235  CD  PRO A 218      82.227   4.702  23.501  1.00  0.00           C  
ATOM   3236  HA  PRO A 218      82.260   5.967  20.633  1.00  0.00           H  
ATOM   3237 1HB  PRO A 218      84.200   3.985  20.919  1.00  0.00           H  
ATOM   3238 2HB  PRO A 218      84.276   5.561  21.718  1.00  0.00           H  
ATOM   3239 1HG  PRO A 218      83.257   2.910  22.809  1.00  0.00           H  
ATOM   3240 2HG  PRO A 218      84.316   4.086  23.592  1.00  0.00           H  
ATOM   3241 1HD  PRO A 218      81.677   4.028  24.173  1.00  0.00           H  
ATOM   3242 2HD  PRO A 218      82.552   5.606  24.037  1.00  0.00           H  
ATOM   3243  N   GLU A 219      81.135   2.891  20.700  1.00  0.00           N  
ATOM   3244  CA  GLU A 219      80.609   1.804  19.883  1.00  0.00           C  
ATOM   3245  C   GLU A 219      79.637   2.325  18.832  1.00  0.00           C  
ATOM   3246  O   GLU A 219      79.721   1.959  17.660  1.00  0.00           O  
ATOM   3247  CB  GLU A 219      79.913   0.763  20.762  1.00  0.00           C  
ATOM   3248  CG  GLU A 219      80.849  -0.009  21.682  1.00  0.00           C  
ATOM   3249  CD  GLU A 219      81.191   0.746  22.936  1.00  0.00           C  
ATOM   3250  OE1 GLU A 219      80.708   1.841  23.099  1.00  0.00           O  
ATOM   3251  OE2 GLU A 219      81.937   0.227  23.733  1.00  0.00           O1-
ATOM   3252  H   GLU A 219      81.015   2.869  21.702  1.00  0.00           H  
ATOM   3253  HA  GLU A 219      81.441   1.325  19.366  1.00  0.00           H  
ATOM   3254 1HB  GLU A 219      79.164   1.254  21.384  1.00  0.00           H  
ATOM   3255 2HB  GLU A 219      79.393   0.042  20.132  1.00  0.00           H  
ATOM   3256 1HG  GLU A 219      80.376  -0.951  21.957  1.00  0.00           H  
ATOM   3257 2HG  GLU A 219      81.766  -0.239  21.140  1.00  0.00           H  
ATOM   3258  N   LEU A 220      78.715   3.182  19.260  1.00  0.00           N  
ATOM   3259  CA  LEU A 220      77.725   3.754  18.357  1.00  0.00           C  
ATOM   3260  C   LEU A 220      78.383   4.640  17.307  1.00  0.00           C  
ATOM   3261  O   LEU A 220      78.005   4.615  16.135  1.00  0.00           O  
ATOM   3262  CB  LEU A 220      76.695   4.569  19.148  1.00  0.00           C  
ATOM   3263  CG  LEU A 220      75.754   3.759  20.049  1.00  0.00           C  
ATOM   3264  CD1 LEU A 220      74.919   4.707  20.897  1.00  0.00           C  
ATOM   3265  CD2 LEU A 220      74.868   2.869  19.188  1.00  0.00           C  
ATOM   3266  H   LEU A 220      78.700   3.442  20.235  1.00  0.00           H  
ATOM   3267  HA  LEU A 220      77.211   2.940  17.846  1.00  0.00           H  
ATOM   3268 1HB  LEU A 220      77.225   5.281  19.779  1.00  0.00           H  
ATOM   3269 2HB  LEU A 220      76.078   5.128  18.444  1.00  0.00           H  
ATOM   3270  HG  LEU A 220      76.344   3.138  20.725  1.00  0.00           H  
ATOM   3271 1HD1 LEU A 220      74.252   4.131  21.538  1.00  0.00           H  
ATOM   3272 2HD1 LEU A 220      75.577   5.317  21.517  1.00  0.00           H  
ATOM   3273 3HD1 LEU A 220      74.330   5.354  20.248  1.00  0.00           H  
ATOM   3274 1HD2 LEU A 220      74.200   2.293  19.829  1.00  0.00           H  
ATOM   3275 2HD2 LEU A 220      74.277   3.489  18.514  1.00  0.00           H  
ATOM   3276 3HD2 LEU A 220      75.490   2.190  18.607  1.00  0.00           H  
ATOM   3277  N   LEU A 221      79.369   5.421  17.732  1.00  0.00           N  
ATOM   3278  CA  LEU A 221      80.083   6.316  16.828  1.00  0.00           C  
ATOM   3279  C   LEU A 221      80.855   5.532  15.775  1.00  0.00           C  
ATOM   3280  O   LEU A 221      80.885   5.909  14.604  1.00  0.00           O  
ATOM   3281  CB  LEU A 221      81.047   7.210  17.618  1.00  0.00           C  
ATOM   3282  CG  LEU A 221      81.772   8.289  16.803  1.00  0.00           C  
ATOM   3283  CD1 LEU A 221      82.931   7.657  16.044  1.00  0.00           C  
ATOM   3284  CD2 LEU A 221      80.790   8.952  15.850  1.00  0.00           C  
ATOM   3285  H   LEU A 221      79.632   5.394  18.707  1.00  0.00           H  
ATOM   3286  HA  LEU A 221      79.354   6.947  16.321  1.00  0.00           H  
ATOM   3287 1HB  LEU A 221      80.487   7.711  18.407  1.00  0.00           H  
ATOM   3288 2HB  LEU A 221      81.804   6.580  18.082  1.00  0.00           H  
ATOM   3289  HG  LEU A 221      82.185   9.039  17.479  1.00  0.00           H  
ATOM   3290 1HD1 LEU A 221      83.447   8.425  15.465  1.00  0.00           H  
ATOM   3291 2HD1 LEU A 221      83.628   7.208  16.751  1.00  0.00           H  
ATOM   3292 3HD1 LEU A 221      82.550   6.891  15.371  1.00  0.00           H  
ATOM   3293 1HD2 LEU A 221      81.305   9.719  15.272  1.00  0.00           H  
ATOM   3294 2HD2 LEU A 221      80.377   8.203  15.173  1.00  0.00           H  
ATOM   3295 3HD2 LEU A 221      79.981   9.409  16.421  1.00  0.00           H  
ATOM   3296  N   LYS A 222      81.481   4.439  16.198  1.00  0.00           N  
ATOM   3297  CA  LYS A 222      82.256   3.601  15.291  1.00  0.00           C  
ATOM   3298  C   LYS A 222      81.362   2.956  14.239  1.00  0.00           C  
ATOM   3299  O   LYS A 222      81.727   2.871  13.067  1.00  0.00           O  
ATOM   3300  CB  LYS A 222      83.011   2.524  16.070  1.00  0.00           C  
ATOM   3301  CG  LYS A 222      83.853   1.595  15.206  1.00  0.00           C  
ATOM   3302  CD  LYS A 222      83.104   0.310  14.883  1.00  0.00           C  
ATOM   3303  CE  LYS A 222      82.974  -0.580  16.112  1.00  0.00           C  
ATOM   3304  NZ  LYS A 222      82.203  -1.818  15.823  1.00  0.00           N1+
ATOM   3305  H   LYS A 222      81.418   4.183  17.172  1.00  0.00           H  
ATOM   3306  HA  LYS A 222      82.981   4.229  14.772  1.00  0.00           H  
ATOM   3307 1HB  LYS A 222      83.674   2.997  16.795  1.00  0.00           H  
ATOM   3308 2HB  LYS A 222      82.302   1.911  16.627  1.00  0.00           H  
ATOM   3309 1HG  LYS A 222      84.111   2.099  14.274  1.00  0.00           H  
ATOM   3310 2HG  LYS A 222      84.775   1.346  15.730  1.00  0.00           H  
ATOM   3311 1HD  LYS A 222      82.107   0.553  14.514  1.00  0.00           H  
ATOM   3312 2HD  LYS A 222      83.637  -0.237  14.106  1.00  0.00           H  
ATOM   3313 1HE  LYS A 222      83.966  -0.858  16.464  1.00  0.00           H  
ATOM   3314 2HE  LYS A 222      82.471  -0.030  16.907  1.00  0.00           H  
ATOM   3315 1HZ  LYS A 222      82.139  -2.379  16.660  1.00  0.00           H  
ATOM   3316 2HZ  LYS A 222      81.273  -1.572  15.512  1.00  0.00           H  
ATOM   3317 3HZ  LYS A 222      82.670  -2.345  15.100  1.00  0.00           H  
ATOM   3318  N   GLU A 223      80.188   2.501  14.664  1.00  0.00           N  
ATOM   3319  CA  GLU A 223      79.241   1.862  13.759  1.00  0.00           C  
ATOM   3320  C   GLU A 223      78.735   2.844  12.710  1.00  0.00           C  
ATOM   3321  O   GLU A 223      78.594   2.497  11.538  1.00  0.00           O  
ATOM   3322  CB  GLU A 223      78.061   1.285  14.543  1.00  0.00           C  
ATOM   3323  CG  GLU A 223      78.410   0.087  15.414  1.00  0.00           C  
ATOM   3324  CD  GLU A 223      78.863  -1.104  14.617  1.00  0.00           C  
ATOM   3325  OE1 GLU A 223      78.314  -1.336  13.567  1.00  0.00           O  
ATOM   3326  OE2 GLU A 223      79.760  -1.783  15.059  1.00  0.00           O1-
ATOM   3327  H   GLU A 223      79.947   2.599  15.640  1.00  0.00           H  
ATOM   3328  HA  GLU A 223      79.750   1.047  13.243  1.00  0.00           H  
ATOM   3329 1HB  GLU A 223      77.640   2.057  15.188  1.00  0.00           H  
ATOM   3330 2HB  GLU A 223      77.279   0.976  13.848  1.00  0.00           H  
ATOM   3331 1HG  GLU A 223      79.205   0.372  16.103  1.00  0.00           H  
ATOM   3332 2HG  GLU A 223      77.536  -0.187  16.004  1.00  0.00           H  
ATOM   3333  N   ALA A 224      78.463   4.072  13.137  1.00  0.00           N  
ATOM   3334  CA  ALA A 224      77.972   5.107  12.235  1.00  0.00           C  
ATOM   3335  C   ALA A 224      79.016   5.461  11.183  1.00  0.00           C  
ATOM   3336  O   ALA A 224      78.691   5.654  10.012  1.00  0.00           O  
ATOM   3337  CB  ALA A 224      77.571   6.348  13.019  1.00  0.00           C  
ATOM   3338  H   ALA A 224      78.599   4.295  14.113  1.00  0.00           H  
ATOM   3339  HA  ALA A 224      77.096   4.717  11.717  1.00  0.00           H  
ATOM   3340 1HB  ALA A 224      77.207   7.110  12.331  1.00  0.00           H  
ATOM   3341 2HB  ALA A 224      76.782   6.091  13.726  1.00  0.00           H  
ATOM   3342 3HB  ALA A 224      78.433   6.730  13.561  1.00  0.00           H  
ATOM   3343  N   ALA A 225      80.272   5.544  11.608  1.00  0.00           N  
ATOM   3344  CA  ALA A 225      81.366   5.875  10.702  1.00  0.00           C  
ATOM   3345  C   ALA A 225      81.556   4.791   9.649  1.00  0.00           C  
ATOM   3346  O   ALA A 225      81.793   5.086   8.478  1.00  0.00           O  
ATOM   3347  CB  ALA A 225      82.655   6.086  11.484  1.00  0.00           C  
ATOM   3348  H   ALA A 225      80.474   5.374  12.582  1.00  0.00           H  
ATOM   3349  HA  ALA A 225      81.110   6.800  10.186  1.00  0.00           H  
ATOM   3350 1HB  ALA A 225      83.462   6.332  10.794  1.00  0.00           H  
ATOM   3351 2HB  ALA A 225      82.521   6.903  12.192  1.00  0.00           H  
ATOM   3352 3HB  ALA A 225      82.905   5.175  12.024  1.00  0.00           H  
ATOM   3353  N   ASP A 226      81.451   3.536  10.072  1.00  0.00           N  
ATOM   3354  CA  ASP A 226      81.610   2.406   9.165  1.00  0.00           C  
ATOM   3355  C   ASP A 226      80.508   2.382   8.114  1.00  0.00           C  
ATOM   3356  O   ASP A 226      80.762   2.104   6.941  1.00  0.00           O  
ATOM   3357  CB  ASP A 226      81.608   1.089   9.945  1.00  0.00           C  
ATOM   3358  CG  ASP A 226      81.938  -0.116   9.072  1.00  0.00           C  
ATOM   3359  OD1 ASP A 226      82.967  -0.103   8.441  1.00  0.00           O  
ATOM   3360  OD2 ASP A 226      81.158  -1.037   9.048  1.00  0.00           O1-
ATOM   3361  H   ASP A 226      81.255   3.360  11.047  1.00  0.00           H  
ATOM   3362  HA  ASP A 226      82.568   2.506   8.652  1.00  0.00           H  
ATOM   3363 1HB  ASP A 226      82.337   1.144  10.753  1.00  0.00           H  
ATOM   3364 2HB  ASP A 226      80.628   0.934  10.396  1.00  0.00           H  
ATOM   3365  N   ALA A 227      79.284   2.675   8.541  1.00  0.00           N  
ATOM   3366  CA  ALA A 227      78.140   2.688   7.637  1.00  0.00           C  
ATOM   3367  C   ALA A 227      78.280   3.782   6.587  1.00  0.00           C  
ATOM   3368  O   ALA A 227      77.966   3.575   5.415  1.00  0.00           O  
ATOM   3369  CB  ALA A 227      76.849   2.869   8.421  1.00  0.00           C  
ATOM   3370  H   ALA A 227      79.143   2.894   9.517  1.00  0.00           H  
ATOM   3371  HA  ALA A 227      78.108   1.730   7.119  1.00  0.00           H  
ATOM   3372 1HB  ALA A 227      76.003   2.877   7.731  1.00  0.00           H  
ATOM   3373 2HB  ALA A 227      76.733   2.048   9.127  1.00  0.00           H  
ATOM   3374 3HB  ALA A 227      76.881   3.812   8.963  1.00  0.00           H  
ATOM   3375  N   VAL A 228      78.755   4.947   7.015  1.00  0.00           N  
ATOM   3376  CA  VAL A 228      78.938   6.078   6.112  1.00  0.00           C  
ATOM   3377  C   VAL A 228      79.995   5.776   5.058  1.00  0.00           C  
ATOM   3378  O   VAL A 228      79.835   6.120   3.887  1.00  0.00           O  
ATOM   3379  CB  VAL A 228      79.350   7.334   6.904  1.00  0.00           C  
ATOM   3380  CG1 VAL A 228      79.726   8.462   5.954  1.00  0.00           C  
ATOM   3381  CG2 VAL A 228      78.218   7.759   7.826  1.00  0.00           C  
ATOM   3382  H   VAL A 228      78.994   5.053   7.990  1.00  0.00           H  
ATOM   3383  HA  VAL A 228      77.990   6.276   5.609  1.00  0.00           H  
ATOM   3384  HB  VAL A 228      80.236   7.103   7.495  1.00  0.00           H  
ATOM   3385 1HG1 VAL A 228      80.015   9.342   6.531  1.00  0.00           H  
ATOM   3386 2HG1 VAL A 228      80.561   8.148   5.329  1.00  0.00           H  
ATOM   3387 3HG1 VAL A 228      78.871   8.708   5.324  1.00  0.00           H  
ATOM   3388 1HG2 VAL A 228      78.517   8.647   8.383  1.00  0.00           H  
ATOM   3389 2HG2 VAL A 228      77.331   7.983   7.233  1.00  0.00           H  
ATOM   3390 3HG2 VAL A 228      77.994   6.951   8.523  1.00  0.00           H  
ATOM   3391  N   SER A 229      81.077   5.132   5.482  1.00  0.00           N  
ATOM   3392  CA  SER A 229      82.165   4.782   4.576  1.00  0.00           C  
ATOM   3393  C   SER A 229      81.704   3.782   3.522  1.00  0.00           C  
ATOM   3394  O   SER A 229      82.064   3.890   2.350  1.00  0.00           O  
ATOM   3395  CB  SER A 229      83.331   4.207   5.357  1.00  0.00           C  
ATOM   3396  OG  SER A 229      83.899   5.175   6.195  1.00  0.00           O  
ATOM   3397  H   SER A 229      81.147   4.877   6.457  1.00  0.00           H  
ATOM   3398  HA  SER A 229      82.496   5.689   4.066  1.00  0.00           H  
ATOM   3399 1HB  SER A 229      82.988   3.362   5.953  1.00  0.00           H  
ATOM   3400 2HB  SER A 229      84.084   3.835   4.664  1.00  0.00           H  
ATOM   3401  HG  SER A 229      83.333   5.221   6.969  1.00  0.00           H  
ATOM   3402  N   LYS A 230      80.905   2.809   3.947  1.00  0.00           N  
ATOM   3403  CA  LYS A 230      80.394   1.789   3.041  1.00  0.00           C  
ATOM   3404  C   LYS A 230      79.473   2.395   1.991  1.00  0.00           C  
ATOM   3405  O   LYS A 230      79.522   2.023   0.818  1.00  0.00           O  
ATOM   3406  CB  LYS A 230      79.655   0.700   3.822  1.00  0.00           C  
ATOM   3407  CG  LYS A 230      80.558  -0.192   4.664  1.00  0.00           C  
ATOM   3408  CD  LYS A 230      79.751  -1.234   5.424  1.00  0.00           C  
ATOM   3409  CE  LYS A 230      80.651  -2.119   6.275  1.00  0.00           C  
ATOM   3410  NZ  LYS A 230      79.871  -3.119   7.055  1.00  0.00           N1+
ATOM   3411  H   LYS A 230      80.646   2.776   4.923  1.00  0.00           H  
ATOM   3412  HA  LYS A 230      81.237   1.333   2.521  1.00  0.00           H  
ATOM   3413 1HB  LYS A 230      78.926   1.161   4.488  1.00  0.00           H  
ATOM   3414 2HB  LYS A 230      79.108   0.062   3.128  1.00  0.00           H  
ATOM   3415 1HG  LYS A 230      81.274  -0.699   4.017  1.00  0.00           H  
ATOM   3416 2HG  LYS A 230      81.110   0.420   5.377  1.00  0.00           H  
ATOM   3417 1HD  LYS A 230      79.030  -0.733   6.073  1.00  0.00           H  
ATOM   3418 2HD  LYS A 230      79.206  -1.859   4.717  1.00  0.00           H  
ATOM   3419 1HE  LYS A 230      81.354  -2.646   5.632  1.00  0.00           H  
ATOM   3420 2HE  LYS A 230      81.220  -1.500   6.968  1.00  0.00           H  
ATOM   3421 1HZ  LYS A 230      80.503  -3.684   7.604  1.00  0.00           H  
ATOM   3422 2HZ  LYS A 230      79.228  -2.640   7.669  1.00  0.00           H  
ATOM   3423 3HZ  LYS A 230      79.355  -3.711   6.421  1.00  0.00           H  
ATOM   3424  N   ALA A 231      78.632   3.330   2.419  1.00  0.00           N  
ATOM   3425  CA  ALA A 231      77.696   3.991   1.516  1.00  0.00           C  
ATOM   3426  C   ALA A 231      78.432   4.812   0.465  1.00  0.00           C  
ATOM   3427  O   ALA A 231      78.054   4.821  -0.707  1.00  0.00           O  
ATOM   3428  CB  ALA A 231      76.736   4.874   2.300  1.00  0.00           C  
ATOM   3429  H   ALA A 231      78.641   3.591   3.394  1.00  0.00           H  
ATOM   3430  HA  ALA A 231      77.124   3.221   0.998  1.00  0.00           H  
ATOM   3431 1HB  ALA A 231      76.044   5.361   1.613  1.00  0.00           H  
ATOM   3432 2HB  ALA A 231      76.175   4.264   3.008  1.00  0.00           H  
ATOM   3433 3HB  ALA A 231      77.300   5.631   2.843  1.00  0.00           H  
ATOM   3434  N   MET A 232      79.485   5.503   0.891  1.00  0.00           N  
ATOM   3435  CA  MET A 232      80.276   6.329  -0.013  1.00  0.00           C  
ATOM   3436  C   MET A 232      80.974   5.479  -1.067  1.00  0.00           C  
ATOM   3437  O   MET A 232      81.036   5.852  -2.238  1.00  0.00           O  
ATOM   3438  CB  MET A 232      81.298   7.144   0.776  1.00  0.00           C  
ATOM   3439  CG  MET A 232      80.691   8.187   1.705  1.00  0.00           C  
ATOM   3440  SD  MET A 232      79.704   9.413   0.824  1.00  0.00           S  
ATOM   3441  CE  MET A 232      78.057   8.756   1.062  1.00  0.00           C  
ATOM   3442  H   MET A 232      79.743   5.453   1.866  1.00  0.00           H  
ATOM   3443  HA  MET A 232      79.606   7.013  -0.532  1.00  0.00           H  
ATOM   3444 1HB  MET A 232      81.910   6.475   1.380  1.00  0.00           H  
ATOM   3445 2HB  MET A 232      81.964   7.662   0.084  1.00  0.00           H  
ATOM   3446 1HG  MET A 232      80.054   7.693   2.438  1.00  0.00           H  
ATOM   3447 2HG  MET A 232      81.487   8.704   2.240  1.00  0.00           H  
ATOM   3448 1HE  MET A 232      77.331   9.406   0.573  1.00  0.00           H  
ATOM   3449 2HE  MET A 232      77.997   7.755   0.630  1.00  0.00           H  
ATOM   3450 3HE  MET A 232      77.835   8.704   2.128  1.00  0.00           H  
ATOM   3451  N   LYS A 233      81.499   4.334  -0.643  1.00  0.00           N  
ATOM   3452  CA  LYS A 233      82.195   3.428  -1.551  1.00  0.00           C  
ATOM   3453  C   LYS A 233      81.247   2.867  -2.603  1.00  0.00           C  
ATOM   3454  O   LYS A 233      81.604   2.751  -3.775  1.00  0.00           O  
ATOM   3455  CB  LYS A 233      82.850   2.287  -0.771  1.00  0.00           C  
ATOM   3456  CG  LYS A 233      83.663   1.325  -1.627  1.00  0.00           C  
ATOM   3457  CD  LYS A 233      84.356   0.275  -0.772  1.00  0.00           C  
ATOM   3458  CE  LYS A 233      85.157  -0.696  -1.627  1.00  0.00           C  
ATOM   3459  NZ  LYS A 233      85.841  -1.729  -0.804  1.00  0.00           N1+
ATOM   3460  H   LYS A 233      81.413   4.085   0.331  1.00  0.00           H  
ATOM   3461  HA  LYS A 233      82.974   3.989  -2.068  1.00  0.00           H  
ATOM   3462 1HB  LYS A 233      83.511   2.699  -0.009  1.00  0.00           H  
ATOM   3463 2HB  LYS A 233      82.080   1.709  -0.258  1.00  0.00           H  
ATOM   3464 1HG  LYS A 233      83.004   0.825  -2.338  1.00  0.00           H  
ATOM   3465 2HG  LYS A 233      84.415   1.882  -2.184  1.00  0.00           H  
ATOM   3466 1HD  LYS A 233      85.028   0.766  -0.067  1.00  0.00           H  
ATOM   3467 2HD  LYS A 233      83.611  -0.284  -0.206  1.00  0.00           H  
ATOM   3468 1HE  LYS A 233      84.493  -1.192  -2.333  1.00  0.00           H  
ATOM   3469 2HE  LYS A 233      85.908  -0.147  -2.194  1.00  0.00           H  
ATOM   3470 1HZ  LYS A 233      86.361  -2.351  -1.406  1.00  0.00           H  
ATOM   3471 2HZ  LYS A 233      86.475  -1.280  -0.157  1.00  0.00           H  
ATOM   3472 3HZ  LYS A 233      85.154  -2.258  -0.287  1.00  0.00           H  
ATOM   3473  N   GLU A 234      80.037   2.520  -2.177  1.00  0.00           N  
ATOM   3474  CA  GLU A 234      79.035   1.970  -3.082  1.00  0.00           C  
ATOM   3475  C   GLU A 234      78.620   2.993  -4.132  1.00  0.00           C  
ATOM   3476  O   GLU A 234      78.447   2.659  -5.304  1.00  0.00           O  
ATOM   3477  CB  GLU A 234      77.808   1.502  -2.298  1.00  0.00           C  
ATOM   3478  CG  GLU A 234      78.046   0.272  -1.432  1.00  0.00           C  
ATOM   3479  CD  GLU A 234      76.840  -0.116  -0.622  1.00  0.00           C  
ATOM   3480  OE1 GLU A 234      75.878   0.613  -0.638  1.00  0.00           O  
ATOM   3481  OE2 GLU A 234      76.882  -1.142   0.014  1.00  0.00           O1-
ATOM   3482  H   GLU A 234      79.806   2.641  -1.201  1.00  0.00           H  
ATOM   3483  HA  GLU A 234      79.469   1.112  -3.597  1.00  0.00           H  
ATOM   3484 1HB  GLU A 234      77.463   2.306  -1.648  1.00  0.00           H  
ATOM   3485 2HB  GLU A 234      76.999   1.272  -2.990  1.00  0.00           H  
ATOM   3486 1HG  GLU A 234      78.321  -0.563  -2.075  1.00  0.00           H  
ATOM   3487 2HG  GLU A 234      78.880   0.469  -0.761  1.00  0.00           H  
ATOM   3488  N   ALA A 235      78.459   4.241  -3.704  1.00  0.00           N  
ATOM   3489  CA  ALA A 235      78.065   5.315  -4.606  1.00  0.00           C  
ATOM   3490  C   ALA A 235      79.135   5.573  -5.658  1.00  0.00           C  
ATOM   3491  O   ALA A 235      78.828   5.794  -6.830  1.00  0.00           O  
ATOM   3492  CB  ALA A 235      77.777   6.586  -3.821  1.00  0.00           C  
ATOM   3493  H   ALA A 235      78.616   4.450  -2.729  1.00  0.00           H  
ATOM   3494  HA  ALA A 235      77.156   5.006  -5.123  1.00  0.00           H  
ATOM   3495 1HB  ALA A 235      77.483   7.379  -4.508  1.00  0.00           H  
ATOM   3496 2HB  ALA A 235      76.970   6.402  -3.112  1.00  0.00           H  
ATOM   3497 3HB  ALA A 235      78.672   6.889  -3.280  1.00  0.00           H  
ATOM   3498  N   VAL A 236      80.394   5.542  -5.234  1.00  0.00           N  
ATOM   3499  CA  VAL A 236      81.514   5.773  -6.139  1.00  0.00           C  
ATOM   3500  C   VAL A 236      81.605   4.677  -7.193  1.00  0.00           C  
ATOM   3501  O   VAL A 236      81.867   4.950  -8.365  1.00  0.00           O  
ATOM   3502  CB  VAL A 236      82.835   5.833  -5.349  1.00  0.00           C  
ATOM   3503  CG1 VAL A 236      84.021   5.883  -6.300  1.00  0.00           C  
ATOM   3504  CG2 VAL A 236      82.831   7.043  -4.426  1.00  0.00           C  
ATOM   3505  H   VAL A 236      80.580   5.354  -4.260  1.00  0.00           H  
ATOM   3506  HA  VAL A 236      81.361   6.730  -6.641  1.00  0.00           H  
ATOM   3507  HB  VAL A 236      82.935   4.923  -4.758  1.00  0.00           H  
ATOM   3508 1HG1 VAL A 236      84.947   5.926  -5.724  1.00  0.00           H  
ATOM   3509 2HG1 VAL A 236      84.024   4.991  -6.926  1.00  0.00           H  
ATOM   3510 3HG1 VAL A 236      83.946   6.770  -6.929  1.00  0.00           H  
ATOM   3511 1HG2 VAL A 236      83.768   7.078  -3.870  1.00  0.00           H  
ATOM   3512 2HG2 VAL A 236      82.725   7.951  -5.018  1.00  0.00           H  
ATOM   3513 3HG2 VAL A 236      81.998   6.965  -3.727  1.00  0.00           H  
ATOM   3514  N   GLU A 237      81.387   3.437  -6.770  1.00  0.00           N  
ATOM   3515  CA  GLU A 237      81.443   2.297  -7.676  1.00  0.00           C  
ATOM   3516  C   GLU A 237      80.343   2.372  -8.727  1.00  0.00           C  
ATOM   3517  O   GLU A 237      80.570   2.073  -9.900  1.00  0.00           O  
ATOM   3518  CB  GLU A 237      81.324   0.987  -6.893  1.00  0.00           C  
ATOM   3519  CG  GLU A 237      82.533   0.661  -6.027  1.00  0.00           C  
ATOM   3520  CD  GLU A 237      82.352  -0.593  -5.218  1.00  0.00           C  
ATOM   3521  OE1 GLU A 237      81.274  -1.138  -5.236  1.00  0.00           O  
ATOM   3522  OE2 GLU A 237      83.292  -1.007  -4.581  1.00  0.00           O1-
ATOM   3523  H   GLU A 237      81.176   3.280  -5.795  1.00  0.00           H  
ATOM   3524  HA  GLU A 237      82.405   2.310  -8.190  1.00  0.00           H  
ATOM   3525 1HB  GLU A 237      80.450   1.029  -6.245  1.00  0.00           H  
ATOM   3526 2HB  GLU A 237      81.177   0.160  -7.588  1.00  0.00           H  
ATOM   3527 1HG  GLU A 237      83.405   0.543  -6.669  1.00  0.00           H  
ATOM   3528 2HG  GLU A 237      82.721   1.497  -5.354  1.00  0.00           H  
ATOM   3529  N   ALA A 238      79.151   2.774  -8.300  1.00  0.00           N  
ATOM   3530  CA  ALA A 238      78.013   2.891  -9.203  1.00  0.00           C  
ATOM   3531  C   ALA A 238      78.251   3.968 -10.254  1.00  0.00           C  
ATOM   3532  O   ALA A 238      77.918   3.790 -11.426  1.00  0.00           O  
ATOM   3533  CB  ALA A 238      76.743   3.188  -8.419  1.00  0.00           C  
ATOM   3534  H   ALA A 238      79.029   3.005  -7.325  1.00  0.00           H  
ATOM   3535  HA  ALA A 238      77.893   1.939  -9.722  1.00  0.00           H  
ATOM   3536 1HB  ALA A 238      75.901   3.271  -9.107  1.00  0.00           H  
ATOM   3537 2HB  ALA A 238      76.554   2.379  -7.712  1.00  0.00           H  
ATOM   3538 3HB  ALA A 238      76.861   4.124  -7.876  1.00  0.00           H  
ATOM   3539  N   ALA A 239      78.828   5.085  -9.827  1.00  0.00           N  
ATOM   3540  CA  ALA A 239      79.112   6.195 -10.729  1.00  0.00           C  
ATOM   3541  C   ALA A 239      80.138   5.799 -11.783  1.00  0.00           C  
ATOM   3542  O   ALA A 239      80.008   6.157 -12.954  1.00  0.00           O  
ATOM   3543  CB  ALA A 239      79.599   7.404  -9.945  1.00  0.00           C  
ATOM   3544  H   ALA A 239      79.077   5.169  -8.852  1.00  0.00           H  
ATOM   3545  HA  ALA A 239      78.188   6.457 -11.245  1.00  0.00           H  
ATOM   3546 1HB  ALA A 239      79.807   8.224 -10.632  1.00  0.00           H  
ATOM   3547 2HB  ALA A 239      78.830   7.711  -9.235  1.00  0.00           H  
ATOM   3548 3HB  ALA A 239      80.508   7.145  -9.405  1.00  0.00           H  
ATOM   3549  N   ILE A 240      81.158   5.060 -11.360  1.00  0.00           N  
ATOM   3550  CA  ILE A 240      82.209   4.613 -12.266  1.00  0.00           C  
ATOM   3551  C   ILE A 240      81.635   3.799 -13.418  1.00  0.00           C  
ATOM   3552  O   ILE A 240      81.971   4.027 -14.579  1.00  0.00           O  
ATOM   3553  CB  ILE A 240      83.259   3.773 -11.516  1.00  0.00           C  
ATOM   3554  CG1 ILE A 240      84.043   4.650 -10.536  1.00  0.00           C  
ATOM   3555  CG2 ILE A 240      84.201   3.096 -12.501  1.00  0.00           C  
ATOM   3556  CD1 ILE A 240      84.891   3.867  -9.559  1.00  0.00           C  
ATOM   3557  H   ILE A 240      81.206   4.800 -10.385  1.00  0.00           H  
ATOM   3558  HA  ILE A 240      82.702   5.491 -12.681  1.00  0.00           H  
ATOM   3559  HB  ILE A 240      82.758   3.009 -10.923  1.00  0.00           H  
ATOM   3560 1HG1 ILE A 240      84.697   5.322 -11.092  1.00  0.00           H  
ATOM   3561 2HG1 ILE A 240      83.350   5.267  -9.965  1.00  0.00           H  
ATOM   3562 1HG2 ILE A 240      84.937   2.508 -11.954  1.00  0.00           H  
ATOM   3563 2HG2 ILE A 240      83.629   2.443 -13.159  1.00  0.00           H  
ATOM   3564 3HG2 ILE A 240      84.711   3.854 -13.096  1.00  0.00           H  
ATOM   3565 1HD1 ILE A 240      85.416   4.556  -8.898  1.00  0.00           H  
ATOM   3566 2HD1 ILE A 240      84.251   3.211  -8.967  1.00  0.00           H  
ATOM   3567 3HD1 ILE A 240      85.616   3.267 -10.107  1.00  0.00           H  
ATOM   3568  N   LYS A 241      80.765   2.851 -13.068  1.00  0.00           N  
ATOM   3569  CA  LYS A 241      80.134   1.960 -14.031  1.00  0.00           C  
ATOM   3570  C   LYS A 241      79.159   2.712 -14.926  1.00  0.00           C  
ATOM   3571  O   LYS A 241      78.970   2.358 -16.089  1.00  0.00           O  
ATOM   3572  CB  LYS A 241      79.413   0.820 -13.310  1.00  0.00           C  
ATOM   3573  CG  LYS A 241      80.340  -0.188 -12.644  1.00  0.00           C  
ATOM   3574  CD  LYS A 241      79.552  -1.284 -11.942  1.00  0.00           C  
ATOM   3575  CE  LYS A 241      80.476  -2.290 -11.272  1.00  0.00           C  
ATOM   3576  NZ  LYS A 241      79.719  -3.348 -10.550  1.00  0.00           N1+
ATOM   3577  H   LYS A 241      80.527   2.738 -12.093  1.00  0.00           H  
ATOM   3578  HA  LYS A 241      80.909   1.535 -14.669  1.00  0.00           H  
ATOM   3579 1HB  LYS A 241      78.757   1.230 -12.543  1.00  0.00           H  
ATOM   3580 2HB  LYS A 241      78.787   0.279 -14.021  1.00  0.00           H  
ATOM   3581 1HG  LYS A 241      80.986  -0.642 -13.396  1.00  0.00           H  
ATOM   3582 2HG  LYS A 241      80.967   0.322 -11.912  1.00  0.00           H  
ATOM   3583 1HD  LYS A 241      78.904  -0.839 -11.185  1.00  0.00           H  
ATOM   3584 2HD  LYS A 241      78.928  -1.805 -12.667  1.00  0.00           H  
ATOM   3585 1HE  LYS A 241      81.105  -2.762 -12.026  1.00  0.00           H  
ATOM   3586 2HE  LYS A 241      81.123  -1.775 -10.562  1.00  0.00           H  
ATOM   3587 1HZ  LYS A 241      80.366  -3.993 -10.120  1.00  0.00           H  
ATOM   3588 2HZ  LYS A 241      79.144  -2.922  -9.835  1.00  0.00           H  
ATOM   3589 3HZ  LYS A 241      79.130  -3.846 -11.201  1.00  0.00           H  
ATOM   3590  N   ALA A 242      78.544   3.749 -14.372  1.00  0.00           N  
ATOM   3591  CA  ALA A 242      77.572   4.553 -15.098  1.00  0.00           C  
ATOM   3592  C   ALA A 242      78.223   5.258 -16.281  1.00  0.00           C  
ATOM   3593  O   ALA A 242      77.543   5.671 -17.221  1.00  0.00           O  
ATOM   3594  CB  ALA A 242      76.922   5.567 -14.168  1.00  0.00           C  
ATOM   3595  H   ALA A 242      78.754   3.993 -13.415  1.00  0.00           H  
ATOM   3596  HA  ALA A 242      76.802   3.885 -15.486  1.00  0.00           H  
ATOM   3597 1HB  ALA A 242      76.198   6.162 -14.726  1.00  0.00           H  
ATOM   3598 2HB  ALA A 242      76.414   5.045 -13.357  1.00  0.00           H  
ATOM   3599 3HB  ALA A 242      77.687   6.222 -13.753  1.00  0.00           H  
ATOM   3600  N   GLY A 243      79.543   5.390 -16.227  1.00  0.00           N  
ATOM   3601  CA  GLY A 243      80.285   6.162 -17.217  1.00  0.00           C  
ATOM   3602  C   GLY A 243      80.345   7.636 -16.836  1.00  0.00           C  
ATOM   3603  O   GLY A 243      80.225   8.514 -17.690  1.00  0.00           O  
ATOM   3604  H   GLY A 243      80.052   4.943 -15.478  1.00  0.00           H  
ATOM   3605 1HA  GLY A 243      81.296   5.764 -17.306  1.00  0.00           H  
ATOM   3606 2HA  GLY A 243      79.812   6.054 -18.192  1.00  0.00           H  
ATOM   3607  N   ALA A 244      80.530   7.895 -15.544  1.00  0.00           N  
ATOM   3608  CA  ALA A 244      80.760   9.245 -15.043  1.00  0.00           C  
ATOM   3609  C   ALA A 244      82.243   9.606 -15.086  1.00  0.00           C  
ATOM   3610  O   ALA A 244      83.094   8.826 -14.658  1.00  0.00           O  
ATOM   3611  CB  ALA A 244      80.222   9.382 -13.627  1.00  0.00           C  
ATOM   3612  H   ALA A 244      80.512   7.133 -14.882  1.00  0.00           H  
ATOM   3613  HA  ALA A 244      80.228   9.942 -15.692  1.00  0.00           H  
ATOM   3614 1HB  ALA A 244      80.399  10.395 -13.266  1.00  0.00           H  
ATOM   3615 2HB  ALA A 244      79.151   9.177 -13.622  1.00  0.00           H  
ATOM   3616 3HB  ALA A 244      80.729   8.672 -12.975  1.00  0.00           H  
ATOM   3617  N   PRO A 245      82.545  10.793 -15.604  1.00  0.00           N  
ATOM   3618  CA  PRO A 245      83.925  11.245 -15.759  1.00  0.00           C  
ATOM   3619  C   PRO A 245      84.595  11.489 -14.412  1.00  0.00           C  
ATOM   3620  O   PRO A 245      83.922  11.709 -13.405  1.00  0.00           O  
ATOM   3621  CB  PRO A 245      83.771  12.546 -16.554  1.00  0.00           C  
ATOM   3622  CG  PRO A 245      82.400  13.021 -16.216  1.00  0.00           C  
ATOM   3623  CD  PRO A 245      81.597  11.758 -16.047  1.00  0.00           C  
ATOM   3624  HA  PRO A 245      84.488  10.496 -16.335  1.00  0.00           H  
ATOM   3625 1HB  PRO A 245      84.554  13.260 -16.260  1.00  0.00           H  
ATOM   3626 2HB  PRO A 245      83.902  12.348 -17.628  1.00  0.00           H  
ATOM   3627 1HG  PRO A 245      82.423  13.632 -15.302  1.00  0.00           H  
ATOM   3628 2HG  PRO A 245      82.012  13.664 -17.018  1.00  0.00           H  
ATOM   3629 1HD  PRO A 245      80.820  11.915 -15.285  1.00  0.00           H  
ATOM   3630 2HD  PRO A 245      81.145  11.479 -17.011  1.00  0.00           H  
ATOM   3631  N   PRO A 246      85.901  11.406 -14.615  1.00  0.00           N  
ATOM   3632  CA  PRO A 246      86.861  11.378 -13.518  1.00  0.00           C  
ATOM   3633  C   PRO A 246      86.696  12.598 -12.624  1.00  0.00           C  
ATOM   3634  O   PRO A 246      86.982  12.547 -11.428  1.00  0.00           O  
ATOM   3635  CB  PRO A 246      88.212  11.383 -14.239  1.00  0.00           C  
ATOM   3636  CG  PRO A 246      87.906  11.941 -15.587  1.00  0.00           C  
ATOM   3637  CD  PRO A 246      86.517  11.446 -15.891  1.00  0.00           C  
ATOM   3638  HA  PRO A 246      86.725  10.451 -12.942  1.00  0.00           H  
ATOM   3639 1HB  PRO A 246      88.936  11.994 -13.679  1.00  0.00           H  
ATOM   3640 2HB  PRO A 246      88.619  10.362 -14.284  1.00  0.00           H  
ATOM   3641 1HG  PRO A 246      87.969  13.039 -15.566  1.00  0.00           H  
ATOM   3642 2HG  PRO A 246      88.648  11.594 -16.320  1.00  0.00           H  
ATOM   3643 1HD  PRO A 246      86.008  12.162 -16.552  1.00  0.00           H  
ATOM   3644 2HD  PRO A 246      86.576  10.455 -16.363  1.00  0.00           H  
ATOM   3645  N   GLU A 247      86.233  13.707 -13.201  1.00  0.00           N  
ATOM   3646  CA  GLU A 247      85.861  14.854 -12.382  1.00  0.00           C  
ATOM   3647  C   GLU A 247      84.829  14.470 -11.330  1.00  0.00           C  
ATOM   3648  O   GLU A 247      84.963  14.821 -10.158  1.00  0.00           O  
ATOM   3649  CB  GLU A 247      85.313  15.981 -13.261  1.00  0.00           C  
ATOM   3650  CG  GLU A 247      86.355  16.658 -14.140  1.00  0.00           C  
ATOM   3651  CD  GLU A 247      87.374  17.430 -13.349  1.00  0.00           C  
ATOM   3652  OE1 GLU A 247      87.002  18.385 -12.709  1.00  0.00           O  
ATOM   3653  OE2 GLU A 247      88.526  17.065 -13.384  1.00  0.00           O1-
ATOM   3654  H   GLU A 247      86.144  13.737 -14.207  1.00  0.00           H  
ATOM   3655  HA  GLU A 247      86.752  15.215 -11.867  1.00  0.00           H  
ATOM   3656 1HB  GLU A 247      84.532  15.588 -13.912  1.00  0.00           H  
ATOM   3657 2HB  GLU A 247      84.859  16.746 -12.631  1.00  0.00           H  
ATOM   3658 1HG  GLU A 247      86.869  15.897 -14.727  1.00  0.00           H  
ATOM   3659 2HG  GLU A 247      85.851  17.332 -14.830  1.00  0.00           H  
ATOM   3660  N   VAL A 248      83.799  13.746 -11.756  1.00  0.00           N  
ATOM   3661  CA  VAL A 248      82.741  13.312 -10.851  1.00  0.00           C  
ATOM   3662  C   VAL A 248      83.276  12.346  -9.802  1.00  0.00           C  
ATOM   3663  O   VAL A 248      82.908  12.421  -8.629  1.00  0.00           O  
ATOM   3664  CB  VAL A 248      81.608  12.631 -11.641  1.00  0.00           C  
ATOM   3665  CG1 VAL A 248      80.596  12.008 -10.690  1.00  0.00           C  
ATOM   3666  CG2 VAL A 248      80.936  13.641 -12.559  1.00  0.00           C  
ATOM   3667  H   VAL A 248      83.747  13.491 -12.731  1.00  0.00           H  
ATOM   3668  HA  VAL A 248      82.337  14.189 -10.344  1.00  0.00           H  
ATOM   3669  HB  VAL A 248      82.029  11.821 -12.237  1.00  0.00           H  
ATOM   3670 1HG1 VAL A 248      79.801  11.532 -11.265  1.00  0.00           H  
ATOM   3671 2HG1 VAL A 248      81.091  11.263 -10.069  1.00  0.00           H  
ATOM   3672 3HG1 VAL A 248      80.167  12.784 -10.057  1.00  0.00           H  
ATOM   3673 1HG2 VAL A 248      80.137  13.153 -13.114  1.00  0.00           H  
ATOM   3674 2HG2 VAL A 248      80.521  14.453 -11.963  1.00  0.00           H  
ATOM   3675 3HG2 VAL A 248      81.671  14.043 -13.256  1.00  0.00           H  
ATOM   3676  N   LEU A 249      84.146  11.438 -10.229  1.00  0.00           N  
ATOM   3677  CA  LEU A 249      84.734  10.456  -9.326  1.00  0.00           C  
ATOM   3678  C   LEU A 249      85.608  11.127  -8.275  1.00  0.00           C  
ATOM   3679  O   LEU A 249      85.587  10.748  -7.103  1.00  0.00           O  
ATOM   3680  CB  LEU A 249      85.566   9.440 -10.118  1.00  0.00           C  
ATOM   3681  CG  LEU A 249      84.771   8.488 -11.021  1.00  0.00           C  
ATOM   3682  CD1 LEU A 249      85.734   7.668 -11.870  1.00  0.00           C  
ATOM   3683  CD2 LEU A 249      83.896   7.587 -10.163  1.00  0.00           C  
ATOM   3684  H   LEU A 249      84.408  11.429 -11.204  1.00  0.00           H  
ATOM   3685  HA  LEU A 249      83.928   9.928  -8.818  1.00  0.00           H  
ATOM   3686 1HB  LEU A 249      86.270   9.981 -10.747  1.00  0.00           H  
ATOM   3687 2HB  LEU A 249      86.134   8.832  -9.414  1.00  0.00           H  
ATOM   3688  HG  LEU A 249      84.142   9.068 -11.696  1.00  0.00           H  
ATOM   3689 1HD1 LEU A 249      85.169   6.992 -12.511  1.00  0.00           H  
ATOM   3690 2HD1 LEU A 249      86.334   8.338 -12.487  1.00  0.00           H  
ATOM   3691 3HD1 LEU A 249      86.389   7.089 -11.220  1.00  0.00           H  
ATOM   3692 1HD2 LEU A 249      83.330   6.911 -10.804  1.00  0.00           H  
ATOM   3693 2HD2 LEU A 249      84.525   7.005  -9.488  1.00  0.00           H  
ATOM   3694 3HD2 LEU A 249      83.205   8.196  -9.580  1.00  0.00           H  
ATOM   3695  N   THR A 250      86.374  12.125  -8.699  1.00  0.00           N  
ATOM   3696  CA  THR A 250      87.258  12.851  -7.793  1.00  0.00           C  
ATOM   3697  C   THR A 250      86.462  13.611  -6.740  1.00  0.00           C  
ATOM   3698  O   THR A 250      86.838  13.644  -5.568  1.00  0.00           O  
ATOM   3699  CB  THR A 250      88.160  13.831  -8.565  1.00  0.00           C  
ATOM   3700  CG2 THR A 250      89.048  14.608  -7.605  1.00  0.00           C  
ATOM   3701  OG1 THR A 250      88.982  13.102  -9.487  1.00  0.00           O  
ATOM   3702  H   THR A 250      86.345  12.389  -9.673  1.00  0.00           H  
ATOM   3703  HA  THR A 250      87.894  12.130  -7.279  1.00  0.00           H  
ATOM   3704  HB  THR A 250      87.541  14.531  -9.126  1.00  0.00           H  
ATOM   3705  HG1 THR A 250      88.471  12.890 -10.272  1.00  0.00           H  
ATOM   3706 1HG2 THR A 250      89.679  15.295  -8.169  1.00  0.00           H  
ATOM   3707 2HG2 THR A 250      88.426  15.172  -6.911  1.00  0.00           H  
ATOM   3708 3HG2 THR A 250      89.676  13.914  -7.048  1.00  0.00           H  
ATOM   3709  N   GLU A 251      85.360  14.220  -7.163  1.00  0.00           N  
ATOM   3710  CA  GLU A 251      84.508  14.981  -6.256  1.00  0.00           C  
ATOM   3711  C   GLU A 251      83.876  14.077  -5.206  1.00  0.00           C  
ATOM   3712  O   GLU A 251      83.787  14.440  -4.033  1.00  0.00           O  
ATOM   3713  CB  GLU A 251      83.414  15.712  -7.038  1.00  0.00           C  
ATOM   3714  CG  GLU A 251      83.919  16.858  -7.904  1.00  0.00           C  
ATOM   3715  CD  GLU A 251      82.828  17.504  -8.711  1.00  0.00           C  
ATOM   3716  OE1 GLU A 251      81.727  17.009  -8.693  1.00  0.00           O  
ATOM   3717  OE2 GLU A 251      83.097  18.496  -9.348  1.00  0.00           O1-
ATOM   3718  H   GLU A 251      85.105  14.155  -8.138  1.00  0.00           H  
ATOM   3719  HA  GLU A 251      85.123  15.720  -5.742  1.00  0.00           H  
ATOM   3720 1HB  GLU A 251      82.897  15.005  -7.687  1.00  0.00           H  
ATOM   3721 2HB  GLU A 251      82.679  16.118  -6.343  1.00  0.00           H  
ATOM   3722 1HG  GLU A 251      84.375  17.611  -7.262  1.00  0.00           H  
ATOM   3723 2HG  GLU A 251      84.687  16.478  -8.577  1.00  0.00           H  
ATOM   3724  N   ALA A 252      83.439  12.897  -5.633  1.00  0.00           N  
ATOM   3725  CA  ALA A 252      82.815  11.938  -4.729  1.00  0.00           C  
ATOM   3726  C   ALA A 252      83.803  11.446  -3.680  1.00  0.00           C  
ATOM   3727  O   ALA A 252      83.456  11.297  -2.508  1.00  0.00           O  
ATOM   3728  CB  ALA A 252      82.247  10.763  -5.513  1.00  0.00           C  
ATOM   3729  H   ALA A 252      83.542  12.658  -6.608  1.00  0.00           H  
ATOM   3730  HA  ALA A 252      82.000  12.443  -4.210  1.00  0.00           H  
ATOM   3731 1HB  ALA A 252      81.784  10.056  -4.824  1.00  0.00           H  
ATOM   3732 2HB  ALA A 252      81.499  11.124  -6.218  1.00  0.00           H  
ATOM   3733 3HB  ALA A 252      83.049  10.268  -6.056  1.00  0.00           H  
ATOM   3734  N   VAL A 253      85.036  11.194  -4.106  1.00  0.00           N  
ATOM   3735  CA  VAL A 253      86.076  10.718  -3.203  1.00  0.00           C  
ATOM   3736  C   VAL A 253      86.413  11.765  -2.150  1.00  0.00           C  
ATOM   3737  O   VAL A 253      86.611  11.442  -0.979  1.00  0.00           O  
ATOM   3738  CB  VAL A 253      87.349  10.361  -3.993  1.00  0.00           C  
ATOM   3739  CG1 VAL A 253      88.495  10.045  -3.045  1.00  0.00           C  
ATOM   3740  CG2 VAL A 253      87.072   9.184  -4.916  1.00  0.00           C  
ATOM   3741  H   VAL A 253      85.258  11.336  -5.081  1.00  0.00           H  
ATOM   3742  HA  VAL A 253      85.714   9.820  -2.700  1.00  0.00           H  
ATOM   3743  HB  VAL A 253      87.651  11.225  -4.586  1.00  0.00           H  
ATOM   3744 1HG1 VAL A 253      89.387   9.796  -3.620  1.00  0.00           H  
ATOM   3745 2HG1 VAL A 253      88.700  10.913  -2.419  1.00  0.00           H  
ATOM   3746 3HG1 VAL A 253      88.223   9.198  -2.414  1.00  0.00           H  
ATOM   3747 1HG2 VAL A 253      87.976   8.938  -5.473  1.00  0.00           H  
ATOM   3748 2HG2 VAL A 253      86.764   8.322  -4.325  1.00  0.00           H  
ATOM   3749 3HG2 VAL A 253      86.277   9.447  -5.614  1.00  0.00           H  
ATOM   3750  N   LYS A 254      86.477  13.023  -2.573  1.00  0.00           N  
ATOM   3751  CA  LYS A 254      86.791  14.121  -1.666  1.00  0.00           C  
ATOM   3752  C   LYS A 254      85.704  14.294  -0.613  1.00  0.00           C  
ATOM   3753  O   LYS A 254      85.994  14.536   0.559  1.00  0.00           O  
ATOM   3754  CB  LYS A 254      86.979  15.423  -2.447  1.00  0.00           C  
ATOM   3755  CG  LYS A 254      87.368  16.620  -1.589  1.00  0.00           C  
ATOM   3756  CD  LYS A 254      87.625  17.852  -2.444  1.00  0.00           C  
ATOM   3757  CE  LYS A 254      88.106  19.023  -1.600  1.00  0.00           C  
ATOM   3758  NZ  LYS A 254      87.068  19.477  -0.635  1.00  0.00           N1+
ATOM   3759  H   LYS A 254      86.304  13.224  -3.548  1.00  0.00           H  
ATOM   3760  HA  LYS A 254      87.722  13.887  -1.149  1.00  0.00           H  
ATOM   3761 1HB  LYS A 254      87.755  15.286  -3.201  1.00  0.00           H  
ATOM   3762 2HB  LYS A 254      86.055  15.671  -2.968  1.00  0.00           H  
ATOM   3763 1HG  LYS A 254      86.565  16.838  -0.883  1.00  0.00           H  
ATOM   3764 2HG  LYS A 254      88.270  16.385  -1.026  1.00  0.00           H  
ATOM   3765 1HD  LYS A 254      88.381  17.622  -3.196  1.00  0.00           H  
ATOM   3766 2HD  LYS A 254      86.705  18.138  -2.955  1.00  0.00           H  
ATOM   3767 1HE  LYS A 254      88.996  18.729  -1.045  1.00  0.00           H  
ATOM   3768 2HE  LYS A 254      88.369  19.856  -2.250  1.00  0.00           H  
ATOM   3769 1HZ  LYS A 254      87.425  20.253  -0.095  1.00  0.00           H  
ATOM   3770 2HZ  LYS A 254      86.243  19.769  -1.140  1.00  0.00           H  
ATOM   3771 3HZ  LYS A 254      86.830  18.717  -0.013  1.00  0.00           H  
ATOM   3772  N   LYS A 255      84.450  14.170  -1.038  1.00  0.00           N  
ATOM   3773  CA  LYS A 255      83.317  14.312  -0.132  1.00  0.00           C  
ATOM   3774  C   LYS A 255      83.310  13.208   0.918  1.00  0.00           C  
ATOM   3775  O   LYS A 255      83.028  13.455   2.090  1.00  0.00           O  
ATOM   3776  CB  LYS A 255      82.002  14.303  -0.913  1.00  0.00           C  
ATOM   3777  CG  LYS A 255      80.761  14.519  -0.058  1.00  0.00           C  
ATOM   3778  CD  LYS A 255      79.505  14.591  -0.915  1.00  0.00           C  
ATOM   3779  CE  LYS A 255      78.262  14.792  -0.060  1.00  0.00           C  
ATOM   3780  NZ  LYS A 255      77.025  14.863  -0.885  1.00  0.00           N1+
ATOM   3781  H   LYS A 255      84.279  13.971  -2.014  1.00  0.00           H  
ATOM   3782  HA  LYS A 255      83.407  15.266   0.387  1.00  0.00           H  
ATOM   3783 1HB  LYS A 255      82.025  15.085  -1.673  1.00  0.00           H  
ATOM   3784 2HB  LYS A 255      81.892  13.349  -1.429  1.00  0.00           H  
ATOM   3785 1HG  LYS A 255      80.660  13.697   0.652  1.00  0.00           H  
ATOM   3786 2HG  LYS A 255      80.862  15.448   0.502  1.00  0.00           H  
ATOM   3787 1HD  LYS A 255      79.591  15.420  -1.617  1.00  0.00           H  
ATOM   3788 2HD  LYS A 255      79.398  13.666  -1.482  1.00  0.00           H  
ATOM   3789 1HE  LYS A 255      78.167  13.966   0.643  1.00  0.00           H  
ATOM   3790 2HE  LYS A 255      78.358  15.716   0.509  1.00  0.00           H  
ATOM   3791 1HZ  LYS A 255      76.225  14.998  -0.282  1.00  0.00           H  
ATOM   3792 2HZ  LYS A 255      77.094  15.638  -1.529  1.00  0.00           H  
ATOM   3793 3HZ  LYS A 255      76.915  14.004  -1.404  1.00  0.00           H  
ATOM   3794  N   GLY A 256      83.621  11.989   0.489  1.00  0.00           N  
ATOM   3795  CA  GLY A 256      83.651  10.845   1.392  1.00  0.00           C  
ATOM   3796  C   GLY A 256      84.742  11.000   2.444  1.00  0.00           C  
ATOM   3797  O   GLY A 256      84.539  10.681   3.615  1.00  0.00           O  
ATOM   3798  H   GLY A 256      83.842  11.853  -0.486  1.00  0.00           H  
ATOM   3799 1HA  GLY A 256      82.682  10.741   1.881  1.00  0.00           H  
ATOM   3800 2HA  GLY A 256      83.820   9.934   0.820  1.00  0.00           H  
ATOM   3801  N   SER A 257      85.901  11.492   2.018  1.00  0.00           N  
ATOM   3802  CA  SER A 257      87.027  11.692   2.922  1.00  0.00           C  
ATOM   3803  C   SER A 257      86.708  12.744   3.976  1.00  0.00           C  
ATOM   3804  O   SER A 257      87.053  12.588   5.148  1.00  0.00           O  
ATOM   3805  CB  SER A 257      88.259  12.104   2.139  1.00  0.00           C  
ATOM   3806  OG  SER A 257      88.070  13.351   1.527  1.00  0.00           O  
ATOM   3807  H   SER A 257      86.004  11.734   1.042  1.00  0.00           H  
ATOM   3808  HA  SER A 257      87.234  10.749   3.431  1.00  0.00           H  
ATOM   3809 1HB  SER A 257      89.116  12.152   2.809  1.00  0.00           H  
ATOM   3810 2HB  SER A 257      88.476  11.353   1.381  1.00  0.00           H  
ATOM   3811  HG  SER A 257      88.948  13.686   1.334  1.00  0.00           H  
ATOM   3812  N   GLU A 258      86.047  13.817   3.553  1.00  0.00           N  
ATOM   3813  CA  GLU A 258      85.680  14.897   4.460  1.00  0.00           C  
ATOM   3814  C   GLU A 258      84.687  14.421   5.512  1.00  0.00           C  
ATOM   3815  O   GLU A 258      84.789  14.782   6.684  1.00  0.00           O  
ATOM   3816  CB  GLU A 258      85.087  16.072   3.678  1.00  0.00           C  
ATOM   3817  CG  GLU A 258      86.088  16.820   2.811  1.00  0.00           C  
ATOM   3818  CD  GLU A 258      85.456  17.920   2.003  1.00  0.00           C  
ATOM   3819  OE1 GLU A 258      84.253  18.030   2.024  1.00  0.00           O  
ATOM   3820  OE2 GLU A 258      86.177  18.651   1.366  1.00  0.00           O1-
ATOM   3821  H   GLU A 258      85.792  13.884   2.578  1.00  0.00           H  
ATOM   3822  HA  GLU A 258      86.580  15.238   4.973  1.00  0.00           H  
ATOM   3823 1HB  GLU A 258      84.288  15.710   3.030  1.00  0.00           H  
ATOM   3824 2HB  GLU A 258      84.647  16.785   4.374  1.00  0.00           H  
ATOM   3825 1HG  GLU A 258      86.857  17.251   3.452  1.00  0.00           H  
ATOM   3826 2HG  GLU A 258      86.570  16.113   2.138  1.00  0.00           H  
ATOM   3827  N   ILE A 259      83.726  13.607   5.085  1.00  0.00           N  
ATOM   3828  CA  ILE A 259      82.712  13.080   5.990  1.00  0.00           C  
ATOM   3829  C   ILE A 259      83.332  12.166   7.040  1.00  0.00           C  
ATOM   3830  O   ILE A 259      82.959  12.208   8.212  1.00  0.00           O  
ATOM   3831  CB  ILE A 259      81.630  12.309   5.213  1.00  0.00           C  
ATOM   3832  CG1 ILE A 259      80.815  13.267   4.339  1.00  0.00           C  
ATOM   3833  CG2 ILE A 259      80.721  11.555   6.171  1.00  0.00           C  
ATOM   3834  CD1 ILE A 259      79.914  12.571   3.344  1.00  0.00           C  
ATOM   3835  H   ILE A 259      83.698  13.348   4.110  1.00  0.00           H  
ATOM   3836  HA  ILE A 259      82.238  13.916   6.503  1.00  0.00           H  
ATOM   3837  HB  ILE A 259      82.104  11.596   4.539  1.00  0.00           H  
ATOM   3838 1HG1 ILE A 259      80.198  13.902   4.974  1.00  0.00           H  
ATOM   3839 2HG1 ILE A 259      81.492  13.920   3.786  1.00  0.00           H  
ATOM   3840 1HG2 ILE A 259      79.962  11.016   5.605  1.00  0.00           H  
ATOM   3841 2HG2 ILE A 259      81.312  10.847   6.750  1.00  0.00           H  
ATOM   3842 3HG2 ILE A 259      80.237  12.262   6.846  1.00  0.00           H  
ATOM   3843 1HD1 ILE A 259      79.370  13.316   2.763  1.00  0.00           H  
ATOM   3844 2HD1 ILE A 259      80.518  11.958   2.675  1.00  0.00           H  
ATOM   3845 3HD1 ILE A 259      79.205  11.939   3.877  1.00  0.00           H  
ATOM   3846  N   MET A 260      84.281  11.340   6.612  1.00  0.00           N  
ATOM   3847  CA  MET A 260      84.954  10.414   7.515  1.00  0.00           C  
ATOM   3848  C   MET A 260      85.764  11.161   8.567  1.00  0.00           C  
ATOM   3849  O   MET A 260      85.777  10.781   9.739  1.00  0.00           O  
ATOM   3850  CB  MET A 260      85.854   9.467   6.723  1.00  0.00           C  
ATOM   3851  CG  MET A 260      86.612   8.460   7.577  1.00  0.00           C  
ATOM   3852  SD  MET A 260      88.140   9.135   8.257  1.00  0.00           S  
ATOM   3853  CE  MET A 260      89.151   9.237   6.782  1.00  0.00           C  
ATOM   3854  H   MET A 260      84.542  11.354   5.637  1.00  0.00           H  
ATOM   3855  HA  MET A 260      84.198   9.827   8.035  1.00  0.00           H  
ATOM   3856 1HB  MET A 260      85.254   8.911   6.005  1.00  0.00           H  
ATOM   3857 2HB  MET A 260      86.587  10.046   6.160  1.00  0.00           H  
ATOM   3858 1HG  MET A 260      85.982   8.135   8.403  1.00  0.00           H  
ATOM   3859 2HG  MET A 260      86.860   7.586   6.974  1.00  0.00           H  
ATOM   3860 1HE  MET A 260      90.132   9.638   7.040  1.00  0.00           H  
ATOM   3861 2HE  MET A 260      89.267   8.242   6.350  1.00  0.00           H  
ATOM   3862 3HE  MET A 260      88.670   9.893   6.056  1.00  0.00           H  
ATOM   3863  N   VAL A 261      86.437  12.225   8.143  1.00  0.00           N  
ATOM   3864  CA  VAL A 261      87.251  13.028   9.048  1.00  0.00           C  
ATOM   3865  C   VAL A 261      86.390  13.713  10.102  1.00  0.00           C  
ATOM   3866  O   VAL A 261      86.763  13.779  11.274  1.00  0.00           O  
ATOM   3867  CB  VAL A 261      88.035  14.094   8.260  1.00  0.00           C  
ATOM   3868  CG1 VAL A 261      88.735  15.053   9.212  1.00  0.00           C  
ATOM   3869  CG2 VAL A 261      89.040  13.420   7.338  1.00  0.00           C  
ATOM   3870  H   VAL A 261      86.384  12.484   7.168  1.00  0.00           H  
ATOM   3871  HA  VAL A 261      87.961  12.371   9.551  1.00  0.00           H  
ATOM   3872  HB  VAL A 261      87.334  14.683   7.667  1.00  0.00           H  
ATOM   3873 1HG1 VAL A 261      89.285  15.799   8.637  1.00  0.00           H  
ATOM   3874 2HG1 VAL A 261      87.994  15.550   9.837  1.00  0.00           H  
ATOM   3875 3HG1 VAL A 261      89.429  14.497   9.841  1.00  0.00           H  
ATOM   3876 1HG2 VAL A 261      89.590  14.179   6.783  1.00  0.00           H  
ATOM   3877 2HG2 VAL A 261      89.736  12.826   7.929  1.00  0.00           H  
ATOM   3878 3HG2 VAL A 261      88.512  12.771   6.638  1.00  0.00           H  
ATOM   3879  N   GLU A 262      85.237  14.220   9.678  1.00  0.00           N  
ATOM   3880  CA  GLU A 262      84.320  14.901  10.585  1.00  0.00           C  
ATOM   3881  C   GLU A 262      83.772  13.943  11.636  1.00  0.00           C  
ATOM   3882  O   GLU A 262      83.648  14.297  12.808  1.00  0.00           O  
ATOM   3883  CB  GLU A 262      83.165  15.531   9.803  1.00  0.00           C  
ATOM   3884  CG  GLU A 262      83.566  16.717   8.937  1.00  0.00           C  
ATOM   3885  CD  GLU A 262      82.423  17.264   8.129  1.00  0.00           C  
ATOM   3886  OE1 GLU A 262      81.370  16.672   8.146  1.00  0.00           O  
ATOM   3887  OE2 GLU A 262      82.601  18.276   7.492  1.00  0.00           O1-
ATOM   3888  H   GLU A 262      84.989  14.131   8.703  1.00  0.00           H  
ATOM   3889  HA  GLU A 262      84.866  15.692  11.099  1.00  0.00           H  
ATOM   3890 1HB  GLU A 262      82.713  14.780   9.154  1.00  0.00           H  
ATOM   3891 2HB  GLU A 262      82.396  15.868  10.497  1.00  0.00           H  
ATOM   3892 1HG  GLU A 262      83.953  17.508   9.579  1.00  0.00           H  
ATOM   3893 2HG  GLU A 262      84.365  16.409   8.265  1.00  0.00           H  
ATOM   3894  N   ALA A 263      83.445  12.729  11.209  1.00  0.00           N  
ATOM   3895  CA  ALA A 263      82.909  11.717  12.111  1.00  0.00           C  
ATOM   3896  C   ALA A 263      83.936  11.317  13.162  1.00  0.00           C  
ATOM   3897  O   ALA A 263      83.603  11.138  14.334  1.00  0.00           O  
ATOM   3898  CB  ALA A 263      82.450  10.497  11.327  1.00  0.00           C  
ATOM   3899  H   ALA A 263      83.571  12.500  10.233  1.00  0.00           H  
ATOM   3900  HA  ALA A 263      82.051  12.147  12.630  1.00  0.00           H  
ATOM   3901 1HB  ALA A 263      82.052   9.750  12.015  1.00  0.00           H  
ATOM   3902 2HB  ALA A 263      81.673  10.789  10.620  1.00  0.00           H  
ATOM   3903 3HB  ALA A 263      83.295  10.076  10.784  1.00  0.00           H  
ATOM   3904  N   VAL A 264      85.187  11.177  12.736  1.00  0.00           N  
ATOM   3905  CA  VAL A 264      86.267  10.796  13.638  1.00  0.00           C  
ATOM   3906  C   VAL A 264      86.507  11.870  14.692  1.00  0.00           C  
ATOM   3907  O   VAL A 264      86.733  11.564  15.863  1.00  0.00           O  
ATOM   3908  CB  VAL A 264      87.565  10.557  12.847  1.00  0.00           C  
ATOM   3909  CG1 VAL A 264      88.737  10.346  13.794  1.00  0.00           C  
ATOM   3910  CG2 VAL A 264      87.397   9.360  11.923  1.00  0.00           C  
ATOM   3911  H   VAL A 264      85.396  11.338  11.761  1.00  0.00           H  
ATOM   3912  HA  VAL A 264      85.987   9.870  14.141  1.00  0.00           H  
ATOM   3913  HB  VAL A 264      87.788  11.446  12.254  1.00  0.00           H  
ATOM   3914 1HG1 VAL A 264      89.646  10.179  13.218  1.00  0.00           H  
ATOM   3915 2HG1 VAL A 264      88.861  11.230  14.421  1.00  0.00           H  
ATOM   3916 3HG1 VAL A 264      88.543   9.478  14.424  1.00  0.00           H  
ATOM   3917 1HG2 VAL A 264      88.319   9.197  11.366  1.00  0.00           H  
ATOM   3918 2HG2 VAL A 264      87.169   8.474  12.515  1.00  0.00           H  
ATOM   3919 3HG2 VAL A 264      86.581   9.550  11.226  1.00  0.00           H  
ATOM   3920  N   GLU A 265      86.459  13.128  14.269  1.00  0.00           N  
ATOM   3921  CA  GLU A 265      86.671  14.250  15.175  1.00  0.00           C  
ATOM   3922  C   GLU A 265      85.573  14.323  16.228  1.00  0.00           C  
ATOM   3923  O   GLU A 265      85.840  14.589  17.400  1.00  0.00           O  
ATOM   3924  CB  GLU A 265      86.729  15.564  14.392  1.00  0.00           C  
ATOM   3925  CG  GLU A 265      87.969  15.724  13.524  1.00  0.00           C  
ATOM   3926  CD  GLU A 265      87.957  16.991  12.715  1.00  0.00           C  
ATOM   3927  OE1 GLU A 265      86.964  17.677  12.736  1.00  0.00           O  
ATOM   3928  OE2 GLU A 265      88.944  17.274  12.077  1.00  0.00           O1-
ATOM   3929  H   GLU A 265      86.269  13.313  13.295  1.00  0.00           H  
ATOM   3930  HA  GLU A 265      87.623  14.106  15.687  1.00  0.00           H  
ATOM   3931 1HB  GLU A 265      85.855  15.641  13.745  1.00  0.00           H  
ATOM   3932 2HB  GLU A 265      86.698  16.403  15.088  1.00  0.00           H  
ATOM   3933 1HG  GLU A 265      88.850  15.723  14.164  1.00  0.00           H  
ATOM   3934 2HG  GLU A 265      88.041  14.870  12.851  1.00  0.00           H  
ATOM   3935  N   LEU A 266      84.336  14.087  15.804  1.00  0.00           N  
ATOM   3936  CA  LEU A 266      83.195  14.126  16.709  1.00  0.00           C  
ATOM   3937  C   LEU A 266      83.285  13.026  17.758  1.00  0.00           C  
ATOM   3938  O   LEU A 266      82.981  13.248  18.930  1.00  0.00           O  
ATOM   3939  CB  LEU A 266      81.887  13.981  15.919  1.00  0.00           C  
ATOM   3940  CG  LEU A 266      81.519  15.168  15.019  1.00  0.00           C  
ATOM   3941  CD1 LEU A 266      80.306  14.805  14.172  1.00  0.00           C  
ATOM   3942  CD2 LEU A 266      81.240  16.391  15.880  1.00  0.00           C  
ATOM   3943  H   LEU A 266      84.183  13.874  14.828  1.00  0.00           H  
ATOM   3944  HA  LEU A 266      83.191  15.088  17.219  1.00  0.00           H  
ATOM   3945 1HB  LEU A 266      81.959  13.096  15.289  1.00  0.00           H  
ATOM   3946 2HB  LEU A 266      81.070  13.834  16.625  1.00  0.00           H  
ATOM   3947  HG  LEU A 266      82.346  15.381  14.342  1.00  0.00           H  
ATOM   3948 1HD1 LEU A 266      80.045  15.648  13.533  1.00  0.00           H  
ATOM   3949 2HD1 LEU A 266      80.540  13.939  13.552  1.00  0.00           H  
ATOM   3950 3HD1 LEU A 266      79.465  14.570  14.823  1.00  0.00           H  
ATOM   3951 1HD2 LEU A 266      80.978  17.234  15.240  1.00  0.00           H  
ATOM   3952 2HD2 LEU A 266      80.411  16.178  16.556  1.00  0.00           H  
ATOM   3953 3HD2 LEU A 266      82.129  16.637  16.461  1.00  0.00           H  
ATOM   3954  N   ALA A 267      83.706  11.841  17.331  1.00  0.00           N  
ATOM   3955  CA  ALA A 267      83.838  10.703  18.233  1.00  0.00           C  
ATOM   3956  C   ALA A 267      84.912  10.957  19.285  1.00  0.00           C  
ATOM   3957  O   ALA A 267      84.738  10.620  20.456  1.00  0.00           O  
ATOM   3958  CB  ALA A 267      84.154   9.438  17.447  1.00  0.00           C  
ATOM   3959  H   ALA A 267      83.941  11.725  16.356  1.00  0.00           H  
ATOM   3960  HA  ALA A 267      82.888  10.570  18.750  1.00  0.00           H  
ATOM   3961 1HB  ALA A 267      84.249   8.598  18.135  1.00  0.00           H  
ATOM   3962 2HB  ALA A 267      83.350   9.239  16.740  1.00  0.00           H  
ATOM   3963 3HB  ALA A 267      85.089   9.571  16.906  1.00  0.00           H  
ATOM   3964  N   ALA A 268      86.020  11.551  18.860  1.00  0.00           N  
ATOM   3965  CA  ALA A 268      87.124  11.851  19.763  1.00  0.00           C  
ATOM   3966  C   ALA A 268      86.668  12.735  20.916  1.00  0.00           C  
ATOM   3967  O   ALA A 268      86.978  12.468  22.078  1.00  0.00           O  
ATOM   3968  CB  ALA A 268      88.263  12.517  19.006  1.00  0.00           C  
ATOM   3969  H   ALA A 268      86.101  11.803  17.885  1.00  0.00           H  
ATOM   3970  HA  ALA A 268      87.481  10.911  20.184  1.00  0.00           H  
ATOM   3971 1HB  ALA A 268      89.081  12.734  19.694  1.00  0.00           H  
ATOM   3972 2HB  ALA A 268      88.619  11.849  18.221  1.00  0.00           H  
ATOM   3973 3HB  ALA A 268      87.909  13.445  18.559  1.00  0.00           H  
ATOM   3974  N   ARG A 269      85.928  13.790  20.590  1.00  0.00           N  
ATOM   3975  CA  ARG A 269      85.426  14.716  21.598  1.00  0.00           C  
ATOM   3976  C   ARG A 269      84.575  13.994  22.634  1.00  0.00           C  
ATOM   3977  O   ARG A 269      84.693  14.247  23.834  1.00  0.00           O  
ATOM   3978  CB  ARG A 269      84.603  15.819  20.949  1.00  0.00           C  
ATOM   3979  CG  ARG A 269      85.401  16.806  20.113  1.00  0.00           C  
ATOM   3980  CD  ARG A 269      84.553  17.922  19.622  1.00  0.00           C  
ATOM   3981  NE  ARG A 269      85.301  18.843  18.781  1.00  0.00           N  
ATOM   3982  CZ  ARG A 269      85.350  18.782  17.436  1.00  0.00           C  
ATOM   3983  NH1 ARG A 269      84.690  17.842  16.796  1.00  0.00           N1+
ATOM   3984  NH2 ARG A 269      86.060  19.668  16.760  1.00  0.00           N  
ATOM   3985  H   ARG A 269      85.708  13.955  19.618  1.00  0.00           H  
ATOM   3986  HA  ARG A 269      86.278  15.171  22.104  1.00  0.00           H  
ATOM   3987 1HB  ARG A 269      83.846  15.376  20.303  1.00  0.00           H  
ATOM   3988 2HB  ARG A 269      84.081  16.386  21.721  1.00  0.00           H  
ATOM   3989 1HG  ARG A 269      86.206  17.227  20.716  1.00  0.00           H  
ATOM   3990 2HG  ARG A 269      85.824  16.292  19.249  1.00  0.00           H  
ATOM   3991 1HD  ARG A 269      83.726  17.521  19.037  1.00  0.00           H  
ATOM   3992 2HD  ARG A 269      84.159  18.480  20.471  1.00  0.00           H  
ATOM   3993  HE  ARG A 269      85.821  19.580  19.237  1.00  0.00           H  
ATOM   3994 1HH1 ARG A 269      84.147  17.165  17.312  1.00  0.00           H  
ATOM   3995 2HH1 ARG A 269      84.728  17.796  15.788  1.00  0.00           H  
ATOM   3996 1HH2 ARG A 269      86.567  20.391  17.252  1.00  0.00           H  
ATOM   3997 2HH2 ARG A 269      86.097  19.622  15.752  1.00  0.00           H  
ATOM   3998  N   LEU A 270      83.719  13.093  22.167  1.00  0.00           N  
ATOM   3999  CA  LEU A 270      82.845  12.330  23.052  1.00  0.00           C  
ATOM   4000  C   LEU A 270      83.646  11.538  24.074  1.00  0.00           C  
ATOM   4001  O   LEU A 270      83.119  11.128  25.108  1.00  0.00           O  
ATOM   4002  CB  LEU A 270      81.966  11.376  22.234  1.00  0.00           C  
ATOM   4003  CG  LEU A 270      80.912  12.042  21.341  1.00  0.00           C  
ATOM   4004  CD1 LEU A 270      80.232  10.985  20.481  1.00  0.00           C  
ATOM   4005  CD2 LEU A 270      79.900  12.776  22.209  1.00  0.00           C  
ATOM   4006  H   LEU A 270      83.669  12.931  21.172  1.00  0.00           H  
ATOM   4007  HA  LEU A 270      82.201  13.027  23.587  1.00  0.00           H  
ATOM   4008 1HB  LEU A 270      82.609  10.773  21.594  1.00  0.00           H  
ATOM   4009 2HB  LEU A 270      81.445  10.708  22.920  1.00  0.00           H  
ATOM   4010  HG  LEU A 270      81.399  12.752  20.672  1.00  0.00           H  
ATOM   4011 1HD1 LEU A 270      79.483  11.459  19.847  1.00  0.00           H  
ATOM   4012 2HD1 LEU A 270      80.975  10.490  19.857  1.00  0.00           H  
ATOM   4013 3HD1 LEU A 270      79.748  10.250  21.124  1.00  0.00           H  
ATOM   4014 1HD2 LEU A 270      79.152  13.250  21.574  1.00  0.00           H  
ATOM   4015 2HD2 LEU A 270      79.412  12.066  22.877  1.00  0.00           H  
ATOM   4016 3HD2 LEU A 270      80.411  13.537  22.799  1.00  0.00           H  
ATOM   4017  N   GLY A 271      84.923  11.326  23.776  1.00  0.00           N  
ATOM   4018  CA  GLY A 271      85.780  10.501  24.618  1.00  0.00           C  
ATOM   4019  C   GLY A 271      85.652   9.028  24.254  1.00  0.00           C  
ATOM   4020  O   GLY A 271      85.597   8.165  25.129  1.00  0.00           O  
ATOM   4021  H   GLY A 271      85.310  11.747  22.945  1.00  0.00           H  
ATOM   4022 1HA  GLY A 271      86.816  10.820  24.506  1.00  0.00           H  
ATOM   4023 2HA  GLY A 271      85.511  10.646  25.664  1.00  0.00           H  
ATOM   4024  N   ALA A 272      85.607   8.752  22.956  1.00  0.00           N  
ATOM   4025  CA  ALA A 272      85.736   7.390  22.457  1.00  0.00           C  
ATOM   4026  C   ALA A 272      87.182   6.924  22.563  1.00  0.00           C  
ATOM   4027  O   ALA A 272      88.107   7.655  22.208  1.00  0.00           O  
ATOM   4028  CB  ALA A 272      85.248   7.297  21.018  1.00  0.00           C  
ATOM   4029  H   ALA A 272      85.479   9.507  22.297  1.00  0.00           H  
ATOM   4030  HA  ALA A 272      85.121   6.740  23.080  1.00  0.00           H  
ATOM   4031 1HB  ALA A 272      85.361   6.273  20.661  1.00  0.00           H  
ATOM   4032 2HB  ALA A 272      84.199   7.584  20.971  1.00  0.00           H  
ATOM   4033 3HB  ALA A 272      85.836   7.965  20.392  1.00  0.00           H  
ATOM   4034  N   PRO A 273      87.375   5.706  23.051  1.00  0.00           N  
ATOM   4035  CA  PRO A 273      88.711   5.213  23.354  1.00  0.00           C  
ATOM   4036  C   PRO A 273      89.552   5.088  22.095  1.00  0.00           C  
ATOM   4037  O   PRO A 273      89.087   4.578  21.074  1.00  0.00           O  
ATOM   4038  CB  PRO A 273      88.438   3.845  23.988  1.00  0.00           C  
ATOM   4039  CG  PRO A 273      87.096   3.460  23.465  1.00  0.00           C  
ATOM   4040  CD  PRO A 273      86.365   4.767  23.311  1.00  0.00           C  
ATOM   4041  HA  PRO A 273      89.192   5.891  24.074  1.00  0.00           H  
ATOM   4042 1HB  PRO A 273      89.227   3.134  23.704  1.00  0.00           H  
ATOM   4043 2HB  PRO A 273      88.460   3.928  25.085  1.00  0.00           H  
ATOM   4044 1HG  PRO A 273      87.202   2.920  22.512  1.00  0.00           H  
ATOM   4045 2HG  PRO A 273      86.597   2.774  24.165  1.00  0.00           H  
ATOM   4046 1HD  PRO A 273      85.674   4.703  22.458  1.00  0.00           H  
ATOM   4047 2HD  PRO A 273      85.817   4.992  24.238  1.00  0.00           H  
ATOM   4048  N   PRO A 274      90.789   5.589  22.275  1.00  0.00           N  
ATOM   4049  CA  PRO A 274      91.587   5.985  21.119  1.00  0.00           C  
ATOM   4050  C   PRO A 274      91.635   4.828  20.151  1.00  0.00           C  
ATOM   4051  O   PRO A 274      91.751   5.022  18.942  1.00  0.00           O  
ATOM   4052  CB  PRO A 274      92.965   6.296  21.712  1.00  0.00           C  
ATOM   4053  CG  PRO A 274      92.675   6.719  23.112  1.00  0.00           C  
ATOM   4054  CD  PRO A 274      91.546   5.823  23.547  1.00  0.00           C  
ATOM   4055  HA  PRO A 274      91.144   6.883  20.665  1.00  0.00           H  
ATOM   4056 1HB  PRO A 274      93.606   5.403  21.660  1.00  0.00           H  
ATOM   4057 2HB  PRO A 274      93.460   7.082  21.122  1.00  0.00           H  
ATOM   4058 1HG  PRO A 274      93.572   6.604  23.737  1.00  0.00           H  
ATOM   4059 2HG  PRO A 274      92.403   7.784  23.137  1.00  0.00           H  
ATOM   4060 1HD  PRO A 274      91.957   4.887  23.955  1.00  0.00           H  
ATOM   4061 2HD  PRO A 274      90.936   6.340  24.302  1.00  0.00           H  
ATOM   4062  N   GLU A 275      91.546   3.626  20.693  1.00  0.00           N  
ATOM   4063  CA  GLU A 275      91.635   2.422  19.875  1.00  0.00           C  
ATOM   4064  C   GLU A 275      90.533   2.388  18.824  1.00  0.00           C  
ATOM   4065  O   GLU A 275      90.788   2.114  17.651  1.00  0.00           O  
ATOM   4066  CB  GLU A 275      91.553   1.173  20.754  1.00  0.00           C  
ATOM   4067  CG  GLU A 275      91.680  -0.140  19.995  1.00  0.00           C  
ATOM   4068  CD  GLU A 275      91.631  -1.343  20.893  1.00  0.00           C  
ATOM   4069  OE1 GLU A 275      91.523  -1.169  22.084  1.00  0.00           O  
ATOM   4070  OE2 GLU A 275      91.700  -2.440  20.389  1.00  0.00           O1-
ATOM   4071  H   GLU A 275      91.414   3.545  21.691  1.00  0.00           H  
ATOM   4072  HA  GLU A 275      92.595   2.424  19.359  1.00  0.00           H  
ATOM   4073 1HB  GLU A 275      92.343   1.203  21.504  1.00  0.00           H  
ATOM   4074 2HB  GLU A 275      90.600   1.162  21.284  1.00  0.00           H  
ATOM   4075 1HG  GLU A 275      90.868  -0.209  19.270  1.00  0.00           H  
ATOM   4076 2HG  GLU A 275      92.621  -0.141  19.446  1.00  0.00           H  
ATOM   4077  N   LEU A 276      89.307   2.668  19.250  1.00  0.00           N  
ATOM   4078  CA  LEU A 276      88.162   2.670  18.346  1.00  0.00           C  
ATOM   4079  C   LEU A 276      88.291   3.767  17.297  1.00  0.00           C  
ATOM   4080  O   LEU A 276      87.977   3.557  16.125  1.00  0.00           O  
ATOM   4081  CB  LEU A 276      86.862   2.863  19.138  1.00  0.00           C  
ATOM   4082  CG  LEU A 276      86.451   1.690  20.037  1.00  0.00           C  
ATOM   4083  CD1 LEU A 276      85.254   2.095  20.886  1.00  0.00           C  
ATOM   4084  CD2 LEU A 276      86.127   0.478  19.177  1.00  0.00           C  
ATOM   4085  H   LEU A 276      89.163   2.885  20.226  1.00  0.00           H  
ATOM   4086  HA  LEU A 276      88.123   1.709  17.836  1.00  0.00           H  
ATOM   4087 1HB  LEU A 276      86.966   3.744  19.768  1.00  0.00           H  
ATOM   4088 2HB  LEU A 276      86.049   3.039  18.433  1.00  0.00           H  
ATOM   4089  HG  LEU A 276      87.271   1.446  20.713  1.00  0.00           H  
ATOM   4090 1HD1 LEU A 276      84.962   1.262  21.525  1.00  0.00           H  
ATOM   4091 2HD1 LEU A 276      85.520   2.952  21.505  1.00  0.00           H  
ATOM   4092 3HD1 LEU A 276      84.421   2.362  20.236  1.00  0.00           H  
ATOM   4093 1HD2 LEU A 276      85.836  -0.356  19.817  1.00  0.00           H  
ATOM   4094 2HD2 LEU A 276      85.306   0.721  18.501  1.00  0.00           H  
ATOM   4095 3HD2 LEU A 276      87.006   0.200  18.595  1.00  0.00           H  
ATOM   4096  N   VAL A 277      88.754   4.936  17.724  1.00  0.00           N  
ATOM   4097  CA  VAL A 277      88.926   6.068  16.821  1.00  0.00           C  
ATOM   4098  C   VAL A 277      89.987   5.777  15.768  1.00  0.00           C  
ATOM   4099  O   VAL A 277      89.823   6.118  14.597  1.00  0.00           O  
ATOM   4100  CB  VAL A 277      89.325   7.327  17.613  1.00  0.00           C  
ATOM   4101  CG1 VAL A 277      89.689   8.459  16.663  1.00  0.00           C  
ATOM   4102  CG2 VAL A 277      88.188   7.741  18.534  1.00  0.00           C  
ATOM   4103  H   VAL A 277      88.994   5.043  18.699  1.00  0.00           H  
ATOM   4104  HA  VAL A 277      87.977   6.257  16.318  1.00  0.00           H  
ATOM   4105  HB  VAL A 277      90.213   7.107  18.205  1.00  0.00           H  
ATOM   4106 1HG1 VAL A 277      89.969   9.342  17.240  1.00  0.00           H  
ATOM   4107 2HG1 VAL A 277      90.529   8.154  16.038  1.00  0.00           H  
ATOM   4108 3HG1 VAL A 277      88.832   8.696  16.032  1.00  0.00           H  
ATOM   4109 1HG2 VAL A 277      88.478   8.632  19.092  1.00  0.00           H  
ATOM   4110 2HG2 VAL A 277      87.299   7.957  17.941  1.00  0.00           H  
ATOM   4111 3HG2 VAL A 277      87.972   6.932  19.232  1.00  0.00           H  
ATOM   4112  N   THR A 278      91.075   5.143  16.191  1.00  0.00           N  
ATOM   4113  CA  THR A 278      92.165   4.804  15.285  1.00  0.00           C  
ATOM   4114  C   THR A 278      91.715   3.800  14.232  1.00  0.00           C  
ATOM   4115  O   THR A 278      92.076   3.910  13.060  1.00  0.00           O  
ATOM   4116  CB  THR A 278      93.372   4.238  16.056  1.00  0.00           C  
ATOM   4117  CG2 THR A 278      94.486   3.852  15.095  1.00  0.00           C  
ATOM   4118  OG1 THR A 278      93.859   5.224  16.976  1.00  0.00           O  
ATOM   4119  H   THR A 278      91.150   4.889  17.166  1.00  0.00           H  
ATOM   4120  HA  THR A 278      92.482   5.711  14.770  1.00  0.00           H  
ATOM   4121  HB  THR A 278      93.063   3.357  16.619  1.00  0.00           H  
ATOM   4122  HG1 THR A 278      93.307   5.228  17.762  1.00  0.00           H  
ATOM   4123 1HG2 THR A 278      95.330   3.454  15.658  1.00  0.00           H  
ATOM   4124 2HG2 THR A 278      94.122   3.094  14.402  1.00  0.00           H  
ATOM   4125 3HG2 THR A 278      94.805   4.731  14.538  1.00  0.00           H  
ATOM   4126  N   ASP A 279      90.926   2.819  14.656  1.00  0.00           N  
ATOM   4127  CA  ASP A 279      90.425   1.793  13.750  1.00  0.00           C  
ATOM   4128  C   ASP A 279      89.497   2.390  12.701  1.00  0.00           C  
ATOM   4129  O   ASP A 279      89.549   2.018  11.528  1.00  0.00           O  
ATOM   4130  CB  ASP A 279      89.688   0.701  14.530  1.00  0.00           C  
ATOM   4131  CG  ASP A 279      89.287  -0.481  13.659  1.00  0.00           C  
ATOM   4132  OD1 ASP A 279      90.148  -1.046  13.025  1.00  0.00           O  
ATOM   4133  OD2 ASP A 279      88.125  -0.809  13.634  1.00  0.00           O1-
ATOM   4134  H   ASP A 279      90.666   2.784  15.632  1.00  0.00           H  
ATOM   4135  HA  ASP A 279      91.274   1.340  13.236  1.00  0.00           H  
ATOM   4136 1HB  ASP A 279      90.323   0.340  15.338  1.00  0.00           H  
ATOM   4137 2HB  ASP A 279      88.789   1.122  14.982  1.00  0.00           H  
ATOM   4138  N   MET A 280      88.648   3.318  13.128  1.00  0.00           N  
ATOM   4139  CA  MET A 280      87.706   3.968  12.225  1.00  0.00           C  
ATOM   4140  C   MET A 280      88.433   4.798  11.175  1.00  0.00           C  
ATOM   4141  O   MET A 280      88.055   4.804  10.003  1.00  0.00           O  
ATOM   4142  CB  MET A 280      86.735   4.843  13.015  1.00  0.00           C  
ATOM   4143  CG  MET A 280      85.565   5.378  12.202  1.00  0.00           C  
ATOM   4144  SD  MET A 280      84.423   4.080  11.688  1.00  0.00           S  
ATOM   4145  CE  MET A 280      84.925   3.843   9.986  1.00  0.00           C  
ATOM   4146  H   MET A 280      88.654   3.579  14.104  1.00  0.00           H  
ATOM   4147  HA  MET A 280      87.139   3.198  11.703  1.00  0.00           H  
ATOM   4148 1HB  MET A 280      86.328   4.272  13.850  1.00  0.00           H  
ATOM   4149 2HB  MET A 280      87.270   5.696  13.433  1.00  0.00           H  
ATOM   4150 1HG  MET A 280      85.013   6.107  12.796  1.00  0.00           H  
ATOM   4151 2HG  MET A 280      85.940   5.880  11.311  1.00  0.00           H  
ATOM   4152 1HE  MET A 280      84.309   3.068   9.529  1.00  0.00           H  
ATOM   4153 2HE  MET A 280      84.801   4.778   9.436  1.00  0.00           H  
ATOM   4154 3HE  MET A 280      85.973   3.541   9.954  1.00  0.00           H  
ATOM   4155  N   GLY A 281      89.479   5.497  11.600  1.00  0.00           N  
ATOM   4156  CA  GLY A 281      90.262   6.331  10.696  1.00  0.00           C  
ATOM   4157  C   GLY A 281      90.969   5.489   9.643  1.00  0.00           C  
ATOM   4158  O   GLY A 281      91.028   5.863   8.472  1.00  0.00           O  
ATOM   4159  H   GLY A 281      89.739   5.450  12.575  1.00  0.00           H  
ATOM   4160 1HA  GLY A 281      89.607   7.055  10.210  1.00  0.00           H  
ATOM   4161 2HA  GLY A 281      90.996   6.896  11.268  1.00  0.00           H  
ATOM   4162  N   ILE A 282      91.505   4.349  10.066  1.00  0.00           N  
ATOM   4163  CA  ILE A 282      92.209   3.451   9.158  1.00  0.00           C  
ATOM   4164  C   ILE A 282      91.267   2.880   8.106  1.00  0.00           C  
ATOM   4165  O   ILE A 282      91.627   2.766   6.934  1.00  0.00           O  
ATOM   4166  CB  ILE A 282      92.873   2.297   9.933  1.00  0.00           C  
ATOM   4167  CG1 ILE A 282      94.012   2.829  10.808  1.00  0.00           C  
ATOM   4168  CG2 ILE A 282      93.387   1.237   8.972  1.00  0.00           C  
ATOM   4169  CD1 ILE A 282      94.542   1.818  11.800  1.00  0.00           C  
ATOM   4170  H   ILE A 282      91.422   4.098  11.040  1.00  0.00           H  
ATOM   4171  HA  ILE A 282      92.988   4.016   8.648  1.00  0.00           H  
ATOM   4172  HB  ILE A 282      92.145   1.844  10.605  1.00  0.00           H  
ATOM   4173 1HG1 ILE A 282      94.838   3.151  10.175  1.00  0.00           H  
ATOM   4174 2HG1 ILE A 282      93.667   3.701  11.364  1.00  0.00           H  
ATOM   4175 1HG2 ILE A 282      93.854   0.430   9.536  1.00  0.00           H  
ATOM   4176 2HG2 ILE A 282      92.556   0.840   8.391  1.00  0.00           H  
ATOM   4177 3HG2 ILE A 282      94.121   1.681   8.299  1.00  0.00           H  
ATOM   4178 1HD1 ILE A 282      95.346   2.269  12.384  1.00  0.00           H  
ATOM   4179 2HD1 ILE A 282      93.739   1.509  12.469  1.00  0.00           H  
ATOM   4180 3HD1 ILE A 282      94.925   0.951  11.265  1.00  0.00           H  
ATOM   4181  N   LYS A 283      90.060   2.521   8.533  1.00  0.00           N  
ATOM   4182  CA  LYS A 283      89.064   1.961   7.627  1.00  0.00           C  
ATOM   4183  C   LYS A 283      88.639   2.979   6.577  1.00  0.00           C  
ATOM   4184  O   LYS A 283      88.471   2.643   5.405  1.00  0.00           O  
ATOM   4185  CB  LYS A 283      87.843   1.472   8.409  1.00  0.00           C  
ATOM   4186  CG  LYS A 283      88.093   0.229   9.252  1.00  0.00           C  
ATOM   4187  CD  LYS A 283      86.843  -0.182  10.014  1.00  0.00           C  
ATOM   4188  CE  LYS A 283      87.094  -1.419  10.865  1.00  0.00           C  
ATOM   4189  NZ  LYS A 283      85.889  -1.811  11.646  1.00  0.00           N1+
ATOM   4190  H   LYS A 283      89.828   2.640   9.508  1.00  0.00           H  
ATOM   4191  HA  LYS A 283      89.507   1.111   7.107  1.00  0.00           H  
ATOM   4192 1HB  LYS A 283      87.497   2.264   9.075  1.00  0.00           H  
ATOM   4193 2HB  LYS A 283      87.032   1.250   7.717  1.00  0.00           H  
ATOM   4194 1HG  LYS A 283      88.402  -0.593   8.605  1.00  0.00           H  
ATOM   4195 2HG  LYS A 283      88.894   0.427   9.965  1.00  0.00           H  
ATOM   4196 1HD  LYS A 283      86.525   0.636  10.662  1.00  0.00           H  
ATOM   4197 2HD  LYS A 283      86.041  -0.397   9.308  1.00  0.00           H  
ATOM   4198 1HE  LYS A 283      87.381  -2.250  10.223  1.00  0.00           H  
ATOM   4199 2HE  LYS A 283      87.912  -1.224  11.558  1.00  0.00           H  
ATOM   4200 1HZ  LYS A 283      86.096  -2.633  12.196  1.00  0.00           H  
ATOM   4201 2HZ  LYS A 283      85.623  -1.054  12.260  1.00  0.00           H  
ATOM   4202 3HZ  LYS A 283      85.128  -2.013  11.013  1.00  0.00           H  
ATOM   4203  N   GLY A 284      88.467   4.226   7.006  1.00  0.00           N  
ATOM   4204  CA  GLY A 284      88.060   5.296   6.103  1.00  0.00           C  
ATOM   4205  C   GLY A 284      89.129   5.565   5.051  1.00  0.00           C  
ATOM   4206  O   GLY A 284      88.819   5.784   3.879  1.00  0.00           O  
ATOM   4207  H   GLY A 284      88.622   4.437   7.981  1.00  0.00           H  
ATOM   4208 1HA  GLY A 284      87.124   5.024   5.615  1.00  0.00           H  
ATOM   4209 2HA  GLY A 284      87.872   6.204   6.676  1.00  0.00           H  
ATOM   4210  N   LEU A 285      90.387   5.547   5.476  1.00  0.00           N  
ATOM   4211  CA  LEU A 285      91.505   5.788   4.570  1.00  0.00           C  
ATOM   4212  C   LEU A 285      91.606   4.693   3.516  1.00  0.00           C  
ATOM   4213  O   LEU A 285      91.865   4.968   2.344  1.00  0.00           O  
ATOM   4214  CB  LEU A 285      92.818   5.870   5.358  1.00  0.00           C  
ATOM   4215  CG  LEU A 285      94.075   6.161   4.529  1.00  0.00           C  
ATOM   4216  CD1 LEU A 285      93.915   7.496   3.814  1.00  0.00           C  
ATOM   4217  CD2 LEU A 285      95.294   6.171   5.440  1.00  0.00           C  
ATOM   4218  H   LEU A 285      90.574   5.360   6.450  1.00  0.00           H  
ATOM   4219  HA  LEU A 285      91.340   6.739   4.064  1.00  0.00           H  
ATOM   4220 1HB  LEU A 285      92.726   6.657   6.106  1.00  0.00           H  
ATOM   4221 2HB  LEU A 285      92.974   4.923   5.874  1.00  0.00           H  
ATOM   4222  HG  LEU A 285      94.196   5.388   3.769  1.00  0.00           H  
ATOM   4223 1HD1 LEU A 285      94.808   7.702   3.224  1.00  0.00           H  
ATOM   4224 2HD1 LEU A 285      93.048   7.454   3.155  1.00  0.00           H  
ATOM   4225 3HD1 LEU A 285      93.775   8.288   4.550  1.00  0.00           H  
ATOM   4226 1HD2 LEU A 285      96.187   6.377   4.849  1.00  0.00           H  
ATOM   4227 2HD2 LEU A 285      95.174   6.944   6.199  1.00  0.00           H  
ATOM   4228 3HD2 LEU A 285      95.394   5.199   5.924  1.00  0.00           H  
ATOM   4229  N   GLU A 286      91.401   3.451   3.940  1.00  0.00           N  
ATOM   4230  CA  GLU A 286      91.470   2.311   3.033  1.00  0.00           C  
ATOM   4231  C   GLU A 286      90.369   2.377   1.982  1.00  0.00           C  
ATOM   4232  O   GLU A 286      90.598   2.080   0.809  1.00  0.00           O  
ATOM   4233  CB  GLU A 286      91.364   0.999   3.815  1.00  0.00           C  
ATOM   4234  CG  GLU A 286      92.575   0.685   4.681  1.00  0.00           C  
ATOM   4235  CD  GLU A 286      92.406  -0.572   5.489  1.00  0.00           C  
ATOM   4236  OE1 GLU A 286      91.334  -1.128   5.471  1.00  0.00           O  
ATOM   4237  OE2 GLU A 286      93.349  -0.976   6.127  1.00  0.00           O1-
ATOM   4238  H   GLU A 286      91.192   3.292   4.915  1.00  0.00           H  
ATOM   4239  HA  GLU A 286      92.431   2.335   2.519  1.00  0.00           H  
ATOM   4240 1HB  GLU A 286      90.488   1.032   4.464  1.00  0.00           H  
ATOM   4241 2HB  GLU A 286      91.226   0.171   3.119  1.00  0.00           H  
ATOM   4242 1HG  GLU A 286      93.449   0.576   4.040  1.00  0.00           H  
ATOM   4243 2HG  GLU A 286      92.755   1.522   5.355  1.00  0.00           H  
ATOM   4244  N   VAL A 287      89.172   2.767   2.410  1.00  0.00           N  
ATOM   4245  CA  VAL A 287      88.033   2.871   1.506  1.00  0.00           C  
ATOM   4246  C   VAL A 287      88.260   3.951   0.455  1.00  0.00           C  
ATOM   4247  O   VAL A 287      87.930   3.771  -0.717  1.00  0.00           O  
ATOM   4248  CB  VAL A 287      86.751   3.190   2.297  1.00  0.00           C  
ATOM   4249  CG1 VAL A 287      85.599   3.487   1.348  1.00  0.00           C  
ATOM   4250  CG2 VAL A 287      86.407   2.027   3.216  1.00  0.00           C  
ATOM   4251  H   VAL A 287      89.049   2.997   3.385  1.00  0.00           H  
ATOM   4252  HA  VAL A 287      87.904   1.914   1.000  1.00  0.00           H  
ATOM   4253  HB  VAL A 287      86.916   4.087   2.893  1.00  0.00           H  
ATOM   4254 1HG1 VAL A 287      84.701   3.710   1.924  1.00  0.00           H  
ATOM   4255 2HG1 VAL A 287      85.853   4.344   0.725  1.00  0.00           H  
ATOM   4256 3HG1 VAL A 287      85.417   2.618   0.715  1.00  0.00           H  
ATOM   4257 1HG2 VAL A 287      85.500   2.259   3.773  1.00  0.00           H  
ATOM   4258 2HG2 VAL A 287      86.247   1.128   2.620  1.00  0.00           H  
ATOM   4259 3HG2 VAL A 287      87.228   1.859   3.914  1.00  0.00           H  
ATOM   4260  N   LEU A 288      88.826   5.075   0.883  1.00  0.00           N  
ATOM   4261  CA  LEU A 288      89.100   6.187  -0.020  1.00  0.00           C  
ATOM   4262  C   LEU A 288      90.130   5.801  -1.074  1.00  0.00           C  
ATOM   4263  O   LEU A 288      89.997   6.156  -2.245  1.00  0.00           O  
ATOM   4264  CB  LEU A 288      89.600   7.402   0.771  1.00  0.00           C  
ATOM   4265  CG  LEU A 288      88.562   8.080   1.676  1.00  0.00           C  
ATOM   4266  CD1 LEU A 288      89.246   9.144   2.524  1.00  0.00           C  
ATOM   4267  CD2 LEU A 288      87.460   8.686   0.819  1.00  0.00           C  
ATOM   4268  H   LEU A 288      89.074   5.160   1.858  1.00  0.00           H  
ATOM   4269  HA  LEU A 288      88.174   6.456  -0.527  1.00  0.00           H  
ATOM   4270 1HB  LEU A 288      90.432   7.089   1.398  1.00  0.00           H  
ATOM   4271 2HB  LEU A 288      89.964   8.149   0.067  1.00  0.00           H  
ATOM   4272  HG  LEU A 288      88.131   7.341   2.352  1.00  0.00           H  
ATOM   4273 1HD1 LEU A 288      88.509   9.625   3.166  1.00  0.00           H  
ATOM   4274 2HD1 LEU A 288      90.015   8.680   3.139  1.00  0.00           H  
ATOM   4275 3HD1 LEU A 288      89.701   9.890   1.873  1.00  0.00           H  
ATOM   4276 1HD2 LEU A 288      86.723   9.168   1.462  1.00  0.00           H  
ATOM   4277 2HD2 LEU A 288      87.891   9.426   0.143  1.00  0.00           H  
ATOM   4278 3HD2 LEU A 288      86.979   7.901   0.237  1.00  0.00           H  
ATOM   4279  N   THR A 289      91.156   5.071  -0.650  1.00  0.00           N  
ATOM   4280  CA  THR A 289      92.212   4.635  -1.556  1.00  0.00           C  
ATOM   4281  C   THR A 289      91.673   3.675  -2.610  1.00  0.00           C  
ATOM   4282  O   THR A 289      92.042   3.753  -3.782  1.00  0.00           O  
ATOM   4283  CB  THR A 289      93.363   3.963  -0.785  1.00  0.00           C  
ATOM   4284  CG2 THR A 289      94.439   3.480  -1.745  1.00  0.00           C  
ATOM   4285  OG1 THR A 289      93.936   4.902   0.136  1.00  0.00           O  
ATOM   4286  H   THR A 289      91.207   4.811   0.325  1.00  0.00           H  
ATOM   4287  HA  THR A 289      92.609   5.511  -2.071  1.00  0.00           H  
ATOM   4288  HB  THR A 289      92.977   3.114  -0.223  1.00  0.00           H  
ATOM   4289  HG1 THR A 289      93.263   5.192   0.756  1.00  0.00           H  
ATOM   4290 1HG2 THR A 289      95.244   3.009  -1.183  1.00  0.00           H  
ATOM   4291 2HG2 THR A 289      94.009   2.758  -2.439  1.00  0.00           H  
ATOM   4292 3HG2 THR A 289      94.835   4.328  -2.303  1.00  0.00           H  
ATOM   4293  N   GLU A 290      90.799   2.770  -2.185  1.00  0.00           N  
ATOM   4294  CA  GLU A 290      90.207   1.793  -3.091  1.00  0.00           C  
ATOM   4295  C   GLU A 290      89.336   2.472  -4.141  1.00  0.00           C  
ATOM   4296  O   GLU A 290      89.354   2.097  -5.314  1.00  0.00           O  
ATOM   4297  CB  GLU A 290      89.377   0.773  -2.307  1.00  0.00           C  
ATOM   4298  CG  GLU A 290      90.198  -0.173  -1.442  1.00  0.00           C  
ATOM   4299  CD  GLU A 290      89.347  -1.112  -0.633  1.00  0.00           C  
ATOM   4300  OE1 GLU A 290      88.149  -0.962  -0.650  1.00  0.00           O  
ATOM   4301  OE2 GLU A 290      89.896  -1.981   0.003  1.00  0.00           O1-
ATOM   4302  H   GLU A 290      90.537   2.759  -1.209  1.00  0.00           H  
ATOM   4303  HA  GLU A 290      91.011   1.268  -3.606  1.00  0.00           H  
ATOM   4304 1HB  GLU A 290      88.676   1.297  -1.658  1.00  0.00           H  
ATOM   4305 2HB  GLU A 290      88.792   0.170  -3.002  1.00  0.00           H  
ATOM   4306 1HG  GLU A 290      90.854  -0.758  -2.085  1.00  0.00           H  
ATOM   4307 2HG  GLU A 290      90.822   0.414  -0.771  1.00  0.00           H  
ATOM   4308  N   MET A 291      88.573   3.472  -3.714  1.00  0.00           N  
ATOM   4309  CA  MET A 291      87.694   4.206  -4.616  1.00  0.00           C  
ATOM   4310  C   MET A 291      88.494   4.966  -5.667  1.00  0.00           C  
ATOM   4311  O   MET A 291      88.118   5.005  -6.839  1.00  0.00           O  
ATOM   4312  CB  MET A 291      86.808   5.165  -3.824  1.00  0.00           C  
ATOM   4313  CG  MET A 291      85.739   4.485  -2.982  1.00  0.00           C  
ATOM   4314  SD  MET A 291      84.574   5.656  -2.257  1.00  0.00           S  
ATOM   4315  CE  MET A 291      85.582   6.382  -0.967  1.00  0.00           C  
ATOM   4316  H   MET A 291      88.603   3.732  -2.738  1.00  0.00           H  
ATOM   4317  HA  MET A 291      87.058   3.491  -5.137  1.00  0.00           H  
ATOM   4318 1HB  MET A 291      87.426   5.765  -3.158  1.00  0.00           H  
ATOM   4319 2HB  MET A 291      86.307   5.849  -4.511  1.00  0.00           H  
ATOM   4320 1HG  MET A 291      85.180   3.782  -3.599  1.00  0.00           H  
ATOM   4321 2HG  MET A 291      86.212   3.926  -2.174  1.00  0.00           H  
ATOM   4322 1HE  MET A 291      84.999   7.129  -0.427  1.00  0.00           H  
ATOM   4323 2HE  MET A 291      85.905   5.603  -0.276  1.00  0.00           H  
ATOM   4324 3HE  MET A 291      86.456   6.856  -1.413  1.00  0.00           H  
ATOM   4325  N   ALA A 292      89.599   5.568  -5.242  1.00  0.00           N  
ATOM   4326  CA  ALA A 292      90.454   6.328  -6.145  1.00  0.00           C  
ATOM   4327  C   ALA A 292      91.081   5.425  -7.199  1.00  0.00           C  
ATOM   4328  O   ALA A 292      91.174   5.794  -8.371  1.00  0.00           O  
ATOM   4329  CB  ALA A 292      91.535   7.059  -5.362  1.00  0.00           C  
ATOM   4330  H   ALA A 292      89.854   5.498  -4.267  1.00  0.00           H  
ATOM   4331  HA  ALA A 292      89.834   7.062  -6.660  1.00  0.00           H  
ATOM   4332 1HB  ALA A 292      92.165   7.622  -6.050  1.00  0.00           H  
ATOM   4333 2HB  ALA A 292      91.070   7.744  -4.652  1.00  0.00           H  
ATOM   4334 3HB  ALA A 292      92.144   6.335  -4.822  1.00  0.00           H  
ATOM   4335  N   LYS A 293      91.512   4.241  -6.777  1.00  0.00           N  
ATOM   4336  CA  LYS A 293      92.132   3.283  -7.683  1.00  0.00           C  
ATOM   4337  C   LYS A 293      91.142   2.800  -8.735  1.00  0.00           C  
ATOM   4338  O   LYS A 293      91.489   2.656  -9.907  1.00  0.00           O  
ATOM   4339  CB  LYS A 293      92.693   2.093  -6.902  1.00  0.00           C  
ATOM   4340  CG  LYS A 293      93.426   1.069  -7.758  1.00  0.00           C  
ATOM   4341  CD  LYS A 293      94.033  -0.033  -6.902  1.00  0.00           C  
ATOM   4342  CE  LYS A 293      94.754  -1.065  -7.757  1.00  0.00           C  
ATOM   4343  NZ  LYS A 293      95.353  -2.150  -6.933  1.00  0.00           N1+
ATOM   4344  H   LYS A 293      91.407   3.998  -5.802  1.00  0.00           H  
ATOM   4345  HA  LYS A 293      92.954   3.779  -8.201  1.00  0.00           H  
ATOM   4346 1HB  LYS A 293      93.387   2.452  -6.141  1.00  0.00           H  
ATOM   4347 2HB  LYS A 293      91.880   1.579  -6.389  1.00  0.00           H  
ATOM   4348 1HG  LYS A 293      92.730   0.623  -8.469  1.00  0.00           H  
ATOM   4349 2HG  LYS A 293      94.221   1.563  -8.315  1.00  0.00           H  
ATOM   4350 1HD  LYS A 293      94.743   0.403  -6.198  1.00  0.00           H  
ATOM   4351 2HD  LYS A 293      93.246  -0.530  -6.336  1.00  0.00           H  
ATOM   4352 1HE  LYS A 293      94.052  -1.507  -8.462  1.00  0.00           H  
ATOM   4353 2HE  LYS A 293      95.546  -0.578  -8.324  1.00  0.00           H  
ATOM   4354 1HZ  LYS A 293      95.821  -2.812  -7.535  1.00  0.00           H  
ATOM   4355 2HZ  LYS A 293      96.021  -1.753  -6.287  1.00  0.00           H  
ATOM   4356 3HZ  LYS A 293      94.626  -2.621  -6.415  1.00  0.00           H  
ATOM   4357  N   LEU A 294      89.908   2.551  -8.309  1.00  0.00           N  
ATOM   4358  CA  LEU A 294      88.865   2.084  -9.213  1.00  0.00           C  
ATOM   4359  C   LEU A 294      88.533   3.136 -10.263  1.00  0.00           C  
ATOM   4360  O   LEU A 294      88.335   2.816 -11.436  1.00  0.00           O  
ATOM   4361  CB  LEU A 294      87.601   1.725  -8.423  1.00  0.00           C  
ATOM   4362  CG  LEU A 294      87.708   0.487  -7.522  1.00  0.00           C  
ATOM   4363  CD1 LEU A 294      86.450   0.364  -6.674  1.00  0.00           C  
ATOM   4364  CD2 LEU A 294      87.910  -0.751  -8.384  1.00  0.00           C  
ATOM   4365  H   LEU A 294      89.687   2.689  -7.334  1.00  0.00           H  
ATOM   4366  HA  LEU A 294      89.225   1.191  -9.724  1.00  0.00           H  
ATOM   4367 1HB  LEU A 294      87.333   2.571  -7.791  1.00  0.00           H  
ATOM   4368 2HB  LEU A 294      86.787   1.552  -9.128  1.00  0.00           H  
ATOM   4369  HG  LEU A 294      88.556   0.601  -6.847  1.00  0.00           H  
ATOM   4370 1HD1 LEU A 294      86.526  -0.515  -6.035  1.00  0.00           H  
ATOM   4371 2HD1 LEU A 294      86.340   1.255  -6.055  1.00  0.00           H  
ATOM   4372 3HD1 LEU A 294      85.581   0.266  -7.325  1.00  0.00           H  
ATOM   4373 1HD2 LEU A 294      87.987  -1.631  -7.743  1.00  0.00           H  
ATOM   4374 2HD2 LEU A 294      87.062  -0.867  -9.059  1.00  0.00           H  
ATOM   4375 3HD2 LEU A 294      88.826  -0.645  -8.965  1.00  0.00           H  
ATOM   4376  N   ALA A 295      88.474   4.393  -9.836  1.00  0.00           N  
ATOM   4377  CA  ALA A 295      88.167   5.495 -10.738  1.00  0.00           C  
ATOM   4378  C   ALA A 295      89.254   5.667 -11.790  1.00  0.00           C  
ATOM   4379  O   ALA A 295      88.965   5.913 -12.962  1.00  0.00           O  
ATOM   4380  CB  ALA A 295      87.982   6.785  -9.952  1.00  0.00           C  
ATOM   4381  H   ALA A 295      88.648   4.590  -8.861  1.00  0.00           H  
ATOM   4382  HA  ALA A 295      87.237   5.260 -11.254  1.00  0.00           H  
ATOM   4383 1HB  ALA A 295      87.751   7.599 -10.640  1.00  0.00           H  
ATOM   4384 2HB  ALA A 295      87.161   6.665  -9.244  1.00  0.00           H  
ATOM   4385 3HB  ALA A 295      88.898   7.016  -9.412  1.00  0.00           H  
ATOM   4386  N   ILE A 296      90.507   5.536 -11.367  1.00  0.00           N  
ATOM   4387  CA  ILE A 296      91.641   5.675 -12.271  1.00  0.00           C  
ATOM   4388  C   ILE A 296      91.551   4.683 -13.424  1.00  0.00           C  
ATOM   4389  O   ILE A 296      91.736   5.048 -14.585  1.00  0.00           O  
ATOM   4390  CB  ILE A 296      92.970   5.474 -11.521  1.00  0.00           C  
ATOM   4391  CG1 ILE A 296      93.210   6.624 -10.541  1.00  0.00           C  
ATOM   4392  CG2 ILE A 296      94.124   5.359 -12.505  1.00  0.00           C  
ATOM   4393  CD1 ILE A 296      94.335   6.369  -9.563  1.00  0.00           C  
ATOM   4394  H   ILE A 296      90.678   5.333 -10.392  1.00  0.00           H  
ATOM   4395  HA  ILE A 296      91.630   6.682 -12.686  1.00  0.00           H  
ATOM   4396  HB  ILE A 296      92.918   4.560 -10.928  1.00  0.00           H  
ATOM   4397 1HG1 ILE A 296      93.439   7.533 -11.095  1.00  0.00           H  
ATOM   4398 2HG1 ILE A 296      92.301   6.812  -9.970  1.00  0.00           H  
ATOM   4399 1HG2 ILE A 296      95.056   5.216 -11.958  1.00  0.00           H  
ATOM   4400 2HG2 ILE A 296      93.958   4.507 -13.163  1.00  0.00           H  
ATOM   4401 3HG2 ILE A 296      94.188   6.270 -13.099  1.00  0.00           H  
ATOM   4402 1HD1 ILE A 296      94.444   7.229  -8.902  1.00  0.00           H  
ATOM   4403 2HD1 ILE A 296      94.109   5.481  -8.971  1.00  0.00           H  
ATOM   4404 3HD1 ILE A 296      95.264   6.213 -10.110  1.00  0.00           H  
ATOM   4405  N   LYS A 297      91.266   3.427 -13.097  1.00  0.00           N  
ATOM   4406  CA  LYS A 297      91.151   2.381 -14.105  1.00  0.00           C  
ATOM   4407  C   LYS A 297      90.089   2.726 -15.140  1.00  0.00           C  
ATOM   4408  O   LYS A 297      90.253   2.448 -16.328  1.00  0.00           O  
ATOM   4409  CB  LYS A 297      90.827   1.038 -13.448  1.00  0.00           C  
ATOM   4410  CG  LYS A 297      90.753  -0.135 -14.417  1.00  0.00           C  
ATOM   4411  CD  LYS A 297      90.505  -1.443 -13.682  1.00  0.00           C  
ATOM   4412  CE  LYS A 297      90.400  -2.612 -14.651  1.00  0.00           C  
ATOM   4413  NZ  LYS A 297      90.157  -3.900 -13.946  1.00  0.00           N1+
ATOM   4414  H   LYS A 297      91.125   3.192 -12.125  1.00  0.00           H  
ATOM   4415  HA  LYS A 297      92.107   2.293 -14.624  1.00  0.00           H  
ATOM   4416 1HB  LYS A 297      91.585   0.807 -12.699  1.00  0.00           H  
ATOM   4417 2HB  LYS A 297      89.868   1.107 -12.933  1.00  0.00           H  
ATOM   4418 1HG  LYS A 297      89.945   0.031 -15.129  1.00  0.00           H  
ATOM   4419 2HG  LYS A 297      91.690  -0.210 -14.969  1.00  0.00           H  
ATOM   4420 1HD  LYS A 297      91.322  -1.632 -12.986  1.00  0.00           H  
ATOM   4421 2HD  LYS A 297      89.577  -1.371 -13.114  1.00  0.00           H  
ATOM   4422 1HE  LYS A 297      89.583  -2.434 -15.349  1.00  0.00           H  
ATOM   4423 2HE  LYS A 297      91.325  -2.695 -15.222  1.00  0.00           H  
ATOM   4424 1HZ  LYS A 297      90.094  -4.648 -14.622  1.00  0.00           H  
ATOM   4425 2HZ  LYS A 297      90.919  -4.085 -13.309  1.00  0.00           H  
ATOM   4426 3HZ  LYS A 297      89.291  -3.842 -13.428  1.00  0.00           H  
ATOM   4427  N   ALA A 298      89.008   3.337 -14.651  1.00  0.00           N  
ATOM   4428  CA  ALA A 298      87.989   3.991 -15.474  1.00  0.00           C  
ATOM   4429  C   ALA A 298      88.492   5.237 -16.195  1.00  0.00           C  
ATOM   4430  O   ALA A 298      88.014   5.574 -17.279  1.00  0.00           O  
ATOM   4431  CB  ALA A 298      86.785   4.348 -14.615  1.00  0.00           C  
ATOM   4432  H   ALA A 298      88.865   3.361 -13.651  1.00  0.00           H  
ATOM   4433  HA  ALA A 298      87.675   3.288 -16.246  1.00  0.00           H  
ATOM   4434 1HB  ALA A 298      86.021   4.817 -15.234  1.00  0.00           H  
ATOM   4435 2HB  ALA A 298      86.380   3.443 -14.162  1.00  0.00           H  
ATOM   4436 3HB  ALA A 298      87.091   5.039 -13.831  1.00  0.00           H  
ATOM   4437  N   GLY A 299      89.459   5.929 -15.599  1.00  0.00           N  
ATOM   4438  CA  GLY A 299      89.968   7.182 -16.166  1.00  0.00           C  
ATOM   4439  C   GLY A 299      89.919   8.336 -15.175  1.00  0.00           C  
ATOM   4440  O   GLY A 299      89.636   9.475 -15.548  1.00  0.00           O  
ATOM   4441  H   GLY A 299      89.851   5.582 -14.735  1.00  0.00           H  
ATOM   4442 1HA  GLY A 299      90.998   7.041 -16.494  1.00  0.00           H  
ATOM   4443 2HA  GLY A 299      89.384   7.446 -17.047  1.00  0.00           H  
ATOM   4444  N   GLY A 300      90.194   8.047 -13.900  1.00  0.00           N  
ATOM   4445  CA  GLY A 300      90.413   9.098 -12.901  1.00  0.00           C  
ATOM   4446  C   GLY A 300      91.748   9.796 -13.112  1.00  0.00           C  
ATOM   4447  O   GLY A 300      92.722   9.177 -13.540  1.00  0.00           O  
ATOM   4448  H   GLY A 300      90.253   7.080 -13.617  1.00  0.00           H  
ATOM   4449 1HA  GLY A 300      89.605   9.829 -12.958  1.00  0.00           H  
ATOM   4450 2HA  GLY A 300      90.381   8.663 -11.903  1.00  0.00           H  
ATOM   4451  N   ASP A 301      91.784  11.089 -12.808  1.00  0.00           N  
ATOM   4452  CA  ASP A 301      93.038  11.822 -12.731  1.00  0.00           C  
ATOM   4453  C   ASP A 301      93.811  11.445 -11.480  1.00  0.00           C  
ATOM   4454  O   ASP A 301      93.300  11.555 -10.365  1.00  0.00           O  
ATOM   4455  CB  ASP A 301      92.781  13.330 -12.747  1.00  0.00           C  
ATOM   4456  CG  ASP A 301      94.064  14.150 -12.786  1.00  0.00           C  
ATOM   4457  OD1 ASP A 301      94.595  14.335 -13.855  1.00  0.00           O  
ATOM   4458  OD2 ASP A 301      94.500  14.583 -11.746  1.00  0.00           O1-
ATOM   4459  H   ASP A 301      90.918  11.575 -12.624  1.00  0.00           H  
ATOM   4460  HA  ASP A 301      93.644  11.563 -13.600  1.00  0.00           H  
ATOM   4461 1HB  ASP A 301      92.177  13.588 -13.617  1.00  0.00           H  
ATOM   4462 2HB  ASP A 301      92.214  13.613 -11.860  1.00  0.00           H  
ATOM   4463  N   PRO A 302      95.072  11.006 -11.891  1.00  0.00           N  
ATOM   4464  CA  PRO A 302      95.827  10.420 -10.786  1.00  0.00           C  
ATOM   4465  C   PRO A 302      96.221  11.482  -9.771  1.00  0.00           C  
ATOM   4466  O   PRO A 302      96.276  11.216  -8.570  1.00  0.00           O  
ATOM   4467  CB  PRO A 302      97.054   9.821 -11.481  1.00  0.00           C  
ATOM   4468  CG  PRO A 302      97.153  10.578 -12.762  1.00  0.00           C  
ATOM   4469  CD  PRO A 302      95.725  10.888 -13.125  1.00  0.00           C  
ATOM   4470  HA  PRO A 302      95.222   9.634 -10.311  1.00  0.00           H  
ATOM   4471 1HB  PRO A 302      97.943   9.942 -10.845  1.00  0.00           H  
ATOM   4472 2HB  PRO A 302      96.912   8.741 -11.634  1.00  0.00           H  
ATOM   4473 1HG  PRO A 302      97.762  11.484 -12.623  1.00  0.00           H  
ATOM   4474 2HG  PRO A 302      97.662   9.969 -13.524  1.00  0.00           H  
ATOM   4475 1HD  PRO A 302      95.684  11.844 -13.669  1.00  0.00           H  
ATOM   4476 2HD  PRO A 302      95.317  10.073 -13.741  1.00  0.00           H  
ATOM   4477  N   LYS A 303      96.500  12.702 -10.237  1.00  0.00           N  
ATOM   4478  CA  LYS A 303      97.057  13.700  -9.330  1.00  0.00           C  
ATOM   4479  C   LYS A 303      96.039  14.117  -8.278  1.00  0.00           C  
ATOM   4480  O   LYS A 303      96.376  14.284  -7.106  1.00  0.00           O  
ATOM   4481  CB  LYS A 303      97.538  14.924 -10.111  1.00  0.00           C  
ATOM   4482  CG  LYS A 303      98.194  15.998  -9.254  1.00  0.00           C  
ATOM   4483  CD  LYS A 303      98.731  17.136 -10.110  1.00  0.00           C  
ATOM   4484  CE  LYS A 303      99.471  18.163  -9.265  1.00  0.00           C  
ATOM   4485  NZ  LYS A 303      98.567  18.847  -8.301  1.00  0.00           N1+
ATOM   4486  H   LYS A 303      96.320  12.910 -11.208  1.00  0.00           H  
ATOM   4487  HA  LYS A 303      97.910  13.259  -8.813  1.00  0.00           H  
ATOM   4488 1HB  LYS A 303      98.258  14.613 -10.869  1.00  0.00           H  
ATOM   4489 2HB  LYS A 303      96.694  15.379 -10.629  1.00  0.00           H  
ATOM   4490 1HG  LYS A 303      97.465  16.397  -8.548  1.00  0.00           H  
ATOM   4491 2HG  LYS A 303      99.018  15.560  -8.690  1.00  0.00           H  
ATOM   4492 1HD  LYS A 303      99.412  16.737 -10.862  1.00  0.00           H  
ATOM   4493 2HD  LYS A 303      97.903  17.628 -10.620  1.00  0.00           H  
ATOM   4494 1HE  LYS A 303     100.269  17.671  -8.711  1.00  0.00           H  
ATOM   4495 2HE  LYS A 303      99.921  18.913  -9.916  1.00  0.00           H  
ATOM   4496 1HZ  LYS A 303      99.095  19.519  -7.763  1.00  0.00           H  
ATOM   4497 2HZ  LYS A 303      97.833  19.323  -8.807  1.00  0.00           H  
ATOM   4498 3HZ  LYS A 303      98.159  18.164  -7.679  1.00  0.00           H  
ATOM   4499  N   LYS A 304      94.790  14.283  -8.701  1.00  0.00           N  
ATOM   4500  CA  LYS A 304      93.720  14.681  -7.795  1.00  0.00           C  
ATOM   4501  C   LYS A 304      93.460  13.609  -6.746  1.00  0.00           C  
ATOM   4502  O   LYS A 304      93.242  13.915  -5.573  1.00  0.00           O  
ATOM   4503  CB  LYS A 304      92.438  14.975  -8.575  1.00  0.00           C  
ATOM   4504  CG  LYS A 304      92.491  16.243  -9.417  1.00  0.00           C  
ATOM   4505  CD  LYS A 304      91.190  16.457 -10.178  1.00  0.00           C  
ATOM   4506  CE  LYS A 304      91.245  17.717 -11.028  1.00  0.00           C  
ATOM   4507  NZ  LYS A 304      89.994  17.918 -11.807  1.00  0.00           N1+
ATOM   4508  H   LYS A 304      94.577  14.129  -9.677  1.00  0.00           H  
ATOM   4509  HA  LYS A 304      94.027  15.589  -7.275  1.00  0.00           H  
ATOM   4510 1HB  LYS A 304      92.218  14.140  -9.242  1.00  0.00           H  
ATOM   4511 2HB  LYS A 304      91.602  15.070  -7.882  1.00  0.00           H  
ATOM   4512 1HG  LYS A 304      92.669  17.103  -8.771  1.00  0.00           H  
ATOM   4513 2HG  LYS A 304      93.311  16.172 -10.131  1.00  0.00           H  
ATOM   4514 1HD  LYS A 304      91.002  15.599 -10.825  1.00  0.00           H  
ATOM   4515 2HD  LYS A 304      90.365  16.543  -9.470  1.00  0.00           H  
ATOM   4516 1HE  LYS A 304      91.402  18.583 -10.385  1.00  0.00           H  
ATOM   4517 2HE  LYS A 304      92.083  17.651 -11.721  1.00  0.00           H  
ATOM   4518 1HZ  LYS A 304      90.070  18.763 -12.357  1.00  0.00           H  
ATOM   4519 2HZ  LYS A 304      89.848  17.129 -12.421  1.00  0.00           H  
ATOM   4520 3HZ  LYS A 304      89.211  18.000 -11.173  1.00  0.00           H  
ATOM   4521  N   LEU A 305      93.483  12.351  -7.173  1.00  0.00           N  
ATOM   4522  CA  LEU A 305      93.250  11.231  -6.270  1.00  0.00           C  
ATOM   4523  C   LEU A 305      94.348  11.132  -5.220  1.00  0.00           C  
ATOM   4524  O   LEU A 305      94.077  10.868  -4.048  1.00  0.00           O  
ATOM   4525  CB  LEU A 305      93.172   9.919  -7.061  1.00  0.00           C  
ATOM   4526  CG  LEU A 305      91.941   9.758  -7.962  1.00  0.00           C  
ATOM   4527  CD1 LEU A 305      92.092   8.503  -8.811  1.00  0.00           C  
ATOM   4528  CD2 LEU A 305      90.687   9.689  -7.102  1.00  0.00           C  
ATOM   4529  H   LEU A 305      93.667  12.166  -8.148  1.00  0.00           H  
ATOM   4530  HA  LEU A 305      92.300  11.390  -5.760  1.00  0.00           H  
ATOM   4531 1HB  LEU A 305      94.056   9.841  -7.692  1.00  0.00           H  
ATOM   4532 2HB  LEU A 305      93.177   9.088  -6.356  1.00  0.00           H  
ATOM   4533  HG  LEU A 305      91.870  10.611  -8.638  1.00  0.00           H  
ATOM   4534 1HD1 LEU A 305      91.218   8.390  -9.451  1.00  0.00           H  
ATOM   4535 2HD1 LEU A 305      92.986   8.588  -9.430  1.00  0.00           H  
ATOM   4536 3HD1 LEU A 305      92.181   7.634  -8.161  1.00  0.00           H  
ATOM   4537 1HD2 LEU A 305      89.812   9.576  -7.743  1.00  0.00           H  
ATOM   4538 2HD2 LEU A 305      90.755   8.836  -6.427  1.00  0.00           H  
ATOM   4539 3HD2 LEU A 305      90.594  10.606  -6.520  1.00  0.00           H  
ATOM   4540  N   LEU A 306      95.588  11.345  -5.645  1.00  0.00           N  
ATOM   4541  CA  LEU A 306      96.731  11.281  -4.741  1.00  0.00           C  
ATOM   4542  C   LEU A 306      96.663  12.379  -3.688  1.00  0.00           C  
ATOM   4543  O   LEU A 306      96.964  12.148  -2.517  1.00  0.00           O  
ATOM   4544  CB  LEU A 306      98.040  11.403  -5.531  1.00  0.00           C  
ATOM   4545  CG  LEU A 306      98.385  10.213  -6.435  1.00  0.00           C  
ATOM   4546  CD1 LEU A 306      99.604  10.554  -7.283  1.00  0.00           C  
ATOM   4547  CD2 LEU A 306      98.641   8.982  -5.580  1.00  0.00           C  
ATOM   4548  H   LEU A 306      95.744  11.557  -6.620  1.00  0.00           H  
ATOM   4549  HA  LEU A 306      96.716  10.317  -4.234  1.00  0.00           H  
ATOM   4550 1HB  LEU A 306      97.985  12.291  -6.160  1.00  0.00           H  
ATOM   4551 2HB  LEU A 306      98.862  11.532  -4.827  1.00  0.00           H  
ATOM   4552  HG  LEU A 306      97.553  10.017  -7.113  1.00  0.00           H  
ATOM   4553 1HD1 LEU A 306      99.848   9.708  -7.926  1.00  0.00           H  
ATOM   4554 2HD1 LEU A 306      99.385  11.426  -7.899  1.00  0.00           H  
ATOM   4555 3HD1 LEU A 306     100.450  10.771  -6.632  1.00  0.00           H  
ATOM   4556 1HD2 LEU A 306      98.885   8.136  -6.223  1.00  0.00           H  
ATOM   4557 2HD2 LEU A 306      99.474   9.175  -4.903  1.00  0.00           H  
ATOM   4558 3HD2 LEU A 306      97.749   8.750  -4.999  1.00  0.00           H  
ATOM   4559  N   ASP A 307      96.265  13.574  -4.111  1.00  0.00           N  
ATOM   4560  CA  ASP A 307      96.157  14.710  -3.204  1.00  0.00           C  
ATOM   4561  C   ASP A 307      95.080  14.474  -2.152  1.00  0.00           C  
ATOM   4562  O   ASP A 307      95.261  14.803  -0.980  1.00  0.00           O  
ATOM   4563  CB  ASP A 307      95.847  15.991  -3.982  1.00  0.00           C  
ATOM   4564  CG  ASP A 307      97.029  16.487  -4.803  1.00  0.00           C  
ATOM   4565  OD1 ASP A 307      98.126  16.045  -4.555  1.00  0.00           O  
ATOM   4566  OD2 ASP A 307      96.824  17.302  -5.671  1.00  0.00           O1-
ATOM   4567  H   ASP A 307      96.032  13.698  -5.085  1.00  0.00           H  
ATOM   4568  HA  ASP A 307      97.111  14.837  -2.692  1.00  0.00           H  
ATOM   4569 1HB  ASP A 307      95.005  15.813  -4.654  1.00  0.00           H  
ATOM   4570 2HB  ASP A 307      95.551  16.777  -3.288  1.00  0.00           H  
ATOM   4571  N   ILE A 308      93.959  13.903  -2.577  1.00  0.00           N  
ATOM   4572  CA  ILE A 308      92.851  13.622  -1.672  1.00  0.00           C  
ATOM   4573  C   ILE A 308      93.245  12.591  -0.622  1.00  0.00           C  
ATOM   4574  O   ILE A 308      92.892  12.718   0.550  1.00  0.00           O  
ATOM   4575  CB  ILE A 308      91.620  13.120  -2.449  1.00  0.00           C  
ATOM   4576  CG1 ILE A 308      91.047  14.239  -3.323  1.00  0.00           C  
ATOM   4577  CG2 ILE A 308      90.564  12.594  -1.490  1.00  0.00           C  
ATOM   4578  CD1 ILE A 308      90.010  13.768  -4.317  1.00  0.00           C  
ATOM   4579  H   ILE A 308      93.871  13.656  -3.553  1.00  0.00           H  
ATOM   4580  HA  ILE A 308      92.582  14.545  -1.159  1.00  0.00           H  
ATOM   4581  HB  ILE A 308      91.918  12.317  -3.123  1.00  0.00           H  
ATOM   4582 1HG1 ILE A 308      90.592  14.998  -2.687  1.00  0.00           H  
ATOM   4583 2HG1 ILE A 308      91.855  14.719  -3.875  1.00  0.00           H  
ATOM   4584 1HG2 ILE A 308      89.700  12.245  -2.056  1.00  0.00           H  
ATOM   4585 2HG2 ILE A 308      90.976  11.769  -0.911  1.00  0.00           H  
ATOM   4586 3HG2 ILE A 308      90.255  13.392  -0.815  1.00  0.00           H  
ATOM   4587 1HD1 ILE A 308      89.652  14.617  -4.898  1.00  0.00           H  
ATOM   4588 2HD1 ILE A 308      90.456  13.032  -4.986  1.00  0.00           H  
ATOM   4589 3HD1 ILE A 308      89.175  13.316  -3.784  1.00  0.00           H  
ATOM   4590  N   ILE A 309      93.979  11.569  -1.051  1.00  0.00           N  
ATOM   4591  CA  ILE A 309      94.423  10.513  -0.148  1.00  0.00           C  
ATOM   4592  C   ILE A 309      95.382  11.055   0.904  1.00  0.00           C  
ATOM   4593  O   ILE A 309      95.308  10.684   2.076  1.00  0.00           O  
ATOM   4594  CB  ILE A 309      95.106   9.375  -0.927  1.00  0.00           C  
ATOM   4595  CG1 ILE A 309      94.088   8.642  -1.804  1.00  0.00           C  
ATOM   4596  CG2 ILE A 309      95.784   8.407   0.029  1.00  0.00           C  
ATOM   4597  CD1 ILE A 309      94.711   7.690  -2.800  1.00  0.00           C  
ATOM   4598  H   ILE A 309      94.237  11.523  -2.026  1.00  0.00           H  
ATOM   4599  HA  ILE A 309      93.551  10.107   0.363  1.00  0.00           H  
ATOM   4600  HB  ILE A 309      95.856   9.793  -1.598  1.00  0.00           H  
ATOM   4601 1HG1 ILE A 309      93.405   8.075  -1.171  1.00  0.00           H  
ATOM   4602 2HG1 ILE A 309      93.492   9.369  -2.355  1.00  0.00           H  
ATOM   4603 1HG2 ILE A 309      96.261   7.607  -0.537  1.00  0.00           H  
ATOM   4604 2HG2 ILE A 309      96.537   8.937   0.612  1.00  0.00           H  
ATOM   4605 3HG2 ILE A 309      95.040   7.979   0.702  1.00  0.00           H  
ATOM   4606 1HD1 ILE A 309      93.925   7.209  -3.384  1.00  0.00           H  
ATOM   4607 2HD1 ILE A 309      95.372   8.244  -3.468  1.00  0.00           H  
ATOM   4608 3HD1 ILE A 309      95.283   6.932  -2.269  1.00  0.00           H  
ATOM   4609  N   SER A 310      96.282  11.936   0.479  1.00  0.00           N  
ATOM   4610  CA  SER A 310      97.258  12.531   1.385  1.00  0.00           C  
ATOM   4611  C   SER A 310      96.578  13.395   2.439  1.00  0.00           C  
ATOM   4612  O   SER A 310      96.957  13.374   3.610  1.00  0.00           O  
ATOM   4613  CB  SER A 310      98.254  13.363   0.602  1.00  0.00           C  
ATOM   4614  OG  SER A 310      99.034  12.556  -0.236  1.00  0.00           O  
ATOM   4615  H   SER A 310      96.290  12.199  -0.495  1.00  0.00           H  
ATOM   4616  HA  SER A 310      97.793  11.728   1.894  1.00  0.00           H  
ATOM   4617 1HB  SER A 310      97.722  14.104   0.007  1.00  0.00           H  
ATOM   4618 2HB  SER A 310      98.900  13.903   1.295  1.00  0.00           H  
ATOM   4619  HG  SER A 310      98.494  12.378  -1.010  1.00  0.00           H  
ATOM   4620  N   GLU A 311      95.572  14.153   2.015  1.00  0.00           N  
ATOM   4621  CA  GLU A 311      94.836  15.026   2.922  1.00  0.00           C  
ATOM   4622  C   GLU A 311      94.083  14.220   3.973  1.00  0.00           C  
ATOM   4623  O   GLU A 311      94.046  14.594   5.146  1.00  0.00           O  
ATOM   4624  CB  GLU A 311      93.856  15.903   2.140  1.00  0.00           C  
ATOM   4625  CG  GLU A 311      94.517  16.966   1.274  1.00  0.00           C  
ATOM   4626  CD  GLU A 311      93.529  17.759   0.466  1.00  0.00           C  
ATOM   4627  OE1 GLU A 311      92.368  17.424   0.484  1.00  0.00           O  
ATOM   4628  OE2 GLU A 311      93.933  18.703  -0.171  1.00  0.00           O1-
ATOM   4629  H   GLU A 311      95.311  14.123   1.040  1.00  0.00           H  
ATOM   4630  HA  GLU A 311      95.549  15.671   3.435  1.00  0.00           H  
ATOM   4631 1HB  GLU A 311      93.243  15.276   1.492  1.00  0.00           H  
ATOM   4632 2HB  GLU A 311      93.185  16.408   2.835  1.00  0.00           H  
ATOM   4633 1HG  GLU A 311      95.075  17.647   1.915  1.00  0.00           H  
ATOM   4634 2HG  GLU A 311      95.224  16.482   0.601  1.00  0.00           H  
ATOM   4635  N   THR A 312      93.485  13.113   3.546  1.00  0.00           N  
ATOM   4636  CA  THR A 312      92.733  12.252   4.450  1.00  0.00           C  
ATOM   4637  C   THR A 312      93.642  11.626   5.500  1.00  0.00           C  
ATOM   4638  O   THR A 312      93.277  11.528   6.672  1.00  0.00           O  
ATOM   4639  CB  THR A 312      91.997  11.143   3.674  1.00  0.00           C  
ATOM   4640  CG2 THR A 312      91.249  10.230   4.632  1.00  0.00           C  
ATOM   4641  OG1 THR A 312      91.067  11.734   2.757  1.00  0.00           O  
ATOM   4642  H   THR A 312      93.554  12.862   2.570  1.00  0.00           H  
ATOM   4643  HA  THR A 312      91.990  12.860   4.967  1.00  0.00           H  
ATOM   4644  HB  THR A 312      92.720  10.554   3.110  1.00  0.00           H  
ATOM   4645  HG1 THR A 312      91.536  12.028   1.972  1.00  0.00           H  
ATOM   4646 1HG2 THR A 312      90.735   9.452   4.067  1.00  0.00           H  
ATOM   4647 2HG2 THR A 312      91.954   9.770   5.324  1.00  0.00           H  
ATOM   4648 3HG2 THR A 312      90.518  10.811   5.194  1.00  0.00           H  
ATOM   4649  N   GLY A 313      94.826  11.203   5.072  1.00  0.00           N  
ATOM   4650  CA  GLY A 313      95.790  10.585   5.975  1.00  0.00           C  
ATOM   4651  C   GLY A 313      96.271  11.575   7.029  1.00  0.00           C  
ATOM   4652  O   GLY A 313      96.420  11.226   8.200  1.00  0.00           O  
ATOM   4653  H   GLY A 313      95.065  11.312   4.097  1.00  0.00           H  
ATOM   4654 1HA  GLY A 313      95.332   9.723   6.462  1.00  0.00           H  
ATOM   4655 2HA  GLY A 313      96.640  10.216   5.403  1.00  0.00           H  
ATOM   4656  N   LYS A 314      96.512  12.811   6.605  1.00  0.00           N  
ATOM   4657  CA  LYS A 314      96.977  13.855   7.511  1.00  0.00           C  
ATOM   4658  C   LYS A 314      95.925  14.178   8.564  1.00  0.00           C  
ATOM   4659  O   LYS A 314      96.247  14.374   9.737  1.00  0.00           O  
ATOM   4660  CB  LYS A 314      97.345  15.118   6.731  1.00  0.00           C  
ATOM   4661  CG  LYS A 314      97.897  16.248   7.589  1.00  0.00           C  
ATOM   4662  CD  LYS A 314      98.323  17.433   6.733  1.00  0.00           C  
ATOM   4663  CE  LYS A 314      98.963  18.524   7.579  1.00  0.00           C  
ATOM   4664  NZ  LYS A 314      97.999  19.119   8.544  1.00  0.00           N1+
ATOM   4665  H   LYS A 314      96.370  13.034   5.630  1.00  0.00           H  
ATOM   4666  HA  LYS A 314      97.866  13.492   8.028  1.00  0.00           H  
ATOM   4667 1HB  LYS A 314      98.093  14.873   5.976  1.00  0.00           H  
ATOM   4668 2HB  LYS A 314      96.464  15.493   6.209  1.00  0.00           H  
ATOM   4669 1HG  LYS A 314      97.134  16.577   8.295  1.00  0.00           H  
ATOM   4670 2HG  LYS A 314      98.758  15.890   8.151  1.00  0.00           H  
ATOM   4671 1HD  LYS A 314      99.039  17.100   5.981  1.00  0.00           H  
ATOM   4672 2HD  LYS A 314      97.452  17.845   6.224  1.00  0.00           H  
ATOM   4673 1HE  LYS A 314      99.803  18.109   8.132  1.00  0.00           H  
ATOM   4674 2HE  LYS A 314      99.340  19.314   6.928  1.00  0.00           H  
ATOM   4675 1HZ  LYS A 314      98.461  19.837   9.082  1.00  0.00           H  
ATOM   4676 2HZ  LYS A 314      97.223  19.524   8.038  1.00  0.00           H  
ATOM   4677 3HZ  LYS A 314      97.656  18.400   9.165  1.00  0.00           H  
ATOM   4678  N   ALA A 315      94.667  14.231   8.140  1.00  0.00           N  
ATOM   4679  CA  ALA A 315      93.565  14.531   9.046  1.00  0.00           C  
ATOM   4680  C   ALA A 315      93.402  13.440  10.096  1.00  0.00           C  
ATOM   4681  O   ALA A 315      93.157  13.726  11.269  1.00  0.00           O  
ATOM   4682  CB  ALA A 315      92.271  14.711   8.265  1.00  0.00           C  
ATOM   4683  H   ALA A 315      94.469  14.059   7.164  1.00  0.00           H  
ATOM   4684  HA  ALA A 315      93.796  15.462   9.564  1.00  0.00           H  
ATOM   4685 1HB  ALA A 315      91.458  14.935   8.956  1.00  0.00           H  
ATOM   4686 2HB  ALA A 315      92.384  15.534   7.559  1.00  0.00           H  
ATOM   4687 3HB  ALA A 315      92.043  13.796   7.722  1.00  0.00           H  
ATOM   4688  N   VAL A 316      93.539  12.189   9.668  1.00  0.00           N  
ATOM   4689  CA  VAL A 316      93.408  11.052  10.571  1.00  0.00           C  
ATOM   4690  C   VAL A 316      94.510  11.053  11.622  1.00  0.00           C  
ATOM   4691  O   VAL A 316      94.265  10.764  12.794  1.00  0.00           O  
ATOM   4692  CB  VAL A 316      93.458   9.733   9.779  1.00  0.00           C  
ATOM   4693  CG1 VAL A 316      93.513   8.544  10.726  1.00  0.00           C  
ATOM   4694  CG2 VAL A 316      92.250   9.634   8.859  1.00  0.00           C  
ATOM   4695  H   VAL A 316      93.738  12.022   8.692  1.00  0.00           H  
ATOM   4696  HA  VAL A 316      92.444  11.121  11.076  1.00  0.00           H  
ATOM   4697  HB  VAL A 316      94.371   9.711   9.184  1.00  0.00           H  
ATOM   4698 1HG1 VAL A 316      93.548   7.619  10.150  1.00  0.00           H  
ATOM   4699 2HG1 VAL A 316      94.404   8.616  11.350  1.00  0.00           H  
ATOM   4700 3HG1 VAL A 316      92.625   8.542  11.359  1.00  0.00           H  
ATOM   4701 1HG2 VAL A 316      92.292   8.699   8.302  1.00  0.00           H  
ATOM   4702 2HG2 VAL A 316      91.337   9.661   9.454  1.00  0.00           H  
ATOM   4703 3HG2 VAL A 316      92.254  10.472   8.162  1.00  0.00           H  
ATOM   4704  N   LEU A 317      95.727  11.378  11.197  1.00  0.00           N  
ATOM   4705  CA  LEU A 317      96.869  11.416  12.100  1.00  0.00           C  
ATOM   4706  C   LEU A 317      96.702  12.503  13.154  1.00  0.00           C  
ATOM   4707  O   LEU A 317      97.022  12.300  14.325  1.00  0.00           O  
ATOM   4708  CB  LEU A 317      98.161  11.656  11.309  1.00  0.00           C  
ATOM   4709  CG  LEU A 317      98.612  10.503  10.404  1.00  0.00           C  
ATOM   4710  CD1 LEU A 317      99.794  10.952   9.557  1.00  0.00           C  
ATOM   4711  CD2 LEU A 317      98.979   9.300  11.260  1.00  0.00           C  
ATOM   4712  H   LEU A 317      95.862  11.604  10.222  1.00  0.00           H  
ATOM   4713  HA  LEU A 317      96.941  10.455  12.607  1.00  0.00           H  
ATOM   4714 1HB  LEU A 317      98.026  12.536  10.682  1.00  0.00           H  
ATOM   4715 2HB  LEU A 317      98.967  11.858  12.014  1.00  0.00           H  
ATOM   4716  HG  LEU A 317      97.801  10.232   9.728  1.00  0.00           H  
ATOM   4717 1HD1 LEU A 317     100.114  10.132   8.914  1.00  0.00           H  
ATOM   4718 2HD1 LEU A 317      99.498  11.802   8.940  1.00  0.00           H  
ATOM   4719 3HD1 LEU A 317     100.617  11.245  10.208  1.00  0.00           H  
ATOM   4720 1HD2 LEU A 317      99.298   8.479  10.617  1.00  0.00           H  
ATOM   4721 2HD2 LEU A 317      99.791   9.568  11.936  1.00  0.00           H  
ATOM   4722 3HD2 LEU A 317      98.111   8.988  11.842  1.00  0.00           H  
ATOM   4723  N   GLU A 318      96.198  13.658  12.731  1.00  0.00           N  
ATOM   4724  CA  GLU A 318      95.988  14.780  13.638  1.00  0.00           C  
ATOM   4725  C   GLU A 318      94.937  14.448  14.690  1.00  0.00           C  
ATOM   4726  O   GLU A 318      95.089  14.792  15.862  1.00  0.00           O  
ATOM   4727  CB  GLU A 318      95.565  16.025  12.855  1.00  0.00           C  
ATOM   4728  CG  GLU A 318      96.662  16.625  11.987  1.00  0.00           C  
ATOM   4729  CD  GLU A 318      96.191  17.802  11.179  1.00  0.00           C  
ATOM   4730  OE1 GLU A 318      95.016  18.080  11.199  1.00  0.00           O  
ATOM   4731  OE2 GLU A 318      97.007  18.424  10.541  1.00  0.00           O1-
ATOM   4732  H   GLU A 318      95.955  13.761  11.757  1.00  0.00           H  
ATOM   4733  HA  GLU A 318      96.927  14.992  14.150  1.00  0.00           H  
ATOM   4734 1HB  GLU A 318      94.723  15.780  12.207  1.00  0.00           H  
ATOM   4735 2HB  GLU A 318      95.230  16.796  13.550  1.00  0.00           H  
ATOM   4736 1HG  GLU A 318      97.484  16.945  12.627  1.00  0.00           H  
ATOM   4737 2HG  GLU A 318      97.040  15.856  11.315  1.00  0.00           H  
ATOM   4738  N   VAL A 319      93.872  13.778  14.264  1.00  0.00           N  
ATOM   4739  CA  VAL A 319      92.794  13.397  15.169  1.00  0.00           C  
ATOM   4740  C   VAL A 319      93.280  12.406  16.218  1.00  0.00           C  
ATOM   4741  O   VAL A 319      92.917  12.501  17.391  1.00  0.00           O  
ATOM   4742  CB  VAL A 319      91.628  12.773  14.377  1.00  0.00           C  
ATOM   4743  CG1 VAL A 319      90.585  12.203  15.327  1.00  0.00           C  
ATOM   4744  CG2 VAL A 319      91.010  13.815  13.459  1.00  0.00           C  
ATOM   4745  H   VAL A 319      93.807  13.525  13.289  1.00  0.00           H  
ATOM   4746  HA  VAL A 319      92.433  14.293  15.674  1.00  0.00           H  
ATOM   4747  HB  VAL A 319      92.009  11.943  13.783  1.00  0.00           H  
ATOM   4748 1HG1 VAL A 319      89.770  11.765  14.751  1.00  0.00           H  
ATOM   4749 2HG1 VAL A 319      91.042  11.433  15.951  1.00  0.00           H  
ATOM   4750 3HG1 VAL A 319      90.195  13.000  15.960  1.00  0.00           H  
ATOM   4751 1HG2 VAL A 319      90.187  13.367  12.903  1.00  0.00           H  
ATOM   4752 2HG2 VAL A 319      90.634  14.648  14.055  1.00  0.00           H  
ATOM   4753 3HG2 VAL A 319      91.763  14.179  12.761  1.00  0.00           H  
ATOM   4754  N   VAL A 320      94.102  11.454  15.791  1.00  0.00           N  
ATOM   4755  CA  VAL A 320      94.640  10.444  16.693  1.00  0.00           C  
ATOM   4756  C   VAL A 320      95.545  11.070  17.745  1.00  0.00           C  
ATOM   4757  O   VAL A 320      95.505  10.693  18.917  1.00  0.00           O  
ATOM   4758  CB  VAL A 320      95.432   9.388  15.899  1.00  0.00           C  
ATOM   4759  CG1 VAL A 320      96.153   8.441  16.847  1.00  0.00           C  
ATOM   4760  CG2 VAL A 320      94.496   8.621  14.979  1.00  0.00           C  
ATOM   4761  H   VAL A 320      94.362  11.431  14.816  1.00  0.00           H  
ATOM   4762  HA  VAL A 320      93.807   9.951  17.197  1.00  0.00           H  
ATOM   4763  HB  VAL A 320      96.196   9.890  15.306  1.00  0.00           H  
ATOM   4764 1HG1 VAL A 320      96.709   7.701  16.270  1.00  0.00           H  
ATOM   4765 2HG1 VAL A 320      96.844   9.006  17.472  1.00  0.00           H  
ATOM   4766 3HG1 VAL A 320      95.423   7.933  17.479  1.00  0.00           H  
ATOM   4767 1HG2 VAL A 320      95.063   7.877  14.421  1.00  0.00           H  
ATOM   4768 2HG2 VAL A 320      93.729   8.123  15.573  1.00  0.00           H  
ATOM   4769 3HG2 VAL A 320      94.023   9.314  14.282  1.00  0.00           H  
ATOM   4770  N   ALA A 321      96.362  12.027  17.321  1.00  0.00           N  
ATOM   4771  CA  ALA A 321      97.281  12.708  18.226  1.00  0.00           C  
ATOM   4772  C   ALA A 321      96.525  13.507  19.280  1.00  0.00           C  
ATOM   4773  O   ALA A 321      96.903  13.521  20.452  1.00  0.00           O  
ATOM   4774  CB  ALA A 321      98.217  13.617  17.444  1.00  0.00           C  
ATOM   4775  H   ALA A 321      96.347  12.291  16.347  1.00  0.00           H  
ATOM   4776  HA  ALA A 321      97.872  11.951  18.741  1.00  0.00           H  
ATOM   4777 1HB  ALA A 321      98.897  14.120  18.133  1.00  0.00           H  
ATOM   4778 2HB  ALA A 321      98.793  13.024  16.734  1.00  0.00           H  
ATOM   4779 3HB  ALA A 321      97.634  14.362  16.904  1.00  0.00           H  
ATOM   4780  N   ARG A 322      95.455  14.172  18.857  1.00  0.00           N  
ATOM   4781  CA  ARG A 322      94.643  14.974  19.763  1.00  0.00           C  
ATOM   4782  C   ARG A 322      94.106  14.132  20.913  1.00  0.00           C  
ATOM   4783  O   ARG A 322      94.086  14.574  22.062  1.00  0.00           O  
ATOM   4784  CB  ARG A 322      93.480  15.612  19.017  1.00  0.00           C  
ATOM   4785  CG  ARG A 322      93.868  16.725  18.058  1.00  0.00           C  
ATOM   4786  CD  ARG A 322      92.689  17.256  17.327  1.00  0.00           C  
ATOM   4787  NE  ARG A 322      93.055  18.321  16.408  1.00  0.00           N  
ATOM   4788  CZ  ARG A 322      92.218  18.881  15.513  1.00  0.00           C  
ATOM   4789  NH1 ARG A 322      90.974  18.467  15.428  1.00  0.00           N1+
ATOM   4790  NH2 ARG A 322      92.649  19.847  14.719  1.00  0.00           N  
ATOM   4791  H   ARG A 322      95.198  14.120  17.882  1.00  0.00           H  
ATOM   4792  HA  ARG A 322      95.267  15.768  20.176  1.00  0.00           H  
ATOM   4793 1HB  ARG A 322      92.956  14.850  18.443  1.00  0.00           H  
ATOM   4794 2HB  ARG A 322      92.771  16.026  19.734  1.00  0.00           H  
ATOM   4795 1HG  ARG A 322      94.324  17.544  18.616  1.00  0.00           H  
ATOM   4796 2HG  ARG A 322      94.582  16.343  17.326  1.00  0.00           H  
ATOM   4797 1HD  ARG A 322      92.226  16.454  16.752  1.00  0.00           H  
ATOM   4798 2HD  ARG A 322      91.968  17.654  18.040  1.00  0.00           H  
ATOM   4799  HE  ARG A 322      94.006  18.667  16.443  1.00  0.00           H  
ATOM   4800 1HH1 ARG A 322      90.645  17.728  16.034  1.00  0.00           H  
ATOM   4801 2HH1 ARG A 322      90.347  18.886  14.757  1.00  0.00           H  
ATOM   4802 1HH2 ARG A 322      93.606  20.165  14.784  1.00  0.00           H  
ATOM   4803 2HH2 ARG A 322      92.022  20.266  14.048  1.00  0.00           H  
ATOM   4804  N   THR A 323      93.677  12.929  20.589  1.00  0.00           N  
ATOM   4805  CA  THR A 323      93.122  12.023  21.575  1.00  0.00           C  
ATOM   4806  C   THR A 323      94.105  11.746  22.707  1.00  0.00           C  
ATOM   4807  O   THR A 323      93.710  11.336  23.797  1.00  0.00           O  
ATOM   4808  CB  THR A 323      92.701  10.695  20.920  1.00  0.00           C  
ATOM   4809  CG2 THR A 323      91.626  10.935  19.870  1.00  0.00           C  
ATOM   4810  OG1 THR A 323      93.839  10.082  20.301  1.00  0.00           O  
ATOM   4811  H   THR A 323      93.736  12.628  19.627  1.00  0.00           H  
ATOM   4812  HA  THR A 323      92.238  12.487  22.011  1.00  0.00           H  
ATOM   4813  HB  THR A 323      92.311  10.021  21.682  1.00  0.00           H  
ATOM   4814  HG1 THR A 323      94.363   9.634  20.970  1.00  0.00           H  
ATOM   4815 1HG2 THR A 323      91.341   9.986  19.418  1.00  0.00           H  
ATOM   4816 2HG2 THR A 323      90.755  11.391  20.340  1.00  0.00           H  
ATOM   4817 3HG2 THR A 323      92.013  11.602  19.100  1.00  0.00           H  
ATOM   4818  N   GLY A 324      95.386  11.972  22.445  1.00  0.00           N  
ATOM   4819  CA  GLY A 324      96.437  11.586  23.378  1.00  0.00           C  
ATOM   4820  C   GLY A 324      96.614  10.072  23.379  1.00  0.00           C  
ATOM   4821  O   GLY A 324      96.602   9.437  24.434  1.00  0.00           O  
ATOM   4822  H   GLY A 324      95.639  12.423  21.578  1.00  0.00           H  
ATOM   4823 1HA  GLY A 324      97.371  12.073  23.096  1.00  0.00           H  
ATOM   4824 2HA  GLY A 324      96.182  11.934  24.377  1.00  0.00           H  
ATOM   4825  N   ALA A 325      96.777   9.515  22.184  1.00  0.00           N  
ATOM   4826  CA  ALA A 325      96.864   8.075  21.977  1.00  0.00           C  
ATOM   4827  C   ALA A 325      98.185   7.509  22.487  1.00  0.00           C  
ATOM   4828  O   ALA A 325      99.231   8.148  22.370  1.00  0.00           O  
ATOM   4829  CB  ALA A 325      96.686   7.744  20.503  1.00  0.00           C  
ATOM   4830  H   ALA A 325      96.845  10.109  21.370  1.00  0.00           H  
ATOM   4831  HA  ALA A 325      96.063   7.602  22.545  1.00  0.00           H  
ATOM   4832 1HB  ALA A 325      96.748   6.664  20.362  1.00  0.00           H  
ATOM   4833 2HB  ALA A 325      95.711   8.099  20.166  1.00  0.00           H  
ATOM   4834 3HB  ALA A 325      97.468   8.231  19.923  1.00  0.00           H  
ATOM   4835  N   PRO A 326      98.126   6.309  23.051  1.00  0.00           N  
ATOM   4836  CA  PRO A 326      99.323   5.590  23.462  1.00  0.00           C  
ATOM   4837  C   PRO A 326     100.141   5.127  22.267  1.00  0.00           C  
ATOM   4838  O   PRO A 326      99.592   4.806  21.213  1.00  0.00           O  
ATOM   4839  CB  PRO A 326      98.756   4.403  24.248  1.00  0.00           C  
ATOM   4840  CG  PRO A 326      97.390   4.210  23.683  1.00  0.00           C  
ATOM   4841  CD  PRO A 326      96.927   5.601  23.338  1.00  0.00           C  
ATOM   4842  HA  PRO A 326      99.931   6.239  24.110  1.00  0.00           H  
ATOM   4843 1HB  PRO A 326      99.401   3.523  24.117  1.00  0.00           H  
ATOM   4844 2HB  PRO A 326      98.744   4.636  25.322  1.00  0.00           H  
ATOM   4845 1HG  PRO A 326      97.433   3.548  22.805  1.00  0.00           H  
ATOM   4846 2HG  PRO A 326      96.740   3.718  24.420  1.00  0.00           H  
ATOM   4847 1HD  PRO A 326      96.279   5.562  22.450  1.00  0.00           H  
ATOM   4848 2HD  PRO A 326      96.388   6.031  24.195  1.00  0.00           H  
ATOM   4849  N   PRO A 327     101.470   5.046  22.303  1.00  0.00           N  
ATOM   4850  CA  PRO A 327     102.278   5.013  21.091  1.00  0.00           C  
ATOM   4851  C   PRO A 327     101.774   3.952  20.133  1.00  0.00           C  
ATOM   4852  O   PRO A 327     101.960   4.059  18.921  1.00  0.00           O  
ATOM   4853  CB  PRO A 327     103.679   4.681  21.615  1.00  0.00           C  
ATOM   4854  CG  PRO A 327     103.431   4.026  22.931  1.00  0.00           C  
ATOM   4855  CD  PRO A 327     102.227   4.740  23.485  1.00  0.00           C  
ATOM   4856  HA  PRO A 327     102.260   6.006  20.617  1.00  0.00           H  
ATOM   4857 1HB  PRO A 327     104.200   4.024  20.903  1.00  0.00           H  
ATOM   4858 2HB  PRO A 327     104.276   5.600  21.702  1.00  0.00           H  
ATOM   4859 1HG  PRO A 327     103.257   2.949  22.793  1.00  0.00           H  
ATOM   4860 2HG  PRO A 327     104.316   4.124  23.576  1.00  0.00           H  
ATOM   4861 1HD  PRO A 327     101.677   4.066  24.157  1.00  0.00           H  
ATOM   4862 2HD  PRO A 327     102.552   5.644  24.021  1.00  0.00           H  
ATOM   4863  N   GLU A 328     101.135   2.929  20.684  1.00  0.00           N  
ATOM   4864  CA  GLU A 328     100.609   1.843  19.867  1.00  0.00           C  
ATOM   4865  C   GLU A 328      99.637   2.364  18.817  1.00  0.00           C  
ATOM   4866  O   GLU A 328      99.721   1.998  17.644  1.00  0.00           O  
ATOM   4867  CB  GLU A 328      99.913   0.802  20.747  1.00  0.00           C  
ATOM   4868  CG  GLU A 328     100.849   0.030  21.667  1.00  0.00           C  
ATOM   4869  CD  GLU A 328     101.191   0.784  22.921  1.00  0.00           C  
ATOM   4870  OE1 GLU A 328     100.708   1.879  23.083  1.00  0.00           O  
ATOM   4871  OE2 GLU A 328     101.937   0.265  23.717  1.00  0.00           O1-
ATOM   4872  H   GLU A 328     101.015   2.907  21.687  1.00  0.00           H  
ATOM   4873  HA  GLU A 328     101.441   1.363  19.350  1.00  0.00           H  
ATOM   4874 1HB  GLU A 328      99.164   1.292  21.368  1.00  0.00           H  
ATOM   4875 2HB  GLU A 328      99.393   0.081  20.116  1.00  0.00           H  
ATOM   4876 1HG  GLU A 328     100.376  -0.912  21.941  1.00  0.00           H  
ATOM   4877 2HG  GLU A 328     101.766  -0.200  21.124  1.00  0.00           H  
ATOM   4878  N   LEU A 329      98.715   3.220  19.244  1.00  0.00           N  
ATOM   4879  CA  LEU A 329      97.725   3.793  18.341  1.00  0.00           C  
ATOM   4880  C   LEU A 329      98.383   4.678  17.291  1.00  0.00           C  
ATOM   4881  O   LEU A 329      98.005   4.653  16.119  1.00  0.00           O  
ATOM   4882  CB  LEU A 329      96.695   4.607  19.132  1.00  0.00           C  
ATOM   4883  CG  LEU A 329      95.754   3.797  20.033  1.00  0.00           C  
ATOM   4884  CD1 LEU A 329      94.919   4.746  20.882  1.00  0.00           C  
ATOM   4885  CD2 LEU A 329      94.868   2.908  19.172  1.00  0.00           C  
ATOM   4886  H   LEU A 329      98.700   3.480  20.219  1.00  0.00           H  
ATOM   4887  HA  LEU A 329      97.211   2.979  17.831  1.00  0.00           H  
ATOM   4888 1HB  LEU A 329      97.225   5.319  19.763  1.00  0.00           H  
ATOM   4889 2HB  LEU A 329      96.078   5.167  18.428  1.00  0.00           H  
ATOM   4890  HG  LEU A 329      96.344   3.176  20.709  1.00  0.00           H  
ATOM   4891 1HD1 LEU A 329      94.252   4.170  21.522  1.00  0.00           H  
ATOM   4892 2HD1 LEU A 329      95.577   5.355  21.501  1.00  0.00           H  
ATOM   4893 3HD1 LEU A 329      94.330   5.392  20.232  1.00  0.00           H  
ATOM   4894 1HD2 LEU A 329      94.200   2.331  19.813  1.00  0.00           H  
ATOM   4895 2HD2 LEU A 329      94.277   3.528  18.498  1.00  0.00           H  
ATOM   4896 3HD2 LEU A 329      95.490   2.228  18.591  1.00  0.00           H  
ATOM   4897  N   LEU A 330      99.369   5.459  17.716  1.00  0.00           N  
ATOM   4898  CA  LEU A 330     100.083   6.354  16.812  1.00  0.00           C  
ATOM   4899  C   LEU A 330     100.855   5.570  15.759  1.00  0.00           C  
ATOM   4900  O   LEU A 330     100.885   5.948  14.588  1.00  0.00           O  
ATOM   4901  CB  LEU A 330     101.047   7.249  17.602  1.00  0.00           C  
ATOM   4902  CG  LEU A 330     101.772   8.327  16.788  1.00  0.00           C  
ATOM   4903  CD1 LEU A 330     102.931   7.696  16.028  1.00  0.00           C  
ATOM   4904  CD2 LEU A 330     100.790   8.990  15.834  1.00  0.00           C  
ATOM   4905  H   LEU A 330      99.632   5.433  18.691  1.00  0.00           H  
ATOM   4906  HA  LEU A 330      99.354   6.986  16.305  1.00  0.00           H  
ATOM   4907 1HB  LEU A 330     100.487   7.749  18.392  1.00  0.00           H  
ATOM   4908 2HB  LEU A 330     101.804   6.618  18.066  1.00  0.00           H  
ATOM   4909  HG  LEU A 330     102.185   9.077  17.464  1.00  0.00           H  
ATOM   4910 1HD1 LEU A 330     103.447   8.463  15.449  1.00  0.00           H  
ATOM   4911 2HD1 LEU A 330     103.628   7.246  16.735  1.00  0.00           H  
ATOM   4912 3HD1 LEU A 330     102.550   6.929  15.355  1.00  0.00           H  
ATOM   4913 1HD2 LEU A 330     101.305   9.757  15.256  1.00  0.00           H  
ATOM   4914 2HD2 LEU A 330     100.377   8.242  15.157  1.00  0.00           H  
ATOM   4915 3HD2 LEU A 330      99.981   9.448  16.405  1.00  0.00           H  
ATOM   4916  N   LYS A 331     101.481   4.478  16.182  1.00  0.00           N  
ATOM   4917  CA  LYS A 331     102.256   3.639  15.275  1.00  0.00           C  
ATOM   4918  C   LYS A 331     101.362   2.994  14.223  1.00  0.00           C  
ATOM   4919  O   LYS A 331     101.727   2.910  13.051  1.00  0.00           O  
ATOM   4920  CB  LYS A 331     103.011   2.562  16.054  1.00  0.00           C  
ATOM   4921  CG  LYS A 331     103.853   1.633  15.190  1.00  0.00           C  
ATOM   4922  CD  LYS A 331     103.104   0.348  14.867  1.00  0.00           C  
ATOM   4923  CE  LYS A 331     102.974  -0.541  16.096  1.00  0.00           C  
ATOM   4924  NZ  LYS A 331     102.202  -1.779  15.807  1.00  0.00           N1+
ATOM   4925  H   LYS A 331     101.418   4.221  17.157  1.00  0.00           H  
ATOM   4926  HA  LYS A 331     102.981   4.267  14.756  1.00  0.00           H  
ATOM   4927 1HB  LYS A 331     103.674   3.035  16.780  1.00  0.00           H  
ATOM   4928 2HB  LYS A 331     102.302   1.950  16.611  1.00  0.00           H  
ATOM   4929 1HG  LYS A 331     104.111   2.137  14.258  1.00  0.00           H  
ATOM   4930 2HG  LYS A 331     104.775   1.384  15.714  1.00  0.00           H  
ATOM   4931 1HD  LYS A 331     102.107   0.591  14.499  1.00  0.00           H  
ATOM   4932 2HD  LYS A 331     103.637  -0.198  14.090  1.00  0.00           H  
ATOM   4933 1HE  LYS A 331     103.966  -0.820  16.449  1.00  0.00           H  
ATOM   4934 2HE  LYS A 331     102.471   0.009  16.891  1.00  0.00           H  
ATOM   4935 1HZ  LYS A 331     102.139  -2.341  16.644  1.00  0.00           H  
ATOM   4936 2HZ  LYS A 331     101.273  -1.533  15.496  1.00  0.00           H  
ATOM   4937 3HZ  LYS A 331     102.670  -2.307  15.084  1.00  0.00           H  
ATOM   4938  N   GLU A 332     100.188   2.539  14.649  1.00  0.00           N
[truncated: 56,550 more chars]
