# Supplementary material for: Blueprinting extendable nanomaterials with standardized protein blocks
Source: Nature. 2024 Mar 13;627(8005):898–904. doi: 10.1038/s41586-024-07188-4 (PMC10972742; doi:10.1038/s41586-024-07188-4)
Supplement: Supplementary file 4 — Design models with ideal backbones as well as experimentally determined structures for comparison. For reference to design names, see Supplementary Fig. 1. [file 41586_2024_7188_MOESM4_ESM.zip › THR17_design.pdb]

ATOM      1  N   GLU A  29      41.554   4.002   9.999  1.00  0.00           N  
ATOM      2  CA  GLU A  29      41.685   2.802   9.180  1.00  0.00           C  
ATOM      3  C   GLU A  29      40.586   2.731   8.128  1.00  0.00           C  
ATOM      4  O   GLU A  29      40.851   2.466   6.956  1.00  0.00           O  
ATOM      5  CB  GLU A  29      41.645   1.550  10.059  1.00  0.00           C  
ATOM      6  CG  GLU A  29      41.820   0.243   9.299  1.00  0.00           C  
ATOM      7  CD  GLU A  29      41.809  -0.962  10.199  1.00  0.00           C  
ATOM      8  OE1 GLU A  29      41.693  -0.791  11.388  1.00  0.00           O  
ATOM      9  OE2 GLU A  29      41.919  -2.056   9.695  1.00  0.00           O1-
ATOM     10  H   GLU A  29      41.442   3.890  10.997  1.00  0.00           H  
ATOM     11  HA  GLU A  29      42.646   2.838   8.666  1.00  0.00           H  
ATOM     12 1HB  GLU A  29      42.433   1.608  10.811  1.00  0.00           H  
ATOM     13 2HB  GLU A  29      40.693   1.506  10.586  1.00  0.00           H  
ATOM     14 1HG  GLU A  29      41.013   0.147   8.573  1.00  0.00           H  
ATOM     15 2HG  GLU A  29      42.762   0.276   8.753  1.00  0.00           H  
ATOM     16  N   ASP A  30      39.350   2.970   8.554  1.00  0.00           N  
ATOM     17  CA  ASP A  30      38.207   2.932   7.649  1.00  0.00           C  
ATOM     18  C   ASP A  30      38.300   4.033   6.599  1.00  0.00           C  
ATOM     19  O   ASP A  30      37.996   3.813   5.427  1.00  0.00           O  
ATOM     20  CB  ASP A  30      36.899   3.073   8.429  1.00  0.00           C  
ATOM     21  CG  ASP A  30      36.562   1.834   9.249  1.00  0.00           C  
ATOM     22  OD1 ASP A  30      37.141   0.805   8.998  1.00  0.00           O  
ATOM     23  OD2 ASP A  30      35.729   1.931  10.118  1.00  0.00           O1-
ATOM     24  H   ASP A  30      39.197   3.183   9.529  1.00  0.00           H  
ATOM     25  HA  ASP A  30      38.205   1.970   7.134  1.00  0.00           H  
ATOM     26 1HB  ASP A  30      36.967   3.928   9.102  1.00  0.00           H  
ATOM     27 2HB  ASP A  30      36.080   3.267   7.736  1.00  0.00           H  
ATOM     28  N   ILE A  31      38.723   5.217   7.027  1.00  0.00           N  
ATOM     29  CA  ILE A  31      38.855   6.356   6.124  1.00  0.00           C  
ATOM     30  C   ILE A  31      39.928   6.101   5.073  1.00  0.00           C  
ATOM     31  O   ILE A  31      39.756   6.438   3.901  1.00  0.00           O  
ATOM     32  CB  ILE A  31      39.195   7.639   6.904  1.00  0.00           C  
ATOM     33  CG1 ILE A  31      38.011   8.060   7.780  1.00  0.00           C  
ATOM     34  CG2 ILE A  31      39.576   8.758   5.948  1.00  0.00           C  
ATOM     35  CD1 ILE A  31      38.346   9.146   8.776  1.00  0.00           C  
ATOM     36  H   ILE A  31      38.958   5.333   8.002  1.00  0.00           H  
ATOM     37  HA  ILE A  31      37.906   6.504   5.612  1.00  0.00           H  
ATOM     38  HB  ILE A  31      40.031   7.447   7.574  1.00  0.00           H  
ATOM     39 1HG1 ILE A  31      37.198   8.414   7.148  1.00  0.00           H  
ATOM     40 2HG1 ILE A  31      37.642   7.194   8.332  1.00  0.00           H  
ATOM     41 1HG2 ILE A  31      39.812   9.658   6.514  1.00  0.00           H  
ATOM     42 2HG2 ILE A  31      40.447   8.457   5.365  1.00  0.00           H  
ATOM     43 3HG2 ILE A  31      38.743   8.961   5.274  1.00  0.00           H  
ATOM     44 1HD1 ILE A  31      37.458   9.390   9.361  1.00  0.00           H  
ATOM     45 2HD1 ILE A  31      39.135   8.799   9.443  1.00  0.00           H  
ATOM     46 3HD1 ILE A  31      38.684  10.035   8.245  1.00  0.00           H  
ATOM     47  N   VAL A  32      41.037   5.504   5.497  1.00  0.00           N  
ATOM     48  CA  VAL A  32      42.139   5.203   4.591  1.00  0.00           C  
ATOM     49  C   VAL A  32      41.725   4.184   3.538  1.00  0.00           C  
ATOM     50  O   VAL A  32      42.081   4.308   2.367  1.00  0.00           O  
ATOM     51  CB  VAL A  32      43.346   4.658   5.379  1.00  0.00           C  
ATOM     52  CG1 VAL A  32      44.425   4.166   4.428  1.00  0.00           C  
ATOM     53  CG2 VAL A  32      43.890   5.738   6.303  1.00  0.00           C  
ATOM     54  H   VAL A  32      41.118   5.252   6.471  1.00  0.00           H  
ATOM     55  HA  VAL A  32      42.436   6.124   4.090  1.00  0.00           H  
ATOM     56  HB  VAL A  32      43.024   3.802   5.971  1.00  0.00           H  
ATOM     57 1HG1 VAL A  32      45.270   3.785   5.003  1.00  0.00           H  
ATOM     58 2HG1 VAL A  32      44.024   3.370   3.801  1.00  0.00           H  
ATOM     59 3HG1 VAL A  32      44.759   4.992   3.798  1.00  0.00           H  
ATOM     60 1HG2 VAL A  32      44.742   5.347   6.857  1.00  0.00           H  
ATOM     61 2HG2 VAL A  32      44.205   6.598   5.710  1.00  0.00           H  
ATOM     62 3HG2 VAL A  32      43.112   6.046   7.003  1.00  0.00           H  
ATOM     63  N   SER A  33      40.969   3.177   3.961  1.00  0.00           N  
ATOM     64  CA  SER A  33      40.503   2.135   3.054  1.00  0.00           C  
ATOM     65  C   SER A  33      39.557   2.699   2.004  1.00  0.00           C  
ATOM     66  O   SER A  33      39.622   2.330   0.832  1.00  0.00           O  
ATOM     67  CB  SER A  33      39.808   1.036   3.833  1.00  0.00           C  
ATOM     68  OG  SER A  33      39.356   0.021   2.979  1.00  0.00           O  
ATOM     69  H   SER A  33      40.709   3.132   4.936  1.00  0.00           H  
ATOM     70  HA  SER A  33      41.367   1.710   2.542  1.00  0.00           H  
ATOM     71 1HB  SER A  33      40.498   0.618   4.566  1.00  0.00           H  
ATOM     72 2HB  SER A  33      38.966   1.456   4.381  1.00  0.00           H  
ATOM     73  HG  SER A  33      38.932  -0.630   3.542  1.00  0.00           H  
ATOM     74  N   VAL A  34      38.675   3.597   2.431  1.00  0.00           N  
ATOM     75  CA  VAL A  34      37.713   4.217   1.527  1.00  0.00           C  
ATOM     76  C   VAL A  34      38.413   5.070   0.478  1.00  0.00           C  
ATOM     77  O   VAL A  34      38.036   5.063  -0.694  1.00  0.00           O  
ATOM     78  CB  VAL A  34      36.721   5.090   2.319  1.00  0.00           C  
ATOM     79  CG1 VAL A  34      35.837   5.885   1.369  1.00  0.00           C  
ATOM     80  CG2 VAL A  34      35.881   4.218   3.236  1.00  0.00           C  
ATOM     81  H   VAL A  34      38.672   3.859   3.406  1.00  0.00           H  
ATOM     82  HA  VAL A  34      37.157   3.427   1.021  1.00  0.00           H  
ATOM     83  HB  VAL A  34      37.283   5.811   2.914  1.00  0.00           H  
ATOM     84 1HG1 VAL A  34      35.143   6.498   1.945  1.00  0.00           H  
ATOM     85 2HG1 VAL A  34      36.458   6.530   0.747  1.00  0.00           H  
ATOM     86 3HG1 VAL A  34      35.274   5.199   0.735  1.00  0.00           H  
ATOM     87 1HG2 VAL A  34      35.182   4.842   3.793  1.00  0.00           H  
ATOM     88 2HG2 VAL A  34      35.324   3.493   2.641  1.00  0.00           H  
ATOM     89 3HG2 VAL A  34      36.531   3.690   3.935  1.00  0.00           H  
ATOM     90  N   ALA A  35      39.434   5.805   0.904  1.00  0.00           N  
ATOM     91  CA  ALA A  35      40.189   6.666   0.001  1.00  0.00           C  
ATOM     92  C   ALA A  35      40.925   5.849  -1.051  1.00  0.00           C  
ATOM     93  O   ALA A  35      40.972   6.225  -2.223  1.00  0.00           O  
ATOM     94  CB  ALA A  35      41.171   7.525   0.785  1.00  0.00           C  
ATOM     95  H   ALA A  35      39.694   5.768   1.879  1.00  0.00           H  
ATOM     96  HA  ALA A  35      39.483   7.317  -0.515  1.00  0.00           H  
ATOM     97 1HB  ALA A  35      41.728   8.162   0.097  1.00  0.00           H  
ATOM     98 2HB  ALA A  35      40.624   8.147   1.493  1.00  0.00           H  
ATOM     99 3HB  ALA A  35      41.864   6.883   1.326  1.00  0.00           H  
ATOM    100  N   GLU A  36      41.500   4.727  -0.629  1.00  0.00           N  
ATOM    101  CA  GLU A  36      42.235   3.855  -1.536  1.00  0.00           C  
ATOM    102  C   GLU A  36      41.313   3.251  -2.588  1.00  0.00           C  
ATOM    103  O   GLU A  36      41.676   3.150  -3.761  1.00  0.00           O  
ATOM    104  CB  GLU A  36      42.931   2.738  -0.754  1.00  0.00           C  
ATOM    105  CG  GLU A  36      43.789   1.814  -1.605  1.00  0.00           C  
ATOM    106  CD  GLU A  36      44.527   0.787  -0.792  1.00  0.00           C  
ATOM    107  OE1 GLU A  36      44.395   0.800   0.407  1.00  0.00           O  
ATOM    108  OE2 GLU A  36      45.222  -0.014  -1.373  1.00  0.00           O1-
ATOM    109  H   GLU A  36      41.425   4.474   0.346  1.00  0.00           H  
ATOM    110  HA  GLU A  36      42.992   4.447  -2.048  1.00  0.00           H  
ATOM    111 1HB  GLU A  36      43.569   3.176   0.015  1.00  0.00           H  
ATOM    112 2HB  GLU A  36      42.182   2.128  -0.247  1.00  0.00           H  
ATOM    113 1HG  GLU A  36      43.150   1.302  -2.325  1.00  0.00           H  
ATOM    114 2HG  GLU A  36      44.508   2.413  -2.162  1.00  0.00           H  
ATOM    115  N   SER A  37      40.120   2.852  -2.164  1.00  0.00           N  
ATOM    116  CA  SER A  37      39.144   2.258  -3.070  1.00  0.00           C  
ATOM    117  C   SER A  37      38.684   3.262  -4.120  1.00  0.00           C  
ATOM    118  O   SER A  37      38.528   2.921  -5.293  1.00  0.00           O  
ATOM    119  CB  SER A  37      37.948   1.748  -2.288  1.00  0.00           C  
ATOM    120  OG  SER A  37      37.000   1.168  -3.142  1.00  0.00           O  
ATOM    121  H   SER A  37      39.883   2.963  -1.188  1.00  0.00           H  
ATOM    122  HA  SER A  37      39.613   1.417  -3.583  1.00  0.00           H  
ATOM    123 1HB  SER A  37      38.279   1.012  -1.557  1.00  0.00           H  
ATOM    124 2HB  SER A  37      37.493   2.571  -1.741  1.00  0.00           H  
ATOM    125  HG  SER A  37      36.282   0.873  -2.578  1.00  0.00           H  
ATOM    126  N   ALA A  38      38.470   4.501  -3.692  1.00  0.00           N  
ATOM    127  CA  ALA A  38      38.027   5.558  -4.595  1.00  0.00           C  
ATOM    128  C   ALA A  38      39.088   5.863  -5.646  1.00  0.00           C  
ATOM    129  O   ALA A  38      38.771   6.072  -6.817  1.00  0.00           O  
ATOM    130  CB  ALA A  38      37.683   6.816  -3.810  1.00  0.00           C  
ATOM    131  H   ALA A  38      38.617   4.716  -2.716  1.00  0.00           H  
ATOM    132  HA  ALA A  38      37.134   5.208  -5.112  1.00  0.00           H  
ATOM    133 1HB  ALA A  38      37.354   7.595  -4.497  1.00  0.00           H  
ATOM    134 2HB  ALA A  38      36.883   6.595  -3.103  1.00  0.00           H  
ATOM    135 3HB  ALA A  38      38.563   7.157  -3.267  1.00  0.00           H  
ATOM    136  N   MET A  39      40.346   5.888  -5.219  1.00  0.00           N  
ATOM    137  CA  MET A  39      41.455   6.167  -6.123  1.00  0.00           C  
ATOM    138  C   MET A  39      41.596   5.077  -7.178  1.00  0.00           C  
ATOM    139  O   MET A  39      41.847   5.360  -8.349  1.00  0.00           O  
ATOM    140  CB  MET A  39      42.755   6.316  -5.334  1.00  0.00           C  
ATOM    141  CG  MET A  39      42.836   7.580  -4.489  1.00  0.00           C  
ATOM    142  SD  MET A  39      44.472   7.829  -3.768  1.00  0.00           S  
ATOM    143  CE  MET A  39      44.466   6.582  -2.481  1.00  0.00           C  
ATOM    144  H   MET A  39      40.538   5.707  -4.245  1.00  0.00           H  
ATOM    145  HA  MET A  39      41.251   7.104  -6.643  1.00  0.00           H  
ATOM    146 1HB  MET A  39      42.877   5.462  -4.671  1.00  0.00           H  
ATOM    147 2HB  MET A  39      43.600   6.320  -6.023  1.00  0.00           H  
ATOM    148 1HG  MET A  39      42.596   8.446  -5.105  1.00  0.00           H  
ATOM    149 2HG  MET A  39      42.108   7.524  -3.680  1.00  0.00           H  
ATOM    150 1HE  MET A  39      45.414   6.611  -1.943  1.00  0.00           H  
ATOM    151 2HE  MET A  39      43.649   6.779  -1.787  1.00  0.00           H  
ATOM    152 3HE  MET A  39      44.334   5.597  -2.930  1.00  0.00           H  
ATOM    153  N   LYS A  40      41.431   3.827  -6.754  1.00  0.00           N  
ATOM    154  CA  LYS A  40      41.540   2.691  -7.662  1.00  0.00           C  
ATOM    155  C   LYS A  40      40.439   2.720  -8.714  1.00  0.00           C  
ATOM    156  O   LYS A  40      40.680   2.431  -9.886  1.00  0.00           O  
ATOM    157  CB  LYS A  40      41.489   1.377  -6.883  1.00  0.00           C  
ATOM    158  CG  LYS A  40      41.668   0.130  -7.739  1.00  0.00           C  
ATOM    159  CD  LYS A  40      41.699  -1.128  -6.884  1.00  0.00           C  
ATOM    160  CE  LYS A  40      41.862  -2.376  -7.739  1.00  0.00           C  
ATOM    161  NZ  LYS A  40      41.895  -3.614  -6.915  1.00  0.00           N1+
ATOM    162  H   LYS A  40      41.226   3.662  -5.780  1.00  0.00           H  
ATOM    163  HA  LYS A  40      42.498   2.753  -8.179  1.00  0.00           H  
ATOM    164 1HB  LYS A  40      42.269   1.375  -6.122  1.00  0.00           H  
ATOM    165 2HB  LYS A  40      40.530   1.295  -6.369  1.00  0.00           H  
ATOM    166 1HG  LYS A  40      40.844   0.056  -8.451  1.00  0.00           H  
ATOM    167 2HG  LYS A  40      42.601   0.203  -8.297  1.00  0.00           H  
ATOM    168 1HD  LYS A  40      42.529  -1.069  -6.180  1.00  0.00           H  
ATOM    169 2HD  LYS A  40      40.770  -1.206  -6.318  1.00  0.00           H  
ATOM    170 1HE  LYS A  40      41.035  -2.444  -8.444  1.00  0.00           H  
ATOM    171 2HE  LYS A  40      42.790  -2.308  -8.307  1.00  0.00           H  
ATOM    172 1HZ  LYS A  40      42.005  -4.417  -7.520  1.00  0.00           H  
ATOM    173 2HZ  LYS A  40      42.671  -3.570  -6.269  1.00  0.00           H  
ATOM    174 3HZ  LYS A  40      41.031  -3.698  -6.399  1.00  0.00           H  
ATOM    175  N   SER A  41      39.229   3.069  -8.287  1.00  0.00           N  
ATOM    176  CA  SER A  41      38.087   3.135  -9.193  1.00  0.00           C  
ATOM    177  C   SER A  41      38.279   4.223 -10.242  1.00  0.00           C  
ATOM    178  O   SER A  41      37.957   4.030 -11.415  1.00  0.00           O  
ATOM    179  CB  SER A  41      36.815   3.395  -8.409  1.00  0.00           C  
ATOM    180  OG  SER A  41      35.705   3.458  -9.262  1.00  0.00           O  
ATOM    181  H   SER A  41      39.098   3.293  -7.312  1.00  0.00           H  
ATOM    182  HA  SER A  41      37.996   2.176  -9.705  1.00  0.00           H  
ATOM    183 1HB  SER A  41      36.670   2.600  -7.677  1.00  0.00           H  
ATOM    184 2HB  SER A  41      36.909   4.331  -7.861  1.00  0.00           H  
ATOM    185  HG  SER A  41      34.946   3.623  -8.696  1.00  0.00           H  
ATOM    186  N   VAL A  42      38.806   5.364  -9.814  1.00  0.00           N  
ATOM    187  CA  VAL A  42      39.042   6.484 -10.716  1.00  0.00           C  
ATOM    188  C   VAL A  42      40.086   6.134 -11.769  1.00  0.00           C  
ATOM    189  O   VAL A  42      39.943   6.487 -12.940  1.00  0.00           O  
ATOM    190  CB  VAL A  42      39.509   7.721  -9.923  1.00  0.00           C  
ATOM    191  CG1 VAL A  42      39.935   8.831 -10.873  1.00  0.00           C  
ATOM    192  CG2 VAL A  42      38.395   8.195  -9.003  1.00  0.00           C  
ATOM    193  H   VAL A  42      39.052   5.457  -8.839  1.00  0.00           H  
ATOM    194  HA  VAL A  42      38.105   6.725 -11.220  1.00  0.00           H  
ATOM    195  HB  VAL A  42      40.382   7.450  -9.331  1.00  0.00           H  
ATOM    196 1HG1 VAL A  42      40.264   9.696 -10.295  1.00  0.00           H  
ATOM    197 2HG1 VAL A  42      40.757   8.480 -11.497  1.00  0.00           H  
ATOM    198 3HG1 VAL A  42      39.094   9.114 -11.503  1.00  0.00           H  
ATOM    199 1HG2 VAL A  42      38.734   9.068  -8.445  1.00  0.00           H  
ATOM    200 2HG2 VAL A  42      37.520   8.459  -9.597  1.00  0.00           H  
ATOM    201 3HG2 VAL A  42      38.135   7.398  -8.306  1.00  0.00           H  
ATOM    202  N   VAL A  43      41.137   5.440 -11.345  1.00  0.00           N  
ATOM    203  CA  VAL A  43      42.207   5.041 -12.250  1.00  0.00           C  
ATOM    204  C   VAL A  43      41.702   4.064 -13.304  1.00  0.00           C  
ATOM    205  O   VAL A  43      42.070   4.155 -14.475  1.00  0.00           O  
ATOM    206  CB  VAL A  43      43.360   4.390 -11.461  1.00  0.00           C  
ATOM    207  CG1 VAL A  43      44.392   3.804 -12.412  1.00  0.00           C  
ATOM    208  CG2 VAL A  43      44.000   5.418 -10.539  1.00  0.00           C  
ATOM    209  H   VAL A  43      41.195   5.182 -10.369  1.00  0.00           H  
ATOM    210  HA  VAL A  43      42.585   5.932 -12.753  1.00  0.00           H  
ATOM    211  HB  VAL A  43      42.963   3.566 -10.869  1.00  0.00           H  
ATOM    212 1HG1 VAL A  43      45.198   3.347 -11.838  1.00  0.00           H  
ATOM    213 2HG1 VAL A  43      43.920   3.046 -13.038  1.00  0.00           H  
ATOM    214 3HG1 VAL A  43      44.797   4.595 -13.043  1.00  0.00           H  
ATOM    215 1HG2 VAL A  43      44.813   4.951  -9.984  1.00  0.00           H  
ATOM    216 2HG2 VAL A  43      44.391   6.244 -11.131  1.00  0.00           H  
ATOM    217 3HG2 VAL A  43      43.252   5.794  -9.840  1.00  0.00           H  
ATOM    218  N   GLU A  44      40.859   3.129 -12.880  1.00  0.00           N  
ATOM    219  CA  GLU A  44      40.301   2.133 -13.787  1.00  0.00           C  
ATOM    220  C   GLU A  44      39.409   2.782 -14.838  1.00  0.00           C  
ATOM    221  O   GLU A  44      39.442   2.410 -16.011  1.00  0.00           O  
ATOM    222  CB  GLU A  44      39.505   1.086 -13.006  1.00  0.00           C  
ATOM    223  CG  GLU A  44      40.354   0.172 -12.132  1.00  0.00           C  
ATOM    224  CD  GLU A  44      41.295  -0.688 -12.929  1.00  0.00           C  
ATOM    225  OE1 GLU A  44      40.828  -1.508 -13.681  1.00  0.00           O  
ATOM    226  OE2 GLU A  44      42.484  -0.525 -12.783  1.00  0.00           O1-
ATOM    227  H   GLU A  44      40.597   3.107 -11.905  1.00  0.00           H  
ATOM    228  HA  GLU A  44      41.124   1.634 -14.302  1.00  0.00           H  
ATOM    229 1HB  GLU A  44      38.781   1.586 -12.362  1.00  0.00           H  
ATOM    230 2HB  GLU A  44      38.946   0.460 -13.701  1.00  0.00           H  
ATOM    231 1HG  GLU A  44      40.935   0.784 -11.442  1.00  0.00           H  
ATOM    232 2HG  GLU A  44      39.695  -0.465 -11.543  1.00  0.00           H  
ATOM    233  N   SER A  45      38.612   3.755 -14.411  1.00  0.00           N  
ATOM    234  CA  SER A  45      37.710   4.458 -15.314  1.00  0.00           C  
ATOM    235  C   SER A  45      38.484   5.245 -16.364  1.00  0.00           C  
ATOM    236  O   SER A  45      38.108   5.272 -17.536  1.00  0.00           O  
ATOM    237  CB  SER A  45      36.810   5.393 -14.529  1.00  0.00           C  
ATOM    238  OG  SER A  45      35.931   6.077 -15.379  1.00  0.00           O  
ATOM    239  H   SER A  45      38.632   4.015 -13.436  1.00  0.00           H  
ATOM    240  HA  SER A  45      37.090   3.721 -15.827  1.00  0.00           H  
ATOM    241 1HB  SER A  45      36.240   4.820 -13.796  1.00  0.00           H  
ATOM    242 2HB  SER A  45      37.420   6.110 -13.981  1.00  0.00           H  
ATOM    243  HG  SER A  45      35.401   6.643 -14.814  1.00  0.00           H  
ATOM    244  N   THR A  46      39.567   5.886 -15.937  1.00  0.00           N  
ATOM    245  CA  THR A  46      40.396   6.674 -16.840  1.00  0.00           C  
ATOM    246  C   THR A  46      41.055   5.793 -17.893  1.00  0.00           C  
ATOM    247  O   THR A  46      41.135   6.164 -19.065  1.00  0.00           O  
ATOM    248  CB  THR A  46      41.477   7.450 -16.064  1.00  0.00           C  
ATOM    249  CG2 THR A  46      42.359   8.238 -17.020  1.00  0.00           C  
ATOM    250  OG1 THR A  46      40.851   8.354 -15.142  1.00  0.00           O  
ATOM    251  H   THR A  46      39.822   5.823 -14.963  1.00  0.00           H  
ATOM    252  HA  THR A  46      39.759   7.395 -17.355  1.00  0.00           H  
ATOM    253  HB  THR A  46      42.095   6.750 -15.503  1.00  0.00           H  
ATOM    254  HG1 THR A  46      40.576   7.870 -14.359  1.00  0.00           H  
ATOM    255 1HG2 THR A  46      43.116   8.779 -16.455  1.00  0.00           H  
ATOM    256 2HG2 THR A  46      42.844   7.552 -17.714  1.00  0.00           H  
ATOM    257 3HG2 THR A  46      41.747   8.946 -17.578  1.00  0.00           H  
ATOM    258  N   VAL A  47      41.526   4.625 -17.471  1.00  0.00           N  
ATOM    259  CA  VAL A  47      42.179   3.690 -18.377  1.00  0.00           C  
ATOM    260  C   VAL A  47      41.207   3.173 -19.429  1.00  0.00           C  
ATOM    261  O   VAL A  47      41.560   3.040 -20.602  1.00  0.00           O  
ATOM    262  CB  VAL A  47      42.760   2.499 -17.589  1.00  0.00           C  
ATOM    263  CG1 VAL A  47      43.274   1.430 -18.540  1.00  0.00           C  
ATOM    264  CG2 VAL A  47      43.870   2.981 -16.667  1.00  0.00           C  
ATOM    265  H   VAL A  47      41.430   4.379 -16.496  1.00  0.00           H  
ATOM    266  HA  VAL A  47      42.997   4.209 -18.880  1.00  0.00           H  
ATOM    267  HB  VAL A  47      41.966   2.048 -16.995  1.00  0.00           H  
ATOM    268 1HG1 VAL A  47      43.680   0.597 -17.967  1.00  0.00           H  
ATOM    269 2HG1 VAL A  47      42.454   1.076 -19.165  1.00  0.00           H  
ATOM    270 3HG1 VAL A  47      44.056   1.852 -19.171  1.00  0.00           H  
ATOM    271 1HG2 VAL A  47      44.275   2.135 -16.113  1.00  0.00           H  
ATOM    272 2HG2 VAL A  47      44.662   3.440 -17.260  1.00  0.00           H  
ATOM    273 3HG2 VAL A  47      43.469   3.715 -15.968  1.00  0.00           H  
ATOM    274  N   GLU A  48      39.983   2.881 -19.006  1.00  0.00           N  
ATOM    275  CA  GLU A  48      38.957   2.379 -19.911  1.00  0.00           C  
ATOM    276  C   GLU A  48      38.591   3.420 -20.960  1.00  0.00           C  
ATOM    277  O   GLU A  48      38.404   3.094 -22.133  1.00  0.00           O  
ATOM    278  CB  GLU A  48      37.709   1.969 -19.126  1.00  0.00           C  
ATOM    279  CG  GLU A  48      37.889   0.729 -18.262  1.00  0.00           C  
ATOM    280  CD  GLU A  48      36.667   0.399 -17.451  1.00  0.00           C  
ATOM    281  OE1 GLU A  48      35.740   1.172 -17.468  1.00  0.00           O  
ATOM    282  OE2 GLU A  48      36.659  -0.629 -16.815  1.00  0.00           O1-
ATOM    283  H   GLU A  48      39.756   3.011 -18.030  1.00  0.00           H  
ATOM    284  HA  GLU A  48      39.351   1.501 -20.426  1.00  0.00           H  
ATOM    285 1HB  GLU A  48      37.402   2.789 -18.477  1.00  0.00           H  
ATOM    286 2HB  GLU A  48      36.890   1.776 -19.820  1.00  0.00           H  
ATOM    287 1HG  GLU A  48      38.124  -0.118 -18.904  1.00  0.00           H  
ATOM    288 2HG  GLU A  48      38.732   0.887 -17.591  1.00  0.00           H  
ATOM    289  N   ALA A  49      38.488   4.673 -20.534  1.00  0.00           N  
ATOM    290  CA  ALA A  49      38.144   5.765 -21.435  1.00  0.00           C  
ATOM    291  C   ALA A  49      39.225   5.974 -22.486  1.00  0.00           C  
ATOM    292  O   ALA A  49      38.929   6.209 -23.658  1.00  0.00           O  
ATOM    293  CB  ALA A  49      37.915   7.049 -20.649  1.00  0.00           C  
ATOM    294  H   ALA A  49      38.652   4.876 -19.558  1.00  0.00           H  
ATOM    295  HA  ALA A  49      37.222   5.500 -21.953  1.00  0.00           H  
ATOM    296 1HB  ALA A  49      37.658   7.855 -21.337  1.00  0.00           H  
ATOM    297 2HB  ALA A  49      37.099   6.902 -19.942  1.00  0.00           H  
ATOM    298 3HB  ALA A  49      38.822   7.309 -20.107  1.00  0.00           H  
ATOM    299  N   MET A  50      40.482   5.885 -22.062  1.00  0.00           N  
ATOM    300  CA  MET A  50      41.612   6.065 -22.965  1.00  0.00           C  
ATOM    301  C   MET A  50      41.557   5.071 -24.118  1.00  0.00           C  
ATOM    302  O   MET A  50      41.849   5.416 -25.263  1.00  0.00           O  
ATOM    303  CB  MET A  50      42.926   5.922 -22.200  1.00  0.00           C  
ATOM    304  CG  MET A  50      43.229   7.071 -21.250  1.00  0.00           C  
ATOM    305  SD  MET A  50      44.892   6.979 -20.555  1.00  0.00           S  
ATOM    306  CE  MET A  50      44.693   5.640 -19.383  1.00  0.00           C  
ATOM    307  H   MET A  50      40.659   5.689 -21.087  1.00  0.00           H  
ATOM    308  HA  MET A  50      41.560   7.066 -23.390  1.00  0.00           H  
ATOM    309 1HB  MET A  50      42.910   5.003 -21.618  1.00  0.00           H  
ATOM    310 2HB  MET A  50      43.752   5.846 -22.908  1.00  0.00           H  
ATOM    311 1HG  MET A  50      43.131   8.019 -21.781  1.00  0.00           H  
ATOM    312 2HG  MET A  50      42.512   7.066 -20.430  1.00  0.00           H  
ATOM    313 1HE  MET A  50      45.639   5.462 -18.870  1.00  0.00           H  
ATOM    314 2HE  MET A  50      43.928   5.907 -18.652  1.00  0.00           H  
ATOM    315 3HE  MET A  50      44.391   4.736 -19.911  1.00  0.00           H  
ATOM    316  N   LYS A  51      41.185   3.836 -23.826  1.00  0.00           N  
ATOM    317  CA  LYS A  51      41.185   2.811 -24.860  1.00  0.00           C  
ATOM    318  C   LYS A  51      40.476   3.297 -26.122  1.00  0.00           C  
ATOM    319  O   LYS A  51      40.834   2.911 -27.235  1.00  0.00           O  
ATOM    320  CB  LYS A  51      40.522   1.532 -24.343  1.00  0.00           C  
ATOM    321  CG  LYS A  51      40.524   0.378 -25.337  1.00  0.00           C  
ATOM    322  CD  LYS A  51      39.912  -0.875 -24.728  1.00  0.00           C  
ATOM    323  CE  LYS A  51      39.875  -2.017 -25.732  1.00  0.00           C  
ATOM    324  NZ  LYS A  51      39.279  -3.251 -25.151  1.00  0.00           N1+
ATOM    325  H   LYS A  51      40.903   3.618 -22.881  1.00  0.00           H  
ATOM    326  HA  LYS A  51      42.219   2.586 -25.124  1.00  0.00           H  
ATOM    327 1HB  LYS A  51      41.035   1.196 -23.441  1.00  0.00           H  
ATOM    328 2HB  LYS A  51      39.488   1.741 -24.073  1.00  0.00           H  
ATOM    329 1HG  LYS A  51      39.950   0.659 -26.221  1.00  0.00           H  
ATOM    330 2HG  LYS A  51      41.547   0.161 -25.643  1.00  0.00           H  
ATOM    331 1HD  LYS A  51      40.500  -1.183 -23.863  1.00  0.00           H  
ATOM    332 2HD  LYS A  51      38.895  -0.661 -24.398  1.00  0.00           H  
ATOM    333 1HE  LYS A  51      39.287  -1.719 -26.600  1.00  0.00           H  
ATOM    334 2HE  LYS A  51      40.887  -2.241 -26.068  1.00  0.00           H  
ATOM    335 1HZ  LYS A  51      39.271  -3.983 -25.847  1.00  0.00           H  
ATOM    336 2HZ  LYS A  51      39.827  -3.548 -24.357  1.00  0.00           H  
ATOM    337 3HZ  LYS A  51      38.332  -3.060 -24.855  1.00  0.00           H  
ATOM    338  N   LYS A  52      39.468   4.148 -25.951  1.00  0.00           N  
ATOM    339  CA  LYS A  52      38.701   4.674 -27.076  1.00  0.00           C  
ATOM    340  C   LYS A  52      39.359   5.876 -27.757  1.00  0.00           C  
ATOM    341  O   LYS A  52      39.288   6.026 -28.977  1.00  0.00           O  
ATOM    342  CB  LYS A  52      37.295   5.056 -26.608  1.00  0.00           C  
ATOM    343  CG  LYS A  52      36.414   3.872 -26.233  1.00  0.00           C  
ATOM    344  CD  LYS A  52      35.035   4.329 -25.783  1.00  0.00           C  
ATOM    345  CE  LYS A  52      34.155   3.148 -25.407  1.00  0.00           C  
ATOM    346  NZ  LYS A  52      32.814   3.583 -24.927  1.00  0.00           N1+
ATOM    347  H   LYS A  52      39.223   4.440 -25.015  1.00  0.00           H  
ATOM    348  HA  LYS A  52      38.617   3.894 -27.832  1.00  0.00           H  
ATOM    349 1HB  LYS A  52      37.365   5.709 -25.739  1.00  0.00           H  
ATOM    350 2HB  LYS A  52      36.788   5.612 -27.397  1.00  0.00           H  
ATOM    351 1HG  LYS A  52      36.304   3.211 -27.094  1.00  0.00           H  
ATOM    352 2HG  LYS A  52      36.884   3.311 -25.425  1.00  0.00           H  
ATOM    353 1HD  LYS A  52      35.135   4.987 -24.918  1.00  0.00           H  
ATOM    354 2HD  LYS A  52      34.556   4.886 -26.587  1.00  0.00           H  
ATOM    355 1HE  LYS A  52      34.025   2.502 -26.273  1.00  0.00           H  
ATOM    356 2HE  LYS A  52      34.637   2.570 -24.619  1.00  0.00           H  
ATOM    357 1HZ  LYS A  52      32.261   2.771 -24.688  1.00  0.00           H  
ATOM    358 2HZ  LYS A  52      32.920   4.168 -24.111  1.00  0.00           H  
ATOM    359 3HZ  LYS A  52      32.348   4.104 -25.656  1.00  0.00           H  
ATOM    360  N   MET A  53      39.999   6.737 -26.965  1.00  0.00           N  
ATOM    361  CA  MET A  53      40.295   8.096 -27.424  1.00  0.00           C  
ATOM    362  C   MET A  53      41.374   8.111 -28.498  1.00  0.00           C  
ATOM    363  O   MET A  53      42.496   7.657 -28.271  1.00  0.00           O  
ATOM    364  CB  MET A  53      40.715   8.969 -26.243  1.00  0.00           C  
ATOM    365  CG  MET A  53      40.837  10.451 -26.567  1.00  0.00           C  
ATOM    366  SD  MET A  53      39.246  11.214 -26.940  1.00  0.00           S  
ATOM    367  CE  MET A  53      39.308  11.269 -28.729  1.00  0.00           C  
ATOM    368  H   MET A  53      40.281   6.440 -26.042  1.00  0.00           H  
ATOM    369  HA  MET A  53      39.391   8.516 -27.866  1.00  0.00           H  
ATOM    370 1HB  MET A  53      39.990   8.862 -25.436  1.00  0.00           H  
ATOM    371 2HB  MET A  53      41.679   8.628 -25.864  1.00  0.00           H  
ATOM    372 1HG  MET A  53      41.280  10.974 -25.720  1.00  0.00           H  
ATOM    373 2HG  MET A  53      41.492  10.582 -27.428  1.00  0.00           H  
ATOM    374 1HE  MET A  53      38.392  11.718 -29.112  1.00  0.00           H  
ATOM    375 2HE  MET A  53      40.164  11.867 -29.045  1.00  0.00           H  
ATOM    376 3HE  MET A  53      39.409  10.257 -29.121  1.00  0.00           H  
ATOM    377  N   THR A  54      41.022   8.638 -29.668  1.00  0.00           N  
ATOM    378  CA  THR A  54      41.961   8.781 -30.777  1.00  0.00           C  
ATOM    379  C   THR A  54      42.932   9.936 -30.567  1.00  0.00           C  
ATOM    380  O   THR A  54      44.087   9.875 -30.988  1.00  0.00           O  
ATOM    381  CB  THR A  54      41.212   8.981 -32.107  1.00  0.00           C  
ATOM    382  CG2 THR A  54      40.330   7.778 -32.409  1.00  0.00           C  
ATOM    383  OG1 THR A  54      40.396  10.157 -32.027  1.00  0.00           O  
ATOM    384  H   THR A  54      40.072   8.953 -29.799  1.00  0.00           H  
ATOM    385  HA  THR A  54      42.552   7.867 -30.850  1.00  0.00           H  
ATOM    386  HB  THR A  54      41.931   9.109 -32.915  1.00  0.00           H  
ATOM    387  HG1 THR A  54      40.942  10.934 -32.170  1.00  0.00           H  
ATOM    388 1HG2 THR A  54      39.809   7.937 -33.352  1.00  0.00           H  
ATOM    389 2HG2 THR A  54      40.949   6.885 -32.482  1.00  0.00           H  
ATOM    390 3HG2 THR A  54      39.602   7.651 -31.609  1.00  0.00           H  
ATOM    391  N   ASP A  55      42.464  10.996 -29.911  1.00  0.00           N  
ATOM    392  CA  ASP A  55      43.242  12.223 -29.796  1.00  0.00           C  
ATOM    393  C   ASP A  55      44.415  12.029 -28.849  1.00  0.00           C  
ATOM    394  O   ASP A  55      44.236  11.943 -27.634  1.00  0.00           O  
ATOM    395  CB  ASP A  55      42.364  13.377 -29.305  1.00  0.00           C  
ATOM    396  CG  ASP A  55      41.334  13.818 -30.336  1.00  0.00           C  
ATOM    397  OD1 ASP A  55      41.486  13.474 -31.484  1.00  0.00           O  
ATOM    398  OD2 ASP A  55      40.406  14.496 -29.966  1.00  0.00           O1-
ATOM    399  H   ASP A  55      41.549  10.945 -29.486  1.00  0.00           H  
ATOM    400  HA  ASP A  55      43.633  12.479 -30.782  1.00  0.00           H  
ATOM    401 1HB  ASP A  55      41.841  13.075 -28.396  1.00  0.00           H  
ATOM    402 2HB  ASP A  55      42.992  14.231 -29.051  1.00  0.00           H  
ATOM    403  N   LYS A  56      45.723  11.926 -29.106  1.00  0.00           N  
ATOM    404  CA  LYS A  56      46.628  11.524 -28.033  1.00  0.00           C  
ATOM    405  C   LYS A  56      46.729  12.594 -26.955  1.00  0.00           C  
ATOM    406  O   LYS A  56      46.874  12.286 -25.772  1.00  0.00           O  
ATOM    407  CB  LYS A  56      48.016  11.213 -28.595  1.00  0.00           C  
ATOM    408  CG  LYS A  56      48.189   9.784 -29.089  1.00  0.00           C  
ATOM    409  CD  LYS A  56      47.343   9.520 -30.326  1.00  0.00           C  
ATOM    410  CE  LYS A  56      47.541   8.102 -30.842  1.00  0.00           C  
ATOM    411  NZ  LYS A  56      46.690   7.818 -32.029  1.00  0.00           N1+
ATOM    412  H   LYS A  56      46.059  12.128 -30.036  1.00  0.00           H  
ATOM    413  HA  LYS A  56      46.231  10.621 -27.566  1.00  0.00           H  
ATOM    414 1HB  LYS A  56      48.231  11.883 -29.427  1.00  0.00           H  
ATOM    415 2HB  LYS A  56      48.768  11.394 -27.826  1.00  0.00           H  
ATOM    416 1HG  LYS A  56      49.238   9.607 -29.331  1.00  0.00           H  
ATOM    417 2HG  LYS A  56      47.895   9.088 -28.303  1.00  0.00           H  
ATOM    418 1HD  LYS A  56      46.290   9.666 -30.084  1.00  0.00           H  
ATOM    419 2HD  LYS A  56      47.619  10.224 -31.111  1.00  0.00           H  
ATOM    420 1HE  LYS A  56      48.586   7.958 -31.116  1.00  0.00           H  
ATOM    421 2HE  LYS A  56      47.293   7.391 -30.054  1.00  0.00           H  
ATOM    422 1HZ  LYS A  56      46.850   6.871 -32.338  1.00  0.00           H  
ATOM    423 2HZ  LYS A  56      45.716   7.932 -31.779  1.00  0.00           H  
ATOM    424 3HZ  LYS A  56      46.923   8.460 -32.772  1.00  0.00           H  
ATOM    425  N   GLU A  57      46.654  13.858 -27.370  1.00  0.00           N  
ATOM    426  CA  GLU A  57      46.613  14.966 -26.423  1.00  0.00           C  
ATOM    427  C   GLU A  57      45.446  14.820 -25.455  1.00  0.00           C  
ATOM    428  O   GLU A  57      45.607  14.976 -24.244  1.00  0.00           O  
ATOM    429  CB  GLU A  57      46.507  16.299 -27.166  1.00  0.00           C  
ATOM    430  CG  GLU A  57      47.744  16.670 -27.972  1.00  0.00           C  
ATOM    431  CD  GLU A  57      47.795  15.990 -29.312  1.00  0.00           C  
ATOM    432  OE1 GLU A  57      46.888  15.253 -29.617  1.00  0.00           O  
ATOM    433  OE2 GLU A  57      48.742  16.208 -30.031  1.00  0.00           O1-
ATOM    434  H   GLU A  57      46.625  14.050 -28.362  1.00  0.00           H  
ATOM    435  HA  GLU A  57      47.537  14.961 -25.844  1.00  0.00           H  
ATOM    436 1HB  GLU A  57      45.658  16.269 -27.851  1.00  0.00           H  
ATOM    437 2HB  GLU A  57      46.321  17.101 -26.451  1.00  0.00           H  
ATOM    438 1HG  GLU A  57      47.755  17.749 -28.125  1.00  0.00           H  
ATOM    439 2HG  GLU A  57      48.632  16.402 -27.400  1.00  0.00           H  
ATOM    440  N   VAL A  58      44.269  14.519 -25.995  1.00  0.00           N  
ATOM    441  CA  VAL A  58      43.073  14.350 -25.180  1.00  0.00           C  
ATOM    442  C   VAL A  58      43.269  13.263 -24.130  1.00  0.00           C  
ATOM    443  O   VAL A  58      42.944  13.454 -22.957  1.00  0.00           O  
ATOM    444  CB  VAL A  58      41.867  13.989 -26.069  1.00  0.00           C  
ATOM    445  CG1 VAL A  58      40.672  13.601 -25.212  1.00  0.00           C  
ATOM    446  CG2 VAL A  58      41.524  15.161 -26.975  1.00  0.00           C  
ATOM    447  H   VAL A  58      44.202  14.404 -26.996  1.00  0.00           H  
ATOM    448  HA  VAL A  58      42.864  15.292 -24.672  1.00  0.00           H  
ATOM    449  HB  VAL A  58      42.124  13.121 -26.676  1.00  0.00           H  
ATOM    450 1HG1 VAL A  58      39.830  13.348 -25.856  1.00  0.00           H  
ATOM    451 2HG1 VAL A  58      40.929  12.738 -24.597  1.00  0.00           H  
ATOM    452 3HG1 VAL A  58      40.398  14.437 -24.569  1.00  0.00           H  
ATOM    453 1HG2 VAL A  58      40.672  14.898 -27.602  1.00  0.00           H  
ATOM    454 2HG2 VAL A  58      41.275  16.030 -26.367  1.00  0.00           H  
ATOM    455 3HG2 VAL A  58      42.380  15.394 -27.609  1.00  0.00           H  
ATOM    456  N   VAL A  59      43.803  12.124 -24.557  1.00  0.00           N  
ATOM    457  CA  VAL A  59      44.045  11.006 -23.655  1.00  0.00           C  
ATOM    458  C   VAL A  59      45.086  11.360 -22.602  1.00  0.00           C  
ATOM    459  O   VAL A  59      44.945  11.008 -21.432  1.00  0.00           O  
ATOM    460  CB  VAL A  59      44.520   9.773 -24.446  1.00  0.00           C  
ATOM    461  CG1 VAL A  59      44.952   8.665 -23.498  1.00  0.00           C  
ATOM    462  CG2 VAL A  59      43.409   9.290 -25.368  1.00  0.00           C  
ATOM    463  H   VAL A  59      44.049  12.032 -25.532  1.00  0.00           H  
ATOM    464  HA  VAL A  59      43.109  10.760 -23.151  1.00  0.00           H  
ATOM    465  HB  VAL A  59      45.392  10.047 -25.039  1.00  0.00           H  
ATOM    466 1HG1 VAL A  59      45.286   7.801 -24.074  1.00  0.00           H  
ATOM    467 2HG1 VAL A  59      45.772   9.021 -22.873  1.00  0.00           H  
ATOM    468 3HG1 VAL A  59      44.112   8.377 -22.867  1.00  0.00           H  
ATOM    469 1HG2 VAL A  59      43.752   8.419 -25.924  1.00  0.00           H  
ATOM    470 2HG2 VAL A  59      42.535   9.021 -24.775  1.00  0.00           H  
ATOM    471 3HG2 VAL A  59      43.144  10.086 -26.065  1.00  0.00           H  
ATOM    472  N   THR A  60      46.133  12.060 -23.026  1.00  0.00           N  
ATOM    473  CA  THR A  60      47.202  12.466 -22.120  1.00  0.00           C  
ATOM    474  C   THR A  60      46.692  13.441 -21.067  1.00  0.00           C  
ATOM    475  O   THR A  60      47.060  13.351 -19.895  1.00  0.00           O  
ATOM    476  CB  THR A  60      48.371  13.105 -22.892  1.00  0.00           C  
ATOM    477  CG2 THR A  60      49.460  13.558 -21.932  1.00  0.00           C  
ATOM    478  OG1 THR A  60      48.916  12.152 -23.813  1.00  0.00           O  
ATOM    479  H   THR A  60      46.191  12.319 -24.001  1.00  0.00           H  
ATOM    480  HA  THR A  60      47.574  11.579 -21.606  1.00  0.00           H  
ATOM    481  HB  THR A  60      48.009  13.965 -23.454  1.00  0.00           H  
ATOM    482  HG1 THR A  60      48.365  12.113 -24.598  1.00  0.00           H  
ATOM    483 1HG2 THR A  60      50.278  14.007 -22.496  1.00  0.00           H  
ATOM    484 2HG2 THR A  60      49.051  14.291 -21.237  1.00  0.00           H  
ATOM    485 3HG2 THR A  60      49.833  12.700 -21.374  1.00  0.00           H  
ATOM    486  N   GLU A  61      45.842  14.370 -21.490  1.00  0.00           N  
ATOM    487  CA  GLU A  61      45.280  15.363 -20.584  1.00  0.00           C  
ATOM    488  C   GLU A  61      44.391  14.710 -19.533  1.00  0.00           C  
ATOM    489  O   GLU A  61      44.422  15.084 -18.361  1.00  0.00           O  
ATOM    490  CB  GLU A  61      44.478  16.407 -21.366  1.00  0.00           C  
ATOM    491  CG  GLU A  61      45.324  17.330 -22.231  1.00  0.00           C  
ATOM    492  CD  GLU A  61      44.500  18.292 -23.038  1.00  0.00           C  
ATOM    493  OE1 GLU A  61      43.297  18.177 -23.021  1.00  0.00           O  
ATOM    494  OE2 GLU A  61      45.071  19.146 -23.674  1.00  0.00           O1-
ATOM    495  H   GLU A  61      45.581  14.390 -22.466  1.00  0.00           H  
ATOM    496  HA  GLU A  61      46.099  15.866 -20.070  1.00  0.00           H  
ATOM    497 1HB  GLU A  61      43.761  15.904 -22.015  1.00  0.00           H  
ATOM    498 2HB  GLU A  61      43.912  17.026 -20.670  1.00  0.00           H  
ATOM    499 1HG  GLU A  61      45.997  17.896 -21.589  1.00  0.00           H  
ATOM    500 2HG  GLU A  61      45.930  16.725 -22.904  1.00  0.00           H  
ATOM    501  N   LEU A  62      43.600  13.733 -19.961  1.00  0.00           N  
ATOM    502  CA  LEU A  62      42.700  13.025 -19.058  1.00  0.00           C  
ATOM    503  C   LEU A  62      43.477  12.241 -18.009  1.00  0.00           C  
ATOM    504  O   LEU A  62      43.102  12.211 -16.836  1.00  0.00           O  
ATOM    505  CB  LEU A  62      41.795  12.072 -19.849  1.00  0.00           C  
ATOM    506  CG  LEU A  62      40.768  11.290 -19.021  1.00  0.00           C  
ATOM    507  CD1 LEU A  62      39.845  12.264 -18.302  1.00  0.00           C  
ATOM    508  CD2 LEU A  62      39.978  10.364 -19.936  1.00  0.00           C  
ATOM    509  H   LEU A  62      43.621  13.473 -20.937  1.00  0.00           H  
ATOM    510  HA  LEU A  62      42.076  13.756 -18.547  1.00  0.00           H  
ATOM    511 1HB  LEU A  62      41.249  12.649 -20.594  1.00  0.00           H  
ATOM    512 2HB  LEU A  62      42.423  11.348 -20.369  1.00  0.00           H  
ATOM    513  HG  LEU A  62      41.284  10.698 -18.264  1.00  0.00           H  
ATOM    514 1HD1 LEU A  62      39.116  11.708 -17.714  1.00  0.00           H  
ATOM    515 2HD1 LEU A  62      40.435  12.900 -17.640  1.00  0.00           H  
ATOM    516 3HD1 LEU A  62      39.327  12.882 -19.033  1.00  0.00           H  
ATOM    517 1HD2 LEU A  62      39.249   9.807 -19.347  1.00  0.00           H  
ATOM    518 2HD2 LEU A  62      39.461  10.954 -20.693  1.00  0.00           H  
ATOM    519 3HD2 LEU A  62      40.659   9.666 -20.424  1.00  0.00           H  
ATOM    520  N   ALA A  63      44.564  11.607 -18.434  1.00  0.00           N  
ATOM    521  CA  ALA A  63      45.399  10.822 -17.531  1.00  0.00           C  
ATOM    522  C   ALA A  63      46.052  11.707 -16.477  1.00  0.00           C  
ATOM    523  O   ALA A  63      46.135  11.338 -15.306  1.00  0.00           O  
ATOM    524  CB  ALA A  63      46.458  10.061 -18.314  1.00  0.00           C  
ATOM    525  H   ALA A  63      44.820  11.671 -19.409  1.00  0.00           H  
ATOM    526  HA  ALA A  63      44.758  10.106 -17.016  1.00  0.00           H  
ATOM    527 1HB  ALA A  63      47.073   9.481 -17.625  1.00  0.00           H  
ATOM    528 2HB  ALA A  63      45.974   9.390 -19.022  1.00  0.00           H  
ATOM    529 3HB  ALA A  63      47.087  10.766 -18.855  1.00  0.00           H  
ATOM    530  N   ILE A  64      46.517  12.877 -16.900  1.00  0.00           N  
ATOM    531  CA  ILE A  64      47.165  13.818 -15.994  1.00  0.00           C  
ATOM    532  C   ILE A  64      46.191  14.329 -14.941  1.00  0.00           C  
ATOM    533  O   ILE A  64      46.543  14.465 -13.769  1.00  0.00           O  
ATOM    534  CB  ILE A  64      47.758  15.008 -16.768  1.00  0.00           C  
ATOM    535  CG1 ILE A  64      48.926  14.549 -17.643  1.00  0.00           C  
ATOM    536  CG2 ILE A  64      48.206  16.098 -15.805  1.00  0.00           C  
ATOM    537  CD1 ILE A  64      49.393  15.590 -18.635  1.00  0.00           C  
ATOM    538  H   ILE A  64      46.419  13.123 -17.875  1.00  0.00           H  
ATOM    539  HA  ILE A  64      47.977  13.300 -15.482  1.00  0.00           H  
ATOM    540  HB  ILE A  64      47.003  15.419 -17.439  1.00  0.00           H  
ATOM    541 1HG1 ILE A  64      49.771  14.277 -17.012  1.00  0.00           H  
ATOM    542 2HG1 ILE A  64      48.635  13.657 -18.200  1.00  0.00           H  
ATOM    543 1HG2 ILE A  64      48.623  16.933 -16.370  1.00  0.00           H  
ATOM    544 2HG2 ILE A  64      47.352  16.444 -15.225  1.00  0.00           H  
ATOM    545 3HG2 ILE A  64      48.967  15.700 -15.133  1.00  0.00           H  
ATOM    546 1HD1 ILE A  64      50.221  15.191 -19.220  1.00  0.00           H  
ATOM    547 2HD1 ILE A  64      48.571  15.851 -19.303  1.00  0.00           H  
ATOM    548 3HD1 ILE A  64      49.723  16.480 -18.101  1.00  0.00           H  
ATOM    549  N   GLU A  65      44.964  14.613 -15.366  1.00  0.00           N  
ATOM    550  CA  GLU A  65      43.935  15.111 -14.460  1.00  0.00           C  
ATOM    551  C   GLU A  65      43.574  14.068 -13.410  1.00  0.00           C  
ATOM    552  O   GLU A  65      43.387  14.393 -12.237  1.00  0.00           O  
ATOM    553  CB  GLU A  65      42.684  15.514 -15.244  1.00  0.00           C  
ATOM    554  CG  GLU A  65      42.857  16.754 -16.109  1.00  0.00           C  
ATOM    555  CD  GLU A  65      41.631  17.077 -16.918  1.00  0.00           C  
ATOM    556  OE1 GLU A  65      40.707  16.299 -16.901  1.00  0.00           O  
ATOM    557  OE2 GLU A  65      41.619  18.105 -17.555  1.00  0.00           O1-
ATOM    558  H   GLU A  65      44.738  14.479 -16.342  1.00  0.00           H  
ATOM    559  HA  GLU A  65      44.323  15.990 -13.946  1.00  0.00           H  
ATOM    560 1HB  GLU A  65      42.380  14.692 -15.892  1.00  0.00           H  
ATOM    561 2HB  GLU A  65      41.864  15.703 -14.549  1.00  0.00           H  
ATOM    562 1HG  GLU A  65      43.088  17.602 -15.467  1.00  0.00           H  
ATOM    563 2HG  GLU A  65      43.700  16.600 -16.781  1.00  0.00           H  
ATOM    564  N   ALA A  66      43.478  12.813 -13.839  1.00  0.00           N  
ATOM    565  CA  ALA A  66      43.140  11.719 -12.936  1.00  0.00           C  
ATOM    566  C   ALA A  66      44.222  11.517 -11.884  1.00  0.00           C  
ATOM    567  O   ALA A  66      43.928  11.279 -10.713  1.00  0.00           O  
ATOM    568  CB  ALA A  66      42.917  10.435 -13.721  1.00  0.00           C  
ATOM    569  H   ALA A  66      43.645  12.613 -14.814  1.00  0.00           H  
ATOM    570  HA  ALA A  66      42.217  11.981 -12.419  1.00  0.00           H  
ATOM    571 1HB  ALA A  66      42.665   9.627 -13.033  1.00  0.00           H  
ATOM    572 2HB  ALA A  66      42.101  10.578 -14.429  1.00  0.00           H  
ATOM    573 3HB  ALA A  66      43.827  10.178 -14.263  1.00  0.00           H  
ATOM    574  N   ILE A  67      45.478  11.612 -12.310  1.00  0.00           N  
ATOM    575  CA  ILE A  67      46.609  11.439 -11.406  1.00  0.00           C  
ATOM    576  C   ILE A  67      46.643  12.538 -10.351  1.00  0.00           C  
ATOM    577  O   ILE A  67      46.920  12.280  -9.180  1.00  0.00           O  
ATOM    578  CB  ILE A  67      47.938  11.431 -12.182  1.00  0.00           C  
ATOM    579  CG1 ILE A  67      48.034  10.180 -13.060  1.00  0.00           C  
ATOM    580  CG2 ILE A  67      49.116  11.504 -11.223  1.00  0.00           C  
ATOM    581  CD1 ILE A  67      49.173  10.220 -14.054  1.00  0.00           C  
ATOM    582  H   ILE A  67      45.653  11.809 -13.285  1.00  0.00           H  
ATOM    583  HA  ILE A  67      46.501  10.482 -10.896  1.00  0.00           H  
ATOM    584  HB  ILE A  67      47.973  12.290 -12.853  1.00  0.00           H  
ATOM    585 1HG1 ILE A  67      48.162   9.302 -12.430  1.00  0.00           H  
ATOM    586 2HG1 ILE A  67      47.105  10.053 -13.614  1.00  0.00           H  
ATOM    587 1HG2 ILE A  67      50.047  11.496 -11.788  1.00  0.00           H  
ATOM    588 2HG2 ILE A  67      49.053  12.422 -10.640  1.00  0.00           H  
ATOM    589 3HG2 ILE A  67      49.091  10.646 -10.552  1.00  0.00           H  
ATOM    590 1HD1 ILE A  67      49.177   9.300 -14.641  1.00  0.00           H  
ATOM    591 2HD1 ILE A  67      49.046  11.074 -14.720  1.00  0.00           H  
ATOM    592 3HD1 ILE A  67      50.119  10.313 -13.521  1.00  0.00           H  
ATOM    593  N   GLU A  68      46.361  13.766 -10.775  1.00  0.00           N  
ATOM    594  CA  GLU A  68      46.360  14.908  -9.868  1.00  0.00           C  
ATOM    595  C   GLU A  68      45.266  14.775  -8.815  1.00  0.00           C  
ATOM    596  O   GLU A  68      45.477  15.084  -7.643  1.00  0.00           O  
ATOM    597  CB  GLU A  68      46.176  16.211 -10.648  1.00  0.00           C  
ATOM    598  CG  GLU A  68      46.236  17.470  -9.796  1.00  0.00           C  
ATOM    599  CD  GLU A  68      46.140  18.731 -10.607  1.00  0.00           C  
ATOM    600  OE1 GLU A  68      46.050  18.638 -11.808  1.00  0.00           O  
ATOM    601  OE2 GLU A  68      46.158  19.791 -10.026  1.00  0.00           O1-
ATOM    602  H   GLU A  68      46.141  13.911 -11.749  1.00  0.00           H  
ATOM    603  HA  GLU A  68      47.322  14.943  -9.354  1.00  0.00           H  
ATOM    604 1HB  GLU A  68      46.946  16.288 -11.415  1.00  0.00           H  
ATOM    605 2HB  GLU A  68      45.211  16.197 -11.155  1.00  0.00           H  
ATOM    606 1HG  GLU A  68      45.418  17.450  -9.077  1.00  0.00           H  
ATOM    607 2HG  GLU A  68      47.172  17.472  -9.239  1.00  0.00           H  
ATOM    608  N   SER A  69      44.096  14.312  -9.243  1.00  0.00           N  
ATOM    609  CA  SER A  69      42.965  14.137  -8.338  1.00  0.00           C  
ATOM    610  C   SER A  69      43.260  13.073  -7.288  1.00  0.00           C  
ATOM    611  O   SER A  69      42.920  13.233  -6.116  1.00  0.00           O  
ATOM    612  CB  SER A  69      41.724  13.757  -9.121  1.00  0.00           C  
ATOM    613  OG  SER A  69      41.317  14.806  -9.957  1.00  0.00           O  
ATOM    614  H   SER A  69      43.988  14.076 -10.218  1.00  0.00           H  
ATOM    615  HA  SER A  69      42.782  15.082  -7.825  1.00  0.00           H  
ATOM    616 1HB  SER A  69      41.929  12.871  -9.721  1.00  0.00           H  
ATOM    617 2HB  SER A  69      40.920  13.507  -8.430  1.00  0.00           H  
ATOM    618  HG  SER A  69      41.885  14.765 -10.730  1.00  0.00           H  
ATOM    619  N   ILE A  70      43.894  11.986  -7.717  1.00  0.00           N  
ATOM    620  CA  ILE A  70      44.235  10.894  -6.814  1.00  0.00           C  
ATOM    621  C   ILE A  70      45.240  11.341  -5.761  1.00  0.00           C  
ATOM    622  O   ILE A  70      45.132  10.978  -4.590  1.00  0.00           O  
ATOM    623  CB  ILE A  70      44.807   9.695  -7.593  1.00  0.00           C  
ATOM    624  CG1 ILE A  70      43.723   9.062  -8.470  1.00  0.00           C  
ATOM    625  CG2 ILE A  70      45.390   8.667  -6.636  1.00  0.00           C  
ATOM    626  CD1 ILE A  70      44.255   8.057  -9.466  1.00  0.00           C  
ATOM    627  H   ILE A  70      44.146  11.917  -8.692  1.00  0.00           H  
ATOM    628  HA  ILE A  70      43.328  10.571  -6.303  1.00  0.00           H  
ATOM    629  HB  ILE A  70      45.593  10.040  -8.264  1.00  0.00           H  
ATOM    630 1HG1 ILE A  70      42.990   8.563  -7.838  1.00  0.00           H  
ATOM    631 2HG1 ILE A  70      43.199   9.844  -9.022  1.00  0.00           H  
ATOM    632 1HG2 ILE A  70      45.788   7.827  -7.204  1.00  0.00           H  
ATOM    633 2HG2 ILE A  70      46.189   9.124  -6.055  1.00  0.00           H  
ATOM    634 3HG2 ILE A  70      44.609   8.311  -5.964  1.00  0.00           H  
ATOM    635 1HD1 ILE A  70      43.428   7.652 -10.052  1.00  0.00           H  
ATOM    636 2HD1 ILE A  70      44.965   8.545 -10.134  1.00  0.00           H  
ATOM    637 3HD1 ILE A  70      44.753   7.247  -8.936  1.00  0.00           H  
ATOM    638  N   ARG A  71      46.219  12.133  -6.185  1.00  0.00           N  
ATOM    639  CA  ARG A  71      47.247  12.633  -5.279  1.00  0.00           C  
ATOM    640  C   ARG A  71      46.651  13.557  -4.225  1.00  0.00           C  
ATOM    641  O   ARG A  71      47.023  13.501  -3.053  1.00  0.00           O  
ATOM    642  CB  ARG A  71      48.325  13.378  -6.051  1.00  0.00           C  
ATOM    643  CG  ARG A  71      49.510  13.837  -5.215  1.00  0.00           C  
ATOM    644  CD  ARG A  71      49.356  15.246  -4.772  1.00  0.00           C  
ATOM    645  NE  ARG A  71      49.393  16.174  -5.892  1.00  0.00           N  
ATOM    646  CZ  ARG A  71      49.061  17.477  -5.816  1.00  0.00           C  
ATOM    647  NH1 ARG A  71      48.671  17.991  -4.671  1.00  0.00           N1+
ATOM    648  NH2 ARG A  71      49.129  18.239  -6.895  1.00  0.00           N  
ATOM    649  H   ARG A  71      46.252  12.395  -7.159  1.00  0.00           H  
ATOM    650  HA  ARG A  71      47.706  11.782  -4.775  1.00  0.00           H  
ATOM    651 1HB  ARG A  71      48.709  12.741  -6.845  1.00  0.00           H  
ATOM    652 2HB  ARG A  71      47.892  14.260  -6.521  1.00  0.00           H  
ATOM    653 1HG  ARG A  71      49.595  13.206  -4.329  1.00  0.00           H  
ATOM    654 2HG  ARG A  71      50.423  13.760  -5.805  1.00  0.00           H  
ATOM    655 1HD  ARG A  71      48.400  15.366  -4.262  1.00  0.00           H  
ATOM    656 2HD  ARG A  71      50.165  15.503  -4.090  1.00  0.00           H  
ATOM    657  HE  ARG A  71      49.690  15.815  -6.790  1.00  0.00           H  
ATOM    658 1HH1 ARG A  71      48.619  17.408  -3.848  1.00  0.00           H  
ATOM    659 2HH1 ARG A  71      48.423  18.968  -4.615  1.00  0.00           H  
ATOM    660 1HH2 ARG A  71      49.429  17.843  -7.776  1.00  0.00           H  
ATOM    661 2HH2 ARG A  71      48.880  19.215  -6.839  1.00  0.00           H  
ATOM    662  N   ARG A  72      45.721  14.408  -4.649  1.00  0.00           N  
ATOM    663  CA  ARG A  72      45.071  15.346  -3.743  1.00  0.00           C  
ATOM    664  C   ARG A  72      44.245  14.615  -2.692  1.00  0.00           C  
ATOM    665  O   ARG A  72      44.241  14.990  -1.519  1.00  0.00           O  
ATOM    666  CB  ARG A  72      44.173  16.302  -4.514  1.00  0.00           C  
ATOM    667  CG  ARG A  72      44.910  17.321  -5.368  1.00  0.00           C  
ATOM    668  CD  ARG A  72      43.969  18.234  -6.067  1.00  0.00           C  
ATOM    669  NE  ARG A  72      44.664  19.158  -6.949  1.00  0.00           N  
ATOM    670  CZ  ARG A  72      45.219  20.321  -6.555  1.00  0.00           C  
ATOM    671  NH1 ARG A  72      45.152  20.687  -5.294  1.00  0.00           N1+
ATOM    672  NH2 ARG A  72      45.831  21.094  -7.436  1.00  0.00           N  
ATOM    673  H   ARG A  72      45.460  14.403  -5.624  1.00  0.00           H  
ATOM    674  HA  ARG A  72      45.842  15.927  -3.234  1.00  0.00           H  
ATOM    675 1HB  ARG A  72      43.518  15.733  -5.172  1.00  0.00           H  
ATOM    676 2HB  ARG A  72      43.542  16.852  -3.817  1.00  0.00           H  
ATOM    677 1HG  ARG A  72      45.564  17.921  -4.736  1.00  0.00           H  
ATOM    678 2HG  ARG A  72      45.507  16.803  -6.120  1.00  0.00           H  
ATOM    679 1HD  ARG A  72      43.273  17.649  -6.667  1.00  0.00           H  
ATOM    680 2HD  ARG A  72      43.414  18.816  -5.332  1.00  0.00           H  
ATOM    681  HE  ARG A  72      44.736  18.910  -7.927  1.00  0.00           H  
ATOM    682 1HH1 ARG A  72      44.685  20.097  -4.622  1.00  0.00           H  
ATOM    683 2HH1 ARG A  72      45.568  21.559  -4.999  1.00  0.00           H  
ATOM    684 1HH2 ARG A  72      45.883  20.812  -8.406  1.00  0.00           H  
ATOM    685 2HH2 ARG A  72      46.247  21.964  -7.142  1.00  0.00           H  
ATOM    686  N   ILE A  73      43.545  13.569  -3.121  1.00  0.00           N  
ATOM    687  CA  ILE A  73      42.714  12.783  -2.217  1.00  0.00           C  
ATOM    688  C   ILE A  73      43.558  12.074  -1.166  1.00  0.00           C  
ATOM    689  O   ILE A  73      43.184  12.012   0.006  1.00  0.00           O  
ATOM    690  CB  ILE A  73      41.885  11.746  -2.997  1.00  0.00           C  
ATOM    691  CG1 ILE A  73      40.839  12.445  -3.870  1.00  0.00           C  
ATOM    692  CG2 ILE A  73      41.216  10.771  -2.039  1.00  0.00           C  
ATOM    693  CD1 ILE A  73      40.166  11.528  -4.867  1.00  0.00           C  
ATOM    694  H   ILE A  73      43.592  13.312  -4.096  1.00  0.00           H  
ATOM    695  HA  ILE A  73      42.027  13.457  -1.705  1.00  0.00           H  
ATOM    696  HB  ILE A  73      42.537  11.190  -3.668  1.00  0.00           H  
ATOM    697 1HG1 ILE A  73      40.071  12.884  -3.237  1.00  0.00           H  
ATOM    698 2HG1 ILE A  73      41.313  13.257  -4.422  1.00  0.00           H  
ATOM    699 1HG2 ILE A  73      40.634  10.044  -2.607  1.00  0.00           H  
ATOM    700 2HG2 ILE A  73      41.978  10.252  -1.458  1.00  0.00           H  
ATOM    701 3HG2 ILE A  73      40.557  11.318  -1.365  1.00  0.00           H  
ATOM    702 1HD1 ILE A  73      39.439  12.094  -5.449  1.00  0.00           H  
ATOM    703 2HD1 ILE A  73      40.915  11.102  -5.536  1.00  0.00           H  
ATOM    704 3HD1 ILE A  73      39.656  10.726  -4.335  1.00  0.00           H  
ATOM    705  N   THR A  74      44.698  11.540  -1.592  1.00  0.00           N  
ATOM    706  CA  THR A  74      45.598  10.834  -0.690  1.00  0.00           C  
ATOM    707  C   THR A  74      46.170  11.774   0.364  1.00  0.00           C  
ATOM    708  O   THR A  74      46.286  11.411   1.536  1.00  0.00           O  
ATOM    709  CB  THR A  74      46.748  10.166  -1.465  1.00  0.00           C  
ATOM    710  CG2 THR A  74      47.701   9.466  -0.508  1.00  0.00           C  
ATOM    711  OG1 THR A  74      46.213   9.207  -2.387  1.00  0.00           O  
ATOM    712  H   THR A  74      44.946  11.625  -2.567  1.00  0.00           H  
ATOM    713  HA  THR A  74      45.033  10.057  -0.176  1.00  0.00           H  
ATOM    714  HB  THR A  74      47.296  10.922  -2.028  1.00  0.00           H  
ATOM    715  HG1 THR A  74      45.893   9.660  -3.170  1.00  0.00           H  
ATOM    716 1HG2 THR A  74      48.507   8.999  -1.074  1.00  0.00           H  
ATOM    717 2HG2 THR A  74      48.119  10.194   0.187  1.00  0.00           H  
ATOM    718 3HG2 THR A  74      47.161   8.702   0.050  1.00  0.00           H  
ATOM    719  N   LEU A  75      46.527  12.981  -0.058  1.00  0.00           N  
ATOM    720  CA  LEU A  75      47.088  13.976   0.848  1.00  0.00           C  
ATOM    721  C   LEU A  75      46.071  14.397   1.900  1.00  0.00           C  
ATOM    722  O   LEU A  75      46.408  14.564   3.073  1.00  0.00           O  
ATOM    723  CB  LEU A  75      47.557  15.205   0.060  1.00  0.00           C  
ATOM    724  CG  LEU A  75      48.779  14.990  -0.843  1.00  0.00           C  
ATOM    725  CD1 LEU A  75      49.011  16.235  -1.687  1.00  0.00           C  
ATOM    726  CD2 LEU A  75      49.994  14.676   0.015  1.00  0.00           C  
ATOM    727  H   LEU A  75      46.406  13.216  -1.033  1.00  0.00           H  
ATOM    728  HA  LEU A  75      47.945  13.537   1.356  1.00  0.00           H  
ATOM    729 1HB  LEU A  75      46.736  15.549  -0.568  1.00  0.00           H  
ATOM    730 2HB  LEU A  75      47.802  15.998   0.768  1.00  0.00           H  
ATOM    731  HG  LEU A  75      48.588  14.159  -1.521  1.00  0.00           H  
ATOM    732 1HD1 LEU A  75      49.879  16.082  -2.329  1.00  0.00           H  
ATOM    733 2HD1 LEU A  75      48.133  16.426  -2.305  1.00  0.00           H  
ATOM    734 3HD1 LEU A  75      49.189  17.091  -1.035  1.00  0.00           H  
ATOM    735 1HD2 LEU A  75      50.863  14.523  -0.627  1.00  0.00           H  
ATOM    736 2HD2 LEU A  75      50.188  15.509   0.693  1.00  0.00           H  
ATOM    737 3HD2 LEU A  75      49.808  13.772   0.595  1.00  0.00           H  
ATOM    738  N   TYR A  76      44.824  14.570   1.476  1.00  0.00           N  
ATOM    739  CA  TYR A  76      43.754  14.973   2.380  1.00  0.00           C  
ATOM    740  C   TYR A  76      43.488  13.901   3.431  1.00  0.00           C  
ATOM    741  O   TYR A  76      43.271  14.207   4.604  1.00  0.00           O  
ATOM    742  CB  TYR A  76      42.476  15.276   1.597  1.00  0.00           C  
ATOM    743  CG  TYR A  76      42.536  16.563   0.804  1.00  0.00           C  
ATOM    744  CD1 TYR A  76      43.691  17.334   0.820  1.00  0.00           C  
ATOM    745  CD2 TYR A  76      41.439  16.973   0.062  1.00  0.00           C  
ATOM    746  CE1 TYR A  76      43.746  18.509   0.096  1.00  0.00           C  
ATOM    747  CE2 TYR A  76      41.495  18.148  -0.663  1.00  0.00           C  
ATOM    748  CZ  TYR A  76      42.643  18.914  -0.647  1.00  0.00           C  
ATOM    749  OH  TYR A  76      42.698  20.086  -1.368  1.00  0.00           O  
ATOM    750  H   TYR A  76      44.611  14.418   0.501  1.00  0.00           H  
ATOM    751  HA  TYR A  76      44.066  15.878   2.903  1.00  0.00           H  
ATOM    752 1HB  TYR A  76      42.271  14.459   0.903  1.00  0.00           H  
ATOM    753 2HB  TYR A  76      41.634  15.341   2.284  1.00  0.00           H  
ATOM    754  HD1 TYR A  76      44.553  17.012   1.403  1.00  0.00           H  
ATOM    755  HD2 TYR A  76      40.533  16.368   0.049  1.00  0.00           H  
ATOM    756  HE1 TYR A  76      44.652  19.114   0.108  1.00  0.00           H  
ATOM    757  HE2 TYR A  76      40.632  18.471  -1.246  1.00  0.00           H  
ATOM    758  HH  TYR A  76      41.863  20.221  -1.822  1.00  0.00           H  
ATOM    759  N   VAL A  77      43.507  12.643   3.003  1.00  0.00           N  
ATOM    760  CA  VAL A  77      43.267  11.523   3.904  1.00  0.00           C  
ATOM    761  C   VAL A  77      44.364  11.419   4.957  1.00  0.00           C  
ATOM    762  O   VAL A  77      44.091  11.156   6.128  1.00  0.00           O  
ATOM    763  CB  VAL A  77      43.194  10.205   3.112  1.00  0.00           C  
ATOM    764  CG1 VAL A  77      43.132   9.015   4.060  1.00  0.00           C  
ATOM    765  CG2 VAL A  77      41.983  10.222   2.189  1.00  0.00           C  
ATOM    766  H   VAL A  77      43.692  12.457   2.027  1.00  0.00           H  
ATOM    767  HA  VAL A  77      42.313  11.683   4.409  1.00  0.00           H  
ATOM    768  HB  VAL A  77      44.102  10.097   2.518  1.00  0.00           H  
ATOM    769 1HG1 VAL A  77      43.082   8.092   3.482  1.00  0.00           H  
ATOM    770 2HG1 VAL A  77      44.026   9.004   4.683  1.00  0.00           H  
ATOM    771 3HG1 VAL A  77      42.249   9.099   4.690  1.00  0.00           H  
ATOM    772 1HG2 VAL A  77      41.938   9.287   1.632  1.00  0.00           H  
ATOM    773 2HG2 VAL A  77      41.076  10.334   2.782  1.00  0.00           H  
ATOM    774 3HG2 VAL A  77      42.068  11.056   1.493  1.00  0.00           H  
ATOM    775  N   LEU A  78      45.606  11.627   4.532  1.00  0.00           N  
ATOM    776  CA  LEU A  78      46.746  11.557   5.436  1.00  0.00           C  
ATOM    777  C   LEU A  78      46.682  12.655   6.491  1.00  0.00           C  
ATOM    778  O   LEU A  78      46.980  12.421   7.662  1.00  0.00           O  
ATOM    779  CB  LEU A  78      48.057  11.673   4.647  1.00  0.00           C  
ATOM    780  CG  LEU A  78      48.396  10.483   3.741  1.00  0.00           C  
ATOM    781  CD1 LEU A  78      49.615  10.819   2.895  1.00  0.00           C  
ATOM    782  CD2 LEU A  78      48.646   9.250   4.596  1.00  0.00           C  
ATOM    783  H   LEU A  78      45.764  11.841   3.558  1.00  0.00           H  
ATOM    784  HA  LEU A  78      46.728  10.593   5.942  1.00  0.00           H  
ATOM    785 1HB  LEU A  78      48.005  12.563   4.019  1.00  0.00           H  
ATOM    786 2HB  LEU A  78      48.878  11.799   5.352  1.00  0.00           H  
ATOM    787  HG  LEU A  78      47.563  10.290   3.064  1.00  0.00           H  
ATOM    788 1HD1 LEU A  78      49.857   9.972   2.251  1.00  0.00           H  
ATOM    789 2HD1 LEU A  78      49.402  11.692   2.278  1.00  0.00           H  
ATOM    790 3HD1 LEU A  78      50.463  11.031   3.546  1.00  0.00           H  
ATOM    791 1HD2 LEU A  78      48.886   8.402   3.953  1.00  0.00           H  
ATOM    792 2HD2 LEU A  78      49.480   9.439   5.273  1.00  0.00           H  
ATOM    793 3HD2 LEU A  78      47.753   9.022   5.176  1.00  0.00           H  
ATOM    794  N   ARG A  79      46.291  13.852   6.068  1.00  0.00           N  
ATOM    795  CA  ARG A  79      46.186  14.989   6.974  1.00  0.00           C  
ATOM    796  C   ARG A  79      45.234  14.690   8.124  1.00  0.00           C  
ATOM    797  O   ARG A  79      45.447  15.135   9.252  1.00  0.00           O  
ATOM    798  CB  ARG A  79      45.705  16.226   6.228  1.00  0.00           C  
ATOM    799  CG  ARG A  79      46.718  16.827   5.267  1.00  0.00           C  
ATOM    800  CD  ARG A  79      46.158  17.995   4.540  1.00  0.00           C  
ATOM    801  NE  ARG A  79      47.123  18.574   3.620  1.00  0.00           N  
ATOM    802  CZ  ARG A  79      46.842  19.546   2.728  1.00  0.00           C  
ATOM    803  NH1 ARG A  79      45.624  20.034   2.650  1.00  0.00           N1+
ATOM    804  NH2 ARG A  79      47.791  20.006   1.934  1.00  0.00           N  
ATOM    805  H   ARG A  79      46.059  13.977   5.093  1.00  0.00           H  
ATOM    806  HA  ARG A  79      47.176  15.194   7.387  1.00  0.00           H  
ATOM    807 1HB  ARG A  79      44.813  15.980   5.655  1.00  0.00           H  
ATOM    808 2HB  ARG A  79      45.432  17.000   6.946  1.00  0.00           H  
ATOM    809 1HG  ARG A  79      47.596  17.158   5.823  1.00  0.00           H  
ATOM    810 2HG  ARG A  79      47.015  16.077   4.535  1.00  0.00           H  
ATOM    811 1HD  ARG A  79      45.285  17.683   3.968  1.00  0.00           H  
ATOM    812 2HD  ARG A  79      45.866  18.764   5.255  1.00  0.00           H  
ATOM    813  HE  ARG A  79      48.070  18.223   3.650  1.00  0.00           H  
ATOM    814 1HH1 ARG A  79      44.898  19.681   3.258  1.00  0.00           H  
ATOM    815 2HH1 ARG A  79      45.414  20.762   1.983  1.00  0.00           H  
ATOM    816 1HH2 ARG A  79      48.728  19.631   1.993  1.00  0.00           H  
ATOM    817 2HH2 ARG A  79      47.581  20.733   1.266  1.00  0.00           H  
ATOM    818  N   VAL A  80      44.179  13.935   7.852  1.00  0.00           N  
ATOM    819  CA  VAL A  80      43.369  13.369   8.938  1.00  0.00           C  
ATOM    820  C   VAL A  80      44.113  12.324   9.782  1.00  0.00           C  
ATOM    821  O   VAL A  80      43.939  12.256  10.998  1.00  0.00           O  
ATOM    822  CB  VAL A  80      42.101  12.721   8.350  1.00  0.00           C  
ATOM    823  CG1 VAL A  80      41.337  11.971   9.432  1.00  0.00           C  
ATOM    824  CG2 VAL A  80      41.224  13.784   7.710  1.00  0.00           C  
ATOM    825  H   VAL A  80      43.940  13.753   6.887  1.00  0.00           H  
ATOM    826  HA  VAL A  80      43.072  14.179   9.605  1.00  0.00           H  
ATOM    827  HB  VAL A  80      42.394  11.987   7.598  1.00  0.00           H  
ATOM    828 1HG1 VAL A  80      40.444  11.520   9.000  1.00  0.00           H  
ATOM    829 2HG1 VAL A  80      41.972  11.191   9.853  1.00  0.00           H  
ATOM    830 3HG1 VAL A  80      41.046  12.666  10.220  1.00  0.00           H  
ATOM    831 1HG2 VAL A  80      40.330  13.319   7.297  1.00  0.00           H  
ATOM    832 2HG2 VAL A  80      40.937  14.521   8.462  1.00  0.00           H  
ATOM    833 3HG2 VAL A  80      41.777  14.280   6.911  1.00  0.00           H  
ATOM    834  N   VAL A  81      44.944  11.509   9.134  1.00  0.00           N  
ATOM    835  CA  VAL A  81      45.489  10.309   9.782  1.00  0.00           C  
ATOM    836  C   VAL A  81      46.653  10.635  10.712  1.00  0.00           C  
ATOM    837  O   VAL A  81      47.570  11.368  10.342  1.00  0.00           O  
ATOM    838  CB  VAL A  81      45.966   9.302   8.719  1.00  0.00           C  
ATOM    839  CG1 VAL A  81      46.631   8.105   9.379  1.00  0.00           C  
ATOM    840  CG2 VAL A  81      44.790   8.861   7.860  1.00  0.00           C  
ATOM    841  H   VAL A  81      45.200  11.721   8.181  1.00  0.00           H  
ATOM    842  HA  VAL A  81      44.700   9.846  10.376  1.00  0.00           H  
ATOM    843  HB  VAL A  81      46.716   9.781   8.089  1.00  0.00           H  
ATOM    844 1HG1 VAL A  81      46.962   7.404   8.612  1.00  0.00           H  
ATOM    845 2HG1 VAL A  81      47.492   8.440   9.959  1.00  0.00           H  
ATOM    846 3HG1 VAL A  81      45.919   7.611  10.039  1.00  0.00           H  
ATOM    847 1HG2 VAL A  81      45.133   8.150   7.111  1.00  0.00           H  
ATOM    848 2HG2 VAL A  81      44.037   8.387   8.492  1.00  0.00           H  
ATOM    849 3HG2 VAL A  81      44.354   9.729   7.365  1.00  0.00           H  
ATOM    850  N   THR A  82      46.613  10.086  11.925  1.00  0.00           N  
ATOM    851  CA  THR A  82      47.682  10.278  12.895  1.00  0.00           C  
ATOM    852  C   THR A  82      48.377   8.959  13.263  1.00  0.00           C  
ATOM    853  O   THR A  82      49.328   8.943  14.043  1.00  0.00           O  
ATOM    854  CB  THR A  82      47.142  10.948  14.172  1.00  0.00           C  
ATOM    855  CG2 THR A  82      46.547  12.310  13.847  1.00  0.00           C  
ATOM    856  OG1 THR A  82      46.133  10.118  14.761  1.00  0.00           O  
ATOM    857  H   THR A  82      45.817   9.520  12.183  1.00  0.00           H  
ATOM    858  HA  THR A  82      48.435  10.933  12.456  1.00  0.00           H  
ATOM    859  HB  THR A  82      47.954  11.074  14.888  1.00  0.00           H  
ATOM    860  HG1 THR A  82      46.551   9.412  15.259  1.00  0.00           H  
ATOM    861 1HG2 THR A  82      46.171  12.770  14.761  1.00  0.00           H  
ATOM    862 2HG2 THR A  82      47.315  12.948  13.410  1.00  0.00           H  
ATOM    863 3HG2 THR A  82      45.729  12.191  13.140  1.00  0.00           H  
ATOM    864  N   ASP A  83      47.895   7.856  12.697  1.00  0.00           N  
ATOM    865  CA  ASP A  83      48.369   6.530  13.094  1.00  0.00           C  
ATOM    866  C   ASP A  83      49.631   6.123  12.341  1.00  0.00           C  
ATOM    867  O   ASP A  83      49.693   6.219  11.116  1.00  0.00           O  
ATOM    868  CB  ASP A  83      47.277   5.483  12.861  1.00  0.00           C  
ATOM    869  CG  ASP A  83      46.102   5.630  13.816  1.00  0.00           C  
ATOM    870  OD1 ASP A  83      46.254   6.286  14.819  1.00  0.00           O  
ATOM    871  OD2 ASP A  83      45.061   5.085  13.535  1.00  0.00           O1-
ATOM    872  H   ASP A  83      47.188   7.939  11.980  1.00  0.00           H  
ATOM    873  HA  ASP A  83      48.609   6.552  14.157  1.00  0.00           H  
ATOM    874 1HB  ASP A  83      46.908   5.565  11.838  1.00  0.00           H  
ATOM    875 2HB  ASP A  83      47.700   4.485  12.976  1.00  0.00           H  
ATOM    876  N   GLY A  84      50.789   5.639  12.798  1.00  0.00           N  
ATOM    877  CA  GLY A  84      51.955   5.520  11.923  1.00  0.00           C  
ATOM    878  C   GLY A  84      51.829   4.366  10.922  1.00  0.00           C  
ATOM    879  O   GLY A  84      52.126   4.525   9.738  1.00  0.00           O  
ATOM    880  H   GLY A  84      50.854   5.351  13.763  1.00  0.00           H  
ATOM    881 1HA  GLY A  84      52.093   6.452  11.373  1.00  0.00           H  
ATOM    882 2HA  GLY A  84      52.849   5.368  12.527  1.00  0.00           H  
ATOM    883  N   GLU A  85      51.390   3.186  11.372  1.00  0.00           N  
ATOM    884  CA  GLU A  85      51.046   2.132  10.425  1.00  0.00           C  
ATOM    885  C   GLU A  85      49.963   2.592   9.457  1.00  0.00           C  
ATOM    886  O   GLU A  85      50.076   2.396   8.247  1.00  0.00           O  
ATOM    887  CB  GLU A  85      50.580   0.878  11.168  1.00  0.00           C  
ATOM    888  CG  GLU A  85      51.668   0.184  11.975  1.00  0.00           C  
ATOM    889  CD  GLU A  85      51.905   0.829  13.313  1.00  0.00           C  
ATOM    890  OE1 GLU A  85      51.236   1.786  13.617  1.00  0.00           O  
ATOM    891  OE2 GLU A  85      52.758   0.363  14.031  1.00  0.00           O1-
ATOM    892  H   GLU A  85      51.302   3.041  12.368  1.00  0.00           H  
ATOM    893  HA  GLU A  85      51.936   1.883   9.845  1.00  0.00           H  
ATOM    894 1HB  GLU A  85      49.772   1.141  11.852  1.00  0.00           H  
ATOM    895 2HB  GLU A  85      50.182   0.158  10.453  1.00  0.00           H  
ATOM    896 1HG  GLU A  85      51.382  -0.855  12.132  1.00  0.00           H  
ATOM    897 2HG  GLU A  85      52.593   0.196  11.402  1.00  0.00           H  
ATOM    898  N   THR A  86      48.915   3.203   9.998  1.00  0.00           N  
ATOM    899  CA  THR A  86      47.809   3.692   9.183  1.00  0.00           C  
ATOM    900  C   THR A  86      48.295   4.683   8.134  1.00  0.00           C  
ATOM    901  O   THR A  86      47.931   4.589   6.960  1.00  0.00           O  
ATOM    902  CB  THR A  86      46.727   4.353  10.056  1.00  0.00           C  
ATOM    903  CG2 THR A  86      45.606   4.905   9.190  1.00  0.00           C  
ATOM    904  OG1 THR A  86      46.190   3.388  10.969  1.00  0.00           O  
ATOM    905  H   THR A  86      48.883   3.332  11.000  1.00  0.00           H  
ATOM    906  HA  THR A  86      47.360   2.845   8.664  1.00  0.00           H  
ATOM    907  HB  THR A  86      47.170   5.168  10.630  1.00  0.00           H  
ATOM    908  HG1 THR A  86      45.764   3.842  11.701  1.00  0.00           H  
ATOM    909 1HG2 THR A  86      44.850   5.368   9.823  1.00  0.00           H  
ATOM    910 2HG2 THR A  86      46.009   5.648   8.502  1.00  0.00           H  
ATOM    911 3HG2 THR A  86      45.153   4.093   8.620  1.00  0.00           H  
ATOM    912  N   ALA A  87      49.120   5.634   8.560  1.00  0.00           N  
ATOM    913  CA  ALA A  87      49.658   6.644   7.658  1.00  0.00           C  
ATOM    914  C   ALA A  87      50.563   6.017   6.605  1.00  0.00           C  
ATOM    915  O   ALA A  87      50.524   6.395   5.434  1.00  0.00           O  
ATOM    916  CB  ALA A  87      50.416   7.705   8.442  1.00  0.00           C  
ATOM    917  H   ALA A  87      49.381   5.657   9.535  1.00  0.00           H  
ATOM    918  HA  ALA A  87      48.822   7.116   7.140  1.00  0.00           H  
ATOM    919 1HB  ALA A  87      50.811   8.453   7.753  1.00  0.00           H  
ATOM    920 2HB  ALA A  87      49.740   8.186   9.149  1.00  0.00           H  
ATOM    921 3HB  ALA A  87      51.237   7.240   8.982  1.00  0.00           H  
ATOM    922  N   ALA A  88      51.378   5.057   7.029  1.00  0.00           N  
ATOM    923  CA  ALA A  88      52.295   4.376   6.122  1.00  0.00           C  
ATOM    924  C   ALA A  88      51.537   3.578   5.070  1.00  0.00           C  
ATOM    925  O   ALA A  88      51.914   3.563   3.897  1.00  0.00           O  
ATOM    926  CB  ALA A  88      53.233   3.465   6.902  1.00  0.00           C  
ATOM    927  H   ALA A  88      51.363   4.792   8.003  1.00  0.00           H  
ATOM    928  HA  ALA A  88      52.886   5.132   5.607  1.00  0.00           H  
ATOM    929 1HB  ALA A  88      53.911   2.964   6.211  1.00  0.00           H  
ATOM    930 2HB  ALA A  88      53.810   4.060   7.611  1.00  0.00           H  
ATOM    931 3HB  ALA A  88      52.650   2.721   7.443  1.00  0.00           H  
ATOM    932  N   ARG A  89      50.467   2.916   5.493  1.00  0.00           N  
ATOM    933  CA  ARG A  89      49.654   2.114   4.585  1.00  0.00           C  
ATOM    934  C   ARG A  89      48.977   2.985   3.537  1.00  0.00           C  
ATOM    935  O   ARG A  89      48.903   2.618   2.364  1.00  0.00           O  
ATOM    936  CB  ARG A  89      48.594   1.340   5.358  1.00  0.00           C  
ATOM    937  CG  ARG A  89      49.131   0.206   6.216  1.00  0.00           C  
ATOM    938  CD  ARG A  89      48.048  -0.463   6.981  1.00  0.00           C  
ATOM    939  NE  ARG A  89      48.554  -1.550   7.804  1.00  0.00           N  
ATOM    940  CZ  ARG A  89      47.820  -2.240   8.698  1.00  0.00           C  
ATOM    941  NH1 ARG A  89      46.552  -1.944   8.874  1.00  0.00           N1+
ATOM    942  NH2 ARG A  89      48.376  -3.212   9.398  1.00  0.00           N  
ATOM    943  H   ARG A  89      50.210   2.968   6.468  1.00  0.00           H  
ATOM    944  HA  ARG A  89      50.303   1.401   4.077  1.00  0.00           H  
ATOM    945 1HB  ARG A  89      48.053   2.021   6.013  1.00  0.00           H  
ATOM    946 2HB  ARG A  89      47.874   0.915   4.660  1.00  0.00           H  
ATOM    947 1HG  ARG A  89      49.610  -0.537   5.579  1.00  0.00           H  
ATOM    948 2HG  ARG A  89      49.859   0.598   6.927  1.00  0.00           H  
ATOM    949 1HD  ARG A  89      47.562   0.262   7.634  1.00  0.00           H  
ATOM    950 2HD  ARG A  89      47.314  -0.874   6.288  1.00  0.00           H  
ATOM    951  HE  ARG A  89      49.527  -1.805   7.696  1.00  0.00           H  
ATOM    952 1HH1 ARG A  89      46.127  -1.201   8.338  1.00  0.00           H  
ATOM    953 2HH1 ARG A  89      46.002  -2.462   9.544  1.00  0.00           H  
ATOM    954 1HH2 ARG A  89      49.352  -3.439   9.264  1.00  0.00           H  
ATOM    955 2HH2 ARG A  89      47.826  -3.729  10.068  1.00  0.00           H  
ATOM    956  N   ALA A  90      48.483   4.143   3.964  1.00  0.00           N  
ATOM    957  CA  ALA A  90      47.812   5.069   3.061  1.00  0.00           C  
ATOM    958  C   ALA A  90      48.773   5.610   2.011  1.00  0.00           C  
ATOM    959  O   ALA A  90      48.419   5.740   0.839  1.00  0.00           O  
ATOM    960  CB  ALA A  90      47.186   6.213   3.844  1.00  0.00           C  
ATOM    961  H   ALA A  90      48.577   4.387   4.940  1.00  0.00           H  
ATOM    962  HA  ALA A  90      47.023   4.524   2.542  1.00  0.00           H  
ATOM    963 1HB  ALA A  90      46.688   6.896   3.157  1.00  0.00           H  
ATOM    964 2HB  ALA A  90      46.458   5.817   4.551  1.00  0.00           H  
ATOM    965 3HB  ALA A  90      47.964   6.749   4.388  1.00  0.00           H  
ATOM    966  N   ALA A  91      49.993   5.923   2.437  1.00  0.00           N  
ATOM    967  CA  ALA A  91      51.008   6.450   1.533  1.00  0.00           C  
ATOM    968  C   ALA A  91      51.396   5.421   0.480  1.00  0.00           C  
ATOM    969  O   ALA A  91      51.576   5.754  -0.692  1.00  0.00           O  
ATOM    970  CB  ALA A  91      52.236   6.894   2.316  1.00  0.00           C  
ATOM    971  H   ALA A  91      50.221   5.793   3.412  1.00  0.00           H  
ATOM    972  HA  ALA A  91      50.587   7.314   1.018  1.00  0.00           H  
ATOM    973 1HB  ALA A  91      52.985   7.284   1.627  1.00  0.00           H  
ATOM    974 2HB  ALA A  91      51.954   7.672   3.025  1.00  0.00           H  
ATOM    975 3HB  ALA A  91      52.649   6.043   2.856  1.00  0.00           H  
ATOM    976  N   LYS A  92      51.522   4.167   0.902  1.00  0.00           N  
ATOM    977  CA  LYS A  92      51.888   3.086  -0.005  1.00  0.00           C  
ATOM    978  C   LYS A  92      50.811   2.860  -1.056  1.00  0.00           C  
ATOM    979  O   LYS A  92      51.111   2.634  -2.229  1.00  0.00           O  
ATOM    980  CB  LYS A  92      52.140   1.794   0.774  1.00  0.00           C  
ATOM    981  CG  LYS A  92      53.409   1.808   1.619  1.00  0.00           C  
ATOM    982  CD  LYS A  92      53.580   0.501   2.379  1.00  0.00           C  
ATOM    983  CE  LYS A  92      54.841   0.515   3.231  1.00  0.00           C  
ATOM    984  NZ  LYS A  92      55.001  -0.743   4.008  1.00  0.00           N1+
ATOM    985  H   LYS A  92      51.360   3.958   1.877  1.00  0.00           H  
ATOM    986  HA  LYS A  92      52.806   3.365  -0.523  1.00  0.00           H  
ATOM    987 1HB  LYS A  92      51.298   1.599   1.439  1.00  0.00           H  
ATOM    988 2HB  LYS A  92      52.210   0.957   0.080  1.00  0.00           H  
ATOM    989 1HG  LYS A  92      54.275   1.960   0.973  1.00  0.00           H  
ATOM    990 2HG  LYS A  92      53.362   2.629   2.334  1.00  0.00           H  
ATOM    991 1HD  LYS A  92      52.716   0.337   3.024  1.00  0.00           H  
ATOM    992 2HD  LYS A  92      53.642  -0.326   1.669  1.00  0.00           H  
ATOM    993 1HE  LYS A  92      55.710   0.645   2.589  1.00  0.00           H  
ATOM    994 2HE  LYS A  92      54.799   1.353   3.925  1.00  0.00           H  
ATOM    995 1HZ  LYS A  92      55.847  -0.693   4.559  1.00  0.00           H  
ATOM    996 2HZ  LYS A  92      54.207  -0.864   4.620  1.00  0.00           H  
ATOM    997 3HZ  LYS A  92      55.059  -1.528   3.374  1.00  0.00           H  
ATOM    998  N   SER A  93      49.554   2.922  -0.631  1.00  0.00           N  
ATOM    999  CA  SER A  93      48.428   2.726  -1.537  1.00  0.00           C  
ATOM   1000  C   SER A  93      48.365   3.827  -2.587  1.00  0.00           C  
ATOM   1001  O   SER A  93      48.094   3.567  -3.759  1.00  0.00           O  
ATOM   1002  CB  SER A  93      47.130   2.685  -0.755  1.00  0.00           C  
ATOM   1003  OG  SER A  93      47.081   1.560   0.079  1.00  0.00           O  
ATOM   1004  H   SER A  93      49.373   3.113   0.344  1.00  0.00           H  
ATOM   1005  HA  SER A  93      48.559   1.772  -2.049  1.00  0.00           H  
ATOM   1006 1HB  SER A  93      47.037   3.591  -0.155  1.00  0.00           H  
ATOM   1007 2HB  SER A  93      46.289   2.665  -1.446  1.00  0.00           H  
ATOM   1008  HG  SER A  93      46.238   1.607   0.537  1.00  0.00           H  
ATOM   1009  N   GLY A  94      48.616   5.060  -2.158  1.00  0.00           N  
ATOM   1010  CA  GLY A  94      48.589   6.205  -3.061  1.00  0.00           C  
ATOM   1011  C   GLY A  94      49.687   6.102  -4.113  1.00  0.00           C  
ATOM   1012  O   GLY A  94      49.467   6.411  -5.285  1.00  0.00           O  
ATOM   1013  H   GLY A  94      48.832   5.207  -1.182  1.00  0.00           H  
ATOM   1014 1HA  GLY A  94      47.616   6.261  -3.548  1.00  0.00           H  
ATOM   1015 2HA  GLY A  94      48.714   7.123  -2.487  1.00  0.00           H  
ATOM   1016  N   VAL A  95      50.868   5.669  -3.687  1.00  0.00           N  
ATOM   1017  CA  VAL A  95      52.002   5.526  -4.593  1.00  0.00           C  
ATOM   1018  C   VAL A  95      51.734   4.459  -5.647  1.00  0.00           C  
ATOM   1019  O   VAL A  95      52.070   4.632  -6.818  1.00  0.00           O  
ATOM   1020  CB  VAL A  95      53.272   5.156  -3.804  1.00  0.00           C  
ATOM   1021  CG1 VAL A  95      54.412   4.822  -4.755  1.00  0.00           C  
ATOM   1022  CG2 VAL A  95      53.660   6.303  -2.881  1.00  0.00           C  
ATOM   1023  H   VAL A  95      50.982   5.432  -2.713  1.00  0.00           H  
ATOM   1024  HA  VAL A  95      52.166   6.480  -5.094  1.00  0.00           H  
ATOM   1025  HB  VAL A  95      53.074   4.263  -3.211  1.00  0.00           H  
ATOM   1026 1HG1 VAL A  95      55.301   4.563  -4.180  1.00  0.00           H  
ATOM   1027 2HG1 VAL A  95      54.126   3.976  -5.380  1.00  0.00           H  
ATOM   1028 3HG1 VAL A  95      54.625   5.685  -5.384  1.00  0.00           H  
ATOM   1029 1HG2 VAL A  95      54.558   6.034  -2.325  1.00  0.00           H  
ATOM   1030 2HG2 VAL A  95      53.852   7.197  -3.472  1.00  0.00           H  
ATOM   1031 3HG2 VAL A  95      52.845   6.497  -2.182  1.00  0.00           H  
ATOM   1032  N   LYS A  96      51.128   3.355  -5.223  1.00  0.00           N  
ATOM   1033  CA  LYS A  96      50.814   2.257  -6.130  1.00  0.00           C  
ATOM   1034  C   LYS A  96      49.798   2.684  -7.182  1.00  0.00           C  
ATOM   1035  O   LYS A  96      49.916   2.329  -8.355  1.00  0.00           O  
ATOM   1036  CB  LYS A  96      50.288   1.051  -5.350  1.00  0.00           C  
ATOM   1037  CG  LYS A  96      51.339   0.340  -4.507  1.00  0.00           C  
ATOM   1038  CD  LYS A  96      50.738  -0.832  -3.748  1.00  0.00           C  
ATOM   1039  CE  LYS A  96      51.784  -1.536  -2.897  1.00  0.00           C  
ATOM   1040  NZ  LYS A  96      51.202  -2.663  -2.119  1.00  0.00           N1+
ATOM   1041  H   LYS A  96      50.878   3.275  -4.248  1.00  0.00           H  
ATOM   1042  HA  LYS A  96      51.728   1.966  -6.649  1.00  0.00           H  
ATOM   1043 1HB  LYS A  96      49.485   1.370  -4.686  1.00  0.00           H  
ATOM   1044 2HB  LYS A  96      49.869   0.324  -6.046  1.00  0.00           H  
ATOM   1045 1HG  LYS A  96      52.137  -0.026  -5.153  1.00  0.00           H  
ATOM   1046 2HG  LYS A  96      51.768   1.044  -3.793  1.00  0.00           H  
ATOM   1047 1HD  LYS A  96      49.935  -0.475  -3.102  1.00  0.00           H  
ATOM   1048 2HD  LYS A  96      50.318  -1.547  -4.456  1.00  0.00           H  
ATOM   1049 1HE  LYS A  96      52.574  -1.924  -3.539  1.00  0.00           H  
ATOM   1050 2HE  LYS A  96      52.228  -0.823  -2.203  1.00  0.00           H  
ATOM   1051 1HZ  LYS A  96      51.925  -3.103  -1.568  1.00  0.00           H  
ATOM   1052 2HZ  LYS A  96      50.480  -2.312  -1.505  1.00  0.00           H  
ATOM   1053 3HZ  LYS A  96      50.804  -3.341  -2.752  1.00  0.00           H  
ATOM   1054  N   GLU A  97      48.798   3.449  -6.754  1.00  0.00           N  
ATOM   1055  CA  GLU A  97      47.759   3.927  -7.659  1.00  0.00           C  
ATOM   1056  C   GLU A  97      48.332   4.870  -8.709  1.00  0.00           C  
ATOM   1057  O   GLU A  97      47.961   4.809  -9.881  1.00  0.00           O  
ATOM   1058  CB  GLU A  97      46.653   4.635  -6.873  1.00  0.00           C  
ATOM   1059  CG  GLU A  97      45.813   3.713  -6.001  1.00  0.00           C  
ATOM   1060  CD  GLU A  97      45.029   2.707  -6.796  1.00  0.00           C  
ATOM   1061  OE1 GLU A  97      44.996   2.825  -7.998  1.00  0.00           O  
ATOM   1062  OE2 GLU A  97      44.463   1.820  -6.203  1.00  0.00           O1-
ATOM   1063  H   GLU A  97      48.758   3.706  -5.779  1.00  0.00           H  
ATOM   1064  HA  GLU A  97      47.327   3.069  -8.173  1.00  0.00           H  
ATOM   1065 1HB  GLU A  97      47.094   5.395  -6.229  1.00  0.00           H  
ATOM   1066 2HB  GLU A  97      45.982   5.143  -7.567  1.00  0.00           H  
ATOM   1067 1HG  GLU A  97      46.470   3.183  -5.312  1.00  0.00           H  
ATOM   1068 2HG  GLU A  97      45.126   4.317  -5.409  1.00  0.00           H  
ATOM   1069  N   ILE A  98      49.239   5.742  -8.280  1.00  0.00           N  
ATOM   1070  CA  ILE A  98      49.866   6.699  -9.183  1.00  0.00           C  
ATOM   1071  C   ILE A  98      50.710   5.993 -10.237  1.00  0.00           C  
ATOM   1072  O   ILE A  98      50.704   6.373 -11.408  1.00  0.00           O  
ATOM   1073  CB  ILE A  98      50.745   7.695  -8.404  1.00  0.00           C  
ATOM   1074  CG1 ILE A  98      49.886   8.536  -7.456  1.00  0.00           C  
ATOM   1075  CG2 ILE A  98      51.515   8.589  -9.364  1.00  0.00           C  
ATOM   1076  CD1 ILE A  98      48.828   9.359  -8.156  1.00  0.00           C  
ATOM   1077  H   ILE A  98      49.500   5.741  -7.305  1.00  0.00           H  
ATOM   1078  HA  ILE A  98      49.083   7.258  -9.693  1.00  0.00           H  
ATOM   1079  HB  ILE A  98      51.453   7.146  -7.785  1.00  0.00           H  
ATOM   1080 1HG1 ILE A  98      49.390   7.883  -6.738  1.00  0.00           H  
ATOM   1081 2HG1 ILE A  98      50.525   9.215  -6.891  1.00  0.00           H  
ATOM   1082 1HG2 ILE A  98      52.130   9.288  -8.796  1.00  0.00           H  
ATOM   1083 2HG2 ILE A  98      52.153   7.975  -9.999  1.00  0.00           H  
ATOM   1084 3HG2 ILE A  98      50.814   9.147  -9.984  1.00  0.00           H  
ATOM   1085 1HD1 ILE A  98      48.261   9.926  -7.419  1.00  0.00           H  
ATOM   1086 2HD1 ILE A  98      49.306  10.046  -8.856  1.00  0.00           H  
ATOM   1087 3HD1 ILE A  98      48.154   8.698  -8.700  1.00  0.00           H  
ATOM   1088  N   GLU A  99      51.436   4.964  -9.813  1.00  0.00           N  
ATOM   1089  CA  GLU A  99      52.288   4.203 -10.719  1.00  0.00           C  
ATOM   1090  C   GLU A  99      51.462   3.477 -11.773  1.00  0.00           C  
ATOM   1091  O   GLU A  99      51.835   3.429 -12.945  1.00  0.00           O  
ATOM   1092  CB  GLU A  99      53.132   3.195  -9.937  1.00  0.00           C  
ATOM   1093  CG  GLU A  99      54.113   2.402 -10.789  1.00  0.00           C  
ATOM   1094  CD  GLU A  99      54.986   1.487  -9.977  1.00  0.00           C  
ATOM   1095  OE1 GLU A  99      54.564   1.075  -8.922  1.00  0.00           O  
ATOM   1096  OE2 GLU A  99      56.078   1.202 -10.410  1.00  0.00           O1-
ATOM   1097  H   GLU A  99      51.397   4.704  -8.838  1.00  0.00           H  
ATOM   1098  HA  GLU A  99      52.955   4.897 -11.231  1.00  0.00           H  
ATOM   1099 1HB  GLU A  99      53.703   3.718  -9.170  1.00  0.00           H  
ATOM   1100 2HB  GLU A  99      52.477   2.486  -9.432  1.00  0.00           H  
ATOM   1101 1HG  GLU A  99      53.552   1.806 -11.508  1.00  0.00           H  
ATOM   1102 2HG  GLU A  99      54.739   3.097 -11.345  1.00  0.00           H  
ATOM   1103  N   ARG A 100      50.335   2.914 -11.349  1.00  0.00           N  
ATOM   1104  CA  ARG A 100      49.452   2.188 -12.255  1.00  0.00           C  
ATOM   1105  C   ARG A 100      48.857   3.118 -13.306  1.00  0.00           C  
ATOM   1106  O   ARG A 100      48.749   2.758 -14.478  1.00  0.00           O  
ATOM   1107  CB  ARG A 100      48.329   1.513 -11.482  1.00  0.00           C  
ATOM   1108  CG  ARG A 100      47.400   0.652 -12.324  1.00  0.00           C  
ATOM   1109  CD  ARG A 100      46.384  -0.037 -11.490  1.00  0.00           C  
ATOM   1110  NE  ARG A 100      45.466  -0.826 -12.297  1.00  0.00           N  
ATOM   1111  CZ  ARG A 100      45.702  -2.085 -12.712  1.00  0.00           C  
ATOM   1112  NH1 ARG A 100      46.829  -2.682 -12.392  1.00  0.00           N1+
ATOM   1113  NH2 ARG A 100      44.803  -2.719 -13.443  1.00  0.00           N  
ATOM   1114  H   ARG A 100      50.084   2.989 -10.374  1.00  0.00           H  
ATOM   1115  HA  ARG A 100      50.035   1.420 -12.764  1.00  0.00           H  
ATOM   1116 1HB  ARG A 100      48.752   0.879 -10.705  1.00  0.00           H  
ATOM   1117 2HB  ARG A 100      47.720   2.272 -10.991  1.00  0.00           H  
ATOM   1118 1HG  ARG A 100      46.882   1.279 -13.051  1.00  0.00           H  
ATOM   1119 2HG  ARG A 100      47.984  -0.105 -12.850  1.00  0.00           H  
ATOM   1120 1HD  ARG A 100      46.881  -0.703 -10.787  1.00  0.00           H  
ATOM   1121 2HD  ARG A 100      45.804   0.703 -10.940  1.00  0.00           H  
ATOM   1122  HE  ARG A 100      44.587  -0.400 -12.563  1.00  0.00           H  
ATOM   1123 1HH1 ARG A 100      47.517  -2.197 -11.833  1.00  0.00           H  
ATOM   1124 2HH1 ARG A 100      47.006  -3.626 -12.704  1.00  0.00           H  
ATOM   1125 1HH2 ARG A 100      43.937  -2.261 -13.690  1.00  0.00           H  
ATOM   1126 2HH2 ARG A 100      44.980  -3.662 -13.756  1.00  0.00           H  
ATOM   1127  N   LEU A 101      48.471   4.315 -12.877  1.00  0.00           N  
ATOM   1128  CA  LEU A 101      47.885   5.298 -13.779  1.00  0.00           C  
ATOM   1129  C   LEU A 101      48.891   5.750 -14.830  1.00  0.00           C  
ATOM   1130  O   LEU A 101      48.549   5.912 -16.003  1.00  0.00           O  
ATOM   1131  CB  LEU A 101      47.384   6.513 -12.988  1.00  0.00           C  
ATOM   1132  CG  LEU A 101      46.706   7.613 -13.814  1.00  0.00           C  
ATOM   1133  CD1 LEU A 101      45.494   7.035 -14.534  1.00  0.00           C  
ATOM   1134  CD2 LEU A 101      46.303   8.760 -12.900  1.00  0.00           C  
ATOM   1135  H   LEU A 101      48.585   4.549 -11.901  1.00  0.00           H  
ATOM   1136  HA  LEU A 101      47.037   4.839 -14.290  1.00  0.00           H  
ATOM   1137 1HB  LEU A 101      46.668   6.170 -12.242  1.00  0.00           H  
ATOM   1138 2HB  LEU A 101      48.230   6.963 -12.469  1.00  0.00           H  
ATOM   1139  HG  LEU A 101      47.400   7.979 -14.573  1.00  0.00           H  
ATOM   1140 1HD1 LEU A 101      45.012   7.816 -15.121  1.00  0.00           H  
ATOM   1141 2HD1 LEU A 101      45.814   6.229 -15.195  1.00  0.00           H  
ATOM   1142 3HD1 LEU A 101      44.789   6.645 -13.800  1.00  0.00           H  
ATOM   1143 1HD2 LEU A 101      45.821   9.543 -13.488  1.00  0.00           H  
ATOM   1144 2HD2 LEU A 101      45.607   8.395 -12.143  1.00  0.00           H  
ATOM   1145 3HD2 LEU A 101      47.189   9.166 -12.413  1.00  0.00           H  
ATOM   1146  N   VAL A 102      50.133   5.952 -14.405  1.00  0.00           N  
ATOM   1147  CA  VAL A 102      51.192   6.385 -15.308  1.00  0.00           C  
ATOM   1148  C   VAL A 102      51.485   5.325 -16.363  1.00  0.00           C  
ATOM   1149  O   VAL A 102      51.694   5.641 -17.534  1.00  0.00           O  
ATOM   1150  CB  VAL A 102      52.478   6.686 -14.516  1.00  0.00           C  
ATOM   1151  CG1 VAL A 102      53.637   6.954 -15.466  1.00  0.00           C  
ATOM   1152  CG2 VAL A 102      52.252   7.873 -13.593  1.00  0.00           C  
ATOM   1153  H   VAL A 102      50.348   5.801 -13.430  1.00  0.00           H  
ATOM   1154  HA  VAL A 102      50.868   7.298 -15.811  1.00  0.00           H  
ATOM   1155  HB  VAL A 102      52.743   5.810 -13.925  1.00  0.00           H  
ATOM   1156 1HG1 VAL A 102      54.538   7.164 -14.890  1.00  0.00           H  
ATOM   1157 2HG1 VAL A 102      53.805   6.079 -16.092  1.00  0.00           H  
ATOM   1158 3HG1 VAL A 102      53.402   7.812 -16.095  1.00  0.00           H  
ATOM   1159 1HG2 VAL A 102      53.166   8.081 -13.036  1.00  0.00           H  
ATOM   1160 2HG2 VAL A 102      51.981   8.748 -14.186  1.00  0.00           H  
ATOM   1161 3HG2 VAL A 102      51.447   7.643 -12.896  1.00  0.00           H  
ATOM   1162  N   LYS A 103      51.498   4.065 -15.940  1.00  0.00           N  
ATOM   1163  CA  LYS A 103      51.765   2.956 -16.846  1.00  0.00           C  
ATOM   1164  C   LYS A 103      50.671   2.828 -17.899  1.00  0.00           C  
ATOM   1165  O   LYS A 103      50.949   2.578 -19.071  1.00  0.00           O  
ATOM   1166  CB  LYS A 103      51.900   1.647 -16.066  1.00  0.00           C  
ATOM   1167  CG  LYS A 103      52.252   0.438 -16.921  1.00  0.00           C  
ATOM   1168  CD  LYS A 103      52.460  -0.803 -16.064  1.00  0.00           C  
ATOM   1169  CE  LYS A 103      52.797  -2.017 -16.919  1.00  0.00           C  
ATOM   1170  NZ  LYS A 103      53.002  -3.237 -16.095  1.00  0.00           N1+
ATOM   1171  H   LYS A 103      51.318   3.871 -14.965  1.00  0.00           H  
ATOM   1172  HA  LYS A 103      52.705   3.150 -17.364  1.00  0.00           H  
ATOM   1173 1HB  LYS A 103      52.672   1.755 -15.304  1.00  0.00           H  
ATOM   1174 2HB  LYS A 103      50.962   1.431 -15.552  1.00  0.00           H  
ATOM   1175 1HG  LYS A 103      51.447   0.247 -17.632  1.00  0.00           H  
ATOM   1176 2HG  LYS A 103      53.165   0.641 -17.479  1.00  0.00           H  
ATOM   1177 1HD  LYS A 103      53.274  -0.628 -15.360  1.00  0.00           H  
ATOM   1178 2HD  LYS A 103      51.551  -1.011 -15.499  1.00  0.00           H  
ATOM   1179 1HE  LYS A 103      51.989  -2.201 -17.624  1.00  0.00           H  
ATOM   1180 2HE  LYS A 103      53.707  -1.819 -17.488  1.00  0.00           H  
ATOM   1181 1HZ  LYS A 103      53.225  -4.018 -16.698  1.00  0.00           H  
ATOM   1182 2HZ  LYS A 103      53.764  -3.084 -15.449  1.00  0.00           H  
ATOM   1183 3HZ  LYS A 103      52.160  -3.442 -15.578  1.00  0.00           H  
ATOM   1184  N   ALA A 104      49.424   3.003 -17.474  1.00  0.00           N  
ATOM   1185  CA  ALA A 104      48.285   2.909 -18.378  1.00  0.00           C  
ATOM   1186  C   ALA A 104      48.322   4.012 -19.427  1.00  0.00           C  
ATOM   1187  O   ALA A 104      48.030   3.776 -20.600  1.00  0.00           O  
ATOM   1188  CB  ALA A 104      46.982   2.967 -17.595  1.00  0.00           C  
ATOM   1189  H   ALA A 104      49.261   3.207 -16.497  1.00  0.00           H  
ATOM   1190  HA  ALA A 104      48.344   1.951 -18.896  1.00  0.00           H  
ATOM   1191 1HB  ALA A 104      46.141   2.894 -18.284  1.00  0.00           H  
ATOM   1192 2HB  ALA A 104      46.944   2.137 -16.888  1.00  0.00           H  
ATOM   1193 3HB  ALA A 104      46.925   3.908 -17.051  1.00  0.00           H  
ATOM   1194  N   ALA A 105      48.684   5.216 -19.000  1.00  0.00           N  
ATOM   1195  CA  ALA A 105      48.759   6.359 -19.902  1.00  0.00           C  
ATOM   1196  C   ALA A 105      49.843   6.160 -20.953  1.00  0.00           C  
ATOM   1197  O   ALA A 105      49.652   6.488 -22.125  1.00  0.00           O  
ATOM   1198  CB  ALA A 105      49.014   7.638 -19.116  1.00  0.00           C  
ATOM   1199  H   ALA A 105      48.913   5.344 -18.025  1.00  0.00           H  
ATOM   1200  HA  ALA A 105      47.804   6.447 -20.419  1.00  0.00           H  
ATOM   1201 1HB  ALA A 105      49.068   8.483 -19.803  1.00  0.00           H  
ATOM   1202 2HB  ALA A 105      48.201   7.797 -18.407  1.00  0.00           H  
ATOM   1203 3HB  ALA A 105      49.955   7.550 -18.575  1.00  0.00           H  
ATOM   1204  N   ILE A 106      50.981   5.621 -20.530  1.00  0.00           N  
ATOM   1205  CA  ILE A 106      52.097   5.375 -21.434  1.00  0.00           C  
ATOM   1206  C   ILE A 106      51.735   4.337 -22.489  1.00  0.00           C  
ATOM   1207  O   ILE A 106      52.085   4.479 -23.660  1.00  0.00           O  
ATOM   1208  CB  ILE A 106      53.341   4.907 -20.656  1.00  0.00           C  
ATOM   1209  CG1 ILE A 106      53.880   6.039 -19.779  1.00  0.00           C  
ATOM   1210  CG2 ILE A 106      54.414   4.416 -21.616  1.00  0.00           C  
ATOM   1211  CD1 ILE A 106      54.929   5.594 -18.785  1.00  0.00           C  
ATOM   1212  H   ILE A 106      51.075   5.374 -19.556  1.00  0.00           H  
ATOM   1213  HA  ILE A 106      52.340   6.307 -21.943  1.00  0.00           H  
ATOM   1214  HB  ILE A 106      53.065   4.092 -19.987  1.00  0.00           H  
ATOM   1215 1HG1 ILE A 106      54.315   6.812 -20.410  1.00  0.00           H  
ATOM   1216 2HG1 ILE A 106      53.057   6.492 -19.225  1.00  0.00           H  
ATOM   1217 1HG2 ILE A 106      55.286   4.088 -21.051  1.00  0.00           H  
ATOM   1218 2HG2 ILE A 106      54.026   3.581 -22.200  1.00  0.00           H  
ATOM   1219 3HG2 ILE A 106      54.699   5.225 -22.288  1.00  0.00           H  
ATOM   1220 1HD1 ILE A 106      55.261   6.451 -18.200  1.00  0.00           H  
ATOM   1221 2HD1 ILE A 106      54.503   4.843 -18.119  1.00  0.00           H  
ATOM   1222 3HD1 ILE A 106      55.777   5.169 -19.318  1.00  0.00           H  
ATOM   1223  N   LYS A 107      51.031   3.292 -22.066  1.00  0.00           N  
ATOM   1224  CA  LYS A 107      50.619   2.227 -22.971  1.00  0.00           C  
ATOM   1225  C   LYS A 107      49.783   2.775 -24.121  1.00  0.00           C  
ATOM   1226  O   LYS A 107      49.922   2.340 -25.265  1.00  0.00           O  
ATOM   1227  CB  LYS A 107      49.834   1.155 -22.216  1.00  0.00           C  
ATOM   1228  CG  LYS A 107      49.410  -0.034 -23.069  1.00  0.00           C  
ATOM   1229  CD  LYS A 107      48.702  -1.089 -22.234  1.00  0.00           C  
ATOM   1230  CE  LYS A 107      48.249  -2.262 -23.090  1.00  0.00           C  
ATOM   1231  NZ  LYS A 107      47.554  -3.303 -22.286  1.00  0.00           N1+
ATOM   1232  H   LYS A 107      50.774   3.234 -21.091  1.00  0.00           H  
ATOM   1233  HA  LYS A 107      51.513   1.770 -23.398  1.00  0.00           H  
ATOM   1234 1HB  LYS A 107      50.439   0.776 -21.391  1.00  0.00           H  
ATOM   1235 2HB  LYS A 107      48.935   1.597 -21.786  1.00  0.00           H  
ATOM   1236 1HG  LYS A 107      48.737   0.306 -23.857  1.00  0.00           H  
ATOM   1237 2HG  LYS A 107      50.289  -0.480 -23.533  1.00  0.00           H  
ATOM   1238 1HD  LYS A 107      49.377  -1.455 -21.460  1.00  0.00           H  
ATOM   1239 2HD  LYS A 107      47.830  -0.647 -21.751  1.00  0.00           H  
ATOM   1240 1HE  LYS A 107      47.571  -1.906 -23.866  1.00  0.00           H  
ATOM   1241 2HE  LYS A 107      49.115  -2.714 -23.575  1.00  0.00           H  
ATOM   1242 1HZ  LYS A 107      47.270  -4.063 -22.890  1.00  0.00           H  
ATOM   1243 2HZ  LYS A 107      48.181  -3.654 -21.575  1.00  0.00           H  
ATOM   1244 3HZ  LYS A 107      46.737  -2.901 -21.847  1.00  0.00           H  
ATOM   1245  N   TYR A 108      48.912   3.728 -23.841  1.00  0.00           N  
ATOM   1246  CA  TYR A 108      48.059   4.294 -24.887  1.00  0.00           C  
ATOM   1247  C   TYR A 108      48.818   5.006 -26.016  1.00  0.00           C  
ATOM   1248  O   TYR A 108      48.456   4.893 -27.187  1.00  0.00           O  
ATOM   1249  CB  TYR A 108      47.058   5.263 -24.256  1.00  0.00           C  
ATOM   1250  CG  TYR A 108      45.961   4.580 -23.468  1.00  0.00           C  
ATOM   1251  CD1 TYR A 108      45.567   3.292 -23.803  1.00  0.00           C  
ATOM   1252  CD2 TYR A 108      45.350   5.242 -22.414  1.00  0.00           C  
ATOM   1253  CE1 TYR A 108      44.565   2.669 -23.084  1.00  0.00           C  
ATOM   1254  CE2 TYR A 108      44.348   4.617 -21.695  1.00  0.00           C  
ATOM   1255  CZ  TYR A 108      43.956   3.337 -22.027  1.00  0.00           C  
ATOM   1256  OH  TYR A 108      42.959   2.714 -21.310  1.00  0.00           O  
ATOM   1257  H   TYR A 108      48.840   4.064 -22.891  1.00  0.00           H  
ATOM   1258  HA  TYR A 108      47.508   3.482 -25.362  1.00  0.00           H  
ATOM   1259 1HB  TYR A 108      47.583   5.945 -23.585  1.00  0.00           H  
ATOM   1260 2HB  TYR A 108      46.592   5.864 -25.035  1.00  0.00           H  
ATOM   1261  HD1 TYR A 108      46.048   2.772 -24.631  1.00  0.00           H  
ATOM   1262  HD2 TYR A 108      45.658   6.253 -22.152  1.00  0.00           H  
ATOM   1263  HE1 TYR A 108      44.256   1.657 -23.345  1.00  0.00           H  
ATOM   1264  HE2 TYR A 108      43.868   5.136 -20.866  1.00  0.00           H  
ATOM   1265  HH  TYR A 108      42.810   1.836 -21.668  1.00  0.00           H  
ATOM   1266  N   THR A 109      49.874   5.743 -25.672  1.00  0.00           N  
ATOM   1267  CA  THR A 109      50.433   6.723 -26.607  1.00  0.00           C  
ATOM   1268  C   THR A 109      51.947   6.605 -26.738  1.00  0.00           C  
ATOM   1269  O   THR A 109      52.620   6.107 -25.837  1.00  0.00           O  
ATOM   1270  CB  THR A 109      50.073   8.157 -26.179  1.00  0.00           C  
ATOM   1271  CG2 THR A 109      50.736   8.500 -24.853  1.00  0.00           C  
ATOM   1272  OG1 THR A 109      50.509   9.084 -27.183  1.00  0.00           O  
ATOM   1273  H   THR A 109      50.285   5.617 -24.758  1.00  0.00           H  
ATOM   1274  HA  THR A 109      50.007   6.542 -27.594  1.00  0.00           H  
ATOM   1275  HB  THR A 109      48.991   8.244 -26.072  1.00  0.00           H  
ATOM   1276  HG1 THR A 109      50.030   9.909 -27.086  1.00  0.00           H  
ATOM   1277 1HG2 THR A 109      50.468   9.517 -24.567  1.00  0.00           H  
ATOM   1278 2HG2 THR A 109      50.396   7.806 -24.087  1.00  0.00           H  
ATOM   1279 3HG2 THR A 109      51.817   8.425 -24.958  1.00  0.00           H  
ATOM   1280  N   ASP A 110      52.468   7.069 -27.872  1.00  0.00           N  
ATOM   1281  CA  ASP A 110      53.909   7.118 -28.101  1.00  0.00           C  
ATOM   1282  C   ASP A 110      54.394   8.549 -28.298  1.00  0.00           C  
ATOM   1283  O   ASP A 110      55.537   8.778 -28.694  1.00  0.00           O  
ATOM   1284  CB  ASP A 110      54.286   6.275 -29.321  1.00  0.00           C  
ATOM   1285  CG  ASP A 110      53.672   6.796 -30.613  1.00  0.00           C  
ATOM   1286  OD1 ASP A 110      52.996   7.796 -30.566  1.00  0.00           O  
ATOM   1287  OD2 ASP A 110      53.885   6.188 -31.635  1.00  0.00           O1-
ATOM   1288  H   ASP A 110      51.850   7.399 -28.599  1.00  0.00           H  
ATOM   1289  HA  ASP A 110      54.413   6.708 -27.224  1.00  0.00           H  
ATOM   1290 1HB  ASP A 110      55.370   6.260 -29.431  1.00  0.00           H  
ATOM   1291 2HB  ASP A 110      53.957   5.246 -29.168  1.00  0.00           H  
ATOM   1292  N   ASP A 111      53.525   9.517 -28.021  1.00  0.00           N  
ATOM   1293  CA  ASP A 111      53.859  10.922 -28.249  1.00  0.00           C  
ATOM   1294  C   ASP A 111      54.863  11.423 -27.218  1.00  0.00           C  
ATOM   1295  O   ASP A 111      54.609  11.374 -26.014  1.00  0.00           O  
ATOM   1296  CB  ASP A 111      52.597  11.788 -28.203  1.00  0.00           C  
ATOM   1297  CG  ASP A 111      52.869  13.247 -28.544  1.00  0.00           C  
ATOM   1298  OD1 ASP A 111      52.920  13.564 -29.709  1.00  0.00           O  
ATOM   1299  OD2 ASP A 111      53.022  14.029 -27.638  1.00  0.00           O1-
ATOM   1300  H   ASP A 111      52.620   9.274 -27.646  1.00  0.00           H  
ATOM   1301  HA  ASP A 111      54.309  11.014 -29.237  1.00  0.00           H  
ATOM   1302 1HB  ASP A 111      51.861  11.396 -28.905  1.00  0.00           H  
ATOM   1303 2HB  ASP A 111      52.158  11.738 -27.206  1.00  0.00           H  
ATOM   1304  N   PRO A 112      56.060  11.938 -27.523  1.00  0.00           N  
ATOM   1305  CA  PRO A 112      57.097  12.078 -26.504  1.00  0.00           C  
ATOM   1306  C   PRO A 112      56.750  13.180 -25.495  1.00  0.00           C  
ATOM   1307  O   PRO A 112      57.050  13.064 -24.306  1.00  0.00           O  
ATOM   1308  CB  PRO A 112      58.337  12.433 -27.328  1.00  0.00           C  
ATOM   1309  CG  PRO A 112      58.048  11.881 -28.682  1.00  0.00           C  
ATOM   1310  CD  PRO A 112      56.567  12.082 -28.860  1.00  0.00           C  
ATOM   1311  HA  PRO A 112      57.228  11.114 -25.989  1.00  0.00           H  
ATOM   1312 1HB  PRO A 112      58.484  13.524 -27.334  1.00  0.00           H  
ATOM   1313 2HB  PRO A 112      59.233  11.990 -26.869  1.00  0.00           H  
ATOM   1314 1HG  PRO A 112      58.642  12.409 -29.443  1.00  0.00           H  
ATOM   1315 2HG  PRO A 112      58.339  10.821 -28.730  1.00  0.00           H  
ATOM   1316 1HD  PRO A 112      56.379  13.088 -29.267  1.00  0.00           H  
ATOM   1317 2HD  PRO A 112      56.170  11.310 -29.535  1.00  0.00           H  
ATOM   1318  N   ASP A 113      56.121  14.239 -25.995  1.00  0.00           N  
ATOM   1319  CA  ASP A 113      55.592  15.323 -25.176  1.00  0.00           C  
ATOM   1320  C   ASP A 113      54.623  14.799 -24.125  1.00  0.00           C  
ATOM   1321  O   ASP A 113      54.706  15.165 -22.952  1.00  0.00           O  
ATOM   1322  CB  ASP A 113      54.890  16.364 -26.054  1.00  0.00           C  
ATOM   1323  CG  ASP A 113      55.861  17.188 -26.887  1.00  0.00           C  
ATOM   1324  OD1 ASP A 113      57.032  17.171 -26.589  1.00  0.00           O  
ATOM   1325  OD2 ASP A 113      55.423  17.827 -27.814  1.00  0.00           O1-
ATOM   1326  H   ASP A 113      55.995  14.310 -26.994  1.00  0.00           H  
ATOM   1327  HA  ASP A 113      56.424  15.806 -24.662  1.00  0.00           H  
ATOM   1328 1HB  ASP A 113      54.192  15.862 -26.724  1.00  0.00           H  
ATOM   1329 2HB  ASP A 113      54.310  17.038 -25.423  1.00  0.00           H  
ATOM   1330  N   SER A 114      53.703  13.940 -24.552  1.00  0.00           N  
ATOM   1331  CA  SER A 114      52.715  13.364 -23.649  1.00  0.00           C  
ATOM   1332  C   SER A 114      53.377  12.480 -22.600  1.00  0.00           C  
ATOM   1333  O   SER A 114      53.000  12.503 -21.427  1.00  0.00           O  
ATOM   1334  CB  SER A 114      51.698  12.557 -24.432  1.00  0.00           C  
ATOM   1335  OG  SER A 114      52.301  11.453 -25.050  1.00  0.00           O  
ATOM   1336  H   SER A 114      53.688  13.680 -25.528  1.00  0.00           H  
ATOM   1337  HA  SER A 114      52.199  14.177 -23.136  1.00  0.00           H  
ATOM   1338 1HB  SER A 114      50.909  12.217 -23.762  1.00  0.00           H  
ATOM   1339 2HB  SER A 114      51.236  13.192 -25.187  1.00  0.00           H  
ATOM   1340  HG  SER A 114      51.600  10.998 -25.522  1.00  0.00           H  
ATOM   1341  N   LEU A 115      54.365  11.702 -23.026  1.00  0.00           N  
ATOM   1342  CA  LEU A 115      55.082  10.809 -22.123  1.00  0.00           C  
ATOM   1343  C   LEU A 115      55.853  11.595 -21.069  1.00  0.00           C  
ATOM   1344  O   LEU A 115      55.884  11.217 -19.898  1.00  0.00           O  
ATOM   1345  CB  LEU A 115      56.048   9.918 -22.914  1.00  0.00           C  
ATOM   1346  CG  LEU A 115      55.394   8.866 -23.818  1.00  0.00           C  
ATOM   1347  CD1 LEU A 115      56.461   8.189 -24.666  1.00  0.00           C  
ATOM   1348  CD2 LEU A 115      54.649   7.851 -22.962  1.00  0.00           C  
ATOM   1349  H   LEU A 115      54.627  11.729 -24.001  1.00  0.00           H  
ATOM   1350  HA  LEU A 115      54.356  10.176 -21.615  1.00  0.00           H  
ATOM   1351 1HB  LEU A 115      56.671  10.553 -23.541  1.00  0.00           H  
ATOM   1352 2HB  LEU A 115      56.693   9.394 -22.209  1.00  0.00           H  
ATOM   1353  HG  LEU A 115      54.691   9.355 -24.495  1.00  0.00           H  
ATOM   1354 1HD1 LEU A 115      55.996   7.442 -25.308  1.00  0.00           H  
ATOM   1355 2HD1 LEU A 115      56.963   8.934 -25.282  1.00  0.00           H  
ATOM   1356 3HD1 LEU A 115      57.189   7.704 -24.015  1.00  0.00           H  
ATOM   1357 1HD2 LEU A 115      54.184   7.104 -23.605  1.00  0.00           H  
ATOM   1358 2HD2 LEU A 115      55.351   7.362 -22.285  1.00  0.00           H  
ATOM   1359 3HD2 LEU A 115      53.881   8.360 -22.379  1.00  0.00           H  
ATOM   1360  N   LEU A 116      56.475  12.690 -21.493  1.00  0.00           N  
ATOM   1361  CA  LEU A 116      57.248  13.531 -20.586  1.00  0.00           C  
ATOM   1362  C   LEU A 116      56.352  14.173 -19.533  1.00  0.00           C  
ATOM   1363  O   LEU A 116      56.718  14.257 -18.362  1.00  0.00           O  
ATOM   1364  CB  LEU A 116      57.985  14.621 -21.372  1.00  0.00           C  
ATOM   1365  CG  LEU A 116      58.923  15.514 -20.552  1.00  0.00           C  
ATOM   1366  CD1 LEU A 116      60.025  16.059 -21.453  1.00  0.00           C  
ATOM   1367  CD2 LEU A 116      58.125  16.646 -19.920  1.00  0.00           C  
ATOM   1368  H   LEU A 116      56.411  12.947 -22.467  1.00  0.00           H  
ATOM   1369  HA  LEU A 116      57.982  12.907 -20.078  1.00  0.00           H  
ATOM   1370 1HB  LEU A 116      58.578  14.147 -22.152  1.00  0.00           H  
ATOM   1371 2HB  LEU A 116      57.247  15.266 -21.849  1.00  0.00           H  
ATOM   1372  HG  LEU A 116      59.397  14.922 -19.767  1.00  0.00           H  
ATOM   1373 1HD1 LEU A 116      60.691  16.693 -20.868  1.00  0.00           H  
ATOM   1374 2HD1 LEU A 116      60.592  15.229 -21.874  1.00  0.00           H  
ATOM   1375 3HD1 LEU A 116      59.580  16.642 -22.257  1.00  0.00           H  
ATOM   1376 1HD2 LEU A 116      58.792  17.280 -19.336  1.00  0.00           H  
ATOM   1377 2HD2 LEU A 116      57.654  17.240 -20.703  1.00  0.00           H  
ATOM   1378 3HD2 LEU A 116      57.358  16.228 -19.268  1.00  0.00           H  
ATOM   1379  N   LYS A 117      55.177  14.624 -19.958  1.00  0.00           N  
ATOM   1380  CA  LYS A 117      54.228  15.259 -19.051  1.00  0.00           C  
ATOM   1381  C   LYS A 117      53.727  14.275 -18.003  1.00  0.00           C  
ATOM   1382  O   LYS A 117      53.585  14.621 -16.830  1.00  0.00           O  
ATOM   1383  CB  LYS A 117      53.050  15.843 -19.833  1.00  0.00           C  
ATOM   1384  CG  LYS A 117      53.396  17.063 -20.674  1.00  0.00           C  
ATOM   1385  CD  LYS A 117      52.180  17.573 -21.435  1.00  0.00           C  
ATOM   1386  CE  LYS A 117      52.527  18.787 -22.285  1.00  0.00           C  
ATOM   1387  NZ  LYS A 117      51.355  19.273 -23.064  1.00  0.00           N1+
ATOM   1388  H   LYS A 117      54.936  14.525 -20.933  1.00  0.00           H  
ATOM   1389  HA  LYS A 117      54.737  16.071 -18.530  1.00  0.00           H  
ATOM   1390 1HB  LYS A 117      52.643  15.081 -20.499  1.00  0.00           H  
ATOM   1391 2HB  LYS A 117      52.258  16.127 -19.139  1.00  0.00           H  
ATOM   1392 1HG  LYS A 117      53.767  17.858 -20.026  1.00  0.00           H  
ATOM   1393 2HG  LYS A 117      54.177  16.804 -21.387  1.00  0.00           H  
ATOM   1394 1HD  LYS A 117      51.799  16.783 -22.083  1.00  0.00           H  
ATOM   1395 2HD  LYS A 117      51.397  17.847 -20.728  1.00  0.00           H  
ATOM   1396 1HE  LYS A 117      52.878  19.592 -21.640  1.00  0.00           H  
ATOM   1397 2HE  LYS A 117      53.327  18.529 -22.978  1.00  0.00           H  
ATOM   1398 1HZ  LYS A 117      51.626  20.077 -23.613  1.00  0.00           H  
ATOM   1399 2HZ  LYS A 117      51.032  18.539 -23.679  1.00  0.00           H  
ATOM   1400 3HZ  LYS A 117      50.613  19.532 -22.430  1.00  0.00           H  
ATOM   1401  N   LEU A 118      53.458  13.047 -18.431  1.00  0.00           N  
ATOM   1402  CA  LEU A 118      52.971  12.011 -17.527  1.00  0.00           C  
ATOM   1403  C   LEU A 118      54.017  11.660 -16.477  1.00  0.00           C  
ATOM   1404  O   LEU A 118      53.693  11.465 -15.305  1.00  0.00           O  
ATOM   1405  CB  LEU A 118      52.591  10.753 -18.319  1.00  0.00           C  
ATOM   1406  CG  LEU A 118      51.357  10.882 -19.221  1.00  0.00           C  
ATOM   1407  CD1 LEU A 118      51.214   9.627 -20.071  1.00  0.00           C  
ATOM   1408  CD2 LEU A 118      50.121  11.104 -18.362  1.00  0.00           C  
ATOM   1409  H   LEU A 118      53.594  12.825 -19.405  1.00  0.00           H  
ATOM   1410  HA  LEU A 118      52.085  12.385 -17.018  1.00  0.00           H  
ATOM   1411 1HB  LEU A 118      53.433  10.472 -18.950  1.00  0.00           H  
ATOM   1412 2HB  LEU A 118      52.404   9.942 -17.616  1.00  0.00           H  
ATOM   1413  HG  LEU A 118      51.487  11.729 -19.896  1.00  0.00           H  
ATOM   1414 1HD1 LEU A 118      50.337   9.718 -20.712  1.00  0.00           H  
ATOM   1415 2HD1 LEU A 118      52.103   9.502 -20.688  1.00  0.00           H  
ATOM   1416 3HD1 LEU A 118      51.099   8.759 -19.420  1.00  0.00           H  
ATOM   1417 1HD2 LEU A 118      49.244  11.198 -19.003  1.00  0.00           H  
ATOM   1418 2HD2 LEU A 118      49.990  10.260 -17.687  1.00  0.00           H  
ATOM   1419 3HD2 LEU A 118      50.243  12.018 -17.779  1.00  0.00           H  
ATOM   1420  N   VAL A 119      55.273  11.579 -16.902  1.00  0.00           N  
ATOM   1421  CA  VAL A 119      56.367  11.252 -15.997  1.00  0.00           C  
ATOM   1422  C   VAL A 119      56.555  12.336 -14.945  1.00  0.00           C  
ATOM   1423  O   VAL A 119      56.794  12.042 -13.773  1.00  0.00           O  
ATOM   1424  CB  VAL A 119      57.678  11.076 -16.788  1.00  0.00           C  
ATOM   1425  CG1 VAL A 119      58.856  10.922 -15.837  1.00  0.00           C  
ATOM   1426  CG2 VAL A 119      57.568   9.871 -17.710  1.00  0.00           C  
ATOM   1427  H   VAL A 119      55.473  11.751 -17.876  1.00  0.00           H  
ATOM   1428  HA  VAL A 119      56.133  10.313 -15.494  1.00  0.00           H  
ATOM   1429  HB  VAL A 119      57.858  11.972 -17.380  1.00  0.00           H  
ATOM   1430 1HG1 VAL A 119      59.775  10.798 -16.413  1.00  0.00           H  
ATOM   1431 2HG1 VAL A 119      58.937  11.810 -15.212  1.00  0.00           H  
ATOM   1432 3HG1 VAL A 119      58.703  10.045 -15.207  1.00  0.00           H  
ATOM   1433 1HG2 VAL A 119      58.498   9.753 -18.266  1.00  0.00           H  
ATOM   1434 2HG2 VAL A 119      57.382   8.975 -17.117  1.00  0.00           H  
ATOM   1435 3HG2 VAL A 119      56.746  10.022 -18.408  1.00  0.00           H  
ATOM   1436  N   ARG A 120      56.446  13.591 -15.366  1.00  0.00           N  
ATOM   1437  CA  ARG A 120      56.603  14.721 -14.459  1.00  0.00           C  
ATOM   1438  C   ARG A 120      55.501  14.742 -13.407  1.00  0.00           C  
ATOM   1439  O   ARG A 120      55.755  15.020 -12.234  1.00  0.00           O  
ATOM   1440  CB  ARG A 120      56.587  16.033 -15.231  1.00  0.00           C  
ATOM   1441  CG  ARG A 120      56.827  17.275 -14.386  1.00  0.00           C  
ATOM   1442  CD  ARG A 120      56.833  18.508 -15.214  1.00  0.00           C  
ATOM   1443  NE  ARG A 120      57.938  18.523 -16.156  1.00  0.00           N  
ATOM   1444  CZ  ARG A 120      57.998  19.304 -17.254  1.00  0.00           C  
ATOM   1445  NH1 ARG A 120      57.009  20.124 -17.531  1.00  0.00           N1+
ATOM   1446  NH2 ARG A 120      59.049  19.244 -18.050  1.00  0.00           N  
ATOM   1447  H   ARG A 120      56.249  13.767 -16.341  1.00  0.00           H  
ATOM   1448  HA  ARG A 120      57.563  14.627 -13.953  1.00  0.00           H  
ATOM   1449 1HB  ARG A 120      57.352  16.008 -16.005  1.00  0.00           H  
ATOM   1450 2HB  ARG A 120      55.622  16.152 -15.727  1.00  0.00           H  
ATOM   1451 1HG  ARG A 120      56.036  17.365 -13.641  1.00  0.00           H  
ATOM   1452 2HG  ARG A 120      57.791  17.193 -13.885  1.00  0.00           H  
ATOM   1453 1HD  ARG A 120      55.903  18.572 -15.777  1.00  0.00           H  
ATOM   1454 2HD  ARG A 120      56.924  19.379 -14.566  1.00  0.00           H  
ATOM   1455  HE  ARG A 120      58.718  17.905 -15.977  1.00  0.00           H  
ATOM   1456 1HH1 ARG A 120      56.204  20.170 -16.922  1.00  0.00           H  
ATOM   1457 2HH1 ARG A 120      57.053  20.708 -18.353  1.00  0.00           H  
ATOM   1458 1HH2 ARG A 120      59.811  18.612 -17.838  1.00  0.00           H  
ATOM   1459 2HH2 ARG A 120      59.095  19.827 -18.873  1.00  0.00           H  
ATOM   1460  N   ARG A 121      54.277  14.445 -13.835  1.00  0.00           N  
ATOM   1461  CA  ARG A 121      53.135  14.428 -12.929  1.00  0.00           C  
ATOM   1462  C   ARG A 121      53.279  13.334 -11.879  1.00  0.00           C  
ATOM   1463  O   ARG A 121      52.964  13.540 -10.708  1.00  0.00           O  
ATOM   1464  CB  ARG A 121      51.842  14.216 -13.704  1.00  0.00           C  
ATOM   1465  CG  ARG A 121      51.411  15.394 -14.563  1.00  0.00           C  
ATOM   1466  CD  ARG A 121      50.175  15.091 -15.330  1.00  0.00           C  
ATOM   1467  NE  ARG A 121      49.759  16.215 -16.152  1.00  0.00           N  
ATOM   1468  CZ  ARG A 121      48.754  16.176 -17.049  1.00  0.00           C  
ATOM   1469  NH1 ARG A 121      48.075  15.065 -17.227  1.00  0.00           N1+
ATOM   1470  NH2 ARG A 121      48.452  17.255 -17.751  1.00  0.00           N  
ATOM   1471  H   ARG A 121      54.137  14.226 -14.809  1.00  0.00           H  
ATOM   1472  HA  ARG A 121      53.081  15.391 -12.422  1.00  0.00           H  
ATOM   1473 1HB  ARG A 121      51.949  13.353 -14.359  1.00  0.00           H  
ATOM   1474 2HB  ARG A 121      51.032  14.002 -13.007  1.00  0.00           H  
ATOM   1475 1HG  ARG A 121      51.217  16.257 -13.926  1.00  0.00           H  
ATOM   1476 2HG  ARG A 121      52.204  15.638 -15.272  1.00  0.00           H  
ATOM   1477 1HD  ARG A 121      50.353  14.238 -15.983  1.00  0.00           H  
ATOM   1478 2HD  ARG A 121      49.366  14.857 -14.638  1.00  0.00           H  
ATOM   1479  HE  ARG A 121      50.258  17.088 -16.044  1.00  0.00           H  
ATOM   1480 1HH1 ARG A 121      48.306  14.240 -16.690  1.00  0.00           H  
ATOM   1481 2HH1 ARG A 121      47.321  15.036 -17.899  1.00  0.00           H  
ATOM   1482 1HH2 ARG A 121      48.974  18.110 -17.615  1.00  0.00           H  
ATOM   1483 2HH2 ARG A 121      47.699  17.225 -18.423  1.00  0.00           H  
ATOM   1484  N   ALA A 122      53.756  12.171 -12.308  1.00  0.00           N  
ATOM   1485  CA  ALA A 122      53.943  11.040 -11.405  1.00  0.00           C  
ATOM   1486  C   ALA A 122      55.001  11.345 -10.352  1.00  0.00           C  
ATOM   1487  O   ALA A 122      54.843  11.001  -9.181  1.00  0.00           O  
ATOM   1488  CB  ALA A 122      54.323   9.792 -12.190  1.00  0.00           C  
ATOM   1489  H   ALA A 122      53.995  12.066 -13.283  1.00  0.00           H  
ATOM   1490  HA  ALA A 122      53.001  10.859 -10.889  1.00  0.00           H  
ATOM   1491 1HB  ALA A 122      54.460   8.958 -11.502  1.00  0.00           H  
ATOM   1492 2HB  ALA A 122      53.530   9.552 -12.899  1.00  0.00           H  
ATOM   1493 3HB  ALA A 122      55.251   9.971 -12.731  1.00  0.00           H  
ATOM   1494  N   ALA A 123      56.080  11.994 -10.777  1.00  0.00           N  
ATOM   1495  CA  ALA A 123      57.167  12.345  -9.872  1.00  0.00           C  
ATOM   1496  C   ALA A 123      56.704  13.344  -8.818  1.00  0.00           C  
ATOM   1497  O   ALA A 123      57.065  13.237  -7.645  1.00  0.00           O  
ATOM   1498  CB  ALA A 123      58.346  12.909 -10.652  1.00  0.00           C  
ATOM   1499  H   ALA A 123      56.149  12.248 -11.752  1.00  0.00           H  
ATOM   1500  HA  ALA A 123      57.487  11.439  -9.356  1.00  0.00           H  
ATOM   1501 1HB  ALA A 123      59.150  13.167  -9.962  1.00  0.00           H  
ATOM   1502 2HB  ALA A 123      58.703  12.162 -11.361  1.00  0.00           H  
ATOM   1503 3HB  ALA A 123      58.031  13.800 -11.192  1.00  0.00           H  
ATOM   1504  N   GLU A 124      55.902  14.315  -9.241  1.00  0.00           N  
ATOM   1505  CA  GLU A 124      55.388  15.333  -8.334  1.00  0.00           C  
ATOM   1506  C   GLU A 124      54.470  14.724  -7.283  1.00  0.00           C  
ATOM   1507  O   GLU A 124      54.519  15.096  -6.111  1.00  0.00           O  
ATOM   1508  CB  GLU A 124      54.638  16.414  -9.116  1.00  0.00           C  
ATOM   1509  CG  GLU A 124      55.527  17.294  -9.983  1.00  0.00           C  
ATOM   1510  CD  GLU A 124      54.748  18.297 -10.790  1.00  0.00           C  
ATOM   1511  OE1 GLU A 124      53.543  18.237 -10.771  1.00  0.00           O  
ATOM   1512  OE2 GLU A 124      55.362  19.122 -11.425  1.00  0.00           O1-
ATOM   1513  H   GLU A 124      55.642  14.348 -10.218  1.00  0.00           H  
ATOM   1514  HA  GLU A 124      56.231  15.796  -7.820  1.00  0.00           H  
ATOM   1515 1HB  GLU A 124      53.897  15.946  -9.765  1.00  0.00           H  
ATOM   1516 2HB  GLU A 124      54.101  17.060  -8.421  1.00  0.00           H  
ATOM   1517 1HG  GLU A 124      56.226  17.829  -9.340  1.00  0.00           H  
ATOM   1518 2HG  GLU A 124      56.104  16.662 -10.655  1.00  0.00           H  
ATOM   1519  N   ALA A 125      53.632  13.786  -7.711  1.00  0.00           N  
ATOM   1520  CA  ALA A 125      52.698  13.122  -6.808  1.00  0.00           C  
ATOM   1521  C   ALA A 125      53.437  12.303  -5.757  1.00  0.00           C  
ATOM   1522  O   ALA A 125      53.060  12.293  -4.586  1.00  0.00           O  
ATOM   1523  CB  ALA A 125      51.740  12.236  -7.592  1.00  0.00           C  
ATOM   1524  H   ALA A 125      53.641  13.526  -8.687  1.00  0.00           H  
ATOM   1525  HA  ALA A 125      52.125  13.890  -6.289  1.00  0.00           H  
ATOM   1526 1HB  ALA A 125      51.050  11.747  -6.904  1.00  0.00           H  
ATOM   1527 2HB  ALA A 125      51.177  12.845  -8.299  1.00  0.00           H  
ATOM   1528 3HB  ALA A 125      52.306  11.481  -8.135  1.00  0.00           H  
ATOM   1529  N   VAL A 126      54.492  11.616  -6.185  1.00  0.00           N  
ATOM   1530  CA  VAL A 126      55.287  10.792  -5.282  1.00  0.00           C  
ATOM   1531  C   VAL A 126      55.983  11.644  -4.227  1.00  0.00           C  
ATOM   1532  O   VAL A 126      56.046  11.270  -3.056  1.00  0.00           O  
ATOM   1533  CB  VAL A 126      56.342   9.996  -6.073  1.00  0.00           C  
ATOM   1534  CG1 VAL A 126      57.294   9.284  -5.123  1.00  0.00           C  
ATOM   1535  CG2 VAL A 126      55.655   9.000  -6.996  1.00  0.00           C  
ATOM   1536  H   VAL A 126      54.749  11.666  -7.160  1.00  0.00           H  
ATOM   1537  HA  VAL A 126      54.621  10.088  -4.779  1.00  0.00           H  
ATOM   1538  HB  VAL A 126      56.939  10.691  -6.664  1.00  0.00           H  
ATOM   1539 1HG1 VAL A 126      58.033   8.727  -5.699  1.00  0.00           H  
ATOM   1540 2HG1 VAL A 126      57.800  10.019  -4.498  1.00  0.00           H  
ATOM   1541 3HG1 VAL A 126      56.732   8.595  -4.493  1.00  0.00           H  
ATOM   1542 1HG2 VAL A 126      56.407   8.443  -7.552  1.00  0.00           H  
ATOM   1543 2HG2 VAL A 126      55.054   8.311  -6.404  1.00  0.00           H  
ATOM   1544 3HG2 VAL A 126      55.011   9.536  -7.693  1.00  0.00           H  
ATOM   1545  N   GLU A 127      56.504  12.790  -4.651  1.00  0.00           N  
ATOM   1546  CA  GLU A 127      57.197  13.698  -3.744  1.00  0.00           C  
ATOM   1547  C   GLU A 127      56.249  14.256  -2.691  1.00  0.00           C  
ATOM   1548  O   GLU A 127      56.606  14.372  -1.519  1.00  0.00           O  
ATOM   1549  CB  GLU A 127      57.839  14.847  -4.526  1.00  0.00           C  
ATOM   1550  CG  GLU A 127      58.653  15.810  -3.674  1.00  0.00           C  
ATOM   1551  CD  GLU A 127      59.339  16.873  -4.486  1.00  0.00           C  
ATOM   1552  OE1 GLU A 127      59.209  16.854  -5.687  1.00  0.00           O  
ATOM   1553  OE2 GLU A 127      59.996  17.704  -3.905  1.00  0.00           O1-
ATOM   1554  H   GLU A 127      56.417  13.039  -5.626  1.00  0.00           H  
ATOM   1555  HA  GLU A 127      57.983  13.142  -3.233  1.00  0.00           H  
ATOM   1556 1HB  GLU A 127      58.498  14.440  -5.294  1.00  0.00           H  
ATOM   1557 2HB  GLU A 127      57.062  15.421  -5.032  1.00  0.00           H  
ATOM   1558 1HG  GLU A 127      57.990  16.290  -2.954  1.00  0.00           H  
ATOM   1559 2HG  GLU A 127      59.399  15.245  -3.118  1.00  0.00           H  
ATOM   1560  N   ALA A 128      55.037  14.599  -3.117  1.00  0.00           N  
ATOM   1561  CA  ALA A 128      54.035  15.146  -2.211  1.00  0.00           C  
ATOM   1562  C   ALA A 128      53.622  14.121  -1.161  1.00  0.00           C  
ATOM   1563  O   ALA A 128      53.450  14.455   0.011  1.00  0.00           O  
ATOM   1564  CB  ALA A 128      52.818  15.621  -2.992  1.00  0.00           C  
ATOM   1565  H   ALA A 128      54.806  14.477  -4.092  1.00  0.00           H  
ATOM   1566  HA  ALA A 128      54.475  15.998  -1.692  1.00  0.00           H  
ATOM   1567 1HB  ALA A 128      52.079  16.027  -2.302  1.00  0.00           H  
ATOM   1568 2HB  ALA A 128      53.119  16.395  -3.699  1.00  0.00           H  
ATOM   1569 3HB  ALA A 128      52.385  14.783  -3.536  1.00  0.00           H  
ATOM   1570  N   LEU A 129      53.466  12.873  -1.589  1.00  0.00           N  
ATOM   1571  CA  LEU A 129      53.075  11.798  -0.687  1.00  0.00           C  
ATOM   1572  C   LEU A 129      54.147  11.543   0.365  1.00  0.00           C  
ATOM   1573  O   LEU A 129      53.841  11.320   1.536  1.00  0.00           O  
ATOM   1574  CB  LEU A 129      52.811  10.512  -1.479  1.00  0.00           C  
ATOM   1575  CG  LEU A 129      51.571  10.529  -2.381  1.00  0.00           C  
ATOM   1576  CD1 LEU A 129      51.542   9.266  -3.232  1.00  0.00           C  
ATOM   1577  CD2 LEU A 129      50.320  10.637  -1.523  1.00  0.00           C  
ATOM   1578  H   LEU A 129      53.623  12.664  -2.564  1.00  0.00           H  
ATOM   1579  HA  LEU A 129      52.158  12.090  -0.178  1.00  0.00           H  
ATOM   1580 1HB  LEU A 129      53.676  10.308  -2.110  1.00  0.00           H  
ATOM   1581 2HB  LEU A 129      52.699   9.687  -0.776  1.00  0.00           H  
ATOM   1582  HG  LEU A 129      51.623  11.384  -3.056  1.00  0.00           H  
ATOM   1583 1HD1 LEU A 129      50.662   9.279  -3.873  1.00  0.00           H  
ATOM   1584 2HD1 LEU A 129      52.440   9.224  -3.851  1.00  0.00           H  
ATOM   1585 3HD1 LEU A 129      51.507   8.392  -2.582  1.00  0.00           H  
ATOM   1586 1HD2 LEU A 129      49.437  10.651  -2.165  1.00  0.00           H  
ATOM   1587 2HD2 LEU A 129      50.265   9.783  -0.849  1.00  0.00           H  
ATOM   1588 3HD2 LEU A 129      50.357  11.558  -0.939  1.00  0.00           H  
ATOM   1589  N   VAL A 130      55.406  11.577  -0.060  1.00  0.00           N  
ATOM   1590  CA  VAL A 130      56.527  11.350   0.843  1.00  0.00           C  
ATOM   1591  C   VAL A 130      56.615  12.445   1.898  1.00  0.00           C  
ATOM   1592  O   VAL A 130      56.880  12.174   3.070  1.00  0.00           O  
ATOM   1593  CB  VAL A 130      57.847  11.294   0.053  1.00  0.00           C  
ATOM   1594  CG1 VAL A 130      59.035  11.247   1.003  1.00  0.00           C  
ATOM   1595  CG2 VAL A 130      57.848  10.085  -0.871  1.00  0.00           C  
ATOM   1596  H   VAL A 130      55.590  11.766  -1.034  1.00  0.00           H  
ATOM   1597  HA  VAL A 130      56.377  10.392   1.345  1.00  0.00           H  
ATOM   1598  HB  VAL A 130      57.945  12.204  -0.539  1.00  0.00           H  
ATOM   1599 1HG1 VAL A 130      59.960  11.208   0.427  1.00  0.00           H  
ATOM   1600 2HG1 VAL A 130      59.036  12.139   1.629  1.00  0.00           H  
ATOM   1601 3HG1 VAL A 130      58.962  10.360   1.632  1.00  0.00           H  
ATOM   1602 1HG2 VAL A 130      58.783  10.052  -1.427  1.00  0.00           H  
ATOM   1603 2HG2 VAL A 130      57.745   9.175  -0.279  1.00  0.00           H  
ATOM   1604 3HG2 VAL A 130      57.013  10.160  -1.569  1.00  0.00           H  
ATOM   1605  N   ARG A 131      56.392  13.685   1.476  1.00  0.00           N  
ATOM   1606  CA  ARG A 131      56.446  14.826   2.382  1.00  0.00           C  
ATOM   1607  C   ARG A 131      55.347  14.746   3.433  1.00  0.00           C  
ATOM   1608  O   ARG A 131      55.574  15.046   4.606  1.00  0.00           O  
ATOM   1609  CB  ARG A 131      56.312  16.130   1.609  1.00  0.00           C  
ATOM   1610  CG  ARG A 131      57.508  16.484   0.739  1.00  0.00           C  
ATOM   1611  CD  ARG A 131      57.277  17.736  -0.027  1.00  0.00           C  
ATOM   1612  NE  ARG A 131      57.177  18.894   0.845  1.00  0.00           N  
ATOM   1613  CZ  ARG A 131      56.713  20.101   0.463  1.00  0.00           C  
ATOM   1614  NH1 ARG A 131      56.312  20.289  -0.774  1.00  0.00           N1+
ATOM   1615  NH2 ARG A 131      56.661  21.094   1.333  1.00  0.00           N  
ATOM   1616  H   ARG A 131      56.181  13.842   0.501  1.00  0.00           H  
ATOM   1617  HA  ARG A 131      57.412  14.819   2.889  1.00  0.00           H  
ATOM   1618 1HB  ARG A 131      55.437  16.080   0.964  1.00  0.00           H  
ATOM   1619 2HB  ARG A 131      56.157  16.953   2.308  1.00  0.00           H  
ATOM   1620 1HG  ARG A 131      58.387  16.625   1.368  1.00  0.00           H  
ATOM   1621 2HG  ARG A 131      57.694  15.677   0.031  1.00  0.00           H  
ATOM   1622 1HD  ARG A 131      58.105  17.897  -0.716  1.00  0.00           H  
ATOM   1623 2HD  ARG A 131      56.349  17.651  -0.591  1.00  0.00           H  
ATOM   1624  HE  ARG A 131      57.476  18.788   1.804  1.00  0.00           H  
ATOM   1625 1HH1 ARG A 131      56.352  19.529  -1.441  1.00  0.00           H  
ATOM   1626 2HH1 ARG A 131      55.965  21.193  -1.061  1.00  0.00           H  
ATOM   1627 1HH2 ARG A 131      56.971  20.949   2.284  1.00  0.00           H  
ATOM   1628 2HH2 ARG A 131      56.315  21.999   1.046  1.00  0.00           H  
ATOM   1629  N   GLU A 132      54.156  14.341   3.008  1.00  0.00           N  
ATOM   1630  CA  GLU A 132      53.018  14.220   3.911  1.00  0.00           C  
ATOM   1631  C   GLU A 132      53.261  13.144   4.961  1.00  0.00           C  
ATOM   1632  O   GLU A 132      52.929  13.319   6.134  1.00  0.00           O  
ATOM   1633  CB  GLU A 132      51.744  13.904   3.125  1.00  0.00           C  
ATOM   1634  CG  GLU A 132      51.238  15.049   2.260  1.00  0.00           C  
ATOM   1635  CD  GLU A 132      50.029  14.678   1.448  1.00  0.00           C  
ATOM   1636  OE1 GLU A 132      49.655  13.529   1.464  1.00  0.00           O  
ATOM   1637  OE2 GLU A 132      49.477  15.544   0.811  1.00  0.00           O1-
ATOM   1638  H   GLU A 132      54.034  14.109   2.032  1.00  0.00           H  
ATOM   1639  HA  GLU A 132      52.884  15.172   4.426  1.00  0.00           H  
ATOM   1640 1HB  GLU A 132      51.922  13.046   2.475  1.00  0.00           H  
ATOM   1641 2HB  GLU A 132      50.948  13.630   3.818  1.00  0.00           H  
ATOM   1642 1HG  GLU A 132      50.986  15.892   2.902  1.00  0.00           H  
ATOM   1643 2HG  GLU A 132      52.036  15.364   1.589  1.00  0.00           H  
ATOM   1644  N   LEU A 133      53.841  12.028   4.534  1.00  0.00           N  
ATOM   1645  CA  LEU A 133      54.130  10.919   5.436  1.00  0.00           C  
ATOM   1646  C   LEU A 133      55.155  11.318   6.489  1.00  0.00           C  
ATOM   1647  O   LEU A 133      55.027  10.959   7.660  1.00  0.00           O  
ATOM   1648  CB  LEU A 133      54.644   9.712   4.643  1.00  0.00           C  
ATOM   1649  CG  LEU A 133      54.951   8.455   5.468  1.00  0.00           C  
ATOM   1650  CD1 LEU A 133      53.689   7.998   6.184  1.00  0.00           C  
ATOM   1651  CD2 LEU A 133      55.488   7.365   4.554  1.00  0.00           C  
ATOM   1652  H   LEU A 133      54.090  11.945   3.559  1.00  0.00           H  
ATOM   1653  HA  LEU A 133      53.208  10.639   5.944  1.00  0.00           H  
ATOM   1654 1HB  LEU A 133      53.899   9.442   3.897  1.00  0.00           H  
ATOM   1655 2HB  LEU A 133      55.560  10.000   4.125  1.00  0.00           H  
ATOM   1656  HG  LEU A 133      55.698   8.693   6.227  1.00  0.00           H  
ATOM   1657 1HD1 LEU A 133      53.907   7.104   6.772  1.00  0.00           H  
ATOM   1658 2HD1 LEU A 133      53.338   8.789   6.847  1.00  0.00           H  
ATOM   1659 3HD1 LEU A 133      52.917   7.768   5.451  1.00  0.00           H  
ATOM   1660 1HD2 LEU A 133      55.708   6.473   5.141  1.00  0.00           H  
ATOM   1661 2HD2 LEU A 133      54.742   7.127   3.796  1.00  0.00           H  
ATOM   1662 3HD2 LEU A 133      56.401   7.713   4.069  1.00  0.00           H  
ATOM   1663  N   ALA A 134      56.172  12.060   6.065  1.00  0.00           N  
ATOM   1664  CA  ALA A 134      57.223  12.510   6.971  1.00  0.00           C  
ATOM   1665  C   ALA A 134      56.646  13.322   8.123  1.00  0.00           C  
ATOM   1666  O   ALA A 134      57.089  13.197   9.265  1.00  0.00           O  
ATOM   1667  CB  ALA A 134      58.260  13.327   6.214  1.00  0.00           C  
ATOM   1668  H   ALA A 134      56.219  12.321   5.091  1.00  0.00           H  
ATOM   1669  HA  ALA A 134      57.706  11.629   7.392  1.00  0.00           H  
ATOM   1670 1HB  ALA A 134      59.037  13.655   6.902  1.00  0.00           H  
ATOM   1671 2HB  ALA A 134      58.704  12.715   5.430  1.00  0.00           H  
ATOM   1672 3HB  ALA A 134      57.780  14.197   5.767  1.00  0.00           H  
ATOM   1673  N   ARG A 135      55.654  14.157   7.812  1.00  0.00           N  
ATOM   1674  CA  ARG A 135      54.981  14.987   8.814  1.00  0.00           C  
ATOM   1675  C   ARG A 135      54.307  14.171   9.921  1.00  0.00           C  
ATOM   1676  O   ARG A 135      54.233  14.606  11.070  1.00  0.00           O  
ATOM   1677  CB  ARG A 135      53.933  15.863   8.145  1.00  0.00           C  
ATOM   1678  CG  ARG A 135      54.494  16.985   7.284  1.00  0.00           C  
ATOM   1679  CD  ARG A 135      53.414  17.764   6.624  1.00  0.00           C  
ATOM   1680  NE  ARG A 135      53.946  18.838   5.800  1.00  0.00           N  
ATOM   1681  CZ  ARG A 135      53.208  19.609   4.978  1.00  0.00           C  
ATOM   1682  NH1 ARG A 135      51.911  19.414   4.884  1.00  0.00           N1+
ATOM   1683  NH2 ARG A 135      53.786  20.561   4.270  1.00  0.00           N  
ATOM   1684  H   ARG A 135      55.351  14.224   6.851  1.00  0.00           H  
ATOM   1685  HA  ARG A 135      55.722  15.630   9.286  1.00  0.00           H  
ATOM   1686 1HB  ARG A 135      53.295  15.250   7.511  1.00  0.00           H  
ATOM   1687 2HB  ARG A 135      53.298  16.318   8.905  1.00  0.00           H  
ATOM   1688 1HG  ARG A 135      55.075  17.666   7.906  1.00  0.00           H  
ATOM   1689 2HG  ARG A 135      55.136  16.563   6.510  1.00  0.00           H  
ATOM   1690 1HD  ARG A 135      52.827  17.103   5.986  1.00  0.00           H  
ATOM   1691 2HD  ARG A 135      52.767  18.204   7.383  1.00  0.00           H  
ATOM   1692  HE  ARG A 135      54.940  19.017   5.846  1.00  0.00           H  
ATOM   1693 1HH1 ARG A 135      51.468  18.686   5.425  1.00  0.00           H  
ATOM   1694 2HH1 ARG A 135      51.357  19.992   4.268  1.00  0.00           H  
ATOM   1695 1HH2 ARG A 135      54.783  20.711   4.343  1.00  0.00           H  
ATOM   1696 2HH2 ARG A 135      53.233  21.139   3.654  1.00  0.00           H  
ATOM   1697  N   LYS A 136      53.816  12.987   9.571  1.00  0.00           N  
ATOM   1698  CA  LYS A 136      53.011  12.178  10.486  1.00  0.00           C  
ATOM   1699  C   LYS A 136      53.856  11.454  11.522  1.00  0.00           C  
ATOM   1700  O   LYS A 136      55.069  11.319  11.362  1.00  0.00           O  
ATOM   1701  CB  LYS A 136      52.178  11.162   9.702  1.00  0.00           C  
ATOM   1702  CG  LYS A 136      51.117  11.780   8.801  1.00  0.00           C  
ATOM   1703  CD  LYS A 136      50.316  10.710   8.074  1.00  0.00           C  
ATOM   1704  CE  LYS A 136      49.255  11.325   7.176  1.00  0.00           C  
ATOM   1705  NZ  LYS A 136      48.473  10.290   6.448  1.00  0.00           N1+
ATOM   1706  H   LYS A 136      54.004  12.631   8.644  1.00  0.00           H  
ATOM   1707  HA  LYS A 136      52.334  12.839  11.029  1.00  0.00           H  
ATOM   1708 1HB  LYS A 136      52.835  10.557   9.077  1.00  0.00           H  
ATOM   1709 2HB  LYS A 136      51.675  10.489  10.398  1.00  0.00           H  
ATOM   1710 1HG  LYS A 136      50.436  12.386   9.403  1.00  0.00           H  
ATOM   1711 2HG  LYS A 136      51.595  12.426   8.065  1.00  0.00           H  
ATOM   1712 1HD  LYS A 136      50.988  10.103   7.467  1.00  0.00           H  
ATOM   1713 2HD  LYS A 136      49.830  10.062   8.804  1.00  0.00           H  
ATOM   1714 1HE  LYS A 136      48.570  11.922   7.777  1.00  0.00           H  
ATOM   1715 2HE  LYS A 136      49.730  11.982   6.447  1.00  0.00           H  
ATOM   1716 1HZ  LYS A 136      47.782  10.738   5.864  1.00  0.00           H  
ATOM   1717 2HZ  LYS A 136      49.095   9.741   5.871  1.00  0.00           H  
ATOM   1718 3HZ  LYS A 136      48.011   9.686   7.112  1.00  0.00           H  
ATOM   1719  N   ASP A 137      53.210  10.989  12.590  1.00  0.00           N  
ATOM   1720  CA  ASP A 137      53.889  10.134  13.553  1.00  0.00           C  
ATOM   1721  C   ASP A 137      53.981   8.723  13.004  1.00  0.00           C  
ATOM   1722  O   ASP A 137      53.048   7.932  13.142  1.00  0.00           O  
ATOM   1723  CB  ASP A 137      53.157  10.129  14.896  1.00  0.00           C  
ATOM   1724  CG  ASP A 137      53.875   9.312  15.961  1.00  0.00           C  
ATOM   1725  OD1 ASP A 137      54.837   8.658  15.631  1.00  0.00           O  
ATOM   1726  OD2 ASP A 137      53.455   9.346  17.092  1.00  0.00           O1-
ATOM   1727  H   ASP A 137      52.239  11.236  12.724  1.00  0.00           H  
ATOM   1728  HA  ASP A 137      54.897  10.521  13.708  1.00  0.00           H  
ATOM   1729 1HB  ASP A 137      53.048  11.153  15.256  1.00  0.00           H  
ATOM   1730 2HB  ASP A 137      52.153   9.722  14.762  1.00  0.00           H  
ATOM   1731  N   VAL A 138      55.116   8.431  12.385  1.00  0.00           N  
ATOM   1732  CA  VAL A 138      55.417   7.106  11.870  1.00  0.00           C  
ATOM   1733  C   VAL A 138      56.856   6.752  12.210  1.00  0.00           C  
ATOM   1734  O   VAL A 138      57.684   7.634  12.439  1.00  0.00           O  
ATOM   1735  CB  VAL A 138      55.211   7.051  10.345  1.00  0.00           C  
ATOM   1736  CG1 VAL A 138      55.575   5.676   9.806  1.00  0.00           C  
ATOM   1737  CG2 VAL A 138      53.769   7.400  10.005  1.00  0.00           C  
ATOM   1738  H   VAL A 138      55.810   9.155  12.263  1.00  0.00           H  
ATOM   1739  HA  VAL A 138      54.742   6.390  12.341  1.00  0.00           H  
ATOM   1740  HB  VAL A 138      55.880   7.771   9.870  1.00  0.00           H  
ATOM   1741 1HG1 VAL A 138      55.423   5.656   8.726  1.00  0.00           H  
ATOM   1742 2HG1 VAL A 138      56.620   5.464  10.029  1.00  0.00           H  
ATOM   1743 3HG1 VAL A 138      54.942   4.923  10.275  1.00  0.00           H  
ATOM   1744 1HG2 VAL A 138      53.630   7.360   8.925  1.00  0.00           H  
ATOM   1745 2HG2 VAL A 138      53.099   6.684  10.484  1.00  0.00           H  
ATOM   1746 3HG2 VAL A 138      53.542   8.404  10.364  1.00  0.00           H  
ATOM   1747  N   PRO A 139      57.160   5.467  12.243  1.00  0.00           N  
ATOM   1748  CA  PRO A 139      58.490   5.023  12.631  1.00  0.00           C  
ATOM   1749  C   PRO A 139      59.500   5.419  11.563  1.00  0.00           C  
ATOM   1750  O   PRO A 139      59.245   5.269  10.367  1.00  0.00           O  
ATOM   1751  CB  PRO A 139      58.339   3.502  12.738  1.00  0.00           C  
ATOM   1752  CG  PRO A 139      56.870   3.292  12.885  1.00  0.00           C  
ATOM   1753  CD  PRO A 139      56.249   4.392  12.066  1.00  0.00           C  
ATOM   1754  HA  PRO A 139      58.748   5.461  13.606  1.00  0.00           H  
ATOM   1755 1HB  PRO A 139      58.751   3.019  11.840  1.00  0.00           H  
ATOM   1756 2HB  PRO A 139      58.911   3.126  13.597  1.00  0.00           H  
ATOM   1757 1HG  PRO A 139      56.592   2.288  12.527  1.00  0.00           H  
ATOM   1758 2HG  PRO A 139      56.584   3.339  13.946  1.00  0.00           H  
ATOM   1759 1HD  PRO A 139      56.171   4.070  11.018  1.00  0.00           H  
ATOM   1760 2HD  PRO A 139      55.256   4.635  12.471  1.00  0.00           H  
ATOM   1761  N   GLU A 140      60.718   5.944  11.672  1.00  0.00           N  
ATOM   1762  CA  GLU A 140      61.455   6.383  10.495  1.00  0.00           C  
ATOM   1763  C   GLU A 140      61.578   5.248   9.489  1.00  0.00           C  
ATOM   1764  O   GLU A 140      61.691   5.482   8.285  1.00  0.00           O  
ATOM   1765  CB  GLU A 140      62.845   6.887  10.888  1.00  0.00           C  
ATOM   1766  CG  GLU A 140      62.838   8.150  11.740  1.00  0.00           C  
ATOM   1767  CD  GLU A 140      62.636   7.868  13.203  1.00  0.00           C  
ATOM   1768  OE1 GLU A 140      62.503   6.719  13.554  1.00  0.00           O  
ATOM   1769  OE2 GLU A 140      62.615   8.801  13.969  1.00  0.00           O1-
ATOM   1770  H   GLU A 140      61.133   6.038  12.588  1.00  0.00           H  
ATOM   1771  HA  GLU A 140      60.906   7.200  10.028  1.00  0.00           H  
ATOM   1772 1HB  GLU A 140      63.370   6.111  11.446  1.00  0.00           H  
ATOM   1773 2HB  GLU A 140      63.425   7.094   9.989  1.00  0.00           H  
ATOM   1774 1HG  GLU A 140      63.788   8.668  11.609  1.00  0.00           H  
ATOM   1775 2HG  GLU A 140      62.045   8.807  11.388  1.00  0.00           H  
ATOM   1776  N   GLU A 141      61.555   4.026  10.001  1.00  0.00           N  
ATOM   1777  CA  GLU A 141      61.685   2.826   9.183  1.00  0.00           C  
ATOM   1778  C   GLU A 141      60.586   2.754   8.131  1.00  0.00           C  
ATOM   1779  O   GLU A 141      60.851   2.489   6.958  1.00  0.00           O  
ATOM   1780  CB  GLU A 141      61.646   1.574  10.061  1.00  0.00           C  
ATOM   1781  CG  GLU A 141      61.820   0.267   9.301  1.00  0.00           C  
ATOM   1782  CD  GLU A 141      61.810  -0.939  10.201  1.00  0.00           C  
ATOM   1783  OE1 GLU A 141      61.693  -0.768  11.391  1.00  0.00           O  
ATOM   1784  OE2 GLU A 141      61.919  -2.032   9.697  1.00  0.00           O1-
ATOM   1785  H   GLU A 141      61.442   3.913  10.999  1.00  0.00           H  
ATOM   1786  HA  GLU A 141      62.646   2.860   8.668  1.00  0.00           H  
ATOM   1787 1HB  GLU A 141      62.433   1.631  10.814  1.00  0.00           H  
ATOM   1788 2HB  GLU A 141      60.693   1.529  10.589  1.00  0.00           H  
ATOM   1789 1HG  GLU A 141      61.012   0.170   8.576  1.00  0.00           H  
ATOM   1790 2HG  GLU A 141      62.761   0.299   8.756  1.00  0.00           H  
ATOM   1791  N   ASP A 142      59.350   2.994   8.556  1.00  0.00           N  
ATOM   1792  CA  ASP A 142      58.207   2.956   7.651  1.00  0.00           C  
ATOM   1793  C   ASP A 142      58.300   4.056   6.602  1.00  0.00           C  
ATOM   1794  O   ASP A 142      57.996   3.837   5.429  1.00  0.00           O  
ATOM   1795  CB  ASP A 142      56.899   3.097   8.432  1.00  0.00           C  
ATOM   1796  CG  ASP A 142      56.562   1.858   9.251  1.00  0.00           C  
ATOM   1797  OD1 ASP A 142      57.141   0.828   9.000  1.00  0.00           O  
ATOM   1798  OD2 ASP A 142      55.728   1.954  10.120  1.00  0.00           O1-
ATOM   1799  H   ASP A 142      59.198   3.206   9.531  1.00  0.00           H  
ATOM   1800  HA  ASP A 142      58.205   1.993   7.136  1.00  0.00           H  
ATOM   1801 1HB  ASP A 142      56.967   3.951   9.104  1.00  0.00           H  
ATOM   1802 2HB  ASP A 142      56.079   3.290   7.738  1.00  0.00           H  
ATOM   1803  N   ILE A 143      58.723   5.240   7.029  1.00  0.00           N  
ATOM   1804  CA  ILE A 143      58.855   6.379   6.127  1.00  0.00           C  
ATOM   1805  C   ILE A 143      59.928   6.124   5.075  1.00  0.00           C  
ATOM   1806  O   ILE A 143      59.756   6.461   3.904  1.00  0.00           O  
ATOM   1807  CB  ILE A 143      59.195   7.662   6.907  1.00  0.00           C  
ATOM   1808  CG1 ILE A 143      58.011   8.083   7.782  1.00  0.00           C  
ATOM   1809  CG2 ILE A 143      59.576   8.781   5.950  1.00  0.00           C  
ATOM   1810  CD1 ILE A 143      58.346   9.170   8.779  1.00  0.00           C  
ATOM   1811  H   ILE A 143      58.959   5.355   8.005  1.00  0.00           H  
ATOM   1812  HA  ILE A 143      57.906   6.527   5.615  1.00  0.00           H  
ATOM   1813  HB  ILE A 143      60.031   7.470   7.577  1.00  0.00           H  
ATOM   1814 1HG1 ILE A 143      57.198   8.438   7.150  1.00  0.00           H  
ATOM   1815 2HG1 ILE A 143      57.642   7.217   8.334  1.00  0.00           H  
ATOM   1816 1HG2 ILE A 143      59.811   9.681   6.517  1.00  0.00           H  
ATOM   1817 2HG2 ILE A 143      60.447   8.480   5.367  1.00  0.00           H  
ATOM   1818 3HG2 ILE A 143      58.743   8.984   5.276  1.00  0.00           H  
ATOM   1819 1HD1 ILE A 143      57.458   9.414   9.363  1.00  0.00           H  
ATOM   1820 2HD1 ILE A 143      59.136   8.822   9.446  1.00  0.00           H  
ATOM   1821 3HD1 ILE A 143      58.684  10.058   8.248  1.00  0.00           H  
ATOM   1822  N   VAL A 144      61.037   5.526   5.500  1.00  0.00           N  
ATOM   1823  CA  VAL A 144      62.139   5.225   4.593  1.00  0.00           C  
ATOM   1824  C   VAL A 144      61.724   4.207   3.541  1.00  0.00           C  
ATOM   1825  O   VAL A 144      62.081   4.331   2.369  1.00  0.00           O  
ATOM   1826  CB  VAL A 144      63.346   4.681   5.382  1.00  0.00           C  
ATOM   1827  CG1 VAL A 144      64.426   4.190   4.431  1.00  0.00           C  
ATOM   1828  CG2 VAL A 144      63.890   5.761   6.305  1.00  0.00           C  
ATOM   1829  H   VAL A 144      61.118   5.274   6.474  1.00  0.00           H  
ATOM   1830  HA  VAL A 144      62.436   6.147   4.092  1.00  0.00           H  
ATOM   1831  HB  VAL A 144      63.025   3.825   5.974  1.00  0.00           H  
ATOM   1832 1HG1 VAL A 144      65.271   3.808   5.005  1.00  0.00           H  
ATOM   1833 2HG1 VAL A 144      64.024   3.393   3.804  1.00  0.00           H  
ATOM   1834 3HG1 VAL A 144      64.758   5.016   3.801  1.00  0.00           H  
ATOM   1835 1HG2 VAL A 144      64.741   5.370   6.860  1.00  0.00           H  
ATOM   1836 2HG2 VAL A 144      64.205   6.621   5.713  1.00  0.00           H  
ATOM   1837 3HG2 VAL A 144      63.112   6.069   7.005  1.00  0.00           H  
ATOM   1838  N   SER A 145      60.968   3.200   3.964  1.00  0.00           N  
ATOM   1839  CA  SER A 145      60.503   2.158   3.056  1.00  0.00           C  
ATOM   1840  C   SER A 145      59.556   2.722   2.006  1.00  0.00           C  
ATOM   1841  O   SER A 145      59.622   2.353   0.834  1.00  0.00           O  
ATOM   1842  CB  SER A 145      59.808   1.059   3.836  1.00  0.00           C  
ATOM   1843  OG  SER A 145      59.356   0.044   2.982  1.00  0.00           O  
ATOM   1844  H   SER A 145      60.709   3.155   4.939  1.00  0.00           H  
ATOM   1845  HA  SER A 145      61.367   1.733   2.545  1.00  0.00           H  
ATOM   1846 1HB  SER A 145      60.498   0.641   4.569  1.00  0.00           H  
ATOM   1847 2HB  SER A 145      58.966   1.480   4.384  1.00  0.00           H  
ATOM   1848  HG  SER A 145      58.932  -0.607   3.545  1.00  0.00           H  
ATOM   1849  N   VAL A 146      58.676   3.621   2.433  1.00  0.00           N  
ATOM   1850  CA  VAL A 146      57.713   4.240   1.530  1.00  0.00           C  
ATOM   1851  C   VAL A 146      58.413   5.093   0.480  1.00  0.00           C  
ATOM   1852  O   VAL A 146      58.036   5.087  -0.692  1.00  0.00           O  
ATOM   1853  CB  VAL A 146      56.721   5.114   2.321  1.00  0.00           C  
ATOM   1854  CG1 VAL A 146      55.836   5.909   1.371  1.00  0.00           C  
ATOM   1855  CG2 VAL A 146      55.880   4.241   3.239  1.00  0.00           C  
ATOM   1856  H   VAL A 146      58.672   3.882   3.408  1.00  0.00           H  
ATOM   1857  HA  VAL A 146      57.157   3.450   1.023  1.00  0.00           H  
ATOM   1858  HB  VAL A 146      57.282   5.835   2.916  1.00  0.00           H  
ATOM   1859 1HG1 VAL A 146      55.143   6.520   1.947  1.00  0.00           H  
ATOM   1860 2HG1 VAL A 146      56.458   6.553   0.749  1.00  0.00           H  
ATOM   1861 3HG1 VAL A 146      55.274   5.223   0.738  1.00  0.00           H  
ATOM   1862 1HG2 VAL A 146      55.182   4.865   3.796  1.00  0.00           H  
ATOM   1863 2HG2 VAL A 146      55.324   3.516   2.643  1.00  0.00           H  
ATOM   1864 3HG2 VAL A 146      56.531   3.713   3.937  1.00  0.00           H  
ATOM   1865  N   ALA A 147      59.434   5.829   0.906  1.00  0.00           N  
ATOM   1866  CA  ALA A 147      60.189   6.688   0.004  1.00  0.00           C  
ATOM   1867  C   ALA A 147      60.925   5.872  -1.049  1.00  0.00           C  
ATOM   1868  O   ALA A 147      60.973   6.248  -2.221  1.00  0.00           O  
ATOM   1869  CB  ALA A 147      61.170   7.548   0.787  1.00  0.00           C  
ATOM   1870  H   ALA A 147      59.694   5.791   1.881  1.00  0.00           H  
ATOM   1871  HA  ALA A 147      59.484   7.340  -0.513  1.00  0.00           H  
ATOM   1872 1HB  ALA A 147      61.727   8.185   0.099  1.00  0.00           H  
ATOM   1873 2HB  ALA A 147      60.624   8.171   1.496  1.00  0.00           H  
ATOM   1874 3HB  ALA A 147      61.864   6.906   1.328  1.00  0.00           H  
ATOM   1875  N   GLU A 148      61.499   4.750  -0.626  1.00  0.00           N  
ATOM   1876  CA  GLU A 148      62.235   3.877  -1.533  1.00  0.00           C  
ATOM   1877  C   GLU A 148      61.313   3.275  -2.586  1.00  0.00           C  
ATOM   1878  O   GLU A 148      61.676   3.173  -3.759  1.00  0.00           O  
ATOM   1879  CB  GLU A 148      62.931   2.761  -0.751  1.00  0.00           C  
ATOM   1880  CG  GLU A 148      63.789   1.837  -1.603  1.00  0.00           C  
ATOM   1881  CD  GLU A 148      64.526   0.809  -0.790  1.00  0.00           C  
ATOM   1882  OE1 GLU A 148      64.396   0.824   0.410  1.00  0.00           O  
ATOM   1883  OE2 GLU A 148      65.222   0.009  -1.371  1.00  0.00           O1-
ATOM   1884  H   GLU A 148      61.425   4.497   0.348  1.00  0.00           H  
ATOM   1885  HA  GLU A 148      62.993   4.470  -2.046  1.00  0.00           H  
ATOM   1886 1HB  GLU A 148      63.569   3.198   0.017  1.00  0.00           H  
ATOM   1887 2HB  GLU A 148      62.182   2.151  -0.244  1.00  0.00           H  
ATOM   1888 1HG  GLU A 148      63.151   1.325  -2.322  1.00  0.00           H  
ATOM   1889 2HG  GLU A 148      64.507   2.437  -2.160  1.00  0.00           H  
ATOM   1890  N   SER A 149      60.120   2.875  -2.162  1.00  0.00           N  
ATOM   1891  CA  SER A 149      59.143   2.281  -3.068  1.00  0.00           C  
ATOM   1892  C   SER A 149      58.684   3.286  -4.117  1.00  0.00           C  
ATOM   1893  O   SER A 149      58.528   2.944  -5.290  1.00  0.00           O  
ATOM   1894  CB  SER A 149      57.948   1.771  -2.286  1.00  0.00           C  
ATOM   1895  OG  SER A 149      56.999   1.191  -3.140  1.00  0.00           O  
ATOM   1896  H   SER A 149      59.883   2.986  -1.186  1.00  0.00           H  
ATOM   1897  HA  SER A 149      59.613   1.441  -3.580  1.00  0.00           H  
ATOM   1898 1HB  SER A 149      58.280   1.035  -1.555  1.00  0.00           H  
ATOM   1899 2HB  SER A 149      57.493   2.594  -1.738  1.00  0.00           H  
ATOM   1900  HG  SER A 149      56.282   0.896  -2.576  1.00  0.00           H  
ATOM   1901  N   ALA A 150      58.470   4.525  -3.689  1.00  0.00           N  
ATOM   1902  CA  ALA A 150      58.028   5.581  -4.592  1.00  0.00           C  
ATOM   1903  C   ALA A 150      59.088   5.886  -5.643  1.00  0.00           C  
ATOM   1904  O   ALA A 150      58.772   6.095  -6.814  1.00  0.00           O  
ATOM   1905  CB  ALA A 150      57.684   6.838  -3.808  1.00  0.00           C  
ATOM   1906  H   ALA A 150      58.616   4.739  -2.713  1.00  0.00           H  
ATOM   1907  HA  ALA A 150      57.134   5.232  -5.110  1.00  0.00           H  
ATOM   1908 1HB  ALA A 150      57.355   7.618  -4.495  1.00  0.00           H  
ATOM   1909 2HB  ALA A 150      56.884   6.618  -3.100  1.00  0.00           H  
ATOM   1910 3HB  ALA A 150      58.563   7.180  -3.265  1.00  0.00           H  
ATOM   1911  N   MET A 151      60.346   5.910  -5.217  1.00  0.00           N  
ATOM   1912  CA  MET A 151      61.456   6.191  -6.121  1.00  0.00           C  
ATOM   1913  C   MET A 151      61.596   5.100  -7.175  1.00  0.00           C  
ATOM   1914  O   MET A 151      61.848   5.384  -8.347  1.00  0.00           O  
ATOM   1915  CB  MET A 151      62.755   6.339  -5.332  1.00  0.00           C  
ATOM   1916  CG  MET A 151      62.837   7.603  -4.487  1.00  0.00           C  
ATOM   1917  SD  MET A 151      64.471   7.851  -3.765  1.00  0.00           S  
ATOM   1918  CE  MET A 151      64.466   6.605  -2.479  1.00  0.00           C  
ATOM   1919  H   MET A 151      60.539   5.731  -4.243  1.00  0.00           H  
ATOM   1920  HA  MET A 151      61.251   7.127  -6.641  1.00  0.00           H  
ATOM   1921 1HB  MET A 151      62.877   5.485  -4.668  1.00  0.00           H  
ATOM   1922 2HB  MET A 151      63.601   6.343  -6.021  1.00  0.00           H  
ATOM   1923 1HG  MET A 151      62.596   8.469  -5.102  1.00  0.00           H  
ATOM   1924 2HG  MET A 151      62.109   7.546  -3.677  1.00  0.00           H  
ATOM   1925 1HE  MET A 151      65.414   6.635  -1.941  1.00  0.00           H  
ATOM   1926 2HE  MET A 151      63.648   6.802  -1.784  1.00  0.00           H  
ATOM   1927 3HE  MET A 151      64.334   5.621  -2.927  1.00  0.00           H  
ATOM   1928  N   LYS A 152      61.431   3.851  -6.752  1.00  0.00           N  
ATOM   1929  CA  LYS A 152      61.540   2.715  -7.659  1.00  0.00           C  
ATOM   1930  C   LYS A 152      60.439   2.743  -8.712  1.00  0.00           C  
ATOM   1931  O   LYS A 152      60.680   2.454  -9.884  1.00  0.00           O  
ATOM   1932  CB  LYS A 152      61.489   1.400  -6.880  1.00  0.00           C  
ATOM   1933  CG  LYS A 152      61.668   0.153  -7.737  1.00  0.00           C  
ATOM   1934  CD  LYS A 152      61.699  -1.104  -6.881  1.00  0.00           C  
ATOM   1935  CE  LYS A 152      61.862  -2.352  -7.737  1.00  0.00           C  
ATOM   1936  NZ  LYS A 152      61.895  -3.591  -6.913  1.00  0.00           N1+
ATOM   1937  H   LYS A 152      61.227   3.685  -5.777  1.00  0.00           H  
ATOM   1938  HA  LYS A 152      62.498   2.776  -8.177  1.00  0.00           H  
ATOM   1939 1HB  LYS A 152      62.269   1.398  -6.119  1.00  0.00           H  
ATOM   1940 2HB  LYS A 152      60.530   1.319  -6.366  1.00  0.00           H  
ATOM   1941 1HG  LYS A 152      60.844   0.079  -8.448  1.00  0.00           H  
ATOM   1942 2HG  LYS A 152      62.601   0.226  -8.295  1.00  0.00           H  
ATOM   1943 1HD  LYS A 152      62.528  -1.046  -6.177  1.00  0.00           H  
ATOM   1944 2HD  LYS A 152      60.770  -1.183  -6.315  1.00  0.00           H  
ATOM   1945 1HE  LYS A 152      61.036  -2.421  -8.442  1.00  0.00           H  
ATOM   1946 2HE  LYS A 152      62.791  -2.285  -8.305  1.00  0.00           H  
ATOM   1947 1HZ  LYS A 152      62.004  -4.394  -7.517  1.00  0.00           H  
ATOM   1948 2HZ  LYS A 152      62.671  -3.547  -6.267  1.00  0.00           H  
ATOM   1949 3HZ  LYS A 152      61.031  -3.675  -6.396  1.00  0.00           H  
ATOM   1950  N   SER A 153      59.229   3.092  -8.285  1.00  0.00           N  
ATOM   1951  CA  SER A 153      58.087   3.158  -9.190  1.00  0.00           C  
ATOM   1952  C   SER A 153      58.280   4.246 -10.240  1.00  0.00           C  
ATOM   1953  O   SER A 153      57.956   4.053 -11.412  1.00  0.00           O  
ATOM   1954  CB  SER A 153      56.815   3.418  -8.407  1.00  0.00           C  
ATOM   1955  OG  SER A 153      55.704   3.481  -9.260  1.00  0.00           O  
ATOM   1956  H   SER A 153      59.098   3.317  -7.309  1.00  0.00           H  
ATOM   1957  HA  SER A 153      57.995   2.199  -9.702  1.00  0.00           H  
ATOM   1958 1HB  SER A 153      56.669   2.623  -7.675  1.00  0.00           H  
ATOM   1959 2HB  SER A 153      56.909   4.354  -7.859  1.00  0.00           H  
ATOM   1960  HG  SER A 153      54.946   3.646  -8.694  1.00  0.00           H  
ATOM   1961  N   VAL A 154      58.806   5.388  -9.812  1.00  0.00           N  
ATOM   1962  CA  VAL A 154      59.042   6.507 -10.714  1.00  0.00           C  
ATOM   1963  C   VAL A 154      60.086   6.158 -11.767  1.00  0.00           C  
ATOM   1964  O   VAL A 154      59.943   6.510 -12.937  1.00  0.00           O  
ATOM   1965  CB  VAL A 154      59.509   7.743  -9.921  1.00  0.00           C  
ATOM   1966  CG1 VAL A 154      59.936   8.854 -10.870  1.00  0.00           C  
ATOM   1967  CG2 VAL A 154      58.395   8.218  -9.001  1.00  0.00           C  
ATOM   1968  H   VAL A 154      59.051   5.480  -8.836  1.00  0.00           H  
ATOM   1969  HA  VAL A 154      58.104   6.749 -11.218  1.00  0.00           H  
ATOM   1970  HB  VAL A 154      60.383   7.473  -9.328  1.00  0.00           H  
ATOM   1971 1HG1 VAL A 154      60.264   9.718 -10.293  1.00  0.00           H  
ATOM   1972 2HG1 VAL A 154      60.757   8.503 -11.495  1.00  0.00           H  
ATOM   1973 3HG1 VAL A 154      59.093   9.137 -11.500  1.00  0.00           H  
ATOM   1974 1HG2 VAL A 154      58.733   9.091  -8.443  1.00  0.00           H  
ATOM   1975 2HG2 VAL A 154      57.520   8.483  -9.594  1.00  0.00           H  
ATOM   1976 3HG2 VAL A 154      58.136   7.422  -8.303  1.00  0.00           H  
ATOM   1977  N   VAL A 155      61.136   5.463 -11.342  1.00  0.00           N  
ATOM   1978  CA  VAL A 155      62.208   5.064 -12.247  1.00  0.00           C  
ATOM   1979  C   VAL A 155      61.703   4.087 -13.302  1.00  0.00           C  
ATOM   1980  O   VAL A 155      62.070   4.178 -14.473  1.00  0.00           O  
ATOM   1981  CB  VAL A 155      63.360   4.414 -11.459  1.00  0.00           C  
ATOM   1982  CG1 VAL A 155      64.392   3.827 -12.410  1.00  0.00           C  
ATOM   1983  CG2 VAL A 155      63.999   5.441 -10.536  1.00  0.00           C  
ATOM   1984  H   VAL A 155      61.195   5.205 -10.367  1.00  0.00           H  
ATOM   1985  HA  VAL A 155      62.585   5.955 -12.750  1.00  0.00           H  
ATOM   1986  HB  VAL A 155      62.963   3.589 -10.867  1.00  0.00           H  
ATOM   1987 1HG1 VAL A 155      65.198   3.370 -11.836  1.00  0.00           H  
ATOM   1988 2HG1 VAL A 155      63.919   3.069 -13.035  1.00  0.00           H  
ATOM   1989 3HG1 VAL A 155      64.797   4.618 -13.040  1.00  0.00           H  
ATOM   1990 1HG2 VAL A 155      64.812   4.975  -9.981  1.00  0.00           H  
ATOM   1991 2HG2 VAL A 155      64.391   6.267 -11.129  1.00  0.00           H  
ATOM   1992 3HG2 VAL A 155      63.252   5.817  -9.837  1.00  0.00           H  
ATOM   1993  N   GLU A 156      60.858   3.152 -12.877  1.00  0.00           N  
ATOM   1994  CA  GLU A 156      60.301   2.156 -13.785  1.00  0.00           C  
ATOM   1995  C   GLU A 156      59.410   2.806 -14.835  1.00  0.00           C  
ATOM   1996  O   GLU A 156      59.443   2.433 -16.008  1.00  0.00           O  
ATOM   1997  CB  GLU A 156      59.505   1.108 -13.003  1.00  0.00           C  
ATOM   1998  CG  GLU A 156      60.354   0.195 -12.129  1.00  0.00           C  
ATOM   1999  CD  GLU A 156      61.295  -0.665 -12.927  1.00  0.00           C  
ATOM   2000  OE1 GLU A 156      60.828  -1.485 -13.679  1.00  0.00           O  
ATOM   2001  OE2 GLU A 156      62.484  -0.502 -12.781  1.00  0.00           O1-
ATOM   2002  H   GLU A 156      60.597   3.130 -11.902  1.00  0.00           H  
ATOM   2003  HA  GLU A 156      61.124   1.657 -14.299  1.00  0.00           H  
ATOM   2004 1HB  GLU A 156      58.780   1.609 -12.359  1.00  0.00           H  
ATOM   2005 2HB  GLU A 156      58.946   0.482 -13.698  1.00  0.00           H  
ATOM   2006 1HG  GLU A 156      60.935   0.807 -11.439  1.00  0.00           H  
ATOM   2007 2HG  GLU A 156      59.696  -0.442 -11.541  1.00  0.00           H  
ATOM   2008  N   SER A 157      58.612   3.778 -14.408  1.00  0.00           N  
ATOM   2009  CA  SER A 157      57.709   4.482 -15.311  1.00  0.00           C  
ATOM   2010  C   SER A 157      58.483   5.268 -16.362  1.00  0.00           C  
ATOM   2011  O   SER A 157      58.108   5.296 -17.534  1.00  0.00           O  
ATOM   2012  CB  SER A 157      56.810   5.417 -14.526  1.00  0.00           C  
ATOM   2013  OG  SER A 157      55.930   6.099 -15.377  1.00  0.00           O  
ATOM   2014  H   SER A 157      58.632   4.038 -13.433  1.00  0.00           H  
ATOM   2015  HA  SER A 157      57.089   3.744 -15.824  1.00  0.00           H  
ATOM   2016 1HB  SER A 157      56.241   4.843 -13.794  1.00  0.00           H  
ATOM   2017 2HB  SER A 157      57.420   6.133 -13.978  1.00  0.00           H  
ATOM   2018  HG  SER A 157      55.401   6.666 -14.811  1.00  0.00           H  
ATOM   2019  N   THR A 158      59.567   5.909 -15.935  1.00  0.00           N  
ATOM   2020  CA  THR A 158      60.396   6.698 -16.838  1.00  0.00           C  
ATOM   2021  C   THR A 158      61.056   5.816 -17.891  1.00  0.00           C  
ATOM   2022  O   THR A 158      61.135   6.187 -19.062  1.00  0.00           O  
ATOM   2023  CB  THR A 158      61.477   7.473 -16.061  1.00  0.00           C  
ATOM   2024  CG2 THR A 158      62.359   8.261 -17.018  1.00  0.00           C  
ATOM   2025  OG1 THR A 158      60.852   8.377 -15.140  1.00  0.00           O  
ATOM   2026  H   THR A 158      59.823   5.847 -14.960  1.00  0.00           H  
ATOM   2027  HA  THR A 158      59.759   7.418 -17.352  1.00  0.00           H  
ATOM   2028  HB  THR A 158      62.095   6.773 -15.500  1.00  0.00           H  
ATOM   2029  HG1 THR A 158      60.576   7.893 -14.357  1.00  0.00           H  
ATOM   2030 1HG2 THR A 158      63.116   8.801 -16.452  1.00  0.00           H  
ATOM   2031 2HG2 THR A 158      62.844   7.575 -17.712  1.00  0.00           H  
ATOM   2032 3HG2 THR A 158      61.747   8.970 -17.576  1.00  0.00           H  
ATOM   2033  N   VAL A 159      61.526   4.648 -17.468  1.00  0.00           N  
ATOM   2034  CA  VAL A 159      62.179   3.713 -18.374  1.00  0.00           C  
ATOM   2035  C   VAL A 159      61.208   3.196 -19.427  1.00  0.00           C  
ATOM   2036  O   VAL A 159      61.560   3.064 -20.600  1.00  0.00           O  
ATOM   2037  CB  VAL A 159      62.760   2.522 -17.586  1.00  0.00           C  
ATOM   2038  CG1 VAL A 159      63.275   1.454 -18.538  1.00  0.00           C  
ATOM   2039  CG2 VAL A 159      63.870   3.004 -16.664  1.00  0.00           C  
ATOM   2040  H   VAL A 159      61.429   4.402 -16.494  1.00  0.00           H  
ATOM   2041  HA  VAL A 159      62.998   4.232 -18.877  1.00  0.00           H  
ATOM   2042  HB  VAL A 159      61.965   2.071 -16.993  1.00  0.00           H  
ATOM   2043 1HG1 VAL A 159      63.681   0.620 -17.964  1.00  0.00           H  
ATOM   2044 2HG1 VAL A 159      62.455   1.099 -19.163  1.00  0.00           H  
ATOM   2045 3HG1 VAL A 159      64.057   1.875 -19.169  1.00  0.00           H  
ATOM   2046 1HG2 VAL A 159      64.275   2.158 -16.110  1.00  0.00           H  
ATOM   2047 2HG2 VAL A 159      64.662   3.463 -17.257  1.00  0.00           H  
ATOM   2048 3HG2 VAL A 159      63.470   3.738 -15.965  1.00  0.00           H  
ATOM   2049  N   GLU A 160      59.983   2.904 -19.003  1.00  0.00           N  
ATOM   2050  CA  GLU A 160      58.958   2.402 -19.909  1.00  0.00           C  
ATOM   2051  C   GLU A 160      58.590   3.443 -20.958  1.00  0.00           C  
ATOM   2052  O   GLU A 160      58.404   3.117 -22.131  1.00  0.00           O  
ATOM   2053  CB  GLU A 160      57.709   1.992 -19.124  1.00  0.00           C  
ATOM   2054  CG  GLU A 160      57.889   0.753 -18.259  1.00  0.00           C  
ATOM   2055  CD  GLU A 160      56.666   0.423 -17.449  1.00  0.00           C  
ATOM   2056  OE1 GLU A 160      55.739   1.195 -17.465  1.00  0.00           O  
ATOM   2057  OE2 GLU A 160      56.659  -0.606 -16.813  1.00  0.00           O1-
ATOM   2058  H   GLU A 160      59.757   3.034 -18.028  1.00  0.00           H  
ATOM   2059  HA  GLU A 160      59.351   1.524 -20.423  1.00  0.00           H  
ATOM   2060 1HB  GLU A 160      57.402   2.811 -18.475  1.00  0.00           H  
ATOM   2061 2HB  GLU A 160      56.890   1.799 -19.817  1.00  0.00           H  
ATOM   2062 1HG  GLU A 160      58.124  -0.095 -18.902  1.00  0.00           H  
ATOM   2063 2HG  GLU A 160      58.732   0.910 -17.588  1.00  0.00           H  
ATOM   2064  N   ALA A 161      58.487   4.696 -20.531  1.00  0.00           N  
ATOM   2065  CA  ALA A 161      58.144   5.788 -21.433  1.00  0.00           C  
ATOM   2066  C   ALA A 161      59.225   5.997 -22.484  1.00  0.00           C  
ATOM   2067  O   ALA A 161      58.929   6.232 -23.655  1.00  0.00           O  
ATOM   2068  CB  ALA A 161      57.915   7.072 -20.646  1.00  0.00           C  
ATOM   2069  H   ALA A 161      58.653   4.899 -19.556  1.00  0.00           H  
ATOM   2070  HA  ALA A 161      57.222   5.523 -21.950  1.00  0.00           H  
ATOM   2071 1HB  ALA A 161      57.659   7.878 -21.334  1.00  0.00           H  
ATOM   2072 2HB  ALA A 161      57.100   6.925 -19.940  1.00  0.00           H  
ATOM   2073 3HB  ALA A 161      58.823   7.332 -20.105  1.00  0.00           H  
ATOM   2074  N   MET A 162      60.482   5.908 -22.059  1.00  0.00           N  
ATOM   2075  CA  MET A 162      61.612   6.088 -22.962  1.00  0.00           C  
ATOM   2076  C   MET A 162      61.556   5.093 -24.115  1.00  0.00           C  
ATOM   2077  O   MET A 162      61.849   5.439 -25.260  1.00  0.00           O  
ATOM   2078  CB  MET A 162      62.926   5.946 -22.198  1.00  0.00           C  
ATOM   2079  CG  MET A 162      63.229   7.095 -21.247  1.00  0.00           C  
ATOM   2080  SD  MET A 162      64.891   7.002 -20.552  1.00  0.00           S  
ATOM   2081  CE  MET A 162      64.692   5.663 -19.380  1.00  0.00           C  
ATOM   2082  H   MET A 162      60.659   5.712 -21.085  1.00  0.00           H  
ATOM   2083  HA  MET A 162      61.560   7.089 -23.387  1.00  0.00           H  
ATOM   2084 1HB  MET A 162      62.911   5.026 -21.615  1.00  0.00           H  
ATOM   2085 2HB  MET A 162      63.753   5.869 -22.906  1.00  0.00           H  
ATOM   2086 1HG  MET A 162      63.130   8.041 -21.778  1.00  0.00           H  
ATOM   2087 2HG  MET A 162      62.512   7.088 -20.428  1.00  0.00           H  
ATOM   2088 1HE  MET A 162      65.639   5.486 -18.867  1.00  0.00           H  
ATOM   2089 2HE  MET A 162      63.928   5.931 -18.650  1.00  0.00           H  
ATOM   2090 3HE  MET A 162      64.391   4.760 -19.908  1.00  0.00           H  
ATOM   2091  N   LYS A 163      61.184   3.859 -23.823  1.00  0.00           N  
ATOM   2092  CA  LYS A 163      61.185   2.833 -24.857  1.00  0.00           C  
ATOM   2093  C   LYS A 163      60.476   3.321 -26.120  1.00  0.00           C  
ATOM   2094  O   LYS A 163      60.834   2.934 -27.232  1.00  0.00           O  
ATOM   2095  CB  LYS A 163      60.523   1.555 -24.341  1.00  0.00           C  
ATOM   2096  CG  LYS A 163      60.523   0.401 -25.334  1.00  0.00           C  
ATOM   2097  CD  LYS A 163      59.911  -0.852 -24.726  1.00  0.00           C  
ATOM   2098  CE  LYS A 163      59.874  -1.994 -25.730  1.00  0.00           C  
ATOM   2099  NZ  LYS A 163      59.278  -3.227 -25.149  1.00  0.00           N1+
ATOM   2100  H   LYS A 163      60.902   3.641 -22.879  1.00  0.00           H  
ATOM   2101  HA  LYS A 163      62.219   2.609 -25.122  1.00  0.00           H  
ATOM   2102 1HB  LYS A 163      61.035   1.220 -23.438  1.00  0.00           H  
ATOM   2103 2HB  LYS A 163      59.488   1.764 -24.071  1.00  0.00           H  
ATOM   2104 1HG  LYS A 163      59.951   0.682 -26.219  1.00  0.00           H  
ATOM   2105 2HG  LYS A 163      61.547   0.185 -25.640  1.00  0.00           H  
ATOM   2106 1HD  LYS A 163      60.500  -1.160 -23.861  1.00  0.00           H  
ATOM   2107 2HD  LYS A 163      58.895  -0.638 -24.396  1.00  0.00           H  
ATOM   2108 1HE  LYS A 163      59.287  -1.696 -26.598  1.00  0.00           H  
ATOM   2109 2HE  LYS A 163      60.887  -2.218 -26.065  1.00  0.00           H  
ATOM   2110 1HZ  LYS A 163      59.272  -3.960 -25.845  1.00  0.00           H  
ATOM   2111 2HZ  LYS A 163      59.827  -3.524 -24.354  1.00  0.00           H  
ATOM   2112 3HZ  LYS A 163      58.332  -3.037 -24.853  1.00  0.00           H  
ATOM   2113  N   LYS A 164      59.468   4.171 -25.949  1.00  0.00           N  
ATOM   2114  CA  LYS A 164      58.701   4.698 -27.074  1.00  0.00           C  
ATOM   2115  C   LYS A 164      59.358   5.899 -27.755  1.00  0.00           C  
ATOM   2116  O   LYS A 164      59.288   6.049 -28.975  1.00  0.00           O  
ATOM   2117  CB  LYS A 164      57.295   5.079 -26.606  1.00  0.00           C  
ATOM   2118  CG  LYS A 164      56.414   3.896 -26.231  1.00  0.00           C  
ATOM   2119  CD  LYS A 164      55.035   4.353 -25.780  1.00  0.00           C  
ATOM   2120  CE  LYS A 164      54.154   3.171 -25.405  1.00  0.00           C  
ATOM   2121  NZ  LYS A 164      52.813   3.606 -24.924  1.00  0.00           N1+
ATOM   2122  H   LYS A 164      59.223   4.463 -25.013  1.00  0.00           H  
ATOM   2123  HA  LYS A 164      58.617   3.917 -27.830  1.00  0.00           H  
ATOM   2124 1HB  LYS A 164      57.365   5.732 -25.737  1.00  0.00           H  
ATOM   2125 2HB  LYS A 164      56.789   5.636 -27.395  1.00  0.00           H  
ATOM   2126 1HG  LYS A 164      56.304   3.235 -27.092  1.00  0.00           H  
ATOM   2127 2HG  LYS A 164      56.884   3.334 -25.423  1.00  0.00           H  
ATOM   2128 1HD  LYS A 164      55.135   5.011 -24.916  1.00  0.00           H  
ATOM   2129 2HD  LYS A 164      54.555   4.910 -26.585  1.00  0.00           H  
ATOM   2130 1HE  LYS A 164      54.024   2.525 -26.271  1.00  0.00           H  
ATOM   2131 2HE  LYS A 164      54.637   2.593 -24.616  1.00  0.00           H  
ATOM   2132 1HZ  LYS A 164      52.261   2.794 -24.686  1.00  0.00           H  
ATOM   2133 2HZ  LYS A 164      52.921   4.192 -24.109  1.00  0.00           H  
ATOM   2134 3HZ  LYS A 164      52.348   4.128 -25.654  1.00  0.00           H  
ATOM   2135  N   MET A 165      60.000   6.760 -26.963  1.00  0.00           N  
ATOM   2136  CA  MET A 165      60.294   8.119 -27.422  1.00  0.00           C  
ATOM   2137  C   MET A 165      61.375   8.135 -28.495  1.00  0.00           C  
ATOM   2138  O   MET A 165      62.496   7.680 -28.268  1.00  0.00           O  
ATOM   2139  CB  MET A 165      60.714   8.993 -26.241  1.00  0.00           C  
ATOM   2140  CG  MET A 165      60.837  10.474 -26.565  1.00  0.00           C  
ATOM   2141  SD  MET A 165      59.246  11.238 -26.938  1.00  0.00           S  
ATOM   2142  CE  MET A 165      59.308  11.292 -28.726  1.00  0.00           C  
ATOM   2143  H   MET A 165      60.281   6.463 -26.040  1.00  0.00           H  
ATOM   2144  HA  MET A 165      59.391   8.539 -27.863  1.00  0.00           H  
ATOM   2145 1HB  MET A 165      59.990   8.885 -25.434  1.00  0.00           H  
ATOM   2146 2HB  MET A 165      61.679   8.651 -25.861  1.00  0.00           H  
ATOM   2147 1HG  MET A 165      61.280  10.997 -25.718  1.00  0.00           H  
ATOM   2148 2HG  MET A 165      61.492  10.606 -27.425  1.00  0.00           H  
ATOM   2149 1HE  MET A 165      58.391  11.742 -29.109  1.00  0.00           H  
ATOM   2150 2HE  MET A 165      60.165  11.890 -29.043  1.00  0.00           H  
ATOM   2151 3HE  MET A 165      59.409  10.280 -29.119  1.00  0.00           H  
ATOM   2152  N   THR A 166      61.022   8.661 -29.666  1.00  0.00           N  
ATOM   2153  CA  THR A 166      61.961   8.803 -30.775  1.00  0.00           C  
ATOM   2154  C   THR A 166      62.932   9.960 -30.565  1.00  0.00           C  
ATOM   2155  O   THR A 166      64.087   9.898 -30.986  1.00  0.00           O  
ATOM   2156  CB  THR A 166      61.211   9.004 -32.104  1.00  0.00           C  
ATOM   2157  CG2 THR A 166      60.331   7.801 -32.407  1.00  0.00           C  
ATOM   2158  OG1 THR A 166      60.396  10.181 -32.024  1.00  0.00           O  
ATOM   2159  H   THR A 166      60.072   8.977 -29.797  1.00  0.00           H  
ATOM   2160  HA  THR A 166      62.551   7.890 -30.848  1.00  0.00           H  
ATOM   2161  HB  THR A 166      61.932   9.132 -32.913  1.00  0.00           H  
ATOM   2162  HG1 THR A 166      60.942  10.957 -32.167  1.00  0.00           H  
ATOM   2163 1HG2 THR A 166      59.809   7.961 -33.350  1.00  0.00           H  
ATOM   2164 2HG2 THR A 166      60.948   6.907 -32.480  1.00  0.00           H  
ATOM   2165 3HG2 THR A 166      59.602   7.674 -31.606  1.00  0.00           H  
ATOM   2166  N   ASP A 167      62.463  11.019 -29.909  1.00  0.00           N  
ATOM   2167  CA  ASP A 167      63.242  12.246 -29.794  1.00  0.00           C  
ATOM   2168  C   ASP A 167      64.415  12.052 -28.846  1.00  0.00           C  
ATOM   2169  O   ASP A 167      64.237  11.967 -27.631  1.00  0.00           O  
ATOM   2170  CB  ASP A 167      62.364  13.400 -29.302  1.00  0.00           C  
ATOM   2171  CG  ASP A 167      61.334  13.841 -30.333  1.00  0.00           C  
ATOM   2172  OD1 ASP A 167      61.486  13.497 -31.481  1.00  0.00           O  
ATOM   2173  OD2 ASP A 167      60.405  14.519 -29.963  1.00  0.00           O1-
ATOM   2174  H   ASP A 167      61.549  10.968 -29.484  1.00  0.00           H  
ATOM   2175  HA  ASP A 167      63.633  12.501 -30.779  1.00  0.00           H  
ATOM   2176 1HB  ASP A 167      61.841  13.098 -28.394  1.00  0.00           H  
ATOM   2177 2HB  ASP A 167      62.993  14.254 -29.048  1.00  0.00           H  
ATOM   2178  N   LYS A 168      65.724  11.949 -29.103  1.00  0.00           N  
ATOM   2179  CA  LYS A 168      66.628  11.547 -28.031  1.00  0.00           C  
ATOM   2180  C   LYS A 168      66.729  12.617 -26.953  1.00  0.00           C  
ATOM   2181  O   LYS A 168      66.874  12.309 -25.770  1.00  0.00           O  
ATOM   2182  CB  LYS A 168      68.016  11.236 -28.592  1.00  0.00           C  
ATOM   2183  CG  LYS A 168      68.189   9.807 -29.087  1.00  0.00           C  
ATOM   2184  CD  LYS A 168      67.344   9.543 -30.323  1.00  0.00           C  
ATOM   2185  CE  LYS A 168      67.541   8.125 -30.839  1.00  0.00           C  
ATOM   2186  NZ  LYS A 168      66.690   7.841 -32.026  1.00  0.00           N1+
ATOM   2187  H   LYS A 168      66.060  12.152 -30.033  1.00  0.00           H  
ATOM   2188  HA  LYS A 168      66.230  10.644 -27.564  1.00  0.00           H  
ATOM   2189 1HB  LYS A 168      68.230  11.906 -29.425  1.00  0.00           H  
ATOM   2190 2HB  LYS A 168      68.768  11.418 -27.824  1.00  0.00           H  
ATOM   2191 1HG  LYS A 168      69.238   9.629 -29.329  1.00  0.00           H  
ATOM   2192 2HG  LYS A 168      67.895   9.111 -28.301  1.00  0.00           H  
ATOM   2193 1HD  LYS A 168      66.290   9.690 -30.082  1.00  0.00           H  
ATOM   2194 2HD  LYS A 168      67.619  10.247 -31.109  1.00  0.00           H  
ATOM   2195 1HE  LYS A 168      68.586   7.981 -31.114  1.00  0.00           H  
ATOM   2196 2HE  LYS A 168      67.294   7.414 -30.052  1.00  0.00           H  
ATOM   2197 1HZ  LYS A 168      66.850   6.894 -32.336  1.00  0.00           H  
ATOM   2198 2HZ  LYS A 168      65.717   7.955 -31.777  1.00  0.00           H  
ATOM   2199 3HZ  LYS A 168      66.923   8.483 -32.770  1.00  0.00           H  
ATOM   2200  N   GLU A 169      66.654  13.881 -27.368  1.00  0.00           N  
ATOM   2201  CA  GLU A 169      66.612  14.990 -26.421  1.00  0.00           C  
ATOM   2202  C   GLU A 169      65.446  14.843 -25.452  1.00  0.00           C  
ATOM   2203  O   GLU A 169      65.607  14.999 -24.241  1.00  0.00           O  
ATOM   2204  CB  GLU A 169      66.507  16.323 -27.163  1.00  0.00           C  
ATOM   2205  CG  GLU A 169      67.744  16.693 -27.970  1.00  0.00           C  
ATOM   2206  CD  GLU A 169      67.795  16.013 -29.309  1.00  0.00           C  
ATOM   2207  OE1 GLU A 169      66.888  15.276 -29.615  1.00  0.00           O  
ATOM   2208  OE2 GLU A 169      68.741  16.231 -30.029  1.00  0.00           O1-
ATOM   2209  H   GLU A 169      66.625  14.074 -28.360  1.00  0.00           H  
ATOM   2210  HA  GLU A 169      67.537  14.984 -25.842  1.00  0.00           H  
ATOM   2211 1HB  GLU A 169      65.658  16.292 -27.848  1.00  0.00           H  
ATOM   2212 2HB  GLU A 169      66.321  17.124 -26.448  1.00  0.00           H  
ATOM   2213 1HG  GLU A 169      67.756  17.773 -28.122  1.00  0.00           H  
ATOM   2214 2HG  GLU A 169      68.631  16.425 -27.397  1.00  0.00           H  
ATOM   2215  N   VAL A 170      64.269  14.542 -25.993  1.00  0.00           N  
ATOM   2216  CA  VAL A 170      63.074  14.373 -25.178  1.00  0.00           C  
ATOM   2217  C   VAL A 170      63.269  13.287 -24.128  1.00  0.00           C  
ATOM   2218  O   VAL A 170      62.944  13.477 -22.955  1.00  0.00           O  
ATOM   2219  CB  VAL A 170      61.867  14.012 -26.066  1.00  0.00           C  
ATOM   2220  CG1 VAL A 170      60.672  13.624 -25.209  1.00  0.00           C  
ATOM   2221  CG2 VAL A 170      61.525  15.184 -26.973  1.00  0.00           C  
ATOM   2222  H   VAL A 170      64.203  14.428 -26.994  1.00  0.00           H  
ATOM   2223  HA  VAL A 170      62.864  15.316 -24.669  1.00  0.00           H  
ATOM   2224  HB  VAL A 170      62.124  13.144 -26.673  1.00  0.00           H  
ATOM   2225 1HG1 VAL A 170      59.829  13.372 -25.854  1.00  0.00           H  
ATOM   2226 2HG1 VAL A 170      60.929  12.762 -24.595  1.00  0.00           H  
ATOM   2227 3HG1 VAL A 170      60.398  14.460 -24.566  1.00  0.00           H  
ATOM   2228 1HG2 VAL A 170      60.672  14.921 -27.599  1.00  0.00           H  
ATOM   2229 2HG2 VAL A 170      61.274  16.054 -26.365  1.00  0.00           H  
ATOM   2230 3HG2 VAL A 170      62.380  15.417 -27.606  1.00  0.00           H  
ATOM   2231  N   VAL A 171      63.803  12.147 -24.554  1.00  0.00           N  
ATOM   2232  CA  VAL A 171      64.045  11.029 -23.652  1.00  0.00           C  
ATOM   2233  C   VAL A 171      65.086  11.383 -22.600  1.00  0.00           C  
ATOM   2234  O   VAL A 171      64.945  11.031 -21.429  1.00  0.00           O  
ATOM   2235  CB  VAL A 171      64.519   9.796 -24.443  1.00  0.00           C  
ATOM   2236  CG1 VAL A 171      64.952   8.688 -23.496  1.00  0.00           C  
ATOM   2237  CG2 VAL A 171      63.409   9.313 -25.366  1.00  0.00           C  
ATOM   2238  H   VAL A 171      64.049  12.055 -25.530  1.00  0.00           H  
ATOM   2239  HA  VAL A 171      63.109  10.783 -23.149  1.00  0.00           H  
ATOM   2240  HB  VAL A 171      65.392  10.070 -25.037  1.00  0.00           H  
ATOM   2241 1HG1 VAL A 171      65.286   7.824 -24.071  1.00  0.00           H  
ATOM   2242 2HG1 VAL A 171      65.772   9.044 -22.871  1.00  0.00           H  
ATOM   2243 3HG1 VAL A 171      64.112   8.401 -22.864  1.00  0.00           H  
ATOM   2244 1HG2 VAL A 171      63.752   8.442 -25.922  1.00  0.00           H  
ATOM   2245 2HG2 VAL A 171      62.535   9.045 -24.772  1.00  0.00           H  
ATOM   2246 3HG2 VAL A 171      63.144  10.109 -26.062  1.00  0.00           H  
ATOM   2247  N   THR A 172      66.134  12.084 -23.024  1.00  0.00           N  
ATOM   2248  CA  THR A 172      67.202  12.490 -22.117  1.00  0.00           C  
ATOM   2249  C   THR A 172      66.691  13.464 -21.065  1.00  0.00           C  
ATOM   2250  O   THR A 172      67.060  13.374 -19.893  1.00  0.00           O  
ATOM   2251  CB  THR A 172      68.371  13.128 -22.890  1.00  0.00           C  
ATOM   2252  CG2 THR A 172      69.461  13.582 -21.929  1.00  0.00           C  
ATOM   2253  OG1 THR A 172      68.916  12.175 -23.811  1.00  0.00           O  
ATOM   2254  H   THR A 172      66.192  12.342 -23.999  1.00  0.00           H  
ATOM   2255  HA  THR A 172      67.574  11.602 -21.603  1.00  0.00           H  
ATOM   2256  HB  THR A 172      68.008  13.989 -23.452  1.00  0.00           H  
ATOM   2257  HG1 THR A 172      68.365  12.136 -24.595  1.00  0.00           H  
ATOM   2258 1HG2 THR A 172      70.278  14.030 -22.493  1.00  0.00           H  
ATOM   2259 2HG2 THR A 172      69.051  14.314 -21.235  1.00  0.00           H  
ATOM   2260 3HG2 THR A 172      69.834  12.723 -21.371  1.00  0.00           H  
ATOM   2261  N   GLU A 173      65.843  14.393 -21.488  1.00  0.00           N  
ATOM   2262  CA  GLU A 173      65.279  15.386 -20.581  1.00  0.00           C  
ATOM   2263  C   GLU A 173      64.391  14.733 -19.531  1.00  0.00           C  
ATOM   2264  O   GLU A 173      64.421  15.107 -18.358  1.00  0.00           O  
ATOM   2265  CB  GLU A 173      64.478  16.430 -21.363  1.00  0.00           C  
ATOM   2266  CG  GLU A 173      65.324  17.354 -22.228  1.00  0.00           C  
ATOM   2267  CD  GLU A 173      64.499  18.316 -23.036  1.00  0.00           C  
ATOM   2268  OE1 GLU A 173      63.297  18.200 -23.018  1.00  0.00           O  
ATOM   2269  OE2 GLU A 173      65.071  19.169 -23.672  1.00  0.00           O1-
ATOM   2270  H   GLU A 173      65.580  14.413 -22.463  1.00  0.00           H  
ATOM   2271  HA  GLU A 173      66.099  15.890 -20.067  1.00  0.00           H  
ATOM   2272 1HB  GLU A 173      63.761  15.927 -22.012  1.00  0.00           H  
ATOM   2273 2HB  GLU A 173      63.911  17.050 -20.668  1.00  0.00           H  
ATOM   2274 1HG  GLU A 173      65.998  17.919 -21.587  1.00  0.00           H  
ATOM   2275 2HG  GLU A 173      65.930  16.749 -22.902  1.00  0.00           H  
ATOM   2276  N   LEU A 174      63.599  13.756 -19.958  1.00  0.00           N  
ATOM   2277  CA  LEU A 174      62.700  13.048 -19.056  1.00  0.00           C  
ATOM   2278  C   LEU A 174      63.478  12.265 -18.006  1.00  0.00           C  
ATOM   2279  O   LEU A 174      63.102  12.235 -16.834  1.00  0.00           O  
ATOM   2280  CB  LEU A 174      61.796  12.095 -19.846  1.00  0.00           C  
ATOM   2281  CG  LEU A 174      60.768  11.312 -19.019  1.00  0.00           C  
ATOM   2282  CD1 LEU A 174      59.846  12.287 -18.299  1.00  0.00           C  
ATOM   2283  CD2 LEU A 174      59.978  10.388 -19.933  1.00  0.00           C  
ATOM   2284  H   LEU A 174      63.621  13.496 -20.934  1.00  0.00           H  
ATOM   2285  HA  LEU A 174      62.076  13.780 -18.545  1.00  0.00           H  
ATOM   2286 1HB  LEU A 174      61.249  12.672 -20.591  1.00  0.00           H  
ATOM   2287 2HB  LEU A 174      62.423  11.371 -20.366  1.00  0.00           H  
ATOM   2288  HG  LEU A 174      61.284  10.721 -18.262  1.00  0.00           H  
ATOM   2289 1HD1 LEU A 174      59.116  11.731 -17.712  1.00  0.00           H  
ATOM   2290 2HD1 LEU A 174      60.435  12.923 -17.637  1.00  0.00           H  
ATOM   2291 3HD1 LEU A 174      59.327  12.905 -19.031  1.00  0.00           H  
ATOM   2292 1HD2 LEU A 174      59.249   9.830 -19.345  1.00  0.00           H  
ATOM   2293 2HD2 LEU A 174      59.460  10.977 -20.690  1.00  0.00           H  
ATOM   2294 3HD2 LEU A 174      60.659   9.689 -20.422  1.00  0.00           H  
ATOM   2295  N   ALA A 175      64.565  11.630 -18.432  1.00  0.00           N  
ATOM   2296  CA  ALA A 175      65.398  10.846 -17.528  1.00  0.00           C  
ATOM   2297  C   ALA A 175      66.052  11.730 -16.475  1.00  0.00           C  
ATOM   2298  O   ALA A 175      66.134  11.361 -15.304  1.00  0.00           O  
ATOM   2299  CB  ALA A 175      66.458  10.084 -18.311  1.00  0.00           C  
ATOM   2300  H   ALA A 175      64.820  11.694 -19.407  1.00  0.00           H  
ATOM   2301  HA  ALA A 175      64.758  10.130 -17.013  1.00  0.00           H  
ATOM   2302 1HB  ALA A 175      67.073   9.504 -17.622  1.00  0.00           H  
ATOM   2303 2HB  ALA A 175      65.975   9.413 -19.020  1.00  0.00           H  
ATOM   2304 3HB  ALA A 175      67.088  10.789 -18.852  1.00  0.00           H  
ATOM   2305  N   ILE A 176      66.517  12.900 -16.898  1.00  0.00           N  
ATOM   2306  CA  ILE A 176      67.166  13.841 -15.991  1.00  0.00           C  
ATOM   2307  C   ILE A 176      66.191  14.352 -14.939  1.00  0.00           C  
ATOM   2308  O   ILE A 176      66.543  14.488 -13.767  1.00  0.00           O  
ATOM   2309  CB  ILE A 176      67.757  15.031 -16.765  1.00  0.00           C  
ATOM   2310  CG1 ILE A 176      68.926  14.572 -17.641  1.00  0.00           C  
ATOM   2311  CG2 ILE A 176      68.206  16.121 -15.803  1.00  0.00           C  
ATOM   2312  CD1 ILE A 176      69.392  15.614 -18.633  1.00  0.00           C  
ATOM   2313  H   ILE A 176      66.419  13.146 -17.873  1.00  0.00           H  
ATOM   2314  HA  ILE A 176      67.977  13.324 -15.480  1.00  0.00           H  
ATOM   2315  HB  ILE A 176      67.003  15.441 -17.436  1.00  0.00           H  
ATOM   2316 1HG1 ILE A 176      69.770  14.300 -17.009  1.00  0.00           H  
ATOM   2317 2HG1 ILE A 176      68.635  13.680 -18.197  1.00  0.00           H  
ATOM   2318 1HG2 ILE A 176      68.623  16.956 -16.368  1.00  0.00           H  
ATOM   2319 2HG2 ILE A 176      67.352  16.467 -15.222  1.00  0.00           H  
ATOM   2320 3HG2 ILE A 176      68.966  15.723 -15.131  1.00  0.00           H  
ATOM   2321 1HD1 ILE A 176      70.221  15.214 -19.217  1.00  0.00           H  
ATOM   2322 2HD1 ILE A 176      68.571  15.874 -19.301  1.00  0.00           H  
ATOM   2323 3HD1 ILE A 176      69.723  16.503 -18.098  1.00  0.00           H  
ATOM   2324  N   GLU A 177      64.964  14.636 -15.363  1.00  0.00           N  
ATOM   2325  CA  GLU A 177      63.935  15.133 -14.457  1.00  0.00           C  
ATOM   2326  C   GLU A 177      63.574  14.091 -13.408  1.00  0.00           C  
ATOM   2327  O   GLU A 177      63.386  14.416 -12.235  1.00  0.00           O  
ATOM   2328  CB  GLU A 177      62.684  15.537 -15.241  1.00  0.00           C  
ATOM   2329  CG  GLU A 177      62.857  16.777 -16.107  1.00  0.00           C  
ATOM   2330  CD  GLU A 177      61.631  17.100 -16.916  1.00  0.00           C  
ATOM   2331  OE1 GLU A 177      60.708  16.322 -16.899  1.00  0.00           O  
ATOM   2332  OE2 GLU A 177      61.618  18.128 -17.553  1.00  0.00           O1-
ATOM   2333  H   GLU A 177      64.738  14.502 -16.339  1.00  0.00           H  
ATOM   2334  HA  GLU A 177      64.323  16.013 -13.943  1.00  0.00           H  
ATOM   2335 1HB  GLU A 177      62.381  14.715 -15.890  1.00  0.00           H  
ATOM   2336 2HB  GLU A 177      61.864  15.725 -14.546  1.00  0.00           H  
ATOM   2337 1HG  GLU A 177      63.088  17.625 -15.465  1.00  0.00           H  
ATOM   2338 2HG  GLU A 177      63.699  16.623 -16.778  1.00  0.00           H  
ATOM   2339  N   ALA A 178      63.479  12.837 -13.837  1.00  0.00           N  
ATOM   2340  CA  ALA A 178      63.140  11.742 -12.934  1.00  0.00           C  
ATOM   2341  C   ALA A 178      64.223  11.540 -11.882  1.00  0.00           C  
ATOM   2342  O   ALA A 178      63.928  11.302 -10.711  1.00  0.00           O  
ATOM   2343  CB  ALA A 178      62.917  10.458 -13.719  1.00  0.00           C  
ATOM   2344  H   ALA A 178      63.645  12.636 -14.812  1.00  0.00           H  
ATOM   2345  HA  ALA A 178      62.216  12.004 -12.417  1.00  0.00           H  
ATOM   2346 1HB  ALA A 178      62.665   9.650 -13.031  1.00  0.00           H  
ATOM   2347 2HB  ALA A 178      62.101  10.600 -14.426  1.00  0.00           H  
ATOM   2348 3HB  ALA A 178      63.826  10.202 -14.261  1.00  0.00           H  
ATOM   2349  N   ILE A 179      65.478  11.635 -12.308  1.00  0.00           N  
ATOM   2350  CA  ILE A 179      66.609  11.462 -11.403  1.00  0.00           C  
ATOM   2351  C   ILE A 179      66.644  12.562 -10.348  1.00  0.00           C  
ATOM   2352  O   ILE A 179      66.920  12.303  -9.177  1.00  0.00           O  
ATOM   2353  CB  ILE A 179      67.938  11.455 -12.180  1.00  0.00           C  
ATOM   2354  CG1 ILE A 179      68.034  10.203 -13.058  1.00  0.00           C  
ATOM   2355  CG2 ILE A 179      69.116  11.527 -11.221  1.00  0.00           C  
ATOM   2356  CD1 ILE A 179      69.173  10.243 -14.052  1.00  0.00           C  
ATOM   2357  H   ILE A 179      65.653  11.832 -13.282  1.00  0.00           H  
ATOM   2358  HA  ILE A 179      66.501  10.505 -10.894  1.00  0.00           H  
ATOM   2359  HB  ILE A 179      67.973  12.313 -12.850  1.00  0.00           H  
ATOM   2360 1HG1 ILE A 179      68.162   9.325 -12.427  1.00  0.00           H  
ATOM   2361 2HG1 ILE A 179      67.105  10.076 -13.612  1.00  0.00           H  
ATOM   2362 1HG2 ILE A 179      70.046  11.519 -11.786  1.00  0.00           H  
ATOM   2363 2HG2 ILE A 179      69.052  12.445 -10.638  1.00  0.00           H  
ATOM   2364 3HG2 ILE A 179      69.092  10.669 -10.549  1.00  0.00           H  
ATOM   2365 1HD1 ILE A 179      69.177   9.323 -14.638  1.00  0.00           H  
ATOM   2366 2HD1 ILE A 179      69.046  11.097 -14.718  1.00  0.00           H  
ATOM   2367 3HD1 ILE A 179      70.119  10.336 -13.519  1.00  0.00           H  
ATOM   2368  N   GLU A 180      66.361  13.789 -10.772  1.00  0.00           N  
ATOM   2369  CA  GLU A 180      66.361  14.931  -9.865  1.00  0.00           C  
ATOM   2370  C   GLU A 180      65.266  14.798  -8.814  1.00  0.00           C  
ATOM   2371  O   GLU A 180      65.477  15.107  -7.640  1.00  0.00           O  
ATOM   2372  CB  GLU A 180      66.175  16.233 -10.646  1.00  0.00           C  
ATOM   2373  CG  GLU A 180      66.237  17.493  -9.793  1.00  0.00           C  
ATOM   2374  CD  GLU A 180      66.140  18.755 -10.605  1.00  0.00           C  
ATOM   2375  OE1 GLU A 180      66.049  18.661 -11.806  1.00  0.00           O  
ATOM   2376  OE2 GLU A 180      66.157  19.814 -10.024  1.00  0.00           O1-
ATOM   2377  H   GLU A 180      66.141  13.935 -11.747  1.00  0.00           H  
ATOM   2378  HA  GLU A 180      67.322  14.966  -9.352  1.00  0.00           H  
ATOM   2379 1HB  GLU A 180      66.947  16.311 -11.413  1.00  0.00           H  
ATOM   2380 2HB  GLU A 180      65.210  16.220 -11.153  1.00  0.00           H  
ATOM   2381 1HG  GLU A 180      65.418  17.473  -9.075  1.00  0.00           H  
ATOM   2382 2HG  GLU A 180      67.172  17.496  -9.236  1.00  0.00           H  
ATOM   2383  N   SER A 181      64.096  14.335  -9.241  1.00  0.00           N  
ATOM   2384  CA  SER A 181      62.965  14.160  -8.336  1.00  0.00           C  
ATOM   2385  C   SER A 181      63.259  13.096  -7.285  1.00  0.00           C  
ATOM   2386  O   SER A 181      62.919  13.256  -6.113  1.00  0.00           O  
ATOM   2387  CB  SER A 181      61.724  13.781  -9.118  1.00  0.00           C  
ATOM   2388  OG  SER A 181      61.317  14.829  -9.955  1.00  0.00           O  
ATOM   2389  H   SER A 181      63.988  14.099 -10.216  1.00  0.00           H  
ATOM   2390  HA  SER A 181      62.783  15.106  -7.823  1.00  0.00           H  
ATOM   2391 1HB  SER A 181      61.929  12.894  -9.719  1.00  0.00           H  
ATOM   2392 2HB  SER A 181      60.920  13.530  -8.428  1.00  0.00           H  
ATOM   2393  HG  SER A 181      61.885  14.788 -10.727  1.00  0.00           H  
ATOM   2394  N   ILE A 182      63.894  12.010  -7.714  1.00  0.00           N  
ATOM   2395  CA  ILE A 182      64.234  10.917  -6.812  1.00  0.00           C  
ATOM   2396  C   ILE A 182      65.241  11.364  -5.759  1.00  0.00           C  
ATOM   2397  O   ILE A 182      65.131  11.001  -4.587  1.00  0.00           O  
ATOM   2398  CB  ILE A 182      64.807   9.719  -7.590  1.00  0.00           C  
ATOM   2399  CG1 ILE A 182      63.723   9.086  -8.468  1.00  0.00           C  
ATOM   2400  CG2 ILE A 182      65.389   8.691  -6.634  1.00  0.00           C  
ATOM   2401  CD1 ILE A 182      64.255   8.080  -9.464  1.00  0.00           C  
ATOM   2402  H   ILE A 182      64.146  11.940  -8.690  1.00  0.00           H  
ATOM   2403  HA  ILE A 182      63.329  10.594  -6.301  1.00  0.00           H  
ATOM   2404  HB  ILE A 182      65.594  10.063  -8.262  1.00  0.00           H  
ATOM   2405 1HG1 ILE A 182      62.989   8.586  -7.836  1.00  0.00           H  
ATOM   2406 2HG1 ILE A 182      63.199   9.867  -9.020  1.00  0.00           H  
ATOM   2407 1HG2 ILE A 182      65.789   7.850  -7.202  1.00  0.00           H  
ATOM   2408 2HG2 ILE A 182      66.189   9.147  -6.052  1.00  0.00           H  
ATOM   2409 3HG2 ILE A 182      64.609   8.335  -5.962  1.00  0.00           H  
ATOM   2410 1HD1 ILE A 182      63.428   7.675 -10.049  1.00  0.00           H  
ATOM   2411 2HD1 ILE A 182      64.965   8.568 -10.131  1.00  0.00           H  
ATOM   2412 3HD1 ILE A 182      64.753   7.270  -8.933  1.00  0.00           H  
ATOM   2413  N   ARG A 183      66.219  12.156  -6.183  1.00  0.00           N  
ATOM   2414  CA  ARG A 183      67.247  12.656  -5.276  1.00  0.00           C  
ATOM   2415  C   ARG A 183      66.651  13.580  -4.222  1.00  0.00           C  
ATOM   2416  O   ARG A 183      67.023  13.524  -3.050  1.00  0.00           O  
ATOM   2417  CB  ARG A 183      68.325  13.401  -6.049  1.00  0.00           C  
ATOM   2418  CG  ARG A 183      69.509  13.860  -5.212  1.00  0.00           C  
ATOM   2419  CD  ARG A 183      69.356  15.269  -4.770  1.00  0.00           C  
ATOM   2420  NE  ARG A 183      69.393  16.197  -5.890  1.00  0.00           N  
ATOM   2421  CZ  ARG A 183      69.062  17.500  -5.814  1.00  0.00           C  
ATOM   2422  NH1 ARG A 183      68.670  18.014  -4.669  1.00  0.00           N1+
ATOM   2423  NH2 ARG A 183      69.128  18.262  -6.892  1.00  0.00           N  
ATOM   2424  H   ARG A 183      66.252  12.419  -7.157  1.00  0.00           H  
ATOM   2425  HA  ARG A 183      67.706  11.805  -4.772  1.00  0.00           H  
ATOM   2426 1HB  ARG A 183      68.710  12.763  -6.843  1.00  0.00           H  
ATOM   2427 2HB  ARG A 183      67.892  14.284  -6.519  1.00  0.00           H  
ATOM   2428 1HG  ARG A 183      69.595  13.229  -4.327  1.00  0.00           H  
ATOM   2429 2HG  ARG A 183      70.424  13.783  -5.802  1.00  0.00           H  
ATOM   2430 1HD  ARG A 183      68.400  15.389  -4.259  1.00  0.00           H  
ATOM   2431 2HD  ARG A 183      70.165  15.526  -4.088  1.00  0.00           H  
ATOM   2432  HE  ARG A 183      69.689  15.837  -6.787  1.00  0.00           H  
ATOM   2433 1HH1 ARG A 183      68.619  17.432  -3.845  1.00  0.00           H  
ATOM   2434 2HH1 ARG A 183      68.422  18.992  -4.613  1.00  0.00           H  
ATOM   2435 1HH2 ARG A 183      69.429  17.866  -7.773  1.00  0.00           H  
ATOM   2436 2HH2 ARG A 183      68.880  19.239  -6.836  1.00  0.00           H  
ATOM   2437  N   ARG A 184      65.721  14.431  -4.646  1.00  0.00           N  
ATOM   2438  CA  ARG A 184      65.071  15.369  -3.740  1.00  0.00           C  
ATOM   2439  C   ARG A 184      64.245  14.638  -2.689  1.00  0.00           C  
ATOM   2440  O   ARG A 184      64.242  15.014  -1.517  1.00  0.00           O  
ATOM   2441  CB  ARG A 184      64.174  16.325  -4.512  1.00  0.00           C  
ATOM   2442  CG  ARG A 184      64.910  17.344  -5.366  1.00  0.00           C  
ATOM   2443  CD  ARG A 184      63.970  18.257  -6.065  1.00  0.00           C  
ATOM   2444  NE  ARG A 184      64.665  19.181  -6.947  1.00  0.00           N  
ATOM   2445  CZ  ARG A 184      65.219  20.344  -6.552  1.00  0.00           C  
ATOM   2446  NH1 ARG A 184      65.152  20.710  -5.292  1.00  0.00           N1+
ATOM   2447  NH2 ARG A 184      65.831  21.117  -7.434  1.00  0.00           N  
ATOM   2448  H   ARG A 184      65.459  14.426  -5.622  1.00  0.00           H  
ATOM   2449  HA  ARG A 184      65.842  15.950  -3.232  1.00  0.00           H  
ATOM   2450 1HB  ARG A 184      63.518  15.757  -5.169  1.00  0.00           H  
ATOM   2451 2HB  ARG A 184      63.542  16.875  -3.814  1.00  0.00           H  
ATOM   2452 1HG  ARG A 184      65.564  17.945  -4.733  1.00  0.00           H  
ATOM   2453 2HG  ARG A 184      65.507  16.826  -6.118  1.00  0.00           H  
ATOM   2454 1HD  ARG A 184      63.273  17.672  -6.665  1.00  0.00           H  
ATOM   2455 2HD  ARG A 184      63.414  18.840  -5.330  1.00  0.00           H  
ATOM   2456  HE  ARG A 184      64.737  18.933  -7.925  1.00  0.00           H  
ATOM   2457 1HH1 ARG A 184      64.684  20.120  -4.619  1.00  0.00           H  
ATOM   2458 2HH1 ARG A 184      65.568  21.582  -4.997  1.00  0.00           H  
ATOM   2459 1HH2 ARG A 184      65.882  20.835  -8.404  1.00  0.00           H  
ATOM   2460 2HH2 ARG A 184      66.246  21.987  -7.139  1.00  0.00           H  
ATOM   2461  N   ILE A 185      63.545  13.592  -3.118  1.00  0.00           N  
ATOM   2462  CA  ILE A 185      62.713  12.806  -2.214  1.00  0.00           C  
ATOM   2463  C   ILE A 185      63.558  12.097  -1.164  1.00  0.00           C  
ATOM   2464  O   ILE A 185      63.185  12.035   0.008  1.00  0.00           O  
ATOM   2465  CB  ILE A 185      61.885  11.769  -2.994  1.00  0.00           C  
ATOM   2466  CG1 ILE A 185      60.840  12.468  -3.868  1.00  0.00           C  
ATOM   2467  CG2 ILE A 185      61.217  10.794  -2.037  1.00  0.00           C  
ATOM   2468  CD1 ILE A 185      60.166  11.551  -4.864  1.00  0.00           C  
ATOM   2469  H   ILE A 185      63.591  13.335  -4.093  1.00  0.00           H  
ATOM   2470  HA  ILE A 185      62.027  13.481  -1.702  1.00  0.00           H  
ATOM   2471  HB  ILE A 185      62.538  11.213  -3.666  1.00  0.00           H  
ATOM   2472 1HG1 ILE A 185      60.071  12.907  -3.234  1.00  0.00           H  
ATOM   2473 2HG1 ILE A 185      61.313  13.280  -4.420  1.00  0.00           H  
ATOM   2474 1HG2 ILE A 185      60.635  10.067  -2.604  1.00  0.00           H  
ATOM   2475 2HG2 ILE A 185      61.978  10.275  -1.456  1.00  0.00           H  
ATOM   2476 3HG2 ILE A 185      60.557  11.341  -1.363  1.00  0.00           H  
ATOM   2477 1HD1 ILE A 185      59.439  12.118  -5.446  1.00  0.00           H  
ATOM   2478 2HD1 ILE A 185      60.915  11.126  -5.534  1.00  0.00           H  
ATOM   2479 3HD1 ILE A 185      59.656  10.749  -4.333  1.00  0.00           H  
ATOM   2480  N   THR A 186      64.698  11.563  -1.590  1.00  0.00           N  
ATOM   2481  CA  THR A 186      65.598  10.858  -0.688  1.00  0.00           C  
ATOM   2482  C   THR A 186      66.170  11.797   0.367  1.00  0.00           C  
ATOM   2483  O   THR A 186      66.285  11.434   1.539  1.00  0.00           O  
ATOM   2484  CB  THR A 186      66.748  10.189  -1.462  1.00  0.00           C  
ATOM   2485  CG2 THR A 186      67.700   9.489  -0.506  1.00  0.00           C  
ATOM   2486  OG1 THR A 186      66.212   9.230  -2.385  1.00  0.00           O  
ATOM   2487  H   THR A 186      64.947  11.648  -2.564  1.00  0.00           H  
ATOM   2488  HA  THR A 186      65.033  10.080  -0.173  1.00  0.00           H  
ATOM   2489  HB  THR A 186      67.296  10.945  -2.025  1.00  0.00           H  
ATOM   2490  HG1 THR A 186      65.892   9.684  -3.167  1.00  0.00           H  
ATOM   2491 1HG2 THR A 186      68.508   9.023  -1.072  1.00  0.00           H  
ATOM   2492 2HG2 THR A 186      68.119  10.217   0.189  1.00  0.00           H  
ATOM   2493 3HG2 THR A 186      67.161   8.725   0.052  1.00  0.00           H  
ATOM   2494  N   LEU A 187      66.526  13.004  -0.056  1.00  0.00           N  
ATOM   2495  CA  LEU A 187      67.088  13.999   0.850  1.00  0.00           C  
ATOM   2496  C   LEU A 187      66.071  14.420   1.903  1.00  0.00           C  
ATOM   2497  O   LEU A 187      66.409  14.587   3.076  1.00  0.00           O  
ATOM   2498  CB  LEU A 187      67.557  15.228   0.063  1.00  0.00           C  
ATOM   2499  CG  LEU A 187      68.779  15.013  -0.841  1.00  0.00           C  
ATOM   2500  CD1 LEU A 187      69.012  16.258  -1.685  1.00  0.00           C  
ATOM   2501  CD2 LEU A 187      69.995  14.699   0.017  1.00  0.00           C  
ATOM   2502  H   LEU A 187      66.406  13.240  -1.031  1.00  0.00           H  
ATOM   2503  HA  LEU A 187      67.944  13.560   1.359  1.00  0.00           H  
ATOM   2504 1HB  LEU A 187      66.737  15.572  -0.565  1.00  0.00           H  
ATOM   2505 2HB  LEU A 187      67.803  16.021   0.770  1.00  0.00           H  
ATOM   2506  HG  LEU A 187      68.588  14.181  -1.519  1.00  0.00           H  
ATOM   2507 1HD1 LEU A 187      69.879  16.105  -2.327  1.00  0.00           H  
ATOM   2508 2HD1 LEU A 187      68.133  16.449  -2.302  1.00  0.00           H  
ATOM   2509 3HD1 LEU A 187      69.188  17.113  -1.033  1.00  0.00           H  
ATOM   2510 1HD2 LEU A 187      70.863  14.545  -0.625  1.00  0.00           H  
ATOM   2511 2HD2 LEU A 187      70.188  15.532   0.695  1.00  0.00           H  
ATOM   2512 3HD2 LEU A 187      69.808  13.796   0.597  1.00  0.00           H  
ATOM   2513  N   TYR A 188      64.824  14.593   1.479  1.00  0.00           N  
ATOM   2514  CA  TYR A 188      63.754  14.996   2.383  1.00  0.00           C  
ATOM   2515  C   TYR A 188      63.489  13.925   3.433  1.00  0.00           C  
ATOM   2516  O   TYR A 188      63.271  14.231   4.606  1.00  0.00           O  
ATOM   2517  CB  TYR A 188      62.476  15.300   1.599  1.00  0.00           C  
ATOM   2518  CG  TYR A 188      62.536  16.587   0.807  1.00  0.00           C  
ATOM   2519  CD1 TYR A 188      63.690  17.357   0.822  1.00  0.00           C  
ATOM   2520  CD2 TYR A 188      61.439  16.996   0.064  1.00  0.00           C  
ATOM   2521  CE1 TYR A 188      63.747  18.532   0.099  1.00  0.00           C  
ATOM   2522  CE2 TYR A 188      61.495  18.171  -0.660  1.00  0.00           C  
ATOM   2523  CZ  TYR A 188      62.643  18.938  -0.645  1.00  0.00           C  
ATOM   2524  OH  TYR A 188      62.699  20.109  -1.365  1.00  0.00           O  
ATOM   2525  H   TYR A 188      64.611  14.441   0.503  1.00  0.00           H  
ATOM   2526  HA  TYR A 188      64.066  15.902   2.906  1.00  0.00           H  
ATOM   2527 1HB  TYR A 188      62.271  14.483   0.906  1.00  0.00           H  
ATOM   2528 2HB  TYR A 188      61.634  15.364   2.287  1.00  0.00           H  
ATOM   2529  HD1 TYR A 188      64.553  17.035   1.406  1.00  0.00           H  
ATOM   2530  HD2 TYR A 188      60.533  16.391   0.051  1.00  0.00           H  
ATOM   2531  HE1 TYR A 188      64.652  19.137   0.110  1.00  0.00           H  
ATOM   2532  HE2 TYR A 188      60.632  18.493  -1.244  1.00  0.00           H  
ATOM   2533  HH  TYR A 188      61.863  20.243  -1.819  1.00  0.00           H  
ATOM   2534  N   VAL A 189      63.507  12.666   3.005  1.00  0.00           N  
ATOM   2535  CA  VAL A 189      63.267  11.546   3.907  1.00  0.00           C  
ATOM   2536  C   VAL A 189      64.364  11.443   4.959  1.00  0.00           C  
ATOM   2537  O   VAL A 189      64.091  11.179   6.130  1.00  0.00           O  
ATOM   2538  CB  VAL A 189      63.194  10.228   3.114  1.00  0.00           C  
ATOM   2539  CG1 VAL A 189      63.133   9.038   4.062  1.00  0.00           C  
ATOM   2540  CG2 VAL A 189      61.984  10.245   2.192  1.00  0.00           C  
ATOM   2541  H   VAL A 189      63.692  12.481   2.030  1.00  0.00           H  
ATOM   2542  HA  VAL A 189      62.313  11.706   4.412  1.00  0.00           H  
ATOM   2543  HB  VAL A 189      64.102  10.120   2.520  1.00  0.00           H  
ATOM   2544 1HG1 VAL A 189      63.081   8.116   3.484  1.00  0.00           H  
ATOM   2545 2HG1 VAL A 189      64.026   9.026   4.686  1.00  0.00           H  
ATOM   2546 3HG1 VAL A 189      62.249   9.122   4.692  1.00  0.00           H  
ATOM   2547 1HG2 VAL A 189      61.937   9.310   1.634  1.00  0.00           H  
ATOM   2548 2HG2 VAL A 189      61.076  10.358   2.785  1.00  0.00           H  
ATOM   2549 3HG2 VAL A 189      62.067  11.079   1.496  1.00  0.00           H  
ATOM   2550  N   LEU A 190      65.606  11.650   4.534  1.00  0.00           N  
ATOM   2551  CA  LEU A 190      66.747  11.580   5.439  1.00  0.00           C  
ATOM   2552  C   LEU A 190      66.682  12.678   6.493  1.00  0.00           C  
ATOM   2553  O   LEU A 190      66.980  12.444   7.665  1.00  0.00           O  
ATOM   2554  CB  LEU A 190      68.056  11.696   4.649  1.00  0.00           C  
ATOM   2555  CG  LEU A 190      68.396  10.506   3.744  1.00  0.00           C  
ATOM   2556  CD1 LEU A 190      69.616  10.842   2.898  1.00  0.00           C  
ATOM   2557  CD2 LEU A 190      68.647   9.273   4.599  1.00  0.00           C  
ATOM   2558  H   LEU A 190      65.764  11.864   3.560  1.00  0.00           H  
ATOM   2559  HA  LEU A 190      66.728  10.616   5.945  1.00  0.00           H  
ATOM   2560 1HB  LEU A 190      68.005  12.586   4.021  1.00  0.00           H  
ATOM   2561 2HB  LEU A 190      68.877  11.822   5.355  1.00  0.00           H  
ATOM   2562  HG  LEU A 190      67.563  10.314   3.066  1.00  0.00           H  
ATOM   2563 1HD1 LEU A 190      69.856   9.995   2.254  1.00  0.00           H  
ATOM   2564 2HD1 LEU A 190      69.402  11.715   2.281  1.00  0.00           H  
ATOM   2565 3HD1 LEU A 190      70.462  11.054   3.548  1.00  0.00           H  
ATOM   2566 1HD2 LEU A 190      68.886   8.426   3.955  1.00  0.00           H  
ATOM   2567 2HD2 LEU A 190      69.480   9.463   5.275  1.00  0.00           H  
ATOM   2568 3HD2 LEU A 190      67.752   9.045   5.179  1.00  0.00           H  
ATOM   2569  N   ARG A 191      66.291  13.875   6.070  1.00  0.00           N  
ATOM   2570  CA  ARG A 191      66.186  15.012   6.977  1.00  0.00           C  
ATOM   2571  C   ARG A 191      65.234  14.712   8.126  1.00  0.00           C  
ATOM   2572  O   ARG A 191      65.448  15.158   9.254  1.00  0.00           O  
ATOM   2573  CB  ARG A 191      65.706  16.248   6.231  1.00  0.00           C  
ATOM   2574  CG  ARG A 191      66.717  16.850   5.270  1.00  0.00           C  
ATOM   2575  CD  ARG A 191      66.158  18.018   4.543  1.00  0.00           C  
ATOM   2576  NE  ARG A 191      67.123  18.598   3.622  1.00  0.00           N  
ATOM   2577  CZ  ARG A 191      66.842  19.569   2.731  1.00  0.00           C  
ATOM   2578  NH1 ARG A 191      65.625  20.057   2.653  1.00  0.00           N1+
ATOM   2579  NH2 ARG A 191      67.792  20.030   1.936  1.00  0.00           N  
ATOM   2580  H   ARG A 191      66.060  14.001   5.095  1.00  0.00           H  
ATOM   2581  HA  ARG A 191      67.175  15.218   7.389  1.00  0.00           H  
ATOM   2582 1HB  ARG A 191      64.813  16.004   5.658  1.00  0.00           H  
ATOM   2583 2HB  ARG A 191      65.431  17.023   6.949  1.00  0.00           H  
ATOM   2584 1HG  ARG A 191      67.595  17.181   5.826  1.00  0.00           H  
ATOM   2585 2HG  ARG A 191      67.015  16.100   4.537  1.00  0.00           H  
ATOM   2586 1HD  ARG A 191      65.285  17.706   3.970  1.00  0.00           H  
ATOM   2587 2HD  ARG A 191      65.865  18.787   5.258  1.00  0.00           H  
ATOM   2588  HE  ARG A 191      68.070  18.246   3.653  1.00  0.00           H  
ATOM   2589 1HH1 ARG A 191      64.898  19.704   3.261  1.00  0.00           H  
ATOM   2590 2HH1 ARG A 191      65.415  20.785   1.986  1.00  0.00           H  
ATOM   2591 1HH2 ARG A 191      68.728  19.654   1.996  1.00  0.00           H  
ATOM   2592 2HH2 ARG A 191      67.582  20.756   1.268  1.00  0.00           H  
ATOM   2593  N   VAL A 192      64.180  13.958   7.854  1.00  0.00           N  
ATOM   2594  CA  VAL A 192      63.369  13.392   8.940  1.00  0.00           C  
ATOM   2595  C   VAL A 192      64.113  12.347   9.784  1.00  0.00           C  
ATOM   2596  O   VAL A 192      63.939  12.280  11.000  1.00  0.00           O  
ATOM   2597  CB  VAL A 192      62.101  12.743   8.353  1.00  0.00           C  
ATOM   2598  CG1 VAL A 192      61.337  11.995   9.435  1.00  0.00           C  
ATOM   2599  CG2 VAL A 192      61.224  13.808   7.712  1.00  0.00           C  
ATOM   2600  H   VAL A 192      63.940  13.777   6.890  1.00  0.00           H  
ATOM   2601  HA  VAL A 192      63.072  14.202   9.608  1.00  0.00           H  
ATOM   2602  HB  VAL A 192      62.394  12.010   7.601  1.00  0.00           H  
ATOM   2603 1HG1 VAL A 192      60.444  11.543   9.003  1.00  0.00           H  
ATOM   2604 2HG1 VAL A 192      61.972  11.214   9.855  1.00  0.00           H  
ATOM   2605 3HG1 VAL A 192      61.046  12.690  10.222  1.00  0.00           H  
ATOM   2606 1HG2 VAL A 192      60.330  13.343   7.299  1.00  0.00           H  
ATOM   2607 2HG2 VAL A 192      60.937  14.545   8.464  1.00  0.00           H  
ATOM   2608 3HG2 VAL A 192      61.777  14.303   6.914  1.00  0.00           H  
ATOM   2609  N   VAL A 193      64.944  11.532   9.137  1.00  0.00           N  
ATOM   2610  CA  VAL A 193      65.490  10.332   9.785  1.00  0.00           C  
ATOM   2611  C   VAL A 193      66.653  10.658  10.715  1.00  0.00           C  
ATOM   2612  O   VAL A 193      67.570  11.391  10.344  1.00  0.00           O  
ATOM   2613  CB  VAL A 193      65.966   9.326   8.721  1.00  0.00           C  
ATOM   2614  CG1 VAL A 193      66.631   8.128   9.382  1.00  0.00           C  
ATOM   2615  CG2 VAL A 193      64.790   8.884   7.862  1.00  0.00           C  
ATOM   2616  H   VAL A 193      65.199  11.745   8.183  1.00  0.00           H  
ATOM   2617  HA  VAL A 193      64.700   9.870  10.378  1.00  0.00           H  
ATOM   2618  HB  VAL A 193      66.717   9.804   8.091  1.00  0.00           H  
ATOM   2619 1HG1 VAL A 193      66.962   7.427   8.615  1.00  0.00           H  
ATOM   2620 2HG1 VAL A 193      67.492   8.463   9.962  1.00  0.00           H  
ATOM   2621 3HG1 VAL A 193      65.919   7.634  10.041  1.00  0.00           H  
ATOM   2622 1HG2 VAL A 193      65.134   8.173   7.114  1.00  0.00           H  
ATOM   2623 2HG2 VAL A 193      64.037   8.411   8.494  1.00  0.00           H  
ATOM   2624 3HG2 VAL A 193      64.355   9.753   7.368  1.00  0.00           H  
ATOM   2625  N   THR A 194      66.613  10.110  11.927  1.00  0.00           N  
ATOM   2626  CA  THR A 194      67.682  10.300  12.898  1.00  0.00           C  
ATOM   2627  C   THR A 194      68.377   8.982  13.265  1.00  0.00           C  
ATOM   2628  O   THR A 194      69.329   8.966  14.046  1.00  0.00           O  
ATOM   2629  CB  THR A 194      67.143  10.972  14.174  1.00  0.00           C  
ATOM   2630  CG2 THR A 194      66.548  12.334  13.850  1.00  0.00           C  
ATOM   2631  OG1 THR A 194      66.133  10.141  14.764  1.00  0.00           O  
ATOM   2632  H   THR A 194      65.817   9.543  12.185  1.00  0.00           H  
ATOM   2633  HA  THR A 194      68.436  10.956  12.458  1.00  0.00           H  
ATOM   2634  HB  THR A 194      67.954  11.097  14.891  1.00  0.00           H  
ATOM   2635  HG1 THR A 194      66.551   9.435  15.262  1.00  0.00           H  
ATOM   2636 1HG2 THR A 194      66.171  12.793  14.764  1.00  0.00           H  
ATOM   2637 2HG2 THR A 194      67.315  12.971  13.413  1.00  0.00           H  
ATOM   2638 3HG2 THR A 194      65.729  12.214  13.142  1.00  0.00           H  
ATOM   2639  N   ASP A 195      67.895   7.879  12.700  1.00  0.00           N  
ATOM   2640  CA  ASP A 195      68.370   6.553  13.097  1.00  0.00           C  
ATOM   2641  C   ASP A 195      69.631   6.146  12.344  1.00  0.00           C  
ATOM   2642  O   ASP A 195      69.692   6.242  11.118  1.00  0.00           O  
ATOM   2643  CB  ASP A 195      67.278   5.506  12.863  1.00  0.00           C  
ATOM   2644  CG  ASP A 195      66.101   5.653  13.819  1.00  0.00           C  
ATOM   2645  OD1 ASP A 195      66.255   6.309  14.822  1.00  0.00           O  
ATOM   2646  OD2 ASP A 195      65.061   5.108  13.537  1.00  0.00           O1-
ATOM   2647  H   ASP A 195      67.188   7.962  11.983  1.00  0.00           H  
ATOM   2648  HA  ASP A 195      68.609   6.575  14.159  1.00  0.00           H  
ATOM   2649 1HB  ASP A 195      66.907   5.588  11.840  1.00  0.00           H  
ATOM   2650 2HB  ASP A 195      67.700   4.508  12.979  1.00  0.00           H  
ATOM   2651  N   GLY A 196      70.788   5.662  12.801  1.00  0.00           N  
ATOM   2652  CA  GLY A 196      71.955   5.544  11.926  1.00  0.00           C  
ATOM   2653  C   GLY A 196      71.830   4.390  10.925  1.00  0.00           C  
ATOM   2654  O   GLY A 196      72.125   4.548   9.740  1.00  0.00           O  
ATOM   2655  H   GLY A 196      70.853   5.374  13.766  1.00  0.00           H  
ATOM   2656 1HA  GLY A 196      72.093   6.476  11.376  1.00  0.00           H  
ATOM   2657 2HA  GLY A 196      72.849   5.392  12.530  1.00  0.00           H  
ATOM   2658  N   GLU A 197      71.389   3.209  11.375  1.00  0.00           N  
ATOM   2659  CA  GLU A 197      71.046   2.155  10.427  1.00  0.00           C  
ATOM   2660  C   GLU A 197      69.963   2.615   9.459  1.00  0.00           C  
ATOM   2661  O   GLU A 197      70.076   2.419   8.249  1.00  0.00           O  
ATOM   2662  CB  GLU A 197      70.579   0.900  11.171  1.00  0.00           C  
ATOM   2663  CG  GLU A 197      71.668   0.207  11.978  1.00  0.00           C  
ATOM   2664  CD  GLU A 197      71.905   0.851  13.315  1.00  0.00           C  
ATOM   2665  OE1 GLU A 197      71.236   1.809  13.619  1.00  0.00           O  
ATOM   2666  OE2 GLU A 197      72.758   0.386  14.033  1.00  0.00           O1-
ATOM   2667  H   GLU A 197      71.302   3.064  12.371  1.00  0.00           H  
ATOM   2668  HA  GLU A 197      71.936   1.906   9.848  1.00  0.00           H  
ATOM   2669 1HB  GLU A 197      69.772   1.164  11.854  1.00  0.00           H  
ATOM   2670 2HB  GLU A 197      70.183   0.181  10.455  1.00  0.00           H  
ATOM   2671 1HG  GLU A 197      71.383  -0.832  12.135  1.00  0.00           H  
ATOM   2672 2HG  GLU A 197      72.594   0.219  11.405  1.00  0.00           H  
ATOM   2673  N   THR A 198      68.915   3.226  10.000  1.00  0.00           N  
ATOM   2674  CA  THR A 198      67.809   3.716   9.185  1.00  0.00           C  
ATOM   2675  C   THR A 198      68.296   4.706   8.136  1.00  0.00           C  
ATOM   2676  O   THR A 198      67.931   4.613   6.963  1.00  0.00           O  
ATOM   2677  CB  THR A 198      66.727   4.377  10.058  1.00  0.00           C  
ATOM   2678  CG2 THR A 198      65.606   4.928   9.192  1.00  0.00           C  
ATOM   2679  OG1 THR A 198      66.189   3.411  10.971  1.00  0.00           O  
ATOM   2680  H   THR A 198      68.883   3.355  11.002  1.00  0.00           H  
ATOM   2681  HA  THR A 198      67.361   2.868   8.667  1.00  0.00           H  
ATOM   2682  HB  THR A 198      67.170   5.190  10.633  1.00  0.00           H  
ATOM   2683  HG1 THR A 198      65.763   3.865  11.703  1.00  0.00           H  
ATOM   2684 1HG2 THR A 198      64.850   5.392   9.825  1.00  0.00           H  
ATOM   2685 2HG2 THR A 198      66.010   5.672   8.504  1.00  0.00           H  
ATOM   2686 3HG2 THR A 198      65.153   4.117   8.623  1.00  0.00           H  
ATOM   2687  N   ALA A 199      69.120   5.656   8.563  1.00  0.00           N  
ATOM   2688  CA  ALA A 199      69.658   6.667   7.660  1.00  0.00           C  
ATOM   2689  C   ALA A 199      70.563   6.040   6.608  1.00  0.00           C  
ATOM   2690  O   ALA A 199      70.523   6.417   5.437  1.00  0.00           O  
ATOM   2691  CB  ALA A 199      70.416   7.728   8.444  1.00  0.00           C  
ATOM   2692  H   ALA A 199      69.381   5.680   9.537  1.00  0.00           H  
ATOM   2693  HA  ALA A 199      68.822   7.139   7.143  1.00  0.00           H  
ATOM   2694 1HB  ALA A 199      70.811   8.476   7.756  1.00  0.00           H  
ATOM   2695 2HB  ALA A 199      69.740   8.209   9.152  1.00  0.00           H  
ATOM   2696 3HB  ALA A 199      71.238   7.263   8.985  1.00  0.00           H  
ATOM   2697  N   ALA A 200      71.378   5.081   7.031  1.00  0.00           N  
ATOM   2698  CA  ALA A 200      72.295   4.399   6.125  1.00  0.00           C  
ATOM   2699  C   ALA A 200      71.537   3.601   5.072  1.00  0.00           C  
ATOM   2700  O   ALA A 200      71.914   3.586   3.899  1.00  0.00           O  
ATOM   2701  CB  ALA A 200      73.232   3.488   6.905  1.00  0.00           C  
ATOM   2702  H   ALA A 200      71.362   4.815   8.005  1.00  0.00           H  
ATOM   2703  HA  ALA A 200      72.886   5.156   5.609  1.00  0.00           H  
ATOM   2704 1HB  ALA A 200      73.910   2.987   6.214  1.00  0.00           H  
ATOM   2705 2HB  ALA A 200      73.810   4.083   7.613  1.00  0.00           H  
ATOM   2706 3HB  ALA A 200      72.650   2.745   7.445  1.00  0.00           H  
ATOM   2707  N   ARG A 201      70.467   2.938   5.496  1.00  0.00           N  
ATOM   2708  CA  ARG A 201      69.654   2.138   4.588  1.00  0.00           C  
ATOM   2709  C   ARG A 201      68.977   3.008   3.539  1.00  0.00           C  
ATOM   2710  O   ARG A 201      68.903   2.641   2.366  1.00  0.00           O  
ATOM   2711  CB  ARG A 201      68.595   1.364   5.360  1.00  0.00           C  
ATOM   2712  CG  ARG A 201      69.130   0.229   6.218  1.00  0.00           C  
ATOM   2713  CD  ARG A 201      68.048  -0.441   6.983  1.00  0.00           C  
ATOM   2714  NE  ARG A 201      68.555  -1.527   7.806  1.00  0.00           N  
ATOM   2715  CZ  ARG A 201      67.821  -2.217   8.700  1.00  0.00           C  
ATOM   2716  NH1 ARG A 201      66.552  -1.921   8.876  1.00  0.00           N1+
ATOM   2717  NH2 ARG A 201      68.377  -3.189   9.401  1.00  0.00           N  
ATOM   2718  H   ARG A 201      70.210   2.991   6.470  1.00  0.00           H  
ATOM   2719  HA  ARG A 201      70.304   1.424   4.080  1.00  0.00           H  
ATOM   2720 1HB  ARG A 201      68.052   2.045   6.015  1.00  0.00           H  
ATOM   2721 2HB  ARG A 201      67.874   0.938   4.663  1.00  0.00           H  
ATOM   2722 1HG  ARG A 201      69.610  -0.514   5.581  1.00  0.00           H  
ATOM   2723 2HG  ARG A 201      69.859   0.621   6.930  1.00  0.00           H  
ATOM   2724 1HD  ARG A 201      67.562   0.285   7.637  1.00  0.00           H  
ATOM   2725 2HD  ARG A 201      67.314  -0.851   6.290  1.00  0.00           H  
ATOM   2726  HE  ARG A 201      69.527  -1.782   7.699  1.00  0.00           H  
ATOM   2727 1HH1 ARG A 201      66.127  -1.178   8.340  1.00  0.00           H  
ATOM   2728 2HH1 ARG A 201      66.001  -2.439   9.546  1.00  0.00           H  
ATOM   2729 1HH2 ARG A 201      69.352  -3.416   9.266  1.00  0.00           H  
ATOM   2730 2HH2 ARG A 201      67.826  -3.705  10.071  1.00  0.00           H  
ATOM   2731  N   ALA A 202      68.484   4.166   3.966  1.00  0.00           N  
ATOM   2732  CA  ALA A 202      67.812   5.093   3.064  1.00  0.00           C  
ATOM   2733  C   ALA A 202      68.773   5.633   2.013  1.00  0.00           C  
ATOM   2734  O   ALA A 202      68.419   5.763   0.842  1.00  0.00           O  
ATOM   2735  CB  ALA A 202      67.186   6.237   3.847  1.00  0.00           C  
ATOM   2736  H   ALA A 202      68.576   4.411   4.942  1.00  0.00           H  
ATOM   2737  HA  ALA A 202      67.022   4.547   2.545  1.00  0.00           H  
ATOM   2738 1HB  ALA A 202      66.688   6.920   3.159  1.00  0.00           H  
ATOM   2739 2HB  ALA A 202      66.458   5.840   4.553  1.00  0.00           H  
ATOM   2740 3HB  ALA A 202      67.963   6.773   4.391  1.00  0.00           H  
ATOM   2741  N   ALA A 203      69.993   5.947   2.439  1.00  0.00           N  
ATOM   2742  CA  ALA A 203      71.008   6.473   1.536  1.00  0.00           C  
ATOM   2743  C   ALA A 203      71.396   5.443   0.483  1.00  0.00           C  
ATOM   2744  O   ALA A 203      71.576   5.778  -0.689  1.00  0.00           O  
ATOM   2745  CB  ALA A 203      72.236   6.917   2.319  1.00  0.00           C  
ATOM   2746  H   ALA A 203      70.222   5.816   3.414  1.00  0.00           H  
ATOM   2747  HA  ALA A 203      70.587   7.337   1.020  1.00  0.00           H  
ATOM   2748 1HB  ALA A 203      72.985   7.308   1.630  1.00  0.00           H  
ATOM   2749 2HB  ALA A 203      71.953   7.695   3.027  1.00  0.00           H  
ATOM   2750 3HB  ALA A 203      72.648   6.066   2.859  1.00  0.00           H  
ATOM   2751  N   LYS A 204      71.522   4.190   0.904  1.00  0.00           N  
ATOM   2752  CA  LYS A 204      71.888   3.109  -0.002  1.00  0.00           C  
ATOM   2753  C   LYS A 204      70.811   2.883  -1.054  1.00  0.00           C  
ATOM   2754  O   LYS A 204      71.111   2.657  -2.227  1.00  0.00           O  
ATOM   2755  CB  LYS A 204      72.140   1.818   0.777  1.00  0.00           C  
ATOM   2756  CG  LYS A 204      73.408   1.831   1.621  1.00  0.00           C  
ATOM   2757  CD  LYS A 204      73.580   0.524   2.381  1.00  0.00           C  
ATOM   2758  CE  LYS A 204      74.840   0.538   3.233  1.00  0.00           C  
ATOM   2759  NZ  LYS A 204      75.001  -0.720   4.011  1.00  0.00           N1+
ATOM   2760  H   LYS A 204      71.360   3.981   1.879  1.00  0.00           H  
ATOM   2761  HA  LYS A 204      72.806   3.388  -0.521  1.00  0.00           H  
ATOM   2762 1HB  LYS A 204      71.298   1.622   1.442  1.00  0.00           H  
ATOM   2763 2HB  LYS A 204      72.210   0.981   0.082  1.00  0.00           H  
ATOM   2764 1HG  LYS A 204      74.274   1.983   0.975  1.00  0.00           H  
ATOM   2765 2HG  LYS A 204      73.361   2.652   2.336  1.00  0.00           H  
ATOM   2766 1HD  LYS A 204      72.716   0.361   3.026  1.00  0.00           H  
ATOM   2767 2HD  LYS A 204      73.642  -0.303   1.672  1.00  0.00           H  
ATOM   2768 1HE  LYS A 204      75.711   0.669   2.591  1.00  0.00           H  
ATOM   2769 2HE  LYS A 204      74.799   1.376   3.928  1.00  0.00           H  
ATOM   2770 1HZ  LYS A 204      75.847  -0.670   4.562  1.00  0.00           H  
ATOM   2771 2HZ  LYS A 204      74.207  -0.841   4.623  1.00  0.00           H  
ATOM   2772 3HZ  LYS A 204      75.059  -1.504   3.376  1.00  0.00           H  
ATOM   2773  N   SER A 205      69.554   2.946  -0.629  1.00  0.00           N  
ATOM   2774  CA  SER A 205      68.428   2.749  -1.535  1.00  0.00           C  
ATOM   2775  C   SER A 205      68.364   3.851  -2.584  1.00  0.00           C  
ATOM   2776  O   SER A 205      68.094   3.589  -3.757  1.00  0.00           O  
ATOM   2777  CB  SER A 205      67.130   2.709  -0.752  1.00  0.00           C  
ATOM   2778  OG  SER A 205      67.081   1.583   0.082  1.00  0.00           O  
ATOM   2779  H   SER A 205      69.373   3.136   0.347  1.00  0.00           H  
ATOM   2780  HA  SER A 205      68.559   1.795  -2.047  1.00  0.00           H  
ATOM   2781 1HB  SER A 205      67.037   3.613  -0.153  1.00  0.00           H  
ATOM   2782 2HB  SER A 205      66.289   2.688  -1.443  1.00  0.00           H  
ATOM   2783  HG  SER A 205      66.238   1.629   0.539  1.00  0.00           H  
ATOM   2784  N   GLY A 206      68.616   5.083  -2.156  1.00  0.00           N  
ATOM   2785  CA  GLY A 206      68.589   6.227  -3.059  1.00  0.00           C  
ATOM   2786  C   GLY A 206      69.686   6.126  -4.110  1.00  0.00           C  
ATOM   2787  O   GLY A 206      69.467   6.435  -5.282  1.00  0.00           O  
ATOM   2788  H   GLY A 206      68.831   5.230  -1.180  1.00  0.00           H  
ATOM   2789 1HA  GLY A 206      67.616   6.284  -3.546  1.00  0.00           H  
ATOM   2790 2HA  GLY A 206      68.713   7.146  -2.485  1.00  0.00           H  
ATOM   2791  N   VAL A 207      70.868   5.692  -3.685  1.00  0.00           N  
ATOM   2792  CA  VAL A 207      72.002   5.549  -4.590  1.00  0.00           C  
ATOM   2793  C   VAL A 207      71.734   4.482  -5.645  1.00  0.00           C  
ATOM   2794  O   VAL A 207      72.070   4.655  -6.816  1.00  0.00           O  
ATOM   2795  CB  VAL A 207      73.272   5.179  -3.801  1.00  0.00           C  
ATOM   2796  CG1 VAL A 207      74.411   4.845  -4.752  1.00  0.00           C  
ATOM   2797  CG2 VAL A 207      73.660   6.325  -2.879  1.00  0.00           C  
ATOM   2798  H   VAL A 207      70.983   5.455  -2.710  1.00  0.00           H  
ATOM   2799  HA  VAL A 207      72.165   6.503  -5.092  1.00  0.00           H  
ATOM   2800  HB  VAL A 207      73.074   4.287  -3.209  1.00  0.00           H  
ATOM   2801 1HG1 VAL A 207      75.301   4.586  -4.178  1.00  0.00           H  
ATOM   2802 2HG1 VAL A 207      74.126   3.999  -5.378  1.00  0.00           H  
ATOM   2803 3HG1 VAL A 207      74.626   5.708  -5.382  1.00  0.00           H  
ATOM   2804 1HG2 VAL A 207      74.558   6.057  -2.323  1.00  0.00           H  
ATOM   2805 2HG2 VAL A 207      73.852   7.221  -3.470  1.00  0.00           H  
ATOM   2806 3HG2 VAL A 207      72.846   6.520  -2.179  1.00  0.00           H  
ATOM   2807  N   LYS A 208      71.128   3.378  -5.221  1.00  0.00           N  
ATOM   2808  CA  LYS A 208      70.814   2.281  -6.128  1.00  0.00           C  
ATOM   2809  C   LYS A 208      69.797   2.708  -7.180  1.00  0.00           C  
ATOM   2810  O   LYS A 208      69.916   2.352  -8.352  1.00  0.00           O  
ATOM   2811  CB  LYS A 208      70.288   1.075  -5.348  1.00  0.00           C  
ATOM   2812  CG  LYS A 208      71.339   0.364  -4.505  1.00  0.00           C  
ATOM   2813  CD  LYS A 208      70.739  -0.809  -3.745  1.00  0.00           C  
ATOM   2814  CE  LYS A 208      71.784  -1.513  -2.895  1.00  0.00           C  
ATOM   2815  NZ  LYS A 208      71.202  -2.640  -2.117  1.00  0.00           N1+
ATOM   2816  H   LYS A 208      70.877   3.298  -4.246  1.00  0.00           H  
ATOM   2817  HA  LYS A 208      71.727   1.989  -6.647  1.00  0.00           H  
ATOM   2818 1HB  LYS A 208      69.485   1.393  -4.683  1.00  0.00           H  
ATOM   2819 2HB  LYS A 208      69.870   0.346  -6.043  1.00  0.00           H  
ATOM   2820 1HG  LYS A 208      72.137  -0.003  -5.151  1.00  0.00           H  
ATOM   2821 2HG  LYS A 208      71.768   1.067  -3.791  1.00  0.00           H  
ATOM   2822 1HD  LYS A 208      69.936  -0.452  -3.099  1.00  0.00           H  
ATOM   2823 2HD  LYS A 208      70.318  -1.523  -4.453  1.00  0.00           H  
ATOM   2824 1HE  LYS A 208      72.573  -1.900  -3.537  1.00  0.00           H  
ATOM   2825 2HE  LYS A 208      72.228  -0.800  -2.201  1.00  0.00           H  
ATOM   2826 1HZ  LYS A 208      71.925  -3.080  -1.566  1.00  0.00           H  
ATOM   2827 2HZ  LYS A 208      70.479  -2.288  -1.503  1.00  0.00           H  
ATOM   2828 3HZ  LYS A 208      70.804  -3.318  -2.749  1.00  0.00           H  
ATOM   2829  N   GLU A 209      68.799   3.472  -6.752  1.00  0.00           N  
ATOM   2830  CA  GLU A 209      67.759   3.950  -7.656  1.00  0.00           C  
ATOM   2831  C   GLU A 209      68.332   4.893  -8.706  1.00  0.00           C  
ATOM   2832  O   GLU A 209      67.960   4.832  -9.878  1.00  0.00           O  
ATOM   2833  CB  GLU A 209      66.653   4.658  -6.870  1.00  0.00           C  
ATOM   2834  CG  GLU A 209      65.813   3.736  -5.998  1.00  0.00           C  
ATOM   2835  CD  GLU A 209      65.029   2.730  -6.794  1.00  0.00           C  
ATOM   2836  OE1 GLU A 209      64.996   2.848  -7.996  1.00  0.00           O  
ATOM   2837  OE2 GLU A 209      64.463   1.844  -6.201  1.00  0.00           O1-
ATOM   2838  H   GLU A 209      68.759   3.729  -5.777  1.00  0.00           H  
ATOM   2839  HA  GLU A 209      67.327   3.091  -8.171  1.00  0.00           H  
ATOM   2840 1HB  GLU A 209      67.094   5.418  -6.226  1.00  0.00           H  
ATOM   2841 2HB  GLU A 209      65.981   5.166  -7.564  1.00  0.00           H  
ATOM   2842 1HG  GLU A 209      66.471   3.206  -5.310  1.00  0.00           H  
ATOM   2843 2HG  GLU A 209      65.126   4.341  -5.407  1.00  0.00           H  
ATOM   2844  N   ILE A 210      69.239   5.765  -8.278  1.00  0.00           N  
ATOM   2845  CA  ILE A 210      69.866   6.722  -9.181  1.00  0.00           C  
ATOM   2846  C   ILE A 210      70.710   6.017 -10.235  1.00  0.00           C  
ATOM   2847  O   ILE A 210      70.703   6.396 -11.406  1.00  0.00           O  
ATOM   2848  CB  ILE A 210      70.745   7.718  -8.402  1.00  0.00           C  
ATOM   2849  CG1 ILE A 210      69.886   8.559  -7.453  1.00  0.00           C  
ATOM   2850  CG2 ILE A 210      71.515   8.612  -9.361  1.00  0.00           C  
ATOM   2851  CD1 ILE A 210      68.828   9.382  -8.154  1.00  0.00           C  
ATOM   2852  H   ILE A 210      69.500   5.764  -7.302  1.00  0.00           H  
ATOM   2853  HA  ILE A 210      69.083   7.281  -9.691  1.00  0.00           H  
ATOM   2854  HB  ILE A 210      71.454   7.169  -7.782  1.00  0.00           H  
ATOM   2855 1HG1 ILE A 210      69.391   7.907  -6.735  1.00  0.00           H  
ATOM   2856 2HG1 ILE A 210      70.525   9.237  -6.888  1.00  0.00           H  
ATOM   2857 1HG2 ILE A 210      72.130   9.311  -8.793  1.00  0.00           H  
ATOM   2858 2HG2 ILE A 210      72.154   7.999  -9.997  1.00  0.00           H  
ATOM   2859 3HG2 ILE A 210      70.813   9.170  -9.982  1.00  0.00           H  
ATOM   2860 1HD1 ILE A 210      68.261   9.949  -7.416  1.00  0.00           H  
ATOM   2861 2HD1 ILE A 210      69.306  10.069  -8.854  1.00  0.00           H  
ATOM   2862 3HD1 ILE A 210      68.154   8.721  -8.697  1.00  0.00           H  
ATOM   2863  N   GLU A 211      71.436   4.988  -9.811  1.00  0.00           N  
ATOM   2864  CA  GLU A 211      72.287   4.227 -10.717  1.00  0.00           C  
ATOM   2865  C   GLU A 211      71.461   3.501 -11.770  1.00  0.00           C  
ATOM   2866  O   GLU A 211      71.836   3.452 -12.943  1.00  0.00           O  
ATOM   2867  CB  GLU A 211      73.132   3.219  -9.935  1.00  0.00           C  
ATOM   2868  CG  GLU A 211      74.112   2.425 -10.786  1.00  0.00           C  
ATOM   2869  CD  GLU A 211      74.986   1.510  -9.974  1.00  0.00           C  
ATOM   2870  OE1 GLU A 211      74.564   1.098  -8.920  1.00  0.00           O  
ATOM   2871  OE2 GLU A 211      76.078   1.225 -10.408  1.00  0.00           O1-
ATOM   2872  H   GLU A 211      71.397   4.727  -8.836  1.00  0.00           H  
ATOM   2873  HA  GLU A 211      72.955   4.921 -11.228  1.00  0.00           H  
ATOM   2874 1HB  GLU A 211      73.703   3.741  -9.167  1.00  0.00           H  
ATOM   2875 2HB  GLU A 211      72.477   2.510  -9.429  1.00  0.00           H  
ATOM   2876 1HG  GLU A 211      73.552   1.829 -11.506  1.00  0.00           H  
ATOM   2877 2HG  GLU A 211      74.739   3.119 -11.343  1.00  0.00           H  
ATOM   2878  N   ARG A 212      70.335   2.937 -11.346  1.00  0.00           N  
ATOM   2879  CA  ARG A 212      69.453   2.212 -12.253  1.00  0.00           C  
ATOM   2880  C   ARG A 212      68.857   3.141 -13.303  1.00  0.00           C  
ATOM   2881  O   ARG A 212      68.749   2.782 -14.475  1.00  0.00           O  
ATOM   2882  CB  ARG A 212      68.328   1.537 -11.480  1.00  0.00           C  
ATOM   2883  CG  ARG A 212      67.401   0.675 -12.322  1.00  0.00           C  
ATOM   2884  CD  ARG A 212      66.383  -0.014 -11.488  1.00  0.00           C  
ATOM   2885  NE  ARG A 212      65.466  -0.803 -12.294  1.00  0.00           N  
ATOM   2886  CZ  ARG A 212      65.703  -2.062 -12.709  1.00  0.00           C  
ATOM   2887  NH1 ARG A 212      66.830  -2.659 -12.390  1.00  0.00           N1+
ATOM   2888  NH2 ARG A 212      64.803  -2.696 -13.441  1.00  0.00           N  
ATOM   2889  H   ARG A 212      70.084   3.012 -10.371  1.00  0.00           H  
ATOM   2890  HA  ARG A 212      70.036   1.443 -12.761  1.00  0.00           H  
ATOM   2891 1HB  ARG A 212      68.752   0.902 -10.703  1.00  0.00           H  
ATOM   2892 2HB  ARG A 212      67.719   2.295 -10.989  1.00  0.00           H  
ATOM   2893 1HG  ARG A 212      66.882   1.303 -13.049  1.00  0.00           H  
ATOM   2894 2HG  ARG A 212      67.985  -0.081 -12.848  1.00  0.00           H  
ATOM   2895 1HD  ARG A 212      66.881  -0.680 -10.785  1.00  0.00           H  
ATOM   2896 2HD  ARG A 212      65.803   0.727 -10.937  1.00  0.00           H  
ATOM   2897  HE  ARG A 212      64.588  -0.377 -12.560  1.00  0.00           H  
ATOM   2898 1HH1 ARG A 212      67.516  -2.174 -11.831  1.00  0.00           H  
ATOM   2899 2HH1 ARG A 212      67.006  -3.603 -12.701  1.00  0.00           H  
ATOM   2900 1HH2 ARG A 212      63.937  -2.238 -13.687  1.00  0.00           H  
ATOM   2901 2HH2 ARG A 212      64.981  -3.639 -13.753  1.00  0.00           H  
ATOM   2902  N   LEU A 213      68.470   4.338 -12.875  1.00  0.00           N  
ATOM   2903  CA  LEU A 213      67.884   5.322 -13.777  1.00  0.00           C  
ATOM   2904  C   LEU A 213      68.890   5.773 -14.828  1.00  0.00           C  
ATOM   2905  O   LEU A 213      68.549   5.936 -16.000  1.00  0.00           O  
ATOM   2906  CB  LEU A 213      67.384   6.536 -12.985  1.00  0.00           C  
ATOM   2907  CG  LEU A 213      66.705   7.636 -13.812  1.00  0.00           C  
ATOM   2908  CD1 LEU A 213      65.494   7.058 -14.531  1.00  0.00           C  
ATOM   2909  CD2 LEU A 213      66.303   8.784 -12.897  1.00  0.00           C  
ATOM   2910  H   LEU A 213      68.585   4.571 -11.898  1.00  0.00           H  
ATOM   2911  HA  LEU A 213      67.038   4.863 -14.288  1.00  0.00           H  
ATOM   2912 1HB  LEU A 213      66.668   6.193 -12.240  1.00  0.00           H  
ATOM   2913 2HB  LEU A 213      68.230   6.986 -12.466  1.00  0.00           H  
ATOM   2914  HG  LEU A 213      67.399   8.002 -14.570  1.00  0.00           H  
ATOM   2915 1HD1 LEU A 213      65.013   7.840 -15.118  1.00  0.00           H  
ATOM   2916 2HD1 LEU A 213      65.813   6.252 -15.193  1.00  0.00           H  
ATOM   2917 3HD1 LEU A 213      64.789   6.668 -13.798  1.00  0.00           H  
ATOM   2918 1HD2 LEU A 213      65.822   9.566 -13.485  1.00  0.00           H  
ATOM   2919 2HD2 LEU A 213      65.607   8.419 -12.141  1.00  0.00           H  
ATOM   2920 3HD2 LEU A 213      67.190   9.189 -12.411  1.00  0.00           H  
ATOM   2921  N   VAL A 214      70.133   5.975 -14.402  1.00  0.00           N  
ATOM   2922  CA  VAL A 214      71.192   6.408 -15.306  1.00  0.00           C  
ATOM   2923  C   VAL A 214      71.484   5.348 -16.360  1.00  0.00           C  
ATOM   2924  O   VAL A 214      71.694   5.665 -17.531  1.00  0.00           O  
ATOM   2925  CB  VAL A 214      72.479   6.709 -14.514  1.00  0.00           C  
ATOM   2926  CG1 VAL A 214      73.637   6.977 -15.463  1.00  0.00           C  
ATOM   2927  CG2 VAL A 214      72.252   7.896 -13.591  1.00  0.00           C  
ATOM   2928  H   VAL A 214      70.349   5.824 -13.428  1.00  0.00           H  
ATOM   2929  HA  VAL A 214      70.869   7.320 -15.808  1.00  0.00           H  
ATOM   2930  HB  VAL A 214      72.744   5.833 -13.922  1.00  0.00           H  
ATOM   2931 1HG1 VAL A 214      74.538   7.188 -14.888  1.00  0.00           H  
ATOM   2932 2HG1 VAL A 214      73.804   6.102 -16.090  1.00  0.00           H  
ATOM   2933 3HG1 VAL A 214      73.402   7.835 -16.093  1.00  0.00           H  
ATOM   2934 1HG2 VAL A 214      73.166   8.104 -13.034  1.00  0.00           H  
ATOM   2935 2HG2 VAL A 214      71.981   8.771 -14.183  1.00  0.00           H  
ATOM   2936 3HG2 VAL A 214      71.447   7.666 -12.893  1.00  0.00           H  
ATOM   2937  N   LYS A 215      71.498   4.088 -15.938  1.00  0.00           N  
ATOM   2938  CA  LYS A 215      71.765   2.979 -16.844  1.00  0.00           C  
ATOM   2939  C   LYS A 215      70.671   2.851 -17.896  1.00  0.00           C  
ATOM   2940  O   LYS A 215      70.949   2.600 -19.069  1.00  0.00           O  
ATOM   2941  CB  LYS A 215      71.900   1.670 -16.064  1.00  0.00           C  
ATOM   2942  CG  LYS A 215      72.252   0.460 -16.919  1.00  0.00           C  
ATOM   2943  CD  LYS A 215      72.459  -0.780 -16.062  1.00  0.00           C  
ATOM   2944  CE  LYS A 215      72.797  -1.993 -16.916  1.00  0.00           C  
ATOM   2945  NZ  LYS A 215      73.003  -3.214 -16.093  1.00  0.00           N1+
ATOM   2946  H   LYS A 215      71.318   3.895 -14.962  1.00  0.00           H  
ATOM   2947  HA  LYS A 215      72.706   3.174 -17.361  1.00  0.00           H  
ATOM   2948 1HB  LYS A 215      72.673   1.778 -15.302  1.00  0.00           H  
ATOM   2949 2HB  LYS A 215      70.962   1.455 -15.549  1.00  0.00           H  
ATOM   2950 1HG  LYS A 215      71.448   0.271 -17.630  1.00  0.00           H  
ATOM   2951 2HG  LYS A 215      73.166   0.663 -17.476  1.00  0.00           H  
ATOM   2952 1HD  LYS A 215      73.274  -0.605 -15.358  1.00  0.00           H  
ATOM   2953 2HD  LYS A 215      71.551  -0.988 -15.497  1.00  0.00           H  
ATOM   2954 1HE  LYS A 215      71.989  -2.178 -17.622  1.00  0.00           H  
ATOM   2955 2HE  LYS A 215      73.707  -1.796 -17.485  1.00  0.00           H  
ATOM   2956 1HZ  LYS A 215      73.224  -3.995 -16.696  1.00  0.00           H  
ATOM   2957 2HZ  LYS A 215      73.764  -3.061 -15.446  1.00  0.00           H  
ATOM   2958 3HZ  LYS A 215      72.159  -3.418 -15.576  1.00  0.00           H  
ATOM   2959  N   ALA A 216      69.425   3.026 -17.471  1.00  0.00           N  
ATOM   2960  CA  ALA A 216      68.286   2.932 -18.375  1.00  0.00           C  
ATOM   2961  C   ALA A 216      68.323   4.035 -19.425  1.00  0.00           C  
ATOM   2962  O   ALA A 216      68.030   3.800 -20.597  1.00  0.00           O  
ATOM   2963  CB  ALA A 216      66.981   2.990 -17.592  1.00  0.00           C  
ATOM   2964  H   ALA A 216      69.261   3.230 -16.495  1.00  0.00           H  
ATOM   2965  HA  ALA A 216      68.344   1.975 -18.894  1.00  0.00           H  
ATOM   2966 1HB  ALA A 216      66.140   2.917 -18.282  1.00  0.00           H  
ATOM   2967 2HB  ALA A 216      66.944   2.161 -16.886  1.00  0.00           H  
ATOM   2968 3HB  ALA A 216      66.925   3.931 -17.049  1.00  0.00           H  
ATOM   2969  N   ALA A 217      68.684   5.239 -18.998  1.00  0.00           N  
ATOM   2970  CA  ALA A 217      68.760   6.383 -19.899  1.00  0.00           C  
ATOM   2971  C   ALA A 217      69.844   6.183 -20.951  1.00  0.00           C  
ATOM   2972  O   ALA A 217      69.652   6.511 -22.123  1.00  0.00           O  
ATOM   2973  CB  ALA A 217      69.015   7.661 -19.114  1.00  0.00           C  
ATOM   2974  H   ALA A 217      68.913   5.367 -18.022  1.00  0.00           H  
ATOM   2975  HA  ALA A 217      67.803   6.470 -20.416  1.00  0.00           H  
ATOM   2976 1HB  ALA A 217      69.068   8.505 -19.801  1.00  0.00           H  
ATOM   2977 2HB  ALA A 217      68.201   7.820 -18.405  1.00  0.00           H  
ATOM   2978 3HB  ALA A 217      69.955   7.573 -18.573  1.00  0.00           H  
ATOM   2979  N   ILE A 218      70.981   5.644 -20.527  1.00  0.00           N  
ATOM   2980  CA  ILE A 218      72.098   5.398 -21.432  1.00  0.00           C  
ATOM   2981  C   ILE A 218      71.735   4.361 -22.486  1.00  0.00           C  
ATOM   2982  O   ILE A 218      72.084   4.503 -23.658  1.00  0.00           O  
ATOM   2983  CB  ILE A 218      73.340   4.929 -20.654  1.00  0.00           C  
ATOM   2984  CG1 ILE A 218      73.880   6.062 -19.776  1.00  0.00           C  
ATOM   2985  CG2 ILE A 218      74.413   4.439 -21.614  1.00  0.00           C  
ATOM   2986  CD1 ILE A 218      74.928   5.617 -18.783  1.00  0.00           C  
ATOM   2987  H   ILE A 218      71.075   5.396 -19.553  1.00  0.00           H  
ATOM   2988  HA  ILE A 218      72.340   6.330 -21.941  1.00  0.00           H  
ATOM   2989  HB  ILE A 218      73.066   4.115 -19.984  1.00  0.00           H  
ATOM   2990 1HG1 ILE A 218      74.314   6.836 -20.407  1.00  0.00           H  
ATOM   2991 2HG1 ILE A 218      73.057   6.516 -19.222  1.00  0.00           H  
ATOM   2992 1HG2 ILE A 218      75.286   4.112 -21.048  1.00  0.00           H  
ATOM   2993 2HG2 ILE A 218      74.026   3.604 -22.198  1.00  0.00           H  
ATOM   2994 3HG2 ILE A 218      74.700   5.248 -22.286  1.00  0.00           H  
ATOM   2995 1HD1 ILE A 218      75.261   6.474 -18.197  1.00  0.00           H  
ATOM   2996 2HD1 ILE A 218      74.503   4.866 -18.117  1.00  0.00           H  
ATOM   2997 3HD1 ILE A 218      75.777   5.192 -19.316  1.00  0.00           H  
ATOM   2998  N   LYS A 219      71.031   3.315 -22.063  1.00  0.00           N  
ATOM   2999  CA  LYS A 219      70.619   2.251 -22.969  1.00  0.00           C  
ATOM   3000  C   LYS A 219      69.783   2.798 -24.119  1.00  0.00           C  
ATOM   3001  O   LYS A 219      69.923   2.363 -25.263  1.00  0.00           O  
ATOM   3002  CB  LYS A 219      69.834   1.178 -22.213  1.00  0.00           C  
ATOM   3003  CG  LYS A 219      69.411  -0.010 -23.067  1.00  0.00           C  
ATOM   3004  CD  LYS A 219      68.701  -1.066 -22.232  1.00  0.00           C  
ATOM   3005  CE  LYS A 219      68.249  -2.238 -23.088  1.00  0.00           C  
ATOM   3006  NZ  LYS A 219      67.553  -3.280 -22.284  1.00  0.00           N1+
ATOM   3007  H   LYS A 219      70.773   3.257 -21.088  1.00  0.00           H  
ATOM   3008  HA  LYS A 219      71.512   1.794 -23.395  1.00  0.00           H  
ATOM   3009 1HB  LYS A 219      70.439   0.799 -21.388  1.00  0.00           H  
ATOM   3010 2HB  LYS A 219      68.934   1.620 -21.783  1.00  0.00           H  
ATOM   3011 1HG  LYS A 219      68.738   0.330 -23.854  1.00  0.00           H  
ATOM   3012 2HG  LYS A 219      70.289  -0.457 -23.531  1.00  0.00           H  
ATOM   3013 1HD  LYS A 219      69.378  -1.431 -21.457  1.00  0.00           H  
ATOM   3014 2HD  LYS A 219      67.831  -0.624 -21.748  1.00  0.00           H  
ATOM   3015 1HE  LYS A 219      67.571  -1.883 -23.863  1.00  0.00           H  
ATOM   3016 2HE  LYS A 219      69.115  -2.690 -23.572  1.00  0.00           H  
ATOM   3017 1HZ  LYS A 219      67.270  -4.039 -22.887  1.00  0.00           H  
ATOM   3018 2HZ  LYS A 219      68.180  -3.631 -21.572  1.00  0.00           H  
ATOM   3019 3HZ  LYS A 219      66.738  -2.878 -21.844  1.00  0.00           H  
ATOM   3020  N   TYR A 220      68.912   3.752 -23.839  1.00  0.00           N  
ATOM   3021  CA  TYR A 220      68.060   4.317 -24.884  1.00  0.00           C  
ATOM   3022  C   TYR A 220      68.818   5.029 -26.013  1.00  0.00           C  
ATOM   3023  O   TYR A 220      68.457   4.916 -27.184  1.00  0.00           O  
ATOM   3024  CB  TYR A 220      67.057   5.286 -24.254  1.00  0.00           C  
ATOM   3025  CG  TYR A 220      65.962   4.604 -23.466  1.00  0.00           C  
ATOM   3026  CD1 TYR A 220      65.567   3.315 -23.800  1.00  0.00           C  
ATOM   3027  CD2 TYR A 220      65.349   5.264 -22.411  1.00  0.00           C  
ATOM   3028  CE1 TYR A 220      64.565   2.692 -23.082  1.00  0.00           C  
ATOM   3029  CE2 TYR A 220      64.348   4.640 -21.693  1.00  0.00           C  
ATOM   3030  CZ  TYR A 220      63.957   3.360 -22.024  1.00  0.00           C  
ATOM   3031  OH  TYR A 220      62.959   2.737 -21.308  1.00  0.00           O  
ATOM   3032  H   TYR A 220      68.839   4.088 -22.888  1.00  0.00           H  
ATOM   3033  HA  TYR A 220      67.509   3.505 -25.359  1.00  0.00           H  
ATOM   3034 1HB  TYR A 220      67.583   5.968 -23.583  1.00  0.00           H  
ATOM   3035 2HB  TYR A 220      66.592   5.887 -25.033  1.00  0.00           H  
ATOM   3036  HD1 TYR A 220      66.047   2.796 -24.629  1.00  0.00           H  
ATOM   3037  HD2 TYR A 220      65.658   6.276 -22.150  1.00  0.00           H  
ATOM   3038  HE1 TYR A 220      64.255   1.681 -23.343  1.00  0.00           H  
ATOM   3039  HE2 TYR A 220      63.867   5.159 -20.863  1.00  0.00           H  
ATOM   3040  HH  TYR A 220      62.809   1.860 -21.666  1.00  0.00           H  
ATOM   3041  N   THR A 221      69.874   5.765 -25.670  1.00  0.00           N  
ATOM   3042  CA  THR A 221      70.433   6.746 -26.605  1.00  0.00           C  
ATOM   3043  C   THR A 221      71.947   6.628 -26.736  1.00  0.00           C  
ATOM   3044  O   THR A 221      72.621   6.130 -25.834  1.00  0.00           O  
ATOM   3045  CB  THR A 221      70.072   8.181 -26.176  1.00  0.00           C  
ATOM   3046  CG2 THR A 221      70.736   8.524 -24.851  1.00  0.00           C  
ATOM   3047  OG1 THR A 221      70.510   9.107 -27.180  1.00  0.00           O  
ATOM   3048  H   THR A 221      70.285   5.641 -24.755  1.00  0.00           H  
ATOM   3049  HA  THR A 221      70.007   6.565 -27.591  1.00  0.00           H  
ATOM   3050  HB  THR A 221      68.991   8.267 -26.069  1.00  0.00           H  
ATOM   3051  HG1 THR A 221      70.029   9.933 -27.083  1.00  0.00           H  
ATOM   3052 1HG2 THR A 221      70.468   9.541 -24.564  1.00  0.00           H  
ATOM   3053 2HG2 THR A 221      70.396   7.829 -24.084  1.00  0.00           H  
ATOM   3054 3HG2 THR A 221      71.817   8.448 -24.955  1.00  0.00           H  
ATOM   3055  N   ASP A 222      72.468   7.092 -27.869  1.00  0.00           N  
ATOM   3056  CA  ASP A 222      73.909   7.141 -28.098  1.00  0.00           C  
ATOM   3057  C   ASP A 222      74.394   8.572 -28.295  1.00  0.00           C  
ATOM   3058  O   ASP A 222      75.537   8.801 -28.691  1.00  0.00           O  
ATOM   3059  CB  ASP A 222      74.286   6.298 -29.319  1.00  0.00           C  
ATOM   3060  CG  ASP A 222      73.671   6.820 -30.611  1.00  0.00           C  
ATOM   3061  OD1 ASP A 222      72.996   7.819 -30.564  1.00  0.00           O  
ATOM   3062  OD2 ASP A 222      73.885   6.212 -31.633  1.00  0.00           O1-
ATOM   3063  H   ASP A 222      71.850   7.422 -28.596  1.00  0.00           H  
ATOM   3064  HA  ASP A 222      74.412   6.731 -27.221  1.00  0.00           H  
ATOM   3065 1HB  ASP A 222      75.371   6.282 -29.429  1.00  0.00           H  
ATOM   3066 2HB  ASP A 222      73.957   5.269 -29.165  1.00  0.00           H  
ATOM   3067  N   ASP A 223      73.525   9.541 -28.018  1.00  0.00           N  
ATOM   3068  CA  ASP A 223      73.858  10.944 -28.246  1.00  0.00           C  
ATOM   3069  C   ASP A 223      74.863  11.446 -27.216  1.00  0.00           C  
ATOM   3070  O   ASP A 223      74.608  11.397 -26.012  1.00  0.00           O  
ATOM   3071  CB  ASP A 223      72.598  11.811 -28.201  1.00  0.00           C  
ATOM   3072  CG  ASP A 223      72.868  13.270 -28.542  1.00  0.00           C  
ATOM   3073  OD1 ASP A 223      72.920  13.587 -29.706  1.00  0.00           O  
ATOM   3074  OD2 ASP A 223      73.022  14.053 -27.635  1.00  0.00           O1-
ATOM   3075  H   ASP A 223      72.619   9.296 -27.644  1.00  0.00           H  
ATOM   3076  HA  ASP A 223      74.309  11.037 -29.235  1.00  0.00           H  
ATOM   3077 1HB  ASP A 223      71.861  11.419 -28.902  1.00  0.00           H  
ATOM   3078 2HB  ASP A 223      72.158  11.761 -27.203  1.00  0.00           H  
ATOM   3079  N   PRO A 224      76.060  11.961 -27.521  1.00  0.00           N  
ATOM   3080  CA  PRO A 224      77.096  12.101 -26.502  1.00  0.00           C  
ATOM   3081  C   PRO A 224      76.750  13.203 -25.493  1.00  0.00           C  
ATOM   3082  O   PRO A 224      77.049  13.087 -24.304  1.00  0.00           O  
ATOM   3083  CB  PRO A 224      78.338  12.456 -27.326  1.00  0.00           C  
ATOM   3084  CG  PRO A 224      78.048  11.905 -28.679  1.00  0.00           C  
ATOM   3085  CD  PRO A 224      76.567  12.106 -28.857  1.00  0.00           C  
ATOM   3086  HA  PRO A 224      77.228  11.138 -25.986  1.00  0.00           H  
ATOM   3087 1HB  PRO A 224      78.485  13.547 -27.332  1.00  0.00           H  
ATOM   3088 2HB  PRO A 224      79.234  12.014 -26.866  1.00  0.00           H  
ATOM   3089 1HG  PRO A 224      78.642  12.432 -29.441  1.00  0.00           H  
ATOM   3090 2HG  PRO A 224      78.339  10.845 -28.728  1.00  0.00           H  
ATOM   3091 1HD  PRO A 224      76.379  13.110 -29.264  1.00  0.00           H  
ATOM   3092 2HD  PRO A 224      76.169  11.334 -29.533  1.00  0.00           H  
ATOM   3093  N   ASP A 225      76.121  14.261 -25.992  1.00  0.00           N  
ATOM   3094  CA  ASP A 225      75.592  15.347 -25.174  1.00  0.00           C  
ATOM   3095  C   ASP A 225      74.623  14.822 -24.123  1.00  0.00           C  
ATOM   3096  O   ASP A 225      74.706  15.188 -22.950  1.00  0.00           O  
ATOM   3097  CB  ASP A 225      74.890  16.386 -26.051  1.00  0.00           C  
ATOM   3098  CG  ASP A 225      75.861  17.211 -26.885  1.00  0.00           C  
ATOM   3099  OD1 ASP A 225      77.031  17.194 -26.587  1.00  0.00           O  
ATOM   3100  OD2 ASP A 225      75.422  17.850 -27.812  1.00  0.00           O1-
ATOM   3101  H   ASP A 225      75.995  14.333 -26.992  1.00  0.00           H  
ATOM   3102  HA  ASP A 225      76.423  15.829 -24.660  1.00  0.00           H  
ATOM   3103 1HB  ASP A 225      74.191  15.885 -26.722  1.00  0.00           H  
ATOM   3104 2HB  ASP A 225      74.310  17.062 -25.420  1.00  0.00           H  
ATOM   3105  N   SER A 226      73.703  13.962 -24.550  1.00  0.00           N  
ATOM   3106  CA  SER A 226      72.715  13.387 -23.646  1.00  0.00           C  
ATOM   3107  C   SER A 226      73.377  12.503 -22.597  1.00  0.00           C  
ATOM   3108  O   SER A 226      73.000  12.526 -21.425  1.00  0.00           O  
ATOM   3109  CB  SER A 226      71.698  12.580 -24.430  1.00  0.00           C  
ATOM   3110  OG  SER A 226      72.300  11.477 -25.047  1.00  0.00           O  
ATOM   3111  H   SER A 226      73.688  13.703 -25.526  1.00  0.00           H  
ATOM   3112  HA  SER A 226      72.199  14.200 -23.134  1.00  0.00           H  
ATOM   3113 1HB  SER A 226      70.908  12.240 -23.759  1.00  0.00           H  
ATOM   3114 2HB  SER A 226      71.235  13.215 -25.185  1.00  0.00           H  
ATOM   3115  HG  SER A 226      71.599  11.021 -25.520  1.00  0.00           H  
ATOM   3116  N   LEU A 227      74.365  11.726 -23.024  1.00  0.00           N  
ATOM   3117  CA  LEU A 227      75.082  10.832 -22.120  1.00  0.00           C  
ATOM   3118  C   LEU A 227      75.853  11.618 -21.067  1.00  0.00           C  
ATOM   3119  O   LEU A 227      75.884  11.240 -19.896  1.00  0.00           O  
ATOM   3120  CB  LEU A 227      76.048   9.941 -22.911  1.00  0.00           C  
ATOM   3121  CG  LEU A 227      75.393   8.889 -23.816  1.00  0.00           C  
ATOM   3122  CD1 LEU A 227      76.461   8.213 -24.664  1.00  0.00           C  
ATOM   3123  CD2 LEU A 227      74.649   7.875 -22.959  1.00  0.00           C  
ATOM   3124  H   LEU A 227      74.627  11.753 -23.998  1.00  0.00           H  
ATOM   3125  HA  LEU A 227      74.355  10.198 -21.612  1.00  0.00           H  
ATOM   3126 1HB  LEU A 227      76.672  10.577 -23.539  1.00  0.00           H  
ATOM   3127 2HB  LEU A 227      76.694   9.418 -22.207  1.00  0.00           H  
ATOM   3128  HG  LEU A 227      74.691   9.377 -24.492  1.00  0.00           H  
ATOM   3129 1HD1 LEU A 227      75.996   7.465 -25.306  1.00  0.00           H  
ATOM   3130 2HD1 LEU A 227      76.964   8.957 -25.279  1.00  0.00           H  
ATOM   3131 3HD1 LEU A 227      77.189   7.727 -24.013  1.00  0.00           H  
ATOM   3132 1HD2 LEU A 227      74.184   7.127 -23.602  1.00  0.00           H  
ATOM   3133 2HD2 LEU A 227      75.351   7.385 -22.283  1.00  0.00           H  
ATOM   3134 3HD2 LEU A 227      73.881   8.383 -22.377  1.00  0.00           H  
ATOM   3135  N   LEU A 228      76.475  12.713 -21.491  1.00  0.00           N  
ATOM   3136  CA  LEU A 228      77.247  13.554 -20.583  1.00  0.00           C  
ATOM   3137  C   LEU A 228      76.353  14.196 -19.531  1.00  0.00           C  
ATOM   3138  O   LEU A 228      76.719  14.281 -18.359  1.00  0.00           O  
ATOM   3139  CB  LEU A 228      77.985  14.645 -21.370  1.00  0.00           C  
ATOM   3140  CG  LEU A 228      78.924  15.537 -20.549  1.00  0.00           C  
ATOM   3141  CD1 LEU A 228      80.025  16.081 -21.450  1.00  0.00           C  
ATOM   3142  CD2 LEU A 228      78.125  16.668 -19.917  1.00  0.00           C  
ATOM   3143  H   LEU A 228      76.410  12.970 -22.465  1.00  0.00           H  
ATOM   3144  HA  LEU A 228      77.983  12.930 -20.076  1.00  0.00           H  
ATOM   3145 1HB  LEU A 228      78.578  14.169 -22.150  1.00  0.00           H  
ATOM   3146 2HB  LEU A 228      77.247  15.290 -21.847  1.00  0.00           H  
ATOM   3147  HG  LEU A 228      79.397  14.946 -19.765  1.00  0.00           H  
ATOM   3148 1HD1 LEU A 228      80.691  16.716 -20.866  1.00  0.00           H  
ATOM   3149 2HD1 LEU A 228      80.592  15.252 -21.872  1.00  0.00           H  
ATOM   3150 3HD1 LEU A 228      79.580  16.666 -22.255  1.00  0.00           H  
ATOM   3151 1HD2 LEU A 228      78.792  17.303 -19.333  1.00  0.00           H  
ATOM   3152 2HD2 LEU A 228      77.654  17.263 -20.700  1.00  0.00           H  
ATOM   3153 3HD2 LEU A 228      77.358  16.251 -19.266  1.00  0.00           H  
ATOM   3154  N   LYS A 229      75.178  14.647 -19.956  1.00  0.00           N  
ATOM   3155  CA  LYS A 229      74.229  15.282 -19.049  1.00  0.00           C  
ATOM   3156  C   LYS A 229      73.726  14.298 -18.000  1.00  0.00           C  
ATOM   3157  O   LYS A 229      73.585  14.645 -16.827  1.00  0.00           O  
ATOM   3158  CB  LYS A 229      73.049  15.866 -19.830  1.00  0.00           C  
ATOM   3159  CG  LYS A 229      73.395  17.086 -20.671  1.00  0.00           C  
ATOM   3160  CD  LYS A 229      72.180  17.596 -21.432  1.00  0.00           C  
ATOM   3161  CE  LYS A 229      72.527  18.810 -22.282  1.00  0.00           C  
ATOM   3162  NZ  LYS A 229      71.355  19.296 -23.062  1.00  0.00           N1+
ATOM   3163  H   LYS A 229      74.936  14.548 -20.931  1.00  0.00           H  
ATOM   3164  HA  LYS A 229      74.737  16.094 -18.528  1.00  0.00           H  
ATOM   3165 1HB  LYS A 229      72.643  15.104 -20.496  1.00  0.00           H  
ATOM   3166 2HB  LYS A 229      72.259  16.150 -19.136  1.00  0.00           H  
ATOM   3167 1HG  LYS A 229      73.768  17.881 -20.023  1.00  0.00           H  
ATOM   3168 2HG  LYS A 229      74.177  16.827 -21.385  1.00  0.00           H  
ATOM   3169 1HD  LYS A 229      71.799  16.806 -22.081  1.00  0.00           H  
ATOM   3170 2HD  LYS A 229      71.397  17.870 -20.725  1.00  0.00           H  
ATOM   3171 1HE  LYS A 229      72.879  19.615 -21.638  1.00  0.00           H  
ATOM   3172 2HE  LYS A 229      73.327  18.552 -22.976  1.00  0.00           H  
ATOM   3173 1HZ  LYS A 229      71.627  20.100 -23.610  1.00  0.00           H  
ATOM   3174 2HZ  LYS A 229      71.031  18.562 -23.676  1.00  0.00           H  
ATOM   3175 3HZ  LYS A 229      70.613  19.556 -22.428  1.00  0.00           H  
ATOM   3176  N   LEU A 230      73.458  13.070 -18.428  1.00  0.00           N  
ATOM   3177  CA  LEU A 230      72.971  12.033 -17.525  1.00  0.00           C  
ATOM   3178  C   LEU A 230      74.017  11.682 -16.474  1.00  0.00           C  
ATOM   3179  O   LEU A 230      73.693  11.488 -15.303  1.00  0.00           O  
ATOM   3180  CB  LEU A 230      72.592  10.776 -18.316  1.00  0.00           C  
ATOM   3181  CG  LEU A 230      71.357  10.905 -19.218  1.00  0.00           C  
ATOM   3182  CD1 LEU A 230      71.214   9.650 -20.068  1.00  0.00           C  
ATOM   3183  CD2 LEU A 230      70.121  11.128 -18.359  1.00  0.00           C  
ATOM   3184  H   LEU A 230      73.594  12.848 -19.403  1.00  0.00           H  
ATOM   3185  HA  LEU A 230      72.084  12.409 -17.015  1.00  0.00           H  
ATOM   3186 1HB  LEU A 230      73.433  10.495 -18.947  1.00  0.00           H  
ATOM   3187 2HB  LEU A 230      72.404   9.965 -17.613  1.00  0.00           H  
ATOM   3188  HG  LEU A 230      71.486  11.752 -19.894  1.00  0.00           H  
ATOM   3189 1HD1 LEU A 230      70.337   9.742 -20.709  1.00  0.00           H  
ATOM   3190 2HD1 LEU A 230      72.102   9.525 -20.686  1.00  0.00           H  
ATOM   3191 3HD1 LEU A 230      71.099   8.782 -19.418  1.00  0.00           H  
ATOM   3192 1HD2 LEU A 230      69.244  11.222 -19.000  1.00  0.00           H  
ATOM   3193 2HD2 LEU A 230      69.990  10.282 -17.685  1.00  0.00           H  
ATOM   3194 3HD2 LEU A 230      70.243  12.041 -17.776  1.00  0.00           H  
ATOM   3195  N   VAL A 231      75.273  11.603 -16.900  1.00  0.00           N  
ATOM   3196  CA  VAL A 231      76.367  11.275 -15.995  1.00  0.00           C  
ATOM   3197  C   VAL A 231      76.555  12.359 -14.942  1.00  0.00           C  
ATOM   3198  O   VAL A 231      76.794  12.065 -13.771  1.00  0.00           O  
ATOM   3199  CB  VAL A 231      77.678  11.098 -16.785  1.00  0.00           C  
ATOM   3200  CG1 VAL A 231      78.856  10.944 -15.835  1.00  0.00           C  
ATOM   3201  CG2 VAL A 231      77.569   9.895 -17.708  1.00  0.00           C  
ATOM   3202  H   VAL A 231      75.473  11.775 -17.874  1.00  0.00           H  
ATOM   3203  HA  VAL A 231      76.133  10.336 -15.492  1.00  0.00           H  
ATOM   3204  HB  VAL A 231      77.858  11.996 -17.377  1.00  0.00           H  
ATOM   3205 1HG1 VAL A 231      79.774  10.821 -16.410  1.00  0.00           H  
ATOM   3206 2HG1 VAL A 231      78.937  11.834 -15.209  1.00  0.00           H  
ATOM   3207 3HG1 VAL A 231      78.703  10.068 -15.204  1.00  0.00           H  
ATOM   3208 1HG2 VAL A 231      78.497   9.776 -18.263  1.00  0.00           H  
ATOM   3209 2HG2 VAL A 231      77.383   8.998 -17.115  1.00  0.00           H  
ATOM   3210 3HG2 VAL A 231      76.746  10.045 -18.405  1.00  0.00           H  
ATOM   3211  N   ARG A 232      76.446  13.614 -15.364  1.00  0.00           N  
ATOM   3212  CA  ARG A 232      76.602  14.744 -14.457  1.00  0.00           C  
ATOM   3213  C   ARG A 232      75.502  14.765 -13.404  1.00  0.00           C  
ATOM   3214  O   ARG A 232      75.755  15.042 -12.232  1.00  0.00           O  
ATOM   3215  CB  ARG A 232      76.587  16.056 -15.228  1.00  0.00           C  
ATOM   3216  CG  ARG A 232      76.826  17.298 -14.384  1.00  0.00           C  
ATOM   3217  CD  ARG A 232      76.832  18.532 -15.211  1.00  0.00           C  
ATOM   3218  NE  ARG A 232      77.938  18.547 -16.154  1.00  0.00           N  
ATOM   3219  CZ  ARG A 232      77.998  19.326 -17.252  1.00  0.00           C  
ATOM   3220  NH1 ARG A 232      77.009  20.147 -17.529  1.00  0.00           N1+
ATOM   3221  NH2 ARG A 232      79.049  19.267 -18.049  1.00  0.00           N  
ATOM   3222  H   ARG A 232      76.249  13.790 -16.339  1.00  0.00           H  
ATOM   3223  HA  ARG A 232      77.563  14.650 -13.950  1.00  0.00           H  
ATOM   3224 1HB  ARG A 232      77.352  16.031 -16.003  1.00  0.00           H  
ATOM   3225 2HB  ARG A 232      75.623  16.175 -15.724  1.00  0.00           H  
ATOM   3226 1HG  ARG A 232      76.037  17.388 -13.638  1.00  0.00           H  
ATOM   3227 2HG  ARG A 232      77.791  17.216 -13.883  1.00  0.00           H  
ATOM   3228 1HD  ARG A 232      75.902  18.596 -15.775  1.00  0.00           H  
ATOM   3229 2HD  ARG A 232      76.924  19.403 -14.563  1.00  0.00           H  
ATOM   3230  HE  ARG A 232      78.718  17.928 -15.974  1.00  0.00           H  
ATOM   3231 1HH1 ARG A 232      76.204  20.193 -16.919  1.00  0.00           H  
ATOM   3232 2HH1 ARG A 232      77.053  20.732 -18.350  1.00  0.00           H  
ATOM   3233 1HH2 ARG A 232      79.810  18.635 -17.836  1.00  0.00           H  
ATOM   3234 2HH2 ARG A 232      79.096  19.851 -18.870  1.00  0.00           H  
ATOM   3235  N   ARG A 233      74.278  14.468 -13.832  1.00  0.00           N  
ATOM   3236  CA  ARG A 233      73.135  14.452 -12.927  1.00  0.00           C  
ATOM   3237  C   ARG A 233      73.279  13.357 -11.877  1.00  0.00           C  
ATOM   3238  O   ARG A 233      72.964  13.563 -10.705  1.00  0.00           O  
ATOM   3239  CB  ARG A 233      71.842  14.239 -13.702  1.00  0.00           C  
ATOM   3240  CG  ARG A 233      71.411  15.417 -14.561  1.00  0.00           C  
ATOM   3241  CD  ARG A 233      70.175  15.115 -15.327  1.00  0.00           C  
ATOM   3242  NE  ARG A 233      69.759  16.239 -16.149  1.00  0.00           N  
ATOM   3243  CZ  ARG A 233      68.754  16.200 -17.047  1.00  0.00           C  
ATOM   3244  NH1 ARG A 233      68.075  15.089 -17.224  1.00  0.00           N1+
ATOM   3245  NH2 ARG A 233      68.452  17.278 -17.749  1.00  0.00           N  
ATOM   3246  H   ARG A 233      74.137  14.250 -14.807  1.00  0.00           H  
ATOM   3247  HA  ARG A 233      73.081  15.414 -12.419  1.00  0.00           H  
ATOM   3248 1HB  ARG A 233      71.948  13.376 -14.356  1.00  0.00           H  
ATOM   3249 2HB  ARG A 233      71.031  14.025 -13.005  1.00  0.00           H  
ATOM   3250 1HG  ARG A 233      71.217  16.280 -13.923  1.00  0.00           H  
ATOM   3251 2HG  ARG A 233      72.204  15.661 -15.270  1.00  0.00           H  
ATOM   3252 1HD  ARG A 233      70.352  14.261 -15.981  1.00  0.00           H  
ATOM   3253 2HD  ARG A 233      69.366  14.880 -14.635  1.00  0.00           H  
ATOM   3254  HE  ARG A 233      70.258  17.111 -16.042  1.00  0.00           H  
ATOM   3255 1HH1 ARG A 233      68.306  14.264 -16.688  1.00  0.00           H  
ATOM   3256 2HH1 ARG A 233      67.322  15.059 -17.897  1.00  0.00           H  
ATOM   3257 1HH2 ARG A 233      68.974  18.133 -17.612  1.00  0.00           H  
ATOM   3258 2HH2 ARG A 233      67.699  17.248 -18.420  1.00  0.00           H  
ATOM   3259  N   ALA A 234      73.756  12.194 -12.306  1.00  0.00           N  
ATOM   3260  CA  ALA A 234      73.944  11.063 -11.402  1.00  0.00           C  
ATOM   3261  C   ALA A 234      75.001  11.368 -10.350  1.00  0.00           C  
ATOM   3262  O   ALA A 234      74.842  11.024  -9.178  1.00  0.00           O  
ATOM   3263  CB  ALA A 234      74.323   9.815 -12.187  1.00  0.00           C  
ATOM   3264  H   ALA A 234      73.995  12.089 -13.281  1.00  0.00           H  
ATOM   3265  HA  ALA A 234      73.000  10.882 -10.886  1.00  0.00           H  
ATOM   3266 1HB  ALA A 234      74.460   8.980 -11.499  1.00  0.00           H  
ATOM   3267 2HB  ALA A 234      73.530   9.576 -12.896  1.00  0.00           H  
ATOM   3268 3HB  ALA A 234      75.251   9.995 -12.729  1.00  0.00           H  
ATOM   3269  N   ALA A 235      76.080  12.016 -10.774  1.00  0.00           N  
ATOM   3270  CA  ALA A 235      77.168  12.369  -9.869  1.00  0.00           C  
ATOM   3271  C   ALA A 235      76.704  13.367  -8.815  1.00  0.00           C  
ATOM   3272  O   ALA A 235      77.065  13.260  -7.642  1.00  0.00           O  
ATOM   3273  CB  ALA A 235      78.347  12.933 -10.649  1.00  0.00           C  
ATOM   3274  H   ALA A 235      76.149  12.271 -11.749  1.00  0.00           H  
ATOM   3275  HA  ALA A 235      77.487  11.462  -9.354  1.00  0.00           H  
ATOM   3276 1HB  ALA A 235      79.150  13.190  -9.960  1.00  0.00           H  
ATOM   3277 2HB  ALA A 235      78.703  12.185 -11.358  1.00  0.00           H  
ATOM   3278 3HB  ALA A 235      78.031  13.823 -11.190  1.00  0.00           H  
ATOM   3279  N   GLU A 236      75.902  14.338  -9.239  1.00  0.00           N  
ATOM   3280  CA  GLU A 236      75.388  15.356  -8.332  1.00  0.00           C  
ATOM   3281  C   GLU A 236      74.470  14.747  -7.281  1.00  0.00           C  
ATOM   3282  O   GLU A 236      74.519  15.119  -6.108  1.00  0.00           O  
ATOM   3283  CB  GLU A 236      74.638  16.437  -9.114  1.00  0.00           C  
ATOM   3284  CG  GLU A 236      75.527  17.318  -9.980  1.00  0.00           C  
ATOM   3285  CD  GLU A 236      74.749  18.320 -10.788  1.00  0.00           C  
ATOM   3286  OE1 GLU A 236      73.543  18.260 -10.769  1.00  0.00           O  
ATOM   3287  OE2 GLU A 236      75.362  19.145 -11.423  1.00  0.00           O1-
ATOM   3288  H   GLU A 236      75.642  14.371 -10.215  1.00  0.00           H  
ATOM   3289  HA  GLU A 236      76.231  15.819  -7.818  1.00  0.00           H  
ATOM   3290 1HB  GLU A 236      73.897  15.969  -9.763  1.00  0.00           H  
ATOM   3291 2HB  GLU A 236      74.101  17.084  -8.419  1.00  0.00           H  
ATOM   3292 1HG  GLU A 236      76.227  17.853  -9.337  1.00  0.00           H  
ATOM   3293 2HG  GLU A 236      76.103  16.685 -10.652  1.00  0.00           H  
ATOM   3294  N   ALA A 237      73.631  13.809  -7.709  1.00  0.00           N  
ATOM   3295  CA  ALA A 237      72.698  13.145  -6.805  1.00  0.00           C  
ATOM   3296  C   ALA A 237      73.437  12.326  -5.755  1.00  0.00           C  
ATOM   3297  O   ALA A 237      73.060  12.316  -4.584  1.00  0.00           O  
ATOM   3298  CB  ALA A 237      71.741  12.259  -7.590  1.00  0.00           C  
ATOM   3299  H   ALA A 237      73.641  13.549  -8.685  1.00  0.00           H  
ATOM   3300  HA  ALA A 237      72.124  13.913  -6.287  1.00  0.00           H  
ATOM   3301 1HB  ALA A 237      71.051  11.770  -6.901  1.00  0.00           H  
ATOM   3302 2HB  ALA A 237      71.177  12.869  -8.297  1.00  0.00           H  
ATOM   3303 3HB  ALA A 237      72.307  11.504  -8.133  1.00  0.00           H  
ATOM   3304  N   VAL A 238      74.492  11.639  -6.182  1.00  0.00           N  
ATOM   3305  CA  VAL A 238      75.287  10.815  -5.279  1.00  0.00           C  
ATOM   3306  C   VAL A 238      75.982  11.667  -4.225  1.00  0.00           C  
ATOM   3307  O   VAL A 238      76.046  11.293  -3.054  1.00  0.00           O  
ATOM   3308  CB  VAL A 238      76.342  10.019  -6.070  1.00  0.00           C  
ATOM   3309  CG1 VAL A 238      77.294   9.307  -5.121  1.00  0.00           C  
ATOM   3310  CG2 VAL A 238      75.656   9.024  -6.993  1.00  0.00           C  
ATOM   3311  H   VAL A 238      74.749  11.689  -7.157  1.00  0.00           H  
ATOM   3312  HA  VAL A 238      74.621  10.111  -4.777  1.00  0.00           H  
ATOM   3313  HB  VAL A 238      76.938  10.714  -6.662  1.00  0.00           H  
ATOM   3314 1HG1 VAL A 238      78.033   8.750  -5.697  1.00  0.00           H  
ATOM   3315 2HG1 VAL A 238      77.801  10.041  -4.495  1.00  0.00           H  
ATOM   3316 3HG1 VAL A 238      76.731   8.618  -4.491  1.00  0.00           H  
ATOM   3317 1HG2 VAL A 238      76.407   8.466  -7.550  1.00  0.00           H  
ATOM   3318 2HG2 VAL A 238      75.054   8.334  -6.402  1.00  0.00           H  
ATOM   3319 3HG2 VAL A 238      75.010   9.560  -7.691  1.00  0.00           H  
ATOM   3320  N   GLU A 239      76.504  12.814  -4.649  1.00  0.00           N  
ATOM   3321  CA  GLU A 239      77.198  13.721  -3.742  1.00  0.00           C  
ATOM   3322  C   GLU A 239      76.248  14.279  -2.689  1.00  0.00           C  
ATOM   3323  O   GLU A 239      76.606  14.396  -1.516  1.00  0.00           O  
ATOM   3324  CB  GLU A 239      77.839  14.870  -4.523  1.00  0.00           C  
ATOM   3325  CG  GLU A 239      78.653  15.832  -3.671  1.00  0.00           C  
ATOM   3326  CD  GLU A 239      79.340  16.896  -4.483  1.00  0.00           C  
ATOM   3327  OE1 GLU A 239      79.209  16.877  -5.684  1.00  0.00           O  
ATOM   3328  OE2 GLU A 239      79.996  17.728  -3.903  1.00  0.00           O1-
ATOM   3329  H   GLU A 239      76.417  13.062  -5.624  1.00  0.00           H  
ATOM   3330  HA  GLU A 239      77.984  13.165  -3.230  1.00  0.00           H  
ATOM   3331 1HB  GLU A 239      78.498  14.464  -5.292  1.00  0.00           H  
ATOM   3332 2HB  GLU A 239      77.062  15.445  -5.030  1.00  0.00           H  
ATOM   3333 1HG  GLU A 239      77.991  16.314  -2.951  1.00  0.00           H  
ATOM   3334 2HG  GLU A 239      79.399  15.268  -3.115  1.00  0.00           H  
ATOM   3335  N   ALA A 240      75.038  14.623  -3.114  1.00  0.00           N  
ATOM   3336  CA  ALA A 240      74.035  15.169  -2.209  1.00  0.00           C  
ATOM   3337  C   ALA A 240      73.623  14.144  -1.158  1.00  0.00           C  
ATOM   3338  O   ALA A 240      73.450  14.478   0.014  1.00  0.00           O  
ATOM   3339  CB  ALA A 240      72.818  15.644  -2.990  1.00  0.00           C  
ATOM   3340  H   ALA A 240      74.805  14.501  -4.090  1.00  0.00           H  
ATOM   3341  HA  ALA A 240      74.476  16.021  -1.690  1.00  0.00           H  
ATOM   3342 1HB  ALA A 240      72.079  16.050  -2.300  1.00  0.00           H  
ATOM   3343 2HB  ALA A 240      73.119  16.418  -3.696  1.00  0.00           H  
ATOM   3344 3HB  ALA A 240      72.385  14.806  -3.533  1.00  0.00           H  
ATOM   3345  N   LEU A 241      73.466  12.896  -1.586  1.00  0.00           N  
ATOM   3346  CA  LEU A 241      73.075  11.821  -0.684  1.00  0.00           C  
ATOM   3347  C   LEU A 241      74.147  11.566   0.367  1.00  0.00           C  
ATOM   3348  O   LEU A 241      73.841  11.343   1.539  1.00  0.00           O  
ATOM   3349  CB  LEU A 241      72.812  10.534  -1.476  1.00  0.00           C  
ATOM   3350  CG  LEU A 241      71.571  10.552  -2.379  1.00  0.00           C  
ATOM   3351  CD1 LEU A 241      71.542   9.289  -3.230  1.00  0.00           C  
ATOM   3352  CD2 LEU A 241      70.319  10.660  -1.521  1.00  0.00           C  
ATOM   3353  H   LEU A 241      73.623  12.687  -2.561  1.00  0.00           H  
ATOM   3354  HA  LEU A 241      72.157  12.113  -0.175  1.00  0.00           H  
ATOM   3355 1HB  LEU A 241      73.676  10.331  -2.108  1.00  0.00           H  
ATOM   3356 2HB  LEU A 241      72.699   9.710  -0.774  1.00  0.00           H  
ATOM   3357  HG  LEU A 241      71.623  11.407  -3.054  1.00  0.00           H  
ATOM   3358 1HD1 LEU A 241      70.662   9.302  -3.870  1.00  0.00           H  
ATOM   3359 2HD1 LEU A 241      72.440   9.247  -3.848  1.00  0.00           H  
ATOM   3360 3HD1 LEU A 241      71.506   8.415  -2.580  1.00  0.00           H  
ATOM   3361 1HD2 LEU A 241      69.438  10.674  -2.162  1.00  0.00           H  
ATOM   3362 2HD2 LEU A 241      70.266   9.806  -0.847  1.00  0.00           H  
ATOM   3363 3HD2 LEU A 241      70.357  11.581  -0.937  1.00  0.00           H  
ATOM   3364  N   VAL A 242      75.406  11.600  -0.058  1.00  0.00           N  
ATOM   3365  CA  VAL A 242      76.526  11.373   0.846  1.00  0.00           C  
ATOM   3366  C   VAL A 242      76.615  12.469   1.901  1.00  0.00           C  
ATOM   3367  O   VAL A 242      76.879  12.197   3.072  1.00  0.00           O  
ATOM   3368  CB  VAL A 242      77.847  11.317   0.056  1.00  0.00           C  
ATOM   3369  CG1 VAL A 242      79.035  11.270   1.006  1.00  0.00           C  
ATOM   3370  CG2 VAL A 242      77.847  10.108  -0.868  1.00  0.00           C  
ATOM   3371  H   VAL A 242      75.590  11.789  -1.032  1.00  0.00           H  
ATOM   3372  HA  VAL A 242      76.378  10.416   1.348  1.00  0.00           H  
ATOM   3373  HB  VAL A 242      77.944  12.227  -0.536  1.00  0.00           H  
ATOM   3374 1HG1 VAL A 242      79.959  11.231   0.429  1.00  0.00           H  
ATOM   3375 2HG1 VAL A 242      79.036  12.162   1.632  1.00  0.00           H  
ATOM   3376 3HG1 VAL A 242      78.963  10.383   1.635  1.00  0.00           H  
ATOM   3377 1HG2 VAL A 242      78.783  10.075  -1.425  1.00  0.00           H  
ATOM   3378 2HG2 VAL A 242      77.744   9.199  -0.277  1.00  0.00           H  
ATOM   3379 3HG2 VAL A 242      77.013  10.183  -1.567  1.00  0.00           H  
ATOM   3380  N   ARG A 243      76.393  13.709   1.478  1.00  0.00           N  
ATOM   3381  CA  ARG A 243      76.447  14.848   2.384  1.00  0.00           C  
ATOM   3382  C   ARG A 243      75.348  14.770   3.436  1.00  0.00           C  
ATOM   3383  O   ARG A 243      75.574  15.069   4.609  1.00  0.00           O  
ATOM   3384  CB  ARG A 243      76.312  16.153   1.612  1.00  0.00           C  
ATOM   3385  CG  ARG A 243      77.508  16.507   0.742  1.00  0.00           C  
ATOM   3386  CD  ARG A 243      77.277  17.759  -0.025  1.00  0.00           C  
ATOM   3387  NE  ARG A 243      77.176  18.918   0.847  1.00  0.00           N  
ATOM   3388  CZ  ARG A 243      76.713  20.124   0.465  1.00  0.00           C  
ATOM   3389  NH1 ARG A 243      76.313  20.312  -0.772  1.00  0.00           N1+
ATOM   3390  NH2 ARG A 243      76.661  21.117   1.335  1.00  0.00           N  
ATOM   3391  H   ARG A 243      76.181  13.865   0.503  1.00  0.00           H  
ATOM   3392  HA  ARG A 243      77.413  14.842   2.892  1.00  0.00           H  
ATOM   3393 1HB  ARG A 243      75.437  16.104   0.966  1.00  0.00           H  
ATOM   3394 2HB  ARG A 243      76.157  16.976   2.310  1.00  0.00           H  
ATOM   3395 1HG  ARG A 243      78.386  16.648   1.371  1.00  0.00           H  
ATOM   3396 2HG  ARG A 243      77.694  15.700   0.033  1.00  0.00           H  
ATOM   3397 1HD  ARG A 243      78.105  17.920  -0.713  1.00  0.00           H  
ATOM   3398 2HD  ARG A 243      76.348  17.674  -0.588  1.00  0.00           H  
ATOM   3399  HE  ARG A 243      77.476  18.811   1.806  1.00  0.00           H  
ATOM   3400 1HH1 ARG A 243      76.352  19.552  -1.438  1.00  0.00           H  
ATOM   3401 2HH1 ARG A 243      75.965  21.216  -1.058  1.00  0.00           H  
ATOM   3402 1HH2 ARG A 243      76.970  20.972   2.287  1.00  0.00           H  
ATOM   3403 2HH2 ARG A 243      76.314  22.021   1.049  1.00  0.00           H  
ATOM   3404  N   GLU A 244      74.156  14.364   3.010  1.00  0.00           N  
ATOM   3405  CA  GLU A 244      73.019  14.243   3.914  1.00  0.00           C  
ATOM   3406  C   GLU A 244      73.261  13.166   4.964  1.00  0.00           C  
ATOM   3407  O   GLU A 244      72.928  13.343   6.136  1.00  0.00           O  
ATOM   3408  CB  GLU A 244      71.744  13.927   3.127  1.00  0.00           C  
ATOM   3409  CG  GLU A 244      71.238  15.072   2.262  1.00  0.00           C  
ATOM   3410  CD  GLU A 244      70.029  14.701   1.450  1.00  0.00           C  
ATOM   3411  OE1 GLU A 244      69.655  13.553   1.466  1.00  0.00           O  
ATOM   3412  OE2 GLU A 244      69.477  15.568   0.814  1.00  0.00           O1-
ATOM   3413  H   GLU A 244      74.034  14.132   2.035  1.00  0.00           H  
ATOM   3414  HA  GLU A 244      72.884  15.195   4.428  1.00  0.00           H  
ATOM   3415 1HB  GLU A 244      71.921  13.069   2.478  1.00  0.00           H  
ATOM   3416 2HB  GLU A 244      70.948  13.654   3.820  1.00  0.00           H  
ATOM   3417 1HG  GLU A 244      70.986  15.915   2.905  1.00  0.00           H  
ATOM   3418 2HG  GLU A 244      72.037  15.387   1.592  1.00  0.00           H  
ATOM   3419  N   LEU A 245      73.841  12.052   4.536  1.00  0.00           N  
ATOM   3420  CA  LEU A 245      74.129  10.943   5.438  1.00  0.00           C  
ATOM   3421  C   LEU A 245      75.155  11.340   6.491  1.00  0.00           C  
ATOM   3422  O   LEU A 245      75.027  10.982   7.662  1.00  0.00           O  
ATOM   3423  CB  LEU A 245      74.644   9.735   4.646  1.00  0.00           C  
ATOM   3424  CG  LEU A 245      74.951   8.478   5.471  1.00  0.00           C  
ATOM   3425  CD1 LEU A 245      73.689   8.021   6.187  1.00  0.00           C  
ATOM   3426  CD2 LEU A 245      75.488   7.388   4.556  1.00  0.00           C  
ATOM   3427  H   LEU A 245      74.090  11.969   3.562  1.00  0.00           H  
ATOM   3428  HA  LEU A 245      73.208  10.662   5.946  1.00  0.00           H  
ATOM   3429 1HB  LEU A 245      73.898   9.466   3.899  1.00  0.00           H  
ATOM   3430 2HB  LEU A 245      75.560  10.023   4.128  1.00  0.00           H  
ATOM   3431  HG  LEU A 245      75.698   8.716   6.229  1.00  0.00           H  
ATOM   3432 1HD1 LEU A 245      73.907   7.128   6.774  1.00  0.00           H  
ATOM   3433 2HD1 LEU A 245      73.337   8.812   6.850  1.00  0.00           H  
ATOM   3434 3HD1 LEU A 245      72.917   7.791   5.454  1.00  0.00           H  
ATOM   3435 1HD2 LEU A 245      75.707   6.496   5.144  1.00  0.00           H  
ATOM   3436 2HD2 LEU A 245      74.742   7.150   3.798  1.00  0.00           H  
ATOM   3437 3HD2 LEU A 245      76.401   7.736   4.071  1.00  0.00           H  
ATOM   3438  N   ALA A 246      76.172  12.083   6.068  1.00  0.00           N  
ATOM   3439  CA  ALA A 246      77.223  12.533   6.973  1.00  0.00           C  
ATOM   3440  C   ALA A 246      76.646  13.345   8.126  1.00  0.00           C  
ATOM   3441  O   ALA A 246      77.088  13.220   9.267  1.00  0.00           O  
ATOM   3442  CB  ALA A 246      78.260  13.351   6.216  1.00  0.00           C  
ATOM   3443  H   ALA A 246      76.219  12.344   5.093  1.00  0.00           H  
ATOM   3444  HA  ALA A 246      77.707  11.651   7.394  1.00  0.00           H  
ATOM   3445 1HB  ALA A 246      79.037  13.678   6.905  1.00  0.00           H  
ATOM   3446 2HB  ALA A 246      78.704  12.738   5.433  1.00  0.00           H  
ATOM   3447 3HB  ALA A 246      77.780  14.221   5.769  1.00  0.00           H  
ATOM   3448  N   ARG A 247      75.654  14.180   7.815  1.00  0.00           N  
ATOM   3449  CA  ARG A 247      74.980  15.010   8.816  1.00  0.00           C  
ATOM   3450  C   ARG A 247      74.307  14.193   9.923  1.00  0.00           C  
ATOM   3451  O   ARG A 247      74.233  14.629  11.072  1.00  0.00           O  
ATOM   3452  CB  ARG A 247      73.933  15.887   8.147  1.00  0.00           C  
ATOM   3453  CG  ARG A 247      74.495  17.008   7.286  1.00  0.00           C  
ATOM   3454  CD  ARG A 247      73.414  17.787   6.627  1.00  0.00           C  
ATOM   3455  NE  ARG A 247      73.947  18.860   5.802  1.00  0.00           N  
ATOM   3456  CZ  ARG A 247      73.207  19.631   4.981  1.00  0.00           C  
ATOM   3457  NH1 ARG A 247      71.911  19.437   4.886  1.00  0.00           N1+
ATOM   3458  NH2 ARG A 247      73.786  20.584   4.272  1.00  0.00           N  
ATOM   3459  H   ARG A 247      75.351  14.247   6.854  1.00  0.00           H  
ATOM   3460  HA  ARG A 247      75.723  15.653   9.289  1.00  0.00           H  
ATOM   3461 1HB  ARG A 247      73.295  15.273   7.513  1.00  0.00           H  
ATOM   3462 2HB  ARG A 247      73.299  16.341   8.908  1.00  0.00           H  
ATOM   3463 1HG  ARG A 247      75.076  17.689   7.909  1.00  0.00           H  
ATOM   3464 2HG  ARG A 247      75.135  16.587   6.512  1.00  0.00           H  
ATOM   3465 1HD  ARG A 247      72.827  17.126   5.989  1.00  0.00           H  
ATOM   3466 2HD  ARG A 247      72.768  18.228   7.385  1.00  0.00           H  
ATOM   3467  HE  ARG A 247      74.940  19.041   5.849  1.00  0.00           H  
ATOM   3468 1HH1 ARG A 247      71.469  18.709   5.428  1.00  0.00           H  
ATOM   3469 2HH1 ARG A 247      71.357  20.015   4.271  1.00  0.00           H  
ATOM   3470 1HH2 ARG A 247      74.783  20.735   4.346  1.00  0.00           H  
ATOM   3471 2HH2 ARG A 247      73.232  21.163   3.657  1.00  0.00           H  
ATOM   3472  N   LYS A 248      73.816  13.010   9.574  1.00  0.00           N  
ATOM   3473  CA  LYS A 248      73.010  12.201  10.488  1.00  0.00           C  
ATOM   3474  C   LYS A 248      73.856  11.478  11.524  1.00  0.00           C  
ATOM   3475  O   LYS A 248      75.070  11.343  11.364  1.00  0.00           O  
ATOM   3476  CB  LYS A 248      72.178  11.186   9.705  1.00  0.00           C  
ATOM   3477  CG  LYS A 248      71.117  11.804   8.803  1.00  0.00           C  
ATOM   3478  CD  LYS A 248      70.316  10.733   8.077  1.00  0.00           C  
ATOM   3479  CE  LYS A 248      69.254  11.348   7.179  1.00  0.00           C  
ATOM   3480  NZ  LYS A 248      68.473  10.313   6.450  1.00  0.00           N1+
ATOM   3481  H   LYS A 248      74.004  12.654   8.647  1.00  0.00           H  
ATOM   3482  HA  LYS A 248      72.333  12.863  11.031  1.00  0.00           H  
ATOM   3483 1HB  LYS A 248      72.836  10.579   9.080  1.00  0.00           H  
ATOM   3484 2HB  LYS A 248      71.676  10.512  10.400  1.00  0.00           H  
ATOM   3485 1HG  LYS A 248      70.436  12.409   9.405  1.00  0.00           H  
ATOM   3486 2HG  LYS A 248      71.596  12.450   8.068  1.00  0.00           H  
ATOM   3487 1HD  LYS A 248      70.988  10.125   7.469  1.00  0.00           H  
ATOM   3488 2HD  LYS A 248      69.830  10.085   8.806  1.00  0.00           H  
ATOM   3489 1HE  LYS A 248      68.571  11.946   7.780  1.00  0.00           H  
ATOM   3490 2HE  LYS A 248      69.730  12.005   6.450  1.00  0.00           H  
ATOM   3491 1HZ  LYS A 248      67.782  10.761   5.866  1.00  0.00           H  
ATOM   3492 2HZ  LYS A 248      69.096   9.764   5.873  1.00  0.00           H  
ATOM   3493 3HZ  LYS A 248      68.011   9.709   7.114  1.00  0.00           H  
ATOM   3494  N   ASP A 249      73.210  11.012  12.592  1.00  0.00           N  
ATOM   3495  CA  ASP A 249      73.889  10.158  13.556  1.00  0.00           C  
ATOM   3496  C   ASP A 249      73.981   8.746  13.007  1.00  0.00           C  
ATOM   3497  O   ASP A 249      73.048   7.955  13.144  1.00  0.00           O  
ATOM   3498  CB  ASP A 249      73.156  10.152  14.898  1.00  0.00           C  
ATOM   3499  CG  ASP A 249      73.875   9.335  15.964  1.00  0.00           C  
ATOM   3500  OD1 ASP A 249      74.836   8.681  15.633  1.00  0.00           O  
ATOM   3501  OD2 ASP A 249      73.455   9.370  17.095  1.00  0.00           O1-
ATOM   3502  H   ASP A 249      72.239  11.259  12.726  1.00  0.00           H  
ATOM   3503  HA  ASP A 249      74.897  10.545  13.710  1.00  0.00           H  
ATOM   3504 1HB  ASP A 249      73.047  11.176  15.259  1.00  0.00           H  
ATOM   3505 2HB  ASP A 249      72.153   9.746  14.765  1.00  0.00           H  
ATOM   3506  N   VAL A 250      75.116   8.454  12.388  1.00  0.00           N  
ATOM   3507  CA  VAL A 250      75.417   7.129  11.872  1.00  0.00           C  
ATOM   3508  C   VAL A 250      76.857   6.776  12.212  1.00  0.00           C  
ATOM   3509  O   VAL A 250      77.684   7.658  12.442  1.00  0.00           O  
ATOM   3510  CB  VAL A 250      75.210   7.075  10.347  1.00  0.00           C  
ATOM   3511  CG1 VAL A 250      75.575   5.699   9.809  1.00  0.00           C  
ATOM   3512  CG2 VAL A 250      73.769   7.423  10.008  1.00  0.00           C  
ATOM   3513  H   VAL A 250      75.809   9.178  12.265  1.00  0.00           H  
ATOM   3514  HA  VAL A 250      74.741   6.413  12.343  1.00  0.00           H  
ATOM   3515  HB  VAL A 250      75.879   7.794   9.872  1.00  0.00           H  
ATOM   3516 1HG1 VAL A 250      75.422   5.679   8.728  1.00  0.00           H  
ATOM   3517 2HG1 VAL A 250      76.620   5.487  10.031  1.00  0.00           H  
ATOM   3518 3HG1 VAL A 250      74.942   4.946  10.277  1.00  0.00           H  
ATOM   3519 1HG2 VAL A 250      73.630   7.383   8.928  1.00  0.00           H  
ATOM   3520 2HG2 VAL A 250      73.100   6.707  10.487  1.00  0.00           H  
ATOM   3521 3HG2 VAL A 250      73.543   8.427  10.366  1.00  0.00           H  
ATOM   3522  N   PRO A 251      77.160   5.490  12.245  1.00  0.00           N  
ATOM   3523  CA  PRO A 251      78.490   5.046  12.634  1.00  0.00           C  
ATOM   3524  C   PRO A 251      79.500   5.442  11.565  1.00  0.00           C  
ATOM   3525  O   PRO A 251      79.246   5.292  10.370  1.00  0.00           O  
ATOM   3526  CB  PRO A 251      78.338   3.526  12.740  1.00  0.00           C  
ATOM   3527  CG  PRO A 251      76.869   3.315  12.888  1.00  0.00           C  
ATOM   3528  CD  PRO A 251      76.249   4.415  12.069  1.00  0.00           C  
ATOM   3529  HA  PRO A 251      78.748   5.485  13.608  1.00  0.00           H  
ATOM   3530 1HB  PRO A 251      78.751   3.042  11.842  1.00  0.00           H  
ATOM   3531 2HB  PRO A 251      78.912   3.150  13.599  1.00  0.00           H  
ATOM   3532 1HG  PRO A 251      76.591   2.312  12.529  1.00  0.00           H  
ATOM   3533 2HG  PRO A 251      76.584   3.363  13.949  1.00  0.00           H  
ATOM   3534 1HD  PRO A 251      76.171   4.094  11.020  1.00  0.00           H  
ATOM   3535 2HD  PRO A 251      75.255   4.658  12.474  1.00  0.00           H  
ATOM   3536  N   GLU A 252      80.718   5.968  11.674  1.00  0.00           N  
ATOM   3537  CA  GLU A 252      81.455   6.406  10.497  1.00  0.00           C  
ATOM   3538  C   GLU A 252      81.578   5.271   9.492  1.00  0.00           C  
ATOM   3539  O   GLU A 252      81.691   5.505   8.288  1.00  0.00           O  
ATOM   3540  CB  GLU A 252      82.845   6.910  10.891  1.00  0.00           C  
ATOM   3541  CG  GLU A 252      82.838   8.173  11.743  1.00  0.00           C  
ATOM   3542  CD  GLU A 252      82.636   7.891  13.205  1.00  0.00           C  
ATOM   3543  OE1 GLU A 252      82.503   6.742  13.556  1.00  0.00           O  
ATOM   3544  OE2 GLU A 252      82.615   8.824  13.972  1.00  0.00           O1-
ATOM   3545  H   GLU A 252      81.132   6.061  12.590  1.00  0.00           H  
ATOM   3546  HA  GLU A 252      80.906   7.223  10.030  1.00  0.00           H  
ATOM   3547 1HB  GLU A 252      83.370   6.134  11.449  1.00  0.00           H  
ATOM   3548 2HB  GLU A 252      83.425   7.117   9.991  1.00  0.00           H  
ATOM   3549 1HG  GLU A 252      83.787   8.691  11.612  1.00  0.00           H  
ATOM   3550 2HG  GLU A 252      82.045   8.831  11.391  1.00  0.00           H  
ATOM   3551  N   GLU A 253      81.555   4.049  10.004  1.00  0.00           N  
ATOM   3552  CA  GLU A 253      81.686   2.849   9.185  1.00  0.00           C  
ATOM   3553  C   GLU A 253      80.585   2.777   8.133  1.00  0.00           C  
ATOM   3554  O   GLU A 253      80.851   2.513   6.961  1.00  0.00           O  
ATOM   3555  CB  GLU A 253      81.646   1.597  10.064  1.00  0.00           C  
ATOM   3556  CG  GLU A 253      81.819   0.290   9.304  1.00  0.00           C  
ATOM   3557  CD  GLU A 253      81.810  -0.915  10.204  1.00  0.00           C  
ATOM   3558  OE1 GLU A 253      81.693  -0.745  11.393  1.00  0.00           O  
ATOM   3559  OE2 GLU A 253      81.919  -2.009   9.700  1.00  0.00           O1-
ATOM   3560  H   GLU A 253      81.442   3.936  11.002  1.00  0.00           H  
ATOM   3561  HA  GLU A 253      82.647   2.883   8.671  1.00  0.00           H  
ATOM   3562 1HB  GLU A 253      82.434   1.654  10.816  1.00  0.00           H  
ATOM   3563 2HB  GLU A 253      80.693   1.553  10.591  1.00  0.00           H  
ATOM   3564 1HG  GLU A 253      81.012   0.193   8.578  1.00  0.00           H  
ATOM   3565 2HG  GLU A 253      82.761   0.321   8.758  1.00  0.00           H  
ATOM   3566  N   ASP A 254      79.351   3.016   8.559  1.00  0.00           N  
ATOM   3567  CA  ASP A 254      78.207   2.979   7.654  1.00  0.00           C  
ATOM   3568  C   ASP A 254      78.300   4.079   6.604  1.00  0.00           C  
ATOM   3569  O   ASP A 254      77.996   3.860   5.432  1.00  0.00           O  
ATOM   3570  CB  ASP A 254      76.899   3.120   8.434  1.00  0.00           C  
ATOM   3571  CG  ASP A 254      76.561   1.881   9.254  1.00  0.00           C  
ATOM   3572  OD1 ASP A 254      77.141   0.851   9.003  1.00  0.00           O  
ATOM   3573  OD2 ASP A 254      75.728   1.977  10.123  1.00  0.00           O1-
ATOM   3574  H   ASP A 254      79.198   3.229   9.534  1.00  0.00           H  
ATOM   3575  HA  ASP A 254      78.204   2.017   7.139  1.00  0.00           H  
ATOM   3576 1HB  ASP A 254      76.967   3.975   9.107  1.00  0.00           H  
ATOM   3577 2HB  ASP A 254      76.080   3.313   7.741  1.00  0.00           H  
ATOM   3578  N   ILE A 255      78.723   5.264   7.032  1.00  0.00           N  
ATOM   3579  CA  ILE A 255      78.856   6.402   6.129  1.00  0.00           C  
ATOM   3580  C   ILE A 255      79.928   6.147   5.078  1.00  0.00           C  
ATOM   3581  O   ILE A 255      79.756   6.485   3.906  1.00  0.00           O  
ATOM   3582  CB  ILE A 255      79.195   7.686   6.909  1.00  0.00           C  
ATOM   3583  CG1 ILE A 255      78.011   8.106   7.785  1.00  0.00           C  
ATOM   3584  CG2 ILE A 255      79.576   8.804   5.952  1.00  0.00           C  
ATOM   3585  CD1 ILE A 255      78.346   9.193   8.781  1.00  0.00           C  
ATOM   3586  H   ILE A 255      78.959   5.379   8.007  1.00  0.00           H  
ATOM   3587  HA  ILE A 255      77.905   6.550   5.617  1.00  0.00           H  
ATOM   3588  HB  ILE A 255      80.032   7.493   7.579  1.00  0.00           H  
ATOM   3589 1HG1 ILE A 255      77.198   8.461   7.152  1.00  0.00           H  
ATOM   3590 2HG1 ILE A 255      77.642   7.241   8.337  1.00  0.00           H  
ATOM   3591 1HG2 ILE A 255      79.811   9.704   6.519  1.00  0.00           H  
ATOM   3592 2HG2 ILE A 255      80.448   8.503   5.370  1.00  0.00           H  
ATOM   3593 3HG2 ILE A 255      78.743   9.007   5.279  1.00  0.00           H  
ATOM   3594 1HD1 ILE A 255      77.458   9.437   9.366  1.00  0.00           H  
ATOM   3595 2HD1 ILE A 255      79.135   8.845   9.448  1.00  0.00           H  
ATOM   3596 3HD1 ILE A 255      78.684  10.081   8.250  1.00  0.00           H  
ATOM   3597  N   VAL A 256      81.036   5.549   5.502  1.00  0.00           N  
ATOM   3598  CA  VAL A 256      82.139   5.248   4.596  1.00  0.00           C  
ATOM   3599  C   VAL A 256      81.724   4.231   3.543  1.00  0.00           C  
ATOM   3600  O   VAL A 256      82.082   4.355   2.372  1.00  0.00           O  
ATOM   3601  CB  VAL A 256      83.346   4.704   5.384  1.00  0.00           C  
ATOM   3602  CG1 VAL A 256      84.426   4.213   4.433  1.00  0.00           C  
ATOM   3603  CG2 VAL A 256      83.890   5.784   6.308  1.00  0.00           C  
ATOM   3604  H   VAL A 256      81.117   5.297   6.476  1.00  0.00           H  
ATOM   3605  HA  VAL A 256      82.436   6.170   4.095  1.00  0.00           H  
ATOM   3606  HB  VAL A 256      83.025   3.848   5.976  1.00  0.00           H  
ATOM   3607 1HG1 VAL A 256      85.271   3.831   5.008  1.00  0.00           H  
ATOM   3608 2HG1 VAL A 256      84.024   3.416   3.806  1.00  0.00           H  
ATOM   3609 3HG1 VAL A 256      84.758   5.039   3.803  1.00  0.00           H  
ATOM   3610 1HG2 VAL A 256      84.741   5.393   6.862  1.00  0.00           H  
ATOM   3611 2HG2 VAL A 256      84.205   6.643   5.715  1.00  0.00           H  
ATOM   3612 3HG2 VAL A 256      83.112   6.091   7.008  1.00  0.00           H  
ATOM   3613  N   SER A 257      80.968   3.223   3.966  1.00  0.00           N  
ATOM   3614  CA  SER A 257      80.503   2.181   3.059  1.00  0.00           C  
ATOM   3615  C   SER A 257      79.556   2.746   2.009  1.00  0.00           C  
ATOM   3616  O   SER A 257      79.622   2.376   0.837  1.00  0.00           O  
ATOM   3617  CB  SER A 257      79.808   1.083   3.838  1.00  0.00           C  
ATOM   3618  OG  SER A 257      79.356   0.067   2.984  1.00  0.00           O  
ATOM   3619  H   SER A 257      80.710   3.178   4.941  1.00  0.00           H  
ATOM   3620  HA  SER A 257      81.368   1.756   2.547  1.00  0.00           H  
ATOM   3621 1HB  SER A 257      80.499   0.664   4.571  1.00  0.00           H  
ATOM   3622 2HB  SER A 257      78.965   1.503   4.386  1.00  0.00           H  
ATOM   3623  HG  SER A 257      78.932  -0.584   3.547  1.00  0.00           H  
ATOM   3624  N   VAL A 258      78.675   3.644   2.436  1.00  0.00           N  
ATOM   3625  CA  VAL A 258      77.712   4.263   1.532  1.00  0.00           C  
ATOM   3626  C   VAL A 258      78.413   5.117   0.483  1.00  0.00           C  
ATOM   3627  O   VAL A 258      78.036   5.110  -0.689  1.00  0.00           O  
ATOM   3628  CB  VAL A 258      76.722   5.137   2.324  1.00  0.00           C  
ATOM   3629  CG1 VAL A 258      75.836   5.932   1.374  1.00  0.00           C  
ATOM   3630  CG2 VAL A 258      75.880   4.264   3.241  1.00  0.00           C  
ATOM   3631  H   VAL A 258      78.672   3.905   3.411  1.00  0.00           H  
ATOM   3632  HA  VAL A 258      77.156   3.473   1.025  1.00  0.00           H  
ATOM   3633  HB  VAL A 258      77.283   5.858   2.919  1.00  0.00           H  
ATOM   3634 1HG1 VAL A 258      75.143   6.544   1.950  1.00  0.00           H  
ATOM   3635 2HG1 VAL A 258      76.458   6.576   0.752  1.00  0.00           H  
ATOM   3636 3HG1 VAL A 258      75.275   5.246   0.740  1.00  0.00           H  
ATOM   3637 1HG2 VAL A 258      75.183   4.888   3.798  1.00  0.00           H  
ATOM   3638 2HG2 VAL A 258      75.324   3.539   2.646  1.00  0.00           H  
ATOM   3639 3HG2 VAL A 258      76.530   3.736   3.940  1.00  0.00           H  
ATOM   3640  N   ALA A 259      79.434   5.852   0.909  1.00  0.00           N  
ATOM   3641  CA  ALA A 259      80.189   6.711   0.006  1.00  0.00           C  
ATOM   3642  C   ALA A 259      80.925   5.895  -1.046  1.00  0.00           C  
ATOM   3643  O   ALA A 259      80.973   6.271  -2.218  1.00  0.00           O  
ATOM   3644  CB  ALA A 259      81.171   7.571   0.790  1.00  0.00           C  
ATOM   3645  H   ALA A 259      79.694   5.815   1.884  1.00  0.00           H  
ATOM   3646  HA  ALA A 259      79.484   7.363  -0.510  1.00  0.00           H  
ATOM   3647 1HB  ALA A 259      81.727   8.207   0.102  1.00  0.00           H  
ATOM   3648 2HB  ALA A 259      80.624   8.194   1.498  1.00  0.00           H  
ATOM   3649 3HB  ALA A 259      81.864   6.929   1.331  1.00  0.00           H  
ATOM   3650  N   GLU A 260      81.499   4.773  -0.624  1.00  0.00           N  
ATOM   3651  CA  GLU A 260      82.234   3.900  -1.531  1.00  0.00           C  
ATOM   3652  C   GLU A 260      81.314   3.298  -2.583  1.00  0.00           C  
ATOM   3653  O   GLU A 260      81.677   3.197  -3.756  1.00  0.00           O  
ATOM   3654  CB  GLU A 260      82.931   2.785  -0.749  1.00  0.00           C  
ATOM   3655  CG  GLU A 260      83.789   1.860  -1.601  1.00  0.00           C  
ATOM   3656  CD  GLU A 260      84.527   0.832  -0.787  1.00  0.00           C  
ATOM   3657  OE1 GLU A 260      84.396   0.847   0.412  1.00  0.00           O  
ATOM   3658  OE2 GLU A 260      85.222   0.032  -1.369  1.00  0.00           O1-
ATOM   3659  H   GLU A 260      81.424   4.519   0.351  1.00  0.00           H  
ATOM   3660  HA  GLU A 260      82.993   4.493  -2.043  1.00  0.00           H  
ATOM   3661 1HB  GLU A 260      83.569   3.221   0.020  1.00  0.00           H  
ATOM   3662 2HB  GLU A 260      82.182   2.174  -0.242  1.00  0.00           H  
ATOM   3663 1HG  GLU A 260      83.151   1.348  -2.320  1.00  0.00           H  
ATOM   3664 2HG  GLU A 260      84.507   2.460  -2.157  1.00  0.00           H  
ATOM   3665  N   SER A 261      80.119   2.898  -2.159  1.00  0.00           N  
ATOM   3666  CA  SER A 261      79.143   2.303  -3.065  1.00  0.00           C  
ATOM   3667  C   SER A 261      78.685   3.309  -4.115  1.00  0.00           C  
ATOM   3668  O   SER A 261      78.528   2.968  -5.288  1.00  0.00           O  
ATOM   3669  CB  SER A 261      77.948   1.793  -2.283  1.00  0.00           C  
ATOM   3670  OG  SER A 261      77.000   1.215  -3.137  1.00  0.00           O  
ATOM   3671  H   SER A 261      79.882   3.009  -1.183  1.00  0.00           H  
ATOM   3672  HA  SER A 261      79.613   1.464  -3.578  1.00  0.00           H  
ATOM   3673 1HB  SER A 261      78.280   1.058  -1.552  1.00  0.00           H  
ATOM   3674 2HB  SER A 261      77.493   2.617  -1.736  1.00  0.00           H  
ATOM   3675  HG  SER A 261      76.282   0.919  -2.573  1.00  0.00           H  
ATOM   3676  N   ALA A 262      78.470   4.548  -3.687  1.00  0.00           N  
ATOM   3677  CA  ALA A 262      78.028   5.604  -4.590  1.00  0.00           C  
ATOM   3678  C   ALA A 262      79.088   5.909  -5.641  1.00  0.00           C  
ATOM   3679  O   ALA A 262      78.772   6.118  -6.812  1.00  0.00           O  
ATOM   3680  CB  ALA A 262      77.683   6.861  -3.805  1.00  0.00           C  
ATOM   3681  H   ALA A 262      78.616   4.763  -2.711  1.00  0.00           H  
ATOM   3682  HA  ALA A 262      77.134   5.255  -5.107  1.00  0.00           H  
ATOM   3683 1HB  ALA A 262      77.355   7.641  -4.492  1.00  0.00           H  
ATOM   3684 2HB  ALA A 262      76.884   6.642  -3.098  1.00  0.00           H  
ATOM   3685 3HB  ALA A 262      78.562   7.204  -3.262  1.00  0.00           H  
ATOM   3686  N   MET A 263      80.345   5.933  -5.214  1.00  0.00           N  
ATOM   3687  CA  MET A 263      81.456   6.214  -6.118  1.00  0.00           C  
ATOM   3688  C   MET A 263      81.596   5.123  -7.173  1.00  0.00           C  
ATOM   3689  O   MET A 263      81.848   5.407  -8.345  1.00  0.00           O  
ATOM   3690  CB  MET A 263      82.755   6.363  -5.329  1.00  0.00           C  
ATOM   3691  CG  MET A 263      82.837   7.626  -4.484  1.00  0.00           C  
ATOM   3692  SD  MET A 263      84.471   7.874  -3.763  1.00  0.00           S  
ATOM   3693  CE  MET A 263      84.467   6.629  -2.476  1.00  0.00           C  
ATOM   3694  H   MET A 263      80.539   5.754  -4.240  1.00  0.00           H  
ATOM   3695  HA  MET A 263      81.251   7.151  -6.638  1.00  0.00           H  
ATOM   3696 1HB  MET A 263      82.877   5.508  -4.666  1.00  0.00           H  
ATOM   3697 2HB  MET A 263      83.600   6.366  -6.018  1.00  0.00           H  
ATOM   3698 1HG  MET A 263      82.596   8.492  -5.100  1.00  0.00           H  
ATOM   3699 2HG  MET A 263      82.109   7.569  -3.675  1.00  0.00           H  
ATOM   3700 1HE  MET A 263      85.414   6.658  -1.938  1.00  0.00           H  
ATOM   3701 2HE  MET A 263      83.648   6.825  -1.782  1.00  0.00           H  
ATOM   3702 3HE  MET A 263      84.334   5.644  -2.925  1.00  0.00           H  
ATOM   3703  N   LYS A 264      81.431   3.874  -6.749  1.00  0.00           N  
ATOM   3704  CA  LYS A 264      81.539   2.738  -7.657  1.00  0.00           C  
ATOM   3705  C   LYS A 264      80.438   2.766  -8.709  1.00  0.00           C  
ATOM   3706  O   LYS A 264      80.680   2.478  -9.881  1.00  0.00           O  
ATOM   3707  CB  LYS A 264      81.489   1.424  -6.878  1.00  0.00           C  
ATOM   3708  CG  LYS A 264      81.667   0.176  -7.735  1.00  0.00           C  
ATOM   3709  CD  LYS A 264      81.698  -1.081  -6.879  1.00  0.00           C  
ATOM   3710  CE  LYS A 264      81.863  -2.329  -7.735  1.00  0.00           C  
ATOM   3711  NZ  LYS A 264      81.895  -3.568  -6.910  1.00  0.00           N1+
ATOM   3712  H   LYS A 264      81.226   3.708  -5.775  1.00  0.00           H  
ATOM   3713  HA  LYS A 264      82.497   2.799  -8.174  1.00  0.00           H  
ATOM   3714 1HB  LYS A 264      82.269   1.420  -6.117  1.00  0.00           H  
ATOM   3715 2HB  LYS A 264      80.530   1.341  -6.364  1.00  0.00           H  
ATOM   3716 1HG  LYS A 264      80.843   0.102  -8.446  1.00  0.00           H  
ATOM   3717 2HG  LYS A 264      82.600   0.250  -8.292  1.00  0.00           H  
ATOM   3718 1HD  LYS A 264      82.528  -1.023  -6.175  1.00  0.00           H  
ATOM   3719 2HD  LYS A 264      80.769  -1.161  -6.313  1.00  0.00           H  
ATOM   3720 1HE  LYS A 264      81.036  -2.397  -8.439  1.00  0.00           H  
ATOM   3721 2HE  LYS A 264      82.791  -2.261  -8.302  1.00  0.00           H  
ATOM   3722 1HZ  LYS A 264      82.005  -4.371  -7.515  1.00  0.00           H  
ATOM   3723 2HZ  LYS A 264      82.670  -3.524  -6.264  1.00  0.00           H  
ATOM   3724 3HZ  LYS A 264      81.030  -3.652  -6.394  1.00  0.00           H  
ATOM   3725  N   SER A 265      79.229   3.115  -8.282  1.00  0.00           N  
ATOM   3726  CA  SER A 265      78.088   3.181  -9.188  1.00  0.00           C  
ATOM   3727  C   SER A 265      78.279   4.268 -10.237  1.00  0.00           C  
ATOM   3728  O   SER A 265      77.956   4.076 -11.410  1.00  0.00           O  
ATOM   3729  CB  SER A 265      76.814   3.441  -8.404  1.00  0.00           C  
ATOM   3730  OG  SER A 265      75.705   3.504  -9.257  1.00  0.00           O  
ATOM   3731  H   SER A 265      79.097   3.340  -7.307  1.00  0.00           H  
ATOM   3732  HA  SER A 265      77.995   2.223  -9.701  1.00  0.00           H  
ATOM   3733 1HB  SER A 265      76.669   2.647  -7.672  1.00  0.00           H  
ATOM   3734 2HB  SER A 265      76.910   4.377  -7.856  1.00  0.00           H  
ATOM   3735  HG  SER A 265      74.947   3.669  -8.691  1.00  0.00           H  
ATOM   3736  N   VAL A 266      78.807   5.411  -9.809  1.00  0.00           N  
ATOM   3737  CA  VAL A 266      79.041   6.531 -10.711  1.00  0.00           C  
ATOM   3738  C   VAL A 266      80.086   6.181 -11.764  1.00  0.00           C  
ATOM   3739  O   VAL A 266      79.943   6.533 -12.935  1.00  0.00           O  
ATOM   3740  CB  VAL A 266      79.509   7.766  -9.918  1.00  0.00           C  
ATOM   3741  CG1 VAL A 266      79.936   8.877 -10.868  1.00  0.00           C  
ATOM   3742  CG2 VAL A 266      78.396   8.241  -8.998  1.00  0.00           C  
ATOM   3743  H   VAL A 266      79.051   5.504  -8.834  1.00  0.00           H  
ATOM   3744  HA  VAL A 266      78.104   6.772 -11.215  1.00  0.00           H  
ATOM   3745  HB  VAL A 266      80.382   7.497  -9.326  1.00  0.00           H  
ATOM   3746 1HG1 VAL A 266      80.264   9.742 -10.290  1.00  0.00           H  
ATOM   3747 2HG1 VAL A 266      80.758   8.526 -11.492  1.00  0.00           H  
ATOM   3748 3HG1 VAL A 266      79.093   9.160 -11.498  1.00  0.00           H  
ATOM   3749 1HG2 VAL A 266      78.733   9.114  -8.440  1.00  0.00           H  
ATOM   3750 2HG2 VAL A 266      77.520   8.506  -9.592  1.00  0.00           H  
ATOM   3751 3HG2 VAL A 266      78.135   7.445  -8.301  1.00  0.00           H  
ATOM   3752  N   VAL A 267      81.137   5.486 -11.340  1.00  0.00           N  
ATOM   3753  CA  VAL A 267      82.208   5.087 -12.245  1.00  0.00           C  
ATOM   3754  C   VAL A 267      81.703   4.110 -13.299  1.00  0.00           C  
ATOM   3755  O   VAL A 267      82.070   4.201 -14.470  1.00  0.00           O  
ATOM   3756  CB  VAL A 267      83.360   4.437 -11.456  1.00  0.00           C  
ATOM   3757  CG1 VAL A 267      84.392   3.850 -12.407  1.00  0.00           C  
ATOM   3758  CG2 VAL A 267      83.999   5.464 -10.534  1.00  0.00           C  
ATOM   3759  H   VAL A 267      81.195   5.228 -10.365  1.00  0.00           H  
ATOM   3760  HA  VAL A 267      82.585   5.979 -12.748  1.00  0.00           H  
ATOM   3761  HB  VAL A 267      82.963   3.612 -10.864  1.00  0.00           H  
ATOM   3762 1HG1 VAL A 267      85.199   3.394 -11.834  1.00  0.00           H  
ATOM   3763 2HG1 VAL A 267      83.920   3.091 -13.033  1.00  0.00           H  
ATOM   3764 3HG1 VAL A 267      84.797   4.641 -13.038  1.00  0.00           H  
ATOM   3765 1HG2 VAL A 267      84.812   4.998  -9.979  1.00  0.00           H  
ATOM   3766 2HG2 VAL A 267      84.391   6.290 -11.126  1.00  0.00           H  
ATOM   3767 3HG2 VAL A 267      83.252   5.840  -9.835  1.00  0.00           H  
ATOM   3768  N   GLU A 268      80.859   3.176 -12.875  1.00  0.00           N  
ATOM   3769  CA  GLU A 268      80.301   2.179 -13.782  1.00  0.00           C  
ATOM   3770  C   GLU A 268      79.410   2.829 -14.833  1.00  0.00           C  
ATOM   3771  O   GLU A 268      79.443   2.456 -16.006  1.00  0.00           O  
ATOM   3772  CB  GLU A 268      79.505   1.131 -13.001  1.00  0.00           C  
ATOM   3773  CG  GLU A 268      80.354   0.219 -12.127  1.00  0.00           C  
ATOM   3774  CD  GLU A 268      81.295  -0.642 -12.924  1.00  0.00           C  
ATOM   3775  OE1 GLU A 268      80.828  -1.461 -13.677  1.00  0.00           O  
ATOM   3776  OE2 GLU A 268      82.484  -0.478 -12.778  1.00  0.00           O1-
ATOM   3777  H   GLU A 268      80.598   3.154 -11.900  1.00  0.00           H  
ATOM   3778  HA  GLU A 268      81.124   1.680 -14.297  1.00  0.00           H  
ATOM   3779 1HB  GLU A 268      78.780   1.632 -12.357  1.00  0.00           H  
ATOM   3780 2HB  GLU A 268      78.946   0.505 -13.696  1.00  0.00           H  
ATOM   3781 1HG  GLU A 268      80.936   0.831 -11.437  1.00  0.00           H  
ATOM   3782 2HG  GLU A 268      79.696  -0.419 -11.538  1.00  0.00           H  
ATOM   3783  N   SER A 269      78.612   3.801 -14.406  1.00  0.00           N  
ATOM   3784  CA  SER A 269      77.709   4.505 -15.309  1.00  0.00           C  
ATOM   3785  C   SER A 269      78.484   5.292 -16.359  1.00  0.00           C  
ATOM   3786  O   SER A 269      78.108   5.319 -17.531  1.00  0.00           O  
ATOM   3787  CB  SER A 269      76.811   5.440 -14.524  1.00  0.00           C  
ATOM   3788  OG  SER A 269      75.930   6.122 -15.374  1.00  0.00           O  
ATOM   3789  H   SER A 269      78.631   4.062 -13.431  1.00  0.00           H  
ATOM   3790  HA  SER A 269      77.089   3.767 -15.822  1.00  0.00           H  
ATOM   3791 1HB  SER A 269      76.241   4.867 -13.791  1.00  0.00           H  
ATOM   3792 2HB  SER A 269      77.421   6.156 -13.976  1.00  0.00           H  
ATOM   3793  HG  SER A 269      75.401   6.689 -14.809  1.00  0.00           H  
ATOM   3794  N   THR A 270      79.566   5.932 -15.932  1.00  0.00           N  
ATOM   3795  CA  THR A 270      80.396   6.721 -16.835  1.00  0.00           C  
ATOM   3796  C   THR A 270      81.055   5.839 -17.888  1.00  0.00           C  
ATOM   3797  O   THR A 270      81.135   6.210 -19.060  1.00  0.00           O  
ATOM   3798  CB  THR A 270      81.477   7.497 -16.059  1.00  0.00           C  
ATOM   3799  CG2 THR A 270      82.358   8.284 -17.015  1.00  0.00           C  
ATOM   3800  OG1 THR A 270      80.852   8.400 -15.138  1.00  0.00           O  
ATOM   3801  H   THR A 270      79.823   5.870 -14.958  1.00  0.00           H  
ATOM   3802  HA  THR A 270      79.759   7.441 -17.350  1.00  0.00           H  
ATOM   3803  HB  THR A 270      82.094   6.796 -15.498  1.00  0.00           H  
ATOM   3804  HG1 THR A 270      80.577   7.917 -14.354  1.00  0.00           H  
ATOM   3805 1HG2 THR A 270      83.117   8.825 -16.450  1.00  0.00           H  
ATOM   3806 2HG2 THR A 270      82.844   7.599 -17.709  1.00  0.00           H  
ATOM   3807 3HG2 THR A 270      81.748   8.993 -17.574  1.00  0.00           H  
ATOM   3808  N   VAL A 271      81.526   4.671 -17.466  1.00  0.00           N  
ATOM   3809  CA  VAL A 271      82.180   3.735 -18.372  1.00  0.00           C  
ATOM   3810  C   VAL A 271      81.208   3.219 -19.425  1.00  0.00           C  
ATOM   3811  O   VAL A 271      81.560   3.087 -20.597  1.00  0.00           O  
ATOM   3812  CB  VAL A 271      82.760   2.546 -17.584  1.00  0.00           C  
ATOM   3813  CG1 VAL A 271      83.274   1.477 -18.535  1.00  0.00           C  
ATOM   3814  CG2 VAL A 271      83.870   3.027 -16.662  1.00  0.00           C  
ATOM   3815  H   VAL A 271      81.429   4.425 -16.492  1.00  0.00           H  
ATOM   3816  HA  VAL A 271      82.997   4.255 -18.875  1.00  0.00           H  
ATOM   3817  HB  VAL A 271      81.965   2.094 -16.990  1.00  0.00           H  
ATOM   3818 1HG1 VAL A 271      83.680   0.644 -17.962  1.00  0.00           H  
ATOM   3819 2HG1 VAL A 271      82.455   1.122 -19.160  1.00  0.00           H  
ATOM   3820 3HG1 VAL A 271      84.057   1.897 -19.166  1.00  0.00           H  
ATOM   3821 1HG2 VAL A 271      84.275   2.181 -16.108  1.00  0.00           H  
ATOM   3822 2HG2 VAL A 271      84.662   3.486 -17.255  1.00  0.00           H  
ATOM   3823 3HG2 VAL A 271      83.470   3.761 -15.963  1.00  0.00           H  
ATOM   3824  N   GLU A 272      79.982   2.927 -19.001  1.00  0.00           N  
ATOM   3825  CA  GLU A 272      78.958   2.426 -19.906  1.00  0.00           C  
ATOM   3826  C   GLU A 272      78.590   3.466 -20.955  1.00  0.00           C  
ATOM   3827  O   GLU A 272      78.404   3.140 -22.128  1.00  0.00           O  
ATOM   3828  CB  GLU A 272      77.709   2.016 -19.121  1.00  0.00           C  
ATOM   3829  CG  GLU A 272      77.889   0.776 -18.257  1.00  0.00           C  
ATOM   3830  CD  GLU A 272      76.666   0.446 -17.446  1.00  0.00           C  
ATOM   3831  OE1 GLU A 272      75.739   1.218 -17.463  1.00  0.00           O  
ATOM   3832  OE2 GLU A 272      76.660  -0.583 -16.810  1.00  0.00           O1-
ATOM   3833  H   GLU A 272      79.757   3.058 -18.026  1.00  0.00           H  
ATOM   3834  HA  GLU A 272      79.350   1.548 -20.421  1.00  0.00           H  
ATOM   3835 1HB  GLU A 272      77.401   2.834 -18.472  1.00  0.00           H  
ATOM   3836 2HB  GLU A 272      76.890   1.823 -19.815  1.00  0.00           H  
ATOM   3837 1HG  GLU A 272      78.124  -0.072 -18.899  1.00  0.00           H  
ATOM   3838 2HG  GLU A 272      78.732   0.933 -17.586  1.00  0.00           H  
ATOM   3839  N   ALA A 273      78.488   4.720 -20.529  1.00  0.00           N  
ATOM   3840  CA  ALA A 273      78.144   5.811 -21.430  1.00  0.00           C  
ATOM   3841  C   ALA A 273      79.226   6.020 -22.481  1.00  0.00           C  
ATOM   3842  O   ALA A 273      78.929   6.256 -23.653  1.00  0.00           O  
ATOM   3843  CB  ALA A 273      77.915   7.095 -20.644  1.00  0.00           C  
ATOM   3844  H   ALA A 273      78.653   4.922 -19.553  1.00  0.00           H  
ATOM   3845  HA  ALA A 273      77.222   5.546 -21.948  1.00  0.00           H  
ATOM   3846 1HB  ALA A 273      77.658   7.901 -21.332  1.00  0.00           H  
ATOM   3847 2HB  ALA A 273      77.099   6.948 -19.937  1.00  0.00           H  
ATOM   3848 3HB  ALA A 273      78.823   7.355 -20.102  1.00  0.00           H  
ATOM   3849  N   MET A 274      80.481   5.932 -22.057  1.00  0.00           N  
ATOM   3850  CA  MET A 274      81.611   6.111 -22.960  1.00  0.00           C  
ATOM   3851  C   MET A 274      81.557   5.117 -24.113  1.00  0.00           C  
ATOM   3852  O   MET A 274      81.849   5.462 -25.258  1.00  0.00           O  
ATOM   3853  CB  MET A 274      82.927   5.969 -22.195  1.00  0.00           C  
ATOM   3854  CG  MET A 274      83.229   7.118 -21.245  1.00  0.00           C  
ATOM   3855  SD  MET A 274      84.891   7.026 -20.550  1.00  0.00           S  
ATOM   3856  CE  MET A 274      84.692   5.687 -19.378  1.00  0.00           C  
ATOM   3857  H   MET A 274      80.659   5.735 -21.082  1.00  0.00           H  
ATOM   3858  HA  MET A 274      81.559   7.113 -23.385  1.00  0.00           H  
ATOM   3859 1HB  MET A 274      82.911   5.049 -21.613  1.00  0.00           H  
ATOM   3860 2HB  MET A 274      83.753   5.893 -22.903  1.00  0.00           H  
ATOM   3861 1HG  MET A 274      83.130   8.065 -21.776  1.00  0.00           H  
ATOM   3862 2HG  MET A 274      82.512   7.111 -20.425  1.00  0.00           H  
ATOM   3863 1HE  MET A 274      85.639   5.509 -18.865  1.00  0.00           H  
ATOM   3864 2HE  MET A 274      83.928   5.954 -18.647  1.00  0.00           H  
ATOM   3865 3HE  MET A 274      84.391   4.783 -19.906  1.00  0.00           H  
ATOM   3866  N   LYS A 275      81.184   3.882 -23.821  1.00  0.00           N  
ATOM   3867  CA  LYS A 275      81.184   2.857 -24.855  1.00  0.00           C  
ATOM   3868  C   LYS A 275      80.476   3.344 -26.117  1.00  0.00           C  
ATOM   3869  O   LYS A 275      80.833   2.958 -27.230  1.00  0.00           O  
ATOM   3870  CB  LYS A 275      80.523   1.578 -24.338  1.00  0.00           C  
ATOM   3871  CG  LYS A 275      80.523   0.424 -25.332  1.00  0.00           C  
ATOM   3872  CD  LYS A 275      79.912  -0.829 -24.723  1.00  0.00           C  
ATOM   3873  CE  LYS A 275      79.874  -1.970 -25.727  1.00  0.00           C  
ATOM   3874  NZ  LYS A 275      79.278  -3.204 -25.146  1.00  0.00           N1+
ATOM   3875  H   LYS A 275      80.902   3.664 -22.876  1.00  0.00           H  
ATOM   3876  HA  LYS A 275      82.219   2.633 -25.119  1.00  0.00           H  
ATOM   3877 1HB  LYS A 275      81.036   1.243 -23.436  1.00  0.00           H  
ATOM   3878 2HB  LYS A 275      79.488   1.788 -24.068  1.00  0.00           H  
ATOM   3879 1HG  LYS A 275      79.950   0.705 -26.216  1.00  0.00           H  
ATOM   3880 2HG  LYS A 275      81.546   0.208 -25.638  1.00  0.00           H  
ATOM   3881 1HD  LYS A 275      80.500  -1.136 -23.858  1.00  0.00           H  
ATOM   3882 2HD  LYS A 275      78.895  -0.614 -24.393  1.00  0.00           H  
ATOM   3883 1HE  LYS A 275      79.287  -1.673 -26.595  1.00  0.00           H  
ATOM   3884 2HE  LYS A 275      80.886  -2.195 -26.063  1.00  0.00           H  
ATOM   3885 1HZ  LYS A 275      79.272  -3.936 -25.843  1.00  0.00           H  
ATOM   3886 2HZ  LYS A 275      79.827  -3.501 -24.352  1.00  0.00           H  
ATOM   3887 3HZ  LYS A 275      78.332  -3.014 -24.850  1.00  0.00           H  
ATOM   3888  N   LYS A 276      79.468   4.194 -25.946  1.00  0.00           N  
ATOM   3889  CA  LYS A 276      78.701   4.721 -27.071  1.00  0.00           C  
ATOM   3890  C   LYS A 276      79.358   5.923 -27.752  1.00  0.00           C  
ATOM   3891  O   LYS A 276      79.289   6.072 -28.972  1.00  0.00           O  
ATOM   3892  CB  LYS A 276      77.295   5.102 -26.603  1.00  0.00           C  
ATOM   3893  CG  LYS A 276      76.415   3.919 -26.228  1.00  0.00           C  
ATOM   3894  CD  LYS A 276      75.035   4.376 -25.778  1.00  0.00           C  
ATOM   3895  CE  LYS A 276      74.154   3.194 -25.402  1.00  0.00           C  
ATOM   3896  NZ  LYS A 276      72.813   3.629 -24.922  1.00  0.00           N1+
ATOM   3897  H   LYS A 276      79.224   4.486 -25.010  1.00  0.00           H  
ATOM   3898  HA  LYS A 276      78.617   3.940 -27.828  1.00  0.00           H  
ATOM   3899 1HB  LYS A 276      77.366   5.755 -25.734  1.00  0.00           H  
ATOM   3900 2HB  LYS A 276      76.789   5.659 -27.392  1.00  0.00           H  
ATOM   3901 1HG  LYS A 276      76.305   3.258 -27.089  1.00  0.00           H  
ATOM   3902 2HG  LYS A 276      76.884   3.358 -25.420  1.00  0.00           H  
ATOM   3903 1HD  LYS A 276      75.135   5.034 -24.913  1.00  0.00           H  
ATOM   3904 2HD  LYS A 276      74.555   4.933 -26.582  1.00  0.00           H  
ATOM   3905 1HE  LYS A 276      74.024   2.548 -26.268  1.00  0.00           H  
ATOM   3906 2HE  LYS A 276      74.637   2.615 -24.614  1.00  0.00           H  
ATOM   3907 1HZ  LYS A 276      72.261   2.818 -24.683  1.00  0.00           H  
ATOM   3908 2HZ  LYS A 276      72.921   4.215 -24.106  1.00  0.00           H  
ATOM   3909 3HZ  LYS A 276      72.348   4.151 -25.651  1.00  0.00           H  
ATOM   3910  N   MET A 277      79.999   6.783 -26.961  1.00  0.00           N  
ATOM   3911  CA  MET A 277      80.294   8.142 -27.419  1.00  0.00           C  
ATOM   3912  C   MET A 277      81.375   8.158 -28.493  1.00  0.00           C  
ATOM   3913  O   MET A 277      82.497   7.703 -28.266  1.00  0.00           O  
ATOM   3914  CB  MET A 277      80.714   9.015 -26.238  1.00  0.00           C  
ATOM   3915  CG  MET A 277      80.837  10.498 -26.563  1.00  0.00           C  
ATOM   3916  SD  MET A 277      79.246  11.261 -26.935  1.00  0.00           S  
ATOM   3917  CE  MET A 277      79.308  11.316 -28.724  1.00  0.00           C  
ATOM   3918  H   MET A 277      80.280   6.487 -26.037  1.00  0.00           H  
ATOM   3919  HA  MET A 277      79.392   8.563 -27.861  1.00  0.00           H  
ATOM   3920 1HB  MET A 277      79.991   8.909 -25.431  1.00  0.00           H  
ATOM   3921 2HB  MET A 277      81.679   8.675 -25.859  1.00  0.00           H  
ATOM   3922 1HG  MET A 277      81.280  11.020 -25.715  1.00  0.00           H  
ATOM   3923 2HG  MET A 277      81.492  10.629 -27.423  1.00  0.00           H  
ATOM   3924 1HE  MET A 277      78.392  11.765 -29.107  1.00  0.00           H  
ATOM   3925 2HE  MET A 277      80.165  11.914 -29.040  1.00  0.00           H  
ATOM   3926 3HE  MET A 277      79.408  10.303 -29.117  1.00  0.00           H  
ATOM   3927  N   THR A 278      81.022   8.685 -29.663  1.00  0.00           N  
ATOM   3928  CA  THR A 278      81.961   8.827 -30.772  1.00  0.00           C  
ATOM   3929  C   THR A 278      82.932   9.983 -30.562  1.00  0.00           C  
ATOM   3930  O   THR A 278      84.087   9.921 -30.984  1.00  0.00           O  
ATOM   3931  CB  THR A 278      81.211   9.027 -32.102  1.00  0.00           C  
ATOM   3932  CG2 THR A 278      80.331   7.825 -32.404  1.00  0.00           C  
ATOM   3933  OG1 THR A 278      80.396  10.204 -32.022  1.00  0.00           O  
ATOM   3934  H   THR A 278      80.072   9.000 -29.794  1.00  0.00           H  
ATOM   3935  HA  THR A 278      82.551   7.913 -30.845  1.00  0.00           H  
ATOM   3936  HB  THR A 278      81.931   9.156 -32.910  1.00  0.00           H  
ATOM   3937  HG1 THR A 278      80.942  10.980 -32.165  1.00  0.00           H  
ATOM   3938 1HG2 THR A 278      79.809   7.984 -33.347  1.00  0.00           H  
ATOM   3939 2HG2 THR A 278      80.949   6.930 -32.477  1.00  0.00           H  
ATOM   3940 3HG2 THR A 278      79.602   7.697 -31.604  1.00  0.00           H  
ATOM   3941  N   ASP A 279      82.464  11.042 -29.906  1.00  0.00           N  
ATOM   3942  CA  ASP A 279      83.242  12.269 -29.791  1.00  0.00           C  
ATOM   3943  C   ASP A 279      84.415  12.076 -28.844  1.00  0.00           C  
ATOM   3944  O   ASP A 279      84.236  11.989 -27.629  1.00  0.00           O  
ATOM   3945  CB  ASP A 279      82.364  13.423 -29.300  1.00  0.00           C  
ATOM   3946  CG  ASP A 279      81.335  13.865 -30.331  1.00  0.00           C  
ATOM   3947  OD1 ASP A 279      81.485  13.520 -31.479  1.00  0.00           O  
ATOM   3948  OD2 ASP A 279      80.405  14.543 -29.961  1.00  0.00           O1-
ATOM   3949  H   ASP A 279      81.549  10.992 -29.481  1.00  0.00           H  
ATOM   3950  HA  ASP A 279      83.633  12.525 -30.777  1.00  0.00           H  
ATOM   3951 1HB  ASP A 279      81.842  13.121 -28.391  1.00  0.00           H  
ATOM   3952 2HB  ASP A 279      82.993  14.277 -29.046  1.00  0.00           H  
ATOM   3953  N   LYS A 280      85.724  11.972 -29.101  1.00  0.00           N  
ATOM   3954  CA  LYS A 280      86.628  11.570 -28.028  1.00  0.00           C  
ATOM   3955  C   LYS A 280      86.730  12.641 -26.950  1.00  0.00           C  
ATOM   3956  O   LYS A 280      86.874  12.333 -25.767  1.00  0.00           O  
ATOM   3957  CB  LYS A 280      88.016  11.260 -28.590  1.00  0.00           C  
ATOM   3958  CG  LYS A 280      88.189   9.830 -29.084  1.00  0.00           C  
ATOM   3959  CD  LYS A 280      87.344   9.567 -30.321  1.00  0.00           C  
ATOM   3960  CE  LYS A 280      87.541   8.149 -30.837  1.00  0.00           C  
ATOM   3961  NZ  LYS A 280      86.689   7.864 -32.024  1.00  0.00           N1+
ATOM   3962  H   LYS A 280      86.060  12.175 -30.031  1.00  0.00           H  
ATOM   3963  HA  LYS A 280      86.231  10.668 -27.561  1.00  0.00           H  
ATOM   3964 1HB  LYS A 280      88.230  11.930 -29.422  1.00  0.00           H  
ATOM   3965 2HB  LYS A 280      88.768  11.441 -27.821  1.00  0.00           H  
ATOM   3966 1HG  LYS A 280      89.239   9.652 -29.326  1.00  0.00           H  
ATOM   3967 2HG  LYS A 280      87.894   9.135 -28.298  1.00  0.00           H  
ATOM   3968 1HD  LYS A 280      86.290   9.713 -30.079  1.00  0.00           H  
ATOM   3969 2HD  LYS A 280      87.618  10.270 -31.106  1.00  0.00           H  
ATOM   3970 1HE  LYS A 280      88.585   8.004 -31.111  1.00  0.00           H  
ATOM   3971 2HE  LYS A 280      87.294   7.437 -30.049  1.00  0.00           H  
ATOM   3972 1HZ  LYS A 280      86.850   6.917 -32.333  1.00  0.00           H  
ATOM   3973 2HZ  LYS A 280      85.717   7.977 -31.774  1.00  0.00           H  
ATOM   3974 3HZ  LYS A 280      86.923   8.506 -32.767  1.00  0.00           H  
ATOM   3975  N   GLU A 281      86.655  13.904 -27.365  1.00  0.00           N  
ATOM   3976  CA  GLU A 281      86.612  15.013 -26.418  1.00  0.00           C  
ATOM   3977  C   GLU A 281      85.446  14.866 -25.450  1.00  0.00           C  
ATOM   3978  O   GLU A 281      85.608  15.023 -24.239  1.00  0.00           O  
ATOM   3979  CB  GLU A 281      86.507  16.346 -27.161  1.00  0.00           C  
ATOM   3980  CG  GLU A 281      87.744  16.716 -27.967  1.00  0.00           C  
ATOM   3981  CD  GLU A 281      87.795  16.036 -29.307  1.00  0.00           C  
ATOM   3982  OE1 GLU A 281      86.887  15.299 -29.612  1.00  0.00           O  
ATOM   3983  OE2 GLU A 281      88.741  16.253 -30.026  1.00  0.00           O1-
ATOM   3984  H   GLU A 281      86.625  14.097 -28.357  1.00  0.00           H  
ATOM   3985  HA  GLU A 281      87.536  15.007 -25.839  1.00  0.00           H  
ATOM   3986 1HB  GLU A 281      85.658  16.315 -27.846  1.00  0.00           H  
ATOM   3987 2HB  GLU A 281      86.321  17.147 -26.446  1.00  0.00           H  
ATOM   3988 1HG  GLU A 281      87.756  17.796 -28.120  1.00  0.00           H  
ATOM   3989 2HG  GLU A 281      88.631  16.448 -27.395  1.00  0.00           H  
ATOM   3990  N   VAL A 282      84.269  14.565 -25.990  1.00  0.00           N  
ATOM   3991  CA  VAL A 282      83.073  14.396 -25.175  1.00  0.00           C  
ATOM   3992  C   VAL A 282      83.270  13.310 -24.125  1.00  0.00           C  
ATOM   3993  O   VAL A 282      82.944  13.500 -22.952  1.00  0.00           O  
ATOM   3994  CB  VAL A 282      81.868  14.036 -26.064  1.00  0.00           C  
ATOM   3995  CG1 VAL A 282      80.672  13.647 -25.207  1.00  0.00           C  
ATOM   3996  CG2 VAL A 282      81.525  15.207 -26.970  1.00  0.00           C  
ATOM   3997  H   VAL A 282      84.202  14.451 -26.991  1.00  0.00           H  
ATOM   3998  HA  VAL A 282      82.864  15.339 -24.667  1.00  0.00           H  
ATOM   3999  HB  VAL A 282      82.123  13.167 -26.671  1.00  0.00           H  
ATOM   4000 1HG1 VAL A 282      79.829  13.395 -25.851  1.00  0.00           H  
ATOM   4001 2HG1 VAL A 282      80.929  12.784 -24.592  1.00  0.00           H  
ATOM   4002 3HG1 VAL A 282      80.398  14.484 -24.564  1.00  0.00           H  
ATOM   4003 1HG2 VAL A 282      80.671  14.944 -27.597  1.00  0.00           H  
ATOM   4004 2HG2 VAL A 282      81.274  16.077 -26.363  1.00  0.00           H  
ATOM   4005 3HG2 VAL A 282      82.381  15.440 -27.604  1.00  0.00           H  
ATOM   4006  N   VAL A 283      83.804  12.170 -24.552  1.00  0.00           N  
ATOM   4007  CA  VAL A 283      84.045  11.052 -23.650  1.00  0.00           C  
ATOM   4008  C   VAL A 283      85.087  11.407 -22.598  1.00  0.00           C  
ATOM   4009  O   VAL A 283      84.944  11.054 -21.427  1.00  0.00           O  
ATOM   4010  CB  VAL A 283      84.519   9.819 -24.441  1.00  0.00           C  
ATOM   4011  CG1 VAL A 283      84.953   8.711 -23.493  1.00  0.00           C  
ATOM   4012  CG2 VAL A 283      83.409   9.337 -25.363  1.00  0.00           C  
ATOM   4013  H   VAL A 283      84.049  12.078 -25.527  1.00  0.00           H  
ATOM   4014  HA  VAL A 283      83.109  10.806 -23.146  1.00  0.00           H  
ATOM   4015  HB  VAL A 283      85.393  10.093 -25.035  1.00  0.00           H  
ATOM   4016 1HG1 VAL A 283      85.286   7.847 -24.069  1.00  0.00           H  
ATOM   4017 2HG1 VAL A 283      85.772   9.067 -22.868  1.00  0.00           H  
ATOM   4018 3HG1 VAL A 283      84.112   8.424 -22.862  1.00  0.00           H  
ATOM   4019 1HG2 VAL A 283      83.752   8.465 -25.919  1.00  0.00           H  
ATOM   4020 2HG2 VAL A 283      82.535   9.068 -24.770  1.00  0.00           H  
ATOM   4021 3HG2 VAL A 283      83.144  10.132 -26.060  1.00  0.00           H  
ATOM   4022  N   THR A 284      86.134  12.107 -23.021  1.00  0.00           N  
ATOM   4023  CA  THR A 284      87.202  12.513 -22.116  1.00  0.00           C  
ATOM   4024  C   THR A 284      86.692  13.487 -21.062  1.00  0.00           C  
ATOM   4025  O   THR A 284      87.059  13.398 -19.890  1.00  0.00           O  
ATOM   4026  CB  THR A 284      88.371  13.151 -22.887  1.00  0.00           C  
ATOM   4027  CG2 THR A 284      89.461  13.605 -21.927  1.00  0.00           C  
ATOM   4028  OG1 THR A 284      88.917  12.198 -23.808  1.00  0.00           O  
ATOM   4029  H   THR A 284      86.192  12.365 -23.996  1.00  0.00           H  
ATOM   4030  HA  THR A 284      87.574  11.626 -21.601  1.00  0.00           H  
ATOM   4031  HB  THR A 284      88.008  14.012 -23.449  1.00  0.00           H  
ATOM   4032  HG1 THR A 284      88.365  12.160 -24.593  1.00  0.00           H  
ATOM   4033 1HG2 THR A 284      90.278  14.054 -22.491  1.00  0.00           H  
ATOM   4034 2HG2 THR A 284      89.051  14.337 -21.232  1.00  0.00           H  
ATOM   4035 3HG2 THR A 284      89.834  12.746 -21.369  1.00  0.00           H  
ATOM   4036  N   GLU A 285      85.843  14.416 -21.485  1.00  0.00           N  
ATOM   4037  CA  GLU A 285      85.279  15.410 -20.579  1.00  0.00           C  
ATOM   4038  C   GLU A 285      84.391  14.757 -19.529  1.00  0.00           C  
ATOM   4039  O   GLU A 285      84.421  15.130 -18.356  1.00  0.00           O  
ATOM   4040  CB  GLU A 285      84.479  16.454 -21.361  1.00  0.00           C  
ATOM   4041  CG  GLU A 285      85.325  17.377 -22.226  1.00  0.00           C  
ATOM   4042  CD  GLU A 285      84.499  18.339 -23.033  1.00  0.00           C  
ATOM   4043  OE1 GLU A 285      83.298  18.223 -23.016  1.00  0.00           O  
ATOM   4044  OE2 GLU A 285      85.072  19.193 -23.669  1.00  0.00           O1-
ATOM   4045  H   GLU A 285      85.581  14.437 -22.461  1.00  0.00           H  
ATOM   4046  HA  GLU A 285      86.098  15.913 -20.065  1.00  0.00           H  
ATOM   4047 1HB  GLU A 285      83.761  15.951 -22.010  1.00  0.00           H  
ATOM   4048 2HB  GLU A 285      83.911  17.073 -20.665  1.00  0.00           H  
ATOM   4049 1HG  GLU A 285      85.998  17.943 -21.584  1.00  0.00           H  
ATOM   4050 2HG  GLU A 285      85.931  16.772 -22.899  1.00  0.00           H  
ATOM   4051  N   LEU A 286      83.599  13.779 -19.956  1.00  0.00           N  
ATOM   4052  CA  LEU A 286      82.700  13.071 -19.053  1.00  0.00           C  
ATOM   4053  C   LEU A 286      83.478  12.288 -18.004  1.00  0.00           C  
ATOM   4054  O   LEU A 286      83.101  12.258 -16.832  1.00  0.00           O  
ATOM   4055  CB  LEU A 286      81.795  12.118 -19.844  1.00  0.00           C  
ATOM   4056  CG  LEU A 286      80.768  11.335 -19.016  1.00  0.00           C  
ATOM   4057  CD1 LEU A 286      79.846  12.310 -18.297  1.00  0.00           C  
ATOM   4058  CD2 LEU A 286      79.979  10.411 -19.931  1.00  0.00           C  
ATOM   4059  H   LEU A 286      83.621  13.519 -20.932  1.00  0.00           H  
ATOM   4060  HA  LEU A 286      82.076  13.803 -18.542  1.00  0.00           H  
ATOM   4061 1HB  LEU A 286      81.250  12.695 -20.589  1.00  0.00           H  
ATOM   4062 2HB  LEU A 286      82.423  11.394 -20.364  1.00  0.00           H  
ATOM   4063  HG  LEU A 286      81.285  10.745 -18.259  1.00  0.00           H  
ATOM   4064 1HD1 LEU A 286      79.117  11.754 -17.709  1.00  0.00           H  
ATOM   4065 2HD1 LEU A 286      80.435  12.946 -17.635  1.00  0.00           H  
ATOM   4066 3HD1 LEU A 286      79.327  12.928 -19.028  1.00  0.00           H  
ATOM   4067 1HD2 LEU A 286      79.248   9.853 -19.342  1.00  0.00           H  
ATOM   4068 2HD2 LEU A 286      79.460  11.000 -20.688  1.00  0.00           H  
ATOM   4069 3HD2 LEU A 286      80.659   9.712 -20.419  1.00  0.00           H  
ATOM   4070  N   ALA A 287      84.565  11.654 -18.430  1.00  0.00           N  
ATOM   4071  CA  ALA A 287      85.398  10.869 -17.526  1.00  0.00           C  
ATOM   4072  C   ALA A 287      86.053  11.753 -16.473  1.00  0.00           C  
ATOM   4073  O   ALA A 287      86.134  11.384 -15.301  1.00  0.00           O  
ATOM   4074  CB  ALA A 287      86.458  10.108 -18.309  1.00  0.00           C  
ATOM   4075  H   ALA A 287      84.821  11.718 -19.404  1.00  0.00           H  
ATOM   4076  HA  ALA A 287      84.758  10.153 -17.011  1.00  0.00           H  
ATOM   4077 1HB  ALA A 287      87.073   9.527 -17.620  1.00  0.00           H  
ATOM   4078 2HB  ALA A 287      85.974   9.435 -19.017  1.00  0.00           H  
ATOM   4079 3HB  ALA A 287      87.088  10.813 -18.850  1.00  0.00           H  
ATOM   4080  N   ILE A 288      86.517  12.924 -16.895  1.00  0.00           N  
ATOM   4081  CA  ILE A 288      87.166  13.863 -15.989  1.00  0.00           C  
ATOM   4082  C   ILE A 288      86.191  14.376 -14.936  1.00  0.00           C  
ATOM   4083  O   ILE A 288      86.542  14.511 -13.764  1.00  0.00           O  
ATOM   4084  CB  ILE A 288      87.757  15.055 -16.763  1.00  0.00           C  
ATOM   4085  CG1 ILE A 288      88.926  14.595 -17.638  1.00  0.00           C  
ATOM   4086  CG2 ILE A 288      88.206  16.145 -15.800  1.00  0.00           C  
ATOM   4087  CD1 ILE A 288      89.393  15.637 -18.630  1.00  0.00           C  
ATOM   4088  H   ILE A 288      86.419  13.169 -17.870  1.00  0.00           H  
ATOM   4089  HA  ILE A 288      87.978  13.347 -15.477  1.00  0.00           H  
ATOM   4090  HB  ILE A 288      87.003  15.464 -17.434  1.00  0.00           H  
ATOM   4091 1HG1 ILE A 288      89.770  14.324 -17.007  1.00  0.00           H  
ATOM   4092 2HG1 ILE A 288      88.635  13.703 -18.195  1.00  0.00           H  
ATOM   4093 1HG2 ILE A 288      88.623  16.979 -16.365  1.00  0.00           H  
ATOM   4094 2HG2 ILE A 288      87.353  16.491 -15.220  1.00  0.00           H  
ATOM   4095 3HG2 ILE A 288      88.966  15.746 -15.129  1.00  0.00           H  
ATOM   4096 1HD1 ILE A 288      90.222  15.237 -19.215  1.00  0.00           H  
ATOM   4097 2HD1 ILE A 288      88.570  15.897 -19.298  1.00  0.00           H  
ATOM   4098 3HD1 ILE A 288      89.723  16.526 -18.096  1.00  0.00           H  
ATOM   4099  N   GLU A 289      84.964  14.659 -15.361  1.00  0.00           N  
ATOM   4100  CA  GLU A 289      83.935  15.156 -14.455  1.00  0.00           C  
ATOM   4101  C   GLU A 289      83.574  14.114 -13.406  1.00  0.00           C  
ATOM   4102  O   GLU A 289      83.386  14.439 -12.232  1.00  0.00           O  
ATOM   4103  CB  GLU A 289      82.683  15.560 -15.239  1.00  0.00           C  
ATOM   4104  CG  GLU A 289      82.856  16.800 -16.104  1.00  0.00           C  
ATOM   4105  CD  GLU A 289      81.631  17.124 -16.913  1.00  0.00           C  
ATOM   4106  OE1 GLU A 289      80.708  16.345 -16.897  1.00  0.00           O  
ATOM   4107  OE2 GLU A 289      81.619  18.150 -17.550  1.00  0.00           O1-
ATOM   4108  H   GLU A 289      84.738  14.525 -16.337  1.00  0.00           H  
ATOM   4109  HA  GLU A 289      84.323  16.036 -13.941  1.00  0.00           H  
ATOM   4110 1HB  GLU A 289      82.381  14.738 -15.887  1.00  0.00           H  
ATOM   4111 2HB  GLU A 289      81.865  15.748 -14.544  1.00  0.00           H  
ATOM   4112 1HG  GLU A 289      83.088  17.649 -15.463  1.00  0.00           H  
ATOM   4113 2HG  GLU A 289      83.699  16.646 -16.776  1.00  0.00           H  
ATOM   4114  N   ALA A 290      83.479  12.860 -13.834  1.00  0.00           N  
ATOM   4115  CA  ALA A 290      83.139  11.766 -12.931  1.00  0.00           C  
ATOM   4116  C   ALA A 290      84.223  11.563 -11.879  1.00  0.00           C  
ATOM   4117  O   ALA A 290      83.928  11.325 -10.708  1.00  0.00           O  
ATOM   4118  CB  ALA A 290      82.917  10.481 -13.716  1.00  0.00           C  
ATOM   4119  H   ALA A 290      83.644  12.659 -14.809  1.00  0.00           H  
ATOM   4120  HA  ALA A 290      82.216  12.027 -12.414  1.00  0.00           H  
ATOM   4121 1HB  ALA A 290      82.666   9.674 -13.029  1.00  0.00           H  
ATOM   4122 2HB  ALA A 290      82.102  10.623 -14.424  1.00  0.00           H  
ATOM   4123 3HB  ALA A 290      83.826  10.225 -14.258  1.00  0.00           H  
ATOM   4124  N   ILE A 291      85.478  11.659 -12.306  1.00  0.00           N  
ATOM   4125  CA  ILE A 291      86.609  11.485 -11.401  1.00  0.00           C  
ATOM   4126  C   ILE A 291      86.644  12.585 -10.346  1.00  0.00           C  
ATOM   4127  O   ILE A 291      86.920  12.325  -9.175  1.00  0.00           O  
ATOM   4128  CB  ILE A 291      87.938  11.478 -12.177  1.00  0.00           C  
ATOM   4129  CG1 ILE A 291      88.035  10.227 -13.055  1.00  0.00           C  
ATOM   4130  CG2 ILE A 291      89.116  11.551 -11.218  1.00  0.00           C  
ATOM   4131  CD1 ILE A 291      89.174  10.266 -14.049  1.00  0.00           C  
ATOM   4132  H   ILE A 291      85.652  11.855 -13.280  1.00  0.00           H  
ATOM   4133  HA  ILE A 291      86.501  10.528 -10.891  1.00  0.00           H  
ATOM   4134  HB  ILE A 291      87.973  12.336 -12.848  1.00  0.00           H  
ATOM   4135 1HG1 ILE A 291      88.162   9.348 -12.425  1.00  0.00           H  
ATOM   4136 2HG1 ILE A 291      87.104  10.099 -13.609  1.00  0.00           H  
ATOM   4137 1HG2 ILE A 291      90.047  11.542 -11.783  1.00  0.00           H  
ATOM   4138 2HG2 ILE A 291      89.052  12.468 -10.635  1.00  0.00           H  
ATOM   4139 3HG2 ILE A 291      89.092  10.692 -10.547  1.00  0.00           H  
ATOM   4140 1HD1 ILE A 291      89.176   9.347 -14.636  1.00  0.00           H  
ATOM   4141 2HD1 ILE A 291      89.046  11.120 -14.715  1.00  0.00           H  
ATOM   4142 3HD1 ILE A 291      90.118  10.359 -13.516  1.00  0.00           H  
ATOM   4143  N   GLU A 292      86.361  13.812 -10.770  1.00  0.00           N  
ATOM   4144  CA  GLU A 292      86.361  14.954  -9.863  1.00  0.00           C  
ATOM   4145  C   GLU A 292      85.266  14.821  -8.811  1.00  0.00           C  
ATOM   4146  O   GLU A 292      85.477  15.131  -7.638  1.00  0.00           O  
ATOM   4147  CB  GLU A 292      86.175  16.256 -10.643  1.00  0.00           C  
ATOM   4148  CG  GLU A 292      86.237  17.516  -9.791  1.00  0.00           C  
ATOM   4149  CD  GLU A 292      86.140  18.778 -10.602  1.00  0.00           C  
ATOM   4150  OE1 GLU A 292      86.050  18.684 -11.803  1.00  0.00           O  
ATOM   4151  OE2 GLU A 292      86.157  19.838 -10.022  1.00  0.00           O1-
ATOM   4152  H   GLU A 292      86.141  13.958 -11.745  1.00  0.00           H  
ATOM   4153  HA  GLU A 292      87.323  14.989  -9.349  1.00  0.00           H  
ATOM   4154 1HB  GLU A 292      86.946  16.334 -11.410  1.00  0.00           H  
ATOM   4155 2HB  GLU A 292      85.210  16.242 -11.150  1.00  0.00           H  
ATOM   4156 1HG  GLU A 292      85.418  17.497  -9.072  1.00  0.00           H  
ATOM   4157 2HG  GLU A 292      87.173  17.519  -9.234  1.00  0.00           H  
ATOM   4158  N   SER A 293      84.097  14.359  -9.238  1.00  0.00           N  
ATOM   4159  CA  SER A 293      82.966  14.183  -8.334  1.00  0.00           C  
ATOM   4160  C   SER A 293      83.259  13.119  -7.283  1.00  0.00           C  
ATOM   4161  O   SER A 293      82.919  13.279  -6.111  1.00  0.00           O  
ATOM   4162  CB  SER A 293      81.724  13.804  -9.116  1.00  0.00           C  
ATOM   4163  OG  SER A 293      81.316  14.852  -9.952  1.00  0.00           O  
ATOM   4164  H   SER A 293      83.987  14.122 -10.213  1.00  0.00           H  
ATOM   4165  HA  SER A 293      82.782  15.129  -7.820  1.00  0.00           H  
ATOM   4166 1HB  SER A 293      81.929  12.916  -9.716  1.00  0.00           H  
ATOM   4167 2HB  SER A 293      80.920  13.553  -8.425  1.00  0.00           H  
ATOM   4168  HG  SER A 293      81.885  14.811 -10.725  1.00  0.00           H  
ATOM   4169  N   ILE A 294      83.894  12.033  -7.712  1.00  0.00           N  
ATOM   4170  CA  ILE A 294      84.235  10.939  -6.809  1.00  0.00           C  
ATOM   4171  C   ILE A 294      85.241  11.387  -5.756  1.00  0.00           C  
ATOM   4172  O   ILE A 294      85.131  11.024  -4.585  1.00  0.00           O  
ATOM   4173  CB  ILE A 294      84.807   9.742  -7.588  1.00  0.00           C  
ATOM   4174  CG1 ILE A 294      83.723   9.109  -8.465  1.00  0.00           C  
ATOM   4175  CG2 ILE A 294      85.389   8.714  -6.631  1.00  0.00           C  
ATOM   4176  CD1 ILE A 294      84.254   8.103  -9.461  1.00  0.00           C  
ATOM   4177  H   ILE A 294      84.146  11.964  -8.687  1.00  0.00           H  
ATOM   4178  HA  ILE A 294      83.328  10.617  -6.298  1.00  0.00           H  
ATOM   4179  HB  ILE A 294      85.593  10.086  -8.259  1.00  0.00           H  
ATOM   4180 1HG1 ILE A 294      82.990   8.610  -7.833  1.00  0.00           H  
ATOM   4181 2HG1 ILE A 294      83.200   9.890  -9.017  1.00  0.00           H  
ATOM   4182 1HG2 ILE A 294      85.789   7.873  -7.199  1.00  0.00           H  
ATOM   4183 2HG2 ILE A 294      86.189   9.170  -6.050  1.00  0.00           H  
ATOM   4184 3HG2 ILE A 294      84.609   8.358  -5.959  1.00  0.00           H  
ATOM   4185 1HD1 ILE A 294      83.428   7.698 -10.047  1.00  0.00           H  
ATOM   4186 2HD1 ILE A 294      84.965   8.592 -10.129  1.00  0.00           H  
ATOM   4187 3HD1 ILE A 294      84.752   7.293  -8.931  1.00  0.00           H  
ATOM   4188  N   ARG A 295      86.219  12.180  -6.180  1.00  0.00           N  
ATOM   4189  CA  ARG A 295      87.247  12.679  -5.274  1.00  0.00           C  
ATOM   4190  C   ARG A 295      86.650  13.603  -4.220  1.00  0.00           C  
ATOM   4191  O   ARG A 295      87.024  13.547  -3.048  1.00  0.00           O  
ATOM   4192  CB  ARG A 295      88.325  13.424  -6.046  1.00  0.00           C  
ATOM   4193  CG  ARG A 295      89.509  13.883  -5.210  1.00  0.00           C  
ATOM   4194  CD  ARG A 295      89.356  15.292  -4.767  1.00  0.00           C  
ATOM   4195  NE  ARG A 295      89.393  16.220  -5.887  1.00  0.00           N  
ATOM   4196  CZ  ARG A 295      89.061  17.523  -5.811  1.00  0.00           C  
ATOM   4197  NH1 ARG A 295      88.670  18.037  -4.666  1.00  0.00           N1+
ATOM   4198  NH2 ARG A 295      89.128  18.285  -6.890  1.00  0.00           N  
ATOM   4199  H   ARG A 295      86.252  12.442  -7.154  1.00  0.00           H  
ATOM   4200  HA  ARG A 295      87.706  11.828  -4.770  1.00  0.00           H  
ATOM   4201 1HB  ARG A 295      88.710  12.786  -6.840  1.00  0.00           H  
ATOM   4202 2HB  ARG A 295      87.892  14.307  -6.516  1.00  0.00           H  
ATOM   4203 1HG  ARG A 295      89.595  13.252  -4.324  1.00  0.00           H  
ATOM   4204 2HG  ARG A 295      90.424  13.806  -5.800  1.00  0.00           H  
ATOM   4205 1HD  ARG A 295      88.400  15.412  -4.257  1.00  0.00           H  
ATOM   4206 2HD  ARG A 295      90.165  15.550  -4.085  1.00  0.00           H  
ATOM   4207  HE  ARG A 295      89.689  15.860  -6.785  1.00  0.00           H  
ATOM   4208 1HH1 ARG A 295      88.619  17.455  -3.843  1.00  0.00           H  
ATOM   4209 2HH1 ARG A 295      88.422  19.015  -4.610  1.00  0.00           H  
ATOM   4210 1HH2 ARG A 295      89.429  17.889  -7.771  1.00  0.00           H  
ATOM   4211 2HH2 ARG A 295      88.880  19.262  -6.834  1.00  0.00           H  
ATOM   4212  N   ARG A 296      85.722  14.453  -4.644  1.00  0.00           N  
ATOM   4213  CA  ARG A 296      85.071  15.392  -3.738  1.00  0.00           C  
ATOM   4214  C   ARG A 296      84.245  14.661  -2.687  1.00  0.00           C  
ATOM   4215  O   ARG A 296      84.242  15.037  -1.515  1.00  0.00           O  
ATOM   4216  CB  ARG A 296      84.173  16.348  -4.509  1.00  0.00           C  
ATOM   4217  CG  ARG A 296      84.910  17.367  -5.363  1.00  0.00           C  
ATOM   4218  CD  ARG A 296      83.970  18.281  -6.062  1.00  0.00           C  
ATOM   4219  NE  ARG A 296      84.664  19.205  -6.944  1.00  0.00           N  
ATOM   4220  CZ  ARG A 296      85.219  20.367  -6.550  1.00  0.00           C  
ATOM   4221  NH1 ARG A 296      85.152  20.734  -5.290  1.00  0.00           N1+
ATOM   4222  NH2 ARG A 296      85.832  21.140  -7.431  1.00  0.00           N  
ATOM   4223  H   ARG A 296      85.460  14.449  -5.619  1.00  0.00           H  
ATOM   4224  HA  ARG A 296      85.841  15.973  -3.229  1.00  0.00           H  
ATOM   4225 1HB  ARG A 296      83.518  15.779  -5.167  1.00  0.00           H  
ATOM   4226 2HB  ARG A 296      83.542  16.898  -3.812  1.00  0.00           H  
ATOM   4227 1HG  ARG A 296      85.565  17.968  -4.731  1.00  0.00           H  
ATOM   4228 2HG  ARG A 296      85.507  16.850  -6.115  1.00  0.00           H  
ATOM   4229 1HD  ARG A 296      83.273  17.695  -6.663  1.00  0.00           H  
ATOM   4230 2HD  ARG A 296      83.415  18.863  -5.327  1.00  0.00           H  
ATOM   4231  HE  ARG A 296      84.737  18.957  -7.922  1.00  0.00           H  
ATOM   4232 1HH1 ARG A 296      84.684  20.144  -4.617  1.00  0.00           H  
ATOM   4233 2HH1 ARG A 296      85.567  21.605  -4.994  1.00  0.00           H  
ATOM   4234 1HH2 ARG A 296      85.883  20.857  -8.401  1.00  0.00           H  
ATOM   4235 2HH2 ARG A 296      86.246  22.011  -7.137  1.00  0.00           H  
ATOM   4236  N   ILE A 297      83.546  13.615  -3.116  1.00  0.00           N  
ATOM   4237  CA  ILE A 297      82.713  12.829  -2.212  1.00  0.00           C  
ATOM   4238  C   ILE A 297      83.557  12.120  -1.162  1.00  0.00           C  
ATOM   4239  O   ILE A 297      83.185  12.058   0.011  1.00  0.00           O  
ATOM   4240  CB  ILE A 297      81.884  11.792  -2.992  1.00  0.00           C  
ATOM   4241  CG1 ILE A 297      80.840  12.491  -3.865  1.00  0.00           C  
ATOM   4242  CG2 ILE A 297      81.217  10.818  -2.034  1.00  0.00           C  
ATOM   4243  CD1 ILE A 297      80.166  11.573  -4.862  1.00  0.00           C  
ATOM   4244  H   ILE A 297      83.592  13.358  -4.091  1.00  0.00           H  
ATOM   4245  HA  ILE A 297      82.027  13.504  -1.700  1.00  0.00           H  
ATOM   4246  HB  ILE A 297      82.537  11.236  -3.663  1.00  0.00           H  
ATOM   4247 1HG1 ILE A 297      80.072  12.930  -3.232  1.00  0.00           H  
ATOM   4248 2HG1 ILE A 297      81.313  13.303  -4.417  1.00  0.00           H  
ATOM   4249 1HG2 ILE A 297      80.635  10.090  -2.602  1.00  0.00           H  
ATOM   4250 2HG2 ILE A 297      81.978  10.298  -1.454  1.00  0.00           H  
ATOM   4251 3HG2 ILE A 297      80.557  11.364  -1.360  1.00  0.00           H  
ATOM   4252 1HD1 ILE A 297      79.440  12.141  -5.444  1.00  0.00           H  
ATOM   4253 2HD1 ILE A 297      80.916  11.149  -5.531  1.00  0.00           H  
ATOM   4254 3HD1 ILE A 297      79.656  10.772  -4.330  1.00  0.00           H  
ATOM   4255  N   THR A 298      84.697  11.586  -1.588  1.00  0.00           N  
ATOM   4256  CA  THR A 298      85.598  10.881  -0.685  1.00  0.00           C  
ATOM   4257  C   THR A 298      86.170  11.820   0.369  1.00  0.00           C  
ATOM   4258  O   THR A 298      86.285  11.458   1.541  1.00  0.00           O  
ATOM   4259  CB  THR A 298      86.748  10.212  -1.460  1.00  0.00           C  
ATOM   4260  CG2 THR A 298      87.701   9.513  -0.503  1.00  0.00           C  
ATOM   4261  OG1 THR A 298      86.212   9.254  -2.382  1.00  0.00           O  
ATOM   4262  H   THR A 298      84.947  11.671  -2.562  1.00  0.00           H  
ATOM   4263  HA  THR A 298      85.033  10.103  -0.171  1.00  0.00           H  
ATOM   4264  HB  THR A 298      87.296  10.968  -2.023  1.00  0.00           H  
ATOM   4265  HG1 THR A 298      85.893   9.707  -3.165  1.00  0.00           H  
ATOM   4266 1HG2 THR A 298      88.508   9.046  -1.069  1.00  0.00           H  
ATOM   4267 2HG2 THR A 298      88.119  10.240   0.192  1.00  0.00           H  
ATOM   4268 3HG2 THR A 298      87.160   8.749   0.055  1.00  0.00           H  
ATOM   4269  N   LEU A 299      86.527  13.027  -0.053  1.00  0.00           N  
ATOM   4270  CA  LEU A 299      87.087  14.022   0.853  1.00  0.00           C  
ATOM   4271  C   LEU A 299      86.071  14.443   1.905  1.00  0.00           C  
ATOM   4272  O   LEU A 299      86.409  14.610   3.078  1.00  0.00           O  
ATOM   4273  CB  LEU A 299      87.557  15.251   0.065  1.00  0.00           C  
ATOM   4274  CG  LEU A 299      88.778  15.037  -0.838  1.00  0.00           C  
ATOM   4275  CD1 LEU A 299      89.011  16.282  -1.683  1.00  0.00           C  
ATOM   4276  CD2 LEU A 299      89.995  14.722   0.020  1.00  0.00           C  
ATOM   4277  H   LEU A 299      86.407  13.263  -1.028  1.00  0.00           H  
ATOM   4278  HA  LEU A 299      87.945  13.583   1.361  1.00  0.00           H  
ATOM   4279 1HB  LEU A 299      86.737  15.596  -0.563  1.00  0.00           H  
ATOM   4280 2HB  LEU A 299      87.802  16.044   0.773  1.00  0.00           H  
ATOM   4281  HG  LEU A 299      88.588  14.204  -1.516  1.00  0.00           H  
ATOM   4282 1HD1 LEU A 299      89.878  16.129  -2.324  1.00  0.00           H  
ATOM   4283 2HD1 LEU A 299      88.133  16.472  -2.300  1.00  0.00           H  
ATOM   4284 3HD1 LEU A 299      89.188  17.136  -1.030  1.00  0.00           H  
ATOM   4285 1HD2 LEU A 299      90.863  14.568  -0.622  1.00  0.00           H  
ATOM   4286 2HD2 LEU A 299      90.188  15.555   0.697  1.00  0.00           H  
ATOM   4287 3HD2 LEU A 299      89.808  13.819   0.600  1.00  0.00           H  
ATOM   4288  N   TYR A 300      84.823  14.616   1.481  1.00  0.00           N  
ATOM   4289  CA  TYR A 300      83.754  15.019   2.385  1.00  0.00           C  
ATOM   4290  C   TYR A 300      83.488  13.948   3.436  1.00  0.00           C  
ATOM   4291  O   TYR A 300      83.271  14.254   4.608  1.00  0.00           O  
ATOM   4292  CB  TYR A 300      82.476  15.322   1.602  1.00  0.00           C  
ATOM   4293  CG  TYR A 300      82.536  16.610   0.809  1.00  0.00           C  
ATOM   4294  CD1 TYR A 300      83.690  17.380   0.825  1.00  0.00           C  
ATOM   4295  CD2 TYR A 300      81.439  17.020   0.067  1.00  0.00           C  
ATOM   4296  CE1 TYR A 300      83.746  18.555   0.101  1.00  0.00           C  
ATOM   4297  CE2 TYR A 300      81.494  18.195  -0.658  1.00  0.00           C  
ATOM   4298  CZ  TYR A 300      82.643  18.961  -0.642  1.00  0.00           C  
ATOM   4299  OH  TYR A 300      82.699  20.132  -1.363  1.00  0.00           O  
ATOM   4300  H   TYR A 300      84.611  14.464   0.506  1.00  0.00           H  
ATOM   4301  HA  TYR A 300      84.066  15.925   2.908  1.00  0.00           H  
ATOM   4302 1HB  TYR A 300      82.271  14.506   0.908  1.00  0.00           H  
ATOM   4303 2HB  TYR A 300      81.634  15.387   2.289  1.00  0.00           H  
ATOM   4304  HD1 TYR A 300      84.553  17.058   1.408  1.00  0.00           H  
ATOM   4305  HD2 TYR A 300      80.533  16.415   0.054  1.00  0.00           H  
ATOM   4306  HE1 TYR A 300      84.653  19.160   0.113  1.00  0.00           H  
ATOM   4307  HE2 TYR A 300      80.632  18.517  -1.241  1.00  0.00           H  
ATOM   4308  HH  TYR A 300      81.862  20.266  -1.817  1.00  0.00           H  
ATOM   4309  N   VAL A 301      83.506  12.689   3.008  1.00  0.00           N  
ATOM   4310  CA  VAL A 301      83.267  11.569   3.909  1.00  0.00           C  
ATOM   4311  C   VAL A 301      84.364  11.466   4.962  1.00  0.00           C  
ATOM   4312  O   VAL A 301      84.091  11.202   6.133  1.00  0.00           O  
ATOM   4313  CB  VAL A 301      83.193  10.251   3.117  1.00  0.00           C  
ATOM   4314  CG1 VAL A 301      83.133   9.062   4.065  1.00  0.00           C  
ATOM   4315  CG2 VAL A 301      81.984  10.269   2.194  1.00  0.00           C  
ATOM   4316  H   VAL A 301      83.692  12.504   2.032  1.00  0.00           H  
ATOM   4317  HA  VAL A 301      82.312  11.729   4.414  1.00  0.00           H  
ATOM   4318  HB  VAL A 301      84.102  10.143   2.523  1.00  0.00           H  
ATOM   4319 1HG1 VAL A 301      83.082   8.139   3.487  1.00  0.00           H  
ATOM   4320 2HG1 VAL A 301      84.025   9.049   4.688  1.00  0.00           H  
ATOM   4321 3HG1 VAL A 301      82.249   9.145   4.695  1.00  0.00           H  
ATOM   4322 1HG2 VAL A 301      81.938   9.334   1.637  1.00  0.00           H  
ATOM   4323 2HG2 VAL A 301      81.075  10.381   2.787  1.00  0.00           H  
ATOM   4324 3HG2 VAL A 301      82.067  11.103   1.498  1.00  0.00           H  
ATOM   4325  N   LEU A 302      85.606  11.674   4.537  1.00  0.00           N  
ATOM   4326  CA  LEU A 302      86.747  11.603   5.441  1.00  0.00           C  
ATOM   4327  C   LEU A 302      86.682  12.701   6.496  1.00  0.00           C  
ATOM   4328  O   LEU A 302      86.980  12.468   7.667  1.00  0.00           O  
ATOM   4329  CB  LEU A 302      88.056  11.719   4.651  1.00  0.00           C  
ATOM   4330  CG  LEU A 302      88.396  10.529   3.746  1.00  0.00           C  
ATOM   4331  CD1 LEU A 302      89.616  10.865   2.900  1.00  0.00           C  
ATOM   4332  CD2 LEU A 302      88.647   9.296   4.601  1.00  0.00           C  
ATOM   4333  H   LEU A 302      85.763  11.887   3.563  1.00  0.00           H  
ATOM   4334  HA  LEU A 302      86.727  10.639   5.947  1.00  0.00           H  
ATOM   4335 1HB  LEU A 302      88.006  12.609   4.024  1.00  0.00           H  
ATOM   4336 2HB  LEU A 302      88.877  11.844   5.357  1.00  0.00           H  
ATOM   4337  HG  LEU A 302      87.562  10.337   3.069  1.00  0.00           H  
ATOM   4338 1HD1 LEU A 302      89.857  10.018   2.256  1.00  0.00           H  
ATOM   4339 2HD1 LEU A 302      89.402  11.739   2.283  1.00  0.00           H  
ATOM   4340 3HD1 LEU A 302      90.462  11.078   3.551  1.00  0.00           H  
ATOM   4341 1HD2 LEU A 302      88.887   8.449   3.958  1.00  0.00           H  
ATOM   4342 2HD2 LEU A 302      89.480   9.486   5.278  1.00  0.00           H  
ATOM   4343 3HD2 LEU A 302      87.752   9.068   5.181  1.00  0.00           H  
ATOM   4344  N   ARG A 303      86.290  13.899   6.072  1.00  0.00           N  
ATOM   4345  CA  ARG A 303      86.186  15.036   6.979  1.00  0.00           C  
ATOM   4346  C   ARG A 303      85.234  14.736   8.129  1.00  0.00           C  
ATOM   4347  O   ARG A 303      85.447  15.182   9.257  1.00  0.00           O  
ATOM   4348  CB  ARG A 303      85.705  16.271   6.233  1.00  0.00           C  
ATOM   4349  CG  ARG A 303      86.717  16.874   5.272  1.00  0.00           C  
ATOM   4350  CD  ARG A 303      86.157  18.041   4.545  1.00  0.00           C  
ATOM   4351  NE  ARG A 303      87.122  18.621   3.625  1.00  0.00           N  
ATOM   4352  CZ  ARG A 303      86.841  19.592   2.733  1.00  0.00           C  
ATOM   4353  NH1 ARG A 303      85.624  20.080   2.655  1.00  0.00           N1+
ATOM   4354  NH2 ARG A 303      87.791  20.053   1.939  1.00  0.00           N  
ATOM   4355  H   ARG A 303      86.060  14.024   5.098  1.00  0.00           H  
ATOM   4356  HA  ARG A 303      87.175  15.241   7.392  1.00  0.00           H  
ATOM   4357 1HB  ARG A 303      84.812  16.027   5.660  1.00  0.00           H  
ATOM   4358 2HB  ARG A 303      85.431  17.046   6.951  1.00  0.00           H  
ATOM   4359 1HG  ARG A 303      87.595  17.204   5.828  1.00  0.00           H  
ATOM   4360 2HG  ARG A 303      87.014  16.123   4.540  1.00  0.00           H  
ATOM   4361 1HD  ARG A 303      85.284  17.728   3.973  1.00  0.00           H  
ATOM   4362 2HD  ARG A 303      85.865  18.810   5.260  1.00  0.00           H  
ATOM   4363  HE  ARG A 303      88.070  18.269   3.655  1.00  0.00           H  
ATOM   4364 1HH1 ARG A 303      84.899  19.728   3.263  1.00  0.00           H  
ATOM   4365 2HH1 ARG A 303      85.415  20.808   1.988  1.00  0.00           H  
ATOM   4366 1HH2 ARG A 303      88.728  19.677   1.998  1.00  0.00           H  
ATOM   4367 2HH2 ARG A 303      87.582  20.780   1.271  1.00  0.00           H  
ATOM   4368  N   VAL A 304      84.180  13.981   7.857  1.00  0.00           N  
ATOM   4369  CA  VAL A 304      83.369  13.415   8.943  1.00  0.00           C  
ATOM   4370  C   VAL A 304      84.113  12.371   9.787  1.00  0.00           C  
ATOM   4371  O   VAL A 304      83.940  12.303  11.003  1.00  0.00           O  
ATOM   4372  CB  VAL A 304      82.100  12.767   8.355  1.00  0.00           C  
ATOM   4373  CG1 VAL A 304      81.337  12.018   9.437  1.00  0.00           C  
ATOM   4374  CG2 VAL A 304      81.224  13.831   7.715  1.00  0.00           C  
ATOM   4375  H   VAL A 304      83.939  13.800   6.892  1.00  0.00           H  
ATOM   4376  HA  VAL A 304      83.072  14.224   9.610  1.00  0.00           H  
ATOM   4377  HB  VAL A 304      82.394  12.034   7.603  1.00  0.00           H  
ATOM   4378 1HG1 VAL A 304      80.444  11.566   9.005  1.00  0.00           H  
ATOM   4379 2HG1 VAL A 304      81.971  11.237   9.858  1.00  0.00           H  
ATOM   4380 3HG1 VAL A 304      81.046  12.713  10.225  1.00  0.00           H  
ATOM   4381 1HG2 VAL A 304      80.330  13.366   7.302  1.00  0.00           H  
ATOM   4382 2HG2 VAL A 304      80.937  14.567   8.467  1.00  0.00           H  
ATOM   4383 3HG2 VAL A 304      81.777  14.326   6.916  1.00  0.00           H  
ATOM   4384  N   VAL A 305      84.943  11.555   9.139  1.00  0.00           N  
ATOM   4385  CA  VAL A 305      85.490  10.356   9.787  1.00  0.00           C  
ATOM   4386  C   VAL A 305      86.653  10.681  10.717  1.00  0.00           C  
ATOM   4387  O   VAL A 305      87.571  11.414  10.347  1.00  0.00           O  
ATOM   4388  CB  VAL A 305      85.966   9.349   8.724  1.00  0.00           C  
ATOM   4389  CG1 VAL A 305      86.631   8.151   9.384  1.00  0.00           C  
ATOM   4390  CG2 VAL A 305      84.789   8.907   7.865  1.00  0.00           C  
ATOM   4391  H   VAL A 305      85.199  11.768   8.186  1.00  0.00           H  
ATOM   4392  HA  VAL A 305      84.700   9.893  10.381  1.00  0.00           H  
ATOM   4393  HB  VAL A 305      86.717   9.827   8.094  1.00  0.00           H  
ATOM   4394 1HG1 VAL A 305      86.962   7.450   8.617  1.00  0.00           H  
ATOM   4395 2HG1 VAL A 305      87.491   8.487   9.964  1.00  0.00           H  
ATOM   4396 3HG1 VAL A 305      85.919   7.657  10.044  1.00  0.00           H  
ATOM   4397 1HG2 VAL A 305      85.134   8.195   7.116  1.00  0.00           H  
ATOM   4398 2HG2 VAL A 305      84.037   8.434   8.497  1.00  0.00           H  
ATOM   4399 3HG2 VAL A 305      84.355   9.776   7.370  1.00  0.00           H  
ATOM   4400  N   THR A 306      86.612  10.133  11.929  1.00  0.00           N  
ATOM   4401  CA  THR A 306      87.682  10.324  12.900  1.00  0.00           C  
ATOM   4402  C   THR A 306      88.377   9.006  13.267  1.00  0.00           C  
ATOM   4403  O   THR A 306      89.329   8.990  14.048  1.00  0.00           O  
ATOM   4404  CB  THR A 306      87.143  10.995  14.177  1.00  0.00           C  
ATOM   4405  CG2 THR A 306      86.548  12.357  13.852  1.00  0.00           C  
ATOM   4406  OG1 THR A 306      86.133  10.164  14.766  1.00  0.00           O  
ATOM   4407  H   THR A 306      85.817   9.566  12.188  1.00  0.00           H  
ATOM   4408  HA  THR A 306      88.436  10.978  12.461  1.00  0.00           H  
ATOM   4409  HB  THR A 306      87.954  11.120  14.893  1.00  0.00           H  
ATOM   4410  HG1 THR A 306      86.551   9.459  15.264  1.00  0.00           H  
ATOM   4411 1HG2 THR A 306      86.171  12.817  14.766  1.00  0.00           H  
ATOM   4412 2HG2 THR A 306      87.315  12.995  13.415  1.00  0.00           H  
ATOM   4413 3HG2 THR A 306      85.729  12.238  13.144  1.00  0.00           H  
ATOM   4414  N   ASP A 307      87.895   7.903  12.702  1.00  0.00           N  
ATOM   4415  CA  ASP A 307      88.370   6.577  13.099  1.00  0.00           C  
ATOM   4416  C   ASP A 307      89.631   6.169  12.346  1.00  0.00           C  
ATOM   4417  O   ASP A 307      89.692   6.265  11.121  1.00  0.00           O  
ATOM   4418  CB  ASP A 307      87.278   5.529  12.866  1.00  0.00           C  
ATOM   4419  CG  ASP A 307      86.101   5.677  13.821  1.00  0.00           C  
ATOM   4420  OD1 ASP A 307      86.255   6.332  14.824  1.00  0.00           O  
ATOM   4421  OD2 ASP A 307      85.062   5.130  13.540  1.00  0.00           O1-
ATOM   4422  H   ASP A 307      87.188   7.986  11.985  1.00  0.00           H  
ATOM   4423  HA  ASP A 307      88.609   6.598  14.162  1.00  0.00           H  
ATOM   4424 1HB  ASP A 307      86.908   5.612  11.843  1.00  0.00           H  
ATOM   4425 2HB  ASP A 307      87.700   4.531  12.981  1.00  0.00           H  
ATOM   4426  N   GLY A 308      90.788   5.685  12.803  1.00  0.00           N  
ATOM   4427  CA  GLY A 308      91.954   5.567  11.928  1.00  0.00           C  
ATOM   4428  C   GLY A 308      91.829   4.413  10.927  1.00  0.00           C  
ATOM   4429  O   GLY A 308      92.125   4.570   9.743  1.00  0.00           O  
ATOM   4430  H   GLY A 308      90.854   5.397  13.768  1.00  0.00           H  
ATOM   4431 1HA  GLY A 308      92.093   6.498  11.378  1.00  0.00           H  
ATOM   4432 2HA  GLY A 308      92.849   5.415  12.532  1.00  0.00           H  
ATOM   4433  N   GLU A 309      91.390   3.232  11.377  1.00  0.00           N  
ATOM   4434  CA  GLU A 309      91.046   2.177  10.430  1.00  0.00           C  
ATOM   4435  C   GLU A 309      89.964   2.638   9.462  1.00  0.00           C  
ATOM   4436  O   GLU A 309      90.076   2.443   8.252  1.00  0.00           O  
ATOM   4437  CB  GLU A 309      90.579   0.923  11.173  1.00  0.00           C  
ATOM   4438  CG  GLU A 309      91.668   0.231  11.980  1.00  0.00           C  
ATOM   4439  CD  GLU A 309      91.905   0.875  13.318  1.00  0.00           C  
ATOM   4440  OE1 GLU A 309      91.236   1.833  13.622  1.00  0.00           O  
ATOM   4441  OE2 GLU A 309      92.759   0.408  14.036  1.00  0.00           O1-
ATOM   4442  H   GLU A 309      91.302   3.088  12.373  1.00  0.00           H  
ATOM   4443  HA  GLU A 309      91.937   1.930   9.850  1.00  0.00           H  
ATOM   4444 1HB  GLU A 309      89.772   1.186  11.857  1.00  0.00           H  
ATOM   4445 2HB  GLU A 309      90.183   0.204  10.458  1.00  0.00           H  
ATOM   4446 1HG  GLU A 309      91.382  -0.809  12.137  1.00  0.00           H  
ATOM   4447 2HG  GLU A 309      92.593   0.242  11.407  1.00  0.00           H  
ATOM   4448  N   THR A 310      88.915   3.249  10.003  1.00  0.00           N  
ATOM   4449  CA  THR A 310      87.809   3.739   9.188  1.00  0.00           C  
ATOM   4450  C   THR A 310      88.295   4.730   8.138  1.00  0.00           C  
ATOM   4451  O   THR A 310      87.931   4.636   6.965  1.00  0.00           O  
ATOM   4452  CB  THR A 310      86.727   4.400  10.061  1.00  0.00           C  
ATOM   4453  CG2 THR A 310      85.606   4.952   9.195  1.00  0.00           C  
ATOM   4454  OG1 THR A 310      86.189   3.434  10.974  1.00  0.00           O  
ATOM   4455  H   THR A 310      88.883   3.378  11.005  1.00  0.00           H  
ATOM   4456  HA  THR A 310      87.361   2.892   8.669  1.00  0.00           H  
ATOM   4457  HB  THR A 310      87.169   5.214  10.635  1.00  0.00           H  
ATOM   4458  HG1 THR A 310      85.764   3.888  11.704  1.00  0.00           H  
ATOM   4459 1HG2 THR A 310      84.850   5.415   9.828  1.00  0.00           H  
ATOM   4460 2HG2 THR A 310      86.009   5.695   8.507  1.00  0.00           H  
ATOM   4461 3HG2 THR A 310      85.153   4.140   8.625  1.00  0.00           H  
ATOM   4462  N   ALA A 311      89.121   5.679   8.565  1.00  0.00           N  
ATOM   4463  CA  ALA A 311      89.658   6.690   7.663  1.00  0.00           C  
ATOM   4464  C   ALA A 311      90.563   6.064   6.610  1.00  0.00           C  
ATOM   4465  O   ALA A 311      90.523   6.440   5.439  1.00  0.00           O  
ATOM   4466  CB  ALA A 311      90.415   7.751   8.446  1.00  0.00           C  
ATOM   4467  H   ALA A 311      89.381   5.703   9.540  1.00  0.00           H  
ATOM   4468  HA  ALA A 311      88.823   7.162   7.145  1.00  0.00           H  
ATOM   4469 1HB  ALA A 311      90.811   8.499   7.758  1.00  0.00           H  
ATOM   4470 2HB  ALA A 311      89.741   8.232   9.154  1.00  0.00           H  
ATOM   4471 3HB  ALA A 311      91.237   7.286   8.987  1.00  0.00           H  
ATOM   4472  N   ALA A 312      91.378   5.103   7.033  1.00  0.00           N  
ATOM   4473  CA  ALA A 312      92.295   4.422   6.127  1.00  0.00           C  
ATOM   4474  C   ALA A 312      91.537   3.624   5.075  1.00  0.00           C  
ATOM   4475  O   ALA A 312      91.914   3.609   3.902  1.00  0.00           O  
ATOM   4476  CB  ALA A 312      93.233   3.512   6.907  1.00  0.00           C  
ATOM   4477  H   ALA A 312      91.362   4.839   8.008  1.00  0.00           H  
ATOM   4478  HA  ALA A 312      92.886   5.179   5.611  1.00  0.00           H  
ATOM   4479 1HB  ALA A 312      93.910   3.010   6.216  1.00  0.00           H  
ATOM   4480 2HB  ALA A 312      93.810   4.106   7.616  1.00  0.00           H  
ATOM   4481 3HB  ALA A 312      92.649   2.768   7.448  1.00  0.00           H  
ATOM   4482  N   ARG A 313      90.466   2.961   5.498  1.00  0.00           N  
ATOM   4483  CA  ARG A 313      89.654   2.160   4.590  1.00  0.00           C  
ATOM   4484  C   ARG A 313      88.977   3.031   3.541  1.00  0.00           C  
ATOM   4485  O   ARG A 313      88.902   2.664   2.369  1.00  0.00           O  
ATOM   4486  CB  ARG A 313      88.595   1.387   5.363  1.00  0.00           C  
ATOM   4487  CG  ARG A 313      89.131   0.252   6.221  1.00  0.00           C  
ATOM   4488  CD  ARG A 313      88.047  -0.418   6.986  1.00  0.00           C  
ATOM   4489  NE  ARG A 313      88.555  -1.504   7.809  1.00  0.00           N  
ATOM   4490  CZ  ARG A 313      87.820  -2.193   8.703  1.00  0.00           C  
ATOM   4491  NH1 ARG A 313      86.552  -1.898   8.879  1.00  0.00           N1+
ATOM   4492  NH2 ARG A 313      88.377  -3.166   9.403  1.00  0.00           N  
ATOM   4493  H   ARG A 313      90.209   3.014   6.473  1.00  0.00           H  
ATOM   4494  HA  ARG A 313      90.304   1.447   4.082  1.00  0.00           H  
ATOM   4495 1HB  ARG A 313      88.053   2.068   6.018  1.00  0.00           H  
ATOM   4496 2HB  ARG A 313      87.874   0.961   4.665  1.00  0.00           H  
ATOM   4497 1HG  ARG A 313      89.610  -0.491   5.584  1.00  0.00           H  
ATOM   4498 2HG  ARG A 313      89.859   0.645   6.932  1.00  0.00           H  
ATOM   4499 1HD  ARG A 313      87.563   0.307   7.639  1.00  0.00           H  
ATOM   4500 2HD  ARG A 313      87.314  -0.827   6.293  1.00  0.00           H  
ATOM   4501  HE  ARG A 313      89.527  -1.759   7.701  1.00  0.00           H  
ATOM   4502 1HH1 ARG A 313      86.127  -1.155   8.342  1.00  0.00           H  
ATOM   4503 2HH1 ARG A 313      86.001  -2.415   9.549  1.00  0.00           H  
ATOM   4504 1HH2 ARG A 313      89.351  -3.393   9.269  1.00  0.00           H  
ATOM   4505 2HH2 ARG A 313      87.826  -3.682  10.073  1.00  0.00           H  
ATOM   4506  N   ALA A 314      88.484   4.189   3.969  1.00  0.00           N  
ATOM   4507  CA  ALA A 314      87.812   5.116   3.066  1.00  0.00           C  
ATOM   4508  C   ALA A 314      88.773   5.655   2.016  1.00  0.00           C  
ATOM   4509  O   ALA A 314      88.419   5.787   0.844  1.00  0.00           O  
ATOM   4510  CB  ALA A 314      87.186   6.260   3.849  1.00  0.00           C  
ATOM   4511  H   ALA A 314      88.576   4.434   4.945  1.00  0.00           H  
ATOM   4512  HA  ALA A 314      87.022   4.571   2.547  1.00  0.00           H  
ATOM   4513 1HB  ALA A 314      86.689   6.943   3.162  1.00  0.00           H  
ATOM   4514 2HB  ALA A 314      86.457   5.863   4.556  1.00  0.00           H  
ATOM   4515 3HB  ALA A 314      87.963   6.796   4.393  1.00  0.00           H  
ATOM   4516  N   ALA A 315      89.992   5.969   2.442  1.00  0.00           N  
ATOM   4517  CA  ALA A 315      91.008   6.496   1.538  1.00  0.00           C  
ATOM   4518  C   ALA A 315      91.395   5.466   0.485  1.00  0.00           C  
ATOM   4519  O   ALA A 315      91.577   5.801  -0.687  1.00  0.00           O  
ATOM   4520  CB  ALA A 315      92.235   6.941   2.321  1.00  0.00           C  
ATOM   4521  H   ALA A 315      90.222   5.839   3.417  1.00  0.00           H  
ATOM   4522  HA  ALA A 315      90.587   7.360   1.023  1.00  0.00           H  
ATOM   4523 1HB  ALA A 315      92.985   7.330   1.632  1.00  0.00           H  
ATOM   4524 2HB  ALA A 315      91.953   7.718   3.030  1.00  0.00           H  
ATOM   4525 3HB  ALA A 315      92.648   6.089   2.861  1.00  0.00           H  
ATOM   4526  N   LYS A 316      91.522   4.213   0.907  1.00  0.00           N  
ATOM   4527  CA  LYS A 316      91.888   3.132   0.000  1.00  0.00           C  
ATOM   4528  C   LYS A 316      90.811   2.907  -1.051  1.00  0.00           C  
ATOM   4529  O   LYS A 316      91.111   2.680  -2.224  1.00  0.00           O  
ATOM   4530  CB  LYS A 316      92.141   1.841   0.779  1.00  0.00           C  
ATOM   4531  CG  LYS A 316      93.408   1.854   1.623  1.00  0.00           C  
ATOM   4532  CD  LYS A 316      93.580   0.546   2.383  1.00  0.00           C  
ATOM   4533  CE  LYS A 316      94.841   0.562   3.236  1.00  0.00           C  
ATOM   4534  NZ  LYS A 316      95.001  -0.697   4.013  1.00  0.00           N1+
ATOM   4535  H   LYS A 316      91.360   4.004   1.882  1.00  0.00           H  
ATOM   4536  HA  LYS A 316      92.806   3.412  -0.518  1.00  0.00           H  
ATOM   4537 1HB  LYS A 316      91.299   1.645   1.444  1.00  0.00           H  
ATOM   4538 2HB  LYS A 316      92.211   1.004   0.085  1.00  0.00           H  
ATOM   4539 1HG  LYS A 316      94.274   2.006   0.978  1.00  0.00           H  
ATOM   4540 2HG  LYS A 316      93.361   2.675   2.339  1.00  0.00           H  
ATOM   4541 1HD  LYS A 316      92.716   0.384   3.029  1.00  0.00           H  
ATOM   4542 2HD  LYS A 316      93.642  -0.280   1.674  1.00  0.00           H  
ATOM   4543 1HE  LYS A 316      95.711   0.692   2.594  1.00  0.00           H  
ATOM   4544 2HE  LYS A 316      94.800   1.400   3.930  1.00  0.00           H  
ATOM   4545 1HZ  LYS A 316      95.847  -0.648   4.564  1.00  0.00           H  
ATOM   4546 2HZ  LYS A 316      94.207  -0.819   4.625  1.00  0.00           H  
ATOM   4547 3HZ  LYS A 316      95.059  -1.481   3.379  1.00  0.00           H  
ATOM   4548  N   SER A 317      89.553   2.969  -0.626  1.00  0.00           N  
ATOM   4549  CA  SER A 317      88.427   2.772  -1.532  1.00  0.00           C  
ATOM   4550  C   SER A 317      88.364   3.874  -2.582  1.00  0.00           C  
ATOM   4551  O   SER A 317      88.094   3.612  -3.754  1.00  0.00           O  
ATOM   4552  CB  SER A 317      87.129   2.732  -0.750  1.00  0.00           C  
ATOM   4553  OG  SER A 317      87.081   1.606   0.084  1.00  0.00           O  
ATOM   4554  H   SER A 317      89.373   3.158   0.349  1.00  0.00           H  
ATOM   4555  HA  SER A 317      88.559   1.818  -2.045  1.00  0.00           H  
ATOM   4556 1HB  SER A 317      87.038   3.637  -0.150  1.00  0.00           H  
ATOM   4557 2HB  SER A 317      86.289   2.711  -1.441  1.00  0.00           H  
ATOM   4558  HG  SER A 317      86.238   1.652   0.542  1.00  0.00           H  
ATOM   4559  N   GLY A 318      88.616   5.106  -2.153  1.00  0.00           N  
ATOM   4560  CA  GLY A 318      88.589   6.250  -3.056  1.00  0.00           C  
ATOM   4561  C   GLY A 318      89.686   6.149  -4.108  1.00  0.00           C  
ATOM   4562  O   GLY A 318      89.467   6.458  -5.280  1.00  0.00           O  
ATOM   4563  H   GLY A 318      88.832   5.253  -1.178  1.00  0.00           H  
ATOM   4564 1HA  GLY A 318      87.616   6.307  -3.543  1.00  0.00           H  
ATOM   4565 2HA  GLY A 318      88.714   7.169  -2.483  1.00  0.00           H  
ATOM   4566  N   VAL A 319      90.868   5.715  -3.683  1.00  0.00           N  
ATOM   4567  CA  VAL A 319      92.002   5.572  -4.588  1.00  0.00           C  
ATOM   4568  C   VAL A 319      91.734   4.505  -5.642  1.00  0.00           C  
ATOM   4569  O   VAL A 319      92.071   4.677  -6.813  1.00  0.00           O  
ATOM   4570  CB  VAL A 319      93.272   5.203  -3.799  1.00  0.00           C  
ATOM   4571  CG1 VAL A 319      94.412   4.868  -4.750  1.00  0.00           C  
ATOM   4572  CG2 VAL A 319      93.659   6.348  -2.876  1.00  0.00           C  
ATOM   4573  H   VAL A 319      90.983   5.478  -2.708  1.00  0.00           H  
ATOM   4574  HA  VAL A 319      92.166   6.526  -5.090  1.00  0.00           H  
ATOM   4575  HB  VAL A 319      93.074   4.309  -3.206  1.00  0.00           H  
ATOM   4576 1HG1 VAL A 319      95.301   4.609  -4.175  1.00  0.00           H  
ATOM   4577 2HG1 VAL A 319      94.125   4.022  -5.375  1.00  0.00           H  
ATOM   4578 3HG1 VAL A 319      94.626   5.731  -5.379  1.00  0.00           H  
ATOM   4579 1HG2 VAL A 319      94.558   6.080  -2.320  1.00  0.00           H  
ATOM   4580 2HG2 VAL A 319      93.851   7.244  -3.467  1.00  0.00           H  
ATOM   4581 3HG2 VAL A 319      92.846   6.543  -2.177  1.00  0.00           H  
ATOM   4582  N   LYS A 320      91.128   3.401  -5.218  1.00  0.00           N  
ATOM   4583  CA  LYS A 320      90.814   2.304  -6.125  1.00  0.00           C  
ATOM   4584  C   LYS A 320      89.797   2.731  -7.177  1.00  0.00           C  
ATOM   4585  O   LYS A 320      89.916   2.376  -8.350  1.00  0.00           O  
ATOM   4586  CB  LYS A 320      90.288   1.098  -5.346  1.00  0.00           C  
ATOM   4587  CG  LYS A 320      91.338   0.387  -4.502  1.00  0.00           C  
ATOM   4588  CD  LYS A 320      90.738  -0.786  -3.743  1.00  0.00           C  
ATOM   4589  CE  LYS A 320      91.784  -1.490  -2.892  1.00  0.00           C  
ATOM   4590  NZ  LYS A 320      91.202  -2.617  -2.114  1.00  0.00           N1+
ATOM   4591  H   LYS A 320      90.877   3.321  -4.243  1.00  0.00           H  
ATOM   4592  HA  LYS A 320      91.727   2.012  -6.644  1.00  0.00           H  
ATOM   4593 1HB  LYS A 320      89.484   1.416  -4.681  1.00  0.00           H  
ATOM   4594 2HB  LYS A 320      89.869   0.369  -6.041  1.00  0.00           H  
ATOM   4595 1HG  LYS A 320      92.137   0.020  -5.148  1.00  0.00           H  
ATOM   4596 2HG  LYS A 320      91.768   1.090  -3.788  1.00  0.00           H  
ATOM   4597 1HD  LYS A 320      89.936  -0.429  -3.097  1.00  0.00           H  
ATOM   4598 2HD  LYS A 320      90.318  -1.500  -4.451  1.00  0.00           H  
ATOM   4599 1HE  LYS A 320      92.573  -1.878  -3.534  1.00  0.00           H  
ATOM   4600 2HE  LYS A 320      92.228  -0.777  -2.198  1.00  0.00           H  
ATOM   4601 1HZ  LYS A 320      91.926  -3.056  -1.563  1.00  0.00           H  
ATOM   4602 2HZ  LYS A 320      90.479  -2.265  -1.500  1.00  0.00           H  
ATOM   4603 3HZ  LYS A 320      90.804  -3.294  -2.747  1.00  0.00           H  
ATOM   4604  N   GLU A 321      88.799   3.496  -6.749  1.00  0.00           N  
ATOM   4605  CA  GLU A 321      87.760   3.973  -7.654  1.00  0.00           C  
ATOM   4606  C   GLU A 321      88.332   4.917  -8.704  1.00  0.00           C  
ATOM   4607  O   GLU A 321      87.960   4.855  -9.876  1.00  0.00           O  
ATOM   4608  CB  GLU A 321      86.653   4.682  -6.868  1.00  0.00           C  
ATOM   4609  CG  GLU A 321      85.814   3.760  -5.996  1.00  0.00           C  
ATOM   4610  CD  GLU A 321      85.030   2.753  -6.791  1.00  0.00           C  
ATOM   4611  OE1 GLU A 321      84.995   2.872  -7.993  1.00  0.00           O  
ATOM   4612  OE2 GLU A 321      84.464   1.867  -6.198  1.00  0.00           O1-
ATOM   4613  H   GLU A 321      88.758   3.753  -5.774  1.00  0.00           H  
ATOM   4614  HA  GLU A 321      87.327   3.114  -8.168  1.00  0.00           H  
ATOM   4615 1HB  GLU A 321      87.094   5.442  -6.224  1.00  0.00           H  
ATOM   4616 2HB  GLU A 321      85.982   5.189  -7.562  1.00  0.00           H  
ATOM   4617 1HG  GLU A 321      86.471   3.229  -5.307  1.00  0.00           H  
ATOM   4618 2HG  GLU A 321      85.125   4.364  -5.404  1.00  0.00           H  
ATOM   4619  N   ILE A 322      89.239   5.788  -8.275  1.00  0.00           N  
ATOM   4620  CA  ILE A 322      89.866   6.746  -9.179  1.00  0.00           C  
ATOM   4621  C   ILE A 322      90.710   6.040 -10.232  1.00  0.00           C  
ATOM   4622  O   ILE A 322      90.703   6.420 -11.404  1.00  0.00           O  
ATOM   4623  CB  ILE A 322      90.745   7.741  -8.399  1.00  0.00           C  
ATOM   4624  CG1 ILE A 322      89.885   8.582  -7.451  1.00  0.00           C  
ATOM   4625  CG2 ILE A 322      91.515   8.635  -9.359  1.00  0.00           C  
ATOM   4626  CD1 ILE A 322      88.828   9.405  -8.151  1.00  0.00           C  
ATOM   4627  H   ILE A 322      89.500   5.787  -7.300  1.00  0.00           H  
ATOM   4628  HA  ILE A 322      89.082   7.304  -9.688  1.00  0.00           H  
ATOM   4629  HB  ILE A 322      91.453   7.193  -7.780  1.00  0.00           H  
ATOM   4630 1HG1 ILE A 322      89.391   7.930  -6.733  1.00  0.00           H  
ATOM   4631 2HG1 ILE A 322      90.524   9.261  -6.886  1.00  0.00           H  
ATOM   4632 1HG2 ILE A 322      92.130   9.334  -8.791  1.00  0.00           H  
ATOM   4633 2HG2 ILE A 322      92.154   8.022  -9.994  1.00  0.00           H  
ATOM   4634 3HG2 ILE A 322      90.813   9.193  -9.979  1.00  0.00           H  
ATOM   4635 1HD1 ILE A 322      88.261   9.972  -7.414  1.00  0.00           H  
ATOM   4636 2HD1 ILE A 322      89.306  10.091  -8.851  1.00  0.00           H  
ATOM   4637 3HD1 ILE A 322      88.155   8.744  -8.695  1.00  0.00           H  
ATOM   4638  N   GLU A 323      91.436   5.011  -9.808  1.00  0.00           N  
ATOM   4639  CA  GLU A 323      92.287   4.250 -10.714  1.00  0.00           C  
ATOM   4640  C   GLU A 323      91.461   3.524 -11.768  1.00  0.00           C  
ATOM   4641  O   GLU A 323      91.835   3.476 -12.940  1.00  0.00           O  
ATOM   4642  CB  GLU A 323      93.133   3.242  -9.932  1.00  0.00           C  
ATOM   4643  CG  GLU A 323      94.112   2.448 -10.784  1.00  0.00           C  
ATOM   4644  CD  GLU A 323      94.986   1.533  -9.972  1.00  0.00           C  
ATOM   4645  OE1 GLU A 323      94.565   1.120  -8.917  1.00  0.00           O  
ATOM   4646  OE2 GLU A 323      96.077   1.247 -10.405  1.00  0.00           O1-
ATOM   4647  H   GLU A 323      91.397   4.750  -8.834  1.00  0.00           H  
ATOM   4648  HA  GLU A 323      92.955   4.944 -11.226  1.00  0.00           H  
ATOM   4649 1HB  GLU A 323      93.704   3.764  -9.165  1.00  0.00           H  
ATOM   4650 2HB  GLU A 323      92.477   2.533  -9.427  1.00  0.00           H  
ATOM   4651 1HG  GLU A 323      93.552   1.852 -11.503  1.00  0.00           H  
ATOM   4652 2HG  GLU A 323      94.740   3.143 -11.340  1.00  0.00           H  
ATOM   4653  N   ARG A 324      90.334   2.960 -11.344  1.00  0.00           N  
ATOM   4654  CA  ARG A 324      89.453   2.235 -12.250  1.00  0.00           C  
ATOM   4655  C   ARG A 324      88.856   3.164 -13.301  1.00  0.00           C  
ATOM   4656  O   ARG A 324      88.750   2.805 -14.473  1.00  0.00           O  
ATOM   4657  CB  ARG A 324      88.328   1.560 -11.477  1.00  0.00           C  
ATOM   4658  CG  ARG A 324      87.401   0.698 -12.319  1.00  0.00           C  
ATOM   4659  CD  ARG A 324      86.383   0.010 -11.485  1.00  0.00           C  
ATOM   4660  NE  ARG A 324      85.466  -0.780 -12.292  1.00  0.00           N  
ATOM   4661  CZ  ARG A 324      85.703  -2.039 -12.707  1.00  0.00           C  
ATOM   4662  NH1 ARG A 324      86.830  -2.636 -12.387  1.00  0.00           N1+
ATOM   4663  NH2 ARG A 324      84.802  -2.674 -13.439  1.00  0.00           N  
ATOM   4664  H   ARG A 324      90.083   3.035 -10.369  1.00  0.00           H  
ATOM   4665  HA  ARG A 324      90.036   1.465 -12.759  1.00  0.00           H  
ATOM   4666 1HB  ARG A 324      88.752   0.925 -10.700  1.00  0.00           H  
ATOM   4667 2HB  ARG A 324      87.719   2.318 -10.986  1.00  0.00           H  
ATOM   4668 1HG  ARG A 324      86.881   1.325 -13.046  1.00  0.00           H  
ATOM   4669 2HG  ARG A 324      87.985  -0.059 -12.845  1.00  0.00           H  
ATOM   4670 1HD  ARG A 324      86.881  -0.657 -10.782  1.00  0.00           H  
ATOM   4671 2HD  ARG A 324      85.803   0.750 -10.935  1.00  0.00           H  
ATOM   4672  HE  ARG A 324      84.588  -0.353 -12.558  1.00  0.00           H  
ATOM   4673 1HH1 ARG A 324      87.517  -2.151 -11.828  1.00  0.00           H  
ATOM   4674 2HH1 ARG A 324      87.007  -3.580 -12.699  1.00  0.00           H  
ATOM   4675 1HH2 ARG A 324      83.937  -2.215 -13.685  1.00  0.00           H  
ATOM   4676 2HH2 ARG A 324      84.981  -3.617 -13.751  1.00  0.00           H  
ATOM   4677  N   LEU A 325      88.470   4.361 -12.872  1.00  0.00           N  
ATOM   4678  CA  LEU A 325      87.884   5.345 -13.774  1.00  0.00           C  
ATOM   4679  C   LEU A 325      88.891   5.796 -14.826  1.00  0.00           C  
ATOM   4680  O   LEU A 325      88.549   5.959 -15.998  1.00  0.00           O  
ATOM   4681  CB  LEU A 325      87.383   6.560 -12.983  1.00  0.00           C  
ATOM   4682  CG  LEU A 325      86.705   7.660 -13.809  1.00  0.00           C  
ATOM   4683  CD1 LEU A 325      85.495   7.080 -14.529  1.00  0.00           C  
ATOM   4684  CD2 LEU A 325      86.303   8.807 -12.895  1.00  0.00           C  
ATOM   4685  H   LEU A 325      88.585   4.595 -11.896  1.00  0.00           H  
ATOM   4686  HA  LEU A 325      87.038   4.886 -14.285  1.00  0.00           H  
ATOM   4687 1HB  LEU A 325      86.669   6.216 -12.237  1.00  0.00           H  
ATOM   4688 2HB  LEU A 325      88.230   7.009 -12.464  1.00  0.00           H  
ATOM   4689  HG  LEU A 325      87.399   8.026 -14.568  1.00  0.00           H  
ATOM   4690 1HD1 LEU A 325      85.013   7.863 -15.116  1.00  0.00           H  
ATOM   4691 2HD1 LEU A 325      85.813   6.275 -15.190  1.00  0.00           H  
ATOM   4692 3HD1 LEU A 325      84.789   6.692 -13.795  1.00  0.00           H  
ATOM   4693 1HD2 LEU A 325      85.822   9.589 -13.483  1.00  0.00           H  
ATOM   4694 2HD2 LEU A 325      85.608   8.442 -12.138  1.00  0.00           H  
ATOM   4695 3HD2 LEU A 325      87.190   9.212 -12.408  1.00  0.00           H  
ATOM   4696  N   VAL A 326      90.132   5.998 -14.400  1.00  0.00           N  
ATOM   4697  CA  VAL A 326      91.192   6.431 -15.303  1.00  0.00           C  
ATOM   4698  C   VAL A 326      91.484   5.371 -16.358  1.00  0.00           C  
ATOM   4699  O   VAL A 326      91.693   5.688 -17.529  1.00  0.00           O  
ATOM   4700  CB  VAL A 326      92.479   6.732 -14.511  1.00  0.00           C  
ATOM   4701  CG1 VAL A 326      93.638   7.001 -15.461  1.00  0.00           C  
ATOM   4702  CG2 VAL A 326      92.253   7.919 -13.588  1.00  0.00           C  
ATOM   4703  H   VAL A 326      90.349   5.848 -13.425  1.00  0.00           H  
ATOM   4704  HA  VAL A 326      90.868   7.343 -15.806  1.00  0.00           H  
ATOM   4705  HB  VAL A 326      92.744   5.856 -13.920  1.00  0.00           H  
ATOM   4706 1HG1 VAL A 326      94.539   7.211 -14.885  1.00  0.00           H  
ATOM   4707 2HG1 VAL A 326      93.805   6.125 -16.088  1.00  0.00           H  
ATOM   4708 3HG1 VAL A 326      93.402   7.858 -16.090  1.00  0.00           H  
ATOM   4709 1HG2 VAL A 326      93.166   8.127 -13.031  1.00  0.00           H  
ATOM   4710 2HG2 VAL A 326      91.982   8.794 -14.181  1.00  0.00           H  
ATOM   4711 3HG2 VAL A 326      91.448   7.689 -12.891  1.00  0.00           H  
ATOM   4712  N   LYS A 327      91.498   4.112 -15.935  1.00  0.00           N  
ATOM   4713  CA  LYS A 327      91.765   3.002 -16.841  1.00  0.00           C  
ATOM   4714  C   LYS A 327      90.671   2.875 -17.894  1.00  0.00           C  
ATOM   4715  O   LYS A 327      90.949   2.623 -19.066  1.00  0.00           O  
ATOM   4716  CB  LYS A 327      91.900   1.694 -16.061  1.00  0.00           C  
ATOM   4717  CG  LYS A 327      92.252   0.483 -16.917  1.00  0.00           C  
ATOM   4718  CD  LYS A 327      92.460  -0.757 -16.060  1.00  0.00           C  
ATOM   4719  CE  LYS A 327      92.798  -1.970 -16.914  1.00  0.00           C  
ATOM   4720  NZ  LYS A 327      93.003  -3.191 -16.091  1.00  0.00           N1+
ATOM   4721  H   LYS A 327      91.318   3.918 -14.960  1.00  0.00           H  
ATOM   4722  HA  LYS A 327      92.705   3.197 -17.359  1.00  0.00           H  
ATOM   4723 1HB  LYS A 327      92.673   1.801 -15.299  1.00  0.00           H  
ATOM   4724 2HB  LYS A 327      90.962   1.478 -15.547  1.00  0.00           H  
ATOM   4725 1HG  LYS A 327      91.448   0.294 -17.627  1.00  0.00           H  
ATOM   4726 2HG  LYS A 327      93.165   0.686 -17.474  1.00  0.00           H  
ATOM   4727 1HD  LYS A 327      93.273  -0.581 -15.356  1.00  0.00           H  
ATOM   4728 2HD  LYS A 327      91.551  -0.965 -15.494  1.00  0.00           H  
ATOM   4729 1HE  LYS A 327      91.988  -2.154 -17.620  1.00  0.00           H  
ATOM   4730 2HE  LYS A 327      93.707  -1.772 -17.483  1.00  0.00           H  
ATOM   4731 1HZ  LYS A 327      93.224  -3.971 -16.693  1.00  0.00           H  
ATOM   4732 2HZ  LYS A 327      93.764  -3.038 -15.444  1.00  0.00           H  
ATOM   4733 3HZ  LYS A 327      92.160  -3.395 -15.573  1.00  0.00           H  
ATOM   4734  N   ALA A 328      89.425   3.049 -17.469  1.00  0.00           N  
ATOM   4735  CA  ALA A 328      88.286   2.955 -18.373  1.00  0.00           C  
ATOM   4736  C   ALA A 328      88.323   4.059 -19.422  1.00  0.00           C  
ATOM   4737  O   ALA A 328      88.029   3.823 -20.595  1.00  0.00           O  
ATOM   4738  CB  ALA A 328      86.981   3.013 -17.590  1.00  0.00           C  
ATOM   4739  H   ALA A 328      89.261   3.254 -16.493  1.00  0.00           H  
ATOM   4740  HA  ALA A 328      88.343   1.998 -18.892  1.00  0.00           H  
ATOM   4741 1HB  ALA A 328      86.140   2.940 -18.279  1.00  0.00           H  
ATOM   4742 2HB  ALA A 328      86.945   2.184 -16.883  1.00  0.00           H  
ATOM   4743 3HB  ALA A 328      86.926   3.954 -17.047  1.00  0.00           H  
ATOM   4744  N   ALA A 329      88.684   5.263 -18.995  1.00  0.00           N  
ATOM   4745  CA  ALA A 329      88.760   6.406 -19.897  1.00  0.00           C  
ATOM   4746  C   ALA A 329      89.843   6.206 -20.948  1.00  0.00           C  
ATOM   4747  O   ALA A 329      89.652   6.534 -22.121  1.00  0.00           O  
ATOM   4748  CB  ALA A 329      89.014   7.684 -19.111  1.00  0.00           C  
ATOM   4749  H   ALA A 329      88.913   5.389 -18.020  1.00  0.00           H  
ATOM   4750  HA  ALA A 329      87.804   6.493 -20.414  1.00  0.00           H  
ATOM   4751 1HB  ALA A 329      89.068   8.528 -19.798  1.00  0.00           H  
ATOM   4752 2HB  ALA A 329      88.201   7.844 -18.402  1.00  0.00           H  
ATOM   4753 3HB  ALA A 329      89.954   7.596 -18.570  1.00  0.00           H  
ATOM   4754  N   ILE A 330      90.981   5.666 -20.525  1.00  0.00           N  
ATOM   4755  CA  ILE A 330      92.097   5.421 -21.430  1.00  0.00           C  
ATOM   4756  C   ILE A 330      91.734   4.384 -22.484  1.00  0.00           C  
ATOM   4757  O   ILE A 330      92.084   4.525 -23.655  1.00  0.00           O  
ATOM   4758  CB  ILE A 330      93.340   4.952 -20.652  1.00  0.00           C  
ATOM   4759  CG1 ILE A 330      93.881   6.085 -19.774  1.00  0.00           C  
ATOM   4760  CG2 ILE A 330      94.413   4.461 -21.611  1.00  0.00           C  
ATOM   4761  CD1 ILE A 330      94.928   5.641 -18.780  1.00  0.00           C  
ATOM   4762  H   ILE A 330      91.075   5.419 -19.551  1.00  0.00           H  
ATOM   4763  HA  ILE A 330      92.340   6.353 -21.938  1.00  0.00           H  
ATOM   4764  HB  ILE A 330      93.066   4.139 -19.982  1.00  0.00           H  
ATOM   4765 1HG1 ILE A 330      94.314   6.859 -20.405  1.00  0.00           H  
ATOM   4766 2HG1 ILE A 330      93.058   6.539 -19.220  1.00  0.00           H  
ATOM   4767 1HG2 ILE A 330      95.285   4.135 -21.046  1.00  0.00           H  
ATOM   4768 2HG2 ILE A 330      94.027   3.627 -22.195  1.00  0.00           H  
ATOM   4769 3HG2 ILE A 330      94.700   5.272 -22.283  1.00  0.00           H  
ATOM   4770 1HD1 ILE A 330      95.262   6.498 -18.195  1.00  0.00           H  
ATOM   4771 2HD1 ILE A 330      94.503   4.890 -18.114  1.00  0.00           H  
ATOM   4772 3HD1 ILE A 330      95.777   5.215 -19.313  1.00  0.00           H  
ATOM   4773  N   LYS A 331      91.030   3.339 -22.061  1.00  0.00           N  
ATOM   4774  CA  LYS A 331      90.619   2.274 -22.966  1.00  0.00           C  
ATOM   4775  C   LYS A 331      89.783   2.821 -24.116  1.00  0.00           C  
ATOM   4776  O   LYS A 331      89.922   2.386 -25.260  1.00  0.00           O  
ATOM   4777  CB  LYS A 331      89.834   1.201 -22.211  1.00  0.00           C  
ATOM   4778  CG  LYS A 331      89.411   0.013 -23.064  1.00  0.00           C  
ATOM   4779  CD  LYS A 331      88.701  -1.043 -22.229  1.00  0.00           C  
ATOM   4780  CE  LYS A 331      88.249  -2.215 -23.085  1.00  0.00           C  
ATOM   4781  NZ  LYS A 331      87.553  -3.257 -22.281  1.00  0.00           N1+
ATOM   4782  H   LYS A 331      90.773   3.281 -21.086  1.00  0.00           H  
ATOM   4783  HA  LYS A 331      91.512   1.817 -23.393  1.00  0.00           H  
ATOM   4784 1HB  LYS A 331      90.438   0.821 -21.386  1.00  0.00           H  
ATOM   4785 2HB  LYS A 331      88.934   1.643 -21.781  1.00  0.00           H  
ATOM   4786 1HG  LYS A 331      88.738   0.353 -23.852  1.00  0.00           H  
ATOM   4787 2HG  LYS A 331      90.289  -0.433 -23.528  1.00  0.00           H  
ATOM   4788 1HD  LYS A 331      89.377  -1.408 -21.455  1.00  0.00           H  
ATOM   4789 2HD  LYS A 331      87.830  -0.601 -21.746  1.00  0.00           H  
ATOM   4790 1HE  LYS A 331      87.571  -1.860 -23.861  1.00  0.00           H  
ATOM   4791 2HE  LYS A 331      89.115  -2.667 -23.570  1.00  0.00           H  
ATOM   4792 1HZ  LYS A 331      87.270  -4.016 -22.885  1.00  0.00           H  
ATOM   4793 2HZ  LYS A 331      88.181  -3.608 -21.570  1.00  0.00           H  
ATOM   4794 3HZ  LYS A 331      86.738  -2.854 -21.842  1.00  0.00           H  
ATOM   4795  N   TYR A 332      88.913   3.775 -23.836  1.00  0.00           N  
ATOM   4796  CA  TYR A 332      88.060   4.341 -24.882  1.00  0.00           C  
ATOM   4797  C   TYR A 332      88.818   5.052 -26.011  1.00  0.00           C  
ATOM   4798  O   TYR A 332      88.457   4.939 -27.182  1.00  0.00           O  
ATOM   4799  CB  TYR A 332      87.058   5.309 -24.251  1.00  0.00           C  
ATOM   4800  CG  TYR A 332      85.961   4.627 -23.463  1.00  0.00           C  
ATOM   4801  CD1 TYR A 332      85.567   3.339 -23.798  1.00  0.00           C  
ATOM   4802  CD2 TYR A 332      85.349   5.287 -22.409  1.00  0.00           C  
ATOM   4803  CE1 TYR A 332      84.566   2.715 -23.079  1.00  0.00           C  
ATOM   4804  CE2 TYR A 332      84.348   4.663 -21.690  1.00  0.00           C  
ATOM   4805  CZ  TYR A 332      83.957   3.382 -22.022  1.00  0.00           C  
ATOM   4806  OH  TYR A 332      82.959   2.760 -21.305  1.00  0.00           O  
ATOM   4807  H   TYR A 332      88.840   4.111 -22.886  1.00  0.00           H  
ATOM   4808  HA  TYR A 332      87.509   3.529 -25.357  1.00  0.00           H  
ATOM   4809 1HB  TYR A 332      87.582   5.992 -23.580  1.00  0.00           H  
ATOM   4810 2HB  TYR A 332      86.592   5.910 -25.030  1.00  0.00           H  
ATOM   4811  HD1 TYR A 332      86.047   2.819 -24.626  1.00  0.00           H  
ATOM   4812  HD2 TYR A 332      85.658   6.300 -22.147  1.00  0.00           H  
ATOM   4813  HE1 TYR A 332      84.255   1.704 -23.340  1.00  0.00           H  
ATOM   4814  HE2 TYR A 332      83.867   5.183 -20.861  1.00  0.00           H  
ATOM   4815  HH  TYR A 332      82.809   1.883 -21.663  1.00  0.00           H  
ATOM   4816  N   THR A 333      89.874   5.788 -25.667  1.00  0.00           N  
ATOM   4817  CA  THR A 333      90.434   6.769 -26.602  1.00  0.00           C  
ATOM   4818  C   THR A 333      91.948   6.651 -26.733  1.00  0.00           C  
ATOM   4819  O   THR A 333      92.621   6.153 -25.832  1.00  0.00           O  
ATOM   4820  CB  THR A 333      90.072   8.204 -26.174  1.00  0.00           C  
ATOM   4821  CG2 THR A 333      90.736   8.547 -24.848  1.00  0.00           C  
ATOM   4822  OG1 THR A 333      90.510   9.130 -27.178  1.00  0.00           O  
ATOM   4823  H   THR A 333      90.285   5.664 -24.753  1.00  0.00           H  
ATOM   4824  HA  THR A 333      90.006   6.588 -27.589  1.00  0.00           H  
ATOM   4825  HB  THR A 333      88.992   8.290 -26.067  1.00  0.00           H  
ATOM   4826  HG1 THR A 333      90.029   9.956 -27.081  1.00  0.00           H  
ATOM   4827 1HG2 THR A 333      90.469   9.564 -24.562  1.00  0.00           H  
ATOM   4828 2HG2 THR A 333      90.395   7.852 -24.082  1.00  0.00           H  
ATOM   4829 3HG2 THR A 333      91.817   8.471 -24.953  1.00  0.00           H  
ATOM   4830  N   ASP A 334      92.468   7.115 -27.867  1.00  0.00           N  
ATOM   4831  CA  ASP A 334      93.909   7.164 -28.096  1.00  0.00           C  
ATOM   4832  C   ASP A 334      94.394   8.595 -28.293  1.00  0.00           C  
ATOM   4833  O   ASP A 334      95.537   8.825 -28.689  1.00  0.00           O  
ATOM   4834  CB  ASP A 334      94.286   6.321 -29.316  1.00  0.00           C  
ATOM   4835  CG  ASP A 334      93.671   6.843 -30.609  1.00  0.00           C  
ATOM   4836  OD1 ASP A 334      92.996   7.842 -30.561  1.00  0.00           O  
ATOM   4837  OD2 ASP A 334      93.885   6.235 -31.630  1.00  0.00           O1-
ATOM   4838  H   ASP A 334      91.850   7.446 -28.594  1.00  0.00           H  
ATOM   4839  HA  ASP A 334      94.412   6.755 -27.219  1.00  0.00           H  
ATOM   4840 1HB  ASP A 334      95.370   6.305 -29.426  1.00  0.00           H  
ATOM   4841 2HB  ASP A 334      93.958   5.292 -29.163  1.00  0.00           H  
ATOM   4842  N   ASP A 335      93.525   9.564 -28.016  1.00  0.00           N  
ATOM   4843  CA  ASP A 335      93.858  10.967 -28.244  1.00  0.00           C  
ATOM   4844  C   ASP A 335      94.863  11.469 -27.213  1.00  0.00           C  
ATOM   4845  O   ASP A 335      94.609  11.420 -26.009  1.00  0.00           O  
ATOM   4846  CB  ASP A 335      92.598  11.835 -28.198  1.00  0.00           C  
ATOM   4847  CG  ASP A 335      92.869  13.293 -28.539  1.00  0.00           C  
ATOM   4848  OD1 ASP A 335      92.919  13.610 -29.704  1.00  0.00           O  
ATOM   4849  OD2 ASP A 335      93.022  14.076 -27.633  1.00  0.00           O1-
ATOM   4850  H   ASP A 335      92.619   9.320 -27.642  1.00  0.00           H  
ATOM   4851  HA  ASP A 335      94.309  11.061 -29.232  1.00  0.00           H  
ATOM   4852 1HB  ASP A 335      91.861  11.443 -28.900  1.00  0.00           H  
ATOM   4853 2HB  ASP A 335      92.158  11.785 -27.201  1.00  0.00           H  
ATOM   4854  N   PRO A 336      96.061  11.985 -27.518  1.00  0.00           N  
ATOM   4855  CA  PRO A 336      97.096  12.124 -26.499  1.00  0.00           C  
ATOM   4856  C   PRO A 336      96.751  13.226 -25.490  1.00  0.00           C  
ATOM   4857  O   PRO A 336      97.049  13.110 -24.302  1.00  0.00           O  
ATOM   4858  CB  PRO A 336      98.338  12.480 -27.323  1.00  0.00           C  
ATOM   4859  CG  PRO A 336      98.048  11.928 -28.677  1.00  0.00           C  
ATOM   4860  CD  PRO A 336      96.567  12.129 -28.855  1.00  0.00           C  
ATOM   4861  HA  PRO A 336      97.228  11.161 -25.984  1.00  0.00           H  
ATOM   4862 1HB  PRO A 336      98.485  13.571 -27.329  1.00  0.00           H  
ATOM   4863 2HB  PRO A 336      99.233  12.037 -26.864  1.00  0.00           H  
ATOM   4864 1HG  PRO A 336      98.642  12.455 -29.438  1.00  0.00           H  
ATOM   4865 2HG  PRO A 336      98.340  10.868 -28.725  1.00  0.00           H  
ATOM   4866 1HD  PRO A 336      96.379  13.133 -29.262  1.00  0.00           H  
ATOM   4867 2HD  PRO A 336      96.169  11.357 -29.531  1.00  0.00           H  
ATOM   4868  N   ASP A 337      96.122  14.284 -25.990  1.00  0.00           N  
ATOM   4869  CA  ASP A 337      95.592  15.370 -25.171  1.00  0.00           C  
ATOM   4870  C   ASP A 337      94.623  14.845 -24.120  1.00  0.00           C  
ATOM   4871  O   ASP A 337      94.706  15.210 -22.947  1.00  0.00           O  
ATOM   4872  CB  ASP A 337      94.890  16.409 -26.049  1.00  0.00           C  
ATOM   4873  CG  ASP A 337      95.861  17.235 -26.882  1.00  0.00           C  
ATOM   4874  OD1 ASP A 337      97.031  17.218 -26.584  1.00  0.00           O  
ATOM   4875  OD2 ASP A 337      95.422  17.873 -27.809  1.00  0.00           O1-
ATOM   4876  H   ASP A 337      95.995  14.356 -26.989  1.00  0.00           H  
ATOM   4877  HA  ASP A 337      96.423  15.852 -24.657  1.00  0.00           H  
ATOM   4878 1HB  ASP A 337      94.191  15.908 -26.719  1.00  0.00           H  
ATOM   4879 2HB  ASP A 337      94.310  17.085 -25.418  1.00  0.00           H  
ATOM   4880  N   SER A 338      93.703  13.986 -24.547  1.00  0.00           N  
ATOM   4881  CA  SER A 338      92.715  13.410 -23.644  1.00  0.00           C  
ATOM   4882  C   SER A 338      93.377  12.527 -22.595  1.00  0.00           C  
ATOM   4883  O   SER A 338      93.000  12.550 -21.422  1.00  0.00           O  
ATOM   4884  CB  SER A 338      91.699  12.603 -24.427  1.00  0.00           C  
ATOM   4885  OG  SER A 338      92.300  11.500 -25.045  1.00  0.00           O  
ATOM   4886  H   SER A 338      93.688  13.726 -25.523  1.00  0.00           H  
ATOM   4887  HA  SER A 338      92.199  14.224 -23.132  1.00  0.00           H  
ATOM   4888 1HB  SER A 338      90.908  12.263 -23.757  1.00  0.00           H  
ATOM   4889 2HB  SER A 338      91.235  13.238 -25.182  1.00  0.00           H  
ATOM   4890  HG  SER A 338      91.599  11.044 -25.517  1.00  0.00           H  
ATOM   4891  N   LEU A 339      94.365  11.749 -23.021  1.00  0.00           N  
ATOM   4892  CA  LEU A 339      95.082  10.856 -22.118  1.00  0.00           C  
ATOM   4893  C   LEU A 339      95.853  11.641 -21.065  1.00  0.00           C  
ATOM   4894  O   LEU A 339      95.884  11.264 -19.893  1.00  0.00           O  
ATOM   4895  CB  LEU A 339      96.048   9.965 -22.909  1.00  0.00           C  
ATOM   4896  CG  LEU A 339      95.393   8.912 -23.814  1.00  0.00           C  
ATOM   4897  CD1 LEU A 339      96.461   8.236 -24.661  1.00  0.00           C  
ATOM   4898  CD2 LEU A 339      94.650   7.898 -22.957  1.00  0.00           C  
ATOM   4899  H   LEU A 339      94.627  11.776 -23.996  1.00  0.00           H  
ATOM   4900  HA  LEU A 339      94.355  10.221 -21.610  1.00  0.00           H  
ATOM   4901 1HB  LEU A 339      96.672  10.600 -23.536  1.00  0.00           H  
ATOM   4902 2HB  LEU A 339      96.694   9.441 -22.205  1.00  0.00           H  
ATOM   4903  HG  LEU A 339      94.691   9.401 -24.490  1.00  0.00           H  
ATOM   4904 1HD1 LEU A 339      95.997   7.488 -25.303  1.00  0.00           H  
ATOM   4905 2HD1 LEU A 339      96.964   8.980 -25.277  1.00  0.00           H  
ATOM   4906 3HD1 LEU A 339      97.188   7.751 -24.010  1.00  0.00           H  
ATOM   4907 1HD2 LEU A 339      94.183   7.151 -23.600  1.00  0.00           H  
ATOM   4908 2HD2 LEU A 339      95.351   7.408 -22.281  1.00  0.00           H  
ATOM   4909 3HD2 LEU A 339      93.880   8.406 -22.374  1.00  0.00           H  
ATOM   4910  N   LEU A 340      96.474  12.735 -21.488  1.00  0.00           N  
ATOM   4911  CA  LEU A 340      97.248  13.576 -20.581  1.00  0.00           C  
ATOM   4912  C   LEU A 340      96.353  14.219 -19.528  1.00  0.00           C  
ATOM   4913  O   LEU A 340      96.719  14.304 -18.357  1.00  0.00           O  
ATOM   4914  CB  LEU A 340      97.986  14.667 -21.367  1.00  0.00           C  
ATOM   4915  CG  LEU A 340      98.923  15.561 -20.547  1.00  0.00           C  
ATOM   4916  CD1 LEU A 340     100.024  16.104 -21.448  1.00  0.00           C  
ATOM   4917  CD2 LEU A 340      98.125  16.691 -19.915  1.00  0.00           C  
ATOM   4918  H   LEU A 340      96.410  12.992 -22.462  1.00  0.00           H  
ATOM   4919  HA  LEU A 340      97.982  12.953 -20.073  1.00  0.00           H  
ATOM   4920 1HB  LEU A 340      98.579  14.192 -22.147  1.00  0.00           H  
ATOM   4921 2HB  LEU A 340      97.247  15.313 -21.845  1.00  0.00           H  
ATOM   4922  HG  LEU A 340      99.397  14.969 -19.762  1.00  0.00           H  
ATOM   4923 1HD1 LEU A 340     100.691  16.739 -20.863  1.00  0.00           H  
ATOM   4924 2HD1 LEU A 340     100.591  15.275 -21.869  1.00  0.00           H  
ATOM   4925 3HD1 LEU A 340      99.580  16.689 -22.252  1.00  0.00           H  
ATOM   4926 1HD2 LEU A 340      98.792  17.326 -19.331  1.00  0.00           H  
ATOM   4927 2HD2 LEU A 340      97.653  17.286 -20.698  1.00  0.00           H  
ATOM   4928 3HD2 LEU A 340      97.357  16.274 -19.263  1.00  0.00           H  
ATOM   4929  N   LYS A 341      95.177  14.670 -19.953  1.00  0.00           N  
ATOM   4930  CA  LYS A 341      94.229  15.306 -19.046  1.00  0.00           C  
ATOM   4931  C   LYS A 341      93.726  14.322 -17.998  1.00  0.00           C  
ATOM   4932  O   LYS A 341      93.585  14.668 -16.825  1.00  0.00           O  
ATOM   4933  CB  LYS A 341      93.050  15.888 -19.828  1.00  0.00           C  
ATOM   4934  CG  LYS A 341      93.395  17.109 -20.669  1.00  0.00           C  
ATOM   4935  CD  LYS A 341      92.180  17.619 -21.430  1.00  0.00           C  
ATOM   4936  CE  LYS A 341      92.526  18.833 -22.280  1.00  0.00           C  
ATOM   4937  NZ  LYS A 341      91.356  19.319 -23.059  1.00  0.00           N1+
ATOM   4938  H   LYS A 341      94.935  14.571 -20.928  1.00  0.00           H
[truncated: 100,128 more chars]
