# Supplementary material for: Blueprinting extendable nanomaterials with standardized protein blocks
Source: Nature. 2024 Mar 13;627(8005):898–904. doi: 10.1038/s41586-024-07188-4 (PMC10972742; doi:10.1038/s41586-024-07188-4)
Supplement: Supplementary file 4 — Design models with ideal backbones as well as experimentally determined structures for comparison. For reference to design names, see Supplementary Fig. 1. [file 41586_2024_7188_MOESM4_ESM.zip › THR18_design.pdb]

HEADER                                            29-OCT-21   XXXX              
EXPDTA    THEORETICAL MODEL                                                     
REMARK 220                                                                      
REMARK 220 EXPERIMENTAL DETAILS                                                 
REMARK 220  EXPERIMENT TYPE                : THEORETICAL MODELLING              
REMARK 220  DATE OF DATA COLLECTION        : 29-OCT-21                          
REMARK 220                                                                      
REMARK 220 REMARK: MODEL GENERATED BY ROSETTA                                   
REMARK 220  VERSION 2021.41+HEAD.36da336f772                                    
ATOM      1  N   GLU A   1      21.128  -1.127  17.658  1.00  0.00           N  
ATOM      2  CA  GLU A   1      20.600  -2.214  16.842  1.00  0.00           C  
ATOM      3  C   GLU A   1      19.630  -1.693  15.790  1.00  0.00           C  
ATOM      4  O   GLU A   1      19.714  -2.061  14.618  1.00  0.00           O  
ATOM      5  CB  GLU A   1      19.902  -3.252  17.723  1.00  0.00           C  
ATOM      6  CG  GLU A   1      20.835  -4.024  18.645  1.00  0.00           C  
ATOM      7  CD  GLU A   1      21.178  -3.268  19.898  1.00  0.00           C  
ATOM      8  OE1 GLU A   1      20.697  -2.172  20.058  1.00  0.00           O  
ATOM      9  OE2 GLU A   1      21.922  -3.787  20.696  1.00  0.00           O  
ATOM     10 1H   GLU A   1      21.760  -1.497  18.338  1.00  0.00           H  
ATOM     11 2H   GLU A   1      21.612  -0.476  17.074  1.00  0.00           H  
ATOM     12 3H   GLU A   1      20.374  -0.662  18.122  1.00  0.00           H  
ATOM     13  HA  GLU A   1      21.432  -2.696  16.327  1.00  0.00           H  
ATOM     14 1HB  GLU A   1      19.153  -2.759  18.343  1.00  0.00           H  
ATOM     15 2HB  GLU A   1      19.381  -3.973  17.093  1.00  0.00           H  
ATOM     16 1HG  GLU A   1      20.360  -4.965  18.921  1.00  0.00           H  
ATOM     17 2HG  GLU A   1      21.752  -4.257  18.104  1.00  0.00           H  
ATOM     18  N   LEU A   2      18.709  -0.834  16.215  1.00  0.00           N  
ATOM     19  CA  LEU A   2      17.721  -0.261  15.310  1.00  0.00           C  
ATOM     20  C   LEU A   2      18.382   0.621  14.259  1.00  0.00           C  
ATOM     21  O   LEU A   2      18.005   0.595  13.087  1.00  0.00           O  
ATOM     22  CB  LEU A   2      16.692   0.557  16.099  1.00  0.00           C  
ATOM     23  CG  LEU A   2      15.749  -0.250  17.001  1.00  0.00           C  
ATOM     24  CD1 LEU A   2      14.915   0.702  17.847  1.00  0.00           C  
ATOM     25  CD2 LEU A   2      14.862  -1.139  16.141  1.00  0.00           C  
ATOM     26  H   LEU A   2      18.694  -0.572  17.190  1.00  0.00           H  
ATOM     27  HA  LEU A   2      17.206  -1.075  14.801  1.00  0.00           H  
ATOM     28 1HB  LEU A   2      17.223   1.269  16.729  1.00  0.00           H  
ATOM     29 2HB  LEU A   2      16.077   1.116  15.394  1.00  0.00           H  
ATOM     30  HG  LEU A   2      16.337  -0.871  17.678  1.00  0.00           H  
ATOM     31 1HD1 LEU A   2      14.246   0.128  18.488  1.00  0.00           H  
ATOM     32 2HD1 LEU A   2      15.574   1.311  18.466  1.00  0.00           H  
ATOM     33 3HD1 LEU A   2      14.328   1.348  17.196  1.00  0.00           H  
ATOM     34 1HD2 LEU A   2      14.192  -1.713  16.782  1.00  0.00           H  
ATOM     35 2HD2 LEU A   2      14.273  -0.519  15.465  1.00  0.00           H  
ATOM     36 3HD2 LEU A   2      15.483  -1.821  15.561  1.00  0.00           H  
ATOM     37  N   LEU A   3      19.369   1.401  14.684  1.00  0.00           N  
ATOM     38  CA  LEU A   3      20.085   2.293  13.779  1.00  0.00           C  
ATOM     39  C   LEU A   3      20.857   1.506  12.728  1.00  0.00           C  
ATOM     40  O   LEU A   3      20.888   1.881  11.556  1.00  0.00           O  
ATOM     41  CB  LEU A   3      21.050   3.187  14.568  1.00  0.00           C  
ATOM     42  CG  LEU A   3      21.778   4.263  13.752  1.00  0.00           C  
ATOM     43  CD1 LEU A   3      22.937   3.628  12.995  1.00  0.00           C  
ATOM     44  CD2 LEU A   3      20.798   4.926  12.797  1.00  0.00           C  
ATOM     45  H   LEU A   3      19.631   1.376  15.659  1.00  0.00           H  
ATOM     46  HA  LEU A   3      19.358   2.925  13.270  1.00  0.00           H  
ATOM     47 1HB  LEU A   3      20.491   3.690  15.356  1.00  0.00           H  
ATOM     48 2HB  LEU A   3      21.806   2.556  15.034  1.00  0.00           H  
ATOM     49  HG  LEU A   3      22.192   5.013  14.427  1.00  0.00           H  
ATOM     50 1HD1 LEU A   3      23.454   4.393  12.415  1.00  0.00           H  
ATOM     51 2HD1 LEU A   3      23.632   3.178  13.703  1.00  0.00           H  
ATOM     52 3HD1 LEU A   3      22.555   2.861  12.323  1.00  0.00           H  
ATOM     53 1HD2 LEU A   3      21.315   5.691  12.218  1.00  0.00           H  
ATOM     54 2HD2 LEU A   3      20.384   4.177  12.121  1.00  0.00           H  
ATOM     55 3HD2 LEU A   3      19.990   5.386  13.366  1.00  0.00           H  
ATOM     56  N   LYS A   4      21.480   0.413  13.153  1.00  0.00           N  
ATOM     57  CA  LYS A   4      22.254  -0.429  12.248  1.00  0.00           C  
ATOM     58  C   LYS A   4      21.360  -1.074  11.197  1.00  0.00           C  
ATOM     59  O   LYS A   4      21.726  -1.161  10.025  1.00  0.00           O  
ATOM     60  CB  LYS A   4      23.007  -1.506  13.030  1.00  0.00           C  
ATOM     61  CG  LYS A   4      23.848  -2.438  12.168  1.00  0.00           C  
ATOM     62  CD  LYS A   4      23.096  -3.722  11.847  1.00  0.00           C  
ATOM     63  CE  LYS A   4      22.964  -4.609  13.077  1.00  0.00           C  
ATOM     64  NZ  LYS A   4      22.190  -5.846  12.790  1.00  0.00           N  
ATOM     65  H   LYS A   4      21.416   0.158  14.128  1.00  0.00           H  
ATOM     66  HA  LYS A   4      22.981   0.197  11.729  1.00  0.00           H  
ATOM     67 1HB  LYS A   4      23.670  -1.033  13.755  1.00  0.00           H  
ATOM     68 2HB  LYS A   4      22.296  -2.116  13.587  1.00  0.00           H  
ATOM     69 1HG  LYS A   4      24.107  -1.936  11.235  1.00  0.00           H  
ATOM     70 2HG  LYS A   4      24.769  -2.688  12.693  1.00  0.00           H  
ATOM     71 1HD  LYS A   4      22.100  -3.478  11.477  1.00  0.00           H  
ATOM     72 2HD  LYS A   4      23.629  -4.271  11.071  1.00  0.00           H  
ATOM     73 1HE  LYS A   4      23.955  -4.889  13.431  1.00  0.00           H  
ATOM     74 2HE  LYS A   4      22.461  -4.057  13.871  1.00  0.00           H  
ATOM     75 1HZ  LYS A   4      22.125  -6.406  13.628  1.00  0.00           H  
ATOM     76 2HZ  LYS A   4      21.261  -5.599  12.478  1.00  0.00           H  
ATOM     77 3HZ  LYS A   4      22.657  -6.376  12.068  1.00  0.00           H  
ATOM     78  N   GLU A   5      20.185  -1.526  11.622  1.00  0.00           N  
ATOM     79  CA  GLU A   5      19.237  -2.164  10.717  1.00  0.00           C  
ATOM     80  C   GLU A   5      18.734  -1.183   9.666  1.00  0.00           C  
ATOM     81  O   GLU A   5      18.593  -1.532   8.494  1.00  0.00           O  
ATOM     82  CB  GLU A   5      18.055  -2.738  11.501  1.00  0.00           C  
ATOM     83  CG  GLU A   5      18.401  -3.935  12.375  1.00  0.00           C  
ATOM     84  CD  GLU A   5      18.853  -5.128  11.580  1.00  0.00           C  
ATOM     85  OE1 GLU A   5      18.304  -5.361  10.530  1.00  0.00           O  
ATOM     86  OE2 GLU A   5      19.748  -5.808  12.024  1.00  0.00           O  
ATOM     87  H   GLU A   5      19.943  -1.425  12.597  1.00  0.00           H  
ATOM     88  HA  GLU A   5      19.745  -2.981  10.203  1.00  0.00           H  
ATOM     89 1HB  GLU A   5      17.635  -1.964  12.144  1.00  0.00           H  
ATOM     90 2HB  GLU A   5      17.273  -3.046  10.806  1.00  0.00           H  
ATOM     91 1HG  GLU A   5      19.196  -3.650  13.064  1.00  0.00           H  
ATOM     92 2HG  GLU A   5      17.526  -4.206  12.964  1.00  0.00           H  
ATOM     93  N   ALA A   6      18.464   0.046  10.091  1.00  0.00           N  
ATOM     94  CA  ALA A   6      17.976   1.080   9.186  1.00  0.00           C  
ATOM     95  C   ALA A   6      19.021   1.430   8.135  1.00  0.00           C  
ATOM     96  O   ALA A   6      18.697   1.622   6.963  1.00  0.00           O  
ATOM     97  CB  ALA A   6      17.576   2.323   9.968  1.00  0.00           C  
ATOM     98  H   ALA A   6      18.600   0.270  11.066  1.00  0.00           H  
ATOM     99  HA  ALA A   6      17.099   0.691   8.668  1.00  0.00           H  
ATOM    100 1HB  ALA A   6      17.214   3.085   9.278  1.00  0.00           H  
ATOM    101 2HB  ALA A   6      16.786   2.069  10.675  1.00  0.00           H  
ATOM    102 3HB  ALA A   6      18.439   2.705  10.510  1.00  0.00           H  
ATOM    103  N   ALA A   7      20.277   1.512   8.560  1.00  0.00           N  
ATOM    104  CA  ALA A   7      21.372   1.839   7.655  1.00  0.00           C  
ATOM    105  C   ALA A   7      21.561   0.753   6.604  1.00  0.00           C  
ATOM    106  O   ALA A   7      21.800   1.045   5.432  1.00  0.00           O  
ATOM    107  CB  ALA A   7      22.661   2.049   8.437  1.00  0.00           C  
ATOM    108  H   ALA A   7      20.478   1.343   9.535  1.00  0.00           H  
ATOM    109  HA  ALA A   7      21.119   2.764   7.137  1.00  0.00           H  
ATOM    110 1HB  ALA A   7      23.469   2.292   7.747  1.00  0.00           H  
ATOM    111 2HB  ALA A   7      22.528   2.867   9.144  1.00  0.00           H  
ATOM    112 3HB  ALA A   7      22.909   1.138   8.979  1.00  0.00           H  
ATOM    113  N   ASP A   8      21.453  -0.501   7.029  1.00  0.00           N  
ATOM    114  CA  ASP A   8      21.611  -1.633   6.124  1.00  0.00           C  
ATOM    115  C   ASP A   8      20.510  -1.657   5.072  1.00  0.00           C  
ATOM    116  O   ASP A   8      20.764  -1.937   3.900  1.00  0.00           O  
ATOM    117  CB  ASP A   8      21.606  -2.949   6.906  1.00  0.00           C  
ATOM    118  CG  ASP A   8      21.934  -4.156   6.036  1.00  0.00           C  
ATOM    119  OD1 ASP A   8      22.964  -4.146   5.405  1.00  0.00           O  
ATOM    120  OD2 ASP A   8      21.152  -5.075   6.013  1.00  0.00           O  
ATOM    121  H   ASP A   8      21.256  -0.675   8.004  1.00  0.00           H  
ATOM    122  HA  ASP A   8      22.569  -1.536   5.612  1.00  0.00           H  
ATOM    123 1HB  ASP A   8      22.334  -2.894   7.715  1.00  0.00           H  
ATOM    124 2HB  ASP A   8      20.625  -3.101   7.357  1.00  0.00           H  
ATOM    125  N   ALA A   9      19.286  -1.361   5.498  1.00  0.00           N  
ATOM    126  CA  ALA A   9      18.143  -1.347   4.593  1.00  0.00           C  
ATOM    127  C   ALA A   9      18.286  -0.255   3.541  1.00  0.00           C  
ATOM    128  O   ALA A   9      17.972  -0.464   2.369  1.00  0.00           O  
ATOM    129  CB  ALA A   9      16.851  -1.162   5.375  1.00  0.00           C  
ATOM    130  H   ALA A   9      19.145  -1.140   6.473  1.00  0.00           H  
ATOM    131  HA  ALA A   9      18.109  -2.306   4.076  1.00  0.00           H  
ATOM    132 1HB  ALA A   9      16.006  -1.154   4.685  1.00  0.00           H  
ATOM    133 2HB  ALA A   9      16.733  -1.982   6.083  1.00  0.00           H  
ATOM    134 3HB  ALA A   9      16.885  -0.218   5.916  1.00  0.00           H  
ATOM    135  N   VAL A  10      18.762   0.910   3.967  1.00  0.00           N  
ATOM    136  CA  VAL A  10      18.948   2.039   3.062  1.00  0.00           C  
ATOM    137  C   VAL A  10      20.006   1.733   2.010  1.00  0.00           C  
ATOM    138  O   VAL A  10      19.847   2.075   0.838  1.00  0.00           O  
ATOM    139  CB  VAL A  10      19.362   3.295   3.852  1.00  0.00           C  
ATOM    140  CG1 VAL A  10      19.741   4.421   2.901  1.00  0.00           C  
ATOM    141  CG2 VAL A  10      18.230   3.724   4.773  1.00  0.00           C  
ATOM    142  H   VAL A  10      19.001   1.017   4.942  1.00  0.00           H  
ATOM    143  HA  VAL A  10      18.001   2.238   2.558  1.00  0.00           H  
ATOM    144  HB  VAL A  10      20.247   3.064   4.445  1.00  0.00           H  
ATOM    145 1HG1 VAL A  10      20.031   5.301   3.476  1.00  0.00           H  
ATOM    146 2HG1 VAL A  10      20.576   4.104   2.277  1.00  0.00           H  
ATOM    147 3HG1 VAL A  10      18.887   4.667   2.270  1.00  0.00           H  
ATOM    148 1HG2 VAL A  10      18.530   4.612   5.328  1.00  0.00           H  
ATOM    149 2HG2 VAL A  10      17.344   3.949   4.179  1.00  0.00           H  
ATOM    150 3HG2 VAL A  10      18.004   2.918   5.471  1.00  0.00           H  
ATOM    151  N   SER A  11      21.086   1.087   2.436  1.00  0.00           N  
ATOM    152  CA  SER A  11      22.174   0.734   1.531  1.00  0.00           C  
ATOM    153  C   SER A  11      21.712  -0.267   0.479  1.00  0.00           C  
ATOM    154  O   SER A  11      22.073  -0.162  -0.693  1.00  0.00           O  
ATOM    155  CB  SER A  11      23.338   0.158   2.314  1.00  0.00           C  
ATOM    156  OG  SER A  11      23.908   1.126   3.151  1.00  0.00           O  
ATOM    157  H   SER A  11      21.155   0.834   3.411  1.00  0.00           H  
ATOM    158  HA  SER A  11      22.507   1.639   1.020  1.00  0.00           H  
ATOM    159 1HB  SER A  11      22.993  -0.685   2.911  1.00  0.00           H  
ATOM    160 2HB  SER A  11      24.091  -0.217   1.622  1.00  0.00           H  
ATOM    161  HG  SER A  11      23.341   1.175   3.924  1.00  0.00           H  
ATOM    162  N   LYS A  12      20.911  -1.238   0.905  1.00  0.00           N  
ATOM    163  CA  LYS A  12      20.398  -2.259  -0.000  1.00  0.00           C  
ATOM    164  C   LYS A  12      19.479  -1.653  -1.052  1.00  0.00           C  
ATOM    165  O   LYS A  12      19.529  -2.027  -2.224  1.00  0.00           O  
ATOM    166  CB  LYS A  12      19.657  -3.345   0.782  1.00  0.00           C  
ATOM    167  CG  LYS A  12      20.557  -4.237   1.627  1.00  0.00           C  
ATOM    168  CD  LYS A  12      19.748  -5.276   2.388  1.00  0.00           C  
ATOM    169  CE  LYS A  12      20.645  -6.161   3.241  1.00  0.00           C  
ATOM    170  NZ  LYS A  12      19.863  -7.158   4.022  1.00  0.00           N  
ATOM    171  H   LYS A  12      20.651  -1.269   1.881  1.00  0.00           H  
ATOM    172  HA  LYS A  12      21.241  -2.717  -0.518  1.00  0.00           H  
ATOM    173 1HB  LYS A  12      18.928  -2.881   1.447  1.00  0.00           H  
ATOM    174 2HB  LYS A  12      19.109  -3.983   0.089  1.00  0.00           H  
ATOM    175 1HG  LYS A  12      21.273  -4.747   0.981  1.00  0.00           H  
ATOM    176 2HG  LYS A  12      21.110  -3.625   2.339  1.00  0.00           H  
ATOM    177 1HD  LYS A  12      19.027  -4.773   3.035  1.00  0.00           H  
ATOM    178 2HD  LYS A  12      19.202  -5.901   1.682  1.00  0.00           H  
ATOM    179 1HE  LYS A  12      21.348  -6.691   2.600  1.00  0.00           H  
ATOM    180 2HE  LYS A  12      21.215  -5.542   3.934  1.00  0.00           H  
ATOM    181 1HZ  LYS A  12      20.493  -7.724   4.573  1.00  0.00           H  
ATOM    182 2HZ  LYS A  12      19.220  -6.677   4.635  1.00  0.00           H  
ATOM    183 3HZ  LYS A  12      19.346  -7.751   3.389  1.00  0.00           H  
ATOM    184  N   ALA A  13      18.640  -0.715  -0.626  1.00  0.00           N  
ATOM    185  CA  ALA A  13      17.706  -0.054  -1.531  1.00  0.00           C  
ATOM    186  C   ALA A  13      18.444   0.764  -2.583  1.00  0.00           C  
ATOM    187  O   ALA A  13      18.067   0.771  -3.755  1.00  0.00           O  
ATOM    188  CB  ALA A  13      16.747   0.832  -0.749  1.00  0.00           C  
ATOM    189  H   ALA A  13      18.649  -0.453   0.349  1.00  0.00           H  
ATOM    190  HA  ALA A  13      17.133  -0.824  -2.048  1.00  0.00           H  
ATOM    191 1HB  ALA A  13      16.057   1.319  -1.438  1.00  0.00           H  
ATOM    192 2HB  ALA A  13      16.184   0.224  -0.041  1.00  0.00           H  
ATOM    193 3HB  ALA A  13      17.312   1.589  -0.207  1.00  0.00           H  
ATOM    194  N   MET A  14      19.498   1.453  -2.157  1.00  0.00           N  
ATOM    195  CA  MET A  14      20.292   2.276  -3.062  1.00  0.00           C  
ATOM    196  C   MET A  14      20.989   1.423  -4.114  1.00  0.00           C  
ATOM    197  O   MET A  14      21.052   1.794  -5.286  1.00  0.00           O  
ATOM    198  CB  MET A  14      21.315   3.091  -2.274  1.00  0.00           C  
ATOM    199  CG  MET A  14      20.709   4.136  -1.347  1.00  0.00           C  
ATOM    200  SD  MET A  14      19.725   5.363  -2.231  1.00  0.00           S  
ATOM    201  CE  MET A  14      18.076   4.709  -1.993  1.00  0.00           C  
ATOM    202  H   MET A  14      19.755   1.405  -1.182  1.00  0.00           H  
ATOM    203  HA  MET A  14      19.623   2.961  -3.583  1.00  0.00           H  
ATOM    204 1HB  MET A  14      21.925   2.422  -1.668  1.00  0.00           H  
ATOM    205 2HB  MET A  14      21.982   3.606  -2.966  1.00  0.00           H  
ATOM    206 1HG  MET A  14      20.070   3.645  -0.614  1.00  0.00           H  
ATOM    207 2HG  MET A  14      21.505   4.653  -0.812  1.00  0.00           H  
ATOM    208 1HE  MET A  14      17.352   5.360  -2.484  1.00  0.00           H  
ATOM    209 2HE  MET A  14      18.015   3.708  -2.423  1.00  0.00           H  
ATOM    210 3HE  MET A  14      17.854   4.660  -0.927  1.00  0.00           H  
ATOM    211  N   LYS A  15      21.511   0.278  -3.688  1.00  0.00           N  
ATOM    212  CA  LYS A  15      22.206  -0.631  -4.593  1.00  0.00           C  
ATOM    213  C   LYS A  15      21.258  -1.192  -5.645  1.00  0.00           C  
ATOM    214  O   LYS A  15      21.616  -1.311  -6.817  1.00  0.00           O  
ATOM    215  CB  LYS A  15      22.858  -1.772  -3.811  1.00  0.00           C  
ATOM    216  CG  LYS A  15      23.670  -2.737  -4.664  1.00  0.00           C  
ATOM    217  CD  LYS A  15      24.361  -3.787  -3.807  1.00  0.00           C  
ATOM    218  CE  LYS A  15      25.160  -4.761  -4.660  1.00  0.00           C  
ATOM    219  NZ  LYS A  15      25.842  -5.794  -3.834  1.00  0.00           N  
ATOM    220  H   LYS A  15      21.424   0.031  -2.713  1.00  0.00           H  
ATOM    221  HA  LYS A  15      22.987  -0.073  -5.111  1.00  0.00           H  
ATOM    222 1HB  LYS A  15      23.520  -1.360  -3.049  1.00  0.00           H  
ATOM    223 2HB  LYS A  15      22.087  -2.348  -3.297  1.00  0.00           H  
ATOM    224 1HG  LYS A  15      23.011  -3.237  -5.375  1.00  0.00           H  
ATOM    225 2HG  LYS A  15      24.424  -2.183  -5.222  1.00  0.00           H  
ATOM    226 1HD  LYS A  15      25.033  -3.296  -3.102  1.00  0.00           H  
ATOM    227 2HD  LYS A  15      23.614  -4.344  -3.241  1.00  0.00           H  
ATOM    228 1HE  LYS A  15      24.496  -5.257  -5.365  1.00  0.00           H  
ATOM    229 2HE  LYS A  15      25.913  -4.214  -5.227  1.00  0.00           H  
ATOM    230 1HZ  LYS A  15      26.361  -6.418  -4.435  1.00  0.00           H  
ATOM    231 2HZ  LYS A  15      26.476  -5.345  -3.188  1.00  0.00           H  
ATOM    232 3HZ  LYS A  15      25.153  -6.321  -3.317  1.00  0.00           H  
ATOM    233  N   GLU A  16      20.047  -1.536  -5.219  1.00  0.00           N  
ATOM    234  CA  GLU A  16      19.045  -2.086  -6.124  1.00  0.00           C  
ATOM    235  C   GLU A  16      18.632  -1.064  -7.176  1.00  0.00           C  
ATOM    236  O   GLU A  16      18.460  -1.400  -8.348  1.00  0.00           O  
ATOM    237  CB  GLU A  16      17.816  -2.550  -5.340  1.00  0.00           C  
ATOM    238  CG  GLU A  16      18.051  -3.779  -4.472  1.00  0.00           C  
ATOM    239  CD  GLU A  16      16.844  -4.163  -3.662  1.00  0.00           C  
ATOM    240  OE1 GLU A  16      15.883  -3.432  -3.680  1.00  0.00           O  
ATOM    241  OE2 GLU A  16      16.883  -5.188  -3.024  1.00  0.00           O  
ATOM    242  H   GLU A  16      19.815  -1.413  -4.244  1.00  0.00           H  
ATOM    243  HA  GLU A  16      19.477  -2.946  -6.637  1.00  0.00           H  
ATOM    244 1HB  GLU A  16      17.472  -1.744  -4.692  1.00  0.00           H  
ATOM    245 2HB  GLU A  16      17.007  -2.780  -6.033  1.00  0.00           H  
ATOM    246 1HG  GLU A  16      18.325  -4.616  -5.113  1.00  0.00           H  
ATOM    247 2HG  GLU A  16      18.885  -3.582  -3.801  1.00  0.00           H  
ATOM    248  N   ALA A  17      18.474   0.185  -6.751  1.00  0.00           N  
ATOM    249  CA  ALA A  17      18.082   1.258  -7.655  1.00  0.00           C  
ATOM    250  C   ALA A  17      19.154   1.512  -8.707  1.00  0.00           C  
ATOM    251  O   ALA A  17      18.848   1.732  -9.879  1.00  0.00           O  
ATOM    252  CB  ALA A  17      17.796   2.531  -6.872  1.00  0.00           C  
ATOM    253  H   ALA A  17      18.630   0.396  -5.776  1.00  0.00           H  
ATOM    254  HA  ALA A  17      17.173   0.950  -8.172  1.00  0.00           H  
ATOM    255 1HB  ALA A  17      17.504   3.324  -7.561  1.00  0.00           H  
ATOM    256 2HB  ALA A  17      16.988   2.350  -6.164  1.00  0.00           H  
ATOM    257 3HB  ALA A  17      18.691   2.834  -6.331  1.00  0.00           H  
ATOM    258  N   VAL A  18      20.412   1.480  -8.282  1.00  0.00           N  
ATOM    259  CA  VAL A  18      21.533   1.707  -9.186  1.00  0.00           C  
ATOM    260  C   VAL A  18      21.623   0.609 -10.238  1.00  0.00           C  
ATOM    261  O   VAL A  18      21.887   0.879 -11.410  1.00  0.00           O  
ATOM    262  CB  VAL A  18      22.854   1.766  -8.395  1.00  0.00           C  
ATOM    263  CG1 VAL A  18      24.041   1.812  -9.345  1.00  0.00           C  
ATOM    264  CG2 VAL A  18      22.852   2.977  -7.474  1.00  0.00           C  
ATOM    265  H   VAL A  18      20.597   1.293  -7.307  1.00  0.00           H  
ATOM    266  HA  VAL A  18      21.383   2.663  -9.690  1.00  0.00           H  
ATOM    267  HB  VAL A  18      22.952   0.857  -7.802  1.00  0.00           H  
ATOM    268 1HG1 VAL A  18      24.966   1.854  -8.769  1.00  0.00           H  
ATOM    269 2HG1 VAL A  18      24.043   0.919  -9.970  1.00  0.00           H  
ATOM    270 3HG1 VAL A  18      23.968   2.698  -9.976  1.00  0.00           H  
ATOM    271 1HG2 VAL A  18      23.788   3.012  -6.918  1.00  0.00           H  
ATOM    272 2HG2 VAL A  18      22.748   3.885  -8.068  1.00  0.00           H  
ATOM    273 3HG2 VAL A  18      22.018   2.902  -6.776  1.00  0.00           H  
ATOM    274  N   GLU A  19      21.402  -0.630  -9.813  1.00  0.00           N  
ATOM    275  CA  GLU A  19      21.457  -1.772 -10.717  1.00  0.00           C  
ATOM    276  C   GLU A  19      20.358  -1.696 -11.769  1.00  0.00           C  
ATOM    277  O   GLU A  19      20.585  -1.998 -12.941  1.00  0.00           O  
ATOM    278  CB  GLU A  19      21.335  -3.080  -9.932  1.00  0.00           C  
ATOM    279  CG  GLU A  19      22.542  -3.407  -9.064  1.00  0.00           C  
ATOM    280  CD  GLU A  19      22.358  -4.659  -8.253  1.00  0.00           C  
ATOM    281  OE1 GLU A  19      21.279  -5.202  -8.271  1.00  0.00           O  
ATOM    282  OE2 GLU A  19      23.297  -5.074  -7.615  1.00  0.00           O  
ATOM    283  H   GLU A  19      21.190  -0.785  -8.838  1.00  0.00           H  
ATOM    284  HA  GLU A  19      22.419  -1.761 -11.230  1.00  0.00           H  
ATOM    285 1HB  GLU A  19      20.460  -3.035  -9.284  1.00  0.00           H  
ATOM    286 2HB  GLU A  19      21.187  -3.908 -10.625  1.00  0.00           H  
ATOM    287 1HG  GLU A  19      23.415  -3.528  -9.705  1.00  0.00           H  
ATOM    288 2HG  GLU A  19      22.732  -2.570  -8.393  1.00  0.00           H  
ATOM    289  N   ALA A  20      19.166  -1.291 -11.344  1.00  0.00           N  
ATOM    290  CA  ALA A  20      18.029  -1.174 -12.248  1.00  0.00           C  
ATOM    291  C   ALA A  20      18.270  -0.099 -13.300  1.00  0.00           C  
ATOM    292  O   ALA A  20      17.938  -0.278 -14.472  1.00  0.00           O  
ATOM    293  CB  ALA A  20      16.759  -0.873 -11.465  1.00  0.00           C  
ATOM    294  H   ALA A  20      19.044  -1.058 -10.369  1.00  0.00           H  
ATOM    295  HA  ALA A  20      17.908  -2.126 -12.765  1.00  0.00           H  
ATOM    296 1HB  ALA A  20      15.918  -0.789 -12.154  1.00  0.00           H  
ATOM    297 2HB  ALA A  20      16.568  -1.680 -10.757  1.00  0.00           H  
ATOM    298 3HB  ALA A  20      16.879   0.064 -10.924  1.00  0.00           H  
ATOM    299  N   ALA A  21      18.849   1.018 -12.875  1.00  0.00           N  
ATOM    300  CA  ALA A  21      19.136   2.125 -13.779  1.00  0.00           C  
ATOM    301  C   ALA A  21      20.162   1.726 -14.831  1.00  0.00           C  
ATOM    302  O   ALA A  21      20.034   2.082 -16.003  1.00  0.00           O  
ATOM    303  CB  ALA A  21      19.625   3.335 -12.996  1.00  0.00           C  
ATOM    304  H   ALA A  21      19.097   1.103 -11.900  1.00  0.00           H  
ATOM    305  HA  ALA A  21      18.213   2.388 -14.296  1.00  0.00           H  
ATOM    306 1HB  ALA A  21      19.835   4.153 -13.685  1.00  0.00           H  
ATOM    307 2HB  ALA A  21      18.856   3.645 -12.288  1.00  0.00           H  
ATOM    308 3HB  ALA A  21      20.533   3.075 -12.455  1.00  0.00           H  
ATOM    309  N   ILE A  22      21.180   0.985 -14.406  1.00  0.00           N  
ATOM    310  CA  ILE A  22      22.231   0.535 -15.310  1.00  0.00           C  
ATOM    311  C   ILE A  22      21.656  -0.280 -16.461  1.00  0.00           C  
ATOM    312  O   ILE A  22      21.994  -0.055 -17.623  1.00  0.00           O  
ATOM    313  CB  ILE A  22      23.279  -0.306 -14.558  1.00  0.00           C  
ATOM    314  CG1 ILE A  22      24.064   0.571 -13.579  1.00  0.00           C  
ATOM    315  CG2 ILE A  22      24.220  -0.986 -15.541  1.00  0.00           C  
ATOM    316  CD1 ILE A  22      24.909  -0.212 -12.600  1.00  0.00           C  
ATOM    317  H   ILE A  22      21.227   0.727 -13.431  1.00  0.00           H  
ATOM    318  HA  ILE A  22      22.726   1.411 -15.727  1.00  0.00           H  
ATOM    319  HB  ILE A  22      22.776  -1.068 -13.964  1.00  0.00           H  
ATOM    320 1HG1 ILE A  22      24.719   1.241 -14.136  1.00  0.00           H  
ATOM    321 2HG1 ILE A  22      23.371   1.191 -13.010  1.00  0.00           H  
ATOM    322 1HG2 ILE A  22      24.955  -1.575 -14.993  1.00  0.00           H  
ATOM    323 2HG2 ILE A  22      23.648  -1.639 -16.198  1.00  0.00           H  
ATOM    324 3HG2 ILE A  22      24.732  -0.230 -16.137  1.00  0.00           H  
ATOM    325 1HD1 ILE A  22      25.435   0.478 -11.940  1.00  0.00           H  
ATOM    326 2HD1 ILE A  22      24.268  -0.865 -12.007  1.00  0.00           H  
ATOM    327 3HD1 ILE A  22      25.634  -0.814 -13.146  1.00  0.00           H  
ATOM    328  N   LYS A  23      20.784  -1.226 -16.110  1.00  0.00           N  
ATOM    329  CA  LYS A  23      20.152  -2.117 -17.072  1.00  0.00           C  
ATOM    330  C   LYS A  23      19.179  -1.365 -17.969  1.00  0.00           C  
ATOM    331  O   LYS A  23      18.991  -1.721 -19.132  1.00  0.00           O  
ATOM    332  CB  LYS A  23      19.429  -3.255 -16.350  1.00  0.00           C  
ATOM    333  CG  LYS A  23      20.353  -4.263 -15.681  1.00  0.00           C  
ATOM    334  CD  LYS A  23      19.562  -5.356 -14.978  1.00  0.00           C  
ATOM    335  CE  LYS A  23      20.484  -6.363 -14.306  1.00  0.00           C  
ATOM    336  NZ  LYS A  23      19.724  -7.418 -13.582  1.00  0.00           N  
ATOM    337  H   LYS A  23      20.545  -1.337 -15.135  1.00  0.00           H  
ATOM    338  HA  LYS A  23      20.927  -2.545 -17.709  1.00  0.00           H  
ATOM    339 1HB  LYS A  23      18.773  -2.842 -15.584  1.00  0.00           H  
ATOM    340 2HB  LYS A  23      18.802  -3.796 -17.060  1.00  0.00           H  
ATOM    341 1HG  LYS A  23      20.999  -4.720 -16.432  1.00  0.00           H  
ATOM    342 2HG  LYS A  23      20.980  -3.753 -14.950  1.00  0.00           H  
ATOM    343 1HD  LYS A  23      18.915  -4.909 -14.222  1.00  0.00           H  
ATOM    344 2HD  LYS A  23      18.938  -5.878 -15.703  1.00  0.00           H  
ATOM    345 1HE  LYS A  23      21.113  -6.838 -15.058  1.00  0.00           H  
ATOM    346 2HE  LYS A  23      21.131  -5.848 -13.596  1.00  0.00           H  
ATOM    347 1HZ  LYS A  23      20.370  -8.064 -13.151  1.00  0.00           H  
ATOM    348 2HZ  LYS A  23      19.150  -6.990 -12.869  1.00  0.00           H  
ATOM    349 3HZ  LYS A  23      19.135  -7.916 -14.233  1.00  0.00           H  
ATOM    350  N   ALA A  24      18.566  -0.326 -17.418  1.00  0.00           N  
ATOM    351  CA  ALA A  24      17.596   0.479 -18.146  1.00  0.00           C  
ATOM    352  C   ALA A  24      18.249   1.180 -19.330  1.00  0.00           C  
ATOM    353  O   ALA A  24      17.571   1.593 -20.271  1.00  0.00           O  
ATOM    354  CB  ALA A  24      16.947   1.496 -17.218  1.00  0.00           C  
ATOM    355  H   ALA A  24      18.776  -0.081 -16.461  1.00  0.00           H  
ATOM    356  HA  ALA A  24      16.825  -0.188 -18.533  1.00  0.00           H  
ATOM    357 1HB  ALA A  24      16.225   2.091 -17.778  1.00  0.00           H  
ATOM    358 2HB  ALA A  24      16.438   0.976 -16.407  1.00  0.00           H  
ATOM    359 3HB  ALA A  24      17.713   2.150 -16.804  1.00  0.00           H  
ATOM    360  N   GLY A  25      19.570   1.310 -19.275  1.00  0.00           N  
ATOM    361  CA  GLY A  25      20.314   2.079 -20.266  1.00  0.00           C  
ATOM    362  C   GLY A  25      20.376   3.553 -19.887  1.00  0.00           C  
ATOM    363  O   GLY A  25      20.259   4.430 -20.743  1.00  0.00           O  
ATOM    364  H   GLY A  25      20.077   0.863 -18.525  1.00  0.00           H  
ATOM    365 1HA  GLY A  25      21.324   1.679 -20.353  1.00  0.00           H  
ATOM    366 2HA  GLY A  25      19.841   1.970 -21.241  1.00  0.00           H  
ATOM    367  N   ALA A  26      20.561   3.814 -18.596  1.00  0.00           N  
ATOM    368  CA  ALA A  26      20.793   5.165 -18.097  1.00  0.00           C  
ATOM    369  C   ALA A  26      22.277   5.523 -18.139  1.00  0.00           C  
ATOM    370  O   ALA A  26      23.126   4.742 -17.709  1.00  0.00           O  
ATOM    371  CB  ALA A  26      20.254   5.305 -16.681  1.00  0.00           C  
ATOM    372  H   ALA A  26      20.541   3.053 -17.932  1.00  0.00           H  
ATOM    373  HA  ALA A  26      20.263   5.862 -18.747  1.00  0.00           H  
ATOM    374 1HB  ALA A  26      20.433   6.319 -16.322  1.00  0.00           H  
ATOM    375 2HB  ALA A  26      19.183   5.102 -16.677  1.00  0.00           H  
ATOM    376 3HB  ALA A  26      20.759   4.595 -16.028  1.00  0.00           H  
ATOM    377  N   PRO A  27      22.582   6.708 -18.659  1.00  0.00           N  
ATOM    378  CA  PRO A  27      23.963   7.157 -18.814  1.00  0.00           C  
ATOM    379  C   PRO A  27      24.632   7.402 -17.467  1.00  0.00           C  
ATOM    380  O   PRO A  27      23.959   7.625 -16.461  1.00  0.00           O  
ATOM    381  CB  PRO A  27      23.812   8.457 -19.611  1.00  0.00           C  
ATOM    382  CG  PRO A  27      22.441   8.935 -19.275  1.00  0.00           C  
ATOM    383  CD  PRO A  27      21.636   7.674 -19.105  1.00  0.00           C  
ATOM    384  HA  PRO A  27      24.525   6.406 -19.388  1.00  0.00           H  
ATOM    385 1HB  PRO A  27      24.596   9.170 -19.318  1.00  0.00           H  
ATOM    386 2HB  PRO A  27      23.943   8.257 -20.685  1.00  0.00           H  
ATOM    387 1HG  PRO A  27      22.465   9.548 -18.362  1.00  0.00           H  
ATOM    388 2HG  PRO A  27      22.055   9.578 -20.079  1.00  0.00           H  
ATOM    389 1HD  PRO A  27      20.858   7.834 -18.343  1.00  0.00           H  
ATOM    390 2HD  PRO A  27      21.184   7.394 -20.068  1.00  0.00           H  
ATOM    391  N   PRO A  28      25.938   7.317 -17.668  1.00  0.00           N  
ATOM    392  CA  PRO A  28      26.897   7.289 -16.571  1.00  0.00           C  
ATOM    393  C   PRO A  28      26.734   8.511 -15.679  1.00  0.00           C  
ATOM    394  O   PRO A  28      27.019   8.461 -14.483  1.00  0.00           O  
ATOM    395  CB  PRO A  28      28.249   7.290 -17.291  1.00  0.00           C  
ATOM    396  CG  PRO A  28      27.945   7.846 -18.640  1.00  0.00           C  
ATOM    397  CD  PRO A  28      26.555   7.353 -18.944  1.00  0.00           C  
ATOM    398  HA  PRO A  28      26.759   6.363 -15.993  1.00  0.00           H  
ATOM    399 1HB  PRO A  28      28.973   7.900 -16.731  1.00  0.00           H  
ATOM    400 2HB  PRO A  28      28.654   6.268 -17.333  1.00  0.00           H  
ATOM    401 1HG  PRO A  28      28.010   8.944 -18.621  1.00  0.00           H  
ATOM    402 2HG  PRO A  28      28.687   7.496 -19.372  1.00  0.00           H  
ATOM    403 1HD  PRO A  28      26.048   8.069 -19.607  1.00  0.00           H  
ATOM    404 2HD  PRO A  28      26.612   6.361 -19.414  1.00  0.00           H  
ATOM    405  N   GLU A  29      26.273   9.619 -16.258  1.00  0.00           N  
ATOM    406  CA  GLU A  29      25.903  10.769 -15.442  1.00  0.00           C  
ATOM    407  C   GLU A  29      24.869  10.388 -14.390  1.00  0.00           C  
ATOM    408  O   GLU A  29      25.003  10.741 -13.218  1.00  0.00           O  
ATOM    409  CB  GLU A  29      25.358  11.895 -16.323  1.00  0.00           C  
ATOM    410  CG  GLU A  29      26.402  12.568 -17.202  1.00  0.00           C  
ATOM    411  CD  GLU A  29      27.422  13.340 -16.412  1.00  0.00           C  
ATOM    412  OE1 GLU A  29      27.051  14.297 -15.774  1.00  0.00           O  
ATOM    413  OE2 GLU A  29      28.573  12.973 -16.445  1.00  0.00           O  
ATOM    414  H   GLU A  29      26.185   9.648 -17.264  1.00  0.00           H  
ATOM    415  HA  GLU A  29      26.794  11.129 -14.927  1.00  0.00           H  
ATOM    416 1HB  GLU A  29      24.576  11.502 -16.974  1.00  0.00           H  
ATOM    417 2HB  GLU A  29      24.905  12.662 -15.695  1.00  0.00           H  
ATOM    418 1HG  GLU A  29      26.915  11.805 -17.788  1.00  0.00           H  
ATOM    419 2HG  GLU A  29      25.900  13.242 -17.894  1.00  0.00           H  
ATOM    420  N   VAL A  30      23.838   9.666 -14.815  1.00  0.00           N  
ATOM    421  CA  VAL A  30      22.779   9.235 -13.910  1.00  0.00           C  
ATOM    422  C   VAL A  30      23.311   8.270 -12.859  1.00  0.00           C  
ATOM    423  O   VAL A  30      22.942   8.348 -11.687  1.00  0.00           O  
ATOM    424  CB  VAL A  30      21.645   8.555 -14.700  1.00  0.00           C  
ATOM    425  CG1 VAL A  30      20.631   7.936 -13.749  1.00  0.00           C  
ATOM    426  CG2 VAL A  30      20.976   9.565 -15.620  1.00  0.00           C  
ATOM    427  H   VAL A  30      23.786   9.409 -15.790  1.00  0.00           H  
ATOM    428  HA  VAL A  30      22.376  10.114 -13.405  1.00  0.00           H  
ATOM    429  HB  VAL A  30      22.065   7.743 -15.294  1.00  0.00           H  
ATOM    430 1HG1 VAL A  30      19.836   7.460 -14.324  1.00  0.00           H  
ATOM    431 2HG1 VAL A  30      21.124   7.191 -13.126  1.00  0.00           H  
ATOM    432 3HG1 VAL A  30      20.203   8.714 -13.117  1.00  0.00           H  
ATOM    433 1HG2 VAL A  30      20.176   9.077 -16.175  1.00  0.00           H  
ATOM    434 2HG2 VAL A  30      20.562  10.379 -15.026  1.00  0.00           H  
ATOM    435 3HG2 VAL A  30      21.712   9.964 -16.318  1.00  0.00           H  
ATOM    436  N   LEU A  31      24.180   7.360 -13.284  1.00  0.00           N  
ATOM    437  CA  LEU A  31      24.765   6.378 -12.379  1.00  0.00           C  
ATOM    438  C   LEU A  31      25.639   7.049 -11.328  1.00  0.00           C  
ATOM    439  O   LEU A  31      25.617   6.672 -10.156  1.00  0.00           O  
ATOM    440  CB  LEU A  31      25.596   5.359 -13.168  1.00  0.00           C  
ATOM    441  CG  LEU A  31      24.799   4.407 -14.070  1.00  0.00           C  
ATOM    442  CD1 LEU A  31      25.762   3.584 -14.917  1.00  0.00           C  
ATOM    443  CD2 LEU A  31      23.922   3.509 -13.211  1.00  0.00           C  
ATOM    444  H   LEU A  31      24.442   7.348 -14.259  1.00  0.00           H  
ATOM    445  HA  LEU A  31      23.958   5.853 -11.870  1.00  0.00           H  
ATOM    446 1HB  LEU A  31      26.301   5.898 -13.798  1.00  0.00           H  
ATOM    447 2HB  LEU A  31      26.162   4.751 -12.463  1.00  0.00           H  
ATOM    448  HG  LEU A  31      24.172   4.987 -14.747  1.00  0.00           H  
ATOM    449 1HD1 LEU A  31      25.196   2.908 -15.557  1.00  0.00           H  
ATOM    450 2HD1 LEU A  31      26.363   4.251 -15.535  1.00  0.00           H  
ATOM    451 3HD1 LEU A  31      26.415   3.005 -14.265  1.00  0.00           H  
ATOM    452 1HD2 LEU A  31      23.355   2.833 -13.852  1.00  0.00           H  
ATOM    453 2HD2 LEU A  31      24.549   2.927 -12.535  1.00  0.00           H  
ATOM    454 3HD2 LEU A  31      23.232   4.121 -12.630  1.00  0.00           H  
ATOM    455  N   THR A  32      26.408   8.045 -11.753  1.00  0.00           N  
ATOM    456  CA  THR A  32      27.292   8.771 -10.848  1.00  0.00           C  
ATOM    457  C   THR A  32      26.497   9.534  -9.797  1.00  0.00           C  
ATOM    458  O   THR A  32      26.872   9.569  -8.625  1.00  0.00           O  
ATOM    459  CB  THR A  32      28.197   9.748 -11.621  1.00  0.00           C  
ATOM    460  OG1 THR A  32      29.018   9.016 -12.541  1.00  0.00           O  
ATOM    461  CG2 THR A  32      29.086  10.525 -10.662  1.00  0.00           C  
ATOM    462  H   THR A  32      26.380   8.307 -12.728  1.00  0.00           H  
ATOM    463  HA  THR A  32      27.927   8.050 -10.332  1.00  0.00           H  
ATOM    464  HB  THR A  32      27.580  10.448 -12.184  1.00  0.00           H  
ATOM    465  HG1 THR A  32      28.507   8.803 -13.326  1.00  0.00           H  
ATOM    466 1HG2 THR A  32      29.718  11.210 -11.226  1.00  0.00           H  
ATOM    467 2HG2 THR A  32      28.464  11.091  -9.969  1.00  0.00           H  
ATOM    468 3HG2 THR A  32      29.712   9.831 -10.103  1.00  0.00           H  
ATOM    469  N   GLU A  33      25.396  10.145 -10.222  1.00  0.00           N  
ATOM    470  CA  GLU A  33      24.545  10.909  -9.317  1.00  0.00           C  
ATOM    471  C   GLU A  33      23.911  10.008  -8.266  1.00  0.00           C  
ATOM    472  O   GLU A  33      23.821  10.373  -7.094  1.00  0.00           O  
ATOM    473  CB  GLU A  33      23.453  11.641 -10.101  1.00  0.00           C  
ATOM    474  CG  GLU A  33      23.961  12.784 -10.969  1.00  0.00           C  
ATOM    475  CD  GLU A  33      22.872  13.431 -11.778  1.00  0.00           C  
ATOM    476  OE1 GLU A  33      21.770  12.938 -11.760  1.00  0.00           O  
ATOM    477  OE2 GLU A  33      23.143  14.421 -12.416  1.00  0.00           O  
ATOM    478  H   GLU A  33      25.142  10.079 -11.197  1.00  0.00           H  
ATOM    479  HA  GLU A  33      25.161  11.648  -8.804  1.00  0.00           H  
ATOM    480 1HB  GLU A  33      22.935  10.934 -10.749  1.00  0.00           H  
ATOM    481 2HB  GLU A  33      22.718  12.049  -9.407  1.00  0.00           H  
ATOM    482 1HG  GLU A  33      24.418  13.537 -10.328  1.00  0.00           H  
ATOM    483 2HG  GLU A  33      24.729  12.402 -11.640  1.00  0.00           H  
ATOM    484  N   ALA A  34      23.472   8.828  -8.691  1.00  0.00           N  
ATOM    485  CA  ALA A  34      22.845   7.872  -7.786  1.00  0.00           C  
ATOM    486  C   ALA A  34      23.831   7.380  -6.735  1.00  0.00           C  
ATOM    487  O   ALA A  34      23.483   7.234  -5.563  1.00  0.00           O  
ATOM    488  CB  ALA A  34      22.276   6.697  -8.568  1.00  0.00           C  
ATOM    489  H   ALA A  34      23.575   8.587  -9.666  1.00  0.00           H  
ATOM    490  HA  ALA A  34      22.031   8.379  -7.268  1.00  0.00           H  
ATOM    491 1HB  ALA A  34      21.811   5.992  -7.878  1.00  0.00           H  
ATOM    492 2HB  ALA A  34      21.529   7.058  -9.275  1.00  0.00           H  
ATOM    493 3HB  ALA A  34      23.077   6.199  -9.110  1.00  0.00           H  
ATOM    494  N   VAL A  35      25.064   7.125  -7.160  1.00  0.00           N  
ATOM    495  CA  VAL A  35      26.103   6.648  -6.255  1.00  0.00           C  
ATOM    496  C   VAL A  35      26.441   7.697  -5.204  1.00  0.00           C  
ATOM    497  O   VAL A  35      26.637   7.375  -4.032  1.00  0.00           O  
ATOM    498  CB  VAL A  35      27.376   6.288  -7.044  1.00  0.00           C  
ATOM    499  CG1 VAL A  35      28.520   5.971  -6.094  1.00  0.00           C  
ATOM    500  CG2 VAL A  35      27.097   5.109  -7.965  1.00  0.00           C  
ATOM    501  H   VAL A  35      25.287   7.265  -8.135  1.00  0.00           H  
ATOM    502  HA  VAL A  35      25.738   5.752  -5.751  1.00  0.00           H  
ATOM    503  HB  VAL A  35      27.680   7.150  -7.638  1.00  0.00           H  
ATOM    504 1HG1 VAL A  35      29.412   5.719  -6.668  1.00  0.00           H  
ATOM    505 2HG1 VAL A  35      28.726   6.840  -5.469  1.00  0.00           H  
ATOM    506 3HG1 VAL A  35      28.246   5.126  -5.462  1.00  0.00           H  
ATOM    507 1HG2 VAL A  35      28.001   4.861  -8.521  1.00  0.00           H  
ATOM    508 2HG2 VAL A  35      26.787   4.249  -7.372  1.00  0.00           H  
ATOM    509 3HG2 VAL A  35      26.303   5.373  -8.664  1.00  0.00           H  
ATOM    510  N   LYS A  36      26.508   8.954  -5.629  1.00  0.00           N  
ATOM    511  CA  LYS A  36      26.823  10.053  -4.724  1.00  0.00           C  
ATOM    512  C   LYS A  36      25.735  10.230  -3.672  1.00  0.00           C  
ATOM    513  O   LYS A  36      26.025  10.473  -2.500  1.00  0.00           O  
ATOM    514  CB  LYS A  36      27.014  11.353  -5.507  1.00  0.00           C  
ATOM    515  CG  LYS A  36      27.405  12.551  -4.651  1.00  0.00           C  
ATOM    516  CD  LYS A  36      27.665  13.781  -5.508  1.00  0.00           C  
ATOM    517  CE  LYS A  36      28.147  14.952  -4.665  1.00  0.00           C  
ATOM    518  NZ  LYS A  36      27.109  15.410  -3.702  1.00  0.00           N  
ATOM    519  H   LYS A  36      26.336   9.153  -6.604  1.00  0.00           H  
ATOM    520  HA  LYS A  36      27.753   9.818  -4.205  1.00  0.00           H  
ATOM    521 1HB  LYS A  36      27.790  11.213  -6.260  1.00  0.00           H  
ATOM    522 2HB  LYS A  36      26.091  11.602  -6.029  1.00  0.00           H  
ATOM    523 1HG  LYS A  36      26.602  12.772  -3.946  1.00  0.00           H  
ATOM    524 2HG  LYS A  36      28.306  12.315  -4.086  1.00  0.00           H  
ATOM    525 1HD  LYS A  36      28.421  13.548  -6.259  1.00  0.00           H  
ATOM    526 2HD  LYS A  36      26.746  14.068  -6.020  1.00  0.00           H  
ATOM    527 1HE  LYS A  36      29.036  14.658  -4.109  1.00  0.00           H  
ATOM    528 2HE  LYS A  36      28.412  15.784  -5.316  1.00  0.00           H  
ATOM    529 1HZ  LYS A  36      27.467  16.186  -3.163  1.00  0.00           H  
ATOM    530 2HZ  LYS A  36      26.285  15.703  -4.208  1.00  0.00           H  
ATOM    531 3HZ  LYS A  36      26.869  14.652  -3.079  1.00  0.00           H  
ATOM    532  N   LYS A  37      24.482  10.107  -4.098  1.00  0.00           N  
ATOM    533  CA  LYS A  37      23.348  10.253  -3.193  1.00  0.00           C  
ATOM    534  C   LYS A  37      23.338   9.151  -2.141  1.00  0.00           C  
ATOM    535  O   LYS A  37      23.056   9.401  -0.969  1.00  0.00           O  
ATOM    536  CB  LYS A  37      22.034  10.245  -3.975  1.00  0.00           C  
ATOM    537  CG  LYS A  37      20.792  10.465  -3.121  1.00  0.00           C  
ATOM    538  CD  LYS A  37      19.537  10.538  -3.979  1.00  0.00           C  
ATOM    539  CE  LYS A  37      18.294  10.743  -3.126  1.00  0.00           C  
ATOM    540  NZ  LYS A  37      17.058  10.815  -3.952  1.00  0.00           N  
ATOM    541  H   LYS A  37      24.311   9.907  -5.073  1.00  0.00           H  
ATOM    542  HA  LYS A  37      23.440  11.208  -2.675  1.00  0.00           H  
ATOM    543 1HB  LYS A  37      22.059  11.026  -4.736  1.00  0.00           H  
ATOM    544 2HB  LYS A  37      21.922   9.291  -4.489  1.00  0.00           H  
ATOM    545 1HG  LYS A  37      20.689   9.645  -2.410  1.00  0.00           H  
ATOM    546 2HG  LYS A  37      20.895  11.395  -2.563  1.00  0.00           H  
ATOM    547 1HD  LYS A  37      19.625  11.366  -4.683  1.00  0.00           H  
ATOM    548 2HD  LYS A  37      19.429   9.612  -4.545  1.00  0.00           H  
ATOM    549 1HE  LYS A  37      18.197   9.918  -2.421  1.00  0.00           H  
ATOM    550 2HE  LYS A  37      18.391  11.668  -2.558  1.00  0.00           H  
ATOM    551 1HZ  LYS A  37      16.258  10.952  -3.350  1.00  0.00           H  
ATOM    552 2HZ  LYS A  37      17.129  11.589  -4.597  1.00  0.00           H  
ATOM    553 3HZ  LYS A  37      16.947   9.955  -4.469  1.00  0.00           H  
ATOM    554  N   GLY A  38      23.647   7.931  -2.567  1.00  0.00           N  
ATOM    555  CA  GLY A  38      23.674   6.788  -1.662  1.00  0.00           C  
ATOM    556  C   GLY A  38      24.765   6.943  -0.610  1.00  0.00           C  
ATOM    557  O   GLY A  38      24.560   6.626   0.562  1.00  0.00           O  
ATOM    558  H   GLY A  38      23.869   7.792  -3.542  1.00  0.00           H  
ATOM    559 1HA  GLY A  38      22.705   6.687  -1.174  1.00  0.00           H  
ATOM    560 2HA  GLY A  38      23.842   5.876  -2.233  1.00  0.00           H  
ATOM    561  N   SER A  39      25.925   7.432  -1.036  1.00  0.00           N  
ATOM    562  CA  SER A  39      27.051   7.631  -0.131  1.00  0.00           C  
ATOM    563  C   SER A  39      26.733   8.686   0.921  1.00  0.00           C  
ATOM    564  O   SER A  39      27.077   8.531   2.093  1.00  0.00           O  
ATOM    565  CB  SER A  39      28.284   8.040  -0.914  1.00  0.00           C  
ATOM    566  OG  SER A  39      28.098   9.286  -1.528  1.00  0.00           O  
ATOM    567  H   SER A  39      26.029   7.672  -2.012  1.00  0.00           H  
ATOM    568  HA  SER A  39      27.255   6.689   0.380  1.00  0.00           H  
ATOM    569 1HB  SER A  39      29.141   8.087  -0.243  1.00  0.00           H  
ATOM    570 2HB  SER A  39      28.500   7.287  -1.670  1.00  0.00           H  
ATOM    571  HG  SER A  39      28.977   9.619  -1.721  1.00  0.00           H  
ATOM    572  N   GLU A  40      26.074   9.759   0.495  1.00  0.00           N  
ATOM    573  CA  GLU A  40      25.709  10.842   1.400  1.00  0.00           C  
ATOM    574  C   GLU A  40      24.714  10.369   2.452  1.00  0.00           C  
ATOM    575  O   GLU A  40      24.816  10.732   3.624  1.00  0.00           O  
ATOM    576  CB  GLU A  40      25.118  12.016   0.616  1.00  0.00           C  
ATOM    577  CG  GLU A  40      26.122  12.761  -0.252  1.00  0.00           C  
ATOM    578  CD  GLU A  40      25.492  13.861  -1.062  1.00  0.00           C  
ATOM    579  OE1 GLU A  40      24.290  13.973  -1.043  1.00  0.00           O  
ATOM    580  OE2 GLU A  40      26.215  14.589  -1.700  1.00  0.00           O  
ATOM    581  H   GLU A  40      25.820   9.825  -0.480  1.00  0.00           H  
ATOM    582  HA  GLU A  40      26.609  11.182   1.913  1.00  0.00           H  
ATOM    583 1HB  GLU A  40      24.319  11.655  -0.032  1.00  0.00           H  
ATOM    584 2HB  GLU A  40      24.679  12.732   1.310  1.00  0.00           H  
ATOM    585 1HG  GLU A  40      26.891  13.192   0.389  1.00  0.00           H  
ATOM    586 2HG  GLU A  40      26.603  12.052  -0.923  1.00  0.00           H  
ATOM    587  N   ILE A  41      23.752   9.557   2.026  1.00  0.00           N  
ATOM    588  CA  ILE A  41      22.736   9.033   2.931  1.00  0.00           C  
ATOM    589  C   ILE A  41      23.353   8.120   3.983  1.00  0.00           C  
ATOM    590  O   ILE A  41      22.979   8.165   5.155  1.00  0.00           O  
ATOM    591  CB  ILE A  41      21.653   8.263   2.154  1.00  0.00           C  
ATOM    592  CG1 ILE A  41      20.841   9.221   1.278  1.00  0.00           C  
ATOM    593  CG2 ILE A  41      20.742   7.512   3.113  1.00  0.00           C  
ATOM    594  CD1 ILE A  41      19.939   8.525   0.284  1.00  0.00           C  
ATOM    595  H   ILE A  41      23.724   9.296   1.051  1.00  0.00           H  
ATOM    596  HA  ILE A  41      22.263   9.871   3.442  1.00  0.00           H  
ATOM    597  HB  ILE A  41      22.126   7.548   1.482  1.00  0.00           H  
ATOM    598 1HG1 ILE A  41      20.224   9.858   1.912  1.00  0.00           H  
ATOM    599 2HG1 ILE A  41      21.519   9.872   0.725  1.00  0.00           H  
ATOM    600 1HG2 ILE A  41      19.982   6.974   2.547  1.00  0.00           H  
ATOM    601 2HG2 ILE A  41      21.331   6.804   3.694  1.00  0.00           H  
ATOM    602 3HG2 ILE A  41      20.259   8.221   3.786  1.00  0.00           H  
ATOM    603 1HD1 ILE A  41      19.397   9.270  -0.299  1.00  0.00           H  
ATOM    604 2HD1 ILE A  41      20.542   7.909  -0.384  1.00  0.00           H  
ATOM    605 3HD1 ILE A  41      19.228   7.895   0.817  1.00  0.00           H  
ATOM    606  N   MET A  42      24.301   7.291   3.557  1.00  0.00           N  
ATOM    607  CA  MET A  42      24.972   6.366   4.462  1.00  0.00           C  
ATOM    608  C   MET A  42      25.782   7.113   5.514  1.00  0.00           C  
ATOM    609  O   MET A  42      25.794   6.735   6.686  1.00  0.00           O  
ATOM    610  CB  MET A  42      25.870   5.415   3.673  1.00  0.00           C  
ATOM    611  CG  MET A  42      26.626   4.408   4.529  1.00  0.00           C  
ATOM    612  SD  MET A  42      28.155   5.082   5.209  1.00  0.00           S  
ATOM    613  CE  MET A  42      29.167   5.179   3.735  1.00  0.00           C  
ATOM    614  H   MET A  42      24.563   7.303   2.582  1.00  0.00           H  
ATOM    615  HA  MET A  42      24.214   5.781   4.983  1.00  0.00           H  
ATOM    616 1HB  MET A  42      25.270   4.859   2.955  1.00  0.00           H  
ATOM    617 2HB  MET A  42      26.605   5.992   3.109  1.00  0.00           H  
ATOM    618 1HG  MET A  42      25.994   4.086   5.355  1.00  0.00           H  
ATOM    619 2HG  MET A  42      26.873   3.533   3.928  1.00  0.00           H  
ATOM    620 1HE  MET A  42      30.148   5.579   3.993  1.00  0.00           H  
ATOM    621 2HE  MET A  42      29.281   4.183   3.305  1.00  0.00           H  
ATOM    622 3HE  MET A  42      28.688   5.835   3.007  1.00  0.00           H  
ATOM    623  N   VAL A  43      26.458   8.175   5.088  1.00  0.00           N  
ATOM    624  CA  VAL A  43      27.272   8.978   5.993  1.00  0.00           C  
ATOM    625  C   VAL A  43      26.412   9.666   7.045  1.00  0.00           C  
ATOM    626  O   VAL A  43      26.784   9.734   8.217  1.00  0.00           O  
ATOM    627  CB  VAL A  43      28.059  10.041   5.203  1.00  0.00           C  
ATOM    628  CG1 VAL A  43      28.760  11.000   6.154  1.00  0.00           C  
ATOM    629  CG2 VAL A  43      29.063   9.363   4.283  1.00  0.00           C  
ATOM    630  H   VAL A  43      26.406   8.432   4.113  1.00  0.00           H  
ATOM    631  HA  VAL A  43      27.981   8.320   6.497  1.00  0.00           H  
ATOM    632  HB  VAL A  43      27.360  10.630   4.609  1.00  0.00           H  
ATOM    633 1HG1 VAL A  43      29.312  11.744   5.578  1.00  0.00           H  
ATOM    634 2HG1 VAL A  43      28.020  11.500   6.778  1.00  0.00           H  
ATOM    635 3HG1 VAL A  43      29.453  10.444   6.785  1.00  0.00           H  
ATOM    636 1HG2 VAL A  43      29.615  10.120   3.727  1.00  0.00           H  
ATOM    637 2HG2 VAL A  43      29.758   8.769   4.876  1.00  0.00           H  
ATOM    638 3HG2 VAL A  43      28.535   8.714   3.584  1.00  0.00           H  
ATOM    639  N   GLU A  44      25.260  10.175   6.619  1.00  0.00           N  
ATOM    640  CA  GLU A  44      24.344  10.859   7.524  1.00  0.00           C  
ATOM    641  C   GLU A  44      23.793   9.904   8.576  1.00  0.00           C  
ATOM    642  O   GLU A  44      23.669  10.260   9.748  1.00  0.00           O  
ATOM    643  CB  GLU A  44      23.191  11.490   6.740  1.00  0.00           C  
ATOM    644  CG  GLU A  44      23.595  12.674   5.872  1.00  0.00           C  
ATOM    645  CD  GLU A  44      22.453  13.221   5.062  1.00  0.00           C  
ATOM    646  OE1 GLU A  44      21.399  12.631   5.080  1.00  0.00           O  
ATOM    647  OE2 GLU A  44      22.634  14.232   4.424  1.00  0.00           O  
ATOM    648  H   GLU A  44      25.013  10.085   5.644  1.00  0.00           H  
ATOM    649  HA  GLU A  44      24.891  11.650   8.037  1.00  0.00           H  
ATOM    650 1HB  GLU A  44      22.738  10.739   6.092  1.00  0.00           H  
ATOM    651 2HB  GLU A  44      22.422  11.830   7.433  1.00  0.00           H  
ATOM    652 1HG  GLU A  44      23.983  13.465   6.513  1.00  0.00           H  
ATOM    653 2HG  GLU A  44      24.394  12.363   5.201  1.00  0.00           H  
ATOM    654  N   ALA A  45      23.464   8.690   8.151  1.00  0.00           N  
ATOM    655  CA  ALA A  45      22.925   7.681   9.055  1.00  0.00           C  
ATOM    656  C   ALA A  45      23.951   7.280  10.107  1.00  0.00           C  
ATOM    657  O   ALA A  45      23.617   7.104  11.279  1.00  0.00           O  
ATOM    658  CB  ALA A  45      22.465   6.460   8.272  1.00  0.00           C  
ATOM    659  H   ALA A  45      23.590   8.459   7.176  1.00  0.00           H  
ATOM    660  HA  ALA A  45      22.068   8.113   9.572  1.00  0.00           H  
ATOM    661 1HB  ALA A  45      22.065   5.715   8.961  1.00  0.00           H  
ATOM    662 2HB  ALA A  45      21.689   6.752   7.564  1.00  0.00           H  
ATOM    663 3HB  ALA A  45      23.309   6.036   7.731  1.00  0.00           H  
ATOM    664  N   VAL A  46      25.202   7.137   9.682  1.00  0.00           N  
ATOM    665  CA  VAL A  46      26.280   6.756  10.586  1.00  0.00           C  
ATOM    666  C   VAL A  46      26.522   7.831  11.638  1.00  0.00           C  
ATOM    667  O   VAL A  46      26.746   7.527  12.810  1.00  0.00           O  
ATOM    668  CB  VAL A  46      27.579   6.513   9.796  1.00  0.00           C  
ATOM    669  CG1 VAL A  46      28.749   6.301  10.745  1.00  0.00           C  
ATOM    670  CG2 VAL A  46      27.409   5.315   8.874  1.00  0.00           C  
ATOM    671  H   VAL A  46      25.412   7.296   8.707  1.00  0.00           H  
ATOM    672  HA  VAL A  46      25.998   5.831  11.090  1.00  0.00           H  
ATOM    673  HB  VAL A  46      27.804   7.400   9.202  1.00  0.00           H  
ATOM    674 1HG1 VAL A  46      29.659   6.132  10.170  1.00  0.00           H  
ATOM    675 2HG1 VAL A  46      28.875   7.186  11.370  1.00  0.00           H  
ATOM    676 3HG1 VAL A  46      28.553   5.435  11.376  1.00  0.00           H  
ATOM    677 1HG2 VAL A  46      28.331   5.149   8.318  1.00  0.00           H  
ATOM    678 2HG2 VAL A  46      27.179   4.430   9.468  1.00  0.00           H  
ATOM    679 3HG2 VAL A  46      26.594   5.505   8.176  1.00  0.00           H  
ATOM    680  N   GLU A  47      26.476   9.089  11.213  1.00  0.00           N  
ATOM    681  CA  GLU A  47      26.690  10.212  12.117  1.00  0.00           C  
ATOM    682  C   GLU A  47      25.591  10.289  13.169  1.00  0.00           C  
ATOM    683  O   GLU A  47      25.858  10.556  14.341  1.00  0.00           O  
ATOM    684  CB  GLU A  47      26.751  11.524  11.332  1.00  0.00           C  
ATOM    685  CG  GLU A  47      27.992  11.680  10.464  1.00  0.00           C  
ATOM    686  CD  GLU A  47      27.983  12.946   9.653  1.00  0.00           C  
ATOM    687  OE1 GLU A  47      26.991  13.634   9.672  1.00  0.00           O  
ATOM    688  OE2 GLU A  47      28.971  13.226   9.015  1.00  0.00           O  
ATOM    689  H   GLU A  47      26.288   9.272  10.238  1.00  0.00           H  
ATOM    690  HA  GLU A  47      27.641  10.067  12.630  1.00  0.00           H  
ATOM    691 1HB  GLU A  47      25.878  11.602  10.684  1.00  0.00           H  
ATOM    692 2HB  GLU A  47      26.721  12.365  12.026  1.00  0.00           H  
ATOM    693 1HG  GLU A  47      28.873  11.679  11.105  1.00  0.00           H  
ATOM    694 2HG  GLU A  47      28.063  10.825   9.793  1.00  0.00           H  
ATOM    695  N   LEU A  48      24.354  10.054  12.744  1.00  0.00           N  
ATOM    696  CA  LEU A  48      23.212  10.097  13.648  1.00  0.00           C  
ATOM    697  C   LEU A  48      23.300   8.999  14.700  1.00  0.00           C  
ATOM    698  O   LEU A  48      22.995   9.223  15.871  1.00  0.00           O  
ATOM    699  CB  LEU A  48      21.905   9.953  12.858  1.00  0.00           C  
ATOM    700  CG  LEU A  48      21.540  11.139  11.955  1.00  0.00           C  
ATOM    701  CD1 LEU A  48      20.327  10.777  11.108  1.00  0.00           C  
ATOM    702  CD2 LEU A  48      21.262  12.364  12.814  1.00  0.00           C  
ATOM    703  H   LEU A  48      24.201   9.840  11.769  1.00  0.00           H  
ATOM    704  HA  LEU A  48      23.210  11.060  14.157  1.00  0.00           H  
ATOM    705 1HB  LEU A  48      21.976   9.067  12.229  1.00  0.00           H  
ATOM    706 2HB  LEU A  48      21.087   9.809  13.563  1.00  0.00           H  
ATOM    707  HG  LEU A  48      22.368  11.350  11.279  1.00  0.00           H  
ATOM    708 1HD1 LEU A  48      20.068  11.620  10.467  1.00  0.00           H  
ATOM    709 2HD1 LEU A  48      20.560   9.910  10.490  1.00  0.00           H  
ATOM    710 3HD1 LEU A  48      19.485  10.545  11.759  1.00  0.00           H  
ATOM    711 1HD2 LEU A  48      21.003  13.207  12.172  1.00  0.00           H  
ATOM    712 2HD2 LEU A  48      20.433  12.154  13.490  1.00  0.00           H  
ATOM    713 3HD2 LEU A  48      22.151  12.610  13.395  1.00  0.00           H  
ATOM    714  N   ALA A  49      23.719   7.812  14.275  1.00  0.00           N  
ATOM    715  CA  ALA A  49      23.848   6.676  15.179  1.00  0.00           C  
ATOM    716  C   ALA A  49      24.921   6.929  16.231  1.00  0.00           C  
ATOM    717  O   ALA A  49      24.746   6.595  17.403  1.00  0.00           O  
ATOM    718  CB  ALA A  49      24.162   5.409  14.396  1.00  0.00           C  
ATOM    719  H   ALA A  49      23.954   7.694  13.300  1.00  0.00           H  
ATOM    720  HA  ALA A  49      22.897   6.545  15.696  1.00  0.00           H  
ATOM    721 1HB  ALA A  49      24.255   4.570  15.085  1.00  0.00           H  
ATOM    722 2HB  ALA A  49      23.358   5.210  13.688  1.00  0.00           H  
ATOM    723 3HB  ALA A  49      25.098   5.539  13.855  1.00  0.00           H  
ATOM    724  N   ALA A  50      26.031   7.521  15.806  1.00  0.00           N  
ATOM    725  CA  ALA A  50      27.135   7.820  16.710  1.00  0.00           C  
ATOM    726  C   ALA A  50      26.679   8.707  17.861  1.00  0.00           C  
ATOM    727  O   ALA A  50      26.988   8.441  19.023  1.00  0.00           O  
ATOM    728  CB  ALA A  50      28.276   8.482  15.952  1.00  0.00           C  
ATOM    729  H   ALA A  50      26.113   7.771  14.831  1.00  0.00           H  
ATOM    730  HA  ALA A  50      27.490   6.880  17.133  1.00  0.00           H  
ATOM    731 1HB  ALA A  50      29.093   8.699  16.641  1.00  0.00           H  
ATOM    732 2HB  ALA A  50      28.631   7.812  15.169  1.00  0.00           H  
ATOM    733 3HB  ALA A  50      27.924   9.410  15.503  1.00  0.00           H  
ATOM    734  N   ARG A  51      25.942   9.763  17.532  1.00  0.00           N  
ATOM    735  CA  ARG A  51      25.441  10.692  18.538  1.00  0.00           C  
ATOM    736  C   ARG A  51      24.588   9.973  19.575  1.00  0.00           C  
ATOM    737  O   ARG A  51      24.705  10.228  20.774  1.00  0.00           O  
ATOM    738  CB  ARG A  51      24.620  11.795  17.887  1.00  0.00           C  
ATOM    739  CG  ARG A  51      25.421  12.779  17.049  1.00  0.00           C  
ATOM    740  CD  ARG A  51      24.575  13.896  16.556  1.00  0.00           C  
ATOM    741  NE  ARG A  51      25.326  14.814  15.714  1.00  0.00           N  
ATOM    742  CZ  ARG A  51      25.376  14.750  14.369  1.00  0.00           C  
ATOM    743  NH1 ARG A  51      24.715  13.810  13.730  1.00  0.00           N  
ATOM    744  NH2 ARG A  51      26.088  15.634  13.692  1.00  0.00           N  
ATOM    745  H   ARG A  51      25.723   9.926  16.560  1.00  0.00           H  
ATOM    746  HA  ARG A  51      26.293  11.146  19.044  1.00  0.00           H  
ATOM    747 1HB  ARG A  51      23.863  11.352  17.241  1.00  0.00           H  
ATOM    748 2HB  ARG A  51      24.099  12.364  18.657  1.00  0.00           H  
ATOM    749 1HG  ARG A  51      26.226  13.199  17.652  1.00  0.00           H  
ATOM    750 2HG  ARG A  51      25.844  12.263  16.187  1.00  0.00           H  
ATOM    751 1HD  ARG A  51      23.748  13.495  15.971  1.00  0.00           H  
ATOM    752 2HD  ARG A  51      24.182  14.456  17.404  1.00  0.00           H  
ATOM    753  HE  ARG A  51      25.847  15.551  16.169  1.00  0.00           H  
ATOM    754 1HH1 ARG A  51      24.170  13.135  14.247  1.00  0.00           H  
ATOM    755 2HH1 ARG A  51      24.753  13.763  12.722  1.00  0.00           H  
ATOM    756 1HH2 ARG A  51      26.596  16.357  14.183  1.00  0.00           H  
ATOM    757 2HH2 ARG A  51      26.126  15.586  12.684  1.00  0.00           H  
ATOM    758  N   LEU A  52      23.730   9.073  19.109  1.00  0.00           N  
ATOM    759  CA  LEU A  52      22.854   8.313  19.994  1.00  0.00           C  
ATOM    760  C   LEU A  52      23.653   7.521  21.018  1.00  0.00           C  
ATOM    761  O   LEU A  52      23.124   7.114  22.053  1.00  0.00           O  
ATOM    762  CB  LEU A  52      21.974   7.359  19.177  1.00  0.00           C  
ATOM    763  CG  LEU A  52      20.922   8.026  18.282  1.00  0.00           C  
ATOM    764  CD1 LEU A  52      20.240   6.969  17.424  1.00  0.00           C  
ATOM    765  CD2 LEU A  52      19.911   8.763  19.148  1.00  0.00           C  
ATOM    766  H   LEU A  52      23.681   8.909  18.114  1.00  0.00           H  
ATOM    767  HA  LEU A  52      22.211   9.012  20.528  1.00  0.00           H  
ATOM    768 1HB  LEU A  52      22.616   6.754  18.539  1.00  0.00           H  
ATOM    769 2HB  LEU A  52      21.451   6.694  19.864  1.00  0.00           H  
ATOM    770  HG  LEU A  52      21.411   8.734  17.612  1.00  0.00           H  
ATOM    771 1HD1 LEU A  52      19.493   7.443  16.788  1.00  0.00           H  
ATOM    772 2HD1 LEU A  52      20.983   6.471  16.801  1.00  0.00           H  
ATOM    773 3HD1 LEU A  52      19.755   6.236  18.068  1.00  0.00           H  
ATOM    774 1HD2 LEU A  52      19.164   9.238  18.512  1.00  0.00           H  
ATOM    775 2HD2 LEU A  52      19.421   8.055  19.817  1.00  0.00           H  
ATOM    776 3HD2 LEU A  52      20.423   9.524  19.737  1.00  0.00           H  
ATOM    777  N   GLY A  53      24.929   7.306  20.722  1.00  0.00           N  
ATOM    778  CA  GLY A  53      25.784   6.481  21.566  1.00  0.00           C  
ATOM    779  C   GLY A  53      25.654   5.008  21.204  1.00  0.00           C  
ATOM    780  O   GLY A  53      25.596   4.146  22.081  1.00  0.00           O  
ATOM    781  H   GLY A  53      25.318   7.725  19.890  1.00  0.00           H  
ATOM    782 1HA  GLY A  53      26.821   6.798  21.454  1.00  0.00           H  
ATOM    783 2HA  GLY A  53      25.515   6.629  22.611  1.00  0.00           H  
ATOM    784  N   ALA A  54      25.609   4.730  19.907  1.00  0.00           N  
ATOM    785  CA  ALA A  54      25.736   3.366  19.410  1.00  0.00           C  
ATOM    786  C   ALA A  54      27.181   2.898  19.518  1.00  0.00           C  
ATOM    787  O   ALA A  54      28.108   3.626  19.163  1.00  0.00           O  
ATOM    788  CB  ALA A  54      25.249   3.272  17.971  1.00  0.00           C  
ATOM    789  H   ALA A  54      25.483   5.484  19.246  1.00  0.00           H  
ATOM    790  HA  ALA A  54      25.119   2.719  20.034  1.00  0.00           H  
ATOM    791 1HB  ALA A  54      25.360   2.247  17.616  1.00  0.00           H  
ATOM    792 2HB  ALA A  54      24.200   3.561  17.923  1.00  0.00           H  
ATOM    793 3HB  ALA A  54      25.839   3.938  17.344  1.00  0.00           H  
ATOM    794  N   PRO A  55      27.371   1.680  20.009  1.00  0.00           N  
ATOM    795  CA  PRO A  55      28.706   1.185  20.314  1.00  0.00           C  
ATOM    796  C   PRO A  55      29.548   1.056  19.055  1.00  0.00           C  
ATOM    797  O   PRO A  55      29.083   0.546  18.035  1.00  0.00           O  
ATOM    798  CB  PRO A  55      28.430  -0.181  20.950  1.00  0.00           C  
ATOM    799  CG  PRO A  55      27.088  -0.564  20.426  1.00  0.00           C  
ATOM    800  CD  PRO A  55      26.359   0.744  20.270  1.00  0.00           C  
ATOM    801  HA  PRO A  55      29.188   1.864  21.033  1.00  0.00           H  
ATOM    802 1HB  PRO A  55      29.218  -0.894  20.668  1.00  0.00           H  
ATOM    803 2HB  PRO A  55      28.451  -0.096  22.047  1.00  0.00           H  
ATOM    804 1HG  PRO A  55      27.193  -1.106  19.474  1.00  0.00           H  
ATOM    805 2HG  PRO A  55      26.587  -1.248  21.127  1.00  0.00           H  
ATOM    806 1HD  PRO A  55      25.669   0.680  19.416  1.00  0.00           H  
ATOM    807 2HD  PRO A  55      25.811   0.971  21.196  1.00  0.00           H  
ATOM    808  N   PRO A  56      30.786   1.555  19.236  1.00  0.00           N  
ATOM    809  CA  PRO A  56      31.585   1.948  18.080  1.00  0.00           C  
ATOM    810  C   PRO A  56      31.632   0.789  17.114  1.00  0.00           C  
ATOM    811  O   PRO A  56      31.749   0.981  15.904  1.00  0.00           O  
ATOM    812  CB  PRO A  56      32.963   2.257  18.673  1.00  0.00           C  
ATOM    813  CG  PRO A  56      32.673   2.683  20.072  1.00  0.00           C  
ATOM    814  CD  PRO A  56      31.542   1.790  20.508  1.00  0.00           C  
ATOM    815  HA  PRO A  56      31.144   2.846  17.624  1.00  0.00           H  
ATOM    816 1HB  PRO A  56      33.603   1.363  18.623  1.00  0.00           H  
ATOM    817 2HB  PRO A  56      33.460   3.041  18.082  1.00  0.00           H  
ATOM    818 1HG  PRO A  56      33.569   2.568  20.698  1.00  0.00           H  
ATOM    819 2HG  PRO A  56      32.403   3.749  20.095  1.00  0.00           H  
ATOM    820 1HD  PRO A  56      31.951   0.854  20.918  1.00  0.00           H  
ATOM    821 2HD  PRO A  56      30.932   2.310  21.261  1.00  0.00           H  
ATOM    822  N   GLU A  57      31.540  -0.412  17.658  1.00  0.00           N  
ATOM    823  CA  GLU A  57      31.627  -1.617  16.842  1.00  0.00           C  
ATOM    824  C   GLU A  57      30.526  -1.651  15.790  1.00  0.00           C  
ATOM    825  O   GLU A  57      30.782  -1.928  14.618  1.00  0.00           O  
ATOM    826  CB  GLU A  57      31.542  -2.865  17.723  1.00  0.00           C  
ATOM    827  CG  GLU A  57      31.667  -4.179  16.966  1.00  0.00           C  
ATOM    828  CD  GLU A  57      31.615  -5.381  17.867  1.00  0.00           C  
ATOM    829  OE1 GLU A  57      31.507  -5.204  19.057  1.00  0.00           O  
ATOM    830  OE2 GLU A  57      31.683  -6.479  17.365  1.00  0.00           O  
ATOM    831  H   GLU A  57      31.407  -0.491  18.656  1.00  0.00           H  
ATOM    832  HA  GLU A  57      32.588  -1.618  16.327  1.00  0.00           H  
ATOM    833 1HB  GLU A  57      32.332  -2.835  18.474  1.00  0.00           H  
ATOM    834 2HB  GLU A  57      30.589  -2.873  18.252  1.00  0.00           H  
ATOM    835 1HG  GLU A  57      30.856  -4.248  16.241  1.00  0.00           H  
ATOM    836 2HG  GLU A  57      32.609  -4.183  16.418  1.00  0.00           H  
ATOM    837  N   LEU A  58      29.300  -1.368  16.215  1.00  0.00           N  
ATOM    838  CA  LEU A  58      28.156  -1.365  15.310  1.00  0.00           C  
ATOM    839  C   LEU A  58      28.288  -0.271  14.259  1.00  0.00           C  
ATOM    840  O   LEU A  58      27.975  -0.482  13.087  1.00  0.00           O  
ATOM    841  CB  LEU A  58      26.856  -1.169  16.100  1.00  0.00           C  
ATOM    842  CG  LEU A  58      26.442  -2.339  17.001  1.00  0.00           C  
ATOM    843  CD1 LEU A  58      25.245  -1.930  17.848  1.00  0.00           C  
ATOM    844  CD2 LEU A  58      26.116  -3.552  16.143  1.00  0.00           C  
ATOM    845  H   LEU A  58      29.156  -1.149  17.190  1.00  0.00           H  
ATOM    846  HA  LEU A  58      28.116  -2.327  14.801  1.00  0.00           H  
ATOM    847 1HB  LEU A  58      26.961  -0.287  16.729  1.00  0.00           H  
ATOM    848 2HB  LEU A  58      26.044  -0.992  15.394  1.00  0.00           H  
ATOM    849  HG  LEU A  58      27.261  -2.584  17.678  1.00  0.00           H  
ATOM    850 1HD1 LEU A  58      24.951  -2.762  18.489  1.00  0.00           H  
ATOM    851 2HD1 LEU A  58      25.512  -1.073  18.466  1.00  0.00           H  
ATOM    852 3HD1 LEU A  58      24.413  -1.663  17.197  1.00  0.00           H  
ATOM    853 1HD2 LEU A  58      25.823  -4.384  16.784  1.00  0.00           H  
ATOM    854 2HD2 LEU A  58      25.296  -3.309  15.466  1.00  0.00           H  
ATOM    855 3HD2 LEU A  58      26.995  -3.833  15.562  1.00  0.00           H  
ATOM    856  N   VAL A  59      28.753   0.898  14.684  1.00  0.00           N  
ATOM    857  CA  VAL A  59      28.928   2.028  13.779  1.00  0.00           C  
ATOM    858  C   VAL A  59      29.989   1.733  12.728  1.00  0.00           C  
ATOM    859  O   VAL A  59      29.827   2.073  11.556  1.00  0.00           O  
ATOM    860  CB  VAL A  59      29.329   3.288  14.569  1.00  0.00           C  
ATOM    861  CG1 VAL A  59      29.696   4.418  13.618  1.00  0.00           C  
ATOM    862  CG2 VAL A  59      28.192   3.706  15.489  1.00  0.00           C  
ATOM    863  H   VAL A  59      28.992   1.007  15.659  1.00  0.00           H  
ATOM    864  HA  VAL A  59      27.980   2.218  13.275  1.00  0.00           H  
ATOM    865  HB  VAL A  59      30.216   3.067  15.162  1.00  0.00           H  
ATOM    866 1HG1 VAL A  59      29.977   5.301  14.193  1.00  0.00           H  
ATOM    867 2HG1 VAL A  59      30.535   4.110  12.994  1.00  0.00           H  
ATOM    868 3HG1 VAL A  59      28.840   4.655  12.986  1.00  0.00           H  
ATOM    869 1HG2 VAL A  59      28.483   4.597  16.045  1.00  0.00           H  
ATOM    870 2HG2 VAL A  59      27.304   3.922  14.895  1.00  0.00           H  
ATOM    871 3HG2 VAL A  59      27.974   2.898  16.188  1.00  0.00           H  
ATOM    872  N   THR A  60      31.076   1.098  13.153  1.00  0.00           N  
ATOM    873  CA  THR A  60      32.166   0.755  12.248  1.00  0.00           C  
ATOM    874  C   THR A  60      31.715  -0.250  11.197  1.00  0.00           C  
ATOM    875  O   THR A  60      32.077  -0.142  10.025  1.00  0.00           O  
ATOM    876  CB  THR A  60      33.371   0.188  13.021  1.00  0.00           C  
ATOM    877  OG1 THR A  60      33.859   1.175  13.940  1.00  0.00           O  
ATOM    878  CG2 THR A  60      34.485  -0.201  12.062  1.00  0.00           C  
ATOM    879  H   THR A  60      31.149   0.846  14.128  1.00  0.00           H  
ATOM    880  HA  THR A  60      32.485   1.661  11.732  1.00  0.00           H  
ATOM    881  HB  THR A  60      33.060  -0.691  13.585  1.00  0.00           H  
ATOM    882  HG1 THR A  60      33.306   1.182  14.725  1.00  0.00           H  
ATOM    883 1HG2 THR A  60      35.328  -0.600  12.626  1.00  0.00           H  
ATOM    884 2HG2 THR A  60      34.120  -0.960  11.370  1.00  0.00           H  
ATOM    885 3HG2 THR A  60      34.806   0.676  11.503  1.00  0.00           H  
ATOM    886  N   ASP A  61      30.923  -1.228  11.622  1.00  0.00           N  
ATOM    887  CA  ASP A  61      30.421  -2.255  10.717  1.00  0.00           C  
ATOM    888  C   ASP A  61      29.495  -1.658   9.666  1.00  0.00           C  
ATOM    889  O   ASP A  61      29.547  -2.032   8.494  1.00  0.00           O  
ATOM    890  CB  ASP A  61      29.681  -3.344  11.498  1.00  0.00           C  
ATOM    891  CG  ASP A  61      29.279  -4.527  10.629  1.00  0.00           C  
ATOM    892  OD1 ASP A  61      30.139  -5.095   9.997  1.00  0.00           O  
ATOM    893  OD2 ASP A  61      28.116  -4.853  10.604  1.00  0.00           O  
ATOM    894  H   ASP A  61      30.662  -1.261  12.597  1.00  0.00           H  
ATOM    895  HA  ASP A  61      31.270  -2.710  10.205  1.00  0.00           H  
ATOM    896 1HB  ASP A  61      30.315  -3.705  12.308  1.00  0.00           H  
ATOM    897 2HB  ASP A  61      28.783  -2.921  11.949  1.00  0.00           H  
ATOM    898  N   MET A  62      28.647  -0.728  10.091  1.00  0.00           N  
ATOM    899  CA  MET A  62      27.707  -0.077   9.186  1.00  0.00           C  
ATOM    900  C   MET A  62      28.437   0.749   8.135  1.00  0.00           C  
ATOM    901  O   MET A  62      28.060   0.754   6.963  1.00  0.00           O  
ATOM    902  CB  MET A  62      26.737   0.801   9.974  1.00  0.00           C  
ATOM    903  CG  MET A  62      25.569   1.337   9.159  1.00  0.00           C  
ATOM    904  SD  MET A  62      24.425   0.040   8.646  1.00  0.00           S  
ATOM    905  CE  MET A  62      24.928  -0.201   6.945  1.00  0.00           C  
ATOM    906  H   MET A  62      28.653  -0.465  11.066  1.00  0.00           H  
ATOM    907  HA  MET A  62      27.139  -0.847   8.665  1.00  0.00           H  
ATOM    908 1HB  MET A  62      26.329   0.232  10.809  1.00  0.00           H  
ATOM    909 2HB  MET A  62      27.274   1.654  10.391  1.00  0.00           H  
ATOM    910 1HG  MET A  62      25.018   2.068   9.751  1.00  0.00           H  
ATOM    911 2HG  MET A  62      25.946   1.836   8.267  1.00  0.00           H  
ATOM    912 1HE  MET A  62      24.311  -0.976   6.489  1.00  0.00           H  
ATOM    913 2HE  MET A  62      24.806   0.733   6.393  1.00  0.00           H  
ATOM    914 3HE  MET A  62      25.975  -0.505   6.914  1.00  0.00           H  
ATOM    915  N   GLY A  63      29.484   1.447   8.560  1.00  0.00           N  
ATOM    916  CA  GLY A  63      30.269   2.278   7.655  1.00  0.00           C  
ATOM    917  C   GLY A  63      30.975   1.433   6.604  1.00  0.00           C  
ATOM    918  O   GLY A  63      31.036   1.805   5.432  1.00  0.00           O  
ATOM    919  H   GLY A  63      29.743   1.401   9.535  1.00  0.00           H  
ATOM    920 1HA  GLY A  63      29.616   3.002   7.167  1.00  0.00           H  
ATOM    921 2HA  GLY A  63      31.004   2.843   8.226  1.00  0.00           H  
ATOM    922  N   ILE A  64      31.509   0.292   7.029  1.00  0.00           N  
ATOM    923  CA  ILE A  64      32.212  -0.609   6.124  1.00  0.00           C  
ATOM    924  C   ILE A  64      31.270  -1.180   5.072  1.00  0.00           C  
ATOM    925  O   ILE A  64      31.630  -1.296   3.900  1.00  0.00           O  
ATOM    926  CB  ILE A  64      32.873  -1.762   6.901  1.00  0.00           C  
ATOM    927  CG1 ILE A  64      34.012  -1.231   7.776  1.00  0.00           C  
ATOM    928  CG2 ILE A  64      33.386  -2.825   5.942  1.00  0.00           C  
ATOM    929  CD1 ILE A  64      34.540  -2.241   8.770  1.00  0.00           C  
ATOM    930  H   ILE A  64      31.425   0.043   8.004  1.00  0.00           H  
ATOM    931  HA  ILE A  64      32.992  -0.046   5.613  1.00  0.00           H  
ATOM    932  HB  ILE A  64      32.144  -2.213   7.573  1.00  0.00           H  
ATOM    933 1HG1 ILE A  64      34.839  -0.912   7.143  1.00  0.00           H  
ATOM    934 2HG1 ILE A  64      33.669  -0.357   8.330  1.00  0.00           H  
ATOM    935 1HG2 ILE A  64      33.851  -3.632   6.508  1.00  0.00           H  
ATOM    936 2HG2 ILE A  64      32.554  -3.222   5.361  1.00  0.00           H  
ATOM    937 3HG2 ILE A  64      34.121  -2.384   5.269  1.00  0.00           H  
ATOM    938 1HD1 ILE A  64      35.344  -1.791   9.354  1.00  0.00           H  
ATOM    939 2HD1 ILE A  64      33.735  -2.548   9.439  1.00  0.00           H  
ATOM    940 3HD1 ILE A  64      34.921  -3.110   8.237  1.00  0.00           H  
ATOM    941  N   LYS A  65      30.062  -1.535   5.498  1.00  0.00           N  
ATOM    942  CA  LYS A  65      29.065  -2.095   4.593  1.00  0.00           C  
ATOM    943  C   LYS A  65      28.643  -1.078   3.541  1.00  0.00           C  
ATOM    944  O   LYS A  65      28.475  -1.416   2.369  1.00  0.00           O  
ATOM    945  CB  LYS A  65      27.843  -2.580   5.375  1.00  0.00           C  
ATOM    946  CG  LYS A  65      28.090  -3.822   6.220  1.00  0.00           C  
ATOM    947  CD  LYS A  65      26.838  -4.230   6.982  1.00  0.00           C  
ATOM    948  CE  LYS A  65      27.086  -5.466   7.835  1.00  0.00           C  
ATOM    949  NZ  LYS A  65      25.880  -5.854   8.616  1.00  0.00           N  
ATOM    950  H   LYS A  65      29.829  -1.414   6.473  1.00  0.00           H  
ATOM    951  HA  LYS A  65      29.507  -2.947   4.075  1.00  0.00           H  
ATOM    952 1HB  LYS A  65      27.498  -1.787   6.039  1.00  0.00           H  
ATOM    953 2HB  LYS A  65      27.032  -2.802   4.682  1.00  0.00           H  
ATOM    954 1HG  LYS A  65      28.397  -4.646   5.575  1.00  0.00           H  
ATOM    955 2HG  LYS A  65      28.890  -3.625   6.933  1.00  0.00           H  
ATOM    956 1HD  LYS A  65      26.521  -3.410   7.628  1.00  0.00           H  
ATOM    957 2HD  LYS A  65      26.036  -4.444   6.275  1.00  0.00           H  
ATOM    958 1HE  LYS A  65      27.372  -6.298   7.195  1.00  0.00           H  
ATOM    959 2HE  LYS A  65      27.904  -5.271   8.528  1.00  0.00           H  
ATOM    960 1HZ  LYS A  65      26.085  -6.675   9.167  1.00  0.00           H  
ATOM    961 2HZ  LYS A  65      25.615  -5.095   9.228  1.00  0.00           H  
ATOM    962 3HZ  LYS A  65      25.119  -6.056   7.983  1.00  0.00           H  
ATOM    963  N   GLY A  66      28.473   0.170   3.967  1.00  0.00           N  
ATOM    964  CA  GLY A  66      28.069   1.239   3.062  1.00  0.00           C  
ATOM    965  C   GLY A  66      29.139   1.504   2.010  1.00  0.00           C  
ATOM    966  O   GLY A  66      28.831   1.722   0.838  1.00  0.00           O  
ATOM    967  H   GLY A  66      28.628   0.382   4.942  1.00  0.00           H  
ATOM    968 1HA  GLY A  66      27.133   0.968   2.574  1.00  0.00           H  
ATOM    969 2HA  GLY A  66      27.882   2.148   3.633  1.00  0.00           H  
ATOM    970  N   LEU A  67      30.397   1.484   2.436  1.00  0.00           N  
ATOM    971  CA  LEU A  67      31.516   1.722   1.531  1.00  0.00           C  
ATOM    972  C   LEU A  67      31.616   0.625   0.479  1.00  0.00           C  
ATOM    973  O   LEU A  67      31.876   0.897  -0.693  1.00  0.00           O  
ATOM    974  CB  LEU A  67      32.829   1.803   2.320  1.00  0.00           C  
ATOM    975  CG  LEU A  67      34.087   2.090   1.491  1.00  0.00           C  
ATOM    976  CD1 LEU A  67      33.930   3.424   0.774  1.00  0.00           C  
ATOM    977  CD2 LEU A  67      35.305   2.099   2.403  1.00  0.00           C  
ATOM    978  H   LEU A  67      30.583   1.299   3.411  1.00  0.00           H  
ATOM    979  HA  LEU A  67      31.353   2.672   1.023  1.00  0.00           H  
ATOM    980 1HB  LEU A  67      32.737   2.591   3.066  1.00  0.00           H  
ATOM    981 2HB  LEU A  67      32.982   0.856   2.838  1.00  0.00           H  
ATOM    982  HG  LEU A  67      34.207   1.315   0.733  1.00  0.00           H  
ATOM    983 1HD1 LEU A  67      34.824   3.627   0.184  1.00  0.00           H  
ATOM    984 2HD1 LEU A  67      33.063   3.382   0.114  1.00  0.00           H  
ATOM    985 3HD1 LEU A  67      33.791   4.217   1.508  1.00  0.00           H  
ATOM    986 1HD2 LEU A  67      36.199   2.302   1.813  1.00  0.00           H  
ATOM    987 2HD2 LEU A  67      35.186   2.874   3.161  1.00  0.00           H  
ATOM    988 3HD2 LEU A  67      35.403   1.128   2.889  1.00  0.00           H  
ATOM    989  N   GLU A  68      31.408  -0.616   0.905  1.00  0.00           N  
ATOM    990  CA  GLU A  68      31.475  -1.758  -0.000  1.00  0.00           C  
ATOM    991  C   GLU A  68      30.375  -1.692  -1.052  1.00  0.00           C  
ATOM    992  O   GLU A  68      30.605  -1.991  -2.224  1.00  0.00           O  
ATOM    993  CB  GLU A  68      31.366  -3.068   0.784  1.00  0.00           C  
ATOM    994  CG  GLU A  68      32.576  -3.383   1.652  1.00  0.00           C  
ATOM    995  CD  GLU A  68      32.404  -4.638   2.462  1.00  0.00           C  
ATOM    996  OE1 GLU A  68      31.331  -5.192   2.444  1.00  0.00           O  
ATOM    997  OE2 GLU A  68      33.346  -5.043   3.101  1.00  0.00           O  
ATOM    998  H   GLU A  68      31.198  -0.773   1.880  1.00  0.00           H  
ATOM    999  HA  GLU A  68      32.437  -1.737  -0.513  1.00  0.00           H  
ATOM   1000 1HB  GLU A  68      30.490  -3.032   1.432  1.00  0.00           H  
ATOM   1001 2HB  GLU A  68      31.227  -3.897   0.090  1.00  0.00           H  
ATOM   1002 1HG  GLU A  68      33.450  -3.495   1.012  1.00  0.00           H  
ATOM   1003 2HG  GLU A  68      32.757  -2.545   2.324  1.00  0.00           H  
ATOM   1004  N   VAL A  69      29.179  -1.299  -0.626  1.00  0.00           N  
ATOM   1005  CA  VAL A  69      28.041  -1.194  -1.531  1.00  0.00           C  
ATOM   1006  C   VAL A  69      28.271  -0.116  -2.583  1.00  0.00           C  
ATOM   1007  O   VAL A  69      27.941  -0.298  -3.755  1.00  0.00           O  
ATOM   1008  CB  VAL A  69      26.759  -0.871  -0.741  1.00  0.00           C  
ATOM   1009  CG1 VAL A  69      25.608  -0.574  -1.692  1.00  0.00           C  
ATOM   1010  CG2 VAL A  69      26.412  -2.032   0.179  1.00  0.00           C  
ATOM   1011  H   VAL A  69      29.056  -1.067   0.349  1.00  0.00           H  
ATOM   1012  HA  VAL A  69      27.910  -2.152  -2.035  1.00  0.00           H  
ATOM   1013  HB  VAL A  69      26.925   0.027  -0.147  1.00  0.00           H  
ATOM   1014 1HG1 VAL A  69      24.710  -0.348  -1.117  1.00  0.00           H  
ATOM   1015 2HG1 VAL A  69      25.864   0.282  -2.316  1.00  0.00           H  
ATOM   1016 3HG1 VAL A  69      25.425  -1.443  -2.323  1.00  0.00           H  
ATOM   1017 1HG2 VAL A  69      25.505  -1.797   0.735  1.00  0.00           H  
ATOM   1018 2HG2 VAL A  69      26.251  -2.932  -0.415  1.00  0.00           H  
ATOM   1019 3HG2 VAL A  69      27.232  -2.200   0.878  1.00  0.00           H  
ATOM   1020  N   LEU A  70      28.839   1.007  -2.157  1.00  0.00           N  
ATOM   1021  CA  LEU A  70      29.115   2.117  -3.062  1.00  0.00           C  
ATOM   1022  C   LEU A  70      30.145   1.727  -4.114  1.00  0.00           C  
ATOM   1023  O   LEU A  70      30.014   2.081  -5.286  1.00  0.00           O  
ATOM   1024  CB  LEU A  70      29.617   3.333  -2.273  1.00  0.00           C  
ATOM   1025  CG  LEU A  70      28.580   4.014  -1.370  1.00  0.00           C  
ATOM   1026  CD1 LEU A  70      29.265   5.078  -0.523  1.00  0.00           C  
ATOM   1027  CD2 LEU A  70      27.480   4.621  -2.228  1.00  0.00           C  
ATOM   1028  H   LEU A  70      29.086   1.094  -1.182  1.00  0.00           H  
ATOM   1029  HA  LEU A  70      28.190   2.387  -3.570  1.00  0.00           H  
ATOM   1030 1HB  LEU A  70      30.448   3.019  -1.644  1.00  0.00           H  
ATOM   1031 2HB  LEU A  70      29.983   4.078  -2.978  1.00  0.00           H  
ATOM   1032  HG  LEU A  70      28.147   3.277  -0.693  1.00  0.00           H  
ATOM   1033 1HD1 LEU A  70      28.528   5.562   0.118  1.00  0.00           H  
ATOM   1034 2HD1 LEU A  70      30.033   4.614   0.094  1.00  0.00           H  
ATOM   1035 3HD1 LEU A  70      29.722   5.822  -1.175  1.00  0.00           H  
ATOM   1036 1HD2 LEU A  70      26.743   5.105  -1.587  1.00  0.00           H  
ATOM   1037 2HD2 LEU A  70      27.912   5.359  -2.905  1.00  0.00           H  
ATOM   1038 3HD2 LEU A  70      26.997   3.836  -2.809  1.00  0.00           H  
ATOM   1039  N   THR A  71      31.170   0.996  -3.688  1.00  0.00           N  
ATOM   1040  CA  THR A  71      32.226   0.557  -4.593  1.00  0.00           C  
ATOM   1041  C   THR A  71      31.686  -0.404  -5.645  1.00  0.00           C  
ATOM   1042  O   THR A  71      32.056  -0.329  -6.817  1.00  0.00           O  
ATOM   1043  CB  THR A  71      33.375  -0.116  -3.819  1.00  0.00           C  
ATOM   1044  OG1 THR A  71      33.949   0.823  -2.900  1.00  0.00           O  
ATOM   1045  CG2 THR A  71      34.451  -0.603  -4.778  1.00  0.00           C  
ATOM   1046  H   THR A  71      31.219   0.738  -2.713  1.00  0.00           H  
ATOM   1047  HA  THR A  71      32.625   1.431  -5.109  1.00  0.00           H  
ATOM   1048  HB  THR A  71      32.987  -0.964  -3.256  1.00  0.00           H  
ATOM   1049  HG1 THR A  71      33.276   1.116  -2.281  1.00  0.00           H  
ATOM   1050 1HG2 THR A  71      35.254  -1.075  -4.214  1.00  0.00           H  
ATOM   1051 2HG2 THR A  71      34.020  -1.325  -5.471  1.00  0.00           H  
ATOM   1052 3HG2 THR A  71      34.849   0.243  -5.337  1.00  0.00           H  
ATOM   1053  N   GLU A  72      30.809  -1.307  -5.219  1.00  0.00           N  
ATOM   1054  CA  GLU A  72      30.216  -2.284  -6.124  1.00  0.00           C  
ATOM   1055  C   GLU A  72      29.347  -1.606  -7.176  1.00  0.00           C  
ATOM   1056  O   GLU A  72      29.366  -1.983  -8.348  1.00  0.00           O  
ATOM   1057  CB  GLU A  72      29.384  -3.301  -5.339  1.00  0.00           C  
ATOM   1058  CG  GLU A  72      30.202  -4.247  -4.472  1.00  0.00           C  
ATOM   1059  CD  GLU A  72      29.349  -5.183  -3.662  1.00  0.00           C  
ATOM   1060  OE1 GLU A  72      28.151  -5.031  -3.680  1.00  0.00           O  
ATOM   1061  OE2 GLU A  72      29.896  -6.052  -3.024  1.00  0.00           O  
ATOM   1062  H   GLU A  72      30.547  -1.316  -4.244  1.00  0.00           H  
ATOM   1063  HA  GLU A  72      31.020  -2.812  -6.638  1.00  0.00           H  
ATOM   1064 1HB  GLU A  72      28.683  -2.775  -4.691  1.00  0.00           H  
ATOM   1065 2HB  GLU A  72      28.798  -3.904  -6.033  1.00  0.00           H  
ATOM   1066 1HG  GLU A  72      30.858  -4.835  -5.113  1.00  0.00           H  
ATOM   1067 2HG  GLU A  72      30.827  -3.660  -3.801  1.00  0.00           H  
ATOM   1068  N   MET A  73      28.586  -0.603  -6.751  1.00  0.00           N  
ATOM   1069  CA  MET A  73      27.709   0.131  -7.655  1.00  0.00           C  
ATOM   1070  C   MET A  73      28.511   0.887  -8.707  1.00  0.00           C  
ATOM   1071  O   MET A  73      28.136   0.925  -9.879  1.00  0.00           O  
ATOM   1072  CB  MET A  73      26.824   1.093  -6.866  1.00  0.00           C  
ATOM   1073  CG  MET A  73      25.753   0.416  -6.023  1.00  0.00           C  
ATOM   1074  SD  MET A  73      24.590   1.591  -5.301  1.00  0.00           S  
ATOM   1075  CE  MET A  73      25.598   2.317  -4.012  1.00  0.00           C  
ATOM   1076  H   MET A  73      28.616  -0.342  -5.776  1.00  0.00           H  
ATOM   1077  HA  MET A  73      27.072  -0.584  -8.176  1.00  0.00           H  
ATOM   1078 1HB  MET A  73      27.443   1.693  -6.200  1.00  0.00           H  
ATOM   1079 2HB  MET A  73      26.325   1.777  -7.554  1.00  0.00           H  
ATOM   1080 1HG  MET A  73      25.194  -0.287  -6.640  1.00  0.00           H  
ATOM   1081 2HG  MET A  73      26.225  -0.142  -5.214  1.00  0.00           H  
ATOM   1082 1HE  MET A  73      25.017   3.066  -3.474  1.00  0.00           H  
ATOM   1083 2HE  MET A  73      25.919   1.539  -3.319  1.00  0.00           H  
ATOM   1084 3HE  MET A  73      26.474   2.789  -4.458  1.00  0.00           H  
ATOM   1085  N   ALA A  74      29.617   1.488  -8.282  1.00  0.00           N  
ATOM   1086  CA  ALA A  74      30.474   2.245  -9.186  1.00  0.00           C  
ATOM   1087  C   ALA A  74      31.101   1.339 -10.238  1.00  0.00           C  
ATOM   1088  O   ALA A  74      31.195   1.705 -11.410  1.00  0.00           O  
ATOM   1089  CB  ALA A  74      31.556   2.975  -8.403  1.00  0.00           C  
ATOM   1090  H   ALA A  74      29.871   1.419  -7.307  1.00  0.00           H  
ATOM   1091  HA  ALA A  74      29.856   2.979  -9.703  1.00  0.00           H  
ATOM   1092 1HB  ALA A  74      32.188   3.536  -9.092  1.00  0.00           H  
ATOM   1093 2HB  ALA A  74      31.092   3.662  -7.695  1.00  0.00           H  
ATOM   1094 3HB  ALA A  74      32.163   2.251  -7.862  1.00  0.00           H  
ATOM   1095  N   LYS A  75      31.529   0.155  -9.813  1.00  0.00           N  
ATOM   1096  CA  LYS A  75      32.148  -0.806 -10.717  1.00  0.00           C  
ATOM   1097  C   LYS A  75      31.158  -1.289 -11.769  1.00  0.00           C  
ATOM   1098  O   LYS A  75      31.505  -1.436 -12.941  1.00  0.00           O  
ATOM   1099  CB  LYS A  75      32.706  -1.996  -9.934  1.00  0.00           C  
ATOM   1100  CG  LYS A  75      33.438  -3.023 -10.787  1.00  0.00           C  
ATOM   1101  CD  LYS A  75      34.042  -4.124  -9.929  1.00  0.00           C  
ATOM   1102  CE  LYS A  75      34.761  -5.159 -10.781  1.00  0.00           C  
ATOM   1103  NZ  LYS A  75      35.358  -6.244  -9.955  1.00  0.00           N  
ATOM   1104  H   LYS A  75      31.423  -0.086  -8.838  1.00  0.00           H  
ATOM   1105  HA  LYS A  75      32.971  -0.313 -11.235  1.00  0.00           H  
ATOM   1106 1HB  LYS A  75      33.400  -1.637  -9.173  1.00  0.00           H  
ATOM   1107 2HB  LYS A  75      31.892  -2.507  -9.420  1.00  0.00           H  
ATOM   1108 1HG  LYS A  75      32.741  -3.469 -11.498  1.00  0.00           H  
ATOM   1109 2HG  LYS A  75      34.234  -2.531 -11.345  1.00  0.00           H  
ATOM   1110 1HD  LYS A  75      34.752  -3.689  -9.225  1.00  0.00           H  
ATOM   1111 2HD  LYS A  75      33.253  -4.619  -9.363  1.00  0.00           H  
ATOM   1112 1HE  LYS A  75      34.059  -5.601 -11.486  1.00  0.00           H  
ATOM   1113 2HE  LYS A  75      35.555  -4.675 -11.349  1.00  0.00           H  
ATOM   1114 1HZ  LYS A  75      35.825  -6.908 -10.556  1.00  0.00           H  
ATOM   1115 2HZ  LYS A  75      36.026  -5.847  -9.309  1.00  0.00           H  
ATOM   1116 3HZ  LYS A  75      34.629  -6.713  -9.437  1.00  0.00           H  
ATOM   1117  N   LEU A  76      29.923  -1.535 -11.344  1.00  0.00           N  
ATOM   1118  CA  LEU A  76      28.880  -2.002 -12.248  1.00  0.00           C  
ATOM   1119  C   LEU A  76      28.551  -0.951 -13.300  1.00  0.00           C  
ATOM   1120  O   LEU A  76      28.353  -1.272 -14.472  1.00  0.00           O  
ATOM   1121  CB  LEU A  76      27.614  -2.357 -11.458  1.00  0.00           C  
ATOM   1122  CG  LEU A  76      27.718  -3.593 -10.555  1.00  0.00           C  
ATOM   1123  CD1 LEU A  76      26.459  -3.712  -9.708  1.00  0.00           C  
ATOM   1124  CD2 LEU A  76      27.919  -4.833 -11.414  1.00  0.00           C  
ATOM   1125  H   LEU A  76      29.701  -1.395 -10.369  1.00  0.00           H  
ATOM   1126  HA  LEU A  76      29.238  -2.896 -12.757  1.00  0.00           H  
ATOM   1127 1HB  LEU A  76      27.348  -1.509 -10.828  1.00  0.00           H  
ATOM   1128 2HB  LEU A  76      26.801  -2.529 -12.163  1.00  0.00           H  
ATOM   1129  HG  LEU A  76      28.566  -3.480  -9.879  1.00  0.00           H  
ATOM   1130 1HD1 LEU A  76      26.533  -4.590  -9.067  1.00  0.00           H  
ATOM   1131 2HD1 LEU A  76      26.351  -2.820  -9.090  1.00  0.00           H  
ATOM   1132 3HD1 LEU A  76      25.591  -3.810 -10.359  1.00  0.00           H  
ATOM   1133 1HD2 LEU A  76      27.993  -5.712 -10.772  1.00  0.00           H  
ATOM   1134 2HD2 LEU A  76      27.071  -4.949 -12.090  1.00  0.00           H  
ATOM   1135 3HD2 LEU A  76      28.835  -4.730 -11.995  1.00  0.00           H  
ATOM   1136  N   ALA A  77      28.494   0.307 -12.875  1.00  0.00           N  
ATOM   1137  CA  ALA A  77      28.189   1.408 -13.779  1.00  0.00           C  
ATOM   1138  C   ALA A  77      29.278   1.576 -14.831  1.00  0.00           C  
ATOM   1139  O   ALA A  77      28.990   1.821 -16.003  1.00  0.00           O  
ATOM   1140  CB  ALA A  77      28.006   2.700 -12.996  1.00  0.00           C  
ATOM   1141  H   ALA A  77      28.667   0.505 -11.900  1.00  0.00           H  
ATOM   1142  HA  ALA A  77      27.259   1.174 -14.296  1.00  0.00           H  
ATOM   1143 1HB  ALA A  77      27.777   3.513 -13.685  1.00  0.00           H  
ATOM   1144 2HB  ALA A  77      27.185   2.583 -12.288  1.00  0.00           H  
ATOM   1145 3HB  ALA A  77      28.922   2.930 -12.455  1.00  0.00           H  
ATOM   1146  N   ILE A  78      30.530   1.443 -14.406  1.00  0.00           N  
ATOM   1147  CA  ILE A  78      31.665   1.579 -15.310  1.00  0.00           C  
ATOM   1148  C   ILE A  78      31.574   0.585 -16.461  1.00  0.00           C  
ATOM   1149  O   ILE A  78      31.761   0.947 -17.623  1.00  0.00           O  
ATOM   1150  CB  ILE A  78      32.993   1.376 -14.558  1.00  0.00           C  
ATOM   1151  CG1 ILE A  78      33.235   2.528 -13.580  1.00  0.00           C  
ATOM   1152  CG2 ILE A  78      34.148   1.257 -15.541  1.00  0.00           C  
ATOM   1153  CD1 ILE A  78      34.358   2.272 -12.601  1.00  0.00           C  
ATOM   1154  H   ILE A  78      30.700   1.242 -13.431  1.00  0.00           H  
ATOM   1155  HA  ILE A  78      31.656   2.585 -15.727  1.00  0.00           H  
ATOM   1156  HB  ILE A  78      32.939   0.464 -13.964  1.00  0.00           H  
ATOM   1157 1HG1 ILE A  78      33.466   3.435 -14.136  1.00  0.00           H  
ATOM   1158 2HG1 ILE A  78      32.325   2.718 -13.010  1.00  0.00           H  
ATOM   1159 1HG2 ILE A  78      35.079   1.114 -14.993  1.00  0.00           H  
ATOM   1160 2HG2 ILE A  78      33.980   0.405 -16.198  1.00  0.00           H  
ATOM   1161 3HG2 ILE A  78      34.214   2.167 -16.137  1.00  0.00           H  
ATOM   1162 1HD1 ILE A  78      34.468   3.133 -11.941  1.00  0.00           H  
ATOM   1163 2HD1 ILE A  78      34.130   1.386 -12.008  1.00  0.00           H  
ATOM   1164 3HD1 ILE A  78      35.287   2.114 -13.147  1.00  0.00           H  
ATOM   1165  N   LYS A  79      31.286  -0.670 -16.132  1.00  0.00           N  
ATOM   1166  CA  LYS A  79      31.170  -1.718 -17.138  1.00  0.00           C  
ATOM   1167  C   LYS A  79      30.110  -1.372 -18.175  1.00  0.00           C  
ATOM   1168  O   LYS A  79      30.274  -1.653 -19.362  1.00  0.00           O  
ATOM   1169  CB  LYS A  79      30.843  -3.059 -16.479  1.00  0.00           C  
ATOM   1170  CG  LYS A  79      30.768  -4.233 -17.446  1.00  0.00           C  
ATOM   1171  CD  LYS A  79      30.516  -5.540 -16.709  1.00  0.00           C  
ATOM   1172  CE  LYS A  79      30.410  -6.710 -17.676  1.00  0.00           C  
ATOM   1173  NZ  LYS A  79      30.164  -7.996 -16.969  1.00  0.00           N  
ATOM   1174  H   LYS A  79      31.144  -0.903 -15.160  1.00  0.00           H  
ATOM   1175  HA  LYS A  79      32.126  -1.808 -17.656  1.00  0.00           H  
ATOM   1176 1HB  LYS A  79      31.600  -3.290 -15.729  1.00  0.00           H  
ATOM   1177 2HB  LYS A  79      29.884  -2.987 -15.965  1.00  0.00           H  
ATOM   1178 1HG  LYS A  79      29.960  -4.067 -18.159  1.00  0.00           H  
ATOM   1179 2HG  LYS A  79      31.705  -4.311 -17.997  1.00  0.00           H  
ATOM   1180 1HD  LYS A  79      31.333  -5.729 -16.012  1.00  0.00           H  
ATOM   1181 2HD  LYS A  79      29.588  -5.465 -16.142  1.00  0.00           H  
ATOM   1182 1HE  LYS A  79      29.594  -6.532 -18.375  1.00  0.00           H  
ATOM   1183 2HE  LYS A  79      31.335  -6.796 -18.246  1.00  0.00           H  
ATOM   1184 1HZ  LYS A  79      30.100  -8.745 -17.644  1.00  0.00           H  
ATOM   1185 2HZ  LYS A  79      30.925  -8.182 -16.331  1.00  0.00           H  
ATOM   1186 3HZ  LYS A  79      29.298  -7.936 -16.452  1.00  0.00           H  
ATOM   1187  N   ALA A  80      29.029  -0.758 -17.688  1.00  0.00           N  
ATOM   1188  CA  ALA A  80      28.012  -0.104 -18.513  1.00  0.00           C  
ATOM   1189  C   ALA A  80      28.518   1.140 -19.236  1.00  0.00           C  
ATOM   1190  O   ALA A  80      28.042   1.476 -20.321  1.00  0.00           O  
ATOM   1191  CB  ALA A  80      26.808   0.257 -17.655  1.00  0.00           C  
ATOM   1192  H   ALA A  80      28.886  -0.732 -16.688  1.00  0.00           H  
ATOM   1193  HA  ALA A  80      27.698  -0.808 -19.284  1.00  0.00           H  
ATOM   1194 1HB  ALA A  80      26.046   0.726 -18.276  1.00  0.00           H  
ATOM   1195 2HB  ALA A  80      26.401  -0.647 -17.201  1.00  0.00           H  
ATOM   1196 3HB  ALA A  80      27.115   0.949 -16.872  1.00  0.00           H  
ATOM   1197  N   GLY A  81      29.486   1.831 -18.640  1.00  0.00           N  
ATOM   1198  CA  GLY A  81      29.998   3.082 -19.209  1.00  0.00           C  
ATOM   1199  C   GLY A  81      29.950   4.238 -18.220  1.00  0.00           C  
ATOM   1200  O   GLY A  81      29.670   5.377 -18.595  1.00  0.00           O  
ATOM   1201  H   GLY A  81      29.877   1.485 -17.775  1.00  0.00           H  
ATOM   1202 1HA  GLY A  81      31.028   2.938 -19.536  1.00  0.00           H  
ATOM   1203 2HA  GLY A  81      29.415   3.346 -20.091  1.00  0.00           H  
ATOM   1204  N   GLY A  82      30.224   3.951 -16.944  1.00  0.00           N  
ATOM   1205  CA  GLY A  82      30.444   5.003 -15.947  1.00  0.00           C  
ATOM   1206  C   GLY A  82      31.781   5.698 -16.158  1.00  0.00           C  
ATOM   1207  O   GLY A  82      32.754   5.076 -16.584  1.00  0.00           O  
ATOM   1208  H   GLY A  82      30.281   2.984 -16.659  1.00  0.00           H  
ATOM   1209 1HA  GLY A  82      29.638   5.735 -16.006  1.00  0.00           H  
ATOM   1210 2HA  GLY A  82      30.411   4.570 -14.948  1.00  0.00           H  
ATOM   1211  N   ASP A  83      31.819   6.991 -15.856  1.00  0.00           N  
ATOM   1212  CA  ASP A  83      33.074   7.722 -15.780  1.00  0.00           C  
ATOM   1213  C   ASP A  83      33.846   7.346 -14.527  1.00  0.00           C  
ATOM   1214  O   ASP A  83      33.334   7.459 -13.413  1.00  0.00           O  
ATOM   1215  CB  ASP A  83      32.820   9.231 -15.798  1.00  0.00           C  
ATOM   1216  CG  ASP A  83      34.105  10.048 -15.838  1.00  0.00           C  
ATOM   1217  OD1 ASP A  83      34.637  10.230 -16.907  1.00  0.00           O  
ATOM   1218  OD2 ASP A  83      34.541  10.482 -14.798  1.00  0.00           O  
ATOM   1219  H   ASP A  83      30.954   7.479 -15.674  1.00  0.00           H  
ATOM   1220  HA  ASP A  83      33.680   7.460 -16.648  1.00  0.00           H  
ATOM   1221 1HB  ASP A  83      32.217   9.488 -16.669  1.00  0.00           H  
ATOM   1222 2HB  ASP A  83      32.253   9.516 -14.912  1.00  0.00           H  
ATOM   1223  N   PRO A  84      35.106   6.904 -14.937  1.00  0.00           N  
ATOM   1224  CA  PRO A  84      35.859   6.318 -13.830  1.00  0.00           C  
ATOM   1225  C   PRO A  84      36.254   7.381 -12.816  1.00  0.00           C  
ATOM   1226  O   PRO A  84      36.308   7.117 -11.615  1.00  0.00           O  
ATOM   1227  CB  PRO A  84      37.085   5.716 -14.523  1.00  0.00           C  
ATOM   1228  CG  PRO A  84      37.187   6.470 -15.805  1.00  0.00           C  
ATOM   1229  CD  PRO A  84      35.760   6.782 -16.170  1.00  0.00           C  
ATOM   1230  HA  PRO A  84      35.252   5.534 -13.354  1.00  0.00           H  
ATOM   1231 1HB  PRO A  84      37.974   5.836 -13.886  1.00  0.00           H  
ATOM   1232 2HB  PRO A  84      36.941   4.636 -14.674  1.00  0.00           H  
ATOM   1233 1HG  PRO A  84      37.797   7.375 -15.667  1.00  0.00           H  
ATOM   1234 2HG  PRO A  84      37.695   5.859 -16.566  1.00  0.00           H  
ATOM   1235 1HD  PRO A  84      35.721   7.737 -16.716  1.00  0.00           H  
ATOM   1236 2HD  PRO A  84      35.351   5.967 -16.785  1.00  0.00           H  
ATOM   1237  N   LYS A  85      36.536   8.600 -13.284  1.00  0.00           N  
ATOM   1238  CA  LYS A  85      37.094   9.598 -12.379  1.00  0.00           C  
ATOM   1239  C   LYS A  85      36.076  10.019 -11.328  1.00  0.00           C  
ATOM   1240  O   LYS A  85      36.413  10.188 -10.156  1.00  0.00           O  
ATOM   1241  CB  LYS A  85      37.578  10.820 -13.161  1.00  0.00           C  
ATOM   1242  CG  LYS A  85      38.236  11.894 -12.306  1.00  0.00           C  
ATOM   1243  CD  LYS A  85      38.775  13.030 -13.163  1.00  0.00           C  
ATOM   1244  CE  LYS A  85      39.517  14.057 -12.320  1.00  0.00           C  
ATOM   1245  NZ  LYS A  85      38.613  14.744 -11.358  1.00  0.00           N  
ATOM   1246  H   LYS A  85      36.357   8.807 -14.256  1.00  0.00           H  
ATOM   1247  HA  LYS A  85      37.946   9.157 -11.860  1.00  0.00           H  
ATOM   1248 1HB  LYS A  85      38.298  10.506 -13.918  1.00  0.00           H  
ATOM   1249 2HB  LYS A  85      36.735  11.276 -13.681  1.00  0.00           H  
ATOM   1250 1HG  LYS A  85      37.507  12.296 -11.601  1.00  0.00           H  
ATOM   1251 2HG  LYS A  85      39.058  11.456 -11.740  1.00  0.00           H  
ATOM   1252 1HD  LYS A  85      39.456  12.628 -13.914  1.00  0.00           H  
ATOM   1253 2HD  LYS A  85      37.949  13.523 -13.675  1.00  0.00           H  
ATOM   1254 1HE  LYS A  85      40.313  13.564 -11.764  1.00  0.00           H  
ATOM   1255 2HE  LYS A  85      39.969  14.805 -12.972  1.00  0.00           H  
ATOM   1256 1HZ  LYS A  85      39.142  15.416 -10.820  1.00  0.00           H  
ATOM   1257 2HZ  LYS A  85      37.881  15.221 -11.865  1.00  0.00           H  
ATOM   1258 3HZ  LYS A  85      38.203  14.063 -10.735  1.00  0.00           H  
ATOM   1259  N   LYS A  86      34.828  10.187 -11.753  1.00  0.00           N  
ATOM   1260  CA  LYS A  86      33.758  10.589 -10.848  1.00  0.00           C  
ATOM   1261  C   LYS A  86      33.495   9.519  -9.797  1.00  0.00           C  
ATOM   1262  O   LYS A  86      33.277   9.827  -8.625  1.00  0.00           O  
ATOM   1263  CB  LYS A  86      32.477  10.884 -11.630  1.00  0.00           C  
ATOM   1264  CG  LYS A  86      32.533  12.150 -12.474  1.00  0.00           C  
ATOM   1265  CD  LYS A  86      31.233  12.365 -13.236  1.00  0.00           C  
ATOM   1266  CE  LYS A  86      31.291  13.624 -14.088  1.00  0.00           C  
ATOM   1267  NZ  LYS A  86      30.041  13.826 -14.869  1.00  0.00           N  
ATOM   1268  H   LYS A  86      34.615  10.032 -12.728  1.00  0.00           H  
ATOM   1269  HA  LYS A  86      34.066  11.497 -10.329  1.00  0.00           H  
ATOM   1270 1HB  LYS A  86      32.256  10.048 -12.295  1.00  0.00           H  
ATOM   1271 2HB  LYS A  86      31.641  10.981 -10.937  1.00  0.00           H  
ATOM   1272 1HG  LYS A  86      32.712  13.011 -11.829  1.00  0.00           H  
ATOM   1273 2HG  LYS A  86      33.354  12.076 -13.187  1.00  0.00           H  
ATOM   1274 1HD  LYS A  86      31.044  11.506 -13.882  1.00  0.00           H  
ATOM   1275 2HD  LYS A  86      30.408  12.454 -12.529  1.00  0.00           H  
ATOM   1276 1HE  LYS A  86      31.449  14.490 -13.447  1.00  0.00           H  
ATOM   1277 2HE  LYS A  86      32.130  13.555 -14.781  1.00  0.00           H  
ATOM   1278 1HZ  LYS A  86      30.119  14.669 -15.420  1.00  0.00           H  
ATOM   1279 2HZ  LYS A  86      29.894  13.036 -15.481  1.00  0.00           H  
ATOM   1280 3HZ  LYS A  86      29.258  13.910 -14.236  1.00  0.00           H  
ATOM   1281  N   LEU A  87      33.516   8.260 -10.222  1.00  0.00           N  
ATOM   1282  CA  LEU A  87      33.280   7.142  -9.317  1.00  0.00           C  
ATOM   1283  C   LEU A  87      34.377   7.043  -8.266  1.00  0.00           C  
ATOM   1284  O   LEU A  87      34.105   6.782  -7.094  1.00  0.00           O  
ATOM   1285  CB  LEU A  87      33.200   5.829 -10.106  1.00  0.00           C  
ATOM   1286  CG  LEU A  87      31.969   5.669 -11.008  1.00  0.00           C  
ATOM   1287  CD1 LEU A  87      32.119   4.412 -11.854  1.00  0.00           C  
ATOM   1288  CD2 LEU A  87      30.715   5.604 -10.149  1.00  0.00           C  
ATOM   1289  H   LEU A  87      33.700   8.073 -11.197  1.00  0.00           H  
ATOM   1290  HA  LEU A  87      32.330   7.304  -8.808  1.00  0.00           H  
ATOM   1291 1HB  LEU A  87      34.084   5.748 -10.736  1.00  0.00           H  
ATOM   1292 2HB  LEU A  87      33.203   4.999  -9.400  1.00  0.00           H  
ATOM   1293  HG  LEU A  87      31.901   6.521 -11.685  1.00  0.00           H  
ATOM   1294 1HD1 LEU A  87      31.245   4.299 -12.495  1.00  0.00           H  
ATOM   1295 2HD1 LEU A  87      33.013   4.494 -12.473  1.00  0.00           H  
ATOM   1296 3HD1 LEU A  87      32.206   3.544 -11.203  1.00  0.00           H  
ATOM   1297 1HD2 LEU A  87      29.840   5.491 -10.790  1.00  0.00           H  
ATOM   1298 2HD2 LEU A  87      30.781   4.752  -9.472  1.00  0.00           H  
ATOM   1299 3HD2 LEU A  87      30.623   6.522  -9.568  1.00  0.00           H  
ATOM   1300  N   LEU A  88      35.618   7.253  -8.691  1.00  0.00           N  
ATOM   1301  CA  LEU A  88      36.760   7.188  -7.786  1.00  0.00           C  
ATOM   1302  C   LEU A  88      36.693   8.288  -6.735  1.00  0.00           C  
ATOM   1303  O   LEU A  88      36.993   8.059  -5.563  1.00  0.00           O  
ATOM   1304  CB  LEU A  88      38.070   7.306  -8.575  1.00  0.00           C  
ATOM   1305  CG  LEU A  88      38.413   6.114  -9.477  1.00  0.00           C  
ATOM   1306  CD1 LEU A  88      39.633   6.451 -10.324  1.00  0.00           C  
ATOM   1307  CD2 LEU A  88      38.666   4.884  -8.619  1.00  0.00           C  
ATOM   1308  H   LEU A  88      35.775   7.463  -9.666  1.00  0.00           H  
ATOM   1309  HA  LEU A  88      36.743   6.225  -7.277  1.00  0.00           H  
ATOM   1310 1HB  LEU A  88      38.017   8.193  -9.205  1.00  0.00           H  
ATOM   1311 2HB  LEU A  88      38.891   7.435  -7.870  1.00  0.00           H  
ATOM   1312  HG  LEU A  88      37.581   5.918 -10.155  1.00  0.00           H  
ATOM   1313 1HD1 LEU A  88      39.876   5.604 -10.965  1.00  0.00           H  
ATOM   1314 2HD1 LEU A  88      39.417   7.322 -10.942  1.00  0.00           H  
ATOM   1315 3HD1 LEU A  88      40.479   6.668  -9.673  1.00  0.00           H  
ATOM   1316 1HD2 LEU A  88      38.909   4.036  -9.260  1.00  0.00           H  
ATOM   1317 2HD2 LEU A  88      39.499   5.077  -7.942  1.00  0.00           H  
ATOM   1318 3HD2 LEU A  88      37.773   4.655  -8.038  1.00  0.00           H  
ATOM   1319  N   ASP A  89      36.298   9.483  -7.160  1.00  0.00           N  
ATOM   1320  CA  ASP A  89      36.191  10.621  -6.255  1.00  0.00           C  
ATOM   1321  C   ASP A  89      35.113  10.389  -5.204  1.00  0.00           C  
ATOM   1322  O   ASP A  89      35.294  10.720  -4.032  1.00  0.00           O  
ATOM   1323  CB  ASP A  89      35.884  11.901  -7.036  1.00  0.00           C  
ATOM   1324  CG  ASP A  89      37.068  12.393  -7.857  1.00  0.00           C  
ATOM   1325  OD1 ASP A  89      38.164  11.950  -7.607  1.00  0.00           O  
ATOM   1326  OD2 ASP A  89      36.865  13.207  -8.726  1.00  0.00           O  
ATOM   1327  H   ASP A  89      36.066   9.606  -8.135  1.00  0.00           H  
ATOM   1328  HA  ASP A  89      37.145  10.747  -5.743  1.00  0.00           H  
ATOM   1329 1HB  ASP A  89      35.043  11.724  -7.708  1.00  0.00           H  
ATOM   1330 2HB  ASP A  89      35.589  12.689  -6.343  1.00  0.00           H  
ATOM   1331  N   ILE A  90      33.991   9.819  -5.629  1.00  0.00           N  
ATOM   1332  CA  ILE A  90      32.882   9.542  -4.724  1.00  0.00           C  
ATOM   1333  C   ILE A  90      33.273   8.512  -3.672  1.00  0.00           C  
ATOM   1334  O   ILE A  90      32.919   8.642  -2.500  1.00  0.00           O  
ATOM   1335  CB  ILE A  90      31.651   9.041  -5.501  1.00  0.00           C  
ATOM   1336  CG1 ILE A  90      31.080  10.160  -6.377  1.00  0.00           C  
ATOM   1337  CG2 ILE A  90      30.593   8.519  -4.542  1.00  0.00           C  
ATOM   1338  CD1 ILE A  90      30.043   9.689  -7.371  1.00  0.00           C  
ATOM   1339  H   ILE A  90      33.904   9.571  -6.604  1.00  0.00           H  
ATOM   1340  HA  ILE A  90      32.614  10.466  -4.213  1.00  0.00           H  
ATOM   1341  HB  ILE A  90      31.948   8.236  -6.173  1.00  0.00           H  
ATOM   1342 1HG1 ILE A  90      30.626  10.921  -5.743  1.00  0.00           H  
ATOM   1343 2HG1 ILE A  90      31.890  10.637  -6.930  1.00  0.00           H  
ATOM   1344 1HG2 ILE A  90      29.729   8.170  -5.108  1.00  0.00           H  
ATOM   1345 2HG2 ILE A  90      31.003   7.694  -3.961  1.00  0.00           H  
ATOM   1346 3HG2 ILE A  90      30.285   9.319  -3.869  1.00  0.00           H  
ATOM   1347 1HD1 ILE A  90      29.687  10.538  -7.954  1.00  0.00           H  
ATOM   1348 2HD1 ILE A  90      30.488   8.951  -8.039  1.00  0.00           H  
ATOM   1349 3HD1 ILE A  90      29.207   9.239  -6.838  1.00  0.00           H  
ATOM   1350  N   ILE A  91      34.006   7.488  -4.098  1.00  0.00           N  
ATOM   1351  CA  ILE A  91      34.447   6.433  -3.193  1.00  0.00           C  
ATOM   1352  C   ILE A  91      35.406   6.975  -2.141  1.00  0.00           C  
ATOM   1353  O   ILE A  91      35.330   6.606  -0.969  1.00  0.00           O  
ATOM   1354  CB  ILE A  91      35.128   5.292  -3.970  1.00  0.00           C  
ATOM   1355  CG1 ILE A  91      34.109   4.559  -4.846  1.00  0.00           C  
ATOM   1356  CG2 ILE A  91      35.804   4.324  -3.011  1.00  0.00           C  
ATOM   1357  CD1 ILE A  91      34.731   3.605  -5.840  1.00  0.00           C  
ATOM   1358  H   ILE A  91      34.264   7.440  -5.073  1.00  0.00           H  
ATOM   1359  HA  ILE A  91      33.574   6.029  -2.682  1.00  0.00           H  
ATOM   1360  HB  ILE A  91      35.880   5.707  -4.641  1.00  0.00           H  
ATOM   1361 1HG1 ILE A  91      33.425   3.995  -4.213  1.00  0.00           H  
ATOM   1362 2HG1 ILE A  91      33.515   5.287  -5.399  1.00  0.00           H  
ATOM   1363 1HG2 ILE A  91      36.279   3.523  -3.576  1.00  0.00           H  
ATOM   1364 2HG2 ILE A  91      36.557   4.854  -2.429  1.00  0.00           H  
ATOM   1365 3HG2 ILE A  91      35.058   3.899  -2.338  1.00  0.00           H  
ATOM   1366 1HD1 ILE A  91      33.945   3.124  -6.424  1.00  0.00           H  
ATOM   1367 2HD1 ILE A  91      35.394   4.156  -6.508  1.00  0.00           H  
ATOM   1368 3HD1 ILE A  91      35.302   2.846  -5.307  1.00  0.00           H  
ATOM   1369  N   SER A  92      36.308   7.853  -2.567  1.00  0.00           N  
ATOM   1370  CA  SER A  92      37.284   8.448  -1.662  1.00  0.00           C  
ATOM   1371  C   SER A  92      36.605   9.315  -0.610  1.00  0.00           C  
ATOM   1372  O   SER A  92      36.983   9.296   0.562  1.00  0.00           O  
ATOM   1373  CB  SER A  92      38.283   9.277  -2.445  1.00  0.00           C  
ATOM   1374  OG  SER A  92      39.062   8.467  -3.281  1.00  0.00           O  
ATOM   1375  H   SER A  92      36.317   8.115  -3.542  1.00  0.00           H  
ATOM   1376  HA  SER A  92      37.817   7.645  -1.151  1.00  0.00           H  
ATOM   1377 1HB  SER A  92      37.753  10.018  -3.042  1.00  0.00           H  
ATOM   1378 2HB  SER A  92      38.929   9.817  -1.753  1.00  0.00           H  
ATOM   1379  HG  SER A  92      38.522   8.288  -4.055  1.00  0.00           H  
ATOM   1380  N   GLU A  93      35.601  10.074  -1.036  1.00  0.00           N  
ATOM   1381  CA  GLU A  93      34.866  10.950  -0.131  1.00  0.00           C  
ATOM   1382  C   GLU A  93      34.111  10.148   0.921  1.00  0.00           C  
ATOM   1383  O   GLU A  93      34.073  10.524   2.093  1.00  0.00           O  
ATOM   1384  CB  GLU A  93      33.888  11.828  -0.915  1.00  0.00           C  
ATOM   1385  CG  GLU A  93      34.552  12.888  -1.783  1.00  0.00           C  
ATOM   1386  CD  GLU A  93      33.566  13.682  -2.593  1.00  0.00           C  
ATOM   1387  OE1 GLU A  93      32.405  13.349  -2.575  1.00  0.00           O  
ATOM   1388  OE2 GLU A  93      33.973  14.624  -3.231  1.00  0.00           O  
ATOM   1389  H   GLU A  93      35.341  10.043  -2.011  1.00  0.00           H  
ATOM   1390  HA  GLU A  93      35.580  11.595   0.382  1.00  0.00           H  
ATOM   1391 1HB  GLU A  93      33.275  11.201  -1.563  1.00  0.00           H  
ATOM   1392 2HB  GLU A  93      33.218  12.335  -0.222  1.00  0.00           H  
ATOM   1393 1HG  GLU A  93      35.111  13.569  -1.142  1.00  0.00           H  
ATOM   1394 2HG  GLU A  93      35.259  12.402  -2.454  1.00  0.00           H  
ATOM   1395  N   THR A  94      33.511   9.041   0.495  1.00  0.00           N  
ATOM   1396  CA  THR A  94      32.756   8.183   1.400  1.00  0.00           C  
ATOM   1397  C   THR A  94      33.663   7.557   2.452  1.00  0.00           C  
ATOM   1398  O   THR A  94      33.297   7.462   3.624  1.00  0.00           O  
ATOM   1399  CB  THR A  94      32.019   7.074   0.626  1.00  0.00           C  
ATOM   1400  OG1 THR A  94      31.091   7.665  -0.293  1.00  0.00           O  
ATOM   1401  CG2 THR A  94      31.268   6.164   1.585  1.00  0.00           C  
ATOM   1402  H   THR A  94      33.580   8.788  -0.480  1.00  0.00           H  
ATOM   1403  HA  THR A  94      32.014   8.793   1.916  1.00  0.00           H  
ATOM   1404  HB  THR A  94      32.741   6.483   0.063  1.00  0.00           H  
ATOM   1405  HG1 THR A  94      31.561   7.957  -1.078  1.00  0.00           H  
ATOM   1406 1HG2 THR A  94      30.753   5.386   1.021  1.00  0.00           H  
ATOM   1407 2HG2 THR A  94      31.972   5.704   2.278  1.00  0.00           H  
ATOM   1408 3HG2 THR A  94      30.538   6.748   2.145  1.00  0.00           H  
ATOM   1409  N   GLY A  95      34.847   7.131   2.026  1.00  0.00           N  
ATOM   1410  CA  GLY A  95      35.809   6.513   2.931  1.00  0.00           C  
ATOM   1411  C   GLY A  95      36.291   7.504   3.983  1.00  0.00           C  
ATOM   1412  O   GLY A  95      36.439   7.157   5.155  1.00  0.00           O  
ATOM   1413  H   GLY A  95      35.087   7.238   1.051  1.00  0.00           H  
ATOM   1414 1HA  GLY A  95      35.349   5.653   3.419  1.00  0.00           H  
ATOM   1415 2HA  GLY A  95      36.659   6.141   2.360  1.00  0.00           H  
ATOM   1416  N   LYS A  96      36.535   8.739   3.557  1.00  0.00           N  
ATOM   1417  CA  LYS A  96      37.001   9.783   4.462  1.00  0.00           C  
ATOM   1418  C   LYS A  96      35.949  10.110   5.514  1.00  0.00           C  
ATOM   1419  O   LYS A  96      36.270  10.308   6.686  1.00  0.00           O  
ATOM   1420  CB  LYS A  96      37.372  11.044   3.680  1.00  0.00           C  
ATOM   1421  CG  LYS A  96      37.926  12.175   4.536  1.00  0.00           C  
ATOM   1422  CD  LYS A  96      38.355  13.357   3.679  1.00  0.00           C  
ATOM   1423  CE  LYS A  96      38.996  14.449   4.523  1.00  0.00           C  
ATOM   1424  NZ  LYS A  96      38.032  15.047   5.486  1.00  0.00           N  
ATOM   1425  H   LYS A  96      36.394   8.960   2.582  1.00  0.00           H  
ATOM   1426  HA  LYS A  96      37.889   9.420   4.980  1.00  0.00           H  
ATOM   1427 1HB  LYS A  96      38.120  10.797   2.926  1.00  0.00           H  
ATOM   1428 2HB  LYS A  96      36.492  11.420   3.157  1.00  0.00           H  
ATOM   1429 1HG  LYS A  96      37.163  12.506   5.241  1.00  0.00           H  
ATOM   1430 2HG  LYS A  96      38.786  11.816   5.100  1.00  0.00           H  
ATOM   1431 1HD  LYS A  96      39.071  13.022   2.928  1.00  0.00           H  
ATOM   1432 2HD  LYS A  96      37.485  13.770   3.168  1.00  0.00           H  
ATOM   1433 1HE  LYS A  96      39.835  14.033   5.078  1.00  0.00           H  
ATOM   1434 2HE  LYS A  96      39.375  15.237   3.871  1.00  0.00           H  
ATOM   1435 1HZ  LYS A  96      38.495  15.765   6.024  1.00  0.00           H  
ATOM   1436 2HZ  LYS A  96      37.258  15.453   4.979  1.00  0.00           H  
ATOM   1437 3HZ  LYS A  96      37.688  14.330   6.108  1.00  0.00           H  
ATOM   1438  N   ALA A  97      34.691  10.165   5.088  1.00  0.00           N  
ATOM   1439  CA  ALA A  97      33.589  10.469   5.993  1.00  0.00           C  
ATOM   1440  C   ALA A  97      33.423   9.380   7.045  1.00  0.00           C  
ATOM   1441  O   ALA A  97      33.178   9.668   8.217  1.00  0.00           O  
ATOM   1442  CB  ALA A  97      32.296  10.650   5.211  1.00  0.00           C  
ATOM   1443  H   ALA A  97      34.494   9.992   4.113  1.00  0.00           H  
ATOM   1444  HA  ALA A  97      33.822  11.400   6.510  1.00  0.00           H  
ATOM   1445 1HB  ALA A  97      31.483  10.877   5.901  1.00  0.00           H  
ATOM   1446 2HB  ALA A  97      32.411  11.471   4.503  1.00  0.00           H  
ATOM   1447 3HB  ALA A  97      32.067   9.734   4.669  1.00  0.00           H  
ATOM   1448  N   VAL A  98      33.558   8.128   6.619  1.00  0.00           N  
ATOM   1449  CA  VAL A  98      33.424   6.993   7.524  1.00  0.00           C  
ATOM   1450  C   VAL A  98      34.526   6.993   8.576  1.00  0.00           C  
ATOM   1451  O   VAL A  98      34.279   6.707   9.748  1.00  0.00           O  
ATOM   1452  CB  VAL A  98      33.472   5.672   6.734  1.00  0.00           C  
ATOM   1453  CG1 VAL A  98      33.524   4.485   7.684  1.00  0.00           C  
ATOM   1454  CG2 VAL A  98      32.265   5.574   5.814  1.00  0.00           C  
ATOM   1455  H   VAL A  98      33.758   7.959   5.644  1.00  0.00           H  
ATOM   1456  HA  VAL A  98      32.460   7.064   8.028  1.00  0.00           H  
ATOM   1457  HB  VAL A  98      34.386   5.647   6.140  1.00  0.00           H  
ATOM   1458 1HG1 VAL A  98      33.558   3.559   7.109  1.00  0.00           H  
ATOM   1459 2HG1 VAL A  98      34.415   4.556   8.308  1.00  0.00           H  
ATOM   1460 3HG1 VAL A  98      32.636   4.486   8.316  1.00  0.00           H  
ATOM   1461 1HG2 VAL A  98      32.306   4.638   5.258  1.00  0.00           H  
ATOM   1462 2HG2 VAL A  98      31.352   5.604   6.408  1.00  0.00           H  
ATOM   1463 3HG2 VAL A  98      32.271   6.411   5.115  1.00  0.00           H  
ATOM   1464  N   LEU A  99      35.743   7.315   8.151  1.00  0.00           N  
ATOM   1465  CA  LEU A  99      36.885   7.353   9.055  1.00  0.00           C  
ATOM   1466  C   LEU A  99      36.719   8.442  10.107  1.00  0.00           C  
ATOM   1467  O   LEU A  99      37.038   8.240  11.279  1.00  0.00           O  
ATOM   1468  CB  LEU A  99      38.178   7.589   8.265  1.00  0.00           C  
ATOM   1469  CG  LEU A  99      38.627   6.433   7.362  1.00  0.00           C  
ATOM   1470  CD1 LEU A  99      39.811   6.879   6.515  1.00  0.00           C  
ATOM   1471  CD2 LEU A  99      38.991   5.231   8.221  1.00  0.00           C  
ATOM   1472  H   LEU A  99      35.880   7.539   7.176  1.00  0.00           H  
ATOM   1473  HA  LEU A  99      36.955   6.392   9.564  1.00  0.00           H  
ATOM   1474 1HB  LEU A  99      38.045   8.468   7.636  1.00  0.00           H  
ATOM   1475 2HB  LEU A  99      38.984   7.791   8.970  1.00  0.00           H  
ATOM   1476  HG  LEU A  99      37.816   6.163   6.686  1.00  0.00           H  
ATOM   1477 1HD1 LEU A  99      40.130   6.057   5.874  1.00  0.00           H  
ATOM   1478 2HD1 LEU A  99      39.517   7.728   5.897  1.00  0.00           H  
ATOM   1479 3HD1 LEU A  99      40.634   7.171   7.166  1.00  0.00           H  
ATOM   1480 1HD2 LEU A  99      39.309   4.408   7.579  1.00  0.00           H  
ATOM   1481 2HD2 LEU A  99      39.803   5.499   8.897  1.00  0.00           H  
ATOM   1482 3HD2 LEU A  99      38.122   4.922   8.802  1.00  0.00           H  
ATOM   1483  N   GLU A 100      36.218   9.597   9.682  1.00  0.00           N  
ATOM   1484  CA  GLU A 100      36.009  10.721  10.586  1.00  0.00           C  
ATOM   1485  C   GLU A 100      34.957  10.393  11.638  1.00  0.00           C  
ATOM   1486  O   GLU A 100      35.108  10.739  12.810  1.00  0.00           O  
ATOM   1487  CB  GLU A 100      35.589  11.966   9.801  1.00  0.00           C  
ATOM   1488  CG  GLU A 100      36.688  12.562   8.933  1.00  0.00           C  
ATOM   1489  CD  GLU A 100      36.220  13.738   8.122  1.00  0.00           C  
ATOM   1490  OE1 GLU A 100      35.045  14.019   8.141  1.00  0.00           O  
ATOM   1491  OE2 GLU A 100      37.038  14.358   7.484  1.00  0.00           O  
ATOM   1492  H   GLU A 100      35.976   9.699   8.707  1.00  0.00           H  
ATOM   1493  HA  GLU A 100      36.948  10.932  11.099  1.00  0.00           H  
ATOM   1494 1HB  GLU A 100      34.747  11.721   9.153  1.00  0.00           H  
ATOM   1495 2HB  GLU A 100      35.255  12.738  10.494  1.00  0.00           H  
ATOM   1496 1HG  GLU A 100      37.510  12.881   9.573  1.00  0.00           H  
ATOM   1497 2HG  GLU A 100      37.065  11.791   8.262  1.00  0.00           H  
ATOM   1498  N   VAL A 101      33.891   9.724  11.213  1.00  0.00           N  
ATOM   1499  CA  VAL A 101      32.811   9.347  12.117  1.00  0.00           C  
ATOM   1500  C   VAL A 101      33.294   8.357  13.169  1.00  0.00           C  
ATOM   1501  O   VAL A 101      32.931   8.455  14.341  1.00  0.00           O  
ATOM   1502  CB  VAL A 101      31.645   8.724  11.326  1.00  0.00           C  
ATOM   1503  CG1 VAL A 101      30.600   8.157  12.276  1.00  0.00           C  
ATOM   1504  CG2 VAL A 101      31.029   9.765  10.405  1.00  0.00           C  
ATOM   1505  H   VAL A 101      33.826   9.470  10.238  1.00  0.00           H  
ATOM   1506  HA  VAL A 101      32.452  10.245  12.621  1.00  0.00           H  
ATOM   1507  HB  VAL A 101      32.025   7.892  10.733  1.00  0.00           H  
ATOM   1508 1HG1 VAL A 101      29.784   7.720  11.700  1.00  0.00           H  
ATOM   1509 2HG1 VAL A 101      31.055   7.388  12.901  1.00  0.00           H  
ATOM   1510 3HG1 VAL A 101      30.211   8.956  12.907  1.00  0.00           H  
ATOM   1511 1HG2 VAL A 101      30.206   9.318   9.849  1.00  0.00           H  
ATOM   1512 2HG2 VAL A 101      30.655  10.600  10.999  1.00  0.00           H  
ATOM   1513 3HG2 VAL A 101      31.784  10.127   9.707  1.00  0.00           H  
ATOM   1514  N   VAL A 102      34.115   7.403  12.744  1.00  0.00           N  
ATOM   1515  CA  VAL A 102      34.650   6.393  13.648  1.00  0.00           C  
ATOM   1516  C   VAL A 102      35.556   7.019  14.700  1.00  0.00           C  
ATOM   1517  O   VAL A 102      35.514   6.644  15.872  1.00  0.00           O  
ATOM   1518  CB  VAL A 102      35.441   5.334  12.857  1.00  0.00           C  
ATOM   1519  CG1 VAL A 102      36.159   4.387  13.807  1.00  0.00           C  
ATOM   1520  CG2 VAL A 102      34.504   4.567  11.937  1.00  0.00           C  
ATOM   1521  H   VAL A 102      34.376   7.377  11.769  1.00  0.00           H  
ATOM   1522  HA  VAL A 102      33.816   5.903  14.152  1.00  0.00           H  
ATOM   1523  HB  VAL A 102      36.206   5.834  12.263  1.00  0.00           H  
ATOM   1524 1HG1 VAL A 102      36.714   3.645  13.232  1.00  0.00           H  
ATOM   1525 2HG1 VAL A 102      36.851   4.952  14.431  1.00  0.00           H  
ATOM   1526 3HG1 VAL A 102      35.428   3.882  14.439  1.00  0.00           H  
ATOM   1527 1HG2 VAL A 102      35.070   3.821  11.381  1.00  0.00           H  
ATOM   1528 2HG2 VAL A 102      33.736   4.072  12.531  1.00  0.00           H  
ATOM   1529 3HG2 VAL A 102      34.033   5.260  11.239  1.00  0.00           H  
ATOM   1530  N   ALA A 103      36.375   7.974  14.275  1.00  0.00           N  
ATOM   1531  CA  ALA A 103      37.294   8.655  15.179  1.00  0.00           C  
ATOM   1532  C   ALA A 103      36.539   9.457  16.231  1.00  0.00           C  
ATOM   1533  O   ALA A 103      36.916   9.472  17.403  1.00  0.00           O  
ATOM   1534  CB  ALA A 103      38.233   9.561  14.396  1.00  0.00           C  
ATOM   1535  H   ALA A 103      36.361   8.236  13.300  1.00  0.00           H  
ATOM   1536  HA  ALA A 103      37.884   7.898  15.696  1.00  0.00           H  
ATOM   1537 1HB  ALA A 103      38.913  10.063  15.085  1.00  0.00           H  
ATOM   1538 2HB  ALA A 103      38.808   8.965  13.688  1.00  0.00           H  
ATOM   1539 3HB  ALA A 103      37.652  10.306  13.855  1.00  0.00           H  
ATOM   1540  N   ARG A 104      35.471  10.123  15.806  1.00  0.00           N  
ATOM   1541  CA  ARG A 104      34.660  10.929  16.710  1.00  0.00           C  
ATOM   1542  C   ARG A 104      34.120  10.090  17.861  1.00  0.00           C  
ATOM   1543  O   ARG A 104      34.100  10.534  19.009  1.00  0.00           O  
ATOM   1544  CB  ARG A 104      33.498  11.567  15.962  1.00  0.00           C  
ATOM   1545  CG  ARG A 104      33.889  12.678  15.001  1.00  0.00           C  
ATOM   1546  CD  ARG A 104      32.712  13.210  14.268  1.00  0.00           C  
ATOM   1547  NE  ARG A 104      33.081  14.273  13.348  1.00  0.00           N  
ATOM   1548  CZ  ARG A 104      32.246  14.833  12.451  1.00  0.00           C  
ATOM   1549  NH1 ARG A 104      31.001  14.421  12.366  1.00  0.00           N  
ATOM   1550  NH2 ARG A 104      32.679  15.796  11.656  1.00  0.00           N  
ATOM   1551  H   ARG A 104      35.214  10.070  14.831  1.00  0.00           H  
ATOM   1552  HA  ARG A 104      35.285  11.722  17.122  1.00  0.00           H  
ATOM   1553 1HB  ARG A 104      32.973  10.805  15.389  1.00  0.00           H  
ATOM   1554 2HB  ARG A 104      32.790  11.984  16.678  1.00  0.00           H  
ATOM   1555 1HG  ARG A 104      34.346  13.497  15.558  1.00  0.00           H  
ATOM   1556 2HG  ARG A 104      34.603  12.293  14.271  1.00  0.00           H  
ATOM   1557 1HD  ARG A 104      32.248  12.408  13.695  1.00  0.00           H  
ATOM   1558 2HD  ARG A 104      31.991  13.611  14.980  1.00  0.00           H  
ATOM   1559  HE  ARG A 104      34.032  14.617  13.383  1.00  0.00           H  
ATOM   1560 1HH1 ARG A 104      30.670  13.684  12.973  1.00  0.00           H  
ATOM   1561 2HH1 ARG A 104      30.375  14.840  11.694  1.00  0.00           H  
ATOM   1562 1HH2 ARG A 104      33.637  16.113  11.721  1.00  0.00           H  
ATOM   1563 2HH2 ARG A 104      32.053  16.215  10.984  1.00  0.00           H  
ATOM   1564  N   THR A 105      33.689   8.887  17.539  1.00  0.00           N  
ATOM   1565  CA  THR A 105      33.132   7.984  18.526  1.00  0.00           C  
ATOM   1566  C   THR A 105      34.113   7.707  19.659  1.00  0.00           C  
ATOM   1567  O   THR A 105      33.716   7.299  20.750  1.00  0.00           O  
ATOM   1568  CB  THR A 105      32.708   6.655  17.873  1.00  0.00           C  
ATOM   1569  OG1 THR A 105      33.846   6.039  17.256  1.00  0.00           O  
ATOM   1570  CG2 THR A 105      31.635   6.896  16.822  1.00  0.00           C  
ATOM   1571  H   THR A 105      33.748   8.584  16.577  1.00  0.00           H  
ATOM   1572  HA  THR A 105      32.248   8.450  18.961  1.00  0.00           H  
ATOM   1573  HB  THR A 105      32.317   5.983  18.636  1.00  0.00           H  
ATOM   1574  HG1 THR A 105      34.368   5.591  17.926  1.00  0.00           H  
ATOM   1575 1HG2 THR A 105      31.348   5.946  16.371  1.00  0.00           H  
ATOM   1576 2HG2 THR A 105      30.764   7.354  17.290  1.00  0.00           H  
ATOM   1577 3HG2 THR A 105      32.024   7.560  16.051  1.00  0.00           H  
ATOM   1578  N   GLY A 106      35.395   7.930  19.398  1.00  0.00           N  
ATOM   1579  CA  GLY A 106      36.444   7.543  20.332  1.00  0.00           C  
ATOM   1580  C   GLY A 106      36.618   6.029  20.336  1.00  0.00           C  
ATOM   1581  O   GLY A 106      36.604   5.396  21.392  1.00  0.00           O  
ATOM   1582  H   GLY A 106      35.649   8.379  18.530  1.00  0.00           H  
ATOM   1583 1HA  GLY A 106      37.379   8.028  20.050  1.00  0.00           H  
ATOM   1584 2HA  GLY A 106      36.189   7.894  21.331  1.00  0.00           H  
ATOM   1585  N   ALA A 107      36.781   5.470  19.142  1.00  0.00           N  
ATOM   1586  CA  ALA A 107      36.866   4.029  18.938  1.00  0.00           C  
ATOM   1587  C   ALA A 107      38.185   3.462  19.450  1.00  0.00           C  
ATOM   1588  O   ALA A 107      39.232   4.098  19.333  1.00  0.00           O  
ATOM   1589  CB  ALA A 107      36.688   3.696  17.464  1.00  0.00           C  
ATOM   1590  H   ALA A 107      36.851   6.062  18.327  1.00  0.00           H  
ATOM   1591  HA  ALA A 107      36.063   3.559  19.506  1.00  0.00           H  
ATOM   1592 1HB  ALA A 107      36.748   2.616  17.325  1.00  0.00           H  
ATOM   1593 2HB  ALA A 107      35.714   4.052  17.126  1.00  0.00           H  
ATOM   1594 3HB  ALA A 107      37.472   4.180  16.884  1.00  0.00           H  
ATOM   1595  N   PRO A 108      38.123   2.263  20.016  1.00  0.00           N  
ATOM   1596  CA  PRO A 108      39.319   1.542  20.429  1.00  0.00           C  
ATOM   1597  C   PRO A 108      40.137   1.075  19.236  1.00  0.00           C  
ATOM   1598  O   PRO A 108      39.588   0.754  18.182  1.00  0.00           O  
ATOM   1599  CB  PRO A 108      38.749   0.358  21.217  1.00  0.00           C  
ATOM   1600  CG  PRO A 108      37.383   0.166  20.651  1.00  0.00           C  
ATOM   1601  CD  PRO A 108      36.923   1.557  20.303  1.00  0.00           C  
ATOM   1602  HA  PRO A 108      39.927   2.191  21.077  1.00  0.00           H  
ATOM   1603 1HB  PRO A 108      39.392  -0.524  21.088  1.00  0.00           H  
ATOM   1604 2HB  PRO A 108      38.736   0.593  22.291  1.00  0.00           H  
ATOM   1605 1HG  PRO A 108      37.425  -0.497  19.774  1.00  0.00           H  
ATOM   1606 2HG  PRO A 108      36.731  -0.323  21.389  1.00  0.00           H  
ATOM   1607 1HD  PRO A 108      36.275   1.518  19.415  1.00  0.00           H  
ATOM   1608 2HD  PRO A 108      36.384   1.990  21.159  1.00  0.00           H  
ATOM   1609  N   PRO A 109      41.466   0.992  19.273  1.00  0.00           N  
ATOM   1610  CA  PRO A 109      42.274   0.955  18.062  1.00  0.00           C  
ATOM   1611  C   PRO A 109      41.769  -0.106  17.105  1.00  0.00           C  
ATOM   1612  O   PRO A 109      41.956  -0.002  15.893  1.00  0.00           O  
ATOM   1613  CB  PRO A 109      43.674   0.621  18.587  1.00  0.00           C  
ATOM   1614  CG  PRO A 109      43.424  -0.031  19.904  1.00  0.00           C  
ATOM   1615  CD  PRO A 109      42.221   0.687  20.456  1.00  0.00           C  
ATOM   1616  HA  PRO A 109      42.259   1.947  17.586  1.00  0.00           H  
ATOM   1617 1HB  PRO A 109      44.195  -0.038  17.877  1.00  0.00           H  
ATOM   1618 2HB  PRO A 109      44.273   1.539  18.673  1.00  0.00           H  
ATOM   1619 1HG  PRO A 109      43.248  -1.108  19.768  1.00  0.00           H  
ATOM   1620 2HG  PRO A 109      44.309   0.067  20.550  1.00  0.00           H  
ATOM   1621 1HD  PRO A 109      41.669   0.015  21.129  1.00  0.00           H  
ATOM   1622 2HD  PRO A 109      42.547   1.591  20.991  1.00  0.00           H  
ATOM   1623  N   GLU A 110      41.128  -1.127  17.658  1.00  0.00           N  
ATOM   1624  CA  GLU A 110      40.600  -2.214  16.842  1.00  0.00           C  
ATOM   1625  C   GLU A 110      39.630  -1.693  15.790  1.00  0.00           C  
ATOM   1626  O   GLU A 110      39.714  -2.061  14.618  1.00  0.00           O  
ATOM   1627  CB  GLU A 110      39.902  -3.252  17.723  1.00  0.00           C  
ATOM   1628  CG  GLU A 110      40.835  -4.024  18.645  1.00  0.00           C  
ATOM   1629  CD  GLU A 110      41.178  -3.268  19.898  1.00  0.00           C  
ATOM   1630  OE1 GLU A 110      40.697  -2.172  20.058  1.00  0.00           O  
ATOM   1631  OE2 GLU A 110      41.922  -3.787  20.696  1.00  0.00           O  
ATOM   1632  H   GLU A 110      41.007  -1.147  18.660  1.00  0.00           H  
ATOM   1633  HA  GLU A 110      41.432  -2.696  16.327  1.00  0.00           H  
ATOM   1634 1HB  GLU A 110      39.153  -2.759  18.343  1.00  0.00           H  
ATOM   1635 2HB  GLU A 110      39.381  -3.973  17.093  1.00  0.00           H  
ATOM   1636 1HG  GLU A 110      40.360  -4.965  18.921  1.00  0.00           H  
ATOM   1637 2HG  GLU A 110      41.752  -4.257  18.104  1.00  0.00           H  
ATOM   1638  N   LEU A 111      38.709  -0.834  16.215  1.00  0.00           N  
ATOM   1639  CA  LEU A 111      37.721  -0.261  15.310  1.00  0.00           C  
ATOM   1640  C   LEU A 111      38.382   0.621  14.259  1.00  0.00           C  
ATOM   1641  O   LEU A 111      38.005   0.595  13.087  1.00  0.00           O  
ATOM   1642  CB  LEU A 111      36.692   0.557  16.099  1.00  0.00           C  
ATOM   1643  CG  LEU A 111      35.749  -0.250  17.001  1.00  0.00           C  
ATOM   1644  CD1 LEU A 111      34.915   0.702  17.847  1.00  0.00           C  
ATOM   1645  CD2 LEU A 111      34.862  -1.139  16.141  1.00  0.00           C  
ATOM   1646  H   LEU A 111      38.694  -0.572  17.190  1.00  0.00           H  
ATOM   1647  HA  LEU A 111      37.206  -1.075  14.801  1.00  0.00           H  
ATOM   1648 1HB  LEU A 111      37.223   1.269  16.729  1.00  0.00           H  
ATOM   1649 2HB  LEU A 111      36.077   1.116  15.394  1.00  0.00           H  
ATOM   1650  HG  LEU A 111      36.337  -0.871  17.678  1.00  0.00           H  
ATOM   1651 1HD1 LEU A 111      34.246   0.128  18.488  1.00  0.00           H  
ATOM   1652 2HD1 LEU A 111      35.574   1.311  18.466  1.00  0.00           H  
ATOM   1653 3HD1 LEU A 111      34.328   1.348  17.196  1.00  0.00           H  
ATOM   1654 1HD2 LEU A 111      34.192  -1.713  16.782  1.00  0.00           H  
ATOM   1655 2HD2 LEU A 111      34.273  -0.519  15.465  1.00  0.00           H  
ATOM   1656 3HD2 LEU A 111      35.483  -1.821  15.561  1.00  0.00           H  
ATOM   1657  N   LEU A 112      39.369   1.401  14.684  1.00  0.00           N  
ATOM   1658  CA  LEU A 112      40.085   2.293  13.779  1.00  0.00           C  
ATOM   1659  C   LEU A 112      40.857   1.506  12.728  1.00  0.00           C  
ATOM   1660  O   LEU A 112      40.888   1.881  11.556  1.00  0.00           O  
ATOM   1661  CB  LEU A 112      41.050   3.187  14.568  1.00  0.00           C  
ATOM   1662  CG  LEU A 112      41.778   4.263  13.752  1.00  0.00           C  
ATOM   1663  CD1 LEU A 112      42.937   3.628  12.995  1.00  0.00           C  
ATOM   1664  CD2 LEU A 112      40.798   4.926  12.797  1.00  0.00           C  
ATOM   1665  H   LEU A 112      39.631   1.376  15.659  1.00  0.00           H  
ATOM   1666  HA  LEU A 112      39.358   2.925  13.270  1.00  0.00           H  
ATOM   1667 1HB  LEU A 112      40.491   3.690  15.356  1.00  0.00           H  
ATOM   1668 2HB  LEU A 112      41.806   2.556  15.034  1.00  0.00           H  
ATOM   1669  HG  LEU A 112      42.192   5.013  14.427  1.00  0.00           H  
ATOM   1670 1HD1 LEU A 112      43.454   4.393  12.415  1.00  0.00           H  
ATOM   1671 2HD1 LEU A 112      43.632   3.178  13.703  1.00  0.00           H  
ATOM   1672 3HD1 LEU A 112      42.555   2.861  12.323  1.00  0.00           H  
ATOM   1673 1HD2 LEU A 112      41.315   5.691  12.218  1.00  0.00           H  
ATOM   1674 2HD2 LEU A 112      40.384   4.177  12.121  1.00  0.00           H  
ATOM   1675 3HD2 LEU A 112      39.990   5.386  13.366  1.00  0.00           H  
ATOM   1676  N   LYS A 113      41.480   0.413  13.153  1.00  0.00           N  
ATOM   1677  CA  LYS A 113      42.254  -0.429  12.248  1.00  0.00           C  
ATOM   1678  C   LYS A 113      41.360  -1.074  11.197  1.00  0.00           C  
ATOM   1679  O   LYS A 113      41.726  -1.161  10.025  1.00  0.00           O  
ATOM   1680  CB  LYS A 113      43.007  -1.506  13.030  1.00  0.00           C  
ATOM   1681  CG  LYS A 113      43.848  -2.438  12.168  1.00  0.00           C  
ATOM   1682  CD  LYS A 113      43.096  -3.722  11.847  1.00  0.00           C  
ATOM   1683  CE  LYS A 113      42.964  -4.609  13.077  1.00  0.00           C  
ATOM   1684  NZ  LYS A 113      42.190  -5.846  12.790  1.00  0.00           N  
ATOM   1685  H   LYS A 113      41.416   0.158  14.128  1.00  0.00           H  
ATOM   1686  HA  LYS A 113      42.981   0.197  11.729  1.00  0.00           H  
ATOM   1687 1HB  LYS A 113      43.670  -1.033  13.755  1.00  0.00           H  
ATOM   1688 2HB  LYS A 113      42.296  -2.116  13.587  1.00  0.00           H  
ATOM   1689 1HG  LYS A 113      44.107  -1.936  11.235  1.00  0.00           H  
ATOM   1690 2HG  LYS A 113      44.769  -2.688  12.693  1.00  0.00           H  
ATOM   1691 1HD  LYS A 113      42.100  -3.478  11.477  1.00  0.00           H  
ATOM   1692 2HD  LYS A 113      43.629  -4.271  11.071  1.00  0.00           H  
ATOM   1693 1HE  LYS A 113      43.955  -4.889  13.431  1.00  0.00           H  
ATOM   1694 2HE  LYS A 113      42.461  -4.057  13.871  1.00  0.00           H  
ATOM   1695 1HZ  LYS A 113      42.125  -6.406  13.628  1.00  0.00           H  
ATOM   1696 2HZ  LYS A 113      41.261  -5.599  12.478  1.00  0.00           H  
ATOM   1697 3HZ  LYS A 113      42.657  -6.376  12.068  1.00  0.00           H  
ATOM   1698  N   GLU A 114      40.185  -1.526  11.622  1.00  0.00           N  
ATOM   1699  CA  GLU A 114      39.237  -2.164  10.717  1.00  0.00           C  
ATOM   1700  C   GLU A 114      38.734  -1.183   9.666  1.00  0.00           C  
ATOM   1701  O   GLU A 114      38.593  -1.532   8.494  1.00  0.00           O  
ATOM   1702  CB  GLU A 114      38.055  -2.738  11.501  1.00  0.00           C  
ATOM   1703  CG  GLU A 114      38.401  -3.935  12.375  1.00  0.00           C  
ATOM   1704  CD  GLU A 114      38.853  -5.128  11.580  1.00  0.00           C  
ATOM   1705  OE1 GLU A 114      38.304  -5.361  10.530  1.00  0.00           O  
ATOM   1706  OE2 GLU A 114      39.748  -5.808  12.024  1.00  0.00           O  
ATOM   1707  H   GLU A 114      39.943  -1.425  12.597  1.00  0.00           H  
ATOM   1708  HA  GLU A 114      39.745  -2.981  10.203  1.00  0.00           H  
ATOM   1709 1HB  GLU A 114      37.635  -1.964  12.144  1.00  0.00           H  
ATOM   1710 2HB  GLU A 114      37.273  -3.046  10.806  1.00  0.00           H  
ATOM   1711 1HG  GLU A 114      39.196  -3.650  13.064  1.00  0.00           H  
ATOM   1712 2HG  GLU A 114      37.526  -4.206  12.964  1.00  0.00           H  
ATOM   1713  N   ALA A 115      38.464   0.046  10.091  1.00  0.00           N  
ATOM   1714  CA  ALA A 115      37.976   1.080   9.186  1.00  0.00           C  
ATOM   1715  C   ALA A 115      39.021   1.430   8.135  1.00  0.00           C  
ATOM   1716  O   ALA A 115      38.697   1.622   6.963  1.00  0.00           O  
ATOM   1717  CB  ALA A 115      37.576   2.323   9.968  1.00  0.00           C  
ATOM   1718  H   ALA A 115      38.600   0.270  11.066  1.00  0.00           H  
ATOM   1719  HA  ALA A 115      37.099   0.691   8.668  1.00  0.00           H  
ATOM   1720 1HB  ALA A 115      37.214   3.085   9.278  1.00  0.00           H  
ATOM   1721 2HB  ALA A 115      36.786   2.069  10.675  1.00  0.00           H  
ATOM   1722 3HB  ALA A 115      38.439   2.705  10.510  1.00  0.00           H  
ATOM   1723  N   ALA A 116      40.277   1.512   8.560  1.00  0.00           N  
ATOM   1724  CA  ALA A 116      41.372   1.839   7.655  1.00  0.00           C  
ATOM   1725  C   ALA A 116      41.561   0.753   6.604  1.00  0.00           C  
ATOM   1726  O   ALA A 116      41.800   1.045   5.432  1.00  0.00           O  
ATOM   1727  CB  ALA A 116      42.661   2.049   8.437  1.00  0.00           C  
ATOM   1728  H   ALA A 116      40.478   1.343   9.535  1.00  0.00           H  
ATOM   1729  HA  ALA A 116      41.119   2.764   7.137  1.00  0.00           H  
ATOM   1730 1HB  ALA A 116      43.469   2.292   7.747  1.00  0.00           H  
ATOM   1731 2HB  ALA A 116      42.528   2.867   9.144  1.00  0.00           H  
ATOM   1732 3HB  ALA A 116      42.909   1.138   8.979  1.00  0.00           H  
ATOM   1733  N   ASP A 117      41.453  -0.501   7.029  1.00  0.00           N  
ATOM   1734  CA  ASP A 117      41.611  -1.633   6.124  1.00  0.00           C  
ATOM   1735  C   ASP A 117      40.510  -1.657   5.072  1.00  0.00           C  
ATOM   1736  O   ASP A 117      40.764  -1.937   3.900  1.00  0.00           O  
ATOM   1737  CB  ASP A 117      41.606  -2.949   6.906  1.00  0.00           C  
ATOM   1738  CG  ASP A 117      41.934  -4.156   6.036  1.00  0.00           C  
ATOM   1739  OD1 ASP A 117      42.964  -4.146   5.405  1.00  0.00           O  
ATOM   1740  OD2 ASP A 117      41.152  -5.075   6.013  1.00  0.00           O  
ATOM   1741  H   ASP A 117      41.256  -0.675   8.004  1.00  0.00           H  
ATOM   1742  HA  ASP A 117      42.569  -1.536   5.612  1.00  0.00           H  
ATOM   1743 1HB  ASP A 117      42.334  -2.894   7.715  1.00  0.00           H  
ATOM   1744 2HB  ASP A 117      40.625  -3.101   7.357  1.00  0.00           H  
ATOM   1745  N   ALA A 118      39.286  -1.361   5.498  1.00  0.00           N  
ATOM   1746  CA  ALA A 118      38.143  -1.347   4.593  1.00  0.00           C  
ATOM   1747  C   ALA A 118      38.286  -0.255   3.541  1.00  0.00           C  
ATOM   1748  O   ALA A 118      37.972  -0.464   2.369  1.00  0.00           O  
ATOM   1749  CB  ALA A 118      36.851  -1.162   5.375  1.00  0.00           C  
ATOM   1750  H   ALA A 118      39.145  -1.140   6.473  1.00  0.00           H  
ATOM   1751  HA  ALA A 118      38.109  -2.306   4.076  1.00  0.00           H  
ATOM   1752 1HB  ALA A 118      36.006  -1.154   4.685  1.00  0.00           H  
ATOM   1753 2HB  ALA A 118      36.733  -1.982   6.083  1.00  0.00           H  
ATOM   1754 3HB  ALA A 118      36.885  -0.218   5.916  1.00  0.00           H  
ATOM   1755  N   VAL A 119      38.762   0.910   3.967  1.00  0.00           N  
ATOM   1756  CA  VAL A 119      38.948   2.039   3.062  1.00  0.00           C  
ATOM   1757  C   VAL A 119      40.006   1.733   2.010  1.00  0.00           C  
ATOM   1758  O   VAL A 119      39.847   2.075   0.838  1.00  0.00           O  
ATOM   1759  CB  VAL A 119      39.362   3.295   3.852  1.00  0.00           C  
ATOM   1760  CG1 VAL A 119      39.741   4.421   2.901  1.00  0.00           C  
ATOM   1761  CG2 VAL A 119      38.230   3.724   4.773  1.00  0.00           C  
ATOM   1762  H   VAL A 119      39.001   1.017   4.942  1.00  0.00           H  
ATOM   1763  HA  VAL A 119      38.001   2.238   2.558  1.00  0.00           H  
ATOM   1764  HB  VAL A 119      40.247   3.064   4.445  1.00  0.00           H  
ATOM   1765 1HG1 VAL A 119      40.031   5.301   3.476  1.00  0.00           H  
ATOM   1766 2HG1 VAL A 119      40.576   4.104   2.277  1.00  0.00           H  
ATOM   1767 3HG1 VAL A 119      38.887   4.667   2.270  1.00  0.00           H  
ATOM   1768 1HG2 VAL A 119      38.530   4.612   5.328  1.00  0.00           H  
ATOM   1769 2HG2 VAL A 119      37.344   3.949   4.179  1.00  0.00           H  
ATOM   1770 3HG2 VAL A 119      38.004   2.918   5.471  1.00  0.00           H  
ATOM   1771  N   SER A 120      41.086   1.087   2.436  1.00  0.00           N  
ATOM   1772  CA  SER A 120      42.174   0.734   1.531  1.00  0.00           C  
ATOM   1773  C   SER A 120      41.712  -0.267   0.479  1.00  0.00           C  
ATOM   1774  O   SER A 120      42.073  -0.162  -0.693  1.00  0.00           O  
ATOM   1775  CB  SER A 120      43.338   0.158   2.314  1.00  0.00           C  
ATOM   1776  OG  SER A 120      43.908   1.126   3.151  1.00  0.00           O  
ATOM   1777  H   SER A 120      41.155   0.834   3.411  1.00  0.00           H  
ATOM   1778  HA  SER A 120      42.507   1.639   1.020  1.00  0.00           H  
ATOM   1779 1HB  SER A 120      42.993  -0.685   2.911  1.00  0.00           H  
ATOM   1780 2HB  SER A 120      44.091  -0.217   1.622  1.00  0.00           H  
ATOM   1781  HG  SER A 120      43.341   1.175   3.924  1.00  0.00           H  
ATOM   1782  N   LYS A 121      40.911  -1.238   0.905  1.00  0.00           N  
ATOM   1783  CA  LYS A 121      40.398  -2.259  -0.000  1.00  0.00           C  
ATOM   1784  C   LYS A 121      39.479  -1.653  -1.052  1.00  0.00           C  
ATOM   1785  O   LYS A 121      39.529  -2.027  -2.224  1.00  0.00           O  
ATOM   1786  CB  LYS A 121      39.657  -3.345   0.782  1.00  0.00           C  
ATOM   1787  CG  LYS A 121      40.557  -4.237   1.627  1.00  0.00           C  
ATOM   1788  CD  LYS A 121      39.748  -5.276   2.388  1.00  0.00           C  
ATOM   1789  CE  LYS A 121      40.645  -6.161   3.241  1.00  0.00           C  
ATOM   1790  NZ  LYS A 121      39.863  -7.158   4.022  1.00  0.00           N  
ATOM   1791  H   LYS A 121      40.651  -1.269   1.881  1.00  0.00           H  
ATOM   1792  HA  LYS A 121      41.241  -2.717  -0.518  1.00  0.00           H  
ATOM   1793 1HB  LYS A 121      38.928  -2.881   1.447  1.00  0.00           H  
ATOM   1794 2HB  LYS A 121      39.109  -3.983   0.089  1.00  0.00           H  
ATOM   1795 1HG  LYS A 121      41.273  -4.747   0.981  1.00  0.00           H  
ATOM   1796 2HG  LYS A 121      41.110  -3.625   2.339  1.00  0.00           H  
ATOM   1797 1HD  LYS A 121      39.027  -4.773   3.035  1.00  0.00           H  
ATOM   1798 2HD  LYS A 121      39.202  -5.901   1.682  1.00  0.00           H  
ATOM   1799 1HE  LYS A 121      41.348  -6.691   2.600  1.00  0.00           H  
ATOM   1800 2HE  LYS A 121      41.215  -5.542   3.934  1.00  0.00           H  
ATOM   1801 1HZ  LYS A 121      40.493  -7.724   4.573  1.00  0.00           H  
ATOM   1802 2HZ  LYS A 121      39.220  -6.677   4.635  1.00  0.00           H  
ATOM   1803 3HZ  LYS A 121      39.346  -7.751   3.389  1.00  0.00           H  
ATOM   1804  N   ALA A 122      38.640  -0.715  -0.626  1.00  0.00           N  
ATOM   1805  CA  ALA A 122      37.706  -0.054  -1.531  1.00  0.00           C  
ATOM   1806  C   ALA A 122      38.444   0.764  -2.583  1.00  0.00           C  
ATOM   1807  O   ALA A 122      38.067   0.771  -3.755  1.00  0.00           O  
ATOM   1808  CB  ALA A 122      36.747   0.832  -0.749  1.00  0.00           C  
ATOM   1809  H   ALA A 122      38.649  -0.453   0.349  1.00  0.00           H  
ATOM   1810  HA  ALA A 122      37.133  -0.824  -2.048  1.00  0.00           H  
ATOM   1811 1HB  ALA A 122      36.057   1.319  -1.438  1.00  0.00           H  
ATOM   1812 2HB  ALA A 122      36.184   0.224  -0.041  1.00  0.00           H  
ATOM   1813 3HB  ALA A 122      37.312   1.589  -0.207  1.00  0.00           H  
ATOM   1814  N   MET A 123      39.498   1.453  -2.157  1.00  0.00           N  
ATOM   1815  CA  MET A 123      40.292   2.276  -3.062  1.00  0.00           C  
ATOM   1816  C   MET A 123      40.989   1.423  -4.114  1.00  0.00           C  
ATOM   1817  O   MET A 123      41.052   1.794  -5.286  1.00  0.00           O  
ATOM   1818  CB  MET A 123      41.315   3.091  -2.274  1.00  0.00           C  
ATOM   1819  CG  MET A 123      40.709   4.136  -1.347  1.00  0.00           C  
ATOM   1820  SD  MET A 123      39.725   5.363  -2.231  1.00  0.00           S  
ATOM   1821  CE  MET A 123      38.076   4.709  -1.993  1.00  0.00           C  
ATOM   1822  H   MET A 123      39.755   1.405  -1.182  1.00  0.00           H  
ATOM   1823  HA  MET A 123      39.623   2.961  -3.583  1.00  0.00           H  
ATOM   1824 1HB  MET A 123      41.925   2.422  -1.668  1.00  0.00           H  
ATOM   1825 2HB  MET A 123      41.982   3.606  -2.966  1.00  0.00           H  
ATOM   1826 1HG  MET A 123      40.070   3.645  -0.614  1.00  0.00           H  
ATOM   1827 2HG  MET A 123      41.505   4.653  -0.812  1.00  0.00           H  
ATOM   1828 1HE  MET A 123      37.352   5.360  -2.484  1.00  0.00           H  
ATOM   1829 2HE  MET A 123      38.015   3.708  -2.423  1.00  0.00           H  
ATOM   1830 3HE  MET A 123      37.854   4.660  -0.927  1.00  0.00           H  
ATOM   1831  N   LYS A 124      41.511   0.278  -3.688  1.00  0.00           N  
ATOM   1832  CA  LYS A 124      42.206  -0.631  -4.593  1.00  0.00           C  
ATOM   1833  C   LYS A 124      41.258  -1.192  -5.645  1.00  0.00           C  
ATOM   1834  O   LYS A 124      41.616  -1.311  -6.817  1.00  0.00           O  
ATOM   1835  CB  LYS A 124      42.858  -1.772  -3.811  1.00  0.00           C  
ATOM   1836  CG  LYS A 124      43.670  -2.737  -4.664  1.00  0.00           C  
ATOM   1837  CD  LYS A 124      44.361  -3.787  -3.807  1.00  0.00           C  
ATOM   1838  CE  LYS A 124      45.160  -4.761  -4.660  1.00  0.00           C  
ATOM   1839  NZ  LYS A 124      45.842  -5.794  -3.834  1.00  0.00           N  
ATOM   1840  H   LYS A 124      41.424   0.031  -2.713  1.00  0.00           H  
ATOM   1841  HA  LYS A 124      42.987  -0.073  -5.111  1.00  0.00           H  
ATOM   1842 1HB  LYS A 124      43.520  -1.360  -3.049  1.00  0.00           H  
ATOM   1843 2HB  LYS A 124      42.087  -2.348  -3.297  1.00  0.00           H  
ATOM   1844 1HG  LYS A 124      43.011  -3.237  -5.375  1.00  0.00           H  
ATOM   1845 2HG  LYS A 124      44.424  -2.183  -5.222  1.00  0.00           H  
ATOM   1846 1HD  LYS A 124      45.033  -3.296  -3.102  1.00  0.00           H  
ATOM   1847 2HD  LYS A 124      43.614  -4.344  -3.241  1.00  0.00           H  
ATOM   1848 1HE  LYS A 124      44.496  -5.257  -5.365  1.00  0.00           H  
ATOM   1849 2HE  LYS A 124      45.913  -4.214  -5.227  1.00  0.00           H  
ATOM   1850 1HZ  LYS A 124      46.361  -6.418  -4.435  1.00  0.00           H  
ATOM   1851 2HZ  LYS A 124      46.476  -5.345  -3.188  1.00  0.00           H  
ATOM   1852 3HZ  LYS A 124      45.153  -6.321  -3.317  1.00  0.00           H  
ATOM   1853  N   GLU A 125      40.047  -1.536  -5.219  1.00  0.00           N  
ATOM   1854  CA  GLU A 125      39.045  -2.086  -6.124  1.00  0.00           C  
ATOM   1855  C   GLU A 125      38.632  -1.064  -7.176  1.00  0.00           C  
ATOM   1856  O   GLU A 125      38.460  -1.400  -8.348  1.00  0.00           O  
ATOM   1857  CB  GLU A 125      37.816  -2.550  -5.340  1.00  0.00           C  
ATOM   1858  CG  GLU A 125      38.051  -3.779  -4.472  1.00  0.00           C  
ATOM   1859  CD  GLU A 125      36.844  -4.163  -3.662  1.00  0.00           C  
ATOM   1860  OE1 GLU A 125      35.883  -3.432  -3.680  1.00  0.00           O  
ATOM   1861  OE2 GLU A 125      36.883  -5.188  -3.024  1.00  0.00           O  
ATOM   1862  H   GLU A 125      39.815  -1.413  -4.244  1.00  0.00           H  
ATOM   1863  HA  GLU A 125      39.477  -2.946  -6.637  1.00  0.00           H  
ATOM   1864 1HB  GLU A 125      37.472  -1.744  -4.692  1.00  0.00           H  
ATOM   1865 2HB  GLU A 125      37.007  -2.780  -6.033  1.00  0.00           H  
ATOM   1866 1HG  GLU A 125      38.325  -4.616  -5.113  1.00  0.00           H  
ATOM   1867 2HG  GLU A 125      38.885  -3.582  -3.801  1.00  0.00           H  
ATOM   1868  N   ALA A 126      38.474   0.185  -6.751  1.00  0.00           N  
ATOM   1869  CA  ALA A 126      38.082   1.258  -7.655  1.00  0.00           C  
ATOM   1870  C   ALA A 126      39.154   1.512  -8.707  1.00  0.00           C  
ATOM   1871  O   ALA A 126      38.848   1.732  -9.879  1.00  0.00           O  
ATOM   1872  CB  ALA A 126      37.796   2.531  -6.872  1.00  0.00           C  
ATOM   1873  H   ALA A 126      38.630   0.396  -5.776  1.00  0.00           H  
ATOM   1874  HA  ALA A 126      37.173   0.950  -8.172  1.00  0.00           H  
ATOM   1875 1HB  ALA A 126      37.504   3.324  -7.561  1.00  0.00           H  
ATOM   1876 2HB  ALA A 126      36.988   2.350  -6.164  1.00  0.00           H  
ATOM   1877 3HB  ALA A 126      38.691   2.834  -6.331  1.00  0.00           H  
ATOM   1878  N   VAL A 127      40.412   1.480  -8.282  1.00  0.00           N  
ATOM   1879  CA  VAL A 127      41.533   1.707  -9.186  1.00  0.00           C  
ATOM   1880  C   VAL A 127      41.623   0.609 -10.238  1.00  0.00           C  
ATOM   1881  O   VAL A 127      41.887   0.879 -11.410  1.00  0.00           O  
ATOM   1882  CB  VAL A 127      42.854   1.766  -8.395  1.00  0.00           C  
ATOM   1883  CG1 VAL A 127      44.041   1.812  -9.345  1.00  0.00           C  
ATOM   1884  CG2 VAL A 127      42.852   2.977  -7.474  1.00  0.00           C  
ATOM   1885  H   VAL A 127      40.597   1.293  -7.307  1.00  0.00           H  
ATOM   1886  HA  VAL A 127      41.383   2.663  -9.690  1.00  0.00           H  
ATOM   1887  HB  VAL A 127      42.952   0.857  -7.802  1.00  0.00           H  
ATOM   1888 1HG1 VAL A 127      44.966   1.854  -8.769  1.00  0.00           H  
ATOM   1889 2HG1 VAL A 127      44.043   0.919  -9.970  1.00  0.00           H  
ATOM   1890 3HG1 VAL A 127      43.968   2.698  -9.976  1.00  0.00           H  
ATOM   1891 1HG2 VAL A 127      43.788   3.012  -6.918  1.00  0.00           H  
ATOM   1892 2HG2 VAL A 127      42.748   3.885  -8.068  1.00  0.00           H  
ATOM   1893 3HG2 VAL A 127      42.018   2.902  -6.776  1.00  0.00           H  
ATOM   1894  N   GLU A 128      41.402  -0.630  -9.813  1.00  0.00           N  
ATOM   1895  CA  GLU A 128      41.457  -1.772 -10.717  1.00  0.00           C  
ATOM   1896  C   GLU A 128      40.358  -1.696 -11.769  1.00  0.00           C  
ATOM   1897  O   GLU A 128      40.585  -1.998 -12.941  1.00  0.00           O  
ATOM   1898  CB  GLU A 128      41.335  -3.080  -9.932  1.00  0.00           C  
ATOM   1899  CG  GLU A 128      42.542  -3.407  -9.064  1.00  0.00           C  
ATOM   1900  CD  GLU A 128      42.358  -4.659  -8.253  1.00  0.00           C  
ATOM   1901  OE1 GLU A 128      41.279  -5.202  -8.271  1.00  0.00           O  
ATOM   1902  OE2 GLU A 128      43.297  -5.074  -7.615  1.00  0.00           O  
ATOM   1903  H   GLU A 128      41.190  -0.785  -8.838  1.00  0.00           H  
ATOM   1904  HA  GLU A 128      42.419  -1.761 -11.230  1.00  0.00           H  
ATOM   1905 1HB  GLU A 128      40.460  -3.035  -9.284  1.00  0.00           H  
ATOM   1906 2HB  GLU A 128      41.187  -3.908 -10.625  1.00  0.00           H  
ATOM   1907 1HG  GLU A 128      43.415  -3.528  -9.705  1.00  0.00           H  
ATOM   1908 2HG  GLU A 128      42.732  -2.570  -8.393  1.00  0.00           H  
ATOM   1909  N   ALA A 129      39.166  -1.291 -11.344  1.00  0.00           N  
ATOM   1910  CA  ALA A 129      38.029  -1.174 -12.248  1.00  0.00           C  
ATOM   1911  C   ALA A 129      38.270  -0.099 -13.300  1.00  0.00           C  
ATOM   1912  O   ALA A 129      37.938  -0.278 -14.472  1.00  0.00           O  
ATOM   1913  CB  ALA A 129      36.759  -0.873 -11.465  1.00  0.00           C  
ATOM   1914  H   ALA A 129      39.044  -1.058 -10.369  1.00  0.00           H  
ATOM   1915  HA  ALA A 129      37.908  -2.126 -12.765  1.00  0.00           H  
ATOM   1916 1HB  ALA A 129      35.918  -0.789 -12.154  1.00  0.00           H  
ATOM   1917 2HB  ALA A 129      36.568  -1.680 -10.757  1.00  0.00           H  
ATOM   1918 3HB  ALA A 129      36.879   0.064 -10.924  1.00  0.00           H  
ATOM   1919  N   ALA A 130      38.849   1.018 -12.875  1.00  0.00           N  
ATOM   1920  CA  ALA A 130      39.136   2.125 -13.779  1.00  0.00           C  
ATOM   1921  C   ALA A 130      40.162   1.726 -14.831  1.00  0.00           C  
ATOM   1922  O   ALA A 130      40.034   2.082 -16.003  1.00  0.00           O  
ATOM   1923  CB  ALA A 130      39.625   3.335 -12.996  1.00  0.00           C  
ATOM   1924  H   ALA A 130      39.097   1.103 -11.900  1.00  0.00           H  
ATOM   1925  HA  ALA A 130      38.213   2.388 -14.296  1.00  0.00           H  
ATOM   1926 1HB  ALA A 130      39.835   4.153 -13.685  1.00  0.00           H  
ATOM   1927 2HB  ALA A 130      38.856   3.645 -12.288  1.00  0.00           H  
ATOM   1928 3HB  ALA A 130      40.533   3.075 -12.455  1.00  0.00           H  
ATOM   1929  N   ILE A 131      41.180   0.985 -14.406  1.00  0.00           N  
ATOM   1930  CA  ILE A 131      42.231   0.535 -15.310  1.00  0.00           C  
ATOM   1931  C   ILE A 131      41.656  -0.280 -16.461  1.00  0.00           C  
ATOM   1932  O   ILE A 131      41.994  -0.055 -17.623  1.00  0.00           O  
ATOM   1933  CB  ILE A 131      43.279  -0.306 -14.558  1.00  0.00           C  
ATOM   1934  CG1 ILE A 131      44.064   0.571 -13.579  1.00  0.00           C  
ATOM   1935  CG2 ILE A 131      44.220  -0.986 -15.541  1.00  0.00           C  
ATOM   1936  CD1 ILE A 131      44.909  -0.212 -12.600  1.00  0.00           C  
ATOM   1937  H   ILE A 131      41.227   0.727 -13.431  1.00  0.00           H  
ATOM   1938  HA  ILE A 131      42.726   1.411 -15.727  1.00  0.00           H  
ATOM   1939  HB  ILE A 131      42.776  -1.068 -13.964  1.00  0.00           H  
ATOM   1940 1HG1 ILE A 131      44.719   1.241 -14.136  1.00  0.00           H  
ATOM   1941 2HG1 ILE A 131      43.371   1.191 -13.010  1.00  0.00           H  
ATOM   1942 1HG2 ILE A 131      44.955  -1.575 -14.993  1.00  0.00           H  
ATOM   1943 2HG2 ILE A 131      43.648  -1.639 -16.198  1.00  0.00           H  
ATOM   1944 3HG2 ILE A 131      44.732  -0.230 -16.137  1.00  0.00           H  
ATOM   1945 1HD1 ILE A 131      45.435   0.478 -11.940  1.00  0.00           H  
ATOM   1946 2HD1 ILE A 131      44.268  -0.865 -12.007  1.00  0.00           H  
ATOM   1947 3HD1 ILE A 131      45.634  -0.814 -13.146  1.00  0.00           H  
ATOM   1948  N   LYS A 132      40.784  -1.226 -16.110  1.00  0.00           N  
ATOM   1949  CA  LYS A 132      40.152  -2.117 -17.072  1.00  0.00           C  
ATOM   1950  C   LYS A 132      39.179  -1.365 -17.969  1.00  0.00           C  
ATOM   1951  O   LYS A 132      38.991  -1.721 -19.132  1.00  0.00           O  
ATOM   1952  CB  LYS A 132      39.429  -3.255 -16.350  1.00  0.00           C  
ATOM   1953  CG  LYS A 132      40.353  -4.263 -15.681  1.00  0.00           C  
ATOM   1954  CD  LYS A 132      39.562  -5.356 -14.978  1.00  0.00           C  
ATOM   1955  CE  LYS A 132      40.484  -6.363 -14.306  1.00  0.00           C  
ATOM   1956  NZ  LYS A 132      39.724  -7.418 -13.582  1.00  0.00           N  
ATOM   1957  H   LYS A 132      40.545  -1.337 -15.135  1.00  0.00           H  
ATOM   1958  HA  LYS A 132      40.927  -2.545 -17.709  1.00  0.00           H  
ATOM   1959 1HB  LYS A 132      38.773  -2.842 -15.584  1.00  0.00           H  
ATOM   1960 2HB  LYS A 132      38.802  -3.796 -17.060  1.00  0.00           H  
ATOM   1961 1HG  LYS A 132      40.999  -4.720 -16.432  1.00  0.00           H  
ATOM   1962 2HG  LYS A 132      40.980  -3.753 -14.950  1.00  0.00           H  
ATOM   1963 1HD  LYS A 132      38.915  -4.909 -14.222  1.00  0.00           H  
ATOM   1964 2HD  LYS A 132      38.938  -5.878 -15.703  1.00  0.00           H  
ATOM   1965 1HE  LYS A 132      41.113  -6.838 -15.058  1.00  0.00           H  
ATOM   1966 2HE  LYS A 132      41.131  -5.848 -13.596  1.00  0.00           H  
ATOM   1967 1HZ  LYS A 132      40.370  -8.064 -13.151  1.00  0.00           H  
ATOM   1968 2HZ  LYS A 132      39.150  -6.990 -12.869  1.00  0.00           H  
ATOM   1969 3HZ  LYS A 132      39.135  -7.916 -14.233  1.00  0.00           H  
ATOM   1970  N   ALA A 133      38.566  -0.326 -17.418  1.00  0.00           N  
ATOM   1971  CA  ALA A 133      37.596   0.479 -18.146  1.00  0.00           C  
ATOM   1972  C   ALA A 133      38.249   1.180 -19.330  1.00  0.00           C  
ATOM   1973  O   ALA A 133      37.571   1.593 -20.271  1.00  0.00           O  
ATOM   1974  CB  ALA A 133      36.947   1.496 -17.218  1.00  0.00           C  
ATOM   1975  H   ALA A 133      38.776  -0.081 -16.461  1.00  0.00           H  
ATOM   1976  HA  ALA A 133      36.825  -0.188 -18.533  1.00  0.00           H  
ATOM   1977 1HB  ALA A 133      36.225   2.091 -17.778  1.00  0.00           H  
ATOM   1978 2HB  ALA A 133      36.438   0.976 -16.407  1.00  0.00           H  
ATOM   1979 3HB  ALA A 133      37.713   2.150 -16.804  1.00  0.00           H  
ATOM   1980  N   GLY A 134      39.570   1.310 -19.275  1.00  0.00           N  
ATOM   1981  CA  GLY A 134      40.314   2.079 -20.266  1.00  0.00           C  
ATOM   1982  C   GLY A 134      40.376   3.553 -19.887  1.00  0.00           C  
ATOM   1983  O   GLY A 134      40.259   4.430 -20.743  1.00  0.00           O  
ATOM   1984  H   GLY A 134      40.077   0.863 -18.525  1.00  0.00           H  
ATOM   1985 1HA  GLY A 134      41.324   1.679 -20.353  1.00  0.00           H  
ATOM   1986 2HA  GLY A 134      39.841   1.970 -21.241  1.00  0.00           H  
ATOM   1987  N   ALA A 135      40.561   3.814 -18.596  1.00  0.00           N  
ATOM   1988  CA  ALA A 135      40.793   5.165 -18.097  1.00  0.00           C  
ATOM   1989  C   ALA A 135      42.277   5.523 -18.139  1.00  0.00           C  
ATOM   1990  O   ALA A 135      43.126   4.742 -17.709  1.00  0.00           O  
ATOM   1991  CB  ALA A 135      40.254   5.305 -16.681  1.00  0.00           C  
ATOM   1992  H   ALA A 135      40.541   3.053 -17.932  1.00  0.00           H  
ATOM   1993  HA  ALA A 135      40.263   5.862 -18.747  1.00  0.00           H  
ATOM   1994 1HB  ALA A 135      40.433   6.319 -16.322  1.00  0.00           H  
ATOM   1995 2HB  ALA A 135      39.183   5.102 -16.677  1.00  0.00           H  
ATOM   1996 3HB  ALA A 135      40.759   4.595 -16.028  1.00  0.00           H  
ATOM   1997  N   PRO A 136      42.582   6.708 -18.659  1.00  0.00           N  
ATOM   1998  CA  PRO A 136      43.963   7.157 -18.814  1.00  0.00           C  
ATOM   1999  C   PRO A 136      44.632   7.402 -17.467  1.00  0.00           C  
ATOM   2000  O   PRO A 136      43.959   7.625 -16.461  1.00  0.00           O  
ATOM   2001  CB  PRO A 136      43.812   8.457 -19.611  1.00  0.00           C  
ATOM   2002  CG  PRO A 136      42.441   8.935 -19.275  1.00  0.00           C  
ATOM   2003  CD  PRO A 136      41.636   7.674 -19.105  1.00  0.00           C  
ATOM   2004  HA  PRO A 136      44.525   6.406 -19.388  1.00  0.00           H  
ATOM   2005 1HB  PRO A 136      44.596   9.170 -19.318  1.00  0.00           H  
ATOM   2006 2HB  PRO A 136      43.943   8.257 -20.685  1.00  0.00           H  
ATOM   2007 1HG  PRO A 136      42.465   9.548 -18.362  1.00  0.00           H  
ATOM   2008 2HG  PRO A 136      42.055   9.578 -20.079  1.00  0.00           H  
ATOM   2009 1HD  PRO A 136      40.858   7.834 -18.343  1.00  0.00           H  
ATOM   2010 2HD  PRO A 136      41.184   7.394 -20.068  1.00  0.00           H  
ATOM   2011  N   PRO A 137      45.938   7.317 -17.668  1.00  0.00           N  
ATOM   2012  CA  PRO A 137      46.897   7.289 -16.571  1.00  0.00           C  
ATOM   2013  C   PRO A 137      46.734   8.511 -15.679  1.00  0.00           C  
ATOM   2014  O   PRO A 137      47.019   8.461 -14.483  1.00  0.00           O  
ATOM   2015  CB  PRO A 137      48.249   7.290 -17.291  1.00  0.00           C  
ATOM   2016  CG  PRO A 137      47.945   7.846 -18.640  1.00  0.00           C  
ATOM   2017  CD  PRO A 137      46.555   7.353 -18.944  1.00  0.00           C  
ATOM   2018  HA  PRO A 137      46.759   6.363 -15.993  1.00  0.00           H  
ATOM   2019 1HB  PRO A 137      48.973   7.900 -16.731  1.00  0.00           H  
ATOM   2020 2HB  PRO A 137      48.654   6.268 -17.333  1.00  0.00           H  
ATOM   2021 1HG  PRO A 137      48.010   8.944 -18.621  1.00  0.00           H  
ATOM   2022 2HG  PRO A 137      48.687   7.496 -19.372  1.00  0.00           H  
ATOM   2023 1HD  PRO A 137      46.048   8.069 -19.607  1.00  0.00           H  
ATOM   2024 2HD  PRO A 137      46.612   6.361 -19.414  1.00  0.00           H  
ATOM   2025  N   GLU A 138      46.273   9.619 -16.258  1.00  0.00           N  
ATOM   2026  CA  GLU A 138      45.903  10.769 -15.442  1.00  0.00           C  
ATOM   2027  C   GLU A 138      44.869  10.388 -14.390  1.00  0.00           C  
ATOM   2028  O   GLU A 138      45.003  10.741 -13.218  1.00  0.00           O  
ATOM   2029  CB  GLU A 138      45.358  11.895 -16.323  1.00  0.00           C  
ATOM   2030  CG  GLU A 138      46.402  12.568 -17.202  1.00  0.00           C  
ATOM   2031  CD  GLU A 138      47.422  13.340 -16.412  1.00  0.00           C  
ATOM   2032  OE1 GLU A 138      47.051  14.297 -15.774  1.00  0.00           O  
ATOM   2033  OE2 GLU A 138      48.573  12.973 -16.445  1.00  0.00           O  
ATOM   2034  H   GLU A 138      46.185   9.648 -17.264  1.00  0.00           H  
ATOM   2035  HA  GLU A 138      46.794  11.129 -14.927  1.00  0.00           H  
ATOM   2036 1HB  GLU A 138      44.576  11.502 -16.974  1.00  0.00           H  
ATOM   2037 2HB  GLU A 138      44.905  12.662 -15.695  1.00  0.00           H  
ATOM   2038 1HG  GLU A 138      46.915  11.805 -17.788  1.00  0.00           H  
ATOM   2039 2HG  GLU A 138      45.900  13.242 -17.894  1.00  0.00           H  
ATOM   2040  N   VAL A 139      43.838   9.666 -14.815  1.00  0.00           N  
ATOM   2041  CA  VAL A 139      42.779   9.235 -13.910  1.00  0.00           C  
ATOM   2042  C   VAL A 139      43.311   8.270 -12.859  1.00  0.00           C  
ATOM   2043  O   VAL A 139      42.942   8.348 -11.687  1.00  0.00           O  
ATOM   2044  CB  VAL A 139      41.645   8.555 -14.700  1.00  0.00           C  
ATOM   2045  CG1 VAL A 139      40.631   7.936 -13.749  1.00  0.00           C  
ATOM   2046  CG2 VAL A 139      40.976   9.565 -15.620  1.00  0.00           C  
ATOM   2047  H   VAL A 139      43.786   9.409 -15.790  1.00  0.00           H  
ATOM   2048  HA  VAL A 139      42.376  10.114 -13.405  1.00  0.00           H  
ATOM   2049  HB  VAL A 139      42.065   7.743 -15.294  1.00  0.00           H  
ATOM   2050 1HG1 VAL A 139      39.836   7.460 -14.324  1.00  0.00           H  
ATOM   2051 2HG1 VAL A 139      41.124   7.191 -13.126  1.00  0.00           H  
ATOM   2052 3HG1 VAL A 139      40.203   8.714 -13.117  1.00  0.00           H  
ATOM   2053 1HG2 VAL A 139      40.176   9.077 -16.175  1.00  0.00           H  
ATOM   2054 2HG2 VAL A 139      40.562  10.379 -15.026  1.00  0.00           H  
ATOM   2055 3HG2 VAL A 139      41.712   9.964 -16.318  1.00  0.00           H  
ATOM   2056  N   LEU A 140      44.180   7.360 -13.284  1.00  0.00           N  
ATOM   2057  CA  LEU A 140      44.765   6.378 -12.379  1.00  0.00           C  
ATOM   2058  C   LEU A 140      45.639   7.049 -11.328  1.00  0.00           C  
ATOM   2059  O   LEU A 140      45.617   6.672 -10.156  1.00  0.00           O  
ATOM   2060  CB  LEU A 140      45.596   5.359 -13.168  1.00  0.00           C  
ATOM   2061  CG  LEU A 140      44.799   4.407 -14.070  1.00  0.00           C  
ATOM   2062  CD1 LEU A 140      45.762   3.584 -14.917  1.00  0.00           C  
ATOM   2063  CD2 LEU A 140      43.922   3.509 -13.211  1.00  0.00           C  
ATOM   2064  H   LEU A 140      44.442   7.348 -14.259  1.00  0.00           H  
ATOM   2065  HA  LEU A 140      43.958   5.853 -11.870  1.00  0.00           H  
ATOM   2066 1HB  LEU A 140      46.301   5.898 -13.798  1.00  0.00           H  
ATOM   2067 2HB  LEU A 140      46.162   4.751 -12.463  1.00  0.00           H  
ATOM   2068  HG  LEU A 140      44.172   4.987 -14.747  1.00  0.00           H  
ATOM   2069 1HD1 LEU A 140      45.196   2.908 -15.557  1.00  0.00           H  
ATOM   2070 2HD1 LEU A 140      46.363   4.251 -15.535  1.00  0.00           H  
ATOM   2071 3HD1 LEU A 140      46.415   3.005 -14.265  1.00  0.00           H  
ATOM   2072 1HD2 LEU A 140      43.355   2.833 -13.852  1.00  0.00           H  
ATOM   2073 2HD2 LEU A 140      44.549   2.927 -12.535  1.00  0.00           H  
ATOM   2074 3HD2 LEU A 140      43.232   4.121 -12.630  1.00  0.00           H  
ATOM   2075  N   THR A 141      46.408   8.045 -11.753  1.00  0.00           N  
ATOM   2076  CA  THR A 141      47.292   8.771 -10.848  1.00  0.00           C  
ATOM   2077  C   THR A 141      46.497   9.534  -9.797  1.00  0.00           C  
ATOM   2078  O   THR A 141      46.872   9.569  -8.625  1.00  0.00           O  
ATOM   2079  CB  THR A 141      48.197   9.748 -11.621  1.00  0.00           C  
ATOM   2080  OG1 THR A 141      49.018   9.016 -12.541  1.00  0.00           O  
ATOM   2081  CG2 THR A 141      49.086  10.525 -10.662  1.00  0.00           C  
ATOM   2082  H   THR A 141      46.380   8.307 -12.728  1.00  0.00           H  
ATOM   2083  HA  THR A 141      47.927   8.050 -10.332  1.00  0.00           H  
ATOM   2084  HB  THR A 141      47.580  10.448 -12.184  1.00  0.00           H  
ATOM   2085  HG1 THR A 141      48.507   8.803 -13.326  1.00  0.00           H  
ATOM   2086 1HG2 THR A 141      49.718  11.210 -11.226  1.00  0.00           H  
ATOM   2087 2HG2 THR A 141      48.464  11.091  -9.969  1.00  0.00           H  
ATOM   2088 3HG2 THR A 141      49.712   9.831 -10.103  1.00  0.00           H  
ATOM   2089  N   GLU A 142      45.396  10.145 -10.222  1.00  0.00           N  
ATOM   2090  CA  GLU A 142      44.545  10.909  -9.317  1.00  0.00           C  
ATOM   2091  C   GLU A 142      43.911  10.008  -8.266  1.00  0.00           C  
ATOM   2092  O   GLU A 142      43.821  10.373  -7.094  1.00  0.00           O  
ATOM   2093  CB  GLU A 142      43.453  11.641 -10.101  1.00  0.00           C  
ATOM   2094  CG  GLU A 142      43.961  12.784 -10.969  1.00  0.00           C  
ATOM   2095  CD  GLU A 142      42.872  13.431 -11.778  1.00  0.00           C  
ATOM   2096  OE1 GLU A 142      41.770  12.938 -11.760  1.00  0.00           O  
ATOM   2097  OE2 GLU A 142      43.143  14.421 -12.416  1.00  0.00           O  
ATOM   2098  H   GLU A 142      45.142  10.079 -11.197  1.00  0.00           H  
ATOM   2099  HA  GLU A 142      45.161  11.648  -8.804  1.00  0.00           H  
ATOM   2100 1HB  GLU A 142      42.935  10.934 -10.749  1.00  0.00           H  
ATOM   2101 2HB  GLU A 142      42.718  12.049  -9.407  1.00  0.00           H  
ATOM   2102 1HG  GLU A 142      44.418  13.537 -10.328  1.00  0.00           H  
ATOM   2103 2HG  GLU A 142      44.729  12.402 -11.640  1.00  0.00           H  
ATOM   2104  N   ALA A 143      43.472   8.828  -8.691  1.00  0.00           N  
ATOM   2105  CA  ALA A 143      42.845   7.872  -7.786  1.00  0.00           C  
ATOM   2106  C   ALA A 143      43.831   7.380  -6.735  1.00  0.00           C  
ATOM   2107  O   ALA A 143      43.483   7.234  -5.563  1.00  0.00           O  
ATOM   2108  CB  ALA A 143      42.276   6.697  -8.568  1.00  0.00           C  
ATOM   2109  H   ALA A 143      43.575   8.587  -9.666  1.00  0.00           H  
ATOM   2110  HA  ALA A 143      42.031   8.379  -7.268  1.00  0.00           H  
ATOM   2111 1HB  ALA A 143      41.811   5.992  -7.878  1.00  0.00           H  
ATOM   2112 2HB  ALA A 143      41.529   7.058  -9.275  1.00  0.00           H  
ATOM   2113 3HB  ALA A 143      43.077   6.199  -9.110  1.00  0.00           H  
ATOM   2114  N   VAL A 144      45.064   7.125  -7.160  1.00  0.00           N  
ATOM   2115  CA  VAL A 144      46.103   6.648  -6.255  1.00  0.00           C  
ATOM   2116  C   VAL A 144      46.441   7.697  -5.204  1.00  0.00           C  
ATOM   2117  O   VAL A 144      46.637   7.375  -4.032  1.00  0.00           O  
ATOM   2118  CB  VAL A 144      47.376   6.288  -7.044  1.00  0.00           C  
ATOM   2119  CG1 VAL A 144      48.520   5.971  -6.094  1.00  0.00           C  
ATOM   2120  CG2 VAL A 144      47.097   5.109  -7.965  1.00  0.00           C  
ATOM   2121  H   VAL A 144      45.287   7.265  -8.135  1.00  0.00           H  
ATOM   2122  HA  VAL A 144      45.738   5.752  -5.751  1.00  0.00           H  
ATOM   2123  HB  VAL A 144      47.680   7.150  -7.638  1.00  0.00           H  
ATOM   2124 1HG1 VAL A 144      49.412   5.719  -6.668  1.00  0.00           H  
ATOM   2125 2HG1 VAL A 144      48.726   6.840  -5.469  1.00  0.00           H  
ATOM   2126 3HG1 VAL A 144      48.246   5.126  -5.462  1.00  0.00           H  
ATOM   2127 1HG2 VAL A 144      48.001   4.861  -8.521  1.00  0.00           H  
ATOM   2128 2HG2 VAL A 144      46.787   4.249  -7.372  1.00  0.00           H  
ATOM   2129 3HG2 VAL A 144      46.303   5.373  -8.664  1.00  0.00           H  
ATOM   2130  N   LYS A 145      46.508   8.954  -5.629  1.00  0.00           N  
ATOM   2131  CA  LYS A 145      46.823  10.053  -4.724  1.00  0.00           C  
ATOM   2132  C   LYS A 145      45.735  10.230  -3.672  1.00  0.00           C  
ATOM   2133  O   LYS A 145      46.025  10.473  -2.500  1.00  0.00           O  
ATOM   2134  CB  LYS A 145      47.014  11.353  -5.507  1.00  0.00           C  
ATOM   2135  CG  LYS A 145      47.405  12.551  -4.651  1.00  0.00           C  
ATOM   2136  CD  LYS A 145      47.665  13.781  -5.508  1.00  0.00           C  
ATOM   2137  CE  LYS A 145      48.147  14.952  -4.665  1.00  0.00           C  
ATOM   2138  NZ  LYS A 145      47.109  15.410  -3.702  1.00  0.00           N  
ATOM   2139  H   LYS A 145      46.336   9.153  -6.604  1.00  0.00           H  
ATOM   2140  HA  LYS A 145      47.753   9.818  -4.205  1.00  0.00           H  
ATOM   2141 1HB  LYS A 145      47.790  11.213  -6.260  1.00  0.00           H  
ATOM   2142 2HB  LYS A 145      46.091  11.602  -6.029  1.00  0.00           H  
ATOM   2143 1HG  LYS A 145      46.602  12.772  -3.946  1.00  0.00           H  
ATOM   2144 2HG  LYS A 145      48.306  12.315  -4.086  1.00  0.00           H  
ATOM   2145 1HD  LYS A 145      48.421  13.548  -6.259  1.00  0.00           H  
ATOM   2146 2HD  LYS A 145      46.746  14.068  -6.020  1.00  0.00           H  
ATOM   2147 1HE  LYS A 145      49.036  14.658  -4.109  1.00  0.00           H  
ATOM   2148 2HE  LYS A 145      48.412  15.784  -5.316  1.00  0.00           H  
ATOM   2149 1HZ  LYS A 145      47.467  16.186  -3.163  1.00  0.00           H  
ATOM   2150 2HZ  LYS A 145      46.285  15.703  -4.208  1.00  0.00           H  
ATOM   2151 3HZ  LYS A 145      46.869  14.652  -3.079  1.00  0.00           H  
ATOM   2152  N   LYS A 146      44.482  10.107  -4.098  1.00  0.00           N  
ATOM   2153  CA  LYS A 146      43.348  10.253  -3.193  1.00  0.00           C  
ATOM   2154  C   LYS A 146      43.338   9.151  -2.141  1.00  0.00           C  
ATOM   2155  O   LYS A 146      43.056   9.401  -0.969  1.00  0.00           O  
ATOM   2156  CB  LYS A 146      42.034  10.245  -3.975  1.00  0.00           C  
ATOM   2157  CG  LYS A 146      40.792  10.465  -3.121  1.00  0.00           C  
ATOM   2158  CD  LYS A 146      39.537  10.538  -3.979  1.00  0.00           C  
ATOM   2159  CE  LYS A 146      38.294  10.743  -3.126  1.00  0.00           C  
ATOM   2160  NZ  LYS A 146      37.058  10.815  -3.952  1.00  0.00           N  
ATOM   2161  H   LYS A 146      44.311   9.907  -5.073  1.00  0.00           H  
ATOM   2162  HA  LYS A 146      43.440  11.208  -2.675  1.00  0.00           H  
ATOM   2163 1HB  LYS A 146      42.059  11.026  -4.736  1.00  0.00           H  
ATOM   2164 2HB  LYS A 146      41.922   9.291  -4.489  1.00  0.00           H  
ATOM   2165 1HG  LYS A 146      40.689   9.645  -2.410  1.00  0.00           H  
ATOM   2166 2HG  LYS A 146      40.895  11.395  -2.563  1.00  0.00           H  
ATOM   2167 1HD  LYS A 146      39.625  11.366  -4.683  1.00  0.00           H  
ATOM   2168 2HD  LYS A 146      39.429   9.612  -4.545  1.00  0.00           H  
ATOM   2169 1HE  LYS A 146      38.197   9.918  -2.421  1.00  0.00           H  
ATOM   2170 2HE  LYS A 146      38.391  11.668  -2.558  1.00  0.00           H  
ATOM   2171 1HZ  LYS A 146      36.258  10.952  -3.350  1.00  0.00           H  
ATOM   2172 2HZ  LYS A 146      37.129  11.589  -4.597  1.00  0.00           H  
ATOM   2173 3HZ  LYS A 146      36.947   9.955  -4.469  1.00  0.00           H  
ATOM   2174  N   GLY A 147      43.647   7.931  -2.567  1.00  0.00           N  
ATOM   2175  CA  GLY A 147      43.674   6.788  -1.662  1.00  0.00           C  
ATOM   2176  C   GLY A 147      44.765   6.943  -0.610  1.00  0.00           C  
ATOM   2177  O   GLY A 147      44.560   6.626   0.562  1.00  0.00           O  
ATOM   2178  H   GLY A 147      43.869   7.792  -3.542  1.00  0.00           H  
ATOM   2179 1HA  GLY A 147      42.705   6.687  -1.174  1.00  0.00           H  
ATOM   2180 2HA  GLY A 147      43.842   5.876  -2.233  1.00  0.00           H  
ATOM   2181  N   SER A 148      45.925   7.432  -1.036  1.00  0.00           N  
ATOM   2182  CA  SER A 148      47.051   7.631  -0.131  1.00  0.00           C  
ATOM   2183  C   SER A 148      46.733   8.686   0.921  1.00  0.00           C  
ATOM   2184  O   SER A 148      47.077   8.531   2.093  1.00  0.00           O  
ATOM   2185  CB  SER A 148      48.284   8.040  -0.914  1.00  0.00           C  
ATOM   2186  OG  SER A 148      48.098   9.286  -1.528  1.00  0.00           O  
ATOM   2187  H   SER A 148      46.029   7.672  -2.012  1.00  0.00           H  
ATOM   2188  HA  SER A 148      47.255   6.689   0.380  1.00  0.00           H  
ATOM   2189 1HB  SER A 148      49.141   8.087  -0.243  1.00  0.00           H  
ATOM   2190 2HB  SER A 148      48.500   7.287  -1.670  1.00  0.00           H  
ATOM   2191  HG  SER A 148      48.977   9.619  -1.721  1.00  0.00           H  
ATOM   2192  N   GLU A 149      46.074   9.759   0.495  1.00  0.00           N  
ATOM   2193  CA  GLU A 149      45.709  10.842   1.400  1.00  0.00           C  
ATOM   2194  C   GLU A 149      44.714  10.369   2.452  1.00  0.00           C  
ATOM   2195  O   GLU A 149      44.816  10.732   3.624  1.00  0.00           O  
ATOM   2196  CB  GLU A 149      45.118  12.016   0.616  1.00  0.00           C  
ATOM   2197  CG  GLU A 149      46.122  12.761  -0.252  1.00  0.00           C  
ATOM   2198  CD  GLU A 149      45.492  13.861  -1.062  1.00  0.00           C  
ATOM   2199  OE1 GLU A 149      44.290  13.973  -1.043  1.00  0.00           O  
ATOM   2200  OE2 GLU A 149      46.215  14.589  -1.700  1.00  0.00           O  
ATOM   2201  H   GLU A 149      45.820   9.825  -0.480  1.00  0.00           H  
ATOM   2202  HA  GLU A 149      46.609  11.182   1.913  1.00  0.00           H  
ATOM   2203 1HB  GLU A 149      44.319  11.655  -0.032  1.00  0.00           H  
ATOM   2204 2HB  GLU A 149      44.679  12.732   1.310  1.00  0.00           H  
ATOM   2205 1HG  GLU A 149      46.891  13.192   0.389  1.00  0.00           H  
ATOM   2206 2HG  GLU A 149      46.603  12.052  -0.923  1.00  0.00           H  
ATOM   2207  N   ILE A 150      43.752   9.557   2.026  1.00  0.00           N  
ATOM   2208  CA  ILE A 150      42.736   9.033   2.931  1.00  0.00           C  
ATOM   2209  C   ILE A 150      43.353   8.120   3.983  1.00  0.00           C  
ATOM   2210  O   ILE A 150      42.979   8.165   5.155  1.00  0.00           O  
ATOM   2211  CB  ILE A 150      41.653   8.263   2.154  1.00  0.00           C  
ATOM   2212  CG1 ILE A 150      40.841   9.221   1.278  1.00  0.00           C  
ATOM   2213  CG2 ILE A 150      40.742   7.512   3.113  1.00  0.00           C  
ATOM   2214  CD1 ILE A 150      39.939   8.525   0.284  1.00  0.00           C  
ATOM   2215  H   ILE A 150      43.724   9.296   1.051  1.00  0.00           H  
ATOM   2216  HA  ILE A 150      42.263   9.871   3.442  1.00  0.00           H  
ATOM   2217  HB  ILE A 150      42.126   7.548   1.482  1.00  0.00           H  
ATOM   2218 1HG1 ILE A 150      40.224   9.858   1.912  1.00  0.00           H  
ATOM   2219 2HG1 ILE A 150      41.519   9.872   0.725  1.00  0.00           H  
ATOM   2220 1HG2 ILE A 150      39.982   6.974   2.547  1.00  0.00           H  
ATOM   2221 2HG2 ILE A 150      41.331   6.804   3.694  1.00  0.00           H  
ATOM   2222 3HG2 ILE A 150      40.259   8.221   3.786  1.00  0.00           H  
ATOM   2223 1HD1 ILE A 150      39.397   9.270  -0.299  1.00  0.00           H  
ATOM   2224 2HD1 ILE A 150      40.542   7.909  -0.384  1.00  0.00           H  
ATOM   2225 3HD1 ILE A 150      39.228   7.895   0.817  1.00  0.00           H  
ATOM   2226  N   MET A 151      44.301   7.291   3.557  1.00  0.00           N  
ATOM   2227  CA  MET A 151      44.972   6.366   4.462  1.00  0.00           C  
ATOM   2228  C   MET A 151      45.782   7.113   5.514  1.00  0.00           C  
ATOM   2229  O   MET A 151      45.794   6.735   6.686  1.00  0.00           O  
ATOM   2230  CB  MET A 151      45.870   5.415   3.673  1.00  0.00           C  
ATOM   2231  CG  MET A 151      46.626   4.408   4.529  1.00  0.00           C  
ATOM   2232  SD  MET A 151      48.155   5.082   5.209  1.00  0.00           S  
ATOM   2233  CE  MET A 151      49.167   5.179   3.735  1.00  0.00           C  
ATOM   2234  H   MET A 151      44.563   7.303   2.582  1.00  0.00           H  
ATOM   2235  HA  MET A 151      44.214   5.781   4.983  1.00  0.00           H  
ATOM   2236 1HB  MET A 151      45.270   4.859   2.955  1.00  0.00           H  
ATOM   2237 2HB  MET A 151      46.605   5.992   3.109  1.00  0.00           H  
ATOM   2238 1HG  MET A 151      45.994   4.086   5.355  1.00  0.00           H  
ATOM   2239 2HG  MET A 151      46.873   3.533   3.928  1.00  0.00           H  
ATOM   2240 1HE  MET A 151      50.148   5.579   3.993  1.00  0.00           H  
ATOM   2241 2HE  MET A 151      49.281   4.183   3.305  1.00  0.00           H  
ATOM   2242 3HE  MET A 151      48.688   5.835   3.007  1.00  0.00           H  
ATOM   2243  N   VAL A 152      46.458   8.175   5.088  1.00  0.00           N  
ATOM   2244  CA  VAL A 152      47.272   8.978   5.993  1.00  0.00           C  
ATOM   2245  C   VAL A 152      46.412   9.666   7.045  1.00  0.00           C  
ATOM   2246  O   VAL A 152      46.784   9.734   8.217  1.00  0.00           O  
ATOM   2247  CB  VAL A 152      48.059  10.041   5.203  1.00  0.00           C  
ATOM   2248  CG1 VAL A 152      48.760  11.000   6.154  1.00  0.00           C  
ATOM   2249  CG2 VAL A 152      49.063   9.363   4.283  1.00  0.00           C  
ATOM   2250  H   VAL A 152      46.406   8.432   4.113  1.00  0.00           H  
ATOM   2251  HA  VAL A 152      47.981   8.320   6.497  1.00  0.00           H  
ATOM   2252  HB  VAL A 152      47.360  10.630   4.609  1.00  0.00           H  
ATOM   2253 1HG1 VAL A 152      49.312  11.744   5.578  1.00  0.00           H  
ATOM   2254 2HG1 VAL A 152      48.020  11.500   6.778  1.00  0.00           H  
ATOM   2255 3HG1 VAL A 152      49.453  10.444   6.785  1.00  0.00           H  
ATOM   2256 1HG2 VAL A 152      49.615  10.120   3.727  1.00  0.00           H  
ATOM   2257 2HG2 VAL A 152      49.758   8.769   4.876  1.00  0.00           H  
ATOM   2258 3HG2 VAL A 152      48.535   8.714   3.584  1.00  0.00           H  
ATOM   2259  N   GLU A 153      45.260  10.175   6.619  1.00  0.00           N  
ATOM   2260  CA  GLU A 153      44.344  10.859   7.524  1.00  0.00           C  
ATOM   2261  C   GLU A 153      43.793   9.904   8.576  1.00  0.00           C  
ATOM   2262  O   GLU A 153      43.669  10.260   9.748  1.00  0.00           O  
ATOM   2263  CB  GLU A 153      43.191  11.490   6.740  1.00  0.00           C  
ATOM   2264  CG  GLU A 153      43.595  12.674   5.872  1.00  0.00           C  
ATOM   2265  CD  GLU A 153      42.453  13.221   5.062  1.00  0.00           C  
ATOM   2266  OE1 GLU A 153      41.399  12.631   5.080  1.00  0.00           O  
ATOM   2267  OE2 GLU A 153      42.634  14.232   4.424  1.00  0.00           O  
ATOM   2268  H   GLU A 153      45.013  10.085   5.644  1.00  0.00           H  
ATOM   2269  HA  GLU A 153      44.891  11.650   8.037  1.00  0.00           H  
ATOM   2270 1HB  GLU A 153      42.738  10.739   6.092  1.00  0.00           H  
ATOM   2271 2HB  GLU A 153      42.422  11.830   7.433  1.00  0.00           H  
ATOM   2272 1HG  GLU A 153      43.983  13.465   6.513  1.00  0.00           H  
ATOM   2273 2HG  GLU A 153      44.394  12.363   5.201  1.00  0.00           H  
ATOM   2274  N   ALA A 154      43.464   8.690   8.151  1.00  0.00           N  
ATOM   2275  CA  ALA A 154      42.925   7.681   9.055  1.00  0.00           C  
ATOM   2276  C   ALA A 154      43.951   7.280  10.107  1.00  0.00           C  
ATOM   2277  O   ALA A 154      43.617   7.104  11.279  1.00  0.00           O  
ATOM   2278  CB  ALA A 154      42.465   6.460   8.272  1.00  0.00           C  
ATOM   2279  H   ALA A 154      43.590   8.459   7.176  1.00  0.00           H  
ATOM   2280  HA  ALA A 154      42.068   8.113   9.572  1.00  0.00           H  
ATOM   2281 1HB  ALA A 154      42.065   5.715   8.961  1.00  0.00           H  
ATOM   2282 2HB  ALA A 154      41.689   6.752   7.564  1.00  0.00           H  
ATOM   2283 3HB  ALA A 154      43.309   6.036   7.731  1.00  0.00           H  
ATOM   2284  N   VAL A 155      45.202   7.137   9.682  1.00  0.00           N  
ATOM   2285  CA  VAL A 155      46.280   6.756  10.586  1.00  0.00           C  
ATOM   2286  C   VAL A 155      46.522   7.831  11.638  1.00  0.00           C  
ATOM   2287  O   VAL A 155      46.746   7.527  12.810  1.00  0.00           O  
ATOM   2288  CB  VAL A 155      47.579   6.513   9.796  1.00  0.00           C  
ATOM   2289  CG1 VAL A 155      48.749   6.301  10.745  1.00  0.00           C  
ATOM   2290  CG2 VAL A 155      47.409   5.315   8.874  1.00  0.00           C  
ATOM   2291  H   VAL A 155      45.412   7.296   8.707  1.00  0.00           H  
ATOM   2292  HA  VAL A 155      45.998   5.831  11.090  1.00  0.00           H  
ATOM   2293  HB  VAL A 155      47.804   7.400   9.202  1.00  0.00           H  
ATOM   2294 1HG1 VAL A 155      49.659   6.132  10.170  1.00  0.00           H  
ATOM   2295 2HG1 VAL A 155      48.875   7.186  11.370  1.00  0.00           H  
ATOM   2296 3HG1 VAL A 155      48.553   5.435  11.376  1.00  0.00           H  
ATOM   2297 1HG2 VAL A 155      48.331   5.149   8.318  1.00  0.00           H  
ATOM   2298 2HG2 VAL A 155      47.179   4.430   9.468  1.00  0.00           H  
ATOM   2299 3HG2 VAL A 155      46.594   5.505   8.176  1.00  0.00           H  
ATOM   2300  N   GLU A 156      46.476   9.089  11.213  1.00  0.00           N  
ATOM   2301  CA  GLU A 156      46.690  10.212  12.117  1.00  0.00           C  
ATOM   2302  C   GLU A 156      45.591  10.289  13.169  1.00  0.00           C  
ATOM   2303  O   GLU A 156      45.858  10.556  14.341  1.00  0.00           O  
ATOM   2304  CB  GLU A 156      46.751  11.524  11.332  1.00  0.00           C  
ATOM   2305  CG  GLU A 156      47.992  11.680  10.464  1.00  0.00           C  
ATOM   2306  CD  GLU A 156      47.983  12.946   9.653  1.00  0.00           C  
ATOM   2307  OE1 GLU A 156      46.991  13.634   9.672  1.00  0.00           O  
ATOM   2308  OE2 GLU A 156      48.971  13.226   9.015  1.00  0.00           O  
ATOM   2309  H   GLU A 156      46.288   9.272  10.238  1.00  0.00           H  
ATOM   2310  HA  GLU A 156      47.641  10.067  12.630  1.00  0.00           H  
ATOM   2311 1HB  GLU A 156      45.878  11.602  10.684  1.00  0.00           H  
ATOM   2312 2HB  GLU A 156      46.721  12.365  12.026  1.00  0.00           H  
ATOM   2313 1HG  GLU A 156      48.873  11.679  11.105  1.00  0.00           H  
ATOM   2314 2HG  GLU A 156      48.063  10.825   9.793  1.00  0.00           H  
ATOM   2315  N   LEU A 157      44.354  10.054  12.744  1.00  0.00           N  
ATOM   2316  CA  LEU A 157      43.212  10.097  13.648  1.00  0.00           C  
ATOM   2317  C   LEU A 157      43.300   8.999  14.700  1.00  0.00           C  
ATOM   2318  O   LEU A 157      42.995   9.223  15.871  1.00  0.00           O  
ATOM   2319  CB  LEU A 157      41.905   9.953  12.858  1.00  0.00           C  
ATOM   2320  CG  LEU A 157      41.540  11.139  11.955  1.00  0.00           C  
ATOM   2321  CD1 LEU A 157      40.327  10.777  11.108  1.00  0.00           C  
ATOM   2322  CD2 LEU A 157      41.262  12.364  12.814  1.00  0.00           C  
ATOM   2323  H   LEU A 157      44.201   9.840  11.769  1.00  0.00           H  
ATOM   2324  HA  LEU A 157      43.210  11.060  14.157  1.00  0.00           H  
ATOM   2325 1HB  LEU A 157      41.976   9.067  12.229  1.00  0.00           H  
ATOM   2326 2HB  LEU A 157      41.087   9.809  13.563  1.00  0.00           H  
ATOM   2327  HG  LEU A 157      42.368  11.350  11.279  1.00  0.00           H  
ATOM   2328 1HD1 LEU A 157      40.068  11.620  10.467  1.00  0.00           H  
ATOM   2329 2HD1 LEU A 157      40.560   9.910  10.490  1.00  0.00           H  
ATOM   2330 3HD1 LEU A 157      39.485  10.545  11.759  1.00  0.00           H  
ATOM   2331 1HD2 LEU A 157      41.003  13.207  12.172  1.00  0.00           H  
ATOM   2332 2HD2 LEU A 157      40.433  12.154  13.490  1.00  0.00           H  
ATOM   2333 3HD2 LEU A 157      42.151  12.610  13.395  1.00  0.00           H  
ATOM   2334  N   ALA A 158      43.719   7.812  14.275  1.00  0.00           N  
ATOM   2335  CA  ALA A 158      43.848   6.676  15.179  1.00  0.00           C  
ATOM   2336  C   ALA A 158      44.921   6.929  16.231  1.00  0.00           C  
ATOM   2337  O   ALA A 158      44.746   6.595  17.403  1.00  0.00           O  
ATOM   2338  CB  ALA A 158      44.162   5.409  14.396  1.00  0.00           C  
ATOM   2339  H   ALA A 158      43.954   7.694  13.300  1.00  0.00           H  
ATOM   2340  HA  ALA A 158      42.897   6.545  15.696  1.00  0.00           H  
ATOM   2341 1HB  ALA A 158      44.255   4.570  15.085  1.00  0.00           H  
ATOM   2342 2HB  ALA A 158      43.358   5.210  13.688  1.00  0.00           H  
ATOM   2343 3HB  ALA A 158      45.098   5.539  13.855  1.00  0.00           H  
ATOM   2344  N   ALA A 159      46.031   7.521  15.806  1.00  0.00           N  
ATOM   2345  CA  ALA A 159      47.135   7.820  16.710  1.00  0.00           C  
ATOM   2346  C   ALA A 159      46.679   8.707  17.861  1.00  0.00           C  
ATOM   2347  O   ALA A 159      46.988   8.441  19.023  1.00  0.00           O  
ATOM   2348  CB  ALA A 159      48.276   8.482  15.952  1.00  0.00           C  
ATOM   2349  H   ALA A 159      46.113   7.771  14.831  1.00  0.00           H  
ATOM   2350  HA  ALA A 159      47.490   6.880  17.133  1.00  0.00           H  
ATOM   2351 1HB  ALA A 159      49.093   8.699  16.641  1.00  0.00           H  
ATOM   2352 2HB  ALA A 159      48.631   7.812  15.169  1.00  0.00           H  
ATOM   2353 3HB  ALA A 159      47.924   9.410  15.503  1.00  0.00           H  
ATOM   2354  N   ARG A 160      45.942   9.763  17.532  1.00  0.00           N  
ATOM   2355  CA  ARG A 160      45.441  10.692  18.538  1.00  0.00           C  
ATOM   2356  C   ARG A 160      44.588   9.973  19.575  1.00  0.00           C  
ATOM   2357  O   ARG A 160      44.705  10.228  20.774  1.00  0.00           O  
ATOM   2358  CB  ARG A 160      44.620  11.795  17.887  1.00  0.00           C  
ATOM   2359  CG  ARG A 160      45.421  12.779  17.049  1.00  0.00           C  
ATOM   2360  CD  ARG A 160      44.575  13.896  16.556  1.00  0.00           C  
ATOM   2361  NE  ARG A 160      45.326  14.814  15.714  1.00  0.00           N  
ATOM   2362  CZ  ARG A 160      45.376  14.750  14.369  1.00  0.00           C  
ATOM   2363  NH1 ARG A 160      44.715  13.810  13.730  1.00  0.00           N  
ATOM   2364  NH2 ARG A 160      46.088  15.634  13.692  1.00  0.00           N  
ATOM   2365  H   ARG A 160      45.723   9.926  16.560  1.00  0.00           H  
ATOM   2366  HA  ARG A 160      46.293  11.146  19.044  1.00  0.00           H  
ATOM   2367 1HB  ARG A 160      43.863  11.352  17.241  1.00  0.00           H  
ATOM   2368 2HB  ARG A 160      44.099  12.364  18.657  1.00  0.00           H  
ATOM   2369 1HG  ARG A 160      46.226  13.199  17.652  1.00  0.00           H  
ATOM   2370 2HG  ARG A 160      45.844  12.263  16.187  1.00  0.00           H  
ATOM   2371 1HD  ARG A 160      43.748  13.495  15.971  1.00  0.00           H  
ATOM   2372 2HD  ARG A 160      44.182  14.456  17.404  1.00  0.00           H  
ATOM   2373  HE  ARG A 160      45.847  15.551  16.169  1.00  0.00           H  
ATOM   2374 1HH1 ARG A 160      44.170  13.135  14.247  1.00  0.00           H  
ATOM   2375 2HH1 ARG A 160      44.753  13.763  12.722  1.00  0.00           H  
ATOM   2376 1HH2 ARG A 160      46.596  16.357  14.183  1.00  0.00           H  
ATOM   2377 2HH2 ARG A 160      46.126  15.586  12.684  1.00  0.00           H  
ATOM   2378  N   LEU A 161      43.730   9.073  19.109  1.00  0.00           N  
ATOM   2379  CA  LEU A 161      42.854   8.313  19.994  1.00  0.00           C  
ATOM   2380  C   LEU A 161      43.653   7.521  21.018  1.00  0.00           C  
ATOM   2381  O   LEU A 161      43.124   7.114  22.053  1.00  0.00           O  
ATOM   2382  CB  LEU A 161      41.974   7.359  19.177  1.00  0.00           C  
ATOM   2383  CG  LEU A 161      40.922   8.026  18.282  1.00  0.00           C  
ATOM   2384  CD1 LEU A 161      40.240   6.969  17.424  1.00  0.00           C  
ATOM   2385  CD2 LEU A 161      39.911   8.763  19.148  1.00  0.00           C  
ATOM   2386  H   LEU A 161      43.681   8.909  18.114  1.00  0.00           H  
ATOM   2387  HA  LEU A 161      42.211   9.012  20.528  1.00  0.00           H  
ATOM   2388 1HB  LEU A 161      42.616   6.754  18.539  1.00  0.00           H  
ATOM   2389 2HB  LEU A 161      41.451   6.694  19.864  1.00  0.00           H  
ATOM   2390  HG  LEU A 161      41.411   8.734  17.612  1.00  0.00           H  
ATOM   2391 1HD1 LEU A 161      39.493   7.443  16.788  1.00  0.00           H  
ATOM   2392 2HD1 LEU A 161      40.983   6.471  16.801  1.00  0.00           H  
ATOM   2393 3HD1 LEU A 161      39.755   6.236  18.068  1.00  0.00           H  
ATOM   2394 1HD2 LEU A 161      39.164   9.238  18.512  1.00  0.00           H  
ATOM   2395 2HD2 LEU A 161      39.421   8.055  19.817  1.00  0.00           H  
ATOM   2396 3HD2 LEU A 161      40.423   9.524  19.737  1.00  0.00           H  
ATOM   2397  N   GLY A 162      44.929   7.306  20.722  1.00  0.00           N  
ATOM   2398  CA  GLY A 162      45.784   6.481  21.566  1.00  0.00           C  
ATOM   2399  C   GLY A 162      45.654   5.008  21.204  1.00  0.00           C  
ATOM   2400  O   GLY A 162      45.596   4.146  22.081  1.00  0.00           O  
ATOM   2401  H   GLY A 162      45.318   7.725  19.890  1.00  0.00           H  
ATOM   2402 1HA  GLY A 162      46.821   6.798  21.454  1.00  0.00           H  
ATOM   2403 2HA  GLY A 162      45.515   6.629  22.611  1.00  0.00           H  
ATOM   2404  N   ALA A 163      45.609   4.730  19.907  1.00  0.00           N  
ATOM   2405  CA  ALA A 163      45.736   3.366  19.410  1.00  0.00           C  
ATOM   2406  C   ALA A 163      47.181   2.898  19.518  1.00  0.00           C  
ATOM   2407  O   ALA A 163      48.108   3.626  19.163  1.00  0.00           O  
ATOM   2408  CB  ALA A 163      45.249   3.272  17.971  1.00  0.00           C  
ATOM   2409  H   ALA A 163      45.483   5.484  19.246  1.00  0.00           H  
ATOM   2410  HA  ALA A 163      45.119   2.719  20.034  1.00  0.00           H  
ATOM   2411 1HB  ALA A 163      45.360   2.247  17.616  1.00  0.00           H  
ATOM   2412 2HB  ALA A 163      44.200   3.561  17.923  1.00  0.00           H  
ATOM   2413 3HB  ALA A 163      45.839   3.938  17.344  1.00  0.00           H  
ATOM   2414  N   PRO A 164      47.371   1.680  20.009  1.00  0.00           N  
ATOM   2415  CA  PRO A 164      48.706   1.185  20.314  1.00  0.00           C  
ATOM   2416  C   PRO A 164      49.548   1.056  19.055  1.00  0.00           C  
ATOM   2417  O   PRO A 164      49.083   0.546  18.035  1.00  0.00           O  
ATOM   2418  CB  PRO A 164      48.430  -0.181  20.950  1.00  0.00           C  
ATOM   2419  CG  PRO A 164      47.088  -0.564  20.426  1.00  0.00           C  
ATOM   2420  CD  PRO A 164      46.359   0.744  20.270  1.00  0.00           C  
ATOM   2421  HA  PRO A 164      49.188   1.864  21.033  1.00  0.00           H  
ATOM   2422 1HB  PRO A 164      49.218  -0.894  20.668  1.00  0.00           H  
ATOM   2423 2HB  PRO A 164      48.451  -0.096  22.047  1.00  0.00           H  
ATOM   2424 1HG  PRO A 164      47.193  -1.106  19.474  1.00  0.00           H  
ATOM   2425 2HG  PRO A 164      46.587  -1.248  21.127  1.00  0.00           H  
ATOM   2426 1HD  PRO A 164      45.669   0.680  19.416  1.00  0.00           H  
ATOM   2427 2HD  PRO A 164      45.811   0.971  21.196  1.00  0.00           H  
ATOM   2428  N   PRO A 165      50.786   1.555  19.236  1.00  0.00           N  
ATOM   2429  CA  PRO A 165      51.585   1.948  18.080  1.00  0.00           C  
ATOM   2430  C   PRO A 165      51.632   0.789  17.114  1.00  0.00           C  
ATOM   2431  O   PRO A 165      51.749   0.981  15.904  1.00  0.00           O  
ATOM   2432  CB  PRO A 165      52.963   2.257  18.673  1.00  0.00           C  
ATOM   2433  CG  PRO A 165      52.673   2.683  20.072  1.00  0.00           C  
ATOM   2434  CD  PRO A 165      51.542   1.790  20.508  1.00  0.00           C  
ATOM   2435  HA  PRO A 165      51.144   2.846  17.624  1.00  0.00           H  
ATOM   2436 1HB  PRO A 165      53.603   1.363  18.623  1.00  0.00           H  
ATOM   2437 2HB  PRO A 165      53.460   3.041  18.082  1.00  0.00           H  
ATOM   2438 1HG  PRO A 165      53.569   2.568  20.698  1.00  0.00           H  
ATOM   2439 2HG  PRO A 165      52.403   3.749  20.095  1.00  0.00           H  
ATOM   2440 1HD  PRO A 165      51.951   0.854  20.918  1.00  0.00           H  
ATOM   2441 2HD  PRO A 165      50.932   2.310  21.261  1.00  0.00           H  
ATOM   2442  N   GLU A 166      51.540  -0.412  17.658  1.00  0.00           N  
ATOM   2443  CA  GLU A 166      51.627  -1.617  16.842  1.00  0.00           C  
ATOM   2444  C   GLU A 166      50.526  -1.651  15.790  1.00  0.00           C  
ATOM   2445  O   GLU A 166      50.782  -1.928  14.618  1.00  0.00           O  
ATOM   2446  CB  GLU A 166      51.542  -2.865  17.723  1.00  0.00           C  
ATOM   2447  CG  GLU A 166      51.667  -4.179  16.966  1.00  0.00           C  
ATOM   2448  CD  GLU A 166      51.615  -5.381  17.867  1.00  0.00           C  
ATOM   2449  OE1 GLU A 166      51.507  -5.204  19.057  1.00  0.00           O  
ATOM   2450  OE2 GLU A 166      51.683  -6.479  17.365  1.00  0.00           O  
ATOM   2451  H   GLU A 166      51.407  -0.491  18.656  1.00  0.00           H  
ATOM   2452  HA  GLU A 166      52.588  -1.618  16.327  1.00  0.00           H  
ATOM   2453 1HB  GLU A 166      52.332  -2.835  18.474  1.00  0.00           H  
ATOM   2454 2HB  GLU A 166      50.589  -2.873  18.252  1.00  0.00           H  
ATOM   2455 1HG  GLU A 166      50.856  -4.248  16.241  1.00  0.00           H  
ATOM   2456 2HG  GLU A 166      52.609  -4.183  16.418  1.00  0.00           H  
ATOM   2457  N   LEU A 167      49.300  -1.368  16.215  1.00  0.00           N  
ATOM   2458  CA  LEU A 167      48.156  -1.365  15.310  1.00  0.00           C  
ATOM   2459  C   LEU A 167      48.288  -0.271  14.259  1.00  0.00           C  
ATOM   2460  O   LEU A 167      47.975  -0.482  13.087  1.00  0.00           O  
ATOM   2461  CB  LEU A 167      46.856  -1.169  16.100  1.00  0.00           C  
ATOM   2462  CG  LEU A 167      46.442  -2.339  17.001  1.00  0.00           C  
ATOM   2463  CD1 LEU A 167      45.245  -1.930  17.848  1.00  0.00           C  
ATOM   2464  CD2 LEU A 167      46.116  -3.552  16.143  1.00  0.00           C  
ATOM   2465  H   LEU A 167      49.156  -1.149  17.190  1.00  0.00           H  
ATOM   2466  HA  LEU A 167      48.116  -2.327  14.801  1.00  0.00           H  
ATOM   2467 1HB  LEU A 167      46.961  -0.287  16.729  1.00  0.00           H  
ATOM   2468 2HB  LEU A 167      46.044  -0.992  15.394  1.00  0.00           H  
ATOM   2469  HG  LEU A 167      47.261  -2.584  17.678  1.00  0.00           H  
ATOM   2470 1HD1 LEU A 167      44.951  -2.762  18.489  1.00  0.00           H  
ATOM   2471 2HD1 LEU A 167      45.512  -1.073  18.466  1.00  0.00           H  
ATOM   2472 3HD1 LEU A 167      44.413  -1.663  17.197  1.00  0.00           H  
ATOM   2473 1HD2 LEU A 167      45.823  -4.384  16.784  1.00  0.00           H  
ATOM   2474 2HD2 LEU A 167      45.296  -3.309  15.466  1.00  0.00           H  
ATOM   2475 3HD2 LEU A 167      46.995  -3.833  15.562  1.00  0.00           H  
ATOM   2476  N   VAL A 168      48.753   0.898  14.684  1.00  0.00           N  
ATOM   2477  CA  VAL A 168      48.928   2.028  13.779  1.00  0.00           C  
ATOM   2478  C   VAL A 168      49.989   1.733  12.728  1.00  0.00           C  
ATOM   2479  O   VAL A 168      49.827   2.073  11.556  1.00  0.00           O  
ATOM   2480  CB  VAL A 168      49.329   3.288  14.569  1.00  0.00           C  
ATOM   2481  CG1 VAL A 168      49.696   4.418  13.618  1.00  0.00           C  
ATOM   2482  CG2 VAL A 168      48.192   3.706  15.489  1.00  0.00           C  
ATOM   2483  H   VAL A 168      48.992   1.007  15.659  1.00  0.00           H  
ATOM   2484  HA  VAL A 168      47.980   2.218  13.275  1.00  0.00           H  
ATOM   2485  HB  VAL A 168      50.216   3.067  15.162  1.00  0.00           H  
ATOM   2486 1HG1 VAL A 168      49.977   5.301  14.193  1.00  0.00           H  
ATOM   2487 2HG1 VAL A 168      50.535   4.110  12.994  1.00  0.00           H  
ATOM   2488 3HG1 VAL A 168      48.840   4.655  12.986  1.00  0.00           H  
ATOM   2489 1HG2 VAL A 168      48.483   4.597  16.045  1.00  0.00           H  
ATOM   2490 2HG2 VAL A 168      47.304   3.922  14.895  1.00  0.00           H  
ATOM   2491 3HG2 VAL A 168      47.974   2.898  16.188  1.00  0.00           H  
ATOM   2492  N   THR A 169      51.076   1.098  13.153  1.00  0.00           N  
ATOM   2493  CA  THR A 169      52.166   0.755  12.248  1.00  0.00           C  
ATOM   2494  C   THR A 169      51.715  -0.250  11.197  1.00  0.00           C  
ATOM   2495  O   THR A 169      52.077  -0.142  10.025  1.00  0.00           O  
ATOM   2496  CB  THR A 169      53.371   0.188  13.021  1.00  0.00           C  
ATOM   2497  OG1 THR A 169      53.859   1.175  13.940  1.00  0.00           O  
ATOM   2498  CG2 THR A 169      54.485  -0.201  12.062  1.00  0.00           C  
ATOM   2499  H   THR A 169      51.149   0.846  14.128  1.00  0.00           H  
ATOM   2500  HA  THR A 169      52.485   1.661  11.732  1.00  0.00           H  
ATOM   2501  HB  THR A 169      53.060  -0.691  13.585  1.00  0.00           H  
ATOM   2502  HG1 THR A 169      53.306   1.182  14.725  1.00  0.00           H  
ATOM   2503 1HG2 THR A 169      55.328  -0.600  12.626  1.00  0.00           H  
ATOM   2504 2HG2 THR A 169      54.120  -0.960  11.370  1.00  0.00           H  
ATOM   2505 3HG2 THR A 169      54.806   0.676  11.503  1.00  0.00           H  
ATOM   2506  N   ASP A 170      50.923  -1.228  11.622  1.00  0.00           N  
ATOM   2507  CA  ASP A 170      50.421  -2.255  10.717  1.00  0.00           C  
ATOM   2508  C   ASP A 170      49.495  -1.658   9.666  1.00  0.00           C  
ATOM   2509  O   ASP A 170      49.547  -2.032   8.494  1.00  0.00           O  
ATOM   2510  CB  ASP A 170      49.681  -3.344  11.498  1.00  0.00           C  
ATOM   2511  CG  ASP A 170      49.279  -4.527  10.629  1.00  0.00           C  
ATOM   2512  OD1 ASP A 170      50.139  -5.095   9.997  1.00  0.00           O  
ATOM   2513  OD2 ASP A 170      48.116  -4.853  10.604  1.00  0.00           O  
ATOM   2514  H   ASP A 170      50.662  -1.261  12.597  1.00  0.00           H  
ATOM   2515  HA  ASP A 170      51.270  -2.710  10.205  1.00  0.00           H  
ATOM   2516 1HB  ASP A 170      50.315  -3.705  12.308  1.00  0.00           H  
ATOM   2517 2HB  ASP A 170      48.783  -2.921  11.949  1.00  0.00           H  
ATOM   2518  N   MET A 171      48.647  -0.728  10.091  1.00  0.00           N  
ATOM   2519  CA  MET A 171      47.707  -0.077   9.186  1.00  0.00           C  
ATOM   2520  C   MET A 171      48.437   0.749   8.135  1.00  0.00           C  
ATOM   2521  O   MET A 171      48.060   0.754   6.963  1.00  0.00           O  
ATOM   2522  CB  MET A 171      46.737   0.801   9.974  1.00  0.00           C  
ATOM   2523  CG  MET A 171      45.569   1.337   9.159  1.00  0.00           C  
ATOM   2524  SD  MET A 171      44.425   0.040   8.646  1.00  0.00           S  
ATOM   2525  CE  MET A 171      44.928  -0.201   6.945  1.00  0.00           C  
ATOM   2526  H   MET A 171      48.653  -0.465  11.066  1.00  0.00           H  
ATOM   2527  HA  MET A 171      47.139  -0.847   8.665  1.00  0.00           H  
ATOM   2528 1HB  MET A 171      46.329   0.232  10.809  1.00  0.00           H  
ATOM   2529 2HB  MET A 171      47.274   1.654  10.391  1.00  0.00           H  
ATOM   2530 1HG  MET A 171      45.018   2.068   9.751  1.00  0.00           H  
ATOM   2531 2HG  MET A 171      45.946   1.836   8.267  1.00  0.00           H  
ATOM   2532 1HE  MET A 171      44.311  -0.976   6.489  1.00  0.00           H  
ATOM   2533 2HE  MET A 171      44.806   0.733   6.393  1.00  0.00           H  
ATOM   2534 3HE  MET A 171      45.975  -0.505   6.914  1.00  0.00           H  
ATOM   2535  N   GLY A 172      49.484   1.447   8.560  1.00  0.00           N  
ATOM   2536  CA  GLY A 172      50.269   2.278   7.655  1.00  0.00           C  
ATOM   2537  C   GLY A 172      50.975   1.433   6.604  1.00  0.00           C  
ATOM   2538  O   GLY A 172      51.036   1.805   5.432  1.00  0.00           O  
ATOM   2539  H   GLY A 172      49.743   1.401   9.535  1.00  0.00           H  
ATOM   2540 1HA  GLY A 172      49.616   3.002   7.167  1.00  0.00           H  
ATOM   2541 2HA  GLY A 172      51.004   2.843   8.226  1.00  0.00           H  
ATOM   2542  N   ILE A 173      51.509   0.292   7.029  1.00  0.00           N  
ATOM   2543  CA  ILE A 173      52.212  -0.609   6.124  1.00  0.00           C  
ATOM   2544  C   ILE A 173      51.270  -1.180   5.072  1.00  0.00           C  
ATOM   2545  O   ILE A 173      51.630  -1.296   3.900  1.00  0.00           O  
ATOM   2546  CB  ILE A 173      52.873  -1.762   6.901  1.00  0.00           C  
ATOM   2547  CG1 ILE A 173      54.012  -1.231   7.776  1.00  0.00           C  
ATOM   2548  CG2 ILE A 173      53.386  -2.825   5.942  1.00  0.00           C  
ATOM   2549  CD1 ILE A 173      54.540  -2.241   8.770  1.00  0.00           C  
ATOM   2550  H   ILE A 173      51.425   0.043   8.004  1.00  0.00           H  
ATOM   2551  HA  ILE A 173      52.992  -0.046   5.613  1.00  0.00           H  
ATOM   2552  HB  ILE A 173      52.144  -2.213   7.573  1.00  0.00           H  
ATOM   2553 1HG1 ILE A 173      54.839  -0.912   7.143  1.00  0.00           H  
ATOM   2554 2HG1 ILE A 173      53.669  -0.357   8.330  1.00  0.00           H  
ATOM   2555 1HG2 ILE A 173      53.851  -3.632   6.508  1.00  0.00           H  
ATOM   2556 2HG2 ILE A 173      52.554  -3.222   5.361  1.00  0.00           H  
ATOM   2557 3HG2 ILE A 173      54.121  -2.384   5.269  1.00  0.00           H  
ATOM   2558 1HD1 ILE A 173      55.344  -1.791   9.354  1.00  0.00           H  
ATOM   2559 2HD1 ILE A 173      53.735  -2.548   9.439  1.00  0.00           H  
ATOM   2560 3HD1 ILE A 173      54.921  -3.110   8.237  1.00  0.00           H  
ATOM   2561  N   LYS A 174      50.062  -1.535   5.498  1.00  0.00           N  
ATOM   2562  CA  LYS A 174      49.065  -2.095   4.593  1.00  0.00           C  
ATOM   2563  C   LYS A 174      48.643  -1.078   3.541  1.00  0.00           C  
ATOM   2564  O   LYS A 174      48.475  -1.416   2.369  1.00  0.00           O  
ATOM   2565  CB  LYS A 174      47.843  -2.580   5.375  1.00  0.00           C  
ATOM   2566  CG  LYS A 174      48.090  -3.822   6.220  1.00  0.00           C  
ATOM   2567  CD  LYS A 174      46.838  -4.230   6.982  1.00  0.00           C  
ATOM   2568  CE  LYS A 174      47.086  -5.466   7.835  1.00  0.00           C  
ATOM   2569  NZ  LYS A 174      45.880  -5.854   8.616  1.00  0.00           N  
ATOM   2570  H   LYS A 174      49.829  -1.414   6.473  1.00  0.00           H  
ATOM   2571  HA  LYS A 174      49.507  -2.947   4.075  1.00  0.00           H  
ATOM   2572 1HB  LYS A 174      47.498  -1.787   6.039  1.00  0.00           H  
ATOM   2573 2HB  LYS A 174      47.032  -2.802   4.682  1.00  0.00           H  
ATOM   2574 1HG  LYS A 174      48.397  -4.646   5.575  1.00  0.00           H  
ATOM   2575 2HG  LYS A 174      48.890  -3.625   6.933  1.00  0.00           H  
ATOM   2576 1HD  LYS A 174      46.521  -3.410   7.628  1.00  0.00           H  
ATOM   2577 2HD  LYS A 174      46.036  -4.444   6.275  1.00  0.00           H  
ATOM   2578 1HE  LYS A 174      47.372  -6.298   7.195  1.00  0.00           H  
ATOM   2579 2HE  LYS A 174      47.904  -5.271   8.528  1.00  0.00           H  
ATOM   2580 1HZ  LYS A 174      46.085  -6.675   9.167  1.00  0.00           H  
ATOM   2581 2HZ  LYS A 174      45.615  -5.095   9.228  1.00  0.00           H  
ATOM   2582 3HZ  LYS A 174      45.119  -6.056   7.983  1.00  0.00           H  
ATOM   2583  N   GLY A 175      48.473   0.170   3.967  1.00  0.00           N  
ATOM   2584  CA  GLY A 175      48.069   1.239   3.062  1.00  0.00           C  
ATOM   2585  C   GLY A 175      49.139   1.504   2.010  1.00  0.00           C  
ATOM   2586  O   GLY A 175      48.831   1.722   0.838  1.00  0.00           O  
ATOM   2587  H   GLY A 175      48.628   0.382   4.942  1.00  0.00           H  
ATOM   2588 1HA  GLY A 175      47.133   0.968   2.574  1.00  0.00           H  
ATOM   2589 2HA  GLY A 175      47.882   2.148   3.633  1.00  0.00           H  
ATOM   2590  N   LEU A 176      50.397   1.484   2.436  1.00  0.00           N  
ATOM   2591  CA  LEU A 176      51.516   1.722   1.531  1.00  0.00           C  
ATOM   2592  C   LEU A 176      51.616   0.625   0.479  1.00  0.00           C  
ATOM   2593  O   LEU A 176      51.876   0.897  -0.693  1.00  0.00           O  
ATOM   2594  CB  LEU A 176      52.829   1.803   2.320  1.00  0.00           C  
ATOM   2595  CG  LEU A 176      54.087   2.090   1.491  1.00  0.00           C  
ATOM   2596  CD1 LEU A 176      53.930   3.424   0.774  1.00  0.00           C  
ATOM   2597  CD2 LEU A 176      55.305   2.099   2.403  1.00  0.00           C  
ATOM   2598  H   LEU A 176      50.583   1.299   3.411  1.00  0.00           H  
ATOM   2599  HA  LEU A 176      51.353   2.672   1.023  1.00  0.00           H  
ATOM   2600 1HB  LEU A 176      52.737   2.591   3.066  1.00  0.00           H  
ATOM   2601 2HB  LEU A 176      52.982   0.856   2.838  1.00  0.00           H  
ATOM   2602  HG  LEU A 176      54.207   1.315   0.733  1.00  0.00           H  
ATOM   2603 1HD1 LEU A 176      54.824   3.627   0.184  1.00  0.00           H  
ATOM   2604 2HD1 LEU A 176      53.063   3.382   0.114  1.00  0.00           H  
ATOM   2605 3HD1 LEU A 176      53.791   4.217   1.508  1.00  0.00           H  
ATOM   2606 1HD2 LEU A 176      56.199   2.302   1.813  1.00  0.00           H  
ATOM   2607 2HD2 LEU A 176      55.186   2.874   3.161  1.00  0.00           H  
ATOM   2608 3HD2 LEU A 176      55.403   1.128   2.889  1.00  0.00           H  
ATOM   2609  N   GLU A 177      51.408  -0.616   0.905  1.00  0.00           N  
ATOM   2610  CA  GLU A 177      51.475  -1.758  -0.000  1.00  0.00           C  
ATOM   2611  C   GLU A 177      50.375  -1.692  -1.052  1.00  0.00           C  
ATOM   2612  O   GLU A 177      50.605  -1.991  -2.224  1.00  0.00           O  
ATOM   2613  CB  GLU A 177      51.366  -3.068   0.784  1.00  0.00           C  
ATOM   2614  CG  GLU A 177      52.576  -3.383   1.652  1.00  0.00           C  
ATOM   2615  CD  GLU A 177      52.404  -4.638   2.462  1.00  0.00           C  
ATOM   2616  OE1 GLU A 177      51.331  -5.192   2.444  1.00  0.00           O  
ATOM   2617  OE2 GLU A 177      53.346  -5.043   3.101  1.00  0.00           O  
ATOM   2618  H   GLU A 177      51.198  -0.773   1.880  1.00  0.00           H  
ATOM   2619  HA  GLU A 177      52.437  -1.737  -0.513  1.00  0.00           H  
ATOM   2620 1HB  GLU A 177      50.490  -3.032   1.432  1.00  0.00           H  
ATOM   2621 2HB  GLU A 177      51.227  -3.897   0.090  1.00  0.00           H  
ATOM   2622 1HG  GLU A 177      53.450  -3.495   1.012  1.00  0.00           H  
ATOM   2623 2HG  GLU A 177      52.757  -2.545   2.324  1.00  0.00           H  
ATOM   2624  N   VAL A 178      49.179  -1.299  -0.626  1.00  0.00           N  
ATOM   2625  CA  VAL A 178      48.041  -1.194  -1.531  1.00  0.00           C  
ATOM   2626  C   VAL A 178      48.271  -0.116  -2.583  1.00  0.00           C  
ATOM   2627  O   VAL A 178      47.941  -0.298  -3.755  1.00  0.00           O  
ATOM   2628  CB  VAL A 178      46.759  -0.871  -0.741  1.00  0.00           C  
ATOM   2629  CG1 VAL A 178      45.608  -0.574  -1.692  1.00  0.00           C  
ATOM   2630  CG2 VAL A 178      46.412  -2.032   0.179  1.00  0.00           C  
ATOM   2631  H   VAL A 178      49.056  -1.067   0.349  1.00  0.00           H  
ATOM   2632  HA  VAL A 178      47.910  -2.152  -2.035  1.00  0.00           H  
ATOM   2633  HB  VAL A 178      46.925   0.027  -0.147  1.00  0.00           H  
ATOM   2634 1HG1 VAL A 178      44.710  -0.348  -1.117  1.00  0.00           H  
ATOM   2635 2HG1 VAL A 178      45.864   0.282  -2.316  1.00  0.00           H  
ATOM   2636 3HG1 VAL A 178      45.425  -1.443  -2.323  1.00  0.00           H  
ATOM   2637 1HG2 VAL A 178      45.505  -1.797   0.735  1.00  0.00           H  
ATOM   2638 2HG2 VAL A 178      46.251  -2.932  -0.415  1.00  0.00           H  
ATOM   2639 3HG2 VAL A 178      47.232  -2.200   0.878  1.00  0.00           H  
ATOM   2640  N   LEU A 179      48.839   1.007  -2.157  1.00  0.00           N  
ATOM   2641  CA  LEU A 179      49.115   2.117  -3.062  1.00  0.00           C  
ATOM   2642  C   LEU A 179      50.145   1.727  -4.114  1.00  0.00           C  
ATOM   2643  O   LEU A 179      50.014   2.081  -5.286  1.00  0.00           O  
ATOM   2644  CB  LEU A 179      49.617   3.333  -2.273  1.00  0.00           C  
ATOM   2645  CG  LEU A 179      48.580   4.014  -1.370  1.00  0.00           C  
ATOM   2646  CD1 LEU A 179      49.265   5.078  -0.523  1.00  0.00           C  
ATOM   2647  CD2 LEU A 179      47.480   4.621  -2.228  1.00  0.00           C  
ATOM   2648  H   LEU A 179      49.086   1.094  -1.182  1.00  0.00           H  
ATOM   2649  HA  LEU A 179      48.190   2.387  -3.570  1.00  0.00           H  
ATOM   2650 1HB  LEU A 179      50.448   3.019  -1.644  1.00  0.00           H  
ATOM   2651 2HB  LEU A 179      49.983   4.078  -2.978  1.00  0.00           H  
ATOM   2652  HG  LEU A 179      48.147   3.277  -0.693  1.00  0.00           H  
ATOM   2653 1HD1 LEU A 179      48.528   5.562   0.118  1.00  0.00           H  
ATOM   2654 2HD1 LEU A 179      50.033   4.614   0.094  1.00  0.00           H  
ATOM   2655 3HD1 LEU A 179      49.722   5.822  -1.175  1.00  0.00           H  
ATOM   2656 1HD2 LEU A 179      46.743   5.105  -1.587  1.00  0.00           H  
ATOM   2657 2HD2 LEU A 179      47.912   5.359  -2.905  1.00  0.00           H  
ATOM   2658 3HD2 LEU A 179      46.997   3.836  -2.809  1.00  0.00           H  
ATOM   2659  N   THR A 180      51.170   0.996  -3.688  1.00  0.00           N  
ATOM   2660  CA  THR A 180      52.226   0.557  -4.593  1.00  0.00           C  
ATOM   2661  C   THR A 180      51.686  -0.404  -5.645  1.00  0.00           C  
ATOM   2662  O   THR A 180      52.056  -0.329  -6.817  1.00  0.00           O  
ATOM   2663  CB  THR A 180      53.375  -0.116  -3.819  1.00  0.00           C  
ATOM   2664  OG1 THR A 180      53.949   0.823  -2.900  1.00  0.00           O  
ATOM   2665  CG2 THR A 180      54.451  -0.603  -4.778  1.00  0.00           C  
ATOM   2666  H   THR A 180      51.219   0.738  -2.713  1.00  0.00           H  
ATOM   2667  HA  THR A 180      52.625   1.431  -5.109  1.00  0.00           H  
ATOM   2668  HB  THR A 180      52.987  -0.964  -3.256  1.00  0.00           H  
ATOM   2669  HG1 THR A 180      53.276   1.116  -2.281  1.00  0.00           H  
ATOM   2670 1HG2 THR A 180      55.254  -1.075  -4.214  1.00  0.00           H  
ATOM   2671 2HG2 THR A 180      54.020  -1.325  -5.471  1.00  0.00           H  
ATOM   2672 3HG2 THR A 180      54.849   0.243  -5.337  1.00  0.00           H  
ATOM   2673  N   GLU A 181      50.809  -1.307  -5.219  1.00  0.00           N  
ATOM   2674  CA  GLU A 181      50.216  -2.284  -6.124  1.00  0.00           C  
ATOM   2675  C   GLU A 181      49.347  -1.606  -7.176  1.00  0.00           C  
ATOM   2676  O   GLU A 181      49.366  -1.983  -8.348  1.00  0.00           O  
ATOM   2677  CB  GLU A 181      49.384  -3.301  -5.339  1.00  0.00           C  
ATOM   2678  CG  GLU A 181      50.202  -4.247  -4.472  1.00  0.00           C  
ATOM   2679  CD  GLU A 181      49.349  -5.183  -3.662  1.00  0.00           C  
ATOM   2680  OE1 GLU A 181      48.151  -5.031  -3.680  1.00  0.00           O  
ATOM   2681  OE2 GLU A 181      49.896  -6.052  -3.024  1.00  0.00           O  
ATOM   2682  H   GLU A 181      50.547  -1.316  -4.244  1.00  0.00           H  
ATOM   2683  HA  GLU A 181      51.020  -2.812  -6.638  1.00  0.00           H  
ATOM   2684 1HB  GLU A 181      48.683  -2.775  -4.691  1.00  0.00           H  
ATOM   2685 2HB  GLU A 181      48.798  -3.904  -6.033  1.00  0.00           H  
ATOM   2686 1HG  GLU A 181      50.858  -4.835  -5.113  1.00  0.00           H  
ATOM   2687 2HG  GLU A 181      50.827  -3.660  -3.801  1.00  0.00           H  
ATOM   2688  N   MET A 182      48.586  -0.603  -6.751  1.00  0.00           N  
ATOM   2689  CA  MET A 182      47.709   0.131  -7.655  1.00  0.00           C  
ATOM   2690  C   MET A 182      48.511   0.887  -8.707  1.00  0.00           C  
ATOM   2691  O   MET A 182      48.136   0.925  -9.879  1.00  0.00           O  
ATOM   2692  CB  MET A 182      46.824   1.093  -6.866  1.00  0.00           C  
ATOM   2693  CG  MET A 182      45.753   0.416  -6.023  1.00  0.00           C  
ATOM   2694  SD  MET A 182      44.590   1.591  -5.301  1.00  0.00           S  
ATOM   2695  CE  MET A 182      45.598   2.317  -4.012  1.00  0.00           C  
ATOM   2696  H   MET A 182      48.616  -0.342  -5.776  1.00  0.00           H  
ATOM   2697  HA  MET A 182      47.072  -0.584  -8.176  1.00  0.00           H  
ATOM   2698 1HB  MET A 182      47.443   1.693  -6.200  1.00  0.00           H  
ATOM   2699 2HB  MET A 182      46.325   1.777  -7.554  1.00  0.00           H  
ATOM   2700 1HG  MET A 182      45.194  -0.287  -6.640  1.00  0.00           H  
ATOM   2701 2HG  MET A 182      46.225  -0.142  -5.214  1.00  0.00           H  
ATOM   2702 1HE  MET A 182      45.017   3.066  -3.474  1.00  0.00           H  
ATOM   2703 2HE  MET A 182      45.919   1.539  -3.319  1.00  0.00           H  
ATOM   2704 3HE  MET A 182      46.474   2.789  -4.458  1.00  0.00           H  
ATOM   2705  N   ALA A 183      49.617   1.488  -8.282  1.00  0.00           N  
ATOM   2706  CA  ALA A 183      50.474   2.245  -9.186  1.00  0.00           C  
ATOM   2707  C   ALA A 183      51.101   1.339 -10.238  1.00  0.00           C  
ATOM   2708  O   ALA A 183      51.195   1.705 -11.410  1.00  0.00           O  
ATOM   2709  CB  ALA A 183      51.556   2.975  -8.403  1.00  0.00           C  
ATOM   2710  H   ALA A 183      49.871   1.419  -7.307  1.00  0.00           H  
ATOM   2711  HA  ALA A 183      49.856   2.979  -9.703  1.00  0.00           H  
ATOM   2712 1HB  ALA A 183      52.188   3.536  -9.092  1.00  0.00           H  
ATOM   2713 2HB  ALA A 183      51.092   3.662  -7.695  1.00  0.00           H  
ATOM   2714 3HB  ALA A 183      52.163   2.251  -7.862  1.00  0.00           H  
ATOM   2715  N   LYS A 184      51.529   0.155  -9.813  1.00  0.00           N  
ATOM   2716  CA  LYS A 184      52.148  -0.806 -10.717  1.00  0.00           C  
ATOM   2717  C   LYS A 184      51.158  -1.289 -11.769  1.00  0.00           C  
ATOM   2718  O   LYS A 184      51.505  -1.436 -12.941  1.00  0.00           O  
ATOM   2719  CB  LYS A 184      52.706  -1.996  -9.934  1.00  0.00           C  
ATOM   2720  CG  LYS A 184      53.438  -3.023 -10.787  1.00  0.00           C  
ATOM   2721  CD  LYS A 184      54.042  -4.124  -9.929  1.00  0.00           C  
ATOM   2722  CE  LYS A 184      54.761  -5.159 -10.781  1.00  0.00           C  
ATOM   2723  NZ  LYS A 184      55.358  -6.244  -9.955  1.00  0.00           N  
ATOM   2724  H   LYS A 184      51.423  -0.086  -8.838  1.00  0.00           H  
ATOM   2725  HA  LYS A 184      52.971  -0.313 -11.235  1.00  0.00           H  
ATOM   2726 1HB  LYS A 184      53.400  -1.637  -9.173  1.00  0.00           H  
ATOM   2727 2HB  LYS A 184      51.892  -2.507  -9.420  1.00  0.00           H  
ATOM   2728 1HG  LYS A 184      52.741  -3.469 -11.498  1.00  0.00           H  
ATOM   2729 2HG  LYS A 184      54.234  -2.531 -11.345  1.00  0.00           H  
ATOM   2730 1HD  LYS A 184      54.752  -3.689  -9.225  1.00  0.00           H  
ATOM   2731 2HD  LYS A 184      53.253  -4.619  -9.363  1.00  0.00           H  
ATOM   2732 1HE  LYS A 184      54.059  -5.601 -11.486  1.00  0.00           H  
ATOM   2733 2HE  LYS A 184      55.555  -4.675 -11.349  1.00  0.00           H  
ATOM   2734 1HZ  LYS A 184      55.825  -6.908 -10.556  1.00  0.00           H  
ATOM   2735 2HZ  LYS A 184      56.026  -5.847  -9.309  1.00  0.00           H  
ATOM   2736 3HZ  LYS A 184      54.629  -6.713  -9.437  1.00  0.00           H  
ATOM   2737  N   LEU A 185      49.923  -1.535 -11.344  1.00  0.00           N  
ATOM   2738  CA  LEU A 185      48.880  -2.002 -12.248  1.00  0.00           C  
ATOM   2739  C   LEU A 185      48.551  -0.951 -13.300  1.00  0.00           C  
ATOM   2740  O   LEU A 185      48.353  -1.272 -14.472  1.00  0.00           O  
ATOM   2741  CB  LEU A 185      47.614  -2.357 -11.458  1.00  0.00           C  
ATOM   2742  CG  LEU A 185      47.718  -3.593 -10.555  1.00  0.00           C  
ATOM   2743  CD1 LEU A 185      46.459  -3.712  -9.708  1.00  0.00           C  
ATOM   2744  CD2 LEU A 185      47.919  -4.833 -11.414  1.00  0.00           C  
ATOM   2745  H   LEU A 185      49.701  -1.395 -10.369  1.00  0.00           H  
ATOM   2746  HA  LEU A 185      49.238  -2.896 -12.757  1.00  0.00           H  
ATOM   2747 1HB  LEU A 185      47.348  -1.509 -10.828  1.00  0.00           H  
ATOM   2748 2HB  LEU A 185      46.801  -2.529 -12.163  1.00  0.00           H  
ATOM   2749  HG  LEU A 185      48.566  -3.480  -9.879  1.00  0.00           H  
ATOM   2750 1HD1 LEU A 185      46.533  -4.590  -9.067  1.00  0.00           H  
ATOM   2751 2HD1 LEU A 185      46.351  -2.820  -9.090  1.00  0.00           H  
ATOM   2752 3HD1 LEU A 185      45.591  -3.810 -10.359  1.00  0.00           H  
ATOM   2753 1HD2 LEU A 185      47.993  -5.712 -10.772  1.00  0.00           H  
ATOM   2754 2HD2 LEU A 185      47.071  -4.949 -12.090  1.00  0.00           H  
ATOM   2755 3HD2 LEU A 185      48.835  -4.730 -11.995  1.00  0.00           H  
ATOM   2756  N   ALA A 186      48.494   0.307 -12.875  1.00  0.00           N  
ATOM   2757  CA  ALA A 186      48.189   1.408 -13.779  1.00  0.00           C  
ATOM   2758  C   ALA A 186      49.278   1.576 -14.831  1.00  0.00           C  
ATOM   2759  O   ALA A 186      48.990   1.821 -16.003  1.00  0.00           O  
ATOM   2760  CB  ALA A 186      48.006   2.700 -12.996  1.00  0.00           C  
ATOM   2761  H   ALA A 186      48.667   0.505 -11.900  1.00  0.00           H  
ATOM   2762  HA  ALA A 186      47.259   1.174 -14.296  1.00  0.00           H  
ATOM   2763 1HB  ALA A 186      47.777   3.513 -13.685  1.00  0.00           H  
ATOM   2764 2HB  ALA A 186      47.185   2.583 -12.288  1.00  0.00           H  
ATOM   2765 3HB  ALA A 186      48.922   2.930 -12.455  1.00  0.00           H  
ATOM   2766  N   ILE A 187      50.530   1.443 -14.406  1.00  0.00           N  
ATOM   2767  CA  ILE A 187      51.665   1.579 -15.310  1.00  0.00           C  
ATOM   2768  C   ILE A 187      51.574   0.585 -16.461  1.00  0.00           C  
ATOM   2769  O   ILE A 187      51.761   0.947 -17.623  1.00  0.00           O  
ATOM   2770  CB  ILE A 187      52.993   1.376 -14.558  1.00  0.00           C  
ATOM   2771  CG1 ILE A 187      53.235   2.528 -13.580  1.00  0.00           C  
ATOM   2772  CG2 ILE A 187      54.148   1.257 -15.541  1.00  0.00           C  
ATOM   2773  CD1 ILE A 187      54.358   2.272 -12.601  1.00  0.00           C  
ATOM   2774  H   ILE A 187      50.700   1.242 -13.431  1.00  0.00           H  
ATOM   2775  HA  ILE A 187      51.656   2.585 -15.727  1.00  0.00           H  
ATOM   2776  HB  ILE A 187      52.939   0.464 -13.964  1.00  0.00           H  
ATOM   2777 1HG1 ILE A 187      53.466   3.435 -14.136  1.00  0.00           H  
ATOM   2778 2HG1 ILE A 187      52.325   2.718 -13.010  1.00  0.00           H  
ATOM   2779 1HG2 ILE A 187      55.079   1.114 -14.993  1.00  0.00           H  
ATOM   2780 2HG2 ILE A 187      53.980   0.405 -16.198  1.00  0.00           H  
ATOM   2781 3HG2 ILE A 187      54.214   2.167 -16.137  1.00  0.00           H  
ATOM   2782 1HD1 ILE A 187      54.468   3.133 -11.941  1.00  0.00           H  
ATOM   2783 2HD1 ILE A 187      54.130   1.386 -12.008  1.00  0.00           H  
ATOM   2784 3HD1 ILE A 187      55.287   2.114 -13.147  1.00  0.00           H  
ATOM   2785  N   LYS A 188      51.286  -0.670 -16.132  1.00  0.00           N  
ATOM   2786  CA  LYS A 188      51.170  -1.718 -17.138  1.00  0.00           C  
ATOM   2787  C   LYS A 188      50.110  -1.372 -18.175  1.00  0.00           C  
ATOM   2788  O   LYS A 188      50.274  -1.653 -19.362  1.00  0.00           O  
ATOM   2789  CB  LYS A 188      50.843  -3.059 -16.479  1.00  0.00           C  
ATOM   2790  CG  LYS A 188      50.768  -4.233 -17.446  1.00  0.00           C  
ATOM   2791  CD  LYS A 188      50.516  -5.540 -16.709  1.00  0.00           C  
ATOM   2792  CE  LYS A 188      50.410  -6.710 -17.676  1.00  0.00           C  
ATOM   2793  NZ  LYS A 188      50.164  -7.996 -16.969  1.00  0.00           N  
ATOM   2794  H   LYS A 188      51.144  -0.903 -15.160  1.00  0.00           H  
ATOM   2795  HA  LYS A 188      52.126  -1.808 -17.656  1.00  0.00           H  
ATOM   2796 1HB  LYS A 188      51.600  -3.290 -15.729  1.00  0.00           H  
ATOM   2797 2HB  LYS A 188      49.884  -2.987 -15.965  1.00  0.00           H  
ATOM   2798 1HG  LYS A 188      49.960  -4.067 -18.159  1.00  0.00           H  
ATOM   2799 2HG  LYS A 188      51.705  -4.311 -17.997  1.00  0.00           H  
ATOM   2800 1HD  LYS A 188      51.333  -5.729 -16.012  1.00  0.00           H  
ATOM   2801 2HD  LYS A 188      49.588  -5.465 -16.142  1.00  0.00           H  
ATOM   2802 1HE  LYS A 188      49.594  -6.532 -18.375  1.00  0.00           H  
ATOM   2803 2HE  LYS A 188      51.335  -6.796 -18.246  1.00  0.00           H  
ATOM   2804 1HZ  LYS A 188      50.100  -8.745 -17.644  1.00  0.00           H  
ATOM   2805 2HZ  LYS A 188      50.925  -8.182 -16.331  1.00  0.00           H  
ATOM   2806 3HZ  LYS A 188      49.298  -7.936 -16.452  1.00  0.00           H  
ATOM   2807  N   ALA A 189      49.029  -0.758 -17.688  1.00  0.00           N  
ATOM   2808  CA  ALA A 189      48.012  -0.104 -18.513  1.00  0.00           C  
ATOM   2809  C   ALA A 189      48.518   1.140 -19.236  1.00  0.00           C  
ATOM   2810  O   ALA A 189      48.042   1.476 -20.321  1.00  0.00           O  
ATOM   2811  CB  ALA A 189      46.808   0.257 -17.655  1.00  0.00           C  
ATOM   2812  H   ALA A 189      48.886  -0.732 -16.688  1.00  0.00           H  
ATOM   2813  HA  ALA A 189      47.698  -0.808 -19.284  1.00  0.00           H  
ATOM   2814 1HB  ALA A 189      46.046   0.726 -18.276  1.00  0.00           H  
ATOM   2815 2HB  ALA A 189      46.401  -0.647 -17.201  1.00  0.00           H  
ATOM   2816 3HB  ALA A 189      47.115   0.949 -16.872  1.00  0.00           H  
ATOM   2817  N   GLY A 190      49.486   1.831 -18.640  1.00  0.00           N  
ATOM   2818  CA  GLY A 190      49.998   3.082 -19.209  1.00  0.00           C  
ATOM   2819  C   GLY A 190      49.950   4.238 -18.220  1.00  0.00           C  
ATOM   2820  O   GLY A 190      49.670   5.377 -18.595  1.00  0.00           O  
ATOM   2821  H   GLY A 190      49.877   1.485 -17.775  1.00  0.00           H  
ATOM   2822 1HA  GLY A 190      51.028   2.938 -19.536  1.00  0.00           H  
ATOM   2823 2HA  GLY A 190      49.415   3.346 -20.091  1.00  0.00           H  
ATOM   2824  N   GLY A 191      50.224   3.951 -16.944  1.00  0.00           N  
ATOM   2825  CA  GLY A 191      50.444   5.003 -15.947  1.00  0.00           C  
ATOM   2826  C   GLY A 191      51.781   5.698 -16.158  1.00  0.00           C  
ATOM   2827  O   GLY A 191      52.754   5.076 -16.584  1.00  0.00           O  
ATOM   2828  H   GLY A 191      50.281   2.984 -16.659  1.00  0.00           H  
ATOM   2829 1HA  GLY A 191      49.638   5.735 -16.006  1.00  0.00           H  
ATOM   2830 2HA  GLY A 191      50.411   4.570 -14.948  1.00  0.00           H  
ATOM   2831  N   ASP A 192      51.819   6.991 -15.856  1.00  0.00           N  
ATOM   2832  CA  ASP A 192      53.074   7.722 -15.780  1.00  0.00           C  
ATOM   2833  C   ASP A 192      53.846   7.346 -14.527  1.00  0.00           C  
ATOM   2834  O   ASP A 192      53.334   7.459 -13.413  1.00  0.00           O  
ATOM   2835  CB  ASP A 192      52.820   9.231 -15.798  1.00  0.00           C  
ATOM   2836  CG  ASP A 192      54.105  10.048 -15.838  1.00  0.00           C  
ATOM   2837  OD1 ASP A 192      54.637  10.230 -16.907  1.00  0.00           O  
ATOM   2838  OD2 ASP A 192      54.541  10.482 -14.798  1.00  0.00           O  
ATOM   2839  H   ASP A 192      50.954   7.479 -15.674  1.00  0.00           H  
ATOM   2840  HA  ASP A 192      53.680   7.460 -16.648  1.00  0.00           H  
ATOM   2841 1HB  ASP A 192      52.217   9.488 -16.669  1.00  0.00           H  
ATOM   2842 2HB  ASP A 192      52.253   9.516 -14.912  1.00  0.00           H  
ATOM   2843  N   PRO A 193      55.106   6.904 -14.937  1.00  0.00           N  
ATOM   2844  CA  PRO A 193      55.859   6.318 -13.830  1.00  0.00           C  
ATOM   2845  C   PRO A 193      56.254   7.381 -12.816  1.00  0.00           C  
ATOM   2846  O   PRO A 193      56.308   7.117 -11.615  1.00  0.00           O  
ATOM   2847  CB  PRO A 193      57.085   5.716 -14.523  1.00  0.00           C  
ATOM   2848  CG  PRO A 193      57.187   6.470 -15.805  1.00  0.00           C  
ATOM   2849  CD  PRO A 193      55.760   6.782 -16.170  1.00  0.00           C  
ATOM   2850  HA  PRO A 193      55.252   5.534 -13.354  1.00  0.00           H  
ATOM   2851 1HB  PRO A 193      57.974   5.836 -13.886  1.00  0.00           H  
ATOM   2852 2HB  PRO A 193      56.941   4.636 -14.674  1.00  0.00           H  
ATOM   2853 1HG  PRO A 193      57.797   7.375 -15.667  1.00  0.00           H  
ATOM   2854 2HG  PRO A 193      57.695   5.859 -16.566  1.00  0.00           H  
ATOM   2855 1HD  PRO A 193      55.721   7.737 -16.716  1.00  0.00           H  
ATOM   2856 2HD  PRO A 193      55.351   5.967 -16.785  1.00  0.00           H  
ATOM   2857  N   LYS A 194      56.536   8.600 -13.284  1.00  0.00           N  
ATOM   2858  CA  LYS A 194      57.094   9.598 -12.379  1.00  0.00           C  
ATOM   2859  C   LYS A 194      56.076  10.019 -11.328  1.00  0.00           C  
ATOM   2860  O   LYS A 194      56.413  10.188 -10.156  1.00  0.00           O  
ATOM   2861  CB  LYS A 194      57.578  10.820 -13.161  1.00  0.00           C  
ATOM   2862  CG  LYS A 194      58.236  11.894 -12.306  1.00  0.00           C  
ATOM   2863  CD  LYS A 194      58.775  13.030 -13.163  1.00  0.00           C  
ATOM   2864  CE  LYS A 194      59.517  14.057 -12.320  1.00  0.00           C  
ATOM   2865  NZ  LYS A 194      58.613  14.744 -11.358  1.00  0.00           N  
ATOM   2866  H   LYS A 194      56.357   8.807 -14.256  1.00  0.00           H  
ATOM   2867  HA  LYS A 194      57.946   9.157 -11.860  1.00  0.00           H  
ATOM   2868 1HB  LYS A 194      58.298  10.506 -13.918  1.00  0.00           H  
ATOM   2869 2HB  LYS A 194      56.735  11.276 -13.681  1.00  0.00           H  
ATOM   2870 1HG  LYS A 194      57.507  12.296 -11.601  1.00  0.00           H  
ATOM   2871 2HG  LYS A 194      59.058  11.456 -11.740  1.00  0.00           H  
ATOM   2872 1HD  LYS A 194      59.456  12.628 -13.914  1.00  0.00           H  
ATOM   2873 2HD  LYS A 194      57.949  13.523 -13.675  1.00  0.00           H  
ATOM   2874 1HE  LYS A 194      60.313  13.564 -11.764  1.00  0.00           H  
ATOM   2875 2HE  LYS A 194      59.969  14.805 -12.972  1.00  0.00           H  
ATOM   2876 1HZ  LYS A 194      59.142  15.416 -10.820  1.00  0.00           H  
ATOM   2877 2HZ  LYS A 194      57.881  15.221 -11.865  1.00  0.00           H  
ATOM   2878 3HZ  LYS A 194      58.203  14.063 -10.735  1.00  0.00           H  
ATOM   2879  N   LYS A 195      54.828  10.187 -11.753  1.00  0.00           N  
ATOM   2880  CA  LYS A 195      53.758  10.589 -10.848  1.00  0.00           C  
ATOM   2881  C   LYS A 195      53.495   9.519  -9.797  1.00  0.00           C  
ATOM   2882  O   LYS A 195      53.277   9.827  -8.625  1.00  0.00           O  
ATOM   2883  CB  LYS A 195      52.477  10.884 -11.630  1.00  0.00           C  
ATOM   2884  CG  LYS A 195      52.533  12.150 -12.474  1.00  0.00           C  
ATOM   2885  CD  LYS A 195      51.233  12.365 -13.236  1.00  0.00           C  
ATOM   2886  CE  LYS A 195      51.291  13.624 -14.088  1.00  0.00           C  
ATOM   2887  NZ  LYS A 195      50.041  13.826 -14.869  1.00  0.00           N  
ATOM   2888  H   LYS A 195      54.615  10.032 -12.728  1.00  0.00           H  
ATOM   2889  HA  LYS A 195      54.066  11.497 -10.329  1.00  0.00           H  
ATOM   2890 1HB  LYS A 195      52.256  10.048 -12.295  1.00  0.00           H  
ATOM   2891 2HB  LYS A 195      51.641  10.981 -10.937  1.00  0.00           H  
ATOM   2892 1HG  LYS A 195      52.712  13.011 -11.829  1.00  0.00           H  
ATOM   2893 2HG  LYS A 195      53.354  12.076 -13.187  1.00  0.00           H  
ATOM   2894 1HD  LYS A 195      51.044  11.506 -13.882  1.00  0.00           H  
ATOM   2895 2HD  LYS A 195      50.408  12.454 -12.529  1.00  0.00           H  
ATOM   2896 1HE  LYS A 195      51.449  14.490 -13.447  1.00  0.00           H  
ATOM   2897 2HE  LYS A 195      52.130  13.555 -14.781  1.00  0.00           H  
ATOM   2898 1HZ  LYS A 195      50.119  14.669 -15.420  1.00  0.00           H  
ATOM   2899 2HZ  LYS A 195      49.894  13.036 -15.481  1.00  0.00           H  
ATOM   2900 3HZ  LYS A 195      49.258  13.910 -14.236  1.00  0.00           H  
ATOM   2901  N   LEU A 196      53.516   8.260 -10.222  1.00  0.00           N  
ATOM   2902  CA  LEU A 196      53.280   7.142  -9.317  1.00  0.00           C  
ATOM   2903  C   LEU A 196      54.377   7.043  -8.266  1.00  0.00           C  
ATOM   2904  O   LEU A 196      54.105   6.782  -7.094  1.00  0.00           O  
ATOM   2905  CB  LEU A 196      53.200   5.829 -10.106  1.00  0.00           C  
ATOM   2906  CG  LEU A 196      51.969   5.669 -11.008  1.00  0.00           C  
ATOM   2907  CD1 LEU A 196      52.119   4.412 -11.854  1.00  0.00           C  
ATOM   2908  CD2 LEU A 196      50.715   5.604 -10.149  1.00  0.00           C  
ATOM   2909  H   LEU A 196      53.700   8.073 -11.197  1.00  0.00           H  
ATOM   2910  HA  LEU A 196      52.330   7.304  -8.808  1.00  0.00           H  
ATOM   2911 1HB  LEU A 196      54.084   5.748 -10.736  1.00  0.00           H  
ATOM   2912 2HB  LEU A 196      53.203   4.999  -9.400  1.00  0.00           H  
ATOM   2913  HG  LEU A 196      51.901   6.521 -11.685  1.00  0.00           H  
ATOM   2914 1HD1 LEU A 196      51.245   4.299 -12.495  1.00  0.00           H  
ATOM   2915 2HD1 LEU A 196      53.013   4.494 -12.473  1.00  0.00           H  
ATOM   2916 3HD1 LEU A 196      52.206   3.544 -11.203  1.00  0.00           H  
ATOM   2917 1HD2 LEU A 196      49.840   5.491 -10.790  1.00  0.00           H  
ATOM   2918 2HD2 LEU A 196      50.781   4.752  -9.472  1.00  0.00           H  
ATOM   2919 3HD2 LEU A 196      50.623   6.522  -9.568  1.00  0.00           H  
ATOM   2920  N   LEU A 197      55.618   7.253  -8.691  1.00  0.00           N  
ATOM   2921  CA  LEU A 197      56.760   7.188  -7.786  1.00  0.00           C  
ATOM   2922  C   LEU A 197      56.693   8.288  -6.735  1.00  0.00           C  
ATOM   2923  O   LEU A 197      56.993   8.059  -5.563  1.00  0.00           O  
ATOM   2924  CB  LEU A 197      58.070   7.306  -8.575  1.00  0.00           C  
ATOM   2925  CG  LEU A 197      58.413   6.114  -9.477  1.00  0.00           C  
ATOM   2926  CD1 LEU A 197      59.633   6.451 -10.324  1.00  0.00           C  
ATOM   2927  CD2 LEU A 197      58.666   4.884  -8.619  1.00  0.00           C  
ATOM   2928  H   LEU A 197      55.775   7.463  -9.666  1.00  0.00           H  
ATOM   2929  HA  LEU A 197      56.743   6.225  -7.277  1.00  0.00           H  
ATOM   2930 1HB  LEU A 197      58.017   8.193  -9.205  1.00  0.00           H  
ATOM   2931 2HB  LEU A 197      58.891   7.435  -7.870  1.00  0.00           H  
ATOM   2932  HG  LEU A 197      57.581   5.918 -10.155  1.00  0.00           H  
ATOM   2933 1HD1 LEU A 197      59.876   5.604 -10.965  1.00  0.00           H  
ATOM   2934 2HD1 LEU A 197      59.417   7.322 -10.942  1.00  0.00           H  
ATOM   2935 3HD1 LEU A 197      60.479   6.668  -9.673  1.00  0.00           H  
ATOM   2936 1HD2 LEU A 197      58.909   4.036  -9.260  1.00  0.00           H  
ATOM   2937 2HD2 LEU A 197      59.499   5.077  -7.942  1.00  0.00           H  
ATOM   2938 3HD2 LEU A 197      57.773   4.655  -8.038  1.00  0.00           H  
ATOM   2939  N   ASP A 198      56.298   9.483  -7.160  1.00  0.00           N  
ATOM   2940  CA  ASP A 198      56.191  10.621  -6.255  1.00  0.00           C  
ATOM   2941  C   ASP A 198      55.113  10.389  -5.204  1.00  0.00           C  
ATOM   2942  O   ASP A 198      55.294  10.720  -4.032  1.00  0.00           O  
ATOM   2943  CB  ASP A 198      55.884  11.901  -7.036  1.00  0.00           C  
ATOM   2944  CG  ASP A 198      57.068  12.393  -7.857  1.00  0.00           C  
ATOM   2945  OD1 ASP A 198      58.164  11.950  -7.607  1.00  0.00           O  
ATOM   2946  OD2 ASP A 198      56.865  13.207  -8.726  1.00  0.00           O  
ATOM   2947  H   ASP A 198      56.066   9.606  -8.135  1.00  0.00           H  
ATOM   2948  HA  ASP A 198      57.145  10.747  -5.743  1.00  0.00           H  
ATOM   2949 1HB  ASP A 198      55.043  11.724  -7.708  1.00  0.00           H  
ATOM   2950 2HB  ASP A 198      55.589  12.689  -6.343  1.00  0.00           H  
ATOM   2951  N   ILE A 199      53.991   9.819  -5.629  1.00  0.00           N  
ATOM   2952  CA  ILE A 199      52.882   9.542  -4.724  1.00  0.00           C  
ATOM   2953  C   ILE A 199      53.273   8.512  -3.672  1.00  0.00           C  
ATOM   2954  O   ILE A 199      52.919   8.642  -2.500  1.00  0.00           O  
ATOM   2955  CB  ILE A 199      51.651   9.041  -5.501  1.00  0.00           C  
ATOM   2956  CG1 ILE A 199      51.080  10.160  -6.377  1.00  0.00           C  
ATOM   2957  CG2 ILE A 199      50.593   8.519  -4.542  1.00  0.00           C  
ATOM   2958  CD1 ILE A 199      50.043   9.689  -7.371  1.00  0.00           C  
ATOM   2959  H   ILE A 199      53.904   9.571  -6.604  1.00  0.00           H  
ATOM   2960  HA  ILE A 199      52.614  10.466  -4.213  1.00  0.00           H  
ATOM   2961  HB  ILE A 199      51.948   8.236  -6.173  1.00  0.00           H  
ATOM   2962 1HG1 ILE A 199      50.626  10.921  -5.743  1.00  0.00           H  
ATOM   2963 2HG1 ILE A 199      51.890  10.637  -6.930  1.00  0.00           H  
ATOM   2964 1HG2 ILE A 199      49.729   8.170  -5.108  1.00  0.00           H  
ATOM   2965 2HG2 ILE A 199      51.003   7.694  -3.961  1.00  0.00           H  
ATOM   2966 3HG2 ILE A 199      50.285   9.319  -3.869  1.00  0.00           H  
ATOM   2967 1HD1 ILE A 199      49.687  10.538  -7.954  1.00  0.00           H  
ATOM   2968 2HD1 ILE A 199      50.488   8.951  -8.039  1.00  0.00           H  
ATOM   2969 3HD1 ILE A 199      49.207   9.239  -6.838  1.00  0.00           H  
ATOM   2970  N   ILE A 200      54.006   7.488  -4.098  1.00  0.00           N  
ATOM   2971  CA  ILE A 200      54.447   6.433  -3.193  1.00  0.00           C  
ATOM   2972  C   ILE A 200      55.406   6.975  -2.141  1.00  0.00           C  
ATOM   2973  O   ILE A 200      55.330   6.606  -0.969  1.00  0.00           O  
ATOM   2974  CB  ILE A 200      55.128   5.292  -3.970  1.00  0.00           C  
ATOM   2975  CG1 ILE A 200      54.109   4.559  -4.846  1.00  0.00           C  
ATOM   2976  CG2 ILE A 200      55.804   4.324  -3.011  1.00  0.00           C  
ATOM   2977  CD1 ILE A 200      54.731   3.605  -5.840  1.00  0.00           C  
ATOM   2978  H   ILE A 200      54.264   7.440  -5.073  1.00  0.00           H  
ATOM   2979  HA  ILE A 200      53.574   6.029  -2.682  1.00  0.00           H  
ATOM   2980  HB  ILE A 200      55.880   5.707  -4.641  1.00  0.00           H  
ATOM   2981 1HG1 ILE A 200      53.425   3.995  -4.213  1.00  0.00           H  
ATOM   2982 2HG1 ILE A 200      53.515   5.287  -5.399  1.00  0.00           H  
ATOM   2983 1HG2 ILE A 200      56.279   3.523  -3.576  1.00  0.00           H  
ATOM   2984 2HG2 ILE A 200      56.557   4.854  -2.429  1.00  0.00           H  
ATOM   2985 3HG2 ILE A 200      55.058   3.899  -2.338  1.00  0.00           H  
ATOM   2986 1HD1 ILE A 200      53.945   3.124  -6.424  1.00  0.00           H  
ATOM   2987 2HD1 ILE A 200      55.394   4.156  -6.508  1.00  0.00           H  
ATOM   2988 3HD1 ILE A 200      55.302   2.846  -5.307  1.00  0.00           H  
ATOM   2989  N   SER A 201      56.308   7.853  -2.567  1.00  0.00           N  
ATOM   2990  CA  SER A 201      57.284   8.448  -1.662  1.00  0.00           C  
ATOM   2991  C   SER A 201      56.605   9.315  -0.610  1.00  0.00           C  
ATOM   2992  O   SER A 201      56.983   9.296   0.562  1.00  0.00           O  
ATOM   2993  CB  SER A 201      58.283   9.277  -2.445  1.00  0.00           C  
ATOM   2994  OG  SER A 201      59.062   8.467  -3.281  1.00  0.00           O  
ATOM   2995  H   SER A 201      56.317   8.115  -3.542  1.00  0.00           H  
ATOM   2996  HA  SER A 201      57.817   7.645  -1.151  1.00  0.00           H  
ATOM   2997 1HB  SER A 201      57.753  10.018  -3.042  1.00  0.00           H  
ATOM   2998 2HB  SER A 201      58.929   9.817  -1.753  1.00  0.00           H  
ATOM   2999  HG  SER A 201      58.522   8.288  -4.055  1.00  0.00           H  
ATOM   3000  N   GLU A 202      55.601  10.074  -1.036  1.00  0.00           N  
ATOM   3001  CA  GLU A 202      54.866  10.950  -0.131  1.00  0.00           C  
ATOM   3002  C   GLU A 202      54.111  10.148   0.921  1.00  0.00           C  
ATOM   3003  O   GLU A 202      54.073  10.524   2.093  1.00  0.00           O  
ATOM   3004  CB  GLU A 202      53.888  11.828  -0.915  1.00  0.00           C  
ATOM   3005  CG  GLU A 202      54.552  12.888  -1.783  1.00  0.00           C  
ATOM   3006  CD  GLU A 202      53.566  13.682  -2.593  1.00  0.00           C  
ATOM   3007  OE1 GLU A 202      52.405  13.349  -2.575  1.00  0.00           O  
ATOM   3008  OE2 GLU A 202      53.973  14.624  -3.231  1.00  0.00           O  
ATOM   3009  H   GLU A 202      55.341  10.043  -2.011  1.00  0.00           H  
ATOM   3010  HA  GLU A 202      55.580  11.595   0.382  1.00  0.00           H  
ATOM   3011 1HB  GLU A 202      53.275  11.201  -1.563  1.00  0.00           H  
ATOM   3012 2HB  GLU A 202      53.218  12.335  -0.222  1.00  0.00           H  
ATOM   3013 1HG  GLU A 202      55.111  13.569  -1.142  1.00  0.00           H  
ATOM   3014 2HG  GLU A 202      55.259  12.402  -2.454  1.00  0.00           H  
ATOM   3015  N   THR A 203      53.511   9.041   0.495  1.00  0.00           N  
ATOM   3016  CA  THR A 203      52.756   8.183   1.400  1.00  0.00           C  
ATOM   3017  C   THR A 203      53.663   7.557   2.452  1.00  0.00           C  
ATOM   3018  O   THR A 203      53.297   7.462   3.624  1.00  0.00           O  
ATOM   3019  CB  THR A 203      52.019   7.074   0.626  1.00  0.00           C  
ATOM   3020  OG1 THR A 203      51.091   7.665  -0.293  1.00  0.00           O  
ATOM   3021  CG2 THR A 203      51.268   6.164   1.585  1.00  0.00           C  
ATOM   3022  H   THR A 203      53.580   8.788  -0.480  1.00  0.00           H  
ATOM   3023  HA  THR A 203      52.014   8.793   1.916  1.00  0.00           H  
ATOM   3024  HB  THR A 203      52.741   6.483   0.063  1.00  0.00           H  
ATOM   3025  HG1 THR A 203      51.561   7.957  -1.078  1.00  0.00           H  
ATOM   3026 1HG2 THR A 203      50.753   5.386   1.021  1.00  0.00           H  
ATOM   3027 2HG2 THR A 203      51.972   5.704   2.278  1.00  0.00           H  
ATOM   3028 3HG2 THR A 203      50.538   6.748   2.145  1.00  0.00           H  
ATOM   3029  N   GLY A 204      54.847   7.131   2.026  1.00  0.00           N  
ATOM   3030  CA  GLY A 204      55.809   6.513   2.931  1.00  0.00           C  
ATOM   3031  C   GLY A 204      56.291   7.504   3.983  1.00  0.00           C  
ATOM   3032  O   GLY A 204      56.439   7.157   5.155  1.00  0.00           O  
ATOM   3033  H   GLY A 204      55.087   7.238   1.051  1.00  0.00           H  
ATOM   3034 1HA  GLY A 204      55.349   5.653   3.419  1.00  0.00           H  
ATOM   3035 2HA  GLY A 204      56.659   6.141   2.360  1.00  0.00           H  
ATOM   3036  N   LYS A 205      56.535   8.739   3.557  1.00  0.00           N  
ATOM   3037  CA  LYS A 205      57.001   9.783   4.462  1.00  0.00           C  
ATOM   3038  C   LYS A 205      55.949  10.110   5.514  1.00  0.00           C  
ATOM   3039  O   LYS A 205      56.270  10.308   6.686  1.00  0.00           O  
ATOM   3040  CB  LYS A 205      57.372  11.044   3.680  1.00  0.00           C  
ATOM   3041  CG  LYS A 205      57.926  12.175   4.536  1.00  0.00           C  
ATOM   3042  CD  LYS A 205      58.355  13.357   3.679  1.00  0.00           C  
ATOM   3043  CE  LYS A 205      58.996  14.449   4.523  1.00  0.00           C  
ATOM   3044  NZ  LYS A 205      58.032  15.047   5.486  1.00  0.00           N  
ATOM   3045  H   LYS A 205      56.394   8.960   2.582  1.00  0.00           H  
ATOM   3046  HA  LYS A 205      57.889   9.420   4.980  1.00  0.00           H  
ATOM   3047 1HB  LYS A 205      58.120  10.797   2.926  1.00  0.00           H  
ATOM   3048 2HB  LYS A 205      56.492  11.420   3.157  1.00  0.00           H  
ATOM   3049 1HG  LYS A 205      57.163  12.506   5.241  1.00  0.00           H  
ATOM   3050 2HG  LYS A 205      58.786  11.816   5.100  1.00  0.00           H  
ATOM   3051 1HD  LYS A 205      59.071  13.022   2.928  1.00  0.00           H  
ATOM   3052 2HD  LYS A 205      57.485  13.770   3.168  1.00  0.00           H  
ATOM   3053 1HE  LYS A 205      59.835  14.033   5.078  1.00  0.00           H  
ATOM   3054 2HE  LYS A 205      59.375  15.237   3.871  1.00  0.00           H  
ATOM   3055 1HZ  LYS A 205      58.495  15.765   6.024  1.00  0.00           H  
ATOM   3056 2HZ  LYS A 205      57.258  15.453   4.979  1.00  0.00           H  
ATOM   3057 3HZ  LYS A 205      57.688  14.330   6.108  1.00  0.00           H  
ATOM   3058  N   ALA A 206      54.691  10.165   5.088  1.00  0.00           N  
ATOM   3059  CA  ALA A 206      53.589  10.469   5.993  1.00  0.00           C  
ATOM   3060  C   ALA A 206      53.423   9.380   7.045  1.00  0.00           C  
ATOM   3061  O   ALA A 206      53.178   9.668   8.217  1.00  0.00           O  
ATOM   3062  CB  ALA A 206      52.296  10.650   5.211  1.00  0.00           C  
ATOM   3063  H   ALA A 206      54.494   9.992   4.113  1.00  0.00           H  
ATOM   3064  HA  ALA A 206      53.822  11.400   6.510  1.00  0.00           H  
ATOM   3065 1HB  ALA A 206      51.483  10.877   5.901  1.00  0.00           H  
ATOM   3066 2HB  ALA A 206      52.411  11.471   4.503  1.00  0.00           H  
ATOM   3067 3HB  ALA A 206      52.067   9.734   4.669  1.00  0.00           H  
ATOM   3068  N   VAL A 207      53.558   8.128   6.619  1.00  0.00           N  
ATOM   3069  CA  VAL A 207      53.424   6.993   7.524  1.00  0.00           C  
ATOM   3070  C   VAL A 207      54.526   6.993   8.576  1.00  0.00           C  
ATOM   3071  O   VAL A 207      54.279   6.707   9.748  1.00  0.00           O  
ATOM   3072  CB  VAL A 207      53.472   5.672   6.734  1.00  0.00           C  
ATOM   3073  CG1 VAL A 207      53.524   4.485   7.684  1.00  0.00           C  
ATOM   3074  CG2 VAL A 207      52.265   5.574   5.814  1.00  0.00           C  
ATOM   3075  H   VAL A 207      53.758   7.959   5.644  1.00  0.00           H  
ATOM   3076  HA  VAL A 207      52.460   7.064   8.028  1.00  0.00           H  
ATOM   3077  HB  VAL A 207      54.386   5.647   6.140  1.00  0.00           H  
ATOM   3078 1HG1 VAL A 207      53.558   3.559   7.109  1.00  0.00           H  
ATOM   3079 2HG1 VAL A 207      54.415   4.556   8.308  1.00  0.00           H  
ATOM   3080 3HG1 VAL A 207      52.636   4.486   8.316  1.00  0.00           H  
ATOM   3081 1HG2 VAL A 207      52.306   4.638   5.258  1.00  0.00           H  
ATOM   3082 2HG2 VAL A 207      51.352   5.604   6.408  1.00  0.00           H  
ATOM   3083 3HG2 VAL A 207      52.271   6.411   5.115  1.00  0.00           H  
ATOM   3084  N   LEU A 208      55.743   7.315   8.151  1.00  0.00           N  
ATOM   3085  CA  LEU A 208      56.885   7.353   9.055  1.00  0.00           C  
ATOM   3086  C   LEU A 208      56.719   8.442  10.107  1.00  0.00           C  
ATOM   3087  O   LEU A 208      57.038   8.240  11.279  1.00  0.00           O  
ATOM   3088  CB  LEU A 208      58.178   7.589   8.265  1.00  0.00           C  
ATOM   3089  CG  LEU A 208      58.627   6.433   7.362  1.00  0.00           C  
ATOM   3090  CD1 LEU A 208      59.811   6.879   6.515  1.00  0.00           C  
ATOM   3091  CD2 LEU A 208      58.991   5.231   8.221  1.00  0.00           C  
ATOM   3092  H   LEU A 208      55.880   7.539   7.176  1.00  0.00           H  
ATOM   3093  HA  LEU A 208      56.955   6.392   9.564  1.00  0.00           H  
ATOM   3094 1HB  LEU A 208      58.045   8.468   7.636  1.00  0.00           H  
ATOM   3095 2HB  LEU A 208      58.984   7.791   8.970  1.00  0.00           H  
ATOM   3096  HG  LEU A 208      57.816   6.163   6.686  1.00  0.00           H  
ATOM   3097 1HD1 LEU A 208      60.130   6.057   5.874  1.00  0.00           H  
ATOM   3098 2HD1 LEU A 208      59.517   7.728   5.897  1.00  0.00           H  
ATOM   3099 3HD1 LEU A 208      60.634   7.171   7.166  1.00  0.00           H  
ATOM   3100 1HD2 LEU A 208      59.309   4.408   7.579  1.00  0.00           H  
ATOM   3101 2HD2 LEU A 208      59.803   5.499   8.897  1.00  0.00           H  
ATOM   3102 3HD2 LEU A 208      58.122   4.922   8.802  1.00  0.00           H  
ATOM   3103  N   GLU A 209      56.218   9.597   9.682  1.00  0.00           N  
ATOM   3104  CA  GLU A 209      56.009  10.721  10.586  1.00  0.00           C  
ATOM   3105  C   GLU A 209      54.957  10.393  11.638  1.00  0.00           C  
ATOM   3106  O   GLU A 209      55.108  10.739  12.810  1.00  0.00           O  
ATOM   3107  CB  GLU A 209      55.589  11.966   9.801  1.00  0.00           C  
ATOM   3108  CG  GLU A 209      56.688  12.562   8.933  1.00  0.00           C  
ATOM   3109  CD  GLU A 209      56.220  13.738   8.122  1.00  0.00           C  
ATOM   3110  OE1 GLU A 209      55.045  14.019   8.141  1.00  0.00           O  
ATOM   3111  OE2 GLU A 209      57.038  14.358   7.484  1.00  0.00           O  
ATOM   3112  H   GLU A 209      55.976   9.699   8.707  1.00  0.00           H  
ATOM   3113  HA  GLU A 209      56.948  10.932  11.099  1.00  0.00           H  
ATOM   3114 1HB  GLU A 209      54.747  11.721   9.153  1.00  0.00           H  
ATOM   3115 2HB  GLU A 209      55.255  12.738  10.494  1.00  0.00           H  
ATOM   3116 1HG  GLU A 209      57.510  12.881   9.573  1.00  0.00           H  
ATOM   3117 2HG  GLU A 209      57.065  11.791   8.262  1.00  0.00           H  
ATOM   3118  N   VAL A 210      53.891   9.724  11.213  1.00  0.00           N  
ATOM   3119  CA  VAL A 210      52.811   9.347  12.117  1.00  0.00           C  
ATOM   3120  C   VAL A 210      53.294   8.357  13.169  1.00  0.00           C  
ATOM   3121  O   VAL A 210      52.931   8.455  14.341  1.00  0.00           O  
ATOM   3122  CB  VAL A 210      51.645   8.724  11.326  1.00  0.00           C  
ATOM   3123  CG1 VAL A 210      50.600   8.157  12.276  1.00  0.00           C  
ATOM   3124  CG2 VAL A 210      51.029   9.765  10.405  1.00  0.00           C  
ATOM   3125  H   VAL A 210      53.826   9.470  10.238  1.00  0.00           H  
ATOM   3126  HA  VAL A 210      52.452  10.245  12.621  1.00  0.00           H  
ATOM   3127  HB  VAL A 210      52.025   7.892  10.733  1.00  0.00           H  
ATOM   3128 1HG1 VAL A 210      49.784   7.720  11.700  1.00  0.00           H  
ATOM   3129 2HG1 VAL A 210      51.055   7.388  12.901  1.00  0.00           H  
ATOM   3130 3HG1 VAL A 210      50.211   8.956  12.907  1.00  0.00           H  
ATOM   3131 1HG2 VAL A 210      50.206   9.318   9.849  1.00  0.00           H  
ATOM   3132 2HG2 VAL A 210      50.655  10.600  10.999  1.00  0.00           H  
ATOM   3133 3HG2 VAL A 210      51.784  10.127   9.707  1.00  0.00           H  
ATOM   3134  N   VAL A 211      54.115   7.403  12.744  1.00  0.00           N  
ATOM   3135  CA  VAL A 211      54.650   6.393  13.648  1.00  0.00           C  
ATOM   3136  C   VAL A 211      55.556   7.019  14.700  1.00  0.00           C  
ATOM   3137  O   VAL A 211      55.514   6.644  15.872  1.00  0.00           O  
ATOM   3138  CB  VAL A 211      55.441   5.334  12.857  1.00  0.00           C  
ATOM   3139  CG1 VAL A 211      56.159   4.387  13.807  1.00  0.00           C  
ATOM   3140  CG2 VAL A 211      54.504   4.567  11.937  1.00  0.00           C  
ATOM   3141  H   VAL A 211      54.376   7.377  11.769  1.00  0.00           H  
ATOM   3142  HA  VAL A 211      53.816   5.903  14.152  1.00  0.00           H  
ATOM   3143  HB  VAL A 211      56.206   5.834  12.263  1.00  0.00           H  
ATOM   3144 1HG1 VAL A 211      56.714   3.645  13.232  1.00  0.00           H  
ATOM   3145 2HG1 VAL A 211      56.851   4.952  14.431  1.00  0.00           H  
ATOM   3146 3HG1 VAL A 211      55.428   3.882  14.439  1.00  0.00           H  
ATOM   3147 1HG2 VAL A 211      55.070   3.821  11.381  1.00  0.00           H  
ATOM   3148 2HG2 VAL A 211      53.736   4.072  12.531  1.00  0.00           H  
ATOM   3149 3HG2 VAL A 211      54.033   5.260  11.239  1.00  0.00           H  
ATOM   3150  N   ALA A 212      56.375   7.974  14.275  1.00  0.00           N  
ATOM   3151  CA  ALA A 212      57.294   8.655  15.179  1.00  0.00           C  
ATOM   3152  C   ALA A 212      56.539   9.457  16.231  1.00  0.00           C  
ATOM   3153  O   ALA A 212      56.916   9.472  17.403  1.00  0.00           O  
ATOM   3154  CB  ALA A 212      58.233   9.561  14.396  1.00  0.00           C  
ATOM   3155  H   ALA A 212      56.361   8.236  13.300  1.00  0.00           H  
ATOM   3156  HA  ALA A 212      57.884   7.898  15.696  1.00  0.00           H  
ATOM   3157 1HB  ALA A 212      58.913  10.063  15.085  1.00  0.00           H  
ATOM   3158 2HB  ALA A 212      58.808   8.965  13.688  1.00  0.00           H  
ATOM   3159 3HB  ALA A 212      57.652  10.306  13.855  1.00  0.00           H  
ATOM   3160  N   ARG A 213      55.471  10.123  15.806  1.00  0.00           N  
ATOM   3161  CA  ARG A 213      54.660  10.929  16.710  1.00  0.00           C  
ATOM   3162  C   ARG A 213      54.120  10.090  17.861  1.00  0.00           C  
ATOM   3163  O   ARG A 213      54.100  10.534  19.009  1.00  0.00           O  
ATOM   3164  CB  ARG A 213      53.498  11.567  15.962  1.00  0.00           C  
ATOM   3165  CG  ARG A 213      53.889  12.678  15.001  1.00  0.00           C  
ATOM   3166  CD  ARG A 213      52.712  13.210  14.268  1.00  0.00           C  
ATOM   3167  NE  ARG A 213      53.081  14.273  13.348  1.00  0.00           N  
ATOM   3168  CZ  ARG A 213      52.246  14.833  12.451  1.00  0.00           C  
ATOM   3169  NH1 ARG A 213      51.001  14.421  12.366  1.00  0.00           N  
ATOM   3170  NH2 ARG A 213      52.679  15.796  11.656  1.00  0.00           N  
ATOM   3171  H   ARG A 213      55.214  10.070  14.831  1.00  0.00           H  
ATOM   3172  HA  ARG A 213      55.285  11.722  17.122  1.00  0.00           H  
ATOM   3173 1HB  ARG A 213      52.973  10.805  15.389  1.00  0.00           H  
ATOM   3174 2HB  ARG A 213      52.790  11.984  16.678  1.00  0.00           H  
ATOM   3175 1HG  ARG A 213      54.346  13.497  15.558  1.00  0.00           H  
ATOM   3176 2HG  ARG A 213      54.603  12.293  14.271  1.00  0.00           H  
ATOM   3177 1HD  ARG A 213      52.248  12.408  13.695  1.00  0.00           H  
ATOM   3178 2HD  ARG A 213      51.991  13.611  14.980  1.00  0.00           H  
ATOM   3179  HE  ARG A 213      54.032  14.617  13.383  1.00  0.00           H  
ATOM   3180 1HH1 ARG A 213      50.670  13.684  12.973  1.00  0.00           H  
ATOM   3181 2HH1 ARG A 213      50.375  14.840  11.694  1.00  0.00           H  
ATOM   3182 1HH2 ARG A 213      53.637  16.113  11.721  1.00  0.00           H  
ATOM   3183 2HH2 ARG A 213      52.053  16.215  10.984  1.00  0.00           H  
ATOM   3184  N   THR A 214      53.689   8.887  17.539  1.00  0.00           N  
ATOM   3185  CA  THR A 214      53.132   7.984  18.526  1.00  0.00           C  
ATOM   3186  C   THR A 214      54.113   7.707  19.659  1.00  0.00           C  
ATOM   3187  O   THR A 214      53.716   7.299  20.750  1.00  0.00           O  
ATOM   3188  CB  THR A 214      52.708   6.655  17.873  1.00  0.00           C  
ATOM   3189  OG1 THR A 214      53.846   6.039  17.256  1.00  0.00           O  
ATOM   3190  CG2 THR A 214      51.635   6.896  16.822  1.00  0.00           C  
ATOM   3191  H   THR A 214      53.748   8.584  16.577  1.00  0.00           H  
ATOM   3192  HA  THR A 214      52.248   8.450  18.961  1.00  0.00           H  
ATOM   3193  HB  THR A 214      52.317   5.983  18.636  1.00  0.00           H  
ATOM   3194  HG1 THR A 214      54.368   5.591  17.926  1.00  0.00           H  
ATOM   3195 1HG2 THR A 214      51.348   5.946  16.371  1.00  0.00           H  
ATOM   3196 2HG2 THR A 214      50.764   7.354  17.290  1.00  0.00           H  
ATOM   3197 3HG2 THR A 214      52.024   7.560  16.051  1.00  0.00           H  
ATOM   3198  N   GLY A 215      55.395   7.930  19.398  1.00  0.00           N  
ATOM   3199  CA  GLY A 215      56.444   7.543  20.332  1.00  0.00           C  
ATOM   3200  C   GLY A 215      56.618   6.029  20.336  1.00  0.00           C  
ATOM   3201  O   GLY A 215      56.604   5.396  21.392  1.00  0.00           O  
ATOM   3202  H   GLY A 215      55.649   8.379  18.530  1.00  0.00           H  
ATOM   3203 1HA  GLY A 215      57.379   8.028  20.050  1.00  0.00           H  
ATOM   3204 2HA  GLY A 215      56.189   7.894  21.331  1.00  0.00           H  
ATOM   3205  N   ALA A 216      56.781   5.470  19.142  1.00  0.00           N  
ATOM   3206  CA  ALA A 216      56.866   4.029  18.938  1.00  0.00           C  
ATOM   3207  C   ALA A 216      58.185   3.462  19.450  1.00  0.00           C  
ATOM   3208  O   ALA A 216      59.232   4.098  19.333  1.00  0.00           O  
ATOM   3209  CB  ALA A 216      56.688   3.696  17.464  1.00  0.00           C  
ATOM   3210  H   ALA A 216      56.851   6.062  18.327  1.00  0.00           H  
ATOM   3211  HA  ALA A 216      56.063   3.559  19.506  1.00  0.00           H  
ATOM   3212 1HB  ALA A 216      56.748   2.616  17.325  1.00  0.00           H  
ATOM   3213 2HB  ALA A 216      55.714   4.052  17.126  1.00  0.00           H  
ATOM   3214 3HB  ALA A 216      57.472   4.180  16.884  1.00  0.00           H  
ATOM   3215  N   PRO A 217      58.123   2.263  20.016  1.00  0.00           N  
ATOM   3216  CA  PRO A 217      59.319   1.542  20.429  1.00  0.00           C  
ATOM   3217  C   PRO A 217      60.137   1.075  19.236  1.00  0.00           C  
ATOM   3218  O   PRO A 217      59.588   0.754  18.182  1.00  0.00           O  
ATOM   3219  CB  PRO A 217      58.749   0.358  21.217  1.00  0.00           C  
ATOM   3220  CG  PRO A 217      57.383   0.166  20.651  1.00  0.00           C  
ATOM   3221  CD  PRO A 217      56.923   1.557  20.303  1.00  0.00           C  
ATOM   3222  HA  PRO A 217      59.927   2.191  21.077  1.00  0.00           H  
ATOM   3223 1HB  PRO A 217      59.392  -0.524  21.088  1.00  0.00           H  
ATOM   3224 2HB  PRO A 217      58.736   0.593  22.291  1.00  0.00           H  
ATOM   3225 1HG  PRO A 217      57.425  -0.497  19.774  1.00  0.00           H  
ATOM   3226 2HG  PRO A 217      56.731  -0.323  21.389  1.00  0.00           H  
ATOM   3227 1HD  PRO A 217      56.275   1.518  19.415  1.00  0.00           H  
ATOM   3228 2HD  PRO A 217      56.384   1.990  21.159  1.00  0.00           H  
ATOM   3229  N   PRO A 218      61.466   0.992  19.273  1.00  0.00           N  
ATOM   3230  CA  PRO A 218      62.274   0.955  18.062  1.00  0.00           C  
ATOM   3231  C   PRO A 218      61.769  -0.106  17.105  1.00  0.00           C  
ATOM   3232  O   PRO A 218      61.956  -0.002  15.893  1.00  0.00           O  
ATOM   3233  CB  PRO A 218      63.674   0.621  18.587  1.00  0.00           C  
ATOM   3234  CG  PRO A 218      63.424  -0.031  19.904  1.00  0.00           C  
ATOM   3235  CD  PRO A 218      62.221   0.687  20.456  1.00  0.00           C  
ATOM   3236  HA  PRO A 218      62.259   1.947  17.586  1.00  0.00           H  
ATOM   3237 1HB  PRO A 218      64.195  -0.038  17.877  1.00  0.00           H  
ATOM   3238 2HB  PRO A 218      64.273   1.539  18.673  1.00  0.00           H  
ATOM   3239 1HG  PRO A 218      63.248  -1.108  19.768  1.00  0.00           H  
ATOM   3240 2HG  PRO A 218      64.309   0.067  20.550  1.00  0.00           H  
ATOM   3241 1HD  PRO A 218      61.669   0.015  21.129  1.00  0.00           H  
ATOM   3242 2HD  PRO A 218      62.547   1.591  20.991  1.00  0.00           H  
ATOM   3243  N   GLU A 219      61.128  -1.127  17.658  1.00  0.00           N  
ATOM   3244  CA  GLU A 219      60.600  -2.214  16.842  1.00  0.00           C  
ATOM   3245  C   GLU A 219      59.630  -1.693  15.790  1.00  0.00           C  
ATOM   3246  O   GLU A 219      59.714  -2.061  14.618  1.00  0.00           O  
ATOM   3247  CB  GLU A 219      59.902  -3.252  17.723  1.00  0.00           C  
ATOM   3248  CG  GLU A 219      60.835  -4.024  18.645  1.00  0.00           C  
ATOM   3249  CD  GLU A 219      61.178  -3.268  19.898  1.00  0.00           C  
ATOM   3250  OE1 GLU A 219      60.697  -2.172  20.058  1.00  0.00           O  
ATOM   3251  OE2 GLU A 219      61.922  -3.787  20.696  1.00  0.00           O  
ATOM   3252  H   GLU A 219      61.007  -1.147  18.660  1.00  0.00           H  
ATOM   3253  HA  GLU A 219      61.432  -2.696  16.327  1.00  0.00           H  
ATOM   3254 1HB  GLU A 219      59.153  -2.759  18.343  1.00  0.00           H  
ATOM   3255 2HB  GLU A 219      59.381  -3.973  17.093  1.00  0.00           H  
ATOM   3256 1HG  GLU A 219      60.360  -4.965  18.921  1.00  0.00           H  
ATOM   3257 2HG  GLU A 219      61.752  -4.257  18.104  1.00  0.00           H  
ATOM   3258  N   LEU A 220      58.709  -0.834  16.215  1.00  0.00           N  
ATOM   3259  CA  LEU A 220      57.721  -0.261  15.310  1.00  0.00           C  
ATOM   3260  C   LEU A 220      58.382   0.621  14.259  1.00  0.00           C  
ATOM   3261  O   LEU A 220      58.005   0.595  13.087  1.00  0.00           O  
ATOM   3262  CB  LEU A 220      56.692   0.557  16.099  1.00  0.00           C  
ATOM   3263  CG  LEU A 220      55.749  -0.250  17.001  1.00  0.00           C  
ATOM   3264  CD1 LEU A 220      54.915   0.702  17.847  1.00  0.00           C  
ATOM   3265  CD2 LEU A 220      54.862  -1.139  16.141  1.00  0.00           C  
ATOM   3266  H   LEU A 220      58.694  -0.572  17.190  1.00  0.00           H  
ATOM   3267  HA  LEU A 220      57.206  -1.075  14.801  1.00  0.00           H  
ATOM   3268 1HB  LEU A 220      57.223   1.269  16.729  1.00  0.00           H  
ATOM   3269 2HB  LEU A 220      56.077   1.116  15.394  1.00  0.00           H  
ATOM   3270  HG  LEU A 220      56.337  -0.871  17.678  1.00  0.00           H  
ATOM   3271 1HD1 LEU A 220      54.246   0.128  18.488  1.00  0.00           H  
ATOM   3272 2HD1 LEU A 220      55.574   1.311  18.466  1.00  0.00           H  
ATOM   3273 3HD1 LEU A 220      54.328   1.348  17.196  1.00  0.00           H  
ATOM   3274 1HD2 LEU A 220      54.192  -1.713  16.782  1.00  0.00           H  
ATOM   3275 2HD2 LEU A 220      54.273  -0.519  15.465  1.00  0.00           H  
ATOM   3276 3HD2 LEU A 220      55.483  -1.821  15.561  1.00  0.00           H  
ATOM   3277  N   LEU A 221      59.369   1.401  14.684  1.00  0.00           N  
ATOM   3278  CA  LEU A 221      60.085   2.293  13.779  1.00  0.00           C  
ATOM   3279  C   LEU A 221      60.857   1.506  12.728  1.00  0.00           C  
ATOM   3280  O   LEU A 221      60.888   1.881  11.556  1.00  0.00           O  
ATOM   3281  CB  LEU A 221      61.050   3.187  14.568  1.00  0.00           C  
ATOM   3282  CG  LEU A 221      61.778   4.263  13.752  1.00  0.00           C  
ATOM   3283  CD1 LEU A 221      62.937   3.628  12.995  1.00  0.00           C  
ATOM   3284  CD2 LEU A 221      60.798   4.926  12.797  1.00  0.00           C  
ATOM   3285  H   LEU A 221      59.631   1.376  15.659  1.00  0.00           H  
ATOM   3286  HA  LEU A 221      59.358   2.925  13.270  1.00  0.00           H  
ATOM   3287 1HB  LEU A 221      60.491   3.690  15.356  1.00  0.00           H  
ATOM   3288 2HB  LEU A 221      61.806   2.556  15.034  1.00  0.00           H  
ATOM   3289  HG  LEU A 221      62.192   5.013  14.427  1.00  0.00           H  
ATOM   3290 1HD1 LEU A 221      63.454   4.393  12.415  1.00  0.00           H  
ATOM   3291 2HD1 LEU A 221      63.632   3.178  13.703  1.00  0.00           H  
ATOM   3292 3HD1 LEU A 221      62.555   2.861  12.323  1.00  0.00           H  
ATOM   3293 1HD2 LEU A 221      61.315   5.691  12.218  1.00  0.00           H  
ATOM   3294 2HD2 LEU A 221      60.384   4.177  12.121  1.00  0.00           H  
ATOM   3295 3HD2 LEU A 221      59.990   5.386  13.366  1.00  0.00           H  
ATOM   3296  N   LYS A 222      61.480   0.413  13.153  1.00  0.00           N  
ATOM   3297  CA  LYS A 222      62.254  -0.429  12.248  1.00  0.00           C  
ATOM   3298  C   LYS A 222      61.360  -1.074  11.197  1.00  0.00           C  
ATOM   3299  O   LYS A 222      61.726  -1.161  10.025  1.00  0.00           O  
ATOM   3300  CB  LYS A 222      63.007  -1.506  13.030  1.00  0.00           C  
ATOM   3301  CG  LYS A 222      63.848  -2.438  12.168  1.00  0.00           C  
ATOM   3302  CD  LYS A 222      63.096  -3.722  11.847  1.00  0.00           C  
ATOM   3303  CE  LYS A 222      62.964  -4.609  13.077  1.00  0.00           C  
ATOM   3304  NZ  LYS A 222      62.190  -5.846  12.790  1.00  0.00           N  
ATOM   3305  H   LYS A 222      61.416   0.158  14.128  1.00  0.00           H  
ATOM   3306  HA  LYS A 222      62.981   0.197  11.729  1.00  0.00           H  
ATOM   3307 1HB  LYS A 222      63.670  -1.033  13.755  1.00  0.00           H  
ATOM   3308 2HB  LYS A 222      62.296  -2.116  13.587  1.00  0.00           H  
ATOM   3309 1HG  LYS A 222      64.107  -1.936  11.235  1.00  0.00           H  
ATOM   3310 2HG  LYS A 222      64.769  -2.688  12.693  1.00  0.00           H  
ATOM   3311 1HD  LYS A 222      62.100  -3.478  11.477  1.00  0.00           H  
ATOM   3312 2HD  LYS A 222      63.629  -4.271  11.071  1.00  0.00           H  
ATOM   3313 1HE  LYS A 222      63.955  -4.889  13.431  1.00  0.00           H  
ATOM   3314 2HE  LYS A 222      62.461  -4.057  13.871  1.00  0.00           H  
ATOM   3315 1HZ  LYS A 222      62.125  -6.406  13.628  1.00  0.00           H  
ATOM   3316 2HZ  LYS A 222      61.261  -5.599  12.478  1.00  0.00           H  
ATOM   3317 3HZ  LYS A 222      62.657  -6.376  12.068  1.00  0.00           H  
ATOM   3318  N   GLU A 223      60.185  -1.526  11.622  1.00  0.00           N  
ATOM   3319  CA  GLU A 223      59.237  -2.164  10.717  1.00  0.00           C  
ATOM   3320  C   GLU A 223      58.734  -1.183   9.666  1.00  0.00           C  
ATOM   3321  O   GLU A 223      58.593  -1.532   8.494  1.00  0.00           O  
ATOM   3322  CB  GLU A 223      58.055  -2.738  11.501  1.00  0.00           C  
ATOM   3323  CG  GLU A 223      58.401  -3.935  12.375  1.00  0.00           C  
ATOM   3324  CD  GLU A 223      58.853  -5.128  11.580  1.00  0.00           C  
ATOM   3325  OE1 GLU A 223      58.304  -5.361  10.530  1.00  0.00           O  
ATOM   3326  OE2 GLU A 223      59.748  -5.808  12.024  1.00  0.00           O  
ATOM   3327  H   GLU A 223      59.943  -1.425  12.597  1.00  0.00           H  
ATOM   3328  HA  GLU A 223      59.745  -2.981  10.203  1.00  0.00           H  
ATOM   3329 1HB  GLU A 223      57.635  -1.964  12.144  1.00  0.00           H  
ATOM   3330 2HB  GLU A 223      57.273  -3.046  10.806  1.00  0.00           H  
ATOM   3331 1HG  GLU A 223      59.196  -3.650  13.064  1.00  0.00           H  
ATOM   3332 2HG  GLU A 223      57.526  -4.206  12.964  1.00  0.00           H  
ATOM   3333  N   ALA A 224      58.464   0.046  10.091  1.00  0.00           N  
ATOM   3334  CA  ALA A 224      57.976   1.080   9.186  1.00  0.00           C  
ATOM   3335  C   ALA A 224      59.021   1.430   8.135  1.00  0.00           C  
ATOM   3336  O   ALA A 224      58.697   1.622   6.963  1.00  0.00           O  
ATOM   3337  CB  ALA A 224      57.576   2.323   9.968  1.00  0.00           C  
ATOM   3338  H   ALA A 224      58.600   0.270  11.066  1.00  0.00           H  
ATOM   3339  HA  ALA A 224      57.099   0.691   8.668  1.00  0.00           H  
ATOM   3340 1HB  ALA A 224      57.214   3.085   9.278  1.00  0.00           H  
ATOM   3341 2HB  ALA A 224      56.786   2.069  10.675  1.00  0.00           H  
ATOM   3342 3HB  ALA A 224      58.439   2.705  10.510  1.00  0.00           H  
ATOM   3343  N   ALA A 225      60.277   1.512   8.560  1.00  0.00           N  
ATOM   3344  CA  ALA A 225      61.372   1.839   7.655  1.00  0.00           C  
ATOM   3345  C   ALA A 225      61.561   0.753   6.604  1.00  0.00           C  
ATOM   3346  O   ALA A 225      61.800   1.045   5.432  1.00  0.00           O  
ATOM   3347  CB  ALA A 225      62.661   2.049   8.437  1.00  0.00           C  
ATOM   3348  H   ALA A 225      60.478   1.343   9.535  1.00  0.00           H  
ATOM   3349  HA  ALA A 225      61.119   2.764   7.137  1.00  0.00           H  
ATOM   3350 1HB  ALA A 225      63.469   2.292   7.747  1.00  0.00           H  
ATOM   3351 2HB  ALA A 225      62.528   2.867   9.144  1.00  0.00           H  
ATOM   3352 3HB  ALA A 225      62.909   1.138   8.979  1.00  0.00           H  
ATOM   3353  N   ASP A 226      61.453  -0.501   7.029  1.00  0.00           N  
ATOM   3354  CA  ASP A 226      61.611  -1.633   6.124  1.00  0.00           C  
ATOM   3355  C   ASP A 226      60.510  -1.657   5.072  1.00  0.00           C  
ATOM   3356  O   ASP A 226      60.764  -1.937   3.900  1.00  0.00           O  
ATOM   3357  CB  ASP A 226      61.606  -2.949   6.906  1.00  0.00           C  
ATOM   3358  CG  ASP A 226      61.934  -4.156   6.036  1.00  0.00           C  
ATOM   3359  OD1 ASP A 226      62.964  -4.146   5.405  1.00  0.00           O  
ATOM   3360  OD2 ASP A 226      61.152  -5.075   6.013  1.00  0.00           O  
ATOM   3361  H   ASP A 226      61.256  -0.675   8.004  1.00  0.00           H  
ATOM   3362  HA  ASP A 226      62.569  -1.536   5.612  1.00  0.00           H  
ATOM   3363 1HB  ASP A 226      62.334  -2.894   7.715  1.00  0.00           H  
ATOM   3364 2HB  ASP A 226      60.625  -3.101   7.357  1.00  0.00           H  
ATOM   3365  N   ALA A 227      59.286  -1.361   5.498  1.00  0.00           N  
ATOM   3366  CA  ALA A 227      58.143  -1.347   4.593  1.00  0.00           C  
ATOM   3367  C   ALA A 227      58.286  -0.255   3.541  1.00  0.00           C  
ATOM   3368  O   ALA A 227      57.972  -0.464   2.369  1.00  0.00           O  
ATOM   3369  CB  ALA A 227      56.851  -1.162   5.375  1.00  0.00           C  
ATOM   3370  H   ALA A 227      59.145  -1.140   6.473  1.00  0.00           H  
ATOM   3371  HA  ALA A 227      58.109  -2.306   4.076  1.00  0.00           H  
ATOM   3372 1HB  ALA A 227      56.006  -1.154   4.685  1.00  0.00           H  
ATOM   3373 2HB  ALA A 227      56.733  -1.982   6.083  1.00  0.00           H  
ATOM   3374 3HB  ALA A 227      56.885  -0.218   5.916  1.00  0.00           H  
ATOM   3375  N   VAL A 228      58.762   0.910   3.967  1.00  0.00           N  
ATOM   3376  CA  VAL A 228      58.948   2.039   3.062  1.00  0.00           C  
ATOM   3377  C   VAL A 228      60.006   1.733   2.010  1.00  0.00           C  
ATOM   3378  O   VAL A 228      59.847   2.075   0.838  1.00  0.00           O  
ATOM   3379  CB  VAL A 228      59.362   3.295   3.852  1.00  0.00           C  
ATOM   3380  CG1 VAL A 228      59.741   4.421   2.901  1.00  0.00           C  
ATOM   3381  CG2 VAL A 228      58.230   3.724   4.773  1.00  0.00           C  
ATOM   3382  H   VAL A 228      59.001   1.017   4.942  1.00  0.00           H  
ATOM   3383  HA  VAL A 228      58.001   2.238   2.558  1.00  0.00           H  
ATOM   3384  HB  VAL A 228      60.247   3.064   4.445  1.00  0.00           H  
ATOM   3385 1HG1 VAL A 228      60.031   5.301   3.476  1.00  0.00           H  
ATOM   3386 2HG1 VAL A 228      60.576   4.104   2.277  1.00  0.00           H  
ATOM   3387 3HG1 VAL A 228      58.887   4.667   2.270  1.00  0.00           H  
ATOM   3388 1HG2 VAL A 228      58.530   4.612   5.328  1.00  0.00           H  
ATOM   3389 2HG2 VAL A 228      57.344   3.949   4.179  1.00  0.00           H  
ATOM   3390 3HG2 VAL A 228      58.004   2.918   5.471  1.00  0.00           H  
ATOM   3391  N   SER A 229      61.086   1.087   2.436  1.00  0.00           N  
ATOM   3392  CA  SER A 229      62.174   0.734   1.531  1.00  0.00           C  
ATOM   3393  C   SER A 229      61.712  -0.267   0.479  1.00  0.00           C  
ATOM   3394  O   SER A 229      62.073  -0.162  -0.693  1.00  0.00           O  
ATOM   3395  CB  SER A 229      63.338   0.158   2.314  1.00  0.00           C  
ATOM   3396  OG  SER A 229      63.908   1.126   3.151  1.00  0.00           O  
ATOM   3397  H   SER A 229      61.155   0.834   3.411  1.00  0.00           H  
ATOM   3398  HA  SER A 229      62.507   1.639   1.020  1.00  0.00           H  
ATOM   3399 1HB  SER A 229      62.993  -0.685   2.911  1.00  0.00           H  
ATOM   3400 2HB  SER A 229      64.091  -0.217   1.622  1.00  0.00           H  
ATOM   3401  HG  SER A 229      63.341   1.175   3.924  1.00  0.00           H  
ATOM   3402  N   LYS A 230      60.911  -1.238   0.905  1.00  0.00           N  
ATOM   3403  CA  LYS A 230      60.398  -2.259  -0.000  1.00  0.00           C  
ATOM   3404  C   LYS A 230      59.479  -1.653  -1.052  1.00  0.00           C  
ATOM   3405  O   LYS A 230      59.529  -2.027  -2.224  1.00  0.00           O  
ATOM   3406  CB  LYS A 230      59.657  -3.345   0.782  1.00  0.00           C  
ATOM   3407  CG  LYS A 230      60.557  -4.237   1.627  1.00  0.00           C  
ATOM   3408  CD  LYS A 230      59.748  -5.276   2.388  1.00  0.00           C  
ATOM   3409  CE  LYS A 230      60.645  -6.161   3.241  1.00  0.00           C  
ATOM   3410  NZ  LYS A 230      59.863  -7.158   4.022  1.00  0.00           N  
ATOM   3411  H   LYS A 230      60.651  -1.269   1.881  1.00  0.00           H  
ATOM   3412  HA  LYS A 230      61.241  -2.717  -0.518  1.00  0.00           H  
ATOM   3413 1HB  LYS A 230      58.928  -2.881   1.447  1.00  0.00           H  
ATOM   3414 2HB  LYS A 230      59.109  -3.983   0.089  1.00  0.00           H  
ATOM   3415 1HG  LYS A 230      61.273  -4.747   0.981  1.00  0.00           H  
ATOM   3416 2HG  LYS A 230      61.110  -3.625   2.339  1.00  0.00           H  
ATOM   3417 1HD  LYS A 230      59.027  -4.773   3.035  1.00  0.00           H  
ATOM   3418 2HD  LYS A 230      59.202  -5.901   1.682  1.00  0.00           H  
ATOM   3419 1HE  LYS A 230      61.348  -6.691   2.600  1.00  0.00           H  
ATOM   3420 2HE  LYS A 230      61.215  -5.542   3.934  1.00  0.00           H  
ATOM   3421 1HZ  LYS A 230      60.493  -7.724   4.573  1.00  0.00           H  
ATOM   3422 2HZ  LYS A 230      59.220  -6.677   4.635  1.00  0.00           H  
ATOM   3423 3HZ  LYS A 230      59.346  -7.751   3.389  1.00  0.00           H  
ATOM   3424  N   ALA A 231      58.640  -0.715  -0.626  1.00  0.00           N  
ATOM   3425  CA  ALA A 231      57.706  -0.054  -1.531  1.00  0.00           C  
ATOM   3426  C   ALA A 231      58.444   0.764  -2.583  1.00  0.00           C  
ATOM   3427  O   ALA A 231      58.067   0.771  -3.755  1.00  0.00           O  
ATOM   3428  CB  ALA A 231      56.747   0.832  -0.749  1.00  0.00           C  
ATOM   3429  H   ALA A 231      58.649  -0.453   0.349  1.00  0.00           H  
ATOM   3430  HA  ALA A 231      57.133  -0.824  -2.048  1.00  0.00           H  
ATOM   3431 1HB  ALA A 231      56.057   1.319  -1.438  1.00  0.00           H  
ATOM   3432 2HB  ALA A 231      56.184   0.224  -0.041  1.00  0.00           H  
ATOM   3433 3HB  ALA A 231      57.312   1.589  -0.207  1.00  0.00           H  
ATOM   3434  N   MET A 232      59.498   1.453  -2.157  1.00  0.00           N  
ATOM   3435  CA  MET A 232      60.292   2.276  -3.062  1.00  0.00           C  
ATOM   3436  C   MET A 232      60.989   1.423  -4.114  1.00  0.00           C  
ATOM   3437  O   MET A 232      61.052   1.794  -5.286  1.00  0.00           O  
ATOM   3438  CB  MET A 232      61.315   3.091  -2.274  1.00  0.00           C  
ATOM   3439  CG  MET A 232      60.709   4.136  -1.347  1.00  0.00           C  
ATOM   3440  SD  MET A 232      59.725   5.363  -2.231  1.00  0.00           S  
ATOM   3441  CE  MET A 232      58.076   4.709  -1.993  1.00  0.00           C  
ATOM   3442  H   MET A 232      59.755   1.405  -1.182  1.00  0.00           H  
ATOM   3443  HA  MET A 232      59.623   2.961  -3.583  1.00  0.00           H  
ATOM   3444 1HB  MET A 232      61.925   2.422  -1.668  1.00  0.00           H  
ATOM   3445 2HB  MET A 232      61.982   3.606  -2.966  1.00  0.00           H  
ATOM   3446 1HG  MET A 232      60.070   3.645  -0.614  1.00  0.00           H  
ATOM   3447 2HG  MET A 232      61.505   4.653  -0.812  1.00  0.00           H  
ATOM   3448 1HE  MET A 232      57.352   5.360  -2.484  1.00  0.00           H  
ATOM   3449 2HE  MET A 232      58.015   3.708  -2.423  1.00  0.00           H  
ATOM   3450 3HE  MET A 232      57.854   4.660  -0.927  1.00  0.00           H  
ATOM   3451  N   LYS A 233      61.511   0.278  -3.688  1.00  0.00           N  
ATOM   3452  CA  LYS A 233      62.206  -0.631  -4.593  1.00  0.00           C  
ATOM   3453  C   LYS A 233      61.258  -1.192  -5.645  1.00  0.00           C  
ATOM   3454  O   LYS A 233      61.616  -1.311  -6.817  1.00  0.00           O  
ATOM   3455  CB  LYS A 233      62.858  -1.772  -3.811  1.00  0.00           C  
ATOM   3456  CG  LYS A 233      63.670  -2.737  -4.664  1.00  0.00           C  
ATOM   3457  CD  LYS A 233      64.361  -3.787  -3.807  1.00  0.00           C  
ATOM   3458  CE  LYS A 233      65.160  -4.761  -4.660  1.00  0.00           C  
ATOM   3459  NZ  LYS A 233      65.842  -5.794  -3.834  1.00  0.00           N  
ATOM   3460  H   LYS A 233      61.424   0.031  -2.713  1.00  0.00           H  
ATOM   3461  HA  LYS A 233      62.987  -0.073  -5.111  1.00  0.00           H  
ATOM   3462 1HB  LYS A 233      63.520  -1.360  -3.049  1.00  0.00           H  
ATOM   3463 2HB  LYS A 233      62.087  -2.348  -3.297  1.00  0.00           H  
ATOM   3464 1HG  LYS A 233      63.011  -3.237  -5.375  1.00  0.00           H  
ATOM   3465 2HG  LYS A 233      64.424  -2.183  -5.222  1.00  0.00           H  
ATOM   3466 1HD  LYS A 233      65.033  -3.296  -3.102  1.00  0.00           H  
ATOM   3467 2HD  LYS A 233      63.614  -4.344  -3.241  1.00  0.00           H  
ATOM   3468 1HE  LYS A 233      64.496  -5.257  -5.365  1.00  0.00           H  
ATOM   3469 2HE  LYS A 233      65.913  -4.214  -5.227  1.00  0.00           H  
ATOM   3470 1HZ  LYS A 233      66.361  -6.418  -4.435  1.00  0.00           H  
ATOM   3471 2HZ  LYS A 233      66.476  -5.345  -3.188  1.00  0.00           H  
ATOM   3472 3HZ  LYS A 233      65.153  -6.321  -3.317  1.00  0.00           H  
ATOM   3473  N   GLU A 234      60.047  -1.536  -5.219  1.00  0.00           N  
ATOM   3474  CA  GLU A 234      59.045  -2.086  -6.124  1.00  0.00           C  
ATOM   3475  C   GLU A 234      58.632  -1.064  -7.176  1.00  0.00           C  
ATOM   3476  O   GLU A 234      58.460  -1.400  -8.348  1.00  0.00           O  
ATOM   3477  CB  GLU A 234      57.816  -2.550  -5.340  1.00  0.00           C  
ATOM   3478  CG  GLU A 234      58.051  -3.779  -4.472  1.00  0.00           C  
ATOM   3479  CD  GLU A 234      56.844  -4.163  -3.662  1.00  0.00           C  
ATOM   3480  OE1 GLU A 234      55.883  -3.432  -3.680  1.00  0.00           O  
ATOM   3481  OE2 GLU A 234      56.883  -5.188  -3.024  1.00  0.00           O  
ATOM   3482  H   GLU A 234      59.815  -1.413  -4.244  1.00  0.00           H  
ATOM   3483  HA  GLU A 234      59.477  -2.946  -6.637  1.00  0.00           H  
ATOM   3484 1HB  GLU A 234      57.472  -1.744  -4.692  1.00  0.00           H  
ATOM   3485 2HB  GLU A 234      57.007  -2.780  -6.033  1.00  0.00           H  
ATOM   3486 1HG  GLU A 234      58.325  -4.616  -5.113  1.00  0.00           H  
ATOM   3487 2HG  GLU A 234      58.885  -3.582  -3.801  1.00  0.00           H  
ATOM   3488  N   ALA A 235      58.474   0.185  -6.751  1.00  0.00           N  
ATOM   3489  CA  ALA A 235      58.082   1.258  -7.655  1.00  0.00           C  
ATOM   3490  C   ALA A 235      59.154   1.512  -8.707  1.00  0.00           C  
ATOM   3491  O   ALA A 235      58.848   1.732  -9.879  1.00  0.00           O  
ATOM   3492  CB  ALA A 235      57.796   2.531  -6.872  1.00  0.00           C  
ATOM   3493  H   ALA A 235      58.630   0.396  -5.776  1.00  0.00           H  
ATOM   3494  HA  ALA A 235      57.173   0.950  -8.172  1.00  0.00           H  
ATOM   3495 1HB  ALA A 235      57.504   3.324  -7.561  1.00  0.00           H  
ATOM   3496 2HB  ALA A 235      56.988   2.350  -6.164  1.00  0.00           H  
ATOM   3497 3HB  ALA A 235      58.691   2.834  -6.331  1.00  0.00           H  
ATOM   3498  N   VAL A 236      60.412   1.480  -8.282  1.00  0.00           N  
ATOM   3499  CA  VAL A 236      61.533   1.707  -9.186  1.00  0.00           C  
ATOM   3500  C   VAL A 236      61.623   0.609 -10.238  1.00  0.00           C  
ATOM   3501  O   VAL A 236      61.887   0.879 -11.410  1.00  0.00           O  
ATOM   3502  CB  VAL A 236      62.854   1.766  -8.395  1.00  0.00           C  
ATOM   3503  CG1 VAL A 236      64.041   1.812  -9.345  1.00  0.00           C  
ATOM   3504  CG2 VAL A 236      62.852   2.977  -7.474  1.00  0.00           C  
ATOM   3505  H   VAL A 236      60.597   1.293  -7.307  1.00  0.00           H  
ATOM   3506  HA  VAL A 236      61.383   2.663  -9.690  1.00  0.00           H  
ATOM   3507  HB  VAL A 236      62.952   0.857  -7.802  1.00  0.00           H  
ATOM   3508 1HG1 VAL A 236      64.966   1.854  -8.769  1.00  0.00           H  
ATOM   3509 2HG1 VAL A 236      64.043   0.919  -9.970  1.00  0.00           H  
ATOM   3510 3HG1 VAL A 236      63.968   2.698  -9.976  1.00  0.00           H  
ATOM   3511 1HG2 VAL A 236      63.788   3.012  -6.918  1.00  0.00           H  
ATOM   3512 2HG2 VAL A 236      62.748   3.885  -8.068  1.00  0.00           H  
ATOM   3513 3HG2 VAL A 236      62.018   2.902  -6.776  1.00  0.00           H  
ATOM   3514  N   GLU A 237      61.402  -0.630  -9.813  1.00  0.00           N  
ATOM   3515  CA  GLU A 237      61.457  -1.772 -10.717  1.00  0.00           C  
ATOM   3516  C   GLU A 237      60.358  -1.696 -11.769  1.00  0.00           C  
ATOM   3517  O   GLU A 237      60.585  -1.998 -12.941  1.00  0.00           O  
ATOM   3518  CB  GLU A 237      61.335  -3.080  -9.932  1.00  0.00           C  
ATOM   3519  CG  GLU A 237      62.542  -3.407  -9.064  1.00  0.00           C  
ATOM   3520  CD  GLU A 237      62.358  -4.659  -8.253  1.00  0.00           C  
ATOM   3521  OE1 GLU A 237      61.279  -5.202  -8.271  1.00  0.00           O  
ATOM   3522  OE2 GLU A 237      63.297  -5.074  -7.615  1.00  0.00           O  
ATOM   3523  H   GLU A 237      61.190  -0.785  -8.838  1.00  0.00           H  
ATOM   3524  HA  GLU A 237      62.419  -1.761 -11.230  1.00  0.00           H  
ATOM   3525 1HB  GLU A 237      60.460  -3.035  -9.284  1.00  0.00           H  
ATOM   3526 2HB  GLU A 237      61.187  -3.908 -10.625  1.00  0.00           H  
ATOM   3527 1HG  GLU A 237      63.415  -3.528  -9.705  1.00  0.00           H  
ATOM   3528 2HG  GLU A 237      62.732  -2.570  -8.393  1.00  0.00           H  
ATOM   3529  N   ALA A 238      59.166  -1.291 -11.344  1.00  0.00           N  
ATOM   3530  CA  ALA A 238      58.029  -1.174 -12.248  1.00  0.00           C  
ATOM   3531  C   ALA A 238      58.270  -0.099 -13.300  1.00  0.00           C  
ATOM   3532  O   ALA A 238      57.938  -0.278 -14.472  1.00  0.00           O  
ATOM   3533  CB  ALA A 238      56.759  -0.873 -11.465  1.00  0.00           C  
ATOM   3534  H   ALA A 238      59.044  -1.058 -10.369  1.00  0.00           H  
ATOM   3535  HA  ALA A 238      57.908  -2.126 -12.765  1.00  0.00           H  
ATOM   3536 1HB  ALA A 238      55.918  -0.789 -12.154  1.00  0.00           H  
ATOM   3537 2HB  ALA A 238      56.568  -1.680 -10.757  1.00  0.00           H  
ATOM   3538 3HB  ALA A 238      56.879   0.064 -10.924  1.00  0.00           H  
ATOM   3539  N   ALA A 239      58.849   1.018 -12.875  1.00  0.00           N  
ATOM   3540  CA  ALA A 239      59.136   2.125 -13.779  1.00  0.00           C  
ATOM   3541  C   ALA A 239      60.162   1.726 -14.831  1.00  0.00           C  
ATOM   3542  O   ALA A 239      60.034   2.082 -16.003  1.00  0.00           O  
ATOM   3543  CB  ALA A 239      59.625   3.335 -12.996  1.00  0.00           C  
ATOM   3544  H   ALA A 239      59.097   1.103 -11.900  1.00  0.00           H  
ATOM   3545  HA  ALA A 239      58.213   2.388 -14.296  1.00  0.00           H  
ATOM   3546 1HB  ALA A 239      59.835   4.153 -13.685  1.00  0.00           H  
ATOM   3547 2HB  ALA A 239      58.856   3.645 -12.288  1.00  0.00           H  
ATOM   3548 3HB  ALA A 239      60.533   3.075 -12.455  1.00  0.00           H  
ATOM   3549  N   ILE A 240      61.180   0.985 -14.406  1.00  0.00           N  
ATOM   3550  CA  ILE A 240      62.231   0.535 -15.310  1.00  0.00           C  
ATOM   3551  C   ILE A 240      61.656  -0.280 -16.461  1.00  0.00           C  
ATOM   3552  O   ILE A 240      61.994  -0.055 -17.623  1.00  0.00           O  
ATOM   3553  CB  ILE A 240      63.279  -0.306 -14.558  1.00  0.00           C  
ATOM   3554  CG1 ILE A 240      64.064   0.571 -13.579  1.00  0.00           C  
ATOM   3555  CG2 ILE A 240      64.220  -0.986 -15.541  1.00  0.00           C  
ATOM   3556  CD1 ILE A 240      64.909  -0.212 -12.600  1.00  0.00           C  
ATOM   3557  H   ILE A 240      61.227   0.727 -13.431  1.00  0.00           H  
ATOM   3558  HA  ILE A 240      62.726   1.411 -15.727  1.00  0.00           H  
ATOM   3559  HB  ILE A 240      62.776  -1.068 -13.964  1.00  0.00           H  
ATOM   3560 1HG1 ILE A 240      64.719   1.241 -14.136  1.00  0.00           H  
ATOM   3561 2HG1 ILE A 240      63.371   1.191 -13.010  1.00  0.00           H  
ATOM   3562 1HG2 ILE A 240      64.955  -1.575 -14.993  1.00  0.00           H  
ATOM   3563 2HG2 ILE A 240      63.648  -1.639 -16.198  1.00  0.00           H  
ATOM   3564 3HG2 ILE A 240      64.732  -0.230 -16.137  1.00  0.00           H  
ATOM   3565 1HD1 ILE A 240      65.435   0.478 -11.940  1.00  0.00           H  
ATOM   3566 2HD1 ILE A 240      64.268  -0.865 -12.007  1.00  0.00           H  
ATOM   3567 3HD1 ILE A 240      65.634  -0.814 -13.146  1.00  0.00           H  
ATOM   3568  N   LYS A 241      60.784  -1.226 -16.110  1.00  0.00           N  
ATOM   3569  CA  LYS A 241      60.152  -2.117 -17.072  1.00  0.00           C  
ATOM   3570  C   LYS A 241      59.179  -1.365 -17.969  1.00  0.00           C  
ATOM   3571  O   LYS A 241      58.991  -1.721 -19.132  1.00  0.00           O  
ATOM   3572  CB  LYS A 241      59.429  -3.255 -16.350  1.00  0.00           C  
ATOM   3573  CG  LYS A 241      60.353  -4.263 -15.681  1.00  0.00           C  
ATOM   3574  CD  LYS A 241      59.562  -5.356 -14.978  1.00  0.00           C  
ATOM   3575  CE  LYS A 241      60.484  -6.363 -14.306  1.00  0.00           C  
ATOM   3576  NZ  LYS A 241      59.724  -7.418 -13.582  1.00  0.00           N  
ATOM   3577  H   LYS A 241      60.545  -1.337 -15.135  1.00  0.00           H  
ATOM   3578  HA  LYS A 241      60.927  -2.545 -17.709  1.00  0.00           H  
ATOM   3579 1HB  LYS A 241      58.773  -2.842 -15.584  1.00  0.00           H  
ATOM   3580 2HB  LYS A 241      58.802  -3.796 -17.060  1.00  0.00           H  
ATOM   3581 1HG  LYS A 241      60.999  -4.720 -16.432  1.00  0.00           H  
ATOM   3582 2HG  LYS A 241      60.980  -3.753 -14.950  1.00  0.00           H  
ATOM   3583 1HD  LYS A 241      58.915  -4.909 -14.222  1.00  0.00           H  
ATOM   3584 2HD  LYS A 241      58.938  -5.878 -15.703  1.00  0.00           H  
ATOM   3585 1HE  LYS A 241      61.113  -6.838 -15.058  1.00  0.00           H  
ATOM   3586 2HE  LYS A 241      61.131  -5.848 -13.596  1.00  0.00           H  
ATOM   3587 1HZ  LYS A 241      60.370  -8.064 -13.151  1.00  0.00           H  
ATOM   3588 2HZ  LYS A 241      59.150  -6.990 -12.869  1.00  0.00           H  
ATOM   3589 3HZ  LYS A 241      59.135  -7.916 -14.233  1.00  0.00           H  
ATOM   3590  N   ALA A 242      58.566  -0.326 -17.418  1.00  0.00           N  
ATOM   3591  CA  ALA A 242      57.596   0.479 -18.146  1.00  0.00           C  
ATOM   3592  C   ALA A 242      58.249   1.180 -19.330  1.00  0.00           C  
ATOM   3593  O   ALA A 242      57.571   1.593 -20.271  1.00  0.00           O  
ATOM   3594  CB  ALA A 242      56.947   1.496 -17.218  1.00  0.00           C  
ATOM   3595  H   ALA A 242      58.776  -0.081 -16.461  1.00  0.00           H  
ATOM   3596  HA  ALA A 242      56.825  -0.188 -18.533  1.00  0.00           H  
ATOM   3597 1HB  ALA A 242      56.225   2.091 -17.778  1.00  0.00           H  
ATOM   3598 2HB  ALA A 242      56.438   0.976 -16.407  1.00  0.00           H  
ATOM   3599 3HB  ALA A 242      57.713   2.150 -16.804  1.00  0.00           H  
ATOM   3600  N   GLY A 243      59.570   1.310 -19.275  1.00  0.00           N  
ATOM   3601  CA  GLY A 243      60.314   2.079 -20.266  1.00  0.00           C  
ATOM   3602  C   GLY A 243      60.376   3.553 -19.887  1.00  0.00           C  
ATOM   3603  O   GLY A 243      60.259   4.430 -20.743  1.00  0.00           O  
ATOM   3604  H   GLY A 243      60.077   0.863 -18.525  1.00  0.00           H  
ATOM   3605 1HA  GLY A 243      61.324   1.679 -20.353  1.00  0.00           H  
ATOM   3606 2HA  GLY A 243      59.841   1.970 -21.241  1.00  0.00           H  
ATOM   3607  N   ALA A 244      60.561   3.814 -18.596  1.00  0.00           N  
ATOM   3608  CA  ALA A 244      60.793   5.165 -18.097  1.00  0.00           C  
ATOM   3609  C   ALA A 244      62.277   5.523 -18.139  1.00  0.00           C  
ATOM   3610  O   ALA A 244      63.126   4.742 -17.709  1.00  0.00           O  
ATOM   3611  CB  ALA A 244      60.254   5.305 -16.681  1.00  0.00           C  
ATOM   3612  H   ALA A 244      60.541   3.053 -17.932  1.00  0.00           H  
ATOM   3613  HA  ALA A 244      60.263   5.862 -18.747  1.00  0.00           H  
ATOM   3614 1HB  ALA A 244      60.433   6.319 -16.322  1.00  0.00           H  
ATOM   3615 2HB  ALA A 244      59.183   5.102 -16.677  1.00  0.00           H  
ATOM   3616 3HB  ALA A 244      60.759   4.595 -16.028  1.00  0.00           H  
ATOM   3617  N   PRO A 245      62.582   6.708 -18.659  1.00  0.00           N  
ATOM   3618  CA  PRO A 245      63.963   7.157 -18.814  1.00  0.00           C  
ATOM   3619  C   PRO A 245      64.632   7.402 -17.467  1.00  0.00           C  
ATOM   3620  O   PRO A 245      63.959   7.625 -16.461  1.00  0.00           O  
ATOM   3621  CB  PRO A 245      63.812   8.457 -19.611  1.00  0.00           C  
ATOM   3622  CG  PRO A 245      62.441   8.935 -19.275  1.00  0.00           C  
ATOM   3623  CD  PRO A 245      61.636   7.674 -19.105  1.00  0.00           C  
ATOM   3624  HA  PRO A 245      64.525   6.406 -19.388  1.00  0.00           H  
ATOM   3625 1HB  PRO A 245      64.596   9.170 -19.318  1.00  0.00           H  
ATOM   3626 2HB  PRO A 245      63.943   8.257 -20.685  1.00  0.00           H  
ATOM   3627 1HG  PRO A 245      62.465   9.548 -18.362  1.00  0.00           H  
ATOM   3628 2HG  PRO A 245      62.055   9.578 -20.079  1.00  0.00           H  
ATOM   3629 1HD  PRO A 245      60.858   7.834 -18.343  1.00  0.00           H  
ATOM   3630 2HD  PRO A 245      61.184   7.394 -20.068  1.00  0.00           H  
ATOM   3631  N   PRO A 246      65.938   7.317 -17.668  1.00  0.00           N  
ATOM   3632  CA  PRO A 246      66.897   7.289 -16.571  1.00  0.00           C  
ATOM   3633  C   PRO A 246      66.734   8.511 -15.679  1.00  0.00           C  
ATOM   3634  O   PRO A 246      67.019   8.461 -14.483  1.00  0.00           O  
ATOM   3635  CB  PRO A 246      68.249   7.290 -17.291  1.00  0.00           C  
ATOM   3636  CG  PRO A 246      67.945   7.846 -18.640  1.00  0.00           C  
ATOM   3637  CD  PRO A 246      66.555   7.353 -18.944  1.00  0.00           C  
ATOM   3638  HA  PRO A 246      66.759   6.363 -15.993  1.00  0.00           H  
ATOM   3639 1HB  PRO A 246      68.973   7.900 -16.731  1.00  0.00           H  
ATOM   3640 2HB  PRO A 246      68.654   6.268 -17.333  1.00  0.00           H  
ATOM   3641 1HG  PRO A 246      68.010   8.944 -18.621  1.00  0.00           H  
ATOM   3642 2HG  PRO A 246      68.687   7.496 -19.372  1.00  0.00           H  
ATOM   3643 1HD  PRO A 246      66.048   8.069 -19.607  1.00  0.00           H  
ATOM   3644 2HD  PRO A 246      66.612   6.361 -19.414  1.00  0.00           H  
ATOM   3645  N   GLU A 247      66.273   9.619 -16.258  1.00  0.00           N  
ATOM   3646  CA  GLU A 247      65.903  10.769 -15.442  1.00  0.00           C  
ATOM   3647  C   GLU A 247      64.869  10.388 -14.390  1.00  0.00           C  
ATOM   3648  O   GLU A 247      65.003  10.741 -13.218  1.00  0.00           O  
ATOM   3649  CB  GLU A 247      65.358  11.895 -16.323  1.00  0.00           C  
ATOM   3650  CG  GLU A 247      66.402  12.568 -17.202  1.00  0.00           C  
ATOM   3651  CD  GLU A 247      67.422  13.340 -16.412  1.00  0.00           C  
ATOM   3652  OE1 GLU A 247      67.051  14.297 -15.774  1.00  0.00           O  
ATOM   3653  OE2 GLU A 247      68.573  12.973 -16.445  1.00  0.00           O  
ATOM   3654  H   GLU A 247      66.185   9.648 -17.264  1.00  0.00           H  
ATOM   3655  HA  GLU A 247      66.794  11.129 -14.927  1.00  0.00           H  
ATOM   3656 1HB  GLU A 247      64.576  11.502 -16.974  1.00  0.00           H  
ATOM   3657 2HB  GLU A 247      64.905  12.662 -15.695  1.00  0.00           H  
ATOM   3658 1HG  GLU A 247      66.915  11.805 -17.788  1.00  0.00           H  
ATOM   3659 2HG  GLU A 247      65.900  13.242 -17.894  1.00  0.00           H  
ATOM   3660  N   VAL A 248      63.838   9.666 -14.815  1.00  0.00           N  
ATOM   3661  CA  VAL A 248      62.779   9.235 -13.910  1.00  0.00           C  
ATOM   3662  C   VAL A 248      63.311   8.270 -12.859  1.00  0.00           C  
ATOM   3663  O   VAL A 248      62.942   8.348 -11.687  1.00  0.00           O  
ATOM   3664  CB  VAL A 248      61.645   8.555 -14.700  1.00  0.00           C  
ATOM   3665  CG1 VAL A 248      60.631   7.936 -13.749  1.00  0.00           C  
ATOM   3666  CG2 VAL A 248      60.976   9.565 -15.620  1.00  0.00           C  
ATOM   3667  H   VAL A 248      63.786   9.409 -15.790  1.00  0.00           H  
ATOM   3668  HA  VAL A 248      62.376  10.114 -13.405  1.00  0.00           H  
ATOM   3669  HB  VAL A 248      62.065   7.743 -15.294  1.00  0.00           H  
ATOM   3670 1HG1 VAL A 248      59.836   7.460 -14.324  1.00  0.00           H  
ATOM   3671 2HG1 VAL A 248      61.124   7.191 -13.126  1.00  0.00           H  
ATOM   3672 3HG1 VAL A 248      60.203   8.714 -13.117  1.00  0.00           H  
ATOM   3673 1HG2 VAL A 248      60.176   9.077 -16.175  1.00  0.00           H  
ATOM   3674 2HG2 VAL A 248      60.562  10.379 -15.026  1.00  0.00           H  
ATOM   3675 3HG2 VAL A 248      61.712   9.964 -16.318  1.00  0.00           H  
ATOM   3676  N   LEU A 249      64.180   7.360 -13.284  1.00  0.00           N  
ATOM   3677  CA  LEU A 249      64.765   6.378 -12.379  1.00  0.00           C  
ATOM   3678  C   LEU A 249      65.639   7.049 -11.328  1.00  0.00           C  
ATOM   3679  O   LEU A 249      65.617   6.672 -10.156  1.00  0.00           O  
ATOM   3680  CB  LEU A 249      65.596   5.359 -13.168  1.00  0.00           C  
ATOM   3681  CG  LEU A 249      64.799   4.407 -14.070  1.00  0.00           C  
ATOM   3682  CD1 LEU A 249      65.762   3.584 -14.917  1.00  0.00           C  
ATOM   3683  CD2 LEU A 249      63.922   3.509 -13.211  1.00  0.00           C  
ATOM   3684  H   LEU A 249      64.442   7.348 -14.259  1.00  0.00           H  
ATOM   3685  HA  LEU A 249      63.958   5.853 -11.870  1.00  0.00           H  
ATOM   3686 1HB  LEU A 249      66.301   5.898 -13.798  1.00  0.00           H  
ATOM   3687 2HB  LEU A 249      66.162   4.751 -12.463  1.00  0.00           H  
ATOM   3688  HG  LEU A 249      64.172   4.987 -14.747  1.00  0.00           H  
ATOM   3689 1HD1 LEU A 249      65.196   2.908 -15.557  1.00  0.00           H  
ATOM   3690 2HD1 LEU A 249      66.363   4.251 -15.535  1.00  0.00           H  
ATOM   3691 3HD1 LEU A 249      66.415   3.005 -14.265  1.00  0.00           H  
ATOM   3692 1HD2 LEU A 249      63.355   2.833 -13.852  1.00  0.00           H  
ATOM   3693 2HD2 LEU A 249      64.549   2.927 -12.535  1.00  0.00           H  
ATOM   3694 3HD2 LEU A 249      63.232   4.121 -12.630  1.00  0.00           H  
ATOM   3695  N   THR A 250      66.408   8.045 -11.753  1.00  0.00           N  
ATOM   3696  CA  THR A 250      67.292   8.771 -10.848  1.00  0.00           C  
ATOM   3697  C   THR A 250      66.497   9.534  -9.797  1.00  0.00           C  
ATOM   3698  O   THR A 250      66.872   9.569  -8.625  1.00  0.00           O  
ATOM   3699  CB  THR A 250      68.197   9.748 -11.621  1.00  0.00           C  
ATOM   3700  OG1 THR A 250      69.018   9.016 -12.541  1.00  0.00           O  
ATOM   3701  CG2 THR A 250      69.086  10.525 -10.662  1.00  0.00           C  
ATOM   3702  H   THR A 250      66.380   8.307 -12.728  1.00  0.00           H  
ATOM   3703  HA  THR A 250      67.927   8.050 -10.332  1.00  0.00           H  
ATOM   3704  HB  THR A 250      67.580  10.448 -12.184  1.00  0.00           H  
ATOM   3705  HG1 THR A 250      68.507   8.803 -13.326  1.00  0.00           H  
ATOM   3706 1HG2 THR A 250      69.718  11.210 -11.226  1.00  0.00           H  
ATOM   3707 2HG2 THR A 250      68.464  11.091  -9.969  1.00  0.00           H  
ATOM   3708 3HG2 THR A 250      69.712   9.831 -10.103  1.00  0.00           H  
ATOM   3709  N   GLU A 251      65.396  10.145 -10.222  1.00  0.00           N  
ATOM   3710  CA  GLU A 251      64.545  10.909  -9.317  1.00  0.00           C  
ATOM   3711  C   GLU A 251      63.911  10.008  -8.266  1.00  0.00           C  
ATOM   3712  O   GLU A 251      63.821  10.373  -7.094  1.00  0.00           O  
ATOM   3713  CB  GLU A 251      63.453  11.641 -10.101  1.00  0.00           C  
ATOM   3714  CG  GLU A 251      63.961  12.784 -10.969  1.00  0.00           C  
ATOM   3715  CD  GLU A 251      62.872  13.431 -11.778  1.00  0.00           C  
ATOM   3716  OE1 GLU A 251      61.770  12.938 -11.760  1.00  0.00           O  
ATOM   3717  OE2 GLU A 251      63.143  14.421 -12.416  1.00  0.00           O  
ATOM   3718  H   GLU A 251      65.142  10.079 -11.197  1.00  0.00           H  
ATOM   3719  HA  GLU A 251      65.161  11.648  -8.804  1.00  0.00           H  
ATOM   3720 1HB  GLU A 251      62.935  10.934 -10.749  1.00  0.00           H  
ATOM   3721 2HB  GLU A 251      62.718  12.049  -9.407  1.00  0.00           H  
ATOM   3722 1HG  GLU A 251      64.418  13.537 -10.328  1.00  0.00           H  
ATOM   3723 2HG  GLU A 251      64.729  12.402 -11.640  1.00  0.00           H  
ATOM   3724  N   ALA A 252      63.472   8.828  -8.691  1.00  0.00           N  
ATOM   3725  CA  ALA A 252      62.845   7.872  -7.786  1.00  0.00           C  
ATOM   3726  C   ALA A 252      63.831   7.380  -6.735  1.00  0.00           C  
ATOM   3727  O   ALA A 252      63.483   7.234  -5.563  1.00  0.00           O  
ATOM   3728  CB  ALA A 252      62.276   6.697  -8.568  1.00  0.00           C  
ATOM   3729  H   ALA A 252      63.575   8.587  -9.666  1.00  0.00           H  
ATOM   3730  HA  ALA A 252      62.031   8.379  -7.268  1.00  0.00           H  
ATOM   3731 1HB  ALA A 252      61.811   5.992  -7.878  1.00  0.00           H  
ATOM   3732 2HB  ALA A 252      61.529   7.058  -9.275  1.00  0.00           H  
ATOM   3733 3HB  ALA A 252      63.077   6.199  -9.110  1.00  0.00           H  
ATOM   3734  N   VAL A 253      65.064   7.125  -7.160  1.00  0.00           N  
ATOM   3735  CA  VAL A 253      66.103   6.648  -6.255  1.00  0.00           C  
ATOM   3736  C   VAL A 253      66.441   7.697  -5.204  1.00  0.00           C  
ATOM   3737  O   VAL A 253      66.637   7.375  -4.032  1.00  0.00           O  
ATOM   3738  CB  VAL A 253      67.376   6.288  -7.044  1.00  0.00           C  
ATOM   3739  CG1 VAL A 253      68.520   5.971  -6.094  1.00  0.00           C  
ATOM   3740  CG2 VAL A 253      67.097   5.109  -7.965  1.00  0.00           C  
ATOM   3741  H   VAL A 253      65.287   7.265  -8.135  1.00  0.00           H  
ATOM   3742  HA  VAL A 253      65.738   5.752  -5.751  1.00  0.00           H  
ATOM   3743  HB  VAL A 253      67.680   7.150  -7.638  1.00  0.00           H  
ATOM   3744 1HG1 VAL A 253      69.412   5.719  -6.668  1.00  0.00           H  
ATOM   3745 2HG1 VAL A 253      68.726   6.840  -5.469  1.00  0.00           H  
ATOM   3746 3HG1 VAL A 253      68.246   5.126  -5.462  1.00  0.00           H  
ATOM   3747 1HG2 VAL A 253      68.001   4.861  -8.521  1.00  0.00           H  
ATOM   3748 2HG2 VAL A 253      66.787   4.249  -7.372  1.00  0.00           H  
ATOM   3749 3HG2 VAL A 253      66.303   5.373  -8.664  1.00  0.00           H  
ATOM   3750  N   LYS A 254      66.508   8.954  -5.629  1.00  0.00           N  
ATOM   3751  CA  LYS A 254      66.823  10.053  -4.724  1.00  0.00           C  
ATOM   3752  C   LYS A 254      65.735  10.230  -3.672  1.00  0.00           C  
ATOM   3753  O   LYS A 254      66.025  10.473  -2.500  1.00  0.00           O  
ATOM   3754  CB  LYS A 254      67.014  11.353  -5.507  1.00  0.00           C  
ATOM   3755  CG  LYS A 254      67.405  12.551  -4.651  1.00  0.00           C  
ATOM   3756  CD  LYS A 254      67.665  13.781  -5.508  1.00  0.00           C  
ATOM   3757  CE  LYS A 254      68.147  14.952  -4.665  1.00  0.00           C  
ATOM   3758  NZ  LYS A 254      67.109  15.410  -3.702  1.00  0.00           N  
ATOM   3759  H   LYS A 254      66.336   9.153  -6.604  1.00  0.00           H  
ATOM   3760  HA  LYS A 254      67.753   9.818  -4.205  1.00  0.00           H  
ATOM   3761 1HB  LYS A 254      67.790  11.213  -6.260  1.00  0.00           H  
ATOM   3762 2HB  LYS A 254      66.091  11.602  -6.029  1.00  0.00           H  
ATOM   3763 1HG  LYS A 254      66.602  12.772  -3.946  1.00  0.00           H  
ATOM   3764 2HG  LYS A 254      68.306  12.315  -4.086  1.00  0.00           H  
ATOM   3765 1HD  LYS A 254      68.421  13.548  -6.259  1.00  0.00           H  
ATOM   3766 2HD  LYS A 254      66.746  14.068  -6.020  1.00  0.00           H  
ATOM   3767 1HE  LYS A 254      69.036  14.658  -4.109  1.00  0.00           H  
ATOM   3768 2HE  LYS A 254      68.412  15.784  -5.316  1.00  0.00           H  
ATOM   3769 1HZ  LYS A 254      67.467  16.186  -3.163  1.00  0.00           H  
ATOM   3770 2HZ  LYS A 254      66.285  15.703  -4.208  1.00  0.00           H  
ATOM   3771 3HZ  LYS A 254      66.869  14.652  -3.079  1.00  0.00           H  
ATOM   3772  N   LYS A 255      64.482  10.107  -4.098  1.00  0.00           N  
ATOM   3773  CA  LYS A 255      63.348  10.253  -3.193  1.00  0.00           C  
ATOM   3774  C   LYS A 255      63.338   9.151  -2.141  1.00  0.00           C  
ATOM   3775  O   LYS A 255      63.056   9.401  -0.969  1.00  0.00           O  
ATOM   3776  CB  LYS A 255      62.034  10.245  -3.975  1.00  0.00           C  
ATOM   3777  CG  LYS A 255      60.792  10.465  -3.121  1.00  0.00           C  
ATOM   3778  CD  LYS A 255      59.537  10.538  -3.979  1.00  0.00           C  
ATOM   3779  CE  LYS A 255      58.294  10.743  -3.126  1.00  0.00           C  
ATOM   3780  NZ  LYS A 255      57.058  10.815  -3.952  1.00  0.00           N  
ATOM   3781  H   LYS A 255      64.311   9.907  -5.073  1.00  0.00           H  
ATOM   3782  HA  LYS A 255      63.440  11.208  -2.675  1.00  0.00           H  
ATOM   3783 1HB  LYS A 255      62.059  11.026  -4.736  1.00  0.00           H  
ATOM   3784 2HB  LYS A 255      61.922   9.291  -4.489  1.00  0.00           H  
ATOM   3785 1HG  LYS A 255      60.689   9.645  -2.410  1.00  0.00           H  
ATOM   3786 2HG  LYS A 255      60.895  11.395  -2.563  1.00  0.00           H  
ATOM   3787 1HD  LYS A 255      59.625  11.366  -4.683  1.00  0.00           H  
ATOM   3788 2HD  LYS A 255      59.429   9.612  -4.545  1.00  0.00           H  
ATOM   3789 1HE  LYS A 255      58.197   9.918  -2.421  1.00  0.00           H  
ATOM   3790 2HE  LYS A 255      58.391  11.668  -2.558  1.00  0.00           H  
ATOM   3791 1HZ  LYS A 255      56.258  10.952  -3.350  1.00  0.00           H  
ATOM   3792 2HZ  LYS A 255      57.129  11.589  -4.597  1.00  0.00           H  
ATOM   3793 3HZ  LYS A 255      56.947   9.955  -4.469  1.00  0.00           H  
ATOM   3794  N   GLY A 256      63.647   7.931  -2.567  1.00  0.00           N  
ATOM   3795  CA  GLY A 256      63.674   6.788  -1.662  1.00  0.00           C  
ATOM   3796  C   GLY A 256      64.765   6.943  -0.610  1.00  0.00           C  
ATOM   3797  O   GLY A 256      64.560   6.626   0.562  1.00  0.00           O  
ATOM   3798  H   GLY A 256      63.869   7.792  -3.542  1.00  0.00           H  
ATOM   3799 1HA  GLY A 256      62.705   6.687  -1.174  1.00  0.00           H  
ATOM   3800 2HA  GLY A 256      63.842   5.876  -2.233  1.00  0.00           H  
ATOM   3801  N   SER A 257      65.925   7.432  -1.036  1.00  0.00           N  
ATOM   3802  CA  SER A 257      67.051   7.631  -0.131  1.00  0.00           C  
ATOM   3803  C   SER A 257      66.733   8.686   0.921  1.00  0.00           C  
ATOM   3804  O   SER A 257      67.077   8.531   2.093  1.00  0.00           O  
ATOM   3805  CB  SER A 257      68.284   8.040  -0.914  1.00  0.00           C  
ATOM   3806  OG  SER A 257      68.098   9.286  -1.528  1.00  0.00           O  
ATOM   3807  H   SER A 257      66.029   7.672  -2.012  1.00  0.00           H  
ATOM   3808  HA  SER A 257      67.255   6.689   0.380  1.00  0.00           H  
ATOM   3809 1HB  SER A 257      69.141   8.087  -0.243  1.00  0.00           H  
ATOM   3810 2HB  SER A 257      68.500   7.287  -1.670  1.00  0.00           H  
ATOM   3811  HG  SER A 257      68.977   9.619  -1.721  1.00  0.00           H  
ATOM   3812  N   GLU A 258      66.074   9.759   0.495  1.00  0.00           N  
ATOM   3813  CA  GLU A 258      65.709  10.842   1.400  1.00  0.00           C  
ATOM   3814  C   GLU A 258      64.714  10.369   2.452  1.00  0.00           C  
ATOM   3815  O   GLU A 258      64.816  10.732   3.624  1.00  0.00           O  
ATOM   3816  CB  GLU A 258      65.118  12.016   0.616  1.00  0.00           C  
ATOM   3817  CG  GLU A 258      66.122  12.761  -0.252  1.00  0.00           C  
ATOM   3818  CD  GLU A 258      65.492  13.861  -1.062  1.00  0.00           C  
ATOM   3819  OE1 GLU A 258      64.290  13.973  -1.043  1.00  0.00           O  
ATOM   3820  OE2 GLU A 258      66.215  14.589  -1.700  1.00  0.00           O  
ATOM   3821  H   GLU A 258      65.820   9.825  -0.480  1.00  0.00           H  
ATOM   3822  HA  GLU A 258      66.609  11.182   1.913  1.00  0.00           H  
ATOM   3823 1HB  GLU A 258      64.319  11.655  -0.032  1.00  0.00           H  
ATOM   3824 2HB  GLU A 258      64.679  12.732   1.310  1.00  0.00           H  
ATOM   3825 1HG  GLU A 258      66.891  13.192   0.389  1.00  0.00           H  
ATOM   3826 2HG  GLU A 258      66.603  12.052  -0.923  1.00  0.00           H  
ATOM   3827  N   ILE A 259      63.752   9.557   2.026  1.00  0.00           N  
ATOM   3828  CA  ILE A 259      62.736   9.033   2.931  1.00  0.00           C  
ATOM   3829  C   ILE A 259      63.353   8.120   3.983  1.00  0.00           C  
ATOM   3830  O   ILE A 259      62.979   8.165   5.155  1.00  0.00           O  
ATOM   3831  CB  ILE A 259      61.653   8.263   2.154  1.00  0.00           C  
ATOM   3832  CG1 ILE A 259      60.841   9.221   1.278  1.00  0.00           C  
ATOM   3833  CG2 ILE A 259      60.742   7.512   3.113  1.00  0.00           C  
ATOM   3834  CD1 ILE A 259      59.939   8.525   0.284  1.00  0.00           C  
ATOM   3835  H   ILE A 259      63.724   9.296   1.051  1.00  0.00           H  
ATOM   3836  HA  ILE A 259      62.263   9.871   3.442  1.00  0.00           H  
ATOM   3837  HB  ILE A 259      62.126   7.548   1.482  1.00  0.00           H  
ATOM   3838 1HG1 ILE A 259      60.224   9.858   1.912  1.00  0.00           H  
ATOM   3839 2HG1 ILE A 259      61.519   9.872   0.725  1.00  0.00           H  
ATOM   3840 1HG2 ILE A 259      59.982   6.974   2.547  1.00  0.00           H  
ATOM   3841 2HG2 ILE A 259      61.331   6.804   3.694  1.00  0.00           H  
ATOM   3842 3HG2 ILE A 259      60.259   8.221   3.786  1.00  0.00           H  
ATOM   3843 1HD1 ILE A 259      59.397   9.270  -0.299  1.00  0.00           H  
ATOM   3844 2HD1 ILE A 259      60.542   7.909  -0.384  1.00  0.00           H  
ATOM   3845 3HD1 ILE A 259      59.228   7.895   0.817  1.00  0.00           H  
ATOM   3846  N   MET A 260      64.301   7.291   3.557  1.00  0.00           N  
ATOM   3847  CA  MET A 260      64.972   6.366   4.462  1.00  0.00           C  
ATOM   3848  C   MET A 260      65.782   7.113   5.514  1.00  0.00           C  
ATOM   3849  O   MET A 260      65.794   6.735   6.686  1.00  0.00           O  
ATOM   3850  CB  MET A 260      65.870   5.415   3.673  1.00  0.00           C  
ATOM   3851  CG  MET A 260      66.626   4.408   4.529  1.00  0.00           C  
ATOM   3852  SD  MET A 260      68.155   5.082   5.209  1.00  0.00           S  
ATOM   3853  CE  MET A 260      69.167   5.179   3.735  1.00  0.00           C  
ATOM   3854  H   MET A 260      64.563   7.303   2.582  1.00  0.00           H  
ATOM   3855  HA  MET A 260      64.214   5.781   4.983  1.00  0.00           H  
ATOM   3856 1HB  MET A 260      65.270   4.859   2.955  1.00  0.00           H  
ATOM   3857 2HB  MET A 260      66.605   5.992   3.109  1.00  0.00           H  
ATOM   3858 1HG  MET A 260      65.994   4.086   5.355  1.00  0.00           H  
ATOM   3859 2HG  MET A 260      66.873   3.533   3.928  1.00  0.00           H  
ATOM   3860 1HE  MET A 260      70.148   5.579   3.993  1.00  0.00           H  
ATOM   3861 2HE  MET A 260      69.281   4.183   3.305  1.00  0.00           H  
ATOM   3862 3HE  MET A 260      68.688   5.835   3.007  1.00  0.00           H  
ATOM   3863  N   VAL A 261      66.458   8.175   5.088  1.00  0.00           N  
ATOM   3864  CA  VAL A 261      67.272   8.978   5.993  1.00  0.00           C  
ATOM   3865  C   VAL A 261      66.412   9.666   7.045  1.00  0.00           C  
ATOM   3866  O   VAL A 261      66.784   9.734   8.217  1.00  0.00           O  
ATOM   3867  CB  VAL A 261      68.059  10.041   5.203  1.00  0.00           C  
ATOM   3868  CG1 VAL A 261      68.760  11.000   6.154  1.00  0.00           C  
ATOM   3869  CG2 VAL A 261      69.063   9.363   4.283  1.00  0.00           C  
ATOM   3870  H   VAL A 261      66.406   8.432   4.113  1.00  0.00           H  
ATOM   3871  HA  VAL A 261      67.981   8.320   6.497  1.00  0.00           H  
ATOM   3872  HB  VAL A 261      67.360  10.630   4.609  1.00  0.00           H  
ATOM   3873 1HG1 VAL A 261      69.312  11.744   5.578  1.00  0.00           H  
ATOM   3874 2HG1 VAL A 261      68.020  11.500   6.778  1.00  0.00           H  
ATOM   3875 3HG1 VAL A 261      69.453  10.444   6.785  1.00  0.00           H  
ATOM   3876 1HG2 VAL A 261      69.615  10.120   3.727  1.00  0.00           H  
ATOM   3877 2HG2 VAL A 261      69.758   8.769   4.876  1.00  0.00           H  
ATOM   3878 3HG2 VAL A 261      68.535   8.714   3.584  1.00  0.00           H  
ATOM   3879  N   GLU A 262      65.260  10.175   6.619  1.00  0.00           N  
ATOM   3880  CA  GLU A 262      64.344  10.859   7.524  1.00  0.00           C  
ATOM   3881  C   GLU A 262      63.793   9.904   8.576  1.00  0.00           C  
ATOM   3882  O   GLU A 262      63.669  10.260   9.748  1.00  0.00           O  
ATOM   3883  CB  GLU A 262      63.191  11.490   6.740  1.00  0.00           C  
ATOM   3884  CG  GLU A 262      63.595  12.674   5.872  1.00  0.00           C  
ATOM   3885  CD  GLU A 262      62.453  13.221   5.062  1.00  0.00           C  
ATOM   3886  OE1 GLU A 262      61.399  12.631   5.080  1.00  0.00           O  
ATOM   3887  OE2 GLU A 262      62.634  14.232   4.424  1.00  0.00           O  
ATOM   3888  H   GLU A 262      65.013  10.085   5.644  1.00  0.00           H  
ATOM   3889  HA  GLU A 262      64.891  11.650   8.037  1.00  0.00           H  
ATOM   3890 1HB  GLU A 262      62.738  10.739   6.092  1.00  0.00           H  
ATOM   3891 2HB  GLU A 262      62.422  11.830   7.433  1.00  0.00           H  
ATOM   3892 1HG  GLU A 262      63.983  13.465   6.513  1.00  0.00           H  
ATOM   3893 2HG  GLU A 262      64.394  12.363   5.201  1.00  0.00           H  
ATOM   3894  N   ALA A 263      63.464   8.690   8.151  1.00  0.00           N  
ATOM   3895  CA  ALA A 263      62.925   7.681   9.055  1.00  0.00           C  
ATOM   3896  C   ALA A 263      63.951   7.280  10.107  1.00  0.00           C  
ATOM   3897  O   ALA A 263      63.617   7.104  11.279  1.00  0.00           O  
ATOM   3898  CB  ALA A 263      62.465   6.460   8.272  1.00  0.00           C  
ATOM   3899  H   ALA A 263      63.590   8.459   7.176  1.00  0.00           H  
ATOM   3900  HA  ALA A 263      62.068   8.113   9.572  1.00  0.00           H  
ATOM   3901 1HB  ALA A 263      62.065   5.715   8.961  1.00  0.00           H  
ATOM   3902 2HB  ALA A 263      61.689   6.752   7.564  1.00  0.00           H  
ATOM   3903 3HB  ALA A 263      63.309   6.036   7.731  1.00  0.00           H  
ATOM   3904  N   VAL A 264      65.202   7.137   9.682  1.00  0.00           N  
ATOM   3905  CA  VAL A 264      66.280   6.756  10.586  1.00  0.00           C  
ATOM   3906  C   VAL A 264      66.522   7.831  11.638  1.00  0.00           C  
ATOM   3907  O   VAL A 264      66.746   7.527  12.810  1.00  0.00           O  
ATOM   3908  CB  VAL A 264      67.579   6.513   9.796  1.00  0.00           C  
ATOM   3909  CG1 VAL A 264      68.749   6.301  10.745  1.00  0.00           C  
ATOM   3910  CG2 VAL A 264      67.409   5.315   8.874  1.00  0.00           C  
ATOM   3911  H   VAL A 264      65.412   7.296   8.707  1.00  0.00           H  
ATOM   3912  HA  VAL A 264      65.998   5.831  11.090  1.00  0.00           H  
ATOM   3913  HB  VAL A 264      67.804   7.400   9.202  1.00  0.00           H  
ATOM   3914 1HG1 VAL A 264      69.659   6.132  10.170  1.00  0.00           H  
ATOM   3915 2HG1 VAL A 264      68.875   7.186  11.370  1.00  0.00           H  
ATOM   3916 3HG1 VAL A 264      68.553   5.435  11.376  1.00  0.00           H  
ATOM   3917 1HG2 VAL A 264      68.331   5.149   8.318  1.00  0.00           H  
ATOM   3918 2HG2 VAL A 264      67.179   4.430   9.468  1.00  0.00           H  
ATOM   3919 3HG2 VAL A 264      66.594   5.505   8.176  1.00  0.00           H  
ATOM   3920  N   GLU A 265      66.476   9.089  11.213  1.00  0.00           N  
ATOM   3921  CA  GLU A 265      66.690  10.212  12.117  1.00  0.00           C  
ATOM   3922  C   GLU A 265      65.591  10.289  13.169  1.00  0.00           C  
ATOM   3923  O   GLU A 265      65.858  10.556  14.341  1.00  0.00           O  
ATOM   3924  CB  GLU A 265      66.751  11.524  11.332  1.00  0.00           C  
ATOM   3925  CG  GLU A 265      67.992  11.680  10.464  1.00  0.00           C  
ATOM   3926  CD  GLU A 265      67.983  12.946   9.653  1.00  0.00           C  
ATOM   3927  OE1 GLU A 265      66.991  13.634   9.672  1.00  0.00           O  
ATOM   3928  OE2 GLU A 265      68.971  13.226   9.015  1.00  0.00           O  
ATOM   3929  H   GLU A 265      66.288   9.272  10.238  1.00  0.00           H  
ATOM   3930  HA  GLU A 265      67.641  10.067  12.630  1.00  0.00           H  
ATOM   3931 1HB  GLU A 265      65.878  11.602  10.684  1.00  0.00           H  
ATOM   3932 2HB  GLU A 265      66.721  12.365  12.026  1.00  0.00           H  
ATOM   3933 1HG  GLU A 265      68.873  11.679  11.105  1.00  0.00           H  
ATOM   3934 2HG  GLU A 265      68.063  10.825   9.793  1.00  0.00           H  
ATOM   3935  N   LEU A 266      64.354  10.054  12.744  1.00  0.00           N  
ATOM   3936  CA  LEU A 266      63.212  10.097  13.648  1.00  0.00           C  
ATOM   3937  C   LEU A 266      63.300   8.999  14.700  1.00  0.00           C  
ATOM   3938  O   LEU A 266      62.995   9.223  15.871  1.00  0.00           O  
ATOM   3939  CB  LEU A 266      61.905   9.953  12.858  1.00  0.00           C  
ATOM   3940  CG  LEU A 266      61.540  11.139  11.955  1.00  0.00           C  
ATOM   3941  CD1 LEU A 266      60.327  10.777  11.108  1.00  0.00           C  
ATOM   3942  CD2 LEU A 266      61.262  12.364  12.814  1.00  0.00           C  
ATOM   3943  H   LEU A 266      64.201   9.840  11.769  1.00  0.00           H  
ATOM   3944  HA  LEU A 266      63.210  11.060  14.157  1.00  0.00           H  
ATOM   3945 1HB  LEU A 266      61.976   9.067  12.229  1.00  0.00           H  
ATOM   3946 2HB  LEU A 266      61.087   9.809  13.563  1.00  0.00           H  
ATOM   3947  HG  LEU A 266      62.368  11.350  11.279  1.00  0.00           H  
ATOM   3948 1HD1 LEU A 266      60.068  11.620  10.467  1.00  0.00           H  
ATOM   3949 2HD1 LEU A 266      60.560   9.910  10.490  1.00  0.00           H  
ATOM   3950 3HD1 LEU A 266      59.485  10.545  11.759  1.00  0.00           H  
ATOM   3951 1HD2 LEU A 266      61.003  13.207  12.172  1.00  0.00           H  
ATOM   3952 2HD2 LEU A 266      60.433  12.154  13.490  1.00  0.00           H  
ATOM   3953 3HD2 LEU A 266      62.151  12.610  13.395  1.00  0.00           H  
ATOM   3954  N   ALA A 267      63.719   7.812  14.275  1.00  0.00           N  
ATOM   3955  CA  ALA A 267      63.848   6.676  15.179  1.00  0.00           C  
ATOM   3956  C   ALA A 267      64.921   6.929  16.231  1.00  0.00           C  
ATOM   3957  O   ALA A 267      64.746   6.595  17.403  1.00  0.00           O  
ATOM   3958  CB  ALA A 267      64.162   5.409  14.396  1.00  0.00           C  
ATOM   3959  H   ALA A 267      63.954   7.694  13.300  1.00  0.00           H  
ATOM   3960  HA  ALA A 267      62.897   6.545  15.696  1.00  0.00           H  
ATOM   3961 1HB  ALA A 267      64.255   4.570  15.085  1.00  0.00           H  
ATOM   3962 2HB  ALA A 267      63.358   5.210  13.688  1.00  0.00           H  
ATOM   3963 3HB  ALA A 267      65.098   5.539  13.855  1.00  0.00           H  
ATOM   3964  N   ALA A 268      66.031   7.521  15.806  1.00  0.00           N  
ATOM   3965  CA  ALA A 268      67.135   7.820  16.710  1.00  0.00           C  
ATOM   3966  C   ALA A 268      66.679   8.707  17.861  1.00  0.00           C  
ATOM   3967  O   ALA A 268      66.988   8.441  19.023  1.00  0.00           O  
ATOM   3968  CB  ALA A 268      68.276   8.482  15.952  1.00  0.00           C  
ATOM   3969  H   ALA A 268      66.113   7.771  14.831  1.00  0.00           H  
ATOM   3970  HA  ALA A 268      67.490   6.880  17.133  1.00  0.00           H  
ATOM   3971 1HB  ALA A 268      69.093   8.699  16.641  1.00  0.00           H  
ATOM   3972 2HB  ALA A 268      68.631   7.812  15.169  1.00  0.00           H  
ATOM   3973 3HB  ALA A 268      67.924   9.410  15.503  1.00  0.00           H  
ATOM   3974  N   ARG A 269      65.942   9.763  17.532  1.00  0.00           N  
ATOM   3975  CA  ARG A 269      65.441  10.692  18.538  1.00  0.00           C  
ATOM   3976  C   ARG A 269      64.588   9.973  19.575  1.00  0.00           C  
ATOM   3977  O   ARG A 269      64.705  10.228  20.774  1.00  0.00           O  
ATOM   3978  CB  ARG A 269      64.620  11.795  17.887  1.00  0.00           C  
ATOM   3979  CG  ARG A 269      65.421  12.779  17.049  1.00  0.00           C  
ATOM   3980  CD  ARG A 269      64.575  13.896  16.556  1.00  0.00           C  
ATOM   3981  NE  ARG A 269      65.326  14.814  15.714  1.00  0.00           N  
ATOM   3982  CZ  ARG A 269      65.376  14.750  14.369  1.00  0.00           C  
ATOM   3983  NH1 ARG A 269      64.715  13.810  13.730  1.00  0.00           N  
ATOM   3984  NH2 ARG A 269      66.088  15.634  13.692  1.00  0.00           N  
ATOM   3985  H   ARG A 269      65.723   9.926  16.560  1.00  0.00           H  
ATOM   3986  HA  ARG A 269      66.293  11.146  19.044  1.00  0.00           H  
ATOM   3987 1HB  ARG A 269      63.863  11.352  17.241  1.00  0.00           H  
ATOM   3988 2HB  ARG A 269      64.099  12.364  18.657  1.00  0.00           H  
ATOM   3989 1HG  ARG A 269      66.226  13.199  17.652  1.00  0.00           H  
ATOM   3990 2HG  ARG A 269      65.844  12.263  16.187  1.00  0.00           H  
ATOM   3991 1HD  ARG A 269      63.748  13.495  15.971  1.00  0.00           H  
ATOM   3992 2HD  ARG A 269      64.182  14.456  17.404  1.00  0.00           H  
ATOM   3993  HE  ARG A 269      65.847  15.551  16.169  1.00  0.00           H  
ATOM   3994 1HH1 ARG A 269      64.170  13.135  14.247  1.00  0.00           H  
ATOM   3995 2HH1 ARG A 269      64.753  13.763  12.722  1.00  0.00           H  
ATOM   3996 1HH2 ARG A 269      66.596  16.357  14.183  1.00  0.00           H  
ATOM   3997 2HH2 ARG A 269      66.126  15.586  12.684  1.00  0.00           H  
ATOM   3998  N   LEU A 270      63.730   9.073  19.109  1.00  0.00           N  
ATOM   3999  CA  LEU A 270      62.854   8.313  19.994  1.00  0.00           C  
ATOM   4000  C   LEU A 270      63.653   7.521  21.018  1.00  0.00           C  
ATOM   4001  O   LEU A 270      63.124   7.114  22.053  1.00  0.00           O  
ATOM   4002  CB  LEU A 270      61.974   7.359  19.177  1.00  0.00           C  
ATOM   4003  CG  LEU A 270      60.922   8.026  18.282  1.00  0.00           C  
ATOM   4004  CD1 LEU A 270      60.240   6.969  17.424  1.00  0.00           C  
ATOM   4005  CD2 LEU A 270      59.911   8.763  19.148  1.00  0.00           C  
ATOM   4006  H   LEU A 270      63.681   8.909  18.114  1.00  0.00           H  
ATOM   4007  HA  LEU A 270      62.211   9.012  20.528  1.00  0.00           H  
ATOM   4008 1HB  LEU A 270      62.616   6.754  18.539  1.00  0.00           H  
ATOM   4009 2HB  LEU A 270      61.451   6.694  19.864  1.00  0.00           H  
ATOM   4010  HG  LEU A 270      61.411   8.734  17.612  1.00  0.00           H  
ATOM   4011 1HD1 LEU A 270      59.493   7.443  16.788  1.00  0.00           H  
ATOM   4012 2HD1 LEU A 270      60.983   6.471  16.801  1.00  0.00           H  
ATOM   4013 3HD1 LEU A 270      59.755   6.236  18.068  1.00  0.00           H  
ATOM   4014 1HD2 LEU A 270      59.164   9.238  18.512  1.00  0.00           H  
ATOM   4015 2HD2 LEU A 270      59.421   8.055  19.817  1.00  0.00           H  
ATOM   4016 3HD2 LEU A 270      60.423   9.524  19.737  1.00  0.00           H  
ATOM   4017  N   GLY A 271      64.929   7.306  20.722  1.00  0.00           N  
ATOM   4018  CA  GLY A 271      65.784   6.481  21.566  1.00  0.00           C  
ATOM   4019  C   GLY A 271      65.654   5.008  21.204  1.00  0.00           C  
ATOM   4020  O   GLY A 271      65.596   4.146  22.081  1.00  0.00           O  
ATOM   4021  H   GLY A 271      65.318   7.725  19.890  1.00  0.00           H  
ATOM   4022 1HA  GLY A 271      66.821   6.798  21.454  1.00  0.00           H  
ATOM   4023 2HA  GLY A 271      65.515   6.629  22.611  1.00  0.00           H  
ATOM   4024  N   ALA A 272      65.609   4.730  19.907  1.00  0.00           N  
ATOM   4025  CA  ALA A 272      65.736   3.366  19.410  1.00  0.00           C  
ATOM   4026  C   ALA A 272      67.181   2.898  19.518  1.00  0.00           C  
ATOM   4027  O   ALA A 272      68.108   3.626  19.163  1.00  0.00           O  
ATOM   4028  CB  ALA A 272      65.249   3.272  17.971  1.00  0.00           C  
ATOM   4029  H   ALA A 272      65.483   5.484  19.246  1.00  0.00           H  
ATOM   4030  HA  ALA A 272      65.119   2.719  20.034  1.00  0.00           H  
ATOM   4031 1HB  ALA A 272      65.360   2.247  17.616  1.00  0.00           H  
ATOM   4032 2HB  ALA A 272      64.200   3.561  17.923  1.00  0.00           H  
ATOM   4033 3HB  ALA A 272      65.839   3.938  17.344  1.00  0.00           H  
ATOM   4034  N   PRO A 273      67.371   1.680  20.009  1.00  0.00           N  
ATOM   4035  CA  PRO A 273      68.706   1.185  20.314  1.00  0.00           C  
ATOM   4036  C   PRO A 273      69.548   1.056  19.055  1.00  0.00           C  
ATOM   4037  O   PRO A 273      69.083   0.546  18.035  1.00  0.00           O  
ATOM   4038  CB  PRO A 273      68.430  -0.181  20.950  1.00  0.00           C  
ATOM   4039  CG  PRO A 273      67.088  -0.564  20.426  1.00  0.00           C  
ATOM   4040  CD  PRO A 273      66.359   0.744  20.270  1.00  0.00           C  
ATOM   4041  HA  PRO A 273      69.188   1.864  21.033  1.00  0.00           H  
ATOM   4042 1HB  PRO A 273      69.218  -0.894  20.668  1.00  0.00           H  
ATOM   4043 2HB  PRO A 273      68.451  -0.096  22.047  1.00  0.00           H  
ATOM   4044 1HG  PRO A 273      67.193  -1.106  19.474  1.00  0.00           H  
ATOM   4045 2HG  PRO A 273      66.587  -1.248  21.127  1.00  0.00           H  
ATOM   4046 1HD  PRO A 273      65.669   0.680  19.416  1.00  0.00           H  
ATOM   4047 2HD  PRO A 273      65.811   0.971  21.196  1.00  0.00           H  
ATOM   4048  N   PRO A 274      70.786   1.555  19.236  1.00  0.00           N  
ATOM   4049  CA  PRO A 274      71.585   1.948  18.080  1.00  0.00           C  
ATOM   4050  C   PRO A 274      71.632   0.789  17.114  1.00  0.00           C  
ATOM   4051  O   PRO A 274      71.749   0.981  15.904  1.00  0.00           O  
ATOM   4052  CB  PRO A 274      72.963   2.257  18.673  1.00  0.00           C  
ATOM   4053  CG  PRO A 274      72.673   2.683  20.072  1.00  0.00           C  
ATOM   4054  CD  PRO A 274      71.542   1.790  20.508  1.00  0.00           C  
ATOM   4055  HA  PRO A 274      71.144   2.846  17.624  1.00  0.00           H  
ATOM   4056 1HB  PRO A 274      73.603   1.363  18.623  1.00  0.00           H  
ATOM   4057 2HB  PRO A 274      73.460   3.041  18.082  1.00  0.00           H  
ATOM   4058 1HG  PRO A 274      73.569   2.568  20.698  1.00  0.00           H  
ATOM   4059 2HG  PRO A 274      72.403   3.749  20.095  1.00  0.00           H  
ATOM   4060 1HD  PRO A 274      71.951   0.854  20.918  1.00  0.00           H  
ATOM   4061 2HD  PRO A 274      70.932   2.310  21.261  1.00  0.00           H  
ATOM   4062  N   GLU A 275      71.540  -0.412  17.658  1.00  0.00           N  
ATOM   4063  CA  GLU A 275      71.627  -1.617  16.842  1.00  0.00           C  
ATOM   4064  C   GLU A 275      70.526  -1.651  15.790  1.00  0.00           C  
ATOM   4065  O   GLU A 275      70.782  -1.928  14.618  1.00  0.00           O  
ATOM   4066  CB  GLU A 275      71.542  -2.865  17.723  1.00  0.00           C  
ATOM   4067  CG  GLU A 275      71.667  -4.179  16.966  1.00  0.00           C  
ATOM   4068  CD  GLU A 275      71.615  -5.381  17.867  1.00  0.00           C  
ATOM   4069  OE1 GLU A 275      71.507  -5.204  19.057  1.00  0.00           O  
ATOM   4070  OE2 GLU A 275      71.683  -6.479  17.365  1.00  0.00           O  
ATOM   4071  H   GLU A 275      71.407  -0.491  18.656  1.00  0.00           H  
ATOM   4072  HA  GLU A 275      72.588  -1.618  16.327  1.00  0.00           H  
ATOM   4073 1HB  GLU A 275      72.332  -2.835  18.474  1.00  0.00           H  
ATOM   4074 2HB  GLU A 275      70.589  -2.873  18.252  1.00  0.00           H  
ATOM   4075 1HG  GLU A 275      70.856  -4.248  16.241  1.00  0.00           H  
ATOM   4076 2HG  GLU A 275      72.609  -4.183  16.418  1.00  0.00           H  
ATOM   4077  N   LEU A 276      69.300  -1.368  16.215  1.00  0.00           N  
ATOM   4078  CA  LEU A 276      68.156  -1.365  15.310  1.00  0.00           C  
ATOM   4079  C   LEU A 276      68.288  -0.271  14.259  1.00  0.00           C  
ATOM   4080  O   LEU A 276      67.975  -0.482  13.087  1.00  0.00           O  
ATOM   4081  CB  LEU A 276      66.856  -1.169  16.100  1.00  0.00           C  
ATOM   4082  CG  LEU A 276      66.442  -2.339  17.001  1.00  0.00           C  
ATOM   4083  CD1 LEU A 276      65.245  -1.930  17.848  1.00  0.00           C  
ATOM   4084  CD2 LEU A 276      66.116  -3.552  16.143  1.00  0.00           C  
ATOM   4085  H   LEU A 276      69.156  -1.149  17.190  1.00  0.00           H  
ATOM   4086  HA  LEU A 276      68.116  -2.327  14.801  1.00  0.00           H  
ATOM   4087 1HB  LEU A 276      66.961  -0.287  16.729  1.00  0.00           H  
ATOM   4088 2HB  LEU A 276      66.044  -0.992  15.394  1.00  0.00           H  
ATOM   4089  HG  LEU A 276      67.261  -2.584  17.678  1.00  0.00           H  
ATOM   4090 1HD1 LEU A 276      64.951  -2.762  18.489  1.00  0.00           H  
ATOM   4091 2HD1 LEU A 276      65.512  -1.073  18.466  1.00  0.00           H  
ATOM   4092 3HD1 LEU A 276      64.413  -1.663  17.197  1.00  0.00           H  
ATOM   4093 1HD2 LEU A 276      65.823  -4.384  16.784  1.00  0.00           H  
ATOM   4094 2HD2 LEU A 276      65.296  -3.309  15.466  1.00  0.00           H  
ATOM   4095 3HD2 LEU A 276      66.995  -3.833  15.562  1.00  0.00           H  
ATOM   4096  N   VAL A 277      68.753   0.898  14.684  1.00  0.00           N  
ATOM   4097  CA  VAL A 277      68.928   2.028  13.779  1.00  0.00           C  
ATOM   4098  C   VAL A 277      69.989   1.733  12.728  1.00  0.00           C  
ATOM   4099  O   VAL A 277      69.827   2.073  11.556  1.00  0.00           O  
ATOM   4100  CB  VAL A 277      69.329   3.288  14.569  1.00  0.00           C  
ATOM   4101  CG1 VAL A 277      69.696   4.418  13.618  1.00  0.00           C  
ATOM   4102  CG2 VAL A 277      68.192   3.706  15.489  1.00  0.00           C  
ATOM   4103  H   VAL A 277      68.992   1.007  15.659  1.00  0.00           H  
ATOM   4104  HA  VAL A 277      67.980   2.218  13.275  1.00  0.00           H  
ATOM   4105  HB  VAL A 277      70.216   3.067  15.162  1.00  0.00           H  
ATOM   4106 1HG1 VAL A 277      69.977   5.301  14.193  1.00  0.00           H  
ATOM   4107 2HG1 VAL A 277      70.535   4.110  12.994  1.00  0.00           H  
ATOM   4108 3HG1 VAL A 277      68.840   4.655  12.986  1.00  0.00           H  
ATOM   4109 1HG2 VAL A 277      68.483   4.597  16.045  1.00  0.00           H  
ATOM   4110 2HG2 VAL A 277      67.304   3.922  14.895  1.00  0.00           H  
ATOM   4111 3HG2 VAL A 277      67.974   2.898  16.188  1.00  0.00           H  
ATOM   4112  N   THR A 278      71.076   1.098  13.153  1.00  0.00           N  
ATOM   4113  CA  THR A 278      72.166   0.755  12.248  1.00  0.00           C  
ATOM   4114  C   THR A 278      71.715  -0.250  11.197  1.00  0.00           C  
ATOM   4115  O   THR A 278      72.077  -0.142  10.025  1.00  0.00           O  
ATOM   4116  CB  THR A 278      73.371   0.188  13.021  1.00  0.00           C  
ATOM   4117  OG1 THR A 278      73.859   1.175  13.940  1.00  0.00           O  
ATOM   4118  CG2 THR A 278      74.485  -0.201  12.062  1.00  0.00           C  
ATOM   4119  H   THR A 278      71.149   0.846  14.128  1.00  0.00           H  
ATOM   4120  HA  THR A 278      72.485   1.661  11.732  1.00  0.00           H  
ATOM   4121  HB  THR A 278      73.060  -0.691  13.585  1.00  0.00           H  
ATOM   4122  HG1 THR A 278      73.306   1.182  14.725  1.00  0.00           H  
ATOM   4123 1HG2 THR A 278      75.328  -0.600  12.626  1.00  0.00           H  
ATOM   4124 2HG2 THR A 278      74.120  -0.960  11.370  1.00  0.00           H  
ATOM   4125 3HG2 THR A 278      74.806   0.676  11.503  1.00  0.00           H  
ATOM   4126  N   ASP A 279      70.923  -1.228  11.622  1.00  0.00           N  
ATOM   4127  CA  ASP A 279      70.421  -2.255  10.717  1.00  0.00           C  
ATOM   4128  C   ASP A 279      69.495  -1.658   9.666  1.00  0.00           C  
ATOM   4129  O   ASP A 279      69.547  -2.032   8.494  1.00  0.00           O  
ATOM   4130  CB  ASP A 279      69.681  -3.344  11.498  1.00  0.00           C  
ATOM   4131  CG  ASP A 279      69.279  -4.527  10.629  1.00  0.00           C  
ATOM   4132  OD1 ASP A 279      70.139  -5.095   9.997  1.00  0.00           O  
ATOM   4133  OD2 ASP A 279      68.116  -4.853  10.604  1.00  0.00           O  
ATOM   4134  H   ASP A 279      70.662  -1.261  12.597  1.00  0.00           H  
ATOM   4135  HA  ASP A 279      71.270  -2.710  10.205  1.00  0.00           H  
ATOM   4136 1HB  ASP A 279      70.315  -3.705  12.308  1.00  0.00           H  
ATOM   4137 2HB  ASP A 279      68.783  -2.921  11.949  1.00  0.00           H  
ATOM   4138  N   MET A 280      68.647  -0.728  10.091  1.00  0.00           N  
ATOM   4139  CA  MET A 280      67.707  -0.077   9.186  1.00  0.00           C  
ATOM   4140  C   MET A 280      68.437   0.749   8.135  1.00  0.00           C  
ATOM   4141  O   MET A 280      68.060   0.754   6.963  1.00  0.00           O  
ATOM   4142  CB  MET A 280      66.737   0.801   9.974  1.00  0.00           C  
ATOM   4143  CG  MET A 280      65.569   1.337   9.159  1.00  0.00           C  
ATOM   4144  SD  MET A 280      64.425   0.040   8.646  1.00  0.00           S  
ATOM   4145  CE  MET A 280      64.928  -0.201   6.945  1.00  0.00           C  
ATOM   4146  H   MET A 280      68.653  -0.465  11.066  1.00  0.00           H  
ATOM   4147  HA  MET A 280      67.139  -0.847   8.665  1.00  0.00           H  
ATOM   4148 1HB  MET A 280      66.329   0.232  10.809  1.00  0.00           H  
ATOM   4149 2HB  MET A 280      67.274   1.654  10.391  1.00  0.00           H  
ATOM   4150 1HG  MET A 280      65.018   2.068   9.751  1.00  0.00           H  
ATOM   4151 2HG  MET A 280      65.946   1.836   8.267  1.00  0.00           H  
ATOM   4152 1HE  MET A 280      64.311  -0.976   6.489  1.00  0.00           H  
ATOM   4153 2HE  MET A 280      64.806   0.733   6.393  1.00  0.00           H  
ATOM   4154 3HE  MET A 280      65.975  -0.505   6.914  1.00  0.00           H  
ATOM   4155  N   GLY A 281      69.484   1.447   8.560  1.00  0.00           N  
ATOM   4156  CA  GLY A 281      70.269   2.278   7.655  1.00  0.00           C  
ATOM   4157  C   GLY A 281      70.975   1.433   6.604  1.00  0.00           C  
ATOM   4158  O   GLY A 281      71.036   1.805   5.432  1.00  0.00           O  
ATOM   4159  H   GLY A 281      69.743   1.401   9.535  1.00  0.00           H  
ATOM   4160 1HA  GLY A 281      69.616   3.002   7.167  1.00  0.00           H  
ATOM   4161 2HA  GLY A 281      71.004   2.843   8.226  1.00  0.00           H  
ATOM   4162  N   ILE A 282      71.509   0.292   7.029  1.00  0.00           N  
ATOM   4163  CA  ILE A 282      72.212  -0.609   6.124  1.00  0.00           C  
ATOM   4164  C   ILE A 282      71.270  -1.180   5.072  1.00  0.00           C  
ATOM   4165  O   ILE A 282      71.630  -1.296   3.900  1.00  0.00           O  
ATOM   4166  CB  ILE A 282      72.873  -1.762   6.901  1.00  0.00           C  
ATOM   4167  CG1 ILE A 282      74.012  -1.231   7.776  1.00  0.00           C  
ATOM   4168  CG2 ILE A 282      73.386  -2.825   5.942  1.00  0.00           C  
ATOM   4169  CD1 ILE A 282      74.540  -2.241   8.770  1.00  0.00           C  
ATOM   4170  H   ILE A 282      71.425   0.043   8.004  1.00  0.00           H  
ATOM   4171  HA  ILE A 282      72.992  -0.046   5.613  1.00  0.00           H  
ATOM   4172  HB  ILE A 282      72.144  -2.213   7.573  1.00  0.00           H  
ATOM   4173 1HG1 ILE A 282      74.839  -0.912   7.143  1.00  0.00           H  
ATOM   4174 2HG1 ILE A 282      73.669  -0.357   8.330  1.00  0.00           H  
ATOM   4175 1HG2 ILE A 282      73.851  -3.632   6.508  1.00  0.00           H  
ATOM   4176 2HG2 ILE A 282      72.554  -3.222   5.361  1.00  0.00           H  
ATOM   4177 3HG2 ILE A 282      74.121  -2.384   5.269  1.00  0.00           H  
ATOM   4178 1HD1 ILE A 282      75.344  -1.791   9.354  1.00  0.00           H  
ATOM   4179 2HD1 ILE A 282      73.735  -2.548   9.439  1.00  0.00           H  
ATOM   4180 3HD1 ILE A 282      74.921  -3.110   8.237  1.00  0.00           H  
ATOM   4181  N   LYS A 283      70.062  -1.535   5.498  1.00  0.00           N  
ATOM   4182  CA  LYS A 283      69.065  -2.095   4.593  1.00  0.00           C  
ATOM   4183  C   LYS A 283      68.643  -1.078   3.541  1.00  0.00           C  
ATOM   4184  O   LYS A 283      68.475  -1.416   2.369  1.00  0.00           O  
ATOM   4185  CB  LYS A 283      67.843  -2.580   5.375  1.00  0.00           C  
ATOM   4186  CG  LYS A 283      68.090  -3.822   6.220  1.00  0.00           C  
ATOM   4187  CD  LYS A 283      66.838  -4.230   6.982  1.00  0.00           C  
ATOM   4188  CE  LYS A 283      67.086  -5.466   7.835  1.00  0.00           C  
ATOM   4189  NZ  LYS A 283      65.880  -5.854   8.616  1.00  0.00           N  
ATOM   4190  H   LYS A 283      69.829  -1.414   6.473  1.00  0.00           H  
ATOM   4191  HA  LYS A 283      69.507  -2.947   4.075  1.00  0.00           H  
ATOM   4192 1HB  LYS A 283      67.498  -1.787   6.039  1.00  0.00           H  
ATOM   4193 2HB  LYS A 283      67.032  -2.802   4.682  1.00  0.00           H  
ATOM   4194 1HG  LYS A 283      68.397  -4.646   5.575  1.00  0.00           H  
ATOM   4195 2HG  LYS A 283      68.890  -3.625   6.933  1.00  0.00           H  
ATOM   4196 1HD  LYS A 283      66.521  -3.410   7.628  1.00  0.00           H  
ATOM   4197 2HD  LYS A 283      66.036  -4.444   6.275  1.00  0.00           H  
ATOM   4198 1HE  LYS A 283      67.372  -6.298   7.195  1.00  0.00           H  
ATOM   4199 2HE  LYS A 283      67.904  -5.271   8.528  1.00  0.00           H  
ATOM   4200 1HZ  LYS A 283      66.085  -6.675   9.167  1.00  0.00           H  
ATOM   4201 2HZ  LYS A 283      65.615  -5.095   9.228  1.00  0.00           H  
ATOM   4202 3HZ  LYS A 283      65.119  -6.056   7.983  1.00  0.00           H  
ATOM   4203  N   GLY A 284      68.473   0.170   3.967  1.00  0.00           N  
ATOM   4204  CA  GLY A 284      68.069   1.239   3.062  1.00  0.00           C  
ATOM   4205  C   GLY A 284      69.139   1.504   2.010  1.00  0.00           C  
ATOM   4206  O   GLY A 284      68.831   1.722   0.838  1.00  0.00           O  
ATOM   4207  H   GLY A 284      68.628   0.382   4.942  1.00  0.00           H  
ATOM   4208 1HA  GLY A 284      67.133   0.968   2.574  1.00  0.00           H  
ATOM   4209 2HA  GLY A 284      67.882   2.148   3.633  1.00  0.00           H  
ATOM   4210  N   LEU A 285      70.397   1.484   2.436  1.00  0.00           N  
ATOM   4211  CA  LEU A 285      71.516   1.722   1.531  1.00  0.00           C  
ATOM   4212  C   LEU A 285      71.616   0.625   0.479  1.00  0.00           C  
ATOM   4213  O   LEU A 285      71.876   0.897  -0.693  1.00  0.00           O  
ATOM   4214  CB  LEU A 285      72.829   1.803   2.320  1.00  0.00           C  
ATOM   4215  CG  LEU A 285      74.087   2.090   1.491  1.00  0.00           C  
ATOM   4216  CD1 LEU A 285      73.930   3.424   0.774  1.00  0.00           C  
ATOM   4217  CD2 LEU A 285      75.305   2.099   2.403  1.00  0.00           C  
ATOM   4218  H   LEU A 285      70.583   1.299   3.411  1.00  0.00           H  
ATOM   4219  HA  LEU A 285      71.353   2.672   1.023  1.00  0.00           H  
ATOM   4220 1HB  LEU A 285      72.737   2.591   3.066  1.00  0.00           H  
ATOM   4221 2HB  LEU A 285      72.982   0.856   2.838  1.00  0.00           H  
ATOM   4222  HG  LEU A 285      74.207   1.315   0.733  1.00  0.00           H  
ATOM   4223 1HD1 LEU A 285      74.824   3.627   0.184  1.00  0.00           H  
ATOM   4224 2HD1 LEU A 285      73.063   3.382   0.114  1.00  0.00           H  
ATOM   4225 3HD1 LEU A 285      73.791   4.217   1.508  1.00  0.00           H  
ATOM   4226 1HD2 LEU A 285      76.199   2.302   1.813  1.00  0.00           H  
ATOM   4227 2HD2 LEU A 285      75.186   2.874   3.161  1.00  0.00           H  
ATOM   4228 3HD2 LEU A 285      75.403   1.128   2.889  1.00  0.00           H  
ATOM   4229  N   GLU A 286      71.408  -0.616   0.905  1.00  0.00           N  
ATOM   4230  CA  GLU A 286      71.475  -1.758  -0.000  1.00  0.00           C  
ATOM   4231  C   GLU A 286      70.375  -1.692  -1.052  1.00  0.00           C  
ATOM   4232  O   GLU A 286      70.605  -1.991  -2.224  1.00  0.00           O  
ATOM   4233  CB  GLU A 286      71.366  -3.068   0.784  1.00  0.00           C  
ATOM   4234  CG  GLU A 286      72.576  -3.383   1.652  1.00  0.00           C  
ATOM   4235  CD  GLU A 286      72.404  -4.638   2.462  1.00  0.00           C  
ATOM   4236  OE1 GLU A 286      71.331  -5.192   2.444  1.00  0.00           O  
ATOM   4237  OE2 GLU A 286      73.346  -5.043   3.101  1.00  0.00           O  
ATOM   4238  H   GLU A 286      71.198  -0.773   1.880  1.00  0.00           H  
ATOM   4239  HA  GLU A 286      72.437  -1.737  -0.513  1.00  0.00           H  
ATOM   4240 1HB  GLU A 286      70.490  -3.032   1.432  1.00  0.00           H  
ATOM   4241 2HB  GLU A 286      71.227  -3.897   0.090  1.00  0.00           H  
ATOM   4242 1HG  GLU A 286      73.450  -3.495   1.012  1.00  0.00           H  
ATOM   4243 2HG  GLU A 286      72.757  -2.545   2.324  1.00  0.00           H  
ATOM   4244  N   VAL A 287      69.179  -1.299  -0.626  1.00  0.00           N  
ATOM   4245  CA  VAL A 287      68.041  -1.194  -1.531  1.00  0.00           C  
ATOM   4246  C   VAL A 287      68.271  -0.116  -2.583  1.00  0.00           C  
ATOM   4247  O   VAL A 287      67.941  -0.298  -3.755  1.00  0.00           O  
ATOM   4248  CB  VAL A 287      66.759  -0.871  -0.741  1.00  0.00           C  
ATOM   4249  CG1 VAL A 287      65.608  -0.574  -1.692  1.00  0.00           C  
ATOM   4250  CG2 VAL A 287      66.412  -2.032   0.179  1.00  0.00           C  
ATOM   4251  H   VAL A 287      69.056  -1.067   0.349  1.00  0.00           H  
ATOM   4252  HA  VAL A 287      67.910  -2.152  -2.035  1.00  0.00           H  
ATOM   4253  HB  VAL A 287      66.925   0.027  -0.147  1.00  0.00           H  
ATOM   4254 1HG1 VAL A 287      64.710  -0.348  -1.117  1.00  0.00           H  
ATOM   4255 2HG1 VAL A 287      65.864   0.282  -2.316  1.00  0.00           H  
ATOM   4256 3HG1 VAL A 287      65.425  -1.443  -2.323  1.00  0.00           H  
ATOM   4257 1HG2 VAL A 287      65.505  -1.797   0.735  1.00  0.00           H  
ATOM   4258 2HG2 VAL A 287      66.251  -2.932  -0.415  1.00  0.00           H  
ATOM   4259 3HG2 VAL A 287      67.232  -2.200   0.878  1.00  0.00           H  
ATOM   4260  N   LEU A 288      68.839   1.007  -2.157  1.00  0.00           N  
ATOM   4261  CA  LEU A 288      69.115   2.117  -3.062  1.00  0.00           C  
ATOM   4262  C   LEU A 288      70.145   1.727  -4.114  1.00  0.00           C  
ATOM   4263  O   LEU A 288      70.014   2.081  -5.286  1.00  0.00           O  
ATOM   4264  CB  LEU A 288      69.617   3.333  -2.273  1.00  0.00           C  
ATOM   4265  CG  LEU A 288      68.580   4.014  -1.370  1.00  0.00           C  
ATOM   4266  CD1 LEU A 288      69.265   5.078  -0.523  1.00  0.00           C  
ATOM   4267  CD2 LEU A 288      67.480   4.621  -2.228  1.00  0.00           C  
ATOM   4268  H   LEU A 288      69.086   1.094  -1.182  1.00  0.00           H  
ATOM   4269  HA  LEU A 288      68.190   2.387  -3.570  1.00  0.00           H  
ATOM   4270 1HB  LEU A 288      70.448   3.019  -1.644  1.00  0.00           H  
ATOM   4271 2HB  LEU A 288      69.983   4.078  -2.978  1.00  0.00           H  
ATOM   4272  HG  LEU A 288      68.147   3.277  -0.693  1.00  0.00           H  
ATOM   4273 1HD1 LEU A 288      68.528   5.562   0.118  1.00  0.00           H  
ATOM   4274 2HD1 LEU A 288      70.033   4.614   0.094  1.00  0.00           H  
ATOM   4275 3HD1 LEU A 288      69.722   5.822  -1.175  1.00  0.00           H  
ATOM   4276 1HD2 LEU A 288      66.743   5.105  -1.587  1.00  0.00           H  
ATOM   4277 2HD2 LEU A 288      67.912   5.359  -2.905  1.00  0.00           H  
ATOM   4278 3HD2 LEU A 288      66.997   3.836  -2.809  1.00  0.00           H  
ATOM   4279  N   THR A 289      71.170   0.996  -3.688  1.00  0.00           N  
ATOM   4280  CA  THR A 289      72.226   0.557  -4.593  1.00  0.00           C  
ATOM   4281  C   THR A 289      71.686  -0.404  -5.645  1.00  0.00           C  
ATOM   4282  O   THR A 289      72.056  -0.329  -6.817  1.00  0.00           O  
ATOM   4283  CB  THR A 289      73.375  -0.116  -3.819  1.00  0.00           C  
ATOM   4284  OG1 THR A 289      73.949   0.823  -2.900  1.00  0.00           O  
ATOM   4285  CG2 THR A 289      74.451  -0.603  -4.778  1.00  0.00           C  
ATOM   4286  H   THR A 289      71.219   0.738  -2.713  1.00  0.00           H  
ATOM   4287  HA  THR A 289      72.625   1.431  -5.109  1.00  0.00           H  
ATOM   4288  HB  THR A 289      72.987  -0.964  -3.256  1.00  0.00           H  
ATOM   4289  HG1 THR A 289      73.276   1.116  -2.281  1.00  0.00           H  
ATOM   4290 1HG2 THR A 289      75.254  -1.075  -4.214  1.00  0.00           H  
ATOM   4291 2HG2 THR A 289      74.020  -1.325  -5.471  1.00  0.00           H  
ATOM   4292 3HG2 THR A 289      74.849   0.243  -5.337  1.00  0.00           H  
ATOM   4293  N   GLU A 290      70.809  -1.307  -5.219  1.00  0.00           N  
ATOM   4294  CA  GLU A 290      70.216  -2.284  -6.124  1.00  0.00           C  
ATOM   4295  C   GLU A 290      69.347  -1.606  -7.176  1.00  0.00           C  
ATOM   4296  O   GLU A 290      69.366  -1.983  -8.348  1.00  0.00           O  
ATOM   4297  CB  GLU A 290      69.384  -3.301  -5.339  1.00  0.00           C  
ATOM   4298  CG  GLU A 290      70.202  -4.247  -4.472  1.00  0.00           C  
ATOM   4299  CD  GLU A 290      69.349  -5.183  -3.662  1.00  0.00           C  
ATOM   4300  OE1 GLU A 290      68.151  -5.031  -3.680  1.00  0.00           O  
ATOM   4301  OE2 GLU A 290      69.896  -6.052  -3.024  1.00  0.00           O  
ATOM   4302  H   GLU A 290      70.547  -1.316  -4.244  1.00  0.00           H  
ATOM   4303  HA  GLU A 290      71.020  -2.812  -6.638  1.00  0.00           H  
ATOM   4304 1HB  GLU A 290      68.683  -2.775  -4.691  1.00  0.00           H  
ATOM   4305 2HB  GLU A 290      68.798  -3.904  -6.033  1.00  0.00           H  
ATOM   4306 1HG  GLU A 290      70.858  -4.835  -5.113  1.00  0.00           H  
ATOM   4307 2HG  GLU A 290      70.827  -3.660  -3.801  1.00  0.00           H  
ATOM   4308  N   MET A 291      68.586  -0.603  -6.751  1.00  0.00           N  
ATOM   4309  CA  MET A 291      67.709   0.131  -7.655  1.00  0.00           C  
ATOM   4310  C   MET A 291      68.511   0.887  -8.707  1.00  0.00           C  
ATOM   4311  O   MET A 291      68.136   0.925  -9.879  1.00  0.00           O  
ATOM   4312  CB  MET A 291      66.824   1.093  -6.866  1.00  0.00           C  
ATOM   4313  CG  MET A 291      65.753   0.416  -6.023  1.00  0.00           C  
ATOM   4314  SD  MET A 291      64.590   1.591  -5.301  1.00  0.00           S  
ATOM   4315  CE  MET A 291      65.598   2.317  -4.012  1.00  0.00           C  
ATOM   4316  H   MET A 291      68.616  -0.342  -5.776  1.00  0.00           H  
ATOM   4317  HA  MET A 291      67.072  -0.584  -8.176  1.00  0.00           H  
ATOM   4318 1HB  MET A 291      67.443   1.693  -6.200  1.00  0.00           H  
ATOM   4319 2HB  MET A 291      66.325   1.777  -7.554  1.00  0.00           H  
ATOM   4320 1HG  MET A 291      65.194  -0.287  -6.640  1.00  0.00           H  
ATOM   4321 2HG  MET A 291      66.225  -0.142  -5.214  1.00  0.00           H  
ATOM   4322 1HE  MET A 291      65.017   3.066  -3.474  1.00  0.00           H  
ATOM   4323 2HE  MET A 291      65.919   1.539  -3.319  1.00  0.00           H  
ATOM   4324 3HE  MET A 291      66.474   2.789  -4.458  1.00  0.00           H  
ATOM   4325  N   ALA A 292      69.617   1.488  -8.282  1.00  0.00           N  
ATOM   4326  CA  ALA A 292      70.474   2.245  -9.186  1.00  0.00           C  
ATOM   4327  C   ALA A 292      71.101   1.339 -10.238  1.00  0.00           C  
ATOM   4328  O   ALA A 292      71.195   1.705 -11.410  1.00  0.00           O  
ATOM   4329  CB  ALA A 292      71.556   2.975  -8.403  1.00  0.00           C  
ATOM   4330  H   ALA A 292      69.871   1.419  -7.307  1.00  0.00           H  
ATOM   4331  HA  ALA A 292      69.856   2.979  -9.703  1.00  0.00           H  
ATOM   4332 1HB  ALA A 292      72.188   3.536  -9.092  1.00  0.00           H  
ATOM   4333 2HB  ALA A 292      71.092   3.662  -7.695  1.00  0.00           H  
ATOM   4334 3HB  ALA A 292      72.163   2.251  -7.862  1.00  0.00           H  
ATOM   4335  N   LYS A 293      71.529   0.155  -9.813  1.00  0.00           N  
ATOM   4336  CA  LYS A 293      72.148  -0.806 -10.717  1.00  0.00           C  
ATOM   4337  C   LYS A 293      71.158  -1.289 -11.769  1.00  0.00           C  
ATOM   4338  O   LYS A 293      71.505  -1.436 -12.941  1.00  0.00           O  
ATOM   4339  CB  LYS A 293      72.706  -1.996  -9.934  1.00  0.00           C  
ATOM   4340  CG  LYS A 293      73.438  -3.023 -10.787  1.00  0.00           C  
ATOM   4341  CD  LYS A 293      74.042  -4.124  -9.929  1.00  0.00           C  
ATOM   4342  CE  LYS A 293      74.761  -5.159 -10.781  1.00  0.00           C  
ATOM   4343  NZ  LYS A 293      75.358  -6.244  -9.955  1.00  0.00           N  
ATOM   4344  H   LYS A 293      71.423  -0.086  -8.838  1.00  0.00           H  
ATOM   4345  HA  LYS A 293      72.971  -0.313 -11.235  1.00  0.00           H  
ATOM   4346 1HB  LYS A 293      73.400  -1.637  -9.173  1.00  0.00           H  
ATOM   4347 2HB  LYS A 293      71.892  -2.507  -9.420  1.00  0.00           H  
ATOM   4348 1HG  LYS A 293      72.741  -3.469 -11.498  1.00  0.00           H  
ATOM   4349 2HG  LYS A 293      74.234  -2.531 -11.345  1.00  0.00           H  
ATOM   4350 1HD  LYS A 293      74.752  -3.689  -9.225  1.00  0.00           H  
ATOM   4351 2HD  LYS A 293      73.253  -4.619  -9.363  1.00  0.00           H  
ATOM   4352 1HE  LYS A 293      74.059  -5.601 -11.486  1.00  0.00           H  
ATOM   4353 2HE  LYS A 293      75.555  -4.675 -11.349  1.00  0.00           H  
ATOM   4354 1HZ  LYS A 293      75.825  -6.908 -10.556  1.00  0.00           H  
ATOM   4355 2HZ  LYS A 293      76.026  -5.847  -9.309  1.00  0.00           H  
ATOM   4356 3HZ  LYS A 293      74.629  -6.713  -9.437  1.00  0.00           H  
ATOM   4357  N   LEU A 294      69.923  -1.535 -11.344  1.00  0.00           N  
ATOM   4358  CA  LEU A 294      68.880  -2.002 -12.248  1.00  0.00           C  
ATOM   4359  C   LEU A 294      68.551  -0.951 -13.300  1.00  0.00           C  
ATOM   4360  O   LEU A 294      68.353  -1.272 -14.472  1.00  0.00           O  
ATOM   4361  CB  LEU A 294      67.614  -2.357 -11.458  1.00  0.00           C  
ATOM   4362  CG  LEU A 294      67.718  -3.593 -10.555  1.00  0.00           C  
ATOM   4363  CD1 LEU A 294      66.459  -3.712  -9.708  1.00  0.00           C  
ATOM   4364  CD2 LEU A 294      67.919  -4.833 -11.414  1.00  0.00           C  
ATOM   4365  H   LEU A 294      69.701  -1.395 -10.369  1.00  0.00           H  
ATOM   4366  HA  LEU A 294      69.238  -2.896 -12.757  1.00  0.00           H  
ATOM   4367 1HB  LEU A 294      67.348  -1.509 -10.828  1.00  0.00           H  
ATOM   4368 2HB  LEU A 294      66.801  -2.529 -12.163  1.00  0.00           H  
ATOM   4369  HG  LEU A 294      68.566  -3.480  -9.879  1.00  0.00           H  
ATOM   4370 1HD1 LEU A 294      66.533  -4.590  -9.067  1.00  0.00           H  
ATOM   4371 2HD1 LEU A 294      66.351  -2.820  -9.090  1.00  0.00           H  
ATOM   4372 3HD1 LEU A 294      65.591  -3.810 -10.359  1.00  0.00           H  
ATOM   4373 1HD2 LEU A 294      67.993  -5.712 -10.772  1.00  0.00           H  
ATOM   4374 2HD2 LEU A 294      67.071  -4.949 -12.090  1.00  0.00           H  
ATOM   4375 3HD2 LEU A 294      68.835  -4.730 -11.995  1.00  0.00           H  
ATOM   4376  N   ALA A 295      68.494   0.307 -12.875  1.00  0.00           N  
ATOM   4377  CA  ALA A 295      68.189   1.408 -13.779  1.00  0.00           C  
ATOM   4378  C   ALA A 295      69.278   1.576 -14.831  1.00  0.00           C  
ATOM   4379  O   ALA A 295      68.990   1.821 -16.003  1.00  0.00           O  
ATOM   4380  CB  ALA A 295      68.006   2.700 -12.996  1.00  0.00           C  
ATOM   4381  H   ALA A 295      68.667   0.505 -11.900  1.00  0.00           H  
ATOM   4382  HA  ALA A 295      67.259   1.174 -14.296  1.00  0.00           H  
ATOM   4383 1HB  ALA A 295      67.777   3.513 -13.685  1.00  0.00           H  
ATOM   4384 2HB  ALA A 295      67.185   2.583 -12.288  1.00  0.00           H  
ATOM   4385 3HB  ALA A 295      68.922   2.930 -12.455  1.00  0.00           H  
ATOM   4386  N   ILE A 296      70.530   1.443 -14.406  1.00  0.00           N  
ATOM   4387  CA  ILE A 296      71.665   1.579 -15.310  1.00  0.00           C  
ATOM   4388  C   ILE A 296      71.574   0.585 -16.461  1.00  0.00           C  
ATOM   4389  O   ILE A 296      71.761   0.947 -17.623  1.00  0.00           O  
ATOM   4390  CB  ILE A 296      72.993   1.376 -14.558  1.00  0.00           C  
ATOM   4391  CG1 ILE A 296      73.235   2.528 -13.580  1.00  0.00           C  
ATOM   4392  CG2 ILE A 296      74.148   1.257 -15.541  1.00  0.00           C  
ATOM   4393  CD1 ILE A 296      74.358   2.272 -12.601  1.00  0.00           C  
ATOM   4394  H   ILE A 296      70.700   1.242 -13.431  1.00  0.00           H  
ATOM   4395  HA  ILE A 296      71.656   2.585 -15.727  1.00  0.00           H  
ATOM   4396  HB  ILE A 296      72.939   0.464 -13.964  1.00  0.00           H  
ATOM   4397 1HG1 ILE A 296      73.466   3.435 -14.136  1.00  0.00           H  
ATOM   4398 2HG1 ILE A 296      72.325   2.718 -13.010  1.00  0.00           H  
ATOM   4399 1HG2 ILE A 296      75.079   1.114 -14.993  1.00  0.00           H  
ATOM   4400 2HG2 ILE A 296      73.980   0.405 -16.198  1.00  0.00           H  
ATOM   4401 3HG2 ILE A 296      74.214   2.167 -16.137  1.00  0.00           H  
ATOM   4402 1HD1 ILE A 296      74.468   3.133 -11.941  1.00  0.00           H  
ATOM   4403 2HD1 ILE A 296      74.130   1.386 -12.008  1.00  0.00           H  
ATOM   4404 3HD1 ILE A 296      75.287   2.114 -13.147  1.00  0.00           H  
ATOM   4405  N   LYS A 297      71.286  -0.670 -16.132  1.00  0.00           N  
ATOM   4406  CA  LYS A 297      71.170  -1.718 -17.138  1.00  0.00           C  
ATOM   4407  C   LYS A 297      70.110  -1.372 -18.175  1.00  0.00           C  
ATOM   4408  O   LYS A 297      70.274  -1.653 -19.362  1.00  0.00           O  
ATOM   4409  CB  LYS A 297      70.843  -3.059 -16.479  1.00  0.00           C  
ATOM   4410  CG  LYS A 297      70.768  -4.233 -17.446  1.00  0.00           C  
ATOM   4411  CD  LYS A 297      70.516  -5.540 -16.709  1.00  0.00           C  
ATOM   4412  CE  LYS A 297      70.410  -6.710 -17.676  1.00  0.00           C  
ATOM   4413  NZ  LYS A 297      70.164  -7.996 -16.969  1.00  0.00           N  
ATOM   4414  H   LYS A 297      71.144  -0.903 -15.160  1.00  0.00           H  
ATOM   4415  HA  LYS A 297      72.126  -1.808 -17.656  1.00  0.00           H  
ATOM   4416 1HB  LYS A 297      71.600  -3.290 -15.729  1.00  0.00           H  
ATOM   4417 2HB  LYS A 297      69.884  -2.987 -15.965  1.00  0.00           H  
ATOM   4418 1HG  LYS A 297      69.960  -4.067 -18.159  1.00  0.00           H  
ATOM   4419 2HG  LYS A 297      71.705  -4.311 -17.997  1.00  0.00           H  
ATOM   4420 1HD  LYS A 297      71.333  -5.729 -16.012  1.00  0.00           H  
ATOM   4421 2HD  LYS A 297      69.588  -5.465 -16.142  1.00  0.00           H  
ATOM   4422 1HE  LYS A 297      69.594  -6.532 -18.375  1.00  0.00           H  
ATOM   4423 2HE  LYS A 297      71.335  -6.796 -18.246  1.00  0.00           H  
ATOM   4424 1HZ  LYS A 297      70.100  -8.745 -17.644  1.00  0.00           H  
ATOM   4425 2HZ  LYS A 297      70.925  -8.182 -16.331  1.00  0.00           H  
ATOM   4426 3HZ  LYS A 297      69.298  -7.936 -16.452  1.00  0.00           H  
ATOM   4427  N   ALA A 298      69.029  -0.758 -17.688  1.00  0.00           N  
ATOM   4428  CA  ALA A 298      68.012  -0.104 -18.513  1.00  0.00           C  
ATOM   4429  C   ALA A 298      68.518   1.140 -19.236  1.00  0.00           C  
ATOM   4430  O   ALA A 298      68.042   1.476 -20.321  1.00  0.00           O  
ATOM   4431  CB  ALA A 298      66.808   0.257 -17.655  1.00  0.00           C  
ATOM   4432  H   ALA A 298      68.886  -0.732 -16.688  1.00  0.00           H  
ATOM   4433  HA  ALA A 298      67.698  -0.808 -19.284  1.00  0.00           H  
ATOM   4434 1HB  ALA A 298      66.046   0.726 -18.276  1.00  0.00           H  
ATOM   4435 2HB  ALA A 298      66.401  -0.647 -17.201  1.00  0.00           H  
ATOM   4436 3HB  ALA A 298      67.115   0.949 -16.872  1.00  0.00           H  
ATOM   4437  N   GLY A 299      69.486   1.831 -18.640  1.00  0.00           N  
ATOM   4438  CA  GLY A 299      69.998   3.082 -19.209  1.00  0.00           C  
ATOM   4439  C   GLY A 299      69.950   4.238 -18.220  1.00  0.00           C  
ATOM   4440  O   GLY A 299      69.670   5.377 -18.595  1.00  0.00           O  
ATOM   4441  H   GLY A 299      69.877   1.485 -17.775  1.00  0.00           H  
ATOM   4442 1HA  GLY A 299      71.028   2.938 -19.536  1.00  0.00           H  
ATOM   4443 2HA  GLY A 299      69.415   3.346 -20.091  1.00  0.00           H  
ATOM   4444  N   GLY A 300      70.224   3.951 -16.944  1.00  0.00           N  
ATOM   4445  CA  GLY A 300      70.444   5.003 -15.947  1.00  0.00           C  
ATOM   4446  C   GLY A 300      71.781   5.698 -16.158  1.00  0.00           C  
ATOM   4447  O   GLY A 300      72.754   5.076 -16.584  1.00  0.00           O  
ATOM   4448  H   GLY A 300      70.281   2.984 -16.659  1.00  0.00           H  
ATOM   4449 1HA  GLY A 300      69.638   5.735 -16.006  1.00  0.00           H  
ATOM   4450 2HA  GLY A 300      70.411   4.570 -14.948  1.00  0.00           H  
ATOM   4451  N   ASP A 301      71.819   6.991 -15.856  1.00  0.00           N  
ATOM   4452  CA  ASP A 301      73.074   7.722 -15.780  1.00  0.00           C  
ATOM   4453  C   ASP A 301      73.846   7.346 -14.527  1.00  0.00           C  
ATOM   4454  O   ASP A 301      73.334   7.459 -13.413  1.00  0.00           O  
ATOM   4455  CB  ASP A 301      72.820   9.231 -15.798  1.00  0.00           C  
ATOM   4456  CG  ASP A 301      74.105  10.048 -15.838  1.00  0.00           C  
ATOM   4457  OD1 ASP A 301      74.637  10.230 -16.907  1.00  0.00           O  
ATOM   4458  OD2 ASP A 301      74.541  10.482 -14.798  1.00  0.00           O  
ATOM   4459  H   ASP A 301      70.954   7.479 -15.674  1.00  0.00           H  
ATOM   4460  HA  ASP A 301      73.680   7.460 -16.648  1.00  0.00           H  
ATOM   4461 1HB  ASP A 301      72.217   9.488 -16.669  1.00  0.00           H  
ATOM   4462 2HB  ASP A 301      72.253   9.516 -14.912  1.00  0.00           H  
ATOM   4463  N   PRO A 302      75.106   6.904 -14.937  1.00  0.00           N  
ATOM   4464  CA  PRO A 302      75.859   6.318 -13.830  1.00  0.00           C  
ATOM   4465  C   PRO A 302      76.254   7.381 -12.816  1.00  0.00           C  
ATOM   4466  O   PRO A 302      76.308   7.117 -11.615  1.00  0.00           O  
ATOM   4467  CB  PRO A 302      77.085   5.716 -14.523  1.00  0.00           C  
ATOM   4468  CG  PRO A 302      77.187   6.470 -15.805  1.00  0.00           C  
ATOM   4469  CD  PRO A 302      75.760   6.782 -16.170  1.00  0.00           C  
ATOM   4470  HA  PRO A 302      75.252   5.534 -13.354  1.00  0.00           H  
ATOM   4471 1HB  PRO A 302      77.974   5.836 -13.886  1.00  0.00           H  
ATOM   4472 2HB  PRO A 302      76.941   4.636 -14.674  1.00  0.00           H  
ATOM   4473 1HG  PRO A 302      77.797   7.375 -15.667  1.00  0.00           H  
ATOM   4474 2HG  PRO A 302      77.695   5.859 -16.566  1.00  0.00           H  
ATOM   4475 1HD  PRO A 302      75.721   7.737 -16.716  1.00  0.00           H  
ATOM   4476 2HD  PRO A 302      75.351   5.967 -16.785  1.00  0.00           H  
ATOM   4477  N   LYS A 303      76.536   8.600 -13.284  1.00  0.00           N  
ATOM   4478  CA  LYS A 303      77.094   9.598 -12.379  1.00  0.00           C  
ATOM   4479  C   LYS A 303      76.076  10.019 -11.328  1.00  0.00           C  
ATOM   4480  O   LYS A 303      76.413  10.188 -10.156  1.00  0.00           O  
ATOM   4481  CB  LYS A 303      77.578  10.820 -13.161  1.00  0.00           C  
ATOM   4482  CG  LYS A 303      78.236  11.894 -12.306  1.00  0.00           C  
ATOM   4483  CD  LYS A 303      78.775  13.030 -13.163  1.00  0.00           C  
ATOM   4484  CE  LYS A 303      79.517  14.057 -12.320  1.00  0.00           C  
ATOM   4485  NZ  LYS A 303      78.613  14.744 -11.358  1.00  0.00           N  
ATOM   4486  H   LYS A 303      76.357   8.807 -14.256  1.00  0.00           H  
ATOM   4487  HA  LYS A 303      77.946   9.157 -11.860  1.00  0.00           H  
ATOM   4488 1HB  LYS A 303      78.298  10.506 -13.918  1.00  0.00           H  
ATOM   4489 2HB  LYS A 303      76.735  11.276 -13.681  1.00  0.00           H  
ATOM   4490 1HG  LYS A 303      77.507  12.296 -11.601  1.00  0.00           H  
ATOM   4491 2HG  LYS A 303      79.058  11.456 -11.740  1.00  0.00           H  
ATOM   4492 1HD  LYS A 303      79.456  12.628 -13.914  1.00  0.00           H  
ATOM   4493 2HD  LYS A 303      77.949  13.523 -13.675  1.00  0.00           H  
ATOM   4494 1HE  LYS A 303      80.313  13.564 -11.764  1.00  0.00           H  
ATOM   4495 2HE  LYS A 303      79.969  14.805 -12.972  1.00  0.00           H  
ATOM   4496 1HZ  LYS A 303      79.142  15.416 -10.820  1.00  0.00           H  
ATOM   4497 2HZ  LYS A 303      77.881  15.221 -11.865  1.00  0.00           H  
ATOM   4498 3HZ  LYS A 303      78.203  14.063 -10.735  1.00  0.00           H  
ATOM   4499  N   LYS A 304      74.828  10.187 -11.753  1.00  0.00           N  
ATOM   4500  CA  LYS A 304      73.758  10.589 -10.848  1.00  0.00           C  
ATOM   4501  C   LYS A 304      73.495   9.519  -9.797  1.00  0.00           C  
ATOM   4502  O   LYS A 304      73.277   9.827  -8.625  1.00  0.00           O  
ATOM   4503  CB  LYS A 304      72.477  10.884 -11.630  1.00  0.00           C  
ATOM   4504  CG  LYS A 304      72.533  12.150 -12.474  1.00  0.00           C  
ATOM   4505  CD  LYS A 304      71.233  12.365 -13.236  1.00  0.00           C  
ATOM   4506  CE  LYS A 304      71.291  13.624 -14.088  1.00  0.00           C  
ATOM   4507  NZ  LYS A 304      70.041  13.826 -14.869  1.00  0.00           N  
ATOM   4508  H   LYS A 304      74.615  10.032 -12.728  1.00  0.00           H  
ATOM   4509  HA  LYS A 304      74.066  11.497 -10.329  1.00  0.00           H  
ATOM   4510 1HB  LYS A 304      72.256  10.048 -12.295  1.00  0.00           H  
ATOM   4511 2HB  LYS A 304      71.641  10.981 -10.937  1.00  0.00           H  
ATOM   4512 1HG  LYS A 304      72.712  13.011 -11.829  1.00  0.00           H  
ATOM   4513 2HG  LYS A 304      73.354  12.076 -13.187  1.00  0.00           H  
ATOM   4514 1HD  LYS A 304      71.044  11.506 -13.882  1.00  0.00           H  
ATOM   4515 2HD  LYS A 304      70.408  12.454 -12.529  1.00  0.00           H  
ATOM   4516 1HE  LYS A 304      71.449  14.490 -13.447  1.00  0.00           H  
ATOM   4517 2HE  LYS A 304      72.130  13.555 -14.781  1.00  0.00           H  
ATOM   4518 1HZ  LYS A 304      70.119  14.669 -15.420  1.00  0.00           H  
ATOM   4519 2HZ  LYS A 304      69.894  13.036 -15.481  1.00  0.00           H  
ATOM   4520 3HZ  LYS A 304      69.258  13.910 -14.236  1.00  0.00           H  
ATOM   4521  N   LEU A 305      73.516   8.260 -10.222  1.00  0.00           N  
ATOM   4522  CA  LEU A 305      73.280   7.142  -9.317  1.00  0.00           C  
ATOM   4523  C   LEU A 305      74.377   7.043  -8.266  1.00  0.00           C  
ATOM   4524  O   LEU A 305      74.105   6.782  -7.094  1.00  0.00           O  
ATOM   4525  CB  LEU A 305      73.200   5.829 -10.106  1.00  0.00           C  
ATOM   4526  CG  LEU A 305      71.969   5.669 -11.008  1.00  0.00           C  
ATOM   4527  CD1 LEU A 305      72.119   4.412 -11.854  1.00  0.00           C  
ATOM   4528  CD2 LEU A 305      70.715   5.604 -10.149  1.00  0.00           C  
ATOM   4529  H   LEU A 305      73.700   8.073 -11.197  1.00  0.00           H  
ATOM   4530  HA  LEU A 305      72.330   7.304  -8.808  1.00  0.00           H  
ATOM   4531 1HB  LEU A 305      74.084   5.748 -10.736  1.00  0.00           H  
ATOM   4532 2HB  LEU A 305      73.203   4.999  -9.400  1.00  0.00           H  
ATOM   4533  HG  LEU A 305      71.901   6.521 -11.685  1.00  0.00           H  
ATOM   4534 1HD1 LEU A 305      71.245   4.299 -12.495  1.00  0.00           H  
ATOM   4535 2HD1 LEU A 305      73.013   4.494 -12.473  1.00  0.00           H  
ATOM   4536 3HD1 LEU A 305      72.206   3.544 -11.203  1.00  0.00           H  
ATOM   4537 1HD2 LEU A 305      69.840   5.491 -10.790  1.00  0.00           H  
ATOM   4538 2HD2 LEU A 305      70.781   4.752  -9.472  1.00  0.00           H  
ATOM   4539 3HD2 LEU A 305      70.623   6.522  -9.568  1.00  0.00           H  
ATOM   4540  N   LEU A 306      75.618   7.253  -8.691  1.00  0.00           N  
ATOM   4541  CA  LEU A 306      76.760   7.188  -7.786  1.00  0.00           C  
ATOM   4542  C   LEU A 306      76.693   8.288  -6.735  1.00  0.00           C  
ATOM   4543  O   LEU A 306      76.993   8.059  -5.563  1.00  0.00           O  
ATOM   4544  CB  LEU A 306      78.070   7.306  -8.575  1.00  0.00           C  
ATOM   4545  CG  LEU A 306      78.413   6.114  -9.477  1.00  0.00           C  
ATOM   4546  CD1 LEU A 306      79.633   6.451 -10.324  1.00  0.00           C  
ATOM   4547  CD2 LEU A 306      78.666   4.884  -8.619  1.00  0.00           C  
ATOM   4548  H   LEU A 306      75.775   7.463  -9.666  1.00  0.00           H  
ATOM   4549  HA  LEU A 306      76.743   6.225  -7.277  1.00  0.00           H  
ATOM   4550 1HB  LEU A 306      78.017   8.193  -9.205  1.00  0.00           H  
ATOM   4551 2HB  LEU A 306      78.891   7.435  -7.870  1.00  0.00           H  
ATOM   4552  HG  LEU A 306      77.581   5.918 -10.155  1.00  0.00           H  
ATOM   4553 1HD1 LEU A 306      79.876   5.604 -10.965  1.00  0.00           H  
ATOM   4554 2HD1 LEU A 306      79.417   7.322 -10.942  1.00  0.00           H  
ATOM   4555 3HD1 LEU A 306      80.479   6.668  -9.673  1.00  0.00           H  
ATOM   4556 1HD2 LEU A 306      78.909   4.036  -9.260  1.00  0.00           H  
ATOM   4557 2HD2 LEU A 306      79.499   5.077  -7.942  1.00  0.00           H  
ATOM   4558 3HD2 LEU A 306      77.773   4.655  -8.038  1.00  0.00           H  
ATOM   4559  N   ASP A 307      76.298   9.483  -7.160  1.00  0.00           N  
ATOM   4560  CA  ASP A 307      76.191  10.621  -6.255  1.00  0.00           C  
ATOM   4561  C   ASP A 307      75.113  10.389  -5.204  1.00  0.00           C  
ATOM   4562  O   ASP A 307      75.294  10.720  -4.032  1.00  0.00           O  
ATOM   4563  CB  ASP A 307      75.884  11.901  -7.036  1.00  0.00           C  
ATOM   4564  CG  ASP A 307      77.068  12.393  -7.857  1.00  0.00           C  
ATOM   4565  OD1 ASP A 307      78.164  11.950  -7.607  1.00  0.00           O  
ATOM   4566  OD2 ASP A 307      76.865  13.207  -8.726  1.00  0.00           O  
ATOM   4567  H   ASP A 307      76.066   9.606  -8.135  1.00  0.00           H  
ATOM   4568  HA  ASP A 307      77.145  10.747  -5.743  1.00  0.00           H  
ATOM   4569 1HB  ASP A 307      75.043  11.724  -7.708  1.00  0.00           H  
ATOM   4570 2HB  ASP A 307      75.589  12.689  -6.343  1.00  0.00           H  
ATOM   4571  N   ILE A 308      73.991   9.819  -5.629  1.00  0.00           N  
ATOM   4572  CA  ILE A 308      72.882   9.542  -4.724  1.00  0.00           C  
ATOM   4573  C   ILE A 308      73.273   8.512  -3.672  1.00  0.00           C  
ATOM   4574  O   ILE A 308      72.919   8.642  -2.500  1.00  0.00           O  
ATOM   4575  CB  ILE A 308      71.651   9.041  -5.501  1.00  0.00           C  
ATOM   4576  CG1 ILE A 308      71.080  10.160  -6.377  1.00  0.00           C  
ATOM   4577  CG2 ILE A 308      70.593   8.519  -4.542  1.00  0.00           C  
ATOM   4578  CD1 ILE A 308      70.043   9.689  -7.371  1.00  0.00           C  
ATOM   4579  H   ILE A 308      73.904   9.571  -6.604  1.00  0.00           H  
ATOM   4580  HA  ILE A 308      72.614  10.466  -4.213  1.00  0.00           H  
ATOM   4581  HB  ILE A 308      71.948   8.236  -6.173  1.00  0.00           H  
ATOM   4582 1HG1 ILE A 308      70.626  10.921  -5.743  1.00  0.00           H  
ATOM   4583 2HG1 ILE A 308      71.890  10.637  -6.930  1.00  0.00           H  
ATOM   4584 1HG2 ILE A 308      69.729   8.170  -5.108  1.00  0.00           H  
ATOM   4585 2HG2 ILE A 308      71.003   7.694  -3.961  1.00  0.00           H  
ATOM   4586 3HG2 ILE A 308      70.285   9.319  -3.869  1.00  0.00           H  
ATOM   4587 1HD1 ILE A 308      69.687  10.538  -7.954  1.00  0.00           H  
ATOM   4588 2HD1 ILE A 308      70.488   8.951  -8.039  1.00  0.00           H  
ATOM   4589 3HD1 ILE A 308      69.207   9.239  -6.838  1.00  0.00           H  
ATOM   4590  N   ILE A 309      74.006   7.488  -4.098  1.00  0.00           N  
ATOM   4591  CA  ILE A 309      74.447   6.433  -3.193  1.00  0.00           C  
ATOM   4592  C   ILE A 309      75.406   6.975  -2.141  1.00  0.00           C  
ATOM   4593  O   ILE A 309      75.330   6.606  -0.969  1.00  0.00           O  
ATOM   4594  CB  ILE A 309      75.128   5.292  -3.970  1.00  0.00           C  
ATOM   4595  CG1 ILE A 309      74.109   4.559  -4.846  1.00  0.00           C  
ATOM   4596  CG2 ILE A 309      75.804   4.324  -3.011  1.00  0.00           C  
ATOM   4597  CD1 ILE A 309      74.731   3.605  -5.840  1.00  0.00           C  
ATOM   4598  H   ILE A 309      74.264   7.440  -5.073  1.00  0.00           H  
ATOM   4599  HA  ILE A 309      73.574   6.029  -2.682  1.00  0.00           H  
ATOM   4600  HB  ILE A 309      75.880   5.707  -4.641  1.00  0.00           H  
ATOM   4601 1HG1 ILE A 309      73.425   3.995  -4.213  1.00  0.00           H  
ATOM   4602 2HG1 ILE A 309      73.515   5.287  -5.399  1.00  0.00           H  
ATOM   4603 1HG2 ILE A 309      76.279   3.523  -3.576  1.00  0.00           H  
ATOM   4604 2HG2 ILE A 309      76.557   4.854  -2.429  1.00  0.00           H  
ATOM   4605 3HG2 ILE A 309      75.058   3.899  -2.338  1.00  0.00           H  
ATOM   4606 1HD1 ILE A 309      73.945   3.124  -6.424  1.00  0.00           H  
ATOM   4607 2HD1 ILE A 309      75.394   4.156  -6.508  1.00  0.00           H  
ATOM   4608 3HD1 ILE A 309      75.302   2.846  -5.307  1.00  0.00           H  
ATOM   4609  N   SER A 310      76.308   7.853  -2.567  1.00  0.00           N  
ATOM   4610  CA  SER A 310      77.284   8.448  -1.662  1.00  0.00           C  
ATOM   4611  C   SER A 310      76.605   9.315  -0.610  1.00  0.00           C  
ATOM   4612  O   SER A 310      76.983   9.296   0.562  1.00  0.00           O  
ATOM   4613  CB  SER A 310      78.283   9.277  -2.445  1.00  0.00           C  
ATOM   4614  OG  SER A 310      79.062   8.467  -3.281  1.00  0.00           O  
ATOM   4615  H   SER A 310      76.317   8.115  -3.542  1.00  0.00           H  
ATOM   4616  HA  SER A 310      77.817   7.645  -1.151  1.00  0.00           H  
ATOM   4617 1HB  SER A 310      77.753  10.018  -3.042  1.00  0.00           H  
ATOM   4618 2HB  SER A 310      78.929   9.817  -1.753  1.00  0.00           H  
ATOM   4619  HG  SER A 310      78.522   8.288  -4.055  1.00  0.00           H  
ATOM   4620  N   GLU A 311      75.601  10.074  -1.036  1.00  0.00           N  
ATOM   4621  CA  GLU A 311      74.866  10.950  -0.131  1.00  0.00           C  
ATOM   4622  C   GLU A 311      74.111  10.148   0.921  1.00  0.00           C  
ATOM   4623  O   GLU A 311      74.073  10.524   2.093  1.00  0.00           O  
ATOM   4624  CB  GLU A 311      73.888  11.828  -0.915  1.00  0.00           C  
ATOM   4625  CG  GLU A 311      74.552  12.888  -1.783  1.00  0.00           C  
ATOM   4626  CD  GLU A 311      73.566  13.682  -2.593  1.00  0.00           C  
ATOM   4627  OE1 GLU A 311      72.405  13.349  -2.575  1.00  0.00           O  
ATOM   4628  OE2 GLU A 311      73.973  14.624  -3.231  1.00  0.00           O  
ATOM   4629  H   GLU A 311      75.341  10.043  -2.011  1.00  0.00           H  
ATOM   4630  HA  GLU A 311      75.580  11.595   0.382  1.00  0.00           H  
ATOM   4631 1HB  GLU A 311      73.275  11.201  -1.563  1.00  0.00           H  
ATOM   4632 2HB  GLU A 311      73.218  12.335  -0.222  1.00  0.00           H  
ATOM   4633 1HG  GLU A 311      75.111  13.569  -1.142  1.00  0.00           H  
ATOM   4634 2HG  GLU A 311      75.259  12.402  -2.454  1.00  0.00           H  
ATOM   4635  N   THR A 312      73.511   9.041   0.495  1.00  0.00           N  
ATOM   4636  CA  THR A 312      72.756   8.183   1.400  1.00  0.00           C  
ATOM   4637  C   THR A 312      73.663   7.557   2.452  1.00  0.00           C  
ATOM   4638  O   THR A 312      73.297   7.462   3.624  1.00  0.00           O  
ATOM   4639  CB  THR A 312      72.019   7.074   0.626  1.00  0.00           C  
ATOM   4640  OG1 THR A 312      71.091   7.665  -0.293  1.00  0.00           O  
ATOM   4641  CG2 THR A 312      71.268   6.164   1.585  1.00  0.00           C  
ATOM   4642  H   THR A 312      73.580   8.788  -0.480  1.00  0.00           H  
ATOM   4643  HA  THR A 312      72.014   8.793   1.916  1.00  0.00           H  
ATOM   4644  HB  THR A 312      72.741   6.483   0.063  1.00  0.00           H  
ATOM   4645  HG1 THR A 312      71.561   7.957  -1.078  1.00  0.00           H  
ATOM   4646 1HG2 THR A 312      70.753   5.386   1.021  1.00  0.00           H  
ATOM   4647 2HG2 THR A 312      71.972   5.704   2.278  1.00  0.00           H  
ATOM   4648 3HG2 THR A 312      70.538   6.748   2.145  1.00  0.00           H  
ATOM   4649  N   GLY A 313      74.847   7.131   2.026  1.00  0.00           N  
ATOM   4650  CA  GLY A 313      75.809   6.513   2.931  1.00  0.00           C  
ATOM   4651  C   GLY A 313      76.291   7.504   3.983  1.00  0.00           C  
ATOM   4652  O   GLY A 313      76.439   7.157   5.155  1.00  0.00           O  
ATOM   4653  H   GLY A 313      75.087   7.238   1.051  1.00  0.00           H  
ATOM   4654 1HA  GLY A 313      75.349   5.653   3.419  1.00  0.00           H  
ATOM   4655 2HA  GLY A 313      76.659   6.141   2.360  1.00  0.00           H  
ATOM   4656  N   LYS A 314      76.535   8.739   3.557  1.00  0.00           N  
ATOM   4657  CA  LYS A 314      77.001   9.783   4.462  1.00  0.00           C  
ATOM   4658  C   LYS A 314      75.949  10.110   5.514  1.00  0.00           C  
ATOM   4659  O   LYS A 314      76.270  10.308   6.686  1.00  0.00           O  
ATOM   4660  CB  LYS A 314      77.372  11.044   3.680  1.00  0.00           C  
ATOM   4661  CG  LYS A 314      77.926  12.175   4.536  1.00  0.00           C  
ATOM   4662  CD  LYS A 314      78.355  13.357   3.679  1.00  0.00           C  
ATOM   4663  CE  LYS A 314      78.996  14.449   4.523  1.00  0.00           C  
ATOM   4664  NZ  LYS A 314      78.032  15.047   5.486  1.00  0.00           N  
ATOM   4665  H   LYS A 314      76.394   8.960   2.582  1.00  0.00           H  
ATOM   4666  HA  LYS A 314      77.889   9.420   4.980  1.00  0.00           H  
ATOM   4667 1HB  LYS A 314      78.120  10.797   2.926  1.00  0.00           H  
ATOM   4668 2HB  LYS A 314      76.492  11.420   3.157  1.00  0.00           H  
ATOM   4669 1HG  LYS A 314      77.163  12.506   5.241  1.00  0.00           H  
ATOM   4670 2HG  LYS A 314      78.786  11.816   5.100  1.00  0.00           H  
ATOM   4671 1HD  LYS A 314      79.071  13.022   2.928  1.00  0.00           H  
ATOM   4672 2HD  LYS A 314      77.485  13.770   3.168  1.00  0.00           H  
ATOM   4673 1HE  LYS A 314      79.835  14.033   5.078  1.00  0.00           H  
ATOM   4674 2HE  LYS A 314      79.375  15.237   3.871  1.00  0.00           H  
ATOM   4675 1HZ  LYS A 314      78.495  15.765   6.024  1.00  0.00           H  
ATOM   4676 2HZ  LYS A 314      77.258  15.453   4.979  1.00  0.00           H  
ATOM   4677 3HZ  LYS A 314      77.688  14.330   6.108  1.00  0.00           H  
ATOM   4678  N   ALA A 315      74.691  10.165   5.088  1.00  0.00           N  
ATOM   4679  CA  ALA A 315      73.589  10.469   5.993  1.00  0.00           C  
ATOM   4680  C   ALA A 315      73.423   9.380   7.045  1.00  0.00           C  
ATOM   4681  O   ALA A 315      73.178   9.668   8.217  1.00  0.00           O  
ATOM   4682  CB  ALA A 315      72.296  10.650   5.211  1.00  0.00           C  
ATOM   4683  H   ALA A 315      74.494   9.992   4.113  1.00  0.00           H  
ATOM   4684  HA  ALA A 315      73.822  11.400   6.510  1.00  0.00           H  
ATOM   4685 1HB  ALA A 315      71.483  10.877   5.901  1.00  0.00           H  
ATOM   4686 2HB  ALA A 315      72.411  11.471   4.503  1.00  0.00           H  
ATOM   4687 3HB  ALA A 315      72.067   9.734   4.669  1.00  0.00           H  
ATOM   4688  N   VAL A 316      73.558   8.128   6.619  1.00  0.00           N  
ATOM   4689  CA  VAL A 316      73.424   6.993   7.524  1.00  0.00           C  
ATOM   4690  C   VAL A 316      74.526   6.993   8.576  1.00  0.00           C  
ATOM   4691  O   VAL A 316      74.279   6.707   9.748  1.00  0.00           O  
ATOM   4692  CB  VAL A 316      73.472   5.672   6.734  1.00  0.00           C  
ATOM   4693  CG1 VAL A 316      73.524   4.485   7.684  1.00  0.00           C  
ATOM   4694  CG2 VAL A 316      72.265   5.574   5.814  1.00  0.00           C  
ATOM   4695  H   VAL A 316      73.758   7.959   5.644  1.00  0.00           H  
ATOM   4696  HA  VAL A 316      72.460   7.064   8.028  1.00  0.00           H  
ATOM   4697  HB  VAL A 316      74.386   5.647   6.140  1.00  0.00           H  
ATOM   4698 1HG1 VAL A 316      73.558   3.559   7.109  1.00  0.00           H  
ATOM   4699 2HG1 VAL A 316      74.415   4.556   8.308  1.00  0.00           H  
ATOM   4700 3HG1 VAL A 316      72.636   4.486   8.316  1.00  0.00           H  
ATOM   4701 1HG2 VAL A 316      72.306   4.638   5.258  1.00  0.00           H  
ATOM   4702 2HG2 VAL A 316      71.352   5.604   6.408  1.00  0.00           H  
ATOM   4703 3HG2 VAL A 316      72.271   6.411   5.115  1.00  0.00           H  
ATOM   4704  N   LEU A 317      75.743   7.315   8.151  1.00  0.00           N  
ATOM   4705  CA  LEU A 317      76.885   7.353   9.055  1.00  0.00           C  
ATOM   4706  C   LEU A 317      76.719   8.442  10.107  1.00  0.00           C  
ATOM   4707  O   LEU A 317      77.038   8.240  11.279  1.00  0.00           O  
ATOM   4708  CB  LEU A 317      78.178   7.589   8.265  1.00  0.00           C  
ATOM   4709  CG  LEU A 317      78.627   6.433   7.362  1.00  0.00           C  
ATOM   4710  CD1 LEU A 317      79.811   6.879   6.515  1.00  0.00           C  
ATOM   4711  CD2 LEU A 317      78.991   5.231   8.221  1.00  0.00           C  
ATOM   4712  H   LEU A 317      75.880   7.539   7.176  1.00  0.00           H  
ATOM   4713  HA  LEU A 317      76.955   6.392   9.564  1.00  0.00           H  
ATOM   4714 1HB  LEU A 317      78.045   8.468   7.636  1.00  0.00           H  
ATOM   4715 2HB  LEU A 317      78.984   7.791   8.970  1.00  0.00           H  
ATOM   4716  HG  LEU A 317      77.816   6.163   6.686  1.00  0.00           H  
ATOM   4717 1HD1 LEU A 317      80.130   6.057   5.874  1.00  0.00           H  
ATOM   4718 2HD1 LEU A 317      79.517   7.728   5.897  1.00  0.00           H  
ATOM   4719 3HD1 LEU A 317      80.634   7.171   7.166  1.00  0.00           H  
ATOM   4720 1HD2 LEU A 317      79.309   4.408   7.579  1.00  0.00           H  
ATOM   4721 2HD2 LEU A 317      79.803   5.499   8.897  1.00  0.00           H  
ATOM   4722 3HD2 LEU A 317      78.122   4.922   8.802  1.00  0.00           H  
ATOM   4723  N   GLU A 318      76.218   9.597   9.682  1.00  0.00           N  
ATOM   4724  CA  GLU A 318      76.009  10.721  10.586  1.00  0.00           C  
ATOM   4725  C   GLU A 318      74.957  10.393  11.638  1.00  0.00           C  
ATOM   4726  O   GLU A 318      75.108  10.739  12.810  1.00  0.00           O  
ATOM   4727  CB  GLU A 318      75.589  11.966   9.801  1.00  0.00           C  
ATOM   4728  CG  GLU A 318      76.688  12.562   8.933  1.00  0.00           C  
ATOM   4729  CD  GLU A 318      76.220  13.738   8.122  1.00  0.00           C  
ATOM   4730  OE1 GLU A 318      75.045  14.019   8.141  1.00  0.00           O  
ATOM   4731  OE2 GLU A 318      77.038  14.358   7.484  1.00  0.00           O  
ATOM   4732  H   GLU A 318      75.976   9.699   8.707  1.00  0.00           H  
ATOM   4733  HA  GLU A 318      76.948  10.932  11.099  1.00  0.00           H  
ATOM   4734 1HB  GLU A 318      74.747  11.721   9.153  1.00  0.00           H  
ATOM   4735 2HB  GLU A 318      75.255  12.738  10.494  1.00  0.00           H  
ATOM   4736 1HG  GLU A 318      77.510  12.881   9.573  1.00  0.00           H  
ATOM   4737 2HG  GLU A 318      77.065  11.791   8.262  1.00  0.00           H  
ATOM   4738  N   VAL A 319      73.891   9.724  11.213  1.00  0.00           N  
ATOM   4739  CA  VAL A 319      72.811   9.347  12.117  1.00  0.00           C  
ATOM   4740  C   VAL A 319      73.294   8.357  13.169  1.00  0.00           C  
ATOM   4741  O   VAL A 319      72.931   8.455  14.341  1.00  0.00           O  
ATOM   4742  CB  VAL A 319      71.645   8.724  11.326  1.00  0.00           C  
ATOM   4743  CG1 VAL A 319      70.600   8.157  12.276  1.00  0.00           C  
ATOM   4744  CG2 VAL A 319      71.029   9.765  10.405  1.00  0.00           C  
ATOM   4745  H   VAL A 319      73.826   9.470  10.238  1.00  0.00           H  
ATOM   4746  HA  VAL A 319      72.452  10.245  12.621  1.00  0.00           H  
ATOM   4747  HB  VAL A 319      72.025   7.892  10.733  1.00  0.00           H  
ATOM   4748 1HG1 VAL A 319      69.784   7.720  11.700  1.00  0.00           H  
ATOM   4749 2HG1 VAL A 319      71.055   7.388  12.901  1.00  0.00           H  
ATOM   4750 3HG1 VAL A 319      70.211   8.956  12.907  1.00  0.00           H  
ATOM   4751 1HG2 VAL A 319      70.206   9.318   9.849  1.00  0.00           H  
ATOM   4752 2HG2 VAL A 319      70.655  10.600  10.999  1.00  0.00           H  
ATOM   4753 3HG2 VAL A 319      71.784  10.127   9.707  1.00  0.00           H  
ATOM   4754  N   VAL A 320      74.115   7.403  12.744  1.00  0.00           N  
ATOM   4755  CA  VAL A 320      74.650   6.393  13.648  1.00  0.00           C  
ATOM   4756  C   VAL A 320      75.556   7.019  14.700  1.00  0.00           C  
ATOM   4757  O   VAL A 320      75.514   6.644  15.872  1.00  0.00           O  
ATOM   4758  CB  VAL A 320      75.441   5.334  12.857  1.00  0.00           C  
ATOM   4759  CG1 VAL A 320      76.159   4.387  13.807  1.00  0.00           C  
ATOM   4760  CG2 VAL A 320      74.504   4.567  11.937  1.00  0.00           C  
ATOM   4761  H   VAL A 320      74.376   7.377  11.769  1.00  0.00           H  
ATOM   4762  HA  VAL A 320      73.816   5.903  14.152  1.00  0.00           H  
ATOM   4763  HB  VAL A 320      76.206   5.834  12.263  1.00  0.00           H  
ATOM   4764 1HG1 VAL A 320      76.714   3.645  13.232  1.00  0.00           H  
ATOM   4765 2HG1 VAL A 320      76.851   4.952  14.431  1.00  0.00           H  
ATOM   4766 3HG1 VAL A 320      75.428   3.882  14.439  1.00  0.00           H  
ATOM   4767 1HG2 VAL A 320      75.070   3.821  11.381  1.00  0.00           H  
ATOM   4768 2HG2 VAL A 320      73.736   4.072  12.531  1.00  0.00           H  
ATOM   4769 3HG2 VAL A 320      74.033   5.260  11.239  1.00  0.00           H  
ATOM   4770  N   ALA A 321      76.375   7.974  14.275  1.00  0.00           N  
ATOM   4771  CA  ALA A 321      77.294   8.655  15.179  1.00  0.00           C  
ATOM   4772  C   ALA A 321      76.539   9.457  16.231  1.00  0.00           C  
ATOM   4773  O   ALA A 321      76.916   9.472  17.403  1.00  0.00           O  
ATOM   4774  CB  ALA A 321      78.233   9.561  14.396  1.00  0.00           C  
ATOM   4775  H   ALA A 321      76.361   8.236  13.300  1.00  0.00           H  
ATOM   4776  HA  ALA A 321      77.884   7.898  15.696  1.00  0.00           H  
ATOM   4777 1HB  ALA A 321      78.913  10.063  15.085  1.00  0.00           H  
ATOM   4778 2HB  ALA A 321      78.808   8.965  13.688  1.00  0.00           H  
ATOM   4779 3HB  ALA A 321      77.652  10.306  13.855  1.00  0.00           H  
ATOM   4780  N   ARG A 322      75.471  10.123  15.806  1.00  0.00           N  
ATOM   4781  CA  ARG A 322      74.660  10.929  16.710  1.00  0.00           C  
ATOM   4782  C   ARG A 322      74.120  10.090  17.861  1.00  0.00           C  
ATOM   4783  O   ARG A 322      74.100  10.534  19.009  1.00  0.00           O  
ATOM   4784  CB  ARG A 322      73.498  11.567  15.962  1.00  0.00           C  
ATOM   4785  CG  ARG A 322      73.889  12.678  15.001  1.00  0.00           C  
ATOM   4786  CD  ARG A 322      72.712  13.210  14.268  1.00  0.00           C  
ATOM   4787  NE  ARG A 322      73.081  14.273  13.348  1.00  0.00           N  
ATOM   4788  CZ  ARG A 322      72.246  14.833  12.451  1.00  0.00           C  
ATOM   4789  NH1 ARG A 322      71.001  14.421  12.366  1.00  0.00           N  
ATOM   4790  NH2 ARG A 322      72.679  15.796  11.656  1.00  0.00           N  
ATOM   4791  H   ARG A 322      75.214  10.070  14.831  1.00  0.00           H  
ATOM   4792  HA  ARG A 322      75.285  11.722  17.122  1.00  0.00           H  
ATOM   4793 1HB  ARG A 322      72.973  10.805  15.389  1.00  0.00           H  
ATOM   4794 2HB  ARG A 322      72.790  11.984  16.678  1.00  0.00           H  
ATOM   4795 1HG  ARG A 322      74.346  13.497  15.558  1.00  0.00           H  
ATOM   4796 2HG  ARG A 322      74.603  12.293  14.271  1.00  0.00           H  
ATOM   4797 1HD  ARG A 322      72.248  12.408  13.695  1.00  0.00           H  
ATOM   4798 2HD  ARG A 322      71.991  13.611  14.980  1.00  0.00           H  
ATOM   4799  HE  ARG A 322      74.032  14.617  13.383  1.00  0.00           H  
ATOM   4800 1HH1 ARG A 322      70.670  13.684  12.973  1.00  0.00           H  
ATOM   4801 2HH1 ARG A 322      70.375  14.840  11.694  1.00  0.00           H  
ATOM   4802 1HH2 ARG A 322      73.637  16.113  11.721  1.00  0.00           H  
ATOM   4803 2HH2 ARG A 322      72.053  16.215  10.984  1.00  0.00           H  
ATOM   4804  N   THR A 323      73.689   8.887  17.539  1.00  0.00           N  
ATOM   4805  CA  THR A 323      73.132   7.984  18.526  1.00  0.00           C  
ATOM   4806  C   THR A 323      74.113   7.707  19.659  1.00  0.00           C  
ATOM   4807  O   THR A 323      73.716   7.299  20.750  1.00  0.00           O  
ATOM   4808  CB  THR A 323      72.708   6.655  17.873  1.00  0.00           C  
ATOM   4809  OG1 THR A 323      73.846   6.039  17.256  1.00  0.00           O  
ATOM   4810  CG2 THR A 323      71.635   6.896  16.822  1.00  0.00           C  
ATOM   4811  H   THR A 323      73.748   8.584  16.577  1.00  0.00           H  
ATOM   4812  HA  THR A 323      72.248   8.450  18.961  1.00  0.00           H  
ATOM   4813  HB  THR A 323      72.317   5.983  18.636  1.00  0.00           H  
ATOM   4814  HG1 THR A 323      74.368   5.591  17.926  1.00  0.00           H  
ATOM   4815 1HG2 THR A 323      71.348   5.946  16.371  1.00  0.00           H  
ATOM   4816 2HG2 THR A 323      70.764   7.354  17.290  1.00  0.00           H  
ATOM   4817 3HG2 THR A 323      72.024   7.560  16.051  1.00  0.00           H  
ATOM   4818  N   GLY A 324      75.395   7.930  19.398  1.00  0.00           N  
ATOM   4819  CA  GLY A 324      76.444   7.543  20.332  1.00  0.00           C  
ATOM   4820  C   GLY A 324      76.618   6.029  20.336  1.00  0.00           C  
ATOM   4821  O   GLY A 324      76.604   5.396  21.392  1.00  0.00           O  
ATOM   4822  H   GLY A 324      75.649   8.379  18.530  1.00  0.00           H  
ATOM   4823 1HA  GLY A 324      77.379   8.028  20.050  1.00  0.00           H  
ATOM   4824 2HA  GLY A 324      76.189   7.894  21.331  1.00  0.00           H  
ATOM   4825  N   ALA A 325      76.781   5.470  19.142  1.00  0.00           N  
ATOM   4826  CA  ALA A 325      76.866   4.029  18.938  1.00  0.00           C  
ATOM   4827  C   ALA A 325      78.185   3.462  19.450  1.00  0.00           C  
ATOM   4828  O   ALA A 325      79.232   4.098  19.333  1.00  0.00           O  
ATOM   4829  CB  ALA A 325      76.688   3.696  17.464  1.00  0.00           C  
ATOM   4830  H   ALA A 325      76.851   6.062  18.327  1.00  0.00           H  
ATOM   4831  HA  ALA A 325      76.063   3.559  19.506  1.00  0.00           H  
ATOM   4832 1HB  ALA A 325      76.748   2.616  17.325  1.00  0.00           H  
ATOM   4833 2HB  ALA A 325      75.714   4.052  17.126  1.00  0.00           H  
ATOM   4834 3HB  ALA A 325      77.472   4.180  16.884  1.00  0.00           H  
ATOM   4835  N   PRO A 326      78.123   2.263  20.016  1.00  0.00           N  
ATOM   4836  CA  PRO A 326      79.319   1.542  20.429  1.00  0.00           C  
ATOM   4837  C   PRO A 326      80.137   1.075  19.236  1.00  0.00           C  
ATOM   4838  O   PRO A 326      79.588   0.754  18.182  1.00  0.00           O  
ATOM   4839  CB  PRO A 326      78.749   0.358  21.217  1.00  0.00           C  
ATOM   4840  CG  PRO A 326      77.383   0.166  20.651  1.00  0.00           C  
ATOM   4841  CD  PRO A 326      76.923   1.557  20.303  1.00  0.00           C  
ATOM   4842  HA  PRO A 326      79.927   2.191  21.077  1.00  0.00           H  
ATOM   4843 1HB  PRO A 326      79.392  -0.524  21.088  1.00  0.00           H  
ATOM   4844 2HB  PRO A 326      78.736   0.593  22.291  1.00  0.00           H  
ATOM   4845 1HG  PRO A 326      77.425  -0.497  19.774  1.00  0.00           H  
ATOM   4846 2HG  PRO A 326      76.731  -0.323  21.389  1.00  0.00           H  
ATOM   4847 1HD  PRO A 326      76.275   1.518  19.415  1.00  0.00           H  
ATOM   4848 2HD  PRO A 326      76.384   1.990  21.159  1.00  0.00           H  
ATOM   4849  N   PRO A 327      81.466   0.992  19.273  1.00  0.00           N  
ATOM   4850  CA  PRO A 327      82.274   0.955  18.062  1.00  0.00           C  
ATOM   4851  C   PRO A 327      81.769  -0.106  17.105  1.00  0.00           C  
ATOM   4852  O   PRO A 327      81.956  -0.002  15.893  1.00  0.00           O  
ATOM   4853  CB  PRO A 327      83.674   0.621  18.587  1.00  0.00           C  
ATOM   4854  CG  PRO A 327      83.424  -0.031  19.904  1.00  0.00           C  
ATOM   4855  CD  PRO A 327      82.221   0.687  20.456  1.00  0.00           C  
ATOM   4856  HA  PRO A 327      82.259   1.947  17.586  1.00  0.00           H  
ATOM   4857 1HB  PRO A 327      84.195  -0.038  17.877  1.00  0.00           H  
ATOM   4858 2HB  PRO A 327      84.273   1.539  18.673  1.00  0.00           H  
ATOM   4859 1HG  PRO A 327      83.248  -1.108  19.768  1.00  0.00           H  
ATOM   4860 2HG  PRO A 327      84.309   0.067  20.550  1.00  0.00           H  
ATOM   4861 1HD  PRO A 327      81.669   0.015  21.129  1.00  0.00           H  
ATOM   4862 2HD  PRO A 327      82.547   1.591  20.991  1.00  0.00           H  
ATOM   4863  N   GLU A 328      81.128  -1.127  17.658  1.00  0.00           N  
ATOM   4864  CA  GLU A 328      80.600  -2.214  16.842  1.00  0.00           C  
ATOM   4865  C   GLU A 328      79.630  -1.693  15.790  1.00  0.00           C  
ATOM   4866  O   GLU A 328      79.714  -2.061  14.618  1.00  0.00           O  
ATOM   4867  CB  GLU A 328      79.902  -3.252  17.723  1.00  0.00           C  
ATOM   4868  CG  GLU A 328      80.835  -4.024  18.645  1.00  0.00           C  
ATOM   4869  CD  GLU A 328      81.178  -3.268  19.898  1.00  0.00           C  
ATOM   4870  OE1 GLU A 328      80.697  -2.172  20.058  1.00  0.00           O  
ATOM   4871  OE2 GLU A 328      81.922  -3.787  20.696  1.00  0.00           O  
ATOM   4872  H   GLU A 328      81.007  -1.147  18.660  1.00  0.00           H  
ATOM   4873  HA  GLU A 328      81.432  -2.696  16.327  1.00  0.00           H  
ATOM   4874 1HB  GLU A 328      79.153  -2.759  18.343  1.00  0.00           H  
ATOM   4875 2HB  GLU A 328      79.381  -3.973  17.093  1.00  0.00           H  
ATOM   4876 1HG  GLU A 328      80.360  -4.965  18.921  1.00  0.00           H  
ATOM   4877 2HG  GLU A 328      81.752  -4.257  18.104  1.00  0.00           H  
ATOM   4878  N   LEU A 329      78.709  -0.834  16.215  1.00  0.00           N  
ATOM   4879  CA  LEU A 329      77.721  -0.261  15.310  1.00  0.00           C  
ATOM   4880  C   LEU A 329      78.382   0.621  14.259  1.00  0.00           C  
ATOM   4881  O   LEU A 329      78.005   0.595  13.087  1.00  0.00           O  
ATOM   4882  CB  LEU A 329      76.692   0.557  16.099  1.00  0.00           C  
ATOM   4883  CG  LEU A 329      75.749  -0.250  17.001  1.00  0.00           C  
ATOM   4884  CD1 LEU A 329      74.915   0.702  17.847  1.00  0.00           C  
ATOM   4885  CD2 LEU A 329      74.862  -1.139  16.141  1.00  0.00           C  
ATOM   4886  H   LEU A 329      78.694  -0.572  17.190  1.00  0.00           H  
ATOM   4887  HA  LEU A 329      77.206  -1.075  14.801  1.00  0.00           H  
ATOM   4888 1HB  LEU A 329      77.223   1.269  16.729  1.00  0.00           H  
ATOM   4889 2HB  LEU A 329      76.077   1.116  15.394  1.00  0.00           H  
ATOM   4890  HG  LEU A 329      76.337  -0.871  17.678  1.00  0.00           H  
ATOM   4891 1HD1 LEU A 329      74.246   0.128  18.488  1.00  0.00           H  
ATOM   4892 2HD1 LEU A 329      75.574   1.311  18.466  1.00  0.00           H  
ATOM   4893 3HD1 LEU A 329      74.328   1.348  17.196  1.00  0.00           H  
ATOM   4894 1HD2 LEU A 329      74.192  -1.713  16.782  1.00  0.00           H  
ATOM   4895 2HD2 LEU A 329      74.273  -0.519  15.465  1.00  0.00           H  
ATOM   4896 3HD2 LEU A 329      75.483  -1.821  15.561  1.00  0.00           H  
ATOM   4897  N   LEU A 330      79.369   1.401  14.684  1.00  0.00           N  
ATOM   4898  CA  LEU A 330      80.085   2.293  13.779  1.00  0.00           C  
ATOM   4899  C   LEU A 330      80.857   1.506  12.728  1.00  0.00           C  
ATOM   4900  O   LEU A 330      80.888   1.881  11.556  1.00  0.00           O  
ATOM   4901  CB  LEU A 330      81.050   3.187  14.568  1.00  0.00           C  
ATOM   4902  CG  LEU A 330      81.778   4.263  13.752  1.00  0.00           C  
ATOM   4903  CD1 LEU A 330      82.937   3.628  12.995  1.00  0.00           C  
ATOM   4904  CD2 LEU A 330      80.798   4.926  12.797  1.00  0.00           C  
ATOM   4905  H   LEU A 330      79.631   1.376  15.659  1.00  0.00           H  
ATOM   4906  HA  LEU A 330      79.358   2.925  13.270  1.00  0.00           H  
ATOM   4907 1HB  LEU A 330      80.491   3.690  15.356  1.00  0.00           H  
ATOM   4908 2HB  LEU A 330      81.806   2.556  15.034  1.00  0.00           H  
ATOM   4909  HG  LEU A 330      82.192   5.013  14.427  1.00  0.00           H  
ATOM   4910 1HD1 LEU A 330      83.454   4.393  12.415  1.00  0.00           H  
ATOM   4911 2HD1 LEU A 330      83.632   3.178  13.703  1.00  0.00           H  
ATOM   4912 3HD1 LEU A 330      82.555   2.861  12.323  1.00  0.00           H  
ATOM   4913 1HD2 LEU A 330      81.315   5.691  12.218  1.00  0.00           H  
ATOM   4914 2HD2 LEU A 330      80.384   4.177  12.121  1.00  0.00           H  
ATOM   4915 3HD2 LEU A 330      79.990   5.386  13.366  1.00  0.00           H  
ATOM   4916  N   LYS A 331      81.480   0.413  13.153  1.00  0.00           N  
ATOM   4917  CA  LYS A 331      82.254  -0.429  12.248  1.00  0.00           C  
ATOM   4918  C   LYS A 331      81.360  -1.074  11.197  1.00  0.00           C  
ATOM   4919  O   LYS A 331      81.726  -1.161  10.025  1.00  0.00           O  
ATOM   4920  CB  LYS A 331      83.007  -1.506  13.030  1.00  0.00           C  
ATOM   4921  CG  LYS A 331      83.848  -2.438  12.168  1.00  0.00           C  
ATOM   4922  CD  LYS A 331      83.096  -3.722  11.847  1.00  0.00           C  
ATOM   4923  CE  LYS A 331      82.964  -4.609  13.077  1.00  0.00           C  
ATOM   4924  NZ  LYS A 331      82.190  -5.846  12.790  1.00  0.00           N  
ATOM   4925  H   LYS A 331      81.416   0.158  14.128  1.00  0.00           H  
ATOM   4926  HA  LYS A 331      82.981   0.197  11.729  1.00  0.00           H  
ATOM   4927 1HB  LYS A 331      83.670  -1.033  13.755  1.00  0.00           H  
ATOM   4928 2HB  LYS A 331      82.296  -2.116  13.587  1.00  0.00           H  
ATOM   4929 1HG  LYS A 331      84.107  -1.936  11.235  1.00  0.00           H
[truncated: 496,365 more chars]
