# Supplementary material for: Blueprinting extendable nanomaterials with standardized protein blocks
Source: Nature. 2024 Mar 13;627(8005):898–904. doi: 10.1038/s41586-024-07188-4 (PMC10972742; doi:10.1038/s41586-024-07188-4)
Supplement: Supplementary file 4 — Design models with ideal backbones as well as experimentally determined structures for comparison. For reference to design names, see Supplementary Fig. 1. [file 41586_2024_7188_MOESM4_ESM.zip › THR19_design.pdb]

HEADER                                            29-OCT-21   XXXX              
EXPDTA    THEORETICAL MODEL                                                     
REMARK 220                                                                      
REMARK 220 EXPERIMENTAL DETAILS                                                 
REMARK 220  EXPERIMENT TYPE                : THEORETICAL MODELLING              
REMARK 220  DATE OF DATA COLLECTION        : 29-OCT-21                          
REMARK 220                                                                      
REMARK 220 REMARK: MODEL GENERATED BY ROSETTA                                   
REMARK 220  VERSION 2021.41+HEAD.36da336f772                                    
ATOM      1  N   LYS A   1      15.140   7.254  14.132  1.00  0.00           N  
ATOM      2  CA  LYS A   1      16.243   6.719  14.887  1.00  0.00           C  
ATOM      3  C   LYS A   1      16.248   5.211  14.777  1.00  0.00           C  
ATOM      4  O   LYS A   1      16.229   4.505  15.786  1.00  0.00           O  
ATOM      5  CB  LYS A   1      16.161   7.152  16.352  1.00  0.00           C  
ATOM      6  CG  LYS A   1      16.076   8.659  16.558  1.00  0.00           C  
ATOM      7  CD  LYS A   1      17.342   9.355  16.082  1.00  0.00           C  
ATOM      8  CE  LYS A   1      17.284  10.852  16.346  1.00  0.00           C  
ATOM      9  NZ  LYS A   1      18.476  11.559  15.804  1.00  0.00           N  
ATOM     10 1H   LYS A   1      15.138   8.251  14.205  1.00  0.00           H  
ATOM     11 2H   LYS A   1      15.234   6.991  13.172  1.00  0.00           H  
ATOM     12 3H   LYS A   1      14.281   6.892  14.494  1.00  0.00           H  
ATOM     13  HA  LYS A   1      17.171   7.102  14.462  1.00  0.00           H  
ATOM     14 1HB  LYS A   1      15.285   6.701  16.817  1.00  0.00           H  
ATOM     15 2HB  LYS A   1      17.039   6.791  16.888  1.00  0.00           H  
ATOM     16 1HG  LYS A   1      15.224   9.054  16.004  1.00  0.00           H  
ATOM     17 2HG  LYS A   1      15.929   8.873  17.616  1.00  0.00           H  
ATOM     18 1HD  LYS A   1      18.205   8.936  16.602  1.00  0.00           H  
ATOM     19 2HD  LYS A   1      17.469   9.189  15.013  1.00  0.00           H  
ATOM     20 1HE  LYS A   1      16.390  11.268  15.885  1.00  0.00           H  
ATOM     21 2HE  LYS A   1      17.230  11.031  17.420  1.00  0.00           H  
ATOM     22 1HZ  LYS A   1      18.400  12.547  16.000  1.00  0.00           H  
ATOM     23 2HZ  LYS A   1      19.312  11.194  16.239  1.00  0.00           H  
ATOM     24 3HZ  LYS A   1      18.527  11.417  14.806  1.00  0.00           H  
ATOM     25  N   ALA A   2      16.274   4.747  13.540  1.00  0.00           N  
ATOM     26  CA  ALA A   2      16.385   3.336  13.226  1.00  0.00           C  
ATOM     27  C   ALA A   2      17.722   2.845  13.723  1.00  0.00           C  
ATOM     28  O   ALA A   2      18.664   3.624  13.873  1.00  0.00           O  
ATOM     29  CB  ALA A   2      16.234   3.089  11.732  1.00  0.00           C  
ATOM     30  H   ALA A   2      16.214   5.397  12.769  1.00  0.00           H  
ATOM     31  HA  ALA A   2      15.590   2.808  13.753  1.00  0.00           H  
ATOM     32 1HB  ALA A   2      16.350   2.024  11.526  1.00  0.00           H  
ATOM     33 2HB  ALA A   2      15.247   3.416  11.407  1.00  0.00           H  
ATOM     34 3HB  ALA A   2      16.997   3.647  11.192  1.00  0.00           H  
ATOM     35  N   PRO A   3      17.816   1.552  13.982  1.00  0.00           N  
ATOM     36  CA  PRO A   3      19.094   0.986  14.359  1.00  0.00           C  
ATOM     37  C   PRO A   3      20.085   1.191  13.234  1.00  0.00           C  
ATOM     38  O   PRO A   3      19.710   1.223  12.062  1.00  0.00           O  
ATOM     39  CB  PRO A   3      18.776  -0.496  14.581  1.00  0.00           C  
ATOM     40  CG  PRO A   3      17.315  -0.517  14.872  1.00  0.00           C  
ATOM     41  CD  PRO A   3      16.746   0.578  14.010  1.00  0.00           C  
ATOM     42  HA  PRO A   3      19.438   1.458  15.291  1.00  0.00           H  
ATOM     43 1HB  PRO A   3      19.042  -1.076  13.685  1.00  0.00           H  
ATOM     44 2HB  PRO A   3      19.382  -0.891  15.410  1.00  0.00           H  
ATOM     45 1HG  PRO A   3      16.894  -1.505  14.633  1.00  0.00           H  
ATOM     46 2HG  PRO A   3      17.138  -0.348  15.944  1.00  0.00           H  
ATOM     47 1HD  PRO A   3      16.520   0.180  13.010  1.00  0.00           H  
ATOM     48 2HD  PRO A   3      15.837   0.982  14.482  1.00  0.00           H  
ATOM     49  N   ALA A   4      20.736   1.279  13.174  1.00  0.00           N  
ATOM     50  CA  ALA A   4      21.784   1.373  12.170  1.00  0.00           C  
ATOM     51  C   ALA A   4      21.630   0.290  11.150  1.00  0.00           C  
ATOM     52  O   ALA A   4      21.844   0.512   9.958  1.00  0.00           O  
ATOM     53  CB  ALA A   4      23.161   1.296  12.813  1.00  0.00           C  
ATOM     54  H   ALA A   4      21.295   1.401  14.006  1.00  0.00           H  
ATOM     55  HA  ALA A   4      21.683   2.333  11.664  1.00  0.00           H  
ATOM     56 1HB  ALA A   4      23.927   1.352  12.039  1.00  0.00           H  
ATOM     57 2HB  ALA A   4      23.285   2.127  13.507  1.00  0.00           H  
ATOM     58 3HB  ALA A   4      23.259   0.356  13.352  1.00  0.00           H  
ATOM     59  N   GLU A   5      21.258  -0.883  11.622  1.00  0.00           N  
ATOM     60  CA  GLU A   5      21.097  -2.015  10.717  1.00  0.00           C  
ATOM     61  C   GLU A   5      20.032  -1.733   9.666  1.00  0.00           C  
ATOM     62  O   GLU A   5      20.198  -2.072   8.494  1.00  0.00           O  
ATOM     63  CB  GLU A   5      20.731  -3.277  11.501  1.00  0.00           C  
ATOM     64  CG  GLU A   5      20.603  -4.532  10.649  1.00  0.00           C  
ATOM     65  CD  GLU A   5      20.314  -5.764  11.461  1.00  0.00           C  
ATOM     66  OE1 GLU A   5      20.236  -5.656  12.661  1.00  0.00           O  
ATOM     67  OE2 GLU A   5      20.171  -6.814  10.880  1.00  0.00           O  
ATOM     68  H   GLU A   5      21.088  -0.983  12.613  1.00  0.00           H  
ATOM     69  HA  GLU A   5      22.044  -2.185  10.203  1.00  0.00           H  
ATOM     70 1HB  GLU A   5      21.489  -3.466  12.262  1.00  0.00           H  
ATOM     71 2HB  GLU A   5      19.783  -3.124  12.015  1.00  0.00           H  
ATOM     72 1HG  GLU A   5      19.799  -4.389   9.928  1.00  0.00           H  
ATOM     73 2HG  GLU A   5      21.529  -4.677  10.094  1.00  0.00           H  
ATOM     74  N   TYR A   6      18.938  -1.111  10.091  1.00  0.00           N  
ATOM     75  CA  TYR A   6      17.843  -0.781   9.186  1.00  0.00           C  
ATOM     76  C   TYR A   6      18.282   0.229   8.135  1.00  0.00           C  
ATOM     77  O   TYR A   6      17.922   0.116   6.963  1.00  0.00           O  
ATOM     78  CB  TYR A   6      16.644  -0.243   9.970  1.00  0.00           C  
ATOM     79  CG  TYR A   6      15.440   0.068   9.108  1.00  0.00           C  
ATOM     80  CD1 TYR A   6      14.627  -0.961   8.656  1.00  0.00           C  
ATOM     81  CD2 TYR A   6      15.150   1.381   8.769  1.00  0.00           C  
ATOM     82  CE1 TYR A   6      13.528  -0.678   7.868  1.00  0.00           C  
ATOM     83  CE2 TYR A   6      14.051   1.664   7.981  1.00  0.00           C  
ATOM     84  CZ  TYR A   6      13.242   0.641   7.532  1.00  0.00           C  
ATOM     85  OH  TYR A   6      12.147   0.923   6.748  1.00  0.00           O  
ATOM     86  H   TYR A   6      18.862  -0.860  11.066  1.00  0.00           H  
ATOM     87  HA  TYR A   6      17.539  -1.689   8.665  1.00  0.00           H  
ATOM     88 1HB  TYR A   6      16.344  -0.973  10.723  1.00  0.00           H  
ATOM     89 2HB  TYR A   6      16.931   0.669  10.493  1.00  0.00           H  
ATOM     90  HD1 TYR A   6      14.855  -1.994   8.922  1.00  0.00           H  
ATOM     91  HD2 TYR A   6      15.790   2.189   9.123  1.00  0.00           H  
ATOM     92  HE1 TYR A   6      12.889  -1.486   7.513  1.00  0.00           H  
ATOM     93  HE2 TYR A   6      13.823   2.697   7.714  1.00  0.00           H  
ATOM     94  HH  TYR A   6      11.696   0.105   6.523  1.00  0.00           H  
ATOM     95  N   ILE A   7      19.062   1.217   8.560  1.00  0.00           N  
ATOM     96  CA  ILE A   7      19.552   2.250   7.655  1.00  0.00           C  
ATOM     97  C   ILE A   7      20.485   1.664   6.604  1.00  0.00           C  
ATOM     98  O   ILE A   7      20.428   2.037   5.432  1.00  0.00           O  
ATOM     99  CB  ILE A   7      20.285   3.359   8.432  1.00  0.00           C  
ATOM    100  CG1 ILE A   7      19.319   4.075   9.379  1.00  0.00           C  
ATOM    101  CG2 ILE A   7      20.925   4.348   7.470  1.00  0.00           C  
ATOM    102  CD1 ILE A   7      18.158   4.742   8.677  1.00  0.00           C  
ATOM    103  H   ILE A   7      19.322   1.254   9.535  1.00  0.00           H  
ATOM    104  HA  ILE A   7      18.699   2.694   7.143  1.00  0.00           H  
ATOM    105  HB  ILE A   7      21.063   2.914   9.052  1.00  0.00           H  
ATOM    106 1HG1 ILE A   7      18.919   3.362  10.099  1.00  0.00           H  
ATOM    107 2HG1 ILE A   7      19.859   4.837   9.942  1.00  0.00           H  
ATOM    108 1HG2 ILE A   7      21.439   5.125   8.036  1.00  0.00           H  
ATOM    109 2HG2 ILE A   7      21.642   3.827   6.837  1.00  0.00           H  
ATOM    110 3HG2 ILE A   7      20.153   4.802   6.848  1.00  0.00           H  
ATOM    111 1HD1 ILE A   7      17.519   5.229   9.414  1.00  0.00           H  
ATOM    112 2HD1 ILE A   7      18.536   5.487   7.976  1.00  0.00           H  
ATOM    113 3HD1 ILE A   7      17.582   3.993   8.136  1.00  0.00           H  
ATOM    114  N   LEU A   8      21.344   0.744   7.029  1.00  0.00           N  
ATOM    115  CA  LEU A   8      22.292   0.104   6.124  1.00  0.00           C  
ATOM    116  C   LEU A   8      21.572  -0.730   5.072  1.00  0.00           C  
ATOM    117  O   LEU A   8      21.949  -0.729   3.900  1.00  0.00           O  
ATOM    118  CB  LEU A   8      23.262  -0.784   6.913  1.00  0.00           C  
ATOM    119  CG  LEU A   8      24.342  -1.490   6.084  1.00  0.00           C  
ATOM    120  CD1 LEU A   8      25.193  -0.451   5.367  1.00  0.00           C  
ATOM    121  CD2 LEU A   8      25.195  -2.359   6.996  1.00  0.00           C  
ATOM    122  H   LEU A   8      21.341   0.481   8.004  1.00  0.00           H  
ATOM    123  HA  LEU A   8      22.863   0.880   5.615  1.00  0.00           H  
ATOM    124 1HB  LEU A   8      23.765  -0.171   7.660  1.00  0.00           H  
ATOM    125 2HB  LEU A   8      22.687  -1.552   7.431  1.00  0.00           H  
ATOM    126  HG  LEU A   8      23.869  -2.115   5.326  1.00  0.00           H  
ATOM    127 1HD1 LEU A   8      25.961  -0.952   4.778  1.00  0.00           H  
ATOM    128 2HD1 LEU A   8      24.561   0.144   4.707  1.00  0.00           H  
ATOM    129 3HD1 LEU A   8      25.667   0.201   6.101  1.00  0.00           H  
ATOM    130 1HD2 LEU A   8      25.963  -2.862   6.407  1.00  0.00           H  
ATOM    131 2HD2 LEU A   8      25.670  -1.736   7.754  1.00  0.00           H  
ATOM    132 3HD2 LEU A   8      24.565  -3.105   7.482  1.00  0.00           H  
ATOM    133  N   LEU A   9      20.534  -1.441   5.498  1.00  0.00           N  
ATOM    134  CA  LEU A   9      19.758  -2.282   4.593  1.00  0.00           C  
ATOM    135  C   LEU A   9      19.042  -1.444   3.541  1.00  0.00           C  
ATOM    136  O   LEU A   9      18.987  -1.816   2.369  1.00  0.00           O  
ATOM    137  CB  LEU A   9      18.734  -3.107   5.383  1.00  0.00           C  
ATOM    138  CG  LEU A   9      19.315  -4.202   6.285  1.00  0.00           C  
ATOM    139  CD1 LEU A   9      18.204  -4.807   7.132  1.00  0.00           C  
ATOM    140  CD2 LEU A   9      19.988  -5.263   5.427  1.00  0.00           C  
ATOM    141  H   LEU A   9      20.275  -1.398   6.473  1.00  0.00           H  
ATOM    142  HA  LEU A   9      20.439  -2.963   4.084  1.00  0.00           H  
ATOM    143 1HB  LEU A   9      18.155  -2.432   6.012  1.00  0.00           H  
ATOM    144 2HB  LEU A   9      18.054  -3.585   4.677  1.00  0.00           H  
ATOM    145  HG  LEU A   9      20.050  -3.764   6.962  1.00  0.00           H  
ATOM    146 1HD1 LEU A   9      18.617  -5.585   7.773  1.00  0.00           H  
ATOM    147 2HD1 LEU A   9      17.753  -4.030   7.750  1.00  0.00           H  
ATOM    148 3HD1 LEU A   9      17.445  -5.239   6.481  1.00  0.00           H  
ATOM    149 1HD2 LEU A   9      20.402  -6.042   6.069  1.00  0.00           H  
ATOM    150 2HD2 LEU A   9      19.254  -5.703   4.751  1.00  0.00           H  
ATOM    151 3HD2 LEU A   9      20.789  -4.807   4.846  1.00  0.00           H  
ATOM    152  N   ALA A  10      18.495  -0.311   3.967  1.00  0.00           N  
ATOM    153  CA  ALA A  10      17.781   0.582   3.062  1.00  0.00           C  
ATOM    154  C   ALA A  10      18.716   1.164   2.010  1.00  0.00           C  
ATOM    155  O   ALA A  10      18.355   1.275   0.838  1.00  0.00           O  
ATOM    156  CB  ALA A  10      17.105   1.699   3.844  1.00  0.00           C  
ATOM    157  H   ALA A  10      18.576  -0.062   4.942  1.00  0.00           H  
ATOM    158  HA  ALA A  10      17.018   0.001   2.545  1.00  0.00           H  
ATOM    159 1HB  ALA A  10      16.576   2.357   3.155  1.00  0.00           H  
ATOM    160 2HB  ALA A  10      16.396   1.269   4.552  1.00  0.00           H  
ATOM    161 3HB  ALA A  10      17.857   2.270   4.386  1.00  0.00           H  
ATOM    162  N   ALA A  11      19.919   1.535   2.436  1.00  0.00           N  
ATOM    163  CA  ALA A  11      20.909   2.106   1.531  1.00  0.00           C  
ATOM    164  C   ALA A  11      21.344   1.094   0.479  1.00  0.00           C  
ATOM    165  O   ALA A  11      21.508   1.434  -0.693  1.00  0.00           O  
ATOM    166  CB  ALA A  11      22.115   2.607   2.313  1.00  0.00           C  
ATOM    167  H   ALA A  11      20.153   1.418   3.412  1.00  0.00           H  
ATOM    168  HA  ALA A  11      20.449   2.948   1.014  1.00  0.00           H  
ATOM    169 1HB  ALA A  11      22.845   3.031   1.624  1.00  0.00           H  
ATOM    170 2HB  ALA A  11      21.797   3.372   3.021  1.00  0.00           H  
ATOM    171 3HB  ALA A  11      22.566   1.778   2.855  1.00  0.00           H  
ATOM    172  N   ILE A  12      21.529  -0.151   0.905  1.00  0.00           N  
ATOM    173  CA  ILE A  12      21.946  -1.216   0.000  1.00  0.00           C  
ATOM    174  C   ILE A  12      20.879  -1.493  -1.052  1.00  0.00           C  
ATOM    175  O   ILE A  12      21.190  -1.706  -2.224  1.00  0.00           O  
ATOM    176  CB  ILE A  12      22.250  -2.510   0.777  1.00  0.00           C  
ATOM    177  CG1 ILE A  12      23.492  -2.327   1.653  1.00  0.00           C  
ATOM    178  CG2 ILE A  12      22.438  -3.675  -0.182  1.00  0.00           C  
ATOM    179  CD1 ILE A  12      23.709  -3.445   2.647  1.00  0.00           C  
ATOM    180  H   ILE A  12      21.377  -0.365   1.880  1.00  0.00           H  
ATOM    181  HA  ILE A  12      22.854  -0.899  -0.511  1.00  0.00           H  
ATOM    182  HB  ILE A  12      21.422  -2.734   1.448  1.00  0.00           H  
ATOM    183 1HG1 ILE A  12      24.376  -2.257   1.020  1.00  0.00           H  
ATOM    184 2HG1 ILE A  12      23.413  -1.391   2.207  1.00  0.00           H  
ATOM    185 1HG2 ILE A  12      22.653  -4.581   0.383  1.00  0.00           H  
ATOM    186 2HG2 ILE A  12      21.528  -3.817  -0.764  1.00  0.00           H  
ATOM    187 3HG2 ILE A  12      23.269  -3.462  -0.855  1.00  0.00           H  
ATOM    188 1HD1 ILE A  12      24.607  -3.245   3.231  1.00  0.00           H  
ATOM    189 2HD1 ILE A  12      22.849  -3.510   3.315  1.00  0.00           H  
ATOM    190 3HD1 ILE A  12      23.826  -4.388   2.114  1.00  0.00           H  
ATOM    191  N   GLU A  13      19.621  -1.489  -0.626  1.00  0.00           N  
ATOM    192  CA  GLU A  13      18.505  -1.741  -1.531  1.00  0.00           C  
ATOM    193  C   GLU A  13      18.391  -0.645  -2.583  1.00  0.00           C  
ATOM    194  O   GLU A  13      18.133  -0.920  -3.755  1.00  0.00           O  
ATOM    195  CB  GLU A  13      17.195  -1.847  -0.747  1.00  0.00           C  
ATOM    196  CG  GLU A  13      17.081  -3.092   0.121  1.00  0.00           C  
ATOM    197  CD  GLU A  13      15.815  -3.126   0.931  1.00  0.00           C  
ATOM    198  OE1 GLU A  13      15.094  -2.157   0.913  1.00  0.00           O  
ATOM    199  OE2 GLU A  13      15.568  -4.122   1.570  1.00  0.00           O  
ATOM    200  H   GLU A  13      19.432  -1.307   0.349  1.00  0.00           H  
ATOM    201  HA  GLU A  13      18.682  -2.687  -2.044  1.00  0.00           H  
ATOM    202 1HB  GLU A  13      17.088  -0.976  -0.099  1.00  0.00           H  
ATOM    203 2HB  GLU A  13      16.354  -1.844  -1.441  1.00  0.00           H  
ATOM    204 1HG  GLU A  13      17.113  -3.973  -0.519  1.00  0.00           H  
ATOM    205 2HG  GLU A  13      17.937  -3.133   0.793  1.00  0.00           H  
ATOM    206  N   GLY A  14      18.585   0.599  -2.157  1.00  0.00           N  
ATOM    207  CA  GLY A  14      18.504   1.740  -3.062  1.00  0.00           C  
ATOM    208  C   GLY A  14      19.605   1.687  -4.114  1.00  0.00           C  
ATOM    209  O   GLY A  14      19.372   1.982  -5.286  1.00  0.00           O  
ATOM    210  H   GLY A  14      18.794   0.758  -1.182  1.00  0.00           H  
ATOM    211 1HA  GLY A  14      17.529   1.749  -3.550  1.00  0.00           H  
ATOM    212 2HA  GLY A  14      18.586   2.664  -2.491  1.00  0.00           H  
ATOM    213  N   ILE A  15      20.805   1.309  -3.688  1.00  0.00           N  
ATOM    214  CA  ILE A  15      21.945   1.217  -4.593  1.00  0.00           C  
ATOM    215  C   ILE A  15      21.728   0.137  -5.645  1.00  0.00           C  
ATOM    216  O   ILE A  15      22.056   0.323  -6.817  1.00  0.00           O  
ATOM    217  CB  ILE A  15      23.241   0.924  -3.816  1.00  0.00           C  
ATOM    218  CG1 ILE A  15      23.621   2.121  -2.940  1.00  0.00           C  
ATOM    219  CG2 ILE A  15      24.371   0.582  -4.775  1.00  0.00           C  
ATOM    220  CD1 ILE A  15      24.721   1.826  -1.946  1.00  0.00           C  
ATOM    221  H   ILE A  15      20.931   1.079  -2.713  1.00  0.00           H  
ATOM    222  HA  ILE A  15      22.058   2.172  -5.104  1.00  0.00           H  
ATOM    223  HB  ILE A  15      23.080   0.081  -3.144  1.00  0.00           H  
ATOM    224 1HG1 ILE A  15      23.946   2.946  -3.573  1.00  0.00           H  
ATOM    225 2HG1 ILE A  15      22.745   2.460  -2.387  1.00  0.00           H  
ATOM    226 1HG2 ILE A  15      25.280   0.378  -4.209  1.00  0.00           H  
ATOM    227 2HG2 ILE A  15      24.100  -0.299  -5.356  1.00  0.00           H  
ATOM    228 3HG2 ILE A  15      24.543   1.422  -5.448  1.00  0.00           H  
ATOM    229 1HD1 ILE A  15      24.934   2.722  -1.362  1.00  0.00           H  
ATOM    230 2HD1 ILE A  15      24.403   1.025  -1.278  1.00  0.00           H  
ATOM    231 3HD1 ILE A  15      25.620   1.519  -2.479  1.00  0.00           H  
ATOM    232  N   ASN A  16      21.173  -0.993  -5.219  1.00  0.00           N  
ATOM    233  CA  ASN A  16      20.911  -2.106  -6.124  1.00  0.00           C  
ATOM    234  C   ASN A  16      19.876  -1.729  -7.176  1.00  0.00           C  
ATOM    235  O   ASN A  16      20.011  -2.082  -8.348  1.00  0.00           O  
ATOM    236  CB  ASN A  16      20.462  -3.331  -5.348  1.00  0.00           C  
ATOM    237  CG  ASN A  16      21.588  -3.981  -4.593  1.00  0.00           C  
ATOM    238  OD1 ASN A  16      22.760  -3.841  -4.960  1.00  0.00           O  
ATOM    239  ND2 ASN A  16      21.255  -4.690  -3.545  1.00  0.00           N  
ATOM    240  H   ASN A  16      20.927  -1.083  -4.244  1.00  0.00           H  
ATOM    241  HA  ASN A  16      21.835  -2.348  -6.652  1.00  0.00           H  
ATOM    242 1HB  ASN A  16      19.681  -3.048  -4.641  1.00  0.00           H  
ATOM    243 2HB  ASN A  16      20.032  -4.060  -6.036  1.00  0.00           H  
ATOM    244 1HD2 ASN A  16      21.963  -5.146  -3.004  1.00  0.00           H  
ATOM    245 2HD2 ASN A  16      20.294  -4.776  -3.284  1.00  0.00           H  
ATOM    246  N   ALA A  17      18.842  -1.010  -6.751  1.00  0.00           N  
ATOM    247  CA  ALA A  17      17.781  -0.584  -7.655  1.00  0.00           C  
ATOM    248  C   ALA A  17      18.310   0.383  -8.707  1.00  0.00           C  
ATOM    249  O   ALA A  17      17.942   0.302  -9.879  1.00  0.00           O  
ATOM    250  CB  ALA A  17      16.643   0.055  -6.872  1.00  0.00           C  
ATOM    251  H   ALA A  17      18.790  -0.752  -5.776  1.00  0.00           H  
ATOM    252  HA  ALA A  17      17.402  -1.466  -8.172  1.00  0.00           H  
ATOM    253 1HB  ALA A  17      15.859   0.368  -7.561  1.00  0.00           H  
ATOM    254 2HB  ALA A  17      16.237  -0.667  -6.164  1.00  0.00           H  
ATOM    255 3HB  ALA A  17      17.017   0.923  -6.331  1.00  0.00           H  
ATOM    256  N   VAL A  18      19.175   1.297  -8.282  1.00  0.00           N  
ATOM    257  CA  VAL A  18      19.757   2.281  -9.186  1.00  0.00           C  
ATOM    258  C   VAL A  18      20.633   1.613 -10.238  1.00  0.00           C  
ATOM    259  O   VAL A  18      20.609   1.989 -11.410  1.00  0.00           O  
ATOM    260  CB  VAL A  18      20.597   3.302  -8.395  1.00  0.00           C  
ATOM    261  CG1 VAL A  18      21.358   4.214  -9.345  1.00  0.00           C  
ATOM    262  CG2 VAL A  18      19.696   4.111  -7.475  1.00  0.00           C  
ATOM    263  H   VAL A  18      19.437   1.311  -7.307  1.00  0.00           H  
ATOM    264  HA  VAL A  18      18.947   2.810  -9.690  1.00  0.00           H  
ATOM    265  HB  VAL A  18      21.338   2.766  -7.801  1.00  0.00           H  
ATOM    266 1HG1 VAL A  18      21.947   4.929  -8.769  1.00  0.00           H  
ATOM    267 2HG1 VAL A  18      22.023   3.617  -9.969  1.00  0.00           H  
ATOM    268 3HG1 VAL A  18      20.652   4.753  -9.977  1.00  0.00           H  
ATOM    269 1HG2 VAL A  18      20.297   4.830  -6.919  1.00  0.00           H  
ATOM    270 2HG2 VAL A  18      18.952   4.642  -8.069  1.00  0.00           H  
ATOM    271 3HG2 VAL A  18      19.193   3.442  -6.777  1.00  0.00           H  
ATOM    272  N   VAL A  19      21.406   0.620  -9.813  1.00  0.00           N  
ATOM    273  CA  VAL A  19      22.292  -0.103 -10.717  1.00  0.00           C  
ATOM    274  C   VAL A  19      21.500  -0.869 -11.769  1.00  0.00           C  
ATOM    275  O   VAL A  19      21.877  -0.903 -12.941  1.00  0.00           O  
ATOM    276  CB  VAL A  19      23.175  -1.087  -9.926  1.00  0.00           C  
ATOM    277  CG1 VAL A  19      23.964  -1.976 -10.876  1.00  0.00           C  
ATOM    278  CG2 VAL A  19      24.110  -0.317  -9.006  1.00  0.00           C  
ATOM    279  H   VAL A  19      21.379   0.359  -8.838  1.00  0.00           H  
ATOM    280  HA  VAL A  19      22.936   0.619 -11.221  1.00  0.00           H  
ATOM    281  HB  VAL A  19      22.535  -1.739  -9.333  1.00  0.00           H  
ATOM    282 1HG1 VAL A  19      24.582  -2.665 -10.300  1.00  0.00           H  
ATOM    283 2HG1 VAL A  19      23.274  -2.543 -11.500  1.00  0.00           H  
ATOM    284 3HG1 VAL A  19      24.602  -1.358 -11.507  1.00  0.00           H  
ATOM    285 1HG2 VAL A  19      24.731  -1.019  -8.449  1.00  0.00           H  
ATOM    286 2HG2 VAL A  19      24.747   0.339  -9.599  1.00  0.00           H  
ATOM    287 3HG2 VAL A  19      23.524   0.280  -8.308  1.00  0.00           H  
ATOM    288  N   GLU A  20      20.401  -1.483 -11.344  1.00  0.00           N  
ATOM    289  CA  GLU A  20      19.554  -2.250 -12.248  1.00  0.00           C  
ATOM    290  C   GLU A  20      18.916  -1.352 -13.300  1.00  0.00           C  
ATOM    291  O   GLU A  20      18.827  -1.719 -14.472  1.00  0.00           O  
ATOM    292  CB  GLU A  20      18.466  -2.986 -11.463  1.00  0.00           C  
ATOM    293  CG  GLU A  20      18.979  -4.126 -10.595  1.00  0.00           C  
ATOM    294  CD  GLU A  20      17.893  -4.778  -9.785  1.00  0.00           C  
ATOM    295  OE1 GLU A  20      16.789  -4.290  -9.803  1.00  0.00           O  
ATOM    296  OE2 GLU A  20      18.169  -5.767  -9.146  1.00  0.00           O  
ATOM    297  H   GLU A  20      20.146  -1.416 -10.369  1.00  0.00           H  
ATOM    298  HA  GLU A  20      20.173  -2.987 -12.761  1.00  0.00           H  
ATOM    299 1HB  GLU A  20      17.944  -2.281 -10.816  1.00  0.00           H  
ATOM    300 2HB  GLU A  20      17.732  -3.397 -12.157  1.00  0.00           H  
ATOM    301 1HG  GLU A  20      19.439  -4.878 -11.235  1.00  0.00           H  
ATOM    302 2HG  GLU A  20      19.745  -3.741  -9.924  1.00  0.00           H  
ATOM    303  N   LEU A  21      18.473  -0.174 -12.875  1.00  0.00           N  
ATOM    304  CA  LEU A  21      17.842   0.780 -13.779  1.00  0.00           C  
ATOM    305  C   LEU A  21      18.826   1.275 -14.831  1.00  0.00           C  
ATOM    306  O   LEU A  21      18.477   1.418 -16.003  1.00  0.00           O  
ATOM    307  CB  LEU A  21      17.286   1.971 -12.989  1.00  0.00           C  
ATOM    308  CG  LEU A  21      16.084   1.668 -12.086  1.00  0.00           C  
ATOM    309  CD1 LEU A  21      15.763   2.892 -11.239  1.00  0.00           C  
ATOM    310  CD2 LEU A  21      14.892   1.269 -12.944  1.00  0.00           C  
ATOM    311  H   LEU A  21      18.576   0.068 -11.900  1.00  0.00           H  
ATOM    312  HA  LEU A  21      17.018   0.281 -14.287  1.00  0.00           H  
ATOM    313 1HB  LEU A  21      18.080   2.372 -12.360  1.00  0.00           H  
ATOM    314 2HB  LEU A  21      16.984   2.746 -13.694  1.00  0.00           H  
ATOM    315  HG  LEU A  21      16.334   0.850 -11.409  1.00  0.00           H  
ATOM    316 1HD1 LEU A  21      14.908   2.676 -10.597  1.00  0.00           H  
ATOM    317 2HD1 LEU A  21      16.625   3.143 -10.621  1.00  0.00           H  
ATOM    318 3HD1 LEU A  21      15.525   3.732 -11.889  1.00  0.00           H  
ATOM    319 1HD2 LEU A  21      14.038   1.053 -12.302  1.00  0.00           H  
ATOM    320 2HD2 LEU A  21      14.641   2.087 -13.620  1.00  0.00           H  
ATOM    321 3HD2 LEU A  21      15.143   0.382 -13.525  1.00  0.00           H  
ATOM    322  N   ALA A  22      20.058   1.536 -14.406  1.00  0.00           N  
ATOM    323  CA  ALA A  22      21.096   2.016 -15.310  1.00  0.00           C  
ATOM    324  C   ALA A  22      21.316   1.043 -16.461  1.00  0.00           C  
ATOM    325  O   ALA A  22      21.381   1.445 -17.623  1.00  0.00           O  
ATOM    326  CB  ALA A  22      22.396   2.242 -14.552  1.00  0.00           C  
ATOM    327  H   ALA A  22      20.281   1.398 -13.431  1.00  0.00           H  
ATOM    328  HA  ALA A  22      20.765   2.965 -15.733  1.00  0.00           H  
ATOM    329 1HB  ALA A  22      23.161   2.600 -15.241  1.00  0.00           H  
ATOM    330 2HB  ALA A  22      22.237   2.983 -13.769  1.00  0.00           H  
ATOM    331 3HB  ALA A  22      22.722   1.305 -14.103  1.00  0.00           H  
ATOM    332  N   LYS A  23      21.430  -0.239 -16.132  1.00  0.00           N  
ATOM    333  CA  LYS A  23      21.644  -1.273 -17.138  1.00  0.00           C  
ATOM    334  C   LYS A  23      20.528  -1.271 -18.175  1.00  0.00           C  
ATOM    335  O   LYS A  23      20.765  -1.521 -19.357  1.00  0.00           O  
ATOM    336  CB  LYS A  23      21.747  -2.649 -16.479  1.00  0.00           C  
ATOM    337  CG  LYS A  23      23.021  -2.868 -15.674  1.00  0.00           C  
ATOM    338  CD  LYS A  23      23.042  -4.248 -15.035  1.00  0.00           C  
ATOM    339  CE  LYS A  23      24.310  -4.464 -14.223  1.00  0.00           C  
ATOM    340  NZ  LYS A  23      24.327  -5.797 -13.561  1.00  0.00           N  
ATOM    341  H   LYS A  23      21.367  -0.505 -15.160  1.00  0.00           H  
ATOM    342  HA  LYS A  23      22.581  -1.064 -17.656  1.00  0.00           H  
ATOM    343 1HB  LYS A  23      20.899  -2.796 -15.809  1.00  0.00           H  
ATOM    344 2HB  LYS A  23      21.697  -3.424 -17.244  1.00  0.00           H  
ATOM    345 1HG  LYS A  23      23.887  -2.767 -16.330  1.00  0.00           H  
ATOM    346 2HG  LYS A  23      23.091  -2.113 -14.891  1.00  0.00           H  
ATOM    347 1HD  LYS A  23      22.177  -4.359 -14.380  1.00  0.00           H  
ATOM    348 2HD  LYS A  23      22.986  -5.010 -15.813  1.00  0.00           H  
ATOM    349 1HE  LYS A  23      25.178  -4.386 -14.876  1.00  0.00           H  
ATOM    350 2HE  LYS A  23      24.388  -3.692 -13.458  1.00  0.00           H  
ATOM    351 1HZ  LYS A  23      25.182  -5.901 -13.033  1.00  0.00           H  
ATOM    352 2HZ  LYS A  23      23.535  -5.874 -12.937  1.00  0.00           H  
ATOM    353 3HZ  LYS A  23      24.274  -6.522 -14.262  1.00  0.00           H  
ATOM    354  N   GLU A  24      19.312  -0.987 -17.724  1.00  0.00           N  
ATOM    355  CA  GLU A  24      18.155  -0.941 -18.615  1.00  0.00           C  
ATOM    356  C   GLU A  24      18.083   0.359 -19.387  1.00  0.00           C  
ATOM    357  O   GLU A  24      17.303   0.489 -20.331  1.00  0.00           O  
ATOM    358  CB  GLU A  24      16.862  -1.133 -17.819  1.00  0.00           C  
ATOM    359  CG  GLU A  24      16.709  -2.511 -17.192  1.00  0.00           C  
ATOM    360  CD  GLU A  24      15.439  -2.655 -16.400  1.00  0.00           C  
ATOM    361  OE1 GLU A  24      14.740  -1.682 -16.251  1.00  0.00           O  
ATOM    362  OE2 GLU A  24      15.168  -3.741 -15.942  1.00  0.00           O  
ATOM    363  H   GLU A  24      19.184  -0.798 -16.740  1.00  0.00           H  
ATOM    364  HA  GLU A  24      18.243  -1.752 -19.339  1.00  0.00           H  
ATOM    365 1HB  GLU A  24      16.815  -0.394 -17.018  1.00  0.00           H  
ATOM    366 2HB  GLU A  24      16.005  -0.964 -18.471  1.00  0.00           H  
ATOM    367 1HG  GLU A  24      16.717  -3.261 -17.982  1.00  0.00           H  
ATOM    368 2HG  GLU A  24      17.561  -2.700 -16.541  1.00  0.00           H  
ATOM    369  N   GLY A  25      18.894   1.322 -18.990  1.00  0.00           N  
ATOM    370  CA  GLY A  25      19.120   2.487 -19.824  1.00  0.00           C  
ATOM    371  C   GLY A  25      18.347   3.686 -19.305  1.00  0.00           C  
ATOM    372  O   GLY A  25      18.473   4.792 -19.830  1.00  0.00           O  
ATOM    373  H   GLY A  25      19.357   1.238 -18.096  1.00  0.00           H  
ATOM    374 1HA  GLY A  25      20.185   2.716 -19.848  1.00  0.00           H  
ATOM    375 2HA  GLY A  25      18.816   2.267 -20.847  1.00  0.00           H  
ATOM    376  N   ARG A  26      17.547   3.459 -18.272  1.00  0.00           N  
ATOM    377  CA  ARG A  26      16.792   4.536 -17.651  1.00  0.00           C  
ATOM    378  C   ARG A  26      17.735   5.609 -17.120  1.00  0.00           C  
ATOM    379  O   ARG A  26      17.380   6.786 -17.059  1.00  0.00           O  
ATOM    380  CB  ARG A  26      15.931   4.005 -16.514  1.00  0.00           C  
ATOM    381  CG  ARG A  26      15.123   5.061 -15.777  1.00  0.00           C  
ATOM    382  CD  ARG A  26      14.102   5.686 -16.658  1.00  0.00           C  
ATOM    383  NE  ARG A  26      13.358   6.729 -15.971  1.00  0.00           N  
ATOM    384  CZ  ARG A  26      13.774   8.003 -15.836  1.00  0.00           C  
ATOM    385  NH1 ARG A  26      14.927   8.376 -16.345  1.00  0.00           N  
ATOM    386  NH2 ARG A  26      13.023   8.879 -15.192  1.00  0.00           N  
ATOM    387  H   ARG A  26      17.463   2.519 -17.912  1.00  0.00           H  
ATOM    388  HA  ARG A  26      16.139   4.980 -18.404  1.00  0.00           H  
ATOM    389 1HB  ARG A  26      15.231   3.267 -16.903  1.00  0.00           H  
ATOM    390 2HB  ARG A  26      16.563   3.503 -15.782  1.00  0.00           H  
ATOM    391 1HG  ARG A  26      14.611   4.603 -14.931  1.00  0.00           H  
ATOM    392 2HG  ARG A  26      15.790   5.845 -15.417  1.00  0.00           H  
ATOM    393 1HD  ARG A  26      14.592   6.131 -17.524  1.00  0.00           H  
ATOM    394 2HD  ARG A  26      13.396   4.927 -16.991  1.00  0.00           H  
ATOM    395  HE  ARG A  26      12.466   6.480 -15.565  1.00  0.00           H  
ATOM    396 1HH1 ARG A  26      15.502   7.706 -16.838  1.00  0.00           H  
ATOM    397 2HH1 ARG A  26      15.239   9.331 -16.244  1.00  0.00           H  
ATOM    398 1HH2 ARG A  26      12.136   8.593 -14.800  1.00  0.00           H  
ATOM    399 2HH2 ARG A  26      13.334   9.834 -15.091  1.00  0.00           H  
ATOM    400  N   GLY A  27      18.938   5.191 -16.738  1.00  0.00           N  
ATOM    401  CA  GLY A  27      19.997   6.124 -16.370  1.00  0.00           C  
ATOM    402  C   GLY A  27      21.226   5.957 -17.262  1.00  0.00           C  
ATOM    403  O   GLY A  27      21.733   4.849 -17.435  1.00  0.00           O  
ATOM    404  H   GLY A  27      19.125   4.199 -16.701  1.00  0.00           H  
ATOM    405 1HA  GLY A  27      19.625   7.146 -16.449  1.00  0.00           H  
ATOM    406 2HA  GLY A  27      20.277   5.964 -15.330  1.00  0.00           H  
ATOM    407  N   THR A  28      21.694   7.069 -17.822  1.00  0.00           N  
ATOM    408  CA  THR A  28      23.048   7.170 -18.369  1.00  0.00           C  
ATOM    409  C   THR A  28      24.091   7.065 -17.256  1.00  0.00           C  
ATOM    410  O   THR A  28      23.864   7.518 -16.134  1.00  0.00           O  
ATOM    411  CB  THR A  28      23.241   8.489 -19.140  1.00  0.00           C  
ATOM    412  OG1 THR A  28      22.995   9.597 -18.265  1.00  0.00           O  
ATOM    413  CG2 THR A  28      22.288   8.560 -20.323  1.00  0.00           C  
ATOM    414  H   THR A  28      21.097   7.882 -17.876  1.00  0.00           H  
ATOM    415  HA  THR A  28      23.204   6.342 -19.061  1.00  0.00           H  
ATOM    416  HB  THR A  28      24.267   8.551 -19.503  1.00  0.00           H  
ATOM    417  HG1 THR A  28      23.404  10.387 -18.627  1.00  0.00           H  
ATOM    418 1HG2 THR A  28      22.439   9.499 -20.856  1.00  0.00           H  
ATOM    419 2HG2 THR A  28      22.480   7.725 -20.996  1.00  0.00           H  
ATOM    420 3HG2 THR A  28      21.260   8.508 -19.965  1.00  0.00           H  
ATOM    421  N   PRO A  29      25.248   6.456 -17.582  1.00  0.00           N  
ATOM    422  CA  PRO A  29      26.289   6.148 -16.608  1.00  0.00           C  
ATOM    423  C   PRO A  29      26.591   7.339 -15.700  1.00  0.00           C  
ATOM    424  O   PRO A  29      26.832   7.175 -14.504  1.00  0.00           O  
ATOM    425  CB  PRO A  29      27.489   5.798 -17.494  1.00  0.00           C  
ATOM    426  CG  PRO A  29      26.878   5.216 -18.723  1.00  0.00           C  
ATOM    427  CD  PRO A  29      25.662   6.068 -18.977  1.00  0.00           C  
ATOM    428  HA  PRO A  29      25.977   5.281 -16.007  1.00  0.00           H  
ATOM    429 1HB  PRO A  29      28.081   6.701 -17.699  1.00  0.00           H  
ATOM    430 2HB  PRO A  29      28.150   5.092 -16.971  1.00  0.00           H  
ATOM    431 1HG  PRO A  29      27.597   5.246 -19.555  1.00  0.00           H  
ATOM    432 2HG  PRO A  29      26.626   4.158 -18.558  1.00  0.00           H  
ATOM    433 1HD  PRO A  29      25.948   6.948 -19.571  1.00  0.00           H  
ATOM    434 2HD  PRO A  29      24.901   5.474 -19.504  1.00  0.00           H  
ATOM    435  N   GLU A  30      26.582   8.554 -16.258  1.00  0.00           N  
ATOM    436  CA  GLU A  30      26.836   9.735 -15.442  1.00  0.00           C  
ATOM    437  C   GLU A  30      25.751   9.922 -14.390  1.00  0.00           C  
ATOM    438  O   GLU A  30      26.044  10.161 -13.218  1.00  0.00           O  
ATOM    439  CB  GLU A  30      26.926  10.983 -16.323  1.00  0.00           C  
ATOM    440  CG  GLU A  30      28.131  11.011 -17.252  1.00  0.00           C  
ATOM    441  CD  GLU A  30      27.931  10.189 -18.495  1.00  0.00           C  
ATOM    442  OE1 GLU A  30      26.874   9.626 -18.648  1.00  0.00           O  
ATOM    443  OE2 GLU A  30      28.837  10.125 -19.293  1.00  0.00           O  
ATOM    444  H   GLU A  30      26.398   8.640 -17.247  1.00  0.00           H  
ATOM    445  HA  GLU A  30      27.788   9.602 -14.927  1.00  0.00           H  
ATOM    446 1HB  GLU A  30      26.028  11.060 -16.937  1.00  0.00           H  
ATOM    447 2HB  GLU A  30      26.968  11.871 -15.693  1.00  0.00           H  
ATOM    448 1HG  GLU A  30      28.330  12.043 -17.541  1.00  0.00           H  
ATOM    449 2HG  GLU A  30      29.001  10.640 -16.713  1.00  0.00           H  
ATOM    450  N   GLU A  31      24.497   9.812 -14.815  1.00  0.00           N  
ATOM    451  CA  GLU A  31      23.364   9.969 -13.910  1.00  0.00           C  
ATOM    452  C   GLU A  31      23.343   8.867 -12.859  1.00  0.00           C  
ATOM    453  O   GLU A  31      23.064   9.119 -11.687  1.00  0.00           O  
ATOM    454  CB  GLU A  31      22.050   9.964 -14.694  1.00  0.00           C  
ATOM    455  CG  GLU A  31      20.808  10.175 -13.840  1.00  0.00           C  
ATOM    456  CD  GLU A  31      20.765  11.532 -13.194  1.00  0.00           C  
ATOM    457  OE1 GLU A  31      21.435  12.416 -13.669  1.00  0.00           O  
ATOM    458  OE2 GLU A  31      20.060  11.683 -12.224  1.00  0.00           O  
ATOM    459  H   GLU A  31      24.324   9.615 -15.790  1.00  0.00           H  
ATOM    460  HA  GLU A  31      23.461  10.926 -13.397  1.00  0.00           H  
ATOM    461 1HB  GLU A  31      22.074  10.751 -15.449  1.00  0.00           H  
ATOM    462 2HB  GLU A  31      21.940   9.013 -15.215  1.00  0.00           H  
ATOM    463 1HG  GLU A  31      19.924  10.056 -14.467  1.00  0.00           H  
ATOM    464 2HG  GLU A  31      20.777   9.408 -13.067  1.00  0.00           H  
ATOM    465  N   ALA A  32      23.640   7.644 -13.284  1.00  0.00           N  
ATOM    466  CA  ALA A  32      23.656   6.501 -12.379  1.00  0.00           C  
ATOM    467  C   ALA A  32      24.748   6.645 -11.328  1.00  0.00           C  
ATOM    468  O   ALA A  32      24.541   6.330 -10.156  1.00  0.00           O  
ATOM    469  CB  ALA A  32      23.842   5.209 -13.161  1.00  0.00           C  
ATOM    470  H   ALA A  32      23.860   7.502 -14.259  1.00  0.00           H  
ATOM    471  HA  ALA A  32      22.697   6.465 -11.861  1.00  0.00           H  
ATOM    472 1HB  ALA A  32      23.852   4.365 -12.471  1.00  0.00           H  
ATOM    473 2HB  ALA A  32      23.021   5.090 -13.868  1.00  0.00           H  
ATOM    474 3HB  ALA A  32      24.786   5.245 -13.703  1.00  0.00           H  
ATOM    475  N   SER A  33      25.912   7.123 -11.753  1.00  0.00           N  
ATOM    476  CA  SER A  33      27.040   7.311 -10.848  1.00  0.00           C  
ATOM    477  C   SER A  33      26.733   8.369  -9.797  1.00  0.00           C  
ATOM    478  O   SER A  33      27.076   8.212  -8.625  1.00  0.00           O  
ATOM    479  CB  SER A  33      28.277   7.707 -11.630  1.00  0.00           C  
ATOM    480  OG  SER A  33      28.697   6.665 -12.467  1.00  0.00           O  
ATOM    481  H   SER A  33      26.019   7.363 -12.728  1.00  0.00           H  
ATOM    482  HA  SER A  33      27.235   6.367 -10.337  1.00  0.00           H  
ATOM    483 1HB  SER A  33      28.061   8.592 -12.228  1.00  0.00           H  
ATOM    484 2HB  SER A  33      29.077   7.967 -10.939  1.00  0.00           H  
ATOM    485  HG  SER A  33      28.130   6.701 -13.240  1.00  0.00           H  
ATOM    486  N   LYS A  34      26.085   9.448 -10.222  1.00  0.00           N  
ATOM    487  CA  LYS A  34      25.730  10.535  -9.317  1.00  0.00           C  
ATOM    488  C   LYS A  34      24.731  10.072  -8.266  1.00  0.00           C  
ATOM    489  O   LYS A  34      24.836  10.434  -7.094  1.00  0.00           O  
ATOM    490  CB  LYS A  34      25.159  11.719 -10.099  1.00  0.00           C  
ATOM    491  CG  LYS A  34      24.825  12.935  -9.245  1.00  0.00           C  
ATOM    492  CD  LYS A  34      24.352  14.099 -10.102  1.00  0.00           C  
ATOM    493  CE  LYS A  34      24.003  15.310  -9.249  1.00  0.00           C  
ATOM    494  NZ  LYS A  34      23.538  16.457 -10.074  1.00  0.00           N  
ATOM    495  H   LYS A  34      25.832   9.517 -11.197  1.00  0.00           H  
ATOM    496  HA  LYS A  34      26.632  10.862  -8.799  1.00  0.00           H  
ATOM    497 1HB  LYS A  34      25.875  12.032 -10.860  1.00  0.00           H  
ATOM    498 2HB  LYS A  34      24.248  11.411 -10.613  1.00  0.00           H  
ATOM    499 1HG  LYS A  34      24.039  12.675  -8.534  1.00  0.00           H  
ATOM    500 2HG  LYS A  34      25.709  13.241  -8.686  1.00  0.00           H  
ATOM    501 1HD  LYS A  34      25.137  14.376 -10.806  1.00  0.00           H  
ATOM    502 2HD  LYS A  34      23.470  13.800 -10.668  1.00  0.00           H  
ATOM    503 1HE  LYS A  34      23.217  15.043  -8.544  1.00  0.00           H  
ATOM    504 2HE  LYS A  34      24.880  15.619  -8.681  1.00  0.00           H  
ATOM    505 1HZ  LYS A  34      23.318  17.238  -9.472  1.00  0.00           H  
ATOM    506 2HZ  LYS A  34      24.268  16.726 -10.720  1.00  0.00           H  
ATOM    507 3HZ  LYS A  34      22.714  16.189 -10.591  1.00  0.00           H  
ATOM    508  N   ALA A  35      23.761   9.269  -8.691  1.00  0.00           N  
ATOM    509  CA  ALA A  35      22.740   8.755  -7.786  1.00  0.00           C  
ATOM    510  C   ALA A  35      23.348   7.836  -6.735  1.00  0.00           C  
ATOM    511  O   ALA A  35      22.974   7.885  -5.563  1.00  0.00           O  
ATOM    512  CB  ALA A  35      21.659   8.022  -8.568  1.00  0.00           C  
ATOM    513  H   ALA A  35      23.730   9.008  -9.666  1.00  0.00           H  
ATOM    514  HA  ALA A  35      22.289   9.602  -7.269  1.00  0.00           H  
ATOM    515 1HB  ALA A  35      20.904   7.644  -7.878  1.00  0.00           H  
ATOM    516 2HB  ALA A  35      21.193   8.708  -9.275  1.00  0.00           H  
ATOM    517 3HB  ALA A  35      22.104   7.190  -9.110  1.00  0.00           H  
ATOM    518  N   ILE A  36      24.287   6.998  -7.160  1.00  0.00           N  
ATOM    519  CA  ILE A  36      24.950   6.066  -6.255  1.00  0.00           C  
ATOM    520  C   ILE A  36      25.767   6.806  -5.204  1.00  0.00           C  
ATOM    521  O   ILE A  36      25.775   6.429  -4.032  1.00  0.00           O  
ATOM    522  CB  ILE A  36      25.865   5.102  -7.032  1.00  0.00           C  
ATOM    523  CG1 ILE A  36      25.031   4.163  -7.907  1.00  0.00           C  
ATOM    524  CG2 ILE A  36      26.737   4.307  -6.073  1.00  0.00           C  
ATOM    525  CD1 ILE A  36      25.847   3.369  -8.901  1.00  0.00           C  
ATOM    526  H   ILE A  36      24.549   7.006  -8.135  1.00  0.00           H  
ATOM    527  HA  ILE A  36      24.188   5.480  -5.743  1.00  0.00           H  
ATOM    528  HB  ILE A  36      26.506   5.672  -7.704  1.00  0.00           H  
ATOM    529 1HG1 ILE A  36      24.488   3.462  -7.273  1.00  0.00           H  
ATOM    530 2HG1 ILE A  36      24.291   4.742  -8.460  1.00  0.00           H  
ATOM    531 1HG2 ILE A  36      27.377   3.631  -6.639  1.00  0.00           H  
ATOM    532 2HG2 ILE A  36      27.356   4.990  -5.492  1.00  0.00           H  
ATOM    533 3HG2 ILE A  36      26.104   3.729  -5.399  1.00  0.00           H  
ATOM    534 1HD1 ILE A  36      25.186   2.727  -9.484  1.00  0.00           H  
ATOM    535 2HD1 ILE A  36      26.372   4.052  -9.570  1.00  0.00           H  
ATOM    536 3HD1 ILE A  36      26.571   2.754  -8.368  1.00  0.00           H  
ATOM    537  N   LEU A  37      26.453   7.860  -5.629  1.00  0.00           N  
ATOM    538  CA  LEU A  37      27.275   8.655  -4.724  1.00  0.00           C  
ATOM    539  C   LEU A  37      26.421   9.352  -3.672  1.00  0.00           C  
ATOM    540  O   LEU A  37      26.793   9.417  -2.500  1.00  0.00           O  
ATOM    541  CB  LEU A  37      28.076   9.698  -5.514  1.00  0.00           C  
ATOM    542  CG  LEU A  37      29.018  10.581  -4.685  1.00  0.00           C  
ATOM    543  CD1 LEU A  37      30.035   9.705  -3.967  1.00  0.00           C  
ATOM    544  CD2 LEU A  37      29.707  11.584  -5.597  1.00  0.00           C  
ATOM    545  H   LEU A  37      26.404   8.118  -6.604  1.00  0.00           H  
ATOM    546  HA  LEU A  37      27.971   7.990  -4.215  1.00  0.00           H  
ATOM    547 1HB  LEU A  37      28.678   9.181  -6.260  1.00  0.00           H  
ATOM    548 2HB  LEU A  37      27.377  10.354  -6.032  1.00  0.00           H  
ATOM    549  HG  LEU A  37      28.443  11.114  -3.927  1.00  0.00           H  
ATOM    550 1HD1 LEU A  37      30.704  10.332  -3.378  1.00  0.00           H  
ATOM    551 2HD1 LEU A  37      29.516   9.010  -3.307  1.00  0.00           H  
ATOM    552 3HD1 LEU A  37      30.615   9.145  -4.700  1.00  0.00           H  
ATOM    553 1HD2 LEU A  37      30.375  12.213  -5.008  1.00  0.00           H  
ATOM    554 2HD2 LEU A  37      30.283  11.052  -6.355  1.00  0.00           H  
ATOM    555 3HD2 LEU A  37      28.957  12.209  -6.084  1.00  0.00           H  
ATOM    556  N   GLU A  38      25.275   9.872  -4.098  1.00  0.00           N  
ATOM    557  CA  GLU A  38      24.366  10.565  -3.193  1.00  0.00           C  
ATOM    558  C   GLU A  38      23.806   9.616  -2.141  1.00  0.00           C  
ATOM    559  O   GLU A  38      23.687   9.974  -0.969  1.00  0.00           O  
ATOM    560  CB  GLU A  38      23.219  11.207  -3.977  1.00  0.00           C  
ATOM    561  CG  GLU A  38      23.635  12.381  -4.852  1.00  0.00           C  
ATOM    562  CD  GLU A  38      24.156  13.546  -4.058  1.00  0.00           C  
ATOM    563  OE1 GLU A  38      23.622  13.811  -3.008  1.00  0.00           O  
ATOM    564  OE2 GLU A  38      25.089  14.173  -4.502  1.00  0.00           O  
ATOM    565  H   GLU A  38      25.028   9.785  -5.073  1.00  0.00           H  
ATOM    566  HA  GLU A  38      24.921  11.351  -2.680  1.00  0.00           H  
ATOM    567 1HB  GLU A  38      22.755  10.459  -4.620  1.00  0.00           H  
ATOM    568 2HB  GLU A  38      22.457  11.561  -3.283  1.00  0.00           H  
ATOM    569 1HG  GLU A  38      24.412  12.050  -5.541  1.00  0.00           H  
ATOM    570 2HG  GLU A  38      22.778  12.703  -5.441  1.00  0.00           H  
ATOM    571  N   ILE A  39      23.464   8.405  -2.567  1.00  0.00           N  
ATOM    572  CA  ILE A  39      22.916   7.401  -1.662  1.00  0.00           C  
ATOM    573  C   ILE A  39      23.938   6.990  -0.610  1.00  0.00           C  
ATOM    574  O   ILE A  39      23.602   6.817   0.562  1.00  0.00           O  
ATOM    575  CB  ILE A  39      22.450   6.156  -2.440  1.00  0.00           C  
ATOM    576  CG1 ILE A  39      21.241   6.495  -3.315  1.00  0.00           C  
ATOM    577  CG2 ILE A  39      22.117   5.024  -1.480  1.00  0.00           C  
ATOM    578  CD1 ILE A  39      20.885   5.414  -4.309  1.00  0.00           C  
ATOM    579  H   ILE A  39      23.587   8.174  -3.543  1.00  0.00           H  
ATOM    580  HA  ILE A  39      22.055   7.830  -1.151  1.00  0.00           H  
ATOM    581  HB  ILE A  39      23.244   5.829  -3.111  1.00  0.00           H  
ATOM    582 1HG1 ILE A  39      20.373   6.676  -2.681  1.00  0.00           H  
ATOM    583 2HG1 ILE A  39      21.438   7.414  -3.868  1.00  0.00           H  
ATOM    584 1HG2 ILE A  39      21.789   4.152  -2.047  1.00  0.00           H  
ATOM    585 2HG2 ILE A  39      23.002   4.767  -0.900  1.00  0.00           H  
ATOM    586 3HG2 ILE A  39      21.320   5.340  -0.807  1.00  0.00           H  
ATOM    587 1HD1 ILE A  39      20.018   5.727  -4.892  1.00  0.00           H  
ATOM    588 2HD1 ILE A  39      21.729   5.241  -4.977  1.00  0.00           H  
ATOM    589 3HD1 ILE A  39      20.649   4.493  -3.776  1.00  0.00           H  
ATOM    590  N   THR A  40      25.187   6.835  -1.036  1.00  0.00           N  
ATOM    591  CA  THR A  40      26.261   6.443  -0.131  1.00  0.00           C  
ATOM    592  C   THR A  40      26.514   7.516   0.921  1.00  0.00           C  
ATOM    593  O   THR A  40      26.735   7.210   2.093  1.00  0.00           O  
ATOM    594  CB  THR A  40      27.562   6.160  -0.905  1.00  0.00           C  
ATOM    595  OG1 THR A  40      27.349   5.081  -1.824  1.00  0.00           O  
ATOM    596  CG2 THR A  40      28.683   5.790   0.054  1.00  0.00           C  
ATOM    597  H   THR A  40      25.397   6.993  -2.011  1.00  0.00           H  
ATOM    598  HA  THR A  40      25.963   5.530   0.385  1.00  0.00           H  
ATOM    599  HB  THR A  40      27.851   7.047  -1.467  1.00  0.00           H  
ATOM    600  HG1 THR A  40      26.906   5.413  -2.609  1.00  0.00           H  
ATOM    601 1HG2 THR A  40      29.595   5.594  -0.510  1.00  0.00           H  
ATOM    602 2HG2 THR A  40      28.855   6.613   0.748  1.00  0.00           H  
ATOM    603 3HG2 THR A  40      28.404   4.898   0.613  1.00  0.00           H  
ATOM    604  N   LYS A  41      26.480   8.774   0.495  1.00  0.00           N  
ATOM    605  CA  LYS A  41      26.705   9.895   1.400  1.00  0.00           C  
ATOM    606  C   LYS A  41      25.607   9.984   2.452  1.00  0.00           C  
ATOM    607  O   LYS A  41      25.877  10.249   3.624  1.00  0.00           O  
ATOM    608  CB  LYS A  41      26.790  11.206   0.617  1.00  0.00           C  
ATOM    609  CG  LYS A  41      28.051  11.355  -0.225  1.00  0.00           C  
ATOM    610  CD  LYS A  41      28.172  12.761  -0.795  1.00  0.00           C  
ATOM    611  CE  LYS A  41      27.150  13.002  -1.896  1.00  0.00           C  
ATOM    612  NZ  LYS A  41      27.342  14.324  -2.553  1.00  0.00           N  
ATOM    613  H   LYS A  41      26.294   8.958  -0.480  1.00  0.00           H  
ATOM    614  HA  LYS A  41      27.651   9.737   1.919  1.00  0.00           H  
ATOM    615 1HB  LYS A  41      25.931  11.289  -0.049  1.00  0.00           H  
ATOM    616 2HB  LYS A  41      26.750  12.047   1.310  1.00  0.00           H  
ATOM    617 1HG  LYS A  41      28.926  11.145   0.390  1.00  0.00           H  
ATOM    618 2HG  LYS A  41      28.026  10.640  -1.047  1.00  0.00           H  
ATOM    619 1HD  LYS A  41      28.016  13.491   0.001  1.00  0.00           H  
ATOM    620 2HD  LYS A  41      29.172  12.903  -1.203  1.00  0.00           H  
ATOM    621 1HE  LYS A  41      27.235  12.220  -2.648  1.00  0.00           H  
ATOM    622 2HE  LYS A  41      26.145  12.963  -1.475  1.00  0.00           H  
ATOM    623 1HZ  LYS A  41      26.646  14.446  -3.275  1.00  0.00           H  
ATOM    624 2HZ  LYS A  41      27.246  15.059  -1.866  1.00  0.00           H  
ATOM    625 3HZ  LYS A  41      28.263  14.365  -2.964  1.00  0.00           H  
ATOM    626  N   GLU A  42      24.368   9.761   2.026  1.00  0.00           N  
ATOM    627  CA  GLU A  42      23.226   9.815   2.931  1.00  0.00           C  
ATOM    628  C   GLU A  42      23.304   8.716   3.983  1.00  0.00           C  
ATOM    629  O   GLU A  42      23.003   8.943   5.155  1.00  0.00           O  
ATOM    630  CB  GLU A  42      21.918   9.692   2.147  1.00  0.00           C  
ATOM    631  CG  GLU A  42      21.589  10.898   1.279  1.00  0.00           C  
ATOM    632  CD  GLU A  42      20.336  10.712   0.469  1.00  0.00           C  
ATOM    633  OE1 GLU A  42      19.794   9.633   0.487  1.00  0.00           O  
ATOM    634  OE2 GLU A  42      19.920  11.650  -0.169  1.00  0.00           O  
ATOM    635  H   GLU A  42      24.214   9.549   1.051  1.00  0.00           H  
ATOM    636  HA  GLU A  42      23.236  10.777   3.444  1.00  0.00           H  
ATOM    637 1HB  GLU A  42      21.963   8.816   1.499  1.00  0.00           H  
ATOM    638 2HB  GLU A  42      21.090   9.543   2.841  1.00  0.00           H  
ATOM    639 1HG  GLU A  42      21.467  11.771   1.920  1.00  0.00           H  
ATOM    640 2HG  GLU A  42      22.425  11.088   0.608  1.00  0.00           H  
ATOM    641  N   ALA A  43      23.710   7.524   3.557  1.00  0.00           N  
ATOM    642  CA  ALA A  43      23.829   6.387   4.462  1.00  0.00           C  
ATOM    643  C   ALA A  43      24.904   6.630   5.514  1.00  0.00           C  
ATOM    644  O   ALA A  43      24.726   6.298   6.686  1.00  0.00           O  
ATOM    645  CB  ALA A  43      24.132   5.117   3.680  1.00  0.00           C  
ATOM    646  H   ALA A  43      23.942   7.403   2.581  1.00  0.00           H  
ATOM    647  HA  ALA A  43      22.877   6.265   4.979  1.00  0.00           H  
ATOM    648 1HB  ALA A  43      24.217   4.277   4.369  1.00  0.00           H  
ATOM    649 2HB  ALA A  43      23.325   4.925   2.972  1.00  0.00           H  
ATOM    650 3HB  ALA A  43      25.068   5.238   3.138  1.00  0.00           H  
ATOM    651  N   LEU A  44      26.020   7.211   5.088  1.00  0.00           N  
ATOM    652  CA  LEU A  44      27.127   7.499   5.993  1.00  0.00           C  
ATOM    653  C   LEU A  44      26.725   8.525   7.045  1.00  0.00           C  
ATOM    654  O   LEU A  44      27.080   8.398   8.217  1.00  0.00           O  
ATOM    655  CB  LEU A  44      28.337   8.014   5.204  1.00  0.00           C  
ATOM    656  CG  LEU A  44      29.029   6.985   4.301  1.00  0.00           C  
ATOM    657  CD1 LEU A  44      30.087   7.681   3.454  1.00  0.00           C  
ATOM    658  CD2 LEU A  44      29.649   5.892   5.159  1.00  0.00           C  
ATOM    659  H   LEU A  44      26.104   7.460   4.113  1.00  0.00           H  
ATOM    660  HA  LEU A  44      27.407   6.577   6.501  1.00  0.00           H  
ATOM    661 1HB  LEU A  44      28.015   8.842   4.575  1.00  0.00           H  
ATOM    662 2HB  LEU A  44      29.079   8.388   5.909  1.00  0.00           H  
ATOM    663  HG  LEU A  44      28.297   6.544   3.624  1.00  0.00           H  
ATOM    664 1HD1 LEU A  44      30.578   6.950   2.813  1.00  0.00           H  
ATOM    665 2HD1 LEU A  44      29.613   8.444   2.837  1.00  0.00           H  
ATOM    666 3HD1 LEU A  44      30.825   8.147   4.106  1.00  0.00           H  
ATOM    667 1HD2 LEU A  44      30.140   5.160   4.517  1.00  0.00           H  
ATOM    668 2HD2 LEU A  44      30.382   6.331   5.835  1.00  0.00           H  
ATOM    669 3HD2 LEU A  44      28.868   5.399   5.740  1.00  0.00           H  
ATOM    670  N   LYS A  45      25.983   9.541   6.619  1.00  0.00           N  
ATOM    671  CA  LYS A  45      25.531  10.592   7.524  1.00  0.00           C  
ATOM    672  C   LYS A  45      24.577  10.041   8.576  1.00  0.00           C  
ATOM    673  O   LYS A  45      24.649  10.412   9.748  1.00  0.00           O  
ATOM    674  CB  LYS A  45      24.856  11.719   6.741  1.00  0.00           C  
ATOM    675  CG  LYS A  45      25.807  12.556   5.897  1.00  0.00           C  
ATOM    676  CD  LYS A  45      25.061  13.641   5.135  1.00  0.00           C  
ATOM    677  CE  LYS A  45      26.009  14.472   4.282  1.00  0.00           C  
ATOM    678  NZ  LYS A  45      25.288  15.513   3.501  1.00  0.00           N  
ATOM    679  H   LYS A  45      25.725   9.587   5.644  1.00  0.00           H  
ATOM    680  HA  LYS A  45      26.400  10.999   8.042  1.00  0.00           H  
ATOM    681 1HB  LYS A  45      24.100  11.299   6.077  1.00  0.00           H  
ATOM    682 2HB  LYS A  45      24.347  12.389   7.434  1.00  0.00           H  
ATOM    683 1HG  LYS A  45      26.552  13.024   6.542  1.00  0.00           H  
ATOM    684 2HG  LYS A  45      26.323  11.913   5.184  1.00  0.00           H  
ATOM    685 1HD  LYS A  45      24.312  13.182   4.488  1.00  0.00           H  
ATOM    686 2HD  LYS A  45      24.554  14.298   5.841  1.00  0.00           H  
ATOM    687 1HE  LYS A  45      26.743  14.959   4.923  1.00  0.00           H  
ATOM    688 2HE  LYS A  45      26.541  13.820   3.589  1.00  0.00           H  
ATOM    689 1HZ  LYS A  45      25.950  16.040   2.950  1.00  0.00           H  
ATOM    690 2HZ  LYS A  45      24.617  15.071   2.888  1.00  0.00           H  
ATOM    691 3HZ  LYS A  45      24.806  16.135   4.133  1.00  0.00           H  
ATOM    692  N   ALA A  46      23.684   9.154   8.151  1.00  0.00           N  
ATOM    693  CA  ALA A  46      22.714   8.550   9.055  1.00  0.00           C  
ATOM    694  C   ALA A  46      23.402   7.689  10.107  1.00  0.00           C  
ATOM    695  O   ALA A  46      23.024   7.703  11.279  1.00  0.00           O  
ATOM    696  CB  ALA A  46      21.704   7.723   8.272  1.00  0.00           C  
ATOM    697  H   ALA A  46      23.677   8.891   7.176  1.00  0.00           H  
ATOM    698  HA  ALA A  46      22.188   9.352   9.572  1.00  0.00           H  
ATOM    699 1HB  ALA A  46      20.986   7.279   8.961  1.00  0.00           H  
ATOM    700 2HB  ALA A  46      21.180   8.365   7.564  1.00  0.00           H  
ATOM    701 3HB  ALA A  46      22.223   6.934   7.730  1.00  0.00           H  
ATOM    702  N   LEU A  47      24.413   6.940   9.682  1.00  0.00           N  
ATOM    703  CA  LEU A  47      25.157   6.071  10.586  1.00  0.00           C  
ATOM    704  C   LEU A  47      25.904   6.881  11.638  1.00  0.00           C  
ATOM    705  O   LEU A  47      25.947   6.506  12.810  1.00  0.00           O  
ATOM    706  CB  LEU A  47      26.149   5.209   9.796  1.00  0.00           C  
ATOM    707  CG  LEU A  47      25.527   4.136   8.893  1.00  0.00           C  
ATOM    708  CD1 LEU A  47      26.615   3.491   8.045  1.00  0.00           C  
ATOM    709  CD2 LEU A  47      24.816   3.101   9.751  1.00  0.00           C  
ATOM    710  H   LEU A  47      24.674   6.973   8.707  1.00  0.00           H  
ATOM    711  HA  LEU A  47      24.451   5.416  11.095  1.00  0.00           H  
ATOM    712 1HB  LEU A  47      26.752   5.862   9.166  1.00  0.00           H  
ATOM    713 2HB  LEU A  47      26.811   4.706  10.500  1.00  0.00           H  
ATOM    714  HG  LEU A  47      24.809   4.602   8.216  1.00  0.00           H  
ATOM    715 1HD1 LEU A  47      26.172   2.729   7.404  1.00  0.00           H  
ATOM    716 2HD1 LEU A  47      27.094   4.251   7.428  1.00  0.00           H  
ATOM    717 3HD1 LEU A  47      27.357   3.031   8.696  1.00  0.00           H  
ATOM    718 1HD2 LEU A  47      24.372   2.339   9.109  1.00  0.00           H  
ATOM    719 2HD2 LEU A  47      25.532   2.634  10.427  1.00  0.00           H  
ATOM    720 3HD2 LEU A  47      24.032   3.586  10.332  1.00  0.00           H  
ATOM    721  N   LYS A  48      26.492   7.994  11.213  1.00  0.00           N  
ATOM    722  CA  LYS A  48      27.239   8.859  12.117  1.00  0.00           C  
ATOM    723  C   LYS A  48      26.326   9.476  13.169  1.00  0.00           C  
ATOM    724  O   LYS A  48      26.690   9.574  14.341  1.00  0.00           O  
ATOM    725  CB  LYS A  48      27.958   9.959  11.334  1.00  0.00           C  
ATOM    726  CG  LYS A  48      28.797  10.896  12.192  1.00  0.00           C  
ATOM    727  CD  LYS A  48      29.603  11.859  11.332  1.00  0.00           C  
ATOM    728  CE  LYS A  48      28.706  12.894  10.669  1.00  0.00           C  
ATOM    729  NZ  LYS A  48      29.491  13.908   9.914  1.00  0.00           N  
ATOM    730  H   LYS A  48      26.419   8.247  10.238  1.00  0.00           H  
ATOM    731  HA  LYS A  48      27.985   8.256  12.635  1.00  0.00           H  
ATOM    732 1HB  LYS A  48      28.616   9.506  10.591  1.00  0.00           H  
ATOM    733 2HB  LYS A  48      27.225  10.562  10.797  1.00  0.00           H  
ATOM    734 1HG  LYS A  48      28.144  11.470  12.850  1.00  0.00           H  
ATOM    735 2HG  LYS A  48      29.481  10.312  12.807  1.00  0.00           H  
ATOM    736 1HD  LYS A  48      30.339  12.372  11.953  1.00  0.00           H  
ATOM    737 2HD  LYS A  48      30.131  11.301  10.559  1.00  0.00           H  
ATOM    738 1HE  LYS A  48      28.023  12.396   9.983  1.00  0.00           H  
ATOM    739 2HE  LYS A  48      28.115  13.404  11.429  1.00  0.00           H  
ATOM    740 1HZ  LYS A  48      28.861  14.575   9.490  1.00  0.00           H  
ATOM    741 2HZ  LYS A  48      30.116  14.389  10.545  1.00  0.00           H  
ATOM    742 3HZ  LYS A  48      30.029  13.449   9.193  1.00  0.00           H  
ATOM    743  N   GLU A  49      25.138   9.891  12.744  1.00  0.00           N  
ATOM    744  CA  GLU A  49      24.170  10.499  13.648  1.00  0.00           C  
ATOM    745  C   GLU A  49      23.697   9.503  14.700  1.00  0.00           C  
ATOM    746  O   GLU A  49      23.643   9.820  15.888  1.00  0.00           O  
ATOM    747  CB  GLU A  49      22.971  11.035  12.863  1.00  0.00           C  
ATOM    748  CG  GLU A  49      23.277  12.251  12.000  1.00  0.00           C  
ATOM    749  CD  GLU A  49      22.099  12.697  11.179  1.00  0.00           C  
ATOM    750  OE1 GLU A  49      21.102  12.016  11.186  1.00  0.00           O  
ATOM    751  OE2 GLU A  49      22.197  13.720  10.543  1.00  0.00           O  
ATOM    752  H   GLU A  49      24.899   9.782  11.769  1.00  0.00           H  
ATOM    753  HA  GLU A  49      24.652  11.332  14.161  1.00  0.00           H  
ATOM    754 1HB  GLU A  49      22.583  10.252  12.211  1.00  0.00           H  
ATOM    755 2HB  GLU A  49      22.175  11.308  13.555  1.00  0.00           H  
ATOM    756 1HG  GLU A  49      23.586  13.073  12.646  1.00  0.00           H  
ATOM    757 2HG  GLU A  49      24.108  12.014  11.337  1.00  0.00           H  
ATOM    758  N   ILE A  50      23.361   8.308  14.239  1.00  0.00           N  
ATOM    759  CA  ILE A  50      22.822   7.278  15.103  1.00  0.00           C  
ATOM    760  C   ILE A  50      23.946   6.693  15.931  1.00  0.00           C  
ATOM    761  O   ILE A  50      23.708   6.062  16.961  1.00  0.00           O  
ATOM    762  CB  ILE A  50      22.129   6.167  14.293  1.00  0.00           C  
ATOM    763  CG1 ILE A  50      21.209   5.342  15.197  1.00  0.00           C  
ATOM    764  CG2 ILE A  50      23.161   5.275  13.622  1.00  0.00           C  
ATOM    765  CD1 ILE A  50      20.048   6.125  15.766  1.00  0.00           C  
ATOM    766  H   ILE A  50      23.483   8.107  13.257  1.00  0.00           H  
ATOM    767  HA  ILE A  50      22.086   7.733  15.765  1.00  0.00           H  
ATOM    768  HB  ILE A  50      21.497   6.616  13.527  1.00  0.00           H  
ATOM    769 1HG1 ILE A  50      20.810   4.498  14.636  1.00  0.00           H  
ATOM    770 2HG1 ILE A  50      21.786   4.937  16.030  1.00  0.00           H  
ATOM    771 1HG2 ILE A  50      22.654   4.495  13.055  1.00  0.00           H  
ATOM    772 2HG2 ILE A  50      23.775   5.872  12.949  1.00  0.00           H  
ATOM    773 3HG2 ILE A  50      23.795   4.817  14.382  1.00  0.00           H  
ATOM    774 1HD1 ILE A  50      19.443   5.473  16.396  1.00  0.00           H  
ATOM    775 2HD1 ILE A  50      20.427   6.957  16.362  1.00  0.00           H  
ATOM    776 3HD1 ILE A  50      19.437   6.511  14.951  1.00  0.00           H  
ATOM    777  N   LYS A  51      25.167   6.916  15.461  1.00  0.00           N  
ATOM    778  CA  LYS A  51      26.348   6.297  16.036  1.00  0.00           C  
ATOM    779  C   LYS A  51      26.373   4.798  15.761  1.00  0.00           C  
ATOM    780  O   LYS A  51      26.500   3.990  16.681  1.00  0.00           O  
ATOM    781  CB  LYS A  51      26.408   6.559  17.542  1.00  0.00           C  
ATOM    782  CG  LYS A  51      26.474   8.033  17.921  1.00  0.00           C  
ATOM    783  CD  LYS A  51      26.611   8.210  19.426  1.00  0.00           C  
ATOM    784  CE  LYS A  51      26.639   9.682  19.810  1.00  0.00           C  
ATOM    785  NZ  LYS A  51      26.741   9.871  21.283  1.00  0.00           N  
ATOM    786  H   LYS A  51      25.285   7.538  14.674  1.00  0.00           H  
ATOM    787  HA  LYS A  51      27.231   6.737  15.570  1.00  0.00           H  
ATOM    788 1HB  LYS A  51      25.529   6.129  18.021  1.00  0.00           H  
ATOM    789 2HB  LYS A  51      27.285   6.066  17.962  1.00  0.00           H  
ATOM    790 1HG  LYS A  51      27.329   8.498  17.429  1.00  0.00           H  
ATOM    791 2HG  LYS A  51      25.567   8.536  17.586  1.00  0.00           H  
ATOM    792 1HD  LYS A  51      25.772   7.728  19.928  1.00  0.00           H  
ATOM    793 2HD  LYS A  51      27.534   7.739  19.765  1.00  0.00           H  
ATOM    794 1HE  LYS A  51      27.491  10.166  19.335  1.00  0.00           H  
ATOM    795 2HE  LYS A  51      25.730  10.168  19.457  1.00  0.00           H  
ATOM    796 1HZ  LYS A  51      26.756  10.858  21.496  1.00  0.00           H  
ATOM    797 2HZ  LYS A  51      25.945   9.442  21.734  1.00  0.00           H  
ATOM    798 3HZ  LYS A  51      27.590   9.442  21.620  1.00  0.00           H  
ATOM    799  N   ALA A  52      26.250   4.444  14.488  1.00  0.00           N  
ATOM    800  CA  ALA A  52      26.379   3.064  14.039  1.00  0.00           C  
ATOM    801  C   ALA A  52      27.809   2.576  14.216  1.00  0.00           C  
ATOM    802  O   ALA A  52      28.760   3.340  14.054  1.00  0.00           O  
ATOM    803  CB  ALA A  52      25.947   2.932  12.586  1.00  0.00           C  
ATOM    804  H   ALA A  52      26.059   5.155  13.796  1.00  0.00           H  
ATOM    805  HA  ALA A  52      25.730   2.444  14.658  1.00  0.00           H  
ATOM    806 1HB  ALA A  52      26.056   1.895  12.267  1.00  0.00           H  
ATOM    807 2HB  ALA A  52      24.905   3.234  12.487  1.00  0.00           H  
ATOM    808 3HB  ALA A  52      26.571   3.571  11.962  1.00  0.00           H  
ATOM    809  N   PRO A  53      27.961   1.302  14.549  1.00  0.00           N  
ATOM    810  CA  PRO A  53      29.281   0.709  14.709  1.00  0.00           C  
ATOM    811  C   PRO A  53      30.043   0.708  13.395  1.00  0.00           C  
ATOM    812  O   PRO A  53      29.484   0.399  12.343  1.00  0.00           O  
ATOM    813  CB  PRO A  53      28.966  -0.714  15.180  1.00  0.00           C  
ATOM    814  CG  PRO A  53      27.578  -0.961  14.696  1.00  0.00           C  
ATOM    815  CD  PRO A  53      26.914   0.388  14.758  1.00  0.00           C  
ATOM    816  HA  PRO A  53      29.836   1.265  15.479  1.00  0.00           H  
ATOM    817 1HB  PRO A  53      29.697  -1.420  14.760  1.00  0.00           H  
ATOM    818 2HB  PRO A  53      29.053  -0.776  16.275  1.00  0.00           H  
ATOM    819 1HG  PRO A  53      27.600  -1.376  13.677  1.00  0.00           H  
ATOM    820 2HG  PRO A  53      27.081  -1.708  15.332  1.00  0.00           H  
ATOM    821 1HD  PRO A  53      26.171   0.469  13.951  1.00  0.00           H  
ATOM    822 2HD  PRO A  53      26.437   0.518  15.740  1.00  0.00           H  
ATOM    823  N   ALA A  54      31.325   1.057  13.465  1.00  0.00           N  
ATOM    824  CA  ALA A  54      32.123   1.271  12.263  1.00  0.00           C  
ATOM    825  C   ALA A  54      31.752   0.270  11.192  1.00  0.00           C  
ATOM    826  O   ALA A  54      31.909   0.535  10.000  1.00  0.00           O  
ATOM    827  CB  ALA A  54      33.609   1.179  12.580  1.00  0.00           C  
ATOM    828  H   ALA A  54      31.754   1.176  14.372  1.00  0.00           H  
ATOM    829  HA  ALA A  54      31.904   2.269  11.884  1.00  0.00           H  
ATOM    830 1HB  ALA A  54      34.185   1.332  11.668  1.00  0.00           H  
ATOM    831 2HB  ALA A  54      33.873   1.945  13.309  1.00  0.00           H  
ATOM    832 3HB  ALA A  54      33.833   0.196  12.990  1.00  0.00           H  
ATOM    833  N   GLU A  55      31.258  -0.883  11.622  1.00  0.00           N  
ATOM    834  CA  GLU A  55      31.097  -2.015  10.717  1.00  0.00           C  
ATOM    835  C   GLU A  55      30.032  -1.733   9.666  1.00  0.00           C  
ATOM    836  O   GLU A  55      30.198  -2.072   8.494  1.00  0.00           O  
ATOM    837  CB  GLU A  55      30.731  -3.277  11.501  1.00  0.00           C  
ATOM    838  CG  GLU A  55      30.622  -4.536  10.652  1.00  0.00           C  
ATOM    839  CD  GLU A  55      30.360  -5.771  11.467  1.00  0.00           C  
ATOM    840  OE1 GLU A  55      30.286  -5.663  12.668  1.00  0.00           O  
ATOM    841  OE2 GLU A  55      30.233  -6.825  10.889  1.00  0.00           O  
ATOM    842  H   GLU A  55      30.991  -0.973  12.592  1.00  0.00           H  
ATOM    843  HA  GLU A  55      32.044  -2.185  10.203  1.00  0.00           H  
ATOM    844 1HB  GLU A  55      31.482  -3.458  12.271  1.00  0.00           H  
ATOM    845 2HB  GLU A  55      29.776  -3.129  12.004  1.00  0.00           H  
ATOM    846 1HG  GLU A  55      29.811  -4.408   9.935  1.00  0.00           H  
ATOM    847 2HG  GLU A  55      31.548  -4.665  10.092  1.00  0.00           H  
ATOM    848  N   TYR A  56      28.938  -1.111  10.091  1.00  0.00           N  
ATOM    849  CA  TYR A  56      27.843  -0.781   9.186  1.00  0.00           C  
ATOM    850  C   TYR A  56      28.282   0.229   8.135  1.00  0.00           C  
ATOM    851  O   TYR A  56      27.922   0.116   6.963  1.00  0.00           O  
ATOM    852  CB  TYR A  56      26.644  -0.243   9.970  1.00  0.00           C  
ATOM    853  CG  TYR A  56      25.910  -1.300  10.764  1.00  0.00           C  
ATOM    854  CD1 TYR A  56      25.926  -2.621  10.342  1.00  0.00           C  
ATOM    855  CD2 TYR A  56      25.220  -0.948  11.915  1.00  0.00           C  
ATOM    856  CE1 TYR A  56      25.255  -3.587  11.067  1.00  0.00           C  
ATOM    857  CE2 TYR A  56      24.549  -1.914  12.641  1.00  0.00           C  
ATOM    858  CZ  TYR A  56      24.566  -3.228  12.220  1.00  0.00           C  
ATOM    859  OH  TYR A  56      23.898  -4.190  12.943  1.00  0.00           O  
ATOM    860  H   TYR A  56      28.862  -0.860  11.066  1.00  0.00           H  
ATOM    861  HA  TYR A  56      27.539  -1.689   8.665  1.00  0.00           H  
ATOM    862 1HB  TYR A  56      26.979   0.532  10.662  1.00  0.00           H  
ATOM    863 2HB  TYR A  56      25.936   0.218   9.281  1.00  0.00           H  
ATOM    864  HD1 TYR A  56      26.468  -2.897   9.437  1.00  0.00           H  
ATOM    865  HD2 TYR A  56      25.206   0.090  12.247  1.00  0.00           H  
ATOM    866  HE1 TYR A  56      25.268  -4.624  10.736  1.00  0.00           H  
ATOM    867  HE2 TYR A  56      24.007  -1.637  13.545  1.00  0.00           H  
ATOM    868  HH  TYR A  56      24.009  -5.043  12.517  1.00  0.00           H  
ATOM    869  N   ALA A  57      29.062   1.217   8.560  1.00  0.00           N  
ATOM    870  CA  ALA A  57      29.552   2.250   7.655  1.00  0.00           C  
ATOM    871  C   ALA A  57      30.485   1.664   6.604  1.00  0.00           C  
ATOM    872  O   ALA A  57      30.428   2.037   5.432  1.00  0.00           O  
ATOM    873  CB  ALA A  57      30.259   3.348   8.437  1.00  0.00           C  
ATOM    874  H   ALA A  57      29.322   1.254   9.535  1.00  0.00           H  
ATOM    875  HA  ALA A  57      28.695   2.681   7.138  1.00  0.00           H  
ATOM    876 1HB  ALA A  57      30.619   4.111   7.747  1.00  0.00           H  
ATOM    877 2HB  ALA A  57      29.562   3.797   9.144  1.00  0.00           H  
ATOM    878 3HB  ALA A  57      31.102   2.922   8.979  1.00  0.00           H  
ATOM    879  N   LEU A  58      31.344   0.744   7.029  1.00  0.00           N  
ATOM    880  CA  LEU A  58      32.292   0.104   6.124  1.00  0.00           C  
ATOM    881  C   LEU A  58      31.572  -0.730   5.072  1.00  0.00           C  
ATOM    882  O   LEU A  58      31.949  -0.729   3.900  1.00  0.00           O  
ATOM    883  CB  LEU A  58      33.262  -0.784   6.913  1.00  0.00           C  
ATOM    884  CG  LEU A  58      34.342  -1.490   6.084  1.00  0.00           C  
ATOM    885  CD1 LEU A  58      35.193  -0.451   5.367  1.00  0.00           C  
ATOM    886  CD2 LEU A  58      35.195  -2.359   6.996  1.00  0.00           C  
ATOM    887  H   LEU A  58      31.341   0.481   8.004  1.00  0.00           H  
ATOM    888  HA  LEU A  58      32.863   0.880   5.615  1.00  0.00           H  
ATOM    889 1HB  LEU A  58      33.765  -0.171   7.660  1.00  0.00           H  
ATOM    890 2HB  LEU A  58      32.687  -1.552   7.431  1.00  0.00           H  
ATOM    891  HG  LEU A  58      33.869  -2.115   5.326  1.00  0.00           H  
ATOM    892 1HD1 LEU A  58      35.961  -0.952   4.778  1.00  0.00           H  
ATOM    893 2HD1 LEU A  58      34.561   0.144   4.707  1.00  0.00           H  
ATOM    894 3HD1 LEU A  58      35.667   0.201   6.101  1.00  0.00           H  
ATOM    895 1HD2 LEU A  58      35.963  -2.862   6.407  1.00  0.00           H  
ATOM    896 2HD2 LEU A  58      35.670  -1.736   7.754  1.00  0.00           H  
ATOM    897 3HD2 LEU A  58      34.565  -3.105   7.482  1.00  0.00           H  
ATOM    898  N   LEU A  59      30.534  -1.441   5.498  1.00  0.00           N  
ATOM    899  CA  LEU A  59      29.758  -2.282   4.593  1.00  0.00           C  
ATOM    900  C   LEU A  59      29.042  -1.444   3.541  1.00  0.00           C  
ATOM    901  O   LEU A  59      28.987  -1.816   2.369  1.00  0.00           O  
ATOM    902  CB  LEU A  59      28.734  -3.107   5.383  1.00  0.00           C  
ATOM    903  CG  LEU A  59      29.315  -4.202   6.285  1.00  0.00           C  
ATOM    904  CD1 LEU A  59      28.204  -4.807   7.132  1.00  0.00           C  
ATOM    905  CD2 LEU A  59      29.988  -5.263   5.427  1.00  0.00           C  
ATOM    906  H   LEU A  59      30.275  -1.398   6.473  1.00  0.00           H  
ATOM    907  HA  LEU A  59      30.439  -2.963   4.084  1.00  0.00           H  
ATOM    908 1HB  LEU A  59      28.155  -2.432   6.012  1.00  0.00           H  
ATOM    909 2HB  LEU A  59      28.054  -3.585   4.677  1.00  0.00           H  
ATOM    910  HG  LEU A  59      30.050  -3.764   6.962  1.00  0.00           H  
ATOM    911 1HD1 LEU A  59      28.617  -5.585   7.773  1.00  0.00           H  
ATOM    912 2HD1 LEU A  59      27.753  -4.030   7.750  1.00  0.00           H  
ATOM    913 3HD1 LEU A  59      27.445  -5.239   6.481  1.00  0.00           H  
ATOM    914 1HD2 LEU A  59      30.402  -6.042   6.069  1.00  0.00           H  
ATOM    915 2HD2 LEU A  59      29.254  -5.703   4.751  1.00  0.00           H  
ATOM    916 3HD2 LEU A  59      30.789  -4.807   4.846  1.00  0.00           H  
ATOM    917  N   ALA A  60      28.495  -0.311   3.967  1.00  0.00           N  
ATOM    918  CA  ALA A  60      27.781   0.582   3.062  1.00  0.00           C  
ATOM    919  C   ALA A  60      28.716   1.164   2.010  1.00  0.00           C  
ATOM    920  O   ALA A  60      28.355   1.275   0.838  1.00  0.00           O  
ATOM    921  CB  ALA A  60      27.105   1.699   3.844  1.00  0.00           C  
ATOM    922  H   ALA A  60      28.576  -0.062   4.942  1.00  0.00           H  
ATOM    923  HA  ALA A  60      27.018   0.001   2.545  1.00  0.00           H  
ATOM    924 1HB  ALA A  60      26.576   2.357   3.155  1.00  0.00           H  
ATOM    925 2HB  ALA A  60      26.396   1.269   4.552  1.00  0.00           H  
ATOM    926 3HB  ALA A  60      27.857   2.270   4.386  1.00  0.00           H  
ATOM    927  N   GLY A  61      29.919   1.535   2.436  1.00  0.00           N  
ATOM    928  CA  GLY A  61      30.909   2.106   1.531  1.00  0.00           C  
ATOM    929  C   GLY A  61      31.344   1.094   0.479  1.00  0.00           C  
ATOM    930  O   GLY A  61      31.508   1.434  -0.693  1.00  0.00           O  
ATOM    931  H   GLY A  61      30.153   1.418   3.412  1.00  0.00           H  
ATOM    932 1HA  GLY A  61      30.491   2.986   1.043  1.00  0.00           H  
ATOM    933 2HA  GLY A  61      31.776   2.437   2.102  1.00  0.00           H  
ATOM    934  N   ILE A  62      31.529  -0.151   0.905  1.00  0.00           N  
ATOM    935  CA  ILE A  62      31.946  -1.216   0.000  1.00  0.00           C  
ATOM    936  C   ILE A  62      30.879  -1.493  -1.052  1.00  0.00           C  
ATOM    937  O   ILE A  62      31.190  -1.706  -2.224  1.00  0.00           O  
ATOM    938  CB  ILE A  62      32.250  -2.510   0.777  1.00  0.00           C  
ATOM    939  CG1 ILE A  62      33.492  -2.327   1.653  1.00  0.00           C  
ATOM    940  CG2 ILE A  62      32.438  -3.675  -0.182  1.00  0.00           C  
ATOM    941  CD1 ILE A  62      33.709  -3.445   2.647  1.00  0.00           C  
ATOM    942  H   ILE A  62      31.377  -0.365   1.880  1.00  0.00           H  
ATOM    943  HA  ILE A  62      32.854  -0.899  -0.511  1.00  0.00           H  
ATOM    944  HB  ILE A  62      31.422  -2.734   1.448  1.00  0.00           H  
ATOM    945 1HG1 ILE A  62      34.376  -2.257   1.020  1.00  0.00           H  
ATOM    946 2HG1 ILE A  62      33.413  -1.391   2.207  1.00  0.00           H  
ATOM    947 1HG2 ILE A  62      32.653  -4.581   0.383  1.00  0.00           H  
ATOM    948 2HG2 ILE A  62      31.528  -3.817  -0.764  1.00  0.00           H  
ATOM    949 3HG2 ILE A  62      33.269  -3.462  -0.855  1.00  0.00           H  
ATOM    950 1HD1 ILE A  62      34.607  -3.245   3.231  1.00  0.00           H  
ATOM    951 2HD1 ILE A  62      32.849  -3.510   3.315  1.00  0.00           H  
ATOM    952 3HD1 ILE A  62      33.826  -4.388   2.114  1.00  0.00           H  
ATOM    953  N   GLU A  63      29.621  -1.489  -0.626  1.00  0.00           N  
ATOM    954  CA  GLU A  63      28.505  -1.741  -1.531  1.00  0.00           C  
ATOM    955  C   GLU A  63      28.391  -0.645  -2.583  1.00  0.00           C  
ATOM    956  O   GLU A  63      28.133  -0.920  -3.755  1.00  0.00           O  
ATOM    957  CB  GLU A  63      27.195  -1.847  -0.747  1.00  0.00           C  
ATOM    958  CG  GLU A  63      25.975  -2.161  -1.600  1.00  0.00           C  
ATOM    959  CD  GLU A  63      26.046  -3.517  -2.246  1.00  0.00           C  
ATOM    960  OE1 GLU A  63      26.789  -4.342  -1.771  1.00  0.00           O  
ATOM    961  OE2 GLU A  63      25.357  -3.728  -3.216  1.00  0.00           O  
ATOM    962  H   GLU A  63      29.432  -1.307   0.349  1.00  0.00           H  
ATOM    963  HA  GLU A  63      28.682  -2.687  -2.044  1.00  0.00           H  
ATOM    964 1HB  GLU A  63      27.285  -2.628   0.009  1.00  0.00           H  
ATOM    965 2HB  GLU A  63      27.006  -0.908  -0.226  1.00  0.00           H  
ATOM    966 1HG  GLU A  63      25.085  -2.116  -0.974  1.00  0.00           H  
ATOM    967 2HG  GLU A  63      25.880  -1.400  -2.374  1.00  0.00           H  
ATOM    968  N   GLY A  64      28.585   0.599  -2.157  1.00  0.00           N  
ATOM    969  CA  GLY A  64      28.504   1.740  -3.062  1.00  0.00           C  
ATOM    970  C   GLY A  64      29.605   1.687  -4.114  1.00  0.00           C  
ATOM    971  O   GLY A  64      29.372   1.982  -5.286  1.00  0.00           O  
ATOM    972  H   GLY A  64      28.794   0.758  -1.182  1.00  0.00           H  
ATOM    973 1HA  GLY A  64      27.529   1.749  -3.550  1.00  0.00           H  
ATOM    974 2HA  GLY A  64      28.586   2.664  -2.491  1.00  0.00           H  
ATOM    975  N   ILE A  65      30.805   1.309  -3.688  1.00  0.00           N  
ATOM    976  CA  ILE A  65      31.945   1.217  -4.593  1.00  0.00           C  
ATOM    977  C   ILE A  65      31.728   0.137  -5.645  1.00  0.00           C  
ATOM    978  O   ILE A  65      32.056   0.323  -6.817  1.00  0.00           O  
ATOM    979  CB  ILE A  65      33.241   0.924  -3.816  1.00  0.00           C  
ATOM    980  CG1 ILE A  65      33.621   2.121  -2.940  1.00  0.00           C  
ATOM    981  CG2 ILE A  65      34.371   0.582  -4.775  1.00  0.00           C  
ATOM    982  CD1 ILE A  65      34.721   1.826  -1.946  1.00  0.00           C  
ATOM    983  H   ILE A  65      30.931   1.079  -2.713  1.00  0.00           H  
ATOM    984  HA  ILE A  65      32.058   2.172  -5.104  1.00  0.00           H  
ATOM    985  HB  ILE A  65      33.080   0.081  -3.144  1.00  0.00           H  
ATOM    986 1HG1 ILE A  65      33.946   2.946  -3.573  1.00  0.00           H  
ATOM    987 2HG1 ILE A  65      32.745   2.460  -2.387  1.00  0.00           H  
ATOM    988 1HG2 ILE A  65      35.280   0.378  -4.209  1.00  0.00           H  
ATOM    989 2HG2 ILE A  65      34.100  -0.299  -5.356  1.00  0.00           H  
ATOM    990 3HG2 ILE A  65      34.543   1.422  -5.448  1.00  0.00           H  
ATOM    991 1HD1 ILE A  65      34.934   2.722  -1.362  1.00  0.00           H  
ATOM    992 2HD1 ILE A  65      34.403   1.025  -1.278  1.00  0.00           H  
ATOM    993 3HD1 ILE A  65      35.620   1.519  -2.479  1.00  0.00           H  
ATOM    994  N   ASN A  66      31.173  -0.993  -5.219  1.00  0.00           N  
ATOM    995  CA  ASN A  66      30.911  -2.106  -6.124  1.00  0.00           C  
ATOM    996  C   ASN A  66      29.876  -1.729  -7.176  1.00  0.00           C  
ATOM    997  O   ASN A  66      30.011  -2.082  -8.348  1.00  0.00           O  
ATOM    998  CB  ASN A  66      30.462  -3.331  -5.348  1.00  0.00           C  
ATOM    999  CG  ASN A  66      31.588  -3.981  -4.593  1.00  0.00           C  
ATOM   1000  OD1 ASN A  66      32.760  -3.841  -4.960  1.00  0.00           O  
ATOM   1001  ND2 ASN A  66      31.255  -4.690  -3.545  1.00  0.00           N  
ATOM   1002  H   ASN A  66      30.927  -1.083  -4.244  1.00  0.00           H  
ATOM   1003  HA  ASN A  66      31.835  -2.348  -6.652  1.00  0.00           H  
ATOM   1004 1HB  ASN A  66      29.681  -3.048  -4.641  1.00  0.00           H  
ATOM   1005 2HB  ASN A  66      30.032  -4.060  -6.036  1.00  0.00           H  
ATOM   1006 1HD2 ASN A  66      31.963  -5.146  -3.004  1.00  0.00           H  
ATOM   1007 2HD2 ASN A  66      30.294  -4.776  -3.284  1.00  0.00           H  
ATOM   1008  N   ALA A  67      28.842  -1.010  -6.751  1.00  0.00           N  
ATOM   1009  CA  ALA A  67      27.781  -0.584  -7.655  1.00  0.00           C  
ATOM   1010  C   ALA A  67      28.310   0.383  -8.707  1.00  0.00           C  
ATOM   1011  O   ALA A  67      27.942   0.302  -9.879  1.00  0.00           O  
ATOM   1012  CB  ALA A  67      26.643   0.055  -6.872  1.00  0.00           C  
ATOM   1013  H   ALA A  67      28.790  -0.752  -5.776  1.00  0.00           H  
ATOM   1014  HA  ALA A  67      27.402  -1.466  -8.172  1.00  0.00           H  
ATOM   1015 1HB  ALA A  67      25.859   0.368  -7.561  1.00  0.00           H  
ATOM   1016 2HB  ALA A  67      26.237  -0.667  -6.164  1.00  0.00           H  
ATOM   1017 3HB  ALA A  67      27.017   0.923  -6.331  1.00  0.00           H  
ATOM   1018  N   LEU A  68      29.175   1.297  -8.282  1.00  0.00           N  
ATOM   1019  CA  LEU A  68      29.757   2.281  -9.186  1.00  0.00           C  
ATOM   1020  C   LEU A  68      30.633   1.613 -10.238  1.00  0.00           C  
ATOM   1021  O   LEU A  68      30.609   1.989 -11.410  1.00  0.00           O  
ATOM   1022  CB  LEU A  68      30.585   3.302  -8.396  1.00  0.00           C  
ATOM   1023  CG  LEU A  68      29.786   4.251  -7.493  1.00  0.00           C  
ATOM   1024  CD1 LEU A  68      30.745   5.075  -6.646  1.00  0.00           C  
ATOM   1025  CD2 LEU A  68      28.906   5.148  -8.352  1.00  0.00           C  
ATOM   1026  H   LEU A  68      29.437   1.311  -7.307  1.00  0.00           H  
ATOM   1027  HA  LEU A  68      28.948   2.804  -9.695  1.00  0.00           H  
ATOM   1028 1HB  LEU A  68      31.291   2.764  -7.766  1.00  0.00           H  
ATOM   1029 2HB  LEU A  68      31.150   3.912  -9.100  1.00  0.00           H  
ATOM   1030  HG  LEU A  68      29.159   3.669  -6.817  1.00  0.00           H  
ATOM   1031 1HD1 LEU A  68      30.177   5.749  -6.004  1.00  0.00           H  
ATOM   1032 2HD1 LEU A  68      31.348   4.410  -6.028  1.00  0.00           H  
ATOM   1033 3HD1 LEU A  68      31.397   5.657  -7.296  1.00  0.00           H  
ATOM   1034 1HD2 LEU A  68      28.338   5.822  -7.711  1.00  0.00           H  
ATOM   1035 2HD2 LEU A  68      29.532   5.732  -9.028  1.00  0.00           H  
ATOM   1036 3HD2 LEU A  68      28.219   4.534  -8.934  1.00  0.00           H  
ATOM   1037  N   VAL A  69      31.406   0.620  -9.813  1.00  0.00           N  
ATOM   1038  CA  VAL A  69      32.292  -0.103 -10.717  1.00  0.00           C  
ATOM   1039  C   VAL A  69      31.500  -0.869 -11.769  1.00  0.00           C  
ATOM   1040  O   VAL A  69      31.877  -0.903 -12.941  1.00  0.00           O  
ATOM   1041  CB  VAL A  69      33.175  -1.087  -9.926  1.00  0.00           C  
ATOM   1042  CG1 VAL A  69      33.964  -1.976 -10.876  1.00  0.00           C  
ATOM   1043  CG2 VAL A  69      34.110  -0.317  -9.006  1.00  0.00           C  
ATOM   1044  H   VAL A  69      31.379   0.359  -8.838  1.00  0.00           H  
ATOM   1045  HA  VAL A  69      32.936   0.619 -11.221  1.00  0.00           H  
ATOM   1046  HB  VAL A  69      32.535  -1.739  -9.333  1.00  0.00           H  
ATOM   1047 1HG1 VAL A  69      34.582  -2.665 -10.300  1.00  0.00           H  
ATOM   1048 2HG1 VAL A  69      33.274  -2.543 -11.500  1.00  0.00           H  
ATOM   1049 3HG1 VAL A  69      34.602  -1.358 -11.507  1.00  0.00           H  
ATOM   1050 1HG2 VAL A  69      34.731  -1.019  -8.449  1.00  0.00           H  
ATOM   1051 2HG2 VAL A  69      34.747   0.339  -9.599  1.00  0.00           H  
ATOM   1052 3HG2 VAL A  69      33.524   0.280  -8.308  1.00  0.00           H  
ATOM   1053  N   GLU A  70      30.401  -1.483 -11.344  1.00  0.00           N  
ATOM   1054  CA  GLU A  70      29.554  -2.250 -12.248  1.00  0.00           C  
ATOM   1055  C   GLU A  70      28.916  -1.352 -13.300  1.00  0.00           C  
ATOM   1056  O   GLU A  70      28.851  -1.708 -14.477  1.00  0.00           O  
ATOM   1057  CB  GLU A  70      28.466  -2.986 -11.463  1.00  0.00           C  
ATOM   1058  CG  GLU A  70      27.569  -3.874 -12.314  1.00  0.00           C  
ATOM   1059  CD  GLU A  70      26.565  -4.643 -11.500  1.00  0.00           C  
ATOM   1060  OE1 GLU A  70      26.202  -4.178 -10.446  1.00  0.00           O  
ATOM   1061  OE2 GLU A  70      26.161  -5.696 -11.932  1.00  0.00           O  
ATOM   1062  H   GLU A  70      30.146  -1.416 -10.369  1.00  0.00           H  
ATOM   1063  HA  GLU A  70      30.173  -2.987 -12.761  1.00  0.00           H  
ATOM   1064 1HB  GLU A  70      28.928  -3.611 -10.699  1.00  0.00           H  
ATOM   1065 2HB  GLU A  70      27.831  -2.261 -10.953  1.00  0.00           H  
ATOM   1066 1HG  GLU A  70      27.037  -3.253 -13.033  1.00  0.00           H  
ATOM   1067 2HG  GLU A  70      28.191  -4.574 -12.870  1.00  0.00           H  
ATOM   1068  N   VAL A  71      28.453  -0.201 -12.869  1.00  0.00           N  
ATOM   1069  CA  VAL A  71      27.826   0.737 -13.771  1.00  0.00           C  
ATOM   1070  C   VAL A  71      28.888   1.421 -14.582  1.00  0.00           C  
ATOM   1071  O   VAL A  71      28.587   2.225 -15.464  1.00  0.00           O  
ATOM   1072  CB  VAL A  71      27.006   1.785 -12.995  1.00  0.00           C  
ATOM   1073  CG1 VAL A  71      25.916   1.110 -12.177  1.00  0.00           C  
ATOM   1074  CG2 VAL A  71      27.926   2.602 -12.100  1.00  0.00           C  
ATOM   1075  H   VAL A  71      28.539   0.028 -11.889  1.00  0.00           H  
ATOM   1076  HA  VAL A  71      27.155   0.186 -14.432  1.00  0.00           H  
ATOM   1077  HB  VAL A  71      26.511   2.445 -13.708  1.00  0.00           H  
ATOM   1078 1HG1 VAL A  71      25.347   1.866 -11.635  1.00  0.00           H  
ATOM   1079 2HG1 VAL A  71      25.250   0.561 -12.841  1.00  0.00           H  
ATOM   1080 3HG1 VAL A  71      26.370   0.420 -11.465  1.00  0.00           H  
ATOM   1081 1HG2 VAL A  71      27.339   3.342 -11.555  1.00  0.00           H  
ATOM   1082 2HG2 VAL A  71      28.425   1.941 -11.392  1.00  0.00           H  
ATOM   1083 3HG2 VAL A  71      28.672   3.110 -12.711  1.00  0.00           H  
ATOM   1084  N   LYS A  72      30.131   1.094 -14.275  1.00  0.00           N  
ATOM   1085  CA  LYS A  72      31.237   1.634 -15.023  1.00  0.00           C  
ATOM   1086  C   LYS A  72      31.218   3.143 -14.941  1.00  0.00           C  
ATOM   1087  O   LYS A  72      31.223   3.830 -15.963  1.00  0.00           O  
ATOM   1088  CB  LYS A  72      31.185   1.174 -16.481  1.00  0.00           C  
ATOM   1089  CG  LYS A  72      31.238  -0.337 -16.666  1.00  0.00           C  
ATOM   1090  CD  LYS A  72      31.303  -0.712 -18.139  1.00  0.00           C  
ATOM   1091  CE  LYS A  72      31.269  -2.221 -18.329  1.00  0.00           C  
ATOM   1092  NZ  LYS A  72      32.470  -2.881 -17.748  1.00  0.00           N  
ATOM   1093  H   LYS A  72      30.297   0.459 -13.507  1.00  0.00           H  
ATOM   1094  HA  LYS A  72      32.165   1.274 -14.577  1.00  0.00           H  
ATOM   1095 1HB  LYS A  72      30.266   1.535 -16.944  1.00  0.00           H  
ATOM   1096 2HB  LYS A  72      32.021   1.607 -17.030  1.00  0.00           H  
ATOM   1097 1HG  LYS A  72      32.118  -0.735 -16.159  1.00  0.00           H  
ATOM   1098 2HG  LYS A  72      30.350  -0.789 -16.223  1.00  0.00           H  
ATOM   1099 1HD  LYS A  72      30.456  -0.268 -18.665  1.00  0.00           H  
ATOM   1100 2HD  LYS A  72      32.222  -0.321 -18.573  1.00  0.00           H  
ATOM   1101 1HE  LYS A  72      30.379  -2.628 -17.852  1.00  0.00           H  
ATOM   1102 2HE  LYS A  72      31.222  -2.452 -19.393  1.00  0.00           H  
ATOM   1103 1HZ  LYS A  72      32.410  -3.879 -17.895  1.00  0.00           H  
ATOM   1104 2HZ  LYS A  72      33.302  -2.525 -18.197  1.00  0.00           H  
ATOM   1105 3HZ  LYS A  72      32.514  -2.690 -16.758  1.00  0.00           H  
ATOM   1106  N   ALA A  73      31.197   3.627 -13.715  1.00  0.00           N  
ATOM   1107  CA  ALA A  73      31.280   5.041 -13.416  1.00  0.00           C  
ATOM   1108  C   ALA A  73      32.641   5.531 -13.858  1.00  0.00           C  
ATOM   1109  O   ALA A  73      33.591   4.754 -13.950  1.00  0.00           O  
ATOM   1110  CB  ALA A  73      31.055   5.307 -11.935  1.00  0.00           C  
ATOM   1111  H   ALA A  73      31.119   2.989 -12.936  1.00  0.00           H  
ATOM   1112  HA  ALA A  73      30.507   5.554 -13.989  1.00  0.00           H  
ATOM   1113 1HB  ALA A  73      31.151   6.375 -11.738  1.00  0.00           H  
ATOM   1114 2HB  ALA A  73      30.055   4.975 -11.653  1.00  0.00           H  
ATOM   1115 3HB  ALA A  73      31.795   4.763 -11.351  1.00  0.00           H  
ATOM   1116  N   PRO A  74      32.749   6.820 -14.135  1.00  0.00           N  
ATOM   1117  CA  PRO A  74      34.047   7.378 -14.458  1.00  0.00           C  
ATOM   1118  C   PRO A  74      34.980   7.188 -13.280  1.00  0.00           C  
ATOM   1119  O   PRO A  74      34.546   7.173 -12.128  1.00  0.00           O  
ATOM   1120  CB  PRO A  74      33.746   8.857 -14.719  1.00  0.00           C  
ATOM   1121  CG  PRO A  74      32.300   8.877 -15.083  1.00  0.00           C  
ATOM   1122  CD  PRO A  74      31.685   7.797 -14.234  1.00  0.00           C  
ATOM   1123  HA  PRO A  74      34.435   6.890 -15.364  1.00  0.00           H  
ATOM   1124 1HB  PRO A  74      33.968   9.451 -13.820  1.00  0.00           H  
ATOM   1125 2HB  PRO A  74      34.393   9.237 -15.523  1.00  0.00           H  
ATOM   1126 1HG  PRO A  74      31.871   9.870 -14.881  1.00  0.00           H  
ATOM   1127 2HG  PRO A  74      32.177   8.691 -16.160  1.00  0.00           H  
ATOM   1128 1HD  PRO A  74      31.411   8.213 -13.253  1.00  0.00           H  
ATOM   1129 2HD  PRO A  74      30.801   7.388 -14.743  1.00  0.00           H  
ATOM   1130  N   VAL A  75      35.757   7.091 -13.305  1.00  0.00           N  
ATOM   1131  CA  VAL A  75      36.806   7.023 -12.302  1.00  0.00           C  
ATOM   1132  C   VAL A  75      36.629   8.105 -11.282  1.00  0.00           C  
ATOM   1133  O   VAL A  75      36.843   7.888 -10.089  1.00  0.00           O  
ATOM   1134  CB  VAL A  75      38.195   7.163 -12.954  1.00  0.00           C  
ATOM   1135  CG1 VAL A  75      38.379   8.563 -13.518  1.00  0.00           C  
ATOM   1136  CG2 VAL A  75      39.279   6.844 -11.935  1.00  0.00           C  
ATOM   1137  H   VAL A  75      36.210   6.981 -14.201  1.00  0.00           H  
ATOM   1138  HA  VAL A  75      36.748   6.054 -11.806  1.00  0.00           H  
ATOM   1139  HB  VAL A  75      38.265   6.467 -13.790  1.00  0.00           H  
ATOM   1140 1HG1 VAL A  75      39.366   8.644 -13.975  1.00  0.00           H  
ATOM   1141 2HG1 VAL A  75      37.615   8.756 -14.271  1.00  0.00           H  
ATOM   1142 3HG1 VAL A  75      38.292   9.294 -12.714  1.00  0.00           H  
ATOM   1143 1HG2 VAL A  75      40.258   6.944 -12.403  1.00  0.00           H  
ATOM   1144 2HG2 VAL A  75      39.205   7.536 -11.096  1.00  0.00           H  
ATOM   1145 3HG2 VAL A  75      39.151   5.823 -11.576  1.00  0.00           H  
ATOM   1146  N   LYS A  76      36.237   9.272 -11.753  1.00  0.00           N  
ATOM   1147  CA  LYS A  76      36.049  10.400 -10.848  1.00  0.00           C  
ATOM   1148  C   LYS A  76      34.991  10.093  -9.797  1.00  0.00           C  
ATOM   1149  O   LYS A  76      35.148  10.436  -8.625  1.00  0.00           O  
ATOM   1150  CB  LYS A  76      35.663  11.656 -11.630  1.00  0.00           C  
ATOM   1151  CG  LYS A  76      36.789  12.245 -12.470  1.00  0.00           C  
ATOM   1152  CD  LYS A  76      36.324  13.476 -13.234  1.00  0.00           C  
ATOM   1153  CE  LYS A  76      37.444  14.057 -14.083  1.00  0.00           C  
ATOM   1154  NZ  LYS A  76      36.992  15.240 -14.866  1.00  0.00           N  
ATOM   1155  H   LYS A  76      36.070   9.372 -12.744  1.00  0.00           H  
ATOM   1156  HA  LYS A  76      36.990  10.588 -10.329  1.00  0.00           H  
ATOM   1157 1HB  LYS A  76      34.832  11.428 -12.298  1.00  0.00           H  
ATOM   1158 2HB  LYS A  76      35.325  12.427 -10.938  1.00  0.00           H  
ATOM   1159 1HG  LYS A  76      37.620  12.523 -11.821  1.00  0.00           H  
ATOM   1160 2HG  LYS A  76      37.141  11.498 -13.181  1.00  0.00           H  
ATOM   1161 1HD  LYS A  76      35.489  13.208 -13.882  1.00  0.00           H  
ATOM   1162 2HD  LYS A  76      35.984  14.234 -12.529  1.00  0.00           H  
ATOM   1163 1HE  LYS A  76      38.270  14.357 -13.440  1.00  0.00           H  
ATOM   1164 2HE  LYS A  76      37.808  13.298 -14.775  1.00  0.00           H  
ATOM   1165 1HZ  LYS A  76      37.762  15.595 -15.415  1.00  0.00           H  
ATOM   1166 2HZ  LYS A  76      36.237  14.969 -15.481  1.00  0.00           H  
ATOM   1167 3HZ  LYS A  76      36.670  15.959 -14.234  1.00  0.00           H  
ATOM   1168  N   TYR A  77      33.912   9.445 -10.222  1.00  0.00           N  
ATOM   1169  CA  TYR A  77      32.825   9.090  -9.317  1.00  0.00           C  
ATOM   1170  C   TYR A  77      33.288   8.091  -8.266  1.00  0.00           C  
ATOM   1171  O   TYR A  77      32.926   8.196  -7.094  1.00  0.00           O  
ATOM   1172  CB  TYR A  77      31.639   8.523 -10.101  1.00  0.00           C  
ATOM   1173  CG  TYR A  77      30.880   9.563 -10.896  1.00  0.00           C  
ATOM   1174  CD1 TYR A  77      31.478  10.174 -11.988  1.00  0.00           C  
ATOM   1175  CD2 TYR A  77      29.586   9.905 -10.532  1.00  0.00           C  
ATOM   1176  CE1 TYR A  77      30.785  11.123 -12.714  1.00  0.00           C  
ATOM   1177  CE2 TYR A  77      28.893  10.854 -11.258  1.00  0.00           C  
ATOM   1178  CZ  TYR A  77      29.488  11.462 -12.345  1.00  0.00           C  
ATOM   1179  OH  TYR A  77      28.798  12.407 -13.068  1.00  0.00           O  
ATOM   1180  H   TYR A  77      33.843   9.192 -11.197  1.00  0.00           H  
ATOM   1181  HA  TYR A  77      32.500   9.991  -8.796  1.00  0.00           H  
ATOM   1182 1HB  TYR A  77      31.992   7.757 -10.792  1.00  0.00           H  
ATOM   1183 2HB  TYR A  77      30.942   8.047  -9.412  1.00  0.00           H  
ATOM   1184  HD1 TYR A  77      32.496   9.904 -12.274  1.00  0.00           H  
ATOM   1185  HD2 TYR A  77      29.116   9.426  -9.673  1.00  0.00           H  
ATOM   1186  HE1 TYR A  77      31.255  11.602 -13.572  1.00  0.00           H  
ATOM   1187  HE2 TYR A  77      27.876  11.124 -10.972  1.00  0.00           H  
ATOM   1188  HH  TYR A  77      27.925  12.526 -12.687  1.00  0.00           H  
ATOM   1189  N   ILE A  78      34.091   7.121  -8.691  1.00  0.00           N  
ATOM   1190  CA  ILE A  78      34.605   6.100  -7.786  1.00  0.00           C  
ATOM   1191  C   ILE A  78      35.524   6.708  -6.735  1.00  0.00           C  
ATOM   1192  O   ILE A  78      35.475   6.334  -5.563  1.00  0.00           O  
ATOM   1193  CB  ILE A  78      35.364   5.009  -8.563  1.00  0.00           C  
ATOM   1194  CG1 ILE A  78      34.383   3.992  -9.151  1.00  0.00           C  
ATOM   1195  CG2 ILE A  78      36.374   4.318  -7.660  1.00  0.00           C  
ATOM   1196  CD1 ILE A  78      33.268   4.616  -9.959  1.00  0.00           C  
ATOM   1197  H   ILE A  78      34.352   7.090  -9.666  1.00  0.00           H  
ATOM   1198  HA  ILE A  78      33.763   5.636  -7.274  1.00  0.00           H  
ATOM   1199  HB  ILE A  78      35.891   5.460  -9.403  1.00  0.00           H  
ATOM   1200 1HG1 ILE A  78      34.921   3.296  -9.794  1.00  0.00           H  
ATOM   1201 2HG1 ILE A  78      33.934   3.410  -8.345  1.00  0.00           H  
ATOM   1202 1HG2 ILE A  78      36.901   3.549  -8.225  1.00  0.00           H  
ATOM   1203 2HG2 ILE A  78      37.090   5.050  -7.288  1.00  0.00           H  
ATOM   1204 3HG2 ILE A  78      35.855   3.858  -6.819  1.00  0.00           H  
ATOM   1205 1HD1 ILE A  78      32.613   3.833 -10.342  1.00  0.00           H  
ATOM   1206 2HD1 ILE A  78      32.692   5.291  -9.324  1.00  0.00           H  
ATOM   1207 3HD1 ILE A  78      33.691   5.174 -10.793  1.00  0.00           H  
ATOM   1208  N   THR A  79      36.362   7.647  -7.160  1.00  0.00           N  
ATOM   1209  CA  THR A  79      37.294   8.310  -6.255  1.00  0.00           C  
ATOM   1210  C   THR A  79      36.554   9.127  -5.204  1.00  0.00           C  
ATOM   1211  O   THR A  79      36.931   9.135  -4.032  1.00  0.00           O  
ATOM   1212  CB  THR A  79      38.265   9.221  -7.029  1.00  0.00           C  
ATOM   1213  OG1 THR A  79      39.034   8.434  -7.947  1.00  0.00           O  
ATOM   1214  CG2 THR A  79      39.205   9.935  -6.069  1.00  0.00           C  
ATOM   1215  H   THR A  79      36.354   7.909  -8.135  1.00  0.00           H  
ATOM   1216  HA  THR A  79      37.877   7.547  -5.739  1.00  0.00           H  
ATOM   1217  HB  THR A  79      37.698   9.962  -7.592  1.00  0.00           H  
ATOM   1218  HG1 THR A  79      38.509   8.256  -8.732  1.00  0.00           H  
ATOM   1219 1HG2 THR A  79      39.884  10.575  -6.634  1.00  0.00           H  
ATOM   1220 2HG2 THR A  79      38.624  10.544  -5.377  1.00  0.00           H  
ATOM   1221 3HG2 THR A  79      39.782   9.200  -5.510  1.00  0.00           H  
ATOM   1222  N   GLU A  80      35.500   9.813  -5.629  1.00  0.00           N  
ATOM   1223  CA  GLU A  80      34.705  10.635  -4.724  1.00  0.00           C  
ATOM   1224  C   GLU A  80      34.008   9.781  -3.672  1.00  0.00           C  
ATOM   1225  O   GLU A  80      33.943  10.153  -2.500  1.00  0.00           O  
ATOM   1226  CB  GLU A  80      33.668  11.442  -5.509  1.00  0.00           C  
ATOM   1227  CG  GLU A  80      34.256  12.546  -6.376  1.00  0.00           C  
ATOM   1228  CD  GLU A  80      33.216  13.269  -7.186  1.00  0.00           C  
ATOM   1229  OE1 GLU A  80      32.082  12.855  -7.168  1.00  0.00           O  
ATOM   1230  OE2 GLU A  80      33.557  14.238  -7.824  1.00  0.00           O  
ATOM   1231  H   GLU A  80      35.242   9.764  -6.604  1.00  0.00           H  
ATOM   1232  HA  GLU A  80      35.372  11.329  -4.211  1.00  0.00           H  
ATOM   1233 1HB  GLU A  80      33.101  10.773  -6.157  1.00  0.00           H  
ATOM   1234 2HB  GLU A  80      32.964  11.901  -4.815  1.00  0.00           H  
ATOM   1235 1HG  GLU A  80      34.765  13.265  -5.735  1.00  0.00           H  
ATOM   1236 2HG  GLU A  80      34.995  12.111  -7.047  1.00  0.00           H  
ATOM   1237  N   THR A  81      33.488   8.635  -4.098  1.00  0.00           N  
ATOM   1238  CA  THR A  81      32.795   7.726  -3.193  1.00  0.00           C  
ATOM   1239  C   THR A  81      33.744   7.166  -2.141  1.00  0.00           C  
ATOM   1240  O   THR A  81      33.386   7.047  -0.969  1.00  0.00           O  
ATOM   1241  CB  THR A  81      32.138   6.568  -3.966  1.00  0.00           C  
ATOM   1242  OG1 THR A  81      31.171   7.091  -4.886  1.00  0.00           O  
ATOM   1243  CG2 THR A  81      31.453   5.607  -3.007  1.00  0.00           C  
ATOM   1244  H   THR A  81      33.575   8.388  -5.073  1.00  0.00           H  
ATOM   1245  HA  THR A  81      32.012   8.282  -2.677  1.00  0.00           H  
ATOM   1246  HB  THR A  81      32.900   6.028  -4.529  1.00  0.00           H  
ATOM   1247  HG1 THR A  81      31.619   7.416  -5.671  1.00  0.00           H  
ATOM   1248 1HG2 THR A  81      30.995   4.795  -3.572  1.00  0.00           H  
ATOM   1249 2HG2 THR A  81      32.188   5.198  -2.314  1.00  0.00           H  
ATOM   1250 3HG2 THR A  81      30.683   6.138  -2.448  1.00  0.00           H  
ATOM   1251  N   THR A  82      34.955   6.824  -2.567  1.00  0.00           N  
ATOM   1252  CA  THR A  82      35.959   6.276  -1.662  1.00  0.00           C  
ATOM   1253  C   THR A  82      36.370   7.298  -0.610  1.00  0.00           C  
ATOM   1254  O   THR A  82      36.543   6.962   0.562  1.00  0.00           O  
ATOM   1255  CB  THR A  82      37.203   5.802  -2.436  1.00  0.00           C  
ATOM   1256  OG1 THR A  82      36.832   4.767  -3.355  1.00  0.00           O  
ATOM   1257  CG2 THR A  82      38.257   5.269  -1.477  1.00  0.00           C  
ATOM   1258  H   THR A  82      35.186   6.947  -3.543  1.00  0.00           H  
ATOM   1259  HA  THR A  82      35.528   5.418  -1.146  1.00  0.00           H  
ATOM   1260  HB  THR A  82      37.621   6.636  -2.999  1.00  0.00           H  
ATOM   1261  HG1 THR A  82      36.443   5.161  -4.140  1.00  0.00           H  
ATOM   1262 1HG2 THR A  82      39.129   4.939  -2.041  1.00  0.00           H  
ATOM   1263 2HG2 THR A  82      38.550   6.058  -0.784  1.00  0.00           H  
ATOM   1264 3HG2 THR A  82      37.848   4.429  -0.918  1.00  0.00           H  
ATOM   1265  N   LEU A  83      36.525   8.547  -1.036  1.00  0.00           N  
ATOM   1266  CA  LEU A  83      36.917   9.621  -0.131  1.00  0.00           C  
ATOM   1267  C   LEU A  83      35.844   9.874   0.921  1.00  0.00           C  
ATOM   1268  O   LEU A  83      36.150  10.095   2.093  1.00  0.00           O  
ATOM   1269  CB  LEU A  83      37.182  10.909  -0.921  1.00  0.00           C  
ATOM   1270  CG  LEU A  83      37.707  12.095  -0.102  1.00  0.00           C  
ATOM   1271  CD1 LEU A  83      38.517  13.017  -1.004  1.00  0.00           C  
ATOM   1272  CD2 LEU A  83      36.536  12.836   0.527  1.00  0.00           C  
ATOM   1273  H   LEU A  83      36.367   8.757  -2.011  1.00  0.00           H  
ATOM   1274  HA  LEU A  83      37.834   9.327   0.378  1.00  0.00           H  
ATOM   1275 1HB  LEU A  83      37.912  10.695  -1.699  1.00  0.00           H  
ATOM   1276 2HB  LEU A  83      36.253  11.221  -1.398  1.00  0.00           H  
ATOM   1277  HG  LEU A  83      38.370  11.730   0.683  1.00  0.00           H  
ATOM   1278 1HD1 LEU A  83      38.890  13.860  -0.422  1.00  0.00           H  
ATOM   1279 2HD1 LEU A  83      39.358  12.466  -1.425  1.00  0.00           H  
ATOM   1280 3HD1 LEU A  83      37.883  13.385  -1.810  1.00  0.00           H  
ATOM   1281 1HD2 LEU A  83      36.910  13.679   1.110  1.00  0.00           H  
ATOM   1282 2HD2 LEU A  83      35.874  13.202  -0.257  1.00  0.00           H  
ATOM   1283 3HD2 LEU A  83      35.986  12.159   1.181  1.00  0.00           H  
ATOM   1284  N   GLU A  84      34.586   9.840   0.495  1.00  0.00           N  
ATOM   1285  CA  GLU A  84      33.465  10.065   1.400  1.00  0.00           C  
ATOM   1286  C   GLU A  84      33.376   8.967   2.452  1.00  0.00           C  
ATOM   1287  O   GLU A  84      33.111   9.237   3.624  1.00  0.00           O  
ATOM   1288  CB  GLU A  84      32.153  10.140   0.616  1.00  0.00           C  
ATOM   1289  CG  GLU A  84      32.014  11.378  -0.259  1.00  0.00           C  
ATOM   1290  CD  GLU A  84      31.971  12.654   0.536  1.00  0.00           C  
ATOM   1291  OE1 GLU A  84      31.375  12.658   1.586  1.00  0.00           O  
ATOM   1292  OE2 GLU A  84      32.537  13.626   0.092  1.00  0.00           O  
ATOM   1293  H   GLU A  84      34.402   9.654  -0.480  1.00  0.00           H  
ATOM   1294  HA  GLU A  84      33.620  11.015   1.913  1.00  0.00           H  
ATOM   1295 1HB  GLU A  84      32.063   9.265  -0.028  1.00  0.00           H  
ATOM   1296 2HB  GLU A  84      31.313  10.124   1.310  1.00  0.00           H  
ATOM   1297 1HG  GLU A  84      32.857  11.421  -0.948  1.00  0.00           H  
ATOM   1298 2HG  GLU A  84      31.102  11.293  -0.849  1.00  0.00           H  
ATOM   1299  N   THR A  85      33.599   7.728   2.026  1.00  0.00           N  
ATOM   1300  CA  THR A  85      33.545   6.586   2.931  1.00  0.00           C  
ATOM   1301  C   THR A  85      34.644   6.664   3.983  1.00  0.00           C  
ATOM   1302  O   THR A  85      34.417   6.363   5.155  1.00  0.00           O  
ATOM   1303  CB  THR A  85      33.663   5.260   2.157  1.00  0.00           C  
ATOM   1304  OG1 THR A  85      32.569   5.141   1.238  1.00  0.00           O  
ATOM   1305  CG2 THR A  85      33.644   4.079   3.117  1.00  0.00           C  
ATOM   1306  H   THR A  85      33.811   7.574   1.051  1.00  0.00           H  
ATOM   1307  HA  THR A  85      32.584   6.598   3.447  1.00  0.00           H  
ATOM   1308  HB  THR A  85      34.596   5.248   1.595  1.00  0.00           H  
ATOM   1309  HG1 THR A  85      32.754   5.663   0.453  1.00  0.00           H  
ATOM   1310 1HG2 THR A  85      33.729   3.151   2.552  1.00  0.00           H  
ATOM   1311 2HG2 THR A  85      34.481   4.161   3.810  1.00  0.00           H  
ATOM   1312 3HG2 THR A  85      32.709   4.080   3.675  1.00  0.00           H  
ATOM   1313  N   ILE A  86      35.836   7.070   3.557  1.00  0.00           N  
ATOM   1314  CA  ILE A  86      36.973   7.189   4.462  1.00  0.00           C  
ATOM   1315  C   ILE A  86      36.730   8.264   5.514  1.00  0.00           C  
ATOM   1316  O   ILE A  86      37.062   8.086   6.686  1.00  0.00           O  
ATOM   1317  CB  ILE A  86      38.262   7.513   3.685  1.00  0.00           C  
ATOM   1318  CG1 ILE A  86      38.670   6.325   2.810  1.00  0.00           C  
ATOM   1319  CG2 ILE A  86      39.383   7.881   4.644  1.00  0.00           C  
ATOM   1320  CD1 ILE A  86      39.763   6.645   1.815  1.00  0.00           C  
ATOM   1321  H   ILE A  86      35.957   7.302   2.581  1.00  0.00           H  
ATOM   1322  HA  ILE A  86      37.109   6.237   4.973  1.00  0.00           H  
ATOM   1323  HB  ILE A  86      38.081   8.351   3.013  1.00  0.00           H  
ATOM   1324 1HG1 ILE A  86      39.014   5.508   3.443  1.00  0.00           H  
ATOM   1325 2HG1 ILE A  86      37.802   5.965   2.256  1.00  0.00           H  
ATOM   1326 1HG2 ILE A  86      40.287   8.106   4.078  1.00  0.00           H  
ATOM   1327 2HG2 ILE A  86      39.092   8.755   5.225  1.00  0.00           H  
ATOM   1328 3HG2 ILE A  86      39.576   7.046   5.317  1.00  0.00           H  
ATOM   1329 1HD1 ILE A  86      39.997   5.755   1.232  1.00  0.00           H  
ATOM   1330 2HD1 ILE A  86      39.426   7.438   1.147  1.00  0.00           H  
ATOM   1331 3HD1 ILE A  86      40.654   6.974   2.348  1.00  0.00           H  
ATOM   1332  N   LYS A  87      36.149   9.380   5.088  1.00  0.00           N  
ATOM   1333  CA  LYS A  87      35.861  10.487   5.993  1.00  0.00           C  
ATOM   1334  C   LYS A  87      34.835  10.085   7.045  1.00  0.00           C  
ATOM   1335  O   LYS A  87      34.962  10.440   8.217  1.00  0.00           O  
ATOM   1336  CB  LYS A  87      35.363  11.703   5.211  1.00  0.00           C  
ATOM   1337  CG  LYS A  87      35.103  12.937   6.065  1.00  0.00           C  
ATOM   1338  CD  LYS A  87      34.702  14.128   5.207  1.00  0.00           C  
ATOM   1339  CE  LYS A  87      34.428  15.358   6.060  1.00  0.00           C  
ATOM   1340  NZ  LYS A  87      34.034  16.532   5.234  1.00  0.00           N  
ATOM   1341  H   LYS A  87      35.900   9.464   4.113  1.00  0.00           H  
ATOM   1342  HA  LYS A  87      36.781  10.759   6.511  1.00  0.00           H  
ATOM   1343 1HB  LYS A  87      36.096  11.972   4.449  1.00  0.00           H  
ATOM   1344 2HB  LYS A  87      34.435  11.451   4.697  1.00  0.00           H  
ATOM   1345 1HG  LYS A  87      34.304  12.726   6.776  1.00  0.00           H  
ATOM   1346 2HG  LYS A  87      36.005  13.190   6.623  1.00  0.00           H  
ATOM   1347 1HD  LYS A  87      35.503  14.356   4.502  1.00  0.00           H  
ATOM   1348 2HD  LYS A  87      33.803  13.883   4.641  1.00  0.00           H  
ATOM   1349 1HE  LYS A  87      33.627  15.140   6.765  1.00  0.00           H  
ATOM   1350 2HE  LYS A  87      35.322  15.614   6.628  1.00  0.00           H  
ATOM   1351 1HZ  LYS A  87      33.862  17.325   5.836  1.00  0.00           H  
ATOM   1352 2HZ  LYS A  87      34.778  16.755   4.588  1.00  0.00           H  
ATOM   1353 3HZ  LYS A  87      33.194  16.313   4.717  1.00  0.00           H  
ATOM   1354  N   ALA A  88      33.819   9.343   6.619  1.00  0.00           N  
ATOM   1355  CA  ALA A  88      32.768   8.891   7.524  1.00  0.00           C  
ATOM   1356  C   ALA A  88      33.319   7.937   8.576  1.00  0.00           C  
ATOM   1357  O   ALA A  88      32.948   8.009   9.748  1.00  0.00           O  
ATOM   1358  CB  ALA A  88      31.646   8.224   6.742  1.00  0.00           C  
ATOM   1359  H   ALA A  88      33.773   9.085   5.644  1.00  0.00           H  
ATOM   1360  HA  ALA A  88      32.368   9.763   8.041  1.00  0.00           H  
ATOM   1361 1HB  ALA A  88      30.869   7.892   7.431  1.00  0.00           H  
ATOM   1362 2HB  ALA A  88      31.222   8.937   6.034  1.00  0.00           H  
ATOM   1363 3HB  ALA A  88      32.040   7.366   6.200  1.00  0.00           H  
ATOM   1364  N   LEU A  89      34.206   7.044   8.151  1.00  0.00           N  
ATOM   1365  CA  LEU A  89      34.810   6.074   9.055  1.00  0.00           C  
ATOM   1366  C   LEU A  89      35.671   6.762  10.107  1.00  0.00           C  
ATOM   1367  O   LEU A  89      35.657   6.384  11.279  1.00  0.00           O  
ATOM   1368  CB  LEU A  89      35.660   5.072   8.264  1.00  0.00           C  
ATOM   1369  CG  LEU A  89      34.883   4.105   7.362  1.00  0.00           C  
ATOM   1370  CD1 LEU A  89      35.860   3.302   6.515  1.00  0.00           C  
ATOM   1371  CD2 LEU A  89      34.023   3.189   8.221  1.00  0.00           C  
ATOM   1372  H   LEU A  89      34.469   7.037   7.176  1.00  0.00           H  
ATOM   1373  HA  LEU A  89      34.013   5.533   9.564  1.00  0.00           H  
ATOM   1374 1HB  LEU A  89      36.355   5.626   7.635  1.00  0.00           H  
ATOM   1375 2HB  LEU A  89      36.239   4.475   8.969  1.00  0.00           H  
ATOM   1376  HG  LEU A  89      34.243   4.673   6.686  1.00  0.00           H  
ATOM   1377 1HD1 LEU A  89      35.308   2.616   5.874  1.00  0.00           H  
ATOM   1378 2HD1 LEU A  89      36.448   3.981   5.897  1.00  0.00           H  
ATOM   1379 3HD1 LEU A  89      36.525   2.735   7.166  1.00  0.00           H  
ATOM   1380 1HD2 LEU A  89      33.470   2.502   7.580  1.00  0.00           H  
ATOM   1381 2HD2 LEU A  89      34.662   2.620   8.897  1.00  0.00           H  
ATOM   1382 3HD2 LEU A  89      33.322   3.788   8.803  1.00  0.00           H  
ATOM   1383  N   LYS A  90      36.420   7.773   9.682  1.00  0.00           N  
ATOM   1384  CA  LYS A  90      37.289   8.517  10.586  1.00  0.00           C  
ATOM   1385  C   LYS A  90      36.479   9.264  11.638  1.00  0.00           C  
ATOM   1386  O   LYS A  90      36.854   9.307  12.810  1.00  0.00           O  
ATOM   1387  CB  LYS A  90      38.164   9.497   9.803  1.00  0.00           C  
ATOM   1388  CG  LYS A  90      39.137  10.296  10.660  1.00  0.00           C  
ATOM   1389  CD  LYS A  90      40.057  11.151   9.801  1.00  0.00           C  
ATOM   1390  CE  LYS A  90      39.319  12.349   9.222  1.00  0.00           C  
ATOM   1391  NZ  LYS A  90      38.991  13.358  10.265  1.00  0.00           N  
ATOM   1392  H   LYS A  90      36.387   8.034   8.707  1.00  0.00           H  
ATOM   1393  HA  LYS A  90      37.937   7.809  11.104  1.00  0.00           H  
ATOM   1394 1HB  LYS A  90      38.745   8.951   9.058  1.00  0.00           H  
ATOM   1395 2HB  LYS A  90      37.530  10.204   9.268  1.00  0.00           H  
ATOM   1396 1HG  LYS A  90      38.578  10.944  11.336  1.00  0.00           H  
ATOM   1397 2HG  LYS A  90      39.741   9.613  11.256  1.00  0.00           H  
ATOM   1398 1HD  LYS A  90      40.892  11.506  10.405  1.00  0.00           H  
ATOM   1399 2HD  LYS A  90      40.453  10.550   8.983  1.00  0.00           H  
ATOM   1400 1HE  LYS A  90      39.935  12.821   8.458  1.00  0.00           H  
ATOM   1401 2HE  LYS A  90      38.393  12.015   8.754  1.00  0.00           H  
ATOM   1402 1HZ  LYS A  90      38.503  14.135   9.842  1.00  0.00           H  
ATOM   1403 2HZ  LYS A  90      38.403  12.936  10.970  1.00  0.00           H  
ATOM   1404 3HZ  LYS A  90      39.843  13.690  10.693  1.00  0.00           H  
ATOM   1405  N   GLU A  91      35.366   9.852  11.213  1.00  0.00           N  
ATOM   1406  CA  GLU A  91      34.501  10.599  12.117  1.00  0.00           C  
ATOM   1407  C   GLU A  91      33.884   9.686  13.169  1.00  0.00           C  
ATOM   1408  O   GLU A  91      33.821  10.035  14.348  1.00  0.00           O  
ATOM   1409  CB  GLU A  91      33.396  11.309  11.332  1.00  0.00           C  
ATOM   1410  CG  GLU A  91      33.882  12.463  10.466  1.00  0.00           C  
ATOM   1411  CD  GLU A  91      32.783  13.086   9.651  1.00  0.00           C  
ATOM   1412  OE1 GLU A  91      31.894  12.376   9.246  1.00  0.00           O  
ATOM   1413  OE2 GLU A  91      32.832  14.274   9.434  1.00  0.00           O  
ATOM   1414  H   GLU A  91      35.113   9.779  10.238  1.00  0.00           H  
ATOM   1415  HA  GLU A  91      35.103  11.350  12.630  1.00  0.00           H  
ATOM   1416 1HB  GLU A  91      32.892  10.592  10.683  1.00  0.00           H  
ATOM   1417 2HB  GLU A  91      32.652  11.702  12.025  1.00  0.00           H  
ATOM   1418 1HG  GLU A  91      34.320  13.226  11.108  1.00  0.00           H  
ATOM   1419 2HG  GLU A  91      34.661  12.098   9.798  1.00  0.00           H  
ATOM   1420  N   ILE A  92      33.437   8.530  12.731  1.00  0.00           N  
ATOM   1421  CA  ILE A  92      32.829   7.574  13.626  1.00  0.00           C  
ATOM   1422  C   ILE A  92      33.902   6.901  14.431  1.00  0.00           C  
ATOM   1423  O   ILE A  92      33.615   6.081  15.303  1.00  0.00           O  
ATOM   1424  CB  ILE A  92      32.011   6.520  12.858  1.00  0.00           C  
ATOM   1425  CG1 ILE A  92      31.039   5.807  13.801  1.00  0.00           C  
ATOM   1426  CG2 ILE A  92      32.935   5.518  12.183  1.00  0.00           C  
ATOM   1427  CD1 ILE A  92      29.970   6.710  14.373  1.00  0.00           C  
ATOM   1428  H   ILE A  92      33.522   8.310  11.749  1.00  0.00           H  
ATOM   1429  HA  ILE A  92      32.159   8.108  14.298  1.00  0.00           H  
ATOM   1430  HB  ILE A  92      31.407   7.012  12.096  1.00  0.00           H  
ATOM   1431 1HG1 ILE A  92      30.549   4.991  13.271  1.00  0.00           H  
ATOM   1432 2HG1 ILE A  92      31.593   5.369  14.632  1.00  0.00           H  
ATOM   1433 1HG2 ILE A  92      32.340   4.779  11.646  1.00  0.00           H  
ATOM   1434 2HG2 ILE A  92      33.587   6.038  11.483  1.00  0.00           H  
ATOM   1435 3HG2 ILE A  92      33.540   5.015  12.938  1.00  0.00           H  
ATOM   1436 1HD1 ILE A  92      29.320   6.133  15.032  1.00  0.00           H  
ATOM   1437 2HD1 ILE A  92      30.438   7.515  14.940  1.00  0.00           H  
ATOM   1438 3HD1 ILE A  92      29.379   7.132  13.561  1.00  0.00           H  
ATOM   1439  N   LYS A  93      35.140   7.254  14.132  1.00  0.00           N  
ATOM   1440  CA  LYS A  93      36.243   6.719  14.887  1.00  0.00           C  
ATOM   1441  C   LYS A  93      36.248   5.211  14.777  1.00  0.00           C  
ATOM   1442  O   LYS A  93      36.229   4.505  15.786  1.00  0.00           O  
ATOM   1443  CB  LYS A  93      36.161   7.152  16.352  1.00  0.00           C  
ATOM   1444  CG  LYS A  93      36.076   8.659  16.558  1.00  0.00           C  
ATOM   1445  CD  LYS A  93      37.342   9.355  16.082  1.00  0.00           C  
ATOM   1446  CE  LYS A  93      37.284  10.852  16.346  1.00  0.00           C  
ATOM   1447  NZ  LYS A  93      38.476  11.559  15.804  1.00  0.00           N  
ATOM   1448  H   LYS A  93      35.297   7.900  13.372  1.00  0.00           H  
ATOM   1449  HA  LYS A  93      37.171   7.102  14.462  1.00  0.00           H  
ATOM   1450 1HB  LYS A  93      35.285   6.701  16.817  1.00  0.00           H  
ATOM   1451 2HB  LYS A  93      37.039   6.791  16.888  1.00  0.00           H  
ATOM   1452 1HG  LYS A  93      35.224   9.054  16.004  1.00  0.00           H  
ATOM   1453 2HG  LYS A  93      35.929   8.873  17.616  1.00  0.00           H  
ATOM   1454 1HD  LYS A  93      38.205   8.936  16.602  1.00  0.00           H  
ATOM   1455 2HD  LYS A  93      37.469   9.189  15.013  1.00  0.00           H  
ATOM   1456 1HE  LYS A  93      36.390  11.268  15.885  1.00  0.00           H  
ATOM   1457 2HE  LYS A  93      37.230  11.031  17.420  1.00  0.00           H  
ATOM   1458 1HZ  LYS A  93      38.400  12.547  16.000  1.00  0.00           H  
ATOM   1459 2HZ  LYS A  93      39.312  11.194  16.239  1.00  0.00           H  
ATOM   1460 3HZ  LYS A  93      38.527  11.417  14.806  1.00  0.00           H  
ATOM   1461  N   ALA A  94      36.274   4.747  13.540  1.00  0.00           N  
ATOM   1462  CA  ALA A  94      36.385   3.336  13.226  1.00  0.00           C  
ATOM   1463  C   ALA A  94      37.722   2.845  13.723  1.00  0.00           C  
ATOM   1464  O   ALA A  94      38.664   3.624  13.873  1.00  0.00           O  
ATOM   1465  CB  ALA A  94      36.234   3.089  11.732  1.00  0.00           C  
ATOM   1466  H   ALA A  94      36.214   5.397  12.769  1.00  0.00           H  
ATOM   1467  HA  ALA A  94      35.590   2.808  13.753  1.00  0.00           H  
ATOM   1468 1HB  ALA A  94      36.350   2.024  11.526  1.00  0.00           H  
ATOM   1469 2HB  ALA A  94      35.247   3.416  11.407  1.00  0.00           H  
ATOM   1470 3HB  ALA A  94      36.997   3.647  11.192  1.00  0.00           H  
ATOM   1471  N   PRO A  95      37.816   1.552  13.982  1.00  0.00           N  
ATOM   1472  CA  PRO A  95      39.094   0.986  14.359  1.00  0.00           C  
ATOM   1473  C   PRO A  95      40.085   1.191  13.234  1.00  0.00           C  
ATOM   1474  O   PRO A  95      39.710   1.223  12.062  1.00  0.00           O  
ATOM   1475  CB  PRO A  95      38.776  -0.496  14.581  1.00  0.00           C  
ATOM   1476  CG  PRO A  95      37.315  -0.517  14.872  1.00  0.00           C  
ATOM   1477  CD  PRO A  95      36.746   0.578  14.010  1.00  0.00           C  
ATOM   1478  HA  PRO A  95      39.438   1.458  15.291  1.00  0.00           H  
ATOM   1479 1HB  PRO A  95      39.042  -1.076  13.685  1.00  0.00           H  
ATOM   1480 2HB  PRO A  95      39.382  -0.891  15.410  1.00  0.00           H  
ATOM   1481 1HG  PRO A  95      36.894  -1.505  14.633  1.00  0.00           H  
ATOM   1482 2HG  PRO A  95      37.138  -0.348  15.944  1.00  0.00           H  
ATOM   1483 1HD  PRO A  95      36.520   0.180  13.010  1.00  0.00           H  
ATOM   1484 2HD  PRO A  95      35.837   0.982  14.482  1.00  0.00           H  
ATOM   1485  N   ALA A  96      40.736   1.279  13.174  1.00  0.00           N  
ATOM   1486  CA  ALA A  96      41.784   1.373  12.170  1.00  0.00           C  
ATOM   1487  C   ALA A  96      41.630   0.290  11.150  1.00  0.00           C  
ATOM   1488  O   ALA A  96      41.844   0.512   9.958  1.00  0.00           O  
ATOM   1489  CB  ALA A  96      43.161   1.296  12.813  1.00  0.00           C  
ATOM   1490  H   ALA A  96      41.295   1.401  14.006  1.00  0.00           H  
ATOM   1491  HA  ALA A  96      41.683   2.333  11.664  1.00  0.00           H  
ATOM   1492 1HB  ALA A  96      43.927   1.352  12.039  1.00  0.00           H  
ATOM   1493 2HB  ALA A  96      43.285   2.127  13.507  1.00  0.00           H  
ATOM   1494 3HB  ALA A  96      43.259   0.356  13.352  1.00  0.00           H  
ATOM   1495  N   GLU A  97      41.258  -0.883  11.622  1.00  0.00           N  
ATOM   1496  CA  GLU A  97      41.097  -2.015  10.717  1.00  0.00           C  
ATOM   1497  C   GLU A  97      40.032  -1.733   9.666  1.00  0.00           C  
ATOM   1498  O   GLU A  97      40.198  -2.072   8.494  1.00  0.00           O  
ATOM   1499  CB  GLU A  97      40.731  -3.277  11.501  1.00  0.00           C  
ATOM   1500  CG  GLU A  97      40.603  -4.532  10.649  1.00  0.00           C  
ATOM   1501  CD  GLU A  97      40.314  -5.764  11.461  1.00  0.00           C  
ATOM   1502  OE1 GLU A  97      40.236  -5.656  12.661  1.00  0.00           O  
ATOM   1503  OE2 GLU A  97      40.171  -6.814  10.880  1.00  0.00           O  
ATOM   1504  H   GLU A  97      41.088  -0.983  12.613  1.00  0.00           H  
ATOM   1505  HA  GLU A  97      42.044  -2.185  10.203  1.00  0.00           H  
ATOM   1506 1HB  GLU A  97      41.489  -3.466  12.262  1.00  0.00           H  
ATOM   1507 2HB  GLU A  97      39.783  -3.124  12.015  1.00  0.00           H  
ATOM   1508 1HG  GLU A  97      39.799  -4.389   9.928  1.00  0.00           H  
ATOM   1509 2HG  GLU A  97      41.529  -4.677  10.094  1.00  0.00           H  
ATOM   1510  N   TYR A  98      38.938  -1.111  10.091  1.00  0.00           N  
ATOM   1511  CA  TYR A  98      37.843  -0.781   9.186  1.00  0.00           C  
ATOM   1512  C   TYR A  98      38.282   0.229   8.135  1.00  0.00           C  
ATOM   1513  O   TYR A  98      37.922   0.116   6.963  1.00  0.00           O  
ATOM   1514  CB  TYR A  98      36.644  -0.243   9.970  1.00  0.00           C  
ATOM   1515  CG  TYR A  98      35.440   0.068   9.108  1.00  0.00           C  
ATOM   1516  CD1 TYR A  98      34.627  -0.961   8.656  1.00  0.00           C  
ATOM   1517  CD2 TYR A  98      35.150   1.381   8.769  1.00  0.00           C  
ATOM   1518  CE1 TYR A  98      33.528  -0.678   7.868  1.00  0.00           C  
ATOM   1519  CE2 TYR A  98      34.051   1.664   7.981  1.00  0.00           C  
ATOM   1520  CZ  TYR A  98      33.242   0.641   7.532  1.00  0.00           C  
ATOM   1521  OH  TYR A  98      32.147   0.923   6.748  1.00  0.00           O  
ATOM   1522  H   TYR A  98      38.862  -0.860  11.066  1.00  0.00           H  
ATOM   1523  HA  TYR A  98      37.539  -1.689   8.665  1.00  0.00           H  
ATOM   1524 1HB  TYR A  98      36.344  -0.973  10.723  1.00  0.00           H  
ATOM   1525 2HB  TYR A  98      36.931   0.669  10.493  1.00  0.00           H  
ATOM   1526  HD1 TYR A  98      34.855  -1.994   8.922  1.00  0.00           H  
ATOM   1527  HD2 TYR A  98      35.790   2.189   9.123  1.00  0.00           H  
ATOM   1528  HE1 TYR A  98      32.889  -1.486   7.513  1.00  0.00           H  
ATOM   1529  HE2 TYR A  98      33.823   2.697   7.714  1.00  0.00           H  
ATOM   1530  HH  TYR A  98      31.696   0.105   6.523  1.00  0.00           H  
ATOM   1531  N   ILE A  99      39.062   1.217   8.560  1.00  0.00           N  
ATOM   1532  CA  ILE A  99      39.552   2.250   7.655  1.00  0.00           C  
ATOM   1533  C   ILE A  99      40.485   1.664   6.604  1.00  0.00           C  
ATOM   1534  O   ILE A  99      40.428   2.037   5.432  1.00  0.00           O  
ATOM   1535  CB  ILE A  99      40.285   3.359   8.432  1.00  0.00           C  
ATOM   1536  CG1 ILE A  99      39.319   4.075   9.379  1.00  0.00           C  
ATOM   1537  CG2 ILE A  99      40.925   4.348   7.470  1.00  0.00           C  
ATOM   1538  CD1 ILE A  99      38.158   4.742   8.677  1.00  0.00           C  
ATOM   1539  H   ILE A  99      39.322   1.254   9.535  1.00  0.00           H  
ATOM   1540  HA  ILE A  99      38.699   2.694   7.143  1.00  0.00           H  
ATOM   1541  HB  ILE A  99      41.063   2.914   9.052  1.00  0.00           H  
ATOM   1542 1HG1 ILE A  99      38.919   3.362  10.099  1.00  0.00           H  
ATOM   1543 2HG1 ILE A  99      39.859   4.837   9.942  1.00  0.00           H  
ATOM   1544 1HG2 ILE A  99      41.439   5.125   8.036  1.00  0.00           H  
ATOM   1545 2HG2 ILE A  99      41.642   3.827   6.837  1.00  0.00           H  
ATOM   1546 3HG2 ILE A  99      40.153   4.802   6.848  1.00  0.00           H  
ATOM   1547 1HD1 ILE A  99      37.519   5.229   9.414  1.00  0.00           H  
ATOM   1548 2HD1 ILE A  99      38.536   5.487   7.976  1.00  0.00           H  
ATOM   1549 3HD1 ILE A  99      37.582   3.993   8.136  1.00  0.00           H  
ATOM   1550  N   LEU A 100      41.344   0.744   7.029  1.00  0.00           N  
ATOM   1551  CA  LEU A 100      42.292   0.104   6.124  1.00  0.00           C  
ATOM   1552  C   LEU A 100      41.572  -0.730   5.072  1.00  0.00           C  
ATOM   1553  O   LEU A 100      41.949  -0.729   3.900  1.00  0.00           O  
ATOM   1554  CB  LEU A 100      43.262  -0.784   6.913  1.00  0.00           C  
ATOM   1555  CG  LEU A 100      44.342  -1.490   6.084  1.00  0.00           C  
ATOM   1556  CD1 LEU A 100      45.193  -0.451   5.367  1.00  0.00           C  
ATOM   1557  CD2 LEU A 100      45.195  -2.359   6.996  1.00  0.00           C  
ATOM   1558  H   LEU A 100      41.341   0.481   8.004  1.00  0.00           H  
ATOM   1559  HA  LEU A 100      42.863   0.880   5.615  1.00  0.00           H  
ATOM   1560 1HB  LEU A 100      43.765  -0.171   7.660  1.00  0.00           H  
ATOM   1561 2HB  LEU A 100      42.687  -1.552   7.431  1.00  0.00           H  
ATOM   1562  HG  LEU A 100      43.869  -2.115   5.326  1.00  0.00           H  
ATOM   1563 1HD1 LEU A 100      45.961  -0.952   4.778  1.00  0.00           H  
ATOM   1564 2HD1 LEU A 100      44.561   0.144   4.707  1.00  0.00           H  
ATOM   1565 3HD1 LEU A 100      45.667   0.201   6.101  1.00  0.00           H  
ATOM   1566 1HD2 LEU A 100      45.963  -2.862   6.407  1.00  0.00           H  
ATOM   1567 2HD2 LEU A 100      45.670  -1.736   7.754  1.00  0.00           H  
ATOM   1568 3HD2 LEU A 100      44.565  -3.105   7.482  1.00  0.00           H  
ATOM   1569  N   LEU A 101      40.534  -1.441   5.498  1.00  0.00           N  
ATOM   1570  CA  LEU A 101      39.758  -2.282   4.593  1.00  0.00           C  
ATOM   1571  C   LEU A 101      39.042  -1.444   3.541  1.00  0.00           C  
ATOM   1572  O   LEU A 101      38.987  -1.816   2.369  1.00  0.00           O  
ATOM   1573  CB  LEU A 101      38.734  -3.107   5.383  1.00  0.00           C  
ATOM   1574  CG  LEU A 101      39.315  -4.202   6.285  1.00  0.00           C  
ATOM   1575  CD1 LEU A 101      38.204  -4.807   7.132  1.00  0.00           C  
ATOM   1576  CD2 LEU A 101      39.988  -5.263   5.427  1.00  0.00           C  
ATOM   1577  H   LEU A 101      40.275  -1.398   6.473  1.00  0.00           H  
ATOM   1578  HA  LEU A 101      40.439  -2.963   4.084  1.00  0.00           H  
ATOM   1579 1HB  LEU A 101      38.155  -2.432   6.012  1.00  0.00           H  
ATOM   1580 2HB  LEU A 101      38.054  -3.585   4.677  1.00  0.00           H  
ATOM   1581  HG  LEU A 101      40.050  -3.764   6.962  1.00  0.00           H  
ATOM   1582 1HD1 LEU A 101      38.617  -5.585   7.773  1.00  0.00           H  
ATOM   1583 2HD1 LEU A 101      37.753  -4.030   7.750  1.00  0.00           H  
ATOM   1584 3HD1 LEU A 101      37.445  -5.239   6.481  1.00  0.00           H  
ATOM   1585 1HD2 LEU A 101      40.402  -6.042   6.069  1.00  0.00           H  
ATOM   1586 2HD2 LEU A 101      39.254  -5.703   4.751  1.00  0.00           H  
ATOM   1587 3HD2 LEU A 101      40.789  -4.807   4.846  1.00  0.00           H  
ATOM   1588  N   ALA A 102      38.495  -0.311   3.967  1.00  0.00           N  
ATOM   1589  CA  ALA A 102      37.781   0.582   3.062  1.00  0.00           C  
ATOM   1590  C   ALA A 102      38.716   1.164   2.010  1.00  0.00           C  
ATOM   1591  O   ALA A 102      38.355   1.275   0.838  1.00  0.00           O  
ATOM   1592  CB  ALA A 102      37.105   1.699   3.844  1.00  0.00           C  
ATOM   1593  H   ALA A 102      38.576  -0.062   4.942  1.00  0.00           H  
ATOM   1594  HA  ALA A 102      37.018   0.001   2.545  1.00  0.00           H  
ATOM   1595 1HB  ALA A 102      36.576   2.357   3.155  1.00  0.00           H  
ATOM   1596 2HB  ALA A 102      36.396   1.269   4.552  1.00  0.00           H  
ATOM   1597 3HB  ALA A 102      37.857   2.270   4.386  1.00  0.00           H  
ATOM   1598  N   ALA A 103      39.919   1.535   2.436  1.00  0.00           N  
ATOM   1599  CA  ALA A 103      40.909   2.106   1.531  1.00  0.00           C  
ATOM   1600  C   ALA A 103      41.344   1.094   0.479  1.00  0.00           C  
ATOM   1601  O   ALA A 103      41.508   1.434  -0.693  1.00  0.00           O  
ATOM   1602  CB  ALA A 103      42.115   2.607   2.313  1.00  0.00           C  
ATOM   1603  H   ALA A 103      40.153   1.418   3.412  1.00  0.00           H  
ATOM   1604  HA  ALA A 103      40.449   2.948   1.014  1.00  0.00           H  
ATOM   1605 1HB  ALA A 103      42.845   3.031   1.624  1.00  0.00           H  
ATOM   1606 2HB  ALA A 103      41.797   3.372   3.021  1.00  0.00           H  
ATOM   1607 3HB  ALA A 103      42.566   1.778   2.855  1.00  0.00           H  
ATOM   1608  N   ILE A 104      41.529  -0.151   0.905  1.00  0.00           N  
ATOM   1609  CA  ILE A 104      41.946  -1.216   0.000  1.00  0.00           C  
ATOM   1610  C   ILE A 104      40.879  -1.493  -1.052  1.00  0.00           C  
ATOM   1611  O   ILE A 104      41.190  -1.706  -2.224  1.00  0.00           O  
ATOM   1612  CB  ILE A 104      42.250  -2.510   0.777  1.00  0.00           C  
ATOM   1613  CG1 ILE A 104      43.492  -2.327   1.653  1.00  0.00           C  
ATOM   1614  CG2 ILE A 104      42.438  -3.675  -0.182  1.00  0.00           C  
ATOM   1615  CD1 ILE A 104      43.709  -3.445   2.647  1.00  0.00           C  
ATOM   1616  H   ILE A 104      41.377  -0.365   1.880  1.00  0.00           H  
ATOM   1617  HA  ILE A 104      42.854  -0.899  -0.511  1.00  0.00           H  
ATOM   1618  HB  ILE A 104      41.422  -2.734   1.448  1.00  0.00           H  
ATOM   1619 1HG1 ILE A 104      44.376  -2.257   1.020  1.00  0.00           H  
ATOM   1620 2HG1 ILE A 104      43.413  -1.391   2.207  1.00  0.00           H  
ATOM   1621 1HG2 ILE A 104      42.653  -4.581   0.383  1.00  0.00           H  
ATOM   1622 2HG2 ILE A 104      41.528  -3.817  -0.764  1.00  0.00           H  
ATOM   1623 3HG2 ILE A 104      43.269  -3.462  -0.855  1.00  0.00           H  
ATOM   1624 1HD1 ILE A 104      44.607  -3.245   3.231  1.00  0.00           H  
ATOM   1625 2HD1 ILE A 104      42.849  -3.510   3.315  1.00  0.00           H  
ATOM   1626 3HD1 ILE A 104      43.826  -4.388   2.114  1.00  0.00           H  
ATOM   1627  N   GLU A 105      39.621  -1.489  -0.626  1.00  0.00           N  
ATOM   1628  CA  GLU A 105      38.505  -1.741  -1.531  1.00  0.00           C  
ATOM   1629  C   GLU A 105      38.391  -0.645  -2.583  1.00  0.00           C  
ATOM   1630  O   GLU A 105      38.133  -0.920  -3.755  1.00  0.00           O  
ATOM   1631  CB  GLU A 105      37.195  -1.847  -0.747  1.00  0.00           C  
ATOM   1632  CG  GLU A 105      37.081  -3.092   0.121  1.00  0.00           C  
ATOM   1633  CD  GLU A 105      35.815  -3.126   0.931  1.00  0.00           C  
ATOM   1634  OE1 GLU A 105      35.094  -2.157   0.913  1.00  0.00           O  
ATOM   1635  OE2 GLU A 105      35.568  -4.122   1.570  1.00  0.00           O  
ATOM   1636  H   GLU A 105      39.432  -1.307   0.349  1.00  0.00           H  
ATOM   1637  HA  GLU A 105      38.682  -2.687  -2.044  1.00  0.00           H  
ATOM   1638 1HB  GLU A 105      37.088  -0.976  -0.099  1.00  0.00           H  
ATOM   1639 2HB  GLU A 105      36.354  -1.844  -1.441  1.00  0.00           H  
ATOM   1640 1HG  GLU A 105      37.113  -3.973  -0.519  1.00  0.00           H  
ATOM   1641 2HG  GLU A 105      37.937  -3.133   0.793  1.00  0.00           H  
ATOM   1642  N   GLY A 106      38.585   0.599  -2.157  1.00  0.00           N  
ATOM   1643  CA  GLY A 106      38.504   1.740  -3.062  1.00  0.00           C  
ATOM   1644  C   GLY A 106      39.605   1.687  -4.114  1.00  0.00           C  
ATOM   1645  O   GLY A 106      39.372   1.982  -5.286  1.00  0.00           O  
ATOM   1646  H   GLY A 106      38.794   0.758  -1.182  1.00  0.00           H  
ATOM   1647 1HA  GLY A 106      37.529   1.749  -3.550  1.00  0.00           H  
ATOM   1648 2HA  GLY A 106      38.586   2.664  -2.491  1.00  0.00           H  
ATOM   1649  N   ILE A 107      40.805   1.309  -3.688  1.00  0.00           N  
ATOM   1650  CA  ILE A 107      41.945   1.217  -4.593  1.00  0.00           C  
ATOM   1651  C   ILE A 107      41.728   0.137  -5.645  1.00  0.00           C  
ATOM   1652  O   ILE A 107      42.056   0.323  -6.817  1.00  0.00           O  
ATOM   1653  CB  ILE A 107      43.241   0.924  -3.816  1.00  0.00           C  
ATOM   1654  CG1 ILE A 107      43.621   2.121  -2.940  1.00  0.00           C  
ATOM   1655  CG2 ILE A 107      44.371   0.582  -4.775  1.00  0.00           C  
ATOM   1656  CD1 ILE A 107      44.721   1.826  -1.946  1.00  0.00           C  
ATOM   1657  H   ILE A 107      40.931   1.079  -2.713  1.00  0.00           H  
ATOM   1658  HA  ILE A 107      42.058   2.172  -5.104  1.00  0.00           H  
ATOM   1659  HB  ILE A 107      43.080   0.081  -3.144  1.00  0.00           H  
ATOM   1660 1HG1 ILE A 107      43.946   2.946  -3.573  1.00  0.00           H  
ATOM   1661 2HG1 ILE A 107      42.745   2.460  -2.387  1.00  0.00           H  
ATOM   1662 1HG2 ILE A 107      45.280   0.378  -4.209  1.00  0.00           H  
ATOM   1663 2HG2 ILE A 107      44.100  -0.299  -5.356  1.00  0.00           H  
ATOM   1664 3HG2 ILE A 107      44.543   1.422  -5.448  1.00  0.00           H  
ATOM   1665 1HD1 ILE A 107      44.934   2.722  -1.362  1.00  0.00           H  
ATOM   1666 2HD1 ILE A 107      44.403   1.025  -1.278  1.00  0.00           H  
ATOM   1667 3HD1 ILE A 107      45.620   1.519  -2.479  1.00  0.00           H  
ATOM   1668  N   ASN A 108      41.173  -0.993  -5.219  1.00  0.00           N  
ATOM   1669  CA  ASN A 108      40.911  -2.106  -6.124  1.00  0.00           C  
ATOM   1670  C   ASN A 108      39.876  -1.729  -7.176  1.00  0.00           C  
ATOM   1671  O   ASN A 108      40.011  -2.082  -8.348  1.00  0.00           O  
ATOM   1672  CB  ASN A 108      40.462  -3.331  -5.348  1.00  0.00           C  
ATOM   1673  CG  ASN A 108      41.588  -3.981  -4.593  1.00  0.00           C  
ATOM   1674  OD1 ASN A 108      42.760  -3.841  -4.960  1.00  0.00           O  
ATOM   1675  ND2 ASN A 108      41.255  -4.690  -3.545  1.00  0.00           N  
ATOM   1676  H   ASN A 108      40.927  -1.083  -4.244  1.00  0.00           H  
ATOM   1677  HA  ASN A 108      41.835  -2.348  -6.652  1.00  0.00           H  
ATOM   1678 1HB  ASN A 108      39.681  -3.048  -4.641  1.00  0.00           H  
ATOM   1679 2HB  ASN A 108      40.032  -4.060  -6.036  1.00  0.00           H  
ATOM   1680 1HD2 ASN A 108      41.963  -5.146  -3.004  1.00  0.00           H  
ATOM   1681 2HD2 ASN A 108      40.294  -4.776  -3.284  1.00  0.00           H  
ATOM   1682  N   ALA A 109      38.842  -1.010  -6.751  1.00  0.00           N  
ATOM   1683  CA  ALA A 109      37.781  -0.584  -7.655  1.00  0.00           C  
ATOM   1684  C   ALA A 109      38.310   0.383  -8.707  1.00  0.00           C  
ATOM   1685  O   ALA A 109      37.942   0.302  -9.879  1.00  0.00           O  
ATOM   1686  CB  ALA A 109      36.643   0.055  -6.872  1.00  0.00           C  
ATOM   1687  H   ALA A 109      38.790  -0.752  -5.776  1.00  0.00           H  
ATOM   1688  HA  ALA A 109      37.402  -1.466  -8.172  1.00  0.00           H  
ATOM   1689 1HB  ALA A 109      35.859   0.368  -7.561  1.00  0.00           H  
ATOM   1690 2HB  ALA A 109      36.237  -0.667  -6.164  1.00  0.00           H  
ATOM   1691 3HB  ALA A 109      37.017   0.923  -6.331  1.00  0.00           H  
ATOM   1692  N   VAL A 110      39.175   1.297  -8.282  1.00  0.00           N  
ATOM   1693  CA  VAL A 110      39.757   2.281  -9.186  1.00  0.00           C  
ATOM   1694  C   VAL A 110      40.633   1.613 -10.238  1.00  0.00           C  
ATOM   1695  O   VAL A 110      40.609   1.989 -11.410  1.00  0.00           O  
ATOM   1696  CB  VAL A 110      40.597   3.302  -8.395  1.00  0.00           C  
ATOM   1697  CG1 VAL A 110      41.358   4.214  -9.345  1.00  0.00           C  
ATOM   1698  CG2 VAL A 110      39.696   4.111  -7.475  1.00  0.00           C  
ATOM   1699  H   VAL A 110      39.437   1.311  -7.307  1.00  0.00           H  
ATOM   1700  HA  VAL A 110      38.947   2.810  -9.690  1.00  0.00           H  
ATOM   1701  HB  VAL A 110      41.338   2.766  -7.801  1.00  0.00           H  
ATOM   1702 1HG1 VAL A 110      41.947   4.929  -8.769  1.00  0.00           H  
ATOM   1703 2HG1 VAL A 110      42.023   3.617  -9.969  1.00  0.00           H  
ATOM   1704 3HG1 VAL A 110      40.652   4.753  -9.977  1.00  0.00           H  
ATOM   1705 1HG2 VAL A 110      40.297   4.830  -6.919  1.00  0.00           H  
ATOM   1706 2HG2 VAL A 110      38.952   4.642  -8.069  1.00  0.00           H  
ATOM   1707 3HG2 VAL A 110      39.193   3.442  -6.777  1.00  0.00           H  
ATOM   1708  N   VAL A 111      41.406   0.620  -9.813  1.00  0.00           N  
ATOM   1709  CA  VAL A 111      42.292  -0.103 -10.717  1.00  0.00           C  
ATOM   1710  C   VAL A 111      41.500  -0.869 -11.769  1.00  0.00           C  
ATOM   1711  O   VAL A 111      41.877  -0.903 -12.941  1.00  0.00           O  
ATOM   1712  CB  VAL A 111      43.175  -1.087  -9.926  1.00  0.00           C  
ATOM   1713  CG1 VAL A 111      43.964  -1.976 -10.876  1.00  0.00           C  
ATOM   1714  CG2 VAL A 111      44.110  -0.317  -9.006  1.00  0.00           C  
ATOM   1715  H   VAL A 111      41.379   0.359  -8.838  1.00  0.00           H  
ATOM   1716  HA  VAL A 111      42.936   0.619 -11.221  1.00  0.00           H  
ATOM   1717  HB  VAL A 111      42.535  -1.739  -9.333  1.00  0.00           H  
ATOM   1718 1HG1 VAL A 111      44.582  -2.665 -10.300  1.00  0.00           H  
ATOM   1719 2HG1 VAL A 111      43.274  -2.543 -11.500  1.00  0.00           H  
ATOM   1720 3HG1 VAL A 111      44.602  -1.358 -11.507  1.00  0.00           H  
ATOM   1721 1HG2 VAL A 111      44.731  -1.019  -8.449  1.00  0.00           H  
ATOM   1722 2HG2 VAL A 111      44.747   0.339  -9.599  1.00  0.00           H  
ATOM   1723 3HG2 VAL A 111      43.524   0.280  -8.308  1.00  0.00           H  
ATOM   1724  N   GLU A 112      40.401  -1.483 -11.344  1.00  0.00           N  
ATOM   1725  CA  GLU A 112      39.554  -2.250 -12.248  1.00  0.00           C  
ATOM   1726  C   GLU A 112      38.916  -1.352 -13.300  1.00  0.00           C  
ATOM   1727  O   GLU A 112      38.827  -1.719 -14.472  1.00  0.00           O  
ATOM   1728  CB  GLU A 112      38.466  -2.986 -11.463  1.00  0.00           C  
ATOM   1729  CG  GLU A 112      38.979  -4.126 -10.595  1.00  0.00           C  
ATOM   1730  CD  GLU A 112      37.893  -4.778  -9.785  1.00  0.00           C  
ATOM   1731  OE1 GLU A 112      36.789  -4.290  -9.803  1.00  0.00           O  
ATOM   1732  OE2 GLU A 112      38.169  -5.767  -9.146  1.00  0.00           O  
ATOM   1733  H   GLU A 112      40.146  -1.416 -10.369  1.00  0.00           H  
ATOM   1734  HA  GLU A 112      40.173  -2.987 -12.761  1.00  0.00           H  
ATOM   1735 1HB  GLU A 112      37.944  -2.281 -10.816  1.00  0.00           H  
ATOM   1736 2HB  GLU A 112      37.732  -3.397 -12.157  1.00  0.00           H  
ATOM   1737 1HG  GLU A 112      39.439  -4.878 -11.235  1.00  0.00           H  
ATOM   1738 2HG  GLU A 112      39.745  -3.741  -9.924  1.00  0.00           H  
ATOM   1739  N   LEU A 113      38.473  -0.174 -12.875  1.00  0.00           N  
ATOM   1740  CA  LEU A 113      37.842   0.780 -13.779  1.00  0.00           C  
ATOM   1741  C   LEU A 113      38.826   1.275 -14.831  1.00  0.00           C  
ATOM   1742  O   LEU A 113      38.477   1.418 -16.003  1.00  0.00           O  
ATOM   1743  CB  LEU A 113      37.286   1.971 -12.989  1.00  0.00           C  
ATOM   1744  CG  LEU A 113      36.084   1.668 -12.086  1.00  0.00           C  
ATOM   1745  CD1 LEU A 113      35.763   2.892 -11.239  1.00  0.00           C  
ATOM   1746  CD2 LEU A 113      34.892   1.269 -12.944  1.00  0.00           C  
ATOM   1747  H   LEU A 113      38.576   0.068 -11.900  1.00  0.00           H  
ATOM   1748  HA  LEU A 113      37.018   0.281 -14.287  1.00  0.00           H  
ATOM   1749 1HB  LEU A 113      38.080   2.372 -12.360  1.00  0.00           H  
ATOM   1750 2HB  LEU A 113      36.984   2.746 -13.694  1.00  0.00           H  
ATOM   1751  HG  LEU A 113      36.334   0.850 -11.409  1.00  0.00           H  
ATOM   1752 1HD1 LEU A 113      34.908   2.676 -10.597  1.00  0.00           H  
ATOM   1753 2HD1 LEU A 113      36.625   3.143 -10.621  1.00  0.00           H  
ATOM   1754 3HD1 LEU A 113      35.525   3.732 -11.889  1.00  0.00           H  
ATOM   1755 1HD2 LEU A 113      34.038   1.053 -12.302  1.00  0.00           H  
ATOM   1756 2HD2 LEU A 113      34.641   2.087 -13.620  1.00  0.00           H  
ATOM   1757 3HD2 LEU A 113      35.143   0.382 -13.525  1.00  0.00           H  
ATOM   1758  N   ALA A 114      40.058   1.536 -14.406  1.00  0.00           N  
ATOM   1759  CA  ALA A 114      41.096   2.016 -15.310  1.00  0.00           C  
ATOM   1760  C   ALA A 114      41.316   1.043 -16.461  1.00  0.00           C  
ATOM   1761  O   ALA A 114      41.381   1.445 -17.623  1.00  0.00           O  
ATOM   1762  CB  ALA A 114      42.396   2.242 -14.552  1.00  0.00           C  
ATOM   1763  H   ALA A 114      40.281   1.398 -13.431  1.00  0.00           H  
ATOM   1764  HA  ALA A 114      40.765   2.965 -15.733  1.00  0.00           H  
ATOM   1765 1HB  ALA A 114      43.161   2.600 -15.241  1.00  0.00           H  
ATOM   1766 2HB  ALA A 114      42.237   2.983 -13.769  1.00  0.00           H  
ATOM   1767 3HB  ALA A 114      42.722   1.305 -14.103  1.00  0.00           H  
ATOM   1768  N   LYS A 115      41.430  -0.239 -16.132  1.00  0.00           N  
ATOM   1769  CA  LYS A 115      41.644  -1.273 -17.138  1.00  0.00           C  
ATOM   1770  C   LYS A 115      40.528  -1.271 -18.175  1.00  0.00           C  
ATOM   1771  O   LYS A 115      40.765  -1.521 -19.357  1.00  0.00           O  
ATOM   1772  CB  LYS A 115      41.747  -2.649 -16.479  1.00  0.00           C  
ATOM   1773  CG  LYS A 115      43.021  -2.868 -15.674  1.00  0.00           C  
ATOM   1774  CD  LYS A 115      43.042  -4.248 -15.035  1.00  0.00           C  
ATOM   1775  CE  LYS A 115      44.310  -4.464 -14.223  1.00  0.00           C  
ATOM   1776  NZ  LYS A 115      44.327  -5.797 -13.561  1.00  0.00           N  
ATOM   1777  H   LYS A 115      41.367  -0.505 -15.160  1.00  0.00           H  
ATOM   1778  HA  LYS A 115      42.581  -1.064 -17.656  1.00  0.00           H  
ATOM   1779 1HB  LYS A 115      40.899  -2.796 -15.809  1.00  0.00           H  
ATOM   1780 2HB  LYS A 115      41.697  -3.424 -17.244  1.00  0.00           H  
ATOM   1781 1HG  LYS A 115      43.887  -2.767 -16.330  1.00  0.00           H  
ATOM   1782 2HG  LYS A 115      43.091  -2.113 -14.891  1.00  0.00           H  
ATOM   1783 1HD  LYS A 115      42.177  -4.359 -14.380  1.00  0.00           H  
ATOM   1784 2HD  LYS A 115      42.986  -5.010 -15.813  1.00  0.00           H  
ATOM   1785 1HE  LYS A 115      45.178  -4.386 -14.876  1.00  0.00           H  
ATOM   1786 2HE  LYS A 115      44.388  -3.692 -13.458  1.00  0.00           H  
ATOM   1787 1HZ  LYS A 115      45.182  -5.901 -13.033  1.00  0.00           H  
ATOM   1788 2HZ  LYS A 115      43.535  -5.874 -12.937  1.00  0.00           H  
ATOM   1789 3HZ  LYS A 115      44.274  -6.522 -14.262  1.00  0.00           H  
ATOM   1790  N   GLU A 116      39.312  -0.987 -17.724  1.00  0.00           N  
ATOM   1791  CA  GLU A 116      38.155  -0.941 -18.615  1.00  0.00           C  
ATOM   1792  C   GLU A 116      38.083   0.359 -19.387  1.00  0.00           C  
ATOM   1793  O   GLU A 116      37.303   0.489 -20.331  1.00  0.00           O  
ATOM   1794  CB  GLU A 116      36.862  -1.133 -17.819  1.00  0.00           C  
ATOM   1795  CG  GLU A 116      36.709  -2.511 -17.192  1.00  0.00           C  
ATOM   1796  CD  GLU A 116      35.439  -2.655 -16.400  1.00  0.00           C  
ATOM   1797  OE1 GLU A 116      34.740  -1.682 -16.251  1.00  0.00           O  
ATOM   1798  OE2 GLU A 116      35.168  -3.741 -15.942  1.00  0.00           O  
ATOM   1799  H   GLU A 116      39.184  -0.798 -16.740  1.00  0.00           H  
ATOM   1800  HA  GLU A 116      38.243  -1.752 -19.339  1.00  0.00           H  
ATOM   1801 1HB  GLU A 116      36.815  -0.394 -17.018  1.00  0.00           H  
ATOM   1802 2HB  GLU A 116      36.005  -0.964 -18.471  1.00  0.00           H  
ATOM   1803 1HG  GLU A 116      36.717  -3.261 -17.982  1.00  0.00           H  
ATOM   1804 2HG  GLU A 116      37.561  -2.700 -16.541  1.00  0.00           H  
ATOM   1805  N   GLY A 117      38.894   1.322 -18.990  1.00  0.00           N  
ATOM   1806  CA  GLY A 117      39.120   2.487 -19.824  1.00  0.00           C  
ATOM   1807  C   GLY A 117      38.347   3.686 -19.305  1.00  0.00           C  
ATOM   1808  O   GLY A 117      38.473   4.792 -19.830  1.00  0.00           O  
ATOM   1809  H   GLY A 117      39.357   1.238 -18.096  1.00  0.00           H  
ATOM   1810 1HA  GLY A 117      40.185   2.716 -19.848  1.00  0.00           H  
ATOM   1811 2HA  GLY A 117      38.816   2.267 -20.847  1.00  0.00           H  
ATOM   1812  N   ARG A 118      37.547   3.459 -18.272  1.00  0.00           N  
ATOM   1813  CA  ARG A 118      36.792   4.536 -17.651  1.00  0.00           C  
ATOM   1814  C   ARG A 118      37.735   5.609 -17.120  1.00  0.00           C  
ATOM   1815  O   ARG A 118      37.380   6.786 -17.059  1.00  0.00           O  
ATOM   1816  CB  ARG A 118      35.931   4.005 -16.514  1.00  0.00           C  
ATOM   1817  CG  ARG A 118      35.123   5.061 -15.777  1.00  0.00           C  
ATOM   1818  CD  ARG A 118      34.102   5.686 -16.658  1.00  0.00           C  
ATOM   1819  NE  ARG A 118      33.358   6.729 -15.971  1.00  0.00           N  
ATOM   1820  CZ  ARG A 118      33.774   8.003 -15.836  1.00  0.00           C  
ATOM   1821  NH1 ARG A 118      34.927   8.376 -16.345  1.00  0.00           N  
ATOM   1822  NH2 ARG A 118      33.023   8.879 -15.192  1.00  0.00           N  
ATOM   1823  H   ARG A 118      37.463   2.519 -17.912  1.00  0.00           H  
ATOM   1824  HA  ARG A 118      36.139   4.980 -18.404  1.00  0.00           H  
ATOM   1825 1HB  ARG A 118      35.231   3.267 -16.903  1.00  0.00           H  
ATOM   1826 2HB  ARG A 118      36.563   3.503 -15.782  1.00  0.00           H  
ATOM   1827 1HG  ARG A 118      34.611   4.603 -14.931  1.00  0.00           H  
ATOM   1828 2HG  ARG A 118      35.790   5.845 -15.417  1.00  0.00           H  
ATOM   1829 1HD  ARG A 118      34.592   6.131 -17.524  1.00  0.00           H  
ATOM   1830 2HD  ARG A 118      33.396   4.927 -16.991  1.00  0.00           H  
ATOM   1831  HE  ARG A 118      32.466   6.480 -15.565  1.00  0.00           H  
ATOM   1832 1HH1 ARG A 118      35.502   7.706 -16.838  1.00  0.00           H  
ATOM   1833 2HH1 ARG A 118      35.239   9.331 -16.244  1.00  0.00           H  
ATOM   1834 1HH2 ARG A 118      32.136   8.593 -14.800  1.00  0.00           H  
ATOM   1835 2HH2 ARG A 118      33.334   9.834 -15.091  1.00  0.00           H  
ATOM   1836  N   GLY A 119      38.938   5.191 -16.738  1.00  0.00           N  
ATOM   1837  CA  GLY A 119      39.997   6.124 -16.370  1.00  0.00           C  
ATOM   1838  C   GLY A 119      41.226   5.957 -17.262  1.00  0.00           C  
ATOM   1839  O   GLY A 119      41.733   4.849 -17.435  1.00  0.00           O  
ATOM   1840  H   GLY A 119      39.125   4.199 -16.701  1.00  0.00           H  
ATOM   1841 1HA  GLY A 119      39.625   7.146 -16.449  1.00  0.00           H  
ATOM   1842 2HA  GLY A 119      40.277   5.964 -15.330  1.00  0.00           H  
ATOM   1843  N   THR A 120      41.694   7.069 -17.822  1.00  0.00           N  
ATOM   1844  CA  THR A 120      43.048   7.170 -18.369  1.00  0.00           C  
ATOM   1845  C   THR A 120      44.091   7.065 -17.256  1.00  0.00           C  
ATOM   1846  O   THR A 120      43.864   7.518 -16.134  1.00  0.00           O  
ATOM   1847  CB  THR A 120      43.241   8.489 -19.140  1.00  0.00           C  
ATOM   1848  OG1 THR A 120      42.995   9.597 -18.265  1.00  0.00           O  
ATOM   1849  CG2 THR A 120      42.288   8.560 -20.323  1.00  0.00           C  
ATOM   1850  H   THR A 120      41.097   7.882 -17.876  1.00  0.00           H  
ATOM   1851  HA  THR A 120      43.204   6.342 -19.061  1.00  0.00           H  
ATOM   1852  HB  THR A 120      44.267   8.551 -19.503  1.00  0.00           H  
ATOM   1853  HG1 THR A 120      43.404  10.387 -18.627  1.00  0.00           H  
ATOM   1854 1HG2 THR A 120      42.439   9.499 -20.856  1.00  0.00           H  
ATOM   1855 2HG2 THR A 120      42.480   7.725 -20.996  1.00  0.00           H  
ATOM   1856 3HG2 THR A 120      41.260   8.508 -19.965  1.00  0.00           H  
ATOM   1857  N   PRO A 121      45.248   6.456 -17.582  1.00  0.00           N  
ATOM   1858  CA  PRO A 121      46.289   6.148 -16.608  1.00  0.00           C  
ATOM   1859  C   PRO A 121      46.591   7.339 -15.700  1.00  0.00           C  
ATOM   1860  O   PRO A 121      46.832   7.175 -14.504  1.00  0.00           O  
ATOM   1861  CB  PRO A 121      47.489   5.798 -17.494  1.00  0.00           C  
ATOM   1862  CG  PRO A 121      46.878   5.216 -18.723  1.00  0.00           C  
ATOM   1863  CD  PRO A 121      45.662   6.068 -18.977  1.00  0.00           C  
ATOM   1864  HA  PRO A 121      45.977   5.281 -16.007  1.00  0.00           H  
ATOM   1865 1HB  PRO A 121      48.081   6.701 -17.699  1.00  0.00           H  
ATOM   1866 2HB  PRO A 121      48.150   5.092 -16.971  1.00  0.00           H  
ATOM   1867 1HG  PRO A 121      47.597   5.246 -19.555  1.00  0.00           H  
ATOM   1868 2HG  PRO A 121      46.626   4.158 -18.558  1.00  0.00           H  
ATOM   1869 1HD  PRO A 121      45.948   6.948 -19.571  1.00  0.00           H  
ATOM   1870 2HD  PRO A 121      44.901   5.474 -19.504  1.00  0.00           H  
ATOM   1871  N   GLU A 122      46.582   8.554 -16.258  1.00  0.00           N  
ATOM   1872  CA  GLU A 122      46.836   9.735 -15.442  1.00  0.00           C  
ATOM   1873  C   GLU A 122      45.751   9.922 -14.390  1.00  0.00           C  
ATOM   1874  O   GLU A 122      46.044  10.161 -13.218  1.00  0.00           O  
ATOM   1875  CB  GLU A 122      46.926  10.983 -16.323  1.00  0.00           C  
ATOM   1876  CG  GLU A 122      48.131  11.011 -17.252  1.00  0.00           C  
ATOM   1877  CD  GLU A 122      47.931  10.189 -18.495  1.00  0.00           C  
ATOM   1878  OE1 GLU A 122      46.874   9.626 -18.648  1.00  0.00           O  
ATOM   1879  OE2 GLU A 122      48.837  10.125 -19.293  1.00  0.00           O  
ATOM   1880  H   GLU A 122      46.398   8.640 -17.247  1.00  0.00           H  
ATOM   1881  HA  GLU A 122      47.788   9.602 -14.927  1.00  0.00           H  
ATOM   1882 1HB  GLU A 122      46.028  11.060 -16.937  1.00  0.00           H  
ATOM   1883 2HB  GLU A 122      46.968  11.871 -15.693  1.00  0.00           H  
ATOM   1884 1HG  GLU A 122      48.330  12.043 -17.541  1.00  0.00           H  
ATOM   1885 2HG  GLU A 122      49.001  10.640 -16.713  1.00  0.00           H  
ATOM   1886  N   GLU A 123      44.497   9.812 -14.815  1.00  0.00           N  
ATOM   1887  CA  GLU A 123      43.364   9.969 -13.910  1.00  0.00           C  
ATOM   1888  C   GLU A 123      43.343   8.867 -12.859  1.00  0.00           C  
ATOM   1889  O   GLU A 123      43.064   9.119 -11.687  1.00  0.00           O  
ATOM   1890  CB  GLU A 123      42.050   9.964 -14.694  1.00  0.00           C  
ATOM   1891  CG  GLU A 123      40.808  10.175 -13.840  1.00  0.00           C  
ATOM   1892  CD  GLU A 123      40.765  11.532 -13.194  1.00  0.00           C  
ATOM   1893  OE1 GLU A 123      41.435  12.416 -13.669  1.00  0.00           O  
ATOM   1894  OE2 GLU A 123      40.060  11.683 -12.224  1.00  0.00           O  
ATOM   1895  H   GLU A 123      44.324   9.615 -15.790  1.00  0.00           H  
ATOM   1896  HA  GLU A 123      43.461  10.926 -13.397  1.00  0.00           H  
ATOM   1897 1HB  GLU A 123      42.074  10.751 -15.449  1.00  0.00           H  
ATOM   1898 2HB  GLU A 123      41.940   9.013 -15.215  1.00  0.00           H  
ATOM   1899 1HG  GLU A 123      39.924  10.056 -14.467  1.00  0.00           H  
ATOM   1900 2HG  GLU A 123      40.777   9.408 -13.067  1.00  0.00           H  
ATOM   1901  N   ALA A 124      43.640   7.644 -13.284  1.00  0.00           N  
ATOM   1902  CA  ALA A 124      43.656   6.501 -12.379  1.00  0.00           C  
ATOM   1903  C   ALA A 124      44.748   6.645 -11.328  1.00  0.00           C  
ATOM   1904  O   ALA A 124      44.541   6.330 -10.156  1.00  0.00           O  
ATOM   1905  CB  ALA A 124      43.842   5.209 -13.161  1.00  0.00           C  
ATOM   1906  H   ALA A 124      43.860   7.502 -14.259  1.00  0.00           H  
ATOM   1907  HA  ALA A 124      42.697   6.465 -11.861  1.00  0.00           H  
ATOM   1908 1HB  ALA A 124      43.852   4.365 -12.471  1.00  0.00           H  
ATOM   1909 2HB  ALA A 124      43.021   5.090 -13.868  1.00  0.00           H  
ATOM   1910 3HB  ALA A 124      44.786   5.245 -13.703  1.00  0.00           H  
ATOM   1911  N   SER A 125      45.912   7.123 -11.753  1.00  0.00           N  
ATOM   1912  CA  SER A 125      47.040   7.311 -10.848  1.00  0.00           C  
ATOM   1913  C   SER A 125      46.733   8.369  -9.797  1.00  0.00           C  
ATOM   1914  O   SER A 125      47.076   8.212  -8.625  1.00  0.00           O  
ATOM   1915  CB  SER A 125      48.277   7.707 -11.630  1.00  0.00           C  
ATOM   1916  OG  SER A 125      48.697   6.665 -12.467  1.00  0.00           O  
ATOM   1917  H   SER A 125      46.019   7.363 -12.728  1.00  0.00           H  
ATOM   1918  HA  SER A 125      47.235   6.367 -10.337  1.00  0.00           H  
ATOM   1919 1HB  SER A 125      48.061   8.592 -12.228  1.00  0.00           H  
ATOM   1920 2HB  SER A 125      49.077   7.967 -10.939  1.00  0.00           H  
ATOM   1921  HG  SER A 125      48.130   6.701 -13.240  1.00  0.00           H  
ATOM   1922  N   LYS A 126      46.085   9.448 -10.222  1.00  0.00           N  
ATOM   1923  CA  LYS A 126      45.730  10.535  -9.317  1.00  0.00           C  
ATOM   1924  C   LYS A 126      44.731  10.072  -8.266  1.00  0.00           C  
ATOM   1925  O   LYS A 126      44.836  10.434  -7.094  1.00  0.00           O  
ATOM   1926  CB  LYS A 126      45.159  11.719 -10.099  1.00  0.00           C  
ATOM   1927  CG  LYS A 126      44.825  12.935  -9.245  1.00  0.00           C  
ATOM   1928  CD  LYS A 126      44.352  14.099 -10.102  1.00  0.00           C  
ATOM   1929  CE  LYS A 126      44.003  15.310  -9.249  1.00  0.00           C  
ATOM   1930  NZ  LYS A 126      43.538  16.457 -10.074  1.00  0.00           N  
ATOM   1931  H   LYS A 126      45.832   9.517 -11.197  1.00  0.00           H  
ATOM   1932  HA  LYS A 126      46.632  10.862  -8.799  1.00  0.00           H  
ATOM   1933 1HB  LYS A 126      45.875  12.032 -10.860  1.00  0.00           H  
ATOM   1934 2HB  LYS A 126      44.248  11.411 -10.613  1.00  0.00           H  
ATOM   1935 1HG  LYS A 126      44.039  12.675  -8.534  1.00  0.00           H  
ATOM   1936 2HG  LYS A 126      45.709  13.241  -8.686  1.00  0.00           H  
ATOM   1937 1HD  LYS A 126      45.137  14.376 -10.806  1.00  0.00           H  
ATOM   1938 2HD  LYS A 126      43.470  13.800 -10.668  1.00  0.00           H  
ATOM   1939 1HE  LYS A 126      43.217  15.043  -8.544  1.00  0.00           H  
ATOM   1940 2HE  LYS A 126      44.880  15.619  -8.681  1.00  0.00           H  
ATOM   1941 1HZ  LYS A 126      43.318  17.238  -9.472  1.00  0.00           H  
ATOM   1942 2HZ  LYS A 126      44.268  16.726 -10.720  1.00  0.00           H  
ATOM   1943 3HZ  LYS A 126      42.714  16.189 -10.591  1.00  0.00           H  
ATOM   1944  N   ALA A 127      43.761   9.269  -8.691  1.00  0.00           N  
ATOM   1945  CA  ALA A 127      42.740   8.755  -7.786  1.00  0.00           C  
ATOM   1946  C   ALA A 127      43.348   7.836  -6.735  1.00  0.00           C  
ATOM   1947  O   ALA A 127      42.974   7.885  -5.563  1.00  0.00           O  
ATOM   1948  CB  ALA A 127      41.659   8.022  -8.568  1.00  0.00           C  
ATOM   1949  H   ALA A 127      43.730   9.008  -9.666  1.00  0.00           H  
ATOM   1950  HA  ALA A 127      42.289   9.602  -7.269  1.00  0.00           H  
ATOM   1951 1HB  ALA A 127      40.904   7.644  -7.878  1.00  0.00           H  
ATOM   1952 2HB  ALA A 127      41.193   8.708  -9.275  1.00  0.00           H  
ATOM   1953 3HB  ALA A 127      42.104   7.190  -9.110  1.00  0.00           H  
ATOM   1954  N   ILE A 128      44.287   6.998  -7.160  1.00  0.00           N  
ATOM   1955  CA  ILE A 128      44.950   6.066  -6.255  1.00  0.00           C  
ATOM   1956  C   ILE A 128      45.767   6.806  -5.204  1.00  0.00           C  
ATOM   1957  O   ILE A 128      45.775   6.429  -4.032  1.00  0.00           O  
ATOM   1958  CB  ILE A 128      45.865   5.102  -7.032  1.00  0.00           C  
ATOM   1959  CG1 ILE A 128      45.031   4.163  -7.907  1.00  0.00           C  
ATOM   1960  CG2 ILE A 128      46.737   4.307  -6.073  1.00  0.00           C  
ATOM   1961  CD1 ILE A 128      45.847   3.369  -8.901  1.00  0.00           C  
ATOM   1962  H   ILE A 128      44.549   7.006  -8.135  1.00  0.00           H  
ATOM   1963  HA  ILE A 128      44.188   5.480  -5.743  1.00  0.00           H  
ATOM   1964  HB  ILE A 128      46.506   5.672  -7.704  1.00  0.00           H  
ATOM   1965 1HG1 ILE A 128      44.488   3.462  -7.273  1.00  0.00           H  
ATOM   1966 2HG1 ILE A 128      44.291   4.742  -8.460  1.00  0.00           H  
ATOM   1967 1HG2 ILE A 128      47.377   3.631  -6.639  1.00  0.00           H  
ATOM   1968 2HG2 ILE A 128      47.356   4.990  -5.492  1.00  0.00           H  
ATOM   1969 3HG2 ILE A 128      46.104   3.729  -5.399  1.00  0.00           H  
ATOM   1970 1HD1 ILE A 128      45.186   2.727  -9.484  1.00  0.00           H  
ATOM   1971 2HD1 ILE A 128      46.372   4.052  -9.570  1.00  0.00           H  
ATOM   1972 3HD1 ILE A 128      46.571   2.754  -8.368  1.00  0.00           H  
ATOM   1973  N   LEU A 129      46.453   7.860  -5.629  1.00  0.00           N  
ATOM   1974  CA  LEU A 129      47.275   8.655  -4.724  1.00  0.00           C  
ATOM   1975  C   LEU A 129      46.421   9.352  -3.672  1.00  0.00           C  
ATOM   1976  O   LEU A 129      46.793   9.417  -2.500  1.00  0.00           O  
ATOM   1977  CB  LEU A 129      48.076   9.698  -5.514  1.00  0.00           C  
ATOM   1978  CG  LEU A 129      49.018  10.581  -4.685  1.00  0.00           C  
ATOM   1979  CD1 LEU A 129      50.035   9.705  -3.967  1.00  0.00           C  
ATOM   1980  CD2 LEU A 129      49.707  11.584  -5.597  1.00  0.00           C  
ATOM   1981  H   LEU A 129      46.404   8.118  -6.604  1.00  0.00           H  
ATOM   1982  HA  LEU A 129      47.971   7.990  -4.215  1.00  0.00           H  
ATOM   1983 1HB  LEU A 129      48.678   9.181  -6.260  1.00  0.00           H  
ATOM   1984 2HB  LEU A 129      47.377  10.354  -6.032  1.00  0.00           H  
ATOM   1985  HG  LEU A 129      48.443  11.114  -3.927  1.00  0.00           H  
ATOM   1986 1HD1 LEU A 129      50.704  10.332  -3.378  1.00  0.00           H  
ATOM   1987 2HD1 LEU A 129      49.516   9.010  -3.307  1.00  0.00           H  
ATOM   1988 3HD1 LEU A 129      50.615   9.145  -4.700  1.00  0.00           H  
ATOM   1989 1HD2 LEU A 129      50.375  12.213  -5.008  1.00  0.00           H  
ATOM   1990 2HD2 LEU A 129      50.283  11.052  -6.355  1.00  0.00           H  
ATOM   1991 3HD2 LEU A 129      48.957  12.209  -6.084  1.00  0.00           H  
ATOM   1992  N   GLU A 130      45.275   9.872  -4.098  1.00  0.00           N  
ATOM   1993  CA  GLU A 130      44.366  10.565  -3.193  1.00  0.00           C  
ATOM   1994  C   GLU A 130      43.806   9.616  -2.141  1.00  0.00           C  
ATOM   1995  O   GLU A 130      43.687   9.974  -0.969  1.00  0.00           O  
ATOM   1996  CB  GLU A 130      43.219  11.207  -3.977  1.00  0.00           C  
ATOM   1997  CG  GLU A 130      43.635  12.381  -4.852  1.00  0.00           C  
ATOM   1998  CD  GLU A 130      44.156  13.546  -4.058  1.00  0.00           C  
ATOM   1999  OE1 GLU A 130      43.622  13.811  -3.008  1.00  0.00           O  
ATOM   2000  OE2 GLU A 130      45.089  14.173  -4.502  1.00  0.00           O  
ATOM   2001  H   GLU A 130      45.028   9.785  -5.073  1.00  0.00           H  
ATOM   2002  HA  GLU A 130      44.921  11.351  -2.680  1.00  0.00           H  
ATOM   2003 1HB  GLU A 130      42.755  10.459  -4.620  1.00  0.00           H  
ATOM   2004 2HB  GLU A 130      42.457  11.561  -3.283  1.00  0.00           H  
ATOM   2005 1HG  GLU A 130      44.412  12.050  -5.541  1.00  0.00           H  
ATOM   2006 2HG  GLU A 130      42.778  12.703  -5.441  1.00  0.00           H  
ATOM   2007  N   ILE A 131      43.464   8.405  -2.567  1.00  0.00           N  
ATOM   2008  CA  ILE A 131      42.916   7.401  -1.662  1.00  0.00           C  
ATOM   2009  C   ILE A 131      43.938   6.990  -0.610  1.00  0.00           C  
ATOM   2010  O   ILE A 131      43.602   6.817   0.562  1.00  0.00           O  
ATOM   2011  CB  ILE A 131      42.450   6.156  -2.440  1.00  0.00           C  
ATOM   2012  CG1 ILE A 131      41.241   6.495  -3.315  1.00  0.00           C  
ATOM   2013  CG2 ILE A 131      42.117   5.024  -1.480  1.00  0.00           C  
ATOM   2014  CD1 ILE A 131      40.885   5.414  -4.309  1.00  0.00           C  
ATOM   2015  H   ILE A 131      43.587   8.174  -3.543  1.00  0.00           H  
ATOM   2016  HA  ILE A 131      42.055   7.830  -1.151  1.00  0.00           H  
ATOM   2017  HB  ILE A 131      43.244   5.829  -3.111  1.00  0.00           H  
ATOM   2018 1HG1 ILE A 131      40.373   6.676  -2.681  1.00  0.00           H  
ATOM   2019 2HG1 ILE A 131      41.438   7.414  -3.868  1.00  0.00           H  
ATOM   2020 1HG2 ILE A 131      41.789   4.152  -2.047  1.00  0.00           H  
ATOM   2021 2HG2 ILE A 131      43.002   4.767  -0.900  1.00  0.00           H  
ATOM   2022 3HG2 ILE A 131      41.320   5.340  -0.807  1.00  0.00           H  
ATOM   2023 1HD1 ILE A 131      40.018   5.727  -4.892  1.00  0.00           H  
ATOM   2024 2HD1 ILE A 131      41.729   5.241  -4.977  1.00  0.00           H  
ATOM   2025 3HD1 ILE A 131      40.649   4.493  -3.776  1.00  0.00           H  
ATOM   2026  N   THR A 132      45.187   6.835  -1.036  1.00  0.00           N  
ATOM   2027  CA  THR A 132      46.261   6.443  -0.131  1.00  0.00           C  
ATOM   2028  C   THR A 132      46.514   7.516   0.921  1.00  0.00           C  
ATOM   2029  O   THR A 132      46.735   7.210   2.093  1.00  0.00           O  
ATOM   2030  CB  THR A 132      47.562   6.160  -0.905  1.00  0.00           C  
ATOM   2031  OG1 THR A 132      47.349   5.081  -1.824  1.00  0.00           O  
ATOM   2032  CG2 THR A 132      48.683   5.790   0.054  1.00  0.00           C  
ATOM   2033  H   THR A 132      45.397   6.993  -2.011  1.00  0.00           H  
ATOM   2034  HA  THR A 132      45.963   5.530   0.385  1.00  0.00           H  
ATOM   2035  HB  THR A 132      47.851   7.047  -1.467  1.00  0.00           H  
ATOM   2036  HG1 THR A 132      46.906   5.413  -2.609  1.00  0.00           H  
ATOM   2037 1HG2 THR A 132      49.595   5.594  -0.510  1.00  0.00           H  
ATOM   2038 2HG2 THR A 132      48.855   6.613   0.748  1.00  0.00           H  
ATOM   2039 3HG2 THR A 132      48.404   4.898   0.613  1.00  0.00           H  
ATOM   2040  N   LYS A 133      46.480   8.774   0.495  1.00  0.00           N  
ATOM   2041  CA  LYS A 133      46.705   9.895   1.400  1.00  0.00           C  
ATOM   2042  C   LYS A 133      45.607   9.984   2.452  1.00  0.00           C  
ATOM   2043  O   LYS A 133      45.877  10.249   3.624  1.00  0.00           O  
ATOM   2044  CB  LYS A 133      46.790  11.206   0.617  1.00  0.00           C  
ATOM   2045  CG  LYS A 133      48.051  11.355  -0.225  1.00  0.00           C  
ATOM   2046  CD  LYS A 133      48.172  12.761  -0.795  1.00  0.00           C  
ATOM   2047  CE  LYS A 133      47.150  13.002  -1.896  1.00  0.00           C  
ATOM   2048  NZ  LYS A 133      47.342  14.324  -2.553  1.00  0.00           N  
ATOM   2049  H   LYS A 133      46.294   8.958  -0.480  1.00  0.00           H  
ATOM   2050  HA  LYS A 133      47.651   9.737   1.919  1.00  0.00           H  
ATOM   2051 1HB  LYS A 133      45.931  11.289  -0.049  1.00  0.00           H  
ATOM   2052 2HB  LYS A 133      46.750  12.047   1.310  1.00  0.00           H  
ATOM   2053 1HG  LYS A 133      48.926  11.145   0.390  1.00  0.00           H  
ATOM   2054 2HG  LYS A 133      48.026  10.640  -1.047  1.00  0.00           H  
ATOM   2055 1HD  LYS A 133      48.016  13.491   0.001  1.00  0.00           H  
ATOM   2056 2HD  LYS A 133      49.172  12.903  -1.203  1.00  0.00           H  
ATOM   2057 1HE  LYS A 133      47.235  12.220  -2.648  1.00  0.00           H  
ATOM   2058 2HE  LYS A 133      46.145  12.963  -1.475  1.00  0.00           H  
ATOM   2059 1HZ  LYS A 133      46.646  14.446  -3.275  1.00  0.00           H  
ATOM   2060 2HZ  LYS A 133      47.246  15.059  -1.866  1.00  0.00           H  
ATOM   2061 3HZ  LYS A 133      48.263  14.365  -2.964  1.00  0.00           H  
ATOM   2062  N   GLU A 134      44.368   9.761   2.026  1.00  0.00           N  
ATOM   2063  CA  GLU A 134      43.226   9.815   2.931  1.00  0.00           C  
ATOM   2064  C   GLU A 134      43.304   8.716   3.983  1.00  0.00           C  
ATOM   2065  O   GLU A 134      43.003   8.943   5.155  1.00  0.00           O  
ATOM   2066  CB  GLU A 134      41.918   9.692   2.147  1.00  0.00           C  
ATOM   2067  CG  GLU A 134      41.589  10.898   1.279  1.00  0.00           C  
ATOM   2068  CD  GLU A 134      40.336  10.712   0.469  1.00  0.00           C  
ATOM   2069  OE1 GLU A 134      39.794   9.633   0.487  1.00  0.00           O  
ATOM   2070  OE2 GLU A 134      39.920  11.650  -0.169  1.00  0.00           O  
ATOM   2071  H   GLU A 134      44.214   9.549   1.051  1.00  0.00           H  
ATOM   2072  HA  GLU A 134      43.236  10.777   3.444  1.00  0.00           H  
ATOM   2073 1HB  GLU A 134      41.963   8.816   1.499  1.00  0.00           H  
ATOM   2074 2HB  GLU A 134      41.090   9.543   2.841  1.00  0.00           H  
ATOM   2075 1HG  GLU A 134      41.467  11.771   1.920  1.00  0.00           H  
ATOM   2076 2HG  GLU A 134      42.425  11.088   0.608  1.00  0.00           H  
ATOM   2077  N   ALA A 135      43.710   7.524   3.557  1.00  0.00           N  
ATOM   2078  CA  ALA A 135      43.829   6.387   4.462  1.00  0.00           C  
ATOM   2079  C   ALA A 135      44.904   6.630   5.514  1.00  0.00           C  
ATOM   2080  O   ALA A 135      44.726   6.298   6.686  1.00  0.00           O  
ATOM   2081  CB  ALA A 135      44.132   5.117   3.680  1.00  0.00           C  
ATOM   2082  H   ALA A 135      43.942   7.403   2.581  1.00  0.00           H  
ATOM   2083  HA  ALA A 135      42.877   6.265   4.979  1.00  0.00           H  
ATOM   2084 1HB  ALA A 135      44.217   4.277   4.369  1.00  0.00           H  
ATOM   2085 2HB  ALA A 135      43.325   4.925   2.972  1.00  0.00           H  
ATOM   2086 3HB  ALA A 135      45.068   5.238   3.138  1.00  0.00           H  
ATOM   2087  N   LEU A 136      46.020   7.211   5.088  1.00  0.00           N  
ATOM   2088  CA  LEU A 136      47.127   7.499   5.993  1.00  0.00           C  
ATOM   2089  C   LEU A 136      46.725   8.525   7.045  1.00  0.00           C  
ATOM   2090  O   LEU A 136      47.080   8.398   8.217  1.00  0.00           O  
ATOM   2091  CB  LEU A 136      48.337   8.014   5.204  1.00  0.00           C  
ATOM   2092  CG  LEU A 136      49.029   6.985   4.301  1.00  0.00           C  
ATOM   2093  CD1 LEU A 136      50.087   7.681   3.454  1.00  0.00           C  
ATOM   2094  CD2 LEU A 136      49.649   5.892   5.159  1.00  0.00           C  
ATOM   2095  H   LEU A 136      46.104   7.460   4.113  1.00  0.00           H  
ATOM   2096  HA  LEU A 136      47.407   6.577   6.501  1.00  0.00           H  
ATOM   2097 1HB  LEU A 136      48.015   8.842   4.575  1.00  0.00           H  
ATOM   2098 2HB  LEU A 136      49.079   8.388   5.909  1.00  0.00           H  
ATOM   2099  HG  LEU A 136      48.297   6.544   3.624  1.00  0.00           H  
ATOM   2100 1HD1 LEU A 136      50.578   6.950   2.813  1.00  0.00           H  
ATOM   2101 2HD1 LEU A 136      49.613   8.444   2.837  1.00  0.00           H  
ATOM   2102 3HD1 LEU A 136      50.825   8.147   4.106  1.00  0.00           H  
ATOM   2103 1HD2 LEU A 136      50.140   5.160   4.517  1.00  0.00           H  
ATOM   2104 2HD2 LEU A 136      50.382   6.331   5.835  1.00  0.00           H  
ATOM   2105 3HD2 LEU A 136      48.868   5.399   5.740  1.00  0.00           H  
ATOM   2106  N   LYS A 137      45.983   9.541   6.619  1.00  0.00           N  
ATOM   2107  CA  LYS A 137      45.531  10.592   7.524  1.00  0.00           C  
ATOM   2108  C   LYS A 137      44.577  10.041   8.576  1.00  0.00           C  
ATOM   2109  O   LYS A 137      44.649  10.412   9.748  1.00  0.00           O  
ATOM   2110  CB  LYS A 137      44.856  11.719   6.741  1.00  0.00           C  
ATOM   2111  CG  LYS A 137      45.807  12.556   5.897  1.00  0.00           C  
ATOM   2112  CD  LYS A 137      45.061  13.641   5.135  1.00  0.00           C  
ATOM   2113  CE  LYS A 137      46.009  14.472   4.282  1.00  0.00           C  
ATOM   2114  NZ  LYS A 137      45.288  15.513   3.501  1.00  0.00           N  
ATOM   2115  H   LYS A 137      45.725   9.587   5.644  1.00  0.00           H  
ATOM   2116  HA  LYS A 137      46.400  10.999   8.042  1.00  0.00           H  
ATOM   2117 1HB  LYS A 137      44.100  11.299   6.077  1.00  0.00           H  
ATOM   2118 2HB  LYS A 137      44.347  12.389   7.434  1.00  0.00           H  
ATOM   2119 1HG  LYS A 137      46.552  13.024   6.542  1.00  0.00           H  
ATOM   2120 2HG  LYS A 137      46.323  11.913   5.184  1.00  0.00           H  
ATOM   2121 1HD  LYS A 137      44.312  13.182   4.488  1.00  0.00           H  
ATOM   2122 2HD  LYS A 137      44.554  14.298   5.841  1.00  0.00           H  
ATOM   2123 1HE  LYS A 137      46.743  14.959   4.923  1.00  0.00           H  
ATOM   2124 2HE  LYS A 137      46.541  13.820   3.589  1.00  0.00           H  
ATOM   2125 1HZ  LYS A 137      45.950  16.040   2.950  1.00  0.00           H  
ATOM   2126 2HZ  LYS A 137      44.617  15.071   2.888  1.00  0.00           H  
ATOM   2127 3HZ  LYS A 137      44.806  16.135   4.133  1.00  0.00           H  
ATOM   2128  N   ALA A 138      43.684   9.154   8.151  1.00  0.00           N  
ATOM   2129  CA  ALA A 138      42.714   8.550   9.055  1.00  0.00           C  
ATOM   2130  C   ALA A 138      43.402   7.689  10.107  1.00  0.00           C  
ATOM   2131  O   ALA A 138      43.024   7.703  11.279  1.00  0.00           O  
ATOM   2132  CB  ALA A 138      41.704   7.723   8.272  1.00  0.00           C  
ATOM   2133  H   ALA A 138      43.677   8.891   7.176  1.00  0.00           H  
ATOM   2134  HA  ALA A 138      42.188   9.352   9.572  1.00  0.00           H  
ATOM   2135 1HB  ALA A 138      40.986   7.279   8.961  1.00  0.00           H  
ATOM   2136 2HB  ALA A 138      41.180   8.365   7.564  1.00  0.00           H  
ATOM   2137 3HB  ALA A 138      42.223   6.934   7.730  1.00  0.00           H  
ATOM   2138  N   LEU A 139      44.413   6.940   9.682  1.00  0.00           N  
ATOM   2139  CA  LEU A 139      45.157   6.071  10.586  1.00  0.00           C  
ATOM   2140  C   LEU A 139      45.904   6.881  11.638  1.00  0.00           C  
ATOM   2141  O   LEU A 139      45.947   6.506  12.810  1.00  0.00           O  
ATOM   2142  CB  LEU A 139      46.149   5.209   9.796  1.00  0.00           C  
ATOM   2143  CG  LEU A 139      45.527   4.136   8.893  1.00  0.00           C  
ATOM   2144  CD1 LEU A 139      46.615   3.491   8.045  1.00  0.00           C  
ATOM   2145  CD2 LEU A 139      44.816   3.101   9.751  1.00  0.00           C  
ATOM   2146  H   LEU A 139      44.674   6.973   8.707  1.00  0.00           H  
ATOM   2147  HA  LEU A 139      44.451   5.416  11.095  1.00  0.00           H  
ATOM   2148 1HB  LEU A 139      46.752   5.862   9.166  1.00  0.00           H  
ATOM   2149 2HB  LEU A 139      46.811   4.706  10.500  1.00  0.00           H  
ATOM   2150  HG  LEU A 139      44.809   4.602   8.216  1.00  0.00           H  
ATOM   2151 1HD1 LEU A 139      46.172   2.729   7.404  1.00  0.00           H  
ATOM   2152 2HD1 LEU A 139      47.094   4.251   7.428  1.00  0.00           H  
ATOM   2153 3HD1 LEU A 139      47.357   3.031   8.696  1.00  0.00           H  
ATOM   2154 1HD2 LEU A 139      44.372   2.339   9.109  1.00  0.00           H  
ATOM   2155 2HD2 LEU A 139      45.532   2.634  10.427  1.00  0.00           H  
ATOM   2156 3HD2 LEU A 139      44.032   3.586  10.332  1.00  0.00           H  
ATOM   2157  N   LYS A 140      46.492   7.994  11.213  1.00  0.00           N  
ATOM   2158  CA  LYS A 140      47.239   8.859  12.117  1.00  0.00           C  
ATOM   2159  C   LYS A 140      46.326   9.476  13.169  1.00  0.00           C  
ATOM   2160  O   LYS A 140      46.690   9.574  14.341  1.00  0.00           O  
ATOM   2161  CB  LYS A 140      47.958   9.959  11.334  1.00  0.00           C  
ATOM   2162  CG  LYS A 140      48.797  10.896  12.192  1.00  0.00           C  
ATOM   2163  CD  LYS A 140      49.603  11.859  11.332  1.00  0.00           C  
ATOM   2164  CE  LYS A 140      48.706  12.894  10.669  1.00  0.00           C  
ATOM   2165  NZ  LYS A 140      49.491  13.908   9.914  1.00  0.00           N  
ATOM   2166  H   LYS A 140      46.419   8.247  10.238  1.00  0.00           H  
ATOM   2167  HA  LYS A 140      47.985   8.256  12.635  1.00  0.00           H  
ATOM   2168 1HB  LYS A 140      48.616   9.506  10.591  1.00  0.00           H  
ATOM   2169 2HB  LYS A 140      47.225  10.562  10.797  1.00  0.00           H  
ATOM   2170 1HG  LYS A 140      48.144  11.470  12.850  1.00  0.00           H  
ATOM   2171 2HG  LYS A 140      49.481  10.312  12.807  1.00  0.00           H  
ATOM   2172 1HD  LYS A 140      50.339  12.372  11.953  1.00  0.00           H  
ATOM   2173 2HD  LYS A 140      50.131  11.301  10.559  1.00  0.00           H  
ATOM   2174 1HE  LYS A 140      48.023  12.396   9.983  1.00  0.00           H  
ATOM   2175 2HE  LYS A 140      48.115  13.404  11.429  1.00  0.00           H  
ATOM   2176 1HZ  LYS A 140      48.861  14.575   9.490  1.00  0.00           H  
ATOM   2177 2HZ  LYS A 140      50.116  14.389  10.545  1.00  0.00           H  
ATOM   2178 3HZ  LYS A 140      50.029  13.449   9.193  1.00  0.00           H  
ATOM   2179  N   GLU A 141      45.138   9.891  12.744  1.00  0.00           N  
ATOM   2180  CA  GLU A 141      44.170  10.499  13.648  1.00  0.00           C  
ATOM   2181  C   GLU A 141      43.697   9.503  14.700  1.00  0.00           C  
ATOM   2182  O   GLU A 141      43.643   9.820  15.888  1.00  0.00           O  
ATOM   2183  CB  GLU A 141      42.971  11.035  12.863  1.00  0.00           C  
ATOM   2184  CG  GLU A 141      43.277  12.251  12.000  1.00  0.00           C  
ATOM   2185  CD  GLU A 141      42.099  12.697  11.179  1.00  0.00           C  
ATOM   2186  OE1 GLU A 141      41.102  12.016  11.186  1.00  0.00           O  
ATOM   2187  OE2 GLU A 141      42.197  13.720  10.543  1.00  0.00           O  
ATOM   2188  H   GLU A 141      44.899   9.782  11.769  1.00  0.00           H  
ATOM   2189  HA  GLU A 141      44.652  11.332  14.161  1.00  0.00           H  
ATOM   2190 1HB  GLU A 141      42.583  10.252  12.211  1.00  0.00           H  
ATOM   2191 2HB  GLU A 141      42.175  11.308  13.555  1.00  0.00           H  
ATOM   2192 1HG  GLU A 141      43.586  13.073  12.646  1.00  0.00           H  
ATOM   2193 2HG  GLU A 141      44.108  12.014  11.337  1.00  0.00           H  
ATOM   2194  N   ILE A 142      43.361   8.308  14.239  1.00  0.00           N  
ATOM   2195  CA  ILE A 142      42.822   7.278  15.103  1.00  0.00           C  
ATOM   2196  C   ILE A 142      43.946   6.693  15.931  1.00  0.00           C  
ATOM   2197  O   ILE A 142      43.708   6.062  16.961  1.00  0.00           O  
ATOM   2198  CB  ILE A 142      42.129   6.167  14.293  1.00  0.00           C  
ATOM   2199  CG1 ILE A 142      41.209   5.342  15.197  1.00  0.00           C  
ATOM   2200  CG2 ILE A 142      43.161   5.275  13.622  1.00  0.00           C  
ATOM   2201  CD1 ILE A 142      40.048   6.125  15.766  1.00  0.00           C  
ATOM   2202  H   ILE A 142      43.483   8.107  13.257  1.00  0.00           H  
ATOM   2203  HA  ILE A 142      42.086   7.733  15.765  1.00  0.00           H  
ATOM   2204  HB  ILE A 142      41.497   6.616  13.527  1.00  0.00           H  
ATOM   2205 1HG1 ILE A 142      40.810   4.498  14.636  1.00  0.00           H  
ATOM   2206 2HG1 ILE A 142      41.786   4.937  16.030  1.00  0.00           H  
ATOM   2207 1HG2 ILE A 142      42.654   4.495  13.055  1.00  0.00           H  
ATOM   2208 2HG2 ILE A 142      43.775   5.872  12.949  1.00  0.00           H  
ATOM   2209 3HG2 ILE A 142      43.795   4.817  14.382  1.00  0.00           H  
ATOM   2210 1HD1 ILE A 142      39.443   5.473  16.396  1.00  0.00           H  
ATOM   2211 2HD1 ILE A 142      40.427   6.957  16.362  1.00  0.00           H  
ATOM   2212 3HD1 ILE A 142      39.437   6.511  14.951  1.00  0.00           H  
ATOM   2213  N   LYS A 143      45.167   6.916  15.461  1.00  0.00           N  
ATOM   2214  CA  LYS A 143      46.348   6.297  16.036  1.00  0.00           C  
ATOM   2215  C   LYS A 143      46.373   4.798  15.761  1.00  0.00           C  
ATOM   2216  O   LYS A 143      46.500   3.990  16.681  1.00  0.00           O  
ATOM   2217  CB  LYS A 143      46.408   6.559  17.542  1.00  0.00           C  
ATOM   2218  CG  LYS A 143      46.474   8.033  17.921  1.00  0.00           C  
ATOM   2219  CD  LYS A 143      46.611   8.210  19.426  1.00  0.00           C  
ATOM   2220  CE  LYS A 143      46.639   9.682  19.810  1.00  0.00           C  
ATOM   2221  NZ  LYS A 143      46.741   9.871  21.283  1.00  0.00           N  
ATOM   2222  H   LYS A 143      45.285   7.538  14.674  1.00  0.00           H  
ATOM   2223  HA  LYS A 143      47.231   6.737  15.570  1.00  0.00           H  
ATOM   2224 1HB  LYS A 143      45.529   6.129  18.021  1.00  0.00           H  
ATOM   2225 2HB  LYS A 143      47.285   6.066  17.962  1.00  0.00           H  
ATOM   2226 1HG  LYS A 143      47.329   8.498  17.429  1.00  0.00           H  
ATOM   2227 2HG  LYS A 143      45.567   8.536  17.586  1.00  0.00           H  
ATOM   2228 1HD  LYS A 143      45.772   7.728  19.928  1.00  0.00           H  
ATOM   2229 2HD  LYS A 143      47.534   7.739  19.765  1.00  0.00           H  
ATOM   2230 1HE  LYS A 143      47.491  10.166  19.335  1.00  0.00           H  
ATOM   2231 2HE  LYS A 143      45.730  10.168  19.457  1.00  0.00           H  
ATOM   2232 1HZ  LYS A 143      46.756  10.858  21.496  1.00  0.00           H  
ATOM   2233 2HZ  LYS A 143      45.945   9.442  21.734  1.00  0.00           H  
ATOM   2234 3HZ  LYS A 143      47.590   9.442  21.620  1.00  0.00           H  
ATOM   2235  N   ALA A 144      46.250   4.444  14.488  1.00  0.00           N  
ATOM   2236  CA  ALA A 144      46.379   3.064  14.039  1.00  0.00           C  
ATOM   2237  C   ALA A 144      47.809   2.576  14.216  1.00  0.00           C  
ATOM   2238  O   ALA A 144      48.760   3.340  14.054  1.00  0.00           O  
ATOM   2239  CB  ALA A 144      45.947   2.932  12.586  1.00  0.00           C  
ATOM   2240  H   ALA A 144      46.059   5.155  13.796  1.00  0.00           H  
ATOM   2241  HA  ALA A 144      45.730   2.444  14.658  1.00  0.00           H  
ATOM   2242 1HB  ALA A 144      46.056   1.895  12.267  1.00  0.00           H  
ATOM   2243 2HB  ALA A 144      44.905   3.234  12.487  1.00  0.00           H  
ATOM   2244 3HB  ALA A 144      46.571   3.571  11.962  1.00  0.00           H  
ATOM   2245  N   PRO A 145      47.961   1.302  14.549  1.00  0.00           N  
ATOM   2246  CA  PRO A 145      49.281   0.709  14.709  1.00  0.00           C  
ATOM   2247  C   PRO A 145      50.043   0.708  13.395  1.00  0.00           C  
ATOM   2248  O   PRO A 145      49.484   0.399  12.343  1.00  0.00           O  
ATOM   2249  CB  PRO A 145      48.966  -0.714  15.180  1.00  0.00           C  
ATOM   2250  CG  PRO A 145      47.578  -0.961  14.696  1.00  0.00           C  
ATOM   2251  CD  PRO A 145      46.914   0.388  14.758  1.00  0.00           C  
ATOM   2252  HA  PRO A 145      49.836   1.265  15.479  1.00  0.00           H  
ATOM   2253 1HB  PRO A 145      49.697  -1.420  14.760  1.00  0.00           H  
ATOM   2254 2HB  PRO A 145      49.053  -0.776  16.275  1.00  0.00           H  
ATOM   2255 1HG  PRO A 145      47.600  -1.376  13.677  1.00  0.00           H  
ATOM   2256 2HG  PRO A 145      47.081  -1.708  15.332  1.00  0.00           H  
ATOM   2257 1HD  PRO A 145      46.171   0.469  13.951  1.00  0.00           H  
ATOM   2258 2HD  PRO A 145      46.437   0.518  15.740  1.00  0.00           H  
ATOM   2259  N   ALA A 146      51.325   1.057  13.465  1.00  0.00           N  
ATOM   2260  CA  ALA A 146      52.123   1.271  12.263  1.00  0.00           C  
ATOM   2261  C   ALA A 146      51.752   0.270  11.192  1.00  0.00           C  
ATOM   2262  O   ALA A 146      51.909   0.535  10.000  1.00  0.00           O  
ATOM   2263  CB  ALA A 146      53.609   1.179  12.580  1.00  0.00           C  
ATOM   2264  H   ALA A 146      51.754   1.176  14.372  1.00  0.00           H  
ATOM   2265  HA  ALA A 146      51.904   2.269  11.884  1.00  0.00           H  
ATOM   2266 1HB  ALA A 146      54.185   1.332  11.668  1.00  0.00           H  
ATOM   2267 2HB  ALA A 146      53.873   1.945  13.309  1.00  0.00           H  
ATOM   2268 3HB  ALA A 146      53.833   0.196  12.990  1.00  0.00           H  
ATOM   2269  N   GLU A 147      51.258  -0.883  11.622  1.00  0.00           N  
ATOM   2270  CA  GLU A 147      51.097  -2.015  10.717  1.00  0.00           C  
ATOM   2271  C   GLU A 147      50.032  -1.733   9.666  1.00  0.00           C  
ATOM   2272  O   GLU A 147      50.198  -2.072   8.494  1.00  0.00           O  
ATOM   2273  CB  GLU A 147      50.731  -3.277  11.501  1.00  0.00           C  
ATOM   2274  CG  GLU A 147      50.622  -4.536  10.652  1.00  0.00           C  
ATOM   2275  CD  GLU A 147      50.360  -5.771  11.467  1.00  0.00           C  
ATOM   2276  OE1 GLU A 147      50.286  -5.663  12.668  1.00  0.00           O  
ATOM   2277  OE2 GLU A 147      50.233  -6.825  10.889  1.00  0.00           O  
ATOM   2278  H   GLU A 147      50.991  -0.973  12.592  1.00  0.00           H  
ATOM   2279  HA  GLU A 147      52.044  -2.185  10.203  1.00  0.00           H  
ATOM   2280 1HB  GLU A 147      51.482  -3.458  12.271  1.00  0.00           H  
ATOM   2281 2HB  GLU A 147      49.776  -3.129  12.004  1.00  0.00           H  
ATOM   2282 1HG  GLU A 147      49.811  -4.408   9.935  1.00  0.00           H  
ATOM   2283 2HG  GLU A 147      51.548  -4.665  10.092  1.00  0.00           H  
ATOM   2284  N   TYR A 148      48.938  -1.111  10.091  1.00  0.00           N  
ATOM   2285  CA  TYR A 148      47.843  -0.781   9.186  1.00  0.00           C  
ATOM   2286  C   TYR A 148      48.282   0.229   8.135  1.00  0.00           C  
ATOM   2287  O   TYR A 148      47.922   0.116   6.963  1.00  0.00           O  
ATOM   2288  CB  TYR A 148      46.644  -0.243   9.970  1.00  0.00           C  
ATOM   2289  CG  TYR A 148      45.910  -1.300  10.764  1.00  0.00           C  
ATOM   2290  CD1 TYR A 148      45.926  -2.621  10.342  1.00  0.00           C  
ATOM   2291  CD2 TYR A 148      45.220  -0.948  11.915  1.00  0.00           C  
ATOM   2292  CE1 TYR A 148      45.255  -3.587  11.067  1.00  0.00           C  
ATOM   2293  CE2 TYR A 148      44.549  -1.914  12.641  1.00  0.00           C  
ATOM   2294  CZ  TYR A 148      44.566  -3.228  12.220  1.00  0.00           C  
ATOM   2295  OH  TYR A 148      43.898  -4.190  12.943  1.00  0.00           O  
ATOM   2296  H   TYR A 148      48.862  -0.860  11.066  1.00  0.00           H  
ATOM   2297  HA  TYR A 148      47.539  -1.689   8.665  1.00  0.00           H  
ATOM   2298 1HB  TYR A 148      46.979   0.532  10.662  1.00  0.00           H  
ATOM   2299 2HB  TYR A 148      45.936   0.218   9.281  1.00  0.00           H  
ATOM   2300  HD1 TYR A 148      46.468  -2.897   9.437  1.00  0.00           H  
ATOM   2301  HD2 TYR A 148      45.206   0.090  12.247  1.00  0.00           H  
ATOM   2302  HE1 TYR A 148      45.268  -4.624  10.736  1.00  0.00           H  
ATOM   2303  HE2 TYR A 148      44.007  -1.637  13.545  1.00  0.00           H  
ATOM   2304  HH  TYR A 148      44.009  -5.043  12.517  1.00  0.00           H  
ATOM   2305  N   ALA A 149      49.062   1.217   8.560  1.00  0.00           N  
ATOM   2306  CA  ALA A 149      49.552   2.250   7.655  1.00  0.00           C  
ATOM   2307  C   ALA A 149      50.485   1.664   6.604  1.00  0.00           C  
ATOM   2308  O   ALA A 149      50.428   2.037   5.432  1.00  0.00           O  
ATOM   2309  CB  ALA A 149      50.259   3.348   8.437  1.00  0.00           C  
ATOM   2310  H   ALA A 149      49.322   1.254   9.535  1.00  0.00           H  
ATOM   2311  HA  ALA A 149      48.695   2.681   7.138  1.00  0.00           H  
ATOM   2312 1HB  ALA A 149      50.619   4.111   7.747  1.00  0.00           H  
ATOM   2313 2HB  ALA A 149      49.562   3.797   9.144  1.00  0.00           H  
ATOM   2314 3HB  ALA A 149      51.102   2.922   8.979  1.00  0.00           H  
ATOM   2315  N   LEU A 150      51.344   0.744   7.029  1.00  0.00           N  
ATOM   2316  CA  LEU A 150      52.292   0.104   6.124  1.00  0.00           C  
ATOM   2317  C   LEU A 150      51.572  -0.730   5.072  1.00  0.00           C  
ATOM   2318  O   LEU A 150      51.949  -0.729   3.900  1.00  0.00           O  
ATOM   2319  CB  LEU A 150      53.262  -0.784   6.913  1.00  0.00           C  
ATOM   2320  CG  LEU A 150      54.342  -1.490   6.084  1.00  0.00           C  
ATOM   2321  CD1 LEU A 150      55.193  -0.451   5.367  1.00  0.00           C  
ATOM   2322  CD2 LEU A 150      55.195  -2.359   6.996  1.00  0.00           C  
ATOM   2323  H   LEU A 150      51.341   0.481   8.004  1.00  0.00           H  
ATOM   2324  HA  LEU A 150      52.863   0.880   5.615  1.00  0.00           H  
ATOM   2325 1HB  LEU A 150      53.765  -0.171   7.660  1.00  0.00           H  
ATOM   2326 2HB  LEU A 150      52.687  -1.552   7.431  1.00  0.00           H  
ATOM   2327  HG  LEU A 150      53.869  -2.115   5.326  1.00  0.00           H  
ATOM   2328 1HD1 LEU A 150      55.961  -0.952   4.778  1.00  0.00           H  
ATOM   2329 2HD1 LEU A 150      54.561   0.144   4.707  1.00  0.00           H  
ATOM   2330 3HD1 LEU A 150      55.667   0.201   6.101  1.00  0.00           H  
ATOM   2331 1HD2 LEU A 150      55.963  -2.862   6.407  1.00  0.00           H  
ATOM   2332 2HD2 LEU A 150      55.670  -1.736   7.754  1.00  0.00           H  
ATOM   2333 3HD2 LEU A 150      54.565  -3.105   7.482  1.00  0.00           H  
ATOM   2334  N   LEU A 151      50.534  -1.441   5.498  1.00  0.00           N  
ATOM   2335  CA  LEU A 151      49.758  -2.282   4.593  1.00  0.00           C  
ATOM   2336  C   LEU A 151      49.042  -1.444   3.541  1.00  0.00           C  
ATOM   2337  O   LEU A 151      48.987  -1.816   2.369  1.00  0.00           O  
ATOM   2338  CB  LEU A 151      48.734  -3.107   5.383  1.00  0.00           C  
ATOM   2339  CG  LEU A 151      49.315  -4.202   6.285  1.00  0.00           C  
ATOM   2340  CD1 LEU A 151      48.204  -4.807   7.132  1.00  0.00           C  
ATOM   2341  CD2 LEU A 151      49.988  -5.263   5.427  1.00  0.00           C  
ATOM   2342  H   LEU A 151      50.275  -1.398   6.473  1.00  0.00           H  
ATOM   2343  HA  LEU A 151      50.439  -2.963   4.084  1.00  0.00           H  
ATOM   2344 1HB  LEU A 151      48.155  -2.432   6.012  1.00  0.00           H  
ATOM   2345 2HB  LEU A 151      48.054  -3.585   4.677  1.00  0.00           H  
ATOM   2346  HG  LEU A 151      50.050  -3.764   6.962  1.00  0.00           H  
ATOM   2347 1HD1 LEU A 151      48.617  -5.585   7.773  1.00  0.00           H  
ATOM   2348 2HD1 LEU A 151      47.753  -4.030   7.750  1.00  0.00           H  
ATOM   2349 3HD1 LEU A 151      47.445  -5.239   6.481  1.00  0.00           H  
ATOM   2350 1HD2 LEU A 151      50.402  -6.042   6.069  1.00  0.00           H  
ATOM   2351 2HD2 LEU A 151      49.254  -5.703   4.751  1.00  0.00           H  
ATOM   2352 3HD2 LEU A 151      50.789  -4.807   4.846  1.00  0.00           H  
ATOM   2353  N   ALA A 152      48.495  -0.311   3.967  1.00  0.00           N  
ATOM   2354  CA  ALA A 152      47.781   0.582   3.062  1.00  0.00           C  
ATOM   2355  C   ALA A 152      48.716   1.164   2.010  1.00  0.00           C  
ATOM   2356  O   ALA A 152      48.355   1.275   0.838  1.00  0.00           O  
ATOM   2357  CB  ALA A 152      47.105   1.699   3.844  1.00  0.00           C  
ATOM   2358  H   ALA A 152      48.576  -0.062   4.942  1.00  0.00           H  
ATOM   2359  HA  ALA A 152      47.018   0.001   2.545  1.00  0.00           H  
ATOM   2360 1HB  ALA A 152      46.576   2.357   3.155  1.00  0.00           H  
ATOM   2361 2HB  ALA A 152      46.396   1.269   4.552  1.00  0.00           H  
ATOM   2362 3HB  ALA A 152      47.857   2.270   4.386  1.00  0.00           H  
ATOM   2363  N   GLY A 153      49.919   1.535   2.436  1.00  0.00           N  
ATOM   2364  CA  GLY A 153      50.909   2.106   1.531  1.00  0.00           C  
ATOM   2365  C   GLY A 153      51.344   1.094   0.479  1.00  0.00           C  
ATOM   2366  O   GLY A 153      51.508   1.434  -0.693  1.00  0.00           O  
ATOM   2367  H   GLY A 153      50.153   1.418   3.412  1.00  0.00           H  
ATOM   2368 1HA  GLY A 153      50.491   2.986   1.043  1.00  0.00           H  
ATOM   2369 2HA  GLY A 153      51.776   2.437   2.102  1.00  0.00           H  
ATOM   2370  N   ILE A 154      51.529  -0.151   0.905  1.00  0.00           N  
ATOM   2371  CA  ILE A 154      51.946  -1.216   0.000  1.00  0.00           C  
ATOM   2372  C   ILE A 154      50.879  -1.493  -1.052  1.00  0.00           C  
ATOM   2373  O   ILE A 154      51.190  -1.706  -2.224  1.00  0.00           O  
ATOM   2374  CB  ILE A 154      52.250  -2.510   0.777  1.00  0.00           C  
ATOM   2375  CG1 ILE A 154      53.492  -2.327   1.653  1.00  0.00           C  
ATOM   2376  CG2 ILE A 154      52.438  -3.675  -0.182  1.00  0.00           C  
ATOM   2377  CD1 ILE A 154      53.709  -3.445   2.647  1.00  0.00           C  
ATOM   2378  H   ILE A 154      51.377  -0.365   1.880  1.00  0.00           H  
ATOM   2379  HA  ILE A 154      52.854  -0.899  -0.511  1.00  0.00           H  
ATOM   2380  HB  ILE A 154      51.422  -2.734   1.448  1.00  0.00           H  
ATOM   2381 1HG1 ILE A 154      54.376  -2.257   1.020  1.00  0.00           H  
ATOM   2382 2HG1 ILE A 154      53.413  -1.391   2.207  1.00  0.00           H  
ATOM   2383 1HG2 ILE A 154      52.653  -4.581   0.383  1.00  0.00           H  
ATOM   2384 2HG2 ILE A 154      51.528  -3.817  -0.764  1.00  0.00           H  
ATOM   2385 3HG2 ILE A 154      53.269  -3.462  -0.855  1.00  0.00           H  
ATOM   2386 1HD1 ILE A 154      54.607  -3.245   3.231  1.00  0.00           H  
ATOM   2387 2HD1 ILE A 154      52.849  -3.510   3.315  1.00  0.00           H  
ATOM   2388 3HD1 ILE A 154      53.826  -4.388   2.114  1.00  0.00           H  
ATOM   2389  N   GLU A 155      49.621  -1.489  -0.626  1.00  0.00           N  
ATOM   2390  CA  GLU A 155      48.505  -1.741  -1.531  1.00  0.00           C  
ATOM   2391  C   GLU A 155      48.391  -0.645  -2.583  1.00  0.00           C  
ATOM   2392  O   GLU A 155      48.133  -0.920  -3.755  1.00  0.00           O  
ATOM   2393  CB  GLU A 155      47.195  -1.847  -0.747  1.00  0.00           C  
ATOM   2394  CG  GLU A 155      45.975  -2.161  -1.600  1.00  0.00           C  
ATOM   2395  CD  GLU A 155      46.046  -3.517  -2.246  1.00  0.00           C  
ATOM   2396  OE1 GLU A 155      46.789  -4.342  -1.771  1.00  0.00           O  
ATOM   2397  OE2 GLU A 155      45.357  -3.728  -3.216  1.00  0.00           O  
ATOM   2398  H   GLU A 155      49.432  -1.307   0.349  1.00  0.00           H  
ATOM   2399  HA  GLU A 155      48.682  -2.687  -2.044  1.00  0.00           H  
ATOM   2400 1HB  GLU A 155      47.285  -2.628   0.009  1.00  0.00           H  
ATOM   2401 2HB  GLU A 155      47.006  -0.908  -0.226  1.00  0.00           H  
ATOM   2402 1HG  GLU A 155      45.085  -2.116  -0.974  1.00  0.00           H  
ATOM   2403 2HG  GLU A 155      45.880  -1.400  -2.374  1.00  0.00           H  
ATOM   2404  N   GLY A 156      48.585   0.599  -2.157  1.00  0.00           N  
ATOM   2405  CA  GLY A 156      48.504   1.740  -3.062  1.00  0.00           C  
ATOM   2406  C   GLY A 156      49.605   1.687  -4.114  1.00  0.00           C  
ATOM   2407  O   GLY A 156      49.372   1.982  -5.286  1.00  0.00           O  
ATOM   2408  H   GLY A 156      48.794   0.758  -1.182  1.00  0.00           H  
ATOM   2409 1HA  GLY A 156      47.529   1.749  -3.550  1.00  0.00           H  
ATOM   2410 2HA  GLY A 156      48.586   2.664  -2.491  1.00  0.00           H  
ATOM   2411  N   ILE A 157      50.805   1.309  -3.688  1.00  0.00           N  
ATOM   2412  CA  ILE A 157      51.945   1.217  -4.593  1.00  0.00           C  
ATOM   2413  C   ILE A 157      51.728   0.137  -5.645  1.00  0.00           C  
ATOM   2414  O   ILE A 157      52.056   0.323  -6.817  1.00  0.00           O  
ATOM   2415  CB  ILE A 157      53.241   0.924  -3.816  1.00  0.00           C  
ATOM   2416  CG1 ILE A 157      53.621   2.121  -2.940  1.00  0.00           C  
ATOM   2417  CG2 ILE A 157      54.371   0.582  -4.775  1.00  0.00           C  
ATOM   2418  CD1 ILE A 157      54.721   1.826  -1.946  1.00  0.00           C  
ATOM   2419  H   ILE A 157      50.931   1.079  -2.713  1.00  0.00           H  
ATOM   2420  HA  ILE A 157      52.058   2.172  -5.104  1.00  0.00           H  
ATOM   2421  HB  ILE A 157      53.080   0.081  -3.144  1.00  0.00           H  
ATOM   2422 1HG1 ILE A 157      53.946   2.946  -3.573  1.00  0.00           H  
ATOM   2423 2HG1 ILE A 157      52.745   2.460  -2.387  1.00  0.00           H  
ATOM   2424 1HG2 ILE A 157      55.280   0.378  -4.209  1.00  0.00           H  
ATOM   2425 2HG2 ILE A 157      54.100  -0.299  -5.356  1.00  0.00           H  
ATOM   2426 3HG2 ILE A 157      54.543   1.422  -5.448  1.00  0.00           H  
ATOM   2427 1HD1 ILE A 157      54.934   2.722  -1.362  1.00  0.00           H  
ATOM   2428 2HD1 ILE A 157      54.403   1.025  -1.278  1.00  0.00           H  
ATOM   2429 3HD1 ILE A 157      55.620   1.519  -2.479  1.00  0.00           H  
ATOM   2430  N   ASN A 158      51.173  -0.993  -5.219  1.00  0.00           N  
ATOM   2431  CA  ASN A 158      50.911  -2.106  -6.124  1.00  0.00           C  
ATOM   2432  C   ASN A 158      49.876  -1.729  -7.176  1.00  0.00           C  
ATOM   2433  O   ASN A 158      50.011  -2.082  -8.348  1.00  0.00           O  
ATOM   2434  CB  ASN A 158      50.462  -3.331  -5.348  1.00  0.00           C  
ATOM   2435  CG  ASN A 158      51.588  -3.981  -4.593  1.00  0.00           C  
ATOM   2436  OD1 ASN A 158      52.760  -3.841  -4.960  1.00  0.00           O  
ATOM   2437  ND2 ASN A 158      51.255  -4.690  -3.545  1.00  0.00           N  
ATOM   2438  H   ASN A 158      50.927  -1.083  -4.244  1.00  0.00           H  
ATOM   2439  HA  ASN A 158      51.835  -2.348  -6.652  1.00  0.00           H  
ATOM   2440 1HB  ASN A 158      49.681  -3.048  -4.641  1.00  0.00           H  
ATOM   2441 2HB  ASN A 158      50.032  -4.060  -6.036  1.00  0.00           H  
ATOM   2442 1HD2 ASN A 158      51.963  -5.146  -3.004  1.00  0.00           H  
ATOM   2443 2HD2 ASN A 158      50.294  -4.776  -3.284  1.00  0.00           H  
ATOM   2444  N   ALA A 159      48.842  -1.010  -6.751  1.00  0.00           N  
ATOM   2445  CA  ALA A 159      47.781  -0.584  -7.655  1.00  0.00           C  
ATOM   2446  C   ALA A 159      48.310   0.383  -8.707  1.00  0.00           C  
ATOM   2447  O   ALA A 159      47.942   0.302  -9.879  1.00  0.00           O  
ATOM   2448  CB  ALA A 159      46.643   0.055  -6.872  1.00  0.00           C  
ATOM   2449  H   ALA A 159      48.790  -0.752  -5.776  1.00  0.00           H  
ATOM   2450  HA  ALA A 159      47.402  -1.466  -8.172  1.00  0.00           H  
ATOM   2451 1HB  ALA A 159      45.859   0.368  -7.561  1.00  0.00           H  
ATOM   2452 2HB  ALA A 159      46.237  -0.667  -6.164  1.00  0.00           H  
ATOM   2453 3HB  ALA A 159      47.017   0.923  -6.331  1.00  0.00           H  
ATOM   2454  N   LEU A 160      49.175   1.297  -8.282  1.00  0.00           N  
ATOM   2455  CA  LEU A 160      49.757   2.281  -9.186  1.00  0.00           C  
ATOM   2456  C   LEU A 160      50.633   1.613 -10.238  1.00  0.00           C  
ATOM   2457  O   LEU A 160      50.609   1.989 -11.410  1.00  0.00           O  
ATOM   2458  CB  LEU A 160      50.585   3.302  -8.396  1.00  0.00           C  
ATOM   2459  CG  LEU A 160      49.786   4.251  -7.493  1.00  0.00           C  
ATOM   2460  CD1 LEU A 160      50.745   5.075  -6.646  1.00  0.00           C  
ATOM   2461  CD2 LEU A 160      48.906   5.148  -8.352  1.00  0.00           C  
ATOM   2462  H   LEU A 160      49.437   1.311  -7.307  1.00  0.00           H  
ATOM   2463  HA  LEU A 160      48.948   2.804  -9.695  1.00  0.00           H  
ATOM   2464 1HB  LEU A 160      51.291   2.764  -7.766  1.00  0.00           H  
ATOM   2465 2HB  LEU A 160      51.150   3.912  -9.100  1.00  0.00           H  
ATOM   2466  HG  LEU A 160      49.159   3.669  -6.817  1.00  0.00           H  
ATOM   2467 1HD1 LEU A 160      50.177   5.749  -6.004  1.00  0.00           H  
ATOM   2468 2HD1 LEU A 160      51.348   4.410  -6.028  1.00  0.00           H  
ATOM   2469 3HD1 LEU A 160      51.397   5.657  -7.296  1.00  0.00           H  
ATOM   2470 1HD2 LEU A 160      48.338   5.822  -7.711  1.00  0.00           H  
ATOM   2471 2HD2 LEU A 160      49.532   5.732  -9.028  1.00  0.00           H  
ATOM   2472 3HD2 LEU A 160      48.219   4.534  -8.934  1.00  0.00           H  
ATOM   2473  N   VAL A 161      51.406   0.620  -9.813  1.00  0.00           N  
ATOM   2474  CA  VAL A 161      52.292  -0.103 -10.717  1.00  0.00           C  
ATOM   2475  C   VAL A 161      51.500  -0.869 -11.769  1.00  0.00           C  
ATOM   2476  O   VAL A 161      51.877  -0.903 -12.941  1.00  0.00           O  
ATOM   2477  CB  VAL A 161      53.175  -1.087  -9.926  1.00  0.00           C  
ATOM   2478  CG1 VAL A 161      53.964  -1.976 -10.876  1.00  0.00           C  
ATOM   2479  CG2 VAL A 161      54.110  -0.317  -9.006  1.00  0.00           C  
ATOM   2480  H   VAL A 161      51.379   0.359  -8.838  1.00  0.00           H  
ATOM   2481  HA  VAL A 161      52.936   0.619 -11.221  1.00  0.00           H  
ATOM   2482  HB  VAL A 161      52.535  -1.739  -9.333  1.00  0.00           H  
ATOM   2483 1HG1 VAL A 161      54.582  -2.665 -10.300  1.00  0.00           H  
ATOM   2484 2HG1 VAL A 161      53.274  -2.543 -11.500  1.00  0.00           H  
ATOM   2485 3HG1 VAL A 161      54.602  -1.358 -11.507  1.00  0.00           H  
ATOM   2486 1HG2 VAL A 161      54.731  -1.019  -8.449  1.00  0.00           H  
ATOM   2487 2HG2 VAL A 161      54.747   0.339  -9.599  1.00  0.00           H  
ATOM   2488 3HG2 VAL A 161      53.524   0.280  -8.308  1.00  0.00           H  
ATOM   2489  N   GLU A 162      50.401  -1.483 -11.344  1.00  0.00           N  
ATOM   2490  CA  GLU A 162      49.554  -2.250 -12.248  1.00  0.00           C  
ATOM   2491  C   GLU A 162      48.916  -1.352 -13.300  1.00  0.00           C  
ATOM   2492  O   GLU A 162      48.851  -1.708 -14.477  1.00  0.00           O  
ATOM   2493  CB  GLU A 162      48.466  -2.986 -11.463  1.00  0.00           C  
ATOM   2494  CG  GLU A 162      47.569  -3.874 -12.314  1.00  0.00           C  
ATOM   2495  CD  GLU A 162      46.565  -4.643 -11.500  1.00  0.00           C  
ATOM   2496  OE1 GLU A 162      46.202  -4.178 -10.446  1.00  0.00           O  
ATOM   2497  OE2 GLU A 162      46.161  -5.696 -11.932  1.00  0.00           O  
ATOM   2498  H   GLU A 162      50.146  -1.416 -10.369  1.00  0.00           H  
ATOM   2499  HA  GLU A 162      50.173  -2.987 -12.761  1.00  0.00           H  
ATOM   2500 1HB  GLU A 162      48.928  -3.611 -10.699  1.00  0.00           H  
ATOM   2501 2HB  GLU A 162      47.831  -2.261 -10.953  1.00  0.00           H  
ATOM   2502 1HG  GLU A 162      47.037  -3.253 -13.033  1.00  0.00           H  
ATOM   2503 2HG  GLU A 162      48.191  -4.574 -12.870  1.00  0.00           H  
ATOM   2504  N   VAL A 163      48.453  -0.201 -12.869  1.00  0.00           N  
ATOM   2505  CA  VAL A 163      47.826   0.737 -13.771  1.00  0.00           C  
ATOM   2506  C   VAL A 163      48.888   1.421 -14.582  1.00  0.00           C  
ATOM   2507  O   VAL A 163      48.587   2.225 -15.464  1.00  0.00           O  
ATOM   2508  CB  VAL A 163      47.006   1.785 -12.995  1.00  0.00           C  
ATOM   2509  CG1 VAL A 163      45.916   1.110 -12.177  1.00  0.00           C  
ATOM   2510  CG2 VAL A 163      47.926   2.602 -12.100  1.00  0.00           C  
ATOM   2511  H   VAL A 163      48.539   0.028 -11.889  1.00  0.00           H  
ATOM   2512  HA  VAL A 163      47.155   0.186 -14.432  1.00  0.00           H  
ATOM   2513  HB  VAL A 163      46.511   2.445 -13.708  1.00  0.00           H  
ATOM   2514 1HG1 VAL A 163      45.347   1.866 -11.635  1.00  0.00           H  
ATOM   2515 2HG1 VAL A 163      45.250   0.561 -12.841  1.00  0.00           H  
ATOM   2516 3HG1 VAL A 163      46.370   0.420 -11.465  1.00  0.00           H  
ATOM   2517 1HG2 VAL A 163      47.339   3.342 -11.555  1.00  0.00           H  
ATOM   2518 2HG2 VAL A 163      48.425   1.941 -11.392  1.00  0.00           H  
ATOM   2519 3HG2 VAL A 163      48.672   3.110 -12.711  1.00  0.00           H  
ATOM   2520  N   LYS A 164      50.131   1.094 -14.275  1.00  0.00           N  
ATOM   2521  CA  LYS A 164      51.237   1.634 -15.023  1.00  0.00           C  
ATOM   2522  C   LYS A 164      51.218   3.143 -14.941  1.00  0.00           C  
ATOM   2523  O   LYS A 164      51.223   3.830 -15.963  1.00  0.00           O  
ATOM   2524  CB  LYS A 164      51.185   1.174 -16.481  1.00  0.00           C  
ATOM   2525  CG  LYS A 164      51.238  -0.337 -16.666  1.00  0.00           C  
ATOM   2526  CD  LYS A 164      51.303  -0.712 -18.139  1.00  0.00           C  
ATOM   2527  CE  LYS A 164      51.269  -2.221 -18.329  1.00  0.00           C  
ATOM   2528  NZ  LYS A 164      52.470  -2.881 -17.748  1.00  0.00           N  
ATOM   2529  H   LYS A 164      50.297   0.459 -13.507  1.00  0.00           H  
ATOM   2530  HA  LYS A 164      52.165   1.274 -14.577  1.00  0.00           H  
ATOM   2531 1HB  LYS A 164      50.266   1.535 -16.944  1.00  0.00           H  
ATOM   2532 2HB  LYS A 164      52.021   1.607 -17.030  1.00  0.00           H  
ATOM   2533 1HG  LYS A 164      52.118  -0.735 -16.159  1.00  0.00           H  
ATOM   2534 2HG  LYS A 164      50.350  -0.789 -16.223  1.00  0.00           H  
ATOM   2535 1HD  LYS A 164      50.456  -0.268 -18.665  1.00  0.00           H  
ATOM   2536 2HD  LYS A 164      52.222  -0.321 -18.573  1.00  0.00           H  
ATOM   2537 1HE  LYS A 164      50.379  -2.628 -17.852  1.00  0.00           H  
ATOM   2538 2HE  LYS A 164      51.222  -2.452 -19.393  1.00  0.00           H  
ATOM   2539 1HZ  LYS A 164      52.410  -3.879 -17.895  1.00  0.00           H  
ATOM   2540 2HZ  LYS A 164      53.302  -2.525 -18.197  1.00  0.00           H  
ATOM   2541 3HZ  LYS A 164      52.514  -2.690 -16.758  1.00  0.00           H  
ATOM   2542  N   ALA A 165      51.197   3.627 -13.715  1.00  0.00           N  
ATOM   2543  CA  ALA A 165      51.280   5.041 -13.416  1.00  0.00           C  
ATOM   2544  C   ALA A 165      52.641   5.531 -13.858  1.00  0.00           C  
ATOM   2545  O   ALA A 165      53.591   4.754 -13.950  1.00  0.00           O  
ATOM   2546  CB  ALA A 165      51.055   5.307 -11.935  1.00  0.00           C  
ATOM   2547  H   ALA A 165      51.119   2.989 -12.936  1.00  0.00           H  
ATOM   2548  HA  ALA A 165      50.507   5.554 -13.989  1.00  0.00           H  
ATOM   2549 1HB  ALA A 165      51.151   6.375 -11.738  1.00  0.00           H  
ATOM   2550 2HB  ALA A 165      50.055   4.975 -11.653  1.00  0.00           H  
ATOM   2551 3HB  ALA A 165      51.795   4.763 -11.351  1.00  0.00           H  
ATOM   2552  N   PRO A 166      52.749   6.820 -14.135  1.00  0.00           N  
ATOM   2553  CA  PRO A 166      54.047   7.378 -14.458  1.00  0.00           C  
ATOM   2554  C   PRO A 166      54.980   7.188 -13.280  1.00  0.00           C  
ATOM   2555  O   PRO A 166      54.546   7.173 -12.128  1.00  0.00           O  
ATOM   2556  CB  PRO A 166      53.746   8.857 -14.719  1.00  0.00           C  
ATOM   2557  CG  PRO A 166      52.300   8.877 -15.083  1.00  0.00           C  
ATOM   2558  CD  PRO A 166      51.685   7.797 -14.234  1.00  0.00           C  
ATOM   2559  HA  PRO A 166      54.435   6.890 -15.364  1.00  0.00           H  
ATOM   2560 1HB  PRO A 166      53.968   9.451 -13.820  1.00  0.00           H  
ATOM   2561 2HB  PRO A 166      54.393   9.237 -15.523  1.00  0.00           H  
ATOM   2562 1HG  PRO A 166      51.871   9.870 -14.881  1.00  0.00           H  
ATOM   2563 2HG  PRO A 166      52.177   8.691 -16.160  1.00  0.00           H  
ATOM   2564 1HD  PRO A 166      51.411   8.213 -13.253  1.00  0.00           H  
ATOM   2565 2HD  PRO A 166      50.801   7.388 -14.743  1.00  0.00           H  
ATOM   2566  N   VAL A 167      55.757   7.091 -13.305  1.00  0.00           N  
ATOM   2567  CA  VAL A 167      56.806   7.023 -12.302  1.00  0.00           C  
ATOM   2568  C   VAL A 167      56.629   8.105 -11.282  1.00  0.00           C  
ATOM   2569  O   VAL A 167      56.843   7.888 -10.089  1.00  0.00           O  
ATOM   2570  CB  VAL A 167      58.195   7.163 -12.954  1.00  0.00           C  
ATOM   2571  CG1 VAL A 167      58.379   8.563 -13.518  1.00  0.00           C  
ATOM   2572  CG2 VAL A 167      59.279   6.844 -11.935  1.00  0.00           C  
ATOM   2573  H   VAL A 167      56.210   6.981 -14.201  1.00  0.00           H  
ATOM   2574  HA  VAL A 167      56.748   6.054 -11.806  1.00  0.00           H  
ATOM   2575  HB  VAL A 167      58.265   6.467 -13.790  1.00  0.00           H  
ATOM   2576 1HG1 VAL A 167      59.366   8.644 -13.975  1.00  0.00           H  
ATOM   2577 2HG1 VAL A 167      57.615   8.756 -14.271  1.00  0.00           H  
ATOM   2578 3HG1 VAL A 167      58.292   9.294 -12.714  1.00  0.00           H  
ATOM   2579 1HG2 VAL A 167      60.258   6.944 -12.403  1.00  0.00           H  
ATOM   2580 2HG2 VAL A 167      59.205   7.536 -11.096  1.00  0.00           H  
ATOM   2581 3HG2 VAL A 167      59.151   5.823 -11.576  1.00  0.00           H  
ATOM   2582  N   LYS A 168      56.237   9.272 -11.753  1.00  0.00           N  
ATOM   2583  CA  LYS A 168      56.049  10.400 -10.848  1.00  0.00           C  
ATOM   2584  C   LYS A 168      54.991  10.093  -9.797  1.00  0.00           C  
ATOM   2585  O   LYS A 168      55.148  10.436  -8.625  1.00  0.00           O  
ATOM   2586  CB  LYS A 168      55.663  11.656 -11.630  1.00  0.00           C  
ATOM   2587  CG  LYS A 168      56.789  12.245 -12.470  1.00  0.00           C  
ATOM   2588  CD  LYS A 168      56.324  13.476 -13.234  1.00  0.00           C  
ATOM   2589  CE  LYS A 168      57.444  14.057 -14.083  1.00  0.00           C  
ATOM   2590  NZ  LYS A 168      56.992  15.240 -14.866  1.00  0.00           N  
ATOM   2591  H   LYS A 168      56.070   9.372 -12.744  1.00  0.00           H  
ATOM   2592  HA  LYS A 168      56.990  10.588 -10.329  1.00  0.00           H  
ATOM   2593 1HB  LYS A 168      54.832  11.428 -12.298  1.00  0.00           H  
ATOM   2594 2HB  LYS A 168      55.325  12.427 -10.938  1.00  0.00           H  
ATOM   2595 1HG  LYS A 168      57.620  12.523 -11.821  1.00  0.00           H  
ATOM   2596 2HG  LYS A 168      57.141  11.498 -13.181  1.00  0.00           H  
ATOM   2597 1HD  LYS A 168      55.489  13.208 -13.882  1.00  0.00           H  
ATOM   2598 2HD  LYS A 168      55.984  14.234 -12.529  1.00  0.00           H  
ATOM   2599 1HE  LYS A 168      58.270  14.357 -13.440  1.00  0.00           H  
ATOM   2600 2HE  LYS A 168      57.808  13.298 -14.775  1.00  0.00           H  
ATOM   2601 1HZ  LYS A 168      57.762  15.595 -15.415  1.00  0.00           H  
ATOM   2602 2HZ  LYS A 168      56.237  14.969 -15.481  1.00  0.00           H  
ATOM   2603 3HZ  LYS A 168      56.670  15.959 -14.234  1.00  0.00           H  
ATOM   2604  N   TYR A 169      53.912   9.445 -10.222  1.00  0.00           N  
ATOM   2605  CA  TYR A 169      52.825   9.090  -9.317  1.00  0.00           C  
ATOM   2606  C   TYR A 169      53.288   8.091  -8.266  1.00  0.00           C  
ATOM   2607  O   TYR A 169      52.926   8.196  -7.094  1.00  0.00           O  
ATOM   2608  CB  TYR A 169      51.639   8.523 -10.101  1.00  0.00           C  
ATOM   2609  CG  TYR A 169      50.880   9.563 -10.896  1.00  0.00           C  
ATOM   2610  CD1 TYR A 169      51.478  10.174 -11.988  1.00  0.00           C  
ATOM   2611  CD2 TYR A 169      49.586   9.905 -10.532  1.00  0.00           C  
ATOM   2612  CE1 TYR A 169      50.785  11.123 -12.714  1.00  0.00           C  
ATOM   2613  CE2 TYR A 169      48.893  10.854 -11.258  1.00  0.00           C  
ATOM   2614  CZ  TYR A 169      49.488  11.462 -12.345  1.00  0.00           C  
ATOM   2615  OH  TYR A 169      48.798  12.407 -13.068  1.00  0.00           O  
ATOM   2616  H   TYR A 169      53.843   9.192 -11.197  1.00  0.00           H  
ATOM   2617  HA  TYR A 169      52.500   9.991  -8.796  1.00  0.00           H  
ATOM   2618 1HB  TYR A 169      51.992   7.757 -10.792  1.00  0.00           H  
ATOM   2619 2HB  TYR A 169      50.942   8.047  -9.412  1.00  0.00           H  
ATOM   2620  HD1 TYR A 169      52.496   9.904 -12.274  1.00  0.00           H  
ATOM   2621  HD2 TYR A 169      49.116   9.426  -9.673  1.00  0.00           H  
ATOM   2622  HE1 TYR A 169      51.255  11.602 -13.572  1.00  0.00           H  
ATOM   2623  HE2 TYR A 169      47.876  11.124 -10.972  1.00  0.00           H  
ATOM   2624  HH  TYR A 169      47.925  12.526 -12.687  1.00  0.00           H  
ATOM   2625  N   ILE A 170      54.091   7.121  -8.691  1.00  0.00           N  
ATOM   2626  CA  ILE A 170      54.605   6.100  -7.786  1.00  0.00           C  
ATOM   2627  C   ILE A 170      55.524   6.708  -6.735  1.00  0.00           C  
ATOM   2628  O   ILE A 170      55.475   6.334  -5.563  1.00  0.00           O  
ATOM   2629  CB  ILE A 170      55.364   5.009  -8.563  1.00  0.00           C  
ATOM   2630  CG1 ILE A 170      54.383   3.992  -9.151  1.00  0.00           C  
ATOM   2631  CG2 ILE A 170      56.374   4.318  -7.660  1.00  0.00           C  
ATOM   2632  CD1 ILE A 170      53.268   4.616  -9.959  1.00  0.00           C  
ATOM   2633  H   ILE A 170      54.352   7.090  -9.666  1.00  0.00           H  
ATOM   2634  HA  ILE A 170      53.763   5.636  -7.274  1.00  0.00           H  
ATOM   2635  HB  ILE A 170      55.891   5.460  -9.403  1.00  0.00           H  
ATOM   2636 1HG1 ILE A 170      54.921   3.296  -9.794  1.00  0.00           H  
ATOM   2637 2HG1 ILE A 170      53.934   3.410  -8.345  1.00  0.00           H  
ATOM   2638 1HG2 ILE A 170      56.901   3.549  -8.225  1.00  0.00           H  
ATOM   2639 2HG2 ILE A 170      57.090   5.050  -7.288  1.00  0.00           H  
ATOM   2640 3HG2 ILE A 170      55.855   3.858  -6.819  1.00  0.00           H  
ATOM   2641 1HD1 ILE A 170      52.613   3.833 -10.342  1.00  0.00           H  
ATOM   2642 2HD1 ILE A 170      52.692   5.291  -9.324  1.00  0.00           H  
ATOM   2643 3HD1 ILE A 170      53.691   5.174 -10.793  1.00  0.00           H  
ATOM   2644  N   THR A 171      56.362   7.647  -7.160  1.00  0.00           N  
ATOM   2645  CA  THR A 171      57.294   8.310  -6.255  1.00  0.00           C  
ATOM   2646  C   THR A 171      56.554   9.127  -5.204  1.00  0.00           C  
ATOM   2647  O   THR A 171      56.931   9.135  -4.032  1.00  0.00           O  
ATOM   2648  CB  THR A 171      58.265   9.221  -7.029  1.00  0.00           C  
ATOM   2649  OG1 THR A 171      59.034   8.434  -7.947  1.00  0.00           O  
ATOM   2650  CG2 THR A 171      59.205   9.935  -6.069  1.00  0.00           C  
ATOM   2651  H   THR A 171      56.354   7.909  -8.135  1.00  0.00           H  
ATOM   2652  HA  THR A 171      57.877   7.547  -5.739  1.00  0.00           H  
ATOM   2653  HB  THR A 171      57.698   9.962  -7.592  1.00  0.00           H  
ATOM   2654  HG1 THR A 171      58.509   8.256  -8.732  1.00  0.00           H  
ATOM   2655 1HG2 THR A 171      59.884  10.575  -6.634  1.00  0.00           H  
ATOM   2656 2HG2 THR A 171      58.624  10.544  -5.377  1.00  0.00           H  
ATOM   2657 3HG2 THR A 171      59.782   9.200  -5.510  1.00  0.00           H  
ATOM   2658  N   GLU A 172      55.500   9.813  -5.629  1.00  0.00           N  
ATOM   2659  CA  GLU A 172      54.705  10.635  -4.724  1.00  0.00           C  
ATOM   2660  C   GLU A 172      54.008   9.781  -3.672  1.00  0.00           C  
ATOM   2661  O   GLU A 172      53.943  10.153  -2.500  1.00  0.00           O  
ATOM   2662  CB  GLU A 172      53.668  11.442  -5.509  1.00  0.00           C  
ATOM   2663  CG  GLU A 172      54.256  12.546  -6.376  1.00  0.00           C  
ATOM   2664  CD  GLU A 172      53.216  13.269  -7.186  1.00  0.00           C  
ATOM   2665  OE1 GLU A 172      52.082  12.855  -7.168  1.00  0.00           O  
ATOM   2666  OE2 GLU A 172      53.557  14.238  -7.824  1.00  0.00           O  
ATOM   2667  H   GLU A 172      55.242   9.764  -6.604  1.00  0.00           H  
ATOM   2668  HA  GLU A 172      55.372  11.329  -4.211  1.00  0.00           H  
ATOM   2669 1HB  GLU A 172      53.101  10.773  -6.157  1.00  0.00           H  
ATOM   2670 2HB  GLU A 172      52.964  11.901  -4.815  1.00  0.00           H  
ATOM   2671 1HG  GLU A 172      54.765  13.265  -5.735  1.00  0.00           H  
ATOM   2672 2HG  GLU A 172      54.995  12.111  -7.047  1.00  0.00           H  
ATOM   2673  N   THR A 173      53.488   8.635  -4.098  1.00  0.00           N  
ATOM   2674  CA  THR A 173      52.795   7.726  -3.193  1.00  0.00           C  
ATOM   2675  C   THR A 173      53.744   7.166  -2.141  1.00  0.00           C  
ATOM   2676  O   THR A 173      53.386   7.047  -0.969  1.00  0.00           O  
ATOM   2677  CB  THR A 173      52.138   6.568  -3.966  1.00  0.00           C  
ATOM   2678  OG1 THR A 173      51.171   7.091  -4.886  1.00  0.00           O  
ATOM   2679  CG2 THR A 173      51.453   5.607  -3.007  1.00  0.00           C  
ATOM   2680  H   THR A 173      53.575   8.388  -5.073  1.00  0.00           H  
ATOM   2681  HA  THR A 173      52.012   8.282  -2.677  1.00  0.00           H  
ATOM   2682  HB  THR A 173      52.900   6.028  -4.529  1.00  0.00           H  
ATOM   2683  HG1 THR A 173      51.619   7.416  -5.671  1.00  0.00           H  
ATOM   2684 1HG2 THR A 173      50.995   4.795  -3.572  1.00  0.00           H  
ATOM   2685 2HG2 THR A 173      52.188   5.198  -2.314  1.00  0.00           H  
ATOM   2686 3HG2 THR A 173      50.683   6.138  -2.448  1.00  0.00           H  
ATOM   2687  N   THR A 174      54.955   6.824  -2.567  1.00  0.00           N  
ATOM   2688  CA  THR A 174      55.959   6.276  -1.662  1.00  0.00           C  
ATOM   2689  C   THR A 174      56.370   7.298  -0.610  1.00  0.00           C  
ATOM   2690  O   THR A 174      56.543   6.962   0.562  1.00  0.00           O  
ATOM   2691  CB  THR A 174      57.203   5.802  -2.436  1.00  0.00           C  
ATOM   2692  OG1 THR A 174      56.832   4.767  -3.355  1.00  0.00           O  
ATOM   2693  CG2 THR A 174      58.257   5.269  -1.477  1.00  0.00           C  
ATOM   2694  H   THR A 174      55.186   6.947  -3.543  1.00  0.00           H  
ATOM   2695  HA  THR A 174      55.528   5.418  -1.146  1.00  0.00           H  
ATOM   2696  HB  THR A 174      57.621   6.636  -2.999  1.00  0.00           H  
ATOM   2697  HG1 THR A 174      56.443   5.161  -4.140  1.00  0.00           H  
ATOM   2698 1HG2 THR A 174      59.129   4.939  -2.041  1.00  0.00           H  
ATOM   2699 2HG2 THR A 174      58.550   6.058  -0.784  1.00  0.00           H  
ATOM   2700 3HG2 THR A 174      57.848   4.429  -0.918  1.00  0.00           H  
ATOM   2701  N   LEU A 175      56.525   8.547  -1.036  1.00  0.00           N  
ATOM   2702  CA  LEU A 175      56.917   9.621  -0.131  1.00  0.00           C  
ATOM   2703  C   LEU A 175      55.844   9.874   0.921  1.00  0.00           C  
ATOM   2704  O   LEU A 175      56.150  10.095   2.093  1.00  0.00           O  
ATOM   2705  CB  LEU A 175      57.182  10.909  -0.921  1.00  0.00           C  
ATOM   2706  CG  LEU A 175      57.707  12.095  -0.102  1.00  0.00           C  
ATOM   2707  CD1 LEU A 175      58.517  13.017  -1.004  1.00  0.00           C  
ATOM   2708  CD2 LEU A 175      56.536  12.836   0.527  1.00  0.00           C  
ATOM   2709  H   LEU A 175      56.367   8.757  -2.011  1.00  0.00           H  
ATOM   2710  HA  LEU A 175      57.834   9.327   0.378  1.00  0.00           H  
ATOM   2711 1HB  LEU A 175      57.912  10.695  -1.699  1.00  0.00           H  
ATOM   2712 2HB  LEU A 175      56.253  11.221  -1.398  1.00  0.00           H  
ATOM   2713  HG  LEU A 175      58.370  11.730   0.683  1.00  0.00           H  
ATOM   2714 1HD1 LEU A 175      58.890  13.860  -0.422  1.00  0.00           H  
ATOM   2715 2HD1 LEU A 175      59.358  12.466  -1.425  1.00  0.00           H  
ATOM   2716 3HD1 LEU A 175      57.883  13.385  -1.810  1.00  0.00           H  
ATOM   2717 1HD2 LEU A 175      56.910  13.679   1.110  1.00  0.00           H  
ATOM   2718 2HD2 LEU A 175      55.874  13.202  -0.257  1.00  0.00           H  
ATOM   2719 3HD2 LEU A 175      55.986  12.159   1.181  1.00  0.00           H  
ATOM   2720  N   GLU A 176      54.586   9.840   0.495  1.00  0.00           N  
ATOM   2721  CA  GLU A 176      53.465  10.065   1.400  1.00  0.00           C  
ATOM   2722  C   GLU A 176      53.376   8.967   2.452  1.00  0.00           C  
ATOM   2723  O   GLU A 176      53.111   9.237   3.624  1.00  0.00           O  
ATOM   2724  CB  GLU A 176      52.153  10.140   0.616  1.00  0.00           C  
ATOM   2725  CG  GLU A 176      52.014  11.378  -0.259  1.00  0.00           C  
ATOM   2726  CD  GLU A 176      51.971  12.654   0.536  1.00  0.00           C  
ATOM   2727  OE1 GLU A 176      51.375  12.658   1.586  1.00  0.00           O  
ATOM   2728  OE2 GLU A 176      52.537  13.626   0.092  1.00  0.00           O  
ATOM   2729  H   GLU A 176      54.402   9.654  -0.480  1.00  0.00           H  
ATOM   2730  HA  GLU A 176      53.620  11.015   1.913  1.00  0.00           H  
ATOM   2731 1HB  GLU A 176      52.063   9.265  -0.028  1.00  0.00           H  
ATOM   2732 2HB  GLU A 176      51.313  10.124   1.310  1.00  0.00           H  
ATOM   2733 1HG  GLU A 176      52.857  11.421  -0.948  1.00  0.00           H  
ATOM   2734 2HG  GLU A 176      51.102  11.293  -0.849  1.00  0.00           H  
ATOM   2735  N   THR A 177      53.599   7.728   2.026  1.00  0.00           N  
ATOM   2736  CA  THR A 177      53.545   6.586   2.931  1.00  0.00           C  
ATOM   2737  C   THR A 177      54.644   6.664   3.983  1.00  0.00           C  
ATOM   2738  O   THR A 177      54.417   6.363   5.155  1.00  0.00           O  
ATOM   2739  CB  THR A 177      53.663   5.260   2.157  1.00  0.00           C  
ATOM   2740  OG1 THR A 177      52.569   5.141   1.238  1.00  0.00           O  
ATOM   2741  CG2 THR A 177      53.644   4.079   3.117  1.00  0.00           C  
ATOM   2742  H   THR A 177      53.811   7.574   1.051  1.00  0.00           H  
ATOM   2743  HA  THR A 177      52.584   6.598   3.447  1.00  0.00           H  
ATOM   2744  HB  THR A 177      54.596   5.248   1.595  1.00  0.00           H  
ATOM   2745  HG1 THR A 177      52.754   5.663   0.453  1.00  0.00           H  
ATOM   2746 1HG2 THR A 177      53.729   3.151   2.552  1.00  0.00           H  
ATOM   2747 2HG2 THR A 177      54.481   4.161   3.810  1.00  0.00           H  
ATOM   2748 3HG2 THR A 177      52.709   4.080   3.675  1.00  0.00           H  
ATOM   2749  N   ILE A 178      55.836   7.070   3.557  1.00  0.00           N  
ATOM   2750  CA  ILE A 178      56.973   7.189   4.462  1.00  0.00           C  
ATOM   2751  C   ILE A 178      56.730   8.264   5.514  1.00  0.00           C  
ATOM   2752  O   ILE A 178      57.062   8.086   6.686  1.00  0.00           O  
ATOM   2753  CB  ILE A 178      58.262   7.513   3.685  1.00  0.00           C  
ATOM   2754  CG1 ILE A 178      58.670   6.325   2.810  1.00  0.00           C  
ATOM   2755  CG2 ILE A 178      59.383   7.881   4.644  1.00  0.00           C  
ATOM   2756  CD1 ILE A 178      59.763   6.645   1.815  1.00  0.00           C  
ATOM   2757  H   ILE A 178      55.957   7.302   2.581  1.00  0.00           H  
ATOM   2758  HA  ILE A 178      57.109   6.237   4.973  1.00  0.00           H  
ATOM   2759  HB  ILE A 178      58.081   8.351   3.013  1.00  0.00           H  
ATOM   2760 1HG1 ILE A 178      59.014   5.508   3.443  1.00  0.00           H  
ATOM   2761 2HG1 ILE A 178      57.802   5.965   2.256  1.00  0.00           H  
ATOM   2762 1HG2 ILE A 178      60.287   8.106   4.078  1.00  0.00           H  
ATOM   2763 2HG2 ILE A 178      59.092   8.755   5.225  1.00  0.00           H  
ATOM   2764 3HG2 ILE A 178      59.576   7.046   5.317  1.00  0.00           H  
ATOM   2765 1HD1 ILE A 178      59.997   5.755   1.232  1.00  0.00           H  
ATOM   2766 2HD1 ILE A 178      59.426   7.438   1.147  1.00  0.00           H  
ATOM   2767 3HD1 ILE A 178      60.654   6.974   2.348  1.00  0.00           H  
ATOM   2768  N   LYS A 179      56.149   9.380   5.088  1.00  0.00           N  
ATOM   2769  CA  LYS A 179      55.861  10.487   5.993  1.00  0.00           C  
ATOM   2770  C   LYS A 179      54.835  10.085   7.045  1.00  0.00           C  
ATOM   2771  O   LYS A 179      54.962  10.440   8.217  1.00  0.00           O  
ATOM   2772  CB  LYS A 179      55.363  11.703   5.211  1.00  0.00           C  
ATOM   2773  CG  LYS A 179      55.103  12.937   6.065  1.00  0.00           C  
ATOM   2774  CD  LYS A 179      54.702  14.128   5.207  1.00  0.00           C  
ATOM   2775  CE  LYS A 179      54.428  15.358   6.060  1.00  0.00           C  
ATOM   2776  NZ  LYS A 179      54.034  16.532   5.234  1.00  0.00           N  
ATOM   2777  H   LYS A 179      55.900   9.464   4.113  1.00  0.00           H  
ATOM   2778  HA  LYS A 179      56.781  10.759   6.511  1.00  0.00           H  
ATOM   2779 1HB  LYS A 179      56.096  11.972   4.449  1.00  0.00           H  
ATOM   2780 2HB  LYS A 179      54.435  11.451   4.697  1.00  0.00           H  
ATOM   2781 1HG  LYS A 179      54.304  12.726   6.776  1.00  0.00           H  
ATOM   2782 2HG  LYS A 179      56.005  13.190   6.623  1.00  0.00           H  
ATOM   2783 1HD  LYS A 179      55.503  14.356   4.502  1.00  0.00           H  
ATOM   2784 2HD  LYS A 179      53.803  13.883   4.641  1.00  0.00           H  
ATOM   2785 1HE  LYS A 179      53.627  15.140   6.765  1.00  0.00           H  
ATOM   2786 2HE  LYS A 179      55.322  15.614   6.628  1.00  0.00           H  
ATOM   2787 1HZ  LYS A 179      53.862  17.325   5.836  1.00  0.00           H  
ATOM   2788 2HZ  LYS A 179      54.778  16.755   4.588  1.00  0.00           H  
ATOM   2789 3HZ  LYS A 179      53.194  16.313   4.717  1.00  0.00           H  
ATOM   2790  N   ALA A 180      53.819   9.343   6.619  1.00  0.00           N  
ATOM   2791  CA  ALA A 180      52.768   8.891   7.524  1.00  0.00           C  
ATOM   2792  C   ALA A 180      53.319   7.937   8.576  1.00  0.00           C  
ATOM   2793  O   ALA A 180      52.948   8.009   9.748  1.00  0.00           O  
ATOM   2794  CB  ALA A 180      51.646   8.224   6.742  1.00  0.00           C  
ATOM   2795  H   ALA A 180      53.773   9.085   5.644  1.00  0.00           H  
ATOM   2796  HA  ALA A 180      52.368   9.763   8.041  1.00  0.00           H  
ATOM   2797 1HB  ALA A 180      50.869   7.892   7.431  1.00  0.00           H  
ATOM   2798 2HB  ALA A 180      51.222   8.937   6.034  1.00  0.00           H  
ATOM   2799 3HB  ALA A 180      52.040   7.366   6.200  1.00  0.00           H  
ATOM   2800  N   LEU A 181      54.206   7.044   8.151  1.00  0.00           N  
ATOM   2801  CA  LEU A 181      54.810   6.074   9.055  1.00  0.00           C  
ATOM   2802  C   LEU A 181      55.671   6.762  10.107  1.00  0.00           C  
ATOM   2803  O   LEU A 181      55.657   6.384  11.279  1.00  0.00           O  
ATOM   2804  CB  LEU A 181      55.660   5.072   8.264  1.00  0.00           C  
ATOM   2805  CG  LEU A 181      54.883   4.105   7.362  1.00  0.00           C  
ATOM   2806  CD1 LEU A 181      55.860   3.302   6.515  1.00  0.00           C  
ATOM   2807  CD2 LEU A 181      54.023   3.189   8.221  1.00  0.00           C  
ATOM   2808  H   LEU A 181      54.469   7.037   7.176  1.00  0.00           H  
ATOM   2809  HA  LEU A 181      54.013   5.533   9.564  1.00  0.00           H  
ATOM   2810 1HB  LEU A 181      56.355   5.626   7.635  1.00  0.00           H  
ATOM   2811 2HB  LEU A 181      56.239   4.475   8.969  1.00  0.00           H  
ATOM   2812  HG  LEU A 181      54.243   4.673   6.686  1.00  0.00           H  
ATOM   2813 1HD1 LEU A 181      55.308   2.616   5.874  1.00  0.00           H  
ATOM   2814 2HD1 LEU A 181      56.448   3.981   5.897  1.00  0.00           H  
ATOM   2815 3HD1 LEU A 181      56.525   2.735   7.166  1.00  0.00           H  
ATOM   2816 1HD2 LEU A 181      53.470   2.502   7.580  1.00  0.00           H  
ATOM   2817 2HD2 LEU A 181      54.662   2.620   8.897  1.00  0.00           H  
ATOM   2818 3HD2 LEU A 181      53.322   3.788   8.803  1.00  0.00           H  
ATOM   2819  N   LYS A 182      56.420   7.773   9.682  1.00  0.00           N  
ATOM   2820  CA  LYS A 182      57.289   8.517  10.586  1.00  0.00           C  
ATOM   2821  C   LYS A 182      56.479   9.264  11.638  1.00  0.00           C  
ATOM   2822  O   LYS A 182      56.854   9.307  12.810  1.00  0.00           O  
ATOM   2823  CB  LYS A 182      58.164   9.497   9.803  1.00  0.00           C  
ATOM   2824  CG  LYS A 182      59.137  10.296  10.660  1.00  0.00           C  
ATOM   2825  CD  LYS A 182      60.057  11.151   9.801  1.00  0.00           C  
ATOM   2826  CE  LYS A 182      59.319  12.349   9.222  1.00  0.00           C  
ATOM   2827  NZ  LYS A 182      58.991  13.358  10.265  1.00  0.00           N  
ATOM   2828  H   LYS A 182      56.387   8.034   8.707  1.00  0.00           H  
ATOM   2829  HA  LYS A 182      57.937   7.809  11.104  1.00  0.00           H  
ATOM   2830 1HB  LYS A 182      58.745   8.951   9.058  1.00  0.00           H  
ATOM   2831 2HB  LYS A 182      57.530  10.204   9.268  1.00  0.00           H  
ATOM   2832 1HG  LYS A 182      58.578  10.944  11.336  1.00  0.00           H  
ATOM   2833 2HG  LYS A 182      59.741   9.613  11.256  1.00  0.00           H  
ATOM   2834 1HD  LYS A 182      60.892  11.506  10.405  1.00  0.00           H  
ATOM   2835 2HD  LYS A 182      60.453  10.550   8.983  1.00  0.00           H  
ATOM   2836 1HE  LYS A 182      59.935  12.821   8.458  1.00  0.00           H  
ATOM   2837 2HE  LYS A 182      58.393  12.015   8.754  1.00  0.00           H  
ATOM   2838 1HZ  LYS A 182      58.503  14.135   9.842  1.00  0.00           H  
ATOM   2839 2HZ  LYS A 182      58.403  12.936  10.970  1.00  0.00           H  
ATOM   2840 3HZ  LYS A 182      59.843  13.690  10.693  1.00  0.00           H  
ATOM   2841  N   GLU A 183      55.366   9.852  11.213  1.00  0.00           N  
ATOM   2842  CA  GLU A 183      54.501  10.599  12.117  1.00  0.00           C  
ATOM   2843  C   GLU A 183      53.884   9.686  13.169  1.00  0.00           C  
ATOM   2844  O   GLU A 183      53.821  10.035  14.348  1.00  0.00           O  
ATOM   2845  CB  GLU A 183      53.396  11.309  11.332  1.00  0.00           C  
ATOM   2846  CG  GLU A 183      53.882  12.463  10.466  1.00  0.00           C  
ATOM   2847  CD  GLU A 183      52.783  13.086   9.651  1.00  0.00           C  
ATOM   2848  OE1 GLU A 183      51.894  12.376   9.246  1.00  0.00           O  
ATOM   2849  OE2 GLU A 183      52.832  14.274   9.434  1.00  0.00           O  
ATOM   2850  H   GLU A 183      55.113   9.779  10.238  1.00  0.00           H  
ATOM   2851  HA  GLU A 183      55.103  11.350  12.630  1.00  0.00           H  
ATOM   2852 1HB  GLU A 183      52.892  10.592  10.683  1.00  0.00           H  
ATOM   2853 2HB  GLU A 183      52.652  11.702  12.025  1.00  0.00           H  
ATOM   2854 1HG  GLU A 183      54.320  13.226  11.108  1.00  0.00           H  
ATOM   2855 2HG  GLU A 183      54.661  12.098   9.798  1.00  0.00           H  
ATOM   2856  N   ILE A 184      53.437   8.530  12.731  1.00  0.00           N  
ATOM   2857  CA  ILE A 184      52.829   7.574  13.626  1.00  0.00           C  
ATOM   2858  C   ILE A 184      53.902   6.901  14.431  1.00  0.00           C  
ATOM   2859  O   ILE A 184      53.615   6.081  15.303  1.00  0.00           O  
ATOM   2860  CB  ILE A 184      52.011   6.520  12.858  1.00  0.00           C  
ATOM   2861  CG1 ILE A 184      51.039   5.807  13.801  1.00  0.00           C  
ATOM   2862  CG2 ILE A 184      52.935   5.518  12.183  1.00  0.00           C  
ATOM   2863  CD1 ILE A 184      49.970   6.710  14.373  1.00  0.00           C  
ATOM   2864  H   ILE A 184      53.522   8.310  11.749  1.00  0.00           H  
ATOM   2865  HA  ILE A 184      52.159   8.108  14.298  1.00  0.00           H  
ATOM   2866  HB  ILE A 184      51.407   7.012  12.096  1.00  0.00           H  
ATOM   2867 1HG1 ILE A 184      50.549   4.991  13.271  1.00  0.00           H  
ATOM   2868 2HG1 ILE A 184      51.593   5.369  14.632  1.00  0.00           H  
ATOM   2869 1HG2 ILE A 184      52.340   4.779  11.646  1.00  0.00           H  
ATOM   2870 2HG2 ILE A 184      53.587   6.038  11.483  1.00  0.00           H  
ATOM   2871 3HG2 ILE A 184      53.540   5.015  12.938  1.00  0.00           H  
ATOM   2872 1HD1 ILE A 184      49.320   6.133  15.032  1.00  0.00           H  
ATOM   2873 2HD1 ILE A 184      50.438   7.515  14.940  1.00  0.00           H  
ATOM   2874 3HD1 ILE A 184      49.379   7.132  13.561  1.00  0.00           H  
ATOM   2875  N   LYS A 185      55.140   7.254  14.132  1.00  0.00           N  
ATOM   2876  CA  LYS A 185      56.243   6.719  14.887  1.00  0.00           C  
ATOM   2877  C   LYS A 185      56.248   5.211  14.777  1.00  0.00           C  
ATOM   2878  O   LYS A 185      56.229   4.505  15.786  1.00  0.00           O  
ATOM   2879  CB  LYS A 185      56.161   7.152  16.352  1.00  0.00           C  
ATOM   2880  CG  LYS A 185      56.076   8.659  16.558  1.00  0.00           C  
ATOM   2881  CD  LYS A 185      57.342   9.355  16.082  1.00  0.00           C  
ATOM   2882  CE  LYS A 185      57.284  10.852  16.346  1.00  0.00           C  
ATOM   2883  NZ  LYS A 185      58.476  11.559  15.804  1.00  0.00           N  
ATOM   2884  H   LYS A 185      55.297   7.900  13.372  1.00  0.00           H  
ATOM   2885  HA  LYS A 185      57.171   7.102  14.462  1.00  0.00           H  
ATOM   2886 1HB  LYS A 185      55.285   6.701  16.817  1.00  0.00           H  
ATOM   2887 2HB  LYS A 185      57.039   6.791  16.888  1.00  0.00           H  
ATOM   2888 1HG  LYS A 185      55.224   9.054  16.004  1.00  0.00           H  
ATOM   2889 2HG  LYS A 185      55.929   8.873  17.616  1.00  0.00           H  
ATOM   2890 1HD  LYS A 185      58.205   8.936  16.602  1.00  0.00           H  
ATOM   2891 2HD  LYS A 185      57.469   9.189  15.013  1.00  0.00           H  
ATOM   2892 1HE  LYS A 185      56.390  11.268  15.885  1.00  0.00           H  
ATOM   2893 2HE  LYS A 185      57.230  11.031  17.420  1.00  0.00           H  
ATOM   2894 1HZ  LYS A 185      58.400  12.547  16.000  1.00  0.00           H  
ATOM   2895 2HZ  LYS A 185      59.312  11.194  16.239  1.00  0.00           H  
ATOM   2896 3HZ  LYS A 185      58.527  11.417  14.806  1.00  0.00           H  
ATOM   2897  N   ALA A 186      56.274   4.747  13.540  1.00  0.00           N  
ATOM   2898  CA  ALA A 186      56.385   3.336  13.226  1.00  0.00           C  
ATOM   2899  C   ALA A 186      57.722   2.845  13.723  1.00  0.00           C  
ATOM   2900  O   ALA A 186      58.664   3.624  13.873  1.00  0.00           O  
ATOM   2901  CB  ALA A 186      56.234   3.089  11.732  1.00  0.00           C  
ATOM   2902  H   ALA A 186      56.214   5.397  12.769  1.00  0.00           H  
ATOM   2903  HA  ALA A 186      55.590   2.808  13.753  1.00  0.00           H  
ATOM   2904 1HB  ALA A 186      56.350   2.024  11.526  1.00  0.00           H  
ATOM   2905 2HB  ALA A 186      55.247   3.416  11.407  1.00  0.00           H  
ATOM   2906 3HB  ALA A 186      56.997   3.647  11.192  1.00  0.00           H  
ATOM   2907  N   PRO A 187      57.816   1.552  13.982  1.00  0.00           N  
ATOM   2908  CA  PRO A 187      59.094   0.986  14.359  1.00  0.00           C  
ATOM   2909  C   PRO A 187      60.085   1.191  13.234  1.00  0.00           C  
ATOM   2910  O   PRO A 187      59.710   1.223  12.062  1.00  0.00           O  
ATOM   2911  CB  PRO A 187      58.776  -0.496  14.581  1.00  0.00           C  
ATOM   2912  CG  PRO A 187      57.315  -0.517  14.872  1.00  0.00           C  
ATOM   2913  CD  PRO A 187      56.746   0.578  14.010  1.00  0.00           C  
ATOM   2914  HA  PRO A 187      59.438   1.458  15.291  1.00  0.00           H  
ATOM   2915 1HB  PRO A 187      59.042  -1.076  13.685  1.00  0.00           H  
ATOM   2916 2HB  PRO A 187      59.382  -0.891  15.410  1.00  0.00           H  
ATOM   2917 1HG  PRO A 187      56.894  -1.505  14.633  1.00  0.00           H  
ATOM   2918 2HG  PRO A 187      57.138  -0.348  15.944  1.00  0.00           H  
ATOM   2919 1HD  PRO A 187      56.520   0.180  13.010  1.00  0.00           H  
ATOM   2920 2HD  PRO A 187      55.837   0.982  14.482  1.00  0.00           H  
ATOM   2921  N   ALA A 188      60.736   1.279  13.174  1.00  0.00           N  
ATOM   2922  CA  ALA A 188      61.784   1.373  12.170  1.00  0.00           C  
ATOM   2923  C   ALA A 188      61.630   0.290  11.150  1.00  0.00           C  
ATOM   2924  O   ALA A 188      61.844   0.512   9.958  1.00  0.00           O  
ATOM   2925  CB  ALA A 188      63.161   1.296  12.813  1.00  0.00           C  
ATOM   2926  H   ALA A 188      61.295   1.401  14.006  1.00  0.00           H  
ATOM   2927  HA  ALA A 188      61.683   2.333  11.664  1.00  0.00           H  
ATOM   2928 1HB  ALA A 188      63.927   1.352  12.039  1.00  0.00           H  
ATOM   2929 2HB  ALA A 188      63.285   2.127  13.507  1.00  0.00           H  
ATOM   2930 3HB  ALA A 188      63.259   0.356  13.352  1.00  0.00           H  
ATOM   2931  N   GLU A 189      61.258  -0.883  11.622  1.00  0.00           N  
ATOM   2932  CA  GLU A 189      61.097  -2.015  10.717  1.00  0.00           C  
ATOM   2933  C   GLU A 189      60.032  -1.733   9.666  1.00  0.00           C  
ATOM   2934  O   GLU A 189      60.198  -2.072   8.494  1.00  0.00           O  
ATOM   2935  CB  GLU A 189      60.731  -3.277  11.501  1.00  0.00           C  
ATOM   2936  CG  GLU A 189      60.603  -4.532  10.649  1.00  0.00           C  
ATOM   2937  CD  GLU A 189      60.314  -5.764  11.461  1.00  0.00           C  
ATOM   2938  OE1 GLU A 189      60.236  -5.656  12.661  1.00  0.00           O  
ATOM   2939  OE2 GLU A 189      60.171  -6.814  10.880  1.00  0.00           O  
ATOM   2940  H   GLU A 189      61.088  -0.983  12.613  1.00  0.00           H  
ATOM   2941  HA  GLU A 189      62.044  -2.185  10.203  1.00  0.00           H  
ATOM   2942 1HB  GLU A 189      61.489  -3.466  12.262  1.00  0.00           H  
ATOM   2943 2HB  GLU A 189      59.783  -3.124  12.015  1.00  0.00           H  
ATOM   2944 1HG  GLU A 189      59.799  -4.389   9.928  1.00  0.00           H  
ATOM   2945 2HG  GLU A 189      61.529  -4.677  10.094  1.00  0.00           H  
ATOM   2946  N   TYR A 190      58.938  -1.111  10.091  1.00  0.00           N  
ATOM   2947  CA  TYR A 190      57.843  -0.781   9.186  1.00  0.00           C  
ATOM   2948  C   TYR A 190      58.282   0.229   8.135  1.00  0.00           C  
ATOM   2949  O   TYR A 190      57.922   0.116   6.963  1.00  0.00           O  
ATOM   2950  CB  TYR A 190      56.644  -0.243   9.970  1.00  0.00           C  
ATOM   2951  CG  TYR A 190      55.440   0.068   9.108  1.00  0.00           C  
ATOM   2952  CD1 TYR A 190      54.627  -0.961   8.656  1.00  0.00           C  
ATOM   2953  CD2 TYR A 190      55.150   1.381   8.769  1.00  0.00           C  
ATOM   2954  CE1 TYR A 190      53.528  -0.678   7.868  1.00  0.00           C  
ATOM   2955  CE2 TYR A 190      54.051   1.664   7.981  1.00  0.00           C  
ATOM   2956  CZ  TYR A 190      53.242   0.641   7.532  1.00  0.00           C  
ATOM   2957  OH  TYR A 190      52.147   0.923   6.748  1.00  0.00           O  
ATOM   2958  H   TYR A 190      58.862  -0.860  11.066  1.00  0.00           H  
ATOM   2959  HA  TYR A 190      57.539  -1.689   8.665  1.00  0.00           H  
ATOM   2960 1HB  TYR A 190      56.344  -0.973  10.723  1.00  0.00           H  
ATOM   2961 2HB  TYR A 190      56.931   0.669  10.493  1.00  0.00           H  
ATOM   2962  HD1 TYR A 190      54.855  -1.994   8.922  1.00  0.00           H  
ATOM   2963  HD2 TYR A 190      55.790   2.189   9.123  1.00  0.00           H  
ATOM   2964  HE1 TYR A 190      52.889  -1.486   7.513  1.00  0.00           H  
ATOM   2965  HE2 TYR A 190      53.823   2.697   7.714  1.00  0.00           H  
ATOM   2966  HH  TYR A 190      51.696   0.105   6.523  1.00  0.00           H  
ATOM   2967  N   ILE A 191      59.062   1.217   8.560  1.00  0.00           N  
ATOM   2968  CA  ILE A 191      59.552   2.250   7.655  1.00  0.00           C  
ATOM   2969  C   ILE A 191      60.485   1.664   6.604  1.00  0.00           C  
ATOM   2970  O   ILE A 191      60.428   2.037   5.432  1.00  0.00           O  
ATOM   2971  CB  ILE A 191      60.285   3.359   8.432  1.00  0.00           C  
ATOM   2972  CG1 ILE A 191      59.319   4.075   9.379  1.00  0.00           C  
ATOM   2973  CG2 ILE A 191      60.925   4.348   7.470  1.00  0.00           C  
ATOM   2974  CD1 ILE A 191      58.158   4.742   8.677  1.00  0.00           C  
ATOM   2975  H   ILE A 191      59.322   1.254   9.535  1.00  0.00           H  
ATOM   2976  HA  ILE A 191      58.699   2.694   7.143  1.00  0.00           H  
ATOM   2977  HB  ILE A 191      61.063   2.914   9.052  1.00  0.00           H  
ATOM   2978 1HG1 ILE A 191      58.919   3.362  10.099  1.00  0.00           H  
ATOM   2979 2HG1 ILE A 191      59.859   4.837   9.942  1.00  0.00           H  
ATOM   2980 1HG2 ILE A 191      61.439   5.125   8.036  1.00  0.00           H  
ATOM   2981 2HG2 ILE A 191      61.642   3.827   6.837  1.00  0.00           H  
ATOM   2982 3HG2 ILE A 191      60.153   4.802   6.848  1.00  0.00           H  
ATOM   2983 1HD1 ILE A 191      57.519   5.229   9.414  1.00  0.00           H  
ATOM   2984 2HD1 ILE A 191      58.536   5.487   7.976  1.00  0.00           H  
ATOM   2985 3HD1 ILE A 191      57.582   3.993   8.136  1.00  0.00           H  
ATOM   2986  N   LEU A 192      61.344   0.744   7.029  1.00  0.00           N  
ATOM   2987  CA  LEU A 192      62.292   0.104   6.124  1.00  0.00           C  
ATOM   2988  C   LEU A 192      61.572  -0.730   5.072  1.00  0.00           C  
ATOM   2989  O   LEU A 192      61.949  -0.729   3.900  1.00  0.00           O  
ATOM   2990  CB  LEU A 192      63.262  -0.784   6.913  1.00  0.00           C  
ATOM   2991  CG  LEU A 192      64.342  -1.490   6.084  1.00  0.00           C  
ATOM   2992  CD1 LEU A 192      65.193  -0.451   5.367  1.00  0.00           C  
ATOM   2993  CD2 LEU A 192      65.195  -2.359   6.996  1.00  0.00           C  
ATOM   2994  H   LEU A 192      61.341   0.481   8.004  1.00  0.00           H  
ATOM   2995  HA  LEU A 192      62.863   0.880   5.615  1.00  0.00           H  
ATOM   2996 1HB  LEU A 192      63.765  -0.171   7.660  1.00  0.00           H  
ATOM   2997 2HB  LEU A 192      62.687  -1.552   7.431  1.00  0.00           H  
ATOM   2998  HG  LEU A 192      63.869  -2.115   5.326  1.00  0.00           H  
ATOM   2999 1HD1 LEU A 192      65.961  -0.952   4.778  1.00  0.00           H  
ATOM   3000 2HD1 LEU A 192      64.561   0.144   4.707  1.00  0.00           H  
ATOM   3001 3HD1 LEU A 192      65.667   0.201   6.101  1.00  0.00           H  
ATOM   3002 1HD2 LEU A 192      65.963  -2.862   6.407  1.00  0.00           H  
ATOM   3003 2HD2 LEU A 192      65.670  -1.736   7.754  1.00  0.00           H  
ATOM   3004 3HD2 LEU A 192      64.565  -3.105   7.482  1.00  0.00           H  
ATOM   3005  N   LEU A 193      60.534  -1.441   5.498  1.00  0.00           N  
ATOM   3006  CA  LEU A 193      59.758  -2.282   4.593  1.00  0.00           C  
ATOM   3007  C   LEU A 193      59.042  -1.444   3.541  1.00  0.00           C  
ATOM   3008  O   LEU A 193      58.987  -1.816   2.369  1.00  0.00           O  
ATOM   3009  CB  LEU A 193      58.734  -3.107   5.383  1.00  0.00           C  
ATOM   3010  CG  LEU A 193      59.315  -4.202   6.285  1.00  0.00           C  
ATOM   3011  CD1 LEU A 193      58.204  -4.807   7.132  1.00  0.00           C  
ATOM   3012  CD2 LEU A 193      59.988  -5.263   5.427  1.00  0.00           C  
ATOM   3013  H   LEU A 193      60.275  -1.398   6.473  1.00  0.00           H  
ATOM   3014  HA  LEU A 193      60.439  -2.963   4.084  1.00  0.00           H  
ATOM   3015 1HB  LEU A 193      58.155  -2.432   6.012  1.00  0.00           H  
ATOM   3016 2HB  LEU A 193      58.054  -3.585   4.677  1.00  0.00           H  
ATOM   3017  HG  LEU A 193      60.050  -3.764   6.962  1.00  0.00           H  
ATOM   3018 1HD1 LEU A 193      58.617  -5.585   7.773  1.00  0.00           H  
ATOM   3019 2HD1 LEU A 193      57.753  -4.030   7.750  1.00  0.00           H  
ATOM   3020 3HD1 LEU A 193      57.445  -5.239   6.481  1.00  0.00           H  
ATOM   3021 1HD2 LEU A 193      60.402  -6.042   6.069  1.00  0.00           H  
ATOM   3022 2HD2 LEU A 193      59.254  -5.703   4.751  1.00  0.00           H  
ATOM   3023 3HD2 LEU A 193      60.789  -4.807   4.846  1.00  0.00           H  
ATOM   3024  N   ALA A 194      58.495  -0.311   3.967  1.00  0.00           N  
ATOM   3025  CA  ALA A 194      57.781   0.582   3.062  1.00  0.00           C  
ATOM   3026  C   ALA A 194      58.716   1.164   2.010  1.00  0.00           C  
ATOM   3027  O   ALA A 194      58.355   1.275   0.838  1.00  0.00           O  
ATOM   3028  CB  ALA A 194      57.105   1.699   3.844  1.00  0.00           C  
ATOM   3029  H   ALA A 194      58.576  -0.062   4.942  1.00  0.00           H  
ATOM   3030  HA  ALA A 194      57.018   0.001   2.545  1.00  0.00           H  
ATOM   3031 1HB  ALA A 194      56.576   2.357   3.155  1.00  0.00           H  
ATOM   3032 2HB  ALA A 194      56.396   1.269   4.552  1.00  0.00           H  
ATOM   3033 3HB  ALA A 194      57.857   2.270   4.386  1.00  0.00           H  
ATOM   3034  N   ALA A 195      59.919   1.535   2.436  1.00  0.00           N  
ATOM   3035  CA  ALA A 195      60.909   2.106   1.531  1.00  0.00           C  
ATOM   3036  C   ALA A 195      61.344   1.094   0.479  1.00  0.00           C  
ATOM   3037  O   ALA A 195      61.508   1.434  -0.693  1.00  0.00           O  
ATOM   3038  CB  ALA A 195      62.115   2.607   2.313  1.00  0.00           C  
ATOM   3039  H   ALA A 195      60.153   1.418   3.412  1.00  0.00           H  
ATOM   3040  HA  ALA A 195      60.449   2.948   1.014  1.00  0.00           H  
ATOM   3041 1HB  ALA A 195      62.845   3.031   1.624  1.00  0.00           H  
ATOM   3042 2HB  ALA A 195      61.797   3.372   3.021  1.00  0.00           H  
ATOM   3043 3HB  ALA A 195      62.566   1.778   2.855  1.00  0.00           H  
ATOM   3044  N   ILE A 196      61.529  -0.151   0.905  1.00  0.00           N  
ATOM   3045  CA  ILE A 196      61.946  -1.216   0.000  1.00  0.00           C  
ATOM   3046  C   ILE A 196      60.879  -1.493  -1.052  1.00  0.00           C  
ATOM   3047  O   ILE A 196      61.190  -1.706  -2.224  1.00  0.00           O  
ATOM   3048  CB  ILE A 196      62.250  -2.510   0.777  1.00  0.00           C  
ATOM   3049  CG1 ILE A 196      63.492  -2.327   1.653  1.00  0.00           C  
ATOM   3050  CG2 ILE A 196      62.438  -3.675  -0.182  1.00  0.00           C  
ATOM   3051  CD1 ILE A 196      63.709  -3.445   2.647  1.00  0.00           C  
ATOM   3052  H   ILE A 196      61.377  -0.365   1.880  1.00  0.00           H  
ATOM   3053  HA  ILE A 196      62.854  -0.899  -0.511  1.00  0.00           H  
ATOM   3054  HB  ILE A 196      61.422  -2.734   1.448  1.00  0.00           H  
ATOM   3055 1HG1 ILE A 196      64.376  -2.257   1.020  1.00  0.00           H  
ATOM   3056 2HG1 ILE A 196      63.413  -1.391   2.207  1.00  0.00           H  
ATOM   3057 1HG2 ILE A 196      62.653  -4.581   0.383  1.00  0.00           H  
ATOM   3058 2HG2 ILE A 196      61.528  -3.817  -0.764  1.00  0.00           H  
ATOM   3059 3HG2 ILE A 196      63.269  -3.462  -0.855  1.00  0.00           H  
ATOM   3060 1HD1 ILE A 196      64.607  -3.245   3.231  1.00  0.00           H  
ATOM   3061 2HD1 ILE A 196      62.849  -3.510   3.315  1.00  0.00           H  
ATOM   3062 3HD1 ILE A 196      63.826  -4.388   2.114  1.00  0.00           H  
ATOM   3063  N   GLU A 197      59.621  -1.489  -0.626  1.00  0.00           N  
ATOM   3064  CA  GLU A 197      58.505  -1.741  -1.531  1.00  0.00           C  
ATOM   3065  C   GLU A 197      58.391  -0.645  -2.583  1.00  0.00           C  
ATOM   3066  O   GLU A 197      58.133  -0.920  -3.755  1.00  0.00           O  
ATOM   3067  CB  GLU A 197      57.195  -1.847  -0.747  1.00  0.00           C  
ATOM   3068  CG  GLU A 197      57.081  -3.092   0.121  1.00  0.00           C  
ATOM   3069  CD  GLU A 197      55.815  -3.126   0.931  1.00  0.00           C  
ATOM   3070  OE1 GLU A 197      55.094  -2.157   0.913  1.00  0.00           O  
ATOM   3071  OE2 GLU A 197      55.568  -4.122   1.570  1.00  0.00           O  
ATOM   3072  H   GLU A 197      59.432  -1.307   0.349  1.00  0.00           H  
ATOM   3073  HA  GLU A 197      58.682  -2.687  -2.044  1.00  0.00           H  
ATOM   3074 1HB  GLU A 197      57.088  -0.976  -0.099  1.00  0.00           H  
ATOM   3075 2HB  GLU A 197      56.354  -1.844  -1.441  1.00  0.00           H  
ATOM   3076 1HG  GLU A 197      57.113  -3.973  -0.519  1.00  0.00           H  
ATOM   3077 2HG  GLU A 197      57.937  -3.133   0.793  1.00  0.00           H  
ATOM   3078  N   GLY A 198      58.585   0.599  -2.157  1.00  0.00           N  
ATOM   3079  CA  GLY A 198      58.504   1.740  -3.062  1.00  0.00           C  
ATOM   3080  C   GLY A 198      59.605   1.687  -4.114  1.00  0.00           C  
ATOM   3081  O   GLY A 198      59.372   1.982  -5.286  1.00  0.00           O  
ATOM   3082  H   GLY A 198      58.794   0.758  -1.182  1.00  0.00           H  
ATOM   3083 1HA  GLY A 198      57.529   1.749  -3.550  1.00  0.00           H  
ATOM   3084 2HA  GLY A 198      58.586   2.664  -2.491  1.00  0.00           H  
ATOM   3085  N   ILE A 199      60.805   1.309  -3.688  1.00  0.00           N  
ATOM   3086  CA  ILE A 199      61.945   1.217  -4.593  1.00  0.00           C  
ATOM   3087  C   ILE A 199      61.728   0.137  -5.645  1.00  0.00           C  
ATOM   3088  O   ILE A 199      62.056   0.323  -6.817  1.00  0.00           O  
ATOM   3089  CB  ILE A 199      63.241   0.924  -3.816  1.00  0.00           C  
ATOM   3090  CG1 ILE A 199      63.621   2.121  -2.940  1.00  0.00           C  
ATOM   3091  CG2 ILE A 199      64.371   0.582  -4.775  1.00  0.00           C  
ATOM   3092  CD1 ILE A 199      64.721   1.826  -1.946  1.00  0.00           C  
ATOM   3093  H   ILE A 199      60.931   1.079  -2.713  1.00  0.00           H  
ATOM   3094  HA  ILE A 199      62.058   2.172  -5.104  1.00  0.00           H  
ATOM   3095  HB  ILE A 199      63.080   0.081  -3.144  1.00  0.00           H  
ATOM   3096 1HG1 ILE A 199      63.946   2.946  -3.573  1.00  0.00           H  
ATOM   3097 2HG1 ILE A 199      62.745   2.460  -2.387  1.00  0.00           H  
ATOM   3098 1HG2 ILE A 199      65.280   0.378  -4.209  1.00  0.00           H  
ATOM   3099 2HG2 ILE A 199      64.100  -0.299  -5.356  1.00  0.00           H  
ATOM   3100 3HG2 ILE A 199      64.543   1.422  -5.448  1.00  0.00           H  
ATOM   3101 1HD1 ILE A 199      64.934   2.722  -1.362  1.00  0.00           H  
ATOM   3102 2HD1 ILE A 199      64.403   1.025  -1.278  1.00  0.00           H  
ATOM   3103 3HD1 ILE A 199      65.620   1.519  -2.479  1.00  0.00           H  
ATOM   3104  N   ASN A 200      61.173  -0.993  -5.219  1.00  0.00           N  
ATOM   3105  CA  ASN A 200      60.911  -2.106  -6.124  1.00  0.00           C  
ATOM   3106  C   ASN A 200      59.876  -1.729  -7.176  1.00  0.00           C  
ATOM   3107  O   ASN A 200      60.011  -2.082  -8.348  1.00  0.00           O  
ATOM   3108  CB  ASN A 200      60.462  -3.331  -5.348  1.00  0.00           C  
ATOM   3109  CG  ASN A 200      61.588  -3.981  -4.593  1.00  0.00           C  
ATOM   3110  OD1 ASN A 200      62.760  -3.841  -4.960  1.00  0.00           O  
ATOM   3111  ND2 ASN A 200      61.255  -4.690  -3.545  1.00  0.00           N  
ATOM   3112  H   ASN A 200      60.927  -1.083  -4.244  1.00  0.00           H  
ATOM   3113  HA  ASN A 200      61.835  -2.348  -6.652  1.00  0.00           H  
ATOM   3114 1HB  ASN A 200      59.681  -3.048  -4.641  1.00  0.00           H  
ATOM   3115 2HB  ASN A 200      60.032  -4.060  -6.036  1.00  0.00           H  
ATOM   3116 1HD2 ASN A 200      61.963  -5.146  -3.004  1.00  0.00           H  
ATOM   3117 2HD2 ASN A 200      60.294  -4.776  -3.284  1.00  0.00           H  
ATOM   3118  N   ALA A 201      58.842  -1.010  -6.751  1.00  0.00           N  
ATOM   3119  CA  ALA A 201      57.781  -0.584  -7.655  1.00  0.00           C  
ATOM   3120  C   ALA A 201      58.310   0.383  -8.707  1.00  0.00           C  
ATOM   3121  O   ALA A 201      57.942   0.302  -9.879  1.00  0.00           O  
ATOM   3122  CB  ALA A 201      56.643   0.055  -6.872  1.00  0.00           C  
ATOM   3123  H   ALA A 201      58.790  -0.752  -5.776  1.00  0.00           H  
ATOM   3124  HA  ALA A 201      57.402  -1.466  -8.172  1.00  0.00           H  
ATOM   3125 1HB  ALA A 201      55.859   0.368  -7.561  1.00  0.00           H  
ATOM   3126 2HB  ALA A 201      56.237  -0.667  -6.164  1.00  0.00           H  
ATOM   3127 3HB  ALA A 201      57.017   0.923  -6.331  1.00  0.00           H  
ATOM   3128  N   VAL A 202      59.175   1.297  -8.282  1.00  0.00           N  
ATOM   3129  CA  VAL A 202      59.757   2.281  -9.186  1.00  0.00           C  
ATOM   3130  C   VAL A 202      60.633   1.613 -10.238  1.00  0.00           C  
ATOM   3131  O   VAL A 202      60.609   1.989 -11.410  1.00  0.00           O  
ATOM   3132  CB  VAL A 202      60.597   3.302  -8.395  1.00  0.00           C  
ATOM   3133  CG1 VAL A 202      61.358   4.214  -9.345  1.00  0.00           C  
ATOM   3134  CG2 VAL A 202      59.696   4.111  -7.475  1.00  0.00           C  
ATOM   3135  H   VAL A 202      59.437   1.311  -7.307  1.00  0.00           H  
ATOM   3136  HA  VAL A 202      58.947   2.810  -9.690  1.00  0.00           H  
ATOM   3137  HB  VAL A 202      61.338   2.766  -7.801  1.00  0.00           H  
ATOM   3138 1HG1 VAL A 202      61.947   4.929  -8.769  1.00  0.00           H  
ATOM   3139 2HG1 VAL A 202      62.023   3.617  -9.969  1.00  0.00           H  
ATOM   3140 3HG1 VAL A 202      60.652   4.753  -9.977  1.00  0.00           H  
ATOM   3141 1HG2 VAL A 202      60.297   4.830  -6.919  1.00  0.00           H  
ATOM   3142 2HG2 VAL A 202      58.952   4.642  -8.069  1.00  0.00           H  
ATOM   3143 3HG2 VAL A 202      59.193   3.442  -6.777  1.00  0.00           H  
ATOM   3144  N   VAL A 203      61.406   0.620  -9.813  1.00  0.00           N  
ATOM   3145  CA  VAL A 203      62.292  -0.103 -10.717  1.00  0.00           C  
ATOM   3146  C   VAL A 203      61.500  -0.869 -11.769  1.00  0.00           C  
ATOM   3147  O   VAL A 203      61.877  -0.903 -12.941  1.00  0.00           O  
ATOM   3148  CB  VAL A 203      63.175  -1.087  -9.926  1.00  0.00           C  
ATOM   3149  CG1 VAL A 203      63.964  -1.976 -10.876  1.00  0.00           C  
ATOM   3150  CG2 VAL A 203      64.110  -0.317  -9.006  1.00  0.00           C  
ATOM   3151  H   VAL A 203      61.379   0.359  -8.838  1.00  0.00           H  
ATOM   3152  HA  VAL A 203      62.936   0.619 -11.221  1.00  0.00           H  
ATOM   3153  HB  VAL A 203      62.535  -1.739  -9.333  1.00  0.00           H  
ATOM   3154 1HG1 VAL A 203      64.582  -2.665 -10.300  1.00  0.00           H  
ATOM   3155 2HG1 VAL A 203      63.274  -2.543 -11.500  1.00  0.00           H  
ATOM   3156 3HG1 VAL A 203      64.602  -1.358 -11.507  1.00  0.00           H  
ATOM   3157 1HG2 VAL A 203      64.731  -1.019  -8.449  1.00  0.00           H  
ATOM   3158 2HG2 VAL A 203      64.747   0.339  -9.599  1.00  0.00           H  
ATOM   3159 3HG2 VAL A 203      63.524   0.280  -8.308  1.00  0.00           H  
ATOM   3160  N   GLU A 204      60.401  -1.483 -11.344  1.00  0.00           N  
ATOM   3161  CA  GLU A 204      59.554  -2.250 -12.248  1.00  0.00           C  
ATOM   3162  C   GLU A 204      58.916  -1.352 -13.300  1.00  0.00           C  
ATOM   3163  O   GLU A 204      58.827  -1.719 -14.472  1.00  0.00           O  
ATOM   3164  CB  GLU A 204      58.466  -2.986 -11.463  1.00  0.00           C  
ATOM   3165  CG  GLU A 204      58.979  -4.126 -10.595  1.00  0.00           C  
ATOM   3166  CD  GLU A 204      57.893  -4.778  -9.785  1.00  0.00           C  
ATOM   3167  OE1 GLU A 204      56.789  -4.290  -9.803  1.00  0.00           O  
ATOM   3168  OE2 GLU A 204      58.169  -5.767  -9.146  1.00  0.00           O  
ATOM   3169  H   GLU A 204      60.146  -1.416 -10.369  1.00  0.00           H  
ATOM   3170  HA  GLU A 204      60.173  -2.987 -12.761  1.00  0.00           H  
ATOM   3171 1HB  GLU A 204      57.944  -2.281 -10.816  1.00  0.00           H  
ATOM   3172 2HB  GLU A 204      57.732  -3.397 -12.157  1.00  0.00           H  
ATOM   3173 1HG  GLU A 204      59.439  -4.878 -11.235  1.00  0.00           H  
ATOM   3174 2HG  GLU A 204      59.745  -3.741  -9.924  1.00  0.00           H  
ATOM   3175  N   LEU A 205      58.473  -0.174 -12.875  1.00  0.00           N  
ATOM   3176  CA  LEU A 205      57.842   0.780 -13.779  1.00  0.00           C  
ATOM   3177  C   LEU A 205      58.826   1.275 -14.831  1.00  0.00           C  
ATOM   3178  O   LEU A 205      58.477   1.418 -16.003  1.00  0.00           O  
ATOM   3179  CB  LEU A 205      57.286   1.971 -12.989  1.00  0.00           C  
ATOM   3180  CG  LEU A 205      56.084   1.668 -12.086  1.00  0.00           C  
ATOM   3181  CD1 LEU A 205      55.763   2.892 -11.239  1.00  0.00           C  
ATOM   3182  CD2 LEU A 205      54.892   1.269 -12.944  1.00  0.00           C  
ATOM   3183  H   LEU A 205      58.576   0.068 -11.900  1.00  0.00           H  
ATOM   3184  HA  LEU A 205      57.018   0.281 -14.287  1.00  0.00           H  
ATOM   3185 1HB  LEU A 205      58.080   2.372 -12.360  1.00  0.00           H  
ATOM   3186 2HB  LEU A 205      56.984   2.746 -13.694  1.00  0.00           H  
ATOM   3187  HG  LEU A 205      56.334   0.850 -11.409  1.00  0.00           H  
ATOM   3188 1HD1 LEU A 205      54.908   2.676 -10.597  1.00  0.00           H  
ATOM   3189 2HD1 LEU A 205      56.625   3.143 -10.621  1.00  0.00           H  
ATOM   3190 3HD1 LEU A 205      55.525   3.732 -11.889  1.00  0.00           H  
ATOM   3191 1HD2 LEU A 205      54.038   1.053 -12.302  1.00  0.00           H  
ATOM   3192 2HD2 LEU A 205      54.641   2.087 -13.620  1.00  0.00           H  
ATOM   3193 3HD2 LEU A 205      55.143   0.382 -13.525  1.00  0.00           H  
ATOM   3194  N   ALA A 206      60.058   1.536 -14.406  1.00  0.00           N  
ATOM   3195  CA  ALA A 206      61.096   2.016 -15.310  1.00  0.00           C  
ATOM   3196  C   ALA A 206      61.316   1.043 -16.461  1.00  0.00           C  
ATOM   3197  O   ALA A 206      61.381   1.445 -17.623  1.00  0.00           O  
ATOM   3198  CB  ALA A 206      62.396   2.242 -14.552  1.00  0.00           C  
ATOM   3199  H   ALA A 206      60.281   1.398 -13.431  1.00  0.00           H  
ATOM   3200  HA  ALA A 206      60.765   2.965 -15.733  1.00  0.00           H  
ATOM   3201 1HB  ALA A 206      63.161   2.600 -15.241  1.00  0.00           H  
ATOM   3202 2HB  ALA A 206      62.237   2.983 -13.769  1.00  0.00           H  
ATOM   3203 3HB  ALA A 206      62.722   1.305 -14.103  1.00  0.00           H  
ATOM   3204  N   LYS A 207      61.430  -0.239 -16.132  1.00  0.00           N  
ATOM   3205  CA  LYS A 207      61.644  -1.273 -17.138  1.00  0.00           C  
ATOM   3206  C   LYS A 207      60.528  -1.271 -18.175  1.00  0.00           C  
ATOM   3207  O   LYS A 207      60.765  -1.521 -19.357  1.00  0.00           O  
ATOM   3208  CB  LYS A 207      61.747  -2.649 -16.479  1.00  0.00           C  
ATOM   3209  CG  LYS A 207      63.021  -2.868 -15.674  1.00  0.00           C  
ATOM   3210  CD  LYS A 207      63.042  -4.248 -15.035  1.00  0.00           C  
ATOM   3211  CE  LYS A 207      64.310  -4.464 -14.223  1.00  0.00           C  
ATOM   3212  NZ  LYS A 207      64.327  -5.797 -13.561  1.00  0.00           N  
ATOM   3213  H   LYS A 207      61.367  -0.505 -15.160  1.00  0.00           H  
ATOM   3214  HA  LYS A 207      62.581  -1.064 -17.656  1.00  0.00           H  
ATOM   3215 1HB  LYS A 207      60.899  -2.796 -15.809  1.00  0.00           H  
ATOM   3216 2HB  LYS A 207      61.697  -3.424 -17.244  1.00  0.00           H  
ATOM   3217 1HG  LYS A 207      63.887  -2.767 -16.330  1.00  0.00           H  
ATOM   3218 2HG  LYS A 207      63.091  -2.113 -14.891  1.00  0.00           H  
ATOM   3219 1HD  LYS A 207      62.177  -4.359 -14.380  1.00  0.00           H  
ATOM   3220 2HD  LYS A 207      62.986  -5.010 -15.813  1.00  0.00           H  
ATOM   3221 1HE  LYS A 207      65.178  -4.386 -14.876  1.00  0.00           H  
ATOM   3222 2HE  LYS A 207      64.388  -3.692 -13.458  1.00  0.00           H  
ATOM   3223 1HZ  LYS A 207      65.182  -5.901 -13.033  1.00  0.00           H  
ATOM   3224 2HZ  LYS A 207      63.535  -5.874 -12.937  1.00  0.00           H  
ATOM   3225 3HZ  LYS A 207      64.274  -6.522 -14.262  1.00  0.00           H  
ATOM   3226  N   GLU A 208      59.312  -0.987 -17.724  1.00  0.00           N  
ATOM   3227  CA  GLU A 208      58.155  -0.941 -18.615  1.00  0.00           C  
ATOM   3228  C   GLU A 208      58.083   0.359 -19.387  1.00  0.00           C  
ATOM   3229  O   GLU A 208      57.303   0.489 -20.331  1.00  0.00           O  
ATOM   3230  CB  GLU A 208      56.862  -1.133 -17.819  1.00  0.00           C  
ATOM   3231  CG  GLU A 208      56.709  -2.511 -17.192  1.00  0.00           C  
ATOM   3232  CD  GLU A 208      55.439  -2.655 -16.400  1.00  0.00           C  
ATOM   3233  OE1 GLU A 208      54.740  -1.682 -16.251  1.00  0.00           O  
ATOM   3234  OE2 GLU A 208      55.168  -3.741 -15.942  1.00  0.00           O  
ATOM   3235  H   GLU A 208      59.184  -0.798 -16.740  1.00  0.00           H  
ATOM   3236  HA  GLU A 208      58.243  -1.752 -19.339  1.00  0.00           H  
ATOM   3237 1HB  GLU A 208      56.815  -0.394 -17.018  1.00  0.00           H  
ATOM   3238 2HB  GLU A 208      56.005  -0.964 -18.471  1.00  0.00           H  
ATOM   3239 1HG  GLU A 208      56.717  -3.261 -17.982  1.00  0.00           H  
ATOM   3240 2HG  GLU A 208      57.561  -2.700 -16.541  1.00  0.00           H  
ATOM   3241  N   GLY A 209      58.894   1.322 -18.990  1.00  0.00           N  
ATOM   3242  CA  GLY A 209      59.120   2.487 -19.824  1.00  0.00           C  
ATOM   3243  C   GLY A 209      58.347   3.686 -19.305  1.00  0.00           C  
ATOM   3244  O   GLY A 209      58.473   4.792 -19.830  1.00  0.00           O  
ATOM   3245  H   GLY A 209      59.357   1.238 -18.096  1.00  0.00           H  
ATOM   3246 1HA  GLY A 209      60.185   2.716 -19.848  1.00  0.00           H  
ATOM   3247 2HA  GLY A 209      58.816   2.267 -20.847  1.00  0.00           H  
ATOM   3248  N   ARG A 210      57.547   3.459 -18.272  1.00  0.00           N  
ATOM   3249  CA  ARG A 210      56.792   4.536 -17.651  1.00  0.00           C  
ATOM   3250  C   ARG A 210      57.735   5.609 -17.120  1.00  0.00           C  
ATOM   3251  O   ARG A 210      57.380   6.786 -17.059  1.00  0.00           O  
ATOM   3252  CB  ARG A 210      55.931   4.005 -16.514  1.00  0.00           C  
ATOM   3253  CG  ARG A 210      55.123   5.061 -15.777  1.00  0.00           C  
ATOM   3254  CD  ARG A 210      54.102   5.686 -16.658  1.00  0.00           C  
ATOM   3255  NE  ARG A 210      53.358   6.729 -15.971  1.00  0.00           N  
ATOM   3256  CZ  ARG A 210      53.774   8.003 -15.836  1.00  0.00           C  
ATOM   3257  NH1 ARG A 210      54.927   8.376 -16.345  1.00  0.00           N  
ATOM   3258  NH2 ARG A 210      53.023   8.879 -15.192  1.00  0.00           N  
ATOM   3259  H   ARG A 210      57.463   2.519 -17.912  1.00  0.00           H  
ATOM   3260  HA  ARG A 210      56.139   4.980 -18.404  1.00  0.00           H  
ATOM   3261 1HB  ARG A 210      55.231   3.267 -16.903  1.00  0.00           H  
ATOM   3262 2HB  ARG A 210      56.563   3.503 -15.782  1.00  0.00           H  
ATOM   3263 1HG  ARG A 210      54.611   4.603 -14.931  1.00  0.00           H  
ATOM   3264 2HG  ARG A 210      55.790   5.845 -15.417  1.00  0.00           H  
ATOM   3265 1HD  ARG A 210      54.592   6.131 -17.524  1.00  0.00           H  
ATOM   3266 2HD  ARG A 210      53.396   4.927 -16.991  1.00  0.00           H  
ATOM   3267  HE  ARG A 210      52.466   6.480 -15.565  1.00  0.00           H  
ATOM   3268 1HH1 ARG A 210      55.502   7.706 -16.838  1.00  0.00           H  
ATOM   3269 2HH1 ARG A 210      55.239   9.331 -16.244  1.00  0.00           H  
ATOM   3270 1HH2 ARG A 210      52.136   8.593 -14.800  1.00  0.00           H  
ATOM   3271 2HH2 ARG A 210      53.334   9.834 -15.091  1.00  0.00           H  
ATOM   3272  N   GLY A 211      58.938   5.191 -16.738  1.00  0.00           N  
ATOM   3273  CA  GLY A 211      59.997   6.124 -16.370  1.00  0.00           C  
ATOM   3274  C   GLY A 211      61.226   5.957 -17.262  1.00  0.00           C  
ATOM   3275  O   GLY A 211      61.733   4.849 -17.435  1.00  0.00           O  
ATOM   3276  H   GLY A 211      59.125   4.199 -16.701  1.00  0.00           H  
ATOM   3277 1HA  GLY A 211      59.625   7.146 -16.449  1.00  0.00           H  
ATOM   3278 2HA  GLY A 211      60.277   5.964 -15.330  1.00  0.00           H  
ATOM   3279  N   THR A 212      61.694   7.069 -17.822  1.00  0.00           N  
ATOM   3280  CA  THR A 212      63.048   7.170 -18.369  1.00  0.00           C  
ATOM   3281  C   THR A 212      64.091   7.065 -17.256  1.00  0.00           C  
ATOM   3282  O   THR A 212      63.864   7.518 -16.134  1.00  0.00           O  
ATOM   3283  CB  THR A 212      63.241   8.489 -19.140  1.00  0.00           C  
ATOM   3284  OG1 THR A 212      62.995   9.597 -18.265  1.00  0.00           O  
ATOM   3285  CG2 THR A 212      62.288   8.560 -20.323  1.00  0.00           C  
ATOM   3286  H   THR A 212      61.097   7.882 -17.876  1.00  0.00           H  
ATOM   3287  HA  THR A 212      63.204   6.342 -19.061  1.00  0.00           H  
ATOM   3288  HB  THR A 212      64.267   8.551 -19.503  1.00  0.00           H  
ATOM   3289  HG1 THR A 212      63.404  10.387 -18.627  1.00  0.00           H  
ATOM   3290 1HG2 THR A 212      62.439   9.499 -20.856  1.00  0.00           H  
ATOM   3291 2HG2 THR A 212      62.480   7.725 -20.996  1.00  0.00           H  
ATOM   3292 3HG2 THR A 212      61.260   8.508 -19.965  1.00  0.00           H  
ATOM   3293  N   PRO A 213      65.248   6.456 -17.582  1.00  0.00           N  
ATOM   3294  CA  PRO A 213      66.289   6.148 -16.608  1.00  0.00           C  
ATOM   3295  C   PRO A 213      66.591   7.339 -15.700  1.00  0.00           C  
ATOM   3296  O   PRO A 213      66.832   7.175 -14.504  1.00  0.00           O  
ATOM   3297  CB  PRO A 213      67.489   5.798 -17.494  1.00  0.00           C  
ATOM   3298  CG  PRO A 213      66.878   5.216 -18.723  1.00  0.00           C  
ATOM   3299  CD  PRO A 213      65.662   6.068 -18.977  1.00  0.00           C  
ATOM   3300  HA  PRO A 213      65.977   5.281 -16.007  1.00  0.00           H  
ATOM   3301 1HB  PRO A 213      68.081   6.701 -17.699  1.00  0.00           H  
ATOM   3302 2HB  PRO A 213      68.150   5.092 -16.971  1.00  0.00           H  
ATOM   3303 1HG  PRO A 213      67.597   5.246 -19.555  1.00  0.00           H  
ATOM   3304 2HG  PRO A 213      66.626   4.158 -18.558  1.00  0.00           H  
ATOM   3305 1HD  PRO A 213      65.948   6.948 -19.571  1.00  0.00           H  
ATOM   3306 2HD  PRO A 213      64.901   5.474 -19.504  1.00  0.00           H  
ATOM   3307  N   GLU A 214      66.582   8.554 -16.258  1.00  0.00           N  
ATOM   3308  CA  GLU A 214      66.836   9.735 -15.442  1.00  0.00           C  
ATOM   3309  C   GLU A 214      65.751   9.922 -14.390  1.00  0.00           C  
ATOM   3310  O   GLU A 214      66.044  10.161 -13.218  1.00  0.00           O  
ATOM   3311  CB  GLU A 214      66.926  10.983 -16.323  1.00  0.00           C  
ATOM   3312  CG  GLU A 214      68.131  11.011 -17.252  1.00  0.00           C  
ATOM   3313  CD  GLU A 214      67.931  10.189 -18.495  1.00  0.00           C  
ATOM   3314  OE1 GLU A 214      66.874   9.626 -18.648  1.00  0.00           O  
ATOM   3315  OE2 GLU A 214      68.837  10.125 -19.293  1.00  0.00           O  
ATOM   3316  H   GLU A 214      66.398   8.640 -17.247  1.00  0.00           H  
ATOM   3317  HA  GLU A 214      67.788   9.602 -14.927  1.00  0.00           H  
ATOM   3318 1HB  GLU A 214      66.028  11.060 -16.937  1.00  0.00           H  
ATOM   3319 2HB  GLU A 214      66.968  11.871 -15.693  1.00  0.00           H  
ATOM   3320 1HG  GLU A 214      68.330  12.043 -17.541  1.00  0.00           H  
ATOM   3321 2HG  GLU A 214      69.001  10.640 -16.713  1.00  0.00           H  
ATOM   3322  N   GLU A 215      64.497   9.812 -14.815  1.00  0.00           N  
ATOM   3323  CA  GLU A 215      63.364   9.969 -13.910  1.00  0.00           C  
ATOM   3324  C   GLU A 215      63.343   8.867 -12.859  1.00  0.00           C  
ATOM   3325  O   GLU A 215      63.064   9.119 -11.687  1.00  0.00           O  
ATOM   3326  CB  GLU A 215      62.050   9.964 -14.694  1.00  0.00           C  
ATOM   3327  CG  GLU A 215      60.808  10.175 -13.840  1.00  0.00           C  
ATOM   3328  CD  GLU A 215      60.765  11.532 -13.194  1.00  0.00           C  
ATOM   3329  OE1 GLU A 215      61.435  12.416 -13.669  1.00  0.00           O  
ATOM   3330  OE2 GLU A 215      60.060  11.683 -12.224  1.00  0.00           O  
ATOM   3331  H   GLU A 215      64.324   9.615 -15.790  1.00  0.00           H  
ATOM   3332  HA  GLU A 215      63.461  10.926 -13.397  1.00  0.00           H  
ATOM   3333 1HB  GLU A 215      62.074  10.751 -15.449  1.00  0.00           H  
ATOM   3334 2HB  GLU A 215      61.940   9.013 -15.215  1.00  0.00           H  
ATOM   3335 1HG  GLU A 215      59.924  10.056 -14.467  1.00  0.00           H  
ATOM   3336 2HG  GLU A 215      60.777   9.408 -13.067  1.00  0.00           H  
ATOM   3337  N   ALA A 216      63.640   7.644 -13.284  1.00  0.00           N  
ATOM   3338  CA  ALA A 216      63.656   6.501 -12.379  1.00  0.00           C  
ATOM   3339  C   ALA A 216      64.748   6.645 -11.328  1.00  0.00           C  
ATOM   3340  O   ALA A 216      64.541   6.330 -10.156  1.00  0.00           O  
ATOM   3341  CB  ALA A 216      63.842   5.209 -13.161  1.00  0.00           C  
ATOM   3342  H   ALA A 216      63.860   7.502 -14.259  1.00  0.00           H  
ATOM   3343  HA  ALA A 216      62.697   6.465 -11.861  1.00  0.00           H  
ATOM   3344 1HB  ALA A 216      63.852   4.365 -12.471  1.00  0.00           H  
ATOM   3345 2HB  ALA A 216      63.021   5.090 -13.868  1.00  0.00           H  
ATOM   3346 3HB  ALA A 216      64.786   5.245 -13.703  1.00  0.00           H  
ATOM   3347  N   SER A 217      65.912   7.123 -11.753  1.00  0.00           N  
ATOM   3348  CA  SER A 217      67.040   7.311 -10.848  1.00  0.00           C  
ATOM   3349  C   SER A 217      66.733   8.369  -9.797  1.00  0.00           C  
ATOM   3350  O   SER A 217      67.076   8.212  -8.625  1.00  0.00           O  
ATOM   3351  CB  SER A 217      68.277   7.707 -11.630  1.00  0.00           C  
ATOM   3352  OG  SER A 217      68.697   6.665 -12.467  1.00  0.00           O  
ATOM   3353  H   SER A 217      66.019   7.363 -12.728  1.00  0.00           H  
ATOM   3354  HA  SER A 217      67.235   6.367 -10.337  1.00  0.00           H  
ATOM   3355 1HB  SER A 217      68.061   8.592 -12.228  1.00  0.00           H  
ATOM   3356 2HB  SER A 217      69.077   7.967 -10.939  1.00  0.00           H  
ATOM   3357  HG  SER A 217      68.130   6.701 -13.240  1.00  0.00           H  
ATOM   3358  N   LYS A 218      66.085   9.448 -10.222  1.00  0.00           N  
ATOM   3359  CA  LYS A 218      65.730  10.535  -9.317  1.00  0.00           C  
ATOM   3360  C   LYS A 218      64.731  10.072  -8.266  1.00  0.00           C  
ATOM   3361  O   LYS A 218      64.836  10.434  -7.094  1.00  0.00           O  
ATOM   3362  CB  LYS A 218      65.159  11.719 -10.099  1.00  0.00           C  
ATOM   3363  CG  LYS A 218      64.825  12.935  -9.245  1.00  0.00           C  
ATOM   3364  CD  LYS A 218      64.352  14.099 -10.102  1.00  0.00           C  
ATOM   3365  CE  LYS A 218      64.003  15.310  -9.249  1.00  0.00           C  
ATOM   3366  NZ  LYS A 218      63.538  16.457 -10.074  1.00  0.00           N  
ATOM   3367  H   LYS A 218      65.832   9.517 -11.197  1.00  0.00           H  
ATOM   3368  HA  LYS A 218      66.632  10.862  -8.799  1.00  0.00           H  
ATOM   3369 1HB  LYS A 218      65.875  12.032 -10.860  1.00  0.00           H  
ATOM   3370 2HB  LYS A 218      64.248  11.411 -10.613  1.00  0.00           H  
ATOM   3371 1HG  LYS A 218      64.039  12.675  -8.534  1.00  0.00           H  
ATOM   3372 2HG  LYS A 218      65.709  13.241  -8.686  1.00  0.00           H  
ATOM   3373 1HD  LYS A 218      65.137  14.376 -10.806  1.00  0.00           H  
ATOM   3374 2HD  LYS A 218      63.470  13.800 -10.668  1.00  0.00           H  
ATOM   3375 1HE  LYS A 218      63.217  15.043  -8.544  1.00  0.00           H  
ATOM   3376 2HE  LYS A 218      64.880  15.619  -8.681  1.00  0.00           H  
ATOM   3377 1HZ  LYS A 218      63.318  17.238  -9.472  1.00  0.00           H  
ATOM   3378 2HZ  LYS A 218      64.268  16.726 -10.720  1.00  0.00           H  
ATOM   3379 3HZ  LYS A 218      62.714  16.189 -10.591  1.00  0.00           H  
ATOM   3380  N   ALA A 219      63.761   9.269  -8.691  1.00  0.00           N  
ATOM   3381  CA  ALA A 219      62.740   8.755  -7.786  1.00  0.00           C  
ATOM   3382  C   ALA A 219      63.348   7.836  -6.735  1.00  0.00           C  
ATOM   3383  O   ALA A 219      62.974   7.885  -5.563  1.00  0.00           O  
ATOM   3384  CB  ALA A 219      61.659   8.022  -8.568  1.00  0.00           C  
ATOM   3385  H   ALA A 219      63.730   9.008  -9.666  1.00  0.00           H  
ATOM   3386  HA  ALA A 219      62.289   9.602  -7.269  1.00  0.00           H  
ATOM   3387 1HB  ALA A 219      60.904   7.644  -7.878  1.00  0.00           H  
ATOM   3388 2HB  ALA A 219      61.193   8.708  -9.275  1.00  0.00           H  
ATOM   3389 3HB  ALA A 219      62.104   7.190  -9.110  1.00  0.00           H  
ATOM   3390  N   ILE A 220      64.287   6.998  -7.160  1.00  0.00           N  
ATOM   3391  CA  ILE A 220      64.950   6.066  -6.255  1.00  0.00           C  
ATOM   3392  C   ILE A 220      65.767   6.806  -5.204  1.00  0.00           C  
ATOM   3393  O   ILE A 220      65.775   6.429  -4.032  1.00  0.00           O  
ATOM   3394  CB  ILE A 220      65.865   5.102  -7.032  1.00  0.00           C  
ATOM   3395  CG1 ILE A 220      65.031   4.163  -7.907  1.00  0.00           C  
ATOM   3396  CG2 ILE A 220      66.737   4.307  -6.073  1.00  0.00           C  
ATOM   3397  CD1 ILE A 220      65.847   3.369  -8.901  1.00  0.00           C  
ATOM   3398  H   ILE A 220      64.549   7.006  -8.135  1.00  0.00           H  
ATOM   3399  HA  ILE A 220      64.188   5.480  -5.743  1.00  0.00           H  
ATOM   3400  HB  ILE A 220      66.506   5.672  -7.704  1.00  0.00           H  
ATOM   3401 1HG1 ILE A 220      64.488   3.462  -7.273  1.00  0.00           H  
ATOM   3402 2HG1 ILE A 220      64.291   4.742  -8.460  1.00  0.00           H  
ATOM   3403 1HG2 ILE A 220      67.377   3.631  -6.639  1.00  0.00           H  
ATOM   3404 2HG2 ILE A 220      67.356   4.990  -5.492  1.00  0.00           H  
ATOM   3405 3HG2 ILE A 220      66.104   3.729  -5.399  1.00  0.00           H  
ATOM   3406 1HD1 ILE A 220      65.186   2.727  -9.484  1.00  0.00           H  
ATOM   3407 2HD1 ILE A 220      66.372   4.052  -9.570  1.00  0.00           H  
ATOM   3408 3HD1 ILE A 220      66.571   2.754  -8.368  1.00  0.00           H  
ATOM   3409  N   LEU A 221      66.453   7.860  -5.629  1.00  0.00           N  
ATOM   3410  CA  LEU A 221      67.275   8.655  -4.724  1.00  0.00           C  
ATOM   3411  C   LEU A 221      66.421   9.352  -3.672  1.00  0.00           C  
ATOM   3412  O   LEU A 221      66.793   9.417  -2.500  1.00  0.00           O  
ATOM   3413  CB  LEU A 221      68.076   9.698  -5.514  1.00  0.00           C  
ATOM   3414  CG  LEU A 221      69.018  10.581  -4.685  1.00  0.00           C  
ATOM   3415  CD1 LEU A 221      70.035   9.705  -3.967  1.00  0.00           C  
ATOM   3416  CD2 LEU A 221      69.707  11.584  -5.597  1.00  0.00           C  
ATOM   3417  H   LEU A 221      66.404   8.118  -6.604  1.00  0.00           H  
ATOM   3418  HA  LEU A 221      67.971   7.990  -4.215  1.00  0.00           H  
ATOM   3419 1HB  LEU A 221      68.678   9.181  -6.260  1.00  0.00           H  
ATOM   3420 2HB  LEU A 221      67.377  10.354  -6.032  1.00  0.00           H  
ATOM   3421  HG  LEU A 221      68.443  11.114  -3.927  1.00  0.00           H  
ATOM   3422 1HD1 LEU A 221      70.704  10.332  -3.378  1.00  0.00           H  
ATOM   3423 2HD1 LEU A 221      69.516   9.010  -3.307  1.00  0.00           H  
ATOM   3424 3HD1 LEU A 221      70.615   9.145  -4.700  1.00  0.00           H  
ATOM   3425 1HD2 LEU A 221      70.375  12.213  -5.008  1.00  0.00           H  
ATOM   3426 2HD2 LEU A 221      70.283  11.052  -6.355  1.00  0.00           H  
ATOM   3427 3HD2 LEU A 221      68.957  12.209  -6.084  1.00  0.00           H  
ATOM   3428  N   GLU A 222      65.275   9.872  -4.098  1.00  0.00           N  
ATOM   3429  CA  GLU A 222      64.366  10.565  -3.193  1.00  0.00           C  
ATOM   3430  C   GLU A 222      63.806   9.616  -2.141  1.00  0.00           C  
ATOM   3431  O   GLU A 222      63.687   9.974  -0.969  1.00  0.00           O  
ATOM   3432  CB  GLU A 222      63.219  11.207  -3.977  1.00  0.00           C  
ATOM   3433  CG  GLU A 222      63.635  12.381  -4.852  1.00  0.00           C  
ATOM   3434  CD  GLU A 222      64.156  13.546  -4.058  1.00  0.00           C  
ATOM   3435  OE1 GLU A 222      63.622  13.811  -3.008  1.00  0.00           O  
ATOM   3436  OE2 GLU A 222      65.089  14.173  -4.502  1.00  0.00           O  
ATOM   3437  H   GLU A 222      65.028   9.785  -5.073  1.00  0.00           H  
ATOM   3438  HA  GLU A 222      64.921  11.351  -2.680  1.00  0.00           H  
ATOM   3439 1HB  GLU A 222      62.755  10.459  -4.620  1.00  0.00           H  
ATOM   3440 2HB  GLU A 222      62.457  11.561  -3.283  1.00  0.00           H  
ATOM   3441 1HG  GLU A 222      64.412  12.050  -5.541  1.00  0.00           H  
ATOM   3442 2HG  GLU A 222      62.778  12.703  -5.441  1.00  0.00           H  
ATOM   3443  N   ILE A 223      63.464   8.405  -2.567  1.00  0.00           N  
ATOM   3444  CA  ILE A 223      62.916   7.401  -1.662  1.00  0.00           C  
ATOM   3445  C   ILE A 223      63.938   6.990  -0.610  1.00  0.00           C  
ATOM   3446  O   ILE A 223      63.602   6.817   0.562  1.00  0.00           O  
ATOM   3447  CB  ILE A 223      62.450   6.156  -2.440  1.00  0.00           C  
ATOM   3448  CG1 ILE A 223      61.241   6.495  -3.315  1.00  0.00           C  
ATOM   3449  CG2 ILE A 223      62.117   5.024  -1.480  1.00  0.00           C  
ATOM   3450  CD1 ILE A 223      60.885   5.414  -4.309  1.00  0.00           C  
ATOM   3451  H   ILE A 223      63.587   8.174  -3.543  1.00  0.00           H  
ATOM   3452  HA  ILE A 223      62.055   7.830  -1.151  1.00  0.00           H  
ATOM   3453  HB  ILE A 223      63.244   5.829  -3.111  1.00  0.00           H  
ATOM   3454 1HG1 ILE A 223      60.373   6.676  -2.681  1.00  0.00           H  
ATOM   3455 2HG1 ILE A 223      61.438   7.414  -3.868  1.00  0.00           H  
ATOM   3456 1HG2 ILE A 223      61.789   4.152  -2.047  1.00  0.00           H  
ATOM   3457 2HG2 ILE A 223      63.002   4.767  -0.900  1.00  0.00           H  
ATOM   3458 3HG2 ILE A 223      61.320   5.340  -0.807  1.00  0.00           H  
ATOM   3459 1HD1 ILE A 223      60.018   5.727  -4.892  1.00  0.00           H  
ATOM   3460 2HD1 ILE A 223      61.729   5.241  -4.977  1.00  0.00           H  
ATOM   3461 3HD1 ILE A 223      60.649   4.493  -3.776  1.00  0.00           H  
ATOM   3462  N   THR A 224      65.187   6.835  -1.036  1.00  0.00           N  
ATOM   3463  CA  THR A 224      66.261   6.443  -0.131  1.00  0.00           C  
ATOM   3464  C   THR A 224      66.514   7.516   0.921  1.00  0.00           C  
ATOM   3465  O   THR A 224      66.735   7.210   2.093  1.00  0.00           O  
ATOM   3466  CB  THR A 224      67.562   6.160  -0.905  1.00  0.00           C  
ATOM   3467  OG1 THR A 224      67.349   5.081  -1.824  1.00  0.00           O  
ATOM   3468  CG2 THR A 224      68.683   5.790   0.054  1.00  0.00           C  
ATOM   3469  H   THR A 224      65.397   6.993  -2.011  1.00  0.00           H  
ATOM   3470  HA  THR A 224      65.963   5.530   0.385  1.00  0.00           H  
ATOM   3471  HB  THR A 224      67.851   7.047  -1.467  1.00  0.00           H  
ATOM   3472  HG1 THR A 224      66.906   5.413  -2.609  1.00  0.00           H  
ATOM   3473 1HG2 THR A 224      69.595   5.594  -0.510  1.00  0.00           H  
ATOM   3474 2HG2 THR A 224      68.855   6.613   0.748  1.00  0.00           H  
ATOM   3475 3HG2 THR A 224      68.404   4.898   0.613  1.00  0.00           H  
ATOM   3476  N   LYS A 225      66.480   8.774   0.495  1.00  0.00           N  
ATOM   3477  CA  LYS A 225      66.705   9.895   1.400  1.00  0.00           C  
ATOM   3478  C   LYS A 225      65.607   9.984   2.452  1.00  0.00           C  
ATOM   3479  O   LYS A 225      65.877  10.249   3.624  1.00  0.00           O  
ATOM   3480  CB  LYS A 225      66.790  11.206   0.617  1.00  0.00           C  
ATOM   3481  CG  LYS A 225      68.051  11.355  -0.225  1.00  0.00           C  
ATOM   3482  CD  LYS A 225      68.172  12.761  -0.795  1.00  0.00           C  
ATOM   3483  CE  LYS A 225      67.150  13.002  -1.896  1.00  0.00           C  
ATOM   3484  NZ  LYS A 225      67.342  14.324  -2.553  1.00  0.00           N  
ATOM   3485  H   LYS A 225      66.294   8.958  -0.480  1.00  0.00           H  
ATOM   3486  HA  LYS A 225      67.651   9.737   1.919  1.00  0.00           H  
ATOM   3487 1HB  LYS A 225      65.931  11.289  -0.049  1.00  0.00           H  
ATOM   3488 2HB  LYS A 225      66.750  12.047   1.310  1.00  0.00           H  
ATOM   3489 1HG  LYS A 225      68.926  11.145   0.390  1.00  0.00           H  
ATOM   3490 2HG  LYS A 225      68.026  10.640  -1.047  1.00  0.00           H  
ATOM   3491 1HD  LYS A 225      68.016  13.491   0.001  1.00  0.00           H  
ATOM   3492 2HD  LYS A 225      69.172  12.903  -1.203  1.00  0.00           H  
ATOM   3493 1HE  LYS A 225      67.235  12.220  -2.648  1.00  0.00           H  
ATOM   3494 2HE  LYS A 225      66.145  12.963  -1.475  1.00  0.00           H  
ATOM   3495 1HZ  LYS A 225      66.646  14.446  -3.275  1.00  0.00           H  
ATOM   3496 2HZ  LYS A 225      67.246  15.059  -1.866  1.00  0.00           H  
ATOM   3497 3HZ  LYS A 225      68.263  14.365  -2.964  1.00  0.00           H  
ATOM   3498  N   GLU A 226      64.368   9.761   2.026  1.00  0.00           N  
ATOM   3499  CA  GLU A 226      63.226   9.815   2.931  1.00  0.00           C  
ATOM   3500  C   GLU A 226      63.304   8.716   3.983  1.00  0.00           C  
ATOM   3501  O   GLU A 226      63.003   8.943   5.155  1.00  0.00           O  
ATOM   3502  CB  GLU A 226      61.918   9.692   2.147  1.00  0.00           C  
ATOM   3503  CG  GLU A 226      61.589  10.898   1.279  1.00  0.00           C  
ATOM   3504  CD  GLU A 226      60.336  10.712   0.469  1.00  0.00           C  
ATOM   3505  OE1 GLU A 226      59.794   9.633   0.487  1.00  0.00           O  
ATOM   3506  OE2 GLU A 226      59.920  11.650  -0.169  1.00  0.00           O  
ATOM   3507  H   GLU A 226      64.214   9.549   1.051  1.00  0.00           H  
ATOM   3508  HA  GLU A 226      63.236  10.777   3.444  1.00  0.00           H  
ATOM   3509 1HB  GLU A 226      61.963   8.816   1.499  1.00  0.00           H  
ATOM   3510 2HB  GLU A 226      61.090   9.543   2.841  1.00  0.00           H  
ATOM   3511 1HG  GLU A 226      61.467  11.771   1.920  1.00  0.00           H  
ATOM   3512 2HG  GLU A 226      62.425  11.088   0.608  1.00  0.00           H  
ATOM   3513  N   ALA A 227      63.710   7.524   3.557  1.00  0.00           N  
ATOM   3514  CA  ALA A 227      63.829   6.387   4.462  1.00  0.00           C  
ATOM   3515  C   ALA A 227      64.904   6.630   5.514  1.00  0.00           C  
ATOM   3516  O   ALA A 227      64.726   6.298   6.686  1.00  0.00           O  
ATOM   3517  CB  ALA A 227      64.132   5.117   3.680  1.00  0.00           C  
ATOM   3518  H   ALA A 227      63.942   7.403   2.581  1.00  0.00           H  
ATOM   3519  HA  ALA A 227      62.877   6.265   4.979  1.00  0.00           H  
ATOM   3520 1HB  ALA A 227      64.217   4.277   4.369  1.00  0.00           H  
ATOM   3521 2HB  ALA A 227      63.325   4.925   2.972  1.00  0.00           H  
ATOM   3522 3HB  ALA A 227      65.068   5.238   3.138  1.00  0.00           H  
ATOM   3523  N   LEU A 228      66.020   7.211   5.088  1.00  0.00           N  
ATOM   3524  CA  LEU A 228      67.127   7.499   5.993  1.00  0.00           C  
ATOM   3525  C   LEU A 228      66.725   8.525   7.045  1.00  0.00           C  
ATOM   3526  O   LEU A 228      67.080   8.398   8.217  1.00  0.00           O  
ATOM   3527  CB  LEU A 228      68.337   8.014   5.204  1.00  0.00           C  
ATOM   3528  CG  LEU A 228      69.029   6.985   4.301  1.00  0.00           C  
ATOM   3529  CD1 LEU A 228      70.087   7.681   3.454  1.00  0.00           C  
ATOM   3530  CD2 LEU A 228      69.649   5.892   5.159  1.00  0.00           C  
ATOM   3531  H   LEU A 228      66.104   7.460   4.113  1.00  0.00           H  
ATOM   3532  HA  LEU A 228      67.407   6.577   6.501  1.00  0.00           H  
ATOM   3533 1HB  LEU A 228      68.015   8.842   4.575  1.00  0.00           H  
ATOM   3534 2HB  LEU A 228      69.079   8.388   5.909  1.00  0.00           H  
ATOM   3535  HG  LEU A 228      68.297   6.544   3.624  1.00  0.00           H  
ATOM   3536 1HD1 LEU A 228      70.578   6.950   2.813  1.00  0.00           H  
ATOM   3537 2HD1 LEU A 228      69.613   8.444   2.837  1.00  0.00           H  
ATOM   3538 3HD1 LEU A 228      70.825   8.147   4.106  1.00  0.00           H  
ATOM   3539 1HD2 LEU A 228      70.140   5.160   4.517  1.00  0.00           H  
ATOM   3540 2HD2 LEU A 228      70.382   6.331   5.835  1.00  0.00           H  
ATOM   3541 3HD2 LEU A 228      68.868   5.399   5.740  1.00  0.00           H  
ATOM   3542  N   LYS A 229      65.983   9.541   6.619  1.00  0.00           N  
ATOM   3543  CA  LYS A 229      65.531  10.592   7.524  1.00  0.00           C  
ATOM   3544  C   LYS A 229      64.577  10.041   8.576  1.00  0.00           C  
ATOM   3545  O   LYS A 229      64.649  10.412   9.748  1.00  0.00           O  
ATOM   3546  CB  LYS A 229      64.856  11.719   6.741  1.00  0.00           C  
ATOM   3547  CG  LYS A 229      65.807  12.556   5.897  1.00  0.00           C  
ATOM   3548  CD  LYS A 229      65.061  13.641   5.135  1.00  0.00           C  
ATOM   3549  CE  LYS A 229      66.009  14.472   4.282  1.00  0.00           C  
ATOM   3550  NZ  LYS A 229      65.288  15.513   3.501  1.00  0.00           N  
ATOM   3551  H   LYS A 229      65.725   9.587   5.644  1.00  0.00           H  
ATOM   3552  HA  LYS A 229      66.400  10.999   8.042  1.00  0.00           H  
ATOM   3553 1HB  LYS A 229      64.100  11.299   6.077  1.00  0.00           H  
ATOM   3554 2HB  LYS A 229      64.347  12.389   7.434  1.00  0.00           H  
ATOM   3555 1HG  LYS A 229      66.552  13.024   6.542  1.00  0.00           H  
ATOM   3556 2HG  LYS A 229      66.323  11.913   5.184  1.00  0.00           H  
ATOM   3557 1HD  LYS A 229      64.312  13.182   4.488  1.00  0.00           H  
ATOM   3558 2HD  LYS A 229      64.554  14.298   5.841  1.00  0.00           H  
ATOM   3559 1HE  LYS A 229      66.743  14.959   4.923  1.00  0.00           H  
ATOM   3560 2HE  LYS A 229      66.541  13.820   3.589  1.00  0.00           H  
ATOM   3561 1HZ  LYS A 229      65.950  16.040   2.950  1.00  0.00           H  
ATOM   3562 2HZ  LYS A 229      64.617  15.071   2.888  1.00  0.00           H  
ATOM   3563 3HZ  LYS A 229      64.806  16.135   4.133  1.00  0.00           H  
ATOM   3564  N   ALA A 230      63.684   9.154   8.151  1.00  0.00           N  
ATOM   3565  CA  ALA A 230      62.714   8.550   9.055  1.00  0.00           C  
ATOM   3566  C   ALA A 230      63.402   7.689  10.107  1.00  0.00           C  
ATOM   3567  O   ALA A 230      63.024   7.703  11.279  1.00  0.00           O  
ATOM   3568  CB  ALA A 230      61.704   7.723   8.272  1.00  0.00           C  
ATOM   3569  H   ALA A 230      63.677   8.891   7.176  1.00  0.00           H  
ATOM   3570  HA  ALA A 230      62.188   9.352   9.572  1.00  0.00           H  
ATOM   3571 1HB  ALA A 230      60.986   7.279   8.961  1.00  0.00           H  
ATOM   3572 2HB  ALA A 230      61.180   8.365   7.564  1.00  0.00           H  
ATOM   3573 3HB  ALA A 230      62.223   6.934   7.730  1.00  0.00           H  
ATOM   3574  N   LEU A 231      64.413   6.940   9.682  1.00  0.00           N  
ATOM   3575  CA  LEU A 231      65.157   6.071  10.586  1.00  0.00           C  
ATOM   3576  C   LEU A 231      65.904   6.881  11.638  1.00  0.00           C  
ATOM   3577  O   LEU A 231      65.947   6.506  12.810  1.00  0.00           O  
ATOM   3578  CB  LEU A 231      66.149   5.209   9.796  1.00  0.00           C  
ATOM   3579  CG  LEU A 231      65.527   4.136   8.893  1.00  0.00           C  
ATOM   3580  CD1 LEU A 231      66.615   3.491   8.045  1.00  0.00           C  
ATOM   3581  CD2 LEU A 231      64.816   3.101   9.751  1.00  0.00           C  
ATOM   3582  H   LEU A 231      64.674   6.973   8.707  1.00  0.00           H  
ATOM   3583  HA  LEU A 231      64.451   5.416  11.095  1.00  0.00           H  
ATOM   3584 1HB  LEU A 231      66.752   5.862   9.166  1.00  0.00           H  
ATOM   3585 2HB  LEU A 231      66.811   4.706  10.500  1.00  0.00           H  
ATOM   3586  HG  LEU A 231      64.809   4.602   8.216  1.00  0.00           H  
ATOM   3587 1HD1 LEU A 231      66.172   2.729   7.404  1.00  0.00           H  
ATOM   3588 2HD1 LEU A 231      67.094   4.251   7.428  1.00  0.00           H  
ATOM   3589 3HD1 LEU A 231      67.357   3.031   8.696  1.00  0.00           H  
ATOM   3590 1HD2 LEU A 231      64.372   2.339   9.109  1.00  0.00           H  
ATOM   3591 2HD2 LEU A 231      65.532   2.634  10.427  1.00  0.00           H  
ATOM   3592 3HD2 LEU A 231      64.032   3.586  10.332  1.00  0.00           H  
ATOM   3593  N   LYS A 232      66.492   7.994  11.213  1.00  0.00           N  
ATOM   3594  CA  LYS A 232      67.239   8.859  12.117  1.00  0.00           C  
ATOM   3595  C   LYS A 232      66.326   9.476  13.169  1.00  0.00           C  
ATOM   3596  O   LYS A 232      66.690   9.574  14.341  1.00  0.00           O  
ATOM   3597  CB  LYS A 232      67.958   9.959  11.334  1.00  0.00           C  
ATOM   3598  CG  LYS A 232      68.797  10.896  12.192  1.00  0.00           C  
ATOM   3599  CD  LYS A 232      69.603  11.859  11.332  1.00  0.00           C  
ATOM   3600  CE  LYS A 232      68.706  12.894  10.669  1.00  0.00           C  
ATOM   3601  NZ  LYS A 232      69.491  13.908   9.914  1.00  0.00           N  
ATOM   3602  H   LYS A 232      66.419   8.247  10.238  1.00  0.00           H  
ATOM   3603  HA  LYS A 232      67.985   8.256  12.635  1.00  0.00           H  
ATOM   3604 1HB  LYS A 232      68.616   9.506  10.591  1.00  0.00           H  
ATOM   3605 2HB  LYS A 232      67.225  10.562  10.797  1.00  0.00           H  
ATOM   3606 1HG  LYS A 232      68.144  11.470  12.850  1.00  0.00           H  
ATOM   3607 2HG  LYS A 232      69.481  10.312  12.807  1.00  0.00           H  
ATOM   3608 1HD  LYS A 232      70.339  12.372  11.953  1.00  0.00           H  
ATOM   3609 2HD  LYS A 232      70.131  11.301  10.559  1.00  0.00           H  
ATOM   3610 1HE  LYS A 232      68.023  12.396   9.983  1.00  0.00           H  
ATOM   3611 2HE  LYS A 232      68.115  13.404  11.429  1.00  0.00           H  
ATOM   3612 1HZ  LYS A 232      68.861  14.575   9.490  1.00  0.00           H  
ATOM   3613 2HZ  LYS A 232      70.116  14.389  10.545  1.00  0.00           H  
ATOM   3614 3HZ  LYS A 232      70.029  13.449   9.193  1.00  0.00           H  
ATOM   3615  N   GLU A 233      65.138   9.891  12.744  1.00  0.00           N  
ATOM   3616  CA  GLU A 233      64.170  10.499  13.648  1.00  0.00           C  
ATOM   3617  C   GLU A 233      63.697   9.503  14.700  1.00  0.00           C  
ATOM   3618  O   GLU A 233      63.643   9.820  15.888  1.00  0.00           O  
ATOM   3619  CB  GLU A 233      62.971  11.035  12.863  1.00  0.00           C  
ATOM   3620  CG  GLU A 233      63.277  12.251  12.000  1.00  0.00           C  
ATOM   3621  CD  GLU A 233      62.099  12.697  11.179  1.00  0.00           C  
ATOM   3622  OE1 GLU A 233      61.102  12.016  11.186  1.00  0.00           O  
ATOM   3623  OE2 GLU A 233      62.197  13.720  10.543  1.00  0.00           O  
ATOM   3624  H   GLU A 233      64.899   9.782  11.769  1.00  0.00           H  
ATOM   3625  HA  GLU A 233      64.652  11.332  14.161  1.00  0.00           H  
ATOM   3626 1HB  GLU A 233      62.583  10.252  12.211  1.00  0.00           H  
ATOM   3627 2HB  GLU A 233      62.175  11.308  13.555  1.00  0.00           H  
ATOM   3628 1HG  GLU A 233      63.586  13.073  12.646  1.00  0.00           H  
ATOM   3629 2HG  GLU A 233      64.108  12.014  11.337  1.00  0.00           H  
ATOM   3630  N   ILE A 234      63.361   8.308  14.239  1.00  0.00           N  
ATOM   3631  CA  ILE A 234      62.822   7.278  15.103  1.00  0.00           C  
ATOM   3632  C   ILE A 234      63.946   6.693  15.931  1.00  0.00           C  
ATOM   3633  O   ILE A 234      63.708   6.062  16.961  1.00  0.00           O  
ATOM   3634  CB  ILE A 234      62.129   6.167  14.293  1.00  0.00           C  
ATOM   3635  CG1 ILE A 234      61.209   5.342  15.197  1.00  0.00           C  
ATOM   3636  CG2 ILE A 234      63.161   5.275  13.622  1.00  0.00           C  
ATOM   3637  CD1 ILE A 234      60.048   6.125  15.766  1.00  0.00           C  
ATOM   3638  H   ILE A 234      63.483   8.107  13.257  1.00  0.00           H  
ATOM   3639  HA  ILE A 234      62.086   7.733  15.765  1.00  0.00           H  
ATOM   3640  HB  ILE A 234      61.497   6.616  13.527  1.00  0.00           H  
ATOM   3641 1HG1 ILE A 234      60.810   4.498  14.636  1.00  0.00           H  
ATOM   3642 2HG1 ILE A 234      61.786   4.937  16.030  1.00  0.00           H  
ATOM   3643 1HG2 ILE A 234      62.654   4.495  13.055  1.00  0.00           H  
ATOM   3644 2HG2 ILE A 234      63.775   5.872  12.949  1.00  0.00           H  
ATOM   3645 3HG2 ILE A 234      63.795   4.817  14.382  1.00  0.00           H  
ATOM   3646 1HD1 ILE A 234      59.443   5.473  16.396  1.00  0.00           H  
ATOM   3647 2HD1 ILE A 234      60.427   6.957  16.362  1.00  0.00           H  
ATOM   3648 3HD1 ILE A 234      59.437   6.511  14.951  1.00  0.00           H  
ATOM   3649  N   LYS A 235      65.167   6.916  15.461  1.00  0.00           N  
ATOM   3650  CA  LYS A 235      66.348   6.297  16.036  1.00  0.00           C  
ATOM   3651  C   LYS A 235      66.373   4.798  15.761  1.00  0.00           C  
ATOM   3652  O   LYS A 235      66.500   3.990  16.681  1.00  0.00           O  
ATOM   3653  CB  LYS A 235      66.408   6.559  17.542  1.00  0.00           C  
ATOM   3654  CG  LYS A 235      66.474   8.033  17.921  1.00  0.00           C  
ATOM   3655  CD  LYS A 235      66.611   8.210  19.426  1.00  0.00           C  
ATOM   3656  CE  LYS A 235      66.639   9.682  19.810  1.00  0.00           C  
ATOM   3657  NZ  LYS A 235      66.741   9.871  21.283  1.00  0.00           N  
ATOM   3658  H   LYS A 235      65.285   7.538  14.674  1.00  0.00           H  
ATOM   3659  HA  LYS A 235      67.231   6.737  15.570  1.00  0.00           H  
ATOM   3660 1HB  LYS A 235      65.529   6.129  18.021  1.00  0.00           H  
ATOM   3661 2HB  LYS A 235      67.285   6.066  17.962  1.00  0.00           H  
ATOM   3662 1HG  LYS A 235      67.329   8.498  17.429  1.00  0.00           H  
ATOM   3663 2HG  LYS A 235      65.567   8.536  17.586  1.00  0.00           H  
ATOM   3664 1HD  LYS A 235      65.772   7.728  19.928  1.00  0.00           H  
ATOM   3665 2HD  LYS A 235      67.534   7.739  19.765  1.00  0.00           H  
ATOM   3666 1HE  LYS A 235      67.491  10.166  19.335  1.00  0.00           H  
ATOM   3667 2HE  LYS A 235      65.730  10.168  19.457  1.00  0.00           H  
ATOM   3668 1HZ  LYS A 235      66.756  10.858  21.496  1.00  0.00           H  
ATOM   3669 2HZ  LYS A 235      65.945   9.442  21.734  1.00  0.00           H  
ATOM   3670 3HZ  LYS A 235      67.590   9.442  21.620  1.00  0.00           H  
ATOM   3671  N   ALA A 236      66.250   4.444  14.488  1.00  0.00           N  
ATOM   3672  CA  ALA A 236      66.379   3.064  14.039  1.00  0.00           C  
ATOM   3673  C   ALA A 236      67.809   2.576  14.216  1.00  0.00           C  
ATOM   3674  O   ALA A 236      68.760   3.340  14.054  1.00  0.00           O  
ATOM   3675  CB  ALA A 236      65.947   2.932  12.586  1.00  0.00           C  
ATOM   3676  H   ALA A 236      66.059   5.155  13.796  1.00  0.00           H  
ATOM   3677  HA  ALA A 236      65.730   2.444  14.658  1.00  0.00           H  
ATOM   3678 1HB  ALA A 236      66.056   1.895  12.267  1.00  0.00           H  
ATOM   3679 2HB  ALA A 236      64.905   3.234  12.487  1.00  0.00           H  
ATOM   3680 3HB  ALA A 236      66.571   3.571  11.962  1.00  0.00           H  
ATOM   3681  N   PRO A 237      67.961   1.302  14.549  1.00  0.00           N  
ATOM   3682  CA  PRO A 237      69.281   0.709  14.709  1.00  0.00           C  
ATOM   3683  C   PRO A 237      70.043   0.708  13.395  1.00  0.00           C  
ATOM   3684  O   PRO A 237      69.484   0.399  12.343  1.00  0.00           O  
ATOM   3685  CB  PRO A 237      68.966  -0.714  15.180  1.00  0.00           C  
ATOM   3686  CG  PRO A 237      67.578  -0.961  14.696  1.00  0.00           C  
ATOM   3687  CD  PRO A 237      66.914   0.388  14.758  1.00  0.00           C  
ATOM   3688  HA  PRO A 237      69.836   1.265  15.479  1.00  0.00           H  
ATOM   3689 1HB  PRO A 237      69.697  -1.420  14.760  1.00  0.00           H  
ATOM   3690 2HB  PRO A 237      69.053  -0.776  16.275  1.00  0.00           H  
ATOM   3691 1HG  PRO A 237      67.600  -1.376  13.677  1.00  0.00           H  
ATOM   3692 2HG  PRO A 237      67.081  -1.708  15.332  1.00  0.00           H  
ATOM   3693 1HD  PRO A 237      66.171   0.469  13.951  1.00  0.00           H  
ATOM   3694 2HD  PRO A 237      66.437   0.518  15.740  1.00  0.00           H  
ATOM   3695  N   ALA A 238      71.325   1.057  13.465  1.00  0.00           N  
ATOM   3696  CA  ALA A 238      72.123   1.271  12.263  1.00  0.00           C  
ATOM   3697  C   ALA A 238      71.752   0.270  11.192  1.00  0.00           C  
ATOM   3698  O   ALA A 238      71.909   0.535  10.000  1.00  0.00           O  
ATOM   3699  CB  ALA A 238      73.609   1.179  12.580  1.00  0.00           C  
ATOM   3700  H   ALA A 238      71.754   1.176  14.372  1.00  0.00           H  
ATOM   3701  HA  ALA A 238      71.904   2.269  11.884  1.00  0.00           H  
ATOM   3702 1HB  ALA A 238      74.185   1.332  11.668  1.00  0.00           H  
ATOM   3703 2HB  ALA A 238      73.873   1.945  13.309  1.00  0.00           H  
ATOM   3704 3HB  ALA A 238      73.833   0.196  12.990  1.00  0.00           H  
ATOM   3705  N   GLU A 239      71.258  -0.883  11.622  1.00  0.00           N  
ATOM   3706  CA  GLU A 239      71.097  -2.015  10.717  1.00  0.00           C  
ATOM   3707  C   GLU A 239      70.032  -1.733   9.666  1.00  0.00           C  
ATOM   3708  O   GLU A 239      70.198  -2.072   8.494  1.00  0.00           O  
ATOM   3709  CB  GLU A 239      70.731  -3.277  11.501  1.00  0.00           C  
ATOM   3710  CG  GLU A 239      70.622  -4.536  10.652  1.00  0.00           C  
ATOM   3711  CD  GLU A 239      70.360  -5.771  11.467  1.00  0.00           C  
ATOM   3712  OE1 GLU A 239      70.286  -5.663  12.668  1.00  0.00           O  
ATOM   3713  OE2 GLU A 239      70.233  -6.825  10.889  1.00  0.00           O  
ATOM   3714  H   GLU A 239      70.991  -0.973  12.592  1.00  0.00           H  
ATOM   3715  HA  GLU A 239      72.044  -2.185  10.203  1.00  0.00           H  
ATOM   3716 1HB  GLU A 239      71.482  -3.458  12.271  1.00  0.00           H  
ATOM   3717 2HB  GLU A 239      69.776  -3.129  12.004  1.00  0.00           H  
ATOM   3718 1HG  GLU A 239      69.811  -4.408   9.935  1.00  0.00           H  
ATOM   3719 2HG  GLU A 239      71.548  -4.665  10.092  1.00  0.00           H  
ATOM   3720  N   TYR A 240      68.938  -1.111  10.091  1.00  0.00           N  
ATOM   3721  CA  TYR A 240      67.843  -0.781   9.186  1.00  0.00           C  
ATOM   3722  C   TYR A 240      68.282   0.229   8.135  1.00  0.00           C  
ATOM   3723  O   TYR A 240      67.922   0.116   6.963  1.00  0.00           O  
ATOM   3724  CB  TYR A 240      66.644  -0.243   9.970  1.00  0.00           C  
ATOM   3725  CG  TYR A 240      65.910  -1.300  10.764  1.00  0.00           C  
ATOM   3726  CD1 TYR A 240      65.926  -2.621  10.342  1.00  0.00           C  
ATOM   3727  CD2 TYR A 240      65.220  -0.948  11.915  1.00  0.00           C  
ATOM   3728  CE1 TYR A 240      65.255  -3.587  11.067  1.00  0.00           C  
ATOM   3729  CE2 TYR A 240      64.549  -1.914  12.641  1.00  0.00           C  
ATOM   3730  CZ  TYR A 240      64.566  -3.228  12.220  1.00  0.00           C  
ATOM   3731  OH  TYR A 240      63.898  -4.190  12.943  1.00  0.00           O  
ATOM   3732  H   TYR A 240      68.862  -0.860  11.066  1.00  0.00           H  
ATOM   3733  HA  TYR A 240      67.539  -1.689   8.665  1.00  0.00           H  
ATOM   3734 1HB  TYR A 240      66.979   0.532  10.662  1.00  0.00           H  
ATOM   3735 2HB  TYR A 240      65.936   0.218   9.281  1.00  0.00           H  
ATOM   3736  HD1 TYR A 240      66.468  -2.897   9.437  1.00  0.00           H  
ATOM   3737  HD2 TYR A 240      65.206   0.090  12.247  1.00  0.00           H  
ATOM   3738  HE1 TYR A 240      65.268  -4.624  10.736  1.00  0.00           H  
ATOM   3739  HE2 TYR A 240      64.007  -1.637  13.545  1.00  0.00           H  
ATOM   3740  HH  TYR A 240      64.009  -5.043  12.517  1.00  0.00           H  
ATOM   3741  N   ALA A 241      69.062   1.217   8.560  1.00  0.00           N  
ATOM   3742  CA  ALA A 241      69.552   2.250   7.655  1.00  0.00           C  
ATOM   3743  C   ALA A 241      70.485   1.664   6.604  1.00  0.00           C  
ATOM   3744  O   ALA A 241      70.428   2.037   5.432  1.00  0.00           O  
ATOM   3745  CB  ALA A 241      70.259   3.348   8.437  1.00  0.00           C  
ATOM   3746  H   ALA A 241      69.322   1.254   9.535  1.00  0.00           H  
ATOM   3747  HA  ALA A 241      68.695   2.681   7.138  1.00  0.00           H  
ATOM   3748 1HB  ALA A 241      70.619   4.111   7.747  1.00  0.00           H  
ATOM   3749 2HB  ALA A 241      69.562   3.797   9.144  1.00  0.00           H  
ATOM   3750 3HB  ALA A 241      71.102   2.922   8.979  1.00  0.00           H  
ATOM   3751  N   LEU A 242      71.344   0.744   7.029  1.00  0.00           N  
ATOM   3752  CA  LEU A 242      72.292   0.104   6.124  1.00  0.00           C  
ATOM   3753  C   LEU A 242      71.572  -0.730   5.072  1.00  0.00           C  
ATOM   3754  O   LEU A 242      71.949  -0.729   3.900  1.00  0.00           O  
ATOM   3755  CB  LEU A 242      73.262  -0.784   6.913  1.00  0.00           C  
ATOM   3756  CG  LEU A 242      74.342  -1.490   6.084  1.00  0.00           C  
ATOM   3757  CD1 LEU A 242      75.193  -0.451   5.367  1.00  0.00           C  
ATOM   3758  CD2 LEU A 242      75.195  -2.359   6.996  1.00  0.00           C  
ATOM   3759  H   LEU A 242      71.341   0.481   8.004  1.00  0.00           H  
ATOM   3760  HA  LEU A 242      72.863   0.880   5.615  1.00  0.00           H  
ATOM   3761 1HB  LEU A 242      73.765  -0.171   7.660  1.00  0.00           H  
ATOM   3762 2HB  LEU A 242      72.687  -1.552   7.431  1.00  0.00           H  
ATOM   3763  HG  LEU A 242      73.869  -2.115   5.326  1.00  0.00           H  
ATOM   3764 1HD1 LEU A 242      75.961  -0.952   4.778  1.00  0.00           H  
ATOM   3765 2HD1 LEU A 242      74.561   0.144   4.707  1.00  0.00           H  
ATOM   3766 3HD1 LEU A 242      75.667   0.201   6.101  1.00  0.00           H  
ATOM   3767 1HD2 LEU A 242      75.963  -2.862   6.407  1.00  0.00           H  
ATOM   3768 2HD2 LEU A 242      75.670  -1.736   7.754  1.00  0.00           H  
ATOM   3769 3HD2 LEU A 242      74.565  -3.105   7.482  1.00  0.00           H  
ATOM   3770  N   LEU A 243      70.534  -1.441   5.498  1.00  0.00           N  
ATOM   3771  CA  LEU A 243      69.758  -2.282   4.593  1.00  0.00           C  
ATOM   3772  C   LEU A 243      69.042  -1.444   3.541  1.00  0.00           C  
ATOM   3773  O   LEU A 243      68.987  -1.816   2.369  1.00  0.00           O  
ATOM   3774  CB  LEU A 243      68.734  -3.107   5.383  1.00  0.00           C  
ATOM   3775  CG  LEU A 243      69.315  -4.202   6.285  1.00  0.00           C  
ATOM   3776  CD1 LEU A 243      68.204  -4.807   7.132  1.00  0.00           C  
ATOM   3777  CD2 LEU A 243      69.988  -5.263   5.427  1.00  0.00           C  
ATOM   3778  H   LEU A 243      70.275  -1.398   6.473  1.00  0.00           H  
ATOM   3779  HA  LEU A 243      70.439  -2.963   4.084  1.00  0.00           H  
ATOM   3780 1HB  LEU A 243      68.155  -2.432   6.012  1.00  0.00           H  
ATOM   3781 2HB  LEU A 243      68.054  -3.585   4.677  1.00  0.00           H  
ATOM   3782  HG  LEU A 243      70.050  -3.764   6.962  1.00  0.00           H  
ATOM   3783 1HD1 LEU A 243      68.617  -5.585   7.773  1.00  0.00           H  
ATOM   3784 2HD1 LEU A 243      67.753  -4.030   7.750  1.00  0.00           H  
ATOM   3785 3HD1 LEU A 243      67.445  -5.239   6.481  1.00  0.00           H  
ATOM   3786 1HD2 LEU A 243      70.402  -6.042   6.069  1.00  0.00           H  
ATOM   3787 2HD2 LEU A 243      69.254  -5.703   4.751  1.00  0.00           H  
ATOM   3788 3HD2 LEU A 243      70.789  -4.807   4.846  1.00  0.00           H  
ATOM   3789  N   ALA A 244      68.495  -0.311   3.967  1.00  0.00           N  
ATOM   3790  CA  ALA A 244      67.781   0.582   3.062  1.00  0.00           C  
ATOM   3791  C   ALA A 244      68.716   1.164   2.010  1.00  0.00           C  
ATOM   3792  O   ALA A 244      68.355   1.275   0.838  1.00  0.00           O  
ATOM   3793  CB  ALA A 244      67.105   1.699   3.844  1.00  0.00           C  
ATOM   3794  H   ALA A 244      68.576  -0.062   4.942  1.00  0.00           H  
ATOM   3795  HA  ALA A 244      67.018   0.001   2.545  1.00  0.00           H  
ATOM   3796 1HB  ALA A 244      66.576   2.357   3.155  1.00  0.00           H  
ATOM   3797 2HB  ALA A 244      66.396   1.269   4.552  1.00  0.00           H  
ATOM   3798 3HB  ALA A 244      67.857   2.270   4.386  1.00  0.00           H  
ATOM   3799  N   GLY A 245      69.919   1.535   2.436  1.00  0.00           N  
ATOM   3800  CA  GLY A 245      70.909   2.106   1.531  1.00  0.00           C  
ATOM   3801  C   GLY A 245      71.344   1.094   0.479  1.00  0.00           C  
ATOM   3802  O   GLY A 245      71.508   1.434  -0.693  1.00  0.00           O  
ATOM   3803  H   GLY A 245      70.153   1.418   3.412  1.00  0.00           H  
ATOM   3804 1HA  GLY A 245      70.491   2.986   1.043  1.00  0.00           H  
ATOM   3805 2HA  GLY A 245      71.776   2.437   2.102  1.00  0.00           H  
ATOM   3806  N   ILE A 246      71.529  -0.151   0.905  1.00  0.00           N  
ATOM   3807  CA  ILE A 246      71.946  -1.216   0.000  1.00  0.00           C  
ATOM   3808  C   ILE A 246      70.879  -1.493  -1.052  1.00  0.00           C  
ATOM   3809  O   ILE A 246      71.190  -1.706  -2.224  1.00  0.00           O  
ATOM   3810  CB  ILE A 246      72.250  -2.510   0.777  1.00  0.00           C  
ATOM   3811  CG1 ILE A 246      73.492  -2.327   1.653  1.00  0.00           C  
ATOM   3812  CG2 ILE A 246      72.438  -3.675  -0.182  1.00  0.00           C  
ATOM   3813  CD1 ILE A 246      73.709  -3.445   2.647  1.00  0.00           C  
ATOM   3814  H   ILE A 246      71.377  -0.365   1.880  1.00  0.00           H  
ATOM   3815  HA  ILE A 246      72.854  -0.899  -0.511  1.00  0.00           H  
ATOM   3816  HB  ILE A 246      71.422  -2.734   1.448  1.00  0.00           H  
ATOM   3817 1HG1 ILE A 246      74.376  -2.257   1.020  1.00  0.00           H  
ATOM   3818 2HG1 ILE A 246      73.413  -1.391   2.207  1.00  0.00           H  
ATOM   3819 1HG2 ILE A 246      72.653  -4.581   0.383  1.00  0.00           H  
ATOM   3820 2HG2 ILE A 246      71.528  -3.817  -0.764  1.00  0.00           H  
ATOM   3821 3HG2 ILE A 246      73.269  -3.462  -0.855  1.00  0.00           H  
ATOM   3822 1HD1 ILE A 246      74.607  -3.245   3.231  1.00  0.00           H  
ATOM   3823 2HD1 ILE A 246      72.849  -3.510   3.315  1.00  0.00           H  
ATOM   3824 3HD1 ILE A 246      73.826  -4.388   2.114  1.00  0.00           H  
ATOM   3825  N   GLU A 247      69.621  -1.489  -0.626  1.00  0.00           N  
ATOM   3826  CA  GLU A 247      68.505  -1.741  -1.531  1.00  0.00           C  
ATOM   3827  C   GLU A 247      68.391  -0.645  -2.583  1.00  0.00           C  
ATOM   3828  O   GLU A 247      68.133  -0.920  -3.755  1.00  0.00           O  
ATOM   3829  CB  GLU A 247      67.195  -1.847  -0.747  1.00  0.00           C  
ATOM   3830  CG  GLU A 247      65.975  -2.161  -1.600  1.00  0.00           C  
ATOM   3831  CD  GLU A 247      66.046  -3.517  -2.246  1.00  0.00           C  
ATOM   3832  OE1 GLU A 247      66.789  -4.342  -1.771  1.00  0.00           O  
ATOM   3833  OE2 GLU A 247      65.357  -3.728  -3.216  1.00  0.00           O  
ATOM   3834  H   GLU A 247      69.432  -1.307   0.349  1.00  0.00           H  
ATOM   3835  HA  GLU A 247      68.682  -2.687  -2.044  1.00  0.00           H  
ATOM   3836 1HB  GLU A 247      67.285  -2.628   0.009  1.00  0.00           H  
ATOM   3837 2HB  GLU A 247      67.006  -0.908  -0.226  1.00  0.00           H  
ATOM   3838 1HG  GLU A 247      65.085  -2.116  -0.974  1.00  0.00           H  
ATOM   3839 2HG  GLU A 247      65.880  -1.400  -2.374  1.00  0.00           H  
ATOM   3840  N   GLY A 248      68.585   0.599  -2.157  1.00  0.00           N  
ATOM   3841  CA  GLY A 248      68.504   1.740  -3.062  1.00  0.00           C  
ATOM   3842  C   GLY A 248      69.605   1.687  -4.114  1.00  0.00           C  
ATOM   3843  O   GLY A 248      69.372   1.982  -5.286  1.00  0.00           O  
ATOM   3844  H   GLY A 248      68.794   0.758  -1.182  1.00  0.00           H  
ATOM   3845 1HA  GLY A 248      67.529   1.749  -3.550  1.00  0.00           H  
ATOM   3846 2HA  GLY A 248      68.586   2.664  -2.491  1.00  0.00           H  
ATOM   3847  N   ILE A 249      70.805   1.309  -3.688  1.00  0.00           N  
ATOM   3848  CA  ILE A 249      71.945   1.217  -4.593  1.00  0.00           C  
ATOM   3849  C   ILE A 249      71.728   0.137  -5.645  1.00  0.00           C  
ATOM   3850  O   ILE A 249      72.056   0.323  -6.817  1.00  0.00           O  
ATOM   3851  CB  ILE A 249      73.241   0.924  -3.816  1.00  0.00           C  
ATOM   3852  CG1 ILE A 249      73.621   2.121  -2.940  1.00  0.00           C  
ATOM   3853  CG2 ILE A 249      74.371   0.582  -4.775  1.00  0.00           C  
ATOM   3854  CD1 ILE A 249      74.721   1.826  -1.946  1.00  0.00           C  
ATOM   3855  H   ILE A 249      70.931   1.079  -2.713  1.00  0.00           H  
ATOM   3856  HA  ILE A 249      72.058   2.172  -5.104  1.00  0.00           H  
ATOM   3857  HB  ILE A 249      73.080   0.081  -3.144  1.00  0.00           H  
ATOM   3858 1HG1 ILE A 249      73.946   2.946  -3.573  1.00  0.00           H  
ATOM   3859 2HG1 ILE A 249      72.745   2.460  -2.387  1.00  0.00           H  
ATOM   3860 1HG2 ILE A 249      75.280   0.378  -4.209  1.00  0.00           H  
ATOM   3861 2HG2 ILE A 249      74.100  -0.299  -5.356  1.00  0.00           H  
ATOM   3862 3HG2 ILE A 249      74.543   1.422  -5.448  1.00  0.00           H  
ATOM   3863 1HD1 ILE A 249      74.934   2.722  -1.362  1.00  0.00           H  
ATOM   3864 2HD1 ILE A 249      74.403   1.025  -1.278  1.00  0.00           H  
ATOM   3865 3HD1 ILE A 249      75.620   1.519  -2.479  1.00  0.00           H  
ATOM   3866  N   ASN A 250      71.173  -0.993  -5.219  1.00  0.00           N  
ATOM   3867  CA  ASN A 250      70.911  -2.106  -6.124  1.00  0.00           C  
ATOM   3868  C   ASN A 250      69.876  -1.729  -7.176  1.00  0.00           C  
ATOM   3869  O   ASN A 250      70.011  -2.082  -8.348  1.00  0.00           O  
ATOM   3870  CB  ASN A 250      70.462  -3.331  -5.348  1.00  0.00           C  
ATOM   3871  CG  ASN A 250      71.588  -3.981  -4.593  1.00  0.00           C  
ATOM   3872  OD1 ASN A 250      72.760  -3.841  -4.960  1.00  0.00           O  
ATOM   3873  ND2 ASN A 250      71.255  -4.690  -3.545  1.00  0.00           N  
ATOM   3874  H   ASN A 250      70.927  -1.083  -4.244  1.00  0.00           H  
ATOM   3875  HA  ASN A 250      71.835  -2.348  -6.652  1.00  0.00           H  
ATOM   3876 1HB  ASN A 250      69.681  -3.048  -4.641  1.00  0.00           H  
ATOM   3877 2HB  ASN A 250      70.032  -4.060  -6.036  1.00  0.00           H  
ATOM   3878 1HD2 ASN A 250      71.963  -5.146  -3.004  1.00  0.00           H  
ATOM   3879 2HD2 ASN A 250      70.294  -4.776  -3.284  1.00  0.00           H  
ATOM   3880  N   ALA A 251      68.842  -1.010  -6.751  1.00  0.00           N  
ATOM   3881  CA  ALA A 251      67.781  -0.584  -7.655  1.00  0.00           C  
ATOM   3882  C   ALA A 251      68.310   0.383  -8.707  1.00  0.00           C  
ATOM   3883  O   ALA A 251      67.942   0.302  -9.879  1.00  0.00           O  
ATOM   3884  CB  ALA A 251      66.643   0.055  -6.872  1.00  0.00           C  
ATOM   3885  H   ALA A 251      68.790  -0.752  -5.776  1.00  0.00           H  
ATOM   3886  HA  ALA A 251      67.402  -1.466  -8.172  1.00  0.00           H  
ATOM   3887 1HB  ALA A 251      65.859   0.368  -7.561  1.00  0.00           H  
ATOM   3888 2HB  ALA A 251      66.237  -0.667  -6.164  1.00  0.00           H  
ATOM   3889 3HB  ALA A 251      67.017   0.923  -6.331  1.00  0.00           H  
ATOM   3890  N   LEU A 252      69.175   1.297  -8.282  1.00  0.00           N  
ATOM   3891  CA  LEU A 252      69.757   2.281  -9.186  1.00  0.00           C  
ATOM   3892  C   LEU A 252      70.633   1.613 -10.238  1.00  0.00           C  
ATOM   3893  O   LEU A 252      70.609   1.989 -11.410  1.00  0.00           O  
ATOM   3894  CB  LEU A 252      70.585   3.302  -8.396  1.00  0.00           C  
ATOM   3895  CG  LEU A 252      69.786   4.251  -7.493  1.00  0.00           C  
ATOM   3896  CD1 LEU A 252      70.745   5.075  -6.646  1.00  0.00           C  
ATOM   3897  CD2 LEU A 252      68.906   5.148  -8.352  1.00  0.00           C  
ATOM   3898  H   LEU A 252      69.437   1.311  -7.307  1.00  0.00           H  
ATOM   3899  HA  LEU A 252      68.948   2.804  -9.695  1.00  0.00           H  
ATOM   3900 1HB  LEU A 252      71.291   2.764  -7.766  1.00  0.00           H  
ATOM   3901 2HB  LEU A 252      71.150   3.912  -9.100  1.00  0.00           H  
ATOM   3902  HG  LEU A 252      69.159   3.669  -6.817  1.00  0.00           H  
ATOM   3903 1HD1 LEU A 252      70.177   5.749  -6.004  1.00  0.00           H  
ATOM   3904 2HD1 LEU A 252      71.348   4.410  -6.028  1.00  0.00           H  
ATOM   3905 3HD1 LEU A 252      71.397   5.657  -7.296  1.00  0.00           H  
ATOM   3906 1HD2 LEU A 252      68.338   5.822  -7.711  1.00  0.00           H  
ATOM   3907 2HD2 LEU A 252      69.532   5.732  -9.028  1.00  0.00           H  
ATOM   3908 3HD2 LEU A 252      68.219   4.534  -8.934  1.00  0.00           H  
ATOM   3909  N   VAL A 253      71.406   0.620  -9.813  1.00  0.00           N  
ATOM   3910  CA  VAL A 253      72.292  -0.103 -10.717  1.00  0.00           C  
ATOM   3911  C   VAL A 253      71.500  -0.869 -11.769  1.00  0.00           C  
ATOM   3912  O   VAL A 253      71.877  -0.903 -12.941  1.00  0.00           O  
ATOM   3913  CB  VAL A 253      73.175  -1.087  -9.926  1.00  0.00           C  
ATOM   3914  CG1 VAL A 253      73.964  -1.976 -10.876  1.00  0.00           C  
ATOM   3915  CG2 VAL A 253      74.110  -0.317  -9.006  1.00  0.00           C  
ATOM   3916  H   VAL A 253      71.379   0.359  -8.838  1.00  0.00           H  
ATOM   3917  HA  VAL A 253      72.936   0.619 -11.221  1.00  0.00           H  
ATOM   3918  HB  VAL A 253      72.535  -1.739  -9.333  1.00  0.00           H  
ATOM   3919 1HG1 VAL A 253      74.582  -2.665 -10.300  1.00  0.00           H  
ATOM   3920 2HG1 VAL A 253      73.274  -2.543 -11.500  1.00  0.00           H  
ATOM   3921 3HG1 VAL A 253      74.602  -1.358 -11.507  1.00  0.00           H  
ATOM   3922 1HG2 VAL A 253      74.731  -1.019  -8.449  1.00  0.00           H  
ATOM   3923 2HG2 VAL A 253      74.747   0.339  -9.599  1.00  0.00           H  
ATOM   3924 3HG2 VAL A 253      73.524   0.280  -8.308  1.00  0.00           H  
ATOM   3925  N   GLU A 254      70.401  -1.483 -11.344  1.00  0.00           N  
ATOM   3926  CA  GLU A 254      69.554  -2.250 -12.248  1.00  0.00           C  
ATOM   3927  C   GLU A 254      68.916  -1.352 -13.300  1.00  0.00           C  
ATOM   3928  O   GLU A 254      68.851  -1.708 -14.477  1.00  0.00           O  
ATOM   3929  CB  GLU A 254      68.466  -2.986 -11.463  1.00  0.00           C  
ATOM   3930  CG  GLU A 254      67.569  -3.874 -12.314  1.00  0.00           C  
ATOM   3931  CD  GLU A 254      66.565  -4.643 -11.500  1.00  0.00           C  
ATOM   3932  OE1 GLU A 254      66.202  -4.178 -10.446  1.00  0.00           O  
ATOM   3933  OE2 GLU A 254      66.161  -5.696 -11.932  1.00  0.00           O  
ATOM   3934  H   GLU A 254      70.146  -1.416 -10.369  1.00  0.00           H  
ATOM   3935  HA  GLU A 254      70.173  -2.987 -12.761  1.00  0.00           H  
ATOM   3936 1HB  GLU A 254      68.928  -3.611 -10.699  1.00  0.00           H  
ATOM   3937 2HB  GLU A 254      67.831  -2.261 -10.953  1.00  0.00           H  
ATOM   3938 1HG  GLU A 254      67.037  -3.253 -13.033  1.00  0.00           H  
ATOM   3939 2HG  GLU A 254      68.191  -4.574 -12.870  1.00  0.00           H  
ATOM   3940  N   VAL A 255      68.453  -0.201 -12.869  1.00  0.00           N  
ATOM   3941  CA  VAL A 255      67.826   0.737 -13.771  1.00  0.00           C  
ATOM   3942  C   VAL A 255      68.888   1.421 -14.582  1.00  0.00           C  
ATOM   3943  O   VAL A 255      68.587   2.225 -15.464  1.00  0.00           O  
ATOM   3944  CB  VAL A 255      67.006   1.785 -12.995  1.00  0.00           C  
ATOM   3945  CG1 VAL A 255      65.916   1.110 -12.177  1.00  0.00           C  
ATOM   3946  CG2 VAL A 255      67.926   2.602 -12.100  1.00  0.00           C  
ATOM   3947  H   VAL A 255      68.539   0.028 -11.889  1.00  0.00           H  
ATOM   3948  HA  VAL A 255      67.155   0.186 -14.432  1.00  0.00           H  
ATOM   3949  HB  VAL A 255      66.511   2.445 -13.708  1.00  0.00           H  
ATOM   3950 1HG1 VAL A 255      65.347   1.866 -11.635  1.00  0.00           H  
ATOM   3951 2HG1 VAL A 255      65.250   0.561 -12.841  1.00  0.00           H  
ATOM   3952 3HG1 VAL A 255      66.370   0.420 -11.465  1.00  0.00           H  
ATOM   3953 1HG2 VAL A 255      67.339   3.342 -11.555  1.00  0.00           H  
ATOM   3954 2HG2 VAL A 255      68.425   1.941 -11.392  1.00  0.00           H  
ATOM   3955 3HG2 VAL A 255      68.672   3.110 -12.711  1.00  0.00           H  
ATOM   3956  N   LYS A 256      70.131   1.094 -14.275  1.00  0.00           N  
ATOM   3957  CA  LYS A 256      71.237   1.634 -15.023  1.00  0.00           C  
ATOM   3958  C   LYS A 256      71.218   3.143 -14.941  1.00  0.00           C  
ATOM   3959  O   LYS A 256      71.223   3.830 -15.963  1.00  0.00           O  
ATOM   3960  CB  LYS A 256      71.185   1.174 -16.481  1.00  0.00           C  
ATOM   3961  CG  LYS A 256      71.238  -0.337 -16.666  1.00  0.00           C  
ATOM   3962  CD  LYS A 256      71.303  -0.712 -18.139  1.00  0.00           C  
ATOM   3963  CE  LYS A 256      71.269  -2.221 -18.329  1.00  0.00           C  
ATOM   3964  NZ  LYS A 256      72.470  -2.881 -17.748  1.00  0.00           N  
ATOM   3965  H   LYS A 256      70.297   0.459 -13.507  1.00  0.00           H  
ATOM   3966  HA  LYS A 256      72.165   1.274 -14.577  1.00  0.00           H  
ATOM   3967 1HB  LYS A 256      70.266   1.535 -16.944  1.00  0.00           H  
ATOM   3968 2HB  LYS A 256      72.021   1.607 -17.030  1.00  0.00           H  
ATOM   3969 1HG  LYS A 256      72.118  -0.735 -16.159  1.00  0.00           H  
ATOM   3970 2HG  LYS A 256      70.350  -0.789 -16.223  1.00  0.00           H  
ATOM   3971 1HD  LYS A 256      70.456  -0.268 -18.665  1.00  0.00           H  
ATOM   3972 2HD  LYS A 256      72.222  -0.321 -18.573  1.00  0.00           H  
ATOM   3973 1HE  LYS A 256      70.379  -2.628 -17.852  1.00  0.00           H  
ATOM   3974 2HE  LYS A 256      71.222  -2.452 -19.393  1.00  0.00           H  
ATOM   3975 1HZ  LYS A 256      72.410  -3.879 -17.895  1.00  0.00           H  
ATOM   3976 2HZ  LYS A 256      73.302  -2.525 -18.197  1.00  0.00           H  
ATOM   3977 3HZ  LYS A 256      72.514  -2.690 -16.758  1.00  0.00           H  
ATOM   3978  N   ALA A 257      71.197   3.627 -13.715  1.00  0.00           N  
ATOM   3979  CA  ALA A 257      71.280   5.041 -13.416  1.00  0.00           C  
ATOM   3980  C   ALA A 257      72.641   5.531 -13.858  1.00  0.00           C  
ATOM   3981  O   ALA A 257      73.591   4.754 -13.950  1.00  0.00           O  
ATOM   3982  CB  ALA A 257      71.055   5.307 -11.935  1.00  0.00           C  
ATOM   3983  H   ALA A 257      71.119   2.989 -12.936  1.00  0.00           H  
ATOM   3984  HA  ALA A 257      70.507   5.554 -13.989  1.00  0.00           H  
ATOM   3985 1HB  ALA A 257      71.151   6.375 -11.738  1.00  0.00           H  
ATOM   3986 2HB  ALA A 257      70.055   4.975 -11.653  1.00  0.00           H  
ATOM   3987 3HB  ALA A 257      71.795   4.763 -11.351  1.00  0.00           H  
ATOM   3988  N   PRO A 258      72.749   6.820 -14.135  1.00  0.00           N  
ATOM   3989  CA  PRO A 258      74.047   7.378 -14.458  1.00  0.00           C  
ATOM   3990  C   PRO A 258      74.980   7.188 -13.280  1.00  0.00           C  
ATOM   3991  O   PRO A 258      74.546   7.173 -12.128  1.00  0.00           O  
ATOM   3992  CB  PRO A 258      73.746   8.857 -14.719  1.00  0.00           C  
ATOM   3993  CG  PRO A 258      72.300   8.877 -15.083  1.00  0.00           C  
ATOM   3994  CD  PRO A 258      71.685   7.797 -14.234  1.00  0.00           C  
ATOM   3995  HA  PRO A 258      74.435   6.890 -15.364  1.00  0.00           H  
ATOM   3996 1HB  PRO A 258      73.968   9.451 -13.820  1.00  0.00           H  
ATOM   3997 2HB  PRO A 258      74.393   9.237 -15.523  1.00  0.00           H  
ATOM   3998 1HG  PRO A 258      71.871   9.870 -14.881  1.00  0.00           H  
ATOM   3999 2HG  PRO A 258      72.177   8.691 -16.160  1.00  0.00           H  
ATOM   4000 1HD  PRO A 258      71.411   8.213 -13.253  1.00  0.00           H  
ATOM   4001 2HD  PRO A 258      70.801   7.388 -14.743  1.00  0.00           H  
ATOM   4002  N   VAL A 259      75.757   7.091 -13.305  1.00  0.00           N  
ATOM   4003  CA  VAL A 259      76.806   7.023 -12.302  1.00  0.00           C  
ATOM   4004  C   VAL A 259      76.629   8.105 -11.282  1.00  0.00           C  
ATOM   4005  O   VAL A 259      76.843   7.888 -10.089  1.00  0.00           O  
ATOM   4006  CB  VAL A 259      78.195   7.163 -12.954  1.00  0.00           C  
ATOM   4007  CG1 VAL A 259      78.379   8.563 -13.518  1.00  0.00           C  
ATOM   4008  CG2 VAL A 259      79.279   6.844 -11.935  1.00  0.00           C  
ATOM   4009  H   VAL A 259      76.210   6.981 -14.201  1.00  0.00           H  
ATOM   4010  HA  VAL A 259      76.748   6.054 -11.806  1.00  0.00           H  
ATOM   4011  HB  VAL A 259      78.265   6.467 -13.790  1.00  0.00           H  
ATOM   4012 1HG1 VAL A 259      79.366   8.644 -13.975  1.00  0.00           H  
ATOM   4013 2HG1 VAL A 259      77.615   8.756 -14.271  1.00  0.00           H  
ATOM   4014 3HG1 VAL A 259      78.292   9.294 -12.714  1.00  0.00           H  
ATOM   4015 1HG2 VAL A 259      80.258   6.944 -12.403  1.00  0.00           H  
ATOM   4016 2HG2 VAL A 259      79.205   7.536 -11.096  1.00  0.00           H  
ATOM   4017 3HG2 VAL A 259      79.151   5.823 -11.576  1.00  0.00           H  
ATOM   4018  N   LYS A 260      76.237   9.272 -11.753  1.00  0.00           N  
ATOM   4019  CA  LYS A 260      76.049  10.400 -10.848  1.00  0.00           C  
ATOM   4020  C   LYS A 260      74.991  10.093  -9.797  1.00  0.00           C  
ATOM   4021  O   LYS A 260      75.148  10.436  -8.625  1.00  0.00           O  
ATOM   4022  CB  LYS A 260      75.663  11.656 -11.630  1.00  0.00           C  
ATOM   4023  CG  LYS A 260      76.789  12.245 -12.470  1.00  0.00           C  
ATOM   4024  CD  LYS A 260      76.324  13.476 -13.234  1.00  0.00           C  
ATOM   4025  CE  LYS A 260      77.444  14.057 -14.083  1.00  0.00           C  
ATOM   4026  NZ  LYS A 260      76.992  15.240 -14.866  1.00  0.00           N  
ATOM   4027  H   LYS A 260      76.070   9.372 -12.744  1.00  0.00           H  
ATOM   4028  HA  LYS A 260      76.990  10.588 -10.329  1.00  0.00           H  
ATOM   4029 1HB  LYS A 260      74.832  11.428 -12.298  1.00  0.00           H  
ATOM   4030 2HB  LYS A 260      75.325  12.427 -10.938  1.00  0.00           H  
ATOM   4031 1HG  LYS A 260      77.620  12.523 -11.821  1.00  0.00           H  
ATOM   4032 2HG  LYS A 260      77.141  11.498 -13.181  1.00  0.00           H  
ATOM   4033 1HD  LYS A 260      75.489  13.208 -13.882  1.00  0.00           H  
ATOM   4034 2HD  LYS A 260      75.984  14.234 -12.529  1.00  0.00           H  
ATOM   4035 1HE  LYS A 260      78.270  14.357 -13.440  1.00  0.00           H  
ATOM   4036 2HE  LYS A 260      77.808  13.298 -14.775  1.00  0.00           H  
ATOM   4037 1HZ  LYS A 260      77.762  15.595 -15.415  1.00  0.00           H  
ATOM   4038 2HZ  LYS A 260      76.237  14.969 -15.481  1.00  0.00           H  
ATOM   4039 3HZ  LYS A 260      76.670  15.959 -14.234  1.00  0.00           H  
ATOM   4040  N   TYR A 261      73.912   9.445 -10.222  1.00  0.00           N  
ATOM   4041  CA  TYR A 261      72.825   9.090  -9.317  1.00  0.00           C  
ATOM   4042  C   TYR A 261      73.288   8.091  -8.266  1.00  0.00           C  
ATOM   4043  O   TYR A 261      72.926   8.196  -7.094  1.00  0.00           O  
ATOM   4044  CB  TYR A 261      71.639   8.523 -10.101  1.00  0.00           C  
ATOM   4045  CG  TYR A 261      70.880   9.563 -10.896  1.00  0.00           C  
ATOM   4046  CD1 TYR A 261      71.478  10.174 -11.988  1.00  0.00           C  
ATOM   4047  CD2 TYR A 261      69.586   9.905 -10.532  1.00  0.00           C  
ATOM   4048  CE1 TYR A 261      70.785  11.123 -12.714  1.00  0.00           C  
ATOM   4049  CE2 TYR A 261      68.893  10.854 -11.258  1.00  0.00           C  
ATOM   4050  CZ  TYR A 261      69.488  11.462 -12.345  1.00  0.00           C  
ATOM   4051  OH  TYR A 261      68.798  12.407 -13.068  1.00  0.00           O  
ATOM   4052  H   TYR A 261      73.843   9.192 -11.197  1.00  0.00           H  
ATOM   4053  HA  TYR A 261      72.500   9.991  -8.796  1.00  0.00           H  
ATOM   4054 1HB  TYR A 261      71.992   7.757 -10.792  1.00  0.00           H  
ATOM   4055 2HB  TYR A 261      70.942   8.047  -9.412  1.00  0.00           H  
ATOM   4056  HD1 TYR A 261      72.496   9.904 -12.274  1.00  0.00           H  
ATOM   4057  HD2 TYR A 261      69.116   9.426  -9.673  1.00  0.00           H  
ATOM   4058  HE1 TYR A 261      71.255  11.602 -13.572  1.00  0.00           H  
ATOM   4059  HE2 TYR A 261      67.876  11.124 -10.972  1.00  0.00           H  
ATOM   4060  HH  TYR A 261      67.925  12.526 -12.687  1.00  0.00           H  
ATOM   4061  N   ILE A 262      74.091   7.121  -8.691  1.00  0.00           N  
ATOM   4062  CA  ILE A 262      74.605   6.100  -7.786  1.00  0.00           C  
ATOM   4063  C   ILE A 262      75.524   6.708  -6.735  1.00  0.00           C  
ATOM   4064  O   ILE A 262      75.475   6.334  -5.563  1.00  0.00           O  
ATOM   4065  CB  ILE A 262      75.364   5.009  -8.563  1.00  0.00           C  
ATOM   4066  CG1 ILE A 262      74.383   3.992  -9.151  1.00  0.00           C  
ATOM   4067  CG2 ILE A 262      76.374   4.318  -7.660  1.00  0.00           C  
ATOM   4068  CD1 ILE A 262      73.268   4.616  -9.959  1.00  0.00           C  
ATOM   4069  H   ILE A 262      74.352   7.090  -9.666  1.00  0.00           H  
ATOM   4070  HA  ILE A 262      73.763   5.636  -7.274  1.00  0.00           H  
ATOM   4071  HB  ILE A 262      75.891   5.460  -9.403  1.00  0.00           H  
ATOM   4072 1HG1 ILE A 262      74.921   3.296  -9.794  1.00  0.00           H  
ATOM   4073 2HG1 ILE A 262      73.934   3.410  -8.345  1.00  0.00           H  
ATOM   4074 1HG2 ILE A 262      76.901   3.549  -8.225  1.00  0.00           H  
ATOM   4075 2HG2 ILE A 262      77.090   5.050  -7.288  1.00  0.00           H  
ATOM   4076 3HG2 ILE A 262      75.855   3.858  -6.819  1.00  0.00           H  
ATOM   4077 1HD1 ILE A 262      72.613   3.833 -10.342  1.00  0.00           H  
ATOM   4078 2HD1 ILE A 262      72.692   5.291  -9.324  1.00  0.00           H  
ATOM   4079 3HD1 ILE A 262      73.691   5.174 -10.793  1.00  0.00           H  
ATOM   4080  N   THR A 263      76.362   7.647  -7.160  1.00  0.00           N  
ATOM   4081  CA  THR A 263      77.294   8.310  -6.255  1.00  0.00           C  
ATOM   4082  C   THR A 263      76.554   9.127  -5.204  1.00  0.00           C  
ATOM   4083  O   THR A 263      76.931   9.135  -4.032  1.00  0.00           O  
ATOM   4084  CB  THR A 263      78.265   9.221  -7.029  1.00  0.00           C  
ATOM   4085  OG1 THR A 263      79.034   8.434  -7.947  1.00  0.00           O  
ATOM   4086  CG2 THR A 263      79.205   9.935  -6.069  1.00  0.00           C  
ATOM   4087  H   THR A 263      76.354   7.909  -8.135  1.00  0.00           H  
ATOM   4088  HA  THR A 263      77.877   7.547  -5.739  1.00  0.00           H  
ATOM   4089  HB  THR A 263      77.698   9.962  -7.592  1.00  0.00           H  
ATOM   4090  HG1 THR A 263      78.509   8.256  -8.732  1.00  0.00           H  
ATOM   4091 1HG2 THR A 263      79.884  10.575  -6.634  1.00  0.00           H  
ATOM   4092 2HG2 THR A 263      78.624  10.544  -5.377  1.00  0.00           H  
ATOM   4093 3HG2 THR A 263      79.782   9.200  -5.510  1.00  0.00           H  
ATOM   4094  N   GLU A 264      75.500   9.813  -5.629  1.00  0.00           N  
ATOM   4095  CA  GLU A 264      74.705  10.635  -4.724  1.00  0.00           C  
ATOM   4096  C   GLU A 264      74.008   9.781  -3.672  1.00  0.00           C  
ATOM   4097  O   GLU A 264      73.943  10.153  -2.500  1.00  0.00           O  
ATOM   4098  CB  GLU A 264      73.668  11.442  -5.509  1.00  0.00           C  
ATOM   4099  CG  GLU A 264      74.256  12.546  -6.376  1.00  0.00           C  
ATOM   4100  CD  GLU A 264      73.216  13.269  -7.186  1.00  0.00           C  
ATOM   4101  OE1 GLU A 264      72.082  12.855  -7.168  1.00  0.00           O  
ATOM   4102  OE2 GLU A 264      73.557  14.238  -7.824  1.00  0.00           O  
ATOM   4103  H   GLU A 264      75.242   9.764  -6.604  1.00  0.00           H  
ATOM   4104  HA  GLU A 264      75.372  11.329  -4.211  1.00  0.00           H  
ATOM   4105 1HB  GLU A 264      73.101  10.773  -6.157  1.00  0.00           H  
ATOM   4106 2HB  GLU A 264      72.964  11.901  -4.815  1.00  0.00           H  
ATOM   4107 1HG  GLU A 264      74.765  13.265  -5.735  1.00  0.00           H  
ATOM   4108 2HG  GLU A 264      74.995  12.111  -7.047  1.00  0.00           H  
ATOM   4109  N   THR A 265      73.488   8.635  -4.098  1.00  0.00           N  
ATOM   4110  CA  THR A 265      72.795   7.726  -3.193  1.00  0.00           C  
ATOM   4111  C   THR A 265      73.744   7.166  -2.141  1.00  0.00           C  
ATOM   4112  O   THR A 265      73.386   7.047  -0.969  1.00  0.00           O  
ATOM   4113  CB  THR A 265      72.138   6.568  -3.966  1.00  0.00           C  
ATOM   4114  OG1 THR A 265      71.171   7.091  -4.886  1.00  0.00           O  
ATOM   4115  CG2 THR A 265      71.453   5.607  -3.007  1.00  0.00           C  
ATOM   4116  H   THR A 265      73.575   8.388  -5.073  1.00  0.00           H  
ATOM   4117  HA  THR A 265      72.012   8.282  -2.677  1.00  0.00           H  
ATOM   4118  HB  THR A 265      72.900   6.028  -4.529  1.00  0.00           H  
ATOM   4119  HG1 THR A 265      71.619   7.416  -5.671  1.00  0.00           H  
ATOM   4120 1HG2 THR A 265      70.995   4.795  -3.572  1.00  0.00           H  
ATOM   4121 2HG2 THR A 265      72.188   5.198  -2.314  1.00  0.00           H  
ATOM   4122 3HG2 THR A 265      70.683   6.138  -2.448  1.00  0.00           H  
ATOM   4123  N   THR A 266      74.955   6.824  -2.567  1.00  0.00           N  
ATOM   4124  CA  THR A 266      75.959   6.276  -1.662  1.00  0.00           C  
ATOM   4125  C   THR A 266      76.370   7.298  -0.610  1.00  0.00           C  
ATOM   4126  O   THR A 266      76.543   6.962   0.562  1.00  0.00           O  
ATOM   4127  CB  THR A 266      77.203   5.802  -2.436  1.00  0.00           C  
ATOM   4128  OG1 THR A 266      76.832   4.767  -3.355  1.00  0.00           O  
ATOM   4129  CG2 THR A 266      78.257   5.269  -1.477  1.00  0.00           C  
ATOM   4130  H   THR A 266      75.186   6.947  -3.543  1.00  0.00           H  
ATOM   4131  HA  THR A 266      75.528   5.418  -1.146  1.00  0.00           H  
ATOM   4132  HB  THR A 266      77.621   6.636  -2.999  1.00  0.00           H  
ATOM   4133  HG1 THR A 266      76.443   5.161  -4.140  1.00  0.00           H  
ATOM   4134 1HG2 THR A 266      79.129   4.939  -2.041  1.00  0.00           H  
ATOM   4135 2HG2 THR A 266      78.550   6.058  -0.784  1.00  0.00           H  
ATOM   4136 3HG2 THR A 266      77.848   4.429  -0.918  1.00  0.00           H  
ATOM   4137  N   LEU A 267      76.525   8.547  -1.036  1.00  0.00           N  
ATOM   4138  CA  LEU A 267      76.917   9.621  -0.131  1.00  0.00           C  
ATOM   4139  C   LEU A 267      75.844   9.874   0.921  1.00  0.00           C  
ATOM   4140  O   LEU A 267      76.150  10.095   2.093  1.00  0.00           O  
ATOM   4141  CB  LEU A 267      77.182  10.909  -0.921  1.00  0.00           C  
ATOM   4142  CG  LEU A 267      77.707  12.095  -0.102  1.00  0.00           C  
ATOM   4143  CD1 LEU A 267      78.517  13.017  -1.004  1.00  0.00           C  
ATOM   4144  CD2 LEU A 267      76.536  12.836   0.527  1.00  0.00           C  
ATOM   4145  H   LEU A 267      76.367   8.757  -2.011  1.00  0.00           H  
ATOM   4146  HA  LEU A 267      77.834   9.327   0.378  1.00  0.00           H  
ATOM   4147 1HB  LEU A 267      77.912  10.695  -1.699  1.00  0.00           H  
ATOM   4148 2HB  LEU A 267      76.253  11.221  -1.398  1.00  0.00           H  
ATOM   4149  HG  LEU A 267      78.370  11.730   0.683  1.00  0.00           H  
ATOM   4150 1HD1 LEU A 267      78.890  13.860  -0.422  1.00  0.00           H  
ATOM   4151 2HD1 LEU A 267      79.358  12.466  -1.425  1.00  0.00           H  
ATOM   4152 3HD1 LEU A 267      77.883  13.385  -1.810  1.00  0.00           H  
ATOM   4153 1HD2 LEU A 267      76.910  13.679   1.110  1.00  0.00           H  
ATOM   4154 2HD2 LEU A 267      75.874  13.202  -0.257  1.00  0.00           H  
ATOM   4155 3HD2 LEU A 267      75.986  12.159   1.181  1.00  0.00           H  
ATOM   4156  N   GLU A 268      74.586   9.840   0.495  1.00  0.00           N  
ATOM   4157  CA  GLU A 268      73.465  10.065   1.400  1.00  0.00           C  
ATOM   4158  C   GLU A 268      73.376   8.967   2.452  1.00  0.00           C  
ATOM   4159  O   GLU A 268      73.111   9.237   3.624  1.00  0.00           O  
ATOM   4160  CB  GLU A 268      72.153  10.140   0.616  1.00  0.00           C  
ATOM   4161  CG  GLU A 268      72.014  11.378  -0.259  1.00  0.00           C  
ATOM   4162  CD  GLU A 268      71.971  12.654   0.536  1.00  0.00           C  
ATOM   4163  OE1 GLU A 268      71.375  12.658   1.586  1.00  0.00           O  
ATOM   4164  OE2 GLU A 268      72.537  13.626   0.092  1.00  0.00           O  
ATOM   4165  H   GLU A 268      74.402   9.654  -0.480  1.00  0.00           H  
ATOM   4166  HA  GLU A 268      73.620  11.015   1.913  1.00  0.00           H  
ATOM   4167 1HB  GLU A 268      72.063   9.265  -0.028  1.00  0.00           H  
ATOM   4168 2HB  GLU A 268      71.313  10.124   1.310  1.00  0.00           H  
ATOM   4169 1HG  GLU A 268      72.857  11.421  -0.948  1.00  0.00           H  
ATOM   4170 2HG  GLU A 268      71.102  11.293  -0.849  1.00  0.00           H  
ATOM   4171  N   THR A 269      73.599   7.728   2.026  1.00  0.00           N  
ATOM   4172  CA  THR A 269      73.545   6.586   2.931  1.00  0.00           C  
ATOM   4173  C   THR A 269      74.644   6.664   3.983  1.00  0.00           C  
ATOM   4174  O   THR A 269      74.417   6.363   5.155  1.00  0.00           O  
ATOM   4175  CB  THR A 269      73.663   5.260   2.157  1.00  0.00           C  
ATOM   4176  OG1 THR A 269      72.569   5.141   1.238  1.00  0.00           O  
ATOM   4177  CG2 THR A 269      73.644   4.079   3.117  1.00  0.00           C  
ATOM   4178  H   THR A 269      73.811   7.574   1.051  1.00  0.00           H  
ATOM   4179  HA  THR A 269      72.584   6.598   3.447  1.00  0.00           H  
ATOM   4180  HB  THR A 269      74.596   5.248   1.595  1.00  0.00           H  
ATOM   4181  HG1 THR A 269      72.754   5.663   0.453  1.00  0.00           H  
ATOM   4182 1HG2 THR A 269      73.729   3.151   2.552  1.00  0.00           H  
ATOM   4183 2HG2 THR A 269      74.481   4.161   3.810  1.00  0.00           H  
ATOM   4184 3HG2 THR A 269      72.709   4.080   3.675  1.00  0.00           H  
ATOM   4185  N   ILE A 270      75.836   7.070   3.557  1.00  0.00           N  
ATOM   4186  CA  ILE A 270      76.973   7.189   4.462  1.00  0.00           C  
ATOM   4187  C   ILE A 270      76.730   8.264   5.514  1.00  0.00           C  
ATOM   4188  O   ILE A 270      77.062   8.086   6.686  1.00  0.00           O  
ATOM   4189  CB  ILE A 270      78.262   7.513   3.685  1.00  0.00           C  
ATOM   4190  CG1 ILE A 270      78.670   6.325   2.810  1.00  0.00           C  
ATOM   4191  CG2 ILE A 270      79.383   7.881   4.644  1.00  0.00           C  
ATOM   4192  CD1 ILE A 270      79.763   6.645   1.815  1.00  0.00           C  
ATOM   4193  H   ILE A 270      75.957   7.302   2.581  1.00  0.00           H  
ATOM   4194  HA  ILE A 270      77.109   6.237   4.973  1.00  0.00           H  
ATOM   4195  HB  ILE A 270      78.081   8.351   3.013  1.00  0.00           H  
ATOM   4196 1HG1 ILE A 270      79.014   5.508   3.443  1.00  0.00           H  
ATOM   4197 2HG1 ILE A 270      77.802   5.965   2.256  1.00  0.00           H  
ATOM   4198 1HG2 ILE A 270      80.287   8.106   4.078  1.00  0.00           H  
ATOM   4199 2HG2 ILE A 270      79.092   8.755   5.225  1.00  0.00           H  
ATOM   4200 3HG2 ILE A 270      79.576   7.046   5.317  1.00  0.00           H  
ATOM   4201 1HD1 ILE A 270      79.997   5.755   1.232  1.00  0.00           H  
ATOM   4202 2HD1 ILE A 270      79.426   7.438   1.147  1.00  0.00           H  
ATOM   4203 3HD1 ILE A 270      80.654   6.974   2.348  1.00  0.00           H  
ATOM   4204  N   LYS A 271      76.149   9.380   5.088  1.00  0.00           N  
ATOM   4205  CA  LYS A 271      75.861  10.487   5.993  1.00  0.00           C  
ATOM   4206  C   LYS A 271      74.835  10.085   7.045  1.00  0.00           C  
ATOM   4207  O   LYS A 271      74.962  10.440   8.217  1.00  0.00           O  
ATOM   4208  CB  LYS A 271      75.363  11.703   5.211  1.00  0.00           C  
ATOM   4209  CG  LYS A 271      75.103  12.937   6.065  1.00  0.00           C  
ATOM   4210  CD  LYS A 271      74.702  14.128   5.207  1.00  0.00           C  
ATOM   4211  CE  LYS A 271      74.428  15.358   6.060  1.00  0.00           C  
ATOM   4212  NZ  LYS A 271      74.034  16.532   5.234  1.00  0.00           N  
ATOM   4213  H   LYS A 271      75.900   9.464   4.113  1.00  0.00           H  
ATOM   4214  HA  LYS A 271      76.781  10.759   6.511  1.00  0.00           H  
ATOM   4215 1HB  LYS A 271      76.096  11.972   4.449  1.00  0.00           H  
ATOM   4216 2HB  LYS A 271      74.435  11.451   4.697  1.00  0.00           H  
ATOM   4217 1HG  LYS A 271      74.304  12.726   6.776  1.00  0.00           H  
ATOM   4218 2HG  LYS A 271      76.005  13.190   6.623  1.00  0.00           H  
ATOM   4219 1HD  LYS A 271      75.503  14.356   4.502  1.00  0.00           H  
ATOM   4220 2HD  LYS A 271      73.803  13.883   4.641  1.00  0.00           H  
ATOM   4221 1HE  LYS A 271      73.627  15.140   6.765  1.00  0.00           H  
ATOM   4222 2HE  LYS A 271      75.322  15.614   6.628  1.00  0.00           H  
ATOM   4223 1HZ  LYS A 271      73.862  17.325   5.836  1.00  0.00           H  
ATOM   4224 2HZ  LYS A 271      74.778  16.755   4.588  1.00  0.00           H  
ATOM   4225 3HZ  LYS A 271      73.194  16.313   4.717  1.00  0.00           H  
ATOM   4226  N   ALA A 272      73.819   9.343   6.619  1.00  0.00           N  
ATOM   4227  CA  ALA A 272      72.768   8.891   7.524  1.00  0.00           C  
ATOM   4228  C   ALA A 272      73.319   7.937   8.576  1.00  0.00           C  
ATOM   4229  O   ALA A 272      72.948   8.009   9.748  1.00  0.00           O  
ATOM   4230  CB  ALA A 272      71.646   8.224   6.742  1.00  0.00           C  
ATOM   4231  H   ALA A 272      73.773   9.085   5.644  1.00  0.00           H  
ATOM   4232  HA  ALA A 272      72.368   9.763   8.041  1.00  0.00           H  
ATOM   4233 1HB  ALA A 272      70.869   7.892   7.431  1.00  0.00           H  
ATOM   4234 2HB  ALA A 272      71.222   8.937   6.034  1.00  0.00           H  
ATOM   4235 3HB  ALA A 272      72.040   7.366   6.200  1.00  0.00           H  
ATOM   4236  N   LEU A 273      74.206   7.044   8.151  1.00  0.00           N  
ATOM   4237  CA  LEU A 273      74.810   6.074   9.055  1.00  0.00           C  
ATOM   4238  C   LEU A 273      75.671   6.762  10.107  1.00  0.00           C  
ATOM   4239  O   LEU A 273      75.657   6.384  11.279  1.00  0.00           O  
ATOM   4240  CB  LEU A 273      75.660   5.072   8.264  1.00  0.00           C  
ATOM   4241  CG  LEU A 273      74.883   4.105   7.362  1.00  0.00           C  
ATOM   4242  CD1 LEU A 273      75.860   3.302   6.515  1.00  0.00           C  
ATOM   4243  CD2 LEU A 273      74.023   3.189   8.221  1.00  0.00           C  
ATOM   4244  H   LEU A 273      74.469   7.037   7.176  1.00  0.00           H  
ATOM   4245  HA  LEU A 273      74.013   5.533   9.564  1.00  0.00           H  
ATOM   4246 1HB  LEU A 273      76.355   5.626   7.635  1.00  0.00           H  
ATOM   4247 2HB  LEU A 273      76.239   4.475   8.969  1.00  0.00           H  
ATOM   4248  HG  LEU A 273      74.243   4.673   6.686  1.00  0.00           H  
ATOM   4249 1HD1 LEU A 273      75.308   2.616   5.874  1.00  0.00           H  
ATOM   4250 2HD1 LEU A 273      76.448   3.981   5.897  1.00  0.00           H  
ATOM   4251 3HD1 LEU A 273      76.525   2.735   7.166  1.00  0.00           H  
ATOM   4252 1HD2 LEU A 273      73.470   2.502   7.580  1.00  0.00           H  
ATOM   4253 2HD2 LEU A 273      74.662   2.620   8.897  1.00  0.00           H  
ATOM   4254 3HD2 LEU A 273      73.322   3.788   8.803  1.00  0.00           H  
ATOM   4255  N   LYS A 274      76.420   7.773   9.682  1.00  0.00           N  
ATOM   4256  CA  LYS A 274      77.289   8.517  10.586  1.00  0.00           C  
ATOM   4257  C   LYS A 274      76.479   9.264  11.638  1.00  0.00           C  
ATOM   4258  O   LYS A 274      76.854   9.307  12.810  1.00  0.00           O  
ATOM   4259  CB  LYS A 274      78.164   9.497   9.803  1.00  0.00           C  
ATOM   4260  CG  LYS A 274      79.137  10.296  10.660  1.00  0.00           C  
ATOM   4261  CD  LYS A 274      80.057  11.151   9.801  1.00  0.00           C  
ATOM   4262  CE  LYS A 274      79.319  12.349   9.222  1.00  0.00           C  
ATOM   4263  NZ  LYS A 274      78.991  13.358  10.265  1.00  0.00           N  
ATOM   4264  H   LYS A 274      76.387   8.034   8.707  1.00  0.00           H  
ATOM   4265  HA  LYS A 274      77.937   7.809  11.104  1.00  0.00           H  
ATOM   4266 1HB  LYS A 274      78.745   8.951   9.058  1.00  0.00           H  
ATOM   4267 2HB  LYS A 274      77.530  10.204   9.268  1.00  0.00           H  
ATOM   4268 1HG  LYS A 274      78.578  10.944  11.336  1.00  0.00           H  
ATOM   4269 2HG  LYS A 274      79.741   9.613  11.256  1.00  0.00           H  
ATOM   4270 1HD  LYS A 274      80.892  11.506  10.405  1.00  0.00           H  
ATOM   4271 2HD  LYS A 274      80.453  10.550   8.983  1.00  0.00           H  
ATOM   4272 1HE  LYS A 274      79.935  12.821   8.458  1.00  0.00           H  
ATOM   4273 2HE  LYS A 274      78.393  12.015   8.754  1.00  0.00           H  
ATOM   4274 1HZ  LYS A 274      78.503  14.135   9.842  1.00  0.00           H  
ATOM   4275 2HZ  LYS A 274      78.403  12.936  10.970  1.00  0.00           H  
ATOM   4276 3HZ  LYS A 274      79.843  13.690  10.693  1.00  0.00           H  
ATOM   4277  N   GLU A 275      75.366   9.852  11.213  1.00  0.00           N  
ATOM   4278  CA  GLU A 275      74.501  10.599  12.117  1.00  0.00           C  
ATOM   4279  C   GLU A 275      73.884   9.686  13.169  1.00  0.00           C  
ATOM   4280  O   GLU A 275      73.821  10.035  14.348  1.00  0.00           O  
ATOM   4281  CB  GLU A 275      73.396  11.309  11.332  1.00  0.00           C  
ATOM   4282  CG  GLU A 275      73.882  12.463  10.466  1.00  0.00           C  
ATOM   4283  CD  GLU A 275      72.783  13.086   9.651  1.00  0.00           C  
ATOM   4284  OE1 GLU A 275      71.894  12.376   9.246  1.00  0.00           O  
ATOM   4285  OE2 GLU A 275      72.832  14.274   9.434  1.00  0.00           O  
ATOM   4286  H   GLU A 275      75.113   9.779  10.238  1.00  0.00           H  
ATOM   4287  HA  GLU A 275      75.103  11.350  12.630  1.00  0.00           H  
ATOM   4288 1HB  GLU A 275      72.892  10.592  10.683  1.00  0.00           H  
ATOM   4289 2HB  GLU A 275      72.652  11.702  12.025  1.00  0.00           H  
ATOM   4290 1HG  GLU A 275      74.320  13.226  11.108  1.00  0.00           H  
ATOM   4291 2HG  GLU A 275      74.661  12.098   9.798  1.00  0.00           H  
ATOM   4292  N   ILE A 276      73.437   8.530  12.731  1.00  0.00           N  
ATOM   4293  CA  ILE A 276      72.829   7.574  13.626  1.00  0.00           C  
ATOM   4294  C   ILE A 276      73.902   6.901  14.431  1.00  0.00           C  
ATOM   4295  O   ILE A 276      73.615   6.081  15.303  1.00  0.00           O  
ATOM   4296  CB  ILE A 276      72.011   6.520  12.858  1.00  0.00           C  
ATOM   4297  CG1 ILE A 276      71.039   5.807  13.801  1.00  0.00           C  
ATOM   4298  CG2 ILE A 276      72.935   5.518  12.183  1.00  0.00           C  
ATOM   4299  CD1 ILE A 276      69.970   6.710  14.373  1.00  0.00           C  
ATOM   4300  H   ILE A 276      73.522   8.310  11.749  1.00  0.00           H  
ATOM   4301  HA  ILE A 276      72.159   8.108  14.298  1.00  0.00           H  
ATOM   4302  HB  ILE A 276      71.407   7.012  12.096  1.00  0.00           H  
ATOM   4303 1HG1 ILE A 276      70.549   4.991  13.271  1.00  0.00           H  
ATOM   4304 2HG1 ILE A 276      71.593   5.369  14.632  1.00  0.00           H  
ATOM   4305 1HG2 ILE A 276      72.340   4.779  11.646  1.00  0.00           H  
ATOM   4306 2HG2 ILE A 276      73.587   6.038  11.483  1.00  0.00           H  
ATOM   4307 3HG2 ILE A 276      73.540   5.015  12.938  1.00  0.00           H  
ATOM   4308 1HD1 ILE A 276      69.320   6.133  15.032  1.00  0.00           H  
ATOM   4309 2HD1 ILE A 276      70.438   7.515  14.940  1.00  0.00           H  
ATOM   4310 3HD1 ILE A 276      69.379   7.132  13.561  1.00  0.00           H  
ATOM   4311  N   LYS A 277      75.140   7.254  14.132  1.00  0.00           N  
ATOM   4312  CA  LYS A 277      76.243   6.719  14.887  1.00  0.00           C  
ATOM   4313  C   LYS A 277      76.248   5.211  14.777  1.00  0.00           C  
ATOM   4314  O   LYS A 277      76.229   4.505  15.786  1.00  0.00           O  
ATOM   4315  CB  LYS A 277      76.161   7.152  16.352  1.00  0.00           C  
ATOM   4316  CG  LYS A 277      76.076   8.659  16.558  1.00  0.00           C  
ATOM   4317  CD  LYS A 277      77.342   9.355  16.082  1.00  0.00           C  
ATOM   4318  CE  LYS A 277      77.284  10.852  16.346  1.00  0.00           C  
ATOM   4319  NZ  LYS A 277      78.476  11.559  15.804  1.00  0.00           N  
ATOM   4320  H   LYS A 277      75.297   7.900  13.372  1.00  0.00           H  
ATOM   4321  HA  LYS A 277      77.171   7.102  14.462  1.00  0.00           H  
ATOM   4322 1HB  LYS A 277      75.285   6.701  16.817  1.00  0.00           H  
ATOM   4323 2HB  LYS A 277      77.039   6.791  16.888  1.00  0.00           H  
ATOM   4324 1HG  LYS A 277      75.224   9.054  16.004  1.00  0.00           H  
ATOM   4325 2HG  LYS A 277      75.929   8.873  17.616  1.00  0.00           H  
ATOM   4326 1HD  LYS A 277      78.205   8.936  16.602  1.00  0.00           H  
ATOM   4327 2HD  LYS A 277      77.469   9.189  15.013  1.00  0.00           H  
ATOM   4328 1HE  LYS A 277      76.390  11.268  15.885  1.00  0.00           H  
ATOM   4329 2HE  LYS A 277      77.230  11.031  17.420  1.00  0.00           H  
ATOM   4330 1HZ  LYS A 277      78.400  12.547  16.000  1.00  0.00           H  
ATOM   4331 2HZ  LYS A 277      79.312  11.194  16.239  1.00  0.00           H  
ATOM   4332 3HZ  LYS A 277      78.527  11.417  14.806  1.00  0.00           H  
ATOM   4333  N   ALA A 278      76.274   4.747  13.540  1.00  0.00           N  
ATOM   4334  CA  ALA A 278      76.385   3.336  13.226  1.00  0.00           C  
ATOM   4335  C   ALA A 278      77.722   2.845  13.723  1.00  0.00           C  
ATOM   4336  O   ALA A 278      78.664   3.624  13.873  1.00  0.00           O  
ATOM   4337  CB  ALA A 278      76.234   3.089  11.732  1.00  0.00           C  
ATOM   4338  H   ALA A 278      76.214   5.397  12.769  1.00  0.00           H  
ATOM   4339  HA  ALA A 278      75.590   2.808  13.753  1.00  0.00           H  
ATOM   4340 1HB  ALA A 278      76.350   2.024  11.526  1.00  0.00           H  
ATOM   4341 2HB  ALA A 278      75.247   3.416  11.407  1.00  0.00           H  
ATOM   4342 3HB  ALA A 278      76.997   3.647  11.192  1.00  0.00           H  
ATOM   4343  N   PRO A 279      77.816   1.552  13.982  1.00  0.00           N  
ATOM   4344  CA  PRO A 279      79.094   0.986  14.359  1.00  0.00           C  
ATOM   4345  C   PRO A 279      80.085   1.191  13.234  1.00  0.00           C  
ATOM   4346  O   PRO A 279      79.710   1.223  12.062  1.00  0.00           O  
ATOM   4347  CB  PRO A 279      78.776  -0.496  14.581  1.00  0.00           C  
ATOM   4348  CG  PRO A 279      77.315  -0.517  14.872  1.00  0.00           C  
ATOM   4349  CD  PRO A 279      76.746   0.578  14.010  1.00  0.00           C  
ATOM   4350  HA  PRO A 279      79.438   1.458  15.291  1.00  0.00           H  
ATOM   4351 1HB  PRO A 279      79.042  -1.076  13.685  1.00  0.00           H  
ATOM   4352 2HB  PRO A 279      79.382  -0.891  15.410  1.00  0.00           H  
ATOM   4353 1HG  PRO A 279      76.894  -1.505  14.633  1.00  0.00           H  
ATOM   4354 2HG  PRO A 279      77.138  -0.348  15.944  1.00  0.00           H  
ATOM   4355 1HD  PRO A 279      76.520   0.180  13.010  1.00  0.00           H  
ATOM   4356 2HD  PRO A 279      75.837   0.982  14.482  1.00  0.00           H  
ATOM   4357  N   ALA A 280      80.736   1.279  13.174  1.00  0.00           N  
ATOM   4358  CA  ALA A 280      81.784   1.373  12.170  1.00  0.00           C  
ATOM   4359  C   ALA A 280      81.630   0.290  11.150  1.00  0.00           C  
ATOM   4360  O   ALA A 280      81.844   0.512   9.958  1.00  0.00           O  
ATOM   4361  CB  ALA A 280      83.161   1.296  12.813  1.00  0.00           C  
ATOM   4362  H   ALA A 280      81.295   1.401  14.006  1.00  0.00           H  
ATOM   4363  HA  ALA A 280      81.683   2.333  11.664  1.00  0.00           H  
ATOM   4364 1HB  ALA A 280      83.927   1.352  12.039  1.00  0.00           H  
ATOM   4365 2HB  ALA A 280      83.285   2.127  13.507  1.00  0.00           H  
ATOM   4366 3HB  ALA A 280      83.259   0.356  13.352  1.00  0.00           H  
ATOM   4367  N   GLU A 281      81.258  -0.883  11.622  1.00  0.00           N  
ATOM   4368  CA  GLU A 281      81.097  -2.015  10.717  1.00  0.00           C  
ATOM   4369  C   GLU A 281      80.032  -1.733   9.666  1.00  0.00           C  
ATOM   4370  O   GLU A 281      80.198  -2.072   8.494  1.00  0.00           O  
ATOM   4371  CB  GLU A 281      80.731  -3.277  11.501  1.00  0.00           C  
ATOM   4372  CG  GLU A 281      80.603  -4.532  10.649  1.00  0.00           C  
ATOM   4373  CD  GLU A 281      80.314  -5.764  11.461  1.00  0.00           C  
ATOM   4374  OE1 GLU A 281      80.236  -5.656  12.661  1.00  0.00           O  
ATOM   4375  OE2 GLU A 281      80.171  -6.814  10.880  1.00  0.00           O  
ATOM   4376  H   GLU A 281      81.088  -0.983  12.613  1.00  0.00           H  
ATOM   4377  HA  GLU A 281      82.044  -2.185  10.203  1.00  0.00           H  
ATOM   4378 1HB  GLU A 281      81.489  -3.466  12.262  1.00  0.00           H  
ATOM   4379 2HB  GLU A 281      79.783  -3.124  12.015  1.00  0.00           H  
ATOM   4380 1HG  GLU A 281      79.799  -4.389   9.928  1.00  0.00           H  
ATOM   4381 2HG  GLU A 281      81.529  -4.677  10.094  1.00  0.00           H  
ATOM   4382  N   TYR A 282      78.938  -1.111  10.091  1.00  0.00           N  
ATOM   4383  CA  TYR A 282      77.843  -0.781   9.186  1.00  0.00           C  
ATOM   4384  C   TYR A 282      78.282   0.229   8.135  1.00  0.00           C  
ATOM   4385  O   TYR A 282      77.922   0.116   6.963  1.00  0.00           O  
ATOM   4386  CB  TYR A 282      76.644  -0.243   9.970  1.00  0.00           C  
ATOM   4387  CG  TYR A 282      75.440   0.068   9.108  1.00  0.00           C  
ATOM   4388  CD1 TYR A 282      74.627  -0.961   8.656  1.00  0.00           C  
ATOM   4389  CD2 TYR A 282      75.150   1.381   8.769  1.00  0.00           C  
ATOM   4390  CE1 TYR A 282      73.528  -0.678   7.868  1.00  0.00           C  
ATOM   4391  CE2 TYR A 282      74.051   1.664   7.981  1.00  0.00           C  
ATOM   4392  CZ  TYR A 282      73.242   0.641   7.532  1.00  0.00           C  
ATOM   4393  OH  TYR A 282      72.147   0.923   6.748  1.00  0.00           O  
ATOM   4394  H   TYR A 282      78.862  -0.860  11.066  1.00  0.00           H  
ATOM   4395  HA  TYR A 282      77.539  -1.689   8.665  1.00  0.00           H  
ATOM   4396 1HB  TYR A 282      76.344  -0.973  10.723  1.00  0.00           H  
ATOM   4397 2HB  TYR A 282      76.931   0.669  10.493  1.00  0.00           H  
ATOM   4398  HD1 TYR A 282      74.855  -1.994   8.922  1.00  0.00           H  
ATOM   4399  HD2 TYR A 282      75.790   2.189   9.123  1.00  0.00           H  
ATOM   4400  HE1 TYR A 282      72.889  -1.486   7.513  1.00  0.00           H  
ATOM   4401  HE2 TYR A 282      73.823   2.697   7.714  1.00  0.00           H  
ATOM   4402  HH  TYR A 282      71.696   0.105   6.523  1.00  0.00           H  
ATOM   4403  N   ILE A 283      79.062   1.217   8.560  1.00  0.00           N  
ATOM   4404  CA  ILE A 283      79.552   2.250   7.655  1.00  0.00           C  
ATOM   4405  C   ILE A 283      80.485   1.664   6.604  1.00  0.00           C  
ATOM   4406  O   ILE A 283      80.428   2.037   5.432  1.00  0.00           O  
ATOM   4407  CB  ILE A 283      80.285   3.359   8.432  1.00  0.00           C  
ATOM   4408  CG1 ILE A 283      79.319   4.075   9.379  1.00  0.00           C  
ATOM   4409  CG2 ILE A 283      80.925   4.348   7.470  1.00  0.00           C  
ATOM   4410  CD1 ILE A 283      78.158   4.742   8.677  1.00  0.00           C  
ATOM   4411  H   ILE A 283      79.322   1.254   9.535  1.00  0.00           H  
ATOM   4412  HA  ILE A 283      78.699   2.694   7.143  1.00  0.00           H  
ATOM   4413  HB  ILE A 283      81.063   2.914   9.052  1.00  0.00           H  
ATOM   4414 1HG1 ILE A 283      78.919   3.362  10.099  1.00  0.00           H  
ATOM   4415 2HG1 ILE A 283      79.859   4.837   9.942  1.00  0.00           H  
ATOM   4416 1HG2 ILE A 283      81.439   5.125   8.036  1.00  0.00           H  
ATOM   4417 2HG2 ILE A 283      81.642   3.827   6.837  1.00  0.00           H  
ATOM   4418 3HG2 ILE A 283      80.153   4.802   6.848  1.00  0.00           H  
ATOM   4419 1HD1 ILE A 283      77.519   5.229   9.414  1.00  0.00           H  
ATOM   4420 2HD1 ILE A 283      78.536   5.487   7.976  1.00  0.00           H  
ATOM   4421 3HD1 ILE A 283      77.582   3.993   8.136  1.00  0.00           H  
ATOM   4422  N   LEU A 284      81.344   0.744   7.029  1.00  0.00           N  
ATOM   4423  CA  LEU A 284      82.292   0.104   6.124  1.00  0.00           C  
ATOM   4424  C   LEU A 284      81.572  -0.730   5.072  1.00  0.00           C  
ATOM   4425  O   LEU A 284      81.949  -0.729   3.900  1.00  0.00           O  
ATOM   4426  CB  LEU A 284      83.262  -0.784   6.913  1.00  0.00           C  
ATOM   4427  CG  LEU A 284      84.342  -1.490   6.084  1.00  0.00           C  
ATOM   4428  CD1 LEU A 284      85.193  -0.451   5.367  1.00  0.00           C  
ATOM   4429  CD2 LEU A 284      85.195  -2.359   6.996  1.00  0.00           C  
ATOM   4430  H   LEU A 284      81.341   0.481   8.004  1.00  0.00           H  
ATOM   4431  HA  LEU A 284      82.863   0.880   5.615  1.00  0.00           H  
ATOM   4432 1HB  LEU A 284      83.765  -0.171   7.660  1.00  0.00           H  
ATOM   4433 2HB  LEU A 284      82.687  -1.552   7.431  1.00  0.00           H  
ATOM   4434  HG  LEU A 284      83.869  -2.115   5.326  1.00  0.00           H  
ATOM   4435 1HD1 LEU A 284      85.961  -0.952   4.778  1.00  0.00           H  
ATOM   4436 2HD1 LEU A 284      84.561   0.144   4.707  1.00  0.00           H  
ATOM   4437 3HD1 LEU A 284      85.667   0.201   6.101  1.00  0.00           H  
ATOM   4438 1HD2 LEU A 284      85.963  -2.862   6.407  1.00  0.00           H  
ATOM   4439 2HD2 LEU A 284      85.670  -1.736   7.754  1.00  0.00           H  
ATOM   4440 3HD2 LEU A 284      84.565  -3.105   7.482  1.00  0.00           H  
ATOM   4441  N   LEU A 285      80.534  -1.441   5.498  1.00  0.00           N  
ATOM   4442  CA  LEU A 285      79.758  -2.282   4.593  1.00  0.00           C  
ATOM   4443  C   LEU A 285      79.042  -1.444   3.541  1.00  0.00           C  
ATOM   4444  O   LEU A 285      78.987  -1.816   2.369  1.00  0.00           O  
ATOM   4445  CB  LEU A 285      78.734  -3.107   5.383  1.00  0.00           C  
ATOM   4446  CG  LEU A 285      79.315  -4.202   6.285  1.00  0.00           C  
ATOM   4447  CD1 LEU A 285      78.204  -4.807   7.132  1.00  0.00           C  
ATOM   4448  CD2 LEU A 285      79.988  -5.263   5.427  1.00  0.00           C  
ATOM   4449  H   LEU A 285      80.275  -1.398   6.473  1.00  0.00           H  
ATOM   4450  HA  LEU A 285      80.439  -2.963   4.084  1.00  0.00           H  
ATOM   4451 1HB  LEU A 285      78.155  -2.432   6.012  1.00  0.00           H  
ATOM   4452 2HB  LEU A 285      78.054  -3.585   4.677  1.00  0.00           H  
ATOM   4453  HG  LEU A 285      80.050  -3.764   6.962  1.00  0.00           H  
ATOM   4454 1HD1 LEU A 285      78.617  -5.585   7.773  1.00  0.00           H  
ATOM   4455 2HD1 LEU A 285      77.753  -4.030   7.750  1.00  0.00           H  
ATOM   4456 3HD1 LEU A 285      77.445  -5.239   6.481  1.00  0.00           H  
ATOM   4457 1HD2 LEU A 285      80.402  -6.042   6.069  1.00  0.00           H  
ATOM   4458 2HD2 LEU A 285      79.254  -5.703   4.751  1.00  0.00           H  
ATOM   4459 3HD2 LEU A 285      80.789  -4.807   4.846  1.00  0.00           H  
ATOM   4460  N   ALA A 286      78.495  -0.311   3.967  1.00  0.00           N  
ATOM   4461  CA  ALA A 286      77.781   0.582   3.062  1.00  0.00           C  
ATOM   4462  C   ALA A 286      78.716   1.164   2.010  1.00  0.00           C  
ATOM   4463  O   ALA A 286      78.355   1.275   0.838  1.00  0.00           O  
ATOM   4464  CB  ALA A 286      77.105   1.699   3.844  1.00  0.00           C  
ATOM   4465  H   ALA A 286      78.576  -0.062   4.942  1.00  0.00           H  
ATOM   4466  HA  ALA A 286      77.018   0.001   2.545  1.00  0.00           H  
ATOM   4467 1HB  ALA A 286      76.576   2.357   3.155  1.00  0.00           H  
ATOM   4468 2HB  ALA A 286      76.396   1.269   4.552  1.00  0.00           H  
ATOM   4469 3HB  ALA A 286      77.857   2.270   4.386  1.00  0.00           H  
ATOM   4470  N   ALA A 287      79.919   1.535   2.436  1.00  0.00           N  
ATOM   4471  CA  ALA A 287      80.909   2.106   1.531  1.00  0.00           C  
ATOM   4472  C   ALA A 287      81.344   1.094   0.479  1.00  0.00           C  
ATOM   4473  O   ALA A 287      81.508   1.434  -0.693  1.00  0.00           O  
ATOM   4474  CB  ALA A 287      82.115   2.607   2.313  1.00  0.00           C  
ATOM   4475  H   ALA A 287      80.153   1.418   3.412  1.00  0.00           H  
ATOM   4476  HA  ALA A 287      80.449   2.948   1.014  1.00  0.00           H  
ATOM   4477 1HB  ALA A 287      82.845   3.031   1.624  1.00  0.00           H  
ATOM   4478 2HB  ALA A 287      81.797   3.372   3.021  1.00  0.00           H  
ATOM   4479 3HB  ALA A 287      82.566   1.778   2.855  1.00  0.00           H  
ATOM   4480  N   ILE A 288      81.529  -0.151   0.905  1.00  0.00           N  
ATOM   4481  CA  ILE A 288      81.946  -1.216   0.000  1.00  0.00           C  
ATOM   4482  C   ILE A 288      80.879  -1.493  -1.052  1.00  0.00           C  
ATOM   4483  O   ILE A 288      81.190  -1.706  -2.224  1.00  0.00           O  
ATOM   4484  CB  ILE A 288      82.250  -2.510   0.777  1.00  0.00           C  
ATOM   4485  CG1 ILE A 288      83.492  -2.327   1.653  1.00  0.00           C  
ATOM   4486  CG2 ILE A 288      82.438  -3.675  -0.182  1.00  0.00           C  
ATOM   4487  CD1 ILE A 288      83.709  -3.445   2.647  1.00  0.00           C  
ATOM   4488  H   ILE A 288      81.377  -0.365   1.880  1.00  0.00           H  
ATOM   4489  HA  ILE A 288      82.854  -0.899  -0.511  1.00  0.00           H  
ATOM   4490  HB  ILE A 288      81.422  -2.734   1.448  1.00  0.00           H  
ATOM   4491 1HG1 ILE A 288      84.376  -2.257   1.020  1.00  0.00           H  
ATOM   4492 2HG1 ILE A 288      83.413  -1.391   2.207  1.00  0.00           H  
ATOM   4493 1HG2 ILE A 288      82.653  -4.581   0.383  1.00  0.00           H  
ATOM   4494 2HG2 ILE A 288      81.528  -3.817  -0.764  1.00  0.00           H  
ATOM   4495 3HG2 ILE A 288      83.269  -3.462  -0.855  1.00  0.00           H  
ATOM   4496 1HD1 ILE A 288      84.607  -3.245   3.231  1.00  0.00           H  
ATOM   4497 2HD1 ILE A 288      82.849  -3.510   3.315  1.00  0.00           H  
ATOM   4498 3HD1 ILE A 288      83.826  -4.388   2.114  1.00  0.00           H  
ATOM   4499  N   GLU A 289      79.621  -1.489  -0.626  1.00  0.00           N  
ATOM   4500  CA  GLU A 289      78.505  -1.741  -1.531  1.00  0.00           C  
ATOM   4501  C   GLU A 289      78.391  -0.645  -2.583  1.00  0.00           C  
ATOM   4502  O   GLU A 289      78.133  -0.920  -3.755  1.00  0.00           O  
ATOM   4503  CB  GLU A 289      77.195  -1.847  -0.747  1.00  0.00           C  
ATOM   4504  CG  GLU A 289      77.081  -3.092   0.121  1.00  0.00           C  
ATOM   4505  CD  GLU A 289      75.815  -3.126   0.931  1.00  0.00           C  
ATOM   4506  OE1 GLU A 289      75.094  -2.157   0.913  1.00  0.00           O  
ATOM   4507  OE2 GLU A 289      75.568  -4.122   1.570  1.00  0.00           O  
ATOM   4508  H   GLU A 289      79.432  -1.307   0.349  1.00  0.00           H  
ATOM   4509  HA  GLU A 289      78.682  -2.687  -2.044  1.00  0.00           H  
ATOM   4510 1HB  GLU A 289      77.088  -0.976  -0.099  1.00  0.00           H  
ATOM   4511 2HB  GLU A 289      76.354  -1.844  -1.441  1.00  0.00           H  
ATOM   4512 1HG  GLU A 289      77.113  -3.973  -0.519  1.00  0.00           H  
ATOM   4513 2HG  GLU A 289      77.937  -3.133   0.793  1.00  0.00           H  
ATOM   4514  N   GLY A 290      78.585   0.599  -2.157  1.00  0.00           N  
ATOM   4515  CA  GLY A 290      78.504   1.740  -3.062  1.00  0.00           C  
ATOM   4516  C   GLY A 290      79.605   1.687  -4.114  1.00  0.00           C  
ATOM   4517  O   GLY A 290      79.372   1.982  -5.286  1.00  0.00           O  
ATOM   4518  H   GLY A 290      78.794   0.758  -1.182  1.00  0.00           H  
ATOM   4519 1HA  GLY A 290      77.529   1.749  -3.550  1.00  0.00           H  
ATOM   4520 2HA  GLY A 290      78.586   2.664  -2.491  1.00  0.00           H  
ATOM   4521  N   ILE A 291      80.805   1.309  -3.688  1.00  0.00           N  
ATOM   4522  CA  ILE A 291      81.945   1.217  -4.593  1.00  0.00           C  
ATOM   4523  C   ILE A 291      81.728   0.137  -5.645  1.00  0.00           C  
ATOM   4524  O   ILE A 291      82.056   0.323  -6.817  1.00  0.00           O  
ATOM   4525  CB  ILE A 291      83.241   0.924  -3.816  1.00  0.00           C  
ATOM   4526  CG1 ILE A 291      83.621   2.121  -2.940  1.00  0.00           C  
ATOM   4527  CG2 ILE A 291      84.371   0.582  -4.775  1.00  0.00           C  
ATOM   4528  CD1 ILE A 291      84.721   1.826  -1.946  1.00  0.00           C  
ATOM   4529  H   ILE A 291      80.931   1.079  -2.713  1.00  0.00           H  
ATOM   4530  HA  ILE A 291      82.058   2.172  -5.104  1.00  0.00           H  
ATOM   4531  HB  ILE A 291      83.080   0.081  -3.144  1.00  0.00           H  
ATOM   4532 1HG1 ILE A 291      83.946   2.946  -3.573  1.00  0.00           H  
ATOM   4533 2HG1 ILE A 291      82.745   2.460  -2.387  1.00  0.00           H  
ATOM   4534 1HG2 ILE A 291      85.280   0.378  -4.209  1.00  0.00           H  
ATOM   4535 2HG2 ILE A 291      84.100  -0.299  -5.356  1.00  0.00           H  
ATOM   4536 3HG2 ILE A 291      84.543   1.422  -5.448  1.00  0.00           H  
ATOM   4537 1HD1 ILE A 291      84.934   2.722  -1.362  1.00  0.00           H  
ATOM   4538 2HD1 ILE A 291      84.403   1.025  -1.278  1.00  0.00           H  
ATOM   4539 3HD1 ILE A 291      85.620   1.519  -2.479  1.00  0.00           H  
ATOM   4540  N   ASN A 292      81.173  -0.993  -5.219  1.00  0.00           N  
ATOM   4541  CA  ASN A 292      80.911  -2.106  -6.124  1.00  0.00           C  
ATOM   4542  C   ASN A 292      79.876  -1.729  -7.176  1.00  0.00           C  
ATOM   4543  O   ASN A 292      80.011  -2.082  -8.348  1.00  0.00           O  
ATOM   4544  CB  ASN A 292      80.462  -3.331  -5.348  1.00  0.00           C  
ATOM   4545  CG  ASN A 292      81.588  -3.981  -4.593  1.00  0.00           C  
ATOM   4546  OD1 ASN A 292      82.760  -3.841  -4.960  1.00  0.00           O  
ATOM   4547  ND2 ASN A 292      81.255  -4.690  -3.545  1.00  0.00           N  
ATOM   4548  H   ASN A 292      80.927  -1.083  -4.244  1.00  0.00           H  
ATOM   4549  HA  ASN A 292      81.835  -2.348  -6.652  1.00  0.00           H  
ATOM   4550 1HB  ASN A 292      79.681  -3.048  -4.641  1.00  0.00           H  
ATOM   4551 2HB  ASN A 292      80.032  -4.060  -6.036  1.00  0.00           H  
ATOM   4552 1HD2 ASN A 292      81.963  -5.146  -3.004  1.00  0.00           H  
ATOM   4553 2HD2 ASN A 292      80.294  -4.776  -3.284  1.00  0.00           H  
ATOM   4554  N   ALA A 293      78.842  -1.010  -6.751  1.00  0.00           N  
ATOM   4555  CA  ALA A 293      77.781  -0.584  -7.655  1.00  0.00           C  
ATOM   4556  C   ALA A 293      78.310   0.383  -8.707  1.00  0.00           C  
ATOM   4557  O   ALA A 293      77.942   0.302  -9.879  1.00  0.00           O  
ATOM   4558  CB  ALA A 293      76.643   0.055  -6.872  1.00  0.00           C  
ATOM   4559  H   ALA A 293      78.790  -0.752  -5.776  1.00  0.00           H  
ATOM   4560  HA  ALA A 293      77.402  -1.466  -8.172  1.00  0.00           H  
ATOM   4561 1HB  ALA A 293      75.859   0.368  -7.561  1.00  0.00           H  
ATOM   4562 2HB  ALA A 293      76.237  -0.667  -6.164  1.00  0.00           H  
ATOM   4563 3HB  ALA A 293      77.017   0.923  -6.331  1.00  0.00           H  
ATOM   4564  N   VAL A 294      79.175   1.297  -8.282  1.00  0.00           N  
ATOM   4565  CA  VAL A 294      79.757   2.281  -9.186  1.00  0.00           C  
ATOM   4566  C   VAL A 294      80.633   1.613 -10.238  1.00  0.00           C  
ATOM   4567  O   VAL A 294      80.609   1.989 -11.410  1.00  0.00           O  
ATOM   4568  CB  VAL A 294      80.597   3.302  -8.395  1.00  0.00           C  
ATOM   4569  CG1 VAL A 294      81.358   4.214  -9.345  1.00  0.00           C  
ATOM   4570  CG2 VAL A 294      79.696   4.111  -7.475  1.00  0.00           C  
ATOM   4571  H   VAL A 294      79.437   1.311  -7.307  1.00  0.00           H  
ATOM   4572  HA  VAL A 294      78.947   2.810  -9.690  1.00  0.00           H  
ATOM   4573  HB  VAL A 294      81.338   2.766  -7.801  1.00  0.00           H  
ATOM   4574 1HG1 VAL A 294      81.947   4.929  -8.769  1.00  0.00           H  
ATOM   4575 2HG1 VAL A 294      82.023   3.617  -9.969  1.00  0.00           H  
ATOM   4576 3HG1 VAL A 294      80.652   4.753  -9.977  1.00  0.00           H  
ATOM   4577 1HG2 VAL A 294      80.297   4.830  -6.919  1.00  0.00           H  
ATOM   4578 2HG2 VAL A 294      78.952   4.642  -8.069  1.00  0.00           H  
ATOM   4579 3HG2 VAL A 294      79.193   3.442  -6.777  1.00  0.00           H  
ATOM   4580  N   VAL A 295      81.406   0.620  -9.813  1.00  0.00           N  
ATOM   4581  CA  VAL A 295      82.292  -0.103 -10.717  1.00  0.00           C  
ATOM   4582  C   VAL A 295      81.500  -0.869 -11.769  1.00  0.00           C  
ATOM   4583  O   VAL A 295      81.877  -0.903 -12.941  1.00  0.00           O  
ATOM   4584  CB  VAL A 295      83.175  -1.087  -9.926  1.00  0.00           C  
ATOM   4585  CG1 VAL A 295      83.964  -1.976 -10.876  1.00  0.00           C  
ATOM   4586  CG2 VAL A 295      84.110  -0.317  -9.006  1.00  0.00           C  
ATOM   4587  H   VAL A 295      81.379   0.359  -8.838  1.00  0.00           H  
ATOM   4588  HA  VAL A 295      82.936   0.619 -11.221  1.00  0.00           H  
ATOM   4589  HB  VAL A 295      82.535  -1.739  -9.333  1.00  0.00           H  
ATOM   4590 1HG1 VAL A 295      84.582  -2.665 -10.300  1.00  0.00           H  
ATOM   4591 2HG1 VAL A 295      83.274  -2.543 -11.500  1.00  0.00           H  
ATOM   4592 3HG1 VAL A 295      84.602  -1.358 -11.507  1.00  0.00           H  
ATOM   4593 1HG2 VAL A 295      84.731  -1.019  -8.449  1.00  0.00           H  
ATOM   4594 2HG2 VAL A 295      84.747   0.339  -9.599  1.00  0.00           H  
ATOM   4595 3HG2 VAL A 295      83.524   0.280  -8.308  1.00  0.00           H  
ATOM   4596  N   GLU A 296      80.401  -1.483 -11.344  1.00  0.00           N  
ATOM   4597  CA  GLU A 296      79.554  -2.250 -12.248  1.00  0.00           C  
ATOM   4598  C   GLU A 296      78.916  -1.352 -13.300  1.00  0.00           C  
ATOM   4599  O   GLU A 296      78.827  -1.719 -14.472  1.00  0.00           O  
ATOM   4600  CB  GLU A 296      78.466  -2.986 -11.463  1.00  0.00           C  
ATOM   4601  CG  GLU A 296      78.979  -4.126 -10.595  1.00  0.00           C  
ATOM   4602  CD  GLU A 296      77.893  -4.778  -9.785  1.00  0.00           C  
ATOM   4603  OE1 GLU A 296      76.789  -4.290  -9.803  1.00  0.00           O  
ATOM   4604  OE2 GLU A 296      78.169  -5.767  -9.146  1.00  0.00           O  
ATOM   4605  H   GLU A 296      80.146  -1.416 -10.369  1.00  0.00           H  
ATOM   4606  HA  GLU A 296      80.173  -2.987 -12.761  1.00  0.00           H  
ATOM   4607 1HB  GLU A 296      77.944  -2.281 -10.816  1.00  0.00           H  
ATOM   4608 2HB  GLU A 296      77.732  -3.397 -12.157  1.00  0.00           H  
ATOM   4609 1HG  GLU A 296      79.439  -4.878 -11.235  1.00  0.00           H  
ATOM   4610 2HG  GLU A 296      79.745  -3.741  -9.924  1.00  0.00           H  
ATOM   4611  N   LEU A 297      78.473  -0.174 -12.875  1.00  0.00           N  
ATOM   4612  CA  LEU A 297      77.842   0.780 -13.779  1.00  0.00           C  
ATOM   4613  C   LEU A 297      78.826   1.275 -14.831  1.00  0.00           C  
ATOM   4614  O   LEU A 297      78.477   1.418 -16.003  1.00  0.00           O  
ATOM   4615  CB  LEU A 297      77.286   1.971 -12.989  1.00  0.00           C  
ATOM   4616  CG  LEU A 297      76.084   1.668 -12.086  1.00  0.00           C  
ATOM   4617  CD1 LEU A 297      75.763   2.892 -11.239  1.00  0.00           C  
ATOM   4618  CD2 LEU A 297      74.892   1.269 -12.944  1.00  0.00           C  
ATOM   4619  H   LEU A 297      78.576   0.068 -11.900  1.00  0.00           H  
ATOM   4620  HA  LEU A 297      77.018   0.281 -14.287  1.00  0.00           H  
ATOM   4621 1HB  LEU A 297      78.080   2.372 -12.360  1.00  0.00           H  
ATOM   4622 2HB  LEU A 297      76.984   2.746 -13.694  1.00  0.00           H  
ATOM   4623  HG  LEU A 297      76.334   0.850 -11.409  1.00  0.00           H  
ATOM   4624 1HD1 LEU A 297      74.908   2.676 -10.597  1.00  0.00           H  
ATOM   4625 2HD1 LEU A 297      76.625   3.143 -10.621  1.00  0.00           H  
ATOM   4626 3HD1 LEU A 297      75.525   3.732 -11.889  1.00  0.00           H  
ATOM   4627 1HD2 LEU A 297      74.038   1.053 -12.302  1.00  0.00           H  
ATOM   4628 2HD2 LEU A 297      74.641   2.087 -13.620  1.00  0.00           H  
ATOM   4629 3HD2 LEU A 297      75.143   0.382 -13.525  1.00  0.00           H  
ATOM   4630  N   ALA A 298      80.058   1.536 -14.406  1.00  0.00           N  
ATOM   4631  CA  ALA A 298      81.096   2.016 -15.310  1.00  0.00           C  
ATOM   4632  C   ALA A 298      81.316   1.043 -16.461  1.00  0.00           C  
ATOM   4633  O   ALA A 298      81.381   1.445 -17.623  1.00  0.00           O  
ATOM   4634  CB  ALA A 298      82.396   2.242 -14.552  1.00  0.00           C  
ATOM   4635  H   ALA A 298      80.281   1.398 -13.431  1.00  0.00           H  
ATOM   4636  HA  ALA A 298      80.765   2.965 -15.733  1.00  0.00           H  
ATOM   4637 1HB  ALA A 298      83.161   2.600 -15.241  1.00  0.00           H  
ATOM   4638 2HB  ALA A 298      82.237   2.983 -13.769  1.00  0.00           H  
ATOM   4639 3HB  ALA A 298      82.722   1.305 -14.103  1.00  0.00           H  
ATOM   4640  N   LYS A 299      81.430  -0.239 -16.132  1.00  0.00           N  
ATOM   4641  CA  LYS A 299      81.644  -1.273 -17.138  1.00  0.00           C  
ATOM   4642  C   LYS A 299      80.528  -1.271 -18.175  1.00  0.00           C  
ATOM   4643  O   LYS A 299      80.765  -1.521 -19.357  1.00  0.00           O  
ATOM   4644  CB  LYS A 299      81.747  -2.649 -16.479  1.00  0.00           C  
ATOM   4645  CG  LYS A 299      83.021  -2.868 -15.674  1.00  0.00           C  
ATOM   4646  CD  LYS A 299      83.042  -4.248 -15.035  1.00  0.00           C  
ATOM   4647  CE  LYS A 299      84.310  -4.464 -14.223  1.00  0.00           C  
ATOM   4648  NZ  LYS A 299      84.327  -5.797 -13.561  1.00  0.00           N  
ATOM   4649  H   LYS A 299      81.367  -0.505 -15.160  1.00  0.00           H  
ATOM   4650  HA  LYS A 299      82.581  -1.064 -17.656  1.00  0.00           H  
ATOM   4651 1HB  LYS A 299      80.899  -2.796 -15.809  1.00  0.00           H  
ATOM   4652 2HB  LYS A 299      81.697  -3.424 -17.244  1.00  0.00           H  
ATOM   4653 1HG  LYS A 299      83.887  -2.767 -16.330  1.00  0.00           H  
ATOM   4654 2HG  LYS A 299      83.091  -2.113 -14.891  1.00  0.00           H  
ATOM   4655 1HD  LYS A 299      82.177  -4.359 -14.380  1.00  0.00           H  
ATOM   4656 2HD  LYS A 299      82.986  -5.010 -15.813  1.00  0.00           H  
ATOM   4657 1HE  LYS A 299      85.178  -4.386 -14.876  1.00  0.00           H  
ATOM   4658 2HE  LYS A 299      84.388  -3.692 -13.458  1.00  0.00           H  
ATOM   4659 1HZ  LYS A 299      85.182  -5.901 -13.033  1.00  0.00           H  
ATOM   4660 2HZ  LYS A 299      83.535  -5.874 -12.937  1.00  0.00           H  
ATOM   4661 3HZ  LYS A 299      84.274  -6.522 -14.262  1.00  0.00           H  
ATOM   4662  N   GLU A 300      79.312  -0.987 -17.724  1.00  0.00           N  
ATOM   4663  CA  GLU A 300      78.155  -0.941 -18.615  1.00  0.00           C  
ATOM   4664  C   GLU A 300      78.083   0.359 -19.387  1.00  0.00           C  
ATOM   4665  O   GLU A 300      77.303   0.489 -20.331  1.00  0.00           O  
ATOM   4666  CB  GLU A 300      76.862  -1.133 -17.819  1.00  0.00           C  
ATOM   4667  CG  GLU A 300      76.709  -2.511 -17.192  1.00  0.00           C  
ATOM   4668  CD  GLU A 300      75.439  -2.655 -16.400  1.00  0.00           C  
ATOM   4669  OE1 GLU A 300      74.740  -1.682 -16.251  1.00  0.00           O  
ATOM   4670  OE2 GLU A 300      75.168  -3.741 -15.942  1.00  0.00           O  
ATOM   4671  H   GLU A 300      79.184  -0.798 -16.740  1.00  0.00           H  
ATOM   4672  HA  GLU A 300      78.243  -1.752 -19.339  1.00  0.00           H  
ATOM   4673 1HB  GLU A 300      76.815  -0.394 -17.018  1.00  0.00           H  
ATOM   4674 2HB  GLU A 300      76.005  -0.964 -18.471  1.00  0.00           H  
ATOM   4675 1HG  GLU A 300      76.717  -3.261 -17.982  1.00  0.00           H  
ATOM   4676 2HG  GLU A 300      77.561  -2.700 -16.541  1.00  0.00           H  
ATOM   4677  N   GLY A 301      78.894   1.322 -18.990  1.00  0.00           N  
ATOM   4678  CA  GLY A 301      79.120   2.487 -19.824  1.00  0.00           C  
ATOM   4679  C   GLY A 301      78.347   3.686 -19.305  1.00  0.00           C  
ATOM   4680  O   GLY A 301      78.473   4.792 -19.830  1.00  0.00           O  
ATOM   4681  H   GLY A 301      79.357   1.238 -18.096  1.00  0.00           H  
ATOM   4682 1HA  GLY A 301      80.185   2.716 -19.848  1.00  0.00           H  
ATOM   4683 2HA  GLY A 301      78.816   2.267 -20.847  1.00  0.00           H  
ATOM   4684  N   ARG A 302      77.547   3.459 -18.272  1.00  0.00           N  
ATOM   4685  CA  ARG A 302      76.792   4.536 -17.651  1.00  0.00           C  
ATOM   4686  C   ARG A 302      77.735   5.609 -17.120  1.00  0.00           C  
ATOM   4687  O   ARG A 302      77.380   6.786 -17.059  1.00  0.00           O  
ATOM   4688  CB  ARG A 302      75.931   4.005 -16.514  1.00  0.00           C  
ATOM   4689  CG  ARG A 302      75.123   5.061 -15.777  1.00  0.00           C  
ATOM   4690  CD  ARG A 302      74.102   5.686 -16.658  1.00  0.00           C  
ATOM   4691  NE  ARG A 302      73.358   6.729 -15.971  1.00  0.00           N  
ATOM   4692  CZ  ARG A 302      73.774   8.003 -15.836  1.00  0.00           C  
ATOM   4693  NH1 ARG A 302      74.927   8.376 -16.345  1.00  0.00           N  
ATOM   4694  NH2 ARG A 302      73.023   8.879 -15.192  1.00  0.00           N  
ATOM   4695  H   ARG A 302      77.463   2.519 -17.912  1.00  0.00           H  
ATOM   4696  HA  ARG A 302      76.139   4.980 -18.404  1.00  0.00           H  
ATOM   4697 1HB  ARG A 302      75.231   3.267 -16.903  1.00  0.00           H  
ATOM   4698 2HB  ARG A 302      76.563   3.503 -15.782  1.00  0.00           H  
ATOM   4699 1HG  ARG A 302      74.611   4.603 -14.931  1.00  0.00           H  
ATOM   4700 2HG  ARG A 302      75.790   5.845 -15.417  1.00  0.00           H  
ATOM   4701 1HD  ARG A 302      74.592   6.131 -17.524  1.00  0.00           H  
ATOM   4702 2HD  ARG A 302      73.396   4.927 -16.991  1.00  0.00           H  
ATOM   4703  HE  ARG A 302      72.466   6.480 -15.565  1.00  0.00           H  
ATOM   4704 1HH1 ARG A 302      75.502   7.706 -16.838  1.00  0.00           H  
ATOM   4705 2HH1 ARG A 302      75.239   9.331 -16.244  1.00  0.00           H  
ATOM   4706 1HH2 ARG A 302      72.136   8.593 -14.800  1.00  0.00           H  
ATOM   4707 2HH2 ARG A 302      73.334   9.834 -15.091  1.00  0.00           H  
ATOM   4708  N   GLY A 303      78.938   5.191 -16.738  1.00  0.00           N  
ATOM   4709  CA  GLY A 303      79.997   6.124 -16.370  1.00  0.00           C  
ATOM   4710  C   GLY A 303      81.226   5.957 -17.262  1.00  0.00           C  
ATOM   4711  O   GLY A 303      81.733   4.849 -17.435  1.00  0.00           O  
ATOM   4712  H   GLY A 303      79.125   4.199 -16.701  1.00  0.00           H  
ATOM   4713 1HA  GLY A 303      79.625   7.146 -16.449  1.00  0.00           H  
ATOM   4714 2HA  GLY A 303      80.277   5.964 -15.330  1.00  0.00           H  
ATOM   4715  N   THR A 304      81.694   7.069 -17.822  1.00  0.00           N  
ATOM   4716  CA  THR A 304      83.048   7.170 -18.369  1.00  0.00           C  
ATOM   4717  C   THR A 304      84.091   7.065 -17.256  1.00  0.00           C  
ATOM   4718  O   THR A 304      83.864   7.518 -16.134  1.00  0.00           O  
ATOM   4719  CB  THR A 304      83.241   8.489 -19.140  1.00  0.00           C  
ATOM   4720  OG1 THR A 304      82.995   9.597 -18.265  1.00  0.00           O  
ATOM   4721  CG2 THR A 304      82.288   8.560 -20.323  1.00  0.00           C  
ATOM   4722  H   THR A 304      81.097   7.882 -17.876  1.00  0.00           H  
ATOM   4723  HA  THR A 304      83.204   6.342 -19.061  1.00  0.00           H  
ATOM   4724  HB  THR A 304      84.267   8.551 -19.503  1.00  0.00           H  
ATOM   4725  HG1 THR A 304      83.404  10.387 -18.627  1.00  0.00           H  
ATOM   4726 1HG2 THR A 304      82.439   9.499 -20.856  1.00  0.00           H  
ATOM   4727 2HG2 THR A 304      82.480   7.725 -20.996  1.00  0.00           H  
ATOM   4728 3HG2 THR A 304      81.260   8.508 -19.965  1.00  0.00           H  
ATOM   4729  N   PRO A 305      85.248   6.456 -17.582  1.00  0.00           N  
ATOM   4730  CA  PRO A 305      86.289   6.148 -16.608  1.00  0.00           C  
ATOM   4731  C   PRO A 305      86.591   7.339 -15.700  1.00  0.00           C  
ATOM   4732  O   PRO A 305      86.832   7.175 -14.504  1.00  0.00           O  
ATOM   4733  CB  PRO A 305      87.489   5.798 -17.494  1.00  0.00           C  
ATOM   4734  CG  PRO A 305      86.878   5.216 -18.723  1.00  0.00           C  
ATOM   4735  CD  PRO A 305      85.662   6.068 -18.977  1.00  0.00           C  
ATOM   4736  HA  PRO A 305      85.977   5.281 -16.007  1.00  0.00           H  
ATOM   4737 1HB  PRO A 305      88.081   6.701 -17.699  1.00  0.00           H  
ATOM   4738 2HB  PRO A 305      88.150   5.092 -16.971  1.00  0.00           H  
ATOM   4739 1HG  PRO A 305      87.597   5.246 -19.555  1.00  0.00           H  
ATOM   4740 2HG  PRO A 305      86.626   4.158 -18.558  1.00  0.00           H  
ATOM   4741 1HD  PRO A 305      85.948   6.948 -19.571  1.00  0.00           H  
ATOM   4742 2HD  PRO A 305      84.901   5.474 -19.504  1.00  0.00           H  
ATOM   4743  N   GLU A 306      86.582   8.554 -16.258  1.00  0.00           N  
ATOM   4744  CA  GLU A 306      86.836   9.735 -15.442  1.00  0.00           C  
ATOM   4745  C   GLU A 306      85.751   9.922 -14.390  1.00  0.00           C  
ATOM   4746  O   GLU A 306      86.044  10.161 -13.218  1.00  0.00           O  
ATOM   4747  CB  GLU A 306      86.926  10.983 -16.323  1.00  0.00           C  
ATOM   4748  CG  GLU A 306      88.131  11.011 -17.252  1.00  0.00           C  
ATOM   4749  CD  GLU A 306      87.931  10.189 -18.495  1.00  0.00           C  
ATOM   4750  OE1 GLU A 306      86.874   9.626 -18.648  1.00  0.00           O  
ATOM   4751  OE2 GLU A 306      88.837  10.125 -19.293  1.00  0.00           O  
ATOM   4752  H   GLU A 306      86.398   8.640 -17.247  1.00  0.00           H  
ATOM   4753  HA  GLU A 306      87.788   9.602 -14.927  1.00  0.00           H  
ATOM   4754 1HB  GLU A 306      86.028  11.060 -16.937  1.00  0.00           H  
ATOM   4755 2HB  GLU A 306      86.968  11.871 -15.693  1.00  0.00           H  
ATOM   4756 1HG  GLU A 306      88.330  12.043 -17.541  1.00  0.00           H  
ATOM   4757 2HG  GLU A 306      89.001  10.640 -16.713  1.00  0.00           H  
ATOM   4758  N   GLU A 307      84.497   9.812 -14.815  1.00  0.00           N  
ATOM   4759  CA  GLU A 307      83.364   9.969 -13.910  1.00  0.00           C  
ATOM   4760  C   GLU A 307      83.343   8.867 -12.859  1.00  0.00           C  
ATOM   4761  O   GLU A 307      83.064   9.119 -11.687  1.00  0.00           O  
ATOM   4762  CB  GLU A 307      82.050   9.964 -14.694  1.00  0.00           C  
ATOM   4763  CG  GLU A 307      80.808  10.175 -13.840  1.00  0.00           C  
ATOM   4764  CD  GLU A 307      80.765  11.532 -13.194  1.00  0.00           C  
ATOM   4765  OE1 GLU A 307      81.435  12.416 -13.669  1.00  0.00           O  
ATOM   4766  OE2 GLU A 307      80.060  11.683 -12.224  1.00  0.00           O  
ATOM   4767  H   GLU A 307      84.324   9.615 -15.790  1.00  0.00           H  
ATOM   4768  HA  GLU A 307      83.461  10.926 -13.397  1.00  0.00           H  
ATOM   4769 1HB  GLU A 307      82.074  10.751 -15.449  1.00  0.00           H  
ATOM   4770 2HB  GLU A 307      81.940   9.013 -15.215  1.00  0.00           H  
ATOM   4771 1HG  GLU A 307      79.924  10.056 -14.467  1.00  0.00           H  
ATOM   4772 2HG  GLU A 307      80.777   9.408 -13.067  1.00  0.00           H  
ATOM   4773  N   ALA A 308      83.640   7.644 -13.284  1.00  0.00           N  
ATOM   4774  CA  ALA A 308      83.656   6.501 -12.379  1.00  0.00           C  
ATOM   4775  C   ALA A 308      84.748   6.645 -11.328  1.00  0.00           C  
ATOM   4776  O   ALA A 308      84.541   6.330 -10.156  1.00  0.00           O  
ATOM   4777  CB  ALA A 308      83.842   5.209 -13.161  1.00  0.00           C  
ATOM   4778  H   ALA A 308      83.860   7.502 -14.259  1.00  0.00           H  
ATOM   4779  HA  ALA A 308      82.697   6.465 -11.861  1.00  0.00           H  
ATOM   4780 1HB  ALA A 308      83.852   4.365 -12.471  1.00  0.00           H  
ATOM   4781 2HB  ALA A 308      83.021   5.090 -13.868  1.00  0.00           H  
ATOM   4782 3HB  ALA A 308      84.786   5.245 -13.703  1.00  0.00           H  
ATOM   4783  N   SER A 309      85.912   7.123 -11.753  1.00  0.00           N  
ATOM   4784  CA  SER A 309      87.040   7.311 -10.848  1.00  0.00           C  
ATOM   4785  C   SER A 309      86.733   8.369  -9.797  1.00  0.00           C  
ATOM   4786  O   SER A 309      87.076   8.212  -8.625  1.00  0.00           O  
ATOM   4787  CB  SER A 309      88.277   7.707 -11.630  1.00  0.00           C  
ATOM   4788  OG  SER A 309      88.697   6.665 -12.467  1.00  0.00           O  
ATOM   4789  H   SER A 309      86.019   7.363 -12.728  1.00  0.00           H  
ATOM   4790  HA  SER A 309      87.235   6.367 -10.337  1.00  0.00           H  
ATOM   4791 1HB  SER A 309      88.061   8.592 -12.228  1.00  0.00           H  
ATOM   4792 2HB  SER A 309      89.077   7.967 -10.939  1.00  0.00           H  
ATOM   4793  HG  SER A 309      88.130   6.701 -13.240  1.00  0.00           H  
ATOM   4794  N   LYS A 310      86.085   9.448 -10.222  1.00  0.00           N  
ATOM   4795  CA  LYS A 310      85.730  10.535  -9.317  1.00  0.00           C  
ATOM   4796  C   LYS A 310      84.731  10.072  -8.266  1.00  0.00           C  
ATOM   4797  O   LYS A 310      84.836  10.434  -7.094  1.00  0.00           O  
ATOM   4798  CB  LYS A 310      85.159  11.719 -10.099  1.00  0.00           C  
ATOM   4799  CG  LYS A 310      84.825  12.935  -9.245  1.00  0.00           C  
ATOM   4800  CD  LYS A 310      84.352  14.099 -10.102  1.00  0.00           C  
ATOM   4801  CE  LYS A 310      84.003  15.310  -9.249  1.00  0.00           C  
ATOM   4802  NZ  LYS A 310      83.538  16.457 -10.074  1.00  0.00           N  
ATOM   4803  H   LYS A 310      85.832   9.517 -11.197  1.00  0.00           H  
ATOM   4804  HA  LYS A 310      86.632  10.862  -8.799  1.00  0.00           H  
ATOM   4805 1HB  LYS A 310      85.875  12.032 -10.860  1.00  0.00           H  
ATOM   4806 2HB  LYS A 310      84.248  11.411 -10.613  1.00  0.00           H  
ATOM   4807 1HG  LYS A 310      84.039  12.675  -8.534  1.00  0.00           H  
ATOM   4808 2HG  LYS A 310      85.709  13.241  -8.686  1.00  0.00           H  
ATOM   4809 1HD  LYS A 310      85.137  14.376 -10.806  1.00  0.00           H  
ATOM   4810 2HD  LYS A 310      83.470  13.800 -10.668  1.00  0.00           H  
ATOM   4811 1HE  LYS A 310      83.217  15.043  -8.544  1.00  0.00           H  
ATOM   4812 2HE  LYS A 310      84.880  15.619  -8.681  1.00  0.00           H  
ATOM   4813 1HZ  LYS A 310      83.318  17.238  -9.472  1.00  0.00           H  
ATOM   4814 2HZ  LYS A 310      84.268  16.726 -10.720  1.00  0.00           H  
ATOM   4815 3HZ  LYS A 310      82.714  16.189 -10.591  1.00  0.00           H  
ATOM   4816  N   ALA A 311      83.761   9.269  -8.691  1.00  0.00           N  
ATOM   4817  CA  ALA A 311      82.740   8.755  -7.786  1.00  0.00           C  
ATOM   4818  C   ALA A 311      83.348   7.836  -6.735  1.00  0.00           C  
ATOM   4819  O   ALA A 311      82.974   7.885  -5.563  1.00  0.00           O  
ATOM   4820  CB  ALA A 311      81.659   8.022  -8.568  1.00  0.00           C  
ATOM   4821  H   ALA A 311      83.730   9.008  -9.666  1.00  0.00           H  
ATOM   4822  HA  ALA A 311      82.289   9.602  -7.269  1.00  0.00           H  
ATOM   4823 1HB  ALA A 311      80.904   7.644  -7.878  1.00  0.00           H  
ATOM   4824 2HB  ALA A 311      81.193   8.708  -9.275  1.00  0.00           H  
ATOM   4825 3HB  ALA A 311      82.104   7.190  -9.110  1.00  0.00           H  
ATOM   4826  N   ILE A 312      84.287   6.998  -7.160  1.00  0.00           N  
ATOM   4827  CA  ILE A 312      84.950   6.066  -6.255  1.00  0.00           C  
ATOM   4828  C   ILE A 312      85.767   6.806  -5.204  1.00  0.00           C  
ATOM   4829  O   ILE A 312      85.775   6.429  -4.032  1.00  0.00           O  
ATOM   4830  CB  ILE A 312      85.865   5.102  -7.032  1.00  0.00           C  
ATOM   4831  CG1 ILE A 312      85.031   4.163  -7.907  1.00  0.00           C  
ATOM   4832  CG2 ILE A 312      86.737   4.307  -6.073  1.00  0.00           C  
ATOM   4833  CD1 ILE A 312      85.847   3.369  -8.901  1.00  0.00           C  
ATOM   4834  H   ILE A 312      84.549   7.006  -8.135  1.00  0.00           H  
ATOM   4835  HA  ILE A 312      84.188   5.480  -5.743  1.00  0.00           H  
ATOM   4836  HB  ILE A 312      86.506   5.672  -7.704  1.00  0.00           H  
ATOM   4837 1HG1 ILE A 312      84.488   3.462  -7.273  1.00  0.00           H  
ATOM   4838 2HG1 ILE A 312      84.291   4.742  -8.460  1.00  0.00           H  
ATOM   4839 1HG2 ILE A 312      87.377   3.631  -6.639  1.00  0.00           H  
ATOM   4840 2HG2 ILE A 312      87.356   4.990  -5.492  1.00  0.00           H  
ATOM   4841 3HG2 ILE A 312      86.104   3.729  -5.399  1.00  0.00           H  
ATOM   4842 1HD1 ILE A 312      85.186   2.727  -9.484  1.00  0.00           H  
ATOM   4843 2HD1 ILE A 312      86.372   4.052  -9.570  1.00  0.00           H  
ATOM   4844 3HD1 ILE A 312      86.571   2.754  -8.368  1.00  0.00           H  
ATOM   4845  N   LEU A 313      86.453   7.860  -5.629  1.00  0.00           N  
ATOM   4846  CA  LEU A 313      87.275   8.655  -4.724  1.00  0.00           C  
ATOM   4847  C   LEU A 313      86.421   9.352  -3.672  1.00  0.00           C  
ATOM   4848  O   LEU A 313      86.793   9.417  -2.500  1.00  0.00           O  
ATOM   4849  CB  LEU A 313      88.076   9.698  -5.514  1.00  0.00           C  
ATOM   4850  CG  LEU A 313      89.018  10.581  -4.685  1.00  0.00           C  
ATOM   4851  CD1 LEU A 313      90.035   9.705  -3.967  1.00  0.00           C  
ATOM   4852  CD2 LEU A 313      89.707  11.584  -5.597  1.00  0.00           C  
ATOM   4853  H   LEU A 313      86.404   8.118  -6.604  1.00  0.00           H  
ATOM   4854  HA  LEU A 313      87.971   7.990  -4.215  1.00  0.00           H  
ATOM   4855 1HB  LEU A 313      88.678   9.181  -6.260  1.00  0.00           H  
ATOM   4856 2HB  LEU A 313      87.377  10.354  -6.032  1.00  0.00           H  
ATOM   4857  HG  LEU A 313      88.443  11.114  -3.927  1.00  0.00           H  
ATOM   4858 1HD1 LEU A 313      90.704  10.332  -3.378  1.00  0.00           H  
ATOM   4859 2HD1 LEU A 313      89.516   9.010  -3.307  1.00  0.00           H  
ATOM   4860 3HD1 LEU A 313      90.615   9.145  -4.700  1.00  0.00           H  
ATOM   4861 1HD2 LEU A 313      90.375  12.213  -5.008  1.00  0.00           H  
ATOM   4862 2HD2 LEU A 313      90.283  11.052  -6.355  1.00  0.00           H  
ATOM   4863 3HD2 LEU A 313      88.957  12.209  -6.084  1.00  0.00           H  
ATOM   4864  N   GLU A 314      85.275   9.872  -4.098  1.00  0.00           N  
ATOM   4865  CA  GLU A 314      84.366  10.565  -3.193  1.00  0.00           C  
ATOM   4866  C   GLU A 314      83.806   9.616  -2.141  1.00  0.00           C  
ATOM   4867  O   GLU A 314      83.687   9.974  -0.969  1.00  0.00           O  
ATOM   4868  CB  GLU A 314      83.219  11.207  -3.977  1.00  0.00           C  
ATOM   4869  CG  GLU A 314      83.635  12.381  -4.852  1.00  0.00           C  
ATOM   4870  CD  GLU A 314      84.156  13.546  -4.058  1.00  0.00           C  
ATOM   4871  OE1 GLU A 314      83.622  13.811  -3.008  1.00  0.00           O  
ATOM   4872  OE2 GLU A 314      85.089  14.173  -4.502  1.00  0.00           O  
ATOM   4873  H   GLU A 314      85.028   9.785  -5.073  1.00  0.00           H  
ATOM   4874  HA  GLU A 314      84.921  11.351  -2.680  1.00  0.00           H  
ATOM   4875 1HB  GLU A 314      82.755  10.459  -4.620  1.00  0.00           H  
ATOM   4876 2HB  GLU A 314      82.457  11.561  -3.283  1.00  0.00           H  
ATOM   4877 1HG  GLU A 314      84.412  12.050  -5.541  1.00  0.00           H  
ATOM   4878 2HG  GLU A 314      82.778  12.703  -5.441  1.00  0.00           H  
ATOM   4879  N   ILE A 315      83.464   8.405  -2.567  1.00  0.00           N  
ATOM   4880  CA  ILE A 315      82.916   7.401  -1.662  1.00  0.00           C  
ATOM   4881  C   ILE A 315      83.938   6.990  -0.610  1.00  0.00           C  
ATOM   4882  O   ILE A 315      83.602   6.817   0.562  1.00  0.00           O  
ATOM   4883  CB  ILE A 315      82.450   6.156  -2.440  1.00  0.00           C  
ATOM   4884  CG1 ILE A 315      81.241   6.495  -3.315  1.00  0.00           C  
ATOM   4885  CG2 ILE A 315      82.117   5.024  -1.480  1.00  0.00           C  
ATOM   4886  CD1 ILE A 315      80.885   5.414  -4.309  1.00  0.00           C  
ATOM   4887  H   ILE A 315      83.587   8.174  -3.543  1.00  0.00           H  
ATOM   4888  HA  ILE A 315      82.055   7.830  -1.151  1.00  0.00           H  
ATOM   4889  HB  ILE A 315      83.244   5.829  -3.111  1.00  0.00           H  
ATOM   4890 1HG1 ILE A 315      80.373   6.676  -2.681  1.00  0.00           H  
ATOM   4891 2HG1 ILE A 315      81.438   7.414  -3.868  1.00  0.00           H  
ATOM   4892 1HG2 ILE A 315      81.789   4.152  -2.047  1.00  0.00           H  
ATOM   4893 2HG2 ILE A 315      83.002   4.767  -0.900  1.00  0.00           H  
ATOM   4894 3HG2 ILE A 315      81.320   5.340  -0.807  1.00  0.00           H  
ATOM   4895 1HD1 ILE A 315      80.018   5.727  -4.892  1.00  0.00           H  
ATOM   4896 2HD1 ILE A 315      81.729   5.241  -4.977  1.00  0.00           H  
ATOM   4897 3HD1 ILE A 315      80.649   4.493  -3.776  1.00  0.00           H  
ATOM   4898  N   THR A 316      85.187   6.835  -1.036  1.00  0.00           N  
ATOM   4899  CA  THR A 316      86.261   6.443  -0.131  1.00  0.00           C  
ATOM   4900  C   THR A 316      86.514   7.516   0.921  1.00  0.00           C  
ATOM   4901  O   THR A 316      86.735   7.210   2.093  1.00  0.00           O  
ATOM   4902  CB  THR A 316      87.562   6.160  -0.905  1.00  0.00           C  
ATOM   4903  OG1 THR A 316      87.349   5.081  -1.824  1.00  0.00           O  
ATOM   4904  CG2 THR A 316      88.683   5.790   0.054  1.00  0.00           C  
ATOM   4905  H   THR A 316      85.397   6.993  -2.011  1.00  0.00           H  
ATOM   4906  HA  THR A 316      85.963   5.530   0.385  1.00  0.00           H  
ATOM   4907  HB  THR A 316      87.851   7.047  -1.467  1.00  0.00           H  
ATOM   4908  HG1 THR A 316      86.906   5.413  -2.609  1.00  0.00           H  
ATOM   4909 1HG2 THR A 316      89.595   5.594  -0.510  1.00  0.00           H  
ATOM   4910 2HG2 THR A 316      88.855   6.613   0.748  1.00  0.00           H  
ATOM   4911 3HG2 THR A 316      88.404   4.898   0.613  1.00  0.00           H  
ATOM   4912  N   LYS A 317      86.480   8.774   0.495  1.00  0.00           N  
ATOM   4913  CA  LYS A 317      86.705   9.895   1.400  1.00  0.00           C  
ATOM   4914  C   LYS A 317      85.607   9.984   2.452  1.00  0.00           C  
ATOM   4915  O   LYS A 317      85.877  10.249   3.624  1.00  0.00           O  
ATOM   4916  CB  LYS A 317      86.790  11.206   0.617  1.00  0.00           C  
ATOM   4917  CG  LYS A 317      88.051  11.355  -0.225  1.00  0.00           C  
ATOM   4918  CD  LYS A 317      88.172  12.761  -0.795  1.00  0.00           C  
ATOM   4919  CE  LYS A 317      87.150  13.002  -1.896  1.00  0.00           C  
ATOM   4920  NZ  LYS A 317      87.342  14.324  -2.553  1.00  0.00           N  
ATOM   4921  H   LYS A 317      86.294   8.958  -0.480  1.00  0.00           H  
ATOM   4922  HA  LYS A 317      87.651   9.737   1.919  1.00  0.00           H  
ATOM   4923 1HB  LYS A 317      85.931  11.289  -0.049  1.00  0.00           H  
ATOM   4924 2HB  LYS A 317      86.750  12.047   1.310  1.00  0.00           H  
ATOM   4925 1HG  LYS A 317      88.926  11.145   0.390  1.00  0.00           H  
ATOM   4926 2HG  LYS A 317      88.026  10.640  -1.047  1.00  0.00           H  
ATOM   4927 1HD  LYS A 317      88.016  13.491   0.001  1.00  0.00           H  
ATOM   4928 2HD  LYS A 317      89.172  12.903  -1.203  1.00  0.00           H  
ATOM   4929 1HE  LYS A 317      87.235  12.220  -2.648  1.00  0.00           H
[truncated: 391,142 more chars]
