# Supplementary material for: Blueprinting extendable nanomaterials with standardized protein blocks
Source: Nature. 2024 Mar 13;627(8005):898–904. doi: 10.1038/s41586-024-07188-4 (PMC10972742; doi:10.1038/s41586-024-07188-4)
Supplement: Supplementary file 4 — Design models with ideal backbones as well as experimentally determined structures for comparison. For reference to design names, see Supplementary Fig. 1. [file 41586_2024_7188_MOESM4_ESM.zip › THR20_design.pdb]

HEADER                                            29-OCT-21   XXXX              
EXPDTA    THEORETICAL MODEL                                                     
REMARK 220                                                                      
REMARK 220 EXPERIMENTAL DETAILS                                                 
REMARK 220  EXPERIMENT TYPE                : THEORETICAL MODELLING              
REMARK 220  DATE OF DATA COLLECTION        : 29-OCT-21                          
REMARK 220                                                                      
REMARK 220 REMARK: MODEL GENERATED BY ROSETTA                                   
REMARK 220  VERSION 2021.41+HEAD.36da336f772                                    
ATOM      1  N   GLU A   1      21.395  -0.773  17.658  1.00  0.00           N  
ATOM      2  CA  GLU A   1      21.188  -1.963  16.842  1.00  0.00           C  
ATOM      3  C   GLU A   1      20.111  -1.730  15.790  1.00  0.00           C  
ATOM      4  O   GLU A   1      20.292  -2.061  14.618  1.00  0.00           O  
ATOM      5  CB  GLU A   1      20.805  -3.154  17.724  1.00  0.00           C  
ATOM      6  CG  GLU A   1      20.610  -4.460  16.966  1.00  0.00           C  
ATOM      7  CD  GLU A   1      20.272  -5.614  17.868  1.00  0.00           C  
ATOM      8  OE1 GLU A   1      20.212  -5.416  19.058  1.00  0.00           O  
ATOM      9  OE2 GLU A   1      20.074  -6.696  17.367  1.00  0.00           O  
ATOM     10 1H   GLU A   1      22.105  -0.954  18.338  1.00  0.00           H  
ATOM     11 2H   GLU A   1      21.680  -0.013  17.074  1.00  0.00           H  
ATOM     12 3H   GLU A   1      20.542  -0.534  18.123  1.00  0.00           H  
ATOM     13  HA  GLU A   1      22.121  -2.196  16.327  1.00  0.00           H  
ATOM     14 1HB  GLU A   1      21.578  -3.315  18.474  1.00  0.00           H  
ATOM     15 2HB  GLU A   1      19.877  -2.932  18.252  1.00  0.00           H  
ATOM     16 1HG  GLU A   1      19.805  -4.331  16.243  1.00  0.00           H  
ATOM     17 2HG  GLU A   1      21.522  -4.688  16.417  1.00  0.00           H  
ATOM     18  N   GLN A   2      18.989  -1.158  16.215  1.00  0.00           N  
ATOM     19  CA  GLN A   2      17.881  -0.879  15.310  1.00  0.00           C  
ATOM     20  C   GLN A   2      18.273   0.151  14.259  1.00  0.00           C  
ATOM     21  O   GLN A   2      17.918   0.023  13.087  1.00  0.00           O  
ATOM     22  CB  GLN A   2      16.660  -0.388  16.093  1.00  0.00           C  
ATOM     23  CG  GLN A   2      15.419  -0.179  15.243  1.00  0.00           C  
ATOM     24  CD  GLN A   2      14.913  -1.470  14.630  1.00  0.00           C  
ATOM     25  OE1 GLN A   2      14.714  -2.469  15.327  1.00  0.00           O  
ATOM     26  NE2 GLN A   2      14.702  -1.459  13.319  1.00  0.00           N  
ATOM     27  H   GLN A   2      18.902  -0.910  17.190  1.00  0.00           H  
ATOM     28  HA  GLN A   2      17.616  -1.801  14.794  1.00  0.00           H  
ATOM     29 1HB  GLN A   2      16.416  -1.107  16.875  1.00  0.00           H  
ATOM     30 2HB  GLN A   2      16.897   0.558  16.581  1.00  0.00           H  
ATOM     31 1HG  GLN A   2      14.628   0.235  15.869  1.00  0.00           H  
ATOM     32 2HG  GLN A   2      15.656   0.514  14.435  1.00  0.00           H  
ATOM     33 1HE2 GLN A   2      14.368  -2.282  12.858  1.00  0.00           H  
ATOM     34 2HE2 GLN A   2      14.876  -0.627  12.791  1.00  0.00           H  
ATOM     35  N   LEU A   3      19.007   1.173  14.684  1.00  0.00           N  
ATOM     36  CA  LEU A   3      19.450   2.227  13.779  1.00  0.00           C  
ATOM     37  C   LEU A   3      20.409   1.684  12.728  1.00  0.00           C  
ATOM     38  O   LEU A   3      20.335   2.054  11.556  1.00  0.00           O  
ATOM     39  CB  LEU A   3      20.131   3.352  14.569  1.00  0.00           C  
ATOM     40  CG  LEU A   3      19.204   4.465  15.074  1.00  0.00           C  
ATOM     41  CD1 LEU A   3      18.134   3.864  15.975  1.00  0.00           C  
ATOM     42  CD2 LEU A   3      20.023   5.508  15.819  1.00  0.00           C  
ATOM     43  H   LEU A   3      19.265   1.221  15.659  1.00  0.00           H  
ATOM     44  HA  LEU A   3      18.577   2.635  13.270  1.00  0.00           H  
ATOM     45 1HB  LEU A   3      20.629   2.917  15.434  1.00  0.00           H  
ATOM     46 2HB  LEU A   3      20.887   3.813  13.934  1.00  0.00           H  
ATOM     47  HG  LEU A   3      18.703   4.934  14.227  1.00  0.00           H  
ATOM     48 1HD1 LEU A   3      17.475   4.655  16.335  1.00  0.00           H  
ATOM     49 2HD1 LEU A   3      17.550   3.136  15.412  1.00  0.00           H  
ATOM     50 3HD1 LEU A   3      18.607   3.373  16.824  1.00  0.00           H  
ATOM     51 1HD2 LEU A   3      19.365   6.300  16.178  1.00  0.00           H  
ATOM     52 2HD2 LEU A   3      20.524   5.041  16.667  1.00  0.00           H  
ATOM     53 3HD2 LEU A   3      20.769   5.934  15.147  1.00  0.00           H  
ATOM     54  N   GLU A   4      21.309   0.805  13.153  1.00  0.00           N  
ATOM     55  CA  GLU A   4      22.285   0.209  12.248  1.00  0.00           C  
ATOM     56  C   GLU A   4      21.604  -0.657  11.197  1.00  0.00           C  
ATOM     57  O   GLU A   4      21.981  -0.639  10.025  1.00  0.00           O  
ATOM     58  CB  GLU A   4      23.299  -0.627  13.032  1.00  0.00           C  
ATOM     59  CG  GLU A   4      24.206   0.182  13.949  1.00  0.00           C  
ATOM     60  CD  GLU A   4      23.550   0.540  15.253  1.00  0.00           C  
ATOM     61  OE1 GLU A   4      22.425   0.152  15.456  1.00  0.00           O  
ATOM     62  OE2 GLU A   4      24.176   1.202  16.048  1.00  0.00           O  
ATOM     63  H   GLU A   4      21.318   0.542  14.128  1.00  0.00           H  
ATOM     64  HA  GLU A   4      22.816   1.011  11.735  1.00  0.00           H  
ATOM     65 1HB  GLU A   4      22.772  -1.359  13.644  1.00  0.00           H  
ATOM     66 2HB  GLU A   4      23.932  -1.177  12.336  1.00  0.00           H  
ATOM     67 1HG  GLU A   4      25.106  -0.396  14.154  1.00  0.00           H  
ATOM     68 2HG  GLU A   4      24.503   1.095  13.434  1.00  0.00           H  
ATOM     69  N   ARG A   5      20.599  -1.415  11.622  1.00  0.00           N  
ATOM     70  CA  ARG A   5      19.863  -2.290  10.717  1.00  0.00           C  
ATOM     71  C   ARG A   5      19.109  -1.486   9.666  1.00  0.00           C  
ATOM     72  O   ARG A   5      19.070  -1.861   8.494  1.00  0.00           O  
ATOM     73  CB  ARG A   5      18.880  -3.156  11.491  1.00  0.00           C  
ATOM     74  CG  ARG A   5      19.517  -4.238  12.347  1.00  0.00           C  
ATOM     75  CD  ARG A   5      18.495  -5.058  13.047  1.00  0.00           C  
ATOM     76  NE  ARG A   5      19.100  -6.041  13.931  1.00  0.00           N  
ATOM     77  CZ  ARG A   5      19.543  -7.252  13.539  1.00  0.00           C  
ATOM     78  NH1 ARG A   5      19.441  -7.612  12.279  1.00  0.00           N  
ATOM     79  NH2 ARG A   5      20.079  -8.077  14.421  1.00  0.00           N  
ATOM     80  H   ARG A   5      20.338  -1.384  12.597  1.00  0.00           H  
ATOM     81  HA  ARG A   5      20.575  -2.942  10.210  1.00  0.00           H  
ATOM     82 1HB  ARG A   5      18.280  -2.527  12.147  1.00  0.00           H  
ATOM     83 2HB  ARG A   5      18.199  -3.644  10.794  1.00  0.00           H  
ATOM     84 1HG  ARG A   5      20.112  -4.899  11.715  1.00  0.00           H  
ATOM     85 2HG  ARG A   5      20.160  -3.778  13.097  1.00  0.00           H  
ATOM     86 1HD  ARG A   5      17.856  -4.409  13.646  1.00  0.00           H  
ATOM     87 2HD  ARG A   5      17.887  -5.587  12.314  1.00  0.00           H  
ATOM     88  HE  ARG A   5      19.195  -5.800  14.908  1.00  0.00           H  
ATOM     89 1HH1 ARG A   5      19.031  -6.982  11.604  1.00  0.00           H  
ATOM     90 2HH1 ARG A   5      19.773  -8.520  11.985  1.00  0.00           H  
ATOM     91 1HH2 ARG A   5      20.157  -7.799  15.390  1.00  0.00           H  
ATOM     92 2HH2 ARG A   5      20.411  -8.983  14.128  1.00  0.00           H  
ATOM     93  N   VAL A   6      18.511  -0.379  10.091  1.00  0.00           N  
ATOM     94  CA  VAL A   6      17.757   0.480   9.186  1.00  0.00           C  
ATOM     95  C   VAL A   6      18.665   1.105   8.135  1.00  0.00           C  
ATOM     96  O   VAL A   6      18.300   1.201   6.963  1.00  0.00           O  
ATOM     97  CB  VAL A   6      17.047   1.596   9.976  1.00  0.00           C  
ATOM     98  CG1 VAL A   6      16.416   2.602   9.025  1.00  0.00           C  
ATOM     99  CG2 VAL A   6      15.997   0.991  10.896  1.00  0.00           C  
ATOM    100  H   VAL A   6      18.580  -0.126  11.066  1.00  0.00           H  
ATOM    101  HA  VAL A   6      17.003  -0.126   8.681  1.00  0.00           H  
ATOM    102  HB  VAL A   6      17.786   2.134  10.570  1.00  0.00           H  
ATOM    103 1HG1 VAL A   6      15.919   3.384   9.600  1.00  0.00           H  
ATOM    104 2HG1 VAL A   6      17.191   3.049   8.402  1.00  0.00           H  
ATOM    105 3HG1 VAL A   6      15.686   2.098   8.393  1.00  0.00           H  
ATOM    106 1HG2 VAL A   6      15.500   1.786  11.451  1.00  0.00           H  
ATOM    107 2HG2 VAL A   6      15.262   0.448  10.301  1.00  0.00           H  
ATOM    108 3HG2 VAL A   6      16.477   0.306  11.594  1.00  0.00           H  
ATOM    109  N   THR A   7      19.849   1.529   8.560  1.00  0.00           N  
ATOM    110  CA  THR A   7      20.812   2.146   7.655  1.00  0.00           C  
ATOM    111  C   THR A   7      21.293   1.154   6.604  1.00  0.00           C  
ATOM    112  O   THR A   7      21.442   1.500   5.432  1.00  0.00           O  
ATOM    113  CB  THR A   7      22.020   2.706   8.428  1.00  0.00           C  
ATOM    114  OG1 THR A   7      21.577   3.713   9.348  1.00  0.00           O  
ATOM    115  CG2 THR A   7      23.033   3.312   7.469  1.00  0.00           C  
ATOM    116  H   THR A   7      20.089   1.422   9.535  1.00  0.00           H  
ATOM    117  HA  THR A   7      20.322   2.972   7.139  1.00  0.00           H  
ATOM    118  HB  THR A   7      22.496   1.904   8.991  1.00  0.00           H  
ATOM    119  HG1 THR A   7      21.217   3.293  10.133  1.00  0.00           H  
ATOM    120 1HG2 THR A   7      23.880   3.703   8.033  1.00  0.00           H  
ATOM    121 2HG2 THR A   7      23.381   2.546   6.776  1.00  0.00           H  
ATOM    122 3HG2 THR A   7      22.566   4.122   6.910  1.00  0.00           H  
ATOM    123  N   ILE A   8      21.535  -0.081   7.029  1.00  0.00           N  
ATOM    124  CA  ILE A   8      21.999  -1.126   6.124  1.00  0.00           C  
ATOM    125  C   ILE A   8      20.946  -1.452   5.072  1.00  0.00           C  
ATOM    126  O   ILE A   8      21.266  -1.651   3.900  1.00  0.00           O  
ATOM    127  CB  ILE A   8      22.362  -2.404   6.902  1.00  0.00           C  
ATOM    128  CG1 ILE A   8      23.595  -2.165   7.776  1.00  0.00           C  
ATOM    129  CG2 ILE A   8      22.601  -3.560   5.942  1.00  0.00           C  
ATOM    130  CD1 ILE A   8      23.862  -3.272   8.771  1.00  0.00           C  
ATOM    131  H   ILE A   8      21.394  -0.302   8.004  1.00  0.00           H  
ATOM    132  HA  ILE A   8      22.892  -0.769   5.612  1.00  0.00           H  
ATOM    133  HB  ILE A   8      21.545  -2.666   7.573  1.00  0.00           H  
ATOM    134 1HG1 ILE A   8      24.475  -2.056   7.143  1.00  0.00           H  
ATOM    135 2HG1 ILE A   8      23.474  -1.234   8.330  1.00  0.00           H  
ATOM    136 1HG2 ILE A   8      22.857  -4.456   6.509  1.00  0.00           H  
ATOM    137 2HG2 ILE A   8      21.699  -3.744   5.362  1.00  0.00           H  
ATOM    138 3HG2 ILE A   8      23.421  -3.310   5.269  1.00  0.00           H  
ATOM    139 1HD1 ILE A   8      24.751  -3.031   9.354  1.00  0.00           H  
ATOM    140 2HD1 ILE A   8      23.007  -3.376   9.439  1.00  0.00           H  
ATOM    141 3HD1 ILE A   8      24.022  -4.209   8.238  1.00  0.00           H  
ATOM    142  N   HIS A   9      19.689  -1.505   5.498  1.00  0.00           N  
ATOM    143  CA  HIS A   9      18.586  -1.807   4.593  1.00  0.00           C  
ATOM    144  C   HIS A   9      18.422  -0.717   3.541  1.00  0.00           C  
ATOM    145  O   HIS A   9      18.177  -1.004   2.369  1.00  0.00           O  
ATOM    146  CB  HIS A   9      17.277  -1.974   5.372  1.00  0.00           C  
ATOM    147  CG  HIS A   9      16.112  -2.358   4.514  1.00  0.00           C  
ATOM    148  ND1 HIS A   9      15.994  -3.604   3.933  1.00  0.00           N  
ATOM    149  CD2 HIS A   9      15.013  -1.662   4.138  1.00  0.00           C  
ATOM    150  CE1 HIS A   9      14.872  -3.656   3.237  1.00  0.00           C  
ATOM    151  NE2 HIS A   9      14.259  -2.492   3.345  1.00  0.00           N  
ATOM    152  H   HIS A   9      19.492  -1.332   6.473  1.00  0.00           H  
ATOM    153  HA  HIS A   9      18.789  -2.741   4.071  1.00  0.00           H  
ATOM    154 1HB  HIS A   9      17.405  -2.740   6.138  1.00  0.00           H  
ATOM    155 2HB  HIS A   9      17.034  -1.041   5.879  1.00  0.00           H  
ATOM    156  HD1 HIS A   9      16.606  -4.382   4.075  1.00  0.00           H  
ATOM    157  HD2 HIS A   9      14.672  -0.648   4.347  1.00  0.00           H  
ATOM    158  HE1 HIS A   9      14.594  -4.563   2.700  1.00  0.00           H  
ATOM    159  N   ALA A  10      18.559   0.534   3.967  1.00  0.00           N  
ATOM    160  CA  ALA A  10      18.426   1.670   3.062  1.00  0.00           C  
ATOM    161  C   ALA A  10      19.528   1.668   2.010  1.00  0.00           C  
ATOM    162  O   ALA A  10      19.281   1.954   0.838  1.00  0.00           O  
ATOM    163  CB  ALA A  10      18.444   2.975   3.844  1.00  0.00           C  
ATOM    164  H   ALA A  10      18.760   0.702   4.942  1.00  0.00           H  
ATOM    165  HA  ALA A  10      17.470   1.581   2.545  1.00  0.00           H  
ATOM    166 1HB  ALA A  10      18.344   3.814   3.155  1.00  0.00           H  
ATOM    167 2HB  ALA A  10      17.615   2.987   4.552  1.00  0.00           H  
ATOM    168 3HB  ALA A  10      19.384   3.062   4.386  1.00  0.00           H  
ATOM    169  N   LEU A  11      20.745   1.344   2.436  1.00  0.00           N  
ATOM    170  CA  LEU A  11      21.887   1.305   1.531  1.00  0.00           C  
ATOM    171  C   LEU A  11      21.720   0.216   0.479  1.00  0.00           C  
ATOM    172  O   LEU A  11      22.040   0.417  -0.693  1.00  0.00           O  
ATOM    173  CB  LEU A  11      23.181   1.068   2.320  1.00  0.00           C  
ATOM    174  CG  LEU A  11      23.631   2.224   3.223  1.00  0.00           C  
ATOM    175  CD1 LEU A  11      24.815   1.777   4.069  1.00  0.00           C  
ATOM    176  CD2 LEU A  11      23.995   3.426   2.364  1.00  0.00           C  
ATOM    177  H   LEU A  11      20.881   1.119   3.411  1.00  0.00           H  
ATOM    178  HA  LEU A  11      21.958   2.266   1.022  1.00  0.00           H  
ATOM    179 1HB  LEU A  11      23.047   0.189   2.950  1.00  0.00           H  
ATOM    180 2HB  LEU A  11      23.986   0.865   1.615  1.00  0.00           H  
ATOM    181  HG  LEU A  11      22.820   2.494   3.900  1.00  0.00           H  
ATOM    182 1HD1 LEU A  11      25.135   2.598   4.710  1.00  0.00           H  
ATOM    183 2HD1 LEU A  11      24.521   0.929   4.687  1.00  0.00           H  
ATOM    184 3HD1 LEU A  11      25.638   1.484   3.418  1.00  0.00           H  
ATOM    185 1HD2 LEU A  11      24.314   4.248   3.006  1.00  0.00           H  
ATOM    186 2HD2 LEU A  11      24.806   3.158   1.688  1.00  0.00           H  
ATOM    187 3HD2 LEU A  11      23.126   3.735   1.784  1.00  0.00           H  
ATOM    188  N   GLU A  12      21.217  -0.938   0.905  1.00  0.00           N  
ATOM    189  CA  GLU A  12      21.006  -2.062   0.000  1.00  0.00           C  
ATOM    190  C   GLU A  12      19.954  -1.733  -1.052  1.00  0.00           C  
ATOM    191  O   GLU A  12      20.104  -2.080  -2.224  1.00  0.00           O  
ATOM    192  CB  GLU A  12      20.585  -3.307   0.785  1.00  0.00           C  
ATOM    193  CG  GLU A  12      21.683  -3.904   1.652  1.00  0.00           C  
ATOM    194  CD  GLU A  12      21.214  -5.081   2.462  1.00  0.00           C  
ATOM    195  OE1 GLU A  12      20.039  -5.360   2.444  1.00  0.00           O  
ATOM    196  OE2 GLU A  12      22.031  -5.701   3.100  1.00  0.00           O  
ATOM    197  H   GLU A  12      20.975  -1.039   1.880  1.00  0.00           H  
ATOM    198  HA  GLU A  12      21.944  -2.274  -0.513  1.00  0.00           H  
ATOM    199 1HB  GLU A  12      19.743  -3.061   1.433  1.00  0.00           H  
ATOM    200 2HB  GLU A  12      20.249  -4.078   0.091  1.00  0.00           H  
ATOM    201 1HG  GLU A  12      22.505  -4.224   1.011  1.00  0.00           H  
ATOM    202 2HG  GLU A  12      22.061  -3.135   2.323  1.00  0.00           H  
ATOM    203  N   VAL A  13      18.889  -1.062  -0.626  1.00  0.00           N  
ATOM    204  CA  VAL A  13      17.810  -0.684  -1.531  1.00  0.00           C  
ATOM    205  C   VAL A  13      18.294   0.306  -2.583  1.00  0.00           C  
ATOM    206  O   VAL A  13      17.929   0.209  -3.755  1.00  0.00           O  
ATOM    207  CB  VAL A  13      16.644  -0.060  -0.741  1.00  0.00           C  
ATOM    208  CG1 VAL A  13      15.600   0.507  -1.691  1.00  0.00           C  
ATOM    209  CG2 VAL A  13      16.026  -1.102   0.179  1.00  0.00           C  
ATOM    210  H   VAL A  13      18.826  -0.808   0.349  1.00  0.00           H  
ATOM    211  HA  VAL A  13      17.451  -1.582  -2.035  1.00  0.00           H  
ATOM    212  HB  VAL A  13      17.024   0.771  -0.147  1.00  0.00           H  
ATOM    213 1HG1 VAL A  13      14.784   0.944  -1.116  1.00  0.00           H  
ATOM    214 2HG1 VAL A  13      16.056   1.276  -2.315  1.00  0.00           H  
ATOM    215 3HG1 VAL A  13      15.211  -0.291  -2.323  1.00  0.00           H  
ATOM    216 1HG2 VAL A  13      15.203  -0.653   0.735  1.00  0.00           H  
ATOM    217 2HG2 VAL A  13      15.652  -1.936  -0.415  1.00  0.00           H  
ATOM    218 3HG2 VAL A  13      16.781  -1.463   0.878  1.00  0.00           H  
ATOM    219  N   LEU A  14      19.117   1.258  -2.157  1.00  0.00           N  
ATOM    220  CA  LEU A  14      19.653   2.268  -3.062  1.00  0.00           C  
ATOM    221  C   LEU A  14      20.559   1.641  -4.114  1.00  0.00           C  
ATOM    222  O   LEU A  14      20.519   2.017  -5.286  1.00  0.00           O  
ATOM    223  CB  LEU A  14      20.433   3.327  -2.272  1.00  0.00           C  
ATOM    224  CG  LEU A  14      19.591   4.238  -1.370  1.00  0.00           C  
ATOM    225  CD1 LEU A  14      20.512   5.106  -0.523  1.00  0.00           C  
ATOM    226  CD2 LEU A  14      18.670   5.092  -2.229  1.00  0.00           C  
ATOM    227  H   LEU A  14      19.378   1.283  -1.182  1.00  0.00           H  
ATOM    228  HA  LEU A  14      18.821   2.753  -3.571  1.00  0.00           H  
ATOM    229 1HB  LEU A  14      21.164   2.822  -1.643  1.00  0.00           H  
ATOM    230 2HB  LEU A  14      20.968   3.962  -2.978  1.00  0.00           H  
ATOM    231  HG  LEU A  14      18.993   3.627  -0.693  1.00  0.00           H  
ATOM    232 1HD1 LEU A  14      19.913   5.754   0.118  1.00  0.00           H  
ATOM    233 2HD1 LEU A  14      21.145   4.470   0.095  1.00  0.00           H  
ATOM    234 3HD1 LEU A  14      21.135   5.717  -1.175  1.00  0.00           H  
ATOM    235 1HD2 LEU A  14      18.071   5.740  -1.587  1.00  0.00           H  
ATOM    236 2HD2 LEU A  14      19.268   5.704  -2.905  1.00  0.00           H  
ATOM    237 3HD2 LEU A  14      18.012   4.447  -2.810  1.00  0.00           H  
ATOM    238  N   LYS A  15      21.376   0.683  -3.688  1.00  0.00           N  
ATOM    239  CA  LYS A  15      22.294   0.002  -4.593  1.00  0.00           C  
ATOM    240  C   LYS A  15      21.538  -0.799  -5.645  1.00  0.00           C  
ATOM    241  O   LYS A  15      21.915  -0.814  -6.817  1.00  0.00           O  
ATOM    242  CB  LYS A  15      23.236  -0.915  -3.811  1.00  0.00           C  
ATOM    243  CG  LYS A  15      24.236  -1.672  -4.673  1.00  0.00           C  
ATOM    244  CD  LYS A  15      23.740  -3.074  -4.994  1.00  0.00           C  
ATOM    245  CE  LYS A  15      23.776  -3.970  -3.765  1.00  0.00           C  
ATOM    246  NZ  LYS A  15      23.248  -5.331  -4.053  1.00  0.00           N  
ATOM    247  H   LYS A  15      21.360   0.421  -2.713  1.00  0.00           H  
ATOM    248  HA  LYS A  15      22.890   0.754  -5.111  1.00  0.00           H  
ATOM    249 1HB  LYS A  15      23.798  -0.326  -3.085  1.00  0.00           H  
ATOM    250 2HB  LYS A  15      22.651  -1.648  -3.254  1.00  0.00           H  
ATOM    251 1HG  LYS A  15      24.397  -1.130  -5.606  1.00  0.00           H  
ATOM    252 2HG  LYS A  15      25.188  -1.745  -4.148  1.00  0.00           H  
ATOM    253 1HD  LYS A  15      22.715  -3.021  -5.365  1.00  0.00           H  
ATOM    254 2HD  LYS A  15      24.366  -3.513  -5.771  1.00  0.00           H  
ATOM    255 1HE  LYS A  15      24.802  -4.059  -3.411  1.00  0.00           H  
ATOM    256 2HE  LYS A  15      23.179  -3.523  -2.971  1.00  0.00           H  
ATOM    257 1HZ  LYS A  15      23.289  -5.893  -3.214  1.00  0.00           H  
ATOM    258 2HZ  LYS A  15      22.289  -5.262  -4.365  1.00  0.00           H  
ATOM    259 3HZ  LYS A  15      23.806  -5.764  -4.774  1.00  0.00           H  
ATOM    260  N   GLU A  16      20.469  -1.464  -5.219  1.00  0.00           N  
ATOM    261  CA  GLU A  16      19.657  -2.268  -6.124  1.00  0.00           C  
ATOM    262  C   GLU A  16      18.978  -1.400  -7.176  1.00  0.00           C  
ATOM    263  O   GLU A  16      18.904  -1.771  -8.347  1.00  0.00           O  
ATOM    264  CB  GLU A  16      18.603  -3.053  -5.339  1.00  0.00           C  
ATOM    265  CG  GLU A  16      19.169  -4.164  -4.466  1.00  0.00           C  
ATOM    266  CD  GLU A  16      19.835  -5.252  -5.261  1.00  0.00           C  
ATOM    267  OE1 GLU A  16      19.339  -5.583  -6.311  1.00  0.00           O  
ATOM    268  OE2 GLU A  16      20.842  -5.752  -4.818  1.00  0.00           O  
ATOM    269  H   GLU A  16      20.213  -1.411  -4.243  1.00  0.00           H  
ATOM    270  HA  GLU A  16      20.309  -2.975  -6.638  1.00  0.00           H  
ATOM    271 1HB  GLU A  16      18.047  -2.372  -4.696  1.00  0.00           H  
ATOM    272 2HB  GLU A  16      17.893  -3.502  -6.033  1.00  0.00           H  
ATOM    273 1HG  GLU A  16      19.896  -3.736  -3.777  1.00  0.00           H  
ATOM    274 2HG  GLU A  16      18.361  -4.594  -3.876  1.00  0.00           H  
ATOM    275  N   VAL A  17      18.483  -0.243  -6.751  1.00  0.00           N  
ATOM    276  CA  VAL A  17      17.809   0.681  -7.655  1.00  0.00           C  
ATOM    277  C   VAL A  17      18.770   1.221  -8.707  1.00  0.00           C  
ATOM    278  O   VAL A  17      18.415   1.348  -9.879  1.00  0.00           O  
ATOM    279  CB  VAL A  17      17.204   1.856  -6.864  1.00  0.00           C  
ATOM    280  CG1 VAL A  17      16.666   2.916  -7.814  1.00  0.00           C  
ATOM    281  CG2 VAL A  17      16.105   1.349  -5.943  1.00  0.00           C  
ATOM    282  H   VAL A  17      18.576   0.003  -5.776  1.00  0.00           H  
ATOM    283  HA  VAL A  17      17.003   0.146  -8.159  1.00  0.00           H  
ATOM    284  HB  VAL A  17      17.989   2.325  -6.271  1.00  0.00           H  
ATOM    285 1HG1 VAL A  17      16.243   3.740  -7.238  1.00  0.00           H  
ATOM    286 2HG1 VAL A  17      17.477   3.290  -8.439  1.00  0.00           H  
ATOM    287 3HG1 VAL A  17      15.892   2.480  -8.445  1.00  0.00           H  
ATOM    288 1HG2 VAL A  17      15.682   2.185  -5.387  1.00  0.00           H  
ATOM    289 2HG2 VAL A  17      15.323   0.875  -6.537  1.00  0.00           H  
ATOM    290 3HG2 VAL A  17      16.521   0.623  -5.245  1.00  0.00           H  
ATOM    291  N   ALA A  18      19.988   1.537  -8.282  1.00  0.00           N  
ATOM    292  CA  ALA A  18      21.003   2.064  -9.186  1.00  0.00           C  
ATOM    293  C   ALA A  18      21.392   1.033 -10.238  1.00  0.00           C  
ATOM    294  O   ALA A  18      21.571   1.365 -11.410  1.00  0.00           O  
ATOM    295  CB  ALA A  18      22.229   2.510  -8.403  1.00  0.00           C  
ATOM    296  H   ALA A  18      20.217   1.409  -7.307  1.00  0.00           H  
ATOM    297  HA  ALA A  18      20.581   2.926  -9.703  1.00  0.00           H  
ATOM    298 1HB  ALA A  18      22.978   2.901  -9.092  1.00  0.00           H  
ATOM    299 2HB  ALA A  18      21.946   3.289  -7.695  1.00  0.00           H  
ATOM    300 3HB  ALA A  18      22.643   1.661  -7.862  1.00  0.00           H  
ATOM    301  N   LYS A  19      21.521  -0.219  -9.813  1.00  0.00           N  
ATOM    302  CA  LYS A  19      21.889  -1.302 -10.717  1.00  0.00           C  
ATOM    303  C   LYS A  19      20.812  -1.531 -11.769  1.00  0.00           C  
ATOM    304  O   LYS A  19      21.103  -1.957 -12.887  1.00  0.00           O  
ATOM    305  CB  LYS A  19      22.142  -2.591  -9.934  1.00  0.00           C  
ATOM    306  CG  LYS A  19      22.654  -3.750 -10.778  1.00  0.00           C  
ATOM    307  CD  LYS A  19      22.992  -4.956  -9.915  1.00  0.00           C  
ATOM    308  CE  LYS A  19      23.493  -6.119 -10.759  1.00  0.00           C  
ATOM    309  NZ  LYS A  19      23.828  -7.307  -9.927  1.00  0.00           N  
ATOM    310  H   LYS A  19      21.360  -0.427  -8.838  1.00  0.00           H  
ATOM    311  HA  LYS A  19      22.807  -1.023 -11.235  1.00  0.00           H  
ATOM    312 1HB  LYS A  19      22.873  -2.402  -9.147  1.00  0.00           H  
ATOM    313 2HB  LYS A  19      21.218  -2.911  -9.452  1.00  0.00           H  
ATOM    314 1HG  LYS A  19      21.892  -4.036 -11.505  1.00  0.00           H  
ATOM    315 2HG  LYS A  19      23.547  -3.439 -11.319  1.00  0.00           H  
ATOM    316 1HD  LYS A  19      23.763  -4.683  -9.194  1.00  0.00           H  
ATOM    317 2HD  LYS A  19      22.104  -5.273  -9.368  1.00  0.00           H  
ATOM    318 1HE  LYS A  19      22.728  -6.401 -11.480  1.00  0.00           H  
ATOM    319 2HE  LYS A  19      24.383  -5.814 -11.307  1.00  0.00           H  
ATOM    320 1HZ  LYS A  19      24.156  -8.054 -10.522  1.00  0.00           H  
ATOM    321 2HZ  LYS A  19      24.551  -7.062  -9.265  1.00  0.00           H  
ATOM    322 3HZ  LYS A  19      23.005  -7.612  -9.427  1.00  0.00           H  
ATOM    323  N   GLU A  20      19.562  -1.247 -11.409  1.00  0.00           N  
ATOM    324  CA  GLU A  20      18.431  -1.598 -12.278  1.00  0.00           C  
ATOM    325  C   GLU A  20      17.883  -0.420 -13.037  1.00  0.00           C  
ATOM    326  O   GLU A  20      16.904  -0.545 -13.773  1.00  0.00           O  
ATOM    327  CB  GLU A  20      17.304  -2.226 -11.456  1.00  0.00           C  
ATOM    328  CG  GLU A  20      17.683  -3.525 -10.758  1.00  0.00           C  
ATOM    329  CD  GLU A  20      18.037  -4.624 -11.720  1.00  0.00           C  
ATOM    330  OE1 GLU A  20      17.413  -4.710 -12.751  1.00  0.00           O  
ATOM    331  OE2 GLU A  20      18.933  -5.380 -11.424  1.00  0.00           O  
ATOM    332  H   GLU A  20      19.397  -0.785 -10.526  1.00  0.00           H  
ATOM    333  HA  GLU A  20      18.773  -2.326 -13.015  1.00  0.00           H  
ATOM    334 1HB  GLU A  20      16.973  -1.521 -10.693  1.00  0.00           H  
ATOM    335 2HB  GLU A  20      16.451  -2.431 -12.103  1.00  0.00           H  
ATOM    336 1HG  GLU A  20      18.537  -3.339 -10.106  1.00  0.00           H  
ATOM    337 2HG  GLU A  20      16.850  -3.847 -10.136  1.00  0.00           H  
ATOM    338  N   LEU A  21      18.511   0.717 -12.858  1.00  0.00           N  
ATOM    339  CA  LEU A  21      17.968   1.957 -13.352  1.00  0.00           C  
ATOM    340  C   LEU A  21      19.031   2.677 -14.162  1.00  0.00           C  
ATOM    341  O   LEU A  21      18.768   3.150 -15.268  1.00  0.00           O  
ATOM    342  CB  LEU A  21      17.491   2.839 -12.191  1.00  0.00           C  
ATOM    343  CG  LEU A  21      16.887   4.192 -12.588  1.00  0.00           C  
ATOM    344  CD1 LEU A  21      15.651   3.964 -13.446  1.00  0.00           C  
ATOM    345  CD2 LEU A  21      16.544   4.982 -11.334  1.00  0.00           C  
ATOM    346  H   LEU A  21      19.392   0.720 -12.364  1.00  0.00           H  
ATOM    347  HA  LEU A  21      17.117   1.731 -13.993  1.00  0.00           H  
ATOM    348 1HB  LEU A  21      16.737   2.292 -11.627  1.00  0.00           H  
ATOM    349 2HB  LEU A  21      18.338   3.034 -11.533  1.00  0.00           H  
ATOM    350  HG  LEU A  21      17.609   4.752 -13.184  1.00  0.00           H  
ATOM    351 1HD1 LEU A  21      15.221   4.926 -13.729  1.00  0.00           H  
ATOM    352 2HD1 LEU A  21      15.928   3.414 -14.346  1.00  0.00           H  
ATOM    353 3HD1 LEU A  21      14.916   3.391 -12.882  1.00  0.00           H  
ATOM    354 1HD2 LEU A  21      16.116   5.945 -11.616  1.00  0.00           H  
ATOM    355 2HD2 LEU A  21      15.822   4.424 -10.738  1.00  0.00           H  
ATOM    356 3HD2 LEU A  21      17.449   5.146 -10.748  1.00  0.00           H  
ATOM    357  N   ALA A  22      20.232   2.754 -13.600  1.00  0.00           N  
ATOM    358  CA  ALA A  22      21.281   3.585 -14.165  1.00  0.00           C  
ATOM    359  C   ALA A  22      21.628   3.149 -15.582  1.00  0.00           C  
ATOM    360  O   ALA A  22      21.860   1.968 -15.839  1.00  0.00           O  
ATOM    361  CB  ALA A  22      22.519   3.546 -13.280  1.00  0.00           C  
ATOM    362  H   ALA A  22      20.418   2.222 -12.762  1.00  0.00           H  
ATOM    363  HA  ALA A  22      20.913   4.610 -14.212  1.00  0.00           H  
ATOM    364 1HB  ALA A  22      23.296   4.176 -13.714  1.00  0.00           H  
ATOM    365 2HB  ALA A  22      22.266   3.915 -12.286  1.00  0.00           H  
ATOM    366 3HB  ALA A  22      22.881   2.522 -13.206  1.00  0.00           H  
ATOM    367  N   ASP A  23      21.661   4.112 -16.494  1.00  0.00           N  
ATOM    368  CA  ASP A  23      21.791   3.826 -17.917  1.00  0.00           C  
ATOM    369  C   ASP A  23      22.785   4.776 -18.577  1.00  0.00           C  
ATOM    370  O   ASP A  23      22.870   4.848 -19.803  1.00  0.00           O  
ATOM    371  CB  ASP A  23      20.432   3.933 -18.613  1.00  0.00           C  
ATOM    372  CG  ASP A  23      19.847   5.338 -18.558  1.00  0.00           C  
ATOM    373  OD1 ASP A  23      20.231   6.087 -17.691  1.00  0.00           O  
ATOM    374  OD2 ASP A  23      19.021   5.648 -19.383  1.00  0.00           O  
ATOM    375  H   ASP A  23      21.594   5.075 -16.196  1.00  0.00           H  
ATOM    376  HA  ASP A  23      22.162   2.807 -18.033  1.00  0.00           H  
ATOM    377 1HB  ASP A  23      20.533   3.638 -19.657  1.00  0.00           H  
ATOM    378 2HB  ASP A  23      19.728   3.243 -18.145  1.00  0.00           H  
ATOM    379  N   SER A  24      23.538   5.506 -17.758  1.00  0.00           N  
ATOM    380  CA  SER A  24      24.473   6.505 -18.268  1.00  0.00           C  
ATOM    381  C   SER A  24      25.488   6.943 -17.213  1.00  0.00           C  
ATOM    382  O   SER A  24      25.326   6.658 -16.026  1.00  0.00           O  
ATOM    383  CB  SER A  24      23.708   7.714 -18.771  1.00  0.00           C  
ATOM    384  OG  SER A  24      23.092   8.394 -17.712  1.00  0.00           O  
ATOM    385  H   SER A  24      23.460   5.365 -16.761  1.00  0.00           H  
ATOM    386  HA  SER A  24      25.027   6.068 -19.100  1.00  0.00           H  
ATOM    387 1HB  SER A  24      24.391   8.386 -19.290  1.00  0.00           H  
ATOM    388 2HB  SER A  24      22.954   7.395 -19.489  1.00  0.00           H  
ATOM    389  HG  SER A  24      22.633   9.139 -18.107  1.00  0.00           H  
ATOM    390  N   PRO A  25      26.582   7.667 -17.662  1.00  0.00           N  
ATOM    391  CA  PRO A  25      27.503   8.203 -16.662  1.00  0.00           C  
ATOM    392  C   PRO A  25      26.730   9.082 -15.707  1.00  0.00           C  
ATOM    393  O   PRO A  25      26.868   8.964 -14.489  1.00  0.00           O  
ATOM    394  CB  PRO A  25      28.513   9.006 -17.488  1.00  0.00           C  
ATOM    395  CG  PRO A  25      28.537   8.315 -18.808  1.00  0.00           C  
ATOM    396  CD  PRO A  25      27.101   7.939 -19.061  1.00  0.00           C  
ATOM    397  HA  PRO A  25      27.996   7.369 -16.141  1.00  0.00           H  
ATOM    398 1HB  PRO A  25      28.190  10.055 -17.561  1.00  0.00           H  
ATOM    399 2HB  PRO A  25      29.493   9.006 -16.988  1.00  0.00           H  
ATOM    400 1HG  PRO A  25      28.942   8.986 -19.581  1.00  0.00           H  
ATOM    401 2HG  PRO A  25      29.203   7.440 -18.767  1.00  0.00           H  
ATOM    402 1HD  PRO A  25      26.578   8.785 -19.531  1.00  0.00           H  
ATOM    403 2HD  PRO A  25      27.063   7.051 -19.708  1.00  0.00           H  
ATOM    404  N   GLU A  26      25.915   9.966 -16.258  1.00  0.00           N  
ATOM    405  CA  GLU A  26      25.207  10.945 -15.442  1.00  0.00           C  
ATOM    406  C   GLU A  26      24.341  10.263 -14.390  1.00  0.00           C  
ATOM    407  O   GLU A  26      24.359  10.640 -13.218  1.00  0.00           O  
ATOM    408  CB  GLU A  26      24.340  11.847 -16.324  1.00  0.00           C  
ATOM    409  CG  GLU A  26      25.127  12.769 -17.245  1.00  0.00           C  
ATOM    410  CD  GLU A  26      25.597  12.082 -18.497  1.00  0.00           C  
ATOM    411  OE1 GLU A  26      25.313  10.919 -18.656  1.00  0.00           O  
ATOM    412  OE2 GLU A  26      26.242  12.721 -19.295  1.00  0.00           O  
ATOM    413  H   GLU A  26      25.785   9.958 -17.260  1.00  0.00           H  
ATOM    414  HA  GLU A  26      25.943  11.563 -14.927  1.00  0.00           H  
ATOM    415 1HB  GLU A  26      23.688  11.232 -16.943  1.00  0.00           H  
ATOM    416 2HB  GLU A  26      23.703  12.468 -15.694  1.00  0.00           H  
ATOM    417 1HG  GLU A  26      24.495  13.612 -17.523  1.00  0.00           H  
ATOM    418 2HG  GLU A  26      25.988  13.158 -16.704  1.00  0.00           H  
ATOM    419  N   SER A  27      23.584   9.258 -14.815  1.00  0.00           N  
ATOM    420  CA  SER A  27      22.710   8.521 -13.910  1.00  0.00           C  
ATOM    421  C   SER A  27      23.514   7.768 -12.859  1.00  0.00           C  
ATOM    422  O   SER A  27      23.139   7.729 -11.687  1.00  0.00           O  
ATOM    423  CB  SER A  27      21.849   7.549 -14.692  1.00  0.00           C  
ATOM    424  OG  SER A  27      20.955   8.231 -15.529  1.00  0.00           O  
ATOM    425  H   SER A  27      23.614   8.997 -15.790  1.00  0.00           H  
ATOM    426  HA  SER A  27      22.061   9.233 -13.399  1.00  0.00           H  
ATOM    427 1HB  SER A  27      22.486   6.898 -15.290  1.00  0.00           H  
ATOM    428 2HB  SER A  27      21.293   6.917 -14.000  1.00  0.00           H  
ATOM    429  HG  SER A  27      20.685   7.598 -16.199  1.00  0.00           H  
ATOM    430  N   VAL A  28      24.622   7.170 -13.284  1.00  0.00           N  
ATOM    431  CA  VAL A  28      25.482   6.417 -12.379  1.00  0.00           C  
ATOM    432  C   VAL A  28      26.106   7.325 -11.328  1.00  0.00           C  
ATOM    433  O   VAL A  28      26.203   6.960 -10.156  1.00  0.00           O  
ATOM    434  CB  VAL A  28      26.599   5.709 -13.169  1.00  0.00           C  
ATOM    435  CG1 VAL A  28      27.606   5.079 -12.218  1.00  0.00           C  
ATOM    436  CG2 VAL A  28      25.995   4.658 -14.089  1.00  0.00           C  
ATOM    437  H   VAL A  28      24.875   7.239 -14.259  1.00  0.00           H  
ATOM    438  HA  VAL A  28      24.877   5.663 -11.874  1.00  0.00           H  
ATOM    439  HB  VAL A  28      27.136   6.448 -13.763  1.00  0.00           H  
ATOM    440 1HG1 VAL A  28      28.388   4.583 -12.793  1.00  0.00           H  
ATOM    441 2HG1 VAL A  28      28.051   5.854 -11.595  1.00  0.00           H  
ATOM    442 3HG1 VAL A  28      27.103   4.348 -11.586  1.00  0.00           H  
ATOM    443 1HG2 VAL A  28      26.790   4.161 -14.644  1.00  0.00           H  
ATOM    444 2HG2 VAL A  28      25.453   3.922 -13.494  1.00  0.00           H  
ATOM    445 3HG2 VAL A  28      25.309   5.137 -14.787  1.00  0.00           H  
ATOM    446  N   ARG A  29      26.529   8.511 -11.753  1.00  0.00           N  
ATOM    447  CA  ARG A  29      27.145   9.474 -10.848  1.00  0.00           C  
ATOM    448  C   ARG A  29      26.153   9.954  -9.797  1.00  0.00           C  
ATOM    449  O   ARG A  29      26.499  10.103  -8.625  1.00  0.00           O  
ATOM    450  CB  ARG A  29      27.678  10.671 -11.622  1.00  0.00           C  
ATOM    451  CG  ARG A  29      28.422  11.696 -10.780  1.00  0.00           C  
ATOM    452  CD  ARG A  29      28.971  12.796 -11.614  1.00  0.00           C  
ATOM    453  NE  ARG A  29      29.701  13.768 -10.817  1.00  0.00           N  
ATOM    454  CZ  ARG A  29      29.139  14.821 -10.191  1.00  0.00           C  
ATOM    455  NH1 ARG A  29      27.843  15.023 -10.279  1.00  0.00           N  
ATOM    456  NH2 ARG A  29      29.890  15.650  -9.488  1.00  0.00           N  
ATOM    457  H   ARG A  29      26.421   8.751 -12.728  1.00  0.00           H  
ATOM    458  HA  ARG A  29      27.979   8.988 -10.341  1.00  0.00           H  
ATOM    459 1HB  ARG A  29      28.359  10.327 -12.399  1.00  0.00           H  
ATOM    460 2HB  ARG A  29      26.852  11.184 -12.113  1.00  0.00           H  
ATOM    461 1HG  ARG A  29      27.740  12.129 -10.048  1.00  0.00           H  
ATOM    462 2HG  ARG A  29      29.250  11.211 -10.263  1.00  0.00           H  
ATOM    463 1HD  ARG A  29      29.654  12.383 -12.356  1.00  0.00           H  
ATOM    464 2HD  ARG A  29      28.156  13.312 -12.119  1.00  0.00           H  
ATOM    465  HE  ARG A  29      30.701  13.646 -10.725  1.00  0.00           H  
ATOM    466 1HH1 ARG A  29      27.268  14.389 -10.816  1.00  0.00           H  
ATOM    467 2HH1 ARG A  29      27.421  15.811  -9.810  1.00  0.00           H  
ATOM    468 1HH2 ARG A  29      30.887  15.495  -9.420  1.00  0.00           H  
ATOM    469 2HH2 ARG A  29      29.469  16.438  -9.019  1.00  0.00           H  
ATOM    470  N   GLU A  30      24.918  10.195 -10.222  1.00  0.00           N  
ATOM    471  CA  GLU A  30      23.872  10.658  -9.317  1.00  0.00           C  
ATOM    472  C   GLU A  30      23.547   9.605  -8.266  1.00  0.00           C  
ATOM    473  O   GLU A  30      23.347   9.925  -7.094  1.00  0.00           O  
ATOM    474  CB  GLU A  30      22.608  11.016 -10.101  1.00  0.00           C  
ATOM    475  CG  GLU A  30      22.740  12.255 -10.975  1.00  0.00           C  
ATOM    476  CD  GLU A  30      22.975  13.510 -10.181  1.00  0.00           C  
ATOM    477  OE1 GLU A  30      22.394  13.643  -9.131  1.00  0.00           O  
ATOM    478  OE2 GLU A  30      23.738  14.336 -10.624  1.00  0.00           O  
ATOM    479  H   GLU A  30      24.697  10.054 -11.197  1.00  0.00           H  
ATOM    480  HA  GLU A  30      24.229  11.551  -8.803  1.00  0.00           H  
ATOM    481 1HB  GLU A  30      22.330  10.181 -10.745  1.00  0.00           H  
ATOM    482 2HB  GLU A  30      21.784  11.183  -9.407  1.00  0.00           H  
ATOM    483 1HG  GLU A  30      23.573  12.114 -11.664  1.00  0.00           H  
ATOM    484 2HG  GLU A  30      21.832  12.370 -11.565  1.00  0.00           H  
ATOM    485  N   ALA A  31      23.495   8.348  -8.691  1.00  0.00           N  
ATOM    486  CA  ALA A  31      23.194   7.245  -7.786  1.00  0.00           C  
ATOM    487  C   ALA A  31      24.284   7.082  -6.735  1.00  0.00           C  
ATOM    488  O   ALA A  31      23.998   6.837  -5.563  1.00  0.00           O  
ATOM    489  CB  ALA A  31      23.016   5.952  -8.568  1.00  0.00           C  
ATOM    490  H   ALA A  31      23.668   8.151  -9.666  1.00  0.00           H  
ATOM    491  HA  ALA A  31      22.263   7.476  -7.269  1.00  0.00           H  
ATOM    492 1HB  ALA A  31      22.792   5.138  -7.878  1.00  0.00           H  
ATOM    493 2HB  ALA A  31      22.194   6.064  -9.275  1.00  0.00           H  
ATOM    494 3HB  ALA A  31      23.932   5.725  -9.110  1.00  0.00           H  
ATOM    495  N   VAL A  32      25.535   7.219  -7.160  1.00  0.00           N  
ATOM    496  CA  VAL A  32      26.671   7.088  -6.255  1.00  0.00           C  
ATOM    497  C   VAL A  32      26.668   8.190  -5.204  1.00  0.00           C  
ATOM    498  O   VAL A  32      26.953   7.944  -4.032  1.00  0.00           O  
ATOM    499  CB  VAL A  32      27.992   7.140  -7.045  1.00  0.00           C  
ATOM    500  CG1 VAL A  32      29.179   7.195  -6.094  1.00  0.00           C  
ATOM    501  CG2 VAL A  32      28.093   5.933  -7.965  1.00  0.00           C  
ATOM    502  H   VAL A  32      25.704   7.419  -8.135  1.00  0.00           H  
ATOM    503  HA  VAL A  32      26.602   6.124  -5.750  1.00  0.00           H  
ATOM    504  HB  VAL A  32      28.014   8.053  -7.639  1.00  0.00           H  
ATOM    505 1HG1 VAL A  32      30.105   7.231  -6.669  1.00  0.00           H  
ATOM    506 2HG1 VAL A  32      29.105   8.085  -5.471  1.00  0.00           H  
ATOM    507 3HG1 VAL A  32      29.180   6.307  -5.462  1.00  0.00           H  
ATOM    508 1HG2 VAL A  32      29.030   5.976  -8.520  1.00  0.00           H  
ATOM    509 2HG2 VAL A  32      28.066   5.019  -7.371  1.00  0.00           H  
ATOM    510 3HG2 VAL A  32      27.257   5.937  -8.663  1.00  0.00           H  
ATOM    511  N   ARG A  33      26.344   9.406  -5.629  1.00  0.00           N  
ATOM    512  CA  ARG A  33      26.303  10.548  -4.724  1.00  0.00           C  
ATOM    513  C   ARG A  33      25.214  10.380  -3.672  1.00  0.00           C  
ATOM    514  O   ARG A  33      25.415  10.700  -2.500  1.00  0.00           O  
ATOM    515  CB  ARG A  33      26.062  11.835  -5.498  1.00  0.00           C  
ATOM    516  CG  ARG A  33      26.052  13.098  -4.652  1.00  0.00           C  
ATOM    517  CD  ARG A  33      25.837  14.313  -5.480  1.00  0.00           C  
ATOM    518  NE  ARG A  33      24.536  14.303  -6.129  1.00  0.00           N  
ATOM    519  CZ  ARG A  33      23.379  14.649  -5.530  1.00  0.00           C  
ATOM    520  NH1 ARG A  33      23.379  15.029  -4.272  1.00  0.00           N  
ATOM    521  NH2 ARG A  33      22.246  14.607  -6.208  1.00  0.00           N  
ATOM    522  H   ARG A  33      26.120   9.543  -6.604  1.00  0.00           H  
ATOM    523  HA  ARG A  33      27.266  10.622  -4.217  1.00  0.00           H  
ATOM    524 1HB  ARG A  33      26.834  11.954  -6.257  1.00  0.00           H  
ATOM    525 2HB  ARG A  33      25.103  11.776  -6.013  1.00  0.00           H  
ATOM    526 1HG  ARG A  33      25.248  13.038  -3.917  1.00  0.00           H  
ATOM    527 2HG  ARG A  33      27.008  13.199  -4.137  1.00  0.00           H  
ATOM    528 1HD  ARG A  33      25.896  15.199  -4.848  1.00  0.00           H  
ATOM    529 2HD  ARG A  33      26.603  14.366  -6.252  1.00  0.00           H  
ATOM    530  HE  ARG A  33      24.496  14.017  -7.098  1.00  0.00           H  
ATOM    531 1HH1 ARG A  33      24.245  15.061  -3.753  1.00  0.00           H  
ATOM    532 2HH1 ARG A  33      22.512  15.288  -3.823  1.00  0.00           H  
ATOM    533 1HH2 ARG A  33      22.246  14.315  -7.176  1.00  0.00           H  
ATOM    534 2HH2 ARG A  33      21.380  14.867  -5.760  1.00  0.00           H  
ATOM    535  N   LEU A  34      24.061   9.876  -4.098  1.00  0.00           N  
ATOM    536  CA  LEU A  34      22.937   9.664  -3.193  1.00  0.00           C  
ATOM    537  C   LEU A  34      23.267   8.613  -2.141  1.00  0.00           C  
ATOM    538  O   LEU A  34      22.921   8.763  -0.969  1.00  0.00           O  
ATOM    539  CB  LEU A  34      21.695   9.233  -3.983  1.00  0.00           C  
ATOM    540  CG  LEU A  34      21.074  10.307  -4.885  1.00  0.00           C  
ATOM    541  CD1 LEU A  34      19.972   9.685  -5.732  1.00  0.00           C  
ATOM    542  CD2 LEU A  34      20.531  11.440  -4.027  1.00  0.00           C  
ATOM    543  H   LEU A  34      23.960   9.634  -5.073  1.00  0.00           H  
ATOM    544  HA  LEU A  34      22.721  10.603  -2.684  1.00  0.00           H  
ATOM    545 1HB  LEU A  34      21.960   8.385  -4.612  1.00  0.00           H  
ATOM    546 2HB  LEU A  34      20.929   8.910  -3.277  1.00  0.00           H  
ATOM    547  HG  LEU A  34      21.835  10.697  -5.562  1.00  0.00           H  
ATOM    548 1HD1 LEU A  34      19.531  10.449  -6.373  1.00  0.00           H  
ATOM    549 2HD1 LEU A  34      20.392   8.892  -6.350  1.00  0.00           H  
ATOM    550 3HD1 LEU A  34      19.203   9.271  -5.080  1.00  0.00           H  
ATOM    551 1HD2 LEU A  34      20.091  12.204  -4.668  1.00  0.00           H  
ATOM    552 2HD2 LEU A  34      19.770  11.051  -3.350  1.00  0.00           H  
ATOM    553 3HD2 LEU A  34      21.343  11.878  -3.446  1.00  0.00           H  
ATOM    554  N   ILE A  35      23.939   7.548  -2.567  1.00  0.00           N  
ATOM    555  CA  ILE A  35      24.318   6.470  -1.662  1.00  0.00           C  
ATOM    556  C   ILE A  35      25.307   6.954  -0.610  1.00  0.00           C  
ATOM    557  O   ILE A  35      25.210   6.589   0.562  1.00  0.00           O  
ATOM    558  CB  ILE A  35      24.931   5.291  -2.439  1.00  0.00           C  
ATOM    559  CG1 ILE A  35      23.895   4.679  -3.386  1.00  0.00           C  
ATOM    560  CG2 ILE A  35      25.464   4.240  -1.478  1.00  0.00           C  
ATOM    561  CD1 ILE A  35      22.671   4.137  -2.684  1.00  0.00           C  
ATOM    562  H   ILE A  35      24.193   7.484  -3.542  1.00  0.00           H  
ATOM    563  HA  ILE A  35      23.423   6.117  -1.151  1.00  0.00           H  
ATOM    564  HB  ILE A  35      25.751   5.651  -3.060  1.00  0.00           H  
ATOM    565 1HG1 ILE A  35      23.571   5.431  -4.105  1.00  0.00           H  
ATOM    566 2HG1 ILE A  35      24.353   3.865  -3.949  1.00  0.00           H  
ATOM    567 1HG2 ILE A  35      25.894   3.413  -2.044  1.00  0.00           H  
ATOM    568 2HG2 ILE A  35      26.232   4.683  -0.844  1.00  0.00           H  
ATOM    569 3HG2 ILE A  35      24.650   3.869  -0.856  1.00  0.00           H  
ATOM    570 1HD1 ILE A  35      21.984   3.720  -3.421  1.00  0.00           H  
ATOM    571 2HD1 ILE A  35      22.970   3.356  -1.983  1.00  0.00           H  
ATOM    572 3HD1 ILE A  35      22.177   4.942  -2.142  1.00  0.00           H  
ATOM    573  N   SER A  36      26.259   7.778  -1.036  1.00  0.00           N  
ATOM    574  CA  SER A  36      27.268   8.315  -0.131  1.00  0.00           C  
ATOM    575  C   SER A  36      26.640   9.220   0.921  1.00  0.00           C  
ATOM    576  O   SER A  36      27.015   9.179   2.093  1.00  0.00           O  
ATOM    577  CB  SER A  36      28.314   9.085  -0.914  1.00  0.00           C  
ATOM    578  OG  SER A  36      29.045   8.231  -1.750  1.00  0.00           O  
ATOM    579  H   SER A  36      26.284   8.039  -2.011  1.00  0.00           H  
ATOM    580  HA  SER A  36      27.753   7.482   0.380  1.00  0.00           H  
ATOM    581 1HB  SER A  36      27.827   9.855  -1.511  1.00  0.00           H  
ATOM    582 2HB  SER A  36      28.990   9.586  -0.222  1.00  0.00           H  
ATOM    583  HG  SER A  36      29.870   8.055  -1.293  1.00  0.00           H  
ATOM    584  N   GLU A  37      25.682  10.037   0.495  1.00  0.00           N  
ATOM    585  CA  GLU A  37      25.000  10.954   1.400  1.00  0.00           C  
ATOM    586  C   GLU A  37      24.199  10.197   2.452  1.00  0.00           C  
ATOM    587  O   GLU A  37      24.182  10.574   3.624  1.00  0.00           O  
ATOM    588  CB  GLU A  37      24.076  11.888   0.616  1.00  0.00           C  
ATOM    589  CG  GLU A  37      24.801  12.907  -0.252  1.00  0.00           C  
ATOM    590  CD  GLU A  37      23.863  13.759  -1.062  1.00  0.00           C  
ATOM    591  OE1 GLU A  37      22.685  13.494  -1.044  1.00  0.00           O  
ATOM    592  OE2 GLU A  37      24.326  14.675  -1.700  1.00  0.00           O  
ATOM    593  H   GLU A  37      25.420  10.022  -0.480  1.00  0.00           H  
ATOM    594  HA  GLU A  37      25.751  11.556   1.913  1.00  0.00           H  
ATOM    595 1HB  GLU A  37      23.427  11.298  -0.032  1.00  0.00           H  
ATOM    596 2HB  GLU A  37      23.436  12.434   1.309  1.00  0.00           H  
ATOM    597 1HG  GLU A  37      25.399  13.554   0.389  1.00  0.00           H  
ATOM    598 2HG  GLU A  37      25.478  12.381  -0.923  1.00  0.00           H  
ATOM    599  N   LEU A  38      23.536   9.127   2.026  1.00  0.00           N  
ATOM    600  CA  LEU A  38      22.732   8.315   2.931  1.00  0.00           C  
ATOM    601  C   LEU A  38      23.601   7.637   3.983  1.00  0.00           C  
ATOM    602  O   LEU A  38      23.231   7.564   5.155  1.00  0.00           O  
ATOM    603  CB  LEU A  38      21.953   7.255   2.141  1.00  0.00           C  
ATOM    604  CG  LEU A  38      20.967   6.409   2.957  1.00  0.00           C  
ATOM    605  CD1 LEU A  38      21.729   5.330   3.714  1.00  0.00           C  
ATOM    606  CD2 LEU A  38      20.197   7.308   3.913  1.00  0.00           C  
ATOM    607  H   LEU A  38      23.591   8.870   1.051  1.00  0.00           H  
ATOM    608  HA  LEU A  38      22.021   8.965   3.440  1.00  0.00           H  
ATOM    609 1HB  LEU A  38      21.390   7.753   1.354  1.00  0.00           H  
ATOM    610 2HB  LEU A  38      22.667   6.576   1.675  1.00  0.00           H  
ATOM    611  HG  LEU A  38      20.269   5.913   2.283  1.00  0.00           H  
ATOM    612 1HD1 LEU A  38      21.029   4.729   4.294  1.00  0.00           H  
ATOM    613 2HD1 LEU A  38      22.255   4.690   3.006  1.00  0.00           H  
ATOM    614 3HD1 LEU A  38      22.449   5.796   4.386  1.00  0.00           H  
ATOM    615 1HD2 LEU A  38      19.496   6.706   4.492  1.00  0.00           H  
ATOM    616 2HD2 LEU A  38      20.894   7.803   4.589  1.00  0.00           H  
ATOM    617 3HD2 LEU A  38      19.648   8.058   3.344  1.00  0.00           H  
ATOM    618  N   THR A  39      24.758   7.142   3.557  1.00  0.00           N  
ATOM    619  CA  THR A  39      25.682   6.470   4.462  1.00  0.00           C  
ATOM    620  C   THR A  39      26.222   7.430   5.514  1.00  0.00           C  
ATOM    621  O   THR A  39      26.350   7.074   6.685  1.00  0.00           O  
ATOM    622  CB  THR A  39      26.854   5.839   3.688  1.00  0.00           C  
ATOM    623  OG1 THR A  39      26.352   4.860   2.769  1.00  0.00           O  
ATOM    624  CG2 THR A  39      27.830   5.175   4.647  1.00  0.00           C  
ATOM    625  H   THR A  39      25.003   7.234   2.581  1.00  0.00           H  
ATOM    626  HA  THR A  39      25.144   5.675   4.978  1.00  0.00           H  
ATOM    627  HB  THR A  39      27.376   6.612   3.124  1.00  0.00           H  
ATOM    628  HG1 THR A  39      26.017   5.300   1.985  1.00  0.00           H  
ATOM    629 1HG2 THR A  39      28.652   4.734   4.083  1.00  0.00           H  
ATOM    630 2HG2 THR A  39      28.223   5.919   5.340  1.00  0.00           H  
ATOM    631 3HG2 THR A  39      27.316   4.394   5.207  1.00  0.00           H  
ATOM    632  N   VAL A  40      26.537   8.649   5.088  1.00  0.00           N  
ATOM    633  CA  VAL A  40      27.063   9.664   5.993  1.00  0.00           C  
ATOM    634  C   VAL A  40      26.032  10.053   7.045  1.00  0.00           C  
ATOM    635  O   VAL A  40      26.364  10.233   8.217  1.00  0.00           O  
ATOM    636  CB  VAL A  40      27.484  10.917   5.203  1.00  0.00           C  
ATOM    637  CG1 VAL A  40      27.855  12.046   6.153  1.00  0.00           C  
ATOM    638  CG2 VAL A  40      28.648  10.583   4.283  1.00  0.00           C  
ATOM    639  H   VAL A  40      26.409   8.878   4.113  1.00  0.00           H  
ATOM    640  HA  VAL A  40      27.940   9.257   6.497  1.00  0.00           H  
ATOM    641  HB  VAL A  40      26.637  11.262   4.609  1.00  0.00           H  
ATOM    642 1HG1 VAL A  40      28.149  12.924   5.578  1.00  0.00           H  
ATOM    643 2HG1 VAL A  40      26.996  12.293   6.777  1.00  0.00           H  
ATOM    644 3HG1 VAL A  40      28.685  11.732   6.785  1.00  0.00           H  
ATOM    645 1HG2 VAL A  40      28.940  11.473   3.727  1.00  0.00           H  
ATOM    646 2HG2 VAL A  40      29.492  10.232   4.877  1.00  0.00           H  
ATOM    647 3HG2 VAL A  40      28.347   9.802   3.584  1.00  0.00           H  
ATOM    648  N   GLU A  41      24.780  10.181   6.619  1.00  0.00           N  
ATOM    649  CA  GLU A  41      23.697  10.548   7.524  1.00  0.00           C  
ATOM    650  C   GLU A  41      23.468   9.471   8.576  1.00  0.00           C  
ATOM    651  O   GLU A  41      23.240   9.773   9.748  1.00  0.00           O  
ATOM    652  CB  GLU A  41      22.406  10.790   6.740  1.00  0.00           C  
ATOM    653  CG  GLU A  41      21.225  11.231   7.593  1.00  0.00           C  
ATOM    654  CD  GLU A  41      21.437  12.571   8.239  1.00  0.00           C  
ATOM    655  OE1 GLU A  41      22.262  13.314   7.764  1.00  0.00           O  
ATOM    656  OE2 GLU A  41      20.774  12.853   9.209  1.00  0.00           O  
ATOM    657  H   GLU A  41      24.573  10.020   5.644  1.00  0.00           H  
ATOM    658  HA  GLU A  41      23.972  11.470   8.037  1.00  0.00           H  
ATOM    659 1HB  GLU A  41      22.577  11.558   5.985  1.00  0.00           H  
ATOM    660 2HB  GLU A  41      22.119   9.877   6.218  1.00  0.00           H  
ATOM    661 1HG  GLU A  41      20.335  11.279   6.966  1.00  0.00           H  
ATOM    662 2HG  GLU A  41      21.050  10.484   8.366  1.00  0.00           H  
ATOM    663  N   GLY A  42      23.530   8.213   8.151  1.00  0.00           N  
ATOM    664  CA  GLY A  42      23.329   7.088   9.055  1.00  0.00           C  
ATOM    665  C   GLY A  42      24.429   7.024  10.107  1.00  0.00           C  
ATOM    666  O   GLY A  42      24.166   6.754  11.279  1.00  0.00           O  
ATOM    667  H   GLY A  42      23.721   8.032   7.176  1.00  0.00           H  
ATOM    668 1HA  GLY A  42      22.359   7.182   9.543  1.00  0.00           H  
ATOM    669 2HA  GLY A  42      23.313   6.161   8.484  1.00  0.00           H  
ATOM    670  N   LEU A  43      25.663   7.274   9.682  1.00  0.00           N  
ATOM    671  CA  LEU A  43      26.806   7.245  10.586  1.00  0.00           C  
ATOM    672  C   LEU A  43      26.704   8.342  11.638  1.00  0.00           C  
ATOM    673  O   LEU A  43      27.011   8.122  12.810  1.00  0.00           O  
ATOM    674  CB  LEU A  43      28.111   7.405   9.796  1.00  0.00           C  
ATOM    675  CG  LEU A  43      29.401   7.353  10.624  1.00  0.00           C  
ATOM    676  CD1 LEU A  43      29.491   6.013  11.341  1.00  0.00           C  
ATOM    677  CD2 LEU A  43      30.599   7.566   9.711  1.00  0.00           C  
ATOM    678  H   LEU A  43      25.813   7.490   8.707  1.00  0.00           H  
ATOM    679  HA  LEU A  43      26.820   6.282  11.095  1.00  0.00           H  
ATOM    680 1HB  LEU A  43      28.164   6.614   9.050  1.00  0.00           H  
ATOM    681 2HB  LEU A  43      28.088   8.364   9.278  1.00  0.00           H  
ATOM    682  HG  LEU A  43      29.378   8.136  11.382  1.00  0.00           H  
ATOM    683 1HD1 LEU A  43      30.407   5.976  11.930  1.00  0.00           H  
ATOM    684 2HD1 LEU A  43      28.631   5.896  12.002  1.00  0.00           H  
ATOM    685 3HD1 LEU A  43      29.498   5.208  10.608  1.00  0.00           H  
ATOM    686 1HD2 LEU A  43      31.516   7.530  10.300  1.00  0.00           H  
ATOM    687 2HD2 LEU A  43      30.624   6.783   8.954  1.00  0.00           H  
ATOM    688 3HD2 LEU A  43      30.518   8.538   9.225  1.00  0.00           H  
ATOM    689  N   LYS A  44      26.271   9.524  11.213  1.00  0.00           N  
ATOM    690  CA  LYS A  44      26.128  10.658  12.117  1.00  0.00           C  
ATOM    691  C   LYS A  44      25.058  10.392  13.169  1.00  0.00           C  
ATOM    692  O   LYS A  44      25.229  10.728  14.341  1.00  0.00           O  
ATOM    693  CB  LYS A  44      25.792  11.928  11.334  1.00  0.00           C  
ATOM    694  CG  LYS A  44      26.939  12.468  10.489  1.00  0.00           C  
ATOM    695  CD  LYS A  44      26.523  13.717   9.726  1.00  0.00           C  
ATOM    696  CE  LYS A  44      27.664  14.252   8.874  1.00  0.00           C  
ATOM    697  NZ  LYS A  44      27.260  15.452   8.092  1.00  0.00           N  
ATOM    698  H   LYS A  44      26.035   9.640  10.238  1.00  0.00           H  
ATOM    699  HA  LYS A  44      27.075  10.809  12.636  1.00  0.00           H  
ATOM    700 1HB  LYS A  44      24.950  11.734  10.669  1.00  0.00           H  
ATOM    701 2HB  LYS A  44      25.488  12.713  12.026  1.00  0.00           H  
ATOM    702 1HG  LYS A  44      27.783  12.711  11.135  1.00  0.00           H  
ATOM    703 2HG  LYS A  44      27.256  11.707   9.777  1.00  0.00           H  
ATOM    704 1HD  LYS A  44      25.675  13.484   9.080  1.00  0.00           H  
ATOM    705 2HD  LYS A  44      26.217  14.489  10.432  1.00  0.00           H  
ATOM    706 1HE  LYS A  44      28.503  14.516   9.515  1.00  0.00           H  
ATOM    707 2HE  LYS A  44      27.994  13.477   8.181  1.00  0.00           H  
ATOM    708 1HZ  LYS A  44      28.042  15.774   7.541  1.00  0.00           H  
ATOM    709 2HZ  LYS A  44      26.493  15.212   7.479  1.00  0.00           H  
ATOM    710 3HZ  LYS A  44      26.969  16.184   8.724  1.00  0.00           H  
ATOM    711  N   GLN A  45      23.955   9.787  12.744  1.00  0.00           N  
ATOM    712  CA  GLN A  45      22.855   9.474  13.648  1.00  0.00           C  
ATOM    713  C   GLN A  45      23.279   8.457  14.700  1.00  0.00           C  
ATOM    714  O   GLN A  45      22.921   8.576  15.872  1.00  0.00           O  
ATOM    715  CB  GLN A  45      21.651   8.944  12.864  1.00  0.00           C  
ATOM    716  CG  GLN A  45      20.962   9.988  12.002  1.00  0.00           C  
ATOM    717  CD  GLN A  45      19.828   9.403  11.181  1.00  0.00           C  
ATOM    718  OE1 GLN A  45      19.527   8.210  11.274  1.00  0.00           O  
ATOM    719  NE2 GLN A  45      19.191  10.242  10.372  1.00  0.00           N  
ATOM    720  H   GLN A  45      23.876   9.537  11.769  1.00  0.00           H  
ATOM    721  HA  GLN A  45      22.560  10.388  14.163  1.00  0.00           H  
ATOM    722 1HB  GLN A  45      21.970   8.129  12.215  1.00  0.00           H  
ATOM    723 2HB  GLN A  45      20.914   8.541  13.558  1.00  0.00           H  
ATOM    724 1HG  GLN A  45      20.552  10.765  12.647  1.00  0.00           H  
ATOM    725 2HG  GLN A  45      21.693  10.418  11.317  1.00  0.00           H  
ATOM    726 1HE2 GLN A  45      18.433   9.914   9.806  1.00  0.00           H  
ATOM    727 2HE2 GLN A  45      19.467  11.202  10.328  1.00  0.00           H  
ATOM    728  N   LEU A  46      24.044   7.457  14.275  1.00  0.00           N  
ATOM    729  CA  LEU A  46      24.518   6.417  15.179  1.00  0.00           C  
ATOM    730  C   LEU A  46      25.460   6.989  16.231  1.00  0.00           C  
ATOM    731  O   LEU A  46      25.397   6.617  17.403  1.00  0.00           O  
ATOM    732  CB  LEU A  46      25.233   5.314  14.389  1.00  0.00           C  
ATOM    733  CG  LEU A  46      24.337   4.455  13.486  1.00  0.00           C  
ATOM    734  CD1 LEU A  46      25.204   3.534  12.639  1.00  0.00           C  
ATOM    735  CD2 LEU A  46      23.367   3.657  14.345  1.00  0.00           C  
ATOM    736  H   LEU A  46      24.304   7.416  13.300  1.00  0.00           H  
ATOM    737  HA  LEU A  46      23.658   5.983  15.688  1.00  0.00           H  
ATOM    738 1HB  LEU A  46      25.993   5.774  13.759  1.00  0.00           H  
ATOM    739 2HB  LEU A  46      25.729   4.647  15.094  1.00  0.00           H  
ATOM    740  HG  LEU A  46      23.777   5.101  12.810  1.00  0.00           H  
ATOM    741 1HD1 LEU A  46      24.568   2.924  11.998  1.00  0.00           H  
ATOM    742 2HD1 LEU A  46      25.875   4.131  12.021  1.00  0.00           H  
ATOM    743 3HD1 LEU A  46      25.790   2.886  13.290  1.00  0.00           H  
ATOM    744 1HD2 LEU A  46      22.730   3.047  13.703  1.00  0.00           H  
ATOM    745 2HD2 LEU A  46      23.927   3.010  15.021  1.00  0.00           H  
ATOM    746 3HD2 LEU A  46      22.749   4.341  14.926  1.00  0.00           H  
ATOM    747  N   LYS A  47      26.333   7.895  15.806  1.00  0.00           N  
ATOM    748  CA  LYS A  47      27.290   8.521  16.710  1.00  0.00           C  
ATOM    749  C   LYS A  47      26.582   9.224  17.861  1.00  0.00           C  
ATOM    750  O   LYS A  47      26.958   9.067  19.023  1.00  0.00           O  
ATOM    751  CB  LYS A  47      28.173   9.513  15.952  1.00  0.00           C  
ATOM    752  CG  LYS A  47      29.233  10.193  16.807  1.00  0.00           C  
ATOM    753  CD  LYS A  47      30.150  11.065  15.962  1.00  0.00           C  
ATOM    754  CE  LYS A  47      29.472  12.370  15.574  1.00  0.00           C  
ATOM    755  NZ  LYS A  47      29.312  13.283  16.738  1.00  0.00           N  
ATOM    756  H   LYS A  47      26.334   8.157  14.831  1.00  0.00           H  
ATOM    757  HA  LYS A  47      27.925   7.743  17.135  1.00  0.00           H  
ATOM    758 1HB  LYS A  47      28.682   8.998  15.136  1.00  0.00           H  
ATOM    759 2HB  LYS A  47      27.551  10.291  15.509  1.00  0.00           H  
ATOM    760 1HG  LYS A  47      28.749  10.815  17.561  1.00  0.00           H  
ATOM    761 2HG  LYS A  47      29.831   9.437  17.315  1.00  0.00           H  
ATOM    762 1HD  LYS A  47      31.058  11.290  16.524  1.00  0.00           H  
ATOM    763 2HD  LYS A  47      30.429  10.527  15.056  1.00  0.00           H  
ATOM    764 1HE  LYS A  47      30.063  12.874  14.810  1.00  0.00           H  
ATOM    765 2HE  LYS A  47      28.487  12.158  15.157  1.00  0.00           H  
ATOM    766 1HZ  LYS A  47      28.859  14.134  16.439  1.00  0.00           H  
ATOM    767 2HZ  LYS A  47      28.749  12.832  17.445  1.00  0.00           H  
ATOM    768 3HZ  LYS A  47      30.221  13.502  17.121  1.00  0.00           H  
ATOM    769  N   GLU A  48      25.555  10.000  17.532  1.00  0.00           N  
ATOM    770  CA  GLU A  48      24.792  10.729  18.538  1.00  0.00           C  
ATOM    771  C   GLU A  48      24.202   9.782  19.575  1.00  0.00           C  
ATOM    772  O   GLU A  48      24.354   9.991  20.779  1.00  0.00           O  
ATOM    773  CB  GLU A  48      23.674  11.538  17.877  1.00  0.00           C  
ATOM    774  CG  GLU A  48      22.840  12.366  18.844  1.00  0.00           C  
ATOM    775  CD  GLU A  48      21.764  13.160  18.158  1.00  0.00           C  
ATOM    776  OE1 GLU A  48      21.677  13.091  16.956  1.00  0.00           O  
ATOM    777  OE2 GLU A  48      21.028  13.837  18.837  1.00  0.00           O  
ATOM    778  H   GLU A  48      25.296  10.087  16.560  1.00  0.00           H  
ATOM    779  HA  GLU A  48      25.465  11.417  19.051  1.00  0.00           H  
ATOM    780 1HB  GLU A  48      24.102  12.216  17.139  1.00  0.00           H  
ATOM    781 2HB  GLU A  48      23.000  10.863  17.348  1.00  0.00           H  
ATOM    782 1HG  GLU A  48      22.376  11.699  19.571  1.00  0.00           H  
ATOM    783 2HG  GLU A  48      23.498  13.045  19.385  1.00  0.00           H  
ATOM    784  N   ILE A  49      23.533   8.747  19.077  1.00  0.00           N  
ATOM    785  CA  ILE A  49      22.667   7.905  19.885  1.00  0.00           C  
ATOM    786  C   ILE A  49      23.461   7.202  20.968  1.00  0.00           C  
ATOM    787  O   ILE A  49      22.898   6.727  21.954  1.00  0.00           O  
ATOM    788  CB  ILE A  49      21.943   6.861  19.016  1.00  0.00           C  
ATOM    789  CG1 ILE A  49      21.016   7.552  18.012  1.00  0.00           C  
ATOM    790  CG2 ILE A  49      21.160   5.893  19.890  1.00  0.00           C  
ATOM    791  CD1 ILE A  49      19.946   8.404  18.656  1.00  0.00           C  
ATOM    792  H   ILE A  49      23.624   8.529  18.095  1.00  0.00           H  
ATOM    793  HA  ILE A  49      21.918   8.536  20.362  1.00  0.00           H  
ATOM    794  HB  ILE A  49      22.674   6.301  18.435  1.00  0.00           H  
ATOM    795 1HG1 ILE A  49      21.605   8.185  17.350  1.00  0.00           H  
ATOM    796 2HG1 ILE A  49      20.525   6.800  17.393  1.00  0.00           H  
ATOM    797 1HG2 ILE A  49      20.653   5.162  19.259  1.00  0.00           H  
ATOM    798 2HG2 ILE A  49      21.842   5.378  20.564  1.00  0.00           H  
ATOM    799 3HG2 ILE A  49      20.421   6.444  20.471  1.00  0.00           H  
ATOM    800 1HD1 ILE A  49      19.329   8.861  17.881  1.00  0.00           H  
ATOM    801 2HD1 ILE A  49      19.321   7.782  19.298  1.00  0.00           H  
ATOM    802 3HD1 ILE A  49      20.414   9.186  19.253  1.00  0.00           H  
ATOM    803  N   GLY A  50      24.769   7.142  20.774  1.00  0.00           N  
ATOM    804  CA  GLY A  50      25.640   6.373  21.645  1.00  0.00           C  
ATOM    805  C   GLY A  50      25.672   4.910  21.230  1.00  0.00           C  
ATOM    806  O   GLY A  50      25.654   4.015  22.075  1.00  0.00           O  
ATOM    807  H   GLY A  50      25.175   7.645  19.998  1.00  0.00           H  
ATOM    808 1HA  GLY A  50      26.647   6.789  21.611  1.00  0.00           H  
ATOM    809 2HA  GLY A  50      25.292   6.457  22.674  1.00  0.00           H  
ATOM    810  N   ALA A  51      25.720   4.680  19.922  1.00  0.00           N  
ATOM    811  CA  ALA A  51      25.970   3.350  19.386  1.00  0.00           C  
ATOM    812  C   ALA A  51      27.456   3.018  19.466  1.00  0.00           C  
ATOM    813  O   ALA A  51      28.301   3.803  19.037  1.00  0.00           O  
ATOM    814  CB  ALA A  51      25.475   3.250  17.950  1.00  0.00           C  
ATOM    815  H   ALA A  51      25.579   5.448  19.282  1.00  0.00           H  
ATOM    816  HA  ALA A  51      25.426   2.630  19.998  1.00  0.00           H  
ATOM    817 1HB  ALA A  51      25.676   2.251  17.565  1.00  0.00           H  
ATOM    818 2HB  ALA A  51      24.402   3.442  17.921  1.00  0.00           H  
ATOM    819 3HB  ALA A  51      25.991   3.986  17.336  1.00  0.00           H  
ATOM    820  N   PRO A  52      27.766   1.853  20.017  1.00  0.00           N  
ATOM    821  CA  PRO A  52      29.148   1.459  20.267  1.00  0.00           C  
ATOM    822  C   PRO A  52      29.904   1.198  18.973  1.00  0.00           C  
ATOM    823  O   PRO A  52      29.307   0.857  17.952  1.00  0.00           O  
ATOM    824  CB  PRO A  52      28.994   0.179  21.095  1.00  0.00           C  
ATOM    825  CG  PRO A  52      27.664  -0.360  20.690  1.00  0.00           C  
ATOM    826  CD  PRO A  52      26.827   0.864  20.432  1.00  0.00           C  
ATOM    827  HA  PRO A  52      29.649   2.247  20.849  1.00  0.00           H  
ATOM    828 1HB  PRO A  52      29.820  -0.513  20.875  1.00  0.00           H  
ATOM    829 2HB  PRO A  52      29.050   0.416  22.168  1.00  0.00           H  
ATOM    830 1HG  PRO A  52      27.768  -0.998  19.800  1.00  0.00           H  
ATOM    831 2HG  PRO A  52      27.253  -0.994  21.489  1.00  0.00           H  
ATOM    832 1HD  PRO A  52      26.105   0.653  19.629  1.00  0.00           H  
ATOM    833 2HD  PRO A  52      26.305   1.153  21.356  1.00  0.00           H  
ATOM    834  N   PRO A  53      31.282   1.424  19.235  1.00  0.00           N  
ATOM    835  CA  PRO A  53      32.126   1.495  18.049  1.00  0.00           C  
ATOM    836  C   PRO A  53      31.807   0.360  17.101  1.00  0.00           C  
ATOM    837  O   PRO A  53      31.930   0.502  15.884  1.00  0.00           O  
ATOM    838  CB  PRO A  53      33.544   1.375  18.618  1.00  0.00           C  
ATOM    839  CG  PRO A  53      33.440   1.959  19.985  1.00  0.00           C  
ATOM    840  CD  PRO A  53      32.101   1.492  20.491  1.00  0.00           C  
ATOM    841  HA  PRO A  53      31.980   2.469  17.559  1.00  0.00           H  
ATOM    842 1HB  PRO A  53      33.858   0.321  18.626  1.00  0.00           H  
ATOM    843 2HB  PRO A  53      34.254   1.917  17.975  1.00  0.00           H  
ATOM    844 1HG  PRO A  53      34.274   1.610  20.611  1.00  0.00           H  
ATOM    845 2HG  PRO A  53      33.515   3.055  19.937  1.00  0.00           H  
ATOM    846 1HD  PRO A  53      32.210   0.502  20.958  1.00  0.00           H  
ATOM    847 2HD  PRO A  53      31.707   2.221  21.214  1.00  0.00           H  
ATOM    848  N   GLU A  54      31.395  -0.773  17.658  1.00  0.00           N  
ATOM    849  CA  GLU A  54      31.188  -1.963  16.842  1.00  0.00           C  
ATOM    850  C   GLU A  54      30.111  -1.730  15.790  1.00  0.00           C  
ATOM    851  O   GLU A  54      30.292  -2.061  14.618  1.00  0.00           O  
ATOM    852  CB  GLU A  54      30.805  -3.154  17.724  1.00  0.00           C  
ATOM    853  CG  GLU A  54      30.611  -4.460  16.966  1.00  0.00           C  
ATOM    854  CD  GLU A  54      30.276  -5.615  17.869  1.00  0.00           C  
ATOM    855  OE1 GLU A  54      30.217  -5.417  19.058  1.00  0.00           O  
ATOM    856  OE2 GLU A  54      30.080  -6.697  17.367  1.00  0.00           O  
ATOM    857  H   GLU A  54      31.227  -0.799  18.654  1.00  0.00           H  
ATOM    858  HA  GLU A  54      32.121  -2.196  16.327  1.00  0.00           H  
ATOM    859 1HB  GLU A  54      31.578  -3.314  18.475  1.00  0.00           H  
ATOM    860 2HB  GLU A  54      29.877  -2.932  18.251  1.00  0.00           H  
ATOM    861 1HG  GLU A  54      29.805  -4.333  16.244  1.00  0.00           H  
ATOM    862 2HG  GLU A  54      31.523  -4.687  16.416  1.00  0.00           H  
ATOM    863  N   GLN A  55      28.989  -1.158  16.215  1.00  0.00           N  
ATOM    864  CA  GLN A  55      27.881  -0.879  15.310  1.00  0.00           C  
ATOM    865  C   GLN A  55      28.273   0.151  14.259  1.00  0.00           C  
ATOM    866  O   GLN A  55      27.918   0.023  13.087  1.00  0.00           O  
ATOM    867  CB  GLN A  55      26.660  -0.388  16.093  1.00  0.00           C  
ATOM    868  CG  GLN A  55      26.031  -1.441  16.989  1.00  0.00           C  
ATOM    869  CD  GLN A  55      25.479  -2.615  16.203  1.00  0.00           C  
ATOM    870  OE1 GLN A  55      24.711  -2.438  15.253  1.00  0.00           O  
ATOM    871  NE2 GLN A  55      25.867  -3.823  16.595  1.00  0.00           N  
ATOM    872  H   GLN A  55      28.902  -0.910  17.190  1.00  0.00           H  
ATOM    873  HA  GLN A  55      27.616  -1.801  14.794  1.00  0.00           H  
ATOM    874 1HB  GLN A  55      26.945   0.459  16.718  1.00  0.00           H  
ATOM    875 2HB  GLN A  55      25.898  -0.039  15.397  1.00  0.00           H  
ATOM    876 1HG  GLN A  55      26.787  -1.816  17.678  1.00  0.00           H  
ATOM    877 2HG  GLN A  55      25.211  -0.986  17.546  1.00  0.00           H  
ATOM    878 1HE2 GLN A  55      25.536  -4.636  16.114  1.00  0.00           H  
ATOM    879 2HE2 GLN A  55      26.491  -3.921  17.370  1.00  0.00           H  
ATOM    880  N   ILE A  56      29.007   1.173  14.684  1.00  0.00           N  
ATOM    881  CA  ILE A  56      29.450   2.227  13.779  1.00  0.00           C  
ATOM    882  C   ILE A  56      30.409   1.684  12.728  1.00  0.00           C  
ATOM    883  O   ILE A  56      30.335   2.054  11.556  1.00  0.00           O  
ATOM    884  CB  ILE A  56      30.132   3.368  14.556  1.00  0.00           C  
ATOM    885  CG1 ILE A  56      29.112   4.102  15.431  1.00  0.00           C  
ATOM    886  CG2 ILE A  56      30.809   4.334  13.597  1.00  0.00           C  
ATOM    887  CD1 ILE A  56      29.735   5.056  16.425  1.00  0.00           C  
ATOM    888  H   ILE A  56      29.265   1.221  15.659  1.00  0.00           H  
ATOM    889  HA  ILE A  56      28.578   2.632  13.267  1.00  0.00           H  
ATOM    890  HB  ILE A  56      30.882   2.952  15.228  1.00  0.00           H  
ATOM    891 1HG1 ILE A  56      28.430   4.667  14.797  1.00  0.00           H  
ATOM    892 2HG1 ILE A  56      28.517   3.375  15.984  1.00  0.00           H  
ATOM    893 1HG2 ILE A  56      31.286   5.135  14.163  1.00  0.00           H  
ATOM    894 2HG2 ILE A  56      31.562   3.803  13.016  1.00  0.00           H  
ATOM    895 3HG2 ILE A  56      30.065   4.760  12.923  1.00  0.00           H  
ATOM    896 1HD1 ILE A  56      28.950   5.537  17.008  1.00  0.00           H  
ATOM    897 2HD1 ILE A  56      30.397   4.504  17.093  1.00  0.00           H  
ATOM    898 3HD1 ILE A  56      30.307   5.814  15.892  1.00  0.00           H  
ATOM    899  N   GLU A  57      31.309   0.805  13.153  1.00  0.00           N  
ATOM    900  CA  GLU A  57      32.285   0.209  12.248  1.00  0.00           C  
ATOM    901  C   GLU A  57      31.604  -0.657  11.197  1.00  0.00           C  
ATOM    902  O   GLU A  57      31.981  -0.639  10.025  1.00  0.00           O  
ATOM    903  CB  GLU A  57      33.299  -0.627  13.032  1.00  0.00           C  
ATOM    904  CG  GLU A  57      34.408  -1.231  12.181  1.00  0.00           C  
ATOM    905  CD  GLU A  57      35.433  -1.969  12.995  1.00  0.00           C  
ATOM    906  OE1 GLU A  57      36.045  -1.360  13.840  1.00  0.00           O  
ATOM    907  OE2 GLU A  57      35.605  -3.145  12.773  1.00  0.00           O  
ATOM    908  H   GLU A  57      31.318   0.542  14.128  1.00  0.00           H  
ATOM    909  HA  GLU A  57      32.816   1.011  11.735  1.00  0.00           H  
ATOM    910 1HB  GLU A  57      33.766  -0.008  13.799  1.00  0.00           H  
ATOM    911 2HB  GLU A  57      32.784  -1.443  13.539  1.00  0.00           H  
ATOM    912 1HG  GLU A  57      33.965  -1.921  11.463  1.00  0.00           H  
ATOM    913 2HG  GLU A  57      34.898  -0.434  11.624  1.00  0.00           H  
ATOM    914  N   ARG A  58      30.599  -1.415  11.622  1.00  0.00           N  
ATOM    915  CA  ARG A  58      29.863  -2.290  10.717  1.00  0.00           C  
ATOM    916  C   ARG A  58      29.109  -1.486   9.666  1.00  0.00           C  
ATOM    917  O   ARG A  58      29.070  -1.861   8.494  1.00  0.00           O  
ATOM    918  CB  ARG A  58      28.880  -3.156  11.491  1.00  0.00           C  
ATOM    919  CG  ARG A  58      29.517  -4.238  12.347  1.00  0.00           C  
ATOM    920  CD  ARG A  58      28.495  -5.058  13.047  1.00  0.00           C  
ATOM    921  NE  ARG A  58      29.100  -6.041  13.931  1.00  0.00           N  
ATOM    922  CZ  ARG A  58      29.543  -7.252  13.539  1.00  0.00           C  
ATOM    923  NH1 ARG A  58      29.441  -7.612  12.279  1.00  0.00           N  
ATOM    924  NH2 ARG A  58      30.079  -8.077  14.421  1.00  0.00           N  
ATOM    925  H   ARG A  58      30.338  -1.384  12.597  1.00  0.00           H  
ATOM    926  HA  ARG A  58      30.575  -2.942  10.210  1.00  0.00           H  
ATOM    927 1HB  ARG A  58      28.280  -2.527  12.147  1.00  0.00           H  
ATOM    928 2HB  ARG A  58      28.199  -3.644  10.794  1.00  0.00           H  
ATOM    929 1HG  ARG A  58      30.112  -4.899  11.715  1.00  0.00           H  
ATOM    930 2HG  ARG A  58      30.160  -3.778  13.097  1.00  0.00           H  
ATOM    931 1HD  ARG A  58      27.856  -4.409  13.646  1.00  0.00           H  
ATOM    932 2HD  ARG A  58      27.887  -5.587  12.314  1.00  0.00           H  
ATOM    933  HE  ARG A  58      29.195  -5.800  14.908  1.00  0.00           H  
ATOM    934 1HH1 ARG A  58      29.031  -6.982  11.604  1.00  0.00           H  
ATOM    935 2HH1 ARG A  58      29.773  -8.520  11.985  1.00  0.00           H  
ATOM    936 1HH2 ARG A  58      30.157  -7.799  15.390  1.00  0.00           H  
ATOM    937 2HH2 ARG A  58      30.411  -8.983  14.128  1.00  0.00           H  
ATOM    938  N   VAL A  59      28.511  -0.379  10.091  1.00  0.00           N  
ATOM    939  CA  VAL A  59      27.757   0.480   9.186  1.00  0.00           C  
ATOM    940  C   VAL A  59      28.665   1.105   8.135  1.00  0.00           C  
ATOM    941  O   VAL A  59      28.300   1.201   6.963  1.00  0.00           O  
ATOM    942  CB  VAL A  59      27.047   1.596   9.976  1.00  0.00           C  
ATOM    943  CG1 VAL A  59      26.416   2.602   9.025  1.00  0.00           C  
ATOM    944  CG2 VAL A  59      25.997   0.991  10.896  1.00  0.00           C  
ATOM    945  H   VAL A  59      28.580  -0.126  11.066  1.00  0.00           H  
ATOM    946  HA  VAL A  59      27.003  -0.126   8.681  1.00  0.00           H  
ATOM    947  HB  VAL A  59      27.786   2.134  10.570  1.00  0.00           H  
ATOM    948 1HG1 VAL A  59      25.919   3.384   9.600  1.00  0.00           H  
ATOM    949 2HG1 VAL A  59      27.191   3.049   8.402  1.00  0.00           H  
ATOM    950 3HG1 VAL A  59      25.686   2.098   8.393  1.00  0.00           H  
ATOM    951 1HG2 VAL A  59      25.500   1.786  11.451  1.00  0.00           H  
ATOM    952 2HG2 VAL A  59      25.262   0.448  10.301  1.00  0.00           H  
ATOM    953 3HG2 VAL A  59      26.477   0.306  11.594  1.00  0.00           H  
ATOM    954  N   ALA A  60      29.849   1.529   8.560  1.00  0.00           N  
ATOM    955  CA  ALA A  60      30.812   2.146   7.655  1.00  0.00           C  
ATOM    956  C   ALA A  60      31.293   1.154   6.604  1.00  0.00           C  
ATOM    957  O   ALA A  60      31.442   1.500   5.432  1.00  0.00           O  
ATOM    958  CB  ALA A  60      31.993   2.703   8.437  1.00  0.00           C  
ATOM    959  H   ALA A  60      30.089   1.422   9.535  1.00  0.00           H  
ATOM    960  HA  ALA A  60      30.313   2.966   7.138  1.00  0.00           H  
ATOM    961 1HB  ALA A  60      32.703   3.159   7.747  1.00  0.00           H  
ATOM    962 2HB  ALA A  60      31.640   3.453   9.144  1.00  0.00           H  
ATOM    963 3HB  ALA A  60      32.483   1.895   8.979  1.00  0.00           H  
ATOM    964  N   ILE A  61      31.535  -0.081   7.029  1.00  0.00           N  
ATOM    965  CA  ILE A  61      31.999  -1.126   6.124  1.00  0.00           C  
ATOM    966  C   ILE A  61      30.946  -1.452   5.072  1.00  0.00           C  
ATOM    967  O   ILE A  61      31.266  -1.651   3.900  1.00  0.00           O  
ATOM    968  CB  ILE A  61      32.362  -2.404   6.902  1.00  0.00           C  
ATOM    969  CG1 ILE A  61      33.595  -2.165   7.776  1.00  0.00           C  
ATOM    970  CG2 ILE A  61      32.601  -3.560   5.942  1.00  0.00           C  
ATOM    971  CD1 ILE A  61      33.862  -3.272   8.771  1.00  0.00           C  
ATOM    972  H   ILE A  61      31.394  -0.302   8.004  1.00  0.00           H  
ATOM    973  HA  ILE A  61      32.892  -0.769   5.612  1.00  0.00           H  
ATOM    974  HB  ILE A  61      31.545  -2.666   7.573  1.00  0.00           H  
ATOM    975 1HG1 ILE A  61      34.475  -2.056   7.143  1.00  0.00           H  
ATOM    976 2HG1 ILE A  61      33.474  -1.234   8.330  1.00  0.00           H  
ATOM    977 1HG2 ILE A  61      32.857  -4.456   6.509  1.00  0.00           H  
ATOM    978 2HG2 ILE A  61      31.699  -3.744   5.362  1.00  0.00           H  
ATOM    979 3HG2 ILE A  61      33.421  -3.310   5.269  1.00  0.00           H  
ATOM    980 1HD1 ILE A  61      34.751  -3.031   9.354  1.00  0.00           H  
ATOM    981 2HD1 ILE A  61      33.007  -3.376   9.439  1.00  0.00           H  
ATOM    982 3HD1 ILE A  61      34.022  -4.209   8.238  1.00  0.00           H  
ATOM    983  N   HIS A  62      29.689  -1.505   5.498  1.00  0.00           N  
ATOM    984  CA  HIS A  62      28.586  -1.807   4.593  1.00  0.00           C  
ATOM    985  C   HIS A  62      28.422  -0.717   3.541  1.00  0.00           C  
ATOM    986  O   HIS A  62      28.177  -1.004   2.369  1.00  0.00           O  
ATOM    987  CB  HIS A  62      27.277  -1.974   5.372  1.00  0.00           C  
ATOM    988  CG  HIS A  62      27.221  -3.225   6.193  1.00  0.00           C  
ATOM    989  ND1 HIS A  62      27.592  -4.457   5.697  1.00  0.00           N  
ATOM    990  CD2 HIS A  62      26.838  -3.434   7.474  1.00  0.00           C  
ATOM    991  CE1 HIS A  62      27.439  -5.371   6.640  1.00  0.00           C  
ATOM    992  NE2 HIS A  62      26.983  -4.776   7.727  1.00  0.00           N  
ATOM    993  H   HIS A  62      29.492  -1.332   6.473  1.00  0.00           H  
ATOM    994  HA  HIS A  62      28.789  -2.741   4.071  1.00  0.00           H  
ATOM    995 1HB  HIS A  62      27.139  -1.122   6.038  1.00  0.00           H  
ATOM    996 2HB  HIS A  62      26.439  -1.985   4.676  1.00  0.00           H  
ATOM    997  HD1 HIS A  62      27.995  -4.636   4.799  1.00  0.00           H  
ATOM    998  HD2 HIS A  62      26.469  -2.768   8.255  1.00  0.00           H  
ATOM    999  HE1 HIS A  62      27.681  -6.416   6.445  1.00  0.00           H  
ATOM   1000  N   GLY A  63      28.559   0.534   3.967  1.00  0.00           N  
ATOM   1001  CA  GLY A  63      28.426   1.670   3.062  1.00  0.00           C  
ATOM   1002  C   GLY A  63      29.528   1.668   2.010  1.00  0.00           C  
ATOM   1003  O   GLY A  63      29.281   1.954   0.838  1.00  0.00           O  
ATOM   1004  H   GLY A  63      28.760   0.702   4.942  1.00  0.00           H  
ATOM   1005 1HA  GLY A  63      27.452   1.634   2.574  1.00  0.00           H  
ATOM   1006 2HA  GLY A  63      28.465   2.597   3.633  1.00  0.00           H  
ATOM   1007  N   LEU A  64      30.745   1.344   2.436  1.00  0.00           N  
ATOM   1008  CA  LEU A  64      31.887   1.305   1.531  1.00  0.00           C  
ATOM   1009  C   LEU A  64      31.720   0.216   0.479  1.00  0.00           C  
ATOM   1010  O   LEU A  64      32.040   0.417  -0.693  1.00  0.00           O  
ATOM   1011  CB  LEU A  64      33.181   1.068   2.320  1.00  0.00           C  
ATOM   1012  CG  LEU A  64      34.478   1.129   1.505  1.00  0.00           C  
ATOM   1013  CD1 LEU A  64      34.664  -0.179   0.747  1.00  0.00           C  
ATOM   1014  CD2 LEU A  64      34.422   2.311   0.549  1.00  0.00           C  
ATOM   1015  H   LEU A  64      30.881   1.119   3.411  1.00  0.00           H  
ATOM   1016  HA  LEU A  64      31.958   2.266   1.022  1.00  0.00           H  
ATOM   1017 1HB  LEU A  64      33.249   1.817   3.108  1.00  0.00           H  
ATOM   1018 2HB  LEU A  64      33.128   0.084   2.787  1.00  0.00           H  
ATOM   1019  HG  LEU A  64      35.327   1.247   2.179  1.00  0.00           H  
ATOM   1020 1HD1 LEU A  64      35.587  -0.135   0.168  1.00  0.00           H  
ATOM   1021 2HD1 LEU A  64      34.721  -1.005   1.456  1.00  0.00           H  
ATOM   1022 3HD1 LEU A  64      33.821  -0.333   0.075  1.00  0.00           H  
ATOM   1023 1HD2 LEU A  64      35.345   2.355  -0.030  1.00  0.00           H  
ATOM   1024 2HD2 LEU A  64      33.575   2.194  -0.127  1.00  0.00           H  
ATOM   1025 3HD2 LEU A  64      34.307   3.234   1.118  1.00  0.00           H  
ATOM   1026  N   GLU A  65      31.217  -0.938   0.905  1.00  0.00           N  
ATOM   1027  CA  GLU A  65      31.006  -2.062   0.000  1.00  0.00           C  
ATOM   1028  C   GLU A  65      29.954  -1.733  -1.052  1.00  0.00           C  
ATOM   1029  O   GLU A  65      30.104  -2.080  -2.224  1.00  0.00           O  
ATOM   1030  CB  GLU A  65      30.585  -3.307   0.785  1.00  0.00           C  
ATOM   1031  CG  GLU A  65      31.683  -3.904   1.652  1.00  0.00           C  
ATOM   1032  CD  GLU A  65      31.214  -5.081   2.462  1.00  0.00           C  
ATOM   1033  OE1 GLU A  65      30.039  -5.360   2.444  1.00  0.00           O  
ATOM   1034  OE2 GLU A  65      32.031  -5.701   3.100  1.00  0.00           O  
ATOM   1035  H   GLU A  65      30.975  -1.039   1.880  1.00  0.00           H  
ATOM   1036  HA  GLU A  65      31.944  -2.274  -0.513  1.00  0.00           H  
ATOM   1037 1HB  GLU A  65      29.743  -3.061   1.433  1.00  0.00           H  
ATOM   1038 2HB  GLU A  65      30.249  -4.078   0.091  1.00  0.00           H  
ATOM   1039 1HG  GLU A  65      32.505  -4.224   1.011  1.00  0.00           H  
ATOM   1040 2HG  GLU A  65      32.061  -3.135   2.323  1.00  0.00           H  
ATOM   1041  N   VAL A  66      28.889  -1.062  -0.626  1.00  0.00           N  
ATOM   1042  CA  VAL A  66      27.810  -0.684  -1.531  1.00  0.00           C  
ATOM   1043  C   VAL A  66      28.294   0.306  -2.583  1.00  0.00           C  
ATOM   1044  O   VAL A  66      27.929   0.209  -3.755  1.00  0.00           O  
ATOM   1045  CB  VAL A  66      26.644  -0.060  -0.741  1.00  0.00           C  
ATOM   1046  CG1 VAL A  66      25.600   0.507  -1.691  1.00  0.00           C  
ATOM   1047  CG2 VAL A  66      26.026  -1.102   0.179  1.00  0.00           C  
ATOM   1048  H   VAL A  66      28.826  -0.808   0.349  1.00  0.00           H  
ATOM   1049  HA  VAL A  66      27.451  -1.582  -2.035  1.00  0.00           H  
ATOM   1050  HB  VAL A  66      27.024   0.771  -0.147  1.00  0.00           H  
ATOM   1051 1HG1 VAL A  66      24.784   0.944  -1.116  1.00  0.00           H  
ATOM   1052 2HG1 VAL A  66      26.056   1.276  -2.315  1.00  0.00           H  
ATOM   1053 3HG1 VAL A  66      25.211  -0.291  -2.323  1.00  0.00           H  
ATOM   1054 1HG2 VAL A  66      25.203  -0.653   0.735  1.00  0.00           H  
ATOM   1055 2HG2 VAL A  66      25.652  -1.936  -0.415  1.00  0.00           H  
ATOM   1056 3HG2 VAL A  66      26.781  -1.463   0.878  1.00  0.00           H  
ATOM   1057  N   LEU A  67      29.117   1.258  -2.157  1.00  0.00           N  
ATOM   1058  CA  LEU A  67      29.653   2.268  -3.062  1.00  0.00           C  
ATOM   1059  C   LEU A  67      30.559   1.641  -4.114  1.00  0.00           C  
ATOM   1060  O   LEU A  67      30.519   2.017  -5.286  1.00  0.00           O  
ATOM   1061  CB  LEU A  67      30.433   3.327  -2.272  1.00  0.00           C  
ATOM   1062  CG  LEU A  67      29.591   4.238  -1.370  1.00  0.00           C  
ATOM   1063  CD1 LEU A  67      30.512   5.106  -0.523  1.00  0.00           C  
ATOM   1064  CD2 LEU A  67      28.670   5.092  -2.229  1.00  0.00           C  
ATOM   1065  H   LEU A  67      29.378   1.283  -1.182  1.00  0.00           H  
ATOM   1066  HA  LEU A  67      28.821   2.753  -3.571  1.00  0.00           H  
ATOM   1067 1HB  LEU A  67      31.164   2.822  -1.643  1.00  0.00           H  
ATOM   1068 2HB  LEU A  67      30.968   3.962  -2.978  1.00  0.00           H  
ATOM   1069  HG  LEU A  67      28.993   3.627  -0.693  1.00  0.00           H  
ATOM   1070 1HD1 LEU A  67      29.913   5.754   0.118  1.00  0.00           H  
ATOM   1071 2HD1 LEU A  67      31.145   4.470   0.095  1.00  0.00           H  
ATOM   1072 3HD1 LEU A  67      31.135   5.717  -1.175  1.00  0.00           H  
ATOM   1073 1HD2 LEU A  67      28.071   5.740  -1.587  1.00  0.00           H  
ATOM   1074 2HD2 LEU A  67      29.268   5.704  -2.905  1.00  0.00           H  
ATOM   1075 3HD2 LEU A  67      28.012   4.447  -2.810  1.00  0.00           H  
ATOM   1076  N   LYS A  68      31.376   0.683  -3.688  1.00  0.00           N  
ATOM   1077  CA  LYS A  68      32.294   0.002  -4.593  1.00  0.00           C  
ATOM   1078  C   LYS A  68      31.538  -0.799  -5.645  1.00  0.00           C  
ATOM   1079  O   LYS A  68      31.915  -0.814  -6.817  1.00  0.00           O  
ATOM   1080  CB  LYS A  68      33.236  -0.915  -3.811  1.00  0.00           C  
ATOM   1081  CG  LYS A  68      34.375  -1.499  -4.636  1.00  0.00           C  
ATOM   1082  CD  LYS A  68      33.966  -2.809  -5.292  1.00  0.00           C  
ATOM   1083  CE  LYS A  68      35.141  -3.462  -6.006  1.00  0.00           C  
ATOM   1084  NZ  LYS A  68      34.742  -4.714  -6.705  1.00  0.00           N  
ATOM   1085  H   LYS A  68      31.360   0.421  -2.713  1.00  0.00           H  
ATOM   1086  HA  LYS A  68      32.890   0.754  -5.111  1.00  0.00           H  
ATOM   1087 1HB  LYS A  68      33.675  -0.362  -2.979  1.00  0.00           H  
ATOM   1088 2HB  LYS A  68      32.669  -1.745  -3.389  1.00  0.00           H  
ATOM   1089 1HG  LYS A  68      34.663  -0.789  -5.412  1.00  0.00           H  
ATOM   1090 2HG  LYS A  68      35.236  -1.677  -3.993  1.00  0.00           H  
ATOM   1091 1HD  LYS A  68      33.588  -3.494  -4.532  1.00  0.00           H  
ATOM   1092 2HD  LYS A  68      33.172  -2.622  -6.015  1.00  0.00           H  
ATOM   1093 1HE  LYS A  68      35.553  -2.768  -6.737  1.00  0.00           H  
ATOM   1094 2HE  LYS A  68      35.921  -3.698  -5.282  1.00  0.00           H  
ATOM   1095 1HZ  LYS A  68      35.547  -5.115  -7.164  1.00  0.00           H  
ATOM   1096 2HZ  LYS A  68      34.375  -5.373  -6.032  1.00  0.00           H  
ATOM   1097 3HZ  LYS A  68      34.032  -4.504  -7.392  1.00  0.00           H  
ATOM   1098  N   GLU A  69      30.469  -1.464  -5.219  1.00  0.00           N  
ATOM   1099  CA  GLU A  69      29.657  -2.268  -6.124  1.00  0.00           C  
ATOM   1100  C   GLU A  69      28.978  -1.400  -7.176  1.00  0.00           C  
ATOM   1101  O   GLU A  69      28.904  -1.771  -8.347  1.00  0.00           O  
ATOM   1102  CB  GLU A  69      28.603  -3.053  -5.339  1.00  0.00           C  
ATOM   1103  CG  GLU A  69      27.735  -3.966  -6.193  1.00  0.00           C  
ATOM   1104  CD  GLU A  69      28.514  -5.077  -6.840  1.00  0.00           C  
ATOM   1105  OE1 GLU A  69      29.582  -5.383  -6.366  1.00  0.00           O  
ATOM   1106  OE2 GLU A  69      28.041  -5.621  -7.810  1.00  0.00           O  
ATOM   1107  H   GLU A  69      30.213  -1.411  -4.243  1.00  0.00           H  
ATOM   1108  HA  GLU A  69      30.309  -2.975  -6.638  1.00  0.00           H  
ATOM   1109 1HB  GLU A  69      29.095  -3.668  -4.585  1.00  0.00           H  
ATOM   1110 2HB  GLU A  69      27.946  -2.358  -4.817  1.00  0.00           H  
ATOM   1111 1HG  GLU A  69      26.957  -4.401  -5.566  1.00  0.00           H  
ATOM   1112 2HG  GLU A  69      27.250  -3.371  -6.965  1.00  0.00           H  
ATOM   1113  N   ILE A  70      28.483  -0.243  -6.751  1.00  0.00           N  
ATOM   1114  CA  ILE A  70      27.809   0.681  -7.655  1.00  0.00           C  
ATOM   1115  C   ILE A  70      28.770   1.221  -8.707  1.00  0.00           C  
ATOM   1116  O   ILE A  70      28.415   1.348  -9.879  1.00  0.00           O  
ATOM   1117  CB  ILE A  70      27.186   1.854  -6.877  1.00  0.00           C  
ATOM   1118  CG1 ILE A  70      26.031   1.361  -6.001  1.00  0.00           C  
ATOM   1119  CG2 ILE A  70      26.707   2.934  -7.835  1.00  0.00           C  
ATOM   1120  CD1 ILE A  70      25.538   2.387  -5.006  1.00  0.00           C  
ATOM   1121  H   ILE A  70      28.576   0.003  -5.776  1.00  0.00           H  
ATOM   1122  HA  ILE A  70      27.011   0.144  -8.166  1.00  0.00           H  
ATOM   1123  HB  ILE A  70      27.930   2.282  -6.206  1.00  0.00           H  
ATOM   1124 1HG1 ILE A  70      25.194   1.069  -6.634  1.00  0.00           H  
ATOM   1125 2HG1 ILE A  70      26.347   0.476  -5.448  1.00  0.00           H  
ATOM   1126 1HG2 ILE A  70      26.269   3.755  -7.269  1.00  0.00           H  
ATOM   1127 2HG2 ILE A  70      27.551   3.304  -8.417  1.00  0.00           H  
ATOM   1128 3HG2 ILE A  70      25.958   2.517  -8.508  1.00  0.00           H  
ATOM   1129 1HD1 ILE A  70      24.720   1.963  -4.422  1.00  0.00           H  
ATOM   1130 2HD1 ILE A  70      26.353   2.668  -4.339  1.00  0.00           H  
ATOM   1131 3HD1 ILE A  70      25.184   3.268  -5.539  1.00  0.00           H  
ATOM   1132  N   ALA A  71      29.988   1.537  -8.282  1.00  0.00           N  
ATOM   1133  CA  ALA A  71      31.003   2.064  -9.186  1.00  0.00           C  
ATOM   1134  C   ALA A  71      31.392   1.033 -10.238  1.00  0.00           C  
ATOM   1135  O   ALA A  71      31.571   1.365 -11.410  1.00  0.00           O  
ATOM   1136  CB  ALA A  71      32.229   2.510  -8.403  1.00  0.00           C  
ATOM   1137  H   ALA A  71      30.217   1.409  -7.307  1.00  0.00           H  
ATOM   1138  HA  ALA A  71      30.581   2.926  -9.703  1.00  0.00           H  
ATOM   1139 1HB  ALA A  71      32.978   2.901  -9.092  1.00  0.00           H  
ATOM   1140 2HB  ALA A  71      31.946   3.289  -7.695  1.00  0.00           H  
ATOM   1141 3HB  ALA A  71      32.643   1.661  -7.862  1.00  0.00           H  
ATOM   1142  N   LYS A  72      31.521  -0.219  -9.813  1.00  0.00           N  
ATOM   1143  CA  LYS A  72      31.889  -1.302 -10.717  1.00  0.00           C  
ATOM   1144  C   LYS A  72      30.812  -1.531 -11.769  1.00  0.00           C  
ATOM   1145  O   LYS A  72      31.114  -1.757 -12.941  1.00  0.00           O  
ATOM   1146  CB  LYS A  72      32.142  -2.591  -9.934  1.00  0.00           C  
ATOM   1147  CG  LYS A  72      32.581  -3.772 -10.790  1.00  0.00           C  
ATOM   1148  CD  LYS A  72      32.904  -4.986  -9.933  1.00  0.00           C  
ATOM   1149  CE  LYS A  72      33.203  -6.207 -10.791  1.00  0.00           C  
ATOM   1150  NZ  LYS A  72      34.434  -6.026 -11.606  1.00  0.00           N  
ATOM   1151  H   LYS A  72      31.360  -0.427  -8.838  1.00  0.00           H  
ATOM   1152  HA  LYS A  72      32.807  -1.023 -11.235  1.00  0.00           H  
ATOM   1153 1HB  LYS A  72      32.914  -2.416  -9.184  1.00  0.00           H  
ATOM   1154 2HB  LYS A  72      31.233  -2.881  -9.406  1.00  0.00           H  
ATOM   1155 1HG  LYS A  72      31.784  -4.032 -11.488  1.00  0.00           H  
ATOM   1156 2HG  LYS A  72      33.466  -3.496 -11.363  1.00  0.00           H  
ATOM   1157 1HD  LYS A  72      33.771  -4.771  -9.308  1.00  0.00           H  
ATOM   1158 2HD  LYS A  72      32.057  -5.209  -9.284  1.00  0.00           H  
ATOM   1159 1HE  LYS A  72      33.330  -7.079 -10.151  1.00  0.00           H  
ATOM   1160 2HE  LYS A  72      32.364  -6.395 -11.461  1.00  0.00           H  
ATOM   1161 1HZ  LYS A  72      34.597  -6.855 -12.160  1.00  0.00           H  
ATOM   1162 2HZ  LYS A  72      34.320  -5.230 -12.218  1.00  0.00           H  
ATOM   1163 3HZ  LYS A  72      35.223  -5.870 -10.995  1.00  0.00           H  
ATOM   1164  N   TYR A  73      29.554  -1.471 -11.344  1.00  0.00           N  
ATOM   1165  CA  TYR A  73      28.429  -1.672 -12.248  1.00  0.00           C  
ATOM   1166  C   TYR A  73      28.364  -0.572 -13.300  1.00  0.00           C  
ATOM   1167  O   TYR A  73      28.094  -0.836 -14.472  1.00  0.00           O  
ATOM   1168  CB  TYR A  73      27.117  -1.734 -11.463  1.00  0.00           C  
ATOM   1169  CG  TYR A  73      25.902  -2.002 -12.325  1.00  0.00           C  
ATOM   1170  CD1 TYR A  73      25.642  -3.287 -12.776  1.00  0.00           C  
ATOM   1171  CD2 TYR A  73      25.049  -0.962 -12.663  1.00  0.00           C  
ATOM   1172  CE1 TYR A  73      24.533  -3.532 -13.563  1.00  0.00           C  
ATOM   1173  CE2 TYR A  73      23.940  -1.206 -13.449  1.00  0.00           C  
ATOM   1174  CZ  TYR A  73      23.681  -2.485 -13.899  1.00  0.00           C  
ATOM   1175  OH  TYR A  73      22.577  -2.729 -14.682  1.00  0.00           O  
ATOM   1176  H   TYR A  73      29.373  -1.281 -10.369  1.00  0.00           H  
ATOM   1177  HA  TYR A  73      28.569  -2.620 -12.769  1.00  0.00           H  
ATOM   1178 1HB  TYR A  73      27.180  -2.521 -10.710  1.00  0.00           H  
ATOM   1179 2HB  TYR A  73      26.961  -0.791 -10.940  1.00  0.00           H  
ATOM   1180  HD1 TYR A  73      26.313  -4.105 -12.510  1.00  0.00           H  
ATOM   1181  HD2 TYR A  73      25.254   0.048 -12.309  1.00  0.00           H  
ATOM   1182  HE1 TYR A  73      24.328  -4.542 -13.918  1.00  0.00           H  
ATOM   1183  HE2 TYR A  73      23.270  -0.389 -13.716  1.00  0.00           H  
ATOM   1184  HH  TYR A  73      22.097  -1.908 -14.821  1.00  0.00           H  
ATOM   1185  N   GLY A  74      28.613   0.662 -12.875  1.00  0.00           N  
ATOM   1186  CA  GLY A  74      28.583   1.805 -13.779  1.00  0.00           C  
ATOM   1187  C   GLY A  74      29.681   1.703 -14.831  1.00  0.00           C  
ATOM   1188  O   GLY A  74      29.461   2.009 -16.003  1.00  0.00           O  
ATOM   1189  H   GLY A  74      28.829   0.812 -11.900  1.00  0.00           H  
ATOM   1190 1HA  GLY A  74      27.610   1.858 -14.267  1.00  0.00           H  
ATOM   1191 2HA  GLY A  74      28.706   2.724 -13.207  1.00  0.00           H  
ATOM   1192  N   SER A  75      30.863   1.272 -14.406  1.00  0.00           N  
ATOM   1193  CA  SER A  75      31.997   1.129 -15.310  1.00  0.00           C  
ATOM   1194  C   SER A  75      31.669   0.187 -16.461  1.00  0.00           C  
ATOM   1195  O   SER A  75      32.017   0.453 -17.612  1.00  0.00           O  
ATOM   1196  CB  SER A  75      33.206   0.615 -14.553  1.00  0.00           C  
ATOM   1197  OG  SER A  75      34.308   0.470 -15.406  1.00  0.00           O  
ATOM   1198  H   SER A  75      30.979   1.037 -13.431  1.00  0.00           H  
ATOM   1199  HA  SER A  75      32.233   2.109 -15.727  1.00  0.00           H  
ATOM   1200 1HB  SER A  75      33.454   1.308 -13.749  1.00  0.00           H  
ATOM   1201 2HB  SER A  75      32.968  -0.344 -14.096  1.00  0.00           H  
ATOM   1202  HG  SER A  75      35.026   0.144 -14.858  1.00  0.00           H  
ATOM   1203  N   LYS A  76      31.002  -0.909 -16.151  1.00  0.00           N  
ATOM   1204  CA  LYS A  76      30.645  -1.867 -17.181  1.00  0.00           C  
ATOM   1205  C   LYS A  76      29.768  -1.221 -18.250  1.00  0.00           C  
ATOM   1206  O   LYS A  76      29.855  -1.564 -19.429  1.00  0.00           O  
ATOM   1207  CB  LYS A  76      29.931  -3.071 -16.565  1.00  0.00           C  
ATOM   1208  CG  LYS A  76      29.595  -4.178 -17.555  1.00  0.00           C  
ATOM   1209  CD  LYS A  76      28.966  -5.373 -16.856  1.00  0.00           C  
ATOM   1210  CE  LYS A  76      28.606  -6.470 -17.847  1.00  0.00           C  
ATOM   1211  NZ  LYS A  76      27.990  -7.647 -17.177  1.00  0.00           N  
ATOM   1212  H   LYS A  76      30.744  -1.072 -15.188  1.00  0.00           H  
ATOM   1213  HA  LYS A  76      31.560  -2.214 -17.663  1.00  0.00           H  
ATOM   1214 1HB  LYS A  76      30.554  -3.502 -15.781  1.00  0.00           H  
ATOM   1215 2HB  LYS A  76      29.000  -2.743 -16.101  1.00  0.00           H  
ATOM   1216 1HG  LYS A  76      28.898  -3.798 -18.304  1.00  0.00           H  
ATOM   1217 2HG  LYS A  76      30.503  -4.501 -18.062  1.00  0.00           H  
ATOM   1218 1HD  LYS A  76      29.665  -5.774 -16.121  1.00  0.00           H  
ATOM   1219 2HD  LYS A  76      28.061  -5.057 -16.336  1.00  0.00           H  
ATOM   1220 1HE  LYS A  76      27.906  -6.079 -18.584  1.00  0.00           H  
ATOM   1221 2HE  LYS A  76      29.505  -6.796 -18.371  1.00  0.00           H  
ATOM   1222 1HZ  LYS A  76      27.767  -8.350 -17.867  1.00  0.00           H  
ATOM   1223 2HZ  LYS A  76      28.639  -8.030 -16.503  1.00  0.00           H  
ATOM   1224 3HZ  LYS A  76      27.145  -7.361 -16.704  1.00  0.00           H  
ATOM   1225  N   LEU A  77      28.926  -0.286 -17.824  1.00  0.00           N  
ATOM   1226  CA  LEU A  77      27.955   0.348 -18.709  1.00  0.00           C  
ATOM   1227  C   LEU A  77      28.595   1.286 -19.732  1.00  0.00           C  
ATOM   1228  O   LEU A  77      28.144   1.375 -20.874  1.00  0.00           O  
ATOM   1229  CB  LEU A  77      26.933   1.130 -17.875  1.00  0.00           C  
ATOM   1230  CG  LEU A  77      25.991   0.282 -17.011  1.00  0.00           C  
ATOM   1231  CD1 LEU A  77      25.151   1.195 -16.127  1.00  0.00           C  
ATOM   1232  CD2 LEU A  77      25.108  -0.571 -17.910  1.00  0.00           C  
ATOM   1233  H   LEU A  77      28.956  -0.002 -16.855  1.00  0.00           H  
ATOM   1234  HA  LEU A  77      27.433  -0.431 -19.263  1.00  0.00           H  
ATOM   1235 1HB  LEU A  77      27.470   1.806 -17.212  1.00  0.00           H  
ATOM   1236 2HB  LEU A  77      26.318   1.727 -18.548  1.00  0.00           H  
ATOM   1237  HG  LEU A  77      26.578  -0.365 -16.359  1.00  0.00           H  
ATOM   1238 1HD1 LEU A  77      24.482   0.592 -15.513  1.00  0.00           H  
ATOM   1239 2HD1 LEU A  77      25.807   1.779 -15.481  1.00  0.00           H  
ATOM   1240 3HD1 LEU A  77      24.564   1.866 -16.752  1.00  0.00           H  
ATOM   1241 1HD2 LEU A  77      24.439  -1.175 -17.296  1.00  0.00           H  
ATOM   1242 2HD2 LEU A  77      24.519   0.075 -18.561  1.00  0.00           H  
ATOM   1243 3HD2 LEU A  77      25.733  -1.226 -18.517  1.00  0.00           H  
ATOM   1244  N   THR A  78      29.648   1.986 -19.322  1.00  0.00           N  
ATOM   1245  CA  THR A  78      30.149   3.114 -20.103  1.00  0.00           C  
ATOM   1246  C   THR A  78      31.655   3.045 -20.308  1.00  0.00           C  
ATOM   1247  O   THR A  78      32.364   2.378 -19.555  1.00  0.00           O  
ATOM   1248  CB  THR A  78      29.787   4.451 -19.431  1.00  0.00           C  
ATOM   1249  OG1 THR A  78      30.434   4.538 -18.155  1.00  0.00           O  
ATOM   1250  CG2 THR A  78      28.282   4.563 -19.241  1.00  0.00           C  
ATOM   1251  H   THR A  78      30.103   1.729 -18.458  1.00  0.00           H  
ATOM   1252  HA  THR A  78      29.682   3.087 -21.088  1.00  0.00           H  
ATOM   1253  HB  THR A  78      30.131   5.277 -20.054  1.00  0.00           H  
ATOM   1254  HG1 THR A  78      29.935   4.032 -17.509  1.00  0.00           H  
ATOM   1255 1HG2 THR A  78      28.045   5.514 -18.766  1.00  0.00           H  
ATOM   1256 2HG2 THR A  78      27.788   4.509 -20.211  1.00  0.00           H  
ATOM   1257 3HG2 THR A  78      27.933   3.746 -18.611  1.00  0.00           H  
ATOM   1258  N   ASP A  79      32.132   3.741 -21.334  1.00  0.00           N  
ATOM   1259  CA  ASP A  79      33.560   3.821 -21.619  1.00  0.00           C  
ATOM   1260  C   ASP A  79      34.090   5.219 -21.331  1.00  0.00           C  
ATOM   1261  O   ASP A  79      35.189   5.576 -21.755  1.00  0.00           O  
ATOM   1262  CB  ASP A  79      33.841   3.450 -23.077  1.00  0.00           C  
ATOM   1263  CG  ASP A  79      33.186   4.402 -24.068  1.00  0.00           C  
ATOM   1264  OD1 ASP A  79      32.224   5.037 -23.705  1.00  0.00           O  
ATOM   1265  OD2 ASP A  79      33.653   4.486 -25.179  1.00  0.00           O  
ATOM   1266  H   ASP A  79      31.488   4.231 -21.938  1.00  0.00           H  
ATOM   1267  HA  ASP A  79      34.082   3.115 -20.973  1.00  0.00           H  
ATOM   1268 1HB  ASP A  79      34.918   3.451 -23.252  1.00  0.00           H  
ATOM   1269 2HB  ASP A  79      33.479   2.440 -23.272  1.00  0.00           H  
ATOM   1270  N   SER A  80      33.300   6.008 -20.606  1.00  0.00           N  
ATOM   1271  CA  SER A  80      33.650   7.397 -20.327  1.00  0.00           C  
ATOM   1272  C   SER A  80      34.857   7.490 -19.400  1.00  0.00           C  
ATOM   1273  O   SER A  80      34.772   7.155 -18.219  1.00  0.00           O  
ATOM   1274  CB  SER A  80      32.469   8.117 -19.706  1.00  0.00           C  
ATOM   1275  OG  SER A  80      32.815   9.424 -19.336  1.00  0.00           O  
ATOM   1276  H   SER A  80      32.436   5.636 -20.239  1.00  0.00           H  
ATOM   1277  HA  SER A  80      33.905   7.886 -21.269  1.00  0.00           H  
ATOM   1278 1HB  SER A  80      31.644   8.144 -20.418  1.00  0.00           H  
ATOM   1279 2HB  SER A  80      32.127   7.567 -18.831  1.00  0.00           H  
ATOM   1280  HG  SER A  80      31.988   9.905 -19.259  1.00  0.00           H  
ATOM   1281  N   PRO A  81      35.842   7.713 -19.202  1.00  0.00           N  
ATOM   1282  CA  PRO A  81      37.046   8.034 -18.442  1.00  0.00           C  
ATOM   1283  C   PRO A  81      36.736   8.992 -17.286  1.00  0.00           C  
ATOM   1284  O   PRO A  81      37.060   8.713 -16.132  1.00  0.00           O  
ATOM   1285  CB  PRO A  81      37.949   8.688 -19.493  1.00  0.00           C  
ATOM   1286  CG  PRO A  81      37.583   8.003 -20.766  1.00  0.00           C  
ATOM   1287  CD  PRO A  81      36.084   7.882 -20.709  1.00  0.00           C  
ATOM   1288  HA  PRO A  81      37.493   7.103 -18.062  1.00  0.00           H  
ATOM   1289 1HB  PRO A  81      37.766   9.772 -19.524  1.00  0.00           H  
ATOM   1290 2HB  PRO A  81      39.005   8.548 -19.221  1.00  0.00           H  
ATOM   1291 1HG  PRO A  81      37.928   8.593 -21.627  1.00  0.00           H  
ATOM   1292 2HG  PRO A  81      38.085   7.026 -20.829  1.00  0.00           H  
ATOM   1293 1HD  PRO A  81      35.626   8.808 -21.088  1.00  0.00           H  
ATOM   1294 2HD  PRO A  81      35.762   7.017 -21.307  1.00  0.00           H  
ATOM   1295  N   GLU A  82      36.111  10.106 -17.632  1.00  0.00           N  
ATOM   1296  CA  GLU A  82      35.555  11.067 -16.687  1.00  0.00           C  
ATOM   1297  C   GLU A  82      34.592  10.393 -15.718  1.00  0.00           C  
ATOM   1298  O   GLU A  82      34.661  10.609 -14.508  1.00  0.00           O  
ATOM   1299  CB  GLU A  82      34.838  12.194 -17.433  1.00  0.00           C  
ATOM   1300  CG  GLU A  82      35.758  13.101 -18.238  1.00  0.00           C  
ATOM   1301  CD  GLU A  82      36.116  12.528 -19.581  1.00  0.00           C  
ATOM   1302  OE1 GLU A  82      35.657  11.454 -19.888  1.00  0.00           O  
ATOM   1303  OE2 GLU A  82      36.848  13.165 -20.300  1.00  0.00           O  
ATOM   1304  H   GLU A  82      36.001  10.324 -18.612  1.00  0.00           H  
ATOM   1305  HA  GLU A  82      36.373  11.496 -16.108  1.00  0.00           H  
ATOM   1306 1HB  GLU A  82      34.105  11.769 -18.118  1.00  0.00           H  
ATOM   1307 2HB  GLU A  82      34.296  12.816 -16.719  1.00  0.00           H  
ATOM   1308 1HG  GLU A  82      35.266  14.062 -18.385  1.00  0.00           H  
ATOM   1309 2HG  GLU A  82      36.670  13.274 -17.667  1.00  0.00           H  
ATOM   1310  N   LEU A  83      33.694   9.575 -16.258  1.00  0.00           N  
ATOM   1311  CA  LEU A  83      32.715   8.867 -15.442  1.00  0.00           C  
ATOM   1312  C   LEU A  83      33.397   8.001 -14.390  1.00  0.00           C  
ATOM   1313  O   LEU A  83      33.020   8.019 -13.218  1.00  0.00           O  
ATOM   1314  CB  LEU A  83      31.818   7.994 -16.329  1.00  0.00           C  
ATOM   1315  CG  LEU A  83      30.666   7.279 -15.611  1.00  0.00           C  
ATOM   1316  CD1 LEU A  83      31.202   6.052 -14.886  1.00  0.00           C  
ATOM   1317  CD2 LEU A  83      29.999   8.241 -14.639  1.00  0.00           C  
ATOM   1318  H   LEU A  83      33.690   9.441 -17.259  1.00  0.00           H  
ATOM   1319  HA  LEU A  83      32.094   9.602 -14.931  1.00  0.00           H  
ATOM   1320 1HB  LEU A  83      31.386   8.620 -17.108  1.00  0.00           H  
ATOM   1321 2HB  LEU A  83      32.436   7.232 -16.805  1.00  0.00           H  
ATOM   1322  HG  LEU A  83      29.935   6.940 -16.345  1.00  0.00           H  
ATOM   1323 1HD1 LEU A  83      30.384   5.544 -14.376  1.00  0.00           H  
ATOM   1324 2HD1 LEU A  83      31.656   5.373 -15.608  1.00  0.00           H  
ATOM   1325 3HD1 LEU A  83      31.950   6.359 -14.155  1.00  0.00           H  
ATOM   1326 1HD2 LEU A  83      29.180   7.733 -14.129  1.00  0.00           H  
ATOM   1327 2HD2 LEU A  83      30.729   8.580 -13.904  1.00  0.00           H  
ATOM   1328 3HD2 LEU A  83      29.610   9.100 -15.186  1.00  0.00           H  
ATOM   1329  N   LYS A  84      34.402   7.244 -14.815  1.00  0.00           N  
ATOM   1330  CA  LYS A  84      35.139   6.370 -13.910  1.00  0.00           C  
ATOM   1331  C   LYS A  84      35.892   7.174 -12.859  1.00  0.00           C  
ATOM   1332  O   LYS A  84      35.931   6.799 -11.687  1.00  0.00           O  
ATOM   1333  CB  LYS A  84      36.112   5.486 -14.692  1.00  0.00           C  
ATOM   1334  CG  LYS A  84      35.496   4.208 -15.245  1.00  0.00           C  
ATOM   1335  CD  LYS A  84      34.657   4.489 -16.483  1.00  0.00           C  
ATOM   1336  CE  LYS A  84      33.248   4.924 -16.111  1.00  0.00           C  
ATOM   1337  NZ  LYS A  84      32.433   5.258 -17.311  1.00  0.00           N  
ATOM   1338  H   LYS A  84      34.663   7.274 -15.790  1.00  0.00           H  
ATOM   1339  HA  LYS A  84      34.426   5.729 -13.391  1.00  0.00           H  
ATOM   1340 1HB  LYS A  84      36.522   6.050 -15.531  1.00  0.00           H  
ATOM   1341 2HB  LYS A  84      36.946   5.205 -14.049  1.00  0.00           H  
ATOM   1342 1HG  LYS A  84      36.288   3.505 -15.504  1.00  0.00           H  
ATOM   1343 2HG  LYS A  84      34.863   3.751 -14.485  1.00  0.00           H  
ATOM   1344 1HD  LYS A  84      35.129   5.278 -17.071  1.00  0.00           H  
ATOM   1345 2HD  LYS A  84      34.600   3.589 -17.095  1.00  0.00           H  
ATOM   1346 1HE  LYS A  84      32.753   4.124 -15.563  1.00  0.00           H  
ATOM   1347 2HE  LYS A  84      33.296   5.801 -15.466  1.00  0.00           H  
ATOM   1348 1HZ  LYS A  84      31.508   5.542 -17.023  1.00  0.00           H  
ATOM   1349 2HZ  LYS A  84      32.874   6.013 -17.819  1.00  0.00           H  
ATOM   1350 3HZ  LYS A  84      32.365   4.446 -17.909  1.00  0.00           H  
ATOM   1351  N   ARG A  85      36.490   8.282 -13.284  1.00  0.00           N  
ATOM   1352  CA  ARG A  85      37.243   9.142 -12.379  1.00  0.00           C  
ATOM   1353  C   ARG A  85      36.335   9.766 -11.328  1.00  0.00           C  
ATOM   1354  O   ARG A  85      36.700   9.863 -10.156  1.00  0.00           O  
ATOM   1355  CB  ARG A  85      37.950  10.245 -13.153  1.00  0.00           C  
ATOM   1356  CG  ARG A  85      38.826  11.158 -12.309  1.00  0.00           C  
ATOM   1357  CD  ARG A  85      39.542  12.156 -13.144  1.00  0.00           C  
ATOM   1358  NE  ARG A  85      38.625  13.088 -13.781  1.00  0.00           N  
ATOM   1359  CZ  ARG A  85      38.947  13.894 -14.811  1.00  0.00           C  
ATOM   1360  NH1 ARG A  85      40.164  13.872 -15.308  1.00  0.00           N  
ATOM   1361  NH2 ARG A  85      38.039  14.708 -15.322  1.00  0.00           N  
ATOM   1362  H   ARG A  85      36.421   8.535 -14.259  1.00  0.00           H  
ATOM   1363  HA  ARG A  85      37.995   8.537 -11.872  1.00  0.00           H  
ATOM   1364 1HB  ARG A  85      38.580   9.802 -13.923  1.00  0.00           H  
ATOM   1365 2HB  ARG A  85      37.210  10.869 -13.655  1.00  0.00           H  
ATOM   1366 1HG  ARG A  85      38.206  11.693 -11.590  1.00  0.00           H  
ATOM   1367 2HG  ARG A  85      39.567  10.561 -11.777  1.00  0.00           H  
ATOM   1368 1HD  ARG A  85      40.228  12.727 -12.519  1.00  0.00           H  
ATOM   1369 2HD  ARG A  85      40.103  11.643 -13.924  1.00  0.00           H  
ATOM   1370  HE  ARG A  85      37.679  13.134 -13.426  1.00  0.00           H  
ATOM   1371 1HH1 ARG A  85      40.857  13.249 -14.918  1.00  0.00           H  
ATOM   1372 2HH1 ARG A  85      40.405  14.476 -16.080  1.00  0.00           H  
ATOM   1373 1HH2 ARG A  85      37.104  14.726 -14.939  1.00  0.00           H  
ATOM   1374 2HH2 ARG A  85      38.281  15.312 -16.093  1.00  0.00           H  
ATOM   1375  N   GLU A  86      35.149  10.189 -11.753  1.00  0.00           N  
ATOM   1376  CA  GLU A  86      34.186  10.805 -10.848  1.00  0.00           C  
ATOM   1377  C   GLU A  86      33.706   9.813  -9.797  1.00  0.00           C  
ATOM   1378  O   GLU A  86      33.557  10.159  -8.625  1.00  0.00           O  
ATOM   1379  CB  GLU A  86      32.990  11.351 -11.632  1.00  0.00           C  
ATOM   1380  CG  GLU A  86      33.309  12.555 -12.506  1.00  0.00           C  
ATOM   1381  CD  GLU A  86      33.733  13.759 -11.712  1.00  0.00           C  
ATOM   1382  OE1 GLU A  86      33.179  13.979 -10.662  1.00  0.00           O  
ATOM   1383  OE2 GLU A  86      34.612  14.459 -12.156  1.00  0.00           O  
ATOM   1384  H   GLU A  86      34.909  10.081 -12.728  1.00  0.00           H  
ATOM   1385  HA  GLU A  86      34.675  11.634 -10.335  1.00  0.00           H  
ATOM   1386 1HB  GLU A  86      32.589  10.567 -12.275  1.00  0.00           H  
ATOM   1387 2HB  GLU A  86      32.202  11.641 -10.937  1.00  0.00           H  
ATOM   1388 1HG  GLU A  86      34.109  12.289 -13.196  1.00  0.00           H  
ATOM   1389 2HG  GLU A  86      32.428  12.806 -13.095  1.00  0.00           H  
ATOM   1390  N   LEU A  87      33.465   8.578 -10.222  1.00  0.00           N  
ATOM   1391  CA  LEU A  87      33.002   7.532  -9.317  1.00  0.00           C  
ATOM   1392  C   LEU A  87      34.055   7.207  -8.266  1.00  0.00           C  
ATOM   1393  O   LEU A  87      33.735   7.007  -7.094  1.00  0.00           O  
ATOM   1394  CB  LEU A  87      32.651   6.265 -10.107  1.00  0.00           C  
ATOM   1395  CG  LEU A  87      31.414   6.364 -11.008  1.00  0.00           C  
ATOM   1396  CD1 LEU A  87      31.300   5.103 -11.855  1.00  0.00           C  
ATOM   1397  CD2 LEU A  87      30.174   6.559 -10.149  1.00  0.00           C  
ATOM   1398  H   LEU A  87      33.606   8.357 -11.197  1.00  0.00           H  
ATOM   1399  HA  LEU A  87      32.107   7.887  -8.808  1.00  0.00           H  
ATOM   1400 1HB  LEU A  87      33.500   6.002 -10.736  1.00  0.00           H  
ATOM   1401 2HB  LEU A  87      32.483   5.451  -9.401  1.00  0.00           H  
ATOM   1402  HG  LEU A  87      31.524   7.211 -11.685  1.00  0.00           H  
ATOM   1403 1HD1 LEU A  87      30.421   5.174 -12.496  1.00  0.00           H  
ATOM   1404 2HD1 LEU A  87      32.192   4.999 -12.474  1.00  0.00           H  
ATOM   1405 3HD1 LEU A  87      31.205   4.235 -11.204  1.00  0.00           H  
ATOM   1406 1HD2 LEU A  87      29.295   6.631 -10.790  1.00  0.00           H  
ATOM   1407 2HD2 LEU A  87      30.062   5.712  -9.473  1.00  0.00           H  
ATOM   1408 3HD2 LEU A  87      30.274   7.476  -9.568  1.00  0.00           H  
ATOM   1409  N   TYR A  88      35.312   7.155  -8.691  1.00  0.00           N  
ATOM   1410  CA  TYR A  88      36.415   6.854  -7.786  1.00  0.00           C  
ATOM   1411  C   TYR A  88      36.578   7.944  -6.735  1.00  0.00           C  
ATOM   1412  O   TYR A  88      36.823   7.658  -5.563  1.00  0.00           O  
ATOM   1413  CB  TYR A  88      37.717   6.674  -8.570  1.00  0.00           C  
ATOM   1414  CG  TYR A  88      38.902   6.299  -7.708  1.00  0.00           C  
ATOM   1415  CD1 TYR A  88      39.757   5.283  -8.108  1.00  0.00           C  
ATOM   1416  CD2 TYR A  88      39.133   6.970  -6.516  1.00  0.00           C  
ATOM   1417  CE1 TYR A  88      40.839   4.940  -7.321  1.00  0.00           C  
ATOM   1418  CE2 TYR A  88      40.215   6.627  -5.729  1.00  0.00           C  
ATOM   1419  CZ  TYR A  88      41.066   5.617  -6.127  1.00  0.00           C  
ATOM   1420  OH  TYR A  88      42.143   5.275  -5.343  1.00  0.00           O  
ATOM   1421  H   TYR A  88      35.509   7.328  -9.666  1.00  0.00           H  
ATOM   1422  HA  TYR A  88      36.191   5.923  -7.265  1.00  0.00           H  
ATOM   1423 1HB  TYR A  88      37.584   5.896  -9.323  1.00  0.00           H  
ATOM   1424 2HB  TYR A  88      37.957   7.599  -9.093  1.00  0.00           H  
ATOM   1425  HD1 TYR A  88      39.575   4.755  -9.045  1.00  0.00           H  
ATOM   1426  HD2 TYR A  88      38.460   7.768  -6.201  1.00  0.00           H  
ATOM   1427  HE1 TYR A  88      41.511   4.142  -7.636  1.00  0.00           H  
ATOM   1428  HE2 TYR A  88      40.396   7.154  -4.792  1.00  0.00           H  
ATOM   1429  HH  TYR A  88      42.628   4.560  -5.762  1.00  0.00           H  
ATOM   1430  N   ARG A  89      36.441   9.195  -7.160  1.00  0.00           N  
ATOM   1431  CA  ARG A  89      36.572  10.331  -6.255  1.00  0.00           C  
ATOM   1432  C   ARG A  89      35.470  10.328  -5.204  1.00  0.00           C  
ATOM   1433  O   ARG A  89      35.716  10.613  -4.032  1.00  0.00           O  
ATOM   1434  CB  ARG A  89      36.527  11.640  -7.029  1.00  0.00           C  
ATOM   1435  CG  ARG A  89      36.706  12.890  -6.182  1.00  0.00           C  
ATOM   1436  CD  ARG A  89      36.675  14.123  -7.010  1.00  0.00           C  
ATOM   1437  NE  ARG A  89      35.387  14.309  -7.658  1.00  0.00           N  
ATOM   1438  CZ  ARG A  89      34.296  14.824  -7.059  1.00  0.00           C  
ATOM   1439  NH1 ARG A  89      34.352  15.198  -5.800  1.00  0.00           N  
ATOM   1440  NH2 ARG A  89      33.168  14.952  -7.737  1.00  0.00           N  
ATOM   1441  H   ARG A  89      36.241   9.364  -8.135  1.00  0.00           H  
ATOM   1442  HA  ARG A  89      37.535  10.260  -5.748  1.00  0.00           H  
ATOM   1443 1HB  ARG A  89      37.308  11.641  -7.788  1.00  0.00           H  
ATOM   1444 2HB  ARG A  89      35.570  11.725  -7.544  1.00  0.00           H  
ATOM   1445 1HG  ARG A  89      35.903  12.950  -5.447  1.00  0.00           H  
ATOM   1446 2HG  ARG A  89      37.667  12.847  -5.667  1.00  0.00           H  
ATOM   1447 1HD  ARG A  89      36.866  14.990  -6.378  1.00  0.00           H  
ATOM   1448 2HD  ARG A  89      37.440  14.062  -7.783  1.00  0.00           H  
ATOM   1449  HE  ARG A  89      35.304  14.032  -8.628  1.00  0.00           H  
ATOM   1450 1HH1 ARG A  89      35.214  15.100  -5.282  1.00  0.00           H  
ATOM   1451 2HH1 ARG A  89      33.534  15.584  -5.351  1.00  0.00           H  
ATOM   1452 1HH2 ARG A  89      33.125  14.664  -8.705  1.00  0.00           H  
ATOM   1453 2HH2 ARG A  89      32.351  15.337  -7.288  1.00  0.00           H  
ATOM   1454  N   ILE A  90      34.254  10.004  -5.629  1.00  0.00           N  
ATOM   1455  CA  ILE A  90      33.112   9.963  -4.724  1.00  0.00           C  
ATOM   1456  C   ILE A  90      33.280   8.874  -3.672  1.00  0.00           C  
ATOM   1457  O   ILE A  90      32.960   9.075  -2.500  1.00  0.00           O  
ATOM   1458  CB  ILE A  90      31.804   9.729  -5.501  1.00  0.00           C  
ATOM   1459  CG1 ILE A  90      31.478  10.942  -6.376  1.00  0.00           C  
ATOM   1460  CG2 ILE A  90      30.660   9.438  -4.542  1.00  0.00           C  
ATOM   1461  CD1 ILE A  90      30.366  10.698  -7.370  1.00  0.00           C  
ATOM   1462  H   ILE A  90      34.117   9.780  -6.604  1.00  0.00           H  
ATOM   1463  HA  ILE A  90      33.042  10.922  -4.212  1.00  0.00           H  
ATOM   1464  HB  ILE A  90      31.927   8.880  -6.174  1.00  0.00           H  
ATOM   1465 1HG1 ILE A  90      31.191  11.781  -5.743  1.00  0.00           H  
ATOM   1466 2HG1 ILE A  90      32.369  11.242  -6.929  1.00  0.00           H  
ATOM   1467 1HG2 ILE A  90      29.743   9.275  -5.108  1.00  0.00           H  
ATOM   1468 2HG2 ILE A  90      30.890   8.545  -3.962  1.00  0.00           H  
ATOM   1469 3HG2 ILE A  90      30.525  10.284  -3.869  1.00  0.00           H  
ATOM   1470 1HD1 ILE A  90      30.194  11.603  -7.953  1.00  0.00           H  
ATOM   1471 2HD1 ILE A  90      30.648   9.884  -8.039  1.00  0.00           H  
ATOM   1472 3HD1 ILE A  90      29.454  10.431  -6.838  1.00  0.00           H  
ATOM   1473  N   ILE A  91      33.784   7.721  -4.098  1.00  0.00           N  
ATOM   1474  CA  ILE A  91      33.996   6.597  -3.193  1.00  0.00           C  
ATOM   1475  C   ILE A  91      35.047   6.927  -2.141  1.00  0.00           C  
ATOM   1476  O   ILE A  91      34.897   6.581  -0.969  1.00  0.00           O  
ATOM   1477  CB  ILE A  91      34.425   5.339  -3.970  1.00  0.00           C  
ATOM   1478  CG1 ILE A  91      33.275   4.835  -4.846  1.00  0.00           C  
ATOM   1479  CG2 ILE A  91      34.884   4.252  -3.011  1.00  0.00           C  
ATOM   1480  CD1 ILE A  91      33.684   3.772  -5.840  1.00  0.00           C  
ATOM   1481  H   ILE A  91      34.026   7.620  -5.073  1.00  0.00           H  
ATOM   1482  HA  ILE A  91      33.058   6.383  -2.682  1.00  0.00           H  
ATOM   1483  HB  ILE A  91      35.246   5.589  -4.642  1.00  0.00           H  
ATOM   1484 1HG1 ILE A  91      32.488   4.425  -4.213  1.00  0.00           H  
ATOM   1485 2HG1 ILE A  91      32.845   5.670  -5.399  1.00  0.00           H  
ATOM   1486 1HG2 ILE A  91      35.183   3.370  -3.577  1.00  0.00           H  
ATOM   1487 2HG2 ILE A  91      35.731   4.614  -2.430  1.00  0.00           H  
ATOM   1488 3HG2 ILE A  91      34.067   3.991  -2.338  1.00  0.00           H  
ATOM   1489 1HD1 ILE A  91      32.816   3.466  -6.424  1.00  0.00           H  
ATOM   1490 2HD1 ILE A  91      34.447   4.173  -6.508  1.00  0.00           H  
ATOM   1491 3HD1 ILE A  91      34.085   2.911  -5.307  1.00  0.00           H  
ATOM   1492  N   SER A  92      36.112   7.599  -2.567  1.00  0.00           N  
ATOM   1493  CA  SER A  92      37.190   7.978  -1.662  1.00  0.00           C  
ATOM   1494  C   SER A  92      36.706   8.967  -0.610  1.00  0.00           C  
ATOM   1495  O   SER A  92      37.071   8.870   0.562  1.00  0.00           O  
ATOM   1496  CB  SER A  92      38.340   8.582  -2.445  1.00  0.00           C  
ATOM   1497  OG  SER A  92      39.389   8.949  -1.592  1.00  0.00           O  
ATOM   1498  H   SER A  92      36.176   7.853  -3.542  1.00  0.00           H  
ATOM   1499  HA  SER A  92      37.544   7.082  -1.151  1.00  0.00           H  
ATOM   1500 1HB  SER A  92      38.699   7.860  -3.178  1.00  0.00           H  
ATOM   1501 2HB  SER A  92      37.989   9.456  -2.991  1.00  0.00           H  
ATOM   1502  HG  SER A  92      39.915   9.588  -2.079  1.00  0.00           H  
ATOM   1503  N   GLU A  93      35.882   9.919  -1.036  1.00  0.00           N  
ATOM   1504  CA  GLU A  93      35.345  10.928  -0.131  1.00  0.00           C  
ATOM   1505  C   GLU A  93      34.440  10.300   0.921  1.00  0.00           C  
ATOM   1506  O   GLU A  93      34.481  10.675   2.093  1.00  0.00           O  
ATOM   1507  CB  GLU A  93      34.571  11.990  -0.915  1.00  0.00           C  
ATOM   1508  CG  GLU A  93      35.440  12.889  -1.783  1.00  0.00           C  
ATOM   1509  CD  GLU A  93      34.640  13.871  -2.593  1.00  0.00           C  
ATOM   1510  OE1 GLU A  93      33.436  13.786  -2.575  1.00  0.00           O  
ATOM   1511  OE2 GLU A  93      35.235  14.708  -3.231  1.00  0.00           O  
ATOM   1512  H   GLU A  93      35.621   9.944  -2.011  1.00  0.00           H  
ATOM   1513  HA  GLU A  93      36.177  11.411   0.382  1.00  0.00           H  
ATOM   1514 1HB  GLU A  93      33.841  11.504  -1.563  1.00  0.00           H  
ATOM   1515 2HB  GLU A  93      34.020  12.625  -0.222  1.00  0.00           H  
ATOM   1516 1HG  GLU A  93      36.128  13.440  -1.142  1.00  0.00           H  
ATOM   1517 2HG  GLU A  93      36.031  12.267  -2.454  1.00  0.00           H  
ATOM   1518  N   THR A  94      33.623   9.342   0.495  1.00  0.00           N  
ATOM   1519  CA  THR A  94      32.706   8.660   1.400  1.00  0.00           C  
ATOM   1520  C   THR A  94      33.463   7.859   2.452  1.00  0.00           C  
ATOM   1521  O   THR A  94      33.086   7.842   3.624  1.00  0.00           O  
ATOM   1522  CB  THR A  94      31.755   7.729   0.626  1.00  0.00           C  
ATOM   1523  OG1 THR A  94      30.970   8.500  -0.293  1.00  0.00           O  
ATOM   1524  CG2 THR A  94      30.830   6.995   1.585  1.00  0.00           C  
ATOM   1525  H   THR A  94      33.638   9.080  -0.480  1.00  0.00           H  
ATOM   1526  HA  THR A  94      32.107   9.411   1.916  1.00  0.00           H  
ATOM   1527  HB  THR A  94      32.337   7.000   0.063  1.00  0.00           H  
ATOM   1528  HG1 THR A  94      31.551   8.948  -0.912  1.00  0.00           H  
ATOM   1529 1HG2 THR A  94      30.165   6.341   1.021  1.00  0.00           H  
ATOM   1530 2HG2 THR A  94      31.423   6.399   2.278  1.00  0.00           H  
ATOM   1531 3HG2 THR A  94      30.238   7.718   2.145  1.00  0.00           H  
ATOM   1532  N   ALA A  95      34.533   7.196   2.026  1.00  0.00           N  
ATOM   1533  CA  ALA A  95      35.345   6.392   2.931  1.00  0.00           C  
ATOM   1534  C   ALA A  95      36.023   7.261   3.983  1.00  0.00           C  
ATOM   1535  O   ALA A  95      36.096   6.891   5.155  1.00  0.00           O  
ATOM   1536  CB  ALA A  95      36.383   5.601   2.149  1.00  0.00           C  
ATOM   1537  H   ALA A  95      34.790   7.251   1.051  1.00  0.00           H  
ATOM   1538  HA  ALA A  95      34.686   5.695   3.448  1.00  0.00           H  
ATOM   1539 1HB  ALA A  95      36.982   5.005   2.838  1.00  0.00           H  
ATOM   1540 2HB  ALA A  95      35.881   4.941   1.441  1.00  0.00           H  
ATOM   1541 3HB  ALA A  95      37.032   6.288   1.607  1.00  0.00           H  
ATOM   1542  N   VAL A  96      36.518   8.418   3.557  1.00  0.00           N  
ATOM   1543  CA  VAL A  96      37.190   9.342   4.462  1.00  0.00           C  
ATOM   1544  C   VAL A  96      36.230   9.882   5.514  1.00  0.00           C  
ATOM   1545  O   VAL A  96      36.586  10.010   6.685  1.00  0.00           O  
ATOM   1546  CB  VAL A  96      37.795  10.518   3.672  1.00  0.00           C  
ATOM   1547  CG1 VAL A  96      38.331  11.578   4.622  1.00  0.00           C  
ATOM   1548  CG2 VAL A  96      38.896  10.012   2.752  1.00  0.00           C  
ATOM   1549  H   VAL A  96      36.426   8.663   2.581  1.00  0.00           H  
ATOM   1550  HA  VAL A  96      37.996   8.808   4.967  1.00  0.00           H  
ATOM   1551  HB  VAL A  96      37.010  10.986   3.077  1.00  0.00           H  
ATOM   1552 1HG1 VAL A  96      38.754  12.402   4.047  1.00  0.00           H  
ATOM   1553 2HG1 VAL A  96      37.519  11.952   5.246  1.00  0.00           H  
ATOM   1554 3HG1 VAL A  96      39.104  11.143   5.254  1.00  0.00           H  
ATOM   1555 1HG2 VAL A  96      39.318  10.848   2.196  1.00  0.00           H  
ATOM   1556 2HG2 VAL A  96      39.677   9.538   3.347  1.00  0.00           H  
ATOM   1557 3HG2 VAL A  96      38.481   9.285   2.054  1.00  0.00           H  
ATOM   1558  N   GLU A  97      35.011  10.197   5.088  1.00  0.00           N  
ATOM   1559  CA  GLU A  97      33.996  10.723   5.993  1.00  0.00           C  
ATOM   1560  C   GLU A  97      33.607   9.692   7.045  1.00  0.00           C  
ATOM   1561  O   GLU A  97      33.427  10.024   8.217  1.00  0.00           O  
ATOM   1562  CB  GLU A  97      32.756  11.158   5.209  1.00  0.00           C  
ATOM   1563  CG  GLU A  97      31.655  11.771   6.062  1.00  0.00           C  
ATOM   1564  CD  GLU A  97      32.068  13.064   6.709  1.00  0.00           C  
ATOM   1565  OE1 GLU A  97      32.996  13.674   6.234  1.00  0.00           O  
ATOM   1566  OE2 GLU A  97      31.454  13.443   7.679  1.00  0.00           O  
ATOM   1567  H   GLU A  97      34.782  10.069   4.113  1.00  0.00           H  
ATOM   1568  HA  GLU A  97      34.407  11.593   6.506  1.00  0.00           H  
ATOM   1569 1HB  GLU A  97      33.042  11.891   4.454  1.00  0.00           H  
ATOM   1570 2HB  GLU A  97      32.335  10.298   4.687  1.00  0.00           H  
ATOM   1571 1HG  GLU A  97      30.783  11.954   5.435  1.00  0.00           H  
ATOM   1572 2HG  GLU A  97      31.370  11.059   6.835  1.00  0.00           H  
ATOM   1573  N   LEU A  98      33.479   8.440   6.619  1.00  0.00           N  
ATOM   1574  CA  LEU A  98      33.112   7.357   7.524  1.00  0.00           C  
ATOM   1575  C   LEU A  98      34.189   7.128   8.576  1.00  0.00           C  
ATOM   1576  O   LEU A  98      33.887   6.900   9.748  1.00  0.00           O  
ATOM   1577  CB  LEU A  98      32.877   6.063   6.734  1.00  0.00           C  
ATOM   1578  CG  LEU A  98      31.637   6.050   5.832  1.00  0.00           C  
ATOM   1579  CD1 LEU A  98      31.637   4.785   4.985  1.00  0.00           C  
ATOM   1580  CD2 LEU A  98      30.383   6.133   6.691  1.00  0.00           C  
ATOM   1581  H   LEU A  98      33.640   8.233   5.644  1.00  0.00           H  
ATOM   1582  HA  LEU A  98      32.188   7.630   8.033  1.00  0.00           H  
ATOM   1583 1HB  LEU A  98      33.746   5.878   6.105  1.00  0.00           H  
ATOM   1584 2HB  LEU A  98      32.783   5.238   7.440  1.00  0.00           H  
ATOM   1585  HG  LEU A  98      31.670   6.904   5.155  1.00  0.00           H  
ATOM   1586 1HD1 LEU A  98      30.756   4.776   4.344  1.00  0.00           H  
ATOM   1587 2HD1 LEU A  98      32.535   4.761   4.367  1.00  0.00           H  
ATOM   1588 3HD1 LEU A  98      31.621   3.911   5.637  1.00  0.00           H  
ATOM   1589 1HD2 LEU A  98      29.502   6.125   6.049  1.00  0.00           H  
ATOM   1590 2HD2 LEU A  98      30.348   5.279   7.367  1.00  0.00           H  
ATOM   1591 3HD2 LEU A  98      30.401   7.056   7.272  1.00  0.00           H  
ATOM   1592  N   LEU A  99      35.447   7.190   8.151  1.00  0.00           N  
ATOM   1593  CA  LEU A  99      36.572   6.989   9.055  1.00  0.00           C  
ATOM   1594  C   LEU A  99      36.636   8.089  10.107  1.00  0.00           C  
ATOM   1595  O   LEU A  99      36.906   7.826  11.279  1.00  0.00           O  
ATOM   1596  CB  LEU A  99      37.886   6.951   8.265  1.00  0.00           C  
ATOM   1597  CG  LEU A  99      39.145   6.638   9.083  1.00  0.00           C  
ATOM   1598  CD1 LEU A  99      40.193   6.000   8.181  1.00  0.00           C  
ATOM   1599  CD2 LEU A  99      39.673   7.918   9.713  1.00  0.00           C  
ATOM   1600  H   LEU A  99      35.628   7.381   7.176  1.00  0.00           H  
ATOM   1601  HA  LEU A  99      36.441   6.034   9.563  1.00  0.00           H  
ATOM   1602 1HB  LEU A  99      37.801   6.195   7.486  1.00  0.00           H  
ATOM   1603 2HB  LEU A  99      38.033   7.919   7.788  1.00  0.00           H  
ATOM   1604  HG  LEU A  99      38.901   5.922   9.868  1.00  0.00           H  
ATOM   1605 1HD1 LEU A  99      41.087   5.777   8.762  1.00  0.00           H  
ATOM   1606 2HD1 LEU A  99      39.796   5.076   7.759  1.00  0.00           H  
ATOM   1607 3HD1 LEU A  99      40.446   6.688   7.375  1.00  0.00           H  
ATOM   1608 1HD2 LEU A  99      40.568   7.696  10.295  1.00  0.00           H  
ATOM   1609 2HD2 LEU A  99      39.919   8.635   8.929  1.00  0.00           H  
ATOM   1610 3HD2 LEU A  99      38.911   8.343  10.366  1.00  0.00           H  
ATOM   1611  N   LYS A 100      36.386   9.323   9.682  1.00  0.00           N  
ATOM   1612  CA  LYS A 100      36.415  10.466  10.586  1.00  0.00           C  
ATOM   1613  C   LYS A 100      35.318  10.364  11.638  1.00  0.00           C  
ATOM   1614  O   LYS A 100      35.538  10.671  12.810  1.00  0.00           O  
ATOM   1615  CB  LYS A 100      36.273  11.772   9.803  1.00  0.00           C  
ATOM   1616  CG  LYS A 100      37.501  12.153   8.987  1.00  0.00           C  
ATOM   1617  CD  LYS A 100      37.234  13.377   8.125  1.00  0.00           C  
ATOM   1618  CE  LYS A 100      37.056  14.626   8.975  1.00  0.00           C  
ATOM   1619  NZ  LYS A 100      36.873  15.846   8.143  1.00  0.00           N  
ATOM   1620  H   LYS A 100      36.170   9.473   8.707  1.00  0.00           H  
ATOM   1621  HA  LYS A 100      37.374  10.473  11.104  1.00  0.00           H  
ATOM   1622 1HB  LYS A 100      35.427  11.696   9.119  1.00  0.00           H  
ATOM   1623 2HB  LYS A 100      36.064  12.589  10.493  1.00  0.00           H  
ATOM   1624 1HG  LYS A 100      38.333  12.367   9.659  1.00  0.00           H  
ATOM   1625 2HG  LYS A 100      37.782  11.320   8.343  1.00  0.00           H  
ATOM   1626 1HD  LYS A 100      38.069  13.530   7.440  1.00  0.00           H  
ATOM   1627 2HD  LYS A 100      36.330  13.219   7.537  1.00  0.00           H  
ATOM   1628 1HE  LYS A 100      36.186  14.507   9.619  1.00  0.00           H  
ATOM   1629 2HE  LYS A 100      37.933  14.763   9.608  1.00  0.00           H  
ATOM   1630 1HZ  LYS A 100      36.760  16.650   8.743  1.00  0.00           H  
ATOM   1631 2HZ  LYS A 100      37.684  15.977   7.554  1.00  0.00           H  
ATOM   1632 3HZ  LYS A 100      36.052  15.739   7.565  1.00  0.00           H  
ATOM   1633  N   ILE A 101      34.136   9.931  11.213  1.00  0.00           N  
ATOM   1634  CA  ILE A 101      33.002   9.788  12.117  1.00  0.00           C  
ATOM   1635  C   ILE A 101      33.268   8.718  13.169  1.00  0.00           C  
ATOM   1636  O   ILE A 101      32.932   8.889  14.341  1.00  0.00           O  
ATOM   1637  CB  ILE A 101      31.721   9.437  11.339  1.00  0.00           C  
ATOM   1638  CG1 ILE A 101      31.342  10.579  10.392  1.00  0.00           C  
ATOM   1639  CG2 ILE A 101      30.580   9.138  12.300  1.00  0.00           C  
ATOM   1640  CD1 ILE A 101      31.070  11.890  11.093  1.00  0.00           C  
ATOM   1641  H   ILE A 101      34.020   9.695  10.238  1.00  0.00           H  
ATOM   1642  HA  ILE A 101      32.846  10.737  12.628  1.00  0.00           H  
ATOM   1643  HB  ILE A 101      31.900   8.560  10.719  1.00  0.00           H  
ATOM   1644 1HG1 ILE A 101      32.145  10.737   9.673  1.00  0.00           H  
ATOM   1645 2HG1 ILE A 101      30.450  10.304   9.828  1.00  0.00           H  
ATOM   1646 1HG2 ILE A 101      29.682   8.893  11.733  1.00  0.00           H  
ATOM   1647 2HG2 ILE A 101      30.850   8.295  12.933  1.00  0.00           H  
ATOM   1648 3HG2 ILE A 101      30.389  10.013  12.921  1.00  0.00           H  
ATOM   1649 1HD1 ILE A 101      30.808  12.650  10.356  1.00  0.00           H  
ATOM   1650 2HD1 ILE A 101      30.244  11.763  11.794  1.00  0.00           H  
ATOM   1651 3HD1 ILE A 101      31.961  12.204  11.635  1.00  0.00           H  
ATOM   1652  N   LEU A 102      33.873   7.615  12.744  1.00  0.00           N  
ATOM   1653  CA  LEU A 102      34.186   6.515  13.648  1.00  0.00           C  
ATOM   1654  C   LEU A 102      35.203   6.939  14.700  1.00  0.00           C  
ATOM   1655  O   LEU A 102      35.084   6.581  15.872  1.00  0.00           O  
ATOM   1656  CB  LEU A 102      34.728   5.317  12.858  1.00  0.00           C  
ATOM   1657  CG  LEU A 102      35.063   4.070  13.686  1.00  0.00           C  
ATOM   1658  CD1 LEU A 102      33.811   3.585  14.403  1.00  0.00           C  
ATOM   1659  CD2 LEU A 102      35.623   2.990  12.773  1.00  0.00           C  
ATOM   1660  H   LEU A 102      34.123   7.536  11.769  1.00  0.00           H  
ATOM   1661  HA  LEU A 102      33.271   6.214  14.157  1.00  0.00           H  
ATOM   1662 1HB  LEU A 102      33.988   5.030  12.112  1.00  0.00           H  
ATOM   1663 2HB  LEU A 102      35.636   5.625  12.339  1.00  0.00           H  
ATOM   1664  HG  LEU A 102      35.804   4.325  14.444  1.00  0.00           H  
ATOM   1665 1HD1 LEU A 102      34.049   2.699  14.992  1.00  0.00           H  
ATOM   1666 2HD1 LEU A 102      33.442   4.370  15.064  1.00  0.00           H  
ATOM   1667 3HD1 LEU A 102      33.044   3.338  13.670  1.00  0.00           H  
ATOM   1668 1HD2 LEU A 102      35.862   2.104  13.362  1.00  0.00           H  
ATOM   1669 2HD2 LEU A 102      34.882   2.733  12.015  1.00  0.00           H  
ATOM   1670 3HD2 LEU A 102      36.527   3.357  12.287  1.00  0.00           H  
ATOM   1671  N   ALA A 103      36.203   7.704  14.275  1.00  0.00           N  
ATOM   1672  CA  ALA A 103      37.243   8.178  15.179  1.00  0.00           C  
ATOM   1673  C   ALA A 103      36.671   9.120  16.231  1.00  0.00           C  
ATOM   1674  O   ALA A 103      36.935   8.968  17.424  1.00  0.00           O  
ATOM   1675  CB  ALA A 103      38.350   8.868  14.396  1.00  0.00           C  
ATOM   1676  H   ALA A 103      36.244   7.964  13.300  1.00  0.00           H  
ATOM   1677  HA  ALA A 103      37.662   7.314  15.696  1.00  0.00           H  
ATOM   1678 1HB  ALA A 103      39.120   9.217  15.085  1.00  0.00           H  
ATOM   1679 2HB  ALA A 103      38.789   8.165  13.688  1.00  0.00           H  
ATOM   1680 3HB  ALA A 103      37.938   9.718  13.855  1.00  0.00           H  
ATOM   1681  N   GLU A 104      35.886  10.083  15.720  1.00  0.00           N  
ATOM   1682  CA  GLU A 104      35.114  11.087  16.466  1.00  0.00           C  
ATOM   1683  C   GLU A 104      34.028  10.481  17.347  1.00  0.00           C  
ATOM   1684  O   GLU A 104      33.750  10.979  18.438  1.00  0.00           O  
ATOM   1685  CB  GLU A 104      34.475  12.082  15.495  1.00  0.00           C  
ATOM   1686  CG  GLU A 104      35.465  13.003  14.797  1.00  0.00           C  
ATOM   1687  CD  GLU A 104      34.809  13.927  13.809  1.00  0.00           C  
ATOM   1688  OE1 GLU A 104      33.631  13.784  13.583  1.00  0.00           O  
ATOM   1689  OE2 GLU A 104      35.486  14.777  13.280  1.00  0.00           O  
ATOM   1690  H   GLU A 104      35.789  10.159  14.717  1.00  0.00           H  
ATOM   1691  HA  GLU A 104      35.795  11.629  17.124  1.00  0.00           H  
ATOM   1692 1HB  GLU A 104      33.925  11.539  14.727  1.00  0.00           H  
ATOM   1693 2HB  GLU A 104      33.759  12.706  16.031  1.00  0.00           H  
ATOM   1694 1HG  GLU A 104      35.982  13.601  15.547  1.00  0.00           H  
ATOM   1695 2HG  GLU A 104      36.208  12.397  14.281  1.00  0.00           H  
ATOM   1696  N   GLY A 105      33.423   9.403  16.856  1.00  0.00           N  
ATOM   1697  CA  GLY A 105      32.343   8.720  17.565  1.00  0.00           C  
ATOM   1698  C   GLY A 105      32.894   7.593  18.416  1.00  0.00           C  
ATOM   1699  O   GLY A 105      32.223   6.585  18.639  1.00  0.00           O  
ATOM   1700  H   GLY A 105      33.717   9.039  15.961  1.00  0.00           H  
ATOM   1701 1HA  GLY A 105      31.810   9.435  18.192  1.00  0.00           H  
ATOM   1702 2HA  GLY A 105      31.626   8.328  16.845  1.00  0.00           H  
ATOM   1703  N   GLY A 106      34.113   7.774  18.884  1.00  0.00           N  
ATOM   1704  CA  GLY A 106      34.567   7.079  20.079  1.00  0.00           C  
ATOM   1705  C   GLY A 106      34.925   5.647  19.742  1.00  0.00           C  
ATOM   1706  O   GLY A 106      34.913   4.774  20.609  1.00  0.00           O  
ATOM   1707  H   GLY A 106      34.736   8.406  18.402  1.00  0.00           H  
ATOM   1708 1HA  GLY A 106      35.431   7.597  20.495  1.00  0.00           H  
ATOM   1709 2HA  GLY A 106      33.783   7.105  20.835  1.00  0.00           H  
ATOM   1710  N   ALA A 107      35.243   5.417  18.472  1.00  0.00           N  
ATOM   1711  CA  ALA A 107      35.704   4.111  18.029  1.00  0.00           C  
ATOM   1712  C   ALA A 107      37.056   3.778  18.645  1.00  0.00           C  
ATOM   1713  O   ALA A 107      37.846   4.671  18.952  1.00  0.00           O  
ATOM   1714  CB  ALA A 107      35.784   4.063  16.510  1.00  0.00           C  
ATOM   1715  H   ALA A 107      35.162   6.167  17.801  1.00  0.00           H  
ATOM   1716  HA  ALA A 107      34.985   3.365  18.369  1.00  0.00           H  
ATOM   1717 1HB  ALA A 107      36.133   3.079  16.195  1.00  0.00           H  
ATOM   1718 2HB  ALA A 107      34.797   4.250  16.088  1.00  0.00           H  
ATOM   1719 3HB  ALA A 107      36.479   4.823  16.158  1.00  0.00           H  
ATOM   1720  N   THR A 108      37.312   2.483  18.822  1.00  0.00           N  
ATOM   1721  CA  THR A 108      38.544   2.015  19.454  1.00  0.00           C  
ATOM   1722  C   THR A 108      39.747   1.964  18.509  1.00  0.00           C  
ATOM   1723  O   THR A 108      39.614   2.191  17.307  1.00  0.00           O  
ATOM   1724  CB  THR A 108      38.331   0.619  20.069  1.00  0.00           C  
ATOM   1725  OG1 THR A 108      38.035  -0.323  19.030  1.00  0.00           O  
ATOM   1726  CG2 THR A 108      37.183   0.646  21.066  1.00  0.00           C  
ATOM   1727  H   THR A 108      36.635   1.801  18.511  1.00  0.00           H  
ATOM   1728  HA  THR A 108      38.806   2.706  20.255  1.00  0.00           H  
ATOM   1729  HB  THR A 108      39.240   0.304  20.579  1.00  0.00           H  
ATOM   1730  HG1 THR A 108      37.902  -1.193  19.416  1.00  0.00           H  
ATOM   1731 1HG2 THR A 108      37.047  -0.349  21.491  1.00  0.00           H  
ATOM   1732 2HG2 THR A 108      37.409   1.353  21.864  1.00  0.00           H  
ATOM   1733 3HG2 THR A 108      36.268   0.951  20.560  1.00  0.00           H  
ATOM   1734  N   PRO A 109      41.055   1.643  19.046  1.00  0.00           N  
ATOM   1735  CA  PRO A 109      42.107   1.511  18.046  1.00  0.00           C  
ATOM   1736  C   PRO A 109      41.795   0.370  17.099  1.00  0.00           C  
ATOM   1737  O   PRO A 109      41.911   0.512  15.882  1.00  0.00           O  
ATOM   1738  CB  PRO A 109      43.357   1.226  18.885  1.00  0.00           C  
ATOM   1739  CG  PRO A 109      43.074   1.875  20.196  1.00  0.00           C  
ATOM   1740  CD  PRO A 109      41.608   1.622  20.430  1.00  0.00           C  
ATOM   1741  HA  PRO A 109      42.208   2.460  17.500  1.00  0.00           H  
ATOM   1742 1HB  PRO A 109      43.513   0.140  18.971  1.00  0.00           H  
ATOM   1743 2HB  PRO A 109      44.246   1.640  18.387  1.00  0.00           H  
ATOM   1744 1HG  PRO A 109      43.709   1.439  20.981  1.00  0.00           H  
ATOM   1745 2HG  PRO A 109      43.316   2.947  20.149  1.00  0.00           H  
ATOM   1746 1HD  PRO A 109      41.477   0.641  20.909  1.00  0.00           H  
ATOM   1747 2HD  PRO A 109      41.194   2.421  21.062  1.00  0.00           H  
ATOM   1748  N   GLU A 110      41.395  -0.773  17.658  1.00  0.00           N  
ATOM   1749  CA  GLU A 110      41.188  -1.963  16.842  1.00  0.00           C  
ATOM   1750  C   GLU A 110      40.111  -1.730  15.790  1.00  0.00           C  
ATOM   1751  O   GLU A 110      40.292  -2.061  14.618  1.00  0.00           O  
ATOM   1752  CB  GLU A 110      40.805  -3.154  17.724  1.00  0.00           C  
ATOM   1753  CG  GLU A 110      40.610  -4.460  16.966  1.00  0.00           C  
ATOM   1754  CD  GLU A 110      40.272  -5.614  17.868  1.00  0.00           C  
ATOM   1755  OE1 GLU A 110      40.212  -5.416  19.058  1.00  0.00           O  
ATOM   1756  OE2 GLU A 110      40.074  -6.696  17.367  1.00  0.00           O  
ATOM   1757  H   GLU A 110      41.237  -0.804  18.655  1.00  0.00           H  
ATOM   1758  HA  GLU A 110      42.121  -2.196  16.327  1.00  0.00           H  
ATOM   1759 1HB  GLU A 110      41.578  -3.315  18.474  1.00  0.00           H  
ATOM   1760 2HB  GLU A 110      39.877  -2.932  18.252  1.00  0.00           H  
ATOM   1761 1HG  GLU A 110      39.805  -4.331  16.243  1.00  0.00           H  
ATOM   1762 2HG  GLU A 110      41.522  -4.688  16.417  1.00  0.00           H  
ATOM   1763  N   GLN A 111      38.989  -1.158  16.215  1.00  0.00           N  
ATOM   1764  CA  GLN A 111      37.881  -0.879  15.310  1.00  0.00           C  
ATOM   1765  C   GLN A 111      38.273   0.151  14.259  1.00  0.00           C  
ATOM   1766  O   GLN A 111      37.918   0.023  13.087  1.00  0.00           O  
ATOM   1767  CB  GLN A 111      36.660  -0.388  16.093  1.00  0.00           C  
ATOM   1768  CG  GLN A 111      35.419  -0.179  15.243  1.00  0.00           C  
ATOM   1769  CD  GLN A 111      34.913  -1.470  14.630  1.00  0.00           C  
ATOM   1770  OE1 GLN A 111      34.714  -2.469  15.327  1.00  0.00           O  
ATOM   1771  NE2 GLN A 111      34.702  -1.459  13.319  1.00  0.00           N  
ATOM   1772  H   GLN A 111      38.902  -0.910  17.190  1.00  0.00           H  
ATOM   1773  HA  GLN A 111      37.616  -1.801  14.794  1.00  0.00           H  
ATOM   1774 1HB  GLN A 111      36.416  -1.107  16.875  1.00  0.00           H  
ATOM   1775 2HB  GLN A 111      36.897   0.558  16.581  1.00  0.00           H  
ATOM   1776 1HG  GLN A 111      34.628   0.235  15.869  1.00  0.00           H  
ATOM   1777 2HG  GLN A 111      35.656   0.514  14.435  1.00  0.00           H  
ATOM   1778 1HE2 GLN A 111      34.368  -2.282  12.858  1.00  0.00           H  
ATOM   1779 2HE2 GLN A 111      34.876  -0.627  12.791  1.00  0.00           H  
ATOM   1780  N   LEU A 112      39.007   1.173  14.684  1.00  0.00           N  
ATOM   1781  CA  LEU A 112      39.450   2.227  13.779  1.00  0.00           C  
ATOM   1782  C   LEU A 112      40.409   1.684  12.728  1.00  0.00           C  
ATOM   1783  O   LEU A 112      40.335   2.054  11.556  1.00  0.00           O  
ATOM   1784  CB  LEU A 112      40.131   3.352  14.569  1.00  0.00           C  
ATOM   1785  CG  LEU A 112      39.204   4.465  15.074  1.00  0.00           C  
ATOM   1786  CD1 LEU A 112      38.134   3.864  15.975  1.00  0.00           C  
ATOM   1787  CD2 LEU A 112      40.023   5.508  15.819  1.00  0.00           C  
ATOM   1788  H   LEU A 112      39.265   1.221  15.659  1.00  0.00           H  
ATOM   1789  HA  LEU A 112      38.577   2.635  13.270  1.00  0.00           H  
ATOM   1790 1HB  LEU A 112      40.629   2.917  15.434  1.00  0.00           H  
ATOM   1791 2HB  LEU A 112      40.887   3.813  13.934  1.00  0.00           H  
ATOM   1792  HG  LEU A 112      38.703   4.934  14.227  1.00  0.00           H  
ATOM   1793 1HD1 LEU A 112      37.475   4.655  16.335  1.00  0.00           H  
ATOM   1794 2HD1 LEU A 112      37.550   3.136  15.412  1.00  0.00           H  
ATOM   1795 3HD1 LEU A 112      38.607   3.373  16.824  1.00  0.00           H  
ATOM   1796 1HD2 LEU A 112      39.365   6.300  16.178  1.00  0.00           H  
ATOM   1797 2HD2 LEU A 112      40.524   5.041  16.667  1.00  0.00           H  
ATOM   1798 3HD2 LEU A 112      40.769   5.934  15.147  1.00  0.00           H  
ATOM   1799  N   GLU A 113      41.309   0.805  13.153  1.00  0.00           N  
ATOM   1800  CA  GLU A 113      42.285   0.209  12.248  1.00  0.00           C  
ATOM   1801  C   GLU A 113      41.604  -0.657  11.197  1.00  0.00           C  
ATOM   1802  O   GLU A 113      41.981  -0.639  10.025  1.00  0.00           O  
ATOM   1803  CB  GLU A 113      43.299  -0.627  13.032  1.00  0.00           C  
ATOM   1804  CG  GLU A 113      44.206   0.182  13.949  1.00  0.00           C  
ATOM   1805  CD  GLU A 113      43.550   0.540  15.253  1.00  0.00           C  
ATOM   1806  OE1 GLU A 113      42.425   0.152  15.456  1.00  0.00           O  
ATOM   1807  OE2 GLU A 113      44.176   1.202  16.048  1.00  0.00           O  
ATOM   1808  H   GLU A 113      41.318   0.542  14.128  1.00  0.00           H  
ATOM   1809  HA  GLU A 113      42.816   1.011  11.735  1.00  0.00           H  
ATOM   1810 1HB  GLU A 113      42.772  -1.359  13.644  1.00  0.00           H  
ATOM   1811 2HB  GLU A 113      43.932  -1.177  12.336  1.00  0.00           H  
ATOM   1812 1HG  GLU A 113      45.106  -0.396  14.154  1.00  0.00           H  
ATOM   1813 2HG  GLU A 113      44.503   1.095  13.434  1.00  0.00           H  
ATOM   1814  N   ARG A 114      40.599  -1.415  11.622  1.00  0.00           N  
ATOM   1815  CA  ARG A 114      39.863  -2.290  10.717  1.00  0.00           C  
ATOM   1816  C   ARG A 114      39.109  -1.486   9.666  1.00  0.00           C  
ATOM   1817  O   ARG A 114      39.070  -1.861   8.494  1.00  0.00           O  
ATOM   1818  CB  ARG A 114      38.880  -3.156  11.491  1.00  0.00           C  
ATOM   1819  CG  ARG A 114      39.517  -4.238  12.347  1.00  0.00           C  
ATOM   1820  CD  ARG A 114      38.495  -5.058  13.047  1.00  0.00           C  
ATOM   1821  NE  ARG A 114      39.100  -6.041  13.931  1.00  0.00           N  
ATOM   1822  CZ  ARG A 114      39.543  -7.252  13.539  1.00  0.00           C  
ATOM   1823  NH1 ARG A 114      39.441  -7.612  12.279  1.00  0.00           N  
ATOM   1824  NH2 ARG A 114      40.079  -8.077  14.421  1.00  0.00           N  
ATOM   1825  H   ARG A 114      40.338  -1.384  12.597  1.00  0.00           H  
ATOM   1826  HA  ARG A 114      40.575  -2.942  10.210  1.00  0.00           H  
ATOM   1827 1HB  ARG A 114      38.280  -2.527  12.147  1.00  0.00           H  
ATOM   1828 2HB  ARG A 114      38.199  -3.644  10.794  1.00  0.00           H  
ATOM   1829 1HG  ARG A 114      40.112  -4.899  11.715  1.00  0.00           H  
ATOM   1830 2HG  ARG A 114      40.160  -3.778  13.097  1.00  0.00           H  
ATOM   1831 1HD  ARG A 114      37.856  -4.409  13.646  1.00  0.00           H  
ATOM   1832 2HD  ARG A 114      37.887  -5.587  12.314  1.00  0.00           H  
ATOM   1833  HE  ARG A 114      39.195  -5.800  14.908  1.00  0.00           H  
ATOM   1834 1HH1 ARG A 114      39.031  -6.982  11.604  1.00  0.00           H  
ATOM   1835 2HH1 ARG A 114      39.773  -8.520  11.985  1.00  0.00           H  
ATOM   1836 1HH2 ARG A 114      40.157  -7.799  15.390  1.00  0.00           H  
ATOM   1837 2HH2 ARG A 114      40.411  -8.983  14.128  1.00  0.00           H  
ATOM   1838  N   VAL A 115      38.511  -0.379  10.091  1.00  0.00           N  
ATOM   1839  CA  VAL A 115      37.757   0.480   9.186  1.00  0.00           C  
ATOM   1840  C   VAL A 115      38.665   1.105   8.135  1.00  0.00           C  
ATOM   1841  O   VAL A 115      38.300   1.201   6.963  1.00  0.00           O  
ATOM   1842  CB  VAL A 115      37.047   1.596   9.976  1.00  0.00           C  
ATOM   1843  CG1 VAL A 115      36.416   2.602   9.025  1.00  0.00           C  
ATOM   1844  CG2 VAL A 115      35.997   0.991  10.896  1.00  0.00           C  
ATOM   1845  H   VAL A 115      38.580  -0.126  11.066  1.00  0.00           H  
ATOM   1846  HA  VAL A 115      37.003  -0.126   8.681  1.00  0.00           H  
ATOM   1847  HB  VAL A 115      37.786   2.134  10.570  1.00  0.00           H  
ATOM   1848 1HG1 VAL A 115      35.919   3.384   9.600  1.00  0.00           H  
ATOM   1849 2HG1 VAL A 115      37.191   3.049   8.402  1.00  0.00           H  
ATOM   1850 3HG1 VAL A 115      35.686   2.098   8.393  1.00  0.00           H  
ATOM   1851 1HG2 VAL A 115      35.500   1.786  11.451  1.00  0.00           H  
ATOM   1852 2HG2 VAL A 115      35.262   0.448  10.301  1.00  0.00           H  
ATOM   1853 3HG2 VAL A 115      36.477   0.306  11.594  1.00  0.00           H  
ATOM   1854  N   THR A 116      39.849   1.529   8.560  1.00  0.00           N  
ATOM   1855  CA  THR A 116      40.812   2.146   7.655  1.00  0.00           C  
ATOM   1856  C   THR A 116      41.293   1.154   6.604  1.00  0.00           C  
ATOM   1857  O   THR A 116      41.442   1.500   5.432  1.00  0.00           O  
ATOM   1858  CB  THR A 116      42.020   2.706   8.428  1.00  0.00           C  
ATOM   1859  OG1 THR A 116      41.577   3.713   9.348  1.00  0.00           O  
ATOM   1860  CG2 THR A 116      43.033   3.312   7.469  1.00  0.00           C  
ATOM   1861  H   THR A 116      40.089   1.422   9.535  1.00  0.00           H  
ATOM   1862  HA  THR A 116      40.322   2.972   7.139  1.00  0.00           H  
ATOM   1863  HB  THR A 116      42.496   1.904   8.991  1.00  0.00           H  
ATOM   1864  HG1 THR A 116      41.217   3.293  10.133  1.00  0.00           H  
ATOM   1865 1HG2 THR A 116      43.880   3.703   8.033  1.00  0.00           H  
ATOM   1866 2HG2 THR A 116      43.381   2.546   6.776  1.00  0.00           H  
ATOM   1867 3HG2 THR A 116      42.566   4.122   6.910  1.00  0.00           H  
ATOM   1868  N   ILE A 117      41.535  -0.081   7.029  1.00  0.00           N  
ATOM   1869  CA  ILE A 117      41.999  -1.126   6.124  1.00  0.00           C  
ATOM   1870  C   ILE A 117      40.946  -1.452   5.072  1.00  0.00           C  
ATOM   1871  O   ILE A 117      41.266  -1.651   3.900  1.00  0.00           O  
ATOM   1872  CB  ILE A 117      42.362  -2.404   6.902  1.00  0.00           C  
ATOM   1873  CG1 ILE A 117      43.595  -2.165   7.776  1.00  0.00           C  
ATOM   1874  CG2 ILE A 117      42.601  -3.560   5.942  1.00  0.00           C  
ATOM   1875  CD1 ILE A 117      43.862  -3.272   8.771  1.00  0.00           C  
ATOM   1876  H   ILE A 117      41.394  -0.302   8.004  1.00  0.00           H  
ATOM   1877  HA  ILE A 117      42.892  -0.769   5.612  1.00  0.00           H  
ATOM   1878  HB  ILE A 117      41.545  -2.666   7.573  1.00  0.00           H  
ATOM   1879 1HG1 ILE A 117      44.475  -2.056   7.143  1.00  0.00           H  
ATOM   1880 2HG1 ILE A 117      43.474  -1.234   8.330  1.00  0.00           H  
ATOM   1881 1HG2 ILE A 117      42.857  -4.456   6.509  1.00  0.00           H  
ATOM   1882 2HG2 ILE A 117      41.699  -3.744   5.362  1.00  0.00           H  
ATOM   1883 3HG2 ILE A 117      43.421  -3.310   5.269  1.00  0.00           H  
ATOM   1884 1HD1 ILE A 117      44.751  -3.031   9.354  1.00  0.00           H  
ATOM   1885 2HD1 ILE A 117      43.007  -3.376   9.439  1.00  0.00           H  
ATOM   1886 3HD1 ILE A 117      44.022  -4.209   8.238  1.00  0.00           H  
ATOM   1887  N   HIS A 118      39.689  -1.505   5.498  1.00  0.00           N  
ATOM   1888  CA  HIS A 118      38.586  -1.807   4.593  1.00  0.00           C  
ATOM   1889  C   HIS A 118      38.422  -0.717   3.541  1.00  0.00           C  
ATOM   1890  O   HIS A 118      38.177  -1.004   2.369  1.00  0.00           O  
ATOM   1891  CB  HIS A 118      37.277  -1.974   5.372  1.00  0.00           C  
ATOM   1892  CG  HIS A 118      36.112  -2.358   4.514  1.00  0.00           C  
ATOM   1893  ND1 HIS A 118      35.994  -3.604   3.933  1.00  0.00           N  
ATOM   1894  CD2 HIS A 118      35.013  -1.662   4.138  1.00  0.00           C  
ATOM   1895  CE1 HIS A 118      34.872  -3.656   3.237  1.00  0.00           C  
ATOM   1896  NE2 HIS A 118      34.259  -2.492   3.345  1.00  0.00           N  
ATOM   1897  H   HIS A 118      39.492  -1.332   6.473  1.00  0.00           H  
ATOM   1898  HA  HIS A 118      38.789  -2.741   4.071  1.00  0.00           H  
ATOM   1899 1HB  HIS A 118      37.405  -2.740   6.138  1.00  0.00           H  
ATOM   1900 2HB  HIS A 118      37.034  -1.041   5.879  1.00  0.00           H  
ATOM   1901  HD1 HIS A 118      36.606  -4.382   4.075  1.00  0.00           H  
ATOM   1902  HD2 HIS A 118      34.672  -0.648   4.347  1.00  0.00           H  
ATOM   1903  HE1 HIS A 118      34.594  -4.563   2.700  1.00  0.00           H  
ATOM   1904  N   ALA A 119      38.559   0.534   3.967  1.00  0.00           N  
ATOM   1905  CA  ALA A 119      38.426   1.670   3.062  1.00  0.00           C  
ATOM   1906  C   ALA A 119      39.528   1.668   2.010  1.00  0.00           C  
ATOM   1907  O   ALA A 119      39.281   1.954   0.838  1.00  0.00           O  
ATOM   1908  CB  ALA A 119      38.444   2.975   3.844  1.00  0.00           C  
ATOM   1909  H   ALA A 119      38.760   0.702   4.942  1.00  0.00           H  
ATOM   1910  HA  ALA A 119      37.470   1.581   2.545  1.00  0.00           H  
ATOM   1911 1HB  ALA A 119      38.344   3.814   3.155  1.00  0.00           H  
ATOM   1912 2HB  ALA A 119      37.615   2.987   4.552  1.00  0.00           H  
ATOM   1913 3HB  ALA A 119      39.384   3.062   4.386  1.00  0.00           H  
ATOM   1914  N   LEU A 120      40.745   1.344   2.436  1.00  0.00           N  
ATOM   1915  CA  LEU A 120      41.887   1.305   1.531  1.00  0.00           C  
ATOM   1916  C   LEU A 120      41.720   0.216   0.479  1.00  0.00           C  
ATOM   1917  O   LEU A 120      42.040   0.417  -0.693  1.00  0.00           O  
ATOM   1918  CB  LEU A 120      43.181   1.068   2.320  1.00  0.00           C  
ATOM   1919  CG  LEU A 120      43.631   2.224   3.223  1.00  0.00           C  
ATOM   1920  CD1 LEU A 120      44.815   1.777   4.069  1.00  0.00           C  
ATOM   1921  CD2 LEU A 120      43.995   3.426   2.364  1.00  0.00           C  
ATOM   1922  H   LEU A 120      40.881   1.119   3.411  1.00  0.00           H  
ATOM   1923  HA  LEU A 120      41.958   2.266   1.022  1.00  0.00           H  
ATOM   1924 1HB  LEU A 120      43.047   0.189   2.950  1.00  0.00           H  
ATOM   1925 2HB  LEU A 120      43.986   0.865   1.615  1.00  0.00           H  
ATOM   1926  HG  LEU A 120      42.820   2.494   3.900  1.00  0.00           H  
ATOM   1927 1HD1 LEU A 120      45.135   2.598   4.710  1.00  0.00           H  
ATOM   1928 2HD1 LEU A 120      44.521   0.929   4.687  1.00  0.00           H  
ATOM   1929 3HD1 LEU A 120      45.638   1.484   3.418  1.00  0.00           H  
ATOM   1930 1HD2 LEU A 120      44.314   4.248   3.006  1.00  0.00           H  
ATOM   1931 2HD2 LEU A 120      44.806   3.158   1.688  1.00  0.00           H  
ATOM   1932 3HD2 LEU A 120      43.126   3.735   1.784  1.00  0.00           H  
ATOM   1933  N   GLU A 121      41.217  -0.938   0.905  1.00  0.00           N  
ATOM   1934  CA  GLU A 121      41.006  -2.062  -0.000  1.00  0.00           C  
ATOM   1935  C   GLU A 121      39.954  -1.733  -1.052  1.00  0.00           C  
ATOM   1936  O   GLU A 121      40.104  -2.080  -2.224  1.00  0.00           O  
ATOM   1937  CB  GLU A 121      40.585  -3.307   0.785  1.00  0.00           C  
ATOM   1938  CG  GLU A 121      41.683  -3.904   1.652  1.00  0.00           C  
ATOM   1939  CD  GLU A 121      41.214  -5.081   2.462  1.00  0.00           C  
ATOM   1940  OE1 GLU A 121      40.039  -5.360   2.444  1.00  0.00           O  
ATOM   1941  OE2 GLU A 121      42.031  -5.701   3.100  1.00  0.00           O  
ATOM   1942  H   GLU A 121      40.975  -1.039   1.880  1.00  0.00           H  
ATOM   1943  HA  GLU A 121      41.944  -2.274  -0.513  1.00  0.00           H  
ATOM   1944 1HB  GLU A 121      39.743  -3.061   1.433  1.00  0.00           H  
ATOM   1945 2HB  GLU A 121      40.249  -4.078   0.091  1.00  0.00           H  
ATOM   1946 1HG  GLU A 121      42.505  -4.224   1.011  1.00  0.00           H  
ATOM   1947 2HG  GLU A 121      42.061  -3.135   2.323  1.00  0.00           H  
ATOM   1948  N   VAL A 122      38.889  -1.062  -0.626  1.00  0.00           N  
ATOM   1949  CA  VAL A 122      37.810  -0.684  -1.531  1.00  0.00           C  
ATOM   1950  C   VAL A 122      38.294   0.306  -2.583  1.00  0.00           C  
ATOM   1951  O   VAL A 122      37.929   0.209  -3.755  1.00  0.00           O  
ATOM   1952  CB  VAL A 122      36.644  -0.060  -0.741  1.00  0.00           C  
ATOM   1953  CG1 VAL A 122      35.600   0.507  -1.691  1.00  0.00           C  
ATOM   1954  CG2 VAL A 122      36.026  -1.102   0.179  1.00  0.00           C  
ATOM   1955  H   VAL A 122      38.826  -0.808   0.349  1.00  0.00           H  
ATOM   1956  HA  VAL A 122      37.451  -1.582  -2.035  1.00  0.00           H  
ATOM   1957  HB  VAL A 122      37.024   0.771  -0.147  1.00  0.00           H  
ATOM   1958 1HG1 VAL A 122      34.784   0.944  -1.116  1.00  0.00           H  
ATOM   1959 2HG1 VAL A 122      36.056   1.276  -2.315  1.00  0.00           H  
ATOM   1960 3HG1 VAL A 122      35.211  -0.291  -2.323  1.00  0.00           H  
ATOM   1961 1HG2 VAL A 122      35.203  -0.653   0.735  1.00  0.00           H  
ATOM   1962 2HG2 VAL A 122      35.652  -1.936  -0.415  1.00  0.00           H  
ATOM   1963 3HG2 VAL A 122      36.781  -1.463   0.878  1.00  0.00           H  
ATOM   1964  N   LEU A 123      39.117   1.258  -2.157  1.00  0.00           N  
ATOM   1965  CA  LEU A 123      39.653   2.268  -3.062  1.00  0.00           C  
ATOM   1966  C   LEU A 123      40.559   1.641  -4.114  1.00  0.00           C  
ATOM   1967  O   LEU A 123      40.519   2.017  -5.286  1.00  0.00           O  
ATOM   1968  CB  LEU A 123      40.433   3.327  -2.272  1.00  0.00           C  
ATOM   1969  CG  LEU A 123      39.591   4.238  -1.370  1.00  0.00           C  
ATOM   1970  CD1 LEU A 123      40.512   5.106  -0.523  1.00  0.00           C  
ATOM   1971  CD2 LEU A 123      38.670   5.092  -2.229  1.00  0.00           C  
ATOM   1972  H   LEU A 123      39.378   1.283  -1.182  1.00  0.00           H  
ATOM   1973  HA  LEU A 123      38.821   2.753  -3.571  1.00  0.00           H  
ATOM   1974 1HB  LEU A 123      41.164   2.822  -1.643  1.00  0.00           H  
ATOM   1975 2HB  LEU A 123      40.968   3.962  -2.978  1.00  0.00           H  
ATOM   1976  HG  LEU A 123      38.993   3.627  -0.693  1.00  0.00           H  
ATOM   1977 1HD1 LEU A 123      39.913   5.754   0.118  1.00  0.00           H  
ATOM   1978 2HD1 LEU A 123      41.145   4.470   0.095  1.00  0.00           H  
ATOM   1979 3HD1 LEU A 123      41.135   5.717  -1.175  1.00  0.00           H  
ATOM   1980 1HD2 LEU A 123      38.071   5.740  -1.587  1.00  0.00           H  
ATOM   1981 2HD2 LEU A 123      39.268   5.704  -2.905  1.00  0.00           H  
ATOM   1982 3HD2 LEU A 123      38.012   4.447  -2.810  1.00  0.00           H  
ATOM   1983  N   LYS A 124      41.376   0.683  -3.688  1.00  0.00           N  
ATOM   1984  CA  LYS A 124      42.294   0.002  -4.593  1.00  0.00           C  
ATOM   1985  C   LYS A 124      41.538  -0.799  -5.645  1.00  0.00           C  
ATOM   1986  O   LYS A 124      41.915  -0.814  -6.817  1.00  0.00           O  
ATOM   1987  CB  LYS A 124      43.236  -0.915  -3.811  1.00  0.00           C  
ATOM   1988  CG  LYS A 124      44.236  -1.672  -4.673  1.00  0.00           C  
ATOM   1989  CD  LYS A 124      43.740  -3.074  -4.994  1.00  0.00           C  
ATOM   1990  CE  LYS A 124      43.776  -3.970  -3.765  1.00  0.00           C  
ATOM   1991  NZ  LYS A 124      43.248  -5.331  -4.053  1.00  0.00           N  
ATOM   1992  H   LYS A 124      41.360   0.421  -2.713  1.00  0.00           H  
ATOM   1993  HA  LYS A 124      42.890   0.754  -5.111  1.00  0.00           H  
ATOM   1994 1HB  LYS A 124      43.798  -0.326  -3.085  1.00  0.00           H  
ATOM   1995 2HB  LYS A 124      42.651  -1.648  -3.254  1.00  0.00           H  
ATOM   1996 1HG  LYS A 124      44.397  -1.130  -5.606  1.00  0.00           H  
ATOM   1997 2HG  LYS A 124      45.188  -1.745  -4.148  1.00  0.00           H  
ATOM   1998 1HD  LYS A 124      42.715  -3.021  -5.365  1.00  0.00           H  
ATOM   1999 2HD  LYS A 124      44.366  -3.513  -5.771  1.00  0.00           H  
ATOM   2000 1HE  LYS A 124      44.802  -4.059  -3.411  1.00  0.00           H  
ATOM   2001 2HE  LYS A 124      43.179  -3.523  -2.971  1.00  0.00           H  
ATOM   2002 1HZ  LYS A 124      43.289  -5.893  -3.214  1.00  0.00           H  
ATOM   2003 2HZ  LYS A 124      42.289  -5.262  -4.365  1.00  0.00           H  
ATOM   2004 3HZ  LYS A 124      43.806  -5.764  -4.774  1.00  0.00           H  
ATOM   2005  N   GLU A 125      40.469  -1.464  -5.219  1.00  0.00           N  
ATOM   2006  CA  GLU A 125      39.657  -2.268  -6.124  1.00  0.00           C  
ATOM   2007  C   GLU A 125      38.978  -1.400  -7.176  1.00  0.00           C  
ATOM   2008  O   GLU A 125      38.904  -1.771  -8.347  1.00  0.00           O  
ATOM   2009  CB  GLU A 125      38.603  -3.053  -5.339  1.00  0.00           C  
ATOM   2010  CG  GLU A 125      39.169  -4.164  -4.466  1.00  0.00           C  
ATOM   2011  CD  GLU A 125      39.835  -5.252  -5.261  1.00  0.00           C  
ATOM   2012  OE1 GLU A 125      39.339  -5.583  -6.311  1.00  0.00           O  
ATOM   2013  OE2 GLU A 125      40.842  -5.752  -4.818  1.00  0.00           O  
ATOM   2014  H   GLU A 125      40.213  -1.411  -4.243  1.00  0.00           H  
ATOM   2015  HA  GLU A 125      40.309  -2.975  -6.638  1.00  0.00           H  
ATOM   2016 1HB  GLU A 125      38.047  -2.372  -4.696  1.00  0.00           H  
ATOM   2017 2HB  GLU A 125      37.893  -3.502  -6.033  1.00  0.00           H  
ATOM   2018 1HG  GLU A 125      39.896  -3.736  -3.777  1.00  0.00           H  
ATOM   2019 2HG  GLU A 125      38.361  -4.594  -3.876  1.00  0.00           H  
ATOM   2020  N   VAL A 126      38.483  -0.243  -6.751  1.00  0.00           N  
ATOM   2021  CA  VAL A 126      37.809   0.681  -7.655  1.00  0.00           C  
ATOM   2022  C   VAL A 126      38.770   1.221  -8.707  1.00  0.00           C  
ATOM   2023  O   VAL A 126      38.415   1.348  -9.879  1.00  0.00           O  
ATOM   2024  CB  VAL A 126      37.204   1.856  -6.864  1.00  0.00           C  
ATOM   2025  CG1 VAL A 126      36.666   2.916  -7.814  1.00  0.00           C  
ATOM   2026  CG2 VAL A 126      36.105   1.349  -5.943  1.00  0.00           C  
ATOM   2027  H   VAL A 126      38.576   0.003  -5.776  1.00  0.00           H  
ATOM   2028  HA  VAL A 126      37.003   0.146  -8.159  1.00  0.00           H  
ATOM   2029  HB  VAL A 126      37.989   2.325  -6.271  1.00  0.00           H  
ATOM   2030 1HG1 VAL A 126      36.243   3.740  -7.238  1.00  0.00           H  
ATOM   2031 2HG1 VAL A 126      37.477   3.290  -8.439  1.00  0.00           H  
ATOM   2032 3HG1 VAL A 126      35.892   2.480  -8.445  1.00  0.00           H  
ATOM   2033 1HG2 VAL A 126      35.682   2.185  -5.387  1.00  0.00           H  
ATOM   2034 2HG2 VAL A 126      35.323   0.875  -6.537  1.00  0.00           H  
ATOM   2035 3HG2 VAL A 126      36.521   0.623  -5.245  1.00  0.00           H  
ATOM   2036  N   ALA A 127      39.988   1.537  -8.282  1.00  0.00           N  
ATOM   2037  CA  ALA A 127      41.003   2.064  -9.186  1.00  0.00           C  
ATOM   2038  C   ALA A 127      41.392   1.033 -10.238  1.00  0.00           C  
ATOM   2039  O   ALA A 127      41.571   1.365 -11.410  1.00  0.00           O  
ATOM   2040  CB  ALA A 127      42.229   2.510  -8.403  1.00  0.00           C  
ATOM   2041  H   ALA A 127      40.217   1.409  -7.307  1.00  0.00           H  
ATOM   2042  HA  ALA A 127      40.581   2.926  -9.703  1.00  0.00           H  
ATOM   2043 1HB  ALA A 127      42.978   2.901  -9.092  1.00  0.00           H  
ATOM   2044 2HB  ALA A 127      41.946   3.289  -7.695  1.00  0.00           H  
ATOM   2045 3HB  ALA A 127      42.643   1.661  -7.862  1.00  0.00           H  
ATOM   2046  N   LYS A 128      41.521  -0.219  -9.813  1.00  0.00           N  
ATOM   2047  CA  LYS A 128      41.889  -1.302 -10.717  1.00  0.00           C  
ATOM   2048  C   LYS A 128      40.812  -1.531 -11.769  1.00  0.00           C  
ATOM   2049  O   LYS A 128      41.103  -1.957 -12.887  1.00  0.00           O  
ATOM   2050  CB  LYS A 128      42.142  -2.591  -9.934  1.00  0.00           C  
ATOM   2051  CG  LYS A 128      42.654  -3.750 -10.778  1.00  0.00           C  
ATOM   2052  CD  LYS A 128      42.992  -4.956  -9.915  1.00  0.00           C  
ATOM   2053  CE  LYS A 128      43.493  -6.119 -10.759  1.00  0.00           C  
ATOM   2054  NZ  LYS A 128      43.828  -7.307  -9.927  1.00  0.00           N  
ATOM   2055  H   LYS A 128      41.360  -0.427  -8.838  1.00  0.00           H  
ATOM   2056  HA  LYS A 128      42.807  -1.023 -11.235  1.00  0.00           H  
ATOM   2057 1HB  LYS A 128      42.873  -2.402  -9.147  1.00  0.00           H  
ATOM   2058 2HB  LYS A 128      41.218  -2.911  -9.452  1.00  0.00           H  
ATOM   2059 1HG  LYS A 128      41.892  -4.036 -11.505  1.00  0.00           H  
ATOM   2060 2HG  LYS A 128      43.547  -3.439 -11.319  1.00  0.00           H  
ATOM   2061 1HD  LYS A 128      43.763  -4.683  -9.194  1.00  0.00           H  
ATOM   2062 2HD  LYS A 128      42.104  -5.273  -9.368  1.00  0.00           H  
ATOM   2063 1HE  LYS A 128      42.728  -6.401 -11.480  1.00  0.00           H  
ATOM   2064 2HE  LYS A 128      44.383  -5.814 -11.307  1.00  0.00           H  
ATOM   2065 1HZ  LYS A 128      44.156  -8.054 -10.522  1.00  0.00           H  
ATOM   2066 2HZ  LYS A 128      44.551  -7.062  -9.265  1.00  0.00           H  
ATOM   2067 3HZ  LYS A 128      43.005  -7.612  -9.427  1.00  0.00           H  
ATOM   2068  N   GLU A 129      39.562  -1.247 -11.409  1.00  0.00           N  
ATOM   2069  CA  GLU A 129      38.431  -1.598 -12.278  1.00  0.00           C  
ATOM   2070  C   GLU A 129      37.883  -0.420 -13.037  1.00  0.00           C  
ATOM   2071  O   GLU A 129      36.904  -0.545 -13.773  1.00  0.00           O  
ATOM   2072  CB  GLU A 129      37.304  -2.226 -11.456  1.00  0.00           C  
ATOM   2073  CG  GLU A 129      37.683  -3.525 -10.758  1.00  0.00           C  
ATOM   2074  CD  GLU A 129      38.037  -4.624 -11.720  1.00  0.00           C  
ATOM   2075  OE1 GLU A 129      37.413  -4.710 -12.751  1.00  0.00           O  
ATOM   2076  OE2 GLU A 129      38.933  -5.380 -11.424  1.00  0.00           O  
ATOM   2077  H   GLU A 129      39.397  -0.785 -10.526  1.00  0.00           H  
ATOM   2078  HA  GLU A 129      38.773  -2.326 -13.015  1.00  0.00           H  
ATOM   2079 1HB  GLU A 129      36.973  -1.521 -10.693  1.00  0.00           H  
ATOM   2080 2HB  GLU A 129      36.451  -2.431 -12.103  1.00  0.00           H  
ATOM   2081 1HG  GLU A 129      38.537  -3.339 -10.106  1.00  0.00           H  
ATOM   2082 2HG  GLU A 129      36.850  -3.847 -10.136  1.00  0.00           H  
ATOM   2083  N   LEU A 130      38.511   0.717 -12.858  1.00  0.00           N  
ATOM   2084  CA  LEU A 130      37.968   1.957 -13.352  1.00  0.00           C  
ATOM   2085  C   LEU A 130      39.031   2.677 -14.162  1.00  0.00           C  
ATOM   2086  O   LEU A 130      38.768   3.150 -15.268  1.00  0.00           O  
ATOM   2087  CB  LEU A 130      37.491   2.839 -12.191  1.00  0.00           C  
ATOM   2088  CG  LEU A 130      36.887   4.192 -12.588  1.00  0.00           C  
ATOM   2089  CD1 LEU A 130      35.651   3.964 -13.446  1.00  0.00           C  
ATOM   2090  CD2 LEU A 130      36.544   4.982 -11.334  1.00  0.00           C  
ATOM   2091  H   LEU A 130      39.392   0.720 -12.364  1.00  0.00           H  
ATOM   2092  HA  LEU A 130      37.117   1.731 -13.993  1.00  0.00           H  
ATOM   2093 1HB  LEU A 130      36.737   2.292 -11.627  1.00  0.00           H  
ATOM   2094 2HB  LEU A 130      38.338   3.034 -11.533  1.00  0.00           H  
ATOM   2095  HG  LEU A 130      37.609   4.752 -13.184  1.00  0.00           H  
ATOM   2096 1HD1 LEU A 130      35.221   4.926 -13.729  1.00  0.00           H  
ATOM   2097 2HD1 LEU A 130      35.928   3.414 -14.346  1.00  0.00           H  
ATOM   2098 3HD1 LEU A 130      34.916   3.391 -12.882  1.00  0.00           H  
ATOM   2099 1HD2 LEU A 130      36.116   5.945 -11.616  1.00  0.00           H  
ATOM   2100 2HD2 LEU A 130      35.822   4.424 -10.738  1.00  0.00           H  
ATOM   2101 3HD2 LEU A 130      37.449   5.146 -10.748  1.00  0.00           H  
ATOM   2102  N   ALA A 131      40.232   2.754 -13.600  1.00  0.00           N  
ATOM   2103  CA  ALA A 131      41.281   3.585 -14.165  1.00  0.00           C  
ATOM   2104  C   ALA A 131      41.628   3.149 -15.582  1.00  0.00           C  
ATOM   2105  O   ALA A 131      41.860   1.968 -15.839  1.00  0.00           O  
ATOM   2106  CB  ALA A 131      42.519   3.546 -13.280  1.00  0.00           C  
ATOM   2107  H   ALA A 131      40.418   2.222 -12.762  1.00  0.00           H  
ATOM   2108  HA  ALA A 131      40.913   4.610 -14.212  1.00  0.00           H  
ATOM   2109 1HB  ALA A 131      43.296   4.176 -13.714  1.00  0.00           H  
ATOM   2110 2HB  ALA A 131      42.266   3.915 -12.286  1.00  0.00           H  
ATOM   2111 3HB  ALA A 131      42.881   2.522 -13.206  1.00  0.00           H  
ATOM   2112  N   ASP A 132      41.661   4.112 -16.494  1.00  0.00           N  
ATOM   2113  CA  ASP A 132      41.791   3.826 -17.917  1.00  0.00           C  
ATOM   2114  C   ASP A 132      42.785   4.776 -18.577  1.00  0.00           C  
ATOM   2115  O   ASP A 132      42.870   4.848 -19.803  1.00  0.00           O  
ATOM   2116  CB  ASP A 132      40.432   3.933 -18.613  1.00  0.00           C  
ATOM   2117  CG  ASP A 132      39.847   5.338 -18.558  1.00  0.00           C  
ATOM   2118  OD1 ASP A 132      40.231   6.087 -17.691  1.00  0.00           O  
ATOM   2119  OD2 ASP A 132      39.021   5.648 -19.383  1.00  0.00           O  
ATOM   2120  H   ASP A 132      41.594   5.075 -16.196  1.00  0.00           H  
ATOM   2121  HA  ASP A 132      42.162   2.807 -18.033  1.00  0.00           H  
ATOM   2122 1HB  ASP A 132      40.533   3.638 -19.657  1.00  0.00           H  
ATOM   2123 2HB  ASP A 132      39.728   3.243 -18.145  1.00  0.00           H  
ATOM   2124  N   SER A 133      43.538   5.506 -17.758  1.00  0.00           N  
ATOM   2125  CA  SER A 133      44.473   6.505 -18.268  1.00  0.00           C  
ATOM   2126  C   SER A 133      45.488   6.943 -17.213  1.00  0.00           C  
ATOM   2127  O   SER A 133      45.326   6.658 -16.026  1.00  0.00           O  
ATOM   2128  CB  SER A 133      43.708   7.714 -18.771  1.00  0.00           C  
ATOM   2129  OG  SER A 133      43.092   8.394 -17.712  1.00  0.00           O  
ATOM   2130  H   SER A 133      43.460   5.365 -16.761  1.00  0.00           H  
ATOM   2131  HA  SER A 133      45.027   6.068 -19.100  1.00  0.00           H  
ATOM   2132 1HB  SER A 133      44.391   8.386 -19.290  1.00  0.00           H  
ATOM   2133 2HB  SER A 133      42.954   7.395 -19.489  1.00  0.00           H  
ATOM   2134  HG  SER A 133      42.633   9.139 -18.107  1.00  0.00           H  
ATOM   2135  N   PRO A 134      46.582   7.667 -17.662  1.00  0.00           N  
ATOM   2136  CA  PRO A 134      47.503   8.203 -16.662  1.00  0.00           C  
ATOM   2137  C   PRO A 134      46.730   9.082 -15.707  1.00  0.00           C  
ATOM   2138  O   PRO A 134      46.868   8.964 -14.489  1.00  0.00           O  
ATOM   2139  CB  PRO A 134      48.513   9.006 -17.488  1.00  0.00           C  
ATOM   2140  CG  PRO A 134      48.537   8.315 -18.808  1.00  0.00           C  
ATOM   2141  CD  PRO A 134      47.101   7.939 -19.061  1.00  0.00           C  
ATOM   2142  HA  PRO A 134      47.996   7.369 -16.141  1.00  0.00           H  
ATOM   2143 1HB  PRO A 134      48.190  10.055 -17.561  1.00  0.00           H  
ATOM   2144 2HB  PRO A 134      49.493   9.006 -16.988  1.00  0.00           H  
ATOM   2145 1HG  PRO A 134      48.942   8.986 -19.581  1.00  0.00           H  
ATOM   2146 2HG  PRO A 134      49.203   7.440 -18.767  1.00  0.00           H  
ATOM   2147 1HD  PRO A 134      46.578   8.785 -19.531  1.00  0.00           H  
ATOM   2148 2HD  PRO A 134      47.063   7.051 -19.708  1.00  0.00           H  
ATOM   2149  N   GLU A 135      45.915   9.966 -16.258  1.00  0.00           N  
ATOM   2150  CA  GLU A 135      45.207  10.945 -15.442  1.00  0.00           C  
ATOM   2151  C   GLU A 135      44.341  10.263 -14.390  1.00  0.00           C  
ATOM   2152  O   GLU A 135      44.359  10.640 -13.218  1.00  0.00           O  
ATOM   2153  CB  GLU A 135      44.340  11.847 -16.324  1.00  0.00           C  
ATOM   2154  CG  GLU A 135      45.127  12.769 -17.245  1.00  0.00           C  
ATOM   2155  CD  GLU A 135      45.597  12.082 -18.497  1.00  0.00           C  
ATOM   2156  OE1 GLU A 135      45.313  10.919 -18.656  1.00  0.00           O  
ATOM   2157  OE2 GLU A 135      46.242  12.721 -19.295  1.00  0.00           O  
ATOM   2158  H   GLU A 135      45.785   9.958 -17.260  1.00  0.00           H  
ATOM   2159  HA  GLU A 135      45.943  11.563 -14.927  1.00  0.00           H  
ATOM   2160 1HB  GLU A 135      43.688  11.232 -16.943  1.00  0.00           H  
ATOM   2161 2HB  GLU A 135      43.703  12.468 -15.694  1.00  0.00           H  
ATOM   2162 1HG  GLU A 135      44.495  13.612 -17.523  1.00  0.00           H  
ATOM   2163 2HG  GLU A 135      45.988  13.158 -16.704  1.00  0.00           H  
ATOM   2164  N   SER A 136      43.584   9.258 -14.815  1.00  0.00           N  
ATOM   2165  CA  SER A 136      42.710   8.521 -13.910  1.00  0.00           C  
ATOM   2166  C   SER A 136      43.514   7.768 -12.859  1.00  0.00           C  
ATOM   2167  O   SER A 136      43.139   7.729 -11.687  1.00  0.00           O  
ATOM   2168  CB  SER A 136      41.849   7.549 -14.692  1.00  0.00           C  
ATOM   2169  OG  SER A 136      40.955   8.231 -15.529  1.00  0.00           O  
ATOM   2170  H   SER A 136      43.614   8.997 -15.790  1.00  0.00           H  
ATOM   2171  HA  SER A 136      42.061   9.233 -13.399  1.00  0.00           H  
ATOM   2172 1HB  SER A 136      42.486   6.898 -15.290  1.00  0.00           H  
ATOM   2173 2HB  SER A 136      41.293   6.917 -14.000  1.00  0.00           H  
ATOM   2174  HG  SER A 136      40.685   7.598 -16.199  1.00  0.00           H  
ATOM   2175  N   VAL A 137      44.622   7.170 -13.284  1.00  0.00           N  
ATOM   2176  CA  VAL A 137      45.482   6.417 -12.379  1.00  0.00           C  
ATOM   2177  C   VAL A 137      46.106   7.325 -11.328  1.00  0.00           C  
ATOM   2178  O   VAL A 137      46.203   6.960 -10.156  1.00  0.00           O  
ATOM   2179  CB  VAL A 137      46.599   5.709 -13.169  1.00  0.00           C  
ATOM   2180  CG1 VAL A 137      47.606   5.079 -12.218  1.00  0.00           C  
ATOM   2181  CG2 VAL A 137      45.995   4.658 -14.089  1.00  0.00           C  
ATOM   2182  H   VAL A 137      44.875   7.239 -14.259  1.00  0.00           H  
ATOM   2183  HA  VAL A 137      44.877   5.663 -11.874  1.00  0.00           H  
ATOM   2184  HB  VAL A 137      47.136   6.448 -13.763  1.00  0.00           H  
ATOM   2185 1HG1 VAL A 137      48.388   4.583 -12.793  1.00  0.00           H  
ATOM   2186 2HG1 VAL A 137      48.051   5.854 -11.595  1.00  0.00           H  
ATOM   2187 3HG1 VAL A 137      47.103   4.348 -11.586  1.00  0.00           H  
ATOM   2188 1HG2 VAL A 137      46.790   4.161 -14.644  1.00  0.00           H  
ATOM   2189 2HG2 VAL A 137      45.453   3.922 -13.494  1.00  0.00           H  
ATOM   2190 3HG2 VAL A 137      45.309   5.137 -14.787  1.00  0.00           H  
ATOM   2191  N   ARG A 138      46.529   8.511 -11.753  1.00  0.00           N  
ATOM   2192  CA  ARG A 138      47.145   9.474 -10.848  1.00  0.00           C  
ATOM   2193  C   ARG A 138      46.153   9.954  -9.797  1.00  0.00           C  
ATOM   2194  O   ARG A 138      46.499  10.103  -8.625  1.00  0.00           O  
ATOM   2195  CB  ARG A 138      47.678  10.671 -11.622  1.00  0.00           C  
ATOM   2196  CG  ARG A 138      48.422  11.696 -10.780  1.00  0.00           C  
ATOM   2197  CD  ARG A 138      48.971  12.796 -11.614  1.00  0.00           C  
ATOM   2198  NE  ARG A 138      49.701  13.768 -10.817  1.00  0.00           N  
ATOM   2199  CZ  ARG A 138      49.139  14.821 -10.191  1.00  0.00           C  
ATOM   2200  NH1 ARG A 138      47.843  15.023 -10.279  1.00  0.00           N  
ATOM   2201  NH2 ARG A 138      49.890  15.650  -9.488  1.00  0.00           N  
ATOM   2202  H   ARG A 138      46.421   8.751 -12.728  1.00  0.00           H  
ATOM   2203  HA  ARG A 138      47.979   8.988 -10.341  1.00  0.00           H  
ATOM   2204 1HB  ARG A 138      48.359  10.327 -12.399  1.00  0.00           H  
ATOM   2205 2HB  ARG A 138      46.852  11.184 -12.113  1.00  0.00           H  
ATOM   2206 1HG  ARG A 138      47.740  12.129 -10.048  1.00  0.00           H  
ATOM   2207 2HG  ARG A 138      49.250  11.211 -10.263  1.00  0.00           H  
ATOM   2208 1HD  ARG A 138      49.654  12.383 -12.356  1.00  0.00           H  
ATOM   2209 2HD  ARG A 138      48.156  13.312 -12.119  1.00  0.00           H  
ATOM   2210  HE  ARG A 138      50.701  13.646 -10.725  1.00  0.00           H  
ATOM   2211 1HH1 ARG A 138      47.268  14.389 -10.816  1.00  0.00           H  
ATOM   2212 2HH1 ARG A 138      47.421  15.811  -9.810  1.00  0.00           H  
ATOM   2213 1HH2 ARG A 138      50.887  15.495  -9.420  1.00  0.00           H  
ATOM   2214 2HH2 ARG A 138      49.469  16.438  -9.019  1.00  0.00           H  
ATOM   2215  N   GLU A 139      44.918  10.195 -10.222  1.00  0.00           N  
ATOM   2216  CA  GLU A 139      43.872  10.658  -9.317  1.00  0.00           C  
ATOM   2217  C   GLU A 139      43.547   9.605  -8.266  1.00  0.00           C  
ATOM   2218  O   GLU A 139      43.347   9.925  -7.094  1.00  0.00           O  
ATOM   2219  CB  GLU A 139      42.608  11.016 -10.101  1.00  0.00           C  
ATOM   2220  CG  GLU A 139      42.740  12.255 -10.975  1.00  0.00           C  
ATOM   2221  CD  GLU A 139      42.975  13.510 -10.181  1.00  0.00           C  
ATOM   2222  OE1 GLU A 139      42.394  13.643  -9.131  1.00  0.00           O  
ATOM   2223  OE2 GLU A 139      43.738  14.336 -10.624  1.00  0.00           O  
ATOM   2224  H   GLU A 139      44.697  10.054 -11.197  1.00  0.00           H  
ATOM   2225  HA  GLU A 139      44.229  11.551  -8.803  1.00  0.00           H  
ATOM   2226 1HB  GLU A 139      42.330  10.181 -10.745  1.00  0.00           H  
ATOM   2227 2HB  GLU A 139      41.784  11.183  -9.407  1.00  0.00           H  
ATOM   2228 1HG  GLU A 139      43.573  12.114 -11.664  1.00  0.00           H  
ATOM   2229 2HG  GLU A 139      41.832  12.370 -11.565  1.00  0.00           H  
ATOM   2230  N   ALA A 140      43.495   8.348  -8.691  1.00  0.00           N  
ATOM   2231  CA  ALA A 140      43.194   7.245  -7.786  1.00  0.00           C  
ATOM   2232  C   ALA A 140      44.284   7.082  -6.735  1.00  0.00           C  
ATOM   2233  O   ALA A 140      43.998   6.837  -5.563  1.00  0.00           O  
ATOM   2234  CB  ALA A 140      43.016   5.952  -8.568  1.00  0.00           C  
ATOM   2235  H   ALA A 140      43.668   8.151  -9.666  1.00  0.00           H  
ATOM   2236  HA  ALA A 140      42.263   7.476  -7.269  1.00  0.00           H  
ATOM   2237 1HB  ALA A 140      42.792   5.138  -7.878  1.00  0.00           H  
ATOM   2238 2HB  ALA A 140      42.194   6.064  -9.275  1.00  0.00           H  
ATOM   2239 3HB  ALA A 140      43.932   5.725  -9.110  1.00  0.00           H  
ATOM   2240  N   VAL A 141      45.535   7.219  -7.160  1.00  0.00           N  
ATOM   2241  CA  VAL A 141      46.671   7.088  -6.255  1.00  0.00           C  
ATOM   2242  C   VAL A 141      46.668   8.190  -5.204  1.00  0.00           C  
ATOM   2243  O   VAL A 141      46.953   7.944  -4.032  1.00  0.00           O  
ATOM   2244  CB  VAL A 141      47.992   7.140  -7.045  1.00  0.00           C  
ATOM   2245  CG1 VAL A 141      49.179   7.195  -6.094  1.00  0.00           C  
ATOM   2246  CG2 VAL A 141      48.093   5.933  -7.965  1.00  0.00           C  
ATOM   2247  H   VAL A 141      45.704   7.419  -8.135  1.00  0.00           H  
ATOM   2248  HA  VAL A 141      46.602   6.124  -5.750  1.00  0.00           H  
ATOM   2249  HB  VAL A 141      48.014   8.053  -7.639  1.00  0.00           H  
ATOM   2250 1HG1 VAL A 141      50.105   7.231  -6.669  1.00  0.00           H  
ATOM   2251 2HG1 VAL A 141      49.105   8.085  -5.471  1.00  0.00           H  
ATOM   2252 3HG1 VAL A 141      49.180   6.307  -5.462  1.00  0.00           H  
ATOM   2253 1HG2 VAL A 141      49.030   5.976  -8.520  1.00  0.00           H  
ATOM   2254 2HG2 VAL A 141      48.066   5.019  -7.371  1.00  0.00           H  
ATOM   2255 3HG2 VAL A 141      47.257   5.937  -8.663  1.00  0.00           H  
ATOM   2256  N   ARG A 142      46.344   9.406  -5.629  1.00  0.00           N  
ATOM   2257  CA  ARG A 142      46.303  10.548  -4.724  1.00  0.00           C  
ATOM   2258  C   ARG A 142      45.214  10.380  -3.672  1.00  0.00           C  
ATOM   2259  O   ARG A 142      45.415  10.700  -2.500  1.00  0.00           O  
ATOM   2260  CB  ARG A 142      46.062  11.835  -5.498  1.00  0.00           C  
ATOM   2261  CG  ARG A 142      46.052  13.098  -4.652  1.00  0.00           C  
ATOM   2262  CD  ARG A 142      45.837  14.313  -5.480  1.00  0.00           C  
ATOM   2263  NE  ARG A 142      44.536  14.303  -6.129  1.00  0.00           N  
ATOM   2264  CZ  ARG A 142      43.379  14.649  -5.530  1.00  0.00           C  
ATOM   2265  NH1 ARG A 142      43.379  15.029  -4.272  1.00  0.00           N  
ATOM   2266  NH2 ARG A 142      42.246  14.607  -6.208  1.00  0.00           N  
ATOM   2267  H   ARG A 142      46.120   9.543  -6.604  1.00  0.00           H  
ATOM   2268  HA  ARG A 142      47.266  10.622  -4.217  1.00  0.00           H  
ATOM   2269 1HB  ARG A 142      46.834  11.954  -6.257  1.00  0.00           H  
ATOM   2270 2HB  ARG A 142      45.103  11.776  -6.013  1.00  0.00           H  
ATOM   2271 1HG  ARG A 142      45.248  13.038  -3.917  1.00  0.00           H  
ATOM   2272 2HG  ARG A 142      47.008  13.199  -4.137  1.00  0.00           H  
ATOM   2273 1HD  ARG A 142      45.896  15.199  -4.848  1.00  0.00           H  
ATOM   2274 2HD  ARG A 142      46.603  14.366  -6.252  1.00  0.00           H  
ATOM   2275  HE  ARG A 142      44.496  14.017  -7.098  1.00  0.00           H  
ATOM   2276 1HH1 ARG A 142      44.245  15.061  -3.753  1.00  0.00           H  
ATOM   2277 2HH1 ARG A 142      42.512  15.288  -3.823  1.00  0.00           H  
ATOM   2278 1HH2 ARG A 142      42.246  14.315  -7.176  1.00  0.00           H  
ATOM   2279 2HH2 ARG A 142      41.380  14.867  -5.760  1.00  0.00           H  
ATOM   2280  N   LEU A 143      44.061   9.876  -4.098  1.00  0.00           N  
ATOM   2281  CA  LEU A 143      42.937   9.664  -3.193  1.00  0.00           C  
ATOM   2282  C   LEU A 143      43.267   8.613  -2.141  1.00  0.00           C  
ATOM   2283  O   LEU A 143      42.921   8.763  -0.969  1.00  0.00           O  
ATOM   2284  CB  LEU A 143      41.695   9.233  -3.983  1.00  0.00           C  
ATOM   2285  CG  LEU A 143      41.074  10.307  -4.885  1.00  0.00           C  
ATOM   2286  CD1 LEU A 143      39.972   9.685  -5.732  1.00  0.00           C  
ATOM   2287  CD2 LEU A 143      40.531  11.440  -4.027  1.00  0.00           C  
ATOM   2288  H   LEU A 143      43.960   9.634  -5.073  1.00  0.00           H  
ATOM   2289  HA  LEU A 143      42.721  10.603  -2.684  1.00  0.00           H  
ATOM   2290 1HB  LEU A 143      41.960   8.385  -4.612  1.00  0.00           H  
ATOM   2291 2HB  LEU A 143      40.929   8.910  -3.277  1.00  0.00           H  
ATOM   2292  HG  LEU A 143      41.835  10.697  -5.562  1.00  0.00           H  
ATOM   2293 1HD1 LEU A 143      39.531  10.449  -6.373  1.00  0.00           H  
ATOM   2294 2HD1 LEU A 143      40.392   8.892  -6.350  1.00  0.00           H  
ATOM   2295 3HD1 LEU A 143      39.203   9.271  -5.080  1.00  0.00           H  
ATOM   2296 1HD2 LEU A 143      40.091  12.204  -4.668  1.00  0.00           H  
ATOM   2297 2HD2 LEU A 143      39.770  11.051  -3.350  1.00  0.00           H  
ATOM   2298 3HD2 LEU A 143      41.343  11.878  -3.446  1.00  0.00           H  
ATOM   2299  N   ILE A 144      43.939   7.548  -2.567  1.00  0.00           N  
ATOM   2300  CA  ILE A 144      44.318   6.470  -1.662  1.00  0.00           C  
ATOM   2301  C   ILE A 144      45.307   6.954  -0.610  1.00  0.00           C  
ATOM   2302  O   ILE A 144      45.210   6.589   0.562  1.00  0.00           O  
ATOM   2303  CB  ILE A 144      44.931   5.291  -2.439  1.00  0.00           C  
ATOM   2304  CG1 ILE A 144      43.895   4.679  -3.386  1.00  0.00           C  
ATOM   2305  CG2 ILE A 144      45.464   4.240  -1.478  1.00  0.00           C  
ATOM   2306  CD1 ILE A 144      42.671   4.137  -2.684  1.00  0.00           C  
ATOM   2307  H   ILE A 144      44.193   7.484  -3.542  1.00  0.00           H  
ATOM   2308  HA  ILE A 144      43.423   6.117  -1.151  1.00  0.00           H  
ATOM   2309  HB  ILE A 144      45.751   5.651  -3.060  1.00  0.00           H  
ATOM   2310 1HG1 ILE A 144      43.571   5.431  -4.105  1.00  0.00           H  
ATOM   2311 2HG1 ILE A 144      44.353   3.865  -3.949  1.00  0.00           H  
ATOM   2312 1HG2 ILE A 144      45.894   3.413  -2.044  1.00  0.00           H  
ATOM   2313 2HG2 ILE A 144      46.232   4.683  -0.844  1.00  0.00           H  
ATOM   2314 3HG2 ILE A 144      44.650   3.869  -0.856  1.00  0.00           H  
ATOM   2315 1HD1 ILE A 144      41.984   3.720  -3.421  1.00  0.00           H  
ATOM   2316 2HD1 ILE A 144      42.970   3.356  -1.983  1.00  0.00           H  
ATOM   2317 3HD1 ILE A 144      42.177   4.942  -2.142  1.00  0.00           H  
ATOM   2318  N   SER A 145      46.259   7.778  -1.036  1.00  0.00           N  
ATOM   2319  CA  SER A 145      47.268   8.315  -0.131  1.00  0.00           C  
ATOM   2320  C   SER A 145      46.640   9.220   0.921  1.00  0.00           C  
ATOM   2321  O   SER A 145      47.015   9.179   2.093  1.00  0.00           O  
ATOM   2322  CB  SER A 145      48.314   9.085  -0.914  1.00  0.00           C  
ATOM   2323  OG  SER A 145      49.045   8.231  -1.750  1.00  0.00           O  
ATOM   2324  H   SER A 145      46.284   8.039  -2.011  1.00  0.00           H  
ATOM   2325  HA  SER A 145      47.753   7.482   0.380  1.00  0.00           H  
ATOM   2326 1HB  SER A 145      47.827   9.855  -1.511  1.00  0.00           H  
ATOM   2327 2HB  SER A 145      48.990   9.586  -0.222  1.00  0.00           H  
ATOM   2328  HG  SER A 145      49.870   8.055  -1.293  1.00  0.00           H  
ATOM   2329  N   GLU A 146      45.682  10.037   0.495  1.00  0.00           N  
ATOM   2330  CA  GLU A 146      45.000  10.954   1.400  1.00  0.00           C  
ATOM   2331  C   GLU A 146      44.199  10.197   2.452  1.00  0.00           C  
ATOM   2332  O   GLU A 146      44.182  10.574   3.624  1.00  0.00           O  
ATOM   2333  CB  GLU A 146      44.076  11.888   0.616  1.00  0.00           C  
ATOM   2334  CG  GLU A 146      44.801  12.907  -0.252  1.00  0.00           C  
ATOM   2335  CD  GLU A 146      43.863  13.759  -1.062  1.00  0.00           C  
ATOM   2336  OE1 GLU A 146      42.685  13.494  -1.044  1.00  0.00           O  
ATOM   2337  OE2 GLU A 146      44.326  14.675  -1.700  1.00  0.00           O  
ATOM   2338  H   GLU A 146      45.420  10.022  -0.480  1.00  0.00           H  
ATOM   2339  HA  GLU A 146      45.751  11.556   1.913  1.00  0.00           H  
ATOM   2340 1HB  GLU A 146      43.427  11.298  -0.032  1.00  0.00           H  
ATOM   2341 2HB  GLU A 146      43.436  12.434   1.309  1.00  0.00           H  
ATOM   2342 1HG  GLU A 146      45.399  13.554   0.389  1.00  0.00           H  
ATOM   2343 2HG  GLU A 146      45.478  12.381  -0.923  1.00  0.00           H  
ATOM   2344  N   LEU A 147      43.536   9.127   2.026  1.00  0.00           N  
ATOM   2345  CA  LEU A 147      42.732   8.315   2.931  1.00  0.00           C  
ATOM   2346  C   LEU A 147      43.601   7.637   3.983  1.00  0.00           C  
ATOM   2347  O   LEU A 147      43.231   7.564   5.155  1.00  0.00           O  
ATOM   2348  CB  LEU A 147      41.953   7.255   2.141  1.00  0.00           C  
ATOM   2349  CG  LEU A 147      40.967   6.409   2.957  1.00  0.00           C  
ATOM   2350  CD1 LEU A 147      41.729   5.330   3.714  1.00  0.00           C  
ATOM   2351  CD2 LEU A 147      40.197   7.308   3.913  1.00  0.00           C  
ATOM   2352  H   LEU A 147      43.591   8.870   1.051  1.00  0.00           H  
ATOM   2353  HA  LEU A 147      42.021   8.965   3.440  1.00  0.00           H  
ATOM   2354 1HB  LEU A 147      41.390   7.753   1.354  1.00  0.00           H  
ATOM   2355 2HB  LEU A 147      42.667   6.576   1.675  1.00  0.00           H  
ATOM   2356  HG  LEU A 147      40.269   5.913   2.283  1.00  0.00           H  
ATOM   2357 1HD1 LEU A 147      41.029   4.729   4.294  1.00  0.00           H  
ATOM   2358 2HD1 LEU A 147      42.255   4.690   3.006  1.00  0.00           H  
ATOM   2359 3HD1 LEU A 147      42.449   5.796   4.386  1.00  0.00           H  
ATOM   2360 1HD2 LEU A 147      39.496   6.706   4.492  1.00  0.00           H  
ATOM   2361 2HD2 LEU A 147      40.894   7.803   4.589  1.00  0.00           H  
ATOM   2362 3HD2 LEU A 147      39.648   8.058   3.344  1.00  0.00           H  
ATOM   2363  N   THR A 148      44.758   7.142   3.557  1.00  0.00           N  
ATOM   2364  CA  THR A 148      45.682   6.470   4.462  1.00  0.00           C  
ATOM   2365  C   THR A 148      46.222   7.430   5.514  1.00  0.00           C  
ATOM   2366  O   THR A 148      46.350   7.074   6.685  1.00  0.00           O  
ATOM   2367  CB  THR A 148      46.854   5.839   3.688  1.00  0.00           C  
ATOM   2368  OG1 THR A 148      46.352   4.860   2.769  1.00  0.00           O  
ATOM   2369  CG2 THR A 148      47.830   5.175   4.647  1.00  0.00           C  
ATOM   2370  H   THR A 148      45.003   7.234   2.581  1.00  0.00           H  
ATOM   2371  HA  THR A 148      45.144   5.675   4.978  1.00  0.00           H  
ATOM   2372  HB  THR A 148      47.376   6.612   3.124  1.00  0.00           H  
ATOM   2373  HG1 THR A 148      46.017   5.300   1.985  1.00  0.00           H  
ATOM   2374 1HG2 THR A 148      48.652   4.734   4.083  1.00  0.00           H  
ATOM   2375 2HG2 THR A 148      48.223   5.919   5.340  1.00  0.00           H  
ATOM   2376 3HG2 THR A 148      47.316   4.394   5.207  1.00  0.00           H  
ATOM   2377  N   VAL A 149      46.537   8.649   5.088  1.00  0.00           N  
ATOM   2378  CA  VAL A 149      47.063   9.664   5.993  1.00  0.00           C  
ATOM   2379  C   VAL A 149      46.032  10.053   7.045  1.00  0.00           C  
ATOM   2380  O   VAL A 149      46.364  10.233   8.217  1.00  0.00           O  
ATOM   2381  CB  VAL A 149      47.484  10.917   5.203  1.00  0.00           C  
ATOM   2382  CG1 VAL A 149      47.855  12.046   6.153  1.00  0.00           C  
ATOM   2383  CG2 VAL A 149      48.648  10.583   4.283  1.00  0.00           C  
ATOM   2384  H   VAL A 149      46.409   8.878   4.113  1.00  0.00           H  
ATOM   2385  HA  VAL A 149      47.940   9.257   6.497  1.00  0.00           H  
ATOM   2386  HB  VAL A 149      46.637  11.262   4.609  1.00  0.00           H  
ATOM   2387 1HG1 VAL A 149      48.149  12.924   5.578  1.00  0.00           H  
ATOM   2388 2HG1 VAL A 149      46.996  12.293   6.777  1.00  0.00           H  
ATOM   2389 3HG1 VAL A 149      48.685  11.732   6.785  1.00  0.00           H  
ATOM   2390 1HG2 VAL A 149      48.940  11.473   3.727  1.00  0.00           H  
ATOM   2391 2HG2 VAL A 149      49.492  10.232   4.877  1.00  0.00           H  
ATOM   2392 3HG2 VAL A 149      48.347   9.802   3.584  1.00  0.00           H  
ATOM   2393  N   GLU A 150      44.780  10.181   6.619  1.00  0.00           N  
ATOM   2394  CA  GLU A 150      43.697  10.548   7.524  1.00  0.00           C  
ATOM   2395  C   GLU A 150      43.468   9.471   8.576  1.00  0.00           C  
ATOM   2396  O   GLU A 150      43.240   9.773   9.748  1.00  0.00           O  
ATOM   2397  CB  GLU A 150      42.406  10.790   6.740  1.00  0.00           C  
ATOM   2398  CG  GLU A 150      41.225  11.231   7.593  1.00  0.00           C  
ATOM   2399  CD  GLU A 150      41.437  12.571   8.239  1.00  0.00           C  
ATOM   2400  OE1 GLU A 150      42.262  13.314   7.764  1.00  0.00           O  
ATOM   2401  OE2 GLU A 150      40.774  12.853   9.209  1.00  0.00           O  
ATOM   2402  H   GLU A 150      44.573  10.020   5.644  1.00  0.00           H  
ATOM   2403  HA  GLU A 150      43.972  11.470   8.037  1.00  0.00           H  
ATOM   2404 1HB  GLU A 150      42.577  11.558   5.985  1.00  0.00           H  
ATOM   2405 2HB  GLU A 150      42.119   9.877   6.218  1.00  0.00           H  
ATOM   2406 1HG  GLU A 150      40.335  11.279   6.966  1.00  0.00           H  
ATOM   2407 2HG  GLU A 150      41.050  10.484   8.366  1.00  0.00           H  
ATOM   2408  N   GLY A 151      43.530   8.213   8.151  1.00  0.00           N  
ATOM   2409  CA  GLY A 151      43.329   7.088   9.055  1.00  0.00           C  
ATOM   2410  C   GLY A 151      44.429   7.024  10.107  1.00  0.00           C  
ATOM   2411  O   GLY A 151      44.166   6.754  11.279  1.00  0.00           O  
ATOM   2412  H   GLY A 151      43.721   8.032   7.176  1.00  0.00           H  
ATOM   2413 1HA  GLY A 151      42.359   7.182   9.543  1.00  0.00           H  
ATOM   2414 2HA  GLY A 151      43.313   6.161   8.484  1.00  0.00           H  
ATOM   2415  N   LEU A 152      45.663   7.274   9.682  1.00  0.00           N  
ATOM   2416  CA  LEU A 152      46.806   7.245  10.586  1.00  0.00           C  
ATOM   2417  C   LEU A 152      46.704   8.342  11.638  1.00  0.00           C  
ATOM   2418  O   LEU A 152      47.011   8.122  12.810  1.00  0.00           O  
ATOM   2419  CB  LEU A 152      48.111   7.405   9.796  1.00  0.00           C  
ATOM   2420  CG  LEU A 152      49.401   7.353  10.624  1.00  0.00           C  
ATOM   2421  CD1 LEU A 152      49.491   6.013  11.341  1.00  0.00           C  
ATOM   2422  CD2 LEU A 152      50.599   7.566   9.711  1.00  0.00           C  
ATOM   2423  H   LEU A 152      45.813   7.490   8.707  1.00  0.00           H  
ATOM   2424  HA  LEU A 152      46.820   6.282  11.095  1.00  0.00           H  
ATOM   2425 1HB  LEU A 152      48.164   6.614   9.050  1.00  0.00           H  
ATOM   2426 2HB  LEU A 152      48.088   8.364   9.278  1.00  0.00           H  
ATOM   2427  HG  LEU A 152      49.378   8.136  11.382  1.00  0.00           H  
ATOM   2428 1HD1 LEU A 152      50.407   5.976  11.930  1.00  0.00           H  
ATOM   2429 2HD1 LEU A 152      48.631   5.896  12.002  1.00  0.00           H  
ATOM   2430 3HD1 LEU A 152      49.498   5.208  10.608  1.00  0.00           H  
ATOM   2431 1HD2 LEU A 152      51.516   7.530  10.300  1.00  0.00           H  
ATOM   2432 2HD2 LEU A 152      50.624   6.783   8.954  1.00  0.00           H  
ATOM   2433 3HD2 LEU A 152      50.518   8.538   9.225  1.00  0.00           H  
ATOM   2434  N   LYS A 153      46.271   9.524  11.213  1.00  0.00           N  
ATOM   2435  CA  LYS A 153      46.128  10.658  12.117  1.00  0.00           C  
ATOM   2436  C   LYS A 153      45.058  10.392  13.169  1.00  0.00           C  
ATOM   2437  O   LYS A 153      45.229  10.728  14.341  1.00  0.00           O  
ATOM   2438  CB  LYS A 153      45.792  11.928  11.334  1.00  0.00           C  
ATOM   2439  CG  LYS A 153      46.939  12.468  10.489  1.00  0.00           C  
ATOM   2440  CD  LYS A 153      46.523  13.717   9.726  1.00  0.00           C  
ATOM   2441  CE  LYS A 153      47.664  14.252   8.874  1.00  0.00           C  
ATOM   2442  NZ  LYS A 153      47.260  15.452   8.092  1.00  0.00           N  
ATOM   2443  H   LYS A 153      46.035   9.640  10.238  1.00  0.00           H  
ATOM   2444  HA  LYS A 153      47.075  10.809  12.636  1.00  0.00           H  
ATOM   2445 1HB  LYS A 153      44.950  11.734  10.669  1.00  0.00           H  
ATOM   2446 2HB  LYS A 153      45.488  12.713  12.026  1.00  0.00           H  
ATOM   2447 1HG  LYS A 153      47.783  12.711  11.135  1.00  0.00           H  
ATOM   2448 2HG  LYS A 153      47.256  11.707   9.777  1.00  0.00           H  
ATOM   2449 1HD  LYS A 153      45.675  13.484   9.080  1.00  0.00           H  
ATOM   2450 2HD  LYS A 153      46.217  14.489  10.432  1.00  0.00           H  
ATOM   2451 1HE  LYS A 153      48.503  14.516   9.515  1.00  0.00           H  
ATOM   2452 2HE  LYS A 153      47.994  13.477   8.181  1.00  0.00           H  
ATOM   2453 1HZ  LYS A 153      48.042  15.774   7.541  1.00  0.00           H  
ATOM   2454 2HZ  LYS A 153      46.493  15.212   7.479  1.00  0.00           H  
ATOM   2455 3HZ  LYS A 153      46.969  16.184   8.724  1.00  0.00           H  
ATOM   2456  N   GLN A 154      43.955   9.787  12.744  1.00  0.00           N  
ATOM   2457  CA  GLN A 154      42.855   9.474  13.648  1.00  0.00           C  
ATOM   2458  C   GLN A 154      43.279   8.457  14.700  1.00  0.00           C  
ATOM   2459  O   GLN A 154      42.921   8.576  15.872  1.00  0.00           O  
ATOM   2460  CB  GLN A 154      41.651   8.944  12.864  1.00  0.00           C  
ATOM   2461  CG  GLN A 154      40.962   9.988  12.002  1.00  0.00           C  
ATOM   2462  CD  GLN A 154      39.828   9.403  11.181  1.00  0.00           C  
ATOM   2463  OE1 GLN A 154      39.527   8.210  11.274  1.00  0.00           O  
ATOM   2464  NE2 GLN A 154      39.191  10.242  10.372  1.00  0.00           N  
ATOM   2465  H   GLN A 154      43.876   9.537  11.769  1.00  0.00           H  
ATOM   2466  HA  GLN A 154      42.560  10.388  14.163  1.00  0.00           H  
ATOM   2467 1HB  GLN A 154      41.970   8.129  12.215  1.00  0.00           H  
ATOM   2468 2HB  GLN A 154      40.914   8.541  13.558  1.00  0.00           H  
ATOM   2469 1HG  GLN A 154      40.552  10.765  12.647  1.00  0.00           H  
ATOM   2470 2HG  GLN A 154      41.693  10.418  11.317  1.00  0.00           H  
ATOM   2471 1HE2 GLN A 154      38.433   9.914   9.806  1.00  0.00           H  
ATOM   2472 2HE2 GLN A 154      39.467  11.202  10.328  1.00  0.00           H  
ATOM   2473  N   LEU A 155      44.044   7.457  14.275  1.00  0.00           N  
ATOM   2474  CA  LEU A 155      44.518   6.417  15.179  1.00  0.00           C  
ATOM   2475  C   LEU A 155      45.460   6.989  16.231  1.00  0.00           C  
ATOM   2476  O   LEU A 155      45.397   6.617  17.403  1.00  0.00           O  
ATOM   2477  CB  LEU A 155      45.233   5.314  14.389  1.00  0.00           C  
ATOM   2478  CG  LEU A 155      44.337   4.455  13.486  1.00  0.00           C  
ATOM   2479  CD1 LEU A 155      45.204   3.534  12.639  1.00  0.00           C  
ATOM   2480  CD2 LEU A 155      43.367   3.657  14.345  1.00  0.00           C  
ATOM   2481  H   LEU A 155      44.304   7.416  13.300  1.00  0.00           H  
ATOM   2482  HA  LEU A 155      43.658   5.983  15.688  1.00  0.00           H  
ATOM   2483 1HB  LEU A 155      45.993   5.774  13.759  1.00  0.00           H  
ATOM   2484 2HB  LEU A 155      45.729   4.647  15.094  1.00  0.00           H  
ATOM   2485  HG  LEU A 155      43.777   5.101  12.810  1.00  0.00           H  
ATOM   2486 1HD1 LEU A 155      44.568   2.924  11.998  1.00  0.00           H  
ATOM   2487 2HD1 LEU A 155      45.875   4.131  12.021  1.00  0.00           H  
ATOM   2488 3HD1 LEU A 155      45.790   2.886  13.290  1.00  0.00           H  
ATOM   2489 1HD2 LEU A 155      42.730   3.047  13.703  1.00  0.00           H  
ATOM   2490 2HD2 LEU A 155      43.927   3.010  15.021  1.00  0.00           H  
ATOM   2491 3HD2 LEU A 155      42.749   4.341  14.926  1.00  0.00           H  
ATOM   2492  N   LYS A 156      46.333   7.895  15.806  1.00  0.00           N  
ATOM   2493  CA  LYS A 156      47.290   8.521  16.710  1.00  0.00           C  
ATOM   2494  C   LYS A 156      46.582   9.224  17.861  1.00  0.00           C  
ATOM   2495  O   LYS A 156      46.958   9.067  19.023  1.00  0.00           O  
ATOM   2496  CB  LYS A 156      48.173   9.513  15.952  1.00  0.00           C  
ATOM   2497  CG  LYS A 156      49.233  10.193  16.807  1.00  0.00           C  
ATOM   2498  CD  LYS A 156      50.150  11.065  15.962  1.00  0.00           C  
ATOM   2499  CE  LYS A 156      49.472  12.370  15.574  1.00  0.00           C  
ATOM   2500  NZ  LYS A 156      49.312  13.283  16.738  1.00  0.00           N  
ATOM   2501  H   LYS A 156      46.334   8.157  14.831  1.00  0.00           H  
ATOM   2502  HA  LYS A 156      47.925   7.743  17.135  1.00  0.00           H  
ATOM   2503 1HB  LYS A 156      48.682   8.998  15.136  1.00  0.00           H  
ATOM   2504 2HB  LYS A 156      47.551  10.291  15.509  1.00  0.00           H  
ATOM   2505 1HG  LYS A 156      48.749  10.815  17.561  1.00  0.00           H  
ATOM   2506 2HG  LYS A 156      49.831   9.437  17.315  1.00  0.00           H  
ATOM   2507 1HD  LYS A 156      51.058  11.290  16.524  1.00  0.00           H  
ATOM   2508 2HD  LYS A 156      50.429  10.527  15.056  1.00  0.00           H  
ATOM   2509 1HE  LYS A 156      50.063  12.874  14.810  1.00  0.00           H  
ATOM   2510 2HE  LYS A 156      48.487  12.158  15.157  1.00  0.00           H  
ATOM   2511 1HZ  LYS A 156      48.859  14.134  16.439  1.00  0.00           H  
ATOM   2512 2HZ  LYS A 156      48.749  12.832  17.445  1.00  0.00           H  
ATOM   2513 3HZ  LYS A 156      50.221  13.502  17.121  1.00  0.00           H  
ATOM   2514  N   GLU A 157      45.555  10.000  17.532  1.00  0.00           N  
ATOM   2515  CA  GLU A 157      44.792  10.729  18.538  1.00  0.00           C  
ATOM   2516  C   GLU A 157      44.202   9.782  19.575  1.00  0.00           C  
ATOM   2517  O   GLU A 157      44.354   9.991  20.779  1.00  0.00           O  
ATOM   2518  CB  GLU A 157      43.674  11.538  17.877  1.00  0.00           C  
ATOM   2519  CG  GLU A 157      42.840  12.366  18.844  1.00  0.00           C  
ATOM   2520  CD  GLU A 157      41.764  13.160  18.158  1.00  0.00           C  
ATOM   2521  OE1 GLU A 157      41.677  13.091  16.956  1.00  0.00           O  
ATOM   2522  OE2 GLU A 157      41.028  13.837  18.837  1.00  0.00           O  
ATOM   2523  H   GLU A 157      45.296  10.087  16.560  1.00  0.00           H  
ATOM   2524  HA  GLU A 157      45.465  11.417  19.051  1.00  0.00           H  
ATOM   2525 1HB  GLU A 157      44.102  12.216  17.139  1.00  0.00           H  
ATOM   2526 2HB  GLU A 157      43.000  10.863  17.348  1.00  0.00           H  
ATOM   2527 1HG  GLU A 157      42.376  11.699  19.571  1.00  0.00           H  
ATOM   2528 2HG  GLU A 157      43.498  13.045  19.385  1.00  0.00           H  
ATOM   2529  N   ILE A 158      43.533   8.747  19.077  1.00  0.00           N  
ATOM   2530  CA  ILE A 158      42.667   7.905  19.885  1.00  0.00           C  
ATOM   2531  C   ILE A 158      43.461   7.202  20.968  1.00  0.00           C  
ATOM   2532  O   ILE A 158      42.898   6.727  21.954  1.00  0.00           O  
ATOM   2533  CB  ILE A 158      41.943   6.861  19.016  1.00  0.00           C  
ATOM   2534  CG1 ILE A 158      41.016   7.552  18.012  1.00  0.00           C  
ATOM   2535  CG2 ILE A 158      41.160   5.893  19.890  1.00  0.00           C  
ATOM   2536  CD1 ILE A 158      39.946   8.404  18.656  1.00  0.00           C  
ATOM   2537  H   ILE A 158      43.624   8.529  18.095  1.00  0.00           H  
ATOM   2538  HA  ILE A 158      41.918   8.536  20.362  1.00  0.00           H  
ATOM   2539  HB  ILE A 158      42.674   6.301  18.435  1.00  0.00           H  
ATOM   2540 1HG1 ILE A 158      41.605   8.185  17.350  1.00  0.00           H  
ATOM   2541 2HG1 ILE A 158      40.525   6.800  17.393  1.00  0.00           H  
ATOM   2542 1HG2 ILE A 158      40.653   5.162  19.259  1.00  0.00           H  
ATOM   2543 2HG2 ILE A 158      41.842   5.378  20.564  1.00  0.00           H  
ATOM   2544 3HG2 ILE A 158      40.421   6.444  20.471  1.00  0.00           H  
ATOM   2545 1HD1 ILE A 158      39.329   8.861  17.881  1.00  0.00           H  
ATOM   2546 2HD1 ILE A 158      39.321   7.782  19.298  1.00  0.00           H  
ATOM   2547 3HD1 ILE A 158      40.414   9.186  19.253  1.00  0.00           H  
ATOM   2548  N   GLY A 159      44.769   7.142  20.774  1.00  0.00           N  
ATOM   2549  CA  GLY A 159      45.640   6.373  21.645  1.00  0.00           C  
ATOM   2550  C   GLY A 159      45.672   4.910  21.230  1.00  0.00           C  
ATOM   2551  O   GLY A 159      45.654   4.015  22.075  1.00  0.00           O  
ATOM   2552  H   GLY A 159      45.175   7.645  19.998  1.00  0.00           H  
ATOM   2553 1HA  GLY A 159      46.647   6.789  21.611  1.00  0.00           H  
ATOM   2554 2HA  GLY A 159      45.292   6.457  22.674  1.00  0.00           H  
ATOM   2555  N   ALA A 160      45.720   4.680  19.922  1.00  0.00           N  
ATOM   2556  CA  ALA A 160      45.970   3.350  19.386  1.00  0.00           C  
ATOM   2557  C   ALA A 160      47.456   3.018  19.466  1.00  0.00           C  
ATOM   2558  O   ALA A 160      48.301   3.803  19.037  1.00  0.00           O  
ATOM   2559  CB  ALA A 160      45.475   3.250  17.950  1.00  0.00           C  
ATOM   2560  H   ALA A 160      45.579   5.448  19.282  1.00  0.00           H  
ATOM   2561  HA  ALA A 160      45.426   2.630  19.998  1.00  0.00           H  
ATOM   2562 1HB  ALA A 160      45.676   2.251  17.565  1.00  0.00           H  
ATOM   2563 2HB  ALA A 160      44.402   3.442  17.921  1.00  0.00           H  
ATOM   2564 3HB  ALA A 160      45.991   3.986  17.336  1.00  0.00           H  
ATOM   2565  N   PRO A 161      47.766   1.853  20.017  1.00  0.00           N  
ATOM   2566  CA  PRO A 161      49.148   1.459  20.267  1.00  0.00           C  
ATOM   2567  C   PRO A 161      49.904   1.198  18.973  1.00  0.00           C  
ATOM   2568  O   PRO A 161      49.307   0.857  17.952  1.00  0.00           O  
ATOM   2569  CB  PRO A 161      48.994   0.179  21.095  1.00  0.00           C  
ATOM   2570  CG  PRO A 161      47.664  -0.360  20.690  1.00  0.00           C  
ATOM   2571  CD  PRO A 161      46.827   0.864  20.432  1.00  0.00           C  
ATOM   2572  HA  PRO A 161      49.649   2.247  20.849  1.00  0.00           H  
ATOM   2573 1HB  PRO A 161      49.820  -0.513  20.875  1.00  0.00           H  
ATOM   2574 2HB  PRO A 161      49.050   0.416  22.168  1.00  0.00           H  
ATOM   2575 1HG  PRO A 161      47.768  -0.998  19.800  1.00  0.00           H  
ATOM   2576 2HG  PRO A 161      47.253  -0.994  21.489  1.00  0.00           H  
ATOM   2577 1HD  PRO A 161      46.105   0.653  19.629  1.00  0.00           H  
ATOM   2578 2HD  PRO A 161      46.305   1.153  21.356  1.00  0.00           H  
ATOM   2579  N   PRO A 162      51.282   1.424  19.235  1.00  0.00           N  
ATOM   2580  CA  PRO A 162      52.126   1.495  18.049  1.00  0.00           C  
ATOM   2581  C   PRO A 162      51.807   0.360  17.101  1.00  0.00           C  
ATOM   2582  O   PRO A 162      51.930   0.502  15.884  1.00  0.00           O  
ATOM   2583  CB  PRO A 162      53.544   1.375  18.618  1.00  0.00           C  
ATOM   2584  CG  PRO A 162      53.440   1.959  19.985  1.00  0.00           C  
ATOM   2585  CD  PRO A 162      52.101   1.492  20.491  1.00  0.00           C  
ATOM   2586  HA  PRO A 162      51.980   2.469  17.559  1.00  0.00           H  
ATOM   2587 1HB  PRO A 162      53.858   0.321  18.626  1.00  0.00           H  
ATOM   2588 2HB  PRO A 162      54.254   1.917  17.975  1.00  0.00           H  
ATOM   2589 1HG  PRO A 162      54.274   1.610  20.611  1.00  0.00           H  
ATOM   2590 2HG  PRO A 162      53.515   3.055  19.937  1.00  0.00           H  
ATOM   2591 1HD  PRO A 162      52.210   0.502  20.958  1.00  0.00           H  
ATOM   2592 2HD  PRO A 162      51.707   2.221  21.214  1.00  0.00           H  
ATOM   2593  N   GLU A 163      51.395  -0.773  17.658  1.00  0.00           N  
ATOM   2594  CA  GLU A 163      51.188  -1.963  16.842  1.00  0.00           C  
ATOM   2595  C   GLU A 163      50.111  -1.730  15.790  1.00  0.00           C  
ATOM   2596  O   GLU A 163      50.292  -2.061  14.618  1.00  0.00           O  
ATOM   2597  CB  GLU A 163      50.805  -3.154  17.724  1.00  0.00           C  
ATOM   2598  CG  GLU A 163      50.611  -4.460  16.966  1.00  0.00           C  
ATOM   2599  CD  GLU A 163      50.276  -5.615  17.869  1.00  0.00           C  
ATOM   2600  OE1 GLU A 163      50.217  -5.417  19.058  1.00  0.00           O  
ATOM   2601  OE2 GLU A 163      50.080  -6.697  17.367  1.00  0.00           O  
ATOM   2602  H   GLU A 163      51.227  -0.799  18.654  1.00  0.00           H  
ATOM   2603  HA  GLU A 163      52.121  -2.196  16.327  1.00  0.00           H  
ATOM   2604 1HB  GLU A 163      51.578  -3.314  18.475  1.00  0.00           H  
ATOM   2605 2HB  GLU A 163      49.877  -2.932  18.251  1.00  0.00           H  
ATOM   2606 1HG  GLU A 163      49.805  -4.333  16.244  1.00  0.00           H  
ATOM   2607 2HG  GLU A 163      51.523  -4.687  16.416  1.00  0.00           H  
ATOM   2608  N   GLN A 164      48.989  -1.158  16.215  1.00  0.00           N  
ATOM   2609  CA  GLN A 164      47.881  -0.879  15.310  1.00  0.00           C  
ATOM   2610  C   GLN A 164      48.273   0.151  14.259  1.00  0.00           C  
ATOM   2611  O   GLN A 164      47.918   0.023  13.087  1.00  0.00           O  
ATOM   2612  CB  GLN A 164      46.660  -0.388  16.093  1.00  0.00           C  
ATOM   2613  CG  GLN A 164      46.031  -1.441  16.989  1.00  0.00           C  
ATOM   2614  CD  GLN A 164      45.479  -2.615  16.203  1.00  0.00           C  
ATOM   2615  OE1 GLN A 164      44.711  -2.438  15.253  1.00  0.00           O  
ATOM   2616  NE2 GLN A 164      45.867  -3.823  16.595  1.00  0.00           N  
ATOM   2617  H   GLN A 164      48.902  -0.910  17.190  1.00  0.00           H  
ATOM   2618  HA  GLN A 164      47.616  -1.801  14.794  1.00  0.00           H  
ATOM   2619 1HB  GLN A 164      46.945   0.459  16.718  1.00  0.00           H  
ATOM   2620 2HB  GLN A 164      45.898  -0.039  15.397  1.00  0.00           H  
ATOM   2621 1HG  GLN A 164      46.787  -1.816  17.678  1.00  0.00           H  
ATOM   2622 2HG  GLN A 164      45.211  -0.986  17.546  1.00  0.00           H  
ATOM   2623 1HE2 GLN A 164      45.536  -4.636  16.114  1.00  0.00           H  
ATOM   2624 2HE2 GLN A 164      46.491  -3.921  17.370  1.00  0.00           H  
ATOM   2625  N   ILE A 165      49.007   1.173  14.684  1.00  0.00           N  
ATOM   2626  CA  ILE A 165      49.450   2.227  13.779  1.00  0.00           C  
ATOM   2627  C   ILE A 165      50.409   1.684  12.728  1.00  0.00           C  
ATOM   2628  O   ILE A 165      50.335   2.054  11.556  1.00  0.00           O  
ATOM   2629  CB  ILE A 165      50.132   3.368  14.556  1.00  0.00           C  
ATOM   2630  CG1 ILE A 165      49.112   4.102  15.431  1.00  0.00           C  
ATOM   2631  CG2 ILE A 165      50.809   4.334  13.597  1.00  0.00           C  
ATOM   2632  CD1 ILE A 165      49.735   5.056  16.425  1.00  0.00           C  
ATOM   2633  H   ILE A 165      49.265   1.221  15.659  1.00  0.00           H  
ATOM   2634  HA  ILE A 165      48.578   2.632  13.267  1.00  0.00           H  
ATOM   2635  HB  ILE A 165      50.882   2.952  15.228  1.00  0.00           H  
ATOM   2636 1HG1 ILE A 165      48.430   4.667  14.797  1.00  0.00           H  
ATOM   2637 2HG1 ILE A 165      48.517   3.375  15.984  1.00  0.00           H  
ATOM   2638 1HG2 ILE A 165      51.286   5.135  14.163  1.00  0.00           H  
ATOM   2639 2HG2 ILE A 165      51.562   3.803  13.016  1.00  0.00           H  
ATOM   2640 3HG2 ILE A 165      50.065   4.760  12.923  1.00  0.00           H  
ATOM   2641 1HD1 ILE A 165      48.950   5.537  17.008  1.00  0.00           H  
ATOM   2642 2HD1 ILE A 165      50.397   4.504  17.093  1.00  0.00           H  
ATOM   2643 3HD1 ILE A 165      50.307   5.814  15.892  1.00  0.00           H  
ATOM   2644  N   GLU A 166      51.309   0.805  13.153  1.00  0.00           N  
ATOM   2645  CA  GLU A 166      52.285   0.209  12.248  1.00  0.00           C  
ATOM   2646  C   GLU A 166      51.604  -0.657  11.197  1.00  0.00           C  
ATOM   2647  O   GLU A 166      51.981  -0.639  10.025  1.00  0.00           O  
ATOM   2648  CB  GLU A 166      53.299  -0.627  13.032  1.00  0.00           C  
ATOM   2649  CG  GLU A 166      54.408  -1.231  12.181  1.00  0.00           C  
ATOM   2650  CD  GLU A 166      55.433  -1.969  12.995  1.00  0.00           C  
ATOM   2651  OE1 GLU A 166      56.045  -1.360  13.840  1.00  0.00           O  
ATOM   2652  OE2 GLU A 166      55.605  -3.145  12.773  1.00  0.00           O  
ATOM   2653  H   GLU A 166      51.318   0.542  14.128  1.00  0.00           H  
ATOM   2654  HA  GLU A 166      52.816   1.011  11.735  1.00  0.00           H  
ATOM   2655 1HB  GLU A 166      53.766  -0.008  13.799  1.00  0.00           H  
ATOM   2656 2HB  GLU A 166      52.784  -1.443  13.539  1.00  0.00           H  
ATOM   2657 1HG  GLU A 166      53.965  -1.921  11.463  1.00  0.00           H  
ATOM   2658 2HG  GLU A 166      54.898  -0.434  11.624  1.00  0.00           H  
ATOM   2659  N   ARG A 167      50.599  -1.415  11.622  1.00  0.00           N  
ATOM   2660  CA  ARG A 167      49.863  -2.290  10.717  1.00  0.00           C  
ATOM   2661  C   ARG A 167      49.109  -1.486   9.666  1.00  0.00           C  
ATOM   2662  O   ARG A 167      49.070  -1.861   8.494  1.00  0.00           O  
ATOM   2663  CB  ARG A 167      48.880  -3.156  11.491  1.00  0.00           C  
ATOM   2664  CG  ARG A 167      49.517  -4.238  12.347  1.00  0.00           C  
ATOM   2665  CD  ARG A 167      48.495  -5.058  13.047  1.00  0.00           C  
ATOM   2666  NE  ARG A 167      49.100  -6.041  13.931  1.00  0.00           N  
ATOM   2667  CZ  ARG A 167      49.543  -7.252  13.539  1.00  0.00           C  
ATOM   2668  NH1 ARG A 167      49.441  -7.612  12.279  1.00  0.00           N  
ATOM   2669  NH2 ARG A 167      50.079  -8.077  14.421  1.00  0.00           N  
ATOM   2670  H   ARG A 167      50.338  -1.384  12.597  1.00  0.00           H  
ATOM   2671  HA  ARG A 167      50.575  -2.942  10.210  1.00  0.00           H  
ATOM   2672 1HB  ARG A 167      48.280  -2.527  12.147  1.00  0.00           H  
ATOM   2673 2HB  ARG A 167      48.199  -3.644  10.794  1.00  0.00           H  
ATOM   2674 1HG  ARG A 167      50.112  -4.899  11.715  1.00  0.00           H  
ATOM   2675 2HG  ARG A 167      50.160  -3.778  13.097  1.00  0.00           H  
ATOM   2676 1HD  ARG A 167      47.856  -4.409  13.646  1.00  0.00           H  
ATOM   2677 2HD  ARG A 167      47.887  -5.587  12.314  1.00  0.00           H  
ATOM   2678  HE  ARG A 167      49.195  -5.800  14.908  1.00  0.00           H  
ATOM   2679 1HH1 ARG A 167      49.031  -6.982  11.604  1.00  0.00           H  
ATOM   2680 2HH1 ARG A 167      49.773  -8.520  11.985  1.00  0.00           H  
ATOM   2681 1HH2 ARG A 167      50.157  -7.799  15.390  1.00  0.00           H  
ATOM   2682 2HH2 ARG A 167      50.411  -8.983  14.128  1.00  0.00           H  
ATOM   2683  N   VAL A 168      48.511  -0.379  10.091  1.00  0.00           N  
ATOM   2684  CA  VAL A 168      47.757   0.480   9.186  1.00  0.00           C  
ATOM   2685  C   VAL A 168      48.665   1.105   8.135  1.00  0.00           C  
ATOM   2686  O   VAL A 168      48.300   1.201   6.963  1.00  0.00           O  
ATOM   2687  CB  VAL A 168      47.047   1.596   9.976  1.00  0.00           C  
ATOM   2688  CG1 VAL A 168      46.416   2.602   9.025  1.00  0.00           C  
ATOM   2689  CG2 VAL A 168      45.997   0.991  10.896  1.00  0.00           C  
ATOM   2690  H   VAL A 168      48.580  -0.126  11.066  1.00  0.00           H  
ATOM   2691  HA  VAL A 168      47.003  -0.126   8.681  1.00  0.00           H  
ATOM   2692  HB  VAL A 168      47.786   2.134  10.570  1.00  0.00           H  
ATOM   2693 1HG1 VAL A 168      45.919   3.384   9.600  1.00  0.00           H  
ATOM   2694 2HG1 VAL A 168      47.191   3.049   8.402  1.00  0.00           H  
ATOM   2695 3HG1 VAL A 168      45.686   2.098   8.393  1.00  0.00           H  
ATOM   2696 1HG2 VAL A 168      45.500   1.786  11.451  1.00  0.00           H  
ATOM   2697 2HG2 VAL A 168      45.262   0.448  10.301  1.00  0.00           H  
ATOM   2698 3HG2 VAL A 168      46.477   0.306  11.594  1.00  0.00           H  
ATOM   2699  N   ALA A 169      49.849   1.529   8.560  1.00  0.00           N  
ATOM   2700  CA  ALA A 169      50.812   2.146   7.655  1.00  0.00           C  
ATOM   2701  C   ALA A 169      51.293   1.154   6.604  1.00  0.00           C  
ATOM   2702  O   ALA A 169      51.442   1.500   5.432  1.00  0.00           O  
ATOM   2703  CB  ALA A 169      51.993   2.703   8.437  1.00  0.00           C  
ATOM   2704  H   ALA A 169      50.089   1.422   9.535  1.00  0.00           H  
ATOM   2705  HA  ALA A 169      50.313   2.966   7.138  1.00  0.00           H  
ATOM   2706 1HB  ALA A 169      52.703   3.159   7.747  1.00  0.00           H  
ATOM   2707 2HB  ALA A 169      51.640   3.453   9.144  1.00  0.00           H  
ATOM   2708 3HB  ALA A 169      52.483   1.895   8.979  1.00  0.00           H  
ATOM   2709  N   ILE A 170      51.535  -0.081   7.029  1.00  0.00           N  
ATOM   2710  CA  ILE A 170      51.999  -1.126   6.124  1.00  0.00           C  
ATOM   2711  C   ILE A 170      50.946  -1.452   5.072  1.00  0.00           C  
ATOM   2712  O   ILE A 170      51.266  -1.651   3.900  1.00  0.00           O  
ATOM   2713  CB  ILE A 170      52.362  -2.404   6.902  1.00  0.00           C  
ATOM   2714  CG1 ILE A 170      53.595  -2.165   7.776  1.00  0.00           C  
ATOM   2715  CG2 ILE A 170      52.601  -3.560   5.942  1.00  0.00           C  
ATOM   2716  CD1 ILE A 170      53.862  -3.272   8.771  1.00  0.00           C  
ATOM   2717  H   ILE A 170      51.394  -0.302   8.004  1.00  0.00           H  
ATOM   2718  HA  ILE A 170      52.892  -0.769   5.612  1.00  0.00           H  
ATOM   2719  HB  ILE A 170      51.545  -2.666   7.573  1.00  0.00           H  
ATOM   2720 1HG1 ILE A 170      54.475  -2.056   7.143  1.00  0.00           H  
ATOM   2721 2HG1 ILE A 170      53.474  -1.234   8.330  1.00  0.00           H  
ATOM   2722 1HG2 ILE A 170      52.857  -4.456   6.509  1.00  0.00           H  
ATOM   2723 2HG2 ILE A 170      51.699  -3.744   5.362  1.00  0.00           H  
ATOM   2724 3HG2 ILE A 170      53.421  -3.310   5.269  1.00  0.00           H  
ATOM   2725 1HD1 ILE A 170      54.751  -3.031   9.354  1.00  0.00           H  
ATOM   2726 2HD1 ILE A 170      53.007  -3.376   9.439  1.00  0.00           H  
ATOM   2727 3HD1 ILE A 170      54.022  -4.209   8.238  1.00  0.00           H  
ATOM   2728  N   HIS A 171      49.689  -1.505   5.498  1.00  0.00           N  
ATOM   2729  CA  HIS A 171      48.586  -1.807   4.593  1.00  0.00           C  
ATOM   2730  C   HIS A 171      48.422  -0.717   3.541  1.00  0.00           C  
ATOM   2731  O   HIS A 171      48.177  -1.004   2.369  1.00  0.00           O  
ATOM   2732  CB  HIS A 171      47.277  -1.974   5.372  1.00  0.00           C  
ATOM   2733  CG  HIS A 171      47.221  -3.225   6.193  1.00  0.00           C  
ATOM   2734  ND1 HIS A 171      47.592  -4.457   5.697  1.00  0.00           N  
ATOM   2735  CD2 HIS A 171      46.838  -3.434   7.474  1.00  0.00           C  
ATOM   2736  CE1 HIS A 171      47.439  -5.371   6.640  1.00  0.00           C  
ATOM   2737  NE2 HIS A 171      46.983  -4.776   7.727  1.00  0.00           N  
ATOM   2738  H   HIS A 171      49.492  -1.332   6.473  1.00  0.00           H  
ATOM   2739  HA  HIS A 171      48.789  -2.741   4.071  1.00  0.00           H  
ATOM   2740 1HB  HIS A 171      47.139  -1.122   6.038  1.00  0.00           H  
ATOM   2741 2HB  HIS A 171      46.439  -1.985   4.676  1.00  0.00           H  
ATOM   2742  HD1 HIS A 171      47.995  -4.636   4.799  1.00  0.00           H  
ATOM   2743  HD2 HIS A 171      46.469  -2.768   8.255  1.00  0.00           H  
ATOM   2744  HE1 HIS A 171      47.681  -6.416   6.445  1.00  0.00           H  
ATOM   2745  N   GLY A 172      48.559   0.534   3.967  1.00  0.00           N  
ATOM   2746  CA  GLY A 172      48.426   1.670   3.062  1.00  0.00           C  
ATOM   2747  C   GLY A 172      49.528   1.668   2.010  1.00  0.00           C  
ATOM   2748  O   GLY A 172      49.281   1.954   0.838  1.00  0.00           O  
ATOM   2749  H   GLY A 172      48.760   0.702   4.942  1.00  0.00           H  
ATOM   2750 1HA  GLY A 172      47.452   1.634   2.574  1.00  0.00           H  
ATOM   2751 2HA  GLY A 172      48.465   2.597   3.633  1.00  0.00           H  
ATOM   2752  N   LEU A 173      50.745   1.344   2.436  1.00  0.00           N  
ATOM   2753  CA  LEU A 173      51.887   1.305   1.531  1.00  0.00           C  
ATOM   2754  C   LEU A 173      51.720   0.216   0.479  1.00  0.00           C  
ATOM   2755  O   LEU A 173      52.040   0.417  -0.693  1.00  0.00           O  
ATOM   2756  CB  LEU A 173      53.181   1.068   2.320  1.00  0.00           C  
ATOM   2757  CG  LEU A 173      54.478   1.129   1.505  1.00  0.00           C  
ATOM   2758  CD1 LEU A 173      54.664  -0.179   0.747  1.00  0.00           C  
ATOM   2759  CD2 LEU A 173      54.422   2.311   0.549  1.00  0.00           C  
ATOM   2760  H   LEU A 173      50.881   1.119   3.411  1.00  0.00           H  
ATOM   2761  HA  LEU A 173      51.958   2.266   1.022  1.00  0.00           H  
ATOM   2762 1HB  LEU A 173      53.249   1.817   3.108  1.00  0.00           H  
ATOM   2763 2HB  LEU A 173      53.128   0.084   2.787  1.00  0.00           H  
ATOM   2764  HG  LEU A 173      55.327   1.247   2.179  1.00  0.00           H  
ATOM   2765 1HD1 LEU A 173      55.587  -0.135   0.168  1.00  0.00           H  
ATOM   2766 2HD1 LEU A 173      54.721  -1.005   1.456  1.00  0.00           H  
ATOM   2767 3HD1 LEU A 173      53.821  -0.333   0.075  1.00  0.00           H  
ATOM   2768 1HD2 LEU A 173      55.345   2.355  -0.030  1.00  0.00           H  
ATOM   2769 2HD2 LEU A 173      53.575   2.194  -0.127  1.00  0.00           H  
ATOM   2770 3HD2 LEU A 173      54.307   3.234   1.118  1.00  0.00           H  
ATOM   2771  N   GLU A 174      51.217  -0.938   0.905  1.00  0.00           N  
ATOM   2772  CA  GLU A 174      51.006  -2.062  -0.000  1.00  0.00           C  
ATOM   2773  C   GLU A 174      49.954  -1.733  -1.052  1.00  0.00           C  
ATOM   2774  O   GLU A 174      50.104  -2.080  -2.224  1.00  0.00           O  
ATOM   2775  CB  GLU A 174      50.585  -3.307   0.785  1.00  0.00           C  
ATOM   2776  CG  GLU A 174      51.683  -3.904   1.652  1.00  0.00           C  
ATOM   2777  CD  GLU A 174      51.214  -5.081   2.462  1.00  0.00           C  
ATOM   2778  OE1 GLU A 174      50.039  -5.360   2.444  1.00  0.00           O  
ATOM   2779  OE2 GLU A 174      52.031  -5.701   3.100  1.00  0.00           O  
ATOM   2780  H   GLU A 174      50.975  -1.039   1.880  1.00  0.00           H  
ATOM   2781  HA  GLU A 174      51.944  -2.274  -0.513  1.00  0.00           H  
ATOM   2782 1HB  GLU A 174      49.743  -3.061   1.433  1.00  0.00           H  
ATOM   2783 2HB  GLU A 174      50.249  -4.078   0.091  1.00  0.00           H  
ATOM   2784 1HG  GLU A 174      52.505  -4.224   1.011  1.00  0.00           H  
ATOM   2785 2HG  GLU A 174      52.061  -3.135   2.323  1.00  0.00           H  
ATOM   2786  N   VAL A 175      48.889  -1.062  -0.626  1.00  0.00           N  
ATOM   2787  CA  VAL A 175      47.810  -0.684  -1.531  1.00  0.00           C  
ATOM   2788  C   VAL A 175      48.294   0.306  -2.583  1.00  0.00           C  
ATOM   2789  O   VAL A 175      47.929   0.209  -3.755  1.00  0.00           O  
ATOM   2790  CB  VAL A 175      46.644  -0.060  -0.741  1.00  0.00           C  
ATOM   2791  CG1 VAL A 175      45.600   0.507  -1.691  1.00  0.00           C  
ATOM   2792  CG2 VAL A 175      46.026  -1.102   0.179  1.00  0.00           C  
ATOM   2793  H   VAL A 175      48.826  -0.808   0.349  1.00  0.00           H  
ATOM   2794  HA  VAL A 175      47.451  -1.582  -2.035  1.00  0.00           H  
ATOM   2795  HB  VAL A 175      47.024   0.771  -0.147  1.00  0.00           H  
ATOM   2796 1HG1 VAL A 175      44.784   0.944  -1.116  1.00  0.00           H  
ATOM   2797 2HG1 VAL A 175      46.056   1.276  -2.315  1.00  0.00           H  
ATOM   2798 3HG1 VAL A 175      45.211  -0.291  -2.323  1.00  0.00           H  
ATOM   2799 1HG2 VAL A 175      45.203  -0.653   0.735  1.00  0.00           H  
ATOM   2800 2HG2 VAL A 175      45.652  -1.936  -0.415  1.00  0.00           H  
ATOM   2801 3HG2 VAL A 175      46.781  -1.463   0.878  1.00  0.00           H  
ATOM   2802  N   LEU A 176      49.117   1.258  -2.157  1.00  0.00           N  
ATOM   2803  CA  LEU A 176      49.653   2.268  -3.062  1.00  0.00           C  
ATOM   2804  C   LEU A 176      50.559   1.641  -4.114  1.00  0.00           C  
ATOM   2805  O   LEU A 176      50.519   2.017  -5.286  1.00  0.00           O  
ATOM   2806  CB  LEU A 176      50.433   3.327  -2.272  1.00  0.00           C  
ATOM   2807  CG  LEU A 176      49.591   4.238  -1.370  1.00  0.00           C  
ATOM   2808  CD1 LEU A 176      50.512   5.106  -0.523  1.00  0.00           C  
ATOM   2809  CD2 LEU A 176      48.670   5.092  -2.229  1.00  0.00           C  
ATOM   2810  H   LEU A 176      49.378   1.283  -1.182  1.00  0.00           H  
ATOM   2811  HA  LEU A 176      48.821   2.753  -3.571  1.00  0.00           H  
ATOM   2812 1HB  LEU A 176      51.164   2.822  -1.643  1.00  0.00           H  
ATOM   2813 2HB  LEU A 176      50.968   3.962  -2.978  1.00  0.00           H  
ATOM   2814  HG  LEU A 176      48.993   3.627  -0.693  1.00  0.00           H  
ATOM   2815 1HD1 LEU A 176      49.913   5.754   0.118  1.00  0.00           H  
ATOM   2816 2HD1 LEU A 176      51.145   4.470   0.095  1.00  0.00           H  
ATOM   2817 3HD1 LEU A 176      51.135   5.717  -1.175  1.00  0.00           H  
ATOM   2818 1HD2 LEU A 176      48.071   5.740  -1.587  1.00  0.00           H  
ATOM   2819 2HD2 LEU A 176      49.268   5.704  -2.905  1.00  0.00           H  
ATOM   2820 3HD2 LEU A 176      48.012   4.447  -2.810  1.00  0.00           H  
ATOM   2821  N   LYS A 177      51.376   0.683  -3.688  1.00  0.00           N  
ATOM   2822  CA  LYS A 177      52.294   0.002  -4.593  1.00  0.00           C  
ATOM   2823  C   LYS A 177      51.538  -0.799  -5.645  1.00  0.00           C  
ATOM   2824  O   LYS A 177      51.915  -0.814  -6.817  1.00  0.00           O  
ATOM   2825  CB  LYS A 177      53.236  -0.915  -3.811  1.00  0.00           C  
ATOM   2826  CG  LYS A 177      54.375  -1.499  -4.636  1.00  0.00           C  
ATOM   2827  CD  LYS A 177      53.966  -2.809  -5.292  1.00  0.00           C  
ATOM   2828  CE  LYS A 177      55.141  -3.462  -6.006  1.00  0.00           C  
ATOM   2829  NZ  LYS A 177      54.742  -4.714  -6.705  1.00  0.00           N  
ATOM   2830  H   LYS A 177      51.360   0.421  -2.713  1.00  0.00           H  
ATOM   2831  HA  LYS A 177      52.890   0.754  -5.111  1.00  0.00           H  
ATOM   2832 1HB  LYS A 177      53.675  -0.362  -2.979  1.00  0.00           H  
ATOM   2833 2HB  LYS A 177      52.669  -1.745  -3.389  1.00  0.00           H  
ATOM   2834 1HG  LYS A 177      54.663  -0.789  -5.412  1.00  0.00           H  
ATOM   2835 2HG  LYS A 177      55.236  -1.677  -3.993  1.00  0.00           H  
ATOM   2836 1HD  LYS A 177      53.588  -3.494  -4.532  1.00  0.00           H  
ATOM   2837 2HD  LYS A 177      53.172  -2.622  -6.015  1.00  0.00           H  
ATOM   2838 1HE  LYS A 177      55.553  -2.768  -6.737  1.00  0.00           H  
ATOM   2839 2HE  LYS A 177      55.921  -3.698  -5.282  1.00  0.00           H  
ATOM   2840 1HZ  LYS A 177      55.547  -5.115  -7.164  1.00  0.00           H  
ATOM   2841 2HZ  LYS A 177      54.375  -5.373  -6.032  1.00  0.00           H  
ATOM   2842 3HZ  LYS A 177      54.032  -4.504  -7.392  1.00  0.00           H  
ATOM   2843  N   GLU A 178      50.469  -1.464  -5.219  1.00  0.00           N  
ATOM   2844  CA  GLU A 178      49.657  -2.268  -6.124  1.00  0.00           C  
ATOM   2845  C   GLU A 178      48.978  -1.400  -7.176  1.00  0.00           C  
ATOM   2846  O   GLU A 178      48.904  -1.771  -8.347  1.00  0.00           O  
ATOM   2847  CB  GLU A 178      48.603  -3.053  -5.339  1.00  0.00           C  
ATOM   2848  CG  GLU A 178      47.735  -3.966  -6.193  1.00  0.00           C  
ATOM   2849  CD  GLU A 178      48.514  -5.077  -6.840  1.00  0.00           C  
ATOM   2850  OE1 GLU A 178      49.582  -5.383  -6.366  1.00  0.00           O  
ATOM   2851  OE2 GLU A 178      48.041  -5.621  -7.810  1.00  0.00           O  
ATOM   2852  H   GLU A 178      50.213  -1.411  -4.243  1.00  0.00           H  
ATOM   2853  HA  GLU A 178      50.309  -2.975  -6.638  1.00  0.00           H  
ATOM   2854 1HB  GLU A 178      49.095  -3.668  -4.585  1.00  0.00           H  
ATOM   2855 2HB  GLU A 178      47.946  -2.358  -4.817  1.00  0.00           H  
ATOM   2856 1HG  GLU A 178      46.957  -4.401  -5.566  1.00  0.00           H  
ATOM   2857 2HG  GLU A 178      47.250  -3.371  -6.965  1.00  0.00           H  
ATOM   2858  N   ILE A 179      48.483  -0.243  -6.751  1.00  0.00           N  
ATOM   2859  CA  ILE A 179      47.809   0.681  -7.655  1.00  0.00           C  
ATOM   2860  C   ILE A 179      48.770   1.221  -8.707  1.00  0.00           C  
ATOM   2861  O   ILE A 179      48.415   1.348  -9.879  1.00  0.00           O  
ATOM   2862  CB  ILE A 179      47.186   1.854  -6.877  1.00  0.00           C  
ATOM   2863  CG1 ILE A 179      46.031   1.361  -6.001  1.00  0.00           C  
ATOM   2864  CG2 ILE A 179      46.707   2.934  -7.835  1.00  0.00           C  
ATOM   2865  CD1 ILE A 179      45.538   2.387  -5.006  1.00  0.00           C  
ATOM   2866  H   ILE A 179      48.576   0.003  -5.776  1.00  0.00           H  
ATOM   2867  HA  ILE A 179      47.011   0.144  -8.166  1.00  0.00           H  
ATOM   2868  HB  ILE A 179      47.930   2.282  -6.206  1.00  0.00           H  
ATOM   2869 1HG1 ILE A 179      45.194   1.069  -6.634  1.00  0.00           H  
ATOM   2870 2HG1 ILE A 179      46.347   0.476  -5.448  1.00  0.00           H  
ATOM   2871 1HG2 ILE A 179      46.269   3.755  -7.269  1.00  0.00           H  
ATOM   2872 2HG2 ILE A 179      47.551   3.304  -8.417  1.00  0.00           H  
ATOM   2873 3HG2 ILE A 179      45.958   2.517  -8.508  1.00  0.00           H  
ATOM   2874 1HD1 ILE A 179      44.720   1.963  -4.422  1.00  0.00           H  
ATOM   2875 2HD1 ILE A 179      46.353   2.668  -4.339  1.00  0.00           H  
ATOM   2876 3HD1 ILE A 179      45.184   3.268  -5.539  1.00  0.00           H  
ATOM   2877  N   ALA A 180      49.988   1.537  -8.282  1.00  0.00           N  
ATOM   2878  CA  ALA A 180      51.003   2.064  -9.186  1.00  0.00           C  
ATOM   2879  C   ALA A 180      51.392   1.033 -10.238  1.00  0.00           C  
ATOM   2880  O   ALA A 180      51.571   1.365 -11.410  1.00  0.00           O  
ATOM   2881  CB  ALA A 180      52.229   2.510  -8.403  1.00  0.00           C  
ATOM   2882  H   ALA A 180      50.217   1.409  -7.307  1.00  0.00           H  
ATOM   2883  HA  ALA A 180      50.581   2.926  -9.703  1.00  0.00           H  
ATOM   2884 1HB  ALA A 180      52.978   2.901  -9.092  1.00  0.00           H  
ATOM   2885 2HB  ALA A 180      51.946   3.289  -7.695  1.00  0.00           H  
ATOM   2886 3HB  ALA A 180      52.643   1.661  -7.862  1.00  0.00           H  
ATOM   2887  N   LYS A 181      51.521  -0.219  -9.813  1.00  0.00           N  
ATOM   2888  CA  LYS A 181      51.889  -1.302 -10.717  1.00  0.00           C  
ATOM   2889  C   LYS A 181      50.812  -1.531 -11.769  1.00  0.00           C  
ATOM   2890  O   LYS A 181      51.114  -1.757 -12.941  1.00  0.00           O  
ATOM   2891  CB  LYS A 181      52.142  -2.591  -9.934  1.00  0.00           C  
ATOM   2892  CG  LYS A 181      52.581  -3.772 -10.790  1.00  0.00           C  
ATOM   2893  CD  LYS A 181      52.904  -4.986  -9.933  1.00  0.00           C  
ATOM   2894  CE  LYS A 181      53.203  -6.207 -10.791  1.00  0.00           C  
ATOM   2895  NZ  LYS A 181      54.434  -6.026 -11.606  1.00  0.00           N  
ATOM   2896  H   LYS A 181      51.360  -0.427  -8.838  1.00  0.00           H  
ATOM   2897  HA  LYS A 181      52.807  -1.023 -11.235  1.00  0.00           H  
ATOM   2898 1HB  LYS A 181      52.914  -2.416  -9.184  1.00  0.00           H  
ATOM   2899 2HB  LYS A 181      51.233  -2.881  -9.406  1.00  0.00           H  
ATOM   2900 1HG  LYS A 181      51.784  -4.032 -11.488  1.00  0.00           H  
ATOM   2901 2HG  LYS A 181      53.466  -3.496 -11.363  1.00  0.00           H  
ATOM   2902 1HD  LYS A 181      53.771  -4.771  -9.308  1.00  0.00           H  
ATOM   2903 2HD  LYS A 181      52.057  -5.209  -9.284  1.00  0.00           H  
ATOM   2904 1HE  LYS A 181      53.330  -7.079 -10.151  1.00  0.00           H  
ATOM   2905 2HE  LYS A 181      52.364  -6.395 -11.461  1.00  0.00           H  
ATOM   2906 1HZ  LYS A 181      54.597  -6.855 -12.160  1.00  0.00           H  
ATOM   2907 2HZ  LYS A 181      54.320  -5.230 -12.218  1.00  0.00           H  
ATOM   2908 3HZ  LYS A 181      55.223  -5.870 -10.995  1.00  0.00           H  
ATOM   2909  N   TYR A 182      49.554  -1.471 -11.344  1.00  0.00           N  
ATOM   2910  CA  TYR A 182      48.429  -1.672 -12.248  1.00  0.00           C  
ATOM   2911  C   TYR A 182      48.364  -0.572 -13.300  1.00  0.00           C  
ATOM   2912  O   TYR A 182      48.094  -0.836 -14.472  1.00  0.00           O  
ATOM   2913  CB  TYR A 182      47.117  -1.734 -11.463  1.00  0.00           C  
ATOM   2914  CG  TYR A 182      45.902  -2.002 -12.325  1.00  0.00           C  
ATOM   2915  CD1 TYR A 182      45.642  -3.287 -12.776  1.00  0.00           C  
ATOM   2916  CD2 TYR A 182      45.049  -0.962 -12.663  1.00  0.00           C  
ATOM   2917  CE1 TYR A 182      44.533  -3.532 -13.563  1.00  0.00           C  
ATOM   2918  CE2 TYR A 182      43.940  -1.206 -13.449  1.00  0.00           C  
ATOM   2919  CZ  TYR A 182      43.681  -2.485 -13.899  1.00  0.00           C  
ATOM   2920  OH  TYR A 182      42.577  -2.729 -14.682  1.00  0.00           O  
ATOM   2921  H   TYR A 182      49.373  -1.281 -10.369  1.00  0.00           H  
ATOM   2922  HA  TYR A 182      48.569  -2.620 -12.769  1.00  0.00           H  
ATOM   2923 1HB  TYR A 182      47.180  -2.521 -10.710  1.00  0.00           H  
ATOM   2924 2HB  TYR A 182      46.961  -0.791 -10.940  1.00  0.00           H  
ATOM   2925  HD1 TYR A 182      46.313  -4.105 -12.510  1.00  0.00           H  
ATOM   2926  HD2 TYR A 182      45.254   0.048 -12.309  1.00  0.00           H  
ATOM   2927  HE1 TYR A 182      44.328  -4.542 -13.918  1.00  0.00           H  
ATOM   2928  HE2 TYR A 182      43.270  -0.389 -13.716  1.00  0.00           H  
ATOM   2929  HH  TYR A 182      42.097  -1.908 -14.821  1.00  0.00           H  
ATOM   2930  N   GLY A 183      48.613   0.662 -12.875  1.00  0.00           N  
ATOM   2931  CA  GLY A 183      48.583   1.805 -13.779  1.00  0.00           C  
ATOM   2932  C   GLY A 183      49.681   1.703 -14.831  1.00  0.00           C  
ATOM   2933  O   GLY A 183      49.461   2.009 -16.003  1.00  0.00           O  
ATOM   2934  H   GLY A 183      48.829   0.812 -11.900  1.00  0.00           H  
ATOM   2935 1HA  GLY A 183      47.610   1.858 -14.267  1.00  0.00           H  
ATOM   2936 2HA  GLY A 183      48.706   2.724 -13.207  1.00  0.00           H  
ATOM   2937  N   SER A 184      50.863   1.272 -14.406  1.00  0.00           N  
ATOM   2938  CA  SER A 184      51.997   1.129 -15.310  1.00  0.00           C  
ATOM   2939  C   SER A 184      51.669   0.187 -16.461  1.00  0.00           C  
ATOM   2940  O   SER A 184      52.017   0.453 -17.612  1.00  0.00           O  
ATOM   2941  CB  SER A 184      53.206   0.615 -14.553  1.00  0.00           C  
ATOM   2942  OG  SER A 184      54.308   0.470 -15.406  1.00  0.00           O  
ATOM   2943  H   SER A 184      50.979   1.037 -13.431  1.00  0.00           H  
ATOM   2944  HA  SER A 184      52.233   2.109 -15.727  1.00  0.00           H  
ATOM   2945 1HB  SER A 184      53.454   1.308 -13.749  1.00  0.00           H  
ATOM   2946 2HB  SER A 184      52.968  -0.344 -14.096  1.00  0.00           H  
ATOM   2947  HG  SER A 184      55.026   0.144 -14.858  1.00  0.00           H  
ATOM   2948  N   LYS A 185      51.002  -0.909 -16.151  1.00  0.00           N  
ATOM   2949  CA  LYS A 185      50.645  -1.867 -17.181  1.00  0.00           C  
ATOM   2950  C   LYS A 185      49.768  -1.221 -18.250  1.00  0.00           C  
ATOM   2951  O   LYS A 185      49.855  -1.564 -19.429  1.00  0.00           O  
ATOM   2952  CB  LYS A 185      49.931  -3.071 -16.565  1.00  0.00           C  
ATOM   2953  CG  LYS A 185      49.595  -4.178 -17.555  1.00  0.00           C  
ATOM   2954  CD  LYS A 185      48.966  -5.373 -16.856  1.00  0.00           C  
ATOM   2955  CE  LYS A 185      48.606  -6.470 -17.847  1.00  0.00           C  
ATOM   2956  NZ  LYS A 185      47.990  -7.647 -17.177  1.00  0.00           N  
ATOM   2957  H   LYS A 185      50.744  -1.072 -15.188  1.00  0.00           H  
ATOM   2958  HA  LYS A 185      51.560  -2.214 -17.663  1.00  0.00           H  
ATOM   2959 1HB  LYS A 185      50.554  -3.502 -15.781  1.00  0.00           H  
ATOM   2960 2HB  LYS A 185      49.000  -2.743 -16.101  1.00  0.00           H  
ATOM   2961 1HG  LYS A 185      48.898  -3.798 -18.304  1.00  0.00           H  
ATOM   2962 2HG  LYS A 185      50.503  -4.501 -18.062  1.00  0.00           H  
ATOM   2963 1HD  LYS A 185      49.665  -5.774 -16.121  1.00  0.00           H  
ATOM   2964 2HD  LYS A 185      48.061  -5.057 -16.336  1.00  0.00           H  
ATOM   2965 1HE  LYS A 185      47.906  -6.079 -18.584  1.00  0.00           H  
ATOM   2966 2HE  LYS A 185      49.505  -6.796 -18.371  1.00  0.00           H  
ATOM   2967 1HZ  LYS A 185      47.767  -8.350 -17.867  1.00  0.00           H  
ATOM   2968 2HZ  LYS A 185      48.639  -8.030 -16.503  1.00  0.00           H  
ATOM   2969 3HZ  LYS A 185      47.145  -7.361 -16.704  1.00  0.00           H  
ATOM   2970  N   LEU A 186      48.926  -0.286 -17.824  1.00  0.00           N  
ATOM   2971  CA  LEU A 186      47.955   0.348 -18.709  1.00  0.00           C  
ATOM   2972  C   LEU A 186      48.595   1.286 -19.732  1.00  0.00           C  
ATOM   2973  O   LEU A 186      48.144   1.375 -20.874  1.00  0.00           O  
ATOM   2974  CB  LEU A 186      46.933   1.130 -17.875  1.00  0.00           C  
ATOM   2975  CG  LEU A 186      45.991   0.282 -17.011  1.00  0.00           C  
ATOM   2976  CD1 LEU A 186      45.151   1.195 -16.127  1.00  0.00           C  
ATOM   2977  CD2 LEU A 186      45.108  -0.571 -17.910  1.00  0.00           C  
ATOM   2978  H   LEU A 186      48.956  -0.002 -16.855  1.00  0.00           H  
ATOM   2979  HA  LEU A 186      47.433  -0.431 -19.263  1.00  0.00           H  
ATOM   2980 1HB  LEU A 186      47.470   1.806 -17.212  1.00  0.00           H  
ATOM   2981 2HB  LEU A 186      46.318   1.727 -18.548  1.00  0.00           H  
ATOM   2982  HG  LEU A 186      46.578  -0.365 -16.359  1.00  0.00           H  
ATOM   2983 1HD1 LEU A 186      44.482   0.592 -15.513  1.00  0.00           H  
ATOM   2984 2HD1 LEU A 186      45.807   1.779 -15.481  1.00  0.00           H  
ATOM   2985 3HD1 LEU A 186      44.564   1.866 -16.752  1.00  0.00           H  
ATOM   2986 1HD2 LEU A 186      44.439  -1.175 -17.296  1.00  0.00           H  
ATOM   2987 2HD2 LEU A 186      44.519   0.075 -18.561  1.00  0.00           H  
ATOM   2988 3HD2 LEU A 186      45.733  -1.226 -18.517  1.00  0.00           H  
ATOM   2989  N   THR A 187      49.648   1.986 -19.322  1.00  0.00           N  
ATOM   2990  CA  THR A 187      50.149   3.114 -20.103  1.00  0.00           C  
ATOM   2991  C   THR A 187      51.655   3.045 -20.308  1.00  0.00           C  
ATOM   2992  O   THR A 187      52.364   2.378 -19.555  1.00  0.00           O  
ATOM   2993  CB  THR A 187      49.787   4.451 -19.431  1.00  0.00           C  
ATOM   2994  OG1 THR A 187      50.434   4.538 -18.155  1.00  0.00           O  
ATOM   2995  CG2 THR A 187      48.282   4.563 -19.241  1.00  0.00           C  
ATOM   2996  H   THR A 187      50.103   1.729 -18.458  1.00  0.00           H  
ATOM   2997  HA  THR A 187      49.682   3.087 -21.088  1.00  0.00           H  
ATOM   2998  HB  THR A 187      50.131   5.277 -20.054  1.00  0.00           H  
ATOM   2999  HG1 THR A 187      49.935   4.032 -17.509  1.00  0.00           H  
ATOM   3000 1HG2 THR A 187      48.045   5.514 -18.766  1.00  0.00           H  
ATOM   3001 2HG2 THR A 187      47.788   4.509 -20.211  1.00  0.00           H  
ATOM   3002 3HG2 THR A 187      47.933   3.746 -18.611  1.00  0.00           H  
ATOM   3003  N   ASP A 188      52.132   3.741 -21.334  1.00  0.00           N  
ATOM   3004  CA  ASP A 188      53.560   3.821 -21.619  1.00  0.00           C  
ATOM   3005  C   ASP A 188      54.090   5.219 -21.331  1.00  0.00           C  
ATOM   3006  O   ASP A 188      55.189   5.576 -21.755  1.00  0.00           O  
ATOM   3007  CB  ASP A 188      53.841   3.450 -23.077  1.00  0.00           C  
ATOM   3008  CG  ASP A 188      53.186   4.402 -24.068  1.00  0.00           C  
ATOM   3009  OD1 ASP A 188      52.224   5.037 -23.705  1.00  0.00           O  
ATOM   3010  OD2 ASP A 188      53.653   4.486 -25.179  1.00  0.00           O  
ATOM   3011  H   ASP A 188      51.488   4.231 -21.938  1.00  0.00           H  
ATOM   3012  HA  ASP A 188      54.082   3.115 -20.973  1.00  0.00           H  
ATOM   3013 1HB  ASP A 188      54.918   3.451 -23.252  1.00  0.00           H  
ATOM   3014 2HB  ASP A 188      53.479   2.440 -23.272  1.00  0.00           H  
ATOM   3015  N   SER A 189      53.300   6.008 -20.606  1.00  0.00           N  
ATOM   3016  CA  SER A 189      53.650   7.397 -20.327  1.00  0.00           C  
ATOM   3017  C   SER A 189      54.857   7.490 -19.400  1.00  0.00           C  
ATOM   3018  O   SER A 189      54.772   7.155 -18.219  1.00  0.00           O  
ATOM   3019  CB  SER A 189      52.469   8.117 -19.706  1.00  0.00           C  
ATOM   3020  OG  SER A 189      52.815   9.424 -19.336  1.00  0.00           O  
ATOM   3021  H   SER A 189      52.436   5.636 -20.239  1.00  0.00           H  
ATOM   3022  HA  SER A 189      53.905   7.886 -21.269  1.00  0.00           H  
ATOM   3023 1HB  SER A 189      51.644   8.144 -20.418  1.00  0.00           H  
ATOM   3024 2HB  SER A 189      52.127   7.567 -18.831  1.00  0.00           H  
ATOM   3025  HG  SER A 189      51.988   9.905 -19.259  1.00  0.00           H  
ATOM   3026  N   PRO A 190      55.842   7.713 -19.202  1.00  0.00           N  
ATOM   3027  CA  PRO A 190      57.046   8.034 -18.442  1.00  0.00           C  
ATOM   3028  C   PRO A 190      56.736   8.992 -17.286  1.00  0.00           C  
ATOM   3029  O   PRO A 190      57.060   8.713 -16.132  1.00  0.00           O  
ATOM   3030  CB  PRO A 190      57.949   8.688 -19.493  1.00  0.00           C  
ATOM   3031  CG  PRO A 190      57.583   8.003 -20.766  1.00  0.00           C  
ATOM   3032  CD  PRO A 190      56.084   7.882 -20.709  1.00  0.00           C  
ATOM   3033  HA  PRO A 190      57.493   7.103 -18.062  1.00  0.00           H  
ATOM   3034 1HB  PRO A 190      57.766   9.772 -19.524  1.00  0.00           H  
ATOM   3035 2HB  PRO A 190      59.005   8.548 -19.221  1.00  0.00           H  
ATOM   3036 1HG  PRO A 190      57.928   8.593 -21.627  1.00  0.00           H  
ATOM   3037 2HG  PRO A 190      58.085   7.026 -20.829  1.00  0.00           H  
ATOM   3038 1HD  PRO A 190      55.626   8.808 -21.088  1.00  0.00           H  
ATOM   3039 2HD  PRO A 190      55.762   7.017 -21.307  1.00  0.00           H  
ATOM   3040  N   GLU A 191      56.111  10.106 -17.632  1.00  0.00           N  
ATOM   3041  CA  GLU A 191      55.555  11.067 -16.687  1.00  0.00           C  
ATOM   3042  C   GLU A 191      54.592  10.393 -15.718  1.00  0.00           C  
ATOM   3043  O   GLU A 191      54.661  10.609 -14.508  1.00  0.00           O  
ATOM   3044  CB  GLU A 191      54.838  12.194 -17.433  1.00  0.00           C  
ATOM   3045  CG  GLU A 191      55.758  13.101 -18.238  1.00  0.00           C  
ATOM   3046  CD  GLU A 191      56.116  12.528 -19.581  1.00  0.00           C  
ATOM   3047  OE1 GLU A 191      55.657  11.454 -19.888  1.00  0.00           O  
ATOM   3048  OE2 GLU A 191      56.848  13.165 -20.300  1.00  0.00           O  
ATOM   3049  H   GLU A 191      56.001  10.324 -18.612  1.00  0.00           H  
ATOM   3050  HA  GLU A 191      56.373  11.496 -16.108  1.00  0.00           H  
ATOM   3051 1HB  GLU A 191      54.105  11.769 -18.118  1.00  0.00           H  
ATOM   3052 2HB  GLU A 191      54.296  12.816 -16.719  1.00  0.00           H  
ATOM   3053 1HG  GLU A 191      55.266  14.062 -18.385  1.00  0.00           H  
ATOM   3054 2HG  GLU A 191      56.670  13.274 -17.667  1.00  0.00           H  
ATOM   3055  N   LEU A 192      53.694   9.575 -16.258  1.00  0.00           N  
ATOM   3056  CA  LEU A 192      52.715   8.867 -15.442  1.00  0.00           C  
ATOM   3057  C   LEU A 192      53.397   8.001 -14.390  1.00  0.00           C  
ATOM   3058  O   LEU A 192      53.020   8.019 -13.218  1.00  0.00           O  
ATOM   3059  CB  LEU A 192      51.818   7.994 -16.329  1.00  0.00           C  
ATOM   3060  CG  LEU A 192      50.666   7.279 -15.611  1.00  0.00           C  
ATOM   3061  CD1 LEU A 192      51.202   6.052 -14.886  1.00  0.00           C  
ATOM   3062  CD2 LEU A 192      49.999   8.241 -14.639  1.00  0.00           C  
ATOM   3063  H   LEU A 192      53.690   9.441 -17.259  1.00  0.00           H  
ATOM   3064  HA  LEU A 192      52.094   9.602 -14.931  1.00  0.00           H  
ATOM   3065 1HB  LEU A 192      51.386   8.620 -17.108  1.00  0.00           H  
ATOM   3066 2HB  LEU A 192      52.436   7.232 -16.805  1.00  0.00           H  
ATOM   3067  HG  LEU A 192      49.935   6.940 -16.345  1.00  0.00           H  
ATOM   3068 1HD1 LEU A 192      50.384   5.544 -14.376  1.00  0.00           H  
ATOM   3069 2HD1 LEU A 192      51.656   5.373 -15.608  1.00  0.00           H  
ATOM   3070 3HD1 LEU A 192      51.950   6.359 -14.155  1.00  0.00           H  
ATOM   3071 1HD2 LEU A 192      49.180   7.733 -14.129  1.00  0.00           H  
ATOM   3072 2HD2 LEU A 192      50.729   8.580 -13.904  1.00  0.00           H  
ATOM   3073 3HD2 LEU A 192      49.610   9.100 -15.186  1.00  0.00           H  
ATOM   3074  N   LYS A 193      54.402   7.244 -14.815  1.00  0.00           N  
ATOM   3075  CA  LYS A 193      55.139   6.370 -13.910  1.00  0.00           C  
ATOM   3076  C   LYS A 193      55.892   7.174 -12.859  1.00  0.00           C  
ATOM   3077  O   LYS A 193      55.931   6.799 -11.687  1.00  0.00           O  
ATOM   3078  CB  LYS A 193      56.112   5.486 -14.692  1.00  0.00           C  
ATOM   3079  CG  LYS A 193      55.496   4.208 -15.245  1.00  0.00           C  
ATOM   3080  CD  LYS A 193      54.657   4.489 -16.483  1.00  0.00           C  
ATOM   3081  CE  LYS A 193      53.248   4.924 -16.111  1.00  0.00           C  
ATOM   3082  NZ  LYS A 193      52.433   5.258 -17.311  1.00  0.00           N  
ATOM   3083  H   LYS A 193      54.663   7.274 -15.790  1.00  0.00           H  
ATOM   3084  HA  LYS A 193      54.426   5.729 -13.391  1.00  0.00           H  
ATOM   3085 1HB  LYS A 193      56.522   6.050 -15.531  1.00  0.00           H  
ATOM   3086 2HB  LYS A 193      56.946   5.205 -14.049  1.00  0.00           H  
ATOM   3087 1HG  LYS A 193      56.288   3.505 -15.504  1.00  0.00           H  
ATOM   3088 2HG  LYS A 193      54.863   3.751 -14.485  1.00  0.00           H  
ATOM   3089 1HD  LYS A 193      55.129   5.278 -17.071  1.00  0.00           H  
ATOM   3090 2HD  LYS A 193      54.600   3.589 -17.095  1.00  0.00           H  
ATOM   3091 1HE  LYS A 193      52.753   4.124 -15.563  1.00  0.00           H  
ATOM   3092 2HE  LYS A 193      53.296   5.801 -15.466  1.00  0.00           H  
ATOM   3093 1HZ  LYS A 193      51.508   5.542 -17.023  1.00  0.00           H  
ATOM   3094 2HZ  LYS A 193      52.874   6.013 -17.819  1.00  0.00           H  
ATOM   3095 3HZ  LYS A 193      52.365   4.446 -17.909  1.00  0.00           H  
ATOM   3096  N   ARG A 194      56.490   8.282 -13.284  1.00  0.00           N  
ATOM   3097  CA  ARG A 194      57.243   9.142 -12.379  1.00  0.00           C  
ATOM   3098  C   ARG A 194      56.335   9.766 -11.328  1.00  0.00           C  
ATOM   3099  O   ARG A 194      56.700   9.863 -10.156  1.00  0.00           O  
ATOM   3100  CB  ARG A 194      57.950  10.245 -13.153  1.00  0.00           C  
ATOM   3101  CG  ARG A 194      58.826  11.158 -12.309  1.00  0.00           C  
ATOM   3102  CD  ARG A 194      59.542  12.156 -13.144  1.00  0.00           C  
ATOM   3103  NE  ARG A 194      58.625  13.088 -13.781  1.00  0.00           N  
ATOM   3104  CZ  ARG A 194      58.947  13.894 -14.811  1.00  0.00           C  
ATOM   3105  NH1 ARG A 194      60.164  13.872 -15.308  1.00  0.00           N  
ATOM   3106  NH2 ARG A 194      58.039  14.708 -15.322  1.00  0.00           N  
ATOM   3107  H   ARG A 194      56.421   8.535 -14.259  1.00  0.00           H  
ATOM   3108  HA  ARG A 194      57.995   8.537 -11.872  1.00  0.00           H  
ATOM   3109 1HB  ARG A 194      58.580   9.802 -13.923  1.00  0.00           H  
ATOM   3110 2HB  ARG A 194      57.210  10.869 -13.655  1.00  0.00           H  
ATOM   3111 1HG  ARG A 194      58.206  11.693 -11.590  1.00  0.00           H  
ATOM   3112 2HG  ARG A 194      59.567  10.561 -11.777  1.00  0.00           H  
ATOM   3113 1HD  ARG A 194      60.228  12.727 -12.519  1.00  0.00           H  
ATOM   3114 2HD  ARG A 194      60.103  11.643 -13.924  1.00  0.00           H  
ATOM   3115  HE  ARG A 194      57.679  13.134 -13.426  1.00  0.00           H  
ATOM   3116 1HH1 ARG A 194      60.857  13.249 -14.918  1.00  0.00           H  
ATOM   3117 2HH1 ARG A 194      60.405  14.476 -16.080  1.00  0.00           H  
ATOM   3118 1HH2 ARG A 194      57.104  14.726 -14.939  1.00  0.00           H  
ATOM   3119 2HH2 ARG A 194      58.281  15.312 -16.093  1.00  0.00           H  
ATOM   3120  N   GLU A 195      55.149  10.189 -11.753  1.00  0.00           N  
ATOM   3121  CA  GLU A 195      54.186  10.805 -10.848  1.00  0.00           C  
ATOM   3122  C   GLU A 195      53.706   9.813  -9.797  1.00  0.00           C  
ATOM   3123  O   GLU A 195      53.557  10.159  -8.625  1.00  0.00           O  
ATOM   3124  CB  GLU A 195      52.990  11.351 -11.632  1.00  0.00           C  
ATOM   3125  CG  GLU A 195      53.309  12.555 -12.506  1.00  0.00           C  
ATOM   3126  CD  GLU A 195      53.733  13.759 -11.712  1.00  0.00           C  
ATOM   3127  OE1 GLU A 195      53.179  13.979 -10.662  1.00  0.00           O  
ATOM   3128  OE2 GLU A 195      54.612  14.459 -12.156  1.00  0.00           O  
ATOM   3129  H   GLU A 195      54.909  10.081 -12.728  1.00  0.00           H  
ATOM   3130  HA  GLU A 195      54.675  11.634 -10.335  1.00  0.00           H  
ATOM   3131 1HB  GLU A 195      52.589  10.567 -12.275  1.00  0.00           H  
ATOM   3132 2HB  GLU A 195      52.202  11.641 -10.937  1.00  0.00           H  
ATOM   3133 1HG  GLU A 195      54.109  12.289 -13.196  1.00  0.00           H  
ATOM   3134 2HG  GLU A 195      52.428  12.806 -13.095  1.00  0.00           H  
ATOM   3135  N   LEU A 196      53.465   8.578 -10.222  1.00  0.00           N  
ATOM   3136  CA  LEU A 196      53.002   7.532  -9.317  1.00  0.00           C  
ATOM   3137  C   LEU A 196      54.055   7.207  -8.266  1.00  0.00           C  
ATOM   3138  O   LEU A 196      53.735   7.007  -7.094  1.00  0.00           O  
ATOM   3139  CB  LEU A 196      52.651   6.265 -10.107  1.00  0.00           C  
ATOM   3140  CG  LEU A 196      51.414   6.364 -11.008  1.00  0.00           C  
ATOM   3141  CD1 LEU A 196      51.300   5.103 -11.855  1.00  0.00           C  
ATOM   3142  CD2 LEU A 196      50.174   6.559 -10.149  1.00  0.00           C  
ATOM   3143  H   LEU A 196      53.606   8.357 -11.197  1.00  0.00           H  
ATOM   3144  HA  LEU A 196      52.107   7.887  -8.808  1.00  0.00           H  
ATOM   3145 1HB  LEU A 196      53.500   6.002 -10.736  1.00  0.00           H  
ATOM   3146 2HB  LEU A 196      52.483   5.451  -9.401  1.00  0.00           H  
ATOM   3147  HG  LEU A 196      51.524   7.211 -11.685  1.00  0.00           H  
ATOM   3148 1HD1 LEU A 196      50.421   5.174 -12.496  1.00  0.00           H  
ATOM   3149 2HD1 LEU A 196      52.192   4.999 -12.474  1.00  0.00           H  
ATOM   3150 3HD1 LEU A 196      51.205   4.235 -11.204  1.00  0.00           H  
ATOM   3151 1HD2 LEU A 196      49.295   6.631 -10.790  1.00  0.00           H  
ATOM   3152 2HD2 LEU A 196      50.062   5.712  -9.473  1.00  0.00           H  
ATOM   3153 3HD2 LEU A 196      50.274   7.476  -9.568  1.00  0.00           H  
ATOM   3154  N   TYR A 197      55.312   7.155  -8.691  1.00  0.00           N  
ATOM   3155  CA  TYR A 197      56.415   6.854  -7.786  1.00  0.00           C  
ATOM   3156  C   TYR A 197      56.578   7.944  -6.735  1.00  0.00           C  
ATOM   3157  O   TYR A 197      56.823   7.658  -5.563  1.00  0.00           O  
ATOM   3158  CB  TYR A 197      57.717   6.674  -8.570  1.00  0.00           C  
ATOM   3159  CG  TYR A 197      58.902   6.299  -7.708  1.00  0.00           C  
ATOM   3160  CD1 TYR A 197      59.757   5.283  -8.108  1.00  0.00           C  
ATOM   3161  CD2 TYR A 197      59.133   6.970  -6.516  1.00  0.00           C  
ATOM   3162  CE1 TYR A 197      60.839   4.940  -7.321  1.00  0.00           C  
ATOM   3163  CE2 TYR A 197      60.215   6.627  -5.729  1.00  0.00           C  
ATOM   3164  CZ  TYR A 197      61.066   5.617  -6.127  1.00  0.00           C  
ATOM   3165  OH  TYR A 197      62.143   5.275  -5.343  1.00  0.00           O  
ATOM   3166  H   TYR A 197      55.509   7.328  -9.666  1.00  0.00           H  
ATOM   3167  HA  TYR A 197      56.191   5.923  -7.265  1.00  0.00           H  
ATOM   3168 1HB  TYR A 197      57.584   5.896  -9.323  1.00  0.00           H  
ATOM   3169 2HB  TYR A 197      57.957   7.599  -9.093  1.00  0.00           H  
ATOM   3170  HD1 TYR A 197      59.575   4.755  -9.045  1.00  0.00           H  
ATOM   3171  HD2 TYR A 197      58.460   7.768  -6.201  1.00  0.00           H  
ATOM   3172  HE1 TYR A 197      61.511   4.142  -7.636  1.00  0.00           H  
ATOM   3173  HE2 TYR A 197      60.396   7.154  -4.792  1.00  0.00           H  
ATOM   3174  HH  TYR A 197      62.628   4.560  -5.762  1.00  0.00           H  
ATOM   3175  N   ARG A 198      56.441   9.195  -7.160  1.00  0.00           N  
ATOM   3176  CA  ARG A 198      56.572  10.331  -6.255  1.00  0.00           C  
ATOM   3177  C   ARG A 198      55.470  10.328  -5.204  1.00  0.00           C  
ATOM   3178  O   ARG A 198      55.716  10.613  -4.032  1.00  0.00           O  
ATOM   3179  CB  ARG A 198      56.527  11.640  -7.029  1.00  0.00           C  
ATOM   3180  CG  ARG A 198      56.706  12.890  -6.182  1.00  0.00           C  
ATOM   3181  CD  ARG A 198      56.675  14.123  -7.010  1.00  0.00           C  
ATOM   3182  NE  ARG A 198      55.387  14.309  -7.658  1.00  0.00           N  
ATOM   3183  CZ  ARG A 198      54.296  14.824  -7.059  1.00  0.00           C  
ATOM   3184  NH1 ARG A 198      54.352  15.198  -5.800  1.00  0.00           N  
ATOM   3185  NH2 ARG A 198      53.168  14.952  -7.737  1.00  0.00           N  
ATOM   3186  H   ARG A 198      56.241   9.364  -8.135  1.00  0.00           H  
ATOM   3187  HA  ARG A 198      57.535  10.260  -5.748  1.00  0.00           H  
ATOM   3188 1HB  ARG A 198      57.308  11.641  -7.788  1.00  0.00           H  
ATOM   3189 2HB  ARG A 198      55.570  11.725  -7.544  1.00  0.00           H  
ATOM   3190 1HG  ARG A 198      55.903  12.950  -5.447  1.00  0.00           H  
ATOM   3191 2HG  ARG A 198      57.667  12.847  -5.667  1.00  0.00           H  
ATOM   3192 1HD  ARG A 198      56.866  14.990  -6.378  1.00  0.00           H  
ATOM   3193 2HD  ARG A 198      57.440  14.062  -7.783  1.00  0.00           H  
ATOM   3194  HE  ARG A 198      55.304  14.032  -8.628  1.00  0.00           H  
ATOM   3195 1HH1 ARG A 198      55.214  15.100  -5.282  1.00  0.00           H  
ATOM   3196 2HH1 ARG A 198      53.534  15.584  -5.351  1.00  0.00           H  
ATOM   3197 1HH2 ARG A 198      53.125  14.664  -8.705  1.00  0.00           H  
ATOM   3198 2HH2 ARG A 198      52.351  15.337  -7.288  1.00  0.00           H  
ATOM   3199  N   ILE A 199      54.254  10.004  -5.629  1.00  0.00           N  
ATOM   3200  CA  ILE A 199      53.112   9.963  -4.724  1.00  0.00           C  
ATOM   3201  C   ILE A 199      53.280   8.874  -3.672  1.00  0.00           C  
ATOM   3202  O   ILE A 199      52.960   9.075  -2.500  1.00  0.00           O  
ATOM   3203  CB  ILE A 199      51.804   9.729  -5.501  1.00  0.00           C  
ATOM   3204  CG1 ILE A 199      51.478  10.942  -6.376  1.00  0.00           C  
ATOM   3205  CG2 ILE A 199      50.660   9.438  -4.542  1.00  0.00           C  
ATOM   3206  CD1 ILE A 199      50.366  10.698  -7.370  1.00  0.00           C  
ATOM   3207  H   ILE A 199      54.117   9.780  -6.604  1.00  0.00           H  
ATOM   3208  HA  ILE A 199      53.042  10.922  -4.212  1.00  0.00           H  
ATOM   3209  HB  ILE A 199      51.927   8.880  -6.174  1.00  0.00           H  
ATOM   3210 1HG1 ILE A 199      51.191  11.781  -5.743  1.00  0.00           H  
ATOM   3211 2HG1 ILE A 199      52.369  11.242  -6.929  1.00  0.00           H  
ATOM   3212 1HG2 ILE A 199      49.743   9.275  -5.108  1.00  0.00           H  
ATOM   3213 2HG2 ILE A 199      50.890   8.545  -3.962  1.00  0.00           H  
ATOM   3214 3HG2 ILE A 199      50.525  10.284  -3.869  1.00  0.00           H  
ATOM   3215 1HD1 ILE A 199      50.194  11.603  -7.953  1.00  0.00           H  
ATOM   3216 2HD1 ILE A 199      50.648   9.884  -8.039  1.00  0.00           H  
ATOM   3217 3HD1 ILE A 199      49.454  10.431  -6.838  1.00  0.00           H  
ATOM   3218  N   ILE A 200      53.784   7.721  -4.098  1.00  0.00           N  
ATOM   3219  CA  ILE A 200      53.996   6.597  -3.193  1.00  0.00           C  
ATOM   3220  C   ILE A 200      55.047   6.927  -2.141  1.00  0.00           C  
ATOM   3221  O   ILE A 200      54.897   6.581  -0.969  1.00  0.00           O  
ATOM   3222  CB  ILE A 200      54.425   5.339  -3.970  1.00  0.00           C  
ATOM   3223  CG1 ILE A 200      53.275   4.835  -4.846  1.00  0.00           C  
ATOM   3224  CG2 ILE A 200      54.884   4.252  -3.011  1.00  0.00           C  
ATOM   3225  CD1 ILE A 200      53.684   3.772  -5.840  1.00  0.00           C  
ATOM   3226  H   ILE A 200      54.026   7.620  -5.073  1.00  0.00           H  
ATOM   3227  HA  ILE A 200      53.058   6.383  -2.682  1.00  0.00           H  
ATOM   3228  HB  ILE A 200      55.246   5.589  -4.642  1.00  0.00           H  
ATOM   3229 1HG1 ILE A 200      52.488   4.425  -4.213  1.00  0.00           H  
ATOM   3230 2HG1 ILE A 200      52.845   5.670  -5.399  1.00  0.00           H  
ATOM   3231 1HG2 ILE A 200      55.183   3.370  -3.577  1.00  0.00           H  
ATOM   3232 2HG2 ILE A 200      55.731   4.614  -2.430  1.00  0.00           H  
ATOM   3233 3HG2 ILE A 200      54.067   3.991  -2.338  1.00  0.00           H  
ATOM   3234 1HD1 ILE A 200      52.816   3.466  -6.424  1.00  0.00           H  
ATOM   3235 2HD1 ILE A 200      54.447   4.173  -6.508  1.00  0.00           H  
ATOM   3236 3HD1 ILE A 200      54.085   2.911  -5.307  1.00  0.00           H  
ATOM   3237  N   SER A 201      56.112   7.599  -2.567  1.00  0.00           N  
ATOM   3238  CA  SER A 201      57.190   7.978  -1.662  1.00  0.00           C  
ATOM   3239  C   SER A 201      56.706   8.967  -0.610  1.00  0.00           C  
ATOM   3240  O   SER A 201      57.071   8.870   0.562  1.00  0.00           O  
ATOM   3241  CB  SER A 201      58.340   8.582  -2.445  1.00  0.00           C  
ATOM   3242  OG  SER A 201      59.389   8.949  -1.592  1.00  0.00           O  
ATOM   3243  H   SER A 201      56.176   7.853  -3.542  1.00  0.00           H  
ATOM   3244  HA  SER A 201      57.544   7.082  -1.151  1.00  0.00           H  
ATOM   3245 1HB  SER A 201      58.699   7.860  -3.178  1.00  0.00           H  
ATOM   3246 2HB  SER A 201      57.989   9.456  -2.991  1.00  0.00           H  
ATOM   3247  HG  SER A 201      59.915   9.588  -2.079  1.00  0.00           H  
ATOM   3248  N   GLU A 202      55.882   9.919  -1.036  1.00  0.00           N  
ATOM   3249  CA  GLU A 202      55.345  10.928  -0.131  1.00  0.00           C  
ATOM   3250  C   GLU A 202      54.440  10.300   0.921  1.00  0.00           C  
ATOM   3251  O   GLU A 202      54.481  10.675   2.093  1.00  0.00           O  
ATOM   3252  CB  GLU A 202      54.571  11.990  -0.915  1.00  0.00           C  
ATOM   3253  CG  GLU A 202      55.440  12.889  -1.783  1.00  0.00           C  
ATOM   3254  CD  GLU A 202      54.640  13.871  -2.593  1.00  0.00           C  
ATOM   3255  OE1 GLU A 202      53.436  13.786  -2.575  1.00  0.00           O  
ATOM   3256  OE2 GLU A 202      55.235  14.708  -3.231  1.00  0.00           O  
ATOM   3257  H   GLU A 202      55.621   9.944  -2.011  1.00  0.00           H  
ATOM   3258  HA  GLU A 202      56.177  11.411   0.382  1.00  0.00           H  
ATOM   3259 1HB  GLU A 202      53.841  11.504  -1.563  1.00  0.00           H  
ATOM   3260 2HB  GLU A 202      54.020  12.625  -0.222  1.00  0.00           H  
ATOM   3261 1HG  GLU A 202      56.128  13.440  -1.142  1.00  0.00           H  
ATOM   3262 2HG  GLU A 202      56.031  12.267  -2.454  1.00  0.00           H  
ATOM   3263  N   THR A 203      53.623   9.342   0.495  1.00  0.00           N  
ATOM   3264  CA  THR A 203      52.706   8.660   1.400  1.00  0.00           C  
ATOM   3265  C   THR A 203      53.463   7.859   2.452  1.00  0.00           C  
ATOM   3266  O   THR A 203      53.086   7.842   3.624  1.00  0.00           O  
ATOM   3267  CB  THR A 203      51.755   7.729   0.626  1.00  0.00           C  
ATOM   3268  OG1 THR A 203      50.970   8.500  -0.293  1.00  0.00           O  
ATOM   3269  CG2 THR A 203      50.830   6.995   1.585  1.00  0.00           C  
ATOM   3270  H   THR A 203      53.638   9.080  -0.480  1.00  0.00           H  
ATOM   3271  HA  THR A 203      52.107   9.411   1.916  1.00  0.00           H  
ATOM   3272  HB  THR A 203      52.337   7.000   0.063  1.00  0.00           H  
ATOM   3273  HG1 THR A 203      51.551   8.948  -0.912  1.00  0.00           H  
ATOM   3274 1HG2 THR A 203      50.165   6.341   1.021  1.00  0.00           H  
ATOM   3275 2HG2 THR A 203      51.423   6.399   2.278  1.00  0.00           H  
ATOM   3276 3HG2 THR A 203      50.238   7.718   2.145  1.00  0.00           H  
ATOM   3277  N   ALA A 204      54.533   7.196   2.026  1.00  0.00           N  
ATOM   3278  CA  ALA A 204      55.345   6.392   2.931  1.00  0.00           C  
ATOM   3279  C   ALA A 204      56.023   7.261   3.983  1.00  0.00           C  
ATOM   3280  O   ALA A 204      56.096   6.891   5.155  1.00  0.00           O  
ATOM   3281  CB  ALA A 204      56.383   5.601   2.149  1.00  0.00           C  
ATOM   3282  H   ALA A 204      54.790   7.251   1.051  1.00  0.00           H  
ATOM   3283  HA  ALA A 204      54.686   5.695   3.448  1.00  0.00           H  
ATOM   3284 1HB  ALA A 204      56.982   5.005   2.838  1.00  0.00           H  
ATOM   3285 2HB  ALA A 204      55.881   4.941   1.441  1.00  0.00           H  
ATOM   3286 3HB  ALA A 204      57.032   6.288   1.607  1.00  0.00           H  
ATOM   3287  N   VAL A 205      56.518   8.418   3.557  1.00  0.00           N  
ATOM   3288  CA  VAL A 205      57.190   9.342   4.462  1.00  0.00           C  
ATOM   3289  C   VAL A 205      56.230   9.882   5.514  1.00  0.00           C  
ATOM   3290  O   VAL A 205      56.586  10.010   6.685  1.00  0.00           O  
ATOM   3291  CB  VAL A 205      57.795  10.518   3.672  1.00  0.00           C  
ATOM   3292  CG1 VAL A 205      58.331  11.578   4.622  1.00  0.00           C  
ATOM   3293  CG2 VAL A 205      58.896  10.012   2.752  1.00  0.00           C  
ATOM   3294  H   VAL A 205      56.426   8.663   2.581  1.00  0.00           H  
ATOM   3295  HA  VAL A 205      57.996   8.808   4.967  1.00  0.00           H  
ATOM   3296  HB  VAL A 205      57.010  10.986   3.077  1.00  0.00           H  
ATOM   3297 1HG1 VAL A 205      58.754  12.402   4.047  1.00  0.00           H  
ATOM   3298 2HG1 VAL A 205      57.519  11.952   5.246  1.00  0.00           H  
ATOM   3299 3HG1 VAL A 205      59.104  11.143   5.254  1.00  0.00           H  
ATOM   3300 1HG2 VAL A 205      59.318  10.848   2.196  1.00  0.00           H  
ATOM   3301 2HG2 VAL A 205      59.677   9.538   3.347  1.00  0.00           H  
ATOM   3302 3HG2 VAL A 205      58.481   9.285   2.054  1.00  0.00           H  
ATOM   3303  N   GLU A 206      55.011  10.197   5.088  1.00  0.00           N  
ATOM   3304  CA  GLU A 206      53.996  10.723   5.993  1.00  0.00           C  
ATOM   3305  C   GLU A 206      53.607   9.692   7.045  1.00  0.00           C  
ATOM   3306  O   GLU A 206      53.427  10.024   8.217  1.00  0.00           O  
ATOM   3307  CB  GLU A 206      52.756  11.158   5.209  1.00  0.00           C  
ATOM   3308  CG  GLU A 206      51.655  11.771   6.062  1.00  0.00           C  
ATOM   3309  CD  GLU A 206      52.068  13.064   6.709  1.00  0.00           C  
ATOM   3310  OE1 GLU A 206      52.996  13.674   6.234  1.00  0.00           O  
ATOM   3311  OE2 GLU A 206      51.454  13.443   7.679  1.00  0.00           O  
ATOM   3312  H   GLU A 206      54.782  10.069   4.113  1.00  0.00           H  
ATOM   3313  HA  GLU A 206      54.407  11.593   6.506  1.00  0.00           H  
ATOM   3314 1HB  GLU A 206      53.042  11.891   4.454  1.00  0.00           H  
ATOM   3315 2HB  GLU A 206      52.335  10.298   4.687  1.00  0.00           H  
ATOM   3316 1HG  GLU A 206      50.783  11.954   5.435  1.00  0.00           H  
ATOM   3317 2HG  GLU A 206      51.370  11.059   6.835  1.00  0.00           H  
ATOM   3318  N   LEU A 207      53.479   8.440   6.619  1.00  0.00           N  
ATOM   3319  CA  LEU A 207      53.112   7.357   7.524  1.00  0.00           C  
ATOM   3320  C   LEU A 207      54.189   7.128   8.576  1.00  0.00           C  
ATOM   3321  O   LEU A 207      53.887   6.900   9.748  1.00  0.00           O  
ATOM   3322  CB  LEU A 207      52.877   6.063   6.734  1.00  0.00           C  
ATOM   3323  CG  LEU A 207      51.637   6.050   5.832  1.00  0.00           C  
ATOM   3324  CD1 LEU A 207      51.637   4.785   4.985  1.00  0.00           C  
ATOM   3325  CD2 LEU A 207      50.383   6.133   6.691  1.00  0.00           C  
ATOM   3326  H   LEU A 207      53.640   8.233   5.644  1.00  0.00           H  
ATOM   3327  HA  LEU A 207      52.188   7.630   8.033  1.00  0.00           H  
ATOM   3328 1HB  LEU A 207      53.746   5.878   6.105  1.00  0.00           H  
ATOM   3329 2HB  LEU A 207      52.783   5.238   7.440  1.00  0.00           H  
ATOM   3330  HG  LEU A 207      51.670   6.904   5.155  1.00  0.00           H  
ATOM   3331 1HD1 LEU A 207      50.756   4.776   4.344  1.00  0.00           H  
ATOM   3332 2HD1 LEU A 207      52.535   4.761   4.367  1.00  0.00           H  
ATOM   3333 3HD1 LEU A 207      51.621   3.911   5.637  1.00  0.00           H  
ATOM   3334 1HD2 LEU A 207      49.502   6.125   6.049  1.00  0.00           H  
ATOM   3335 2HD2 LEU A 207      50.348   5.279   7.367  1.00  0.00           H  
ATOM   3336 3HD2 LEU A 207      50.401   7.056   7.272  1.00  0.00           H  
ATOM   3337  N   LEU A 208      55.447   7.190   8.151  1.00  0.00           N  
ATOM   3338  CA  LEU A 208      56.572   6.989   9.055  1.00  0.00           C  
ATOM   3339  C   LEU A 208      56.636   8.089  10.107  1.00  0.00           C  
ATOM   3340  O   LEU A 208      56.906   7.826  11.279  1.00  0.00           O  
ATOM   3341  CB  LEU A 208      57.886   6.951   8.265  1.00  0.00           C  
ATOM   3342  CG  LEU A 208      59.145   6.638   9.083  1.00  0.00           C  
ATOM   3343  CD1 LEU A 208      60.193   6.000   8.181  1.00  0.00           C  
ATOM   3344  CD2 LEU A 208      59.673   7.918   9.713  1.00  0.00           C  
ATOM   3345  H   LEU A 208      55.628   7.381   7.176  1.00  0.00           H  
ATOM   3346  HA  LEU A 208      56.441   6.034   9.563  1.00  0.00           H  
ATOM   3347 1HB  LEU A 208      57.801   6.195   7.486  1.00  0.00           H  
ATOM   3348 2HB  LEU A 208      58.033   7.919   7.788  1.00  0.00           H  
ATOM   3349  HG  LEU A 208      58.901   5.922   9.868  1.00  0.00           H  
ATOM   3350 1HD1 LEU A 208      61.087   5.777   8.762  1.00  0.00           H  
ATOM   3351 2HD1 LEU A 208      59.796   5.076   7.759  1.00  0.00           H  
ATOM   3352 3HD1 LEU A 208      60.446   6.688   7.375  1.00  0.00           H  
ATOM   3353 1HD2 LEU A 208      60.568   7.696  10.295  1.00  0.00           H  
ATOM   3354 2HD2 LEU A 208      59.919   8.635   8.929  1.00  0.00           H  
ATOM   3355 3HD2 LEU A 208      58.911   8.343  10.366  1.00  0.00           H  
ATOM   3356  N   LYS A 209      56.386   9.323   9.682  1.00  0.00           N  
ATOM   3357  CA  LYS A 209      56.415  10.466  10.586  1.00  0.00           C  
ATOM   3358  C   LYS A 209      55.318  10.364  11.638  1.00  0.00           C  
ATOM   3359  O   LYS A 209      55.538  10.671  12.810  1.00  0.00           O  
ATOM   3360  CB  LYS A 209      56.273  11.772   9.803  1.00  0.00           C  
ATOM   3361  CG  LYS A 209      57.501  12.153   8.987  1.00  0.00           C  
ATOM   3362  CD  LYS A 209      57.234  13.377   8.125  1.00  0.00           C  
ATOM   3363  CE  LYS A 209      57.056  14.626   8.975  1.00  0.00           C  
ATOM   3364  NZ  LYS A 209      56.873  15.846   8.143  1.00  0.00           N  
ATOM   3365  H   LYS A 209      56.170   9.473   8.707  1.00  0.00           H  
ATOM   3366  HA  LYS A 209      57.374  10.473  11.104  1.00  0.00           H  
ATOM   3367 1HB  LYS A 209      55.427  11.696   9.119  1.00  0.00           H  
ATOM   3368 2HB  LYS A 209      56.064  12.589  10.493  1.00  0.00           H  
ATOM   3369 1HG  LYS A 209      58.333  12.367   9.659  1.00  0.00           H  
ATOM   3370 2HG  LYS A 209      57.782  11.320   8.343  1.00  0.00           H  
ATOM   3371 1HD  LYS A 209      58.069  13.530   7.440  1.00  0.00           H  
ATOM   3372 2HD  LYS A 209      56.330  13.219   7.537  1.00  0.00           H  
ATOM   3373 1HE  LYS A 209      56.186  14.507   9.619  1.00  0.00           H  
ATOM   3374 2HE  LYS A 209      57.933  14.763   9.608  1.00  0.00           H  
ATOM   3375 1HZ  LYS A 209      56.760  16.650   8.743  1.00  0.00           H  
ATOM   3376 2HZ  LYS A 209      57.684  15.977   7.554  1.00  0.00           H  
ATOM   3377 3HZ  LYS A 209      56.052  15.739   7.565  1.00  0.00           H  
ATOM   3378  N   ILE A 210      54.136   9.931  11.213  1.00  0.00           N  
ATOM   3379  CA  ILE A 210      53.002   9.788  12.117  1.00  0.00           C  
ATOM   3380  C   ILE A 210      53.268   8.718  13.169  1.00  0.00           C  
ATOM   3381  O   ILE A 210      52.932   8.889  14.341  1.00  0.00           O  
ATOM   3382  CB  ILE A 210      51.721   9.437  11.339  1.00  0.00           C  
ATOM   3383  CG1 ILE A 210      51.342  10.579  10.392  1.00  0.00           C  
ATOM   3384  CG2 ILE A 210      50.580   9.138  12.300  1.00  0.00           C  
ATOM   3385  CD1 ILE A 210      51.070  11.890  11.093  1.00  0.00           C  
ATOM   3386  H   ILE A 210      54.020   9.695  10.238  1.00  0.00           H  
ATOM   3387  HA  ILE A 210      52.846  10.737  12.628  1.00  0.00           H  
ATOM   3388  HB  ILE A 210      51.900   8.560  10.719  1.00  0.00           H  
ATOM   3389 1HG1 ILE A 210      52.145  10.737   9.673  1.00  0.00           H  
ATOM   3390 2HG1 ILE A 210      50.450  10.304   9.828  1.00  0.00           H  
ATOM   3391 1HG2 ILE A 210      49.682   8.893  11.733  1.00  0.00           H  
ATOM   3392 2HG2 ILE A 210      50.850   8.295  12.933  1.00  0.00           H  
ATOM   3393 3HG2 ILE A 210      50.389  10.013  12.921  1.00  0.00           H  
ATOM   3394 1HD1 ILE A 210      50.808  12.650  10.356  1.00  0.00           H  
ATOM   3395 2HD1 ILE A 210      50.244  11.763  11.794  1.00  0.00           H  
ATOM   3396 3HD1 ILE A 210      51.961  12.204  11.635  1.00  0.00           H  
ATOM   3397  N   LEU A 211      53.873   7.615  12.744  1.00  0.00           N  
ATOM   3398  CA  LEU A 211      54.186   6.515  13.648  1.00  0.00           C  
ATOM   3399  C   LEU A 211      55.203   6.939  14.700  1.00  0.00           C  
ATOM   3400  O   LEU A 211      55.084   6.581  15.872  1.00  0.00           O  
ATOM   3401  CB  LEU A 211      54.728   5.317  12.858  1.00  0.00           C  
ATOM   3402  CG  LEU A 211      55.063   4.070  13.686  1.00  0.00           C  
ATOM   3403  CD1 LEU A 211      53.811   3.585  14.403  1.00  0.00           C  
ATOM   3404  CD2 LEU A 211      55.623   2.990  12.773  1.00  0.00           C  
ATOM   3405  H   LEU A 211      54.123   7.536  11.769  1.00  0.00           H  
ATOM   3406  HA  LEU A 211      53.271   6.214  14.157  1.00  0.00           H  
ATOM   3407 1HB  LEU A 211      53.988   5.030  12.112  1.00  0.00           H  
ATOM   3408 2HB  LEU A 211      55.636   5.625  12.339  1.00  0.00           H  
ATOM   3409  HG  LEU A 211      55.804   4.325  14.444  1.00  0.00           H  
ATOM   3410 1HD1 LEU A 211      54.049   2.699  14.992  1.00  0.00           H  
ATOM   3411 2HD1 LEU A 211      53.442   4.370  15.064  1.00  0.00           H  
ATOM   3412 3HD1 LEU A 211      53.044   3.338  13.670  1.00  0.00           H  
ATOM   3413 1HD2 LEU A 211      55.862   2.104  13.362  1.00  0.00           H  
ATOM   3414 2HD2 LEU A 211      54.882   2.733  12.015  1.00  0.00           H  
ATOM   3415 3HD2 LEU A 211      56.527   3.357  12.287  1.00  0.00           H  
ATOM   3416  N   ALA A 212      56.203   7.704  14.275  1.00  0.00           N  
ATOM   3417  CA  ALA A 212      57.243   8.178  15.179  1.00  0.00           C  
ATOM   3418  C   ALA A 212      56.671   9.120  16.231  1.00  0.00           C  
ATOM   3419  O   ALA A 212      56.935   8.968  17.424  1.00  0.00           O  
ATOM   3420  CB  ALA A 212      58.350   8.868  14.396  1.00  0.00           C  
ATOM   3421  H   ALA A 212      56.244   7.964  13.300  1.00  0.00           H  
ATOM   3422  HA  ALA A 212      57.662   7.314  15.696  1.00  0.00           H  
ATOM   3423 1HB  ALA A 212      59.120   9.217  15.085  1.00  0.00           H  
ATOM   3424 2HB  ALA A 212      58.789   8.165  13.688  1.00  0.00           H  
ATOM   3425 3HB  ALA A 212      57.938   9.718  13.855  1.00  0.00           H  
ATOM   3426  N   GLU A 213      55.886  10.083  15.720  1.00  0.00           N  
ATOM   3427  CA  GLU A 213      55.114  11.087  16.466  1.00  0.00           C  
ATOM   3428  C   GLU A 213      54.028  10.481  17.347  1.00  0.00           C  
ATOM   3429  O   GLU A 213      53.750  10.979  18.438  1.00  0.00           O  
ATOM   3430  CB  GLU A 213      54.475  12.082  15.495  1.00  0.00           C  
ATOM   3431  CG  GLU A 213      55.465  13.003  14.797  1.00  0.00           C  
ATOM   3432  CD  GLU A 213      54.809  13.927  13.809  1.00  0.00           C  
ATOM   3433  OE1 GLU A 213      53.631  13.784  13.583  1.00  0.00           O  
ATOM   3434  OE2 GLU A 213      55.486  14.777  13.280  1.00  0.00           O  
ATOM   3435  H   GLU A 213      55.789  10.159  14.717  1.00  0.00           H  
ATOM   3436  HA  GLU A 213      55.795  11.629  17.124  1.00  0.00           H  
ATOM   3437 1HB  GLU A 213      53.925  11.539  14.727  1.00  0.00           H  
ATOM   3438 2HB  GLU A 213      53.759  12.706  16.031  1.00  0.00           H  
ATOM   3439 1HG  GLU A 213      55.982  13.601  15.547  1.00  0.00           H  
ATOM   3440 2HG  GLU A 213      56.208  12.397  14.281  1.00  0.00           H  
ATOM   3441  N   GLY A 214      53.423   9.403  16.856  1.00  0.00           N  
ATOM   3442  CA  GLY A 214      52.343   8.720  17.565  1.00  0.00           C  
ATOM   3443  C   GLY A 214      52.894   7.593  18.416  1.00  0.00           C  
ATOM   3444  O   GLY A 214      52.223   6.585  18.639  1.00  0.00           O  
ATOM   3445  H   GLY A 214      53.717   9.039  15.961  1.00  0.00           H  
ATOM   3446 1HA  GLY A 214      51.810   9.435  18.192  1.00  0.00           H  
ATOM   3447 2HA  GLY A 214      51.626   8.328  16.845  1.00  0.00           H  
ATOM   3448  N   GLY A 215      54.113   7.774  18.884  1.00  0.00           N  
ATOM   3449  CA  GLY A 215      54.567   7.079  20.079  1.00  0.00           C  
ATOM   3450  C   GLY A 215      54.925   5.647  19.742  1.00  0.00           C  
ATOM   3451  O   GLY A 215      54.913   4.774  20.609  1.00  0.00           O  
ATOM   3452  H   GLY A 215      54.736   8.406  18.402  1.00  0.00           H  
ATOM   3453 1HA  GLY A 215      55.431   7.597  20.495  1.00  0.00           H  
ATOM   3454 2HA  GLY A 215      53.783   7.105  20.835  1.00  0.00           H  
ATOM   3455  N   ALA A 216      55.243   5.417  18.472  1.00  0.00           N  
ATOM   3456  CA  ALA A 216      55.704   4.111  18.029  1.00  0.00           C  
ATOM   3457  C   ALA A 216      57.056   3.778  18.645  1.00  0.00           C  
ATOM   3458  O   ALA A 216      57.846   4.671  18.952  1.00  0.00           O  
ATOM   3459  CB  ALA A 216      55.784   4.063  16.510  1.00  0.00           C  
ATOM   3460  H   ALA A 216      55.162   6.167  17.801  1.00  0.00           H  
ATOM   3461  HA  ALA A 216      54.985   3.365  18.369  1.00  0.00           H  
ATOM   3462 1HB  ALA A 216      56.133   3.079  16.195  1.00  0.00           H  
ATOM   3463 2HB  ALA A 216      54.797   4.250  16.088  1.00  0.00           H  
ATOM   3464 3HB  ALA A 216      56.479   4.823  16.158  1.00  0.00           H  
ATOM   3465  N   THR A 217      57.312   2.483  18.822  1.00  0.00           N  
ATOM   3466  CA  THR A 217      58.544   2.015  19.454  1.00  0.00           C  
ATOM   3467  C   THR A 217      59.747   1.964  18.509  1.00  0.00           C  
ATOM   3468  O   THR A 217      59.614   2.191  17.307  1.00  0.00           O  
ATOM   3469  CB  THR A 217      58.331   0.619  20.069  1.00  0.00           C  
ATOM   3470  OG1 THR A 217      58.035  -0.323  19.030  1.00  0.00           O  
ATOM   3471  CG2 THR A 217      57.183   0.646  21.066  1.00  0.00           C  
ATOM   3472  H   THR A 217      56.635   1.801  18.511  1.00  0.00           H  
ATOM   3473  HA  THR A 217      58.806   2.706  20.255  1.00  0.00           H  
ATOM   3474  HB  THR A 217      59.240   0.304  20.579  1.00  0.00           H  
ATOM   3475  HG1 THR A 217      57.902  -1.193  19.416  1.00  0.00           H  
ATOM   3476 1HG2 THR A 217      57.047  -0.349  21.491  1.00  0.00           H  
ATOM   3477 2HG2 THR A 217      57.409   1.353  21.864  1.00  0.00           H  
ATOM   3478 3HG2 THR A 217      56.268   0.951  20.560  1.00  0.00           H  
ATOM   3479  N   PRO A 218      61.055   1.643  19.046  1.00  0.00           N  
ATOM   3480  CA  PRO A 218      62.107   1.511  18.046  1.00  0.00           C  
ATOM   3481  C   PRO A 218      61.795   0.370  17.099  1.00  0.00           C  
ATOM   3482  O   PRO A 218      61.911   0.512  15.882  1.00  0.00           O  
ATOM   3483  CB  PRO A 218      63.357   1.226  18.885  1.00  0.00           C  
ATOM   3484  CG  PRO A 218      63.074   1.875  20.196  1.00  0.00           C  
ATOM   3485  CD  PRO A 218      61.608   1.622  20.430  1.00  0.00           C  
ATOM   3486  HA  PRO A 218      62.208   2.460  17.500  1.00  0.00           H  
ATOM   3487 1HB  PRO A 218      63.513   0.140  18.971  1.00  0.00           H  
ATOM   3488 2HB  PRO A 218      64.246   1.640  18.387  1.00  0.00           H  
ATOM   3489 1HG  PRO A 218      63.709   1.439  20.981  1.00  0.00           H  
ATOM   3490 2HG  PRO A 218      63.316   2.947  20.149  1.00  0.00           H  
ATOM   3491 1HD  PRO A 218      61.477   0.641  20.909  1.00  0.00           H  
ATOM   3492 2HD  PRO A 218      61.194   2.421  21.062  1.00  0.00           H  
ATOM   3493  N   GLU A 219      61.395  -0.773  17.658  1.00  0.00           N  
ATOM   3494  CA  GLU A 219      61.188  -1.963  16.842  1.00  0.00           C  
ATOM   3495  C   GLU A 219      60.111  -1.730  15.790  1.00  0.00           C  
ATOM   3496  O   GLU A 219      60.292  -2.061  14.618  1.00  0.00           O  
ATOM   3497  CB  GLU A 219      60.805  -3.154  17.724  1.00  0.00           C  
ATOM   3498  CG  GLU A 219      60.610  -4.460  16.966  1.00  0.00           C  
ATOM   3499  CD  GLU A 219      60.272  -5.614  17.868  1.00  0.00           C  
ATOM   3500  OE1 GLU A 219      60.212  -5.416  19.058  1.00  0.00           O  
ATOM   3501  OE2 GLU A 219      60.074  -6.696  17.367  1.00  0.00           O  
ATOM   3502  H   GLU A 219      61.237  -0.804  18.655  1.00  0.00           H  
ATOM   3503  HA  GLU A 219      62.121  -2.196  16.327  1.00  0.00           H  
ATOM   3504 1HB  GLU A 219      61.578  -3.315  18.474  1.00  0.00           H  
ATOM   3505 2HB  GLU A 219      59.877  -2.932  18.252  1.00  0.00           H  
ATOM   3506 1HG  GLU A 219      59.805  -4.331  16.243  1.00  0.00           H  
ATOM   3507 2HG  GLU A 219      61.522  -4.688  16.417  1.00  0.00           H  
ATOM   3508  N   GLN A 220      58.989  -1.158  16.215  1.00  0.00           N  
ATOM   3509  CA  GLN A 220      57.881  -0.879  15.310  1.00  0.00           C  
ATOM   3510  C   GLN A 220      58.273   0.151  14.259  1.00  0.00           C  
ATOM   3511  O   GLN A 220      57.918   0.023  13.087  1.00  0.00           O  
ATOM   3512  CB  GLN A 220      56.660  -0.388  16.093  1.00  0.00           C  
ATOM   3513  CG  GLN A 220      55.419  -0.179  15.243  1.00  0.00           C  
ATOM   3514  CD  GLN A 220      54.913  -1.470  14.630  1.00  0.00           C  
ATOM   3515  OE1 GLN A 220      54.714  -2.469  15.327  1.00  0.00           O  
ATOM   3516  NE2 GLN A 220      54.702  -1.459  13.319  1.00  0.00           N  
ATOM   3517  H   GLN A 220      58.902  -0.910  17.190  1.00  0.00           H  
ATOM   3518  HA  GLN A 220      57.616  -1.801  14.794  1.00  0.00           H  
ATOM   3519 1HB  GLN A 220      56.416  -1.107  16.875  1.00  0.00           H  
ATOM   3520 2HB  GLN A 220      56.897   0.558  16.581  1.00  0.00           H  
ATOM   3521 1HG  GLN A 220      54.628   0.235  15.869  1.00  0.00           H  
ATOM   3522 2HG  GLN A 220      55.656   0.514  14.435  1.00  0.00           H  
ATOM   3523 1HE2 GLN A 220      54.368  -2.282  12.858  1.00  0.00           H  
ATOM   3524 2HE2 GLN A 220      54.876  -0.627  12.791  1.00  0.00           H  
ATOM   3525  N   LEU A 221      59.007   1.173  14.684  1.00  0.00           N  
ATOM   3526  CA  LEU A 221      59.450   2.227  13.779  1.00  0.00           C  
ATOM   3527  C   LEU A 221      60.409   1.684  12.728  1.00  0.00           C  
ATOM   3528  O   LEU A 221      60.335   2.054  11.556  1.00  0.00           O  
ATOM   3529  CB  LEU A 221      60.131   3.352  14.569  1.00  0.00           C  
ATOM   3530  CG  LEU A 221      59.204   4.465  15.074  1.00  0.00           C  
ATOM   3531  CD1 LEU A 221      58.134   3.864  15.975  1.00  0.00           C  
ATOM   3532  CD2 LEU A 221      60.023   5.508  15.819  1.00  0.00           C  
ATOM   3533  H   LEU A 221      59.265   1.221  15.659  1.00  0.00           H  
ATOM   3534  HA  LEU A 221      58.577   2.635  13.270  1.00  0.00           H  
ATOM   3535 1HB  LEU A 221      60.629   2.917  15.434  1.00  0.00           H  
ATOM   3536 2HB  LEU A 221      60.887   3.813  13.934  1.00  0.00           H  
ATOM   3537  HG  LEU A 221      58.703   4.934  14.227  1.00  0.00           H  
ATOM   3538 1HD1 LEU A 221      57.475   4.655  16.335  1.00  0.00           H  
ATOM   3539 2HD1 LEU A 221      57.550   3.136  15.412  1.00  0.00           H  
ATOM   3540 3HD1 LEU A 221      58.607   3.373  16.824  1.00  0.00           H  
ATOM   3541 1HD2 LEU A 221      59.365   6.300  16.178  1.00  0.00           H  
ATOM   3542 2HD2 LEU A 221      60.524   5.041  16.667  1.00  0.00           H  
ATOM   3543 3HD2 LEU A 221      60.769   5.934  15.147  1.00  0.00           H  
ATOM   3544  N   GLU A 222      61.309   0.805  13.153  1.00  0.00           N  
ATOM   3545  CA  GLU A 222      62.285   0.209  12.248  1.00  0.00           C  
ATOM   3546  C   GLU A 222      61.604  -0.657  11.197  1.00  0.00           C  
ATOM   3547  O   GLU A 222      61.981  -0.639  10.025  1.00  0.00           O  
ATOM   3548  CB  GLU A 222      63.299  -0.627  13.032  1.00  0.00           C  
ATOM   3549  CG  GLU A 222      64.206   0.182  13.949  1.00  0.00           C  
ATOM   3550  CD  GLU A 222      63.550   0.540  15.253  1.00  0.00           C  
ATOM   3551  OE1 GLU A 222      62.425   0.152  15.456  1.00  0.00           O  
ATOM   3552  OE2 GLU A 222      64.176   1.202  16.048  1.00  0.00           O  
ATOM   3553  H   GLU A 222      61.318   0.542  14.128  1.00  0.00           H  
ATOM   3554  HA  GLU A 222      62.816   1.011  11.735  1.00  0.00           H  
ATOM   3555 1HB  GLU A 222      62.772  -1.359  13.644  1.00  0.00           H  
ATOM   3556 2HB  GLU A 222      63.932  -1.177  12.336  1.00  0.00           H  
ATOM   3557 1HG  GLU A 222      65.106  -0.396  14.154  1.00  0.00           H  
ATOM   3558 2HG  GLU A 222      64.503   1.095  13.434  1.00  0.00           H  
ATOM   3559  N   ARG A 223      60.599  -1.415  11.622  1.00  0.00           N  
ATOM   3560  CA  ARG A 223      59.863  -2.290  10.717  1.00  0.00           C  
ATOM   3561  C   ARG A 223      59.109  -1.486   9.666  1.00  0.00           C  
ATOM   3562  O   ARG A 223      59.070  -1.861   8.494  1.00  0.00           O  
ATOM   3563  CB  ARG A 223      58.880  -3.156  11.491  1.00  0.00           C  
ATOM   3564  CG  ARG A 223      59.517  -4.238  12.347  1.00  0.00           C  
ATOM   3565  CD  ARG A 223      58.495  -5.058  13.047  1.00  0.00           C  
ATOM   3566  NE  ARG A 223      59.100  -6.041  13.931  1.00  0.00           N  
ATOM   3567  CZ  ARG A 223      59.543  -7.252  13.539  1.00  0.00           C  
ATOM   3568  NH1 ARG A 223      59.441  -7.612  12.279  1.00  0.00           N  
ATOM   3569  NH2 ARG A 223      60.079  -8.077  14.421  1.00  0.00           N  
ATOM   3570  H   ARG A 223      60.338  -1.384  12.597  1.00  0.00           H  
ATOM   3571  HA  ARG A 223      60.575  -2.942  10.210  1.00  0.00           H  
ATOM   3572 1HB  ARG A 223      58.280  -2.527  12.147  1.00  0.00           H  
ATOM   3573 2HB  ARG A 223      58.199  -3.644  10.794  1.00  0.00           H  
ATOM   3574 1HG  ARG A 223      60.112  -4.899  11.715  1.00  0.00           H  
ATOM   3575 2HG  ARG A 223      60.160  -3.778  13.097  1.00  0.00           H  
ATOM   3576 1HD  ARG A 223      57.856  -4.409  13.646  1.00  0.00           H  
ATOM   3577 2HD  ARG A 223      57.887  -5.587  12.314  1.00  0.00           H  
ATOM   3578  HE  ARG A 223      59.195  -5.800  14.908  1.00  0.00           H  
ATOM   3579 1HH1 ARG A 223      59.031  -6.982  11.604  1.00  0.00           H  
ATOM   3580 2HH1 ARG A 223      59.773  -8.520  11.985  1.00  0.00           H  
ATOM   3581 1HH2 ARG A 223      60.157  -7.799  15.390  1.00  0.00           H  
ATOM   3582 2HH2 ARG A 223      60.411  -8.983  14.128  1.00  0.00           H  
ATOM   3583  N   VAL A 224      58.511  -0.379  10.091  1.00  0.00           N  
ATOM   3584  CA  VAL A 224      57.757   0.480   9.186  1.00  0.00           C  
ATOM   3585  C   VAL A 224      58.665   1.105   8.135  1.00  0.00           C  
ATOM   3586  O   VAL A 224      58.300   1.201   6.963  1.00  0.00           O  
ATOM   3587  CB  VAL A 224      57.047   1.596   9.976  1.00  0.00           C  
ATOM   3588  CG1 VAL A 224      56.416   2.602   9.025  1.00  0.00           C  
ATOM   3589  CG2 VAL A 224      55.997   0.991  10.896  1.00  0.00           C  
ATOM   3590  H   VAL A 224      58.580  -0.126  11.066  1.00  0.00           H  
ATOM   3591  HA  VAL A 224      57.003  -0.126   8.681  1.00  0.00           H  
ATOM   3592  HB  VAL A 224      57.786   2.134  10.570  1.00  0.00           H  
ATOM   3593 1HG1 VAL A 224      55.919   3.384   9.600  1.00  0.00           H  
ATOM   3594 2HG1 VAL A 224      57.191   3.049   8.402  1.00  0.00           H  
ATOM   3595 3HG1 VAL A 224      55.686   2.098   8.393  1.00  0.00           H  
ATOM   3596 1HG2 VAL A 224      55.500   1.786  11.451  1.00  0.00           H  
ATOM   3597 2HG2 VAL A 224      55.262   0.448  10.301  1.00  0.00           H  
ATOM   3598 3HG2 VAL A 224      56.477   0.306  11.594  1.00  0.00           H  
ATOM   3599  N   THR A 225      59.849   1.529   8.560  1.00  0.00           N  
ATOM   3600  CA  THR A 225      60.812   2.146   7.655  1.00  0.00           C  
ATOM   3601  C   THR A 225      61.293   1.154   6.604  1.00  0.00           C  
ATOM   3602  O   THR A 225      61.442   1.500   5.432  1.00  0.00           O  
ATOM   3603  CB  THR A 225      62.020   2.706   8.428  1.00  0.00           C  
ATOM   3604  OG1 THR A 225      61.577   3.713   9.348  1.00  0.00           O  
ATOM   3605  CG2 THR A 225      63.033   3.312   7.469  1.00  0.00           C  
ATOM   3606  H   THR A 225      60.089   1.422   9.535  1.00  0.00           H  
ATOM   3607  HA  THR A 225      60.322   2.972   7.139  1.00  0.00           H  
ATOM   3608  HB  THR A 225      62.496   1.904   8.991  1.00  0.00           H  
ATOM   3609  HG1 THR A 225      61.217   3.293  10.133  1.00  0.00           H  
ATOM   3610 1HG2 THR A 225      63.880   3.703   8.033  1.00  0.00           H  
ATOM   3611 2HG2 THR A 225      63.381   2.546   6.776  1.00  0.00           H  
ATOM   3612 3HG2 THR A 225      62.566   4.122   6.910  1.00  0.00           H  
ATOM   3613  N   ILE A 226      61.535  -0.081   7.029  1.00  0.00           N  
ATOM   3614  CA  ILE A 226      61.999  -1.126   6.124  1.00  0.00           C  
ATOM   3615  C   ILE A 226      60.946  -1.452   5.072  1.00  0.00           C  
ATOM   3616  O   ILE A 226      61.266  -1.651   3.900  1.00  0.00           O  
ATOM   3617  CB  ILE A 226      62.362  -2.404   6.902  1.00  0.00           C  
ATOM   3618  CG1 ILE A 226      63.595  -2.165   7.776  1.00  0.00           C  
ATOM   3619  CG2 ILE A 226      62.601  -3.560   5.942  1.00  0.00           C  
ATOM   3620  CD1 ILE A 226      63.862  -3.272   8.771  1.00  0.00           C  
ATOM   3621  H   ILE A 226      61.394  -0.302   8.004  1.00  0.00           H  
ATOM   3622  HA  ILE A 226      62.892  -0.769   5.612  1.00  0.00           H  
ATOM   3623  HB  ILE A 226      61.545  -2.666   7.573  1.00  0.00           H  
ATOM   3624 1HG1 ILE A 226      64.475  -2.056   7.143  1.00  0.00           H  
ATOM   3625 2HG1 ILE A 226      63.474  -1.234   8.330  1.00  0.00           H  
ATOM   3626 1HG2 ILE A 226      62.857  -4.456   6.509  1.00  0.00           H  
ATOM   3627 2HG2 ILE A 226      61.699  -3.744   5.362  1.00  0.00           H  
ATOM   3628 3HG2 ILE A 226      63.421  -3.310   5.269  1.00  0.00           H  
ATOM   3629 1HD1 ILE A 226      64.751  -3.031   9.354  1.00  0.00           H  
ATOM   3630 2HD1 ILE A 226      63.007  -3.376   9.439  1.00  0.00           H  
ATOM   3631 3HD1 ILE A 226      64.022  -4.209   8.238  1.00  0.00           H  
ATOM   3632  N   HIS A 227      59.689  -1.505   5.498  1.00  0.00           N  
ATOM   3633  CA  HIS A 227      58.586  -1.807   4.593  1.00  0.00           C  
ATOM   3634  C   HIS A 227      58.422  -0.717   3.541  1.00  0.00           C  
ATOM   3635  O   HIS A 227      58.177  -1.004   2.369  1.00  0.00           O  
ATOM   3636  CB  HIS A 227      57.277  -1.974   5.372  1.00  0.00           C  
ATOM   3637  CG  HIS A 227      56.112  -2.358   4.514  1.00  0.00           C  
ATOM   3638  ND1 HIS A 227      55.994  -3.604   3.933  1.00  0.00           N  
ATOM   3639  CD2 HIS A 227      55.013  -1.662   4.138  1.00  0.00           C  
ATOM   3640  CE1 HIS A 227      54.872  -3.656   3.237  1.00  0.00           C  
ATOM   3641  NE2 HIS A 227      54.259  -2.492   3.345  1.00  0.00           N  
ATOM   3642  H   HIS A 227      59.492  -1.332   6.473  1.00  0.00           H  
ATOM   3643  HA  HIS A 227      58.789  -2.741   4.071  1.00  0.00           H  
ATOM   3644 1HB  HIS A 227      57.405  -2.740   6.138  1.00  0.00           H  
ATOM   3645 2HB  HIS A 227      57.034  -1.041   5.879  1.00  0.00           H  
ATOM   3646  HD1 HIS A 227      56.606  -4.382   4.075  1.00  0.00           H  
ATOM   3647  HD2 HIS A 227      54.672  -0.648   4.347  1.00  0.00           H  
ATOM   3648  HE1 HIS A 227      54.594  -4.563   2.700  1.00  0.00           H  
ATOM   3649  N   ALA A 228      58.559   0.534   3.967  1.00  0.00           N  
ATOM   3650  CA  ALA A 228      58.426   1.670   3.062  1.00  0.00           C  
ATOM   3651  C   ALA A 228      59.528   1.668   2.010  1.00  0.00           C  
ATOM   3652  O   ALA A 228      59.281   1.954   0.838  1.00  0.00           O  
ATOM   3653  CB  ALA A 228      58.444   2.975   3.844  1.00  0.00           C  
ATOM   3654  H   ALA A 228      58.760   0.702   4.942  1.00  0.00           H  
ATOM   3655  HA  ALA A 228      57.470   1.581   2.545  1.00  0.00           H  
ATOM   3656 1HB  ALA A 228      58.344   3.814   3.155  1.00  0.00           H  
ATOM   3657 2HB  ALA A 228      57.615   2.987   4.552  1.00  0.00           H  
ATOM   3658 3HB  ALA A 228      59.384   3.062   4.386  1.00  0.00           H  
ATOM   3659  N   LEU A 229      60.745   1.344   2.436  1.00  0.00           N  
ATOM   3660  CA  LEU A 229      61.887   1.305   1.531  1.00  0.00           C  
ATOM   3661  C   LEU A 229      61.720   0.216   0.479  1.00  0.00           C  
ATOM   3662  O   LEU A 229      62.040   0.417  -0.693  1.00  0.00           O  
ATOM   3663  CB  LEU A 229      63.181   1.068   2.320  1.00  0.00           C  
ATOM   3664  CG  LEU A 229      63.631   2.224   3.223  1.00  0.00           C  
ATOM   3665  CD1 LEU A 229      64.815   1.777   4.069  1.00  0.00           C  
ATOM   3666  CD2 LEU A 229      63.995   3.426   2.364  1.00  0.00           C  
ATOM   3667  H   LEU A 229      60.881   1.119   3.411  1.00  0.00           H  
ATOM   3668  HA  LEU A 229      61.958   2.266   1.022  1.00  0.00           H  
ATOM   3669 1HB  LEU A 229      63.047   0.189   2.950  1.00  0.00           H  
ATOM   3670 2HB  LEU A 229      63.986   0.865   1.615  1.00  0.00           H  
ATOM   3671  HG  LEU A 229      62.820   2.494   3.900  1.00  0.00           H  
ATOM   3672 1HD1 LEU A 229      65.135   2.598   4.710  1.00  0.00           H  
ATOM   3673 2HD1 LEU A 229      64.521   0.929   4.687  1.00  0.00           H  
ATOM   3674 3HD1 LEU A 229      65.638   1.484   3.418  1.00  0.00           H  
ATOM   3675 1HD2 LEU A 229      64.314   4.248   3.006  1.00  0.00           H  
ATOM   3676 2HD2 LEU A 229      64.806   3.158   1.688  1.00  0.00           H  
ATOM   3677 3HD2 LEU A 229      63.126   3.735   1.784  1.00  0.00           H  
ATOM   3678  N   GLU A 230      61.217  -0.938   0.905  1.00  0.00           N  
ATOM   3679  CA  GLU A 230      61.006  -2.062  -0.000  1.00  0.00           C  
ATOM   3680  C   GLU A 230      59.954  -1.733  -1.052  1.00  0.00           C  
ATOM   3681  O   GLU A 230      60.104  -2.080  -2.224  1.00  0.00           O  
ATOM   3682  CB  GLU A 230      60.585  -3.307   0.785  1.00  0.00           C  
ATOM   3683  CG  GLU A 230      61.683  -3.904   1.652  1.00  0.00           C  
ATOM   3684  CD  GLU A 230      61.214  -5.081   2.462  1.00  0.00           C  
ATOM   3685  OE1 GLU A 230      60.039  -5.360   2.444  1.00  0.00           O  
ATOM   3686  OE2 GLU A 230      62.031  -5.701   3.100  1.00  0.00           O  
ATOM   3687  H   GLU A 230      60.975  -1.039   1.880  1.00  0.00           H  
ATOM   3688  HA  GLU A 230      61.944  -2.274  -0.513  1.00  0.00           H  
ATOM   3689 1HB  GLU A 230      59.743  -3.061   1.433  1.00  0.00           H  
ATOM   3690 2HB  GLU A 230      60.249  -4.078   0.091  1.00  0.00           H  
ATOM   3691 1HG  GLU A 230      62.505  -4.224   1.011  1.00  0.00           H  
ATOM   3692 2HG  GLU A 230      62.061  -3.135   2.323  1.00  0.00           H  
ATOM   3693  N   VAL A 231      58.889  -1.062  -0.626  1.00  0.00           N  
ATOM   3694  CA  VAL A 231      57.810  -0.684  -1.531  1.00  0.00           C  
ATOM   3695  C   VAL A 231      58.294   0.306  -2.583  1.00  0.00           C  
ATOM   3696  O   VAL A 231      57.929   0.209  -3.755  1.00  0.00           O  
ATOM   3697  CB  VAL A 231      56.644  -0.060  -0.741  1.00  0.00           C  
ATOM   3698  CG1 VAL A 231      55.600   0.507  -1.691  1.00  0.00           C  
ATOM   3699  CG2 VAL A 231      56.026  -1.102   0.179  1.00  0.00           C  
ATOM   3700  H   VAL A 231      58.826  -0.808   0.349  1.00  0.00           H  
ATOM   3701  HA  VAL A 231      57.451  -1.582  -2.035  1.00  0.00           H  
ATOM   3702  HB  VAL A 231      57.024   0.771  -0.147  1.00  0.00           H  
ATOM   3703 1HG1 VAL A 231      54.784   0.944  -1.116  1.00  0.00           H  
ATOM   3704 2HG1 VAL A 231      56.056   1.276  -2.315  1.00  0.00           H  
ATOM   3705 3HG1 VAL A 231      55.211  -0.291  -2.323  1.00  0.00           H  
ATOM   3706 1HG2 VAL A 231      55.203  -0.653   0.735  1.00  0.00           H  
ATOM   3707 2HG2 VAL A 231      55.652  -1.936  -0.415  1.00  0.00           H  
ATOM   3708 3HG2 VAL A 231      56.781  -1.463   0.878  1.00  0.00           H  
ATOM   3709  N   LEU A 232      59.117   1.258  -2.157  1.00  0.00           N  
ATOM   3710  CA  LEU A 232      59.653   2.268  -3.062  1.00  0.00           C  
ATOM   3711  C   LEU A 232      60.559   1.641  -4.114  1.00  0.00           C  
ATOM   3712  O   LEU A 232      60.519   2.017  -5.286  1.00  0.00           O  
ATOM   3713  CB  LEU A 232      60.433   3.327  -2.272  1.00  0.00           C  
ATOM   3714  CG  LEU A 232      59.591   4.238  -1.370  1.00  0.00           C  
ATOM   3715  CD1 LEU A 232      60.512   5.106  -0.523  1.00  0.00           C  
ATOM   3716  CD2 LEU A 232      58.670   5.092  -2.229  1.00  0.00           C  
ATOM   3717  H   LEU A 232      59.378   1.283  -1.182  1.00  0.00           H  
ATOM   3718  HA  LEU A 232      58.821   2.753  -3.571  1.00  0.00           H  
ATOM   3719 1HB  LEU A 232      61.164   2.822  -1.643  1.00  0.00           H  
ATOM   3720 2HB  LEU A 232      60.968   3.962  -2.978  1.00  0.00           H  
ATOM   3721  HG  LEU A 232      58.993   3.627  -0.693  1.00  0.00           H  
ATOM   3722 1HD1 LEU A 232      59.913   5.754   0.118  1.00  0.00           H  
ATOM   3723 2HD1 LEU A 232      61.145   4.470   0.095  1.00  0.00           H  
ATOM   3724 3HD1 LEU A 232      61.135   5.717  -1.175  1.00  0.00           H  
ATOM   3725 1HD2 LEU A 232      58.071   5.740  -1.587  1.00  0.00           H  
ATOM   3726 2HD2 LEU A 232      59.268   5.704  -2.905  1.00  0.00           H  
ATOM   3727 3HD2 LEU A 232      58.012   4.447  -2.810  1.00  0.00           H  
ATOM   3728  N   LYS A 233      61.376   0.683  -3.688  1.00  0.00           N  
ATOM   3729  CA  LYS A 233      62.294   0.002  -4.593  1.00  0.00           C  
ATOM   3730  C   LYS A 233      61.538  -0.799  -5.645  1.00  0.00           C  
ATOM   3731  O   LYS A 233      61.915  -0.814  -6.817  1.00  0.00           O  
ATOM   3732  CB  LYS A 233      63.236  -0.915  -3.811  1.00  0.00           C  
ATOM   3733  CG  LYS A 233      64.236  -1.672  -4.673  1.00  0.00           C  
ATOM   3734  CD  LYS A 233      63.740  -3.074  -4.994  1.00  0.00           C  
ATOM   3735  CE  LYS A 233      63.776  -3.970  -3.765  1.00  0.00           C  
ATOM   3736  NZ  LYS A 233      63.248  -5.331  -4.053  1.00  0.00           N  
ATOM   3737  H   LYS A 233      61.360   0.421  -2.713  1.00  0.00           H  
ATOM   3738  HA  LYS A 233      62.890   0.754  -5.111  1.00  0.00           H  
ATOM   3739 1HB  LYS A 233      63.798  -0.326  -3.085  1.00  0.00           H  
ATOM   3740 2HB  LYS A 233      62.651  -1.648  -3.254  1.00  0.00           H  
ATOM   3741 1HG  LYS A 233      64.397  -1.130  -5.606  1.00  0.00           H  
ATOM   3742 2HG  LYS A 233      65.188  -1.745  -4.148  1.00  0.00           H  
ATOM   3743 1HD  LYS A 233      62.715  -3.021  -5.365  1.00  0.00           H  
ATOM   3744 2HD  LYS A 233      64.366  -3.513  -5.771  1.00  0.00           H  
ATOM   3745 1HE  LYS A 233      64.802  -4.059  -3.411  1.00  0.00           H  
ATOM   3746 2HE  LYS A 233      63.179  -3.523  -2.971  1.00  0.00           H  
ATOM   3747 1HZ  LYS A 233      63.289  -5.893  -3.214  1.00  0.00           H  
ATOM   3748 2HZ  LYS A 233      62.289  -5.262  -4.365  1.00  0.00           H  
ATOM   3749 3HZ  LYS A 233      63.806  -5.764  -4.774  1.00  0.00           H  
ATOM   3750  N   GLU A 234      60.469  -1.464  -5.219  1.00  0.00           N  
ATOM   3751  CA  GLU A 234      59.657  -2.268  -6.124  1.00  0.00           C  
ATOM   3752  C   GLU A 234      58.978  -1.400  -7.176  1.00  0.00           C  
ATOM   3753  O   GLU A 234      58.904  -1.771  -8.347  1.00  0.00           O  
ATOM   3754  CB  GLU A 234      58.603  -3.053  -5.339  1.00  0.00           C  
ATOM   3755  CG  GLU A 234      59.169  -4.164  -4.466  1.00  0.00           C  
ATOM   3756  CD  GLU A 234      59.835  -5.252  -5.261  1.00  0.00           C  
ATOM   3757  OE1 GLU A 234      59.339  -5.583  -6.311  1.00  0.00           O  
ATOM   3758  OE2 GLU A 234      60.842  -5.752  -4.818  1.00  0.00           O  
ATOM   3759  H   GLU A 234      60.213  -1.411  -4.243  1.00  0.00           H  
ATOM   3760  HA  GLU A 234      60.309  -2.975  -6.638  1.00  0.00           H  
ATOM   3761 1HB  GLU A 234      58.047  -2.372  -4.696  1.00  0.00           H  
ATOM   3762 2HB  GLU A 234      57.893  -3.502  -6.033  1.00  0.00           H  
ATOM   3763 1HG  GLU A 234      59.896  -3.736  -3.777  1.00  0.00           H  
ATOM   3764 2HG  GLU A 234      58.361  -4.594  -3.876  1.00  0.00           H  
ATOM   3765  N   VAL A 235      58.483  -0.243  -6.751  1.00  0.00           N  
ATOM   3766  CA  VAL A 235      57.809   0.681  -7.655  1.00  0.00           C  
ATOM   3767  C   VAL A 235      58.770   1.221  -8.707  1.00  0.00           C  
ATOM   3768  O   VAL A 235      58.415   1.348  -9.879  1.00  0.00           O  
ATOM   3769  CB  VAL A 235      57.204   1.856  -6.864  1.00  0.00           C  
ATOM   3770  CG1 VAL A 235      56.666   2.916  -7.814  1.00  0.00           C  
ATOM   3771  CG2 VAL A 235      56.105   1.349  -5.943  1.00  0.00           C  
ATOM   3772  H   VAL A 235      58.576   0.003  -5.776  1.00  0.00           H  
ATOM   3773  HA  VAL A 235      57.003   0.146  -8.159  1.00  0.00           H  
ATOM   3774  HB  VAL A 235      57.989   2.325  -6.271  1.00  0.00           H  
ATOM   3775 1HG1 VAL A 235      56.243   3.740  -7.238  1.00  0.00           H  
ATOM   3776 2HG1 VAL A 235      57.477   3.290  -8.439  1.00  0.00           H  
ATOM   3777 3HG1 VAL A 235      55.892   2.480  -8.445  1.00  0.00           H  
ATOM   3778 1HG2 VAL A 235      55.682   2.185  -5.387  1.00  0.00           H  
ATOM   3779 2HG2 VAL A 235      55.323   0.875  -6.537  1.00  0.00           H  
ATOM   3780 3HG2 VAL A 235      56.521   0.623  -5.245  1.00  0.00           H  
ATOM   3781  N   ALA A 236      59.988   1.537  -8.282  1.00  0.00           N  
ATOM   3782  CA  ALA A 236      61.003   2.064  -9.186  1.00  0.00           C  
ATOM   3783  C   ALA A 236      61.392   1.033 -10.238  1.00  0.00           C  
ATOM   3784  O   ALA A 236      61.571   1.365 -11.410  1.00  0.00           O  
ATOM   3785  CB  ALA A 236      62.229   2.510  -8.403  1.00  0.00           C  
ATOM   3786  H   ALA A 236      60.217   1.409  -7.307  1.00  0.00           H  
ATOM   3787  HA  ALA A 236      60.581   2.926  -9.703  1.00  0.00           H  
ATOM   3788 1HB  ALA A 236      62.978   2.901  -9.092  1.00  0.00           H  
ATOM   3789 2HB  ALA A 236      61.946   3.289  -7.695  1.00  0.00           H  
ATOM   3790 3HB  ALA A 236      62.643   1.661  -7.862  1.00  0.00           H  
ATOM   3791  N   LYS A 237      61.521  -0.219  -9.813  1.00  0.00           N  
ATOM   3792  CA  LYS A 237      61.889  -1.302 -10.717  1.00  0.00           C  
ATOM   3793  C   LYS A 237      60.812  -1.531 -11.769  1.00  0.00           C  
ATOM   3794  O   LYS A 237      61.103  -1.957 -12.887  1.00  0.00           O  
ATOM   3795  CB  LYS A 237      62.142  -2.591  -9.934  1.00  0.00           C  
ATOM   3796  CG  LYS A 237      62.654  -3.750 -10.778  1.00  0.00           C  
ATOM   3797  CD  LYS A 237      62.992  -4.956  -9.915  1.00  0.00           C  
ATOM   3798  CE  LYS A 237      63.493  -6.119 -10.759  1.00  0.00           C  
ATOM   3799  NZ  LYS A 237      63.828  -7.307  -9.927  1.00  0.00           N  
ATOM   3800  H   LYS A 237      61.360  -0.427  -8.838  1.00  0.00           H  
ATOM   3801  HA  LYS A 237      62.807  -1.023 -11.235  1.00  0.00           H  
ATOM   3802 1HB  LYS A 237      62.873  -2.402  -9.147  1.00  0.00           H  
ATOM   3803 2HB  LYS A 237      61.218  -2.911  -9.452  1.00  0.00           H  
ATOM   3804 1HG  LYS A 237      61.892  -4.036 -11.505  1.00  0.00           H  
ATOM   3805 2HG  LYS A 237      63.547  -3.439 -11.319  1.00  0.00           H  
ATOM   3806 1HD  LYS A 237      63.763  -4.683  -9.194  1.00  0.00           H  
ATOM   3807 2HD  LYS A 237      62.104  -5.273  -9.368  1.00  0.00           H  
ATOM   3808 1HE  LYS A 237      62.728  -6.401 -11.480  1.00  0.00           H  
ATOM   3809 2HE  LYS A 237      64.383  -5.814 -11.307  1.00  0.00           H  
ATOM   3810 1HZ  LYS A 237      64.156  -8.054 -10.522  1.00  0.00           H  
ATOM   3811 2HZ  LYS A 237      64.551  -7.062  -9.265  1.00  0.00           H  
ATOM   3812 3HZ  LYS A 237      63.005  -7.612  -9.427  1.00  0.00           H  
ATOM   3813  N   GLU A 238      59.562  -1.247 -11.409  1.00  0.00           N  
ATOM   3814  CA  GLU A 238      58.431  -1.598 -12.278  1.00  0.00           C  
ATOM   3815  C   GLU A 238      57.883  -0.420 -13.037  1.00  0.00           C  
ATOM   3816  O   GLU A 238      56.904  -0.545 -13.773  1.00  0.00           O  
ATOM   3817  CB  GLU A 238      57.304  -2.226 -11.456  1.00  0.00           C  
ATOM   3818  CG  GLU A 238      57.683  -3.525 -10.758  1.00  0.00           C  
ATOM   3819  CD  GLU A 238      58.037  -4.624 -11.720  1.00  0.00           C  
ATOM   3820  OE1 GLU A 238      57.413  -4.710 -12.751  1.00  0.00           O  
ATOM   3821  OE2 GLU A 238      58.933  -5.380 -11.424  1.00  0.00           O  
ATOM   3822  H   GLU A 238      59.397  -0.785 -10.526  1.00  0.00           H  
ATOM   3823  HA  GLU A 238      58.773  -2.326 -13.015  1.00  0.00           H  
ATOM   3824 1HB  GLU A 238      56.973  -1.521 -10.693  1.00  0.00           H  
ATOM   3825 2HB  GLU A 238      56.451  -2.431 -12.103  1.00  0.00           H  
ATOM   3826 1HG  GLU A 238      58.537  -3.339 -10.106  1.00  0.00           H  
ATOM   3827 2HG  GLU A 238      56.850  -3.847 -10.136  1.00  0.00           H  
ATOM   3828  N   LEU A 239      58.511   0.717 -12.858  1.00  0.00           N  
ATOM   3829  CA  LEU A 239      57.968   1.957 -13.352  1.00  0.00           C  
ATOM   3830  C   LEU A 239      59.031   2.677 -14.162  1.00  0.00           C  
ATOM   3831  O   LEU A 239      58.768   3.150 -15.268  1.00  0.00           O  
ATOM   3832  CB  LEU A 239      57.491   2.839 -12.191  1.00  0.00           C  
ATOM   3833  CG  LEU A 239      56.887   4.192 -12.588  1.00  0.00           C  
ATOM   3834  CD1 LEU A 239      55.651   3.964 -13.446  1.00  0.00           C  
ATOM   3835  CD2 LEU A 239      56.544   4.982 -11.334  1.00  0.00           C  
ATOM   3836  H   LEU A 239      59.392   0.720 -12.364  1.00  0.00           H  
ATOM   3837  HA  LEU A 239      57.117   1.731 -13.993  1.00  0.00           H  
ATOM   3838 1HB  LEU A 239      56.737   2.292 -11.627  1.00  0.00           H  
ATOM   3839 2HB  LEU A 239      58.338   3.034 -11.533  1.00  0.00           H  
ATOM   3840  HG  LEU A 239      57.609   4.752 -13.184  1.00  0.00           H  
ATOM   3841 1HD1 LEU A 239      55.221   4.926 -13.729  1.00  0.00           H  
ATOM   3842 2HD1 LEU A 239      55.928   3.414 -14.346  1.00  0.00           H  
ATOM   3843 3HD1 LEU A 239      54.916   3.391 -12.882  1.00  0.00           H  
ATOM   3844 1HD2 LEU A 239      56.116   5.945 -11.616  1.00  0.00           H  
ATOM   3845 2HD2 LEU A 239      55.822   4.424 -10.738  1.00  0.00           H  
ATOM   3846 3HD2 LEU A 239      57.449   5.146 -10.748  1.00  0.00           H  
ATOM   3847  N   ALA A 240      60.232   2.754 -13.600  1.00  0.00           N  
ATOM   3848  CA  ALA A 240      61.281   3.585 -14.165  1.00  0.00           C  
ATOM   3849  C   ALA A 240      61.628   3.149 -15.582  1.00  0.00           C  
ATOM   3850  O   ALA A 240      61.860   1.968 -15.839  1.00  0.00           O  
ATOM   3851  CB  ALA A 240      62.519   3.546 -13.280  1.00  0.00           C  
ATOM   3852  H   ALA A 240      60.418   2.222 -12.762  1.00  0.00           H  
ATOM   3853  HA  ALA A 240      60.913   4.610 -14.212  1.00  0.00           H  
ATOM   3854 1HB  ALA A 240      63.296   4.176 -13.714  1.00  0.00           H  
ATOM   3855 2HB  ALA A 240      62.266   3.915 -12.286  1.00  0.00           H  
ATOM   3856 3HB  ALA A 240      62.881   2.522 -13.206  1.00  0.00           H  
ATOM   3857  N   ASP A 241      61.661   4.112 -16.494  1.00  0.00           N  
ATOM   3858  CA  ASP A 241      61.791   3.826 -17.917  1.00  0.00           C  
ATOM   3859  C   ASP A 241      62.785   4.776 -18.577  1.00  0.00           C  
ATOM   3860  O   ASP A 241      62.870   4.848 -19.803  1.00  0.00           O  
ATOM   3861  CB  ASP A 241      60.432   3.933 -18.613  1.00  0.00           C  
ATOM   3862  CG  ASP A 241      59.847   5.338 -18.558  1.00  0.00           C  
ATOM   3863  OD1 ASP A 241      60.231   6.087 -17.691  1.00  0.00           O  
ATOM   3864  OD2 ASP A 241      59.021   5.648 -19.383  1.00  0.00           O  
ATOM   3865  H   ASP A 241      61.594   5.075 -16.196  1.00  0.00           H  
ATOM   3866  HA  ASP A 241      62.162   2.807 -18.033  1.00  0.00           H  
ATOM   3867 1HB  ASP A 241      60.533   3.638 -19.657  1.00  0.00           H  
ATOM   3868 2HB  ASP A 241      59.728   3.243 -18.145  1.00  0.00           H  
ATOM   3869  N   SER A 242      63.538   5.506 -17.758  1.00  0.00           N  
ATOM   3870  CA  SER A 242      64.473   6.505 -18.268  1.00  0.00           C  
ATOM   3871  C   SER A 242      65.488   6.943 -17.213  1.00  0.00           C  
ATOM   3872  O   SER A 242      65.326   6.658 -16.026  1.00  0.00           O  
ATOM   3873  CB  SER A 242      63.708   7.714 -18.771  1.00  0.00           C  
ATOM   3874  OG  SER A 242      63.092   8.394 -17.712  1.00  0.00           O  
ATOM   3875  H   SER A 242      63.460   5.365 -16.761  1.00  0.00           H  
ATOM   3876  HA  SER A 242      65.027   6.068 -19.100  1.00  0.00           H  
ATOM   3877 1HB  SER A 242      64.391   8.386 -19.290  1.00  0.00           H  
ATOM   3878 2HB  SER A 242      62.954   7.395 -19.489  1.00  0.00           H  
ATOM   3879  HG  SER A 242      62.633   9.139 -18.107  1.00  0.00           H  
ATOM   3880  N   PRO A 243      66.582   7.667 -17.662  1.00  0.00           N  
ATOM   3881  CA  PRO A 243      67.503   8.203 -16.662  1.00  0.00           C  
ATOM   3882  C   PRO A 243      66.730   9.082 -15.707  1.00  0.00           C  
ATOM   3883  O   PRO A 243      66.868   8.964 -14.489  1.00  0.00           O  
ATOM   3884  CB  PRO A 243      68.513   9.006 -17.488  1.00  0.00           C  
ATOM   3885  CG  PRO A 243      68.537   8.315 -18.808  1.00  0.00           C  
ATOM   3886  CD  PRO A 243      67.101   7.939 -19.061  1.00  0.00           C  
ATOM   3887  HA  PRO A 243      67.996   7.369 -16.141  1.00  0.00           H  
ATOM   3888 1HB  PRO A 243      68.190  10.055 -17.561  1.00  0.00           H  
ATOM   3889 2HB  PRO A 243      69.493   9.006 -16.988  1.00  0.00           H  
ATOM   3890 1HG  PRO A 243      68.942   8.986 -19.581  1.00  0.00           H  
ATOM   3891 2HG  PRO A 243      69.203   7.440 -18.767  1.00  0.00           H  
ATOM   3892 1HD  PRO A 243      66.578   8.785 -19.531  1.00  0.00           H  
ATOM   3893 2HD  PRO A 243      67.063   7.051 -19.708  1.00  0.00           H  
ATOM   3894  N   GLU A 244      65.915   9.966 -16.258  1.00  0.00           N  
ATOM   3895  CA  GLU A 244      65.207  10.945 -15.442  1.00  0.00           C  
ATOM   3896  C   GLU A 244      64.341  10.263 -14.390  1.00  0.00           C  
ATOM   3897  O   GLU A 244      64.359  10.640 -13.218  1.00  0.00           O  
ATOM   3898  CB  GLU A 244      64.340  11.847 -16.324  1.00  0.00           C  
ATOM   3899  CG  GLU A 244      65.127  12.769 -17.245  1.00  0.00           C  
ATOM   3900  CD  GLU A 244      65.597  12.082 -18.497  1.00  0.00           C  
ATOM   3901  OE1 GLU A 244      65.313  10.919 -18.656  1.00  0.00           O  
ATOM   3902  OE2 GLU A 244      66.242  12.721 -19.295  1.00  0.00           O  
ATOM   3903  H   GLU A 244      65.785   9.958 -17.260  1.00  0.00           H  
ATOM   3904  HA  GLU A 244      65.943  11.563 -14.927  1.00  0.00           H  
ATOM   3905 1HB  GLU A 244      63.688  11.232 -16.943  1.00  0.00           H  
ATOM   3906 2HB  GLU A 244      63.703  12.468 -15.694  1.00  0.00           H  
ATOM   3907 1HG  GLU A 244      64.495  13.612 -17.523  1.00  0.00           H  
ATOM   3908 2HG  GLU A 244      65.988  13.158 -16.704  1.00  0.00           H  
ATOM   3909  N   SER A 245      63.584   9.258 -14.815  1.00  0.00           N  
ATOM   3910  CA  SER A 245      62.710   8.521 -13.910  1.00  0.00           C  
ATOM   3911  C   SER A 245      63.514   7.768 -12.859  1.00  0.00           C  
ATOM   3912  O   SER A 245      63.139   7.729 -11.687  1.00  0.00           O  
ATOM   3913  CB  SER A 245      61.849   7.549 -14.692  1.00  0.00           C  
ATOM   3914  OG  SER A 245      60.955   8.231 -15.529  1.00  0.00           O  
ATOM   3915  H   SER A 245      63.614   8.997 -15.790  1.00  0.00           H  
ATOM   3916  HA  SER A 245      62.061   9.233 -13.399  1.00  0.00           H  
ATOM   3917 1HB  SER A 245      62.486   6.898 -15.290  1.00  0.00           H  
ATOM   3918 2HB  SER A 245      61.293   6.917 -14.000  1.00  0.00           H  
ATOM   3919  HG  SER A 245      60.685   7.598 -16.199  1.00  0.00           H  
ATOM   3920  N   VAL A 246      64.622   7.170 -13.284  1.00  0.00           N  
ATOM   3921  CA  VAL A 246      65.482   6.417 -12.379  1.00  0.00           C  
ATOM   3922  C   VAL A 246      66.106   7.325 -11.328  1.00  0.00           C  
ATOM   3923  O   VAL A 246      66.203   6.960 -10.156  1.00  0.00           O  
ATOM   3924  CB  VAL A 246      66.599   5.709 -13.169  1.00  0.00           C  
ATOM   3925  CG1 VAL A 246      67.606   5.079 -12.218  1.00  0.00           C  
ATOM   3926  CG2 VAL A 246      65.995   4.658 -14.089  1.00  0.00           C  
ATOM   3927  H   VAL A 246      64.875   7.239 -14.259  1.00  0.00           H  
ATOM   3928  HA  VAL A 246      64.877   5.663 -11.874  1.00  0.00           H  
ATOM   3929  HB  VAL A 246      67.136   6.448 -13.763  1.00  0.00           H  
ATOM   3930 1HG1 VAL A 246      68.388   4.583 -12.793  1.00  0.00           H  
ATOM   3931 2HG1 VAL A 246      68.051   5.854 -11.595  1.00  0.00           H  
ATOM   3932 3HG1 VAL A 246      67.103   4.348 -11.586  1.00  0.00           H  
ATOM   3933 1HG2 VAL A 246      66.790   4.161 -14.644  1.00  0.00           H  
ATOM   3934 2HG2 VAL A 246      65.453   3.922 -13.494  1.00  0.00           H  
ATOM   3935 3HG2 VAL A 246      65.309   5.137 -14.787  1.00  0.00           H  
ATOM   3936  N   ARG A 247      66.529   8.511 -11.753  1.00  0.00           N  
ATOM   3937  CA  ARG A 247      67.145   9.474 -10.848  1.00  0.00           C  
ATOM   3938  C   ARG A 247      66.153   9.954  -9.797  1.00  0.00           C  
ATOM   3939  O   ARG A 247      66.499  10.103  -8.625  1.00  0.00           O  
ATOM   3940  CB  ARG A 247      67.678  10.671 -11.622  1.00  0.00           C  
ATOM   3941  CG  ARG A 247      68.422  11.696 -10.780  1.00  0.00           C  
ATOM   3942  CD  ARG A 247      68.971  12.796 -11.614  1.00  0.00           C  
ATOM   3943  NE  ARG A 247      69.701  13.768 -10.817  1.00  0.00           N  
ATOM   3944  CZ  ARG A 247      69.139  14.821 -10.191  1.00  0.00           C  
ATOM   3945  NH1 ARG A 247      67.843  15.023 -10.279  1.00  0.00           N  
ATOM   3946  NH2 ARG A 247      69.890  15.650  -9.488  1.00  0.00           N  
ATOM   3947  H   ARG A 247      66.421   8.751 -12.728  1.00  0.00           H  
ATOM   3948  HA  ARG A 247      67.979   8.988 -10.341  1.00  0.00           H  
ATOM   3949 1HB  ARG A 247      68.359  10.327 -12.399  1.00  0.00           H  
ATOM   3950 2HB  ARG A 247      66.852  11.184 -12.113  1.00  0.00           H  
ATOM   3951 1HG  ARG A 247      67.740  12.129 -10.048  1.00  0.00           H  
ATOM   3952 2HG  ARG A 247      69.250  11.211 -10.263  1.00  0.00           H  
ATOM   3953 1HD  ARG A 247      69.654  12.383 -12.356  1.00  0.00           H  
ATOM   3954 2HD  ARG A 247      68.156  13.312 -12.119  1.00  0.00           H  
ATOM   3955  HE  ARG A 247      70.701  13.646 -10.725  1.00  0.00           H  
ATOM   3956 1HH1 ARG A 247      67.268  14.389 -10.816  1.00  0.00           H  
ATOM   3957 2HH1 ARG A 247      67.421  15.811  -9.810  1.00  0.00           H  
ATOM   3958 1HH2 ARG A 247      70.887  15.495  -9.420  1.00  0.00           H  
ATOM   3959 2HH2 ARG A 247      69.469  16.438  -9.019  1.00  0.00           H  
ATOM   3960  N   GLU A 248      64.918  10.195 -10.222  1.00  0.00           N  
ATOM   3961  CA  GLU A 248      63.872  10.658  -9.317  1.00  0.00           C  
ATOM   3962  C   GLU A 248      63.547   9.605  -8.266  1.00  0.00           C  
ATOM   3963  O   GLU A 248      63.347   9.925  -7.094  1.00  0.00           O  
ATOM   3964  CB  GLU A 248      62.608  11.016 -10.101  1.00  0.00           C  
ATOM   3965  CG  GLU A 248      62.740  12.255 -10.975  1.00  0.00           C  
ATOM   3966  CD  GLU A 248      62.975  13.510 -10.181  1.00  0.00           C  
ATOM   3967  OE1 GLU A 248      62.394  13.643  -9.131  1.00  0.00           O  
ATOM   3968  OE2 GLU A 248      63.738  14.336 -10.624  1.00  0.00           O  
ATOM   3969  H   GLU A 248      64.697  10.054 -11.197  1.00  0.00           H  
ATOM   3970  HA  GLU A 248      64.229  11.551  -8.803  1.00  0.00           H  
ATOM   3971 1HB  GLU A 248      62.330  10.181 -10.745  1.00  0.00           H  
ATOM   3972 2HB  GLU A 248      61.784  11.183  -9.407  1.00  0.00           H  
ATOM   3973 1HG  GLU A 248      63.573  12.114 -11.664  1.00  0.00           H  
ATOM   3974 2HG  GLU A 248      61.832  12.370 -11.565  1.00  0.00           H  
ATOM   3975  N   ALA A 249      63.495   8.348  -8.691  1.00  0.00           N  
ATOM   3976  CA  ALA A 249      63.194   7.245  -7.786  1.00  0.00           C  
ATOM   3977  C   ALA A 249      64.284   7.082  -6.735  1.00  0.00           C  
ATOM   3978  O   ALA A 249      63.998   6.837  -5.563  1.00  0.00           O  
ATOM   3979  CB  ALA A 249      63.016   5.952  -8.568  1.00  0.00           C  
ATOM   3980  H   ALA A 249      63.668   8.151  -9.666  1.00  0.00           H  
ATOM   3981  HA  ALA A 249      62.263   7.476  -7.269  1.00  0.00           H  
ATOM   3982 1HB  ALA A 249      62.792   5.138  -7.878  1.00  0.00           H  
ATOM   3983 2HB  ALA A 249      62.194   6.064  -9.275  1.00  0.00           H  
ATOM   3984 3HB  ALA A 249      63.932   5.725  -9.110  1.00  0.00           H  
ATOM   3985  N   VAL A 250      65.535   7.219  -7.160  1.00  0.00           N  
ATOM   3986  CA  VAL A 250      66.671   7.088  -6.255  1.00  0.00           C  
ATOM   3987  C   VAL A 250      66.668   8.190  -5.204  1.00  0.00           C  
ATOM   3988  O   VAL A 250      66.953   7.944  -4.032  1.00  0.00           O  
ATOM   3989  CB  VAL A 250      67.992   7.140  -7.045  1.00  0.00           C  
ATOM   3990  CG1 VAL A 250      69.179   7.195  -6.094  1.00  0.00           C  
ATOM   3991  CG2 VAL A 250      68.093   5.933  -7.965  1.00  0.00           C  
ATOM   3992  H   VAL A 250      65.704   7.419  -8.135  1.00  0.00           H  
ATOM   3993  HA  VAL A 250      66.602   6.124  -5.750  1.00  0.00           H  
ATOM   3994  HB  VAL A 250      68.014   8.053  -7.639  1.00  0.00           H  
ATOM   3995 1HG1 VAL A 250      70.105   7.231  -6.669  1.00  0.00           H  
ATOM   3996 2HG1 VAL A 250      69.105   8.085  -5.471  1.00  0.00           H  
ATOM   3997 3HG1 VAL A 250      69.180   6.307  -5.462  1.00  0.00           H  
ATOM   3998 1HG2 VAL A 250      69.030   5.976  -8.520  1.00  0.00           H  
ATOM   3999 2HG2 VAL A 250      68.066   5.019  -7.371  1.00  0.00           H  
ATOM   4000 3HG2 VAL A 250      67.257   5.937  -8.663  1.00  0.00           H  
ATOM   4001  N   ARG A 251      66.344   9.406  -5.629  1.00  0.00           N  
ATOM   4002  CA  ARG A 251      66.303  10.548  -4.724  1.00  0.00           C  
ATOM   4003  C   ARG A 251      65.214  10.380  -3.672  1.00  0.00           C  
ATOM   4004  O   ARG A 251      65.415  10.700  -2.500  1.00  0.00           O  
ATOM   4005  CB  ARG A 251      66.062  11.835  -5.498  1.00  0.00           C  
ATOM   4006  CG  ARG A 251      66.052  13.098  -4.652  1.00  0.00           C  
ATOM   4007  CD  ARG A 251      65.837  14.313  -5.480  1.00  0.00           C  
ATOM   4008  NE  ARG A 251      64.536  14.303  -6.129  1.00  0.00           N  
ATOM   4009  CZ  ARG A 251      63.379  14.649  -5.530  1.00  0.00           C  
ATOM   4010  NH1 ARG A 251      63.379  15.029  -4.272  1.00  0.00           N  
ATOM   4011  NH2 ARG A 251      62.246  14.607  -6.208  1.00  0.00           N  
ATOM   4012  H   ARG A 251      66.120   9.543  -6.604  1.00  0.00           H  
ATOM   4013  HA  ARG A 251      67.266  10.622  -4.217  1.00  0.00           H  
ATOM   4014 1HB  ARG A 251      66.834  11.954  -6.257  1.00  0.00           H  
ATOM   4015 2HB  ARG A 251      65.103  11.776  -6.013  1.00  0.00           H  
ATOM   4016 1HG  ARG A 251      65.248  13.038  -3.917  1.00  0.00           H  
ATOM   4017 2HG  ARG A 251      67.008  13.199  -4.137  1.00  0.00           H  
ATOM   4018 1HD  ARG A 251      65.896  15.199  -4.848  1.00  0.00           H  
ATOM   4019 2HD  ARG A 251      66.603  14.366  -6.252  1.00  0.00           H  
ATOM   4020  HE  ARG A 251      64.496  14.017  -7.098  1.00  0.00           H  
ATOM   4021 1HH1 ARG A 251      64.245  15.061  -3.753  1.00  0.00           H  
ATOM   4022 2HH1 ARG A 251      62.512  15.288  -3.823  1.00  0.00           H  
ATOM   4023 1HH2 ARG A 251      62.246  14.315  -7.176  1.00  0.00           H  
ATOM   4024 2HH2 ARG A 251      61.380  14.867  -5.760  1.00  0.00           H  
ATOM   4025  N   LEU A 252      64.061   9.876  -4.098  1.00  0.00           N  
ATOM   4026  CA  LEU A 252      62.937   9.664  -3.193  1.00  0.00           C  
ATOM   4027  C   LEU A 252      63.267   8.613  -2.141  1.00  0.00           C  
ATOM   4028  O   LEU A 252      62.921   8.763  -0.969  1.00  0.00           O  
ATOM   4029  CB  LEU A 252      61.695   9.233  -3.983  1.00  0.00           C  
ATOM   4030  CG  LEU A 252      61.074  10.307  -4.885  1.00  0.00           C  
ATOM   4031  CD1 LEU A 252      59.972   9.685  -5.732  1.00  0.00           C  
ATOM   4032  CD2 LEU A 252      60.531  11.440  -4.027  1.00  0.00           C  
ATOM   4033  H   LEU A 252      63.960   9.634  -5.073  1.00  0.00           H  
ATOM   4034  HA  LEU A 252      62.721  10.603  -2.684  1.00  0.00           H  
ATOM   4035 1HB  LEU A 252      61.960   8.385  -4.612  1.00  0.00           H  
ATOM   4036 2HB  LEU A 252      60.929   8.910  -3.277  1.00  0.00           H  
ATOM   4037  HG  LEU A 252      61.835  10.697  -5.562  1.00  0.00           H  
ATOM   4038 1HD1 LEU A 252      59.531  10.449  -6.373  1.00  0.00           H  
ATOM   4039 2HD1 LEU A 252      60.392   8.892  -6.350  1.00  0.00           H  
ATOM   4040 3HD1 LEU A 252      59.203   9.271  -5.080  1.00  0.00           H  
ATOM   4041 1HD2 LEU A 252      60.091  12.204  -4.668  1.00  0.00           H  
ATOM   4042 2HD2 LEU A 252      59.770  11.051  -3.350  1.00  0.00           H  
ATOM   4043 3HD2 LEU A 252      61.343  11.878  -3.446  1.00  0.00           H  
ATOM   4044  N   ILE A 253      63.939   7.548  -2.567  1.00  0.00           N  
ATOM   4045  CA  ILE A 253      64.318   6.470  -1.662  1.00  0.00           C  
ATOM   4046  C   ILE A 253      65.307   6.954  -0.610  1.00  0.00           C  
ATOM   4047  O   ILE A 253      65.210   6.589   0.562  1.00  0.00           O  
ATOM   4048  CB  ILE A 253      64.931   5.291  -2.439  1.00  0.00           C  
ATOM   4049  CG1 ILE A 253      63.895   4.679  -3.386  1.00  0.00           C  
ATOM   4050  CG2 ILE A 253      65.464   4.240  -1.478  1.00  0.00           C  
ATOM   4051  CD1 ILE A 253      62.671   4.137  -2.684  1.00  0.00           C  
ATOM   4052  H   ILE A 253      64.193   7.484  -3.542  1.00  0.00           H  
ATOM   4053  HA  ILE A 253      63.423   6.117  -1.151  1.00  0.00           H  
ATOM   4054  HB  ILE A 253      65.751   5.651  -3.060  1.00  0.00           H  
ATOM   4055 1HG1 ILE A 253      63.571   5.431  -4.105  1.00  0.00           H  
ATOM   4056 2HG1 ILE A 253      64.353   3.865  -3.949  1.00  0.00           H  
ATOM   4057 1HG2 ILE A 253      65.894   3.413  -2.044  1.00  0.00           H  
ATOM   4058 2HG2 ILE A 253      66.232   4.683  -0.844  1.00  0.00           H  
ATOM   4059 3HG2 ILE A 253      64.650   3.869  -0.856  1.00  0.00           H  
ATOM   4060 1HD1 ILE A 253      61.984   3.720  -3.421  1.00  0.00           H  
ATOM   4061 2HD1 ILE A 253      62.970   3.356  -1.983  1.00  0.00           H  
ATOM   4062 3HD1 ILE A 253      62.177   4.942  -2.142  1.00  0.00           H  
ATOM   4063  N   SER A 254      66.259   7.778  -1.036  1.00  0.00           N  
ATOM   4064  CA  SER A 254      67.268   8.315  -0.131  1.00  0.00           C  
ATOM   4065  C   SER A 254      66.640   9.220   0.921  1.00  0.00           C  
ATOM   4066  O   SER A 254      67.015   9.179   2.093  1.00  0.00           O  
ATOM   4067  CB  SER A 254      68.314   9.085  -0.914  1.00  0.00           C  
ATOM   4068  OG  SER A 254      69.045   8.231  -1.750  1.00  0.00           O  
ATOM   4069  H   SER A 254      66.284   8.039  -2.011  1.00  0.00           H  
ATOM   4070  HA  SER A 254      67.753   7.482   0.380  1.00  0.00           H  
ATOM   4071 1HB  SER A 254      67.827   9.855  -1.511  1.00  0.00           H  
ATOM   4072 2HB  SER A 254      68.990   9.586  -0.222  1.00  0.00           H  
ATOM   4073  HG  SER A 254      69.870   8.055  -1.293  1.00  0.00           H  
ATOM   4074  N   GLU A 255      65.682  10.037   0.495  1.00  0.00           N  
ATOM   4075  CA  GLU A 255      65.000  10.954   1.400  1.00  0.00           C  
ATOM   4076  C   GLU A 255      64.199  10.197   2.452  1.00  0.00           C  
ATOM   4077  O   GLU A 255      64.182  10.574   3.624  1.00  0.00           O  
ATOM   4078  CB  GLU A 255      64.076  11.888   0.616  1.00  0.00           C  
ATOM   4079  CG  GLU A 255      64.801  12.907  -0.252  1.00  0.00           C  
ATOM   4080  CD  GLU A 255      63.863  13.759  -1.062  1.00  0.00           C  
ATOM   4081  OE1 GLU A 255      62.685  13.494  -1.044  1.00  0.00           O  
ATOM   4082  OE2 GLU A 255      64.326  14.675  -1.700  1.00  0.00           O  
ATOM   4083  H   GLU A 255      65.420  10.022  -0.480  1.00  0.00           H  
ATOM   4084  HA  GLU A 255      65.751  11.556   1.913  1.00  0.00           H  
ATOM   4085 1HB  GLU A 255      63.427  11.298  -0.032  1.00  0.00           H  
ATOM   4086 2HB  GLU A 255      63.436  12.434   1.309  1.00  0.00           H  
ATOM   4087 1HG  GLU A 255      65.399  13.554   0.389  1.00  0.00           H  
ATOM   4088 2HG  GLU A 255      65.478  12.381  -0.923  1.00  0.00           H  
ATOM   4089  N   LEU A 256      63.536   9.127   2.026  1.00  0.00           N  
ATOM   4090  CA  LEU A 256      62.732   8.315   2.931  1.00  0.00           C  
ATOM   4091  C   LEU A 256      63.601   7.637   3.983  1.00  0.00           C  
ATOM   4092  O   LEU A 256      63.231   7.564   5.155  1.00  0.00           O  
ATOM   4093  CB  LEU A 256      61.953   7.255   2.141  1.00  0.00           C  
ATOM   4094  CG  LEU A 256      60.967   6.409   2.957  1.00  0.00           C  
ATOM   4095  CD1 LEU A 256      61.729   5.330   3.714  1.00  0.00           C  
ATOM   4096  CD2 LEU A 256      60.197   7.308   3.913  1.00  0.00           C  
ATOM   4097  H   LEU A 256      63.591   8.870   1.051  1.00  0.00           H  
ATOM   4098  HA  LEU A 256      62.021   8.965   3.440  1.00  0.00           H  
ATOM   4099 1HB  LEU A 256      61.390   7.753   1.354  1.00  0.00           H  
ATOM   4100 2HB  LEU A 256      62.667   6.576   1.675  1.00  0.00           H  
ATOM   4101  HG  LEU A 256      60.269   5.913   2.283  1.00  0.00           H  
ATOM   4102 1HD1 LEU A 256      61.029   4.729   4.294  1.00  0.00           H  
ATOM   4103 2HD1 LEU A 256      62.255   4.690   3.006  1.00  0.00           H  
ATOM   4104 3HD1 LEU A 256      62.449   5.796   4.386  1.00  0.00           H  
ATOM   4105 1HD2 LEU A 256      59.496   6.706   4.492  1.00  0.00           H  
ATOM   4106 2HD2 LEU A 256      60.894   7.803   4.589  1.00  0.00           H  
ATOM   4107 3HD2 LEU A 256      59.648   8.058   3.344  1.00  0.00           H  
ATOM   4108  N   THR A 257      64.758   7.142   3.557  1.00  0.00           N  
ATOM   4109  CA  THR A 257      65.682   6.470   4.462  1.00  0.00           C  
ATOM   4110  C   THR A 257      66.222   7.430   5.514  1.00  0.00           C  
ATOM   4111  O   THR A 257      66.350   7.074   6.685  1.00  0.00           O  
ATOM   4112  CB  THR A 257      66.854   5.839   3.688  1.00  0.00           C  
ATOM   4113  OG1 THR A 257      66.352   4.860   2.769  1.00  0.00           O  
ATOM   4114  CG2 THR A 257      67.830   5.175   4.647  1.00  0.00           C  
ATOM   4115  H   THR A 257      65.003   7.234   2.581  1.00  0.00           H  
ATOM   4116  HA  THR A 257      65.144   5.675   4.978  1.00  0.00           H  
ATOM   4117  HB  THR A 257      67.376   6.612   3.124  1.00  0.00           H  
ATOM   4118  HG1 THR A 257      66.017   5.300   1.985  1.00  0.00           H  
ATOM   4119 1HG2 THR A 257      68.652   4.734   4.083  1.00  0.00           H  
ATOM   4120 2HG2 THR A 257      68.223   5.919   5.340  1.00  0.00           H  
ATOM   4121 3HG2 THR A 257      67.316   4.394   5.207  1.00  0.00           H  
ATOM   4122  N   VAL A 258      66.537   8.649   5.088  1.00  0.00           N  
ATOM   4123  CA  VAL A 258      67.063   9.664   5.993  1.00  0.00           C  
ATOM   4124  C   VAL A 258      66.032  10.053   7.045  1.00  0.00           C  
ATOM   4125  O   VAL A 258      66.364  10.233   8.217  1.00  0.00           O  
ATOM   4126  CB  VAL A 258      67.484  10.917   5.203  1.00  0.00           C  
ATOM   4127  CG1 VAL A 258      67.855  12.046   6.153  1.00  0.00           C  
ATOM   4128  CG2 VAL A 258      68.648  10.583   4.283  1.00  0.00           C  
ATOM   4129  H   VAL A 258      66.409   8.878   4.113  1.00  0.00           H  
ATOM   4130  HA  VAL A 258      67.940   9.257   6.497  1.00  0.00           H  
ATOM   4131  HB  VAL A 258      66.637  11.262   4.609  1.00  0.00           H  
ATOM   4132 1HG1 VAL A 258      68.149  12.924   5.578  1.00  0.00           H  
ATOM   4133 2HG1 VAL A 258      66.996  12.293   6.777  1.00  0.00           H  
ATOM   4134 3HG1 VAL A 258      68.685  11.732   6.785  1.00  0.00           H  
ATOM   4135 1HG2 VAL A 258      68.940  11.473   3.727  1.00  0.00           H  
ATOM   4136 2HG2 VAL A 258      69.492  10.232   4.877  1.00  0.00           H  
ATOM   4137 3HG2 VAL A 258      68.347   9.802   3.584  1.00  0.00           H  
ATOM   4138  N   GLU A 259      64.780  10.181   6.619  1.00  0.00           N  
ATOM   4139  CA  GLU A 259      63.697  10.548   7.524  1.00  0.00           C  
ATOM   4140  C   GLU A 259      63.468   9.471   8.576  1.00  0.00           C  
ATOM   4141  O   GLU A 259      63.240   9.773   9.748  1.00  0.00           O  
ATOM   4142  CB  GLU A 259      62.406  10.790   6.740  1.00  0.00           C  
ATOM   4143  CG  GLU A 259      61.225  11.231   7.593  1.00  0.00           C  
ATOM   4144  CD  GLU A 259      61.437  12.571   8.239  1.00  0.00           C  
ATOM   4145  OE1 GLU A 259      62.262  13.314   7.764  1.00  0.00           O  
ATOM   4146  OE2 GLU A 259      60.774  12.853   9.209  1.00  0.00           O  
ATOM   4147  H   GLU A 259      64.573  10.020   5.644  1.00  0.00           H  
ATOM   4148  HA  GLU A 259      63.972  11.470   8.037  1.00  0.00           H  
ATOM   4149 1HB  GLU A 259      62.577  11.558   5.985  1.00  0.00           H  
ATOM   4150 2HB  GLU A 259      62.119   9.877   6.218  1.00  0.00           H  
ATOM   4151 1HG  GLU A 259      60.335  11.279   6.966  1.00  0.00           H  
ATOM   4152 2HG  GLU A 259      61.050  10.484   8.366  1.00  0.00           H  
ATOM   4153  N   GLY A 260      63.530   8.213   8.151  1.00  0.00           N  
ATOM   4154  CA  GLY A 260      63.329   7.088   9.055  1.00  0.00           C  
ATOM   4155  C   GLY A 260      64.429   7.024  10.107  1.00  0.00           C  
ATOM   4156  O   GLY A 260      64.166   6.754  11.279  1.00  0.00           O  
ATOM   4157  H   GLY A 260      63.721   8.032   7.176  1.00  0.00           H  
ATOM   4158 1HA  GLY A 260      62.359   7.182   9.543  1.00  0.00           H  
ATOM   4159 2HA  GLY A 260      63.313   6.161   8.484  1.00  0.00           H  
ATOM   4160  N   LEU A 261      65.663   7.274   9.682  1.00  0.00           N  
ATOM   4161  CA  LEU A 261      66.806   7.245  10.586  1.00  0.00           C  
ATOM   4162  C   LEU A 261      66.704   8.342  11.638  1.00  0.00           C  
ATOM   4163  O   LEU A 261      67.011   8.122  12.810  1.00  0.00           O  
ATOM   4164  CB  LEU A 261      68.111   7.405   9.796  1.00  0.00           C  
ATOM   4165  CG  LEU A 261      69.401   7.353  10.624  1.00  0.00           C  
ATOM   4166  CD1 LEU A 261      69.491   6.013  11.341  1.00  0.00           C  
ATOM   4167  CD2 LEU A 261      70.599   7.566   9.711  1.00  0.00           C  
ATOM   4168  H   LEU A 261      65.813   7.490   8.707  1.00  0.00           H  
ATOM   4169  HA  LEU A 261      66.820   6.282  11.095  1.00  0.00           H  
ATOM   4170 1HB  LEU A 261      68.164   6.614   9.050  1.00  0.00           H  
ATOM   4171 2HB  LEU A 261      68.088   8.364   9.278  1.00  0.00           H  
ATOM   4172  HG  LEU A 261      69.378   8.136  11.382  1.00  0.00           H  
ATOM   4173 1HD1 LEU A 261      70.407   5.976  11.930  1.00  0.00           H  
ATOM   4174 2HD1 LEU A 261      68.631   5.896  12.002  1.00  0.00           H  
ATOM   4175 3HD1 LEU A 261      69.498   5.208  10.608  1.00  0.00           H  
ATOM   4176 1HD2 LEU A 261      71.516   7.530  10.300  1.00  0.00           H  
ATOM   4177 2HD2 LEU A 261      70.624   6.783   8.954  1.00  0.00           H  
ATOM   4178 3HD2 LEU A 261      70.518   8.538   9.225  1.00  0.00           H  
ATOM   4179  N   LYS A 262      66.271   9.524  11.213  1.00  0.00           N  
ATOM   4180  CA  LYS A 262      66.128  10.658  12.117  1.00  0.00           C  
ATOM   4181  C   LYS A 262      65.058  10.392  13.169  1.00  0.00           C  
ATOM   4182  O   LYS A 262      65.229  10.728  14.341  1.00  0.00           O  
ATOM   4183  CB  LYS A 262      65.792  11.928  11.334  1.00  0.00           C  
ATOM   4184  CG  LYS A 262      66.939  12.468  10.489  1.00  0.00           C  
ATOM   4185  CD  LYS A 262      66.523  13.717   9.726  1.00  0.00           C  
ATOM   4186  CE  LYS A 262      67.664  14.252   8.874  1.00  0.00           C  
ATOM   4187  NZ  LYS A 262      67.260  15.452   8.092  1.00  0.00           N  
ATOM   4188  H   LYS A 262      66.035   9.640  10.238  1.00  0.00           H  
ATOM   4189  HA  LYS A 262      67.075  10.809  12.636  1.00  0.00           H  
ATOM   4190 1HB  LYS A 262      64.950  11.734  10.669  1.00  0.00           H  
ATOM   4191 2HB  LYS A 262      65.488  12.713  12.026  1.00  0.00           H  
ATOM   4192 1HG  LYS A 262      67.783  12.711  11.135  1.00  0.00           H  
ATOM   4193 2HG  LYS A 262      67.256  11.707   9.777  1.00  0.00           H  
ATOM   4194 1HD  LYS A 262      65.675  13.484   9.080  1.00  0.00           H  
ATOM   4195 2HD  LYS A 262      66.217  14.489  10.432  1.00  0.00           H  
ATOM   4196 1HE  LYS A 262      68.503  14.516   9.515  1.00  0.00           H  
ATOM   4197 2HE  LYS A 262      67.994  13.477   8.181  1.00  0.00           H  
ATOM   4198 1HZ  LYS A 262      68.042  15.774   7.541  1.00  0.00           H  
ATOM   4199 2HZ  LYS A 262      66.493  15.212   7.479  1.00  0.00           H  
ATOM   4200 3HZ  LYS A 262      66.969  16.184   8.724  1.00  0.00           H  
ATOM   4201  N   GLN A 263      63.955   9.787  12.744  1.00  0.00           N  
ATOM   4202  CA  GLN A 263      62.855   9.474  13.648  1.00  0.00           C  
ATOM   4203  C   GLN A 263      63.279   8.457  14.700  1.00  0.00           C  
ATOM   4204  O   GLN A 263      62.921   8.576  15.872  1.00  0.00           O  
ATOM   4205  CB  GLN A 263      61.651   8.944  12.864  1.00  0.00           C  
ATOM   4206  CG  GLN A 263      60.962   9.988  12.002  1.00  0.00           C  
ATOM   4207  CD  GLN A 263      59.828   9.403  11.181  1.00  0.00           C  
ATOM   4208  OE1 GLN A 263      59.527   8.210  11.274  1.00  0.00           O  
ATOM   4209  NE2 GLN A 263      59.191  10.242  10.372  1.00  0.00           N  
ATOM   4210  H   GLN A 263      63.876   9.537  11.769  1.00  0.00           H  
ATOM   4211  HA  GLN A 263      62.560  10.388  14.163  1.00  0.00           H  
ATOM   4212 1HB  GLN A 263      61.970   8.129  12.215  1.00  0.00           H  
ATOM   4213 2HB  GLN A 263      60.914   8.541  13.558  1.00  0.00           H  
ATOM   4214 1HG  GLN A 263      60.552  10.765  12.647  1.00  0.00           H  
ATOM   4215 2HG  GLN A 263      61.693  10.418  11.317  1.00  0.00           H  
ATOM   4216 1HE2 GLN A 263      58.433   9.914   9.806  1.00  0.00           H  
ATOM   4217 2HE2 GLN A 263      59.467  11.202  10.328  1.00  0.00           H  
ATOM   4218  N   LEU A 264      64.044   7.457  14.275  1.00  0.00           N  
ATOM   4219  CA  LEU A 264      64.518   6.417  15.179  1.00  0.00           C  
ATOM   4220  C   LEU A 264      65.460   6.989  16.231  1.00  0.00           C  
ATOM   4221  O   LEU A 264      65.397   6.617  17.403  1.00  0.00           O  
ATOM   4222  CB  LEU A 264      65.233   5.314  14.389  1.00  0.00           C  
ATOM   4223  CG  LEU A 264      64.337   4.455  13.486  1.00  0.00           C  
ATOM   4224  CD1 LEU A 264      65.204   3.534  12.639  1.00  0.00           C  
ATOM   4225  CD2 LEU A 264      63.367   3.657  14.345  1.00  0.00           C  
ATOM   4226  H   LEU A 264      64.304   7.416  13.300  1.00  0.00           H  
ATOM   4227  HA  LEU A 264      63.658   5.983  15.688  1.00  0.00           H  
ATOM   4228 1HB  LEU A 264      65.993   5.774  13.759  1.00  0.00           H  
ATOM   4229 2HB  LEU A 264      65.729   4.647  15.094  1.00  0.00           H  
ATOM   4230  HG  LEU A 264      63.777   5.101  12.810  1.00  0.00           H  
ATOM   4231 1HD1 LEU A 264      64.568   2.924  11.998  1.00  0.00           H  
ATOM   4232 2HD1 LEU A 264      65.875   4.131  12.021  1.00  0.00           H  
ATOM   4233 3HD1 LEU A 264      65.790   2.886  13.290  1.00  0.00           H  
ATOM   4234 1HD2 LEU A 264      62.730   3.047  13.703  1.00  0.00           H  
ATOM   4235 2HD2 LEU A 264      63.927   3.010  15.021  1.00  0.00           H  
ATOM   4236 3HD2 LEU A 264      62.749   4.341  14.926  1.00  0.00           H  
ATOM   4237  N   LYS A 265      66.333   7.895  15.806  1.00  0.00           N  
ATOM   4238  CA  LYS A 265      67.290   8.521  16.710  1.00  0.00           C  
ATOM   4239  C   LYS A 265      66.582   9.224  17.861  1.00  0.00           C  
ATOM   4240  O   LYS A 265      66.958   9.067  19.023  1.00  0.00           O  
ATOM   4241  CB  LYS A 265      68.173   9.513  15.952  1.00  0.00           C  
ATOM   4242  CG  LYS A 265      69.233  10.193  16.807  1.00  0.00           C  
ATOM   4243  CD  LYS A 265      70.150  11.065  15.962  1.00  0.00           C  
ATOM   4244  CE  LYS A 265      69.472  12.370  15.574  1.00  0.00           C  
ATOM   4245  NZ  LYS A 265      69.312  13.283  16.738  1.00  0.00           N  
ATOM   4246  H   LYS A 265      66.334   8.157  14.831  1.00  0.00           H  
ATOM   4247  HA  LYS A 265      67.925   7.743  17.135  1.00  0.00           H  
ATOM   4248 1HB  LYS A 265      68.682   8.998  15.136  1.00  0.00           H  
ATOM   4249 2HB  LYS A 265      67.551  10.291  15.509  1.00  0.00           H  
ATOM   4250 1HG  LYS A 265      68.749  10.815  17.561  1.00  0.00           H  
ATOM   4251 2HG  LYS A 265      69.831   9.437  17.315  1.00  0.00           H  
ATOM   4252 1HD  LYS A 265      71.058  11.290  16.524  1.00  0.00           H  
ATOM   4253 2HD  LYS A 265      70.429  10.527  15.056  1.00  0.00           H  
ATOM   4254 1HE  LYS A 265      70.063  12.874  14.810  1.00  0.00           H  
ATOM   4255 2HE  LYS A 265      68.487  12.158  15.157  1.00  0.00           H  
ATOM   4256 1HZ  LYS A 265      68.859  14.134  16.439  1.00  0.00           H  
ATOM   4257 2HZ  LYS A 265      68.749  12.832  17.445  1.00  0.00           H  
ATOM   4258 3HZ  LYS A 265      70.221  13.502  17.121  1.00  0.00           H  
ATOM   4259  N   GLU A 266      65.555  10.000  17.532  1.00  0.00           N  
ATOM   4260  CA  GLU A 266      64.792  10.729  18.538  1.00  0.00           C  
ATOM   4261  C   GLU A 266      64.202   9.782  19.575  1.00  0.00           C  
ATOM   4262  O   GLU A 266      64.354   9.991  20.779  1.00  0.00           O  
ATOM   4263  CB  GLU A 266      63.674  11.538  17.877  1.00  0.00           C  
ATOM   4264  CG  GLU A 266      62.840  12.366  18.844  1.00  0.00           C  
ATOM   4265  CD  GLU A 266      61.764  13.160  18.158  1.00  0.00           C  
ATOM   4266  OE1 GLU A 266      61.677  13.091  16.956  1.00  0.00           O  
ATOM   4267  OE2 GLU A 266      61.028  13.837  18.837  1.00  0.00           O  
ATOM   4268  H   GLU A 266      65.296  10.087  16.560  1.00  0.00           H  
ATOM   4269  HA  GLU A 266      65.465  11.417  19.051  1.00  0.00           H  
ATOM   4270 1HB  GLU A 266      64.102  12.216  17.139  1.00  0.00           H  
ATOM   4271 2HB  GLU A 266      63.000  10.863  17.348  1.00  0.00           H  
ATOM   4272 1HG  GLU A 266      62.376  11.699  19.571  1.00  0.00           H  
ATOM   4273 2HG  GLU A 266      63.498  13.045  19.385  1.00  0.00           H  
ATOM   4274  N   ILE A 267      63.533   8.747  19.077  1.00  0.00           N  
ATOM   4275  CA  ILE A 267      62.667   7.905  19.885  1.00  0.00           C  
ATOM   4276  C   ILE A 267      63.461   7.202  20.968  1.00  0.00           C  
ATOM   4277  O   ILE A 267      62.898   6.727  21.954  1.00  0.00           O  
ATOM   4278  CB  ILE A 267      61.943   6.861  19.016  1.00  0.00           C  
ATOM   4279  CG1 ILE A 267      61.016   7.552  18.012  1.00  0.00           C  
ATOM   4280  CG2 ILE A 267      61.160   5.893  19.890  1.00  0.00           C  
ATOM   4281  CD1 ILE A 267      59.946   8.404  18.656  1.00  0.00           C  
ATOM   4282  H   ILE A 267      63.624   8.529  18.095  1.00  0.00           H  
ATOM   4283  HA  ILE A 267      61.918   8.536  20.362  1.00  0.00           H  
ATOM   4284  HB  ILE A 267      62.674   6.301  18.435  1.00  0.00           H  
ATOM   4285 1HG1 ILE A 267      61.605   8.185  17.350  1.00  0.00           H  
ATOM   4286 2HG1 ILE A 267      60.525   6.800  17.393  1.00  0.00           H  
ATOM   4287 1HG2 ILE A 267      60.653   5.162  19.259  1.00  0.00           H  
ATOM   4288 2HG2 ILE A 267      61.842   5.378  20.564  1.00  0.00           H  
ATOM   4289 3HG2 ILE A 267      60.421   6.444  20.471  1.00  0.00           H  
ATOM   4290 1HD1 ILE A 267      59.329   8.861  17.881  1.00  0.00           H  
ATOM   4291 2HD1 ILE A 267      59.321   7.782  19.298  1.00  0.00           H  
ATOM   4292 3HD1 ILE A 267      60.414   9.186  19.253  1.00  0.00           H  
ATOM   4293  N   GLY A 268      64.769   7.142  20.774  1.00  0.00           N  
ATOM   4294  CA  GLY A 268      65.640   6.373  21.645  1.00  0.00           C  
ATOM   4295  C   GLY A 268      65.672   4.910  21.230  1.00  0.00           C  
ATOM   4296  O   GLY A 268      65.654   4.015  22.075  1.00  0.00           O  
ATOM   4297  H   GLY A 268      65.175   7.645  19.998  1.00  0.00           H  
ATOM   4298 1HA  GLY A 268      66.647   6.789  21.611  1.00  0.00           H  
ATOM   4299 2HA  GLY A 268      65.292   6.457  22.674  1.00  0.00           H  
ATOM   4300  N   ALA A 269      65.720   4.680  19.922  1.00  0.00           N  
ATOM   4301  CA  ALA A 269      65.970   3.350  19.386  1.00  0.00           C  
ATOM   4302  C   ALA A 269      67.456   3.018  19.466  1.00  0.00           C  
ATOM   4303  O   ALA A 269      68.301   3.803  19.037  1.00  0.00           O  
ATOM   4304  CB  ALA A 269      65.475   3.250  17.950  1.00  0.00           C  
ATOM   4305  H   ALA A 269      65.579   5.448  19.282  1.00  0.00           H  
ATOM   4306  HA  ALA A 269      65.426   2.630  19.998  1.00  0.00           H  
ATOM   4307 1HB  ALA A 269      65.676   2.251  17.565  1.00  0.00           H  
ATOM   4308 2HB  ALA A 269      64.402   3.442  17.921  1.00  0.00           H  
ATOM   4309 3HB  ALA A 269      65.991   3.986  17.336  1.00  0.00           H  
ATOM   4310  N   PRO A 270      67.766   1.853  20.017  1.00  0.00           N  
ATOM   4311  CA  PRO A 270      69.148   1.459  20.267  1.00  0.00           C  
ATOM   4312  C   PRO A 270      69.904   1.198  18.973  1.00  0.00           C  
ATOM   4313  O   PRO A 270      69.307   0.857  17.952  1.00  0.00           O  
ATOM   4314  CB  PRO A 270      68.994   0.179  21.095  1.00  0.00           C  
ATOM   4315  CG  PRO A 270      67.664  -0.360  20.690  1.00  0.00           C  
ATOM   4316  CD  PRO A 270      66.827   0.864  20.432  1.00  0.00           C  
ATOM   4317  HA  PRO A 270      69.649   2.247  20.849  1.00  0.00           H  
ATOM   4318 1HB  PRO A 270      69.820  -0.513  20.875  1.00  0.00           H  
ATOM   4319 2HB  PRO A 270      69.050   0.416  22.168  1.00  0.00           H  
ATOM   4320 1HG  PRO A 270      67.768  -0.998  19.800  1.00  0.00           H  
ATOM   4321 2HG  PRO A 270      67.253  -0.994  21.489  1.00  0.00           H  
ATOM   4322 1HD  PRO A 270      66.105   0.653  19.629  1.00  0.00           H  
ATOM   4323 2HD  PRO A 270      66.305   1.153  21.356  1.00  0.00           H  
ATOM   4324  N   PRO A 271      71.282   1.424  19.235  1.00  0.00           N  
ATOM   4325  CA  PRO A 271      72.126   1.495  18.049  1.00  0.00           C  
ATOM   4326  C   PRO A 271      71.807   0.360  17.101  1.00  0.00           C  
ATOM   4327  O   PRO A 271      71.930   0.502  15.884  1.00  0.00           O  
ATOM   4328  CB  PRO A 271      73.544   1.375  18.618  1.00  0.00           C  
ATOM   4329  CG  PRO A 271      73.440   1.959  19.985  1.00  0.00           C  
ATOM   4330  CD  PRO A 271      72.101   1.492  20.491  1.00  0.00           C  
ATOM   4331  HA  PRO A 271      71.980   2.469  17.559  1.00  0.00           H  
ATOM   4332 1HB  PRO A 271      73.858   0.321  18.626  1.00  0.00           H  
ATOM   4333 2HB  PRO A 271      74.254   1.917  17.975  1.00  0.00           H  
ATOM   4334 1HG  PRO A 271      74.274   1.610  20.611  1.00  0.00           H  
ATOM   4335 2HG  PRO A 271      73.515   3.055  19.937  1.00  0.00           H  
ATOM   4336 1HD  PRO A 271      72.210   0.502  20.958  1.00  0.00           H  
ATOM   4337 2HD  PRO A 271      71.707   2.221  21.214  1.00  0.00           H  
ATOM   4338  N   GLU A 272      71.395  -0.773  17.658  1.00  0.00           N  
ATOM   4339  CA  GLU A 272      71.188  -1.963  16.842  1.00  0.00           C  
ATOM   4340  C   GLU A 272      70.111  -1.730  15.790  1.00  0.00           C  
ATOM   4341  O   GLU A 272      70.292  -2.061  14.618  1.00  0.00           O  
ATOM   4342  CB  GLU A 272      70.805  -3.154  17.724  1.00  0.00           C  
ATOM   4343  CG  GLU A 272      70.611  -4.460  16.966  1.00  0.00           C  
ATOM   4344  CD  GLU A 272      70.276  -5.615  17.869  1.00  0.00           C  
ATOM   4345  OE1 GLU A 272      70.217  -5.417  19.058  1.00  0.00           O  
ATOM   4346  OE2 GLU A 272      70.080  -6.697  17.367  1.00  0.00           O  
ATOM   4347  H   GLU A 272      71.227  -0.799  18.654  1.00  0.00           H  
ATOM   4348  HA  GLU A 272      72.121  -2.196  16.327  1.00  0.00           H  
ATOM   4349 1HB  GLU A 272      71.578  -3.314  18.475  1.00  0.00           H  
ATOM   4350 2HB  GLU A 272      69.877  -2.932  18.251  1.00  0.00           H  
ATOM   4351 1HG  GLU A 272      69.805  -4.333  16.244  1.00  0.00           H  
ATOM   4352 2HG  GLU A 272      71.523  -4.687  16.416  1.00  0.00           H  
ATOM   4353  N   GLN A 273      68.989  -1.158  16.215  1.00  0.00           N  
ATOM   4354  CA  GLN A 273      67.881  -0.879  15.310  1.00  0.00           C  
ATOM   4355  C   GLN A 273      68.273   0.151  14.259  1.00  0.00           C  
ATOM   4356  O   GLN A 273      67.918   0.023  13.087  1.00  0.00           O  
ATOM   4357  CB  GLN A 273      66.660  -0.388  16.093  1.00  0.00           C  
ATOM   4358  CG  GLN A 273      66.031  -1.441  16.989  1.00  0.00           C  
ATOM   4359  CD  GLN A 273      65.479  -2.615  16.203  1.00  0.00           C  
ATOM   4360  OE1 GLN A 273      64.711  -2.438  15.253  1.00  0.00           O  
ATOM   4361  NE2 GLN A 273      65.867  -3.823  16.595  1.00  0.00           N  
ATOM   4362  H   GLN A 273      68.902  -0.910  17.190  1.00  0.00           H  
ATOM   4363  HA  GLN A 273      67.616  -1.801  14.794  1.00  0.00           H  
ATOM   4364 1HB  GLN A 273      66.945   0.459  16.718  1.00  0.00           H  
ATOM   4365 2HB  GLN A 273      65.898  -0.039  15.397  1.00  0.00           H  
ATOM   4366 1HG  GLN A 273      66.787  -1.816  17.678  1.00  0.00           H  
ATOM   4367 2HG  GLN A 273      65.211  -0.986  17.546  1.00  0.00           H  
ATOM   4368 1HE2 GLN A 273      65.536  -4.636  16.114  1.00  0.00           H  
ATOM   4369 2HE2 GLN A 273      66.491  -3.921  17.370  1.00  0.00           H  
ATOM   4370  N   ILE A 274      69.007   1.173  14.684  1.00  0.00           N  
ATOM   4371  CA  ILE A 274      69.450   2.227  13.779  1.00  0.00           C  
ATOM   4372  C   ILE A 274      70.409   1.684  12.728  1.00  0.00           C  
ATOM   4373  O   ILE A 274      70.335   2.054  11.556  1.00  0.00           O  
ATOM   4374  CB  ILE A 274      70.132   3.368  14.556  1.00  0.00           C  
ATOM   4375  CG1 ILE A 274      69.112   4.102  15.431  1.00  0.00           C  
ATOM   4376  CG2 ILE A 274      70.809   4.334  13.597  1.00  0.00           C  
ATOM   4377  CD1 ILE A 274      69.735   5.056  16.425  1.00  0.00           C  
ATOM   4378  H   ILE A 274      69.265   1.221  15.659  1.00  0.00           H  
ATOM   4379  HA  ILE A 274      68.578   2.632  13.267  1.00  0.00           H  
ATOM   4380  HB  ILE A 274      70.882   2.952  15.228  1.00  0.00           H  
ATOM   4381 1HG1 ILE A 274      68.430   4.667  14.797  1.00  0.00           H  
ATOM   4382 2HG1 ILE A 274      68.517   3.375  15.984  1.00  0.00           H  
ATOM   4383 1HG2 ILE A 274      71.286   5.135  14.163  1.00  0.00           H  
ATOM   4384 2HG2 ILE A 274      71.562   3.803  13.016  1.00  0.00           H  
ATOM   4385 3HG2 ILE A 274      70.065   4.760  12.923  1.00  0.00           H  
ATOM   4386 1HD1 ILE A 274      68.950   5.537  17.008  1.00  0.00           H  
ATOM   4387 2HD1 ILE A 274      70.397   4.504  17.093  1.00  0.00           H  
ATOM   4388 3HD1 ILE A 274      70.307   5.814  15.892  1.00  0.00           H  
ATOM   4389  N   GLU A 275      71.309   0.805  13.153  1.00  0.00           N  
ATOM   4390  CA  GLU A 275      72.285   0.209  12.248  1.00  0.00           C  
ATOM   4391  C   GLU A 275      71.604  -0.657  11.197  1.00  0.00           C  
ATOM   4392  O   GLU A 275      71.981  -0.639  10.025  1.00  0.00           O  
ATOM   4393  CB  GLU A 275      73.299  -0.627  13.032  1.00  0.00           C  
ATOM   4394  CG  GLU A 275      74.408  -1.231  12.181  1.00  0.00           C  
ATOM   4395  CD  GLU A 275      75.433  -1.969  12.995  1.00  0.00           C  
ATOM   4396  OE1 GLU A 275      76.045  -1.360  13.840  1.00  0.00           O  
ATOM   4397  OE2 GLU A 275      75.605  -3.145  12.773  1.00  0.00           O  
ATOM   4398  H   GLU A 275      71.318   0.542  14.128  1.00  0.00           H  
ATOM   4399  HA  GLU A 275      72.816   1.011  11.735  1.00  0.00           H  
ATOM   4400 1HB  GLU A 275      73.766  -0.008  13.799  1.00  0.00           H  
ATOM   4401 2HB  GLU A 275      72.784  -1.443  13.539  1.00  0.00           H  
ATOM   4402 1HG  GLU A 275      73.965  -1.921  11.463  1.00  0.00           H  
ATOM   4403 2HG  GLU A 275      74.898  -0.434  11.624  1.00  0.00           H  
ATOM   4404  N   ARG A 276      70.599  -1.415  11.622  1.00  0.00           N  
ATOM   4405  CA  ARG A 276      69.863  -2.290  10.717  1.00  0.00           C  
ATOM   4406  C   ARG A 276      69.109  -1.486   9.666  1.00  0.00           C  
ATOM   4407  O   ARG A 276      69.070  -1.861   8.494  1.00  0.00           O  
ATOM   4408  CB  ARG A 276      68.880  -3.156  11.491  1.00  0.00           C  
ATOM   4409  CG  ARG A 276      69.517  -4.238  12.347  1.00  0.00           C  
ATOM   4410  CD  ARG A 276      68.495  -5.058  13.047  1.00  0.00           C  
ATOM   4411  NE  ARG A 276      69.100  -6.041  13.931  1.00  0.00           N  
ATOM   4412  CZ  ARG A 276      69.543  -7.252  13.539  1.00  0.00           C  
ATOM   4413  NH1 ARG A 276      69.441  -7.612  12.279  1.00  0.00           N  
ATOM   4414  NH2 ARG A 276      70.079  -8.077  14.421  1.00  0.00           N  
ATOM   4415  H   ARG A 276      70.338  -1.384  12.597  1.00  0.00           H  
ATOM   4416  HA  ARG A 276      70.575  -2.942  10.210  1.00  0.00           H  
ATOM   4417 1HB  ARG A 276      68.280  -2.527  12.147  1.00  0.00           H  
ATOM   4418 2HB  ARG A 276      68.199  -3.644  10.794  1.00  0.00           H  
ATOM   4419 1HG  ARG A 276      70.112  -4.899  11.715  1.00  0.00           H  
ATOM   4420 2HG  ARG A 276      70.160  -3.778  13.097  1.00  0.00           H  
ATOM   4421 1HD  ARG A 276      67.856  -4.409  13.646  1.00  0.00           H  
ATOM   4422 2HD  ARG A 276      67.887  -5.587  12.314  1.00  0.00           H  
ATOM   4423  HE  ARG A 276      69.195  -5.800  14.908  1.00  0.00           H  
ATOM   4424 1HH1 ARG A 276      69.031  -6.982  11.604  1.00  0.00           H  
ATOM   4425 2HH1 ARG A 276      69.773  -8.520  11.985  1.00  0.00           H  
ATOM   4426 1HH2 ARG A 276      70.157  -7.799  15.390  1.00  0.00           H  
ATOM   4427 2HH2 ARG A 276      70.411  -8.983  14.128  1.00  0.00           H  
ATOM   4428  N   VAL A 277      68.511  -0.379  10.091  1.00  0.00           N  
ATOM   4429  CA  VAL A 277      67.757   0.480   9.186  1.00  0.00           C  
ATOM   4430  C   VAL A 277      68.665   1.105   8.135  1.00  0.00           C  
ATOM   4431  O   VAL A 277      68.300   1.201   6.963  1.00  0.00           O  
ATOM   4432  CB  VAL A 277      67.047   1.596   9.976  1.00  0.00           C  
ATOM   4433  CG1 VAL A 277      66.416   2.602   9.025  1.00  0.00           C  
ATOM   4434  CG2 VAL A 277      65.997   0.991  10.896  1.00  0.00           C  
ATOM   4435  H   VAL A 277      68.580  -0.126  11.066  1.00  0.00           H  
ATOM   4436  HA  VAL A 277      67.003  -0.126   8.681  1.00  0.00           H  
ATOM   4437  HB  VAL A 277      67.786   2.134  10.570  1.00  0.00           H  
ATOM   4438 1HG1 VAL A 277      65.919   3.384   9.600  1.00  0.00           H  
ATOM   4439 2HG1 VAL A 277      67.191   3.049   8.402  1.00  0.00           H  
ATOM   4440 3HG1 VAL A 277      65.686   2.098   8.393  1.00  0.00           H  
ATOM   4441 1HG2 VAL A 277      65.500   1.786  11.451  1.00  0.00           H  
ATOM   4442 2HG2 VAL A 277      65.262   0.448  10.301  1.00  0.00           H  
ATOM   4443 3HG2 VAL A 277      66.477   0.306  11.594  1.00  0.00           H  
ATOM   4444  N   ALA A 278      69.849   1.529   8.560  1.00  0.00           N  
ATOM   4445  CA  ALA A 278      70.812   2.146   7.655  1.00  0.00           C  
ATOM   4446  C   ALA A 278      71.293   1.154   6.604  1.00  0.00           C  
ATOM   4447  O   ALA A 278      71.442   1.500   5.432  1.00  0.00           O  
ATOM   4448  CB  ALA A 278      71.993   2.703   8.437  1.00  0.00           C  
ATOM   4449  H   ALA A 278      70.089   1.422   9.535  1.00  0.00           H  
ATOM   4450  HA  ALA A 278      70.313   2.966   7.138  1.00  0.00           H  
ATOM   4451 1HB  ALA A 278      72.703   3.159   7.747  1.00  0.00           H  
ATOM   4452 2HB  ALA A 278      71.640   3.453   9.144  1.00  0.00           H  
ATOM   4453 3HB  ALA A 278      72.483   1.895   8.979  1.00  0.00           H  
ATOM   4454  N   ILE A 279      71.535  -0.081   7.029  1.00  0.00           N  
ATOM   4455  CA  ILE A 279      71.999  -1.126   6.124  1.00  0.00           C  
ATOM   4456  C   ILE A 279      70.946  -1.452   5.072  1.00  0.00           C  
ATOM   4457  O   ILE A 279      71.266  -1.651   3.900  1.00  0.00           O  
ATOM   4458  CB  ILE A 279      72.362  -2.404   6.902  1.00  0.00           C  
ATOM   4459  CG1 ILE A 279      73.595  -2.165   7.776  1.00  0.00           C  
ATOM   4460  CG2 ILE A 279      72.601  -3.560   5.942  1.00  0.00           C  
ATOM   4461  CD1 ILE A 279      73.862  -3.272   8.771  1.00  0.00           C  
ATOM   4462  H   ILE A 279      71.394  -0.302   8.004  1.00  0.00           H  
ATOM   4463  HA  ILE A 279      72.892  -0.769   5.612  1.00  0.00           H  
ATOM   4464  HB  ILE A 279      71.545  -2.666   7.573  1.00  0.00           H  
ATOM   4465 1HG1 ILE A 279      74.475  -2.056   7.143  1.00  0.00           H  
ATOM   4466 2HG1 ILE A 279      73.474  -1.234   8.330  1.00  0.00           H  
ATOM   4467 1HG2 ILE A 279      72.857  -4.456   6.509  1.00  0.00           H  
ATOM   4468 2HG2 ILE A 279      71.699  -3.744   5.362  1.00  0.00           H  
ATOM   4469 3HG2 ILE A 279      73.421  -3.310   5.269  1.00  0.00           H  
ATOM   4470 1HD1 ILE A 279      74.751  -3.031   9.354  1.00  0.00           H  
ATOM   4471 2HD1 ILE A 279      73.007  -3.376   9.439  1.00  0.00           H  
ATOM   4472 3HD1 ILE A 279      74.022  -4.209   8.238  1.00  0.00           H  
ATOM   4473  N   HIS A 280      69.689  -1.505   5.498  1.00  0.00           N  
ATOM   4474  CA  HIS A 280      68.586  -1.807   4.593  1.00  0.00           C  
ATOM   4475  C   HIS A 280      68.422  -0.717   3.541  1.00  0.00           C  
ATOM   4476  O   HIS A 280      68.177  -1.004   2.369  1.00  0.00           O  
ATOM   4477  CB  HIS A 280      67.277  -1.974   5.372  1.00  0.00           C  
ATOM   4478  CG  HIS A 280      67.221  -3.225   6.193  1.00  0.00           C  
ATOM   4479  ND1 HIS A 280      67.592  -4.457   5.697  1.00  0.00           N  
ATOM   4480  CD2 HIS A 280      66.838  -3.434   7.474  1.00  0.00           C  
ATOM   4481  CE1 HIS A 280      67.439  -5.371   6.640  1.00  0.00           C  
ATOM   4482  NE2 HIS A 280      66.983  -4.776   7.727  1.00  0.00           N  
ATOM   4483  H   HIS A 280      69.492  -1.332   6.473  1.00  0.00           H  
ATOM   4484  HA  HIS A 280      68.789  -2.741   4.071  1.00  0.00           H  
ATOM   4485 1HB  HIS A 280      67.139  -1.122   6.038  1.00  0.00           H  
ATOM   4486 2HB  HIS A 280      66.439  -1.985   4.676  1.00  0.00           H  
ATOM   4487  HD1 HIS A 280      67.995  -4.636   4.799  1.00  0.00           H  
ATOM   4488  HD2 HIS A 280      66.469  -2.768   8.255  1.00  0.00           H  
ATOM   4489  HE1 HIS A 280      67.681  -6.416   6.445  1.00  0.00           H  
ATOM   4490  N   GLY A 281      68.559   0.534   3.967  1.00  0.00           N  
ATOM   4491  CA  GLY A 281      68.426   1.670   3.062  1.00  0.00           C  
ATOM   4492  C   GLY A 281      69.528   1.668   2.010  1.00  0.00           C  
ATOM   4493  O   GLY A 281      69.281   1.954   0.838  1.00  0.00           O  
ATOM   4494  H   GLY A 281      68.760   0.702   4.942  1.00  0.00           H  
ATOM   4495 1HA  GLY A 281      67.452   1.634   2.574  1.00  0.00           H  
ATOM   4496 2HA  GLY A 281      68.465   2.597   3.633  1.00  0.00           H  
ATOM   4497  N   LEU A 282      70.745   1.344   2.436  1.00  0.00           N  
ATOM   4498  CA  LEU A 282      71.887   1.305   1.531  1.00  0.00           C  
ATOM   4499  C   LEU A 282      71.720   0.216   0.479  1.00  0.00           C  
ATOM   4500  O   LEU A 282      72.040   0.417  -0.693  1.00  0.00           O  
ATOM   4501  CB  LEU A 282      73.181   1.068   2.320  1.00  0.00           C  
ATOM   4502  CG  LEU A 282      74.478   1.129   1.505  1.00  0.00           C  
ATOM   4503  CD1 LEU A 282      74.664  -0.179   0.747  1.00  0.00           C  
ATOM   4504  CD2 LEU A 282      74.422   2.311   0.549  1.00  0.00           C  
ATOM   4505  H   LEU A 282      70.881   1.119   3.411  1.00  0.00           H  
ATOM   4506  HA  LEU A 282      71.958   2.266   1.022  1.00  0.00           H  
ATOM   4507 1HB  LEU A 282      73.249   1.817   3.108  1.00  0.00           H  
ATOM   4508 2HB  LEU A 282      73.128   0.084   2.787  1.00  0.00           H  
ATOM   4509  HG  LEU A 282      75.327   1.247   2.179  1.00  0.00           H  
ATOM   4510 1HD1 LEU A 282      75.587  -0.135   0.168  1.00  0.00           H  
ATOM   4511 2HD1 LEU A 282      74.721  -1.005   1.456  1.00  0.00           H  
ATOM   4512 3HD1 LEU A 282      73.821  -0.333   0.075  1.00  0.00           H  
ATOM   4513 1HD2 LEU A 282      75.345   2.355  -0.030  1.00  0.00           H  
ATOM   4514 2HD2 LEU A 282      73.575   2.194  -0.127  1.00  0.00           H  
ATOM   4515 3HD2 LEU A 282      74.307   3.234   1.118  1.00  0.00           H  
ATOM   4516  N   GLU A 283      71.217  -0.938   0.905  1.00  0.00           N  
ATOM   4517  CA  GLU A 283      71.006  -2.062  -0.000  1.00  0.00           C  
ATOM   4518  C   GLU A 283      69.954  -1.733  -1.052  1.00  0.00           C  
ATOM   4519  O   GLU A 283      70.104  -2.080  -2.224  1.00  0.00           O  
ATOM   4520  CB  GLU A 283      70.585  -3.307   0.785  1.00  0.00           C  
ATOM   4521  CG  GLU A 283      71.683  -3.904   1.652  1.00  0.00           C  
ATOM   4522  CD  GLU A 283      71.214  -5.081   2.462  1.00  0.00           C  
ATOM   4523  OE1 GLU A 283      70.039  -5.360   2.444  1.00  0.00           O  
ATOM   4524  OE2 GLU A 283      72.031  -5.701   3.100  1.00  0.00           O  
ATOM   4525  H   GLU A 283      70.975  -1.039   1.880  1.00  0.00           H  
ATOM   4526  HA  GLU A 283      71.944  -2.274  -0.513  1.00  0.00           H  
ATOM   4527 1HB  GLU A 283      69.743  -3.061   1.433  1.00  0.00           H  
ATOM   4528 2HB  GLU A 283      70.249  -4.078   0.091  1.00  0.00           H  
ATOM   4529 1HG  GLU A 283      72.505  -4.224   1.011  1.00  0.00           H  
ATOM   4530 2HG  GLU A 283      72.061  -3.135   2.323  1.00  0.00           H  
ATOM   4531  N   VAL A 284      68.889  -1.062  -0.626  1.00  0.00           N  
ATOM   4532  CA  VAL A 284      67.810  -0.684  -1.531  1.00  0.00           C  
ATOM   4533  C   VAL A 284      68.294   0.306  -2.583  1.00  0.00           C  
ATOM   4534  O   VAL A 284      67.929   0.209  -3.755  1.00  0.00           O  
ATOM   4535  CB  VAL A 284      66.644  -0.060  -0.741  1.00  0.00           C  
ATOM   4536  CG1 VAL A 284      65.600   0.507  -1.691  1.00  0.00           C  
ATOM   4537  CG2 VAL A 284      66.026  -1.102   0.179  1.00  0.00           C  
ATOM   4538  H   VAL A 284      68.826  -0.808   0.349  1.00  0.00           H  
ATOM   4539  HA  VAL A 284      67.451  -1.582  -2.035  1.00  0.00           H  
ATOM   4540  HB  VAL A 284      67.024   0.771  -0.147  1.00  0.00           H  
ATOM   4541 1HG1 VAL A 284      64.784   0.944  -1.116  1.00  0.00           H  
ATOM   4542 2HG1 VAL A 284      66.056   1.276  -2.315  1.00  0.00           H  
ATOM   4543 3HG1 VAL A 284      65.211  -0.291  -2.323  1.00  0.00           H  
ATOM   4544 1HG2 VAL A 284      65.203  -0.653   0.735  1.00  0.00           H  
ATOM   4545 2HG2 VAL A 284      65.652  -1.936  -0.415  1.00  0.00           H  
ATOM   4546 3HG2 VAL A 284      66.781  -1.463   0.878  1.00  0.00           H  
ATOM   4547  N   LEU A 285      69.117   1.258  -2.157  1.00  0.00           N  
ATOM   4548  CA  LEU A 285      69.653   2.268  -3.062  1.00  0.00           C  
ATOM   4549  C   LEU A 285      70.559   1.641  -4.114  1.00  0.00           C  
ATOM   4550  O   LEU A 285      70.519   2.017  -5.286  1.00  0.00           O  
ATOM   4551  CB  LEU A 285      70.433   3.327  -2.272  1.00  0.00           C  
ATOM   4552  CG  LEU A 285      69.591   4.238  -1.370  1.00  0.00           C  
ATOM   4553  CD1 LEU A 285      70.512   5.106  -0.523  1.00  0.00           C  
ATOM   4554  CD2 LEU A 285      68.670   5.092  -2.229  1.00  0.00           C  
ATOM   4555  H   LEU A 285      69.378   1.283  -1.182  1.00  0.00           H  
ATOM   4556  HA  LEU A 285      68.821   2.753  -3.571  1.00  0.00           H  
ATOM   4557 1HB  LEU A 285      71.164   2.822  -1.643  1.00  0.00           H  
ATOM   4558 2HB  LEU A 285      70.968   3.962  -2.978  1.00  0.00           H  
ATOM   4559  HG  LEU A 285      68.993   3.627  -0.693  1.00  0.00           H  
ATOM   4560 1HD1 LEU A 285      69.913   5.754   0.118  1.00  0.00           H  
ATOM   4561 2HD1 LEU A 285      71.145   4.470   0.095  1.00  0.00           H  
ATOM   4562 3HD1 LEU A 285      71.135   5.717  -1.175  1.00  0.00           H  
ATOM   4563 1HD2 LEU A 285      68.071   5.740  -1.587  1.00  0.00           H  
ATOM   4564 2HD2 LEU A 285      69.268   5.704  -2.905  1.00  0.00           H  
ATOM   4565 3HD2 LEU A 285      68.012   4.447  -2.810  1.00  0.00           H  
ATOM   4566  N   LYS A 286      71.376   0.683  -3.688  1.00  0.00           N  
ATOM   4567  CA  LYS A 286      72.294   0.002  -4.593  1.00  0.00           C  
ATOM   4568  C   LYS A 286      71.538  -0.799  -5.645  1.00  0.00           C  
ATOM   4569  O   LYS A 286      71.915  -0.814  -6.817  1.00  0.00           O  
ATOM   4570  CB  LYS A 286      73.236  -0.915  -3.811  1.00  0.00           C  
ATOM   4571  CG  LYS A 286      74.375  -1.499  -4.636  1.00  0.00           C  
ATOM   4572  CD  LYS A 286      73.966  -2.809  -5.292  1.00  0.00           C  
ATOM   4573  CE  LYS A 286      75.141  -3.462  -6.006  1.00  0.00           C  
ATOM   4574  NZ  LYS A 286      74.742  -4.714  -6.705  1.00  0.00           N  
ATOM   4575  H   LYS A 286      71.360   0.421  -2.713  1.00  0.00           H  
ATOM   4576  HA  LYS A 286      72.890   0.754  -5.111  1.00  0.00           H  
ATOM   4577 1HB  LYS A 286      73.675  -0.362  -2.979  1.00  0.00           H  
ATOM   4578 2HB  LYS A 286      72.669  -1.745  -3.389  1.00  0.00           H  
ATOM   4579 1HG  LYS A 286      74.663  -0.789  -5.412  1.00  0.00           H  
ATOM   4580 2HG  LYS A 286      75.236  -1.677  -3.993  1.00  0.00           H  
ATOM   4581 1HD  LYS A 286      73.588  -3.494  -4.532  1.00  0.00           H  
ATOM   4582 2HD  LYS A 286      73.172  -2.622  -6.015  1.00  0.00           H  
ATOM   4583 1HE  LYS A 286      75.553  -2.768  -6.737  1.00  0.00           H  
ATOM   4584 2HE  LYS A 286      75.921  -3.698  -5.282  1.00  0.00           H  
ATOM   4585 1HZ  LYS A 286      75.547  -5.115  -7.164  1.00  0.00           H  
ATOM   4586 2HZ  LYS A 286      74.375  -5.373  -6.032  1.00  0.00           H  
ATOM   4587 3HZ  LYS A 286      74.032  -4.504  -7.392  1.00  0.00           H  
ATOM   4588  N   GLU A 287      70.469  -1.464  -5.219  1.00  0.00           N  
ATOM   4589  CA  GLU A 287      69.657  -2.268  -6.124  1.00  0.00           C  
ATOM   4590  C   GLU A 287      68.978  -1.400  -7.176  1.00  0.00           C  
ATOM   4591  O   GLU A 287      68.904  -1.771  -8.347  1.00  0.00           O  
ATOM   4592  CB  GLU A 287      68.603  -3.053  -5.339  1.00  0.00           C  
ATOM   4593  CG  GLU A 287      67.735  -3.966  -6.193  1.00  0.00           C  
ATOM   4594  CD  GLU A 287      68.514  -5.077  -6.840  1.00  0.00           C  
ATOM   4595  OE1 GLU A 287      69.582  -5.383  -6.366  1.00  0.00           O  
ATOM   4596  OE2 GLU A 287      68.041  -5.621  -7.810  1.00  0.00           O  
ATOM   4597  H   GLU A 287      70.213  -1.411  -4.243  1.00  0.00           H  
ATOM   4598  HA  GLU A 287      70.309  -2.975  -6.638  1.00  0.00           H  
ATOM   4599 1HB  GLU A 287      69.095  -3.668  -4.585  1.00  0.00           H  
ATOM   4600 2HB  GLU A 287      67.946  -2.358  -4.817  1.00  0.00           H  
ATOM   4601 1HG  GLU A 287      66.957  -4.401  -5.566  1.00  0.00           H  
ATOM   4602 2HG  GLU A 287      67.250  -3.371  -6.965  1.00  0.00           H  
ATOM   4603  N   ILE A 288      68.483  -0.243  -6.751  1.00  0.00           N  
ATOM   4604  CA  ILE A 288      67.809   0.681  -7.655  1.00  0.00           C  
ATOM   4605  C   ILE A 288      68.770   1.221  -8.707  1.00  0.00           C  
ATOM   4606  O   ILE A 288      68.415   1.348  -9.879  1.00  0.00           O  
ATOM   4607  CB  ILE A 288      67.186   1.854  -6.877  1.00  0.00           C  
ATOM   4608  CG1 ILE A 288      66.031   1.361  -6.001  1.00  0.00           C  
ATOM   4609  CG2 ILE A 288      66.707   2.934  -7.835  1.00  0.00           C  
ATOM   4610  CD1 ILE A 288      65.538   2.387  -5.006  1.00  0.00           C  
ATOM   4611  H   ILE A 288      68.576   0.003  -5.776  1.00  0.00           H  
ATOM   4612  HA  ILE A 288      67.011   0.144  -8.166  1.00  0.00           H  
ATOM   4613  HB  ILE A 288      67.930   2.282  -6.206  1.00  0.00           H  
ATOM   4614 1HG1 ILE A 288      65.194   1.069  -6.634  1.00  0.00           H  
ATOM   4615 2HG1 ILE A 288      66.347   0.476  -5.448  1.00  0.00           H  
ATOM   4616 1HG2 ILE A 288      66.269   3.755  -7.269  1.00  0.00           H  
ATOM   4617 2HG2 ILE A 288      67.551   3.304  -8.417  1.00  0.00           H  
ATOM   4618 3HG2 ILE A 288      65.958   2.517  -8.508  1.00  0.00           H  
ATOM   4619 1HD1 ILE A 288      64.720   1.963  -4.422  1.00  0.00           H  
ATOM   4620 2HD1 ILE A 288      66.353   2.668  -4.339  1.00  0.00           H  
ATOM   4621 3HD1 ILE A 288      65.184   3.268  -5.539  1.00  0.00           H  
ATOM   4622  N   ALA A 289      69.988   1.537  -8.282  1.00  0.00           N  
ATOM   4623  CA  ALA A 289      71.003   2.064  -9.186  1.00  0.00           C  
ATOM   4624  C   ALA A 289      71.392   1.033 -10.238  1.00  0.00           C  
ATOM   4625  O   ALA A 289      71.571   1.365 -11.410  1.00  0.00           O  
ATOM   4626  CB  ALA A 289      72.229   2.510  -8.403  1.00  0.00           C  
ATOM   4627  H   ALA A 289      70.217   1.409  -7.307  1.00  0.00           H  
ATOM   4628  HA  ALA A 289      70.581   2.926  -9.703  1.00  0.00           H  
ATOM   4629 1HB  ALA A 289      72.978   2.901  -9.092  1.00  0.00           H  
ATOM   4630 2HB  ALA A 289      71.946   3.289  -7.695  1.00  0.00           H  
ATOM   4631 3HB  ALA A 289      72.643   1.661  -7.862  1.00  0.00           H  
ATOM   4632  N   LYS A 290      71.521  -0.219  -9.813  1.00  0.00           N  
ATOM   4633  CA  LYS A 290      71.889  -1.302 -10.717  1.00  0.00           C  
ATOM   4634  C   LYS A 290      70.812  -1.531 -11.769  1.00  0.00           C  
ATOM   4635  O   LYS A 290      71.114  -1.757 -12.941  1.00  0.00           O  
ATOM   4636  CB  LYS A 290      72.142  -2.591  -9.934  1.00  0.00           C  
ATOM   4637  CG  LYS A 290      72.581  -3.772 -10.790  1.00  0.00           C  
ATOM   4638  CD  LYS A 290      72.904  -4.986  -9.933  1.00  0.00           C  
ATOM   4639  CE  LYS A 290      73.203  -6.207 -10.791  1.00  0.00           C  
ATOM   4640  NZ  LYS A 290      74.434  -6.026 -11.606  1.00  0.00           N  
ATOM   4641  H   LYS A 290      71.360  -0.427  -8.838  1.00  0.00           H  
ATOM   4642  HA  LYS A 290      72.807  -1.023 -11.235  1.00  0.00           H  
ATOM   4643 1HB  LYS A 290      72.914  -2.416  -9.184  1.00  0.00           H  
ATOM   4644 2HB  LYS A 290      71.233  -2.881  -9.406  1.00  0.00           H  
ATOM   4645 1HG  LYS A 290      71.784  -4.032 -11.488  1.00  0.00           H  
ATOM   4646 2HG  LYS A 290      73.466  -3.496 -11.363  1.00  0.00           H  
ATOM   4647 1HD  LYS A 290      73.771  -4.771  -9.308  1.00  0.00           H  
ATOM   4648 2HD  LYS A 290      72.057  -5.209  -9.284  1.00  0.00           H  
ATOM   4649 1HE  LYS A 290      73.330  -7.079 -10.151  1.00  0.00           H  
ATOM   4650 2HE  LYS A 290      72.364  -6.395 -11.461  1.00  0.00           H  
ATOM   4651 1HZ  LYS A 290      74.597  -6.855 -12.160  1.00  0.00           H  
ATOM   4652 2HZ  LYS A 290      74.320  -5.230 -12.218  1.00  0.00           H  
ATOM   4653 3HZ  LYS A 290      75.223  -5.870 -10.995  1.00  0.00           H  
ATOM   4654  N   TYR A 291      69.554  -1.471 -11.344  1.00  0.00           N  
ATOM   4655  CA  TYR A 291      68.429  -1.672 -12.248  1.00  0.00           C  
ATOM   4656  C   TYR A 291      68.364  -0.572 -13.300  1.00  0.00           C  
ATOM   4657  O   TYR A 291      68.094  -0.836 -14.472  1.00  0.00           O  
ATOM   4658  CB  TYR A 291      67.117  -1.734 -11.463  1.00  0.00           C  
ATOM   4659  CG  TYR A 291      65.902  -2.002 -12.325  1.00  0.00           C  
ATOM   4660  CD1 TYR A 291      65.642  -3.287 -12.776  1.00  0.00           C  
ATOM   4661  CD2 TYR A 291      65.049  -0.962 -12.663  1.00  0.00           C  
ATOM   4662  CE1 TYR A 291      64.533  -3.532 -13.563  1.00  0.00           C  
ATOM   4663  CE2 TYR A 291      63.940  -1.206 -13.449  1.00  0.00           C  
ATOM   4664  CZ  TYR A 291      63.681  -2.485 -13.899  1.00  0.00           C  
ATOM   4665  OH  TYR A 291      62.577  -2.729 -14.682  1.00  0.00           O  
ATOM   4666  H   TYR A 291      69.373  -1.281 -10.369  1.00  0.00           H  
ATOM   4667  HA  TYR A 291      68.569  -2.620 -12.769  1.00  0.00           H  
ATOM   4668 1HB  TYR A 291      67.180  -2.521 -10.710  1.00  0.00           H  
ATOM   4669 2HB  TYR A 291      66.961  -0.791 -10.940  1.00  0.00           H  
ATOM   4670  HD1 TYR A 291      66.313  -4.105 -12.510  1.00  0.00           H  
ATOM   4671  HD2 TYR A 291      65.254   0.048 -12.309  1.00  0.00           H  
ATOM   4672  HE1 TYR A 291      64.328  -4.542 -13.918  1.00  0.00           H  
ATOM   4673  HE2 TYR A 291      63.270  -0.389 -13.716  1.00  0.00           H  
ATOM   4674  HH  TYR A 291      62.097  -1.908 -14.821  1.00  0.00           H  
ATOM   4675  N   GLY A 292      68.613   0.662 -12.875  1.00  0.00           N  
ATOM   4676  CA  GLY A 292      68.583   1.805 -13.779  1.00  0.00           C  
ATOM   4677  C   GLY A 292      69.681   1.703 -14.831  1.00  0.00           C  
ATOM   4678  O   GLY A 292      69.461   2.009 -16.003  1.00  0.00           O  
ATOM   4679  H   GLY A 292      68.829   0.812 -11.900  1.00  0.00           H  
ATOM   4680 1HA  GLY A 292      67.610   1.858 -14.267  1.00  0.00           H  
ATOM   4681 2HA  GLY A 292      68.706   2.724 -13.207  1.00  0.00           H  
ATOM   4682  N   SER A 293      70.863   1.272 -14.406  1.00  0.00           N  
ATOM   4683  CA  SER A 293      71.997   1.129 -15.310  1.00  0.00           C  
ATOM   4684  C   SER A 293      71.669   0.187 -16.461  1.00  0.00           C  
ATOM   4685  O   SER A 293      72.017   0.453 -17.612  1.00  0.00           O  
ATOM   4686  CB  SER A 293      73.206   0.615 -14.553  1.00  0.00           C  
ATOM   4687  OG  SER A 293      74.308   0.470 -15.406  1.00  0.00           O  
ATOM   4688  H   SER A 293      70.979   1.037 -13.431  1.00  0.00           H  
ATOM   4689  HA  SER A 293      72.233   2.109 -15.727  1.00  0.00           H  
ATOM   4690 1HB  SER A 293      73.454   1.308 -13.749  1.00  0.00           H  
ATOM   4691 2HB  SER A 293      72.968  -0.344 -14.096  1.00  0.00           H  
ATOM   4692  HG  SER A 293      75.026   0.144 -14.858  1.00  0.00           H  
ATOM   4693  N   LYS A 294      71.002  -0.909 -16.151  1.00  0.00           N  
ATOM   4694  CA  LYS A 294      70.645  -1.867 -17.181  1.00  0.00           C  
ATOM   4695  C   LYS A 294      69.768  -1.221 -18.250  1.00  0.00           C  
ATOM   4696  O   LYS A 294      69.855  -1.564 -19.429  1.00  0.00           O  
ATOM   4697  CB  LYS A 294      69.931  -3.071 -16.565  1.00  0.00           C  
ATOM   4698  CG  LYS A 294      69.595  -4.178 -17.555  1.00  0.00           C  
ATOM   4699  CD  LYS A 294      68.966  -5.373 -16.856  1.00  0.00           C  
ATOM   4700  CE  LYS A 294      68.606  -6.470 -17.847  1.00  0.00           C  
ATOM   4701  NZ  LYS A 294      67.990  -7.647 -17.177  1.00  0.00           N  
ATOM   4702  H   LYS A 294      70.744  -1.072 -15.188  1.00  0.00           H  
ATOM   4703  HA  LYS A 294      71.560  -2.214 -17.663  1.00  0.00           H  
ATOM   4704 1HB  LYS A 294      70.554  -3.502 -15.781  1.00  0.00           H  
ATOM   4705 2HB  LYS A 294      69.000  -2.743 -16.101  1.00  0.00           H  
ATOM   4706 1HG  LYS A 294      68.898  -3.798 -18.304  1.00  0.00           H  
ATOM   4707 2HG  LYS A 294      70.503  -4.501 -18.062  1.00  0.00           H  
ATOM   4708 1HD  LYS A 294      69.665  -5.774 -16.121  1.00  0.00           H  
ATOM   4709 2HD  LYS A 294      68.061  -5.057 -16.336  1.00  0.00           H  
ATOM   4710 1HE  LYS A 294      67.906  -6.079 -18.584  1.00  0.00           H  
ATOM   4711 2HE  LYS A 294      69.505  -6.796 -18.371  1.00  0.00           H  
ATOM   4712 1HZ  LYS A 294      67.767  -8.350 -17.867  1.00  0.00           H  
ATOM   4713 2HZ  LYS A 294      68.639  -8.030 -16.503  1.00  0.00           H  
ATOM   4714 3HZ  LYS A 294      67.145  -7.361 -16.704  1.00  0.00           H  
ATOM   4715  N   LEU A 295      68.926  -0.286 -17.824  1.00  0.00           N  
ATOM   4716  CA  LEU A 295      67.955   0.348 -18.709  1.00  0.00           C  
ATOM   4717  C   LEU A 295      68.595   1.286 -19.732  1.00  0.00           C  
ATOM   4718  O   LEU A 295      68.144   1.375 -20.874  1.00  0.00           O  
ATOM   4719  CB  LEU A 295      66.933   1.130 -17.875  1.00  0.00           C  
ATOM   4720  CG  LEU A 295      65.991   0.282 -17.011  1.00  0.00           C  
ATOM   4721  CD1 LEU A 295      65.151   1.195 -16.127  1.00  0.00           C  
ATOM   4722  CD2 LEU A 295      65.108  -0.571 -17.910  1.00  0.00           C  
ATOM   4723  H   LEU A 295      68.956  -0.002 -16.855  1.00  0.00           H  
ATOM   4724  HA  LEU A 295      67.433  -0.431 -19.263  1.00  0.00           H  
ATOM   4725 1HB  LEU A 295      67.470   1.806 -17.212  1.00  0.00           H  
ATOM   4726 2HB  LEU A 295      66.318   1.727 -18.548  1.00  0.00           H  
ATOM   4727  HG  LEU A 295      66.578  -0.365 -16.359  1.00  0.00           H  
ATOM   4728 1HD1 LEU A 295      64.482   0.592 -15.513  1.00  0.00           H  
ATOM   4729 2HD1 LEU A 295      65.807   1.779 -15.481  1.00  0.00           H  
ATOM   4730 3HD1 LEU A 295      64.564   1.866 -16.752  1.00  0.00           H  
ATOM   4731 1HD2 LEU A 295      64.439  -1.175 -17.296  1.00  0.00           H  
ATOM   4732 2HD2 LEU A 295      64.519   0.075 -18.561  1.00  0.00           H  
ATOM   4733 3HD2 LEU A 295      65.733  -1.226 -18.517  1.00  0.00           H  
ATOM   4734  N   THR A 296      69.648   1.986 -19.322  1.00  0.00           N  
ATOM   4735  CA  THR A 296      70.149   3.114 -20.103  1.00  0.00           C  
ATOM   4736  C   THR A 296      71.655   3.045 -20.308  1.00  0.00           C  
ATOM   4737  O   THR A 296      72.364   2.378 -19.555  1.00  0.00           O  
ATOM   4738  CB  THR A 296      69.787   4.451 -19.431  1.00  0.00           C  
ATOM   4739  OG1 THR A 296      70.434   4.538 -18.155  1.00  0.00           O  
ATOM   4740  CG2 THR A 296      68.282   4.563 -19.241  1.00  0.00           C  
ATOM   4741  H   THR A 296      70.103   1.729 -18.458  1.00  0.00           H  
ATOM   4742  HA  THR A 296      69.682   3.087 -21.088  1.00  0.00           H  
ATOM   4743  HB  THR A 296      70.131   5.277 -20.054  1.00  0.00           H  
ATOM   4744  HG1 THR A 296      69.935   4.032 -17.509  1.00  0.00           H  
ATOM   4745 1HG2 THR A 296      68.045   5.514 -18.766  1.00  0.00           H  
ATOM   4746 2HG2 THR A 296      67.788   4.509 -20.211  1.00  0.00           H  
ATOM   4747 3HG2 THR A 296      67.933   3.746 -18.611  1.00  0.00           H  
ATOM   4748  N   ASP A 297      72.132   3.741 -21.334  1.00  0.00           N  
ATOM   4749  CA  ASP A 297      73.560   3.821 -21.619  1.00  0.00           C  
ATOM   4750  C   ASP A 297      74.090   5.219 -21.331  1.00  0.00           C  
ATOM   4751  O   ASP A 297      75.189   5.576 -21.755  1.00  0.00           O  
ATOM   4752  CB  ASP A 297      73.841   3.450 -23.077  1.00  0.00           C  
ATOM   4753  CG  ASP A 297      73.186   4.402 -24.068  1.00  0.00           C  
ATOM   4754  OD1 ASP A 297      72.224   5.037 -23.705  1.00  0.00           O  
ATOM   4755  OD2 ASP A 297      73.653   4.486 -25.179  1.00  0.00           O  
ATOM   4756  H   ASP A 297      71.488   4.231 -21.938  1.00  0.00           H  
ATOM   4757  HA  ASP A 297      74.082   3.115 -20.973  1.00  0.00           H  
ATOM   4758 1HB  ASP A 297      74.918   3.451 -23.252  1.00  0.00           H  
ATOM   4759 2HB  ASP A 297      73.479   2.440 -23.272  1.00  0.00           H  
ATOM   4760  N   SER A 298      73.300   6.008 -20.606  1.00  0.00           N  
ATOM   4761  CA  SER A 298      73.650   7.397 -20.327  1.00  0.00           C  
ATOM   4762  C   SER A 298      74.857   7.490 -19.400  1.00  0.00           C  
ATOM   4763  O   SER A 298      74.772   7.155 -18.219  1.00  0.00           O  
ATOM   4764  CB  SER A 298      72.469   8.117 -19.706  1.00  0.00           C  
ATOM   4765  OG  SER A 298      72.815   9.424 -19.336  1.00  0.00           O  
ATOM   4766  H   SER A 298      72.436   5.636 -20.239  1.00  0.00           H  
ATOM   4767  HA  SER A 298      73.905   7.886 -21.269  1.00  0.00           H  
ATOM   4768 1HB  SER A 298      71.644   8.144 -20.418  1.00  0.00           H  
ATOM   4769 2HB  SER A 298      72.127   7.567 -18.831  1.00  0.00           H  
ATOM   4770  HG  SER A 298      71.988   9.905 -19.259  1.00  0.00           H  
ATOM   4771  N   PRO A 299      75.842   7.713 -19.202  1.00  0.00           N  
ATOM   4772  CA  PRO A 299      77.046   8.034 -18.442  1.00  0.00           C  
ATOM   4773  C   PRO A 299      76.736   8.992 -17.286  1.00  0.00           C  
ATOM   4774  O   PRO A 299      77.060   8.713 -16.132  1.00  0.00           O  
ATOM   4775  CB  PRO A 299      77.949   8.688 -19.493  1.00  0.00           C  
ATOM   4776  CG  PRO A 299      77.583   8.003 -20.766  1.00  0.00           C  
ATOM   4777  CD  PRO A 299      76.084   7.882 -20.709  1.00  0.00           C  
ATOM   4778  HA  PRO A 299      77.493   7.103 -18.062  1.00  0.00           H  
ATOM   4779 1HB  PRO A 299      77.766   9.772 -19.524  1.00  0.00           H  
ATOM   4780 2HB  PRO A 299      79.005   8.548 -19.221  1.00  0.00           H  
ATOM   4781 1HG  PRO A 299      77.928   8.593 -21.627  1.00  0.00           H  
ATOM   4782 2HG  PRO A 299      78.085   7.026 -20.829  1.00  0.00           H  
ATOM   4783 1HD  PRO A 299      75.626   8.808 -21.088  1.00  0.00           H  
ATOM   4784 2HD  PRO A 299      75.762   7.017 -21.307  1.00  0.00           H  
ATOM   4785  N   GLU A 300      76.111  10.106 -17.632  1.00  0.00           N  
ATOM   4786  CA  GLU A 300      75.555  11.067 -16.687  1.00  0.00           C  
ATOM   4787  C   GLU A 300      74.592  10.393 -15.718  1.00  0.00           C  
ATOM   4788  O   GLU A 300      74.661  10.609 -14.508  1.00  0.00           O  
ATOM   4789  CB  GLU A 300      74.838  12.194 -17.433  1.00  0.00           C  
ATOM   4790  CG  GLU A 300      75.758  13.101 -18.238  1.00  0.00           C  
ATOM   4791  CD  GLU A 300      76.116  12.528 -19.581  1.00  0.00           C  
ATOM   4792  OE1 GLU A 300      75.657  11.454 -19.888  1.00  0.00           O  
ATOM   4793  OE2 GLU A 300      76.848  13.165 -20.300  1.00  0.00           O  
ATOM   4794  H   GLU A 300      76.001  10.324 -18.612  1.00  0.00           H  
ATOM   4795  HA  GLU A 300      76.373  11.496 -16.108  1.00  0.00           H  
ATOM   4796 1HB  GLU A 300      74.105  11.769 -18.118  1.00  0.00           H  
ATOM   4797 2HB  GLU A 300      74.296  12.816 -16.719  1.00  0.00           H  
ATOM   4798 1HG  GLU A 300      75.266  14.062 -18.385  1.00  0.00           H  
ATOM   4799 2HG  GLU A 300      76.670  13.274 -17.667  1.00  0.00           H  
ATOM   4800  N   LEU A 301      73.694   9.575 -16.258  1.00  0.00           N  
ATOM   4801  CA  LEU A 301      72.715   8.867 -15.442  1.00  0.00           C  
ATOM   4802  C   LEU A 301      73.397   8.001 -14.390  1.00  0.00           C  
ATOM   4803  O   LEU A 301      73.020   8.019 -13.218  1.00  0.00           O  
ATOM   4804  CB  LEU A 301      71.818   7.994 -16.329  1.00  0.00           C  
ATOM   4805  CG  LEU A 301      70.666   7.279 -15.611  1.00  0.00           C  
ATOM   4806  CD1 LEU A 301      71.202   6.052 -14.886  1.00  0.00           C  
ATOM   4807  CD2 LEU A 301      69.999   8.241 -14.639  1.00  0.00           C  
ATOM   4808  H   LEU A 301      73.690   9.441 -17.259  1.00  0.00           H  
ATOM   4809  HA  LEU A 301      72.094   9.602 -14.931  1.00  0.00           H  
ATOM   4810 1HB  LEU A 301      71.386   8.620 -17.108  1.00  0.00           H  
ATOM   4811 2HB  LEU A 301      72.436   7.232 -16.805  1.00  0.00           H  
ATOM   4812  HG  LEU A 301      69.935   6.940 -16.345  1.00  0.00           H  
ATOM   4813 1HD1 LEU A 301      70.384   5.544 -14.376  1.00  0.00           H  
ATOM   4814 2HD1 LEU A 301      71.656   5.373 -15.608  1.00  0.00           H  
ATOM   4815 3HD1 LEU A 301      71.950   6.359 -14.155  1.00  0.00           H  
ATOM   4816 1HD2 LEU A 301      69.180   7.733 -14.129  1.00  0.00           H  
ATOM   4817 2HD2 LEU A 301      70.729   8.580 -13.904  1.00  0.00           H  
ATOM   4818 3HD2 LEU A 301      69.610   9.100 -15.186  1.00  0.00           H  
ATOM   4819  N   LYS A 302      74.402   7.244 -14.815  1.00  0.00           N  
ATOM   4820  CA  LYS A 302      75.139   6.370 -13.910  1.00  0.00           C  
ATOM   4821  C   LYS A 302      75.892   7.174 -12.859  1.00  0.00           C  
ATOM   4822  O   LYS A 302      75.931   6.799 -11.687  1.00  0.00           O  
ATOM   4823  CB  LYS A 302      76.112   5.486 -14.692  1.00  0.00           C  
ATOM   4824  CG  LYS A 302      75.496   4.208 -15.245  1.00  0.00           C  
ATOM   4825  CD  LYS A 302      74.657   4.489 -16.483  1.00  0.00           C  
ATOM   4826  CE  LYS A 302      73.248   4.924 -16.111  1.00  0.00           C  
ATOM   4827  NZ  LYS A 302      72.433   5.258 -17.311  1.00  0.00           N  
ATOM   4828  H   LYS A 302      74.663   7.274 -15.790  1.00  0.00           H  
ATOM   4829  HA  LYS A 302      74.426   5.729 -13.391  1.00  0.00           H  
ATOM   4830 1HB  LYS A 302      76.522   6.050 -15.531  1.00  0.00           H  
ATOM   4831 2HB  LYS A 302      76.946   5.205 -14.049  1.00  0.00           H  
ATOM   4832 1HG  LYS A 302      76.288   3.505 -15.504  1.00  0.00           H  
ATOM   4833 2HG  LYS A 302      74.863   3.751 -14.485  1.00  0.00           H  
ATOM   4834 1HD  LYS A 302      75.129   5.278 -17.071  1.00  0.00           H  
ATOM   4835 2HD  LYS A 302      74.600   3.589 -17.095  1.00  0.00           H  
ATOM   4836 1HE  LYS A 302      72.753   4.124 -15.563  1.00  0.00           H  
ATOM   4837 2HE  LYS A 302      73.296   5.801 -15.466  1.00  0.00           H  
ATOM   4838 1HZ  LYS A 302      71.508   5.542 -17.023  1.00  0.00           H  
ATOM   4839 2HZ  LYS A 302      72.874   6.013 -17.819  1.00  0.00           H  
ATOM   4840 3HZ  LYS A 302      72.365   4.446 -17.909  1.00  0.00           H  
ATOM   4841  N   ARG A 303      76.490   8.282 -13.284  1.00  0.00           N  
ATOM   4842  CA  ARG A 303      77.243   9.142 -12.379  1.00  0.00           C  
ATOM   4843  C   ARG A 303      76.335   9.766 -11.328  1.00  0.00           C  
ATOM   4844  O   ARG A 303      76.700   9.863 -10.156  1.00  0.00           O  
ATOM   4845  CB  ARG A 303      77.950  10.245 -13.153  1.00  0.00           C  
ATOM   4846  CG  ARG A 303      78.826  11.158 -12.309  1.00  0.00           C  
ATOM   4847  CD  ARG A 303      79.542  12.156 -13.144  1.00  0.00           C  
ATOM   4848  NE  ARG A 303      78.625  13.088 -13.781  1.00  0.00           N  
ATOM   4849  CZ  ARG A 303      78.947  13.894 -14.811  1.00  0.00           C  
ATOM   4850  NH1 ARG A 303      80.164  13.872 -15.308  1.00  0.00           N  
ATOM   4851  NH2 ARG A 303      78.039  14.708 -15.322  1.00  0.00           N  
ATOM   4852  H   ARG A 303      76.421   8.535 -14.259  1.00  0.00           H  
ATOM   4853  HA  ARG A 303      77.995   8.537 -11.872  1.00  0.00           H  
ATOM   4854 1HB  ARG A 303      78.580   9.802 -13.923  1.00  0.00           H  
ATOM   4855 2HB  ARG A 303      77.210  10.869 -13.655  1.00  0.00           H  
ATOM   4856 1HG  ARG A 303      78.206  11.693 -11.590  1.00  0.00           H  
ATOM   4857 2HG  ARG A 303      79.567  10.561 -11.777  1.00  0.00           H  
ATOM   4858 1HD  ARG A 303      80.228  12.727 -12.519  1.00  0.00           H  
ATOM   4859 2HD  ARG A 303      80.103  11.643 -13.924  1.00  0.00           H  
ATOM   4860  HE  ARG A 303      77.679  13.134 -13.426  1.00  0.00           H  
ATOM   4861 1HH1 ARG A 303      80.857  13.249 -14.918  1.00  0.00           H  
ATOM   4862 2HH1 ARG A 303      80.405  14.476 -16.080  1.00  0.00           H  
ATOM   4863 1HH2 ARG A 303      77.104  14.726 -14.939  1.00  0.00           H  
ATOM   4864 2HH2 ARG A 303      78.281  15.312 -16.093  1.00  0.00           H  
ATOM   4865  N   GLU A 304      75.149  10.189 -11.753  1.00  0.00           N  
ATOM   4866  CA  GLU A 304      74.186  10.805 -10.848  1.00  0.00           C  
ATOM   4867  C   GLU A 304      73.706   9.813  -9.797  1.00  0.00           C  
ATOM   4868  O   GLU A 304      73.557  10.159  -8.625  1.00  0.00           O  
ATOM   4869  CB  GLU A 304      72.990  11.351 -11.632  1.00  0.00           C  
ATOM   4870  CG  GLU A 304      73.309  12.555 -12.506  1.00  0.00           C  
ATOM   4871  CD  GLU A 304      73.733  13.759 -11.712  1.00  0.00           C  
ATOM   4872  OE1 GLU A 304      73.179  13.979 -10.662  1.00  0.00           O  
ATOM   4873  OE2 GLU A 304      74.612  14.459 -12.156  1.00  0.00           O  
ATOM   4874  H   GLU A 304      74.909  10.081 -12.728  1.00  0.00           H  
ATOM   4875  HA  GLU A 304      74.675  11.634 -10.335  1.00  0.00           H  
ATOM   4876 1HB  GLU A 304      72.589  10.567 -12.275  1.00  0.00           H  
ATOM   4877 2HB  GLU A 304      72.202  11.641 -10.937  1.00  0.00           H  
ATOM   4878 1HG  GLU A 304      74.109  12.289 -13.196  1.00  0.00           H  
ATOM   4879 2HG  GLU A 304      72.428  12.806 -13.095  1.00  0.00           H  
ATOM   4880  N   LEU A 305      73.465   8.578 -10.222  1.00  0.00           N  
ATOM   4881  CA  LEU A 305      73.002   7.532  -9.317  1.00  0.00           C  
ATOM   4882  C   LEU A 305      74.055   7.207  -8.266  1.00  0.00           C  
ATOM   4883  O   LEU A 305      73.735   7.007  -7.094  1.00  0.00           O  
ATOM   4884  CB  LEU A 305      72.651   6.265 -10.107  1.00  0.00           C  
ATOM   4885  CG  LEU A 305      71.414   6.364 -11.008  1.00  0.00           C  
ATOM   4886  CD1 LEU A 305      71.300   5.103 -11.855  1.00  0.00           C  
ATOM   4887  CD2 LEU A 305      70.174   6.559 -10.149  1.00  0.00           C  
ATOM   4888  H   LEU A 305      73.606   8.357 -11.197  1.00  0.00           H  
ATOM   4889  HA  LEU A 305      72.107   7.887  -8.808  1.00  0.00           H  
ATOM   4890 1HB  LEU A 305      73.500   6.002 -10.736  1.00  0.00           H  
ATOM   4891 2HB  LEU A 305      72.483   5.451  -9.401  1.00  0.00           H  
ATOM   4892  HG  LEU A 305      71.524   7.211 -11.685  1.00  0.00           H  
ATOM   4893 1HD1 LEU A 305      70.421   5.174 -12.496  1.00  0.00           H  
ATOM   4894 2HD1 LEU A 305      72.192   4.999 -12.474  1.00  0.00           H  
ATOM   4895 3HD1 LEU A 305      71.205   4.235 -11.204  1.00  0.00           H  
ATOM   4896 1HD2 LEU A 305      69.295   6.631 -10.790  1.00  0.00           H  
ATOM   4897 2HD2 LEU A 305      70.062   5.712  -9.473  1.00  0.00           H  
ATOM   4898 3HD2 LEU A 305      70.274   7.476  -9.568  1.00  0.00           H  
ATOM   4899  N   TYR A 306      75.312   7.155  -8.691  1.00  0.00           N  
ATOM   4900  CA  TYR A 306      76.415   6.854  -7.786  1.00  0.00           C  
ATOM   4901  C   TYR A 306      76.578   7.944  -6.735  1.00  0.00           C  
ATOM   4902  O   TYR A 306      76.823   7.658  -5.563  1.00  0.00           O  
ATOM   4903  CB  TYR A 306      77.717   6.674  -8.570  1.00  0.00           C  
ATOM   4904  CG  TYR A 306      78.902   6.299  -7.708  1.00  0.00           C  
ATOM   4905  CD1 TYR A 306      79.757   5.283  -8.108  1.00  0.00           C  
ATOM   4906  CD2 TYR A 306      79.133   6.970  -6.516  1.00  0.00           C  
ATOM   4907  CE1 TYR A 306      80.839   4.940  -7.321  1.00  0.00           C  
ATOM   4908  CE2 TYR A 306      80.215   6.627  -5.729  1.00  0.00           C  
ATOM   4909  CZ  TYR A 306      81.066   5.617  -6.127  1.00  0.00           C  
ATOM   4910  OH  TYR A 306      82.143   5.275  -5.343  1.00  0.00           O  
ATOM   4911  H   TYR A 306      75.509   7.328  -9.666  1.00  0.00           H  
ATOM   4912  HA  TYR A 306      76.191   5.923  -7.265  1.00  0.00           H  
ATOM   4913 1HB  TYR A 306      77.584   5.896  -9.323  1.00  0.00           H  
ATOM   4914 2HB  TYR A 306      77.957   7.599  -9.093  1.00  0.00           H  
ATOM   4915  HD1 TYR A 306      79.575   4.755  -9.045  1.00  0.00           H  
ATOM   4916  HD2 TYR A 306      78.460   7.768  -6.201  1.00  0.00           H  
ATOM   4917  HE1 TYR A 306      81.511   4.142  -7.636  1.00  0.00           H  
ATOM   4918  HE2 TYR A 306      80.396   7.154  -4.792  1.00  0.00           H  
ATOM   4919  HH  TYR A 306      82.628   4.560  -5.762  1.00  0.00           H  
ATOM   4920  N   ARG A 307      76.441   9.195  -7.160  1.00  0.00           N  
ATOM   4921  CA  ARG A 307      76.572  10.331  -6.255  1.00  0.00           C  
ATOM   4922  C   ARG A 307      75.470  10.328  -5.204  1.00  0.00           C  
ATOM   4923  O   ARG A 307      75.716  10.613  -4.032  1.00  0.00           O  
ATOM   4924  CB  ARG A 307      76.527  11.640  -7.029  1.00  0.00           C  
ATOM   4925  CG  ARG A 307      76.706  12.890  -6.182  1.00  0.00           C  
ATOM   4926  CD  ARG A 307      76.675  14.123  -7.010  1.00  0.00           C  
ATOM   4927  NE  ARG A 307      75.387  14.309  -7.658  1.00  0.00           N  
ATOM   4928  CZ  ARG A 307      74.296  14.824  -7.059  1.00  0.00           C  
ATOM   4929  NH1 ARG A 307      74.352  15.198  -5.800  1.00  0.00           N
[truncated: 560,972 more chars]
