# Supplementary material for: Blueprinting extendable nanomaterials with standardized protein blocks
Source: Nature. 2024 Mar 13;627(8005):898–904. doi: 10.1038/s41586-024-07188-4 (PMC10972742; doi:10.1038/s41586-024-07188-4)
Supplement: Supplementary file 4 — Design models with ideal backbones as well as experimentally determined structures for comparison. For reference to design names, see Supplementary Fig. 1. [file 41586_2024_7188_MOESM4_ESM.zip › THR21_design.pdb]

HEADER                                            29-OCT-21   XXXX              
EXPDTA    THEORETICAL MODEL                                                     
REMARK 220                                                                      
REMARK 220 EXPERIMENTAL DETAILS                                                 
REMARK 220  EXPERIMENT TYPE                : THEORETICAL MODELLING              
REMARK 220  DATE OF DATA COLLECTION        : 29-OCT-21                          
REMARK 220                                                                      
REMARK 220 REMARK: MODEL GENERATED BY ROSETTA                                   
REMARK 220  VERSION 2021.41+HEAD.36da336f772                                    
ATOM      1  N   ASP A   1      21.128  -1.127  17.658  1.00  0.00           N  
ATOM      2  CA  ASP A   1      20.600  -2.214  16.842  1.00  0.00           C  
ATOM      3  C   ASP A   1      19.630  -1.693  15.790  1.00  0.00           C  
ATOM      4  O   ASP A   1      19.714  -2.061  14.618  1.00  0.00           O  
ATOM      5  CB  ASP A   1      19.899  -3.253  17.721  1.00  0.00           C  
ATOM      6  CG  ASP A   1      20.871  -4.075  18.557  1.00  0.00           C  
ATOM      7  OD1 ASP A   1      22.041  -4.058  18.259  1.00  0.00           O  
ATOM      8  OD2 ASP A   1      20.433  -4.712  19.485  1.00  0.00           O  
ATOM      9 1H   ASP A   1      21.760  -1.497  18.338  1.00  0.00           H  
ATOM     10 2H   ASP A   1      21.612  -0.476  17.074  1.00  0.00           H  
ATOM     11 3H   ASP A   1      20.374  -0.662  18.122  1.00  0.00           H  
ATOM     12  HA  ASP A   1      21.432  -2.697  16.329  1.00  0.00           H  
ATOM     13 1HB  ASP A   1      19.200  -2.751  18.391  1.00  0.00           H  
ATOM     14 2HB  ASP A   1      19.320  -3.930  17.092  1.00  0.00           H  
ATOM     15  N   SER A   2      18.709  -0.834  16.215  1.00  0.00           N  
ATOM     16  CA  SER A   2      17.721  -0.261  15.310  1.00  0.00           C  
ATOM     17  C   SER A   2      18.382   0.621  14.259  1.00  0.00           C  
ATOM     18  O   SER A   2      18.005   0.595  13.087  1.00  0.00           O  
ATOM     19  CB  SER A   2      16.703   0.546  16.092  1.00  0.00           C  
ATOM     20  OG  SER A   2      17.304   1.652  16.707  1.00  0.00           O  
ATOM     21  H   SER A   2      18.694  -0.572  17.190  1.00  0.00           H  
ATOM     22  HA  SER A   2      17.206  -1.076  14.799  1.00  0.00           H  
ATOM     23 1HB  SER A   2      15.913   0.884  15.421  1.00  0.00           H  
ATOM     24 2HB  SER A   2      16.241  -0.088  16.848  1.00  0.00           H  
ATOM     25  HG  SER A   2      16.602   2.107  17.178  1.00  0.00           H  
ATOM     26  N   LEU A   3      19.369   1.401  14.684  1.00  0.00           N  
ATOM     27  CA  LEU A   3      20.085   2.293  13.779  1.00  0.00           C  
ATOM     28  C   LEU A   3      20.857   1.506  12.728  1.00  0.00           C  
ATOM     29  O   LEU A   3      20.888   1.881  11.556  1.00  0.00           O  
ATOM     30  CB  LEU A   3      21.050   3.187  14.568  1.00  0.00           C  
ATOM     31  CG  LEU A   3      20.394   4.240  15.471  1.00  0.00           C  
ATOM     32  CD1 LEU A   3      21.461   4.920  16.317  1.00  0.00           C  
ATOM     33  CD2 LEU A   3      19.649   5.252  14.612  1.00  0.00           C  
ATOM     34  H   LEU A   3      19.631   1.376  15.659  1.00  0.00           H  
ATOM     35  HA  LEU A   3      19.358   2.925  13.270  1.00  0.00           H  
ATOM     36 1HB  LEU A   3      21.674   2.554  15.197  1.00  0.00           H  
ATOM     37 2HB  LEU A   3      21.695   3.710  13.863  1.00  0.00           H  
ATOM     38  HG  LEU A   3      19.692   3.752  16.148  1.00  0.00           H  
ATOM     39 1HD1 LEU A   3      20.995   5.668  16.958  1.00  0.00           H  
ATOM     40 2HD1 LEU A   3      21.964   4.177  16.935  1.00  0.00           H  
ATOM     41 3HD1 LEU A   3      22.188   5.404  15.665  1.00  0.00           H  
ATOM     42 1HD2 LEU A   3      19.182   6.000  15.253  1.00  0.00           H  
ATOM     43 2HD2 LEU A   3      20.350   5.741  13.935  1.00  0.00           H  
ATOM     44 3HD2 LEU A   3      18.881   4.741  14.031  1.00  0.00           H  
ATOM     45  N   LEU A   4      21.480   0.413  13.153  1.00  0.00           N  
ATOM     46  CA  LEU A   4      22.254  -0.429  12.248  1.00  0.00           C  
ATOM     47  C   LEU A   4      21.360  -1.074  11.197  1.00  0.00           C  
ATOM     48  O   LEU A   4      21.726  -1.161  10.025  1.00  0.00           O  
ATOM     49  CB  LEU A   4      22.993  -1.517  13.037  1.00  0.00           C  
ATOM     50  CG  LEU A   4      23.932  -2.411  12.218  1.00  0.00           C  
ATOM     51  CD1 LEU A   4      25.034  -2.952  13.120  1.00  0.00           C  
ATOM     52  CD2 LEU A   4      23.135  -3.544  11.589  1.00  0.00           C  
ATOM     53  H   LEU A   4      21.416   0.158  14.128  1.00  0.00           H  
ATOM     54  HA  LEU A   4      22.988   0.194  11.739  1.00  0.00           H  
ATOM     55 1HB  LEU A   4      23.585  -1.040  13.816  1.00  0.00           H  
ATOM     56 2HB  LEU A   4      22.255  -2.162  13.515  1.00  0.00           H  
ATOM     57  HG  LEU A   4      24.405  -1.820  11.433  1.00  0.00           H  
ATOM     58 1HD1 LEU A   4      25.701  -3.587  12.538  1.00  0.00           H  
ATOM     59 2HD1 LEU A   4      25.600  -2.121  13.541  1.00  0.00           H  
ATOM     60 3HD1 LEU A   4      24.590  -3.535  13.926  1.00  0.00           H  
ATOM     61 1HD2 LEU A   4      23.803  -4.179  11.006  1.00  0.00           H  
ATOM     62 2HD2 LEU A   4      22.664  -4.137  12.373  1.00  0.00           H  
ATOM     63 3HD2 LEU A   4      22.367  -3.129  10.936  1.00  0.00           H  
ATOM     64  N   LYS A   5      20.185  -1.526  11.622  1.00  0.00           N  
ATOM     65  CA  LYS A   5      19.237  -2.164  10.717  1.00  0.00           C  
ATOM     66  C   LYS A   5      18.734  -1.183   9.666  1.00  0.00           C  
ATOM     67  O   LYS A   5      18.593  -1.532   8.494  1.00  0.00           O  
ATOM     68  CB  LYS A   5      18.059  -2.747  11.499  1.00  0.00           C  
ATOM     69  CG  LYS A   5      18.406  -3.966  12.343  1.00  0.00           C  
ATOM     70  CD  LYS A   5      17.191  -4.475  13.105  1.00  0.00           C  
ATOM     71  CE  LYS A   5      17.539  -5.687  13.957  1.00  0.00           C  
ATOM     72  NZ  LYS A   5      16.368  -6.173  14.737  1.00  0.00           N  
ATOM     73  H   LYS A   5      19.943  -1.425  12.597  1.00  0.00           H  
ATOM     74  HA  LYS A   5      19.747  -2.976  10.198  1.00  0.00           H  
ATOM     75 1HB  LYS A   5      17.651  -1.985  12.164  1.00  0.00           H  
ATOM     76 2HB  LYS A   5      17.268  -3.034  10.806  1.00  0.00           H  
ATOM     77 1HG  LYS A   5      18.779  -4.762  11.697  1.00  0.00           H  
ATOM     78 2HG  LYS A   5      19.187  -3.705  13.056  1.00  0.00           H  
ATOM     79 1HD  LYS A   5      16.809  -3.684  13.751  1.00  0.00           H  
ATOM     80 2HD  LYS A   5      16.409  -4.752  12.398  1.00  0.00           H  
ATOM     81 1HE  LYS A   5      17.892  -6.493  13.315  1.00  0.00           H  
ATOM     82 2HE  LYS A   5      18.339  -5.427  14.650  1.00  0.00           H  
ATOM     83 1HZ  LYS A   5      16.640  -6.975  15.288  1.00  0.00           H  
ATOM     84 2HZ  LYS A   5      16.043  -5.438  15.350  1.00  0.00           H  
ATOM     85 3HZ  LYS A   5      15.626  -6.435  14.104  1.00  0.00           H  
ATOM     86  N   LEU A   6      18.464   0.046  10.091  1.00  0.00           N  
ATOM     87  CA  LEU A   6      17.976   1.080   9.186  1.00  0.00           C  
ATOM     88  C   LEU A   6      19.021   1.430   8.135  1.00  0.00           C  
ATOM     89  O   LEU A   6      18.697   1.622   6.963  1.00  0.00           O  
ATOM     90  CB  LEU A   6      17.595   2.339   9.975  1.00  0.00           C  
ATOM     91  CG  LEU A   6      16.360   2.210  10.877  1.00  0.00           C  
ATOM     92  CD1 LEU A   6      16.216   3.467  11.724  1.00  0.00           C  
ATOM     93  CD2 LEU A   6      15.125   1.984  10.018  1.00  0.00           C  
ATOM     94  H   LEU A   6      18.600   0.270  11.066  1.00  0.00           H  
ATOM     95  HA  LEU A   6      17.090   0.703   8.677  1.00  0.00           H  
ATOM     96 1HB  LEU A   6      18.436   2.622  10.605  1.00  0.00           H  
ATOM     97 2HB  LEU A   6      17.406   3.148   9.270  1.00  0.00           H  
ATOM     98  HG  LEU A   6      16.491   1.365  11.554  1.00  0.00           H  
ATOM     99 1HD1 LEU A   6      15.339   3.375  12.365  1.00  0.00           H  
ATOM    100 2HD1 LEU A   6      17.104   3.594  12.342  1.00  0.00           H  
ATOM    101 3HD1 LEU A   6      16.100   4.333  11.072  1.00  0.00           H  
ATOM    102 1HD2 LEU A   6      14.248   1.891  10.659  1.00  0.00           H  
ATOM    103 2HD2 LEU A   6      14.993   2.828   9.342  1.00  0.00           H  
ATOM    104 3HD2 LEU A   6      15.248   1.070   9.437  1.00  0.00           H  
ATOM    105  N   VAL A   7      20.277   1.512   8.560  1.00  0.00           N  
ATOM    106  CA  VAL A   7      21.372   1.839   7.655  1.00  0.00           C  
ATOM    107  C   VAL A   7      21.561   0.753   6.604  1.00  0.00           C  
ATOM    108  O   VAL A   7      21.800   1.045   5.432  1.00  0.00           O  
ATOM    109  CB  VAL A   7      22.682   2.019   8.445  1.00  0.00           C  
ATOM    110  CG1 VAL A   7      23.860   2.172   7.494  1.00  0.00           C  
ATOM    111  CG2 VAL A   7      22.571   3.225   9.365  1.00  0.00           C  
ATOM    112  H   VAL A   7      20.478   1.343   9.535  1.00  0.00           H  
ATOM    113  HA  VAL A   7      21.136   2.777   7.150  1.00  0.00           H  
ATOM    114  HB  VAL A   7      22.863   1.123   9.039  1.00  0.00           H  
ATOM    115 1HG1 VAL A   7      24.778   2.298   8.069  1.00  0.00           H  
ATOM    116 2HG1 VAL A   7      23.942   1.282   6.870  1.00  0.00           H  
ATOM    117 3HG1 VAL A   7      23.706   3.047   6.862  1.00  0.00           H  
ATOM    118 1HG2 VAL A   7      23.500   3.346   9.920  1.00  0.00           H  
ATOM    119 2HG2 VAL A   7      22.384   4.120   8.770  1.00  0.00           H  
ATOM    120 3HG2 VAL A   7      21.748   3.075  10.063  1.00  0.00           H  
ATOM    121  N   ARG A   8      21.453  -0.501   7.029  1.00  0.00           N  
ATOM    122  CA  ARG A   8      21.611  -1.633   6.124  1.00  0.00           C  
ATOM    123  C   ARG A   8      20.510  -1.657   5.072  1.00  0.00           C  
ATOM    124  O   ARG A   8      20.764  -1.937   3.900  1.00  0.00           O  
ATOM    125  CB  ARG A   8      21.597  -2.943   6.898  1.00  0.00           C  
ATOM    126  CG  ARG A   8      21.838  -4.186   6.056  1.00  0.00           C  
ATOM    127  CD  ARG A   8      21.845  -5.418   6.886  1.00  0.00           C  
ATOM    128  NE  ARG A   8      22.951  -5.430   7.829  1.00  0.00           N  
ATOM    129  CZ  ARG A   8      23.011  -6.208   8.928  1.00  0.00           C  
ATOM    130  NH1 ARG A   8      22.023  -7.029   9.207  1.00  0.00           N  
ATOM    131  NH2 ARG A   8      24.063  -6.145   9.725  1.00  0.00           N  
ATOM    132  H   ARG A   8      21.256  -0.675   8.004  1.00  0.00           H  
ATOM    133  HA  ARG A   8      22.572  -1.539   5.617  1.00  0.00           H  
ATOM    134 1HB  ARG A   8      22.362  -2.916   7.673  1.00  0.00           H  
ATOM    135 2HB  ARG A   8      20.633  -3.062   7.394  1.00  0.00           H  
ATOM    136 1HG  ARG A   8      21.048  -4.279   5.311  1.00  0.00           H  
ATOM    137 2HG  ARG A   8      22.803  -4.104   5.555  1.00  0.00           H  
ATOM    138 1HD  ARG A   8      20.915  -5.482   7.450  1.00  0.00           H  
ATOM    139 2HD  ARG A   8      21.938  -6.291   6.240  1.00  0.00           H  
ATOM    140  HE  ARG A   8      23.730  -4.811   7.648  1.00  0.00           H  
ATOM    141 1HH1 ARG A   8      21.219  -7.077   8.598  1.00  0.00           H  
ATOM    142 2HH1 ARG A   8      22.068  -7.612  10.030  1.00  0.00           H  
ATOM    143 1HH2 ARG A   8      24.823  -5.513   9.511  1.00  0.00           H  
ATOM    144 2HH2 ARG A   8      24.109  -6.727  10.548  1.00  0.00           H  
ATOM    145  N   ARG A   9      19.286  -1.361   5.498  1.00  0.00           N  
ATOM    146  CA  ARG A   9      18.143  -1.347   4.593  1.00  0.00           C  
ATOM    147  C   ARG A   9      18.286  -0.255   3.541  1.00  0.00           C  
ATOM    148  O   ARG A   9      17.972  -0.464   2.369  1.00  0.00           O  
ATOM    149  CB  ARG A   9      16.850  -1.135   5.367  1.00  0.00           C  
ATOM    150  CG  ARG A   9      16.420  -2.312   6.228  1.00  0.00           C  
ATOM    151  CD  ARG A   9      15.184  -2.009   6.994  1.00  0.00           C  
ATOM    152  NE  ARG A   9      14.769  -3.132   7.819  1.00  0.00           N  
ATOM    153  CZ  ARG A   9      13.764  -3.092   8.716  1.00  0.00           C  
ATOM    154  NH1 ARG A   9      13.083  -1.981   8.891  1.00  0.00           N  
ATOM    155  NH2 ARG A   9      13.463  -4.169   9.420  1.00  0.00           N  
ATOM    156  H   ARG A   9      19.145  -1.140   6.473  1.00  0.00           H  
ATOM    157  HA  ARG A   9      18.091  -2.311   4.087  1.00  0.00           H  
ATOM    158 1HB  ARG A   9      16.955  -0.270   6.020  1.00  0.00           H  
ATOM    159 2HB  ARG A   9      16.039  -0.923   4.670  1.00  0.00           H  
ATOM    160 1HG  ARG A   9      16.227  -3.176   5.593  1.00  0.00           H  
ATOM    161 2HG  ARG A   9      17.213  -2.553   6.938  1.00  0.00           H  
ATOM    162 1HD  ARG A   9      15.360  -1.154   7.646  1.00  0.00           H  
ATOM    163 2HD  ARG A   9      14.375  -1.777   6.302  1.00  0.00           H  
ATOM    164  HE  ARG A   9      15.269  -4.004   7.713  1.00  0.00           H  
ATOM    165 1HH1 ARG A   9      13.313  -1.157   8.353  1.00  0.00           H  
ATOM    166 2HH1 ARG A   9      12.330  -1.951   9.563  1.00  0.00           H  
ATOM    167 1HH2 ARG A   9      13.986  -5.024   9.285  1.00  0.00           H  
ATOM    168 2HH2 ARG A   9      12.710  -4.139  10.091  1.00  0.00           H  
ATOM    169  N   ALA A  10      18.762   0.910   3.967  1.00  0.00           N  
ATOM    170  CA  ALA A  10      18.948   2.039   3.062  1.00  0.00           C  
ATOM    171  C   ALA A  10      20.006   1.733   2.010  1.00  0.00           C  
ATOM    172  O   ALA A  10      19.847   2.075   0.838  1.00  0.00           O  
ATOM    173  CB  ALA A  10      19.326   3.289   3.844  1.00  0.00           C  
ATOM    174  H   ALA A  10      19.001   1.017   4.942  1.00  0.00           H  
ATOM    175  HA  ALA A  10      18.005   2.218   2.545  1.00  0.00           H  
ATOM    176 1HB  ALA A  10      19.462   4.122   3.154  1.00  0.00           H  
ATOM    177 2HB  ALA A  10      18.533   3.529   4.552  1.00  0.00           H  
ATOM    178 3HB  ALA A  10      20.254   3.112   4.386  1.00  0.00           H  
ATOM    179  N   ALA A  11      21.086   1.087   2.436  1.00  0.00           N  
ATOM    180  CA  ALA A  11      22.174   0.734   1.531  1.00  0.00           C  
ATOM    181  C   ALA A  11      21.712  -0.267   0.479  1.00  0.00           C  
ATOM    182  O   ALA A  11      22.073  -0.162  -0.693  1.00  0.00           O  
ATOM    183  CB  ALA A  11      23.353   0.173   2.313  1.00  0.00           C  
ATOM    184  H   ALA A  11      21.155   0.834   3.411  1.00  0.00           H  
ATOM    185  HA  ALA A  11      22.492   1.640   1.014  1.00  0.00           H  
ATOM    186 1HB  ALA A  11      24.157  -0.085   1.624  1.00  0.00           H  
ATOM    187 2HB  ALA A  11      23.709   0.922   3.021  1.00  0.00           H  
ATOM    188 3HB  ALA A  11      23.039  -0.717   2.855  1.00  0.00           H  
ATOM    189  N   GLU A  12      20.911  -1.238   0.905  1.00  0.00           N  
ATOM    190  CA  GLU A  12      20.398  -2.259   0.000  1.00  0.00           C  
ATOM    191  C   GLU A  12      19.479  -1.653  -1.052  1.00  0.00           C  
ATOM    192  O   GLU A  12      19.529  -2.027  -2.224  1.00  0.00           O  
ATOM    193  CB  GLU A  12      19.649  -3.339   0.784  1.00  0.00           C  
ATOM    194  CG  GLU A  12      20.539  -4.217   1.652  1.00  0.00           C  
ATOM    195  CD  GLU A  12      19.762  -5.218   2.462  1.00  0.00           C  
ATOM    196  OE1 GLU A  12      18.556  -5.160   2.443  1.00  0.00           O  
ATOM    197  OE2 GLU A  12      20.376  -6.041   3.099  1.00  0.00           O  
ATOM    198  H   GLU A  12      20.651  -1.269   1.881  1.00  0.00           H  
ATOM    199  HA  GLU A  12      21.242  -2.722  -0.513  1.00  0.00           H  
ATOM    200 1HB  GLU A  12      18.908  -2.870   1.432  1.00  0.00           H  
ATOM    201 2HB  GLU A  12      19.113  -3.987   0.090  1.00  0.00           H  
ATOM    202 1HG  GLU A  12      21.239  -4.752   1.011  1.00  0.00           H  
ATOM    203 2HG  GLU A  12      21.115  -3.582   2.323  1.00  0.00           H  
ATOM    204  N   ALA A  13      18.640  -0.715  -0.626  1.00  0.00           N  
ATOM    205  CA  ALA A  13      17.706  -0.054  -1.531  1.00  0.00           C  
ATOM    206  C   ALA A  13      18.444   0.764  -2.583  1.00  0.00           C  
ATOM    207  O   ALA A  13      18.067   0.771  -3.755  1.00  0.00           O  
ATOM    208  CB  ALA A  13      16.747   0.832  -0.749  1.00  0.00           C  
ATOM    209  H   ALA A  13      18.649  -0.453   0.349  1.00  0.00           H  
ATOM    210  HA  ALA A  13      17.133  -0.824  -2.048  1.00  0.00           H  
ATOM    211 1HB  ALA A  13      16.057   1.319  -1.438  1.00  0.00           H  
ATOM    212 2HB  ALA A  13      16.184   0.224  -0.041  1.00  0.00           H  
ATOM    213 3HB  ALA A  13      17.312   1.589  -0.207  1.00  0.00           H  
ATOM    214  N   VAL A  14      19.498   1.453  -2.157  1.00  0.00           N  
ATOM    215  CA  VAL A  14      20.292   2.276  -3.062  1.00  0.00           C  
ATOM    216  C   VAL A  14      20.989   1.423  -4.114  1.00  0.00           C  
ATOM    217  O   VAL A  14      21.052   1.794  -5.286  1.00  0.00           O  
ATOM    218  CB  VAL A  14      21.346   3.075  -2.272  1.00  0.00           C  
ATOM    219  CG1 VAL A  14      22.297   3.786  -3.223  1.00  0.00           C  
ATOM    220  CG2 VAL A  14      20.658   4.071  -1.352  1.00  0.00           C  
ATOM    221  H   VAL A  14      19.755   1.405  -1.182  1.00  0.00           H  
ATOM    222  HA  VAL A  14      19.626   2.978  -3.566  1.00  0.00           H  
ATOM    223  HB  VAL A  14      21.943   2.382  -1.679  1.00  0.00           H  
ATOM    224 1HG1 VAL A  14      23.036   4.345  -2.648  1.00  0.00           H  
ATOM    225 2HG1 VAL A  14      22.805   3.051  -3.847  1.00  0.00           H  
ATOM    226 3HG1 VAL A  14      21.734   4.473  -3.854  1.00  0.00           H  
ATOM    227 1HG2 VAL A  14      21.409   4.631  -0.796  1.00  0.00           H  
ATOM    228 2HG2 VAL A  14      20.056   4.759  -1.945  1.00  0.00           H  
ATOM    229 3HG2 VAL A  14      20.014   3.536  -0.653  1.00  0.00           H  
ATOM    230  N   GLU A  15      21.511   0.278  -3.688  1.00  0.00           N  
ATOM    231  CA  GLU A  15      22.206  -0.631  -4.593  1.00  0.00           C  
ATOM    232  C   GLU A  15      21.258  -1.192  -5.645  1.00  0.00           C  
ATOM    233  O   GLU A  15      21.616  -1.311  -6.817  1.00  0.00           O  
ATOM    234  CB  GLU A  15      22.849  -1.777  -3.809  1.00  0.00           C  
ATOM    235  CG  GLU A  15      23.664  -2.741  -4.659  1.00  0.00           C  
ATOM    236  CD  GLU A  15      24.352  -3.802  -3.845  1.00  0.00           C  
ATOM    237  OE1 GLU A  15      24.221  -3.780  -2.644  1.00  0.00           O  
ATOM    238  OE2 GLU A  15      25.009  -4.634  -4.424  1.00  0.00           O  
ATOM    239  H   GLU A  15      21.424   0.031  -2.713  1.00  0.00           H  
ATOM    240  HA  GLU A  15      22.992  -0.075  -5.106  1.00  0.00           H  
ATOM    241 1HB  GLU A  15      23.507  -1.369  -3.042  1.00  0.00           H  
ATOM    242 2HB  GLU A  15      22.073  -2.352  -3.302  1.00  0.00           H  
ATOM    243 1HG  GLU A  15      23.002  -3.224  -5.378  1.00  0.00           H  
ATOM    244 2HG  GLU A  15      24.410  -2.176  -5.216  1.00  0.00           H  
ATOM    245  N   ALA A  16      20.047  -1.536  -5.219  1.00  0.00           N  
ATOM    246  CA  ALA A  16      19.045  -2.086  -6.124  1.00  0.00           C  
ATOM    247  C   ALA A  16      18.632  -1.064  -7.176  1.00  0.00           C  
ATOM    248  O   ALA A  16      18.460  -1.400  -8.348  1.00  0.00           O  
ATOM    249  CB  ALA A  16      17.829  -2.561  -5.342  1.00  0.00           C  
ATOM    250  H   ALA A  16      19.815  -1.413  -4.244  1.00  0.00           H  
ATOM    251  HA  ALA A  16      19.487  -2.938  -6.641  1.00  0.00           H  
ATOM    252 1HB  ALA A  16      17.090  -2.969  -6.031  1.00  0.00           H  
ATOM    253 2HB  ALA A  16      18.131  -3.333  -4.634  1.00  0.00           H  
ATOM    254 3HB  ALA A  16      17.395  -1.722  -4.800  1.00  0.00           H  
ATOM    255  N   LEU A  17      18.474   0.185  -6.751  1.00  0.00           N  
ATOM    256  CA  LEU A  17      18.082   1.258  -7.655  1.00  0.00           C  
ATOM    257  C   LEU A  17      19.154   1.512  -8.707  1.00  0.00           C  
ATOM    258  O   LEU A  17      18.848   1.732  -9.879  1.00  0.00           O  
ATOM    259  CB  LEU A  17      17.817   2.546  -6.865  1.00  0.00           C  
ATOM    260  CG  LEU A  17      16.576   2.529  -5.963  1.00  0.00           C  
ATOM    261  CD1 LEU A  17      16.546   3.793  -5.115  1.00  0.00           C  
ATOM    262  CD2 LEU A  17      15.325   2.417  -6.821  1.00  0.00           C  
ATOM    263  H   LEU A  17      18.630   0.396  -5.776  1.00  0.00           H  
ATOM    264  HA  LEU A  17      17.165   0.964  -8.164  1.00  0.00           H  
ATOM    265 1HB  LEU A  17      18.681   2.751  -6.235  1.00  0.00           H  
ATOM    266 2HB  LEU A  17      17.703   3.369  -7.570  1.00  0.00           H  
ATOM    267  HG  LEU A  17      16.629   1.675  -5.286  1.00  0.00           H  
ATOM    268 1HD1 LEU A  17      15.665   3.781  -4.474  1.00  0.00           H  
ATOM    269 2HD1 LEU A  17      17.443   3.838  -4.497  1.00  0.00           H  
ATOM    270 3HD1 LEU A  17      16.509   4.666  -5.766  1.00  0.00           H  
ATOM    271 1HD2 LEU A  17      14.443   2.404  -6.180  1.00  0.00           H  
ATOM    272 2HD2 LEU A  17      15.270   3.270  -7.497  1.00  0.00           H  
ATOM    273 3HD2 LEU A  17      15.364   1.495  -7.403  1.00  0.00           H  
ATOM    274  N   VAL A  18      20.412   1.480  -8.282  1.00  0.00           N  
ATOM    275  CA  VAL A  18      21.533   1.707  -9.186  1.00  0.00           C  
ATOM    276  C   VAL A  18      21.623   0.609 -10.238  1.00  0.00           C  
ATOM    277  O   VAL A  18      21.887   0.879 -11.410  1.00  0.00           O  
ATOM    278  CB  VAL A  18      22.854   1.766  -8.395  1.00  0.00           C  
ATOM    279  CG1 VAL A  18      24.041   1.812  -9.345  1.00  0.00           C  
ATOM    280  CG2 VAL A  18      22.852   2.977  -7.474  1.00  0.00           C  
ATOM    281  H   VAL A  18      20.597   1.293  -7.307  1.00  0.00           H  
ATOM    282  HA  VAL A  18      21.383   2.663  -9.690  1.00  0.00           H  
ATOM    283  HB  VAL A  18      22.952   0.857  -7.802  1.00  0.00           H  
ATOM    284 1HG1 VAL A  18      24.966   1.854  -8.769  1.00  0.00           H  
ATOM    285 2HG1 VAL A  18      24.043   0.919  -9.970  1.00  0.00           H  
ATOM    286 3HG1 VAL A  18      23.968   2.698  -9.976  1.00  0.00           H  
ATOM    287 1HG2 VAL A  18      23.788   3.012  -6.918  1.00  0.00           H  
ATOM    288 2HG2 VAL A  18      22.748   3.885  -8.068  1.00  0.00           H  
ATOM    289 3HG2 VAL A  18      22.018   2.902  -6.776  1.00  0.00           H  
ATOM    290  N   ARG A  19      21.402  -0.630  -9.813  1.00  0.00           N  
ATOM    291  CA  ARG A  19      21.457  -1.772 -10.717  1.00  0.00           C  
ATOM    292  C   ARG A  19      20.358  -1.696 -11.769  1.00  0.00           C  
ATOM    293  O   ARG A  19      20.585  -1.998 -12.941  1.00  0.00           O  
ATOM    294  CB  ARG A  19      21.324  -3.075  -9.942  1.00  0.00           C  
ATOM    295  CG  ARG A  19      22.520  -3.426  -9.071  1.00  0.00           C  
ATOM    296  CD  ARG A  19      22.291  -4.676  -8.302  1.00  0.00           C  
ATOM    297  NE  ARG A  19      22.192  -5.837  -9.171  1.00  0.00           N  
ATOM    298  CZ  ARG A  19      21.730  -7.043  -8.787  1.00  0.00           C  
ATOM    299  NH1 ARG A  19      21.329  -7.229  -7.549  1.00  0.00           N  
ATOM    300  NH2 ARG A  19      21.679  -8.038  -9.655  1.00  0.00           N  
ATOM    301  H   ARG A  19      21.190  -0.785  -8.838  1.00  0.00           H  
ATOM    302  HA  ARG A  19      22.423  -1.766 -11.224  1.00  0.00           H  
ATOM    303 1HB  ARG A  19      20.449  -3.025  -9.296  1.00  0.00           H  
ATOM    304 2HB  ARG A  19      21.170  -3.899 -10.639  1.00  0.00           H  
ATOM    305 1HG  ARG A  19      23.399  -3.567  -9.700  1.00  0.00           H  
ATOM    306 2HG  ARG A  19      22.705  -2.617  -8.364  1.00  0.00           H  
ATOM    307 1HD  ARG A  19      23.119  -4.835  -7.613  1.00  0.00           H  
ATOM    308 2HD  ARG A  19      21.362  -4.591  -7.739  1.00  0.00           H  
ATOM    309  HE  ARG A  19      22.491  -5.732 -10.131  1.00  0.00           H  
ATOM    310 1HH1 ARG A  19      21.368  -6.468  -6.885  1.00  0.00           H  
ATOM    311 2HH1 ARG A  19      20.983  -8.133  -7.261  1.00  0.00           H  
ATOM    312 1HH2 ARG A  19      21.988  -7.895 -10.607  1.00  0.00           H  
ATOM    313 2HH2 ARG A  19      21.333  -8.942  -9.367  1.00  0.00           H  
ATOM    314  N   GLU A  20      19.166  -1.291 -11.344  1.00  0.00           N  
ATOM    315  CA  GLU A  20      18.029  -1.174 -12.248  1.00  0.00           C  
ATOM    316  C   GLU A  20      18.270  -0.099 -13.300  1.00  0.00           C  
ATOM    317  O   GLU A  20      17.938  -0.278 -14.472  1.00  0.00           O  
ATOM    318  CB  GLU A  20      16.754  -0.857 -11.463  1.00  0.00           C  
ATOM    319  CG  GLU A  20      16.249  -2.001 -10.595  1.00  0.00           C  
ATOM    320  CD  GLU A  20      15.039  -1.630  -9.784  1.00  0.00           C  
ATOM    321  OE1 GLU A  20      14.664  -0.482  -9.802  1.00  0.00           O  
ATOM    322  OE2 GLU A  20      14.488  -2.496  -9.146  1.00  0.00           O  
ATOM    323  H   GLU A  20      19.044  -1.058 -10.369  1.00  0.00           H  
ATOM    324  HA  GLU A  20      17.895  -2.127 -12.761  1.00  0.00           H  
ATOM    325 1HB  GLU A  20      16.930   0.002 -10.815  1.00  0.00           H  
ATOM    326 2HB  GLU A  20      15.958  -0.586 -12.156  1.00  0.00           H  
ATOM    327 1HG  GLU A  20      15.998  -2.846 -11.236  1.00  0.00           H  
ATOM    328 2HG  GLU A  20      17.048  -2.314  -9.924  1.00  0.00           H  
ATOM    329  N   LEU A  21      18.849   1.018 -12.875  1.00  0.00           N  
ATOM    330  CA  LEU A  21      19.136   2.125 -13.779  1.00  0.00           C  
ATOM    331  C   LEU A  21      20.162   1.726 -14.831  1.00  0.00           C  
ATOM    332  O   LEU A  21      20.034   2.082 -16.003  1.00  0.00           O  
ATOM    333  CB  LEU A  21      19.649   3.335 -12.989  1.00  0.00           C  
ATOM    334  CG  LEU A  21      19.955   4.590 -13.817  1.00  0.00           C  
ATOM    335  CD1 LEU A  21      18.692   5.045 -14.534  1.00  0.00           C  
ATOM    336  CD2 LEU A  21      20.490   5.683 -12.904  1.00  0.00           C  
ATOM    337  H   LEU A  21      19.097   1.103 -11.900  1.00  0.00           H  
ATOM    338  HA  LEU A  21      18.214   2.404 -14.288  1.00  0.00           H  
ATOM    339 1HB  LEU A  21      18.903   3.605 -12.243  1.00  0.00           H  
ATOM    340 2HB  LEU A  21      20.565   3.049 -12.470  1.00  0.00           H  
ATOM    341  HG  LEU A  21      20.702   4.352 -14.575  1.00  0.00           H  
ATOM    342 1HD1 LEU A  21      18.909   5.937 -15.123  1.00  0.00           H  
ATOM    343 2HD1 LEU A  21      18.342   4.252 -15.195  1.00  0.00           H  
ATOM    344 3HD1 LEU A  21      17.920   5.275 -13.801  1.00  0.00           H  
ATOM    345 1HD2 LEU A  21      20.709   6.574 -13.493  1.00  0.00           H  
ATOM    346 2HD2 LEU A  21      19.744   5.922 -12.147  1.00  0.00           H  
ATOM    347 3HD2 LEU A  21      21.403   5.337 -12.418  1.00  0.00           H  
ATOM    348  N   ALA A  22      21.180   0.985 -14.406  1.00  0.00           N  
ATOM    349  CA  ALA A  22      22.231   0.535 -15.310  1.00  0.00           C  
ATOM    350  C   ALA A  22      21.656  -0.280 -16.461  1.00  0.00           C  
ATOM    351  O   ALA A  22      22.098  -0.157 -17.603  1.00  0.00           O  
ATOM    352  CB  ALA A  22      23.269  -0.280 -14.552  1.00  0.00           C  
ATOM    353  H   ALA A  22      21.227   0.727 -13.431  1.00  0.00           H  
ATOM    354  HA  ALA A  22      22.714   1.416 -15.733  1.00  0.00           H  
ATOM    355 1HB  ALA A  22      24.047  -0.608 -15.240  1.00  0.00           H  
ATOM    356 2HB  ALA A  22      23.713   0.335 -13.769  1.00  0.00           H  
ATOM    357 3HB  ALA A  22      22.791  -1.149 -14.103  1.00  0.00           H  
ATOM    358  N   ARG A  23      20.665  -1.115 -16.149  1.00  0.00           N  
ATOM    359  CA  ARG A  23      19.992  -1.948 -17.149  1.00  0.00           C  
ATOM    360  C   ARG A  23      19.318  -1.135 -18.257  1.00  0.00           C  
ATOM    361  O   ARG A  23      19.245  -1.573 -19.405  1.00  0.00           O  
ATOM    362  CB  ARG A  23      18.946  -2.825 -16.478  1.00  0.00           C  
ATOM    363  CG  ARG A  23      19.508  -3.944 -15.615  1.00  0.00           C  
ATOM    364  CD  ARG A  23      18.429  -4.722 -14.954  1.00  0.00           C  
ATOM    365  NE  ARG A  23      18.962  -5.794 -14.127  1.00  0.00           N  
ATOM    366  CZ  ARG A  23      18.224  -6.564 -13.304  1.00  0.00           C  
ATOM    367  NH1 ARG A  23      16.927  -6.371 -13.210  1.00  0.00           N  
ATOM    368  NH2 ARG A  23      18.804  -7.515 -12.593  1.00  0.00           N  
ATOM    369  H   ARG A  23      20.361  -1.181 -15.188  1.00  0.00           H  
ATOM    370  HA  ARG A  23      20.735  -2.592 -17.620  1.00  0.00           H  
ATOM    371 1HB  ARG A  23      18.307  -2.211 -15.845  1.00  0.00           H  
ATOM    372 2HB  ARG A  23      18.312  -3.282 -17.238  1.00  0.00           H  
ATOM    373 1HG  ARG A  23      20.090  -4.625 -16.236  1.00  0.00           H  
ATOM    374 2HG  ARG A  23      20.149  -3.520 -14.841  1.00  0.00           H  
ATOM    375 1HD  ARG A  23      17.841  -4.061 -14.317  1.00  0.00           H  
ATOM    376 2HD  ARG A  23      17.783  -5.165 -15.711  1.00  0.00           H  
ATOM    377  HE  ARG A  23      19.956  -5.973 -14.173  1.00  0.00           H  
ATOM    378 1HH1 ARG A  23      16.484  -5.644 -13.753  1.00  0.00           H  
ATOM    379 2HH1 ARG A  23      16.374  -6.948 -12.593  1.00  0.00           H  
ATOM    380 1HH2 ARG A  23      19.801  -7.664 -12.666  1.00  0.00           H  
ATOM    381 2HH2 ARG A  23      18.251  -8.092 -11.977  1.00  0.00           H  
ATOM    382  N   LYS A  24      18.826   0.049 -17.910  1.00  0.00           N  
ATOM    383  CA  LYS A  24      18.019   0.855 -18.827  1.00  0.00           C  
ATOM    384  C   LYS A  24      18.864   1.577 -19.864  1.00  0.00           C  
ATOM    385  O   LYS A  24      20.077   1.714 -19.704  1.00  0.00           O  
ATOM    386  CB  LYS A  24      17.185   1.871 -18.045  1.00  0.00           C  
ATOM    387  CG  LYS A  24      16.125   1.254 -17.143  1.00  0.00           C  
ATOM    388  CD  LYS A  24      15.323   2.325 -16.419  1.00  0.00           C  
ATOM    389  CE  LYS A  24      14.262   1.710 -15.519  1.00  0.00           C  
ATOM    390  NZ  LYS A  24      13.479   2.746 -14.793  1.00  0.00           N  
ATOM    391  H   LYS A  24      19.013   0.407 -16.984  1.00  0.00           H  
ATOM    392  HA  LYS A  24      17.343   0.192 -19.368  1.00  0.00           H  
ATOM    393 1HB  LYS A  24      17.842   2.479 -17.422  1.00  0.00           H  
ATOM    394 2HB  LYS A  24      16.682   2.542 -18.742  1.00  0.00           H  
ATOM    395 1HG  LYS A  24      15.445   0.646 -17.743  1.00  0.00           H  
ATOM    396 2HG  LYS A  24      16.604   0.610 -16.406  1.00  0.00           H  
ATOM    397 1HD  LYS A  24      15.994   2.934 -15.812  1.00  0.00           H  
ATOM    398 2HD  LYS A  24      14.836   2.971 -17.150  1.00  0.00           H  
ATOM    399 1HE  LYS A  24      13.579   1.111 -16.119  1.00  0.00           H  
ATOM    400 2HE  LYS A  24      14.738   1.055 -14.789  1.00  0.00           H  
ATOM    401 1HZ  LYS A  24      12.788   2.298 -14.208  1.00  0.00           H  
ATOM    402 2HZ  LYS A  24      14.101   3.297 -14.217  1.00  0.00           H  
ATOM    403 3HZ  LYS A  24      13.016   3.348 -15.459  1.00  0.00           H  
ATOM    404  N   ASP A  25      18.217   2.040 -20.933  1.00  0.00           N  
ATOM    405  CA  ASP A  25      18.896   2.893 -21.898  1.00  0.00           C  
ATOM    406  C   ASP A  25      18.986   4.306 -21.352  1.00  0.00           C  
ATOM    407  O   ASP A  25      18.052   5.096 -21.491  1.00  0.00           O  
ATOM    408  CB  ASP A  25      18.163   2.895 -23.241  1.00  0.00           C  
ATOM    409  CG  ASP A  25      18.881   3.711 -24.308  1.00  0.00           C  
ATOM    410  OD1 ASP A  25      19.842   4.366 -23.979  1.00  0.00           O  
ATOM    411  OD2 ASP A  25      18.461   3.673 -25.439  1.00  0.00           O  
ATOM    412  H   ASP A  25      17.247   1.792 -21.067  1.00  0.00           H  
ATOM    413  HA  ASP A  25      19.904   2.507 -22.052  1.00  0.00           H  
ATOM    414 1HB  ASP A  25      18.056   1.870 -23.599  1.00  0.00           H  
ATOM    415 2HB  ASP A  25      17.159   3.301 -23.108  1.00  0.00           H  
ATOM    416  N   VAL A  26      20.121   4.601 -20.734  1.00  0.00           N  
ATOM    417  CA  VAL A  26      20.420   5.927 -20.221  1.00  0.00           C  
ATOM    418  C   VAL A  26      21.859   6.281 -20.561  1.00  0.00           C  
ATOM    419  O   VAL A  26      22.688   5.400 -20.789  1.00  0.00           O  
ATOM    420  CB  VAL A  26      20.213   5.984 -18.696  1.00  0.00           C  
ATOM    421  CG1 VAL A  26      20.576   7.361 -18.160  1.00  0.00           C  
ATOM    422  CG2 VAL A  26      18.772   5.635 -18.356  1.00  0.00           C  
ATOM    423  H   VAL A  26      20.815   3.878 -20.609  1.00  0.00           H  
ATOM    424  HA  VAL A  26      19.744   6.641 -20.693  1.00  0.00           H  
ATOM    425  HB  VAL A  26      20.883   5.267 -18.220  1.00  0.00           H  
ATOM    426 1HG1 VAL A  26      20.423   7.383 -17.080  1.00  0.00           H  
ATOM    427 2HG1 VAL A  26      21.621   7.574 -18.383  1.00  0.00           H  
ATOM    428 3HG1 VAL A  26      19.942   8.113 -18.630  1.00  0.00           H  
ATOM    429 1HG2 VAL A  26      18.633   5.677 -17.276  1.00  0.00           H  
ATOM    430 2HG2 VAL A  26      18.102   6.349 -18.836  1.00  0.00           H  
ATOM    431 3HG2 VAL A  26      18.547   4.630 -18.712  1.00  0.00           H  
ATOM    432  N   PRO A  27      22.161   7.567 -20.597  1.00  0.00           N  
ATOM    433  CA  PRO A  27      23.491   8.012 -20.986  1.00  0.00           C  
ATOM    434  C   PRO A  27      24.501   7.619 -19.917  1.00  0.00           C  
ATOM    435  O   PRO A  27      24.246   7.771 -18.722  1.00  0.00           O  
ATOM    436  CB  PRO A  27      23.337   9.532 -21.096  1.00  0.00           C  
ATOM    437  CG  PRO A  27      21.868   9.741 -21.244  1.00  0.00           C  
ATOM    438  CD  PRO A  27      21.249   8.641 -20.423  1.00  0.00           C  
ATOM    439  HA  PRO A  27      23.749   7.572 -21.960  1.00  0.00           H  
ATOM    440 1HB  PRO A  27      23.749  10.018 -20.199  1.00  0.00           H  
ATOM    441 2HB  PRO A  27      23.910   9.907 -21.956  1.00  0.00           H  
ATOM    442 1HG  PRO A  27      21.589  10.744 -20.888  1.00  0.00           H  
ATOM    443 2HG  PRO A  27      21.583   9.690 -22.305  1.00  0.00           H  
ATOM    444 1HD  PRO A  27      21.171   8.965 -19.375  1.00  0.00           H  
ATOM    445 2HD  PRO A  27      20.256   8.396 -20.828  1.00  0.00           H  
ATOM    446  N   GLU A  28      25.719   7.095 -20.025  1.00  0.00           N  
ATOM    447  CA  GLU A  28      26.457   6.660 -18.847  1.00  0.00           C  
ATOM    448  C   GLU A  28      26.579   7.797 -17.843  1.00  0.00           C  
ATOM    449  O   GLU A  28      26.692   7.566 -16.639  1.00  0.00           O  
ATOM    450  CB  GLU A  28      27.848   6.156 -19.239  1.00  0.00           C  
ATOM    451  CG  GLU A  28      27.842   4.892 -20.088  1.00  0.00           C  
ATOM    452  CD  GLU A  28      27.640   5.171 -21.551  1.00  0.00           C  
ATOM    453  OE1 GLU A  28      27.506   6.318 -21.905  1.00  0.00           O  
ATOM    454  OE2 GLU A  28      27.620   4.236 -22.316  1.00  0.00           O  
ATOM    455  H   GLU A  28      26.134   7.000 -20.941  1.00  0.00           H  
ATOM    456  HA  GLU A  28      25.909   5.843 -18.378  1.00  0.00           H  
ATOM    457 1HB  GLU A  28      28.372   6.932 -19.798  1.00  0.00           H  
ATOM    458 2HB  GLU A  28      28.428   5.952 -18.339  1.00  0.00           H  
ATOM    459 1HG  GLU A  28      28.792   4.375 -19.956  1.00  0.00           H  
ATOM    460 2HG  GLU A  28      27.050   4.234 -19.735  1.00  0.00           H  
ATOM    461  N   GLU A  29      26.554   9.018 -18.358  1.00  0.00           N  
ATOM    462  CA  GLU A  29      26.683  10.220 -17.542  1.00  0.00           C  
ATOM    463  C   GLU A  29      25.583  10.292 -16.490  1.00  0.00           C  
ATOM    464  O   GLU A  29      25.848  10.560 -15.318  1.00  0.00           O  
ATOM    465  CB  GLU A  29      26.642  11.470 -18.423  1.00  0.00           C  
ATOM    466  CG  GLU A  29      26.814  12.779 -17.666  1.00  0.00           C  
ATOM    467  CD  GLU A  29      26.803  13.982 -18.568  1.00  0.00           C  
ATOM    468  OE1 GLU A  29      26.687  13.809 -19.757  1.00  0.00           O  
ATOM    469  OE2 GLU A  29      26.911  15.077 -18.066  1.00  0.00           O  
ATOM    470  H   GLU A  29      26.441   9.129 -19.356  1.00  0.00           H  
ATOM    471  HA  GLU A  29      27.644  10.187 -17.027  1.00  0.00           H  
ATOM    472 1HB  GLU A  29      27.430  11.412 -19.175  1.00  0.00           H  
ATOM    473 2HB  GLU A  29      25.689  11.512 -18.951  1.00  0.00           H  
ATOM    474 1HG  GLU A  29      26.007  12.876 -16.940  1.00  0.00           H  
ATOM    475 2HG  GLU A  29      27.756  12.749 -17.120  1.00  0.00           H  
ATOM    476  N   ASP A  30      24.348  10.051 -16.915  1.00  0.00           N  
ATOM    477  CA  ASP A  30      23.205  10.089 -16.010  1.00  0.00           C  
ATOM    478  C   ASP A  30      23.299   8.991 -14.959  1.00  0.00           C  
ATOM    479  O   ASP A  30      22.994   9.212 -13.787  1.00  0.00           O  
ATOM    480  CB  ASP A  30      21.897   9.945 -16.791  1.00  0.00           C  
ATOM    481  CG  ASP A  30      21.558  11.182 -17.613  1.00  0.00           C  
ATOM    482  OD1 ASP A  30      22.136  12.213 -17.364  1.00  0.00           O  
ATOM    483  OD2 ASP A  30      20.725  11.083 -18.482  1.00  0.00           O  
ATOM    484  H   ASP A  30      24.196   9.836 -17.890  1.00  0.00           H  
ATOM    485  HA  ASP A  30      23.201  11.052 -15.498  1.00  0.00           H  
ATOM    486 1HB  ASP A  30      21.966   9.089 -17.462  1.00  0.00           H  
ATOM    487 2HB  ASP A  30      21.078   9.752 -16.097  1.00  0.00           H  
ATOM    488  N   ILE A  31      23.723   7.806 -15.384  1.00  0.00           N  
ATOM    489  CA  ILE A  31      23.857   6.670 -14.479  1.00  0.00           C  
ATOM    490  C   ILE A  31      24.929   6.928 -13.428  1.00  0.00           C  
ATOM    491  O   ILE A  31      24.757   6.593 -12.256  1.00  0.00           O  
ATOM    492  CB  ILE A  31      24.198   5.385 -15.256  1.00  0.00           C  
ATOM    493  CG1 ILE A  31      23.015   4.961 -16.131  1.00  0.00           C  
ATOM    494  CG2 ILE A  31      24.580   4.269 -14.297  1.00  0.00           C  
ATOM    495  CD1 ILE A  31      23.351   3.873 -17.125  1.00  0.00           C  
ATOM    496  H   ILE A  31      23.959   7.689 -16.359  1.00  0.00           H  
ATOM    497  HA  ILE A  31      22.907   6.522 -13.967  1.00  0.00           H  
ATOM    498  HB  ILE A  31      25.034   5.577 -15.927  1.00  0.00           H  
ATOM    499 1HG1 ILE A  31      22.202   4.607 -15.498  1.00  0.00           H  
ATOM    500 2HG1 ILE A  31      22.645   5.825 -16.685  1.00  0.00           H  
ATOM    501 1HG2 ILE A  31      24.817   3.368 -14.862  1.00  0.00           H  
ATOM    502 2HG2 ILE A  31      25.451   4.572 -13.715  1.00  0.00           H  
ATOM    503 3HG2 ILE A  31      23.747   4.066 -13.623  1.00  0.00           H  
ATOM    504 1HD1 ILE A  31      22.463   3.627 -17.709  1.00  0.00           H  
ATOM    505 2HD1 ILE A  31      24.140   4.220 -17.793  1.00  0.00           H  
ATOM    506 3HD1 ILE A  31      23.690   2.986 -16.592  1.00  0.00           H  
ATOM    507  N   VAL A  32      26.037   7.526 -13.853  1.00  0.00           N  
ATOM    508  CA  VAL A  32      27.139   7.830 -12.948  1.00  0.00           C  
ATOM    509  C   VAL A  32      26.723   8.850 -11.897  1.00  0.00           C  
ATOM    510  O   VAL A  32      27.080   8.729 -10.725  1.00  0.00           O  
ATOM    511  CB  VAL A  32      28.345   8.374 -13.737  1.00  0.00           C  
ATOM    512  CG1 VAL A  32      29.424   8.869 -12.787  1.00  0.00           C  
ATOM    513  CG2 VAL A  32      28.891   7.293 -14.658  1.00  0.00           C  
ATOM    514  H   VAL A  32      26.118   7.776 -14.828  1.00  0.00           H  
ATOM    515  HA  VAL A  32      27.437   6.910 -12.444  1.00  0.00           H  
ATOM    516  HB  VAL A  32      28.023   9.229 -14.331  1.00  0.00           H  
ATOM    517 1HG1 VAL A  32      30.269   9.250 -13.362  1.00  0.00           H  
ATOM    518 2HG1 VAL A  32      29.022   9.666 -12.162  1.00  0.00           H  
ATOM    519 3HG1 VAL A  32      29.758   8.045 -12.155  1.00  0.00           H  
ATOM    520 1HG2 VAL A  32      29.742   7.684 -15.213  1.00  0.00           H  
ATOM    521 2HG2 VAL A  32      29.207   6.435 -14.064  1.00  0.00           H  
ATOM    522 3HG2 VAL A  32      28.113   6.983 -15.357  1.00  0.00           H  
ATOM    523  N   SER A  33      25.966   9.855 -12.322  1.00  0.00           N  
ATOM    524  CA  SER A  33      25.499  10.899 -11.417  1.00  0.00           C  
ATOM    525  C   SER A  33      24.553  10.335 -10.366  1.00  0.00           C  
ATOM    526  O   SER A  33      24.618  10.707  -9.194  1.00  0.00           O  
ATOM    527  CB  SER A  33      24.803  11.995 -12.199  1.00  0.00           C  
ATOM    528  OG  SER A  33      24.350  13.011 -11.347  1.00  0.00           O  
ATOM    529  H   SER A  33      25.707   9.898 -13.297  1.00  0.00           H  
ATOM    530  HA  SER A  33      26.363  11.326 -10.906  1.00  0.00           H  
ATOM    531 1HB  SER A  33      25.493  12.413 -12.933  1.00  0.00           H  
ATOM    532 2HB  SER A  33      23.961  11.573 -12.746  1.00  0.00           H  
ATOM    533  HG  SER A  33      23.925  13.661 -11.911  1.00  0.00           H  
ATOM    534  N   VAL A  34      23.673   9.435 -10.791  1.00  0.00           N  
ATOM    535  CA  VAL A  34      22.711   8.817  -9.886  1.00  0.00           C  
ATOM    536  C   VAL A  34      23.412   7.966  -8.835  1.00  0.00           C  
ATOM    537  O   VAL A  34      23.035   7.975  -7.663  1.00  0.00           O  
ATOM    538  CB  VAL A  34      21.721   7.940 -10.676  1.00  0.00           C  
ATOM    539  CG1 VAL A  34      20.837   7.146  -9.725  1.00  0.00           C  
ATOM    540  CG2 VAL A  34      20.879   8.810 -11.596  1.00  0.00           C  
ATOM    541  H   VAL A  34      23.670   9.172 -11.766  1.00  0.00           H  
ATOM    542  HA  VAL A  34      22.154   9.607  -9.381  1.00  0.00           H  
ATOM    543  HB  VAL A  34      22.283   7.219 -11.270  1.00  0.00           H  
ATOM    544 1HG1 VAL A  34      20.144   6.532 -10.300  1.00  0.00           H  
ATOM    545 2HG1 VAL A  34      21.459   6.504  -9.101  1.00  0.00           H  
ATOM    546 3HG1 VAL A  34      20.274   7.833  -9.093  1.00  0.00           H  
ATOM    547 1HG2 VAL A  34      20.182   8.184 -12.152  1.00  0.00           H  
ATOM    548 2HG2 VAL A  34      20.322   9.535 -11.002  1.00  0.00           H  
ATOM    549 3HG2 VAL A  34      21.529   9.337 -12.295  1.00  0.00           H  
ATOM    550  N   ALA A  35      24.434   7.231  -9.260  1.00  0.00           N  
ATOM    551  CA  ALA A  35      25.190   6.374  -8.355  1.00  0.00           C  
ATOM    552  C   ALA A  35      25.925   7.194  -7.304  1.00  0.00           C  
ATOM    553  O   ALA A  35      25.973   6.820  -6.132  1.00  0.00           O  
ATOM    554  CB  ALA A  35      26.173   5.514  -9.137  1.00  0.00           C  
ATOM    555  H   ALA A  35      24.694   7.267 -10.235  1.00  0.00           H  
ATOM    556  HA  ALA A  35      24.485   5.723  -7.837  1.00  0.00           H  
ATOM    557 1HB  ALA A  35      26.730   4.880  -8.447  1.00  0.00           H  
ATOM    558 2HB  ALA A  35      25.627   4.890  -9.844  1.00  0.00           H  
ATOM    559 3HB  ALA A  35      26.865   6.156  -9.679  1.00  0.00           H  
ATOM    560  N   GLU A  36      26.498   8.315  -7.729  1.00  0.00           N  
ATOM    561  CA  GLU A  36      27.232   9.191  -6.824  1.00  0.00           C  
ATOM    562  C   GLU A  36      26.310   9.795  -5.772  1.00  0.00           C  
ATOM    563  O   GLU A  36      26.673   9.899  -4.600  1.00  0.00           O  
ATOM    564  CB  GLU A  36      27.927  10.306  -7.608  1.00  0.00           C  
ATOM    565  CG  GLU A  36      28.784  11.233  -6.758  1.00  0.00           C  
ATOM    566  CD  GLU A  36      29.521  12.260  -7.573  1.00  0.00           C  
ATOM    567  OE1 GLU A  36      29.390  12.243  -8.773  1.00  0.00           O  
ATOM    568  OE2 GLU A  36      30.215  13.062  -6.994  1.00  0.00           O  
ATOM    569  H   GLU A  36      26.423   8.567  -8.704  1.00  0.00           H  
ATOM    570  HA  GLU A  36      27.991   8.600  -6.310  1.00  0.00           H  
ATOM    571 1HB  GLU A  36      28.566   9.868  -8.375  1.00  0.00           H  
ATOM    572 2HB  GLU A  36      27.178  10.915  -8.116  1.00  0.00           H  
ATOM    573 1HG  GLU A  36      28.145  11.746  -6.040  1.00  0.00           H  
ATOM    574 2HG  GLU A  36      29.503  10.635  -6.200  1.00  0.00           H  
ATOM    575  N   SER A  37      25.116  10.192  -6.198  1.00  0.00           N  
ATOM    576  CA  SER A  37      24.139  10.787  -5.293  1.00  0.00           C  
ATOM    577  C   SER A  37      23.681   9.784  -4.241  1.00  0.00           C  
ATOM    578  O   SER A  37      23.524  10.127  -3.069  1.00  0.00           O  
ATOM    579  CB  SER A  37      22.943  11.294  -6.076  1.00  0.00           C  
ATOM    580  OG  SER A  37      21.994  11.874  -5.223  1.00  0.00           O  
ATOM    581  H   SER A  37      24.879  10.079  -7.173  1.00  0.00           H  
ATOM    582  HA  SER A  37      24.608  11.629  -4.782  1.00  0.00           H  
ATOM    583 1HB  SER A  37      23.274  12.029  -6.809  1.00  0.00           H  
ATOM    584 2HB  SER A  37      22.489  10.469  -6.622  1.00  0.00           H  
ATOM    585  HG  SER A  37      21.276  12.167  -5.788  1.00  0.00           H  
ATOM    586  N   ALA A  38      23.468   8.544  -4.667  1.00  0.00           N  
ATOM    587  CA  ALA A  38      23.027   7.489  -3.762  1.00  0.00           C  
ATOM    588  C   ALA A  38      24.087   7.187  -2.710  1.00  0.00           C  
ATOM    589  O   ALA A  38      23.771   6.980  -1.538  1.00  0.00           O  
ATOM    590  CB  ALA A  38      22.684   6.229  -4.544  1.00  0.00           C  
ATOM    591  H   ALA A  38      23.615   8.327  -5.642  1.00  0.00           H  
ATOM    592  HA  ALA A  38      22.133   7.838  -3.245  1.00  0.00           H  
ATOM    593 1HB  ALA A  38      22.356   5.451  -3.855  1.00  0.00           H  
ATOM    594 2HB  ALA A  38      21.884   6.447  -5.252  1.00  0.00           H  
ATOM    595 3HB  ALA A  38      23.564   5.887  -5.086  1.00  0.00           H  
ATOM    596  N   MET A  39      25.345   7.163  -3.136  1.00  0.00           N  
ATOM    597  CA  MET A  39      26.455   6.886  -2.231  1.00  0.00           C  
ATOM    598  C   MET A  39      26.594   7.979  -1.179  1.00  0.00           C  
ATOM    599  O   MET A  39      26.846   7.698  -0.007  1.00  0.00           O  
ATOM    600  CB  MET A  39      27.755   6.737  -3.020  1.00  0.00           C  
ATOM    601  CG  MET A  39      27.838   5.472  -3.863  1.00  0.00           C  
ATOM    602  SD  MET A  39      29.473   5.224  -4.583  1.00  0.00           S  
ATOM    603  CE  MET A  39      29.467   6.467  -5.872  1.00  0.00           C  
ATOM    604  H   MET A  39      25.538   7.341  -4.111  1.00  0.00           H  
ATOM    605  HA  MET A  39      26.252   5.950  -1.710  1.00  0.00           H  
ATOM    606 1HB  MET A  39      27.876   7.590  -3.685  1.00  0.00           H  
ATOM    607 2HB  MET A  39      28.600   6.736  -2.331  1.00  0.00           H  
ATOM    608 1HG  MET A  39      27.598   4.607  -3.245  1.00  0.00           H  
ATOM    609 2HG  MET A  39      27.110   5.526  -4.672  1.00  0.00           H  
ATOM    610 1HE  MET A  39      30.415   6.438  -6.410  1.00  0.00           H  
ATOM    611 2HE  MET A  39      28.649   6.268  -6.566  1.00  0.00           H  
ATOM    612 3HE  MET A  39      29.333   7.453  -5.426  1.00  0.00           H  
ATOM    613  N   LYS A  40      26.428   9.227  -1.605  1.00  0.00           N  
ATOM    614  CA  LYS A  40      26.535  10.365  -0.700  1.00  0.00           C  
ATOM    615  C   LYS A  40      25.434  10.338   0.352  1.00  0.00           C  
ATOM    616  O   LYS A  40      25.675  10.629   1.524  1.00  0.00           O  
ATOM    617  CB  LYS A  40      26.483  11.678  -1.482  1.00  0.00           C  
ATOM    618  CG  LYS A  40      26.660  12.927  -0.628  1.00  0.00           C  
ATOM    619  CD  LYS A  40      26.690  14.183  -1.486  1.00  0.00           C  
ATOM    620  CE  LYS A  40      26.852  15.433  -0.633  1.00  0.00           C  
ATOM    621  NZ  LYS A  40      26.883  16.670  -1.459  1.00  0.00           N  
ATOM    622  H   LYS A  40      26.223   9.391  -2.580  1.00  0.00           H  
ATOM    623  HA  LYS A  40      27.493  10.306  -0.182  1.00  0.00           H  
ATOM    624 1HB  LYS A  40      27.263  11.680  -2.243  1.00  0.00           H  
ATOM    625 2HB  LYS A  40      25.524  11.758  -1.996  1.00  0.00           H  
ATOM    626 1HG  LYS A  40      25.836  13.002   0.083  1.00  0.00           H  
ATOM    627 2HG  LYS A  40      27.593  12.856  -0.070  1.00  0.00           H  
ATOM    628 1HD  LYS A  40      27.520  14.124  -2.190  1.00  0.00           H  
ATOM    629 2HD  LYS A  40      25.761  14.260  -2.052  1.00  0.00           H  
ATOM    630 1HE  LYS A  40      26.025  15.502   0.072  1.00  0.00           H  
ATOM    631 2HE  LYS A  40      27.780  15.367  -0.065  1.00  0.00           H  
ATOM    632 1HZ  LYS A  40      26.992  17.474  -0.857  1.00  0.00           H  
ATOM    633 2HZ  LYS A  40      27.659  16.625  -2.105  1.00  0.00           H  
ATOM    634 3HZ  LYS A  40      26.019  16.752  -1.976  1.00  0.00           H  
ATOM    635  N   SER A  41      24.225   9.987  -0.074  1.00  0.00           N  
ATOM    636  CA  SER A  41      23.083   9.921   0.831  1.00  0.00           C  
ATOM    637  C   SER A  41      23.276   8.836   1.883  1.00  0.00           C  
ATOM    638  O   SER A  41      22.953   9.030   3.055  1.00  0.00           O  
ATOM    639  CB  SER A  41      21.811   9.658   0.048  1.00  0.00           C  
ATOM    640  OG  SER A  41      20.701   9.595   0.901  1.00  0.00           O  
ATOM    641  H   SER A  41      24.094   9.760  -1.049  1.00  0.00           H  
ATOM    642  HA  SER A  41      22.990  10.881   1.342  1.00  0.00           H  
ATOM    643 1HB  SER A  41      21.665  10.451  -0.685  1.00  0.00           H  
ATOM    644 2HB  SER A  41      21.907   8.721  -0.498  1.00  0.00           H  
ATOM    645  HG  SER A  41      19.943   9.428   0.336  1.00  0.00           H  
ATOM    646  N   VAL A  42      23.805   7.694   1.457  1.00  0.00           N  
ATOM    647  CA  VAL A  42      24.041   6.576   2.362  1.00  0.00           C  
ATOM    648  C   VAL A  42      25.085   6.929   3.414  1.00  0.00           C  
ATOM    649  O   VAL A  42      24.942   6.579   4.586  1.00  0.00           O  
ATOM    650  CB  VAL A  42      24.510   5.339   1.572  1.00  0.00           C  
ATOM    651  CG1 VAL A  42      24.938   4.231   2.523  1.00  0.00           C  
ATOM    652  CG2 VAL A  42      23.397   4.861   0.652  1.00  0.00           C  
ATOM    653  H   VAL A  42      24.050   7.599   0.482  1.00  0.00           H  
ATOM    654  HA  VAL A  42      23.104   6.335   2.866  1.00  0.00           H  
ATOM    655  HB  VAL A  42      25.383   5.609   0.978  1.00  0.00           H  
ATOM    656 1HG1 VAL A  42      25.267   3.365   1.948  1.00  0.00           H  
ATOM    657 2HG1 VAL A  42      25.759   4.584   3.147  1.00  0.00           H  
ATOM    658 3HG1 VAL A  42      24.096   3.948   3.154  1.00  0.00           H  
ATOM    659 1HG2 VAL A  42      23.736   3.987   0.096  1.00  0.00           H  
ATOM    660 2HG2 VAL A  42      22.522   4.597   1.246  1.00  0.00           H  
ATOM    661 3HG2 VAL A  42      23.136   5.656  -0.047  1.00  0.00           H  
ATOM    662  N   VAL A  43      26.135   7.624   2.988  1.00  0.00           N  
ATOM    663  CA  VAL A  43      27.205   8.026   3.893  1.00  0.00           C  
ATOM    664  C   VAL A  43      26.699   9.005   4.945  1.00  0.00           C  
ATOM    665  O   VAL A  43      27.066   8.917   6.117  1.00  0.00           O  
ATOM    666  CB  VAL A  43      28.357   8.676   3.103  1.00  0.00           C  
ATOM    667  CG1 VAL A  43      29.388   9.266   4.053  1.00  0.00           C  
ATOM    668  CG2 VAL A  43      28.998   7.648   2.183  1.00  0.00           C  
ATOM    669  H   VAL A  43      26.193   7.880   2.013  1.00  0.00           H  
ATOM    670  HA  VAL A  43      27.584   7.136   4.397  1.00  0.00           H  
ATOM    671  HB  VAL A  43      27.959   9.499   2.509  1.00  0.00           H  
ATOM    672 1HG1 VAL A  43      30.194   9.722   3.478  1.00  0.00           H  
ATOM    673 2HG1 VAL A  43      28.915  10.025   4.677  1.00  0.00           H  
ATOM    674 3HG1 VAL A  43      29.794   8.477   4.685  1.00  0.00           H  
ATOM    675 1HG2 VAL A  43      29.810   8.114   1.627  1.00  0.00           H  
ATOM    676 2HG2 VAL A  43      29.390   6.823   2.777  1.00  0.00           H  
ATOM    677 3HG2 VAL A  43      28.251   7.269   1.484  1.00  0.00           H  
ATOM    678  N   GLU A  44      25.854   9.938   4.519  1.00  0.00           N  
ATOM    679  CA  GLU A  44      25.295  10.935   5.424  1.00  0.00           C  
ATOM    680  C   GLU A  44      24.404  10.287   6.476  1.00  0.00           C  
ATOM    681  O   GLU A  44      24.437  10.662   7.648  1.00  0.00           O  
ATOM    682  CB  GLU A  44      24.498  11.980   4.640  1.00  0.00           C  
ATOM    683  CG  GLU A  44      25.346  12.892   3.765  1.00  0.00           C  
ATOM    684  CD  GLU A  44      26.286  13.755   4.560  1.00  0.00           C  
ATOM    685  OE1 GLU A  44      25.818  14.576   5.311  1.00  0.00           O  
ATOM    686  OE2 GLU A  44      27.475  13.593   4.415  1.00  0.00           O  
ATOM    687  H   GLU A  44      25.593   9.957   3.544  1.00  0.00           H  
ATOM    688  HA  GLU A  44      26.117  11.436   5.937  1.00  0.00           H  
ATOM    689 1HB  GLU A  44      23.774  11.478   3.997  1.00  0.00           H  
ATOM    690 2HB  GLU A  44      23.938  12.607   5.334  1.00  0.00           H  
ATOM    691 1HG  GLU A  44      25.928  12.280   3.076  1.00  0.00           H  
ATOM    692 2HG  GLU A  44      24.687  13.528   3.175  1.00  0.00           H  
ATOM    693  N   SER A  45      23.608   9.312   6.051  1.00  0.00           N  
ATOM    694  CA  SER A  45      22.706   8.610   6.955  1.00  0.00           C  
ATOM    695  C   SER A  45      23.481   7.826   8.007  1.00  0.00           C  
ATOM    696  O   SER A  45      23.105   7.801   9.179  1.00  0.00           O  
ATOM    697  CB  SER A  45      21.808   7.672   6.172  1.00  0.00           C  
ATOM    698  OG  SER A  45      20.929   6.990   7.024  1.00  0.00           O  
ATOM    699  H   SER A  45      23.628   9.050   5.076  1.00  0.00           H  
ATOM    700  HA  SER A  45      22.085   9.347   7.466  1.00  0.00           H  
ATOM    701 1HB  SER A  45      21.238   8.243   5.438  1.00  0.00           H  
ATOM    702 2HB  SER A  45      22.419   6.955   5.625  1.00  0.00           H  
ATOM    703  HG  SER A  45      20.400   6.422   6.459  1.00  0.00           H  
ATOM    704  N   THR A  46      24.565   7.186   7.582  1.00  0.00           N  
ATOM    705  CA  THR A  46      25.395   6.400   8.486  1.00  0.00           C  
ATOM    706  C   THR A  46      26.053   7.284   9.538  1.00  0.00           C  
ATOM    707  O   THR A  46      26.133   6.916  10.710  1.00  0.00           O  
ATOM    708  CB  THR A  46      26.477   5.624   7.712  1.00  0.00           C  
ATOM    709  OG1 THR A  46      25.853   4.718   6.792  1.00  0.00           O  
ATOM    710  CG2 THR A  46      27.359   4.839   8.670  1.00  0.00           C  
ATOM    711  H   THR A  46      24.821   7.246   6.607  1.00  0.00           H  
ATOM    712  HA  THR A  46      24.759   5.680   9.002  1.00  0.00           H  
ATOM    713  HB  THR A  46      27.094   6.324   7.149  1.00  0.00           H  
ATOM    714  HG1 THR A  46      25.577   5.199   6.008  1.00  0.00           H  
ATOM    715 1HG2 THR A  46      28.118   4.298   8.105  1.00  0.00           H  
ATOM    716 2HG2 THR A  46      27.844   5.527   9.363  1.00  0.00           H  
ATOM    717 3HG2 THR A  46      26.749   4.131   9.229  1.00  0.00           H  
ATOM    718  N   VAL A  47      26.523   8.452   9.113  1.00  0.00           N  
ATOM    719  CA  VAL A  47      27.175   9.390  10.017  1.00  0.00           C  
ATOM    720  C   VAL A  47      26.202   9.908  11.069  1.00  0.00           C  
ATOM    721  O   VAL A  47      26.554  10.043  12.241  1.00  0.00           O  
ATOM    722  CB  VAL A  47      27.754  10.579   9.227  1.00  0.00           C  
ATOM    723  CG1 VAL A  47      28.267  11.651  10.176  1.00  0.00           C  
ATOM    724  CG2 VAL A  47      28.865  10.097   8.306  1.00  0.00           C  
ATOM    725  H   VAL A  47      26.426   8.696   8.138  1.00  0.00           H  
ATOM    726  HA  VAL A  47      27.993   8.873  10.521  1.00  0.00           H  
ATOM    727  HB  VAL A  47      26.959  11.029   8.632  1.00  0.00           H  
ATOM    728 1HG1 VAL A  47      28.672  12.483   9.601  1.00  0.00           H  
ATOM    729 2HG1 VAL A  47      27.447  12.006  10.800  1.00  0.00           H  
ATOM    730 3HG1 VAL A  47      29.050  11.232  10.808  1.00  0.00           H  
ATOM    731 1HG2 VAL A  47      29.269  10.942   7.750  1.00  0.00           H  
ATOM    732 2HG2 VAL A  47      29.657   9.641   8.900  1.00  0.00           H  
ATOM    733 3HG2 VAL A  47      28.465   9.361   7.608  1.00  0.00           H  
ATOM    734  N   GLU A  48      24.977  10.197  10.644  1.00  0.00           N  
ATOM    735  CA  GLU A  48      23.951  10.700  11.548  1.00  0.00           C  
ATOM    736  C   GLU A  48      23.585   9.661  12.600  1.00  0.00           C  
ATOM    737  O   GLU A  48      23.398   9.989  13.772  1.00  0.00           O  
ATOM    738  CB  GLU A  48      22.702  11.107  10.763  1.00  0.00           C  
ATOM    739  CG  GLU A  48      22.881  12.345   9.895  1.00  0.00           C  
ATOM    740  CD  GLU A  48      21.658  12.672   9.084  1.00  0.00           C  
ATOM    741  OE1 GLU A  48      20.732  11.898   9.102  1.00  0.00           O  
ATOM    742  OE2 GLU A  48      21.650  13.699   8.446  1.00  0.00           O  
ATOM    743  H   GLU A  48      24.751  10.065   9.669  1.00  0.00           H  
ATOM    744  HA  GLU A  48      24.343  11.579  12.061  1.00  0.00           H  
ATOM    745 1HB  GLU A  48      22.396  10.286  10.115  1.00  0.00           H  
ATOM    746 2HB  GLU A  48      21.883  11.300  11.456  1.00  0.00           H  
ATOM    747 1HG  GLU A  48      23.115  13.194  10.536  1.00  0.00           H  
ATOM    748 2HG  GLU A  48      23.724  12.187   9.225  1.00  0.00           H  
ATOM    749  N   ALA A  49      23.484   8.406  12.175  1.00  0.00           N  
ATOM    750  CA  ALA A  49      23.141   7.316  13.079  1.00  0.00           C  
ATOM    751  C   ALA A  49      24.223   7.111  14.131  1.00  0.00           C  
ATOM    752  O   ALA A  49      23.927   6.877  15.303  1.00  0.00           O  
ATOM    753  CB  ALA A  49      22.914   6.031  12.296  1.00  0.00           C  
ATOM    754  H   ALA A  49      23.649   8.202  11.200  1.00  0.00           H  
ATOM    755  HA  ALA A  49      22.219   7.582  13.596  1.00  0.00           H  
ATOM    756 1HB  ALA A  49      22.658   5.226  12.985  1.00  0.00           H  
ATOM    757 2HB  ALA A  49      22.098   6.175  11.588  1.00  0.00           H  
ATOM    758 3HB  ALA A  49      23.822   5.770  11.755  1.00  0.00           H  
ATOM    759  N   MET A  50      25.479   7.200  13.706  1.00  0.00           N  
ATOM    760  CA  MET A  50      26.609   7.024  14.610  1.00  0.00           C  
ATOM    761  C   MET A  50      26.553   8.020  15.761  1.00  0.00           C  
ATOM    762  O   MET A  50      26.845   7.677  16.906  1.00  0.00           O  
ATOM    763  CB  MET A  50      27.924   7.166  13.845  1.00  0.00           C  
ATOM    764  CG  MET A  50      28.228   6.015  12.897  1.00  0.00           C  
ATOM    765  SD  MET A  50      29.890   6.108  12.202  1.00  0.00           S  
ATOM    766  CE  MET A  50      29.690   7.444  11.027  1.00  0.00           C  
ATOM    767  H   MET A  50      25.656   7.395  12.731  1.00  0.00           H  
ATOM    768  HA  MET A  50      26.558   6.023  15.037  1.00  0.00           H  
ATOM    769 1HB  MET A  50      27.907   8.084  13.261  1.00  0.00           H  
ATOM    770 2HB  MET A  50      28.750   7.244  14.553  1.00  0.00           H  
ATOM    771 1HG  MET A  50      28.130   5.069  13.430  1.00  0.00           H  
ATOM    772 2HG  MET A  50      27.511   6.019  12.077  1.00  0.00           H  
ATOM    773 1HE  MET A  50      30.636   7.622  10.514  1.00  0.00           H  
ATOM    774 2HE  MET A  50      28.926   7.175  10.297  1.00  0.00           H  
ATOM    775 3HE  MET A  50      29.387   8.349  11.553  1.00  0.00           H  
ATOM    776  N   LYS A  51      26.179   9.254  15.466  1.00  0.00           N  
ATOM    777  CA  LYS A  51      26.178  10.281  16.498  1.00  0.00           C  
ATOM    778  C   LYS A  51      25.470   9.796  17.761  1.00  0.00           C  
ATOM    779  O   LYS A  51      25.827  10.185  18.873  1.00  0.00           O  
ATOM    780  CB  LYS A  51      25.515  11.558  15.979  1.00  0.00           C  
ATOM    781  CG  LYS A  51      25.514  12.714  16.970  1.00  0.00           C  
ATOM    782  CD  LYS A  51      24.901  13.965  16.359  1.00  0.00           C  
ATOM    783  CE  LYS A  51      24.862  15.109  17.361  1.00  0.00           C  
ATOM    784  NZ  LYS A  51      24.265  16.341  16.777  1.00  0.00           N  
ATOM    785  H   LYS A  51      25.897   9.470  14.521  1.00  0.00           H  
ATOM    786  HA  LYS A  51      27.212  10.507  16.762  1.00  0.00           H  
ATOM    787 1HB  LYS A  51      26.027  11.892  15.076  1.00  0.00           H  
ATOM    788 2HB  LYS A  51      24.480  11.347  15.709  1.00  0.00           H  
ATOM    789 1HG  LYS A  51      24.941  12.434  17.855  1.00  0.00           H  
ATOM    790 2HG  LYS A  51      26.537  12.932  17.276  1.00  0.00           H  
ATOM    791 1HD  LYS A  51      25.489  14.272  15.493  1.00  0.00           H  
ATOM    792 2HD  LYS A  51      23.885  13.749  16.029  1.00  0.00           H  
ATOM    793 1HE  LYS A  51      24.275  14.812  18.229  1.00  0.00           H  
ATOM    794 2HE  LYS A  51      25.874  15.335  17.696  1.00  0.00           H  
ATOM    795 1HZ  LYS A  51      24.257  17.074  17.472  1.00  0.00           H  
ATOM    796 2HZ  LYS A  51      24.813  16.637  15.982  1.00  0.00           H  
ATOM    797 3HZ  LYS A  51      23.319  16.149  16.481  1.00  0.00           H  
ATOM    798  N   LYS A  52      24.463   8.944  17.592  1.00  0.00           N  
ATOM    799  CA  LYS A  52      23.696   8.419  18.718  1.00  0.00           C  
ATOM    800  C   LYS A  52      24.355   7.219  19.402  1.00  0.00           C  
ATOM    801  O   LYS A  52      24.285   7.072  20.622  1.00  0.00           O  
ATOM    802  CB  LYS A  52      22.291   8.035  18.251  1.00  0.00           C  
ATOM    803  CG  LYS A  52      21.409   9.217  17.873  1.00  0.00           C  
ATOM    804  CD  LYS A  52      20.030   8.757  17.423  1.00  0.00           C  
ATOM    805  CE  LYS A  52      19.148   9.937  17.045  1.00  0.00           C  
ATOM    806  NZ  LYS A  52      17.808   9.499  16.566  1.00  0.00           N  
ATOM    807  H   LYS A  52      24.219   8.650  16.657  1.00  0.00           H  
ATOM    808  HA  LYS A  52      23.611   9.201  19.473  1.00  0.00           H  
ATOM    809 1HB  LYS A  52      22.362   7.380  17.383  1.00  0.00           H  
ATOM    810 2HB  LYS A  52      21.785   7.479  19.041  1.00  0.00           H  
ATOM    811 1HG  LYS A  52      21.298   9.879  18.733  1.00  0.00           H  
ATOM    812 2HG  LYS A  52      21.878   9.777  17.064  1.00  0.00           H  
ATOM    813 1HD  LYS A  52      20.131   8.097  16.560  1.00  0.00           H  
ATOM    814 2HD  LYS A  52      19.551   8.201  18.229  1.00  0.00           H  
ATOM    815 1HE  LYS A  52      19.017  10.585  17.910  1.00  0.00           H  
ATOM    816 2HE  LYS A  52      19.630  10.514  16.256  1.00  0.00           H  
ATOM    817 1HZ  LYS A  52      17.255  10.310  16.326  1.00  0.00           H  
ATOM    818 2HZ  LYS A  52      17.916   8.912  15.751  1.00  0.00           H  
ATOM    819 3HZ  LYS A  52      17.343   8.979  17.296  1.00  0.00           H  
ATOM    820  N   MET A  53      24.997   6.358  18.612  1.00  0.00           N  
ATOM    821  CA  MET A  53      25.294   5.000  19.073  1.00  0.00           C  
ATOM    822  C   MET A  53      26.374   4.988  20.147  1.00  0.00           C  
ATOM    823  O   MET A  53      27.495   5.443  19.919  1.00  0.00           O  
ATOM    824  CB  MET A  53      25.715   4.125  17.894  1.00  0.00           C  
ATOM    825  CG  MET A  53      25.839   2.644  18.221  1.00  0.00           C  
ATOM    826  SD  MET A  53      24.249   1.879  18.596  1.00  0.00           S  
ATOM    827  CE  MET A  53      24.311   1.828  20.384  1.00  0.00           C  
ATOM    828  H   MET A  53      25.278   6.653  17.688  1.00  0.00           H  
ATOM    829  HA  MET A  53      24.391   4.580  19.516  1.00  0.00           H  
ATOM    830 1HB  MET A  53      24.991   4.229  17.087  1.00  0.00           H  
ATOM    831 2HB  MET A  53      26.679   4.466  17.514  1.00  0.00           H  
ATOM    832 1HG  MET A  53      26.283   2.120  17.375  1.00  0.00           H  
ATOM    833 2HG  MET A  53      26.494   2.515  19.082  1.00  0.00           H  
ATOM    834 1HE  MET A  53      23.395   1.379  20.768  1.00  0.00           H  
ATOM    835 2HE  MET A  53      25.168   1.232  20.702  1.00  0.00           H  
ATOM    836 3HE  MET A  53      24.410   2.841  20.775  1.00  0.00           H  
ATOM    837  N   THR A  54      26.022   4.463  21.318  1.00  0.00           N  
ATOM    838  CA  THR A  54      26.961   4.324  22.428  1.00  0.00           C  
ATOM    839  C   THR A  54      27.933   3.169  22.220  1.00  0.00           C  
ATOM    840  O   THR A  54      29.088   3.233  22.642  1.00  0.00           O  
ATOM    841  CB  THR A  54      26.211   4.126  23.758  1.00  0.00           C  
ATOM    842  OG1 THR A  54      25.397   2.948  23.680  1.00  0.00           O  
ATOM    843  CG2 THR A  54      25.329   5.328  24.058  1.00  0.00           C  
ATOM    844  H   THR A  54      25.072   4.147  21.450  1.00  0.00           H  
ATOM    845  HA  THR A  54      27.550   5.239  22.499  1.00  0.00           H  
ATOM    846  HB  THR A  54      26.931   4.000  24.567  1.00  0.00           H  
ATOM    847  HG1 THR A  54      25.944   2.172  23.825  1.00  0.00           H  
ATOM    848 1HG2 THR A  54      24.807   5.170  25.001  1.00  0.00           H  
ATOM    849 2HG2 THR A  54      25.946   6.223  24.129  1.00  0.00           H  
ATOM    850 3HG2 THR A  54      24.600   5.453  23.257  1.00  0.00           H  
ATOM    851  N   ASP A  55      27.466   2.108  21.567  1.00  0.00           N  
ATOM    852  CA  ASP A  55      28.246   0.881  21.454  1.00  0.00           C  
ATOM    853  C   ASP A  55      29.419   1.074  20.506  1.00  0.00           C  
ATOM    854  O   ASP A  55      29.240   1.158  19.291  1.00  0.00           O  
ATOM    855  CB  ASP A  55      27.369  -0.274  20.965  1.00  0.00           C  
ATOM    856  CG  ASP A  55      26.340  -0.715  21.997  1.00  0.00           C  
ATOM    857  OD1 ASP A  55      26.491  -0.368  23.144  1.00  0.00           O  
ATOM    858  OD2 ASP A  55      25.412  -1.395  21.628  1.00  0.00           O  
ATOM    859  H   ASP A  55      26.551   2.156  21.141  1.00  0.00           H  
ATOM    860  HA  ASP A  55      28.637   0.628  22.440  1.00  0.00           H  
ATOM    861 1HB  ASP A  55      26.846   0.025  20.056  1.00  0.00           H  
ATOM    862 2HB  ASP A  55      27.999  -1.128  20.713  1.00  0.00           H  
ATOM    863  N   LYS A  56      30.727   1.180  20.763  1.00  0.00           N  
ATOM    864  CA  LYS A  56      31.631   1.581  19.690  1.00  0.00           C  
ATOM    865  C   LYS A  56      31.734   0.508  18.615  1.00  0.00           C  
ATOM    866  O   LYS A  56      31.878   0.814  17.431  1.00  0.00           O  
ATOM    867  CB  LYS A  56      33.019   1.894  20.251  1.00  0.00           C  
ATOM    868  CG  LYS A  56      33.190   3.325  20.743  1.00  0.00           C  
ATOM    869  CD  LYS A  56      32.344   3.590  21.979  1.00  0.00           C  
ATOM    870  CE  LYS A  56      32.540   5.009  22.492  1.00  0.00           C  
ATOM    871  NZ  LYS A  56      31.688   5.295  23.678  1.00  0.00           N  
ATOM    872  H   LYS A  56      31.063   0.980  21.694  1.00  0.00           H  
ATOM    873  HA  LYS A  56      31.233   2.482  19.221  1.00  0.00           H  
ATOM    874 1HB  LYS A  56      33.234   1.226  21.085  1.00  0.00           H  
ATOM    875 2HB  LYS A  56      33.771   1.712  19.483  1.00  0.00           H  
ATOM    876 1HG  LYS A  56      34.239   3.504  20.985  1.00  0.00           H  
ATOM    877 2HG  LYS A  56      32.895   4.018  19.955  1.00  0.00           H  
ATOM    878 1HD  LYS A  56      31.291   3.442  21.737  1.00  0.00           H  
ATOM    879 2HD  LYS A  56      32.620   2.888  22.766  1.00  0.00           H  
ATOM    880 1HE  LYS A  56      33.584   5.155  22.766  1.00  0.00           H  
ATOM    881 2HE  LYS A  56      32.292   5.719  21.703  1.00  0.00           H  
ATOM    882 1HZ  LYS A  56      31.847   6.243  23.986  1.00  0.00           H  
ATOM    883 2HZ  LYS A  56      30.715   5.180  23.429  1.00  0.00           H  
ATOM    884 3HZ  LYS A  56      31.922   4.655  24.423  1.00  0.00           H  
ATOM    885  N   GLU A  57      31.660  -0.755  19.032  1.00  0.00           N  
ATOM    886  CA  GLU A  57      31.620  -1.865  18.087  1.00  0.00           C  
ATOM    887  C   GLU A  57      30.453  -1.722  17.118  1.00  0.00           C  
ATOM    888  O   GLU A  57      30.615  -1.881  15.908  1.00  0.00           O  
ATOM    889  CB  GLU A  57      31.516  -3.197  18.833  1.00  0.00           C  
ATOM    890  CG  GLU A  57      32.753  -3.564  19.640  1.00  0.00           C  
ATOM    891  CD  GLU A  57      32.803  -2.881  20.978  1.00  0.00           C  
ATOM    892  OE1 GLU A  57      31.895  -2.145  21.282  1.00  0.00           O  
ATOM    893  OE2 GLU A  57      33.750  -3.096  21.698  1.00  0.00           O  
ATOM    894  H   GLU A  57      31.631  -0.945  20.024  1.00  0.00           H  
ATOM    895  HA  GLU A  57      32.544  -1.860  17.508  1.00  0.00           H  
ATOM    896 1HB  GLU A  57      30.667  -3.166  19.517  1.00  0.00           H  
ATOM    897 2HB  GLU A  57      31.331  -4.000  18.119  1.00  0.00           H  
ATOM    898 1HG  GLU A  57      32.766  -4.643  19.795  1.00  0.00           H  
ATOM    899 2HG  GLU A  57      33.640  -3.296  19.067  1.00  0.00           H  
ATOM    900  N   VAL A  58      29.276  -1.421  17.658  1.00  0.00           N  
ATOM    901  CA  VAL A  58      28.080  -1.255  16.842  1.00  0.00           C  
ATOM    902  C   VAL A  58      28.275  -0.171  15.790  1.00  0.00           C  
ATOM    903  O   VAL A  58      27.950  -0.364  14.618  1.00  0.00           O  
ATOM    904  CB  VAL A  58      26.874  -0.894  17.730  1.00  0.00           C  
ATOM    905  CG1 VAL A  58      25.678  -0.509  16.872  1.00  0.00           C  
ATOM    906  CG2 VAL A  58      26.532  -2.064  18.639  1.00  0.00           C  
ATOM    907  H   VAL A  58      29.209  -1.305  18.659  1.00  0.00           H  
ATOM    908  HA  VAL A  58      27.872  -2.199  16.336  1.00  0.00           H  
ATOM    909  HB  VAL A  58      27.129  -0.024  18.335  1.00  0.00           H  
ATOM    910 1HG1 VAL A  58      24.835  -0.256  17.516  1.00  0.00           H  
ATOM    911 2HG1 VAL A  58      25.934   0.353  16.256  1.00  0.00           H  
ATOM    912 3HG1 VAL A  58      25.405  -1.347  16.231  1.00  0.00           H  
ATOM    913 1HG2 VAL A  58      25.679  -1.801  19.265  1.00  0.00           H  
ATOM    914 2HG2 VAL A  58      26.283  -2.935  18.033  1.00  0.00           H  
ATOM    915 3HG2 VAL A  58      27.388  -2.295  19.273  1.00  0.00           H  
ATOM    916  N   VAL A  59      28.808   0.970  16.215  1.00  0.00           N  
ATOM    917  CA  VAL A  59      29.048   2.087  15.310  1.00  0.00           C  
ATOM    918  C   VAL A  59      30.090   1.731  14.259  1.00  0.00           C  
ATOM    919  O   VAL A  59      29.948   2.081  13.087  1.00  0.00           O  
ATOM    920  CB  VAL A  59      29.521   3.322  16.099  1.00  0.00           C  
ATOM    921  CG1 VAL A  59      29.953   4.428  15.149  1.00  0.00           C  
ATOM    922  CG2 VAL A  59      28.410   3.805  17.020  1.00  0.00           C  
ATOM    923  H   VAL A  59      29.053   1.065  17.190  1.00  0.00           H  
ATOM    924  HA  VAL A  59      28.112   2.331  14.806  1.00  0.00           H  
ATOM    925  HB  VAL A  59      30.394   3.050  16.693  1.00  0.00           H  
ATOM    926 1HG1 VAL A  59      30.285   5.294  15.723  1.00  0.00           H  
ATOM    927 2HG1 VAL A  59      30.773   4.072  14.525  1.00  0.00           H  
ATOM    928 3HG1 VAL A  59      29.112   4.714  14.517  1.00  0.00           H  
ATOM    929 1HG2 VAL A  59      28.752   4.678  17.575  1.00  0.00           H  
ATOM    930 2HG2 VAL A  59      27.536   4.072  16.426  1.00  0.00           H  
ATOM    931 3HG2 VAL A  59      28.146   3.011  17.718  1.00  0.00           H  
ATOM    932  N   THR A  60      31.138   1.033  14.684  1.00  0.00           N  
ATOM    933  CA  THR A  60      32.207   0.627  13.779  1.00  0.00           C  
ATOM    934  C   THR A  60      31.698  -0.350  12.728  1.00  0.00           C  
ATOM    935  O   THR A  60      32.066  -0.263  11.556  1.00  0.00           O  
ATOM    936  CB  THR A  60      33.377  -0.009  14.552  1.00  0.00           C  
ATOM    937  OG1 THR A  60      33.921   0.947  15.472  1.00  0.00           O  
ATOM    938  CG2 THR A  60      34.467  -0.463  13.593  1.00  0.00           C  
ATOM    939  H   THR A  60      31.196   0.777  15.659  1.00  0.00           H  
ATOM    940  HA  THR A  60      32.578   1.513  13.263  1.00  0.00           H  
ATOM    941  HB  THR A  60      33.015  -0.869  15.116  1.00  0.00           H  
ATOM    942  HG1 THR A  60      33.369   0.986  16.256  1.00  0.00           H  
ATOM    943 1HG2 THR A  60      35.285  -0.910  14.158  1.00  0.00           H  
ATOM    944 2HG2 THR A  60      34.058  -1.198  12.900  1.00  0.00           H  
ATOM    945 3HG2 THR A  60      34.839   0.395  13.034  1.00  0.00           H  
ATOM    946  N   GLU A  61      30.850  -1.280  13.153  1.00  0.00           N  
ATOM    947  CA  GLU A  61      30.288  -2.276  12.248  1.00  0.00           C  
ATOM    948  C   GLU A  61      29.399  -1.626  11.197  1.00  0.00           C  
ATOM    949  O   GLU A  61      29.430  -2.002  10.025  1.00  0.00           O  
ATOM    950  CB  GLU A  61      29.488  -3.319  13.032  1.00  0.00           C  
ATOM    951  CG  GLU A  61      30.335  -4.239  13.900  1.00  0.00           C  
ATOM    952  CD  GLU A  61      29.511  -5.201  14.709  1.00  0.00           C  
ATOM    953  OE1 GLU A  61      28.309  -5.086  14.691  1.00  0.00           O  
ATOM    954  OE2 GLU A  61      30.084  -6.052  15.347  1.00  0.00           O  
ATOM    955  H   GLU A  61      30.588  -1.298  14.128  1.00  0.00           H  
ATOM    956  HA  GLU A  61      31.108  -2.779  11.735  1.00  0.00           H  
ATOM    957 1HB  GLU A  61      28.770  -2.815  13.680  1.00  0.00           H  
ATOM    958 2HB  GLU A  61      28.922  -3.940  12.338  1.00  0.00           H  
ATOM    959 1HG  GLU A  61      31.009  -4.806  13.259  1.00  0.00           H  
ATOM    960 2HG  GLU A  61      30.940  -3.632  14.571  1.00  0.00           H  
ATOM    961  N   LEU A  62      28.606  -0.648  11.622  1.00  0.00           N  
ATOM    962  CA  LEU A  62      27.706   0.057  10.717  1.00  0.00           C  
ATOM    963  C   LEU A  62      28.483   0.839   9.666  1.00  0.00           C  
ATOM    964  O   LEU A  62      28.107   0.866   8.494  1.00  0.00           O  
ATOM    965  CB  LEU A  62      26.800   1.010  11.506  1.00  0.00           C  
ATOM    966  CG  LEU A  62      25.772   1.790  10.677  1.00  0.00           C  
ATOM    967  CD1 LEU A  62      24.851   0.813   9.959  1.00  0.00           C  
ATOM    968  CD2 LEU A  62      24.981   2.716  11.589  1.00  0.00           C  
ATOM    969  H   LEU A  62      28.627  -0.386  12.597  1.00  0.00           H  
ATOM    970  HA  LEU A  62      27.083  -0.677  10.208  1.00  0.00           H  
ATOM    971 1HB  LEU A  62      26.255   0.434  12.252  1.00  0.00           H  
ATOM    972 2HB  LEU A  62      27.427   1.736  12.025  1.00  0.00           H  
ATOM    973  HG  LEU A  62      26.288   2.380   9.919  1.00  0.00           H  
ATOM    974 1HD1 LEU A  62      24.121   1.367   9.370  1.00  0.00           H  
ATOM    975 2HD1 LEU A  62      25.441   0.176   9.299  1.00  0.00           H  
ATOM    976 3HD1 LEU A  62      24.333   0.196  10.692  1.00  0.00           H  
ATOM    977 1HD2 LEU A  62      24.251   3.271  11.000  1.00  0.00           H  
ATOM    978 2HD2 LEU A  62      24.464   2.127  12.347  1.00  0.00           H  
ATOM    979 3HD2 LEU A  62      25.661   3.416  12.076  1.00  0.00           H  
ATOM    980  N   ALA A  63      29.569   1.475  10.091  1.00  0.00           N  
ATOM    981  CA  ALA A  63      30.402   2.259   9.186  1.00  0.00           C  
ATOM    982  C   ALA A  63      31.057   1.373   8.135  1.00  0.00           C  
ATOM    983  O   ALA A  63      31.139   1.740   6.963  1.00  0.00           O  
ATOM    984  CB  ALA A  63      31.461   3.023   9.968  1.00  0.00           C  
ATOM    985  H   ALA A  63      29.825   1.414  11.066  1.00  0.00           H  
ATOM    986  HA  ALA A  63      29.761   2.973   8.669  1.00  0.00           H  
ATOM    987 1HB  ALA A  63      32.075   3.603   9.278  1.00  0.00           H  
ATOM    988 2HB  ALA A  63      30.976   3.696  10.675  1.00  0.00           H  
ATOM    989 3HB  ALA A  63      32.091   2.320  10.510  1.00  0.00           H  
ATOM    990  N   ILE A  64      31.523   0.204   8.560  1.00  0.00           N  
ATOM    991  CA  ILE A  64      32.173  -0.737   7.655  1.00  0.00           C  
ATOM    992  C   ILE A  64      31.199  -1.252   6.604  1.00  0.00           C  
ATOM    993  O   ILE A  64      31.551  -1.390   5.432  1.00  0.00           O  
ATOM    994  CB  ILE A  64      32.766  -1.926   8.432  1.00  0.00           C  
ATOM    995  CG1 ILE A  64      33.934  -1.463   9.307  1.00  0.00           C  
ATOM    996  CG2 ILE A  64      33.216  -3.017   7.472  1.00  0.00           C  
ATOM    997  CD1 ILE A  64      34.402  -2.502  10.301  1.00  0.00           C  
ATOM    998  H   ILE A  64      31.425  -0.040   9.535  1.00  0.00           H  
ATOM    999  HA  ILE A  64      32.984  -0.220   7.143  1.00  0.00           H  
ATOM   1000  HB  ILE A  64      32.012  -2.335   9.104  1.00  0.00           H  
ATOM   1001 1HG1 ILE A  64      34.778  -1.192   8.674  1.00  0.00           H  
ATOM   1002 2HG1 ILE A  64      33.642  -0.570   9.861  1.00  0.00           H  
ATOM   1003 1HG2 ILE A  64      33.634  -3.850   8.038  1.00  0.00           H  
ATOM   1004 2HG2 ILE A  64      32.363  -3.365   6.892  1.00  0.00           H  
ATOM   1005 3HG2 ILE A  64      33.976  -2.619   6.799  1.00  0.00           H  
ATOM   1006 1HD1 ILE A  64      35.230  -2.100  10.885  1.00  0.00           H  
ATOM   1007 2HD1 ILE A  64      33.580  -2.762  10.969  1.00  0.00           H  
ATOM   1008 3HD1 ILE A  64      34.733  -3.392   9.768  1.00  0.00           H  
ATOM   1009  N   GLU A  65      29.972  -1.536   7.029  1.00  0.00           N  
ATOM   1010  CA  GLU A  65      28.944  -2.037   6.124  1.00  0.00           C  
ATOM   1011  C   GLU A  65      28.582  -0.997   5.072  1.00  0.00           C  
ATOM   1012  O   GLU A  65      28.395  -1.324   3.900  1.00  0.00           O  
ATOM   1013  CB  GLU A  65      27.693  -2.440   6.908  1.00  0.00           C  
ATOM   1014  CG  GLU A  65      27.867  -3.678   7.776  1.00  0.00           C  
ATOM   1015  CD  GLU A  65      26.642  -4.001   8.586  1.00  0.00           C  
ATOM   1016  OE1 GLU A  65      25.718  -3.224   8.567  1.00  0.00           O  
ATOM   1017  OE2 GLU A  65      26.631  -5.027   9.225  1.00  0.00           O  
ATOM   1018  H   GLU A  65      29.746  -1.401   8.004  1.00  0.00           H  
ATOM   1019  HA  GLU A  65      29.333  -2.917   5.611  1.00  0.00           H  
ATOM   1020 1HB  GLU A  65      27.389  -1.617   7.555  1.00  0.00           H  
ATOM   1021 2HB  GLU A  65      26.874  -2.631   6.214  1.00  0.00           H  
ATOM   1022 1HG  GLU A  65      28.100  -4.528   7.136  1.00  0.00           H  
ATOM   1023 2HG  GLU A  65      28.710  -3.522   8.448  1.00  0.00           H  
ATOM   1024  N   ALA A  66      28.485   0.258   5.498  1.00  0.00           N  
ATOM   1025  CA  ALA A  66      28.145   1.350   4.593  1.00  0.00           C  
ATOM   1026  C   ALA A  66      29.228   1.552   3.541  1.00  0.00           C  
ATOM   1027  O   ALA A  66      28.933   1.787   2.369  1.00  0.00           O  
ATOM   1028  CB  ALA A  66      27.921   2.636   5.375  1.00  0.00           C  
ATOM   1029  H   ALA A  66      28.651   0.461   6.473  1.00  0.00           H  
ATOM   1030  HA  ALA A  66      27.222   1.086   4.076  1.00  0.00           H  
ATOM   1031 1HB  ALA A  66      27.668   3.442   4.686  1.00  0.00           H  
ATOM   1032 2HB  ALA A  66      27.105   2.494   6.083  1.00  0.00           H  
ATOM   1033 3HB  ALA A  66      28.830   2.895   5.917  1.00  0.00           H  
ATOM   1034  N   ILE A  67      30.483   1.459   3.967  1.00  0.00           N  
ATOM   1035  CA  ILE A  67      31.614   1.631   3.062  1.00  0.00           C  
ATOM   1036  C   ILE A  67      31.650   0.530   2.010  1.00  0.00           C  
ATOM   1037  O   ILE A  67      31.926   0.787   0.838  1.00  0.00           O  
ATOM   1038  CB  ILE A  67      32.943   1.642   3.839  1.00  0.00           C  
ATOM   1039  CG1 ILE A  67      33.038   2.895   4.715  1.00  0.00           C  
ATOM   1040  CG2 ILE A  67      34.121   1.569   2.880  1.00  0.00           C  
ATOM   1041  CD1 ILE A  67      34.177   2.859   5.709  1.00  0.00           C  
ATOM   1042  H   ILE A  67      30.658   1.264   4.942  1.00  0.00           H  
ATOM   1043  HA  ILE A  67      31.505   2.587   2.551  1.00  0.00           H  
ATOM   1044  HB  ILE A  67      32.979   0.785   4.511  1.00  0.00           H  
ATOM   1045 1HG1 ILE A  67      33.165   3.772   4.082  1.00  0.00           H  
ATOM   1046 2HG1 ILE A  67      32.108   3.023   5.268  1.00  0.00           H  
ATOM   1047 1HG2 ILE A  67      35.052   1.579   3.446  1.00  0.00           H  
ATOM   1048 2HG2 ILE A  67      34.059   0.650   2.299  1.00  0.00           H  
ATOM   1049 3HG2 ILE A  67      34.096   2.426   2.207  1.00  0.00           H  
ATOM   1050 1HD1 ILE A  67      34.179   3.780   6.293  1.00  0.00           H  
ATOM   1051 2HD1 ILE A  67      34.050   2.006   6.377  1.00  0.00           H  
ATOM   1052 3HD1 ILE A  67      35.122   2.766   5.176  1.00  0.00           H  
ATOM   1053  N   GLU A  68      31.369  -0.697   2.436  1.00  0.00           N  
ATOM   1054  CA  GLU A  68      31.370  -1.841   1.531  1.00  0.00           C  
ATOM   1055  C   GLU A  68      30.275  -1.711   0.479  1.00  0.00           C  
ATOM   1056  O   GLU A  68      30.487  -2.023  -0.693  1.00  0.00           O  
ATOM   1057  CB  GLU A  68      31.186  -3.142   2.315  1.00  0.00           C  
ATOM   1058  CG  GLU A  68      31.249  -4.403   1.465  1.00  0.00           C  
ATOM   1059  CD  GLU A  68      31.154  -5.663   2.279  1.00  0.00           C  
ATOM   1060  OE1 GLU A  68      31.063  -5.567   3.480  1.00  0.00           O  
ATOM   1061  OE2 GLU A  68      31.172  -6.724   1.700  1.00  0.00           O  
ATOM   1062  H   GLU A  68      31.149  -0.841   3.411  1.00  0.00           H  
ATOM   1063  HA  GLU A  68      32.332  -1.876   1.018  1.00  0.00           H  
ATOM   1064 1HB  GLU A  68      31.957  -3.217   3.082  1.00  0.00           H  
ATOM   1065 2HB  GLU A  68      30.221  -3.128   2.822  1.00  0.00           H  
ATOM   1066 1HG  GLU A  68      30.430  -4.386   0.746  1.00  0.00           H  
ATOM   1067 2HG  GLU A  68      32.185  -4.406   0.908  1.00  0.00           H  
ATOM   1068  N   SER A  69      29.105  -1.249   0.905  1.00  0.00           N  
ATOM   1069  CA  SER A  69      27.974  -1.077   0.000  1.00  0.00           C  
ATOM   1070  C   SER A  69      28.267  -0.015  -1.052  1.00  0.00           C  
ATOM   1071  O   SER A  69      27.927  -0.178  -2.224  1.00  0.00           O  
ATOM   1072  CB  SER A  69      26.732  -0.697   0.782  1.00  0.00           C  
ATOM   1073  OG  SER A  69      26.326  -1.745   1.620  1.00  0.00           O  
ATOM   1074  H   SER A  69      28.996  -1.011   1.880  1.00  0.00           H  
ATOM   1075  HA  SER A  69      27.792  -2.024  -0.511  1.00  0.00           H  
ATOM   1076 1HB  SER A  69      26.936   0.191   1.380  1.00  0.00           H  
ATOM   1077 2HB  SER A  69      25.928  -0.449   0.091  1.00  0.00           H  
ATOM   1078  HG  SER A  69      26.894  -1.701   2.393  1.00  0.00           H  
ATOM   1079  N   ILE A  70      28.900   1.073  -0.626  1.00  0.00           N  
ATOM   1080  CA  ILE A  70      29.240   2.165  -1.531  1.00  0.00           C  
ATOM   1081  C   ILE A  70      30.246   1.716  -2.583  1.00  0.00           C  
ATOM   1082  O   ILE A  70      30.137   2.077  -3.755  1.00  0.00           O  
ATOM   1083  CB  ILE A  70      29.811   3.365  -0.754  1.00  0.00           C  
ATOM   1084  CG1 ILE A  70      28.726   3.999   0.122  1.00  0.00           C  
ATOM   1085  CG2 ILE A  70      30.392   4.392  -1.713  1.00  0.00           C  
ATOM   1086  CD1 ILE A  70      29.256   5.007   1.116  1.00  0.00           C  
ATOM   1087  H   ILE A  70      29.152   1.145   0.349  1.00  0.00           H  
ATOM   1088  HA  ILE A  70      28.333   2.485  -2.042  1.00  0.00           H  
ATOM   1089  HB  ILE A  70      30.597   3.023  -0.082  1.00  0.00           H  
ATOM   1090 1HG1 ILE A  70      27.992   4.496  -0.511  1.00  0.00           H  
ATOM   1091 2HG1 ILE A  70      28.203   3.218   0.675  1.00  0.00           H  
ATOM   1092 1HG2 ILE A  70      30.790   5.234  -1.147  1.00  0.00           H  
ATOM   1093 2HG2 ILE A  70      31.192   3.935  -2.294  1.00  0.00           H  
ATOM   1094 3HG2 ILE A  70      29.611   4.745  -2.386  1.00  0.00           H  
ATOM   1095 1HD1 ILE A  70      28.429   5.412   1.700  1.00  0.00           H  
ATOM   1096 2HD1 ILE A  70      29.967   4.521   1.784  1.00  0.00           H  
ATOM   1097 3HD1 ILE A  70      29.753   5.816   0.583  1.00  0.00           H  
ATOM   1098  N   ARG A  71      31.226   0.926  -2.157  1.00  0.00           N  
ATOM   1099  CA  ARG A  71      32.254   0.426  -3.062  1.00  0.00           C  
ATOM   1100  C   ARG A  71      31.659  -0.501  -4.114  1.00  0.00           C  
ATOM   1101  O   ARG A  71      32.032  -0.447  -5.286  1.00  0.00           O  
ATOM   1102  CB  ARG A  71      33.333  -0.317  -2.288  1.00  0.00           C  
ATOM   1103  CG  ARG A  71      34.518  -0.776  -3.123  1.00  0.00           C  
ATOM   1104  CD  ARG A  71      34.366  -2.186  -3.563  1.00  0.00           C  
ATOM   1105  NE  ARG A  71      34.404  -3.111  -2.441  1.00  0.00           N  
ATOM   1106  CZ  ARG A  71      34.074  -4.415  -2.514  1.00  0.00           C  
ATOM   1107  NH1 ARG A  71      33.684  -4.932  -3.658  1.00  0.00           N  
ATOM   1108  NH2 ARG A  71      34.142  -5.175  -1.434  1.00  0.00           N  
ATOM   1109  H   ARG A  71      31.259   0.666  -1.182  1.00  0.00           H  
ATOM   1110  HA  ARG A  71      32.712   1.276  -3.568  1.00  0.00           H  
ATOM   1111 1HB  ARG A  71      33.717   0.323  -1.495  1.00  0.00           H  
ATOM   1112 2HB  ARG A  71      32.901  -1.199  -1.816  1.00  0.00           H  
ATOM   1113 1HG  ARG A  71      34.603  -0.147  -4.010  1.00  0.00           H  
ATOM   1114 2HG  ARG A  71      35.432  -0.697  -2.533  1.00  0.00           H  
ATOM   1115 1HD  ARG A  71      33.411  -2.308  -4.073  1.00  0.00           H  
ATOM   1116 2HD  ARG A  71      35.176  -2.444  -4.244  1.00  0.00           H  
ATOM   1117  HE  ARG A  71      34.700  -2.750  -1.544  1.00  0.00           H  
ATOM   1118 1HH1 ARG A  71      33.632  -4.351  -4.483  1.00  0.00           H  
ATOM   1119 2HH1 ARG A  71      33.437  -5.910  -3.712  1.00  0.00           H  
ATOM   1120 1HH2 ARG A  71      34.442  -4.777  -0.554  1.00  0.00           H  
ATOM   1121 2HH2 ARG A  71      33.895  -6.152  -1.488  1.00  0.00           H  
ATOM   1122  N   ARG A  72      30.731  -1.352  -3.688  1.00  0.00           N  
ATOM   1123  CA  ARG A  72      30.082  -2.293  -4.593  1.00  0.00           C  
ATOM   1124  C   ARG A  72      29.255  -1.565  -5.645  1.00  0.00           C  
ATOM   1125  O   ARG A  72      29.252  -1.943  -6.817  1.00  0.00           O  
ATOM   1126  CB  ARG A  72      29.185  -3.248  -3.819  1.00  0.00           C  
ATOM   1127  CG  ARG A  72      29.923  -4.265  -2.963  1.00  0.00           C  
ATOM   1128  CD  ARG A  72      28.983  -5.178  -2.262  1.00  0.00           C  
ATOM   1129  NE  ARG A  72      29.679  -6.099  -1.378  1.00  0.00           N  
ATOM   1130  CZ  ARG A  72      30.235  -7.262  -1.770  1.00  0.00           C  
ATOM   1131  NH1 ARG A  72      30.169  -7.631  -3.030  1.00  0.00           N  
ATOM   1132  NH2 ARG A  72      30.848  -8.032  -0.887  1.00  0.00           N  
ATOM   1133  H   ARG A  72      30.469  -1.346  -2.713  1.00  0.00           H  
ATOM   1134  HA  ARG A  72      30.853  -2.874  -5.100  1.00  0.00           H  
ATOM   1135 1HB  ARG A  72      28.529  -2.679  -3.163  1.00  0.00           H  
ATOM   1136 2HB  ARG A  72      28.554  -3.800  -4.516  1.00  0.00           H  
ATOM   1137 1HG  ARG A  72      30.578  -4.866  -3.594  1.00  0.00           H  
ATOM   1138 2HG  ARG A  72      30.519  -3.745  -2.212  1.00  0.00           H  
ATOM   1139 1HD  ARG A  72      28.286  -4.592  -1.663  1.00  0.00           H  
ATOM   1140 2HD  ARG A  72      28.429  -5.762  -2.996  1.00  0.00           H  
ATOM   1141  HE  ARG A  72      29.751  -5.849  -0.401  1.00  0.00           H  
ATOM   1142 1HH1 ARG A  72      29.700  -7.043  -3.704  1.00  0.00           H  
ATOM   1143 2HH1 ARG A  72      30.585  -8.503  -3.323  1.00  0.00           H  
ATOM   1144 1HH2 ARG A  72      30.899  -7.748   0.082  1.00  0.00           H  
ATOM   1145 2HH2 ARG A  72      31.264  -8.903  -1.180  1.00  0.00           H  
ATOM   1146  N   ILE A  73      28.554  -0.519  -5.219  1.00  0.00           N  
ATOM   1147  CA  ILE A  73      27.721   0.264  -6.124  1.00  0.00           C  
ATOM   1148  C   ILE A  73      28.565   0.972  -7.176  1.00  0.00           C  
ATOM   1149  O   ILE A  73      28.192   1.031  -8.348  1.00  0.00           O  
ATOM   1150  CB  ILE A  73      26.891   1.302  -5.347  1.00  0.00           C  
ATOM   1151  CG1 ILE A  73      25.847   0.604  -4.471  1.00  0.00           C  
ATOM   1152  CG2 ILE A  73      26.222   2.274  -6.306  1.00  0.00           C  
ATOM   1153  CD1 ILE A  73      25.172   1.522  -3.477  1.00  0.00           C  
ATOM   1154  H   ILE A  73      28.600  -0.260  -4.244  1.00  0.00           H  
ATOM   1155  HA  ILE A  73      27.036  -0.412  -6.635  1.00  0.00           H  
ATOM   1156  HB  ILE A  73      27.543   1.860  -4.676  1.00  0.00           H  
ATOM   1157 1HG1 ILE A  73      25.079   0.162  -5.104  1.00  0.00           H  
ATOM   1158 2HG1 ILE A  73      26.321  -0.207  -3.918  1.00  0.00           H  
ATOM   1159 1HG2 ILE A  73      25.639   3.001  -5.740  1.00  0.00           H  
ATOM   1160 2HG2 ILE A  73      26.983   2.793  -6.888  1.00  0.00           H  
ATOM   1161 3HG2 ILE A  73      25.563   1.725  -6.979  1.00  0.00           H  
ATOM   1162 1HD1 ILE A  73      24.446   0.955  -2.894  1.00  0.00           H  
ATOM   1163 2HD1 ILE A  73      25.921   1.949  -2.809  1.00  0.00           H  
ATOM   1164 3HD1 ILE A  73      24.661   2.322  -4.010  1.00  0.00           H  
ATOM   1165  N   THR A  74      29.704   1.508  -6.751  1.00  0.00           N  
ATOM   1166  CA  THR A  74      30.604   2.213  -7.655  1.00  0.00           C  
ATOM   1167  C   THR A  74      31.177   1.272  -8.707  1.00  0.00           C  
ATOM   1168  O   THR A  74      31.292   1.632  -9.879  1.00  0.00           O  
ATOM   1169  CB  THR A  74      31.753   2.884  -6.881  1.00  0.00           C  
ATOM   1170  OG1 THR A  74      31.216   3.844  -5.961  1.00  0.00           O  
ATOM   1171  CG2 THR A  74      32.705   3.583  -7.839  1.00  0.00           C  
ATOM   1172  H   THR A  74      29.953   1.425  -5.776  1.00  0.00           H  
ATOM   1173  HA  THR A  74      30.038   2.989  -8.171  1.00  0.00           H  
ATOM   1174  HB  THR A  74      32.302   2.130  -6.317  1.00  0.00           H  
ATOM   1175  HG1 THR A  74      30.897   3.392  -5.177  1.00  0.00           H  
ATOM   1176 1HG2 THR A  74      33.511   4.052  -7.274  1.00  0.00           H  
ATOM   1177 2HG2 THR A  74      33.124   2.854  -8.532  1.00  0.00           H  
ATOM   1178 3HG2 THR A  74      32.164   4.345  -8.398  1.00  0.00           H  
ATOM   1179  N   LEU A  75      31.535   0.066  -8.282  1.00  0.00           N  
ATOM   1180  CA  LEU A  75      32.097  -0.930  -9.186  1.00  0.00           C  
ATOM   1181  C   LEU A  75      31.081  -1.355 -10.238  1.00  0.00           C  
ATOM   1182  O   LEU A  75      31.419  -1.523 -11.410  1.00  0.00           O  
ATOM   1183  CB  LEU A  75      32.568  -2.157  -8.396  1.00  0.00           C  
ATOM   1184  CG  LEU A  75      33.789  -1.939  -7.493  1.00  0.00           C  
ATOM   1185  CD1 LEU A  75      34.023  -3.182  -6.646  1.00  0.00           C  
ATOM   1186  CD2 LEU A  75      35.005  -1.625  -8.351  1.00  0.00           C  
ATOM   1187  H   LEU A  75      31.415  -0.168  -7.307  1.00  0.00           H  
ATOM   1188  HA  LEU A  75      32.954  -0.491  -9.695  1.00  0.00           H  
ATOM   1189 1HB  LEU A  75      31.748  -2.501  -7.767  1.00  0.00           H  
ATOM   1190 2HB  LEU A  75      32.814  -2.951  -9.101  1.00  0.00           H  
ATOM   1191  HG  LEU A  75      33.597  -1.106  -6.816  1.00  0.00           H  
ATOM   1192 1HD1 LEU A  75      34.890  -3.027  -6.004  1.00  0.00           H  
ATOM   1193 2HD1 LEU A  75      33.145  -3.372  -6.028  1.00  0.00           H  
ATOM   1194 3HD1 LEU A  75      34.201  -4.038  -7.296  1.00  0.00           H  
ATOM   1195 1HD2 LEU A  75      35.873  -1.469  -7.709  1.00  0.00           H  
ATOM   1196 2HD2 LEU A  75      35.199  -2.459  -9.027  1.00  0.00           H  
ATOM   1197 3HD2 LEU A  75      34.817  -0.723  -8.933  1.00  0.00           H  
ATOM   1198  N   TYR A  76      29.834  -1.528  -9.813  1.00  0.00           N  
ATOM   1199  CA  TYR A  76      28.765  -1.934 -10.717  1.00  0.00           C  
ATOM   1200  C   TYR A  76      28.498  -0.865 -11.769  1.00  0.00           C  
ATOM   1201  O   TYR A  76      28.281  -1.174 -12.941  1.00  0.00           O  
ATOM   1202  CB  TYR A  76      27.487  -2.237  -9.932  1.00  0.00           C  
ATOM   1203  CG  TYR A  76      27.549  -3.523  -9.137  1.00  0.00           C  
ATOM   1204  CD1 TYR A  76      28.704  -4.292  -9.151  1.00  0.00           C  
ATOM   1205  CD2 TYR A  76      26.452  -3.932  -8.394  1.00  0.00           C  
ATOM   1206  CE1 TYR A  76      28.761  -5.465  -8.425  1.00  0.00           C  
ATOM   1207  CE2 TYR A  76      26.509  -5.106  -7.667  1.00  0.00           C  
ATOM   1208  CZ  TYR A  76      27.658  -5.871  -7.681  1.00  0.00           C  
ATOM   1209  OH  TYR A  76      27.715  -7.040  -6.958  1.00  0.00           O  
ATOM   1210  H   TYR A  76      29.621  -1.374  -8.838  1.00  0.00           H  
ATOM   1211  HA  TYR A  76      29.078  -2.840 -11.238  1.00  0.00           H  
ATOM   1212 1HB  TYR A  76      27.281  -1.419  -9.241  1.00  0.00           H  
ATOM   1213 2HB  TYR A  76      26.645  -2.304 -10.620  1.00  0.00           H  
ATOM   1214  HD1 TYR A  76      29.566  -3.970  -9.735  1.00  0.00           H  
ATOM   1215  HD2 TYR A  76      25.545  -3.328  -8.383  1.00  0.00           H  
ATOM   1216  HE1 TYR A  76      29.668  -6.069  -8.436  1.00  0.00           H  
ATOM   1217  HE2 TYR A  76      25.647  -5.428  -7.083  1.00  0.00           H  
ATOM   1218  HH  TYR A  76      26.879  -7.175  -6.504  1.00  0.00           H  
ATOM   1219  N   VAL A  77      28.515   0.394 -11.344  1.00  0.00           N  
ATOM   1220  CA  VAL A  77      28.274   1.512 -12.248  1.00  0.00           C  
ATOM   1221  C   VAL A  77      29.371   1.615 -13.300  1.00  0.00           C  
ATOM   1222  O   VAL A  77      29.098   1.876 -14.472  1.00  0.00           O  
ATOM   1223  CB  VAL A  77      28.199   2.832 -11.458  1.00  0.00           C  
ATOM   1224  CG1 VAL A  77      28.137   4.019 -12.408  1.00  0.00           C  
ATOM   1225  CG2 VAL A  77      26.989   2.815 -10.536  1.00  0.00           C  
ATOM   1226  H   VAL A  77      28.700   0.582 -10.369  1.00  0.00           H  
ATOM   1227  HA  VAL A  77      27.320   1.350 -12.752  1.00  0.00           H  
ATOM   1228  HB  VAL A  77      29.107   2.942 -10.864  1.00  0.00           H  
ATOM   1229 1HG1 VAL A  77      28.085   4.943 -11.832  1.00  0.00           H  
ATOM   1230 2HG1 VAL A  77      29.030   4.031 -13.032  1.00  0.00           H  
ATOM   1231 3HG1 VAL A  77      27.253   3.934 -13.038  1.00  0.00           H  
ATOM   1232 1HG2 VAL A  77      26.942   3.751  -9.980  1.00  0.00           H  
ATOM   1233 2HG2 VAL A  77      26.081   2.700 -11.129  1.00  0.00           H  
ATOM   1234 3HG2 VAL A  77      27.074   1.982  -9.838  1.00  0.00           H  
ATOM   1235  N   LEU A  78      30.613   1.409 -12.875  1.00  0.00           N  
ATOM   1236  CA  LEU A  78      31.754   1.479 -13.779  1.00  0.00           C  
ATOM   1237  C   LEU A  78      31.691   0.379 -14.831  1.00  0.00           C  
ATOM   1238  O   LEU A  78      31.989   0.610 -16.003  1.00  0.00           O  
ATOM   1239  CB  LEU A  78      33.064   1.366 -12.989  1.00  0.00           C  
ATOM   1240  CG  LEU A  78      33.402   2.559 -12.086  1.00  0.00           C  
ATOM   1241  CD1 LEU A  78      34.622   2.226 -11.239  1.00  0.00           C  
ATOM   1242  CD2 LEU A  78      33.651   3.790 -12.944  1.00  0.00           C  
ATOM   1243  H   LEU A  78      30.771   1.198 -11.900  1.00  0.00           H  
ATOM   1244  HA  LEU A  78      31.734   2.442 -14.287  1.00  0.00           H  
ATOM   1245 1HB  LEU A  78      33.014   0.478 -12.360  1.00  0.00           H  
ATOM   1246 2HB  LEU A  78      33.885   1.240 -13.694  1.00  0.00           H  
ATOM   1247  HG  LEU A  78      32.568   2.751 -11.409  1.00  0.00           H  
ATOM   1248 1HD1 LEU A  78      34.862   3.074 -10.597  1.00  0.00           H  
ATOM   1249 2HD1 LEU A  78      34.409   1.353 -10.621  1.00  0.00           H  
ATOM   1250 3HD1 LEU A  78      35.469   2.013 -11.890  1.00  0.00           H  
ATOM   1251 1HD2 LEU A  78      33.890   4.639 -12.302  1.00  0.00           H  
ATOM   1252 2HD2 LEU A  78      34.485   3.600 -13.620  1.00  0.00           H  
ATOM   1253 3HD2 LEU A  78      32.757   4.016 -13.525  1.00  0.00           H  
ATOM   1254  N   ARG A  79      31.301  -0.818 -14.406  1.00  0.00           N  
ATOM   1255  CA  ARG A  79      31.198  -1.957 -15.310  1.00  0.00           C  
ATOM   1256  C   ARG A  79      30.245  -1.661 -16.461  1.00  0.00           C  
ATOM   1257  O   ARG A  79      30.459  -2.109 -17.587  1.00  0.00           O  
ATOM   1258  CB  ARG A  79      30.718  -3.192 -14.562  1.00  0.00           C  
ATOM   1259  CG  ARG A  79      31.731  -3.791 -13.600  1.00  0.00           C  
ATOM   1260  CD  ARG A  79      31.172  -4.958 -12.870  1.00  0.00           C  
ATOM   1261  NE  ARG A  79      32.138  -5.534 -11.948  1.00  0.00           N  
ATOM   1262  CZ  ARG A  79      31.858  -6.504 -11.055  1.00  0.00           C  
ATOM   1263  NH1 ARG A  79      30.641  -6.994 -10.976  1.00  0.00           N  
ATOM   1264  NH2 ARG A  79      32.808  -6.962 -10.259  1.00  0.00           N  
ATOM   1265  H   ARG A  79      31.070  -0.942 -13.431  1.00  0.00           H  
ATOM   1266  HA  ARG A  79      32.187  -2.162 -15.722  1.00  0.00           H  
ATOM   1267 1HB  ARG A  79      29.825  -2.947 -13.990  1.00  0.00           H  
ATOM   1268 2HB  ARG A  79      30.445  -3.968 -15.278  1.00  0.00           H  
ATOM   1269 1HG  ARG A  79      32.609  -4.122 -14.155  1.00  0.00           H  
ATOM   1270 2HG  ARG A  79      32.027  -3.039 -12.868  1.00  0.00           H  
ATOM   1271 1HD  ARG A  79      30.299  -4.645 -12.298  1.00  0.00           H  
ATOM   1272 2HD  ARG A  79      30.881  -5.728 -13.584  1.00  0.00           H  
ATOM   1273  HE  ARG A  79      33.085  -5.182 -11.979  1.00  0.00           H  
ATOM   1274 1HH1 ARG A  79      29.915  -6.643 -11.585  1.00  0.00           H  
ATOM   1275 2HH1 ARG A  79      30.432  -7.720 -10.307  1.00  0.00           H  
ATOM   1276 1HH2 ARG A  79      33.744  -6.585 -10.319  1.00  0.00           H  
ATOM   1277 2HH2 ARG A  79      32.599  -7.688  -9.590  1.00  0.00           H  
ATOM   1278  N   VAL A  80      29.190  -0.907 -16.190  1.00  0.00           N  
ATOM   1279  CA  VAL A  80      28.379  -0.344 -17.277  1.00  0.00           C  
ATOM   1280  C   VAL A  80      29.122   0.700 -18.123  1.00  0.00           C  
ATOM   1281  O   VAL A  80      28.948   0.765 -19.340  1.00  0.00           O  
ATOM   1282  CB  VAL A  80      27.110   0.304 -16.692  1.00  0.00           C  
ATOM   1283  CG1 VAL A  80      26.345   1.050 -17.775  1.00  0.00           C  
ATOM   1284  CG2 VAL A  80      26.234  -0.760 -16.049  1.00  0.00           C  
ATOM   1285  H   VAL A  80      28.950  -0.724 -15.226  1.00  0.00           H  
ATOM   1286  HA  VAL A  80      28.083  -1.155 -17.943  1.00  0.00           H  
ATOM   1287  HB  VAL A  80      27.402   1.039 -15.941  1.00  0.00           H  
ATOM   1288 1HG1 VAL A  80      25.452   1.502 -17.344  1.00  0.00           H  
ATOM   1289 2HG1 VAL A  80      26.979   1.830 -18.197  1.00  0.00           H  
ATOM   1290 3HG1 VAL A  80      26.055   0.353 -18.561  1.00  0.00           H  
ATOM   1291 1HG2 VAL A  80      25.340  -0.295 -15.637  1.00  0.00           H  
ATOM   1292 2HG2 VAL A  80      25.948  -1.498 -16.799  1.00  0.00           H  
ATOM   1293 3HG2 VAL A  80      26.788  -1.252 -15.249  1.00  0.00           H  
ATOM   1294  N   VAL A  81      29.951   1.518 -17.478  1.00  0.00           N  
ATOM   1295  CA  VAL A  81      30.496   2.716 -18.128  1.00  0.00           C  
ATOM   1296  C   VAL A  81      31.660   2.390 -19.057  1.00  0.00           C  
ATOM   1297  O   VAL A  81      32.578   1.659 -18.685  1.00  0.00           O  
ATOM   1298  CB  VAL A  81      30.971   3.726 -17.066  1.00  0.00           C  
ATOM   1299  CG1 VAL A  81      31.635   4.923 -17.729  1.00  0.00           C  
ATOM   1300  CG2 VAL A  81      29.794   4.168 -16.209  1.00  0.00           C  
ATOM   1301  H   VAL A  81      30.207   1.307 -16.524  1.00  0.00           H  
ATOM   1302  HA  VAL A  81      29.706   3.177 -18.722  1.00  0.00           H  
ATOM   1303  HB  VAL A  81      31.722   3.250 -16.436  1.00  0.00           H  
ATOM   1304 1HG1 VAL A  81      31.965   5.626 -16.964  1.00  0.00           H  
ATOM   1305 2HG1 VAL A  81      32.496   4.587 -18.308  1.00  0.00           H  
ATOM   1306 3HG1 VAL A  81      30.922   5.415 -18.390  1.00  0.00           H  
ATOM   1307 1HG2 VAL A  81      30.137   4.881 -15.461  1.00  0.00           H  
ATOM   1308 2HG2 VAL A  81      29.041   4.639 -16.841  1.00  0.00           H  
ATOM   1309 3HG2 VAL A  81      29.360   3.300 -15.712  1.00  0.00           H  
ATOM   1310  N   THR A  82      31.619   2.936 -20.271  1.00  0.00           N  
ATOM   1311  CA  THR A  82      32.689   2.744 -21.241  1.00  0.00           C  
ATOM   1312  C   THR A  82      33.382   4.063 -21.611  1.00  0.00           C  
ATOM   1313  O   THR A  82      34.334   4.078 -22.391  1.00  0.00           O  
ATOM   1314  CB  THR A  82      32.150   2.070 -22.516  1.00  0.00           C  
ATOM   1315  OG1 THR A  82      31.140   2.898 -23.107  1.00  0.00           O  
ATOM   1316  CG2 THR A  82      31.557   0.708 -22.189  1.00  0.00           C  
ATOM   1317  H   THR A  82      30.823   3.501 -20.530  1.00  0.00           H  
ATOM   1318  HA  THR A  82      33.443   2.091 -20.800  1.00  0.00           H  
ATOM   1319  HB  THR A  82      32.962   1.944 -23.232  1.00  0.00           H  
ATOM   1320  HG1 THR A  82      31.557   3.603 -23.607  1.00  0.00           H  
ATOM   1321 1HG2 THR A  82      31.181   0.246 -23.102  1.00  0.00           H  
ATOM   1322 2HG2 THR A  82      32.325   0.072 -21.750  1.00  0.00           H  
ATOM   1323 3HG2 THR A  82      30.738   0.828 -21.481  1.00  0.00           H  
ATOM   1324  N   ASP A  83      32.899   5.166 -21.048  1.00  0.00           N  
ATOM   1325  CA  ASP A  83      33.372   6.492 -21.447  1.00  0.00           C  
ATOM   1326  C   ASP A  83      34.633   6.902 -20.695  1.00  0.00           C  
ATOM   1327  O   ASP A  83      34.694   6.809 -19.469  1.00  0.00           O  
ATOM   1328  CB  ASP A  83      32.279   7.538 -21.216  1.00  0.00           C  
ATOM   1329  CG  ASP A  83      31.103   7.388 -22.172  1.00  0.00           C  
ATOM   1330  OD1 ASP A  83      31.257   6.730 -23.173  1.00  0.00           O  
ATOM   1331  OD2 ASP A  83      30.062   7.933 -21.891  1.00  0.00           O  
ATOM   1332  H   ASP A  83      32.192   5.084 -20.331  1.00  0.00           H  
ATOM   1333  HA  ASP A  83      33.612   6.468 -22.510  1.00  0.00           H  
ATOM   1334 1HB  ASP A  83      31.909   7.458 -20.193  1.00  0.00           H  
ATOM   1335 2HB  ASP A  83      32.700   8.537 -21.334  1.00  0.00           H  
ATOM   1336  N   GLY A  84      35.790   7.387 -21.153  1.00  0.00           N  
ATOM   1337  CA  GLY A  84      36.956   7.508 -20.278  1.00  0.00           C  
ATOM   1338  C   GLY A  84      36.829   8.664 -19.279  1.00  0.00           C  
ATOM   1339  O   GLY A  84      37.125   8.509 -18.094  1.00  0.00           O  
ATOM   1340  H   GLY A  84      35.855   7.673 -22.119  1.00  0.00           H  
ATOM   1341 1HA  GLY A  84      37.095   6.578 -19.726  1.00  0.00           H  
ATOM   1342 2HA  GLY A  84      37.850   7.660 -20.882  1.00  0.00           H  
ATOM   1343  N   GLU A  85      36.388   9.843 -19.732  1.00  0.00           N  
ATOM   1344  CA  GLU A  85      36.043  10.899 -18.787  1.00  0.00           C  
ATOM   1345  C   GLU A  85      34.961  10.440 -17.818  1.00  0.00           C  
ATOM   1346  O   GLU A  85      35.073  10.638 -16.608  1.00  0.00           O  
ATOM   1347  CB  GLU A  85      35.575  12.151 -19.533  1.00  0.00           C  
ATOM   1348  CG  GLU A  85      36.663  12.844 -20.341  1.00  0.00           C  
ATOM   1349  CD  GLU A  85      36.901  12.197 -21.677  1.00  0.00           C  
ATOM   1350  OE1 GLU A  85      36.233  11.238 -21.979  1.00  0.00           O  
ATOM   1351  OE2 GLU A  85      37.754  12.663 -22.396  1.00  0.00           O  
ATOM   1352  H   GLU A  85      36.300   9.986 -20.728  1.00  0.00           H  
ATOM   1353  HA  GLU A  85      36.933  11.150 -18.208  1.00  0.00           H  
ATOM   1354 1HB  GLU A  85      34.768  11.886 -20.216  1.00  0.00           H  
ATOM   1355 2HB  GLU A  85      35.177  12.872 -18.819  1.00  0.00           H  
ATOM   1356 1HG  GLU A  85      36.376  13.883 -20.500  1.00  0.00           H  
ATOM   1357 2HG  GLU A  85      37.588  12.835 -19.768  1.00  0.00           H  
ATOM   1358  N   THR A  86      33.913   9.826 -18.358  1.00  0.00           N  
ATOM   1359  CA  THR A  86      32.808   9.337 -17.542  1.00  0.00           C  
ATOM   1360  C   THR A  86      33.295   8.349 -16.490  1.00  0.00           C  
ATOM   1361  O   THR A  86      32.930   8.445 -15.318  1.00  0.00           O  
ATOM   1362  CB  THR A  86      31.727   8.673 -18.414  1.00  0.00           C  
ATOM   1363  OG1 THR A  86      31.188   9.636 -19.329  1.00  0.00           O  
ATOM   1364  CG2 THR A  86      30.606   8.122 -17.546  1.00  0.00           C  
ATOM   1365  H   THR A  86      33.882   9.695 -19.359  1.00  0.00           H  
ATOM   1366  HA  THR A  86      32.358  10.185 -17.025  1.00  0.00           H  
ATOM   1367  HB  THR A  86      32.170   7.858 -18.986  1.00  0.00           H  
ATOM   1368  HG1 THR A  86      30.763   9.180 -20.059  1.00  0.00           H  
ATOM   1369 1HG2 THR A  86      29.851   7.656 -18.179  1.00  0.00           H  
ATOM   1370 2HG2 THR A  86      31.010   7.380 -16.857  1.00  0.00           H  
ATOM   1371 3HG2 THR A  86      30.152   8.934 -16.979  1.00  0.00           H  
ATOM   1372  N   ALA A  87      34.121   7.399 -16.915  1.00  0.00           N  
ATOM   1373  CA  ALA A  87      34.660   6.391 -16.010  1.00  0.00           C  
ATOM   1374  C   ALA A  87      35.564   7.021 -14.959  1.00  0.00           C  
ATOM   1375  O   ALA A  87      35.525   6.646 -13.787  1.00  0.00           O  
ATOM   1376  CB  ALA A  87      35.419   5.329 -16.792  1.00  0.00           C  
ATOM   1377  H   ALA A  87      34.382   7.374 -17.890  1.00  0.00           H  
ATOM   1378  HA  ALA A  87      33.825   5.919 -15.492  1.00  0.00           H  
ATOM   1379 1HB  ALA A  87      35.815   4.583 -16.102  1.00  0.00           H  
ATOM   1380 2HB  ALA A  87      34.744   4.846 -17.499  1.00  0.00           H  
ATOM   1381 3HB  ALA A  87      36.240   5.794 -17.334  1.00  0.00           H  
ATOM   1382  N   ALA A  88      36.378   7.981 -15.384  1.00  0.00           N  
ATOM   1383  CA  ALA A  88      37.294   8.665 -14.479  1.00  0.00           C  
ATOM   1384  C   ALA A  88      36.535   9.464 -13.428  1.00  0.00           C  
ATOM   1385  O   ALA A  88      36.912   9.482 -12.256  1.00  0.00           O  
ATOM   1386  CB  ALA A  88      38.231   9.575 -15.261  1.00  0.00           C  
ATOM   1387  H   ALA A  88      36.362   8.244 -16.359  1.00  0.00           H  
ATOM   1388  HA  ALA A  88      37.886   7.910 -13.962  1.00  0.00           H  
ATOM   1389 1HB  ALA A  88      38.908  10.079 -14.571  1.00  0.00           H  
ATOM   1390 2HB  ALA A  88      38.809   8.980 -15.968  1.00  0.00           H  
ATOM   1391 3HB  ALA A  88      37.647  10.317 -15.803  1.00  0.00           H  
ATOM   1392  N   ARG A  89      35.464  10.125 -13.853  1.00  0.00           N  
ATOM   1393  CA  ARG A  89      34.650  10.927 -12.948  1.00  0.00           C  
ATOM   1394  C   ARG A  89      33.974  10.057 -11.897  1.00  0.00           C  
ATOM   1395  O   ARG A  89      33.899  10.427 -10.725  1.00  0.00           O  
ATOM   1396  CB  ARG A  89      33.590  11.698 -13.722  1.00  0.00           C  
ATOM   1397  CG  ARG A  89      34.125  12.831 -14.582  1.00  0.00           C  
ATOM   1398  CD  ARG A  89      33.041  13.498 -15.348  1.00  0.00           C  
ATOM   1399  NE  ARG A  89      33.547  14.583 -16.173  1.00  0.00           N  
ATOM   1400  CZ  ARG A  89      32.812  15.270 -17.069  1.00  0.00           C  
ATOM   1401  NH1 ARG A  89      31.544  14.973 -17.245  1.00  0.00           N  
ATOM   1402  NH2 ARG A  89      33.367  16.242 -17.772  1.00  0.00           N  
ATOM   1403  H   ARG A  89      35.207  10.070 -14.828  1.00  0.00           H  
ATOM   1404  HA  ARG A  89      35.299  11.642 -12.441  1.00  0.00           H  
ATOM   1405 1HB  ARG A  89      33.049  11.015 -14.375  1.00  0.00           H  
ATOM   1406 2HB  ARG A  89      32.869  12.124 -13.025  1.00  0.00           H  
ATOM   1407 1HG  ARG A  89      34.603  13.576 -13.946  1.00  0.00           H  
ATOM   1408 2HG  ARG A  89      34.854  12.438 -15.292  1.00  0.00           H  
ATOM   1409 1HD  ARG A  89      32.557  12.771 -16.000  1.00  0.00           H  
ATOM   1410 2HD  ARG A  89      32.307  13.909 -14.656  1.00  0.00           H  
ATOM   1411  HE  ARG A  89      34.519  14.840 -16.066  1.00  0.00           H  
ATOM   1412 1HH1 ARG A  89      31.120  14.230 -16.707  1.00  0.00           H  
ATOM   1413 2HH1 ARG A  89      30.993  15.488 -17.916  1.00  0.00           H  
ATOM   1414 1HH2 ARG A  89      34.342  16.470 -17.637  1.00  0.00           H  
ATOM   1415 2HH2 ARG A  89      32.816  16.756 -18.443  1.00  0.00           H  
ATOM   1416  N   ALA A  90      33.482   8.898 -12.322  1.00  0.00           N  
ATOM   1417  CA  ALA A  90      32.811   7.973 -11.417  1.00  0.00           C  
ATOM   1418  C   ALA A  90      33.773   7.436 -10.366  1.00  0.00           C  
ATOM   1419  O   ALA A  90      33.419   7.307  -9.194  1.00  0.00           O  
ATOM   1420  CB  ALA A  90      32.187   6.826 -12.198  1.00  0.00           C  
ATOM   1421  H   ALA A  90      33.575   8.652 -13.297  1.00  0.00           H  
ATOM   1422  HA  ALA A  90      32.021   8.518 -10.900  1.00  0.00           H  
ATOM   1423 1HB  ALA A  90      31.690   6.144 -11.509  1.00  0.00           H  
ATOM   1424 2HB  ALA A  90      31.458   7.221 -12.906  1.00  0.00           H  
ATOM   1425 3HB  ALA A  90      32.965   6.290 -12.741  1.00  0.00           H  
ATOM   1426  N   ALA A  91      34.993   7.123 -10.791  1.00  0.00           N  
ATOM   1427  CA  ALA A  91      36.009   6.599  -9.886  1.00  0.00           C  
ATOM   1428  C   ALA A  91      36.395   7.631  -8.835  1.00  0.00           C  
ATOM   1429  O   ALA A  91      36.576   7.300  -7.663  1.00  0.00           O  
ATOM   1430  CB  ALA A  91      37.237   6.155 -10.668  1.00  0.00           C  
ATOM   1431  H   ALA A  91      35.222   7.251 -11.766  1.00  0.00           H  
ATOM   1432  HA  ALA A  91      35.589   5.736  -9.369  1.00  0.00           H  
ATOM   1433 1HB  ALA A  91      37.987   5.767  -9.978  1.00  0.00           H  
ATOM   1434 2HB  ALA A  91      36.956   5.375 -11.375  1.00  0.00           H  
ATOM   1435 3HB  ALA A  91      37.649   7.005 -11.210  1.00  0.00           H  
ATOM   1436  N   LYS A  92      36.520   8.884  -9.260  1.00  0.00           N  
ATOM   1437  CA  LYS A  92      36.885   9.967  -8.355  1.00  0.00           C  
ATOM   1438  C   LYS A  92      35.807  10.194  -7.304  1.00  0.00           C  
ATOM   1439  O   LYS A  92      36.107  10.423  -6.132  1.00  0.00           O  
ATOM   1440  CB  LYS A  92      37.136  11.257  -9.137  1.00  0.00           C  
ATOM   1441  CG  LYS A  92      38.404  11.244  -9.981  1.00  0.00           C  
ATOM   1442  CD  LYS A  92      38.574  12.550 -10.743  1.00  0.00           C  
ATOM   1443  CE  LYS A  92      39.835  12.535 -11.595  1.00  0.00           C  
ATOM   1444  NZ  LYS A  92      39.994  13.792 -12.375  1.00  0.00           N  
ATOM   1445  H   LYS A  92      36.358   9.091 -10.235  1.00  0.00           H  
ATOM   1446  HA  LYS A  92      37.803   9.690  -7.836  1.00  0.00           H  
ATOM   1447 1HB  LYS A  92      36.294  11.450  -9.802  1.00  0.00           H  
ATOM   1448 2HB  LYS A  92      37.205  12.096  -8.444  1.00  0.00           H  
ATOM   1449 1HG  LYS A  92      39.270  11.094  -9.335  1.00  0.00           H  
ATOM   1450 2HG  LYS A  92      38.358  10.421 -10.694  1.00  0.00           H  
ATOM   1451 1HD  LYS A  92      37.710  12.710 -11.389  1.00  0.00           H  
ATOM   1452 2HD  LYS A  92      38.635  13.378 -10.036  1.00  0.00           H  
ATOM   1453 1HE  LYS A  92      40.705  12.407 -10.953  1.00  0.00           H  
ATOM   1454 2HE  LYS A  92      39.795  11.695 -12.288  1.00  0.00           H  
ATOM   1455 1HZ  LYS A  92      40.840  13.742 -12.926  1.00  0.00           H  
ATOM   1456 2HZ  LYS A  92      39.200  13.911 -12.988  1.00  0.00           H  
ATOM   1457 3HZ  LYS A  92      40.051  14.577 -11.743  1.00  0.00           H  
ATOM   1458  N   SER A  93      34.550  10.129  -7.729  1.00  0.00           N  
ATOM   1459  CA  SER A  93      33.424  10.327  -6.824  1.00  0.00           C  
ATOM   1460  C   SER A  93      33.362   9.227  -5.772  1.00  0.00           C  
ATOM   1461  O   SER A  93      33.091   9.490  -4.600  1.00  0.00           O  
ATOM   1462  CB  SER A  93      32.126  10.364  -7.607  1.00  0.00           C  
ATOM   1463  OG  SER A  93      32.076  11.487  -8.443  1.00  0.00           O  
ATOM   1464  H   SER A  93      34.370   9.937  -8.704  1.00  0.00           H  
ATOM   1465  HA  SER A  93      33.554  11.282  -6.313  1.00  0.00           H  
ATOM   1466 1HB  SER A  93      32.035   9.457  -8.204  1.00  0.00           H  
ATOM   1467 2HB  SER A  93      31.285  10.385  -6.915  1.00  0.00           H  
ATOM   1468  HG  SER A  93      31.233  11.439  -8.900  1.00  0.00           H  
ATOM   1469  N   GLY A  94      33.615   7.994  -6.198  1.00  0.00           N  
ATOM   1470  CA  GLY A  94      33.589   6.851  -5.293  1.00  0.00           C  
ATOM   1471  C   GLY A  94      34.686   6.956  -4.241  1.00  0.00           C  
ATOM   1472  O   GLY A  94      34.467   6.650  -3.069  1.00  0.00           O  
ATOM   1473  H   GLY A  94      33.831   7.845  -7.173  1.00  0.00           H  
ATOM   1474 1HA  GLY A  94      32.616   6.795  -4.805  1.00  0.00           H  
ATOM   1475 2HA  GLY A  94      33.715   5.932  -5.864  1.00  0.00           H  
ATOM   1476  N   VAL A  95      35.867   7.391  -4.667  1.00  0.00           N  
ATOM   1477  CA  VAL A  95      37.001   7.537  -3.762  1.00  0.00           C  
ATOM   1478  C   VAL A  95      36.732   8.606  -2.710  1.00  0.00           C  
ATOM   1479  O   VAL A  95      37.068   8.436  -1.538  1.00  0.00           O  
ATOM   1480  CB  VAL A  95      38.271   7.906  -4.552  1.00  0.00           C  
ATOM   1481  CG1 VAL A  95      39.410   8.244  -3.601  1.00  0.00           C  
ATOM   1482  CG2 VAL A  95      38.660   6.759  -5.472  1.00  0.00           C  
ATOM   1483  H   VAL A  95      35.982   7.626  -5.642  1.00  0.00           H  
ATOM   1484  HA  VAL A  95      37.166   6.584  -3.258  1.00  0.00           H  
ATOM   1485  HB  VAL A  95      38.072   8.798  -5.146  1.00  0.00           H  
ATOM   1486 1HG1 VAL A  95      40.299   8.503  -4.176  1.00  0.00           H  
ATOM   1487 2HG1 VAL A  95      39.123   9.091  -2.977  1.00  0.00           H  
ATOM   1488 3HG1 VAL A  95      39.625   7.383  -2.970  1.00  0.00           H  
ATOM   1489 1HG2 VAL A  95      39.558   7.027  -6.028  1.00  0.00           H  
ATOM   1490 2HG2 VAL A  95      38.853   5.865  -4.879  1.00  0.00           H  
ATOM   1491 3HG2 VAL A  95      37.846   6.562  -6.171  1.00  0.00           H  
ATOM   1492  N   LYS A  96      36.124   9.708  -3.136  1.00  0.00           N  
ATOM   1493  CA  LYS A  96      35.809  10.807  -2.231  1.00  0.00           C  
ATOM   1494  C   LYS A  96      34.793  10.381  -1.179  1.00  0.00           C  
ATOM   1495  O   LYS A  96      34.911  10.739  -0.007  1.00  0.00           O  
ATOM   1496  CB  LYS A  96      35.282  12.011  -3.014  1.00  0.00           C  
ATOM   1497  CG  LYS A  96      36.332  12.721  -3.858  1.00  0.00           C  
ATOM   1498  CD  LYS A  96      35.730  13.892  -4.620  1.00  0.00           C  
ATOM   1499  CE  LYS A  96      36.775  14.595  -5.472  1.00  0.00           C  
ATOM   1500  NZ  LYS A  96      36.192  15.720  -6.253  1.00  0.00           N  
ATOM   1501  H   LYS A  96      35.874   9.786  -4.111  1.00  0.00           H  
ATOM   1502  HA  LYS A  96      36.722  11.101  -1.713  1.00  0.00           H  
ATOM   1503 1HB  LYS A  96      34.479  11.690  -3.678  1.00  0.00           H  
ATOM   1504 2HB  LYS A  96      34.862  12.740  -2.320  1.00  0.00           H  
ATOM   1505 1HG  LYS A  96      37.130  13.090  -3.213  1.00  0.00           H  
ATOM   1506 2HG  LYS A  96      36.762  12.017  -4.571  1.00  0.00           H  
ATOM   1507 1HD  LYS A  96      34.928  13.532  -5.266  1.00  0.00           H  
ATOM   1508 2HD  LYS A  96      35.309  14.607  -3.914  1.00  0.00           H  
ATOM   1509 1HE  LYS A  96      37.564  14.985  -4.831  1.00  0.00           H  
ATOM   1510 2HE  LYS A  96      37.220  13.881  -6.165  1.00  0.00           H  
ATOM   1511 1HZ  LYS A  96      36.915  16.159  -6.804  1.00  0.00           H  
ATOM   1512 2HZ  LYS A  96      35.470  15.366  -6.866  1.00  0.00           H  
ATOM   1513 3HZ  LYS A  96      35.793  16.398  -5.621  1.00  0.00           H  
ATOM   1514  N   GLU A  97      33.795   9.614  -1.605  1.00  0.00           N  
ATOM   1515  CA  GLU A  97      32.756   9.137  -0.700  1.00  0.00           C  
ATOM   1516  C   GLU A  97      33.330   8.197   0.352  1.00  0.00           C  
ATOM   1517  O   GLU A  97      32.958   8.260   1.524  1.00  0.00           O  
ATOM   1518  CB  GLU A  97      31.651   8.426  -1.484  1.00  0.00           C  
ATOM   1519  CG  GLU A  97      30.810   9.345  -2.359  1.00  0.00           C  
ATOM   1520  CD  GLU A  97      30.025  10.352  -1.565  1.00  0.00           C  
ATOM   1521  OE1 GLU A  97      29.991  10.236  -0.363  1.00  0.00           O  
ATOM   1522  OE2 GLU A  97      29.458  11.237  -2.160  1.00  0.00           O  
ATOM   1523  H   GLU A  97      33.755   9.355  -2.580  1.00  0.00           H  
ATOM   1524  HA  GLU A  97      32.323   9.996  -0.187  1.00  0.00           H  
ATOM   1525 1HB  GLU A  97      32.093   7.665  -2.127  1.00  0.00           H  
ATOM   1526 2HB  GLU A  97      30.980   7.919  -0.790  1.00  0.00           H  
ATOM   1527 1HG  GLU A  97      31.467   9.875  -3.048  1.00  0.00           H  
ATOM   1528 2HG  GLU A  97      30.123   8.739  -2.949  1.00  0.00           H  
ATOM   1529  N   ILE A  98      34.238   7.325  -0.074  1.00  0.00           N  
ATOM   1530  CA  ILE A  98      34.866   6.370   0.831  1.00  0.00           C  
ATOM   1531  C   ILE A  98      35.709   7.079   1.883  1.00  0.00           C  
ATOM   1532  O   ILE A  98      35.703   6.702   3.055  1.00  0.00           O  
ATOM   1533  CB  ILE A  98      35.746   5.374   0.054  1.00  0.00           C  
ATOM   1534  CG1 ILE A  98      34.888   4.530  -0.893  1.00  0.00           C  
ATOM   1535  CG2 ILE A  98      36.517   4.483   1.015  1.00  0.00           C  
ATOM   1536  CD1 ILE A  98      33.831   3.708  -0.191  1.00  0.00           C  
ATOM   1537  H   ILE A  98      34.499   7.324  -1.050  1.00  0.00           H  
ATOM   1538  HA  ILE A  98      34.083   5.812   1.342  1.00  0.00           H  
ATOM   1539  HB  ILE A  98      36.454   5.922  -0.567  1.00  0.00           H  
ATOM   1540 1HG1 ILE A  98      34.392   5.181  -1.612  1.00  0.00           H  
ATOM   1541 2HG1 ILE A  98      35.528   3.851  -1.456  1.00  0.00           H  
ATOM   1542 1HG2 ILE A  98      37.133   3.784   0.449  1.00  0.00           H  
ATOM   1543 2HG2 ILE A  98      37.155   5.098   1.649  1.00  0.00           H  
ATOM   1544 3HG2 ILE A  98      35.816   3.926   1.637  1.00  0.00           H  
ATOM   1545 1HD1 ILE A  98      33.265   3.138  -0.927  1.00  0.00           H  
ATOM   1546 2HD1 ILE A  98      34.310   3.023   0.510  1.00  0.00           H  
ATOM   1547 3HD1 ILE A  98      33.157   4.369   0.351  1.00  0.00           H  
ATOM   1548  N   GLU A  99      36.434   8.108   1.457  1.00  0.00           N  
ATOM   1549  CA  GLU A  99      37.284   8.872   2.362  1.00  0.00           C  
ATOM   1550  C   GLU A  99      36.457   9.599   3.414  1.00  0.00           C  
ATOM   1551  O   GLU A  99      36.831   9.650   4.586  1.00  0.00           O  
ATOM   1552  CB  GLU A  99      38.128   9.879   1.578  1.00  0.00           C  
ATOM   1553  CG  GLU A  99      39.107  10.676   2.428  1.00  0.00           C  
ATOM   1554  CD  GLU A  99      39.980  11.590   1.614  1.00  0.00           C  
ATOM   1555  OE1 GLU A  99      39.558  12.000   0.559  1.00  0.00           O  
ATOM   1556  OE2 GLU A  99      41.071  11.878   2.047  1.00  0.00           O  
ATOM   1557  H   GLU A  99      36.395   8.367   0.482  1.00  0.00           H  
ATOM   1558  HA  GLU A  99      37.953   8.180   2.875  1.00  0.00           H  
ATOM   1559 1HB  GLU A  99      38.700   9.356   0.811  1.00  0.00           H  
ATOM   1560 2HB  GLU A  99      37.472  10.587   1.071  1.00  0.00           H  
ATOM   1561 1HG  GLU A  99      38.546  11.273   3.146  1.00  0.00           H  
ATOM   1562 2HG  GLU A  99      39.735   9.983   2.986  1.00  0.00           H  
ATOM   1563  N   ARG A 100      35.330  10.161   2.988  1.00  0.00           N  
ATOM   1564  CA  ARG A 100      34.447  10.887   3.893  1.00  0.00           C  
ATOM   1565  C   ARG A 100      33.852   9.959   4.945  1.00  0.00           C  
ATOM   1566  O   ARG A 100      33.744  10.321   6.117  1.00  0.00           O  
ATOM   1567  CB  ARG A 100      33.322  11.559   3.119  1.00  0.00           C  
ATOM   1568  CG  ARG A 100      32.393  12.421   3.959  1.00  0.00           C  
ATOM   1569  CD  ARG A 100      31.375  13.107   3.124  1.00  0.00           C  
ATOM   1570  NE  ARG A 100      30.457  13.897   3.928  1.00  0.00           N  
ATOM   1571  CZ  ARG A 100      30.692  15.157   4.341  1.00  0.00           C  
ATOM   1572  NH1 ARG A 100      31.818  15.755   4.020  1.00  0.00           N  
ATOM   1573  NH2 ARG A 100      29.791  15.792   5.071  1.00  0.00           N  
ATOM   1574  H   ARG A 100      35.079  10.083   2.013  1.00  0.00           H  
ATOM   1575  HA  ARG A 100      35.029  11.658   4.400  1.00  0.00           H  
ATOM   1576 1HB  ARG A 100      33.745  12.192   2.340  1.00  0.00           H  
ATOM   1577 2HB  ARG A 100      32.714  10.799   2.629  1.00  0.00           H  
ATOM   1578 1HG  ARG A 100      31.875  11.795   4.687  1.00  0.00           H  
ATOM   1579 2HG  ARG A 100      32.976  13.180   4.483  1.00  0.00           H  
ATOM   1580 1HD  ARG A 100      31.872  13.773   2.419  1.00  0.00           H  
ATOM   1581 2HD  ARG A 100      30.796  12.365   2.574  1.00  0.00           H  
ATOM   1582  HE  ARG A 100      29.579  13.470   4.195  1.00  0.00           H  
ATOM   1583 1HH1 ARG A 100      32.506  15.269   3.462  1.00  0.00           H  
ATOM   1584 2HH1 ARG A 100      31.994  16.700   4.330  1.00  0.00           H  
ATOM   1585 1HH2 ARG A 100      28.926  15.333   5.318  1.00  0.00           H  
ATOM   1586 2HH2 ARG A 100      29.968  16.736   5.381  1.00  0.00           H  
ATOM   1587  N   LEU A 101      33.467   8.761   4.519  1.00  0.00           N  
ATOM   1588  CA  LEU A 101      32.882   7.778   5.424  1.00  0.00           C  
ATOM   1589  C   LEU A 101      33.889   7.330   6.476  1.00  0.00           C  
ATOM   1590  O   LEU A 101      33.547   7.170   7.648  1.00  0.00           O  
ATOM   1591  CB  LEU A 101      32.383   6.561   4.634  1.00  0.00           C  
ATOM   1592  CG  LEU A 101      31.706   5.462   5.463  1.00  0.00           C  
ATOM   1593  CD1 LEU A 101      30.494   6.041   6.181  1.00  0.00           C  
ATOM   1594  CD2 LEU A 101      31.305   4.313   4.551  1.00  0.00           C  
ATOM   1595  H   LEU A 101      33.582   8.525   3.544  1.00  0.00           H  
ATOM   1596  HA  LEU A 101      32.035   8.237   5.933  1.00  0.00           H  
ATOM   1597 1HB  LEU A 101      31.667   6.902   3.888  1.00  0.00           H  
ATOM   1598 2HB  LEU A 101      33.230   6.112   4.116  1.00  0.00           H  
ATOM   1599  HG  LEU A 101      32.400   5.099   6.222  1.00  0.00           H  
ATOM   1600 1HD1 LEU A 101      30.013   5.260   6.770  1.00  0.00           H  
ATOM   1601 2HD1 LEU A 101      30.812   6.848   6.841  1.00  0.00           H  
ATOM   1602 3HD1 LEU A 101      29.788   6.428   5.447  1.00  0.00           H  
ATOM   1603 1HD2 LEU A 101      30.824   3.531   5.141  1.00  0.00           H  
ATOM   1604 2HD2 LEU A 101      30.609   4.675   3.794  1.00  0.00           H  
ATOM   1605 3HD2 LEU A 101      32.192   3.907   4.065  1.00  0.00           H  
ATOM   1606  N   VAL A 102      35.131   7.129   6.051  1.00  0.00           N  
ATOM   1607  CA  VAL A 102      36.191   6.699   6.955  1.00  0.00           C  
ATOM   1608  C   VAL A 102      36.482   7.761   8.007  1.00  0.00           C  
ATOM   1609  O   VAL A 102      36.691   7.447   9.179  1.00  0.00           O  
ATOM   1610  CB  VAL A 102      37.478   6.398   6.164  1.00  0.00           C  
ATOM   1611  CG1 VAL A 102      38.637   6.133   7.114  1.00  0.00           C  
ATOM   1612  CG2 VAL A 102      37.253   5.208   5.243  1.00  0.00           C  
ATOM   1613  H   VAL A 102      35.347   7.278   5.076  1.00  0.00           H  
ATOM   1614  HA  VAL A 102      35.868   5.787   7.459  1.00  0.00           H  
ATOM   1615  HB  VAL A 102      37.742   7.273   5.571  1.00  0.00           H  
ATOM   1616 1HG1 VAL A 102      39.538   5.922   6.539  1.00  0.00           H  
ATOM   1617 2HG1 VAL A 102      38.803   7.010   7.739  1.00  0.00           H  
ATOM   1618 3HG1 VAL A 102      38.402   5.276   7.745  1.00  0.00           H  
ATOM   1619 1HG2 VAL A 102      38.167   5.001   4.687  1.00  0.00           H  
ATOM   1620 2HG2 VAL A 102      36.983   4.334   5.837  1.00  0.00           H  
ATOM   1621 3HG2 VAL A 102      36.448   5.436   4.545  1.00  0.00           H  
ATOM   1622  N   LYS A 103      36.494   9.020   7.582  1.00  0.00           N  
ATOM   1623  CA  LYS A 103      36.760  10.132   8.486  1.00  0.00           C  
ATOM   1624  C   LYS A 103      35.665  10.260   9.538  1.00  0.00           C  
ATOM   1625  O   LYS A 103      35.943  10.514  10.710  1.00  0.00           O  
ATOM   1626  CB  LYS A 103      36.893  11.439   7.703  1.00  0.00           C  
ATOM   1627  CG  LYS A 103      37.244  12.651   8.556  1.00  0.00           C  
ATOM   1628  CD  LYS A 103      37.450  13.890   7.697  1.00  0.00           C  
ATOM   1629  CE  LYS A 103      37.786  15.105   8.549  1.00  0.00           C  
ATOM   1630  NZ  LYS A 103      37.990  16.325   7.723  1.00  0.00           N  
ATOM   1631  H   LYS A 103      36.314   9.212   6.607  1.00  0.00           H  
ATOM   1632  HA  LYS A 103      37.700   9.939   9.004  1.00  0.00           H  
ATOM   1633 1HB  LYS A 103      37.666  11.330   6.942  1.00  0.00           H  
ATOM   1634 2HB  LYS A 103      35.955  11.652   7.188  1.00  0.00           H  
ATOM   1635 1HG  LYS A 103      36.439  12.841   9.266  1.00  0.00           H  
ATOM   1636 2HG  LYS A 103      38.157  12.450   9.114  1.00  0.00           H  
ATOM   1637 1HD  LYS A 103      38.264  13.714   6.993  1.00  0.00           H  
ATOM   1638 2HD  LYS A 103      36.541  14.095   7.131  1.00  0.00           H  
ATOM   1639 1HE  LYS A 103      36.977  15.290   9.254  1.00  0.00           H  
ATOM   1640 2HE  LYS A 103      38.696  14.910   9.118  1.00  0.00           H  
ATOM   1641 1HZ  LYS A 103      38.211  17.107   8.324  1.00  0.00           H  
ATOM   1642 2HZ  LYS A 103      38.752  16.171   7.077  1.00  0.00           H  
ATOM   1643 3HZ  LYS A 103      37.147  16.527   7.205  1.00  0.00           H  
ATOM   1644  N   ALA A 104      34.419  10.083   9.113  1.00  0.00           N  
ATOM   1645  CA  ALA A 104      33.280  10.178  10.017  1.00  0.00           C  
ATOM   1646  C   ALA A 104      33.318   9.077  11.069  1.00  0.00           C  
ATOM   1647  O   ALA A 104      33.025   9.314  12.241  1.00  0.00           O  
ATOM   1648  CB  ALA A 104      31.976  10.117   9.234  1.00  0.00           C  
ATOM   1649  H   ALA A 104      34.256   9.877   8.138  1.00  0.00           H  
ATOM   1650  HA  ALA A 104      33.337  11.136  10.534  1.00  0.00           H  
ATOM   1651 1HB  ALA A 104      31.135  10.190   9.923  1.00  0.00           H  
ATOM   1652 2HB  ALA A 104      31.938  10.945   8.526  1.00  0.00           H  
ATOM   1653 3HB  ALA A 104      31.921   9.174   8.693  1.00  0.00           H  
ATOM   1654  N   ALA A 105      33.681   7.872  10.644  1.00  0.00           N  
ATOM   1655  CA  ALA A 105      33.758   6.731  11.548  1.00  0.00           C  
ATOM   1656  C   ALA A 105      34.841   6.934  12.600  1.00  0.00           C  
ATOM   1657  O   ALA A 105      34.650   6.608  13.772  1.00  0.00           O  
ATOM   1658  CB  ALA A 105      34.014   5.451  10.765  1.00  0.00           C  
ATOM   1659  H   ALA A 105      33.910   7.743   9.669  1.00  0.00           H  
ATOM   1660  HA  ALA A 105      32.802   6.643  12.065  1.00  0.00           H  
ATOM   1661 1HB  ALA A 105      34.069   4.608  11.454  1.00  0.00           H  
ATOM   1662 2HB  ALA A 105      33.201   5.289  10.057  1.00  0.00           H  
ATOM   1663 3HB  ALA A 105      34.954   5.539  10.224  1.00  0.00           H  
ATOM   1664  N   ILE A 106      35.978   7.474  12.175  1.00  0.00           N  
ATOM   1665  CA  ILE A 106      37.094   7.722  13.079  1.00  0.00           C  
ATOM   1666  C   ILE A 106      36.730   8.762  14.131  1.00  0.00           C  
ATOM   1667  O   ILE A 106      37.080   8.623  15.303  1.00  0.00           O  
ATOM   1668  CB  ILE A 106      38.337   8.191  12.301  1.00  0.00           C  
ATOM   1669  CG1 ILE A 106      38.878   7.057  11.425  1.00  0.00           C  
ATOM   1670  CG2 ILE A 106      39.409   8.685  13.260  1.00  0.00           C  
ATOM   1671  CD1 ILE A 106      39.926   7.501  10.431  1.00  0.00           C  
ATOM   1672  H   ILE A 106      36.072   7.719  11.200  1.00  0.00           H  
ATOM   1673  HA  ILE A 106      37.338   6.792  13.590  1.00  0.00           H  
ATOM   1674  HB  ILE A 106      38.061   9.003  11.629  1.00  0.00           H  
ATOM   1675 1HG1 ILE A 106      39.313   6.285  12.058  1.00  0.00           H  
ATOM   1676 2HG1 ILE A 106      38.056   6.601  10.872  1.00  0.00           H  
ATOM   1677 1HG2 ILE A 106      40.281   9.012  12.693  1.00  0.00           H  
ATOM   1678 2HG2 ILE A 106      39.021   9.520  13.841  1.00  0.00           H  
ATOM   1679 3HG2 ILE A 106      39.696   7.877  13.933  1.00  0.00           H  
ATOM   1680 1HD1 ILE A 106      40.260   6.643   9.847  1.00  0.00           H  
ATOM   1681 2HD1 ILE A 106      39.500   8.250   9.763  1.00  0.00           H  
ATOM   1682 3HD1 ILE A 106      40.774   7.929  10.963  1.00  0.00           H  
ATOM   1683  N   LYS A 107      36.025   9.805  13.706  1.00  0.00           N  
ATOM   1684  CA  LYS A 107      35.612  10.871  14.610  1.00  0.00           C  
ATOM   1685  C   LYS A 107      34.777  10.325  15.761  1.00  0.00           C  
ATOM   1686  O   LYS A 107      34.915  10.763  16.903  1.00  0.00           O  
ATOM   1687  CB  LYS A 107      34.826  11.942  13.852  1.00  0.00           C  
ATOM   1688  CG  LYS A 107      34.401  13.131  14.703  1.00  0.00           C  
ATOM   1689  CD  LYS A 107      33.691  14.184  13.865  1.00  0.00           C  
ATOM   1690  CE  LYS A 107      33.237  15.358  14.719  1.00  0.00           C  
ATOM   1691  NZ  LYS A 107      32.540  16.397  13.913  1.00  0.00           N  
ATOM   1692  H   LYS A 107      35.768   9.861  12.731  1.00  0.00           H  
ATOM   1693  HA  LYS A 107      36.505  11.330  15.035  1.00  0.00           H  
ATOM   1694 1HB  LYS A 107      35.430  12.320  13.026  1.00  0.00           H  
ATOM   1695 2HB  LYS A 107      33.927  11.498  13.423  1.00  0.00           H  
ATOM   1696 1HG  LYS A 107      33.728  12.792  15.491  1.00  0.00           H  
ATOM   1697 2HG  LYS A 107      35.279  13.579  15.166  1.00  0.00           H  
ATOM   1698 1HD  LYS A 107      34.366  14.549  13.090  1.00  0.00           H  
ATOM   1699 2HD  LYS A 107      32.820  13.740  13.383  1.00  0.00           H  
ATOM   1700 1HE  LYS A 107      32.559  15.003  15.495  1.00  0.00           H  
ATOM   1701 2HE  LYS A 107      34.102  15.812  15.203  1.00  0.00           H  
ATOM   1702 1HZ  LYS A 107      32.256  17.157  14.515  1.00  0.00           H  
ATOM   1703 2HZ  LYS A 107      33.167  16.747  13.201  1.00  0.00           H  
ATOM   1704 3HZ  LYS A 107      31.725  15.993  13.474  1.00  0.00           H  
ATOM   1705  N   TYR A 108      33.907   9.370  15.482  1.00  0.00           N  
ATOM   1706  CA  TYR A 108      33.055   8.805  16.529  1.00  0.00           C  
ATOM   1707  C   TYR A 108      33.814   8.097  17.659  1.00  0.00           C  
ATOM   1708  O   TYR A 108      33.452   8.212  18.830  1.00  0.00           O  
ATOM   1709  CB  TYR A 108      32.054   7.834  15.900  1.00  0.00           C  
ATOM   1710  CG  TYR A 108      30.957   8.514  15.111  1.00  0.00           C  
ATOM   1711  CD1 TYR A 108      30.561   9.802  15.442  1.00  0.00           C  
ATOM   1712  CD2 TYR A 108      30.346   7.850  14.057  1.00  0.00           C  
ATOM   1713  CE1 TYR A 108      29.559  10.423  14.722  1.00  0.00           C  
ATOM   1714  CE2 TYR A 108      29.344   8.472  13.337  1.00  0.00           C  
ATOM   1715  CZ  TYR A 108      28.951   9.753  13.667  1.00  0.00           C  
ATOM   1716  OH  TYR A 108      27.953  10.372  12.949  1.00  0.00           O  
ATOM   1717  H   TYR A 108      33.835   9.032  14.533  1.00  0.00           H  
ATOM   1718  HA  TYR A 108      32.503   9.618  17.002  1.00  0.00           H  
ATOM   1719 1HB  TYR A 108      32.580   7.151  15.231  1.00  0.00           H  
ATOM   1720 2HB  TYR A 108      31.589   7.234  16.681  1.00  0.00           H  
ATOM   1721  HD1 TYR A 108      31.041  10.324  16.270  1.00  0.00           H  
ATOM   1722  HD2 TYR A 108      30.656   6.838  13.798  1.00  0.00           H  
ATOM   1723  HE1 TYR A 108      29.248  11.435  14.982  1.00  0.00           H  
ATOM   1724  HE2 TYR A 108      28.864   7.950  12.509  1.00  0.00           H  
ATOM   1725  HH  TYR A 108      27.802  11.251  13.305  1.00  0.00           H  
ATOM   1726  N   THR A 109      34.871   7.361  17.317  1.00  0.00           N  
ATOM   1727  CA  THR A 109      35.431   6.383  18.255  1.00  0.00           C  
ATOM   1728  C   THR A 109      36.945   6.503  18.386  1.00  0.00           C  
ATOM   1729  O   THR A 109      37.618   7.000  17.483  1.00  0.00           O  
ATOM   1730  CB  THR A 109      35.072   4.947  17.829  1.00  0.00           C  
ATOM   1731  OG1 THR A 109      35.510   4.024  18.835  1.00  0.00           O  
ATOM   1732  CG2 THR A 109      35.736   4.602  16.505  1.00  0.00           C  
ATOM   1733  H   THR A 109      35.282   7.485  16.403  1.00  0.00           H  
ATOM   1734  HA  THR A 109      35.004   6.566  19.241  1.00  0.00           H  
ATOM   1735  HB  THR A 109      33.991   4.859  17.722  1.00  0.00           H  
ATOM   1736  HG1 THR A 109      35.031   3.197  18.740  1.00  0.00           H  
ATOM   1737 1HG2 THR A 109      35.470   3.584  16.220  1.00  0.00           H  
ATOM   1738 2HG2 THR A 109      35.395   5.295  15.736  1.00  0.00           H  
ATOM   1739 3HG2 THR A 109      36.817   4.679  16.609  1.00  0.00           H  
ATOM   1740  N   ASP A 110      37.466   6.042  19.520  1.00  0.00           N  
ATOM   1741  CA  ASP A 110      38.907   5.995  19.749  1.00  0.00           C  
ATOM   1742  C   ASP A 110      39.394   4.565  19.949  1.00  0.00           C  
ATOM   1743  O   ASP A 110      40.537   4.338  20.346  1.00  0.00           O  
ATOM   1744  CB  ASP A 110      39.283   6.841  20.968  1.00  0.00           C  
ATOM   1745  CG  ASP A 110      38.669   6.322  22.261  1.00  0.00           C  
ATOM   1746  OD1 ASP A 110      37.995   5.321  22.216  1.00  0.00           O  
ATOM   1747  OD2 ASP A 110      38.881   6.932  23.282  1.00  0.00           O  
ATOM   1748  H   ASP A 110      36.848   5.713  20.248  1.00  0.00           H  
ATOM   1749  HA  ASP A 110      39.410   6.404  18.872  1.00  0.00           H  
ATOM   1750 1HB  ASP A 110      40.367   6.858  21.078  1.00  0.00           H  
ATOM   1751 2HB  ASP A 110      38.953   7.869  20.813  1.00  0.00           H  
ATOM   1752  N   ASP A 111      38.526   3.595  19.674  1.00  0.00           N  
ATOM   1753  CA  ASP A 111      38.861   2.192  19.905  1.00  0.00           C  
ATOM   1754  C   ASP A 111      39.866   1.690  18.876  1.00  0.00           C  
ATOM   1755  O   ASP A 111      39.612   1.736  17.672  1.00  0.00           O  
ATOM   1756  CB  ASP A 111      37.601   1.324  19.861  1.00  0.00           C  
ATOM   1757  CG  ASP A 111      37.874  -0.134  20.205  1.00  0.00           C  
ATOM   1758  OD1 ASP A 111      37.925  -0.449  21.371  1.00  0.00           O  
ATOM   1759  OD2 ASP A 111      38.028  -0.918  19.300  1.00  0.00           O  
ATOM   1760  H   ASP A 111      37.620   3.837  19.299  1.00  0.00           H  
ATOM   1761  HA  ASP A 111      39.311   2.102  20.894  1.00  0.00           H  
ATOM   1762 1HB  ASP A 111      36.864   1.716  20.562  1.00  0.00           H  
ATOM   1763 2HB  ASP A 111      37.161   1.371  18.864  1.00  0.00           H  
ATOM   1764  N   PRO A 112      41.064   1.176  19.182  1.00  0.00           N  
ATOM   1765  CA  PRO A 112      42.100   1.036  18.163  1.00  0.00           C  
ATOM   1766  C   PRO A 112      41.756  -0.069  17.157  1.00  0.00           C  
ATOM   1767  O   PRO A 112      42.055   0.045  15.968  1.00  0.00           O  
ATOM   1768  CB  PRO A 112      43.342   0.683  18.988  1.00  0.00           C  
ATOM   1769  CG  PRO A 112      43.052   1.238  20.341  1.00  0.00           C  
ATOM   1770  CD  PRO A 112      41.571   1.035  20.519  1.00  0.00           C  
ATOM   1771  HA  PRO A 112      42.231   1.998  17.646  1.00  0.00           H  
ATOM   1772 1HB  PRO A 112      43.490  -0.407  18.997  1.00  0.00           H  
ATOM   1773 2HB  PRO A 112      44.237   1.126  18.528  1.00  0.00           H  
ATOM   1774 1HG  PRO A 112      43.646   0.712  21.103  1.00  0.00           H  
ATOM   1775 2HG  PRO A 112      43.342   2.298  20.387  1.00  0.00           H  
ATOM   1776 1HD  PRO A 112      41.384   0.031  20.928  1.00  0.00           H  
ATOM   1777 2HD  PRO A 112      41.172   1.808  21.193  1.00  0.00           H  
ATOM   1778  N   ASP A 113      41.128  -1.127  17.658  1.00  0.00           N  
ATOM   1779  CA  ASP A 113      40.600  -2.214  16.842  1.00  0.00           C  
ATOM   1780  C   ASP A 113      39.630  -1.693  15.790  1.00  0.00           C  
ATOM   1781  O   ASP A 113      39.714  -2.061  14.618  1.00  0.00           O  
ATOM   1782  CB  ASP A 113      39.899  -3.253  17.721  1.00  0.00           C  
ATOM   1783  CG  ASP A 113      40.871  -4.075  18.557  1.00  0.00           C  
ATOM   1784  OD1 ASP A 113      42.041  -4.058  18.259  1.00  0.00           O  
ATOM   1785  OD2 ASP A 113      40.433  -4.712  19.485  1.00  0.00           O  
ATOM   1786  H   ASP A 113      41.002  -1.196  18.658  1.00  0.00           H  
ATOM   1787  HA  ASP A 113      41.432  -2.697  16.329  1.00  0.00           H  
ATOM   1788 1HB  ASP A 113      39.200  -2.751  18.391  1.00  0.00           H  
ATOM   1789 2HB  ASP A 113      39.320  -3.930  17.092  1.00  0.00           H  
ATOM   1790  N   SER A 114      38.709  -0.834  16.215  1.00  0.00           N  
ATOM   1791  CA  SER A 114      37.721  -0.261  15.310  1.00  0.00           C  
ATOM   1792  C   SER A 114      38.382   0.621  14.259  1.00  0.00           C  
ATOM   1793  O   SER A 114      38.005   0.595  13.087  1.00  0.00           O  
ATOM   1794  CB  SER A 114      36.703   0.546  16.092  1.00  0.00           C  
ATOM   1795  OG  SER A 114      37.304   1.652  16.707  1.00  0.00           O  
ATOM   1796  H   SER A 114      38.694  -0.572  17.190  1.00  0.00           H  
ATOM   1797  HA  SER A 114      37.206  -1.076  14.799  1.00  0.00           H  
ATOM   1798 1HB  SER A 114      35.913   0.884  15.421  1.00  0.00           H  
ATOM   1799 2HB  SER A 114      36.241  -0.088  16.848  1.00  0.00           H  
ATOM   1800  HG  SER A 114      36.602   2.107  17.178  1.00  0.00           H  
ATOM   1801  N   LEU A 115      39.369   1.401  14.684  1.00  0.00           N  
ATOM   1802  CA  LEU A 115      40.085   2.293  13.779  1.00  0.00           C  
ATOM   1803  C   LEU A 115      40.857   1.506  12.728  1.00  0.00           C  
ATOM   1804  O   LEU A 115      40.888   1.881  11.556  1.00  0.00           O  
ATOM   1805  CB  LEU A 115      41.050   3.187  14.568  1.00  0.00           C  
ATOM   1806  CG  LEU A 115      40.394   4.240  15.471  1.00  0.00           C  
ATOM   1807  CD1 LEU A 115      41.461   4.920  16.317  1.00  0.00           C  
ATOM   1808  CD2 LEU A 115      39.649   5.252  14.612  1.00  0.00           C  
ATOM   1809  H   LEU A 115      39.631   1.376  15.659  1.00  0.00           H  
ATOM   1810  HA  LEU A 115      39.358   2.925  13.270  1.00  0.00           H  
ATOM   1811 1HB  LEU A 115      41.674   2.554  15.197  1.00  0.00           H  
ATOM   1812 2HB  LEU A 115      41.695   3.710  13.863  1.00  0.00           H  
ATOM   1813  HG  LEU A 115      39.692   3.752  16.148  1.00  0.00           H  
ATOM   1814 1HD1 LEU A 115      40.995   5.668  16.958  1.00  0.00           H  
ATOM   1815 2HD1 LEU A 115      41.964   4.177  16.935  1.00  0.00           H  
ATOM   1816 3HD1 LEU A 115      42.188   5.404  15.665  1.00  0.00           H  
ATOM   1817 1HD2 LEU A 115      39.182   6.000  15.253  1.00  0.00           H  
ATOM   1818 2HD2 LEU A 115      40.350   5.741  13.935  1.00  0.00           H  
ATOM   1819 3HD2 LEU A 115      38.881   4.741  14.031  1.00  0.00           H  
ATOM   1820  N   LEU A 116      41.480   0.413  13.153  1.00  0.00           N  
ATOM   1821  CA  LEU A 116      42.254  -0.429  12.248  1.00  0.00           C  
ATOM   1822  C   LEU A 116      41.360  -1.074  11.197  1.00  0.00           C  
ATOM   1823  O   LEU A 116      41.726  -1.161  10.025  1.00  0.00           O  
ATOM   1824  CB  LEU A 116      42.993  -1.517  13.037  1.00  0.00           C  
ATOM   1825  CG  LEU A 116      43.932  -2.411  12.218  1.00  0.00           C  
ATOM   1826  CD1 LEU A 116      45.034  -2.952  13.120  1.00  0.00           C  
ATOM   1827  CD2 LEU A 116      43.135  -3.544  11.589  1.00  0.00           C  
ATOM   1828  H   LEU A 116      41.416   0.158  14.128  1.00  0.00           H  
ATOM   1829  HA  LEU A 116      42.988   0.194  11.739  1.00  0.00           H  
ATOM   1830 1HB  LEU A 116      43.585  -1.040  13.816  1.00  0.00           H  
ATOM   1831 2HB  LEU A 116      42.255  -2.162  13.515  1.00  0.00           H  
ATOM   1832  HG  LEU A 116      44.405  -1.820  11.433  1.00  0.00           H  
ATOM   1833 1HD1 LEU A 116      45.701  -3.587  12.538  1.00  0.00           H  
ATOM   1834 2HD1 LEU A 116      45.600  -2.121  13.541  1.00  0.00           H  
ATOM   1835 3HD1 LEU A 116      44.590  -3.535  13.926  1.00  0.00           H  
ATOM   1836 1HD2 LEU A 116      43.803  -4.179  11.006  1.00  0.00           H  
ATOM   1837 2HD2 LEU A 116      42.664  -4.137  12.373  1.00  0.00           H  
ATOM   1838 3HD2 LEU A 116      42.367  -3.129  10.936  1.00  0.00           H  
ATOM   1839  N   LYS A 117      40.185  -1.526  11.622  1.00  0.00           N  
ATOM   1840  CA  LYS A 117      39.237  -2.164  10.717  1.00  0.00           C  
ATOM   1841  C   LYS A 117      38.734  -1.183   9.666  1.00  0.00           C  
ATOM   1842  O   LYS A 117      38.593  -1.532   8.494  1.00  0.00           O  
ATOM   1843  CB  LYS A 117      38.059  -2.747  11.499  1.00  0.00           C  
ATOM   1844  CG  LYS A 117      38.406  -3.966  12.343  1.00  0.00           C  
ATOM   1845  CD  LYS A 117      37.191  -4.475  13.105  1.00  0.00           C  
ATOM   1846  CE  LYS A 117      37.539  -5.687  13.957  1.00  0.00           C  
ATOM   1847  NZ  LYS A 117      36.368  -6.173  14.737  1.00  0.00           N  
ATOM   1848  H   LYS A 117      39.943  -1.425  12.597  1.00  0.00           H  
ATOM   1849  HA  LYS A 117      39.747  -2.976  10.198  1.00  0.00           H  
ATOM   1850 1HB  LYS A 117      37.651  -1.985  12.164  1.00  0.00           H  
ATOM   1851 2HB  LYS A 117      37.268  -3.034  10.806  1.00  0.00           H  
ATOM   1852 1HG  LYS A 117      38.779  -4.762  11.697  1.00  0.00           H  
ATOM   1853 2HG  LYS A 117      39.187  -3.705  13.056  1.00  0.00           H  
ATOM   1854 1HD  LYS A 117      36.809  -3.684  13.751  1.00  0.00           H  
ATOM   1855 2HD  LYS A 117      36.409  -4.752  12.398  1.00  0.00           H  
ATOM   1856 1HE  LYS A 117      37.892  -6.493  13.315  1.00  0.00           H  
ATOM   1857 2HE  LYS A 117      38.339  -5.427  14.650  1.00  0.00           H  
ATOM   1858 1HZ  LYS A 117      36.640  -6.975  15.288  1.00  0.00           H  
ATOM   1859 2HZ  LYS A 117      36.043  -5.438  15.350  1.00  0.00           H  
ATOM   1860 3HZ  LYS A 117      35.626  -6.435  14.104  1.00  0.00           H  
ATOM   1861  N   LEU A 118      38.464   0.046  10.091  1.00  0.00           N  
ATOM   1862  CA  LEU A 118      37.976   1.080   9.186  1.00  0.00           C  
ATOM   1863  C   LEU A 118      39.021   1.430   8.135  1.00  0.00           C  
ATOM   1864  O   LEU A 118      38.697   1.622   6.963  1.00  0.00           O  
ATOM   1865  CB  LEU A 118      37.595   2.339   9.975  1.00  0.00           C  
ATOM   1866  CG  LEU A 118      36.360   2.210  10.877  1.00  0.00           C  
ATOM   1867  CD1 LEU A 118      36.216   3.467  11.724  1.00  0.00           C  
ATOM   1868  CD2 LEU A 118      35.125   1.984  10.018  1.00  0.00           C  
ATOM   1869  H   LEU A 118      38.600   0.270  11.066  1.00  0.00           H  
ATOM   1870  HA  LEU A 118      37.090   0.703   8.677  1.00  0.00           H  
ATOM   1871 1HB  LEU A 118      38.436   2.622  10.605  1.00  0.00           H  
ATOM   1872 2HB  LEU A 118      37.406   3.148   9.270  1.00  0.00           H  
ATOM   1873  HG  LEU A 118      36.491   1.365  11.554  1.00  0.00           H  
ATOM   1874 1HD1 LEU A 118      35.339   3.375  12.365  1.00  0.00           H  
ATOM   1875 2HD1 LEU A 118      37.104   3.594  12.342  1.00  0.00           H  
ATOM   1876 3HD1 LEU A 118      36.100   4.333  11.072  1.00  0.00           H  
ATOM   1877 1HD2 LEU A 118      34.248   1.891  10.659  1.00  0.00           H  
ATOM   1878 2HD2 LEU A 118      34.993   2.828   9.342  1.00  0.00           H  
ATOM   1879 3HD2 LEU A 118      35.248   1.070   9.437  1.00  0.00           H  
ATOM   1880  N   VAL A 119      40.277   1.512   8.560  1.00  0.00           N  
ATOM   1881  CA  VAL A 119      41.372   1.839   7.655  1.00  0.00           C  
ATOM   1882  C   VAL A 119      41.561   0.753   6.604  1.00  0.00           C  
ATOM   1883  O   VAL A 119      41.800   1.045   5.432  1.00  0.00           O  
ATOM   1884  CB  VAL A 119      42.682   2.019   8.445  1.00  0.00           C  
ATOM   1885  CG1 VAL A 119      43.860   2.172   7.494  1.00  0.00           C  
ATOM   1886  CG2 VAL A 119      42.571   3.225   9.365  1.00  0.00           C  
ATOM   1887  H   VAL A 119      40.478   1.343   9.535  1.00  0.00           H  
ATOM   1888  HA  VAL A 119      41.136   2.777   7.150  1.00  0.00           H  
ATOM   1889  HB  VAL A 119      42.863   1.123   9.039  1.00  0.00           H  
ATOM   1890 1HG1 VAL A 119      44.778   2.298   8.069  1.00  0.00           H  
ATOM   1891 2HG1 VAL A 119      43.942   1.282   6.870  1.00  0.00           H  
ATOM   1892 3HG1 VAL A 119      43.706   3.047   6.862  1.00  0.00           H  
ATOM   1893 1HG2 VAL A 119      43.500   3.346   9.920  1.00  0.00           H  
ATOM   1894 2HG2 VAL A 119      42.384   4.120   8.770  1.00  0.00           H  
ATOM   1895 3HG2 VAL A 119      41.748   3.075  10.063  1.00  0.00           H  
ATOM   1896  N   ARG A 120      41.453  -0.501   7.029  1.00  0.00           N  
ATOM   1897  CA  ARG A 120      41.611  -1.633   6.124  1.00  0.00           C  
ATOM   1898  C   ARG A 120      40.510  -1.657   5.072  1.00  0.00           C  
ATOM   1899  O   ARG A 120      40.764  -1.937   3.900  1.00  0.00           O  
ATOM   1900  CB  ARG A 120      41.597  -2.943   6.898  1.00  0.00           C  
ATOM   1901  CG  ARG A 120      41.838  -4.186   6.056  1.00  0.00           C  
ATOM   1902  CD  ARG A 120      41.845  -5.418   6.886  1.00  0.00           C  
ATOM   1903  NE  ARG A 120      42.951  -5.430   7.829  1.00  0.00           N  
ATOM   1904  CZ  ARG A 120      43.011  -6.208   8.928  1.00  0.00           C  
ATOM   1905  NH1 ARG A 120      42.023  -7.029   9.207  1.00  0.00           N  
ATOM   1906  NH2 ARG A 120      44.063  -6.145   9.725  1.00  0.00           N  
ATOM   1907  H   ARG A 120      41.256  -0.675   8.004  1.00  0.00           H  
ATOM   1908  HA  ARG A 120      42.572  -1.539   5.617  1.00  0.00           H  
ATOM   1909 1HB  ARG A 120      42.362  -2.916   7.673  1.00  0.00           H  
ATOM   1910 2HB  ARG A 120      40.633  -3.062   7.394  1.00  0.00           H  
ATOM   1911 1HG  ARG A 120      41.048  -4.279   5.311  1.00  0.00           H  
ATOM   1912 2HG  ARG A 120      42.803  -4.104   5.555  1.00  0.00           H  
ATOM   1913 1HD  ARG A 120      40.915  -5.482   7.450  1.00  0.00           H  
ATOM   1914 2HD  ARG A 120      41.938  -6.291   6.240  1.00  0.00           H  
ATOM   1915  HE  ARG A 120      43.730  -4.811   7.648  1.00  0.00           H  
ATOM   1916 1HH1 ARG A 120      41.219  -7.077   8.598  1.00  0.00           H  
ATOM   1917 2HH1 ARG A 120      42.068  -7.612  10.030  1.00  0.00           H  
ATOM   1918 1HH2 ARG A 120      44.823  -5.513   9.511  1.00  0.00           H  
ATOM   1919 2HH2 ARG A 120      44.109  -6.727  10.548  1.00  0.00           H  
ATOM   1920  N   ARG A 121      39.286  -1.361   5.498  1.00  0.00           N  
ATOM   1921  CA  ARG A 121      38.143  -1.347   4.593  1.00  0.00           C  
ATOM   1922  C   ARG A 121      38.286  -0.255   3.541  1.00  0.00           C  
ATOM   1923  O   ARG A 121      37.972  -0.464   2.369  1.00  0.00           O  
ATOM   1924  CB  ARG A 121      36.850  -1.135   5.367  1.00  0.00           C  
ATOM   1925  CG  ARG A 121      36.420  -2.312   6.228  1.00  0.00           C  
ATOM   1926  CD  ARG A 121      35.184  -2.009   6.994  1.00  0.00           C  
ATOM   1927  NE  ARG A 121      34.769  -3.132   7.819  1.00  0.00           N  
ATOM   1928  CZ  ARG A 121      33.764  -3.092   8.716  1.00  0.00           C  
ATOM   1929  NH1 ARG A 121      33.083  -1.981   8.891  1.00  0.00           N  
ATOM   1930  NH2 ARG A 121      33.463  -4.169   9.420  1.00  0.00           N  
ATOM   1931  H   ARG A 121      39.145  -1.140   6.473  1.00  0.00           H  
ATOM   1932  HA  ARG A 121      38.091  -2.311   4.087  1.00  0.00           H  
ATOM   1933 1HB  ARG A 121      36.955  -0.270   6.020  1.00  0.00           H  
ATOM   1934 2HB  ARG A 121      36.039  -0.923   4.670  1.00  0.00           H  
ATOM   1935 1HG  ARG A 121      36.227  -3.176   5.593  1.00  0.00           H  
ATOM   1936 2HG  ARG A 121      37.213  -2.553   6.938  1.00  0.00           H  
ATOM   1937 1HD  ARG A 121      35.360  -1.154   7.646  1.00  0.00           H  
ATOM   1938 2HD  ARG A 121      34.375  -1.777   6.302  1.00  0.00           H  
ATOM   1939  HE  ARG A 121      35.269  -4.004   7.713  1.00  0.00           H  
ATOM   1940 1HH1 ARG A 121      33.313  -1.157   8.353  1.00  0.00           H  
ATOM   1941 2HH1 ARG A 121      32.330  -1.951   9.563  1.00  0.00           H  
ATOM   1942 1HH2 ARG A 121      33.986  -5.024   9.285  1.00  0.00           H  
ATOM   1943 2HH2 ARG A 121      32.710  -4.139  10.091  1.00  0.00           H  
ATOM   1944  N   ALA A 122      38.762   0.910   3.967  1.00  0.00           N  
ATOM   1945  CA  ALA A 122      38.948   2.039   3.062  1.00  0.00           C  
ATOM   1946  C   ALA A 122      40.006   1.733   2.010  1.00  0.00           C  
ATOM   1947  O   ALA A 122      39.847   2.075   0.838  1.00  0.00           O  
ATOM   1948  CB  ALA A 122      39.326   3.289   3.844  1.00  0.00           C  
ATOM   1949  H   ALA A 122      39.001   1.017   4.942  1.00  0.00           H  
ATOM   1950  HA  ALA A 122      38.005   2.218   2.545  1.00  0.00           H  
ATOM   1951 1HB  ALA A 122      39.462   4.122   3.154  1.00  0.00           H  
ATOM   1952 2HB  ALA A 122      38.533   3.529   4.552  1.00  0.00           H  
ATOM   1953 3HB  ALA A 122      40.254   3.112   4.386  1.00  0.00           H  
ATOM   1954  N   ALA A 123      41.086   1.087   2.436  1.00  0.00           N  
ATOM   1955  CA  ALA A 123      42.174   0.734   1.531  1.00  0.00           C  
ATOM   1956  C   ALA A 123      41.712  -0.267   0.479  1.00  0.00           C  
ATOM   1957  O   ALA A 123      42.073  -0.162  -0.693  1.00  0.00           O  
ATOM   1958  CB  ALA A 123      43.353   0.173   2.313  1.00  0.00           C  
ATOM   1959  H   ALA A 123      41.155   0.834   3.411  1.00  0.00           H  
ATOM   1960  HA  ALA A 123      42.492   1.640   1.014  1.00  0.00           H  
ATOM   1961 1HB  ALA A 123      44.157  -0.085   1.624  1.00  0.00           H  
ATOM   1962 2HB  ALA A 123      43.709   0.922   3.021  1.00  0.00           H  
ATOM   1963 3HB  ALA A 123      43.039  -0.717   2.855  1.00  0.00           H  
ATOM   1964  N   GLU A 124      40.911  -1.238   0.905  1.00  0.00           N  
ATOM   1965  CA  GLU A 124      40.398  -2.259  -0.000  1.00  0.00           C  
ATOM   1966  C   GLU A 124      39.479  -1.653  -1.052  1.00  0.00           C  
ATOM   1967  O   GLU A 124      39.529  -2.027  -2.224  1.00  0.00           O  
ATOM   1968  CB  GLU A 124      39.649  -3.339   0.784  1.00  0.00           C  
ATOM   1969  CG  GLU A 124      40.539  -4.217   1.652  1.00  0.00           C  
ATOM   1970  CD  GLU A 124      39.762  -5.218   2.462  1.00  0.00           C  
ATOM   1971  OE1 GLU A 124      38.556  -5.160   2.443  1.00  0.00           O  
ATOM   1972  OE2 GLU A 124      40.376  -6.041   3.099  1.00  0.00           O  
ATOM   1973  H   GLU A 124      40.651  -1.269   1.881  1.00  0.00           H  
ATOM   1974  HA  GLU A 124      41.242  -2.722  -0.513  1.00  0.00           H  
ATOM   1975 1HB  GLU A 124      38.908  -2.870   1.432  1.00  0.00           H  
ATOM   1976 2HB  GLU A 124      39.113  -3.987   0.090  1.00  0.00           H  
ATOM   1977 1HG  GLU A 124      41.239  -4.752   1.011  1.00  0.00           H  
ATOM   1978 2HG  GLU A 124      41.115  -3.582   2.323  1.00  0.00           H  
ATOM   1979  N   ALA A 125      38.640  -0.715  -0.626  1.00  0.00           N  
ATOM   1980  CA  ALA A 125      37.706  -0.054  -1.531  1.00  0.00           C  
ATOM   1981  C   ALA A 125      38.444   0.764  -2.583  1.00  0.00           C  
ATOM   1982  O   ALA A 125      38.067   0.771  -3.755  1.00  0.00           O  
ATOM   1983  CB  ALA A 125      36.747   0.832  -0.749  1.00  0.00           C  
ATOM   1984  H   ALA A 125      38.649  -0.453   0.349  1.00  0.00           H  
ATOM   1985  HA  ALA A 125      37.133  -0.824  -2.048  1.00  0.00           H  
ATOM   1986 1HB  ALA A 125      36.057   1.319  -1.438  1.00  0.00           H  
ATOM   1987 2HB  ALA A 125      36.184   0.224  -0.041  1.00  0.00           H  
ATOM   1988 3HB  ALA A 125      37.312   1.589  -0.207  1.00  0.00           H  
ATOM   1989  N   VAL A 126      39.498   1.453  -2.157  1.00  0.00           N  
ATOM   1990  CA  VAL A 126      40.292   2.276  -3.062  1.00  0.00           C  
ATOM   1991  C   VAL A 126      40.989   1.423  -4.114  1.00  0.00           C  
ATOM   1992  O   VAL A 126      41.052   1.794  -5.286  1.00  0.00           O  
ATOM   1993  CB  VAL A 126      41.346   3.075  -2.272  1.00  0.00           C  
ATOM   1994  CG1 VAL A 126      42.297   3.786  -3.223  1.00  0.00           C  
ATOM   1995  CG2 VAL A 126      40.658   4.071  -1.352  1.00  0.00           C  
ATOM   1996  H   VAL A 126      39.755   1.405  -1.182  1.00  0.00           H  
ATOM   1997  HA  VAL A 126      39.626   2.978  -3.566  1.00  0.00           H  
ATOM   1998  HB  VAL A 126      41.943   2.382  -1.679  1.00  0.00           H  
ATOM   1999 1HG1 VAL A 126      43.036   4.345  -2.648  1.00  0.00           H  
ATOM   2000 2HG1 VAL A 126      42.805   3.051  -3.847  1.00  0.00           H  
ATOM   2001 3HG1 VAL A 126      41.734   4.473  -3.854  1.00  0.00           H  
ATOM   2002 1HG2 VAL A 126      41.409   4.631  -0.796  1.00  0.00           H  
ATOM   2003 2HG2 VAL A 126      40.056   4.759  -1.945  1.00  0.00           H  
ATOM   2004 3HG2 VAL A 126      40.014   3.536  -0.653  1.00  0.00           H  
ATOM   2005  N   GLU A 127      41.511   0.278  -3.688  1.00  0.00           N  
ATOM   2006  CA  GLU A 127      42.206  -0.631  -4.593  1.00  0.00           C  
ATOM   2007  C   GLU A 127      41.258  -1.192  -5.645  1.00  0.00           C  
ATOM   2008  O   GLU A 127      41.616  -1.311  -6.817  1.00  0.00           O  
ATOM   2009  CB  GLU A 127      42.849  -1.777  -3.809  1.00  0.00           C  
ATOM   2010  CG  GLU A 127      43.664  -2.741  -4.659  1.00  0.00           C  
ATOM   2011  CD  GLU A 127      44.352  -3.802  -3.845  1.00  0.00           C  
ATOM   2012  OE1 GLU A 127      44.221  -3.780  -2.644  1.00  0.00           O  
ATOM   2013  OE2 GLU A 127      45.009  -4.634  -4.424  1.00  0.00           O  
ATOM   2014  H   GLU A 127      41.424   0.031  -2.713  1.00  0.00           H  
ATOM   2015  HA  GLU A 127      42.992  -0.075  -5.106  1.00  0.00           H  
ATOM   2016 1HB  GLU A 127      43.507  -1.369  -3.042  1.00  0.00           H  
ATOM   2017 2HB  GLU A 127      42.073  -2.352  -3.302  1.00  0.00           H  
ATOM   2018 1HG  GLU A 127      43.002  -3.224  -5.378  1.00  0.00           H  
ATOM   2019 2HG  GLU A 127      44.410  -2.176  -5.216  1.00  0.00           H  
ATOM   2020  N   ALA A 128      40.047  -1.536  -5.219  1.00  0.00           N  
ATOM   2021  CA  ALA A 128      39.045  -2.086  -6.124  1.00  0.00           C  
ATOM   2022  C   ALA A 128      38.632  -1.064  -7.176  1.00  0.00           C  
ATOM   2023  O   ALA A 128      38.460  -1.400  -8.348  1.00  0.00           O  
ATOM   2024  CB  ALA A 128      37.829  -2.561  -5.342  1.00  0.00           C  
ATOM   2025  H   ALA A 128      39.815  -1.413  -4.244  1.00  0.00           H  
ATOM   2026  HA  ALA A 128      39.487  -2.938  -6.641  1.00  0.00           H  
ATOM   2027 1HB  ALA A 128      37.090  -2.969  -6.031  1.00  0.00           H  
ATOM   2028 2HB  ALA A 128      38.131  -3.333  -4.634  1.00  0.00           H  
ATOM   2029 3HB  ALA A 128      37.395  -1.722  -4.800  1.00  0.00           H  
ATOM   2030  N   LEU A 129      38.474   0.185  -6.751  1.00  0.00           N  
ATOM   2031  CA  LEU A 129      38.082   1.258  -7.655  1.00  0.00           C  
ATOM   2032  C   LEU A 129      39.154   1.512  -8.707  1.00  0.00           C  
ATOM   2033  O   LEU A 129      38.848   1.732  -9.879  1.00  0.00           O  
ATOM   2034  CB  LEU A 129      37.817   2.546  -6.865  1.00  0.00           C  
ATOM   2035  CG  LEU A 129      36.576   2.529  -5.963  1.00  0.00           C  
ATOM   2036  CD1 LEU A 129      36.546   3.793  -5.115  1.00  0.00           C  
ATOM   2037  CD2 LEU A 129      35.325   2.417  -6.821  1.00  0.00           C  
ATOM   2038  H   LEU A 129      38.630   0.396  -5.776  1.00  0.00           H  
ATOM   2039  HA  LEU A 129      37.165   0.964  -8.164  1.00  0.00           H  
ATOM   2040 1HB  LEU A 129      38.681   2.751  -6.235  1.00  0.00           H  
ATOM   2041 2HB  LEU A 129      37.703   3.369  -7.570  1.00  0.00           H  
ATOM   2042  HG  LEU A 129      36.629   1.675  -5.286  1.00  0.00           H  
ATOM   2043 1HD1 LEU A 129      35.665   3.781  -4.474  1.00  0.00           H  
ATOM   2044 2HD1 LEU A 129      37.443   3.838  -4.497  1.00  0.00           H  
ATOM   2045 3HD1 LEU A 129      36.509   4.666  -5.766  1.00  0.00           H  
ATOM   2046 1HD2 LEU A 129      34.443   2.404  -6.180  1.00  0.00           H  
ATOM   2047 2HD2 LEU A 129      35.270   3.270  -7.497  1.00  0.00           H  
ATOM   2048 3HD2 LEU A 129      35.364   1.495  -7.403  1.00  0.00           H  
ATOM   2049  N   VAL A 130      40.412   1.480  -8.282  1.00  0.00           N  
ATOM   2050  CA  VAL A 130      41.533   1.707  -9.186  1.00  0.00           C  
ATOM   2051  C   VAL A 130      41.623   0.609 -10.238  1.00  0.00           C  
ATOM   2052  O   VAL A 130      41.887   0.879 -11.410  1.00  0.00           O  
ATOM   2053  CB  VAL A 130      42.854   1.766  -8.395  1.00  0.00           C  
ATOM   2054  CG1 VAL A 130      44.041   1.812  -9.345  1.00  0.00           C  
ATOM   2055  CG2 VAL A 130      42.852   2.977  -7.474  1.00  0.00           C  
ATOM   2056  H   VAL A 130      40.597   1.293  -7.307  1.00  0.00           H  
ATOM   2057  HA  VAL A 130      41.383   2.663  -9.690  1.00  0.00           H  
ATOM   2058  HB  VAL A 130      42.952   0.857  -7.802  1.00  0.00           H  
ATOM   2059 1HG1 VAL A 130      44.966   1.854  -8.769  1.00  0.00           H  
ATOM   2060 2HG1 VAL A 130      44.043   0.919  -9.970  1.00  0.00           H  
ATOM   2061 3HG1 VAL A 130      43.968   2.698  -9.976  1.00  0.00           H  
ATOM   2062 1HG2 VAL A 130      43.788   3.012  -6.918  1.00  0.00           H  
ATOM   2063 2HG2 VAL A 130      42.748   3.885  -8.068  1.00  0.00           H  
ATOM   2064 3HG2 VAL A 130      42.018   2.902  -6.776  1.00  0.00           H  
ATOM   2065  N   ARG A 131      41.402  -0.630  -9.813  1.00  0.00           N  
ATOM   2066  CA  ARG A 131      41.457  -1.772 -10.717  1.00  0.00           C  
ATOM   2067  C   ARG A 131      40.358  -1.696 -11.769  1.00  0.00           C  
ATOM   2068  O   ARG A 131      40.585  -1.998 -12.941  1.00  0.00           O  
ATOM   2069  CB  ARG A 131      41.324  -3.075  -9.942  1.00  0.00           C  
ATOM   2070  CG  ARG A 131      42.520  -3.426  -9.071  1.00  0.00           C  
ATOM   2071  CD  ARG A 131      42.291  -4.676  -8.302  1.00  0.00           C  
ATOM   2072  NE  ARG A 131      42.192  -5.837  -9.171  1.00  0.00           N  
ATOM   2073  CZ  ARG A 131      41.730  -7.043  -8.787  1.00  0.00           C  
ATOM   2074  NH1 ARG A 131      41.329  -7.229  -7.549  1.00  0.00           N  
ATOM   2075  NH2 ARG A 131      41.679  -8.038  -9.655  1.00  0.00           N  
ATOM   2076  H   ARG A 131      41.190  -0.785  -8.838  1.00  0.00           H  
ATOM   2077  HA  ARG A 131      42.423  -1.766 -11.224  1.00  0.00           H  
ATOM   2078 1HB  ARG A 131      40.449  -3.025  -9.296  1.00  0.00           H  
ATOM   2079 2HB  ARG A 131      41.170  -3.899 -10.639  1.00  0.00           H  
ATOM   2080 1HG  ARG A 131      43.399  -3.567  -9.700  1.00  0.00           H  
ATOM   2081 2HG  ARG A 131      42.705  -2.617  -8.364  1.00  0.00           H  
ATOM   2082 1HD  ARG A 131      43.119  -4.835  -7.613  1.00  0.00           H  
ATOM   2083 2HD  ARG A 131      41.362  -4.591  -7.739  1.00  0.00           H  
ATOM   2084  HE  ARG A 131      42.491  -5.732 -10.131  1.00  0.00           H  
ATOM   2085 1HH1 ARG A 131      41.368  -6.468  -6.885  1.00  0.00           H  
ATOM   2086 2HH1 ARG A 131      40.983  -8.133  -7.261  1.00  0.00           H  
ATOM   2087 1HH2 ARG A 131      41.988  -7.895 -10.607  1.00  0.00           H  
ATOM   2088 2HH2 ARG A 131      41.333  -8.942  -9.367  1.00  0.00           H  
ATOM   2089  N   GLU A 132      39.166  -1.291 -11.344  1.00  0.00           N  
ATOM   2090  CA  GLU A 132      38.029  -1.174 -12.248  1.00  0.00           C  
ATOM   2091  C   GLU A 132      38.270  -0.099 -13.300  1.00  0.00           C  
ATOM   2092  O   GLU A 132      37.938  -0.278 -14.472  1.00  0.00           O  
ATOM   2093  CB  GLU A 132      36.754  -0.857 -11.463  1.00  0.00           C  
ATOM   2094  CG  GLU A 132      36.249  -2.001 -10.595  1.00  0.00           C  
ATOM   2095  CD  GLU A 132      35.039  -1.630  -9.784  1.00  0.00           C  
ATOM   2096  OE1 GLU A 132      34.664  -0.482  -9.802  1.00  0.00           O  
ATOM   2097  OE2 GLU A 132      34.488  -2.496  -9.146  1.00  0.00           O  
ATOM   2098  H   GLU A 132      39.044  -1.058 -10.369  1.00  0.00           H  
ATOM   2099  HA  GLU A 132      37.895  -2.127 -12.761  1.00  0.00           H  
ATOM   2100 1HB  GLU A 132      36.930   0.002 -10.815  1.00  0.00           H  
ATOM   2101 2HB  GLU A 132      35.958  -0.586 -12.156  1.00  0.00           H  
ATOM   2102 1HG  GLU A 132      35.998  -2.846 -11.236  1.00  0.00           H  
ATOM   2103 2HG  GLU A 132      37.048  -2.314  -9.924  1.00  0.00           H  
ATOM   2104  N   LEU A 133      38.849   1.018 -12.875  1.00  0.00           N  
ATOM   2105  CA  LEU A 133      39.136   2.125 -13.779  1.00  0.00           C  
ATOM   2106  C   LEU A 133      40.162   1.726 -14.831  1.00  0.00           C  
ATOM   2107  O   LEU A 133      40.034   2.082 -16.003  1.00  0.00           O  
ATOM   2108  CB  LEU A 133      39.649   3.335 -12.989  1.00  0.00           C  
ATOM   2109  CG  LEU A 133      39.955   4.590 -13.817  1.00  0.00           C  
ATOM   2110  CD1 LEU A 133      38.692   5.045 -14.534  1.00  0.00           C  
ATOM   2111  CD2 LEU A 133      40.490   5.683 -12.904  1.00  0.00           C  
ATOM   2112  H   LEU A 133      39.097   1.103 -11.900  1.00  0.00           H  
ATOM   2113  HA  LEU A 133      38.214   2.404 -14.288  1.00  0.00           H  
ATOM   2114 1HB  LEU A 133      38.903   3.605 -12.243  1.00  0.00           H  
ATOM   2115 2HB  LEU A 133      40.565   3.049 -12.470  1.00  0.00           H  
ATOM   2116  HG  LEU A 133      40.702   4.352 -14.575  1.00  0.00           H  
ATOM   2117 1HD1 LEU A 133      38.909   5.937 -15.123  1.00  0.00           H  
ATOM   2118 2HD1 LEU A 133      38.342   4.252 -15.195  1.00  0.00           H  
ATOM   2119 3HD1 LEU A 133      37.920   5.275 -13.801  1.00  0.00           H  
ATOM   2120 1HD2 LEU A 133      40.709   6.574 -13.493  1.00  0.00           H  
ATOM   2121 2HD2 LEU A 133      39.744   5.922 -12.147  1.00  0.00           H  
ATOM   2122 3HD2 LEU A 133      41.403   5.337 -12.418  1.00  0.00           H  
ATOM   2123  N   ALA A 134      41.180   0.985 -14.406  1.00  0.00           N  
ATOM   2124  CA  ALA A 134      42.231   0.535 -15.310  1.00  0.00           C  
ATOM   2125  C   ALA A 134      41.656  -0.280 -16.461  1.00  0.00           C  
ATOM   2126  O   ALA A 134      42.098  -0.157 -17.603  1.00  0.00           O  
ATOM   2127  CB  ALA A 134      43.269  -0.280 -14.552  1.00  0.00           C  
ATOM   2128  H   ALA A 134      41.227   0.727 -13.431  1.00  0.00           H  
ATOM   2129  HA  ALA A 134      42.714   1.416 -15.733  1.00  0.00           H  
ATOM   2130 1HB  ALA A 134      44.047  -0.608 -15.240  1.00  0.00           H  
ATOM   2131 2HB  ALA A 134      43.713   0.335 -13.769  1.00  0.00           H  
ATOM   2132 3HB  ALA A 134      42.791  -1.149 -14.103  1.00  0.00           H  
ATOM   2133  N   ARG A 135      40.665  -1.115 -16.149  1.00  0.00           N  
ATOM   2134  CA  ARG A 135      39.992  -1.948 -17.149  1.00  0.00           C  
ATOM   2135  C   ARG A 135      39.318  -1.135 -18.257  1.00  0.00           C  
ATOM   2136  O   ARG A 135      39.245  -1.573 -19.405  1.00  0.00           O  
ATOM   2137  CB  ARG A 135      38.946  -2.825 -16.478  1.00  0.00           C  
ATOM   2138  CG  ARG A 135      39.508  -3.944 -15.615  1.00  0.00           C  
ATOM   2139  CD  ARG A 135      38.429  -4.722 -14.954  1.00  0.00           C  
ATOM   2140  NE  ARG A 135      38.962  -5.794 -14.127  1.00  0.00           N  
ATOM   2141  CZ  ARG A 135      38.224  -6.564 -13.304  1.00  0.00           C  
ATOM   2142  NH1 ARG A 135      36.927  -6.371 -13.210  1.00  0.00           N  
ATOM   2143  NH2 ARG A 135      38.804  -7.515 -12.593  1.00  0.00           N  
ATOM   2144  H   ARG A 135      40.361  -1.181 -15.188  1.00  0.00           H  
ATOM   2145  HA  ARG A 135      40.735  -2.592 -17.620  1.00  0.00           H  
ATOM   2146 1HB  ARG A 135      38.307  -2.211 -15.845  1.00  0.00           H  
ATOM   2147 2HB  ARG A 135      38.312  -3.282 -17.238  1.00  0.00           H  
ATOM   2148 1HG  ARG A 135      40.090  -4.625 -16.236  1.00  0.00           H  
ATOM   2149 2HG  ARG A 135      40.149  -3.520 -14.841  1.00  0.00           H  
ATOM   2150 1HD  ARG A 135      37.841  -4.061 -14.317  1.00  0.00           H  
ATOM   2151 2HD  ARG A 135      37.783  -5.165 -15.711  1.00  0.00           H  
ATOM   2152  HE  ARG A 135      39.956  -5.973 -14.173  1.00  0.00           H  
ATOM   2153 1HH1 ARG A 135      36.484  -5.644 -13.753  1.00  0.00           H  
ATOM   2154 2HH1 ARG A 135      36.374  -6.948 -12.593  1.00  0.00           H  
ATOM   2155 1HH2 ARG A 135      39.801  -7.664 -12.666  1.00  0.00           H  
ATOM   2156 2HH2 ARG A 135      38.251  -8.092 -11.977  1.00  0.00           H  
ATOM   2157  N   LYS A 136      38.826   0.049 -17.910  1.00  0.00           N  
ATOM   2158  CA  LYS A 136      38.019   0.855 -18.827  1.00  0.00           C  
ATOM   2159  C   LYS A 136      38.864   1.577 -19.864  1.00  0.00           C  
ATOM   2160  O   LYS A 136      40.077   1.714 -19.704  1.00  0.00           O  
ATOM   2161  CB  LYS A 136      37.185   1.871 -18.045  1.00  0.00           C  
ATOM   2162  CG  LYS A 136      36.125   1.254 -17.143  1.00  0.00           C  
ATOM   2163  CD  LYS A 136      35.323   2.325 -16.419  1.00  0.00           C  
ATOM   2164  CE  LYS A 136      34.262   1.710 -15.519  1.00  0.00           C  
ATOM   2165  NZ  LYS A 136      33.479   2.746 -14.793  1.00  0.00           N  
ATOM   2166  H   LYS A 136      39.013   0.407 -16.984  1.00  0.00           H  
ATOM   2167  HA  LYS A 136      37.343   0.192 -19.368  1.00  0.00           H  
ATOM   2168 1HB  LYS A 136      37.842   2.479 -17.422  1.00  0.00           H  
ATOM   2169 2HB  LYS A 136      36.682   2.542 -18.742  1.00  0.00           H  
ATOM   2170 1HG  LYS A 136      35.445   0.646 -17.743  1.00  0.00           H  
ATOM   2171 2HG  LYS A 136      36.604   0.610 -16.406  1.00  0.00           H  
ATOM   2172 1HD  LYS A 136      35.994   2.934 -15.812  1.00  0.00           H  
ATOM   2173 2HD  LYS A 136      34.836   2.971 -17.150  1.00  0.00           H  
ATOM   2174 1HE  LYS A 136      33.579   1.111 -16.119  1.00  0.00           H  
ATOM   2175 2HE  LYS A 136      34.738   1.055 -14.789  1.00  0.00           H  
ATOM   2176 1HZ  LYS A 136      32.788   2.298 -14.208  1.00  0.00           H  
ATOM   2177 2HZ  LYS A 136      34.101   3.297 -14.217  1.00  0.00           H  
ATOM   2178 3HZ  LYS A 136      33.016   3.348 -15.459  1.00  0.00           H  
ATOM   2179  N   ASP A 137      38.217   2.040 -20.933  1.00  0.00           N  
ATOM   2180  CA  ASP A 137      38.896   2.893 -21.898  1.00  0.00           C  
ATOM   2181  C   ASP A 137      38.986   4.306 -21.352  1.00  0.00           C  
ATOM   2182  O   ASP A 137      38.052   5.096 -21.491  1.00  0.00           O  
ATOM   2183  CB  ASP A 137      38.163   2.895 -23.241  1.00  0.00           C  
ATOM   2184  CG  ASP A 137      38.881   3.711 -24.308  1.00  0.00           C  
ATOM   2185  OD1 ASP A 137      39.842   4.366 -23.979  1.00  0.00           O  
ATOM   2186  OD2 ASP A 137      38.461   3.673 -25.439  1.00  0.00           O  
ATOM   2187  H   ASP A 137      37.247   1.792 -21.067  1.00  0.00           H  
ATOM   2188  HA  ASP A 137      39.904   2.507 -22.052  1.00  0.00           H  
ATOM   2189 1HB  ASP A 137      38.056   1.870 -23.599  1.00  0.00           H  
ATOM   2190 2HB  ASP A 137      37.159   3.301 -23.108  1.00  0.00           H  
ATOM   2191  N   VAL A 138      40.121   4.601 -20.734  1.00  0.00           N  
ATOM   2192  CA  VAL A 138      40.420   5.927 -20.221  1.00  0.00           C  
ATOM   2193  C   VAL A 138      41.859   6.281 -20.561  1.00  0.00           C  
ATOM   2194  O   VAL A 138      42.688   5.400 -20.789  1.00  0.00           O  
ATOM   2195  CB  VAL A 138      40.213   5.984 -18.696  1.00  0.00           C  
ATOM   2196  CG1 VAL A 138      40.576   7.361 -18.160  1.00  0.00           C  
ATOM   2197  CG2 VAL A 138      38.772   5.635 -18.356  1.00  0.00           C  
ATOM   2198  H   VAL A 138      40.815   3.878 -20.609  1.00  0.00           H  
ATOM   2199  HA  VAL A 138      39.744   6.641 -20.693  1.00  0.00           H  
ATOM   2200  HB  VAL A 138      40.883   5.267 -18.220  1.00  0.00           H  
ATOM   2201 1HG1 VAL A 138      40.423   7.383 -17.080  1.00  0.00           H  
ATOM   2202 2HG1 VAL A 138      41.621   7.574 -18.383  1.00  0.00           H  
ATOM   2203 3HG1 VAL A 138      39.942   8.113 -18.630  1.00  0.00           H  
ATOM   2204 1HG2 VAL A 138      38.633   5.677 -17.276  1.00  0.00           H  
ATOM   2205 2HG2 VAL A 138      38.102   6.349 -18.836  1.00  0.00           H  
ATOM   2206 3HG2 VAL A 138      38.547   4.630 -18.712  1.00  0.00           H  
ATOM   2207  N   PRO A 139      42.161   7.567 -20.597  1.00  0.00           N  
ATOM   2208  CA  PRO A 139      43.491   8.012 -20.986  1.00  0.00           C  
ATOM   2209  C   PRO A 139      44.501   7.619 -19.917  1.00  0.00           C  
ATOM   2210  O   PRO A 139      44.246   7.771 -18.722  1.00  0.00           O  
ATOM   2211  CB  PRO A 139      43.337   9.532 -21.096  1.00  0.00           C  
ATOM   2212  CG  PRO A 139      41.868   9.741 -21.244  1.00  0.00           C  
ATOM   2213  CD  PRO A 139      41.249   8.641 -20.423  1.00  0.00           C  
ATOM   2214  HA  PRO A 139      43.749   7.572 -21.960  1.00  0.00           H  
ATOM   2215 1HB  PRO A 139      43.749  10.018 -20.199  1.00  0.00           H  
ATOM   2216 2HB  PRO A 139      43.910   9.907 -21.956  1.00  0.00           H  
ATOM   2217 1HG  PRO A 139      41.589  10.744 -20.888  1.00  0.00           H  
ATOM   2218 2HG  PRO A 139      41.583   9.690 -22.305  1.00  0.00           H  
ATOM   2219 1HD  PRO A 139      41.171   8.965 -19.375  1.00  0.00           H  
ATOM   2220 2HD  PRO A 139      40.256   8.396 -20.828  1.00  0.00           H  
ATOM   2221  N   GLU A 140      45.719   7.095 -20.025  1.00  0.00           N  
ATOM   2222  CA  GLU A 140      46.457   6.660 -18.847  1.00  0.00           C  
ATOM   2223  C   GLU A 140      46.579   7.797 -17.843  1.00  0.00           C  
ATOM   2224  O   GLU A 140      46.692   7.566 -16.639  1.00  0.00           O  
ATOM   2225  CB  GLU A 140      47.848   6.156 -19.239  1.00  0.00           C  
ATOM   2226  CG  GLU A 140      47.842   4.892 -20.088  1.00  0.00           C  
ATOM   2227  CD  GLU A 140      47.640   5.171 -21.551  1.00  0.00           C  
ATOM   2228  OE1 GLU A 140      47.506   6.318 -21.905  1.00  0.00           O  
ATOM   2229  OE2 GLU A 140      47.620   4.236 -22.316  1.00  0.00           O  
ATOM   2230  H   GLU A 140      46.134   7.000 -20.941  1.00  0.00           H  
ATOM   2231  HA  GLU A 140      45.909   5.843 -18.378  1.00  0.00           H  
ATOM   2232 1HB  GLU A 140      48.372   6.932 -19.798  1.00  0.00           H  
ATOM   2233 2HB  GLU A 140      48.428   5.952 -18.339  1.00  0.00           H  
ATOM   2234 1HG  GLU A 140      48.792   4.375 -19.956  1.00  0.00           H  
ATOM   2235 2HG  GLU A 140      47.050   4.234 -19.735  1.00  0.00           H  
ATOM   2236  N   GLU A 141      46.554   9.018 -18.358  1.00  0.00           N  
ATOM   2237  CA  GLU A 141      46.683  10.220 -17.542  1.00  0.00           C  
ATOM   2238  C   GLU A 141      45.583  10.292 -16.490  1.00  0.00           C  
ATOM   2239  O   GLU A 141      45.848  10.560 -15.318  1.00  0.00           O  
ATOM   2240  CB  GLU A 141      46.642  11.470 -18.423  1.00  0.00           C  
ATOM   2241  CG  GLU A 141      46.814  12.779 -17.666  1.00  0.00           C  
ATOM   2242  CD  GLU A 141      46.803  13.982 -18.568  1.00  0.00           C  
ATOM   2243  OE1 GLU A 141      46.687  13.809 -19.757  1.00  0.00           O  
ATOM   2244  OE2 GLU A 141      46.911  15.077 -18.066  1.00  0.00           O  
ATOM   2245  H   GLU A 141      46.441   9.129 -19.356  1.00  0.00           H  
ATOM   2246  HA  GLU A 141      47.644  10.187 -17.027  1.00  0.00           H  
ATOM   2247 1HB  GLU A 141      47.430  11.412 -19.175  1.00  0.00           H  
ATOM   2248 2HB  GLU A 141      45.689  11.512 -18.951  1.00  0.00           H  
ATOM   2249 1HG  GLU A 141      46.007  12.876 -16.940  1.00  0.00           H  
ATOM   2250 2HG  GLU A 141      47.756  12.749 -17.120  1.00  0.00           H  
ATOM   2251  N   ASP A 142      44.348  10.051 -16.915  1.00  0.00           N  
ATOM   2252  CA  ASP A 142      43.205  10.089 -16.010  1.00  0.00           C  
ATOM   2253  C   ASP A 142      43.299   8.991 -14.959  1.00  0.00           C  
ATOM   2254  O   ASP A 142      42.994   9.212 -13.787  1.00  0.00           O  
ATOM   2255  CB  ASP A 142      41.897   9.945 -16.791  1.00  0.00           C  
ATOM   2256  CG  ASP A 142      41.558  11.182 -17.613  1.00  0.00           C  
ATOM   2257  OD1 ASP A 142      42.136  12.213 -17.364  1.00  0.00           O  
ATOM   2258  OD2 ASP A 142      40.725  11.083 -18.482  1.00  0.00           O  
ATOM   2259  H   ASP A 142      44.196   9.836 -17.890  1.00  0.00           H  
ATOM   2260  HA  ASP A 142      43.201  11.052 -15.498  1.00  0.00           H  
ATOM   2261 1HB  ASP A 142      41.966   9.089 -17.462  1.00  0.00           H  
ATOM   2262 2HB  ASP A 142      41.078   9.752 -16.097  1.00  0.00           H  
ATOM   2263  N   ILE A 143      43.723   7.806 -15.384  1.00  0.00           N  
ATOM   2264  CA  ILE A 143      43.857   6.670 -14.479  1.00  0.00           C  
ATOM   2265  C   ILE A 143      44.929   6.928 -13.428  1.00  0.00           C  
ATOM   2266  O   ILE A 143      44.757   6.593 -12.256  1.00  0.00           O  
ATOM   2267  CB  ILE A 143      44.198   5.385 -15.256  1.00  0.00           C  
ATOM   2268  CG1 ILE A 143      43.015   4.961 -16.131  1.00  0.00           C  
ATOM   2269  CG2 ILE A 143      44.580   4.269 -14.297  1.00  0.00           C  
ATOM   2270  CD1 ILE A 143      43.351   3.873 -17.125  1.00  0.00           C  
ATOM   2271  H   ILE A 143      43.959   7.689 -16.359  1.00  0.00           H  
ATOM   2272  HA  ILE A 143      42.907   6.522 -13.967  1.00  0.00           H  
ATOM   2273  HB  ILE A 143      45.034   5.577 -15.927  1.00  0.00           H  
ATOM   2274 1HG1 ILE A 143      42.202   4.607 -15.498  1.00  0.00           H  
ATOM   2275 2HG1 ILE A 143      42.645   5.825 -16.685  1.00  0.00           H  
ATOM   2276 1HG2 ILE A 143      44.817   3.368 -14.862  1.00  0.00           H  
ATOM   2277 2HG2 ILE A 143      45.451   4.572 -13.715  1.00  0.00           H  
ATOM   2278 3HG2 ILE A 143      43.747   4.066 -13.623  1.00  0.00           H  
ATOM   2279 1HD1 ILE A 143      42.463   3.627 -17.709  1.00  0.00           H  
ATOM   2280 2HD1 ILE A 143      44.140   4.220 -17.793  1.00  0.00           H  
ATOM   2281 3HD1 ILE A 143      43.690   2.986 -16.592  1.00  0.00           H  
ATOM   2282  N   VAL A 144      46.037   7.526 -13.853  1.00  0.00           N  
ATOM   2283  CA  VAL A 144      47.139   7.830 -12.948  1.00  0.00           C  
ATOM   2284  C   VAL A 144      46.723   8.850 -11.897  1.00  0.00           C  
ATOM   2285  O   VAL A 144      47.080   8.729 -10.725  1.00  0.00           O  
ATOM   2286  CB  VAL A 144      48.345   8.374 -13.737  1.00  0.00           C  
ATOM   2287  CG1 VAL A 144      49.424   8.869 -12.787  1.00  0.00           C  
ATOM   2288  CG2 VAL A 144      48.891   7.293 -14.658  1.00  0.00           C  
ATOM   2289  H   VAL A 144      46.118   7.776 -14.828  1.00  0.00           H  
ATOM   2290  HA  VAL A 144      47.437   6.910 -12.444  1.00  0.00           H  
ATOM   2291  HB  VAL A 144      48.023   9.229 -14.331  1.00  0.00           H  
ATOM   2292 1HG1 VAL A 144      50.269   9.250 -13.362  1.00  0.00           H  
ATOM   2293 2HG1 VAL A 144      49.022   9.666 -12.162  1.00  0.00           H  
ATOM   2294 3HG1 VAL A 144      49.758   8.045 -12.155  1.00  0.00           H  
ATOM   2295 1HG2 VAL A 144      49.742   7.684 -15.213  1.00  0.00           H  
ATOM   2296 2HG2 VAL A 144      49.207   6.435 -14.064  1.00  0.00           H  
ATOM   2297 3HG2 VAL A 144      48.113   6.983 -15.357  1.00  0.00           H  
ATOM   2298  N   SER A 145      45.966   9.855 -12.322  1.00  0.00           N  
ATOM   2299  CA  SER A 145      45.499  10.899 -11.417  1.00  0.00           C  
ATOM   2300  C   SER A 145      44.553  10.335 -10.366  1.00  0.00           C  
ATOM   2301  O   SER A 145      44.618  10.707  -9.194  1.00  0.00           O  
ATOM   2302  CB  SER A 145      44.803  11.995 -12.199  1.00  0.00           C  
ATOM   2303  OG  SER A 145      44.350  13.011 -11.347  1.00  0.00           O  
ATOM   2304  H   SER A 145      45.707   9.898 -13.297  1.00  0.00           H  
ATOM   2305  HA  SER A 145      46.363  11.326 -10.906  1.00  0.00           H  
ATOM   2306 1HB  SER A 145      45.493  12.413 -12.933  1.00  0.00           H  
ATOM   2307 2HB  SER A 145      43.961  11.573 -12.746  1.00  0.00           H  
ATOM   2308  HG  SER A 145      43.925  13.661 -11.911  1.00  0.00           H  
ATOM   2309  N   VAL A 146      43.673   9.435 -10.791  1.00  0.00           N  
ATOM   2310  CA  VAL A 146      42.711   8.817  -9.886  1.00  0.00           C  
ATOM   2311  C   VAL A 146      43.412   7.966  -8.835  1.00  0.00           C  
ATOM   2312  O   VAL A 146      43.035   7.975  -7.663  1.00  0.00           O  
ATOM   2313  CB  VAL A 146      41.721   7.940 -10.676  1.00  0.00           C  
ATOM   2314  CG1 VAL A 146      40.837   7.146  -9.725  1.00  0.00           C  
ATOM   2315  CG2 VAL A 146      40.879   8.810 -11.596  1.00  0.00           C  
ATOM   2316  H   VAL A 146      43.670   9.172 -11.766  1.00  0.00           H  
ATOM   2317  HA  VAL A 146      42.154   9.607  -9.381  1.00  0.00           H  
ATOM   2318  HB  VAL A 146      42.283   7.219 -11.270  1.00  0.00           H  
ATOM   2319 1HG1 VAL A 146      40.144   6.532 -10.300  1.00  0.00           H  
ATOM   2320 2HG1 VAL A 146      41.459   6.504  -9.101  1.00  0.00           H  
ATOM   2321 3HG1 VAL A 146      40.274   7.833  -9.093  1.00  0.00           H  
ATOM   2322 1HG2 VAL A 146      40.182   8.184 -12.152  1.00  0.00           H  
ATOM   2323 2HG2 VAL A 146      40.322   9.535 -11.002  1.00  0.00           H  
ATOM   2324 3HG2 VAL A 146      41.529   9.337 -12.295  1.00  0.00           H  
ATOM   2325  N   ALA A 147      44.434   7.231  -9.260  1.00  0.00           N  
ATOM   2326  CA  ALA A 147      45.190   6.374  -8.355  1.00  0.00           C  
ATOM   2327  C   ALA A 147      45.925   7.194  -7.304  1.00  0.00           C  
ATOM   2328  O   ALA A 147      45.973   6.820  -6.132  1.00  0.00           O  
ATOM   2329  CB  ALA A 147      46.173   5.514  -9.137  1.00  0.00           C  
ATOM   2330  H   ALA A 147      44.694   7.267 -10.235  1.00  0.00           H  
ATOM   2331  HA  ALA A 147      44.485   5.723  -7.837  1.00  0.00           H  
ATOM   2332 1HB  ALA A 147      46.730   4.880  -8.447  1.00  0.00           H  
ATOM   2333 2HB  ALA A 147      45.627   4.890  -9.844  1.00  0.00           H  
ATOM   2334 3HB  ALA A 147      46.865   6.156  -9.679  1.00  0.00           H  
ATOM   2335  N   GLU A 148      46.498   8.315  -7.729  1.00  0.00           N  
ATOM   2336  CA  GLU A 148      47.232   9.191  -6.824  1.00  0.00           C  
ATOM   2337  C   GLU A 148      46.310   9.795  -5.772  1.00  0.00           C  
ATOM   2338  O   GLU A 148      46.673   9.899  -4.600  1.00  0.00           O  
ATOM   2339  CB  GLU A 148      47.927  10.306  -7.608  1.00  0.00           C  
ATOM   2340  CG  GLU A 148      48.784  11.233  -6.758  1.00  0.00           C  
ATOM   2341  CD  GLU A 148      49.521  12.260  -7.573  1.00  0.00           C  
ATOM   2342  OE1 GLU A 148      49.390  12.243  -8.773  1.00  0.00           O  
ATOM   2343  OE2 GLU A 148      50.215  13.062  -6.994  1.00  0.00           O  
ATOM   2344  H   GLU A 148      46.423   8.567  -8.704  1.00  0.00           H  
ATOM   2345  HA  GLU A 148      47.991   8.600  -6.310  1.00  0.00           H  
ATOM   2346 1HB  GLU A 148      48.566   9.868  -8.375  1.00  0.00           H  
ATOM   2347 2HB  GLU A 148      47.178  10.915  -8.116  1.00  0.00           H  
ATOM   2348 1HG  GLU A 148      48.145  11.746  -6.040  1.00  0.00           H  
ATOM   2349 2HG  GLU A 148      49.503  10.635  -6.200  1.00  0.00           H  
ATOM   2350  N   SER A 149      45.116  10.192  -6.198  1.00  0.00           N  
ATOM   2351  CA  SER A 149      44.139  10.787  -5.293  1.00  0.00           C  
ATOM   2352  C   SER A 149      43.681   9.784  -4.241  1.00  0.00           C  
ATOM   2353  O   SER A 149      43.524  10.127  -3.069  1.00  0.00           O  
ATOM   2354  CB  SER A 149      42.943  11.294  -6.076  1.00  0.00           C  
ATOM   2355  OG  SER A 149      41.994  11.874  -5.223  1.00  0.00           O  
ATOM   2356  H   SER A 149      44.879  10.079  -7.173  1.00  0.00           H  
ATOM   2357  HA  SER A 149      44.608  11.629  -4.782  1.00  0.00           H  
ATOM   2358 1HB  SER A 149      43.274  12.029  -6.809  1.00  0.00           H  
ATOM   2359 2HB  SER A 149      42.489  10.469  -6.622  1.00  0.00           H  
ATOM   2360  HG  SER A 149      41.276  12.167  -5.788  1.00  0.00           H  
ATOM   2361  N   ALA A 150      43.468   8.544  -4.667  1.00  0.00           N  
ATOM   2362  CA  ALA A 150      43.027   7.489  -3.762  1.00  0.00           C  
ATOM   2363  C   ALA A 150      44.087   7.187  -2.710  1.00  0.00           C  
ATOM   2364  O   ALA A 150      43.771   6.980  -1.538  1.00  0.00           O  
ATOM   2365  CB  ALA A 150      42.684   6.229  -4.544  1.00  0.00           C  
ATOM   2366  H   ALA A 150      43.615   8.327  -5.642  1.00  0.00           H  
ATOM   2367  HA  ALA A 150      42.133   7.838  -3.245  1.00  0.00           H  
ATOM   2368 1HB  ALA A 150      42.356   5.451  -3.855  1.00  0.00           H  
ATOM   2369 2HB  ALA A 150      41.884   6.447  -5.252  1.00  0.00           H  
ATOM   2370 3HB  ALA A 150      43.564   5.887  -5.086  1.00  0.00           H  
ATOM   2371  N   MET A 151      45.345   7.163  -3.136  1.00  0.00           N  
ATOM   2372  CA  MET A 151      46.455   6.886  -2.231  1.00  0.00           C  
ATOM   2373  C   MET A 151      46.594   7.979  -1.179  1.00  0.00           C  
ATOM   2374  O   MET A 151      46.846   7.698  -0.007  1.00  0.00           O  
ATOM   2375  CB  MET A 151      47.755   6.737  -3.020  1.00  0.00           C  
ATOM   2376  CG  MET A 151      47.838   5.472  -3.863  1.00  0.00           C  
ATOM   2377  SD  MET A 151      49.473   5.224  -4.583  1.00  0.00           S  
ATOM   2378  CE  MET A 151      49.467   6.467  -5.872  1.00  0.00           C  
ATOM   2379  H   MET A 151      45.538   7.341  -4.111  1.00  0.00           H  
ATOM   2380  HA  MET A 151      46.252   5.950  -1.710  1.00  0.00           H  
ATOM   2381 1HB  MET A 151      47.876   7.590  -3.685  1.00  0.00           H  
ATOM   2382 2HB  MET A 151      48.600   6.736  -2.331  1.00  0.00           H  
ATOM   2383 1HG  MET A 151      47.598   4.607  -3.245  1.00  0.00           H  
ATOM   2384 2HG  MET A 151      47.110   5.526  -4.672  1.00  0.00           H  
ATOM   2385 1HE  MET A 151      50.415   6.438  -6.410  1.00  0.00           H  
ATOM   2386 2HE  MET A 151      48.649   6.268  -6.566  1.00  0.00           H  
ATOM   2387 3HE  MET A 151      49.333   7.453  -5.426  1.00  0.00           H  
ATOM   2388  N   LYS A 152      46.428   9.227  -1.605  1.00  0.00           N  
ATOM   2389  CA  LYS A 152      46.535  10.365  -0.700  1.00  0.00           C  
ATOM   2390  C   LYS A 152      45.434  10.338   0.352  1.00  0.00           C  
ATOM   2391  O   LYS A 152      45.675  10.629   1.524  1.00  0.00           O  
ATOM   2392  CB  LYS A 152      46.483  11.678  -1.482  1.00  0.00           C  
ATOM   2393  CG  LYS A 152      46.660  12.927  -0.628  1.00  0.00           C  
ATOM   2394  CD  LYS A 152      46.690  14.183  -1.486  1.00  0.00           C  
ATOM   2395  CE  LYS A 152      46.852  15.433  -0.633  1.00  0.00           C  
ATOM   2396  NZ  LYS A 152      46.883  16.670  -1.459  1.00  0.00           N  
ATOM   2397  H   LYS A 152      46.223   9.391  -2.580  1.00  0.00           H  
ATOM   2398  HA  LYS A 152      47.493  10.306  -0.182  1.00  0.00           H  
ATOM   2399 1HB  LYS A 152      47.263  11.680  -2.243  1.00  0.00           H  
ATOM   2400 2HB  LYS A 152      45.524  11.758  -1.996  1.00  0.00           H  
ATOM   2401 1HG  LYS A 152      45.836  13.002   0.083  1.00  0.00           H  
ATOM   2402 2HG  LYS A 152      47.593  12.856  -0.070  1.00  0.00           H  
ATOM   2403 1HD  LYS A 152      47.520  14.124  -2.190  1.00  0.00           H  
ATOM   2404 2HD  LYS A 152      45.761  14.260  -2.052  1.00  0.00           H  
ATOM   2405 1HE  LYS A 152      46.025  15.502   0.072  1.00  0.00           H  
ATOM   2406 2HE  LYS A 152      47.780  15.367  -0.065  1.00  0.00           H  
ATOM   2407 1HZ  LYS A 152      46.992  17.474  -0.857  1.00  0.00           H  
ATOM   2408 2HZ  LYS A 152      47.659  16.625  -2.105  1.00  0.00           H  
ATOM   2409 3HZ  LYS A 152      46.019  16.752  -1.976  1.00  0.00           H  
ATOM   2410  N   SER A 153      44.225   9.987  -0.074  1.00  0.00           N  
ATOM   2411  CA  SER A 153      43.083   9.921   0.831  1.00  0.00           C  
ATOM   2412  C   SER A 153      43.276   8.836   1.883  1.00  0.00           C  
ATOM   2413  O   SER A 153      42.953   9.030   3.055  1.00  0.00           O  
ATOM   2414  CB  SER A 153      41.811   9.658   0.048  1.00  0.00           C  
ATOM   2415  OG  SER A 153      40.701   9.595   0.901  1.00  0.00           O  
ATOM   2416  H   SER A 153      44.094   9.760  -1.049  1.00  0.00           H  
ATOM   2417  HA  SER A 153      42.990  10.881   1.342  1.00  0.00           H  
ATOM   2418 1HB  SER A 153      41.665  10.451  -0.685  1.00  0.00           H  
ATOM   2419 2HB  SER A 153      41.907   8.721  -0.498  1.00  0.00           H  
ATOM   2420  HG  SER A 153      39.943   9.428   0.336  1.00  0.00           H  
ATOM   2421  N   VAL A 154      43.805   7.694   1.457  1.00  0.00           N  
ATOM   2422  CA  VAL A 154      44.041   6.576   2.362  1.00  0.00           C  
ATOM   2423  C   VAL A 154      45.085   6.929   3.414  1.00  0.00           C  
ATOM   2424  O   VAL A 154      44.942   6.579   4.586  1.00  0.00           O  
ATOM   2425  CB  VAL A 154      44.510   5.339   1.572  1.00  0.00           C  
ATOM   2426  CG1 VAL A 154      44.938   4.231   2.523  1.00  0.00           C  
ATOM   2427  CG2 VAL A 154      43.397   4.861   0.652  1.00  0.00           C  
ATOM   2428  H   VAL A 154      44.050   7.599   0.482  1.00  0.00           H  
ATOM   2429  HA  VAL A 154      43.104   6.335   2.866  1.00  0.00           H  
ATOM   2430  HB  VAL A 154      45.383   5.609   0.978  1.00  0.00           H  
ATOM   2431 1HG1 VAL A 154      45.267   3.365   1.948  1.00  0.00           H  
ATOM   2432 2HG1 VAL A 154      45.759   4.584   3.147  1.00  0.00           H  
ATOM   2433 3HG1 VAL A 154      44.096   3.948   3.154  1.00  0.00           H  
ATOM   2434 1HG2 VAL A 154      43.736   3.987   0.096  1.00  0.00           H  
ATOM   2435 2HG2 VAL A 154      42.522   4.597   1.246  1.00  0.00           H  
ATOM   2436 3HG2 VAL A 154      43.136   5.656  -0.047  1.00  0.00           H  
ATOM   2437  N   VAL A 155      46.135   7.624   2.988  1.00  0.00           N  
ATOM   2438  CA  VAL A 155      47.205   8.026   3.893  1.00  0.00           C  
ATOM   2439  C   VAL A 155      46.699   9.005   4.945  1.00  0.00           C  
ATOM   2440  O   VAL A 155      47.066   8.917   6.117  1.00  0.00           O  
ATOM   2441  CB  VAL A 155      48.357   8.676   3.103  1.00  0.00           C  
ATOM   2442  CG1 VAL A 155      49.388   9.266   4.053  1.00  0.00           C  
ATOM   2443  CG2 VAL A 155      48.998   7.648   2.183  1.00  0.00           C  
ATOM   2444  H   VAL A 155      46.193   7.880   2.013  1.00  0.00           H  
ATOM   2445  HA  VAL A 155      47.584   7.136   4.397  1.00  0.00           H  
ATOM   2446  HB  VAL A 155      47.959   9.499   2.509  1.00  0.00           H  
ATOM   2447 1HG1 VAL A 155      50.194   9.722   3.478  1.00  0.00           H  
ATOM   2448 2HG1 VAL A 155      48.915  10.025   4.677  1.00  0.00           H  
ATOM   2449 3HG1 VAL A 155      49.794   8.477   4.685  1.00  0.00           H  
ATOM   2450 1HG2 VAL A 155      49.810   8.114   1.627  1.00  0.00           H  
ATOM   2451 2HG2 VAL A 155      49.390   6.823   2.777  1.00  0.00           H  
ATOM   2452 3HG2 VAL A 155      48.251   7.269   1.484  1.00  0.00           H  
ATOM   2453  N   GLU A 156      45.854   9.938   4.519  1.00  0.00           N  
ATOM   2454  CA  GLU A 156      45.295  10.935   5.424  1.00  0.00           C  
ATOM   2455  C   GLU A 156      44.404  10.287   6.476  1.00  0.00           C  
ATOM   2456  O   GLU A 156      44.437  10.662   7.648  1.00  0.00           O  
ATOM   2457  CB  GLU A 156      44.498  11.980   4.640  1.00  0.00           C  
ATOM   2458  CG  GLU A 156      45.346  12.892   3.765  1.00  0.00           C  
ATOM   2459  CD  GLU A 156      46.286  13.755   4.560  1.00  0.00           C  
ATOM   2460  OE1 GLU A 156      45.818  14.576   5.311  1.00  0.00           O  
ATOM   2461  OE2 GLU A 156      47.475  13.593   4.415  1.00  0.00           O  
ATOM   2462  H   GLU A 156      45.593   9.957   3.544  1.00  0.00           H  
ATOM   2463  HA  GLU A 156      46.117  11.436   5.937  1.00  0.00           H  
ATOM   2464 1HB  GLU A 156      43.774  11.478   3.997  1.00  0.00           H  
ATOM   2465 2HB  GLU A 156      43.938  12.607   5.334  1.00  0.00           H  
ATOM   2466 1HG  GLU A 156      45.928  12.280   3.076  1.00  0.00           H  
ATOM   2467 2HG  GLU A 156      44.687  13.528   3.175  1.00  0.00           H  
ATOM   2468  N   SER A 157      43.608   9.312   6.051  1.00  0.00           N  
ATOM   2469  CA  SER A 157      42.706   8.610   6.955  1.00  0.00           C  
ATOM   2470  C   SER A 157      43.481   7.826   8.007  1.00  0.00           C  
ATOM   2471  O   SER A 157      43.105   7.801   9.179  1.00  0.00           O  
ATOM   2472  CB  SER A 157      41.808   7.672   6.172  1.00  0.00           C  
ATOM   2473  OG  SER A 157      40.929   6.990   7.024  1.00  0.00           O  
ATOM   2474  H   SER A 157      43.628   9.050   5.076  1.00  0.00           H  
ATOM   2475  HA  SER A 157      42.085   9.347   7.466  1.00  0.00           H  
ATOM   2476 1HB  SER A 157      41.238   8.243   5.438  1.00  0.00           H  
ATOM   2477 2HB  SER A 157      42.419   6.955   5.625  1.00  0.00           H  
ATOM   2478  HG  SER A 157      40.400   6.422   6.459  1.00  0.00           H  
ATOM   2479  N   THR A 158      44.565   7.186   7.582  1.00  0.00           N  
ATOM   2480  CA  THR A 158      45.395   6.400   8.486  1.00  0.00           C  
ATOM   2481  C   THR A 158      46.053   7.284   9.538  1.00  0.00           C  
ATOM   2482  O   THR A 158      46.133   6.916  10.710  1.00  0.00           O  
ATOM   2483  CB  THR A 158      46.477   5.624   7.712  1.00  0.00           C  
ATOM   2484  OG1 THR A 158      45.853   4.718   6.792  1.00  0.00           O  
ATOM   2485  CG2 THR A 158      47.359   4.839   8.670  1.00  0.00           C  
ATOM   2486  H   THR A 158      44.821   7.246   6.607  1.00  0.00           H  
ATOM   2487  HA  THR A 158      44.759   5.680   9.002  1.00  0.00           H  
ATOM   2488  HB  THR A 158      47.094   6.324   7.149  1.00  0.00           H  
ATOM   2489  HG1 THR A 158      45.577   5.199   6.008  1.00  0.00           H  
ATOM   2490 1HG2 THR A 158      48.118   4.298   8.105  1.00  0.00           H  
ATOM   2491 2HG2 THR A 158      47.844   5.527   9.363  1.00  0.00           H  
ATOM   2492 3HG2 THR A 158      46.749   4.131   9.229  1.00  0.00           H  
ATOM   2493  N   VAL A 159      46.523   8.452   9.113  1.00  0.00           N  
ATOM   2494  CA  VAL A 159      47.175   9.390  10.017  1.00  0.00           C  
ATOM   2495  C   VAL A 159      46.202   9.908  11.069  1.00  0.00           C  
ATOM   2496  O   VAL A 159      46.554  10.043  12.241  1.00  0.00           O  
ATOM   2497  CB  VAL A 159      47.754  10.579   9.227  1.00  0.00           C  
ATOM   2498  CG1 VAL A 159      48.267  11.651  10.176  1.00  0.00           C  
ATOM   2499  CG2 VAL A 159      48.865  10.097   8.306  1.00  0.00           C  
ATOM   2500  H   VAL A 159      46.426   8.696   8.138  1.00  0.00           H  
ATOM   2501  HA  VAL A 159      47.993   8.873  10.521  1.00  0.00           H  
ATOM   2502  HB  VAL A 159      46.959  11.029   8.632  1.00  0.00           H  
ATOM   2503 1HG1 VAL A 159      48.672  12.483   9.601  1.00  0.00           H  
ATOM   2504 2HG1 VAL A 159      47.447  12.006  10.800  1.00  0.00           H  
ATOM   2505 3HG1 VAL A 159      49.050  11.232  10.808  1.00  0.00           H  
ATOM   2506 1HG2 VAL A 159      49.269  10.942   7.750  1.00  0.00           H  
ATOM   2507 2HG2 VAL A 159      49.657   9.641   8.900  1.00  0.00           H  
ATOM   2508 3HG2 VAL A 159      48.465   9.361   7.608  1.00  0.00           H  
ATOM   2509  N   GLU A 160      44.977  10.197  10.644  1.00  0.00           N  
ATOM   2510  CA  GLU A 160      43.951  10.700  11.548  1.00  0.00           C  
ATOM   2511  C   GLU A 160      43.585   9.661  12.600  1.00  0.00           C  
ATOM   2512  O   GLU A 160      43.398   9.989  13.772  1.00  0.00           O  
ATOM   2513  CB  GLU A 160      42.702  11.107  10.763  1.00  0.00           C  
ATOM   2514  CG  GLU A 160      42.881  12.345   9.895  1.00  0.00           C  
ATOM   2515  CD  GLU A 160      41.658  12.672   9.084  1.00  0.00           C  
ATOM   2516  OE1 GLU A 160      40.732  11.898   9.102  1.00  0.00           O  
ATOM   2517  OE2 GLU A 160      41.650  13.699   8.446  1.00  0.00           O  
ATOM   2518  H   GLU A 160      44.751  10.065   9.669  1.00  0.00           H  
ATOM   2519  HA  GLU A 160      44.343  11.579  12.061  1.00  0.00           H  
ATOM   2520 1HB  GLU A 160      42.396  10.286  10.115  1.00  0.00           H  
ATOM   2521 2HB  GLU A 160      41.883  11.300  11.456  1.00  0.00           H  
ATOM   2522 1HG  GLU A 160      43.115  13.194  10.536  1.00  0.00           H  
ATOM   2523 2HG  GLU A 160      43.724  12.187   9.225  1.00  0.00           H  
ATOM   2524  N   ALA A 161      43.484   8.406  12.175  1.00  0.00           N  
ATOM   2525  CA  ALA A 161      43.141   7.316  13.079  1.00  0.00           C  
ATOM   2526  C   ALA A 161      44.223   7.111  14.131  1.00  0.00           C  
ATOM   2527  O   ALA A 161      43.927   6.877  15.303  1.00  0.00           O  
ATOM   2528  CB  ALA A 161      42.914   6.031  12.296  1.00  0.00           C  
ATOM   2529  H   ALA A 161      43.649   8.202  11.200  1.00  0.00           H  
ATOM   2530  HA  ALA A 161      42.219   7.582  13.596  1.00  0.00           H  
ATOM   2531 1HB  ALA A 161      42.658   5.226  12.985  1.00  0.00           H  
ATOM   2532 2HB  ALA A 161      42.098   6.175  11.588  1.00  0.00           H  
ATOM   2533 3HB  ALA A 161      43.822   5.770  11.755  1.00  0.00           H  
ATOM   2534  N   MET A 162      45.479   7.200  13.706  1.00  0.00           N  
ATOM   2535  CA  MET A 162      46.609   7.024  14.610  1.00  0.00           C  
ATOM   2536  C   MET A 162      46.553   8.020  15.761  1.00  0.00           C  
ATOM   2537  O   MET A 162      46.845   7.677  16.906  1.00  0.00           O  
ATOM   2538  CB  MET A 162      47.924   7.166  13.845  1.00  0.00           C  
ATOM   2539  CG  MET A 162      48.228   6.015  12.897  1.00  0.00           C  
ATOM   2540  SD  MET A 162      49.890   6.108  12.202  1.00  0.00           S  
ATOM   2541  CE  MET A 162      49.690   7.444  11.027  1.00  0.00           C  
ATOM   2542  H   MET A 162      45.656   7.395  12.731  1.00  0.00           H  
ATOM   2543  HA  MET A 162      46.558   6.023  15.037  1.00  0.00           H  
ATOM   2544 1HB  MET A 162      47.907   8.084  13.261  1.00  0.00           H  
ATOM   2545 2HB  MET A 162      48.750   7.244  14.553  1.00  0.00           H  
ATOM   2546 1HG  MET A 162      48.130   5.069  13.430  1.00  0.00           H  
ATOM   2547 2HG  MET A 162      47.511   6.019  12.077  1.00  0.00           H  
ATOM   2548 1HE  MET A 162      50.636   7.622  10.514  1.00  0.00           H  
ATOM   2549 2HE  MET A 162      48.926   7.175  10.297  1.00  0.00           H  
ATOM   2550 3HE  MET A 162      49.387   8.349  11.553  1.00  0.00           H  
ATOM   2551  N   LYS A 163      46.179   9.254  15.466  1.00  0.00           N  
ATOM   2552  CA  LYS A 163      46.178  10.281  16.498  1.00  0.00           C  
ATOM   2553  C   LYS A 163      45.470   9.796  17.761  1.00  0.00           C  
ATOM   2554  O   LYS A 163      45.827  10.185  18.873  1.00  0.00           O  
ATOM   2555  CB  LYS A 163      45.515  11.558  15.979  1.00  0.00           C  
ATOM   2556  CG  LYS A 163      45.514  12.714  16.970  1.00  0.00           C  
ATOM   2557  CD  LYS A 163      44.901  13.965  16.359  1.00  0.00           C  
ATOM   2558  CE  LYS A 163      44.862  15.109  17.361  1.00  0.00           C  
ATOM   2559  NZ  LYS A 163      44.265  16.341  16.777  1.00  0.00           N  
ATOM   2560  H   LYS A 163      45.897   9.470  14.521  1.00  0.00           H  
ATOM   2561  HA  LYS A 163      47.212  10.507  16.762  1.00  0.00           H  
ATOM   2562 1HB  LYS A 163      46.027  11.892  15.076  1.00  0.00           H  
ATOM   2563 2HB  LYS A 163      44.480  11.347  15.709  1.00  0.00           H  
ATOM   2564 1HG  LYS A 163      44.941  12.434  17.855  1.00  0.00           H  
ATOM   2565 2HG  LYS A 163      46.537  12.932  17.276  1.00  0.00           H  
ATOM   2566 1HD  LYS A 163      45.489  14.272  15.493  1.00  0.00           H  
ATOM   2567 2HD  LYS A 163      43.885  13.749  16.029  1.00  0.00           H  
ATOM   2568 1HE  LYS A 163      44.275  14.812  18.229  1.00  0.00           H  
ATOM   2569 2HE  LYS A 163      45.874  15.335  17.696  1.00  0.00           H  
ATOM   2570 1HZ  LYS A 163      44.257  17.074  17.472  1.00  0.00           H  
ATOM   2571 2HZ  LYS A 163      44.813  16.637  15.982  1.00  0.00           H  
ATOM   2572 3HZ  LYS A 163      43.319  16.149  16.481  1.00  0.00           H  
ATOM   2573  N   LYS A 164      44.463   8.944  17.592  1.00  0.00           N  
ATOM   2574  CA  LYS A 164      43.696   8.419  18.718  1.00  0.00           C  
ATOM   2575  C   LYS A 164      44.355   7.219  19.402  1.00  0.00           C  
ATOM   2576  O   LYS A 164      44.285   7.072  20.622  1.00  0.00           O  
ATOM   2577  CB  LYS A 164      42.291   8.035  18.251  1.00  0.00           C  
ATOM   2578  CG  LYS A 164      41.409   9.217  17.873  1.00  0.00           C  
ATOM   2579  CD  LYS A 164      40.030   8.757  17.423  1.00  0.00           C  
ATOM   2580  CE  LYS A 164      39.148   9.937  17.045  1.00  0.00           C  
ATOM   2581  NZ  LYS A 164      37.808   9.499  16.566  1.00  0.00           N  
ATOM   2582  H   LYS A 164      44.219   8.650  16.657  1.00  0.00           H  
ATOM   2583  HA  LYS A 164      43.611   9.201  19.473  1.00  0.00           H  
ATOM   2584 1HB  LYS A 164      42.362   7.380  17.383  1.00  0.00           H  
ATOM   2585 2HB  LYS A 164      41.785   7.479  19.041  1.00  0.00           H  
ATOM   2586 1HG  LYS A 164      41.298   9.879  18.733  1.00  0.00           H  
ATOM   2587 2HG  LYS A 164      41.878   9.777  17.064  1.00  0.00           H  
ATOM   2588 1HD  LYS A 164      40.131   8.097  16.560  1.00  0.00           H  
ATOM   2589 2HD  LYS A 164      39.551   8.201  18.229  1.00  0.00           H  
ATOM   2590 1HE  LYS A 164      39.017  10.585  17.910  1.00  0.00           H  
ATOM   2591 2HE  LYS A 164      39.630  10.514  16.256  1.00  0.00           H  
ATOM   2592 1HZ  LYS A 164      37.255  10.310  16.326  1.00  0.00           H  
ATOM   2593 2HZ  LYS A 164      37.916   8.912  15.751  1.00  0.00           H  
ATOM   2594 3HZ  LYS A 164      37.343   8.979  17.296  1.00  0.00           H  
ATOM   2595  N   MET A 165      44.997   6.358  18.612  1.00  0.00           N  
ATOM   2596  CA  MET A 165      45.294   5.000  19.073  1.00  0.00           C  
ATOM   2597  C   MET A 165      46.374   4.988  20.147  1.00  0.00           C  
ATOM   2598  O   MET A 165      47.495   5.443  19.919  1.00  0.00           O  
ATOM   2599  CB  MET A 165      45.715   4.125  17.894  1.00  0.00           C  
ATOM   2600  CG  MET A 165      45.839   2.644  18.221  1.00  0.00           C  
ATOM   2601  SD  MET A 165      44.249   1.879  18.596  1.00  0.00           S  
ATOM   2602  CE  MET A 165      44.311   1.828  20.384  1.00  0.00           C  
ATOM   2603  H   MET A 165      45.278   6.653  17.688  1.00  0.00           H  
ATOM   2604  HA  MET A 165      44.391   4.580  19.516  1.00  0.00           H  
ATOM   2605 1HB  MET A 165      44.991   4.229  17.087  1.00  0.00           H  
ATOM   2606 2HB  MET A 165      46.679   4.466  17.514  1.00  0.00           H  
ATOM   2607 1HG  MET A 165      46.283   2.120  17.375  1.00  0.00           H  
ATOM   2608 2HG  MET A 165      46.494   2.515  19.082  1.00  0.00           H  
ATOM   2609 1HE  MET A 165      43.395   1.379  20.768  1.00  0.00           H  
ATOM   2610 2HE  MET A 165      45.168   1.232  20.702  1.00  0.00           H  
ATOM   2611 3HE  MET A 165      44.410   2.841  20.775  1.00  0.00           H  
ATOM   2612  N   THR A 166      46.022   4.463  21.318  1.00  0.00           N  
ATOM   2613  CA  THR A 166      46.961   4.324  22.428  1.00  0.00           C  
ATOM   2614  C   THR A 166      47.933   3.169  22.220  1.00  0.00           C  
ATOM   2615  O   THR A 166      49.088   3.233  22.642  1.00  0.00           O  
ATOM   2616  CB  THR A 166      46.211   4.126  23.758  1.00  0.00           C  
ATOM   2617  OG1 THR A 166      45.397   2.948  23.680  1.00  0.00           O  
ATOM   2618  CG2 THR A 166      45.329   5.328  24.058  1.00  0.00           C  
ATOM   2619  H   THR A 166      45.072   4.147  21.450  1.00  0.00           H  
ATOM   2620  HA  THR A 166      47.550   5.239  22.499  1.00  0.00           H  
ATOM   2621  HB  THR A 166      46.931   4.000  24.567  1.00  0.00           H  
ATOM   2622  HG1 THR A 166      45.944   2.172  23.825  1.00  0.00           H  
ATOM   2623 1HG2 THR A 166      44.807   5.170  25.001  1.00  0.00           H  
ATOM   2624 2HG2 THR A 166      45.946   6.223  24.129  1.00  0.00           H  
ATOM   2625 3HG2 THR A 166      44.600   5.453  23.257  1.00  0.00           H  
ATOM   2626  N   ASP A 167      47.466   2.108  21.567  1.00  0.00           N  
ATOM   2627  CA  ASP A 167      48.246   0.881  21.454  1.00  0.00           C  
ATOM   2628  C   ASP A 167      49.419   1.074  20.506  1.00  0.00           C  
ATOM   2629  O   ASP A 167      49.240   1.158  19.291  1.00  0.00           O  
ATOM   2630  CB  ASP A 167      47.369  -0.274  20.965  1.00  0.00           C  
ATOM   2631  CG  ASP A 167      46.340  -0.715  21.997  1.00  0.00           C  
ATOM   2632  OD1 ASP A 167      46.491  -0.368  23.144  1.00  0.00           O  
ATOM   2633  OD2 ASP A 167      45.412  -1.395  21.628  1.00  0.00           O  
ATOM   2634  H   ASP A 167      46.551   2.156  21.141  1.00  0.00           H  
ATOM   2635  HA  ASP A 167      48.637   0.628  22.440  1.00  0.00           H  
ATOM   2636 1HB  ASP A 167      46.846   0.025  20.056  1.00  0.00           H  
ATOM   2637 2HB  ASP A 167      47.999  -1.128  20.713  1.00  0.00           H  
ATOM   2638  N   LYS A 168      50.727   1.180  20.763  1.00  0.00           N  
ATOM   2639  CA  LYS A 168      51.631   1.581  19.690  1.00  0.00           C  
ATOM   2640  C   LYS A 168      51.734   0.508  18.615  1.00  0.00           C  
ATOM   2641  O   LYS A 168      51.878   0.814  17.431  1.00  0.00           O  
ATOM   2642  CB  LYS A 168      53.019   1.894  20.251  1.00  0.00           C  
ATOM   2643  CG  LYS A 168      53.190   3.325  20.743  1.00  0.00           C  
ATOM   2644  CD  LYS A 168      52.344   3.590  21.979  1.00  0.00           C  
ATOM   2645  CE  LYS A 168      52.540   5.009  22.492  1.00  0.00           C  
ATOM   2646  NZ  LYS A 168      51.688   5.295  23.678  1.00  0.00           N  
ATOM   2647  H   LYS A 168      51.063   0.980  21.694  1.00  0.00           H  
ATOM   2648  HA  LYS A 168      51.233   2.482  19.221  1.00  0.00           H  
ATOM   2649 1HB  LYS A 168      53.234   1.226  21.085  1.00  0.00           H  
ATOM   2650 2HB  LYS A 168      53.771   1.712  19.483  1.00  0.00           H  
ATOM   2651 1HG  LYS A 168      54.239   3.504  20.985  1.00  0.00           H  
ATOM   2652 2HG  LYS A 168      52.895   4.018  19.955  1.00  0.00           H  
ATOM   2653 1HD  LYS A 168      51.291   3.442  21.737  1.00  0.00           H  
ATOM   2654 2HD  LYS A 168      52.620   2.888  22.766  1.00  0.00           H  
ATOM   2655 1HE  LYS A 168      53.584   5.155  22.766  1.00  0.00           H  
ATOM   2656 2HE  LYS A 168      52.292   5.719  21.703  1.00  0.00           H  
ATOM   2657 1HZ  LYS A 168      51.847   6.243  23.986  1.00  0.00           H  
ATOM   2658 2HZ  LYS A 168      50.715   5.180  23.429  1.00  0.00           H  
ATOM   2659 3HZ  LYS A 168      51.922   4.655  24.423  1.00  0.00           H  
ATOM   2660  N   GLU A 169      51.660  -0.755  19.032  1.00  0.00           N  
ATOM   2661  CA  GLU A 169      51.620  -1.865  18.087  1.00  0.00           C  
ATOM   2662  C   GLU A 169      50.453  -1.722  17.118  1.00  0.00           C  
ATOM   2663  O   GLU A 169      50.615  -1.881  15.908  1.00  0.00           O  
ATOM   2664  CB  GLU A 169      51.516  -3.197  18.833  1.00  0.00           C  
ATOM   2665  CG  GLU A 169      52.753  -3.564  19.640  1.00  0.00           C  
ATOM   2666  CD  GLU A 169      52.803  -2.881  20.978  1.00  0.00           C  
ATOM   2667  OE1 GLU A 169      51.895  -2.145  21.282  1.00  0.00           O  
ATOM   2668  OE2 GLU A 169      53.750  -3.096  21.698  1.00  0.00           O  
ATOM   2669  H   GLU A 169      51.631  -0.945  20.024  1.00  0.00           H  
ATOM   2670  HA  GLU A 169      52.544  -1.860  17.508  1.00  0.00           H  
ATOM   2671 1HB  GLU A 169      50.667  -3.166  19.517  1.00  0.00           H  
ATOM   2672 2HB  GLU A 169      51.331  -4.000  18.119  1.00  0.00           H  
ATOM   2673 1HG  GLU A 169      52.766  -4.643  19.795  1.00  0.00           H  
ATOM   2674 2HG  GLU A 169      53.640  -3.296  19.067  1.00  0.00           H  
ATOM   2675  N   VAL A 170      49.276  -1.421  17.658  1.00  0.00           N  
ATOM   2676  CA  VAL A 170      48.080  -1.255  16.842  1.00  0.00           C  
ATOM   2677  C   VAL A 170      48.275  -0.171  15.790  1.00  0.00           C  
ATOM   2678  O   VAL A 170      47.950  -0.364  14.618  1.00  0.00           O  
ATOM   2679  CB  VAL A 170      46.874  -0.894  17.730  1.00  0.00           C  
ATOM   2680  CG1 VAL A 170      45.678  -0.509  16.872  1.00  0.00           C  
ATOM   2681  CG2 VAL A 170      46.532  -2.064  18.639  1.00  0.00           C  
ATOM   2682  H   VAL A 170      49.209  -1.305  18.659  1.00  0.00           H  
ATOM   2683  HA  VAL A 170      47.872  -2.199  16.336  1.00  0.00           H  
ATOM   2684  HB  VAL A 170      47.129  -0.024  18.335  1.00  0.00           H  
ATOM   2685 1HG1 VAL A 170      44.835  -0.256  17.516  1.00  0.00           H  
ATOM   2686 2HG1 VAL A 170      45.934   0.353  16.256  1.00  0.00           H  
ATOM   2687 3HG1 VAL A 170      45.405  -1.347  16.231  1.00  0.00           H  
ATOM   2688 1HG2 VAL A 170      45.679  -1.801  19.265  1.00  0.00           H  
ATOM   2689 2HG2 VAL A 170      46.283  -2.935  18.033  1.00  0.00           H  
ATOM   2690 3HG2 VAL A 170      47.388  -2.295  19.273  1.00  0.00           H  
ATOM   2691  N   VAL A 171      48.808   0.970  16.215  1.00  0.00           N  
ATOM   2692  CA  VAL A 171      49.048   2.087  15.310  1.00  0.00           C  
ATOM   2693  C   VAL A 171      50.090   1.731  14.259  1.00  0.00           C  
ATOM   2694  O   VAL A 171      49.948   2.081  13.087  1.00  0.00           O  
ATOM   2695  CB  VAL A 171      49.521   3.322  16.099  1.00  0.00           C  
ATOM   2696  CG1 VAL A 171      49.953   4.428  15.149  1.00  0.00           C  
ATOM   2697  CG2 VAL A 171      48.410   3.805  17.020  1.00  0.00           C  
ATOM   2698  H   VAL A 171      49.053   1.065  17.190  1.00  0.00           H  
ATOM   2699  HA  VAL A 171      48.112   2.331  14.806  1.00  0.00           H  
ATOM   2700  HB  VAL A 171      50.394   3.050  16.693  1.00  0.00           H  
ATOM   2701 1HG1 VAL A 171      50.285   5.294  15.723  1.00  0.00           H  
ATOM   2702 2HG1 VAL A 171      50.773   4.072  14.525  1.00  0.00           H  
ATOM   2703 3HG1 VAL A 171      49.112   4.714  14.517  1.00  0.00           H  
ATOM   2704 1HG2 VAL A 171      48.752   4.678  17.575  1.00  0.00           H  
ATOM   2705 2HG2 VAL A 171      47.536   4.072  16.426  1.00  0.00           H  
ATOM   2706 3HG2 VAL A 171      48.146   3.011  17.718  1.00  0.00           H  
ATOM   2707  N   THR A 172      51.138   1.033  14.684  1.00  0.00           N  
ATOM   2708  CA  THR A 172      52.207   0.627  13.779  1.00  0.00           C  
ATOM   2709  C   THR A 172      51.698  -0.350  12.728  1.00  0.00           C  
ATOM   2710  O   THR A 172      52.066  -0.263  11.556  1.00  0.00           O  
ATOM   2711  CB  THR A 172      53.377  -0.009  14.552  1.00  0.00           C  
ATOM   2712  OG1 THR A 172      53.921   0.947  15.472  1.00  0.00           O  
ATOM   2713  CG2 THR A 172      54.467  -0.463  13.593  1.00  0.00           C  
ATOM   2714  H   THR A 172      51.196   0.777  15.659  1.00  0.00           H  
ATOM   2715  HA  THR A 172      52.578   1.513  13.263  1.00  0.00           H  
ATOM   2716  HB  THR A 172      53.015  -0.869  15.116  1.00  0.00           H  
ATOM   2717  HG1 THR A 172      53.369   0.986  16.256  1.00  0.00           H  
ATOM   2718 1HG2 THR A 172      55.285  -0.910  14.158  1.00  0.00           H  
ATOM   2719 2HG2 THR A 172      54.058  -1.198  12.900  1.00  0.00           H  
ATOM   2720 3HG2 THR A 172      54.839   0.395  13.034  1.00  0.00           H  
ATOM   2721  N   GLU A 173      50.850  -1.280  13.153  1.00  0.00           N  
ATOM   2722  CA  GLU A 173      50.288  -2.276  12.248  1.00  0.00           C  
ATOM   2723  C   GLU A 173      49.399  -1.626  11.197  1.00  0.00           C  
ATOM   2724  O   GLU A 173      49.430  -2.002  10.025  1.00  0.00           O  
ATOM   2725  CB  GLU A 173      49.488  -3.319  13.032  1.00  0.00           C  
ATOM   2726  CG  GLU A 173      50.335  -4.239  13.900  1.00  0.00           C  
ATOM   2727  CD  GLU A 173      49.511  -5.201  14.709  1.00  0.00           C  
ATOM   2728  OE1 GLU A 173      48.309  -5.086  14.691  1.00  0.00           O  
ATOM   2729  OE2 GLU A 173      50.084  -6.052  15.347  1.00  0.00           O  
ATOM   2730  H   GLU A 173      50.588  -1.298  14.128  1.00  0.00           H  
ATOM   2731  HA  GLU A 173      51.108  -2.779  11.735  1.00  0.00           H  
ATOM   2732 1HB  GLU A 173      48.770  -2.815  13.680  1.00  0.00           H  
ATOM   2733 2HB  GLU A 173      48.922  -3.940  12.338  1.00  0.00           H  
ATOM   2734 1HG  GLU A 173      51.009  -4.806  13.259  1.00  0.00           H  
ATOM   2735 2HG  GLU A 173      50.940  -3.632  14.571  1.00  0.00           H  
ATOM   2736  N   LEU A 174      48.606  -0.648  11.622  1.00  0.00           N  
ATOM   2737  CA  LEU A 174      47.706   0.057  10.717  1.00  0.00           C  
ATOM   2738  C   LEU A 174      48.483   0.839   9.666  1.00  0.00           C  
ATOM   2739  O   LEU A 174      48.107   0.866   8.494  1.00  0.00           O  
ATOM   2740  CB  LEU A 174      46.800   1.010  11.506  1.00  0.00           C  
ATOM   2741  CG  LEU A 174      45.772   1.790  10.677  1.00  0.00           C  
ATOM   2742  CD1 LEU A 174      44.851   0.813   9.959  1.00  0.00           C  
ATOM   2743  CD2 LEU A 174      44.981   2.716  11.589  1.00  0.00           C  
ATOM   2744  H   LEU A 174      48.627  -0.386  12.597  1.00  0.00           H  
ATOM   2745  HA  LEU A 174      47.083  -0.677  10.208  1.00  0.00           H  
ATOM   2746 1HB  LEU A 174      46.255   0.434  12.252  1.00  0.00           H  
ATOM   2747 2HB  LEU A 174      47.427   1.736  12.025  1.00  0.00           H  
ATOM   2748  HG  LEU A 174      46.288   2.380   9.919  1.00  0.00           H  
ATOM   2749 1HD1 LEU A 174      44.121   1.367   9.370  1.00  0.00           H  
ATOM   2750 2HD1 LEU A 174      45.441   0.176   9.299  1.00  0.00           H  
ATOM   2751 3HD1 LEU A 174      44.333   0.196  10.692  1.00  0.00           H  
ATOM   2752 1HD2 LEU A 174      44.251   3.271  11.000  1.00  0.00           H  
ATOM   2753 2HD2 LEU A 174      44.464   2.127  12.347  1.00  0.00           H  
ATOM   2754 3HD2 LEU A 174      45.661   3.416  12.076  1.00  0.00           H  
ATOM   2755  N   ALA A 175      49.569   1.475  10.091  1.00  0.00           N  
ATOM   2756  CA  ALA A 175      50.402   2.259   9.186  1.00  0.00           C  
ATOM   2757  C   ALA A 175      51.057   1.373   8.135  1.00  0.00           C  
ATOM   2758  O   ALA A 175      51.139   1.740   6.963  1.00  0.00           O  
ATOM   2759  CB  ALA A 175      51.461   3.023   9.968  1.00  0.00           C  
ATOM   2760  H   ALA A 175      49.825   1.414  11.066  1.00  0.00           H  
ATOM   2761  HA  ALA A 175      49.761   2.973   8.669  1.00  0.00           H  
ATOM   2762 1HB  ALA A 175      52.075   3.603   9.278  1.00  0.00           H  
ATOM   2763 2HB  ALA A 175      50.976   3.696  10.675  1.00  0.00           H  
ATOM   2764 3HB  ALA A 175      52.091   2.320  10.510  1.00  0.00           H  
ATOM   2765  N   ILE A 176      51.523   0.204   8.560  1.00  0.00           N  
ATOM   2766  CA  ILE A 176      52.173  -0.737   7.655  1.00  0.00           C  
ATOM   2767  C   ILE A 176      51.199  -1.252   6.604  1.00  0.00           C  
ATOM   2768  O   ILE A 176      51.551  -1.390   5.432  1.00  0.00           O  
ATOM   2769  CB  ILE A 176      52.766  -1.926   8.432  1.00  0.00           C  
ATOM   2770  CG1 ILE A 176      53.934  -1.463   9.307  1.00  0.00           C  
ATOM   2771  CG2 ILE A 176      53.216  -3.017   7.472  1.00  0.00           C  
ATOM   2772  CD1 ILE A 176      54.402  -2.502  10.301  1.00  0.00           C  
ATOM   2773  H   ILE A 176      51.425  -0.040   9.535  1.00  0.00           H  
ATOM   2774  HA  ILE A 176      52.984  -0.220   7.143  1.00  0.00           H  
ATOM   2775  HB  ILE A 176      52.012  -2.335   9.104  1.00  0.00           H  
ATOM   2776 1HG1 ILE A 176      54.778  -1.192   8.674  1.00  0.00           H  
ATOM   2777 2HG1 ILE A 176      53.642  -0.570   9.861  1.00  0.00           H  
ATOM   2778 1HG2 ILE A 176      53.634  -3.850   8.038  1.00  0.00           H  
ATOM   2779 2HG2 ILE A 176      52.363  -3.365   6.892  1.00  0.00           H  
ATOM   2780 3HG2 ILE A 176      53.976  -2.619   6.799  1.00  0.00           H  
ATOM   2781 1HD1 ILE A 176      55.230  -2.100  10.885  1.00  0.00           H  
ATOM   2782 2HD1 ILE A 176      53.580  -2.762  10.969  1.00  0.00           H  
ATOM   2783 3HD1 ILE A 176      54.733  -3.392   9.768  1.00  0.00           H  
ATOM   2784  N   GLU A 177      49.972  -1.536   7.029  1.00  0.00           N  
ATOM   2785  CA  GLU A 177      48.944  -2.037   6.124  1.00  0.00           C  
ATOM   2786  C   GLU A 177      48.582  -0.997   5.072  1.00  0.00           C  
ATOM   2787  O   GLU A 177      48.395  -1.324   3.900  1.00  0.00           O  
ATOM   2788  CB  GLU A 177      47.693  -2.440   6.908  1.00  0.00           C  
ATOM   2789  CG  GLU A 177      47.867  -3.678   7.776  1.00  0.00           C  
ATOM   2790  CD  GLU A 177      46.642  -4.001   8.586  1.00  0.00           C  
ATOM   2791  OE1 GLU A 177      45.718  -3.224   8.567  1.00  0.00           O  
ATOM   2792  OE2 GLU A 177      46.631  -5.027   9.225  1.00  0.00           O  
ATOM   2793  H   GLU A 177      49.746  -1.401   8.004  1.00  0.00           H  
ATOM   2794  HA  GLU A 177      49.333  -2.917   5.611  1.00  0.00           H  
ATOM   2795 1HB  GLU A 177      47.389  -1.617   7.555  1.00  0.00           H  
ATOM   2796 2HB  GLU A 177      46.874  -2.631   6.214  1.00  0.00           H  
ATOM   2797 1HG  GLU A 177      48.100  -4.528   7.136  1.00  0.00           H  
ATOM   2798 2HG  GLU A 177      48.710  -3.522   8.448  1.00  0.00           H  
ATOM   2799  N   ALA A 178      48.485   0.258   5.498  1.00  0.00           N  
ATOM   2800  CA  ALA A 178      48.145   1.350   4.593  1.00  0.00           C  
ATOM   2801  C   ALA A 178      49.228   1.552   3.541  1.00  0.00           C  
ATOM   2802  O   ALA A 178      48.933   1.787   2.369  1.00  0.00           O  
ATOM   2803  CB  ALA A 178      47.921   2.636   5.375  1.00  0.00           C  
ATOM   2804  H   ALA A 178      48.651   0.461   6.473  1.00  0.00           H  
ATOM   2805  HA  ALA A 178      47.222   1.086   4.076  1.00  0.00           H  
ATOM   2806 1HB  ALA A 178      47.668   3.442   4.686  1.00  0.00           H  
ATOM   2807 2HB  ALA A 178      47.105   2.494   6.083  1.00  0.00           H  
ATOM   2808 3HB  ALA A 178      48.830   2.895   5.917  1.00  0.00           H  
ATOM   2809  N   ILE A 179      50.483   1.459   3.967  1.00  0.00           N  
ATOM   2810  CA  ILE A 179      51.614   1.631   3.062  1.00  0.00           C  
ATOM   2811  C   ILE A 179      51.650   0.530   2.010  1.00  0.00           C  
ATOM   2812  O   ILE A 179      51.926   0.787   0.838  1.00  0.00           O  
ATOM   2813  CB  ILE A 179      52.943   1.642   3.839  1.00  0.00           C  
ATOM   2814  CG1 ILE A 179      53.038   2.895   4.715  1.00  0.00           C  
ATOM   2815  CG2 ILE A 179      54.121   1.569   2.880  1.00  0.00           C  
ATOM   2816  CD1 ILE A 179      54.177   2.859   5.709  1.00  0.00           C  
ATOM   2817  H   ILE A 179      50.658   1.264   4.942  1.00  0.00           H  
ATOM   2818  HA  ILE A 179      51.505   2.587   2.551  1.00  0.00           H  
ATOM   2819  HB  ILE A 179      52.979   0.785   4.511  1.00  0.00           H  
ATOM   2820 1HG1 ILE A 179      53.165   3.772   4.082  1.00  0.00           H  
ATOM   2821 2HG1 ILE A 179      52.108   3.023   5.268  1.00  0.00           H  
ATOM   2822 1HG2 ILE A 179      55.052   1.579   3.446  1.00  0.00           H  
ATOM   2823 2HG2 ILE A 179      54.059   0.650   2.299  1.00  0.00           H  
ATOM   2824 3HG2 ILE A 179      54.096   2.426   2.207  1.00  0.00           H  
ATOM   2825 1HD1 ILE A 179      54.179   3.780   6.293  1.00  0.00           H  
ATOM   2826 2HD1 ILE A 179      54.050   2.006   6.377  1.00  0.00           H  
ATOM   2827 3HD1 ILE A 179      55.122   2.766   5.176  1.00  0.00           H  
ATOM   2828  N   GLU A 180      51.369  -0.697   2.436  1.00  0.00           N  
ATOM   2829  CA  GLU A 180      51.370  -1.841   1.531  1.00  0.00           C  
ATOM   2830  C   GLU A 180      50.275  -1.711   0.479  1.00  0.00           C  
ATOM   2831  O   GLU A 180      50.487  -2.023  -0.693  1.00  0.00           O  
ATOM   2832  CB  GLU A 180      51.186  -3.142   2.315  1.00  0.00           C  
ATOM   2833  CG  GLU A 180      51.249  -4.403   1.465  1.00  0.00           C  
ATOM   2834  CD  GLU A 180      51.154  -5.663   2.279  1.00  0.00           C  
ATOM   2835  OE1 GLU A 180      51.063  -5.567   3.480  1.00  0.00           O  
ATOM   2836  OE2 GLU A 180      51.172  -6.724   1.700  1.00  0.00           O  
ATOM   2837  H   GLU A 180      51.149  -0.841   3.411  1.00  0.00           H  
ATOM   2838  HA  GLU A 180      52.332  -1.876   1.018  1.00  0.00           H  
ATOM   2839 1HB  GLU A 180      51.957  -3.217   3.082  1.00  0.00           H  
ATOM   2840 2HB  GLU A 180      50.221  -3.128   2.822  1.00  0.00           H  
ATOM   2841 1HG  GLU A 180      50.430  -4.386   0.746  1.00  0.00           H  
ATOM   2842 2HG  GLU A 180      52.185  -4.406   0.908  1.00  0.00           H  
ATOM   2843  N   SER A 181      49.105  -1.249   0.905  1.00  0.00           N  
ATOM   2844  CA  SER A 181      47.974  -1.077  -0.000  1.00  0.00           C  
ATOM   2845  C   SER A 181      48.267  -0.015  -1.052  1.00  0.00           C  
ATOM   2846  O   SER A 181      47.927  -0.178  -2.224  1.00  0.00           O  
ATOM   2847  CB  SER A 181      46.732  -0.697   0.782  1.00  0.00           C  
ATOM   2848  OG  SER A 181      46.326  -1.745   1.620  1.00  0.00           O  
ATOM   2849  H   SER A 181      48.996  -1.011   1.880  1.00  0.00           H  
ATOM   2850  HA  SER A 181      47.792  -2.024  -0.511  1.00  0.00           H  
ATOM   2851 1HB  SER A 181      46.936   0.191   1.380  1.00  0.00           H  
ATOM   2852 2HB  SER A 181      45.928  -0.449   0.091  1.00  0.00           H  
ATOM   2853  HG  SER A 181      46.894  -1.701   2.393  1.00  0.00           H  
ATOM   2854  N   ILE A 182      48.900   1.073  -0.626  1.00  0.00           N  
ATOM   2855  CA  ILE A 182      49.240   2.165  -1.531  1.00  0.00           C  
ATOM   2856  C   ILE A 182      50.246   1.716  -2.583  1.00  0.00           C  
ATOM   2857  O   ILE A 182      50.137   2.077  -3.755  1.00  0.00           O  
ATOM   2858  CB  ILE A 182      49.811   3.365  -0.754  1.00  0.00           C  
ATOM   2859  CG1 ILE A 182      48.726   3.999   0.122  1.00  0.00           C  
ATOM   2860  CG2 ILE A 182      50.392   4.392  -1.713  1.00  0.00           C  
ATOM   2861  CD1 ILE A 182      49.256   5.007   1.116  1.00  0.00           C  
ATOM   2862  H   ILE A 182      49.152   1.145   0.349  1.00  0.00           H  
ATOM   2863  HA  ILE A 182      48.333   2.485  -2.042  1.00  0.00           H  
ATOM   2864  HB  ILE A 182      50.597   3.023  -0.082  1.00  0.00           H  
ATOM   2865 1HG1 ILE A 182      47.992   4.496  -0.511  1.00  0.00           H  
ATOM   2866 2HG1 ILE A 182      48.203   3.218   0.675  1.00  0.00           H  
ATOM   2867 1HG2 ILE A 182      50.790   5.234  -1.147  1.00  0.00           H  
ATOM   2868 2HG2 ILE A 182      51.192   3.935  -2.294  1.00  0.00           H  
ATOM   2869 3HG2 ILE A 182      49.611   4.745  -2.386  1.00  0.00           H  
ATOM   2870 1HD1 ILE A 182      48.429   5.412   1.700  1.00  0.00           H  
ATOM   2871 2HD1 ILE A 182      49.967   4.521   1.784  1.00  0.00           H  
ATOM   2872 3HD1 ILE A 182      49.753   5.816   0.583  1.00  0.00           H  
ATOM   2873  N   ARG A 183      51.226   0.926  -2.157  1.00  0.00           N  
ATOM   2874  CA  ARG A 183      52.254   0.426  -3.062  1.00  0.00           C  
ATOM   2875  C   ARG A 183      51.659  -0.501  -4.114  1.00  0.00           C  
ATOM   2876  O   ARG A 183      52.032  -0.447  -5.286  1.00  0.00           O  
ATOM   2877  CB  ARG A 183      53.333  -0.317  -2.288  1.00  0.00           C  
ATOM   2878  CG  ARG A 183      54.518  -0.776  -3.123  1.00  0.00           C  
ATOM   2879  CD  ARG A 183      54.366  -2.186  -3.563  1.00  0.00           C  
ATOM   2880  NE  ARG A 183      54.404  -3.111  -2.441  1.00  0.00           N  
ATOM   2881  CZ  ARG A 183      54.074  -4.415  -2.514  1.00  0.00           C  
ATOM   2882  NH1 ARG A 183      53.684  -4.932  -3.658  1.00  0.00           N  
ATOM   2883  NH2 ARG A 183      54.142  -5.175  -1.434  1.00  0.00           N  
ATOM   2884  H   ARG A 183      51.259   0.666  -1.182  1.00  0.00           H  
ATOM   2885  HA  ARG A 183      52.712   1.276  -3.568  1.00  0.00           H  
ATOM   2886 1HB  ARG A 183      53.717   0.323  -1.495  1.00  0.00           H  
ATOM   2887 2HB  ARG A 183      52.901  -1.199  -1.816  1.00  0.00           H  
ATOM   2888 1HG  ARG A 183      54.603  -0.147  -4.010  1.00  0.00           H  
ATOM   2889 2HG  ARG A 183      55.432  -0.697  -2.533  1.00  0.00           H  
ATOM   2890 1HD  ARG A 183      53.411  -2.308  -4.073  1.00  0.00           H  
ATOM   2891 2HD  ARG A 183      55.176  -2.444  -4.244  1.00  0.00           H  
ATOM   2892  HE  ARG A 183      54.700  -2.750  -1.544  1.00  0.00           H  
ATOM   2893 1HH1 ARG A 183      53.632  -4.351  -4.483  1.00  0.00           H  
ATOM   2894 2HH1 ARG A 183      53.437  -5.910  -3.712  1.00  0.00           H  
ATOM   2895 1HH2 ARG A 183      54.442  -4.777  -0.554  1.00  0.00           H  
ATOM   2896 2HH2 ARG A 183      53.895  -6.152  -1.488  1.00  0.00           H  
ATOM   2897  N   ARG A 184      50.731  -1.352  -3.688  1.00  0.00           N  
ATOM   2898  CA  ARG A 184      50.082  -2.293  -4.593  1.00  0.00           C  
ATOM   2899  C   ARG A 184      49.255  -1.565  -5.645  1.00  0.00           C  
ATOM   2900  O   ARG A 184      49.252  -1.943  -6.817  1.00  0.00           O  
ATOM   2901  CB  ARG A 184      49.185  -3.248  -3.819  1.00  0.00           C  
ATOM   2902  CG  ARG A 184      49.923  -4.265  -2.963  1.00  0.00           C  
ATOM   2903  CD  ARG A 184      48.983  -5.178  -2.262  1.00  0.00           C  
ATOM   2904  NE  ARG A 184      49.679  -6.099  -1.378  1.00  0.00           N  
ATOM   2905  CZ  ARG A 184      50.235  -7.262  -1.770  1.00  0.00           C  
ATOM   2906  NH1 ARG A 184      50.169  -7.631  -3.030  1.00  0.00           N  
ATOM   2907  NH2 ARG A 184      50.848  -8.032  -0.887  1.00  0.00           N  
ATOM   2908  H   ARG A 184      50.469  -1.346  -2.713  1.00  0.00           H  
ATOM   2909  HA  ARG A 184      50.853  -2.874  -5.100  1.00  0.00           H  
ATOM   2910 1HB  ARG A 184      48.529  -2.679  -3.163  1.00  0.00           H  
ATOM   2911 2HB  ARG A 184      48.554  -3.800  -4.516  1.00  0.00           H  
ATOM   2912 1HG  ARG A 184      50.578  -4.866  -3.594  1.00  0.00           H  
ATOM   2913 2HG  ARG A 184      50.519  -3.745  -2.212  1.00  0.00           H  
ATOM   2914 1HD  ARG A 184      48.286  -4.592  -1.663  1.00  0.00           H  
ATOM   2915 2HD  ARG A 184      48.429  -5.762  -2.996  1.00  0.00           H  
ATOM   2916  HE  ARG A 184      49.751  -5.849  -0.401  1.00  0.00           H  
ATOM   2917 1HH1 ARG A 184      49.700  -7.043  -3.704  1.00  0.00           H  
ATOM   2918 2HH1 ARG A 184      50.585  -8.503  -3.323  1.00  0.00           H  
ATOM   2919 1HH2 ARG A 184      50.899  -7.748   0.082  1.00  0.00           H  
ATOM   2920 2HH2 ARG A 184      51.264  -8.903  -1.180  1.00  0.00           H  
ATOM   2921  N   ILE A 185      48.554  -0.519  -5.219  1.00  0.00           N  
ATOM   2922  CA  ILE A 185      47.721   0.264  -6.124  1.00  0.00           C  
ATOM   2923  C   ILE A 185      48.565   0.972  -7.176  1.00  0.00           C  
ATOM   2924  O   ILE A 185      48.192   1.031  -8.348  1.00  0.00           O  
ATOM   2925  CB  ILE A 185      46.891   1.302  -5.347  1.00  0.00           C  
ATOM   2926  CG1 ILE A 185      45.847   0.604  -4.471  1.00  0.00           C  
ATOM   2927  CG2 ILE A 185      46.222   2.274  -6.306  1.00  0.00           C  
ATOM   2928  CD1 ILE A 185      45.172   1.522  -3.477  1.00  0.00           C  
ATOM   2929  H   ILE A 185      48.600  -0.260  -4.244  1.00  0.00           H  
ATOM   2930  HA  ILE A 185      47.036  -0.412  -6.635  1.00  0.00           H  
ATOM   2931  HB  ILE A 185      47.543   1.860  -4.676  1.00  0.00           H  
ATOM   2932 1HG1 ILE A 185      45.079   0.162  -5.104  1.00  0.00           H  
ATOM   2933 2HG1 ILE A 185      46.321  -0.207  -3.918  1.00  0.00           H  
ATOM   2934 1HG2 ILE A 185      45.639   3.001  -5.740  1.00  0.00           H  
ATOM   2935 2HG2 ILE A 185      46.983   2.793  -6.888  1.00  0.00           H  
ATOM   2936 3HG2 ILE A 185      45.563   1.725  -6.979  1.00  0.00           H  
ATOM   2937 1HD1 ILE A 185      44.446   0.955  -2.894  1.00  0.00           H  
ATOM   2938 2HD1 ILE A 185      45.921   1.949  -2.809  1.00  0.00           H  
ATOM   2939 3HD1 ILE A 185      44.661   2.322  -4.010  1.00  0.00           H  
ATOM   2940  N   THR A 186      49.704   1.508  -6.751  1.00  0.00           N  
ATOM   2941  CA  THR A 186      50.604   2.213  -7.655  1.00  0.00           C  
ATOM   2942  C   THR A 186      51.177   1.272  -8.707  1.00  0.00           C  
ATOM   2943  O   THR A 186      51.292   1.632  -9.879  1.00  0.00           O  
ATOM   2944  CB  THR A 186      51.753   2.884  -6.881  1.00  0.00           C  
ATOM   2945  OG1 THR A 186      51.216   3.844  -5.961  1.00  0.00           O  
ATOM   2946  CG2 THR A 186      52.705   3.583  -7.839  1.00  0.00           C  
ATOM   2947  H   THR A 186      49.953   1.425  -5.776  1.00  0.00           H  
ATOM   2948  HA  THR A 186      50.038   2.989  -8.171  1.00  0.00           H  
ATOM   2949  HB  THR A 186      52.302   2.130  -6.317  1.00  0.00           H  
ATOM   2950  HG1 THR A 186      50.897   3.392  -5.177  1.00  0.00           H  
ATOM   2951 1HG2 THR A 186      53.511   4.052  -7.274  1.00  0.00           H  
ATOM   2952 2HG2 THR A 186      53.124   2.854  -8.532  1.00  0.00           H  
ATOM   2953 3HG2 THR A 186      52.164   4.345  -8.398  1.00  0.00           H  
ATOM   2954  N   LEU A 187      51.535   0.066  -8.282  1.00  0.00           N  
ATOM   2955  CA  LEU A 187      52.097  -0.930  -9.186  1.00  0.00           C  
ATOM   2956  C   LEU A 187      51.081  -1.355 -10.238  1.00  0.00           C  
ATOM   2957  O   LEU A 187      51.419  -1.523 -11.410  1.00  0.00           O  
ATOM   2958  CB  LEU A 187      52.568  -2.157  -8.396  1.00  0.00           C  
ATOM   2959  CG  LEU A 187      53.789  -1.939  -7.493  1.00  0.00           C  
ATOM   2960  CD1 LEU A 187      54.023  -3.182  -6.646  1.00  0.00           C  
ATOM   2961  CD2 LEU A 187      55.005  -1.625  -8.351  1.00  0.00           C  
ATOM   2962  H   LEU A 187      51.415  -0.168  -7.307  1.00  0.00           H  
ATOM   2963  HA  LEU A 187      52.954  -0.491  -9.695  1.00  0.00           H  
ATOM   2964 1HB  LEU A 187      51.748  -2.501  -7.767  1.00  0.00           H  
ATOM   2965 2HB  LEU A 187      52.814  -2.951  -9.101  1.00  0.00           H  
ATOM   2966  HG  LEU A 187      53.597  -1.106  -6.816  1.00  0.00           H  
ATOM   2967 1HD1 LEU A 187      54.890  -3.027  -6.004  1.00  0.00           H  
ATOM   2968 2HD1 LEU A 187      53.145  -3.372  -6.028  1.00  0.00           H  
ATOM   2969 3HD1 LEU A 187      54.201  -4.038  -7.296  1.00  0.00           H  
ATOM   2970 1HD2 LEU A 187      55.873  -1.469  -7.709  1.00  0.00           H  
ATOM   2971 2HD2 LEU A 187      55.199  -2.459  -9.027  1.00  0.00           H  
ATOM   2972 3HD2 LEU A 187      54.817  -0.723  -8.933  1.00  0.00           H  
ATOM   2973  N   TYR A 188      49.834  -1.528  -9.813  1.00  0.00           N  
ATOM   2974  CA  TYR A 188      48.765  -1.934 -10.717  1.00  0.00           C  
ATOM   2975  C   TYR A 188      48.498  -0.865 -11.769  1.00  0.00           C  
ATOM   2976  O   TYR A 188      48.281  -1.174 -12.941  1.00  0.00           O  
ATOM   2977  CB  TYR A 188      47.487  -2.237  -9.932  1.00  0.00           C  
ATOM   2978  CG  TYR A 188      47.549  -3.523  -9.137  1.00  0.00           C  
ATOM   2979  CD1 TYR A 188      48.704  -4.292  -9.151  1.00  0.00           C  
ATOM   2980  CD2 TYR A 188      46.452  -3.932  -8.394  1.00  0.00           C  
ATOM   2981  CE1 TYR A 188      48.761  -5.465  -8.425  1.00  0.00           C  
ATOM   2982  CE2 TYR A 188      46.509  -5.106  -7.667  1.00  0.00           C  
ATOM   2983  CZ  TYR A 188      47.658  -5.871  -7.681  1.00  0.00           C  
ATOM   2984  OH  TYR A 188      47.715  -7.040  -6.958  1.00  0.00           O  
ATOM   2985  H   TYR A 188      49.621  -1.374  -8.838  1.00  0.00           H  
ATOM   2986  HA  TYR A 188      49.078  -2.840 -11.238  1.00  0.00           H  
ATOM   2987 1HB  TYR A 188      47.281  -1.419  -9.241  1.00  0.00           H  
ATOM   2988 2HB  TYR A 188      46.645  -2.304 -10.620  1.00  0.00           H  
ATOM   2989  HD1 TYR A 188      49.566  -3.970  -9.735  1.00  0.00           H  
ATOM   2990  HD2 TYR A 188      45.545  -3.328  -8.383  1.00  0.00           H  
ATOM   2991  HE1 TYR A 188      49.668  -6.069  -8.436  1.00  0.00           H  
ATOM   2992  HE2 TYR A 188      45.647  -5.428  -7.083  1.00  0.00           H  
ATOM   2993  HH  TYR A 188      46.879  -7.175  -6.504  1.00  0.00           H  
ATOM   2994  N   VAL A 189      48.515   0.394 -11.344  1.00  0.00           N  
ATOM   2995  CA  VAL A 189      48.274   1.512 -12.248  1.00  0.00           C  
ATOM   2996  C   VAL A 189      49.371   1.615 -13.300  1.00  0.00           C  
ATOM   2997  O   VAL A 189      49.098   1.876 -14.472  1.00  0.00           O  
ATOM   2998  CB  VAL A 189      48.199   2.832 -11.458  1.00  0.00           C  
ATOM   2999  CG1 VAL A 189      48.137   4.019 -12.408  1.00  0.00           C  
ATOM   3000  CG2 VAL A 189      46.989   2.815 -10.536  1.00  0.00           C  
ATOM   3001  H   VAL A 189      48.700   0.582 -10.369  1.00  0.00           H  
ATOM   3002  HA  VAL A 189      47.320   1.350 -12.752  1.00  0.00           H  
ATOM   3003  HB  VAL A 189      49.107   2.942 -10.864  1.00  0.00           H  
ATOM   3004 1HG1 VAL A 189      48.085   4.943 -11.832  1.00  0.00           H  
ATOM   3005 2HG1 VAL A 189      49.030   4.031 -13.032  1.00  0.00           H  
ATOM   3006 3HG1 VAL A 189      47.253   3.934 -13.038  1.00  0.00           H  
ATOM   3007 1HG2 VAL A 189      46.942   3.751  -9.980  1.00  0.00           H  
ATOM   3008 2HG2 VAL A 189      46.081   2.700 -11.129  1.00  0.00           H  
ATOM   3009 3HG2 VAL A 189      47.074   1.982  -9.838  1.00  0.00           H  
ATOM   3010  N   LEU A 190      50.613   1.409 -12.875  1.00  0.00           N  
ATOM   3011  CA  LEU A 190      51.754   1.479 -13.779  1.00  0.00           C  
ATOM   3012  C   LEU A 190      51.691   0.379 -14.831  1.00  0.00           C  
ATOM   3013  O   LEU A 190      51.989   0.610 -16.003  1.00  0.00           O  
ATOM   3014  CB  LEU A 190      53.064   1.366 -12.989  1.00  0.00           C  
ATOM   3015  CG  LEU A 190      53.402   2.559 -12.086  1.00  0.00           C  
ATOM   3016  CD1 LEU A 190      54.622   2.226 -11.239  1.00  0.00           C  
ATOM   3017  CD2 LEU A 190      53.651   3.790 -12.944  1.00  0.00           C  
ATOM   3018  H   LEU A 190      50.771   1.198 -11.900  1.00  0.00           H  
ATOM   3019  HA  LEU A 190      51.734   2.442 -14.287  1.00  0.00           H  
ATOM   3020 1HB  LEU A 190      53.014   0.478 -12.360  1.00  0.00           H  
ATOM   3021 2HB  LEU A 190      53.885   1.240 -13.694  1.00  0.00           H  
ATOM   3022  HG  LEU A 190      52.568   2.751 -11.409  1.00  0.00           H  
ATOM   3023 1HD1 LEU A 190      54.862   3.074 -10.597  1.00  0.00           H  
ATOM   3024 2HD1 LEU A 190      54.409   1.353 -10.621  1.00  0.00           H  
ATOM   3025 3HD1 LEU A 190      55.469   2.013 -11.890  1.00  0.00           H  
ATOM   3026 1HD2 LEU A 190      53.890   4.639 -12.302  1.00  0.00           H  
ATOM   3027 2HD2 LEU A 190      54.485   3.600 -13.620  1.00  0.00           H  
ATOM   3028 3HD2 LEU A 190      52.757   4.016 -13.525  1.00  0.00           H  
ATOM   3029  N   ARG A 191      51.301  -0.818 -14.406  1.00  0.00           N  
ATOM   3030  CA  ARG A 191      51.198  -1.957 -15.310  1.00  0.00           C  
ATOM   3031  C   ARG A 191      50.245  -1.661 -16.461  1.00  0.00           C  
ATOM   3032  O   ARG A 191      50.459  -2.109 -17.587  1.00  0.00           O  
ATOM   3033  CB  ARG A 191      50.718  -3.192 -14.562  1.00  0.00           C  
ATOM   3034  CG  ARG A 191      51.731  -3.791 -13.600  1.00  0.00           C  
ATOM   3035  CD  ARG A 191      51.172  -4.958 -12.870  1.00  0.00           C  
ATOM   3036  NE  ARG A 191      52.138  -5.534 -11.948  1.00  0.00           N  
ATOM   3037  CZ  ARG A 191      51.858  -6.504 -11.055  1.00  0.00           C  
ATOM   3038  NH1 ARG A 191      50.641  -6.994 -10.976  1.00  0.00           N  
ATOM   3039  NH2 ARG A 191      52.808  -6.962 -10.259  1.00  0.00           N  
ATOM   3040  H   ARG A 191      51.070  -0.942 -13.431  1.00  0.00           H  
ATOM   3041  HA  ARG A 191      52.187  -2.162 -15.722  1.00  0.00           H  
ATOM   3042 1HB  ARG A 191      49.825  -2.947 -13.990  1.00  0.00           H  
ATOM   3043 2HB  ARG A 191      50.445  -3.968 -15.278  1.00  0.00           H  
ATOM   3044 1HG  ARG A 191      52.609  -4.122 -14.155  1.00  0.00           H  
ATOM   3045 2HG  ARG A 191      52.027  -3.039 -12.868  1.00  0.00           H  
ATOM   3046 1HD  ARG A 191      50.299  -4.645 -12.298  1.00  0.00           H  
ATOM   3047 2HD  ARG A 191      50.881  -5.728 -13.584  1.00  0.00           H  
ATOM   3048  HE  ARG A 191      53.085  -5.182 -11.979  1.00  0.00           H  
ATOM   3049 1HH1 ARG A 191      49.915  -6.643 -11.585  1.00  0.00           H  
ATOM   3050 2HH1 ARG A 191      50.432  -7.720 -10.307  1.00  0.00           H  
ATOM   3051 1HH2 ARG A 191      53.744  -6.585 -10.319  1.00  0.00           H  
ATOM   3052 2HH2 ARG A 191      52.599  -7.688  -9.590  1.00  0.00           H  
ATOM   3053  N   VAL A 192      49.190  -0.907 -16.190  1.00  0.00           N  
ATOM   3054  CA  VAL A 192      48.379  -0.344 -17.277  1.00  0.00           C  
ATOM   3055  C   VAL A 192      49.122   0.700 -18.123  1.00  0.00           C  
ATOM   3056  O   VAL A 192      48.948   0.765 -19.340  1.00  0.00           O  
ATOM   3057  CB  VAL A 192      47.110   0.304 -16.692  1.00  0.00           C  
ATOM   3058  CG1 VAL A 192      46.345   1.050 -17.775  1.00  0.00           C  
ATOM   3059  CG2 VAL A 192      46.234  -0.760 -16.049  1.00  0.00           C  
ATOM   3060  H   VAL A 192      48.950  -0.724 -15.226  1.00  0.00           H  
ATOM   3061  HA  VAL A 192      48.083  -1.155 -17.943  1.00  0.00           H  
ATOM   3062  HB  VAL A 192      47.402   1.039 -15.941  1.00  0.00           H  
ATOM   3063 1HG1 VAL A 192      45.452   1.502 -17.344  1.00  0.00           H  
ATOM   3064 2HG1 VAL A 192      46.979   1.830 -18.197  1.00  0.00           H  
ATOM   3065 3HG1 VAL A 192      46.055   0.353 -18.561  1.00  0.00           H  
ATOM   3066 1HG2 VAL A 192      45.340  -0.295 -15.637  1.00  0.00           H  
ATOM   3067 2HG2 VAL A 192      45.948  -1.498 -16.799  1.00  0.00           H  
ATOM   3068 3HG2 VAL A 192      46.788  -1.252 -15.249  1.00  0.00           H  
ATOM   3069  N   VAL A 193      49.951   1.518 -17.478  1.00  0.00           N  
ATOM   3070  CA  VAL A 193      50.496   2.716 -18.128  1.00  0.00           C  
ATOM   3071  C   VAL A 193      51.660   2.390 -19.057  1.00  0.00           C  
ATOM   3072  O   VAL A 193      52.578   1.659 -18.685  1.00  0.00           O  
ATOM   3073  CB  VAL A 193      50.971   3.726 -17.066  1.00  0.00           C  
ATOM   3074  CG1 VAL A 193      51.635   4.923 -17.729  1.00  0.00           C  
ATOM   3075  CG2 VAL A 193      49.794   4.168 -16.209  1.00  0.00           C  
ATOM   3076  H   VAL A 193      50.207   1.307 -16.524  1.00  0.00           H  
ATOM   3077  HA  VAL A 193      49.706   3.177 -18.722  1.00  0.00           H  
ATOM   3078  HB  VAL A 193      51.722   3.250 -16.436  1.00  0.00           H  
ATOM   3079 1HG1 VAL A 193      51.965   5.626 -16.964  1.00  0.00           H  
ATOM   3080 2HG1 VAL A 193      52.496   4.587 -18.308  1.00  0.00           H  
ATOM   3081 3HG1 VAL A 193      50.922   5.415 -18.390  1.00  0.00           H  
ATOM   3082 1HG2 VAL A 193      50.137   4.881 -15.461  1.00  0.00           H  
ATOM   3083 2HG2 VAL A 193      49.041   4.639 -16.841  1.00  0.00           H  
ATOM   3084 3HG2 VAL A 193      49.360   3.300 -15.712  1.00  0.00           H  
ATOM   3085  N   THR A 194      51.619   2.936 -20.271  1.00  0.00           N  
ATOM   3086  CA  THR A 194      52.689   2.744 -21.241  1.00  0.00           C  
ATOM   3087  C   THR A 194      53.382   4.063 -21.611  1.00  0.00           C  
ATOM   3088  O   THR A 194      54.334   4.078 -22.391  1.00  0.00           O  
ATOM   3089  CB  THR A 194      52.150   2.070 -22.516  1.00  0.00           C  
ATOM   3090  OG1 THR A 194      51.140   2.898 -23.107  1.00  0.00           O  
ATOM   3091  CG2 THR A 194      51.557   0.708 -22.189  1.00  0.00           C  
ATOM   3092  H   THR A 194      50.823   3.501 -20.530  1.00  0.00           H  
ATOM   3093  HA  THR A 194      53.443   2.091 -20.800  1.00  0.00           H  
ATOM   3094  HB  THR A 194      52.962   1.944 -23.232  1.00  0.00           H  
ATOM   3095  HG1 THR A 194      51.557   3.603 -23.607  1.00  0.00           H  
ATOM   3096 1HG2 THR A 194      51.181   0.246 -23.102  1.00  0.00           H  
ATOM   3097 2HG2 THR A 194      52.325   0.072 -21.750  1.00  0.00           H  
ATOM   3098 3HG2 THR A 194      50.738   0.828 -21.481  1.00  0.00           H  
ATOM   3099  N   ASP A 195      52.899   5.166 -21.048  1.00  0.00           N  
ATOM   3100  CA  ASP A 195      53.372   6.492 -21.447  1.00  0.00           C  
ATOM   3101  C   ASP A 195      54.633   6.902 -20.695  1.00  0.00           C  
ATOM   3102  O   ASP A 195      54.694   6.809 -19.469  1.00  0.00           O  
ATOM   3103  CB  ASP A 195      52.279   7.538 -21.216  1.00  0.00           C  
ATOM   3104  CG  ASP A 195      51.103   7.388 -22.172  1.00  0.00           C  
ATOM   3105  OD1 ASP A 195      51.257   6.730 -23.173  1.00  0.00           O  
ATOM   3106  OD2 ASP A 195      50.062   7.933 -21.891  1.00  0.00           O  
ATOM   3107  H   ASP A 195      52.192   5.084 -20.331  1.00  0.00           H  
ATOM   3108  HA  ASP A 195      53.612   6.468 -22.510  1.00  0.00           H  
ATOM   3109 1HB  ASP A 195      51.909   7.458 -20.193  1.00  0.00           H  
ATOM   3110 2HB  ASP A 195      52.700   8.537 -21.334  1.00  0.00           H  
ATOM   3111  N   GLY A 196      55.790   7.387 -21.153  1.00  0.00           N  
ATOM   3112  CA  GLY A 196      56.956   7.508 -20.278  1.00  0.00           C  
ATOM   3113  C   GLY A 196      56.829   8.664 -19.279  1.00  0.00           C  
ATOM   3114  O   GLY A 196      57.125   8.509 -18.094  1.00  0.00           O  
ATOM   3115  H   GLY A 196      55.855   7.673 -22.119  1.00  0.00           H  
ATOM   3116 1HA  GLY A 196      57.095   6.578 -19.726  1.00  0.00           H  
ATOM   3117 2HA  GLY A 196      57.850   7.660 -20.882  1.00  0.00           H  
ATOM   3118  N   GLU A 197      56.388   9.843 -19.732  1.00  0.00           N  
ATOM   3119  CA  GLU A 197      56.043  10.899 -18.787  1.00  0.00           C  
ATOM   3120  C   GLU A 197      54.961  10.440 -17.818  1.00  0.00           C  
ATOM   3121  O   GLU A 197      55.073  10.638 -16.608  1.00  0.00           O  
ATOM   3122  CB  GLU A 197      55.575  12.151 -19.533  1.00  0.00           C  
ATOM   3123  CG  GLU A 197      56.663  12.844 -20.341  1.00  0.00           C  
ATOM   3124  CD  GLU A 197      56.901  12.197 -21.677  1.00  0.00           C  
ATOM   3125  OE1 GLU A 197      56.233  11.238 -21.979  1.00  0.00           O  
ATOM   3126  OE2 GLU A 197      57.754  12.663 -22.396  1.00  0.00           O  
ATOM   3127  H   GLU A 197      56.300   9.986 -20.728  1.00  0.00           H  
ATOM   3128  HA  GLU A 197      56.933  11.150 -18.208  1.00  0.00           H  
ATOM   3129 1HB  GLU A 197      54.768  11.886 -20.216  1.00  0.00           H  
ATOM   3130 2HB  GLU A 197      55.177  12.872 -18.819  1.00  0.00           H  
ATOM   3131 1HG  GLU A 197      56.376  13.883 -20.500  1.00  0.00           H  
ATOM   3132 2HG  GLU A 197      57.588  12.835 -19.768  1.00  0.00           H  
ATOM   3133  N   THR A 198      53.913   9.826 -18.358  1.00  0.00           N  
ATOM   3134  CA  THR A 198      52.808   9.337 -17.542  1.00  0.00           C  
ATOM   3135  C   THR A 198      53.295   8.349 -16.490  1.00  0.00           C  
ATOM   3136  O   THR A 198      52.930   8.445 -15.318  1.00  0.00           O  
ATOM   3137  CB  THR A 198      51.727   8.673 -18.414  1.00  0.00           C  
ATOM   3138  OG1 THR A 198      51.188   9.636 -19.329  1.00  0.00           O  
ATOM   3139  CG2 THR A 198      50.606   8.122 -17.546  1.00  0.00           C  
ATOM   3140  H   THR A 198      53.882   9.695 -19.359  1.00  0.00           H  
ATOM   3141  HA  THR A 198      52.358  10.185 -17.025  1.00  0.00           H  
ATOM   3142  HB  THR A 198      52.170   7.858 -18.986  1.00  0.00           H  
ATOM   3143  HG1 THR A 198      50.763   9.180 -20.059  1.00  0.00           H  
ATOM   3144 1HG2 THR A 198      49.851   7.656 -18.179  1.00  0.00           H  
ATOM   3145 2HG2 THR A 198      51.010   7.380 -16.857  1.00  0.00           H  
ATOM   3146 3HG2 THR A 198      50.152   8.934 -16.979  1.00  0.00           H  
ATOM   3147  N   ALA A 199      54.121   7.399 -16.915  1.00  0.00           N  
ATOM   3148  CA  ALA A 199      54.660   6.391 -16.010  1.00  0.00           C  
ATOM   3149  C   ALA A 199      55.564   7.021 -14.959  1.00  0.00           C  
ATOM   3150  O   ALA A 199      55.525   6.646 -13.787  1.00  0.00           O  
ATOM   3151  CB  ALA A 199      55.419   5.329 -16.792  1.00  0.00           C  
ATOM   3152  H   ALA A 199      54.382   7.374 -17.890  1.00  0.00           H  
ATOM   3153  HA  ALA A 199      53.825   5.919 -15.492  1.00  0.00           H  
ATOM   3154 1HB  ALA A 199      55.815   4.583 -16.102  1.00  0.00           H  
ATOM   3155 2HB  ALA A 199      54.744   4.846 -17.499  1.00  0.00           H  
ATOM   3156 3HB  ALA A 199      56.240   5.794 -17.334  1.00  0.00           H  
ATOM   3157  N   ALA A 200      56.378   7.981 -15.384  1.00  0.00           N  
ATOM   3158  CA  ALA A 200      57.294   8.665 -14.479  1.00  0.00           C  
ATOM   3159  C   ALA A 200      56.535   9.464 -13.428  1.00  0.00           C  
ATOM   3160  O   ALA A 200      56.912   9.482 -12.256  1.00  0.00           O  
ATOM   3161  CB  ALA A 200      58.231   9.575 -15.261  1.00  0.00           C  
ATOM   3162  H   ALA A 200      56.362   8.244 -16.359  1.00  0.00           H  
ATOM   3163  HA  ALA A 200      57.886   7.910 -13.962  1.00  0.00           H  
ATOM   3164 1HB  ALA A 200      58.908  10.079 -14.571  1.00  0.00           H  
ATOM   3165 2HB  ALA A 200      58.809   8.980 -15.968  1.00  0.00           H  
ATOM   3166 3HB  ALA A 200      57.647  10.317 -15.803  1.00  0.00           H  
ATOM   3167  N   ARG A 201      55.464  10.125 -13.853  1.00  0.00           N  
ATOM   3168  CA  ARG A 201      54.650  10.927 -12.948  1.00  0.00           C  
ATOM   3169  C   ARG A 201      53.974  10.057 -11.897  1.00  0.00           C  
ATOM   3170  O   ARG A 201      53.899  10.427 -10.725  1.00  0.00           O  
ATOM   3171  CB  ARG A 201      53.590  11.698 -13.722  1.00  0.00           C  
ATOM   3172  CG  ARG A 201      54.125  12.831 -14.582  1.00  0.00           C  
ATOM   3173  CD  ARG A 201      53.041  13.498 -15.348  1.00  0.00           C  
ATOM   3174  NE  ARG A 201      53.547  14.583 -16.173  1.00  0.00           N  
ATOM   3175  CZ  ARG A 201      52.812  15.270 -17.069  1.00  0.00           C  
ATOM   3176  NH1 ARG A 201      51.544  14.973 -17.245  1.00  0.00           N  
ATOM   3177  NH2 ARG A 201      53.367  16.242 -17.772  1.00  0.00           N  
ATOM   3178  H   ARG A 201      55.207  10.070 -14.828  1.00  0.00           H  
ATOM   3179  HA  ARG A 201      55.299  11.642 -12.441  1.00  0.00           H  
ATOM   3180 1HB  ARG A 201      53.049  11.015 -14.375  1.00  0.00           H  
ATOM   3181 2HB  ARG A 201      52.869  12.124 -13.025  1.00  0.00           H  
ATOM   3182 1HG  ARG A 201      54.603  13.576 -13.946  1.00  0.00           H  
ATOM   3183 2HG  ARG A 201      54.854  12.438 -15.292  1.00  0.00           H  
ATOM   3184 1HD  ARG A 201      52.557  12.771 -16.000  1.00  0.00           H  
ATOM   3185 2HD  ARG A 201      52.307  13.909 -14.656  1.00  0.00           H  
ATOM   3186  HE  ARG A 201      54.519  14.840 -16.066  1.00  0.00           H  
ATOM   3187 1HH1 ARG A 201      51.120  14.230 -16.707  1.00  0.00           H  
ATOM   3188 2HH1 ARG A 201      50.993  15.488 -17.916  1.00  0.00           H  
ATOM   3189 1HH2 ARG A 201      54.342  16.470 -17.637  1.00  0.00           H  
ATOM   3190 2HH2 ARG A 201      52.816  16.756 -18.443  1.00  0.00           H  
ATOM   3191  N   ALA A 202      53.482   8.898 -12.322  1.00  0.00           N  
ATOM   3192  CA  ALA A 202      52.811   7.973 -11.417  1.00  0.00           C  
ATOM   3193  C   ALA A 202      53.773   7.436 -10.366  1.00  0.00           C  
ATOM   3194  O   ALA A 202      53.419   7.307  -9.194  1.00  0.00           O  
ATOM   3195  CB  ALA A 202      52.187   6.826 -12.198  1.00  0.00           C  
ATOM   3196  H   ALA A 202      53.575   8.652 -13.297  1.00  0.00           H  
ATOM   3197  HA  ALA A 202      52.021   8.518 -10.900  1.00  0.00           H  
ATOM   3198 1HB  ALA A 202      51.690   6.144 -11.509  1.00  0.00           H  
ATOM   3199 2HB  ALA A 202      51.458   7.221 -12.906  1.00  0.00           H  
ATOM   3200 3HB  ALA A 202      52.965   6.290 -12.741  1.00  0.00           H  
ATOM   3201  N   ALA A 203      54.993   7.123 -10.791  1.00  0.00           N  
ATOM   3202  CA  ALA A 203      56.009   6.599  -9.886  1.00  0.00           C  
ATOM   3203  C   ALA A 203      56.395   7.631  -8.835  1.00  0.00           C  
ATOM   3204  O   ALA A 203      56.576   7.300  -7.663  1.00  0.00           O  
ATOM   3205  CB  ALA A 203      57.237   6.155 -10.668  1.00  0.00           C  
ATOM   3206  H   ALA A 203      55.222   7.251 -11.766  1.00  0.00           H  
ATOM   3207  HA  ALA A 203      55.589   5.736  -9.369  1.00  0.00           H  
ATOM   3208 1HB  ALA A 203      57.987   5.767  -9.978  1.00  0.00           H  
ATOM   3209 2HB  ALA A 203      56.956   5.375 -11.375  1.00  0.00           H  
ATOM   3210 3HB  ALA A 203      57.649   7.005 -11.210  1.00  0.00           H  
ATOM   3211  N   LYS A 204      56.520   8.884  -9.260  1.00  0.00           N  
ATOM   3212  CA  LYS A 204      56.885   9.967  -8.355  1.00  0.00           C  
ATOM   3213  C   LYS A 204      55.807  10.194  -7.304  1.00  0.00           C  
ATOM   3214  O   LYS A 204      56.107  10.423  -6.132  1.00  0.00           O  
ATOM   3215  CB  LYS A 204      57.136  11.257  -9.137  1.00  0.00           C  
ATOM   3216  CG  LYS A 204      58.404  11.244  -9.981  1.00  0.00           C  
ATOM   3217  CD  LYS A 204      58.574  12.550 -10.743  1.00  0.00           C  
ATOM   3218  CE  LYS A 204      59.835  12.535 -11.595  1.00  0.00           C  
ATOM   3219  NZ  LYS A 204      59.994  13.792 -12.375  1.00  0.00           N  
ATOM   3220  H   LYS A 204      56.358   9.091 -10.235  1.00  0.00           H  
ATOM   3221  HA  LYS A 204      57.803   9.690  -7.836  1.00  0.00           H  
ATOM   3222 1HB  LYS A 204      56.294  11.450  -9.802  1.00  0.00           H  
ATOM   3223 2HB  LYS A 204      57.205  12.096  -8.444  1.00  0.00           H  
ATOM   3224 1HG  LYS A 204      59.270  11.094  -9.335  1.00  0.00           H  
ATOM   3225 2HG  LYS A 204      58.358  10.421 -10.694  1.00  0.00           H  
ATOM   3226 1HD  LYS A 204      57.710  12.710 -11.389  1.00  0.00           H  
ATOM   3227 2HD  LYS A 204      58.635  13.378 -10.036  1.00  0.00           H  
ATOM   3228 1HE  LYS A 204      60.705  12.407 -10.953  1.00  0.00           H  
ATOM   3229 2HE  LYS A 204      59.795  11.695 -12.288  1.00  0.00           H  
ATOM   3230 1HZ  LYS A 204      60.840  13.742 -12.926  1.00  0.00           H  
ATOM   3231 2HZ  LYS A 204      59.200  13.911 -12.988  1.00  0.00           H  
ATOM   3232 3HZ  LYS A 204      60.051  14.577 -11.743  1.00  0.00           H  
ATOM   3233  N   SER A 205      54.550  10.129  -7.729  1.00  0.00           N  
ATOM   3234  CA  SER A 205      53.424  10.327  -6.824  1.00  0.00           C  
ATOM   3235  C   SER A 205      53.362   9.227  -5.772  1.00  0.00           C  
ATOM   3236  O   SER A 205      53.091   9.490  -4.600  1.00  0.00           O  
ATOM   3237  CB  SER A 205      52.126  10.364  -7.607  1.00  0.00           C  
ATOM   3238  OG  SER A 205      52.076  11.487  -8.443  1.00  0.00           O  
ATOM   3239  H   SER A 205      54.370   9.937  -8.704  1.00  0.00           H  
ATOM   3240  HA  SER A 205      53.554  11.282  -6.313  1.00  0.00           H  
ATOM   3241 1HB  SER A 205      52.035   9.457  -8.204  1.00  0.00           H  
ATOM   3242 2HB  SER A 205      51.285  10.385  -6.915  1.00  0.00           H  
ATOM   3243  HG  SER A 205      51.233  11.439  -8.900  1.00  0.00           H  
ATOM   3244  N   GLY A 206      53.615   7.994  -6.198  1.00  0.00           N  
ATOM   3245  CA  GLY A 206      53.589   6.851  -5.293  1.00  0.00           C  
ATOM   3246  C   GLY A 206      54.686   6.956  -4.241  1.00  0.00           C  
ATOM   3247  O   GLY A 206      54.467   6.650  -3.069  1.00  0.00           O  
ATOM   3248  H   GLY A 206      53.831   7.845  -7.173  1.00  0.00           H  
ATOM   3249 1HA  GLY A 206      52.616   6.795  -4.805  1.00  0.00           H  
ATOM   3250 2HA  GLY A 206      53.715   5.932  -5.864  1.00  0.00           H  
ATOM   3251  N   VAL A 207      55.867   7.391  -4.667  1.00  0.00           N  
ATOM   3252  CA  VAL A 207      57.001   7.537  -3.762  1.00  0.00           C  
ATOM   3253  C   VAL A 207      56.732   8.606  -2.710  1.00  0.00           C  
ATOM   3254  O   VAL A 207      57.068   8.436  -1.538  1.00  0.00           O  
ATOM   3255  CB  VAL A 207      58.271   7.906  -4.552  1.00  0.00           C  
ATOM   3256  CG1 VAL A 207      59.410   8.244  -3.601  1.00  0.00           C  
ATOM   3257  CG2 VAL A 207      58.660   6.759  -5.472  1.00  0.00           C  
ATOM   3258  H   VAL A 207      55.982   7.626  -5.642  1.00  0.00           H  
ATOM   3259  HA  VAL A 207      57.166   6.584  -3.258  1.00  0.00           H  
ATOM   3260  HB  VAL A 207      58.072   8.798  -5.146  1.00  0.00           H  
ATOM   3261 1HG1 VAL A 207      60.299   8.503  -4.176  1.00  0.00           H  
ATOM   3262 2HG1 VAL A 207      59.123   9.091  -2.977  1.00  0.00           H  
ATOM   3263 3HG1 VAL A 207      59.625   7.383  -2.970  1.00  0.00           H  
ATOM   3264 1HG2 VAL A 207      59.558   7.027  -6.028  1.00  0.00           H  
ATOM   3265 2HG2 VAL A 207      58.853   5.865  -4.879  1.00  0.00           H  
ATOM   3266 3HG2 VAL A 207      57.846   6.562  -6.171  1.00  0.00           H  
ATOM   3267  N   LYS A 208      56.124   9.708  -3.136  1.00  0.00           N  
ATOM   3268  CA  LYS A 208      55.809  10.807  -2.231  1.00  0.00           C  
ATOM   3269  C   LYS A 208      54.793  10.381  -1.179  1.00  0.00           C  
ATOM   3270  O   LYS A 208      54.911  10.739  -0.007  1.00  0.00           O  
ATOM   3271  CB  LYS A 208      55.282  12.011  -3.014  1.00  0.00           C  
ATOM   3272  CG  LYS A 208      56.332  12.721  -3.858  1.00  0.00           C  
ATOM   3273  CD  LYS A 208      55.730  13.892  -4.620  1.00  0.00           C  
ATOM   3274  CE  LYS A 208      56.775  14.595  -5.472  1.00  0.00           C  
ATOM   3275  NZ  LYS A 208      56.192  15.720  -6.253  1.00  0.00           N  
ATOM   3276  H   LYS A 208      55.874   9.786  -4.111  1.00  0.00           H  
ATOM   3277  HA  LYS A 208      56.722  11.101  -1.713  1.00  0.00           H  
ATOM   3278 1HB  LYS A 208      54.479  11.690  -3.678  1.00  0.00           H  
ATOM   3279 2HB  LYS A 208      54.862  12.740  -2.320  1.00  0.00           H  
ATOM   3280 1HG  LYS A 208      57.130  13.090  -3.213  1.00  0.00           H  
ATOM   3281 2HG  LYS A 208      56.762  12.017  -4.571  1.00  0.00           H  
ATOM   3282 1HD  LYS A 208      54.928  13.532  -5.266  1.00  0.00           H  
ATOM   3283 2HD  LYS A 208      55.309  14.607  -3.914  1.00  0.00           H  
ATOM   3284 1HE  LYS A 208      57.564  14.985  -4.831  1.00  0.00           H  
ATOM   3285 2HE  LYS A 208      57.220  13.881  -6.165  1.00  0.00           H  
ATOM   3286 1HZ  LYS A 208      56.915  16.159  -6.804  1.00  0.00           H  
ATOM   3287 2HZ  LYS A 208      55.470  15.366  -6.866  1.00  0.00           H  
ATOM   3288 3HZ  LYS A 208      55.793  16.398  -5.621  1.00  0.00           H  
ATOM   3289  N   GLU A 209      53.795   9.614  -1.605  1.00  0.00           N  
ATOM   3290  CA  GLU A 209      52.756   9.137  -0.700  1.00  0.00           C  
ATOM   3291  C   GLU A 209      53.330   8.197   0.352  1.00  0.00           C  
ATOM   3292  O   GLU A 209      52.958   8.260   1.524  1.00  0.00           O  
ATOM   3293  CB  GLU A 209      51.651   8.426  -1.484  1.00  0.00           C  
ATOM   3294  CG  GLU A 209      50.810   9.345  -2.359  1.00  0.00           C  
ATOM   3295  CD  GLU A 209      50.025  10.352  -1.565  1.00  0.00           C  
ATOM   3296  OE1 GLU A 209      49.991  10.236  -0.363  1.00  0.00           O  
ATOM   3297  OE2 GLU A 209      49.458  11.237  -2.160  1.00  0.00           O  
ATOM   3298  H   GLU A 209      53.755   9.355  -2.580  1.00  0.00           H  
ATOM   3299  HA  GLU A 209      52.323   9.996  -0.187  1.00  0.00           H  
ATOM   3300 1HB  GLU A 209      52.093   7.665  -2.127  1.00  0.00           H  
ATOM   3301 2HB  GLU A 209      50.980   7.919  -0.790  1.00  0.00           H  
ATOM   3302 1HG  GLU A 209      51.467   9.875  -3.048  1.00  0.00           H  
ATOM   3303 2HG  GLU A 209      50.123   8.739  -2.949  1.00  0.00           H  
ATOM   3304  N   ILE A 210      54.238   7.325  -0.074  1.00  0.00           N  
ATOM   3305  CA  ILE A 210      54.866   6.370   0.831  1.00  0.00           C  
ATOM   3306  C   ILE A 210      55.709   7.079   1.883  1.00  0.00           C  
ATOM   3307  O   ILE A 210      55.703   6.702   3.055  1.00  0.00           O  
ATOM   3308  CB  ILE A 210      55.746   5.374   0.054  1.00  0.00           C  
ATOM   3309  CG1 ILE A 210      54.888   4.530  -0.893  1.00  0.00           C  
ATOM   3310  CG2 ILE A 210      56.517   4.483   1.015  1.00  0.00           C  
ATOM   3311  CD1 ILE A 210      53.831   3.708  -0.191  1.00  0.00           C  
ATOM   3312  H   ILE A 210      54.499   7.324  -1.050  1.00  0.00           H  
ATOM   3313  HA  ILE A 210      54.083   5.812   1.342  1.00  0.00           H  
ATOM   3314  HB  ILE A 210      56.454   5.922  -0.567  1.00  0.00           H  
ATOM   3315 1HG1 ILE A 210      54.392   5.181  -1.612  1.00  0.00           H  
ATOM   3316 2HG1 ILE A 210      55.528   3.851  -1.456  1.00  0.00           H  
ATOM   3317 1HG2 ILE A 210      57.133   3.784   0.449  1.00  0.00           H  
ATOM   3318 2HG2 ILE A 210      57.155   5.098   1.649  1.00  0.00           H  
ATOM   3319 3HG2 ILE A 210      55.816   3.926   1.637  1.00  0.00           H  
ATOM   3320 1HD1 ILE A 210      53.265   3.138  -0.927  1.00  0.00           H  
ATOM   3321 2HD1 ILE A 210      54.310   3.023   0.510  1.00  0.00           H  
ATOM   3322 3HD1 ILE A 210      53.157   4.369   0.351  1.00  0.00           H  
ATOM   3323  N   GLU A 211      56.434   8.108   1.457  1.00  0.00           N  
ATOM   3324  CA  GLU A 211      57.284   8.872   2.362  1.00  0.00           C  
ATOM   3325  C   GLU A 211      56.457   9.599   3.414  1.00  0.00           C  
ATOM   3326  O   GLU A 211      56.831   9.650   4.586  1.00  0.00           O  
ATOM   3327  CB  GLU A 211      58.128   9.879   1.578  1.00  0.00           C  
ATOM   3328  CG  GLU A 211      59.107  10.676   2.428  1.00  0.00           C  
ATOM   3329  CD  GLU A 211      59.980  11.590   1.614  1.00  0.00           C  
ATOM   3330  OE1 GLU A 211      59.558  12.000   0.559  1.00  0.00           O  
ATOM   3331  OE2 GLU A 211      61.071  11.878   2.047  1.00  0.00           O  
ATOM   3332  H   GLU A 211      56.395   8.367   0.482  1.00  0.00           H  
ATOM   3333  HA  GLU A 211      57.953   8.180   2.875  1.00  0.00           H  
ATOM   3334 1HB  GLU A 211      58.700   9.356   0.811  1.00  0.00           H  
ATOM   3335 2HB  GLU A 211      57.472  10.587   1.071  1.00  0.00           H  
ATOM   3336 1HG  GLU A 211      58.546  11.273   3.146  1.00  0.00           H  
ATOM   3337 2HG  GLU A 211      59.735   9.983   2.986  1.00  0.00           H  
ATOM   3338  N   ARG A 212      55.330  10.161   2.988  1.00  0.00           N  
ATOM   3339  CA  ARG A 212      54.447  10.887   3.893  1.00  0.00           C  
ATOM   3340  C   ARG A 212      53.852   9.959   4.945  1.00  0.00           C  
ATOM   3341  O   ARG A 212      53.744  10.321   6.117  1.00  0.00           O  
ATOM   3342  CB  ARG A 212      53.322  11.559   3.119  1.00  0.00           C  
ATOM   3343  CG  ARG A 212      52.393  12.421   3.959  1.00  0.00           C  
ATOM   3344  CD  ARG A 212      51.375  13.107   3.124  1.00  0.00           C  
ATOM   3345  NE  ARG A 212      50.457  13.897   3.928  1.00  0.00           N  
ATOM   3346  CZ  ARG A 212      50.692  15.157   4.341  1.00  0.00           C  
ATOM   3347  NH1 ARG A 212      51.818  15.755   4.020  1.00  0.00           N  
ATOM   3348  NH2 ARG A 212      49.791  15.792   5.071  1.00  0.00           N  
ATOM   3349  H   ARG A 212      55.079  10.083   2.013  1.00  0.00           H  
ATOM   3350  HA  ARG A 212      55.029  11.658   4.400  1.00  0.00           H  
ATOM   3351 1HB  ARG A 212      53.745  12.192   2.340  1.00  0.00           H  
ATOM   3352 2HB  ARG A 212      52.714  10.799   2.629  1.00  0.00           H  
ATOM   3353 1HG  ARG A 212      51.875  11.795   4.687  1.00  0.00           H  
ATOM   3354 2HG  ARG A 212      52.976  13.180   4.483  1.00  0.00           H  
ATOM   3355 1HD  ARG A 212      51.872  13.773   2.419  1.00  0.00           H  
ATOM   3356 2HD  ARG A 212      50.796  12.365   2.574  1.00  0.00           H  
ATOM   3357  HE  ARG A 212      49.579  13.470   4.195  1.00  0.00           H  
ATOM   3358 1HH1 ARG A 212      52.506  15.269   3.462  1.00  0.00           H  
ATOM   3359 2HH1 ARG A 212      51.994  16.700   4.330  1.00  0.00           H  
ATOM   3360 1HH2 ARG A 212      48.926  15.333   5.318  1.00  0.00           H  
ATOM   3361 2HH2 ARG A 212      49.968  16.736   5.381  1.00  0.00           H  
ATOM   3362  N   LEU A 213      53.467   8.761   4.519  1.00  0.00           N  
ATOM   3363  CA  LEU A 213      52.882   7.778   5.424  1.00  0.00           C  
ATOM   3364  C   LEU A 213      53.889   7.330   6.476  1.00  0.00           C  
ATOM   3365  O   LEU A 213      53.547   7.170   7.648  1.00  0.00           O  
ATOM   3366  CB  LEU A 213      52.383   6.561   4.634  1.00  0.00           C  
ATOM   3367  CG  LEU A 213      51.706   5.462   5.463  1.00  0.00           C  
ATOM   3368  CD1 LEU A 213      50.494   6.041   6.181  1.00  0.00           C  
ATOM   3369  CD2 LEU A 213      51.305   4.313   4.551  1.00  0.00           C  
ATOM   3370  H   LEU A 213      53.582   8.525   3.544  1.00  0.00           H  
ATOM   3371  HA  LEU A 213      52.035   8.237   5.933  1.00  0.00           H  
ATOM   3372 1HB  LEU A 213      51.667   6.902   3.888  1.00  0.00           H  
ATOM   3373 2HB  LEU A 213      53.230   6.112   4.116  1.00  0.00           H  
ATOM   3374  HG  LEU A 213      52.400   5.099   6.222  1.00  0.00           H  
ATOM   3375 1HD1 LEU A 213      50.013   5.260   6.770  1.00  0.00           H  
ATOM   3376 2HD1 LEU A 213      50.812   6.848   6.841  1.00  0.00           H  
ATOM   3377 3HD1 LEU A 213      49.788   6.428   5.447  1.00  0.00           H  
ATOM   3378 1HD2 LEU A 213      50.824   3.531   5.141  1.00  0.00           H  
ATOM   3379 2HD2 LEU A 213      50.609   4.675   3.794  1.00  0.00           H  
ATOM   3380 3HD2 LEU A 213      52.192   3.907   4.065  1.00  0.00           H  
ATOM   3381  N   VAL A 214      55.131   7.129   6.051  1.00  0.00           N  
ATOM   3382  CA  VAL A 214      56.191   6.699   6.955  1.00  0.00           C  
ATOM   3383  C   VAL A 214      56.482   7.761   8.007  1.00  0.00           C  
ATOM   3384  O   VAL A 214      56.691   7.447   9.179  1.00  0.00           O  
ATOM   3385  CB  VAL A 214      57.478   6.398   6.164  1.00  0.00           C  
ATOM   3386  CG1 VAL A 214      58.637   6.133   7.114  1.00  0.00           C  
ATOM   3387  CG2 VAL A 214      57.253   5.208   5.243  1.00  0.00           C  
ATOM   3388  H   VAL A 214      55.347   7.278   5.076  1.00  0.00           H  
ATOM   3389  HA  VAL A 214      55.868   5.787   7.459  1.00  0.00           H  
ATOM   3390  HB  VAL A 214      57.742   7.273   5.571  1.00  0.00           H  
ATOM   3391 1HG1 VAL A 214      59.538   5.922   6.539  1.00  0.00           H  
ATOM   3392 2HG1 VAL A 214      58.803   7.010   7.739  1.00  0.00           H  
ATOM   3393 3HG1 VAL A 214      58.402   5.276   7.745  1.00  0.00           H  
ATOM   3394 1HG2 VAL A 214      58.167   5.001   4.687  1.00  0.00           H  
ATOM   3395 2HG2 VAL A 214      56.983   4.334   5.837  1.00  0.00           H  
ATOM   3396 3HG2 VAL A 214      56.448   5.436   4.545  1.00  0.00           H  
ATOM   3397  N   LYS A 215      56.494   9.020   7.582  1.00  0.00           N  
ATOM   3398  CA  LYS A 215      56.760  10.132   8.486  1.00  0.00           C  
ATOM   3399  C   LYS A 215      55.665  10.260   9.538  1.00  0.00           C  
ATOM   3400  O   LYS A 215      55.943  10.514  10.710  1.00  0.00           O  
ATOM   3401  CB  LYS A 215      56.893  11.439   7.703  1.00  0.00           C  
ATOM   3402  CG  LYS A 215      57.244  12.651   8.556  1.00  0.00           C  
ATOM   3403  CD  LYS A 215      57.450  13.890   7.697  1.00  0.00           C  
ATOM   3404  CE  LYS A 215      57.786  15.105   8.549  1.00  0.00           C  
ATOM   3405  NZ  LYS A 215      57.990  16.325   7.723  1.00  0.00           N  
ATOM   3406  H   LYS A 215      56.314   9.212   6.607  1.00  0.00           H  
ATOM   3407  HA  LYS A 215      57.700   9.939   9.004  1.00  0.00           H  
ATOM   3408 1HB  LYS A 215      57.666  11.330   6.942  1.00  0.00           H  
ATOM   3409 2HB  LYS A 215      55.955  11.652   7.188  1.00  0.00           H  
ATOM   3410 1HG  LYS A 215      56.439  12.841   9.266  1.00  0.00           H  
ATOM   3411 2HG  LYS A 215      58.157  12.450   9.114  1.00  0.00           H  
ATOM   3412 1HD  LYS A 215      58.264  13.714   6.993  1.00  0.00           H  
ATOM   3413 2HD  LYS A 215      56.541  14.095   7.131  1.00  0.00           H  
ATOM   3414 1HE  LYS A 215      56.977  15.290   9.254  1.00  0.00           H  
ATOM   3415 2HE  LYS A 215      58.696  14.910   9.118  1.00  0.00           H  
ATOM   3416 1HZ  LYS A 215      58.211  17.107   8.324  1.00  0.00           H  
ATOM   3417 2HZ  LYS A 215      58.752  16.171   7.077  1.00  0.00           H  
ATOM   3418 3HZ  LYS A 215      57.147  16.527   7.205  1.00  0.00           H  
ATOM   3419  N   ALA A 216      54.419  10.083   9.113  1.00  0.00           N  
ATOM   3420  CA  ALA A 216      53.280  10.178  10.017  1.00  0.00           C  
ATOM   3421  C   ALA A 216      53.318   9.077  11.069  1.00  0.00           C  
ATOM   3422  O   ALA A 216      53.025   9.314  12.241  1.00  0.00           O  
ATOM   3423  CB  ALA A 216      51.976  10.117   9.234  1.00  0.00           C  
ATOM   3424  H   ALA A 216      54.256   9.877   8.138  1.00  0.00           H  
ATOM   3425  HA  ALA A 216      53.337  11.136  10.534  1.00  0.00           H  
ATOM   3426 1HB  ALA A 216      51.135  10.190   9.923  1.00  0.00           H  
ATOM   3427 2HB  ALA A 216      51.938  10.945   8.526  1.00  0.00           H  
ATOM   3428 3HB  ALA A 216      51.921   9.174   8.693  1.00  0.00           H  
ATOM   3429  N   ALA A 217      53.681   7.872  10.644  1.00  0.00           N  
ATOM   3430  CA  ALA A 217      53.758   6.731  11.548  1.00  0.00           C  
ATOM   3431  C   ALA A 217      54.841   6.934  12.600  1.00  0.00           C  
ATOM   3432  O   ALA A 217      54.650   6.608  13.772  1.00  0.00           O  
ATOM   3433  CB  ALA A 217      54.014   5.451  10.765  1.00  0.00           C  
ATOM   3434  H   ALA A 217      53.910   7.743   9.669  1.00  0.00           H  
ATOM   3435  HA  ALA A 217      52.802   6.643  12.065  1.00  0.00           H  
ATOM   3436 1HB  ALA A 217      54.069   4.608  11.454  1.00  0.00           H  
ATOM   3437 2HB  ALA A 217      53.201   5.289  10.057  1.00  0.00           H  
ATOM   3438 3HB  ALA A 217      54.954   5.539  10.224  1.00  0.00           H  
ATOM   3439  N   ILE A 218      55.978   7.474  12.175  1.00  0.00           N  
ATOM   3440  CA  ILE A 218      57.094   7.722  13.079  1.00  0.00           C  
ATOM   3441  C   ILE A 218      56.730   8.762  14.131  1.00  0.00           C  
ATOM   3442  O   ILE A 218      57.080   8.623  15.303  1.00  0.00           O  
ATOM   3443  CB  ILE A 218      58.337   8.191  12.301  1.00  0.00           C  
ATOM   3444  CG1 ILE A 218      58.878   7.057  11.425  1.00  0.00           C  
ATOM   3445  CG2 ILE A 218      59.409   8.685  13.260  1.00  0.00           C  
ATOM   3446  CD1 ILE A 218      59.926   7.501  10.431  1.00  0.00           C  
ATOM   3447  H   ILE A 218      56.072   7.719  11.200  1.00  0.00           H  
ATOM   3448  HA  ILE A 218      57.338   6.792  13.590  1.00  0.00           H  
ATOM   3449  HB  ILE A 218      58.061   9.003  11.629  1.00  0.00           H  
ATOM   3450 1HG1 ILE A 218      59.313   6.285  12.058  1.00  0.00           H  
ATOM   3451 2HG1 ILE A 218      58.056   6.601  10.872  1.00  0.00           H  
ATOM   3452 1HG2 ILE A 218      60.281   9.012  12.693  1.00  0.00           H  
ATOM   3453 2HG2 ILE A 218      59.021   9.520  13.841  1.00  0.00           H  
ATOM   3454 3HG2 ILE A 218      59.696   7.877  13.933  1.00  0.00           H  
ATOM   3455 1HD1 ILE A 218      60.260   6.643   9.847  1.00  0.00           H  
ATOM   3456 2HD1 ILE A 218      59.500   8.250   9.763  1.00  0.00           H  
ATOM   3457 3HD1 ILE A 218      60.774   7.929  10.963  1.00  0.00           H  
ATOM   3458  N   LYS A 219      56.025   9.805  13.706  1.00  0.00           N  
ATOM   3459  CA  LYS A 219      55.612  10.871  14.610  1.00  0.00           C  
ATOM   3460  C   LYS A 219      54.777  10.325  15.761  1.00  0.00           C  
ATOM   3461  O   LYS A 219      54.915  10.763  16.903  1.00  0.00           O  
ATOM   3462  CB  LYS A 219      54.826  11.942  13.852  1.00  0.00           C  
ATOM   3463  CG  LYS A 219      54.401  13.131  14.703  1.00  0.00           C  
ATOM   3464  CD  LYS A 219      53.691  14.184  13.865  1.00  0.00           C  
ATOM   3465  CE  LYS A 219      53.237  15.358  14.719  1.00  0.00           C  
ATOM   3466  NZ  LYS A 219      52.540  16.397  13.913  1.00  0.00           N  
ATOM   3467  H   LYS A 219      55.768   9.861  12.731  1.00  0.00           H  
ATOM   3468  HA  LYS A 219      56.505  11.330  15.035  1.00  0.00           H  
ATOM   3469 1HB  LYS A 219      55.430  12.320  13.026  1.00  0.00           H  
ATOM   3470 2HB  LYS A 219      53.927  11.498  13.423  1.00  0.00           H  
ATOM   3471 1HG  LYS A 219      53.728  12.792  15.491  1.00  0.00           H  
ATOM   3472 2HG  LYS A 219      55.279  13.579  15.166  1.00  0.00           H  
ATOM   3473 1HD  LYS A 219      54.366  14.549  13.090  1.00  0.00           H  
ATOM   3474 2HD  LYS A 219      52.820  13.740  13.383  1.00  0.00           H  
ATOM   3475 1HE  LYS A 219      52.559  15.003  15.495  1.00  0.00           H  
ATOM   3476 2HE  LYS A 219      54.102  15.812  15.203  1.00  0.00           H  
ATOM   3477 1HZ  LYS A 219      52.256  17.157  14.515  1.00  0.00           H  
ATOM   3478 2HZ  LYS A 219      53.167  16.747  13.201  1.00  0.00           H  
ATOM   3479 3HZ  LYS A 219      51.725  15.993  13.474  1.00  0.00           H  
ATOM   3480  N   TYR A 220      53.907   9.370  15.482  1.00  0.00           N  
ATOM   3481  CA  TYR A 220      53.055   8.805  16.529  1.00  0.00           C  
ATOM   3482  C   TYR A 220      53.814   8.097  17.659  1.00  0.00           C  
ATOM   3483  O   TYR A 220      53.452   8.212  18.830  1.00  0.00           O  
ATOM   3484  CB  TYR A 220      52.054   7.834  15.900  1.00  0.00           C  
ATOM   3485  CG  TYR A 220      50.957   8.514  15.111  1.00  0.00           C  
ATOM   3486  CD1 TYR A 220      50.561   9.802  15.442  1.00  0.00           C  
ATOM   3487  CD2 TYR A 220      50.346   7.850  14.057  1.00  0.00           C  
ATOM   3488  CE1 TYR A 220      49.559  10.423  14.722  1.00  0.00           C  
ATOM   3489  CE2 TYR A 220      49.344   8.472  13.337  1.00  0.00           C  
ATOM   3490  CZ  TYR A 220      48.951   9.753  13.667  1.00  0.00           C  
ATOM   3491  OH  TYR A 220      47.953  10.372  12.949  1.00  0.00           O  
ATOM   3492  H   TYR A 220      53.835   9.032  14.533  1.00  0.00           H  
ATOM   3493  HA  TYR A 220      52.503   9.618  17.002  1.00  0.00           H  
ATOM   3494 1HB  TYR A 220      52.580   7.151  15.231  1.00  0.00           H  
ATOM   3495 2HB  TYR A 220      51.589   7.234  16.681  1.00  0.00           H  
ATOM   3496  HD1 TYR A 220      51.041  10.324  16.270  1.00  0.00           H  
ATOM   3497  HD2 TYR A 220      50.656   6.838  13.798  1.00  0.00           H  
ATOM   3498  HE1 TYR A 220      49.248  11.435  14.982  1.00  0.00           H  
ATOM   3499  HE2 TYR A 220      48.864   7.950  12.509  1.00  0.00           H  
ATOM   3500  HH  TYR A 220      47.802  11.251  13.305  1.00  0.00           H  
ATOM   3501  N   THR A 221      54.871   7.361  17.317  1.00  0.00           N  
ATOM   3502  CA  THR A 221      55.431   6.383  18.255  1.00  0.00           C  
ATOM   3503  C   THR A 221      56.945   6.503  18.386  1.00  0.00           C  
ATOM   3504  O   THR A 221      57.618   7.000  17.483  1.00  0.00           O  
ATOM   3505  CB  THR A 221      55.072   4.947  17.829  1.00  0.00           C  
ATOM   3506  OG1 THR A 221      55.510   4.024  18.835  1.00  0.00           O  
ATOM   3507  CG2 THR A 221      55.736   4.602  16.505  1.00  0.00           C  
ATOM   3508  H   THR A 221      55.282   7.485  16.403  1.00  0.00           H  
ATOM   3509  HA  THR A 221      55.004   6.566  19.241  1.00  0.00           H  
ATOM   3510  HB  THR A 221      53.991   4.859  17.722  1.00  0.00           H  
ATOM   3511  HG1 THR A 221      55.031   3.197  18.740  1.00  0.00           H  
ATOM   3512 1HG2 THR A 221      55.470   3.584  16.220  1.00  0.00           H  
ATOM   3513 2HG2 THR A 221      55.395   5.295  15.736  1.00  0.00           H  
ATOM   3514 3HG2 THR A 221      56.817   4.679  16.609  1.00  0.00           H  
ATOM   3515  N   ASP A 222      57.466   6.042  19.520  1.00  0.00           N  
ATOM   3516  CA  ASP A 222      58.907   5.995  19.749  1.00  0.00           C  
ATOM   3517  C   ASP A 222      59.394   4.565  19.949  1.00  0.00           C  
ATOM   3518  O   ASP A 222      60.537   4.338  20.346  1.00  0.00           O  
ATOM   3519  CB  ASP A 222      59.283   6.841  20.968  1.00  0.00           C  
ATOM   3520  CG  ASP A 222      58.669   6.322  22.261  1.00  0.00           C  
ATOM   3521  OD1 ASP A 222      57.995   5.321  22.216  1.00  0.00           O  
ATOM   3522  OD2 ASP A 222      58.881   6.932  23.282  1.00  0.00           O  
ATOM   3523  H   ASP A 222      56.848   5.713  20.248  1.00  0.00           H  
ATOM   3524  HA  ASP A 222      59.410   6.404  18.872  1.00  0.00           H  
ATOM   3525 1HB  ASP A 222      60.367   6.858  21.078  1.00  0.00           H  
ATOM   3526 2HB  ASP A 222      58.953   7.869  20.813  1.00  0.00           H  
ATOM   3527  N   ASP A 223      58.526   3.595  19.674  1.00  0.00           N  
ATOM   3528  CA  ASP A 223      58.861   2.192  19.905  1.00  0.00           C  
ATOM   3529  C   ASP A 223      59.866   1.690  18.876  1.00  0.00           C  
ATOM   3530  O   ASP A 223      59.612   1.736  17.672  1.00  0.00           O  
ATOM   3531  CB  ASP A 223      57.601   1.324  19.861  1.00  0.00           C  
ATOM   3532  CG  ASP A 223      57.874  -0.134  20.205  1.00  0.00           C  
ATOM   3533  OD1 ASP A 223      57.925  -0.449  21.371  1.00  0.00           O  
ATOM   3534  OD2 ASP A 223      58.028  -0.918  19.300  1.00  0.00           O  
ATOM   3535  H   ASP A 223      57.620   3.837  19.299  1.00  0.00           H  
ATOM   3536  HA  ASP A 223      59.311   2.102  20.894  1.00  0.00           H  
ATOM   3537 1HB  ASP A 223      56.864   1.716  20.562  1.00  0.00           H  
ATOM   3538 2HB  ASP A 223      57.161   1.371  18.864  1.00  0.00           H  
ATOM   3539  N   PRO A 224      61.064   1.176  19.182  1.00  0.00           N  
ATOM   3540  CA  PRO A 224      62.100   1.036  18.163  1.00  0.00           C  
ATOM   3541  C   PRO A 224      61.756  -0.069  17.157  1.00  0.00           C  
ATOM   3542  O   PRO A 224      62.055   0.045  15.968  1.00  0.00           O  
ATOM   3543  CB  PRO A 224      63.342   0.683  18.988  1.00  0.00           C  
ATOM   3544  CG  PRO A 224      63.052   1.238  20.341  1.00  0.00           C  
ATOM   3545  CD  PRO A 224      61.571   1.035  20.519  1.00  0.00           C  
ATOM   3546  HA  PRO A 224      62.231   1.998  17.646  1.00  0.00           H  
ATOM   3547 1HB  PRO A 224      63.490  -0.407  18.997  1.00  0.00           H  
ATOM   3548 2HB  PRO A 224      64.237   1.126  18.528  1.00  0.00           H  
ATOM   3549 1HG  PRO A 224      63.646   0.712  21.103  1.00  0.00           H  
ATOM   3550 2HG  PRO A 224      63.342   2.298  20.387  1.00  0.00           H  
ATOM   3551 1HD  PRO A 224      61.384   0.031  20.928  1.00  0.00           H  
ATOM   3552 2HD  PRO A 224      61.172   1.808  21.193  1.00  0.00           H  
ATOM   3553  N   ASP A 225      61.128  -1.127  17.658  1.00  0.00           N  
ATOM   3554  CA  ASP A 225      60.600  -2.214  16.842  1.00  0.00           C  
ATOM   3555  C   ASP A 225      59.630  -1.693  15.790  1.00  0.00           C  
ATOM   3556  O   ASP A 225      59.714  -2.061  14.618  1.00  0.00           O  
ATOM   3557  CB  ASP A 225      59.899  -3.253  17.721  1.00  0.00           C  
ATOM   3558  CG  ASP A 225      60.871  -4.075  18.557  1.00  0.00           C  
ATOM   3559  OD1 ASP A 225      62.041  -4.058  18.259  1.00  0.00           O  
ATOM   3560  OD2 ASP A 225      60.433  -4.712  19.485  1.00  0.00           O  
ATOM   3561  H   ASP A 225      61.002  -1.196  18.658  1.00  0.00           H  
ATOM   3562  HA  ASP A 225      61.432  -2.697  16.329  1.00  0.00           H  
ATOM   3563 1HB  ASP A 225      59.200  -2.751  18.391  1.00  0.00           H  
ATOM   3564 2HB  ASP A 225      59.320  -3.930  17.092  1.00  0.00           H  
ATOM   3565  N   SER A 226      58.709  -0.834  16.215  1.00  0.00           N  
ATOM   3566  CA  SER A 226      57.721  -0.261  15.310  1.00  0.00           C  
ATOM   3567  C   SER A 226      58.382   0.621  14.259  1.00  0.00           C  
ATOM   3568  O   SER A 226      58.005   0.595  13.087  1.00  0.00           O  
ATOM   3569  CB  SER A 226      56.703   0.546  16.092  1.00  0.00           C  
ATOM   3570  OG  SER A 226      57.304   1.652  16.707  1.00  0.00           O  
ATOM   3571  H   SER A 226      58.694  -0.572  17.190  1.00  0.00           H  
ATOM   3572  HA  SER A 226      57.206  -1.076  14.799  1.00  0.00           H  
ATOM   3573 1HB  SER A 226      55.913   0.884  15.421  1.00  0.00           H  
ATOM   3574 2HB  SER A 226      56.241  -0.088  16.848  1.00  0.00           H  
ATOM   3575  HG  SER A 226      56.602   2.107  17.178  1.00  0.00           H  
ATOM   3576  N   LEU A 227      59.369   1.401  14.684  1.00  0.00           N  
ATOM   3577  CA  LEU A 227      60.085   2.293  13.779  1.00  0.00           C  
ATOM   3578  C   LEU A 227      60.857   1.506  12.728  1.00  0.00           C  
ATOM   3579  O   LEU A 227      60.888   1.881  11.556  1.00  0.00           O  
ATOM   3580  CB  LEU A 227      61.050   3.187  14.568  1.00  0.00           C  
ATOM   3581  CG  LEU A 227      60.394   4.240  15.471  1.00  0.00           C  
ATOM   3582  CD1 LEU A 227      61.461   4.920  16.317  1.00  0.00           C  
ATOM   3583  CD2 LEU A 227      59.649   5.252  14.612  1.00  0.00           C  
ATOM   3584  H   LEU A 227      59.631   1.376  15.659  1.00  0.00           H  
ATOM   3585  HA  LEU A 227      59.358   2.925  13.270  1.00  0.00           H  
ATOM   3586 1HB  LEU A 227      61.674   2.554  15.197  1.00  0.00           H  
ATOM   3587 2HB  LEU A 227      61.695   3.710  13.863  1.00  0.00           H  
ATOM   3588  HG  LEU A 227      59.692   3.752  16.148  1.00  0.00           H  
ATOM   3589 1HD1 LEU A 227      60.995   5.668  16.958  1.00  0.00           H  
ATOM   3590 2HD1 LEU A 227      61.964   4.177  16.935  1.00  0.00           H  
ATOM   3591 3HD1 LEU A 227      62.188   5.404  15.665  1.00  0.00           H  
ATOM   3592 1HD2 LEU A 227      59.182   6.000  15.253  1.00  0.00           H  
ATOM   3593 2HD2 LEU A 227      60.350   5.741  13.935  1.00  0.00           H  
ATOM   3594 3HD2 LEU A 227      58.881   4.741  14.031  1.00  0.00           H  
ATOM   3595  N   LEU A 228      61.480   0.413  13.153  1.00  0.00           N  
ATOM   3596  CA  LEU A 228      62.254  -0.429  12.248  1.00  0.00           C  
ATOM   3597  C   LEU A 228      61.360  -1.074  11.197  1.00  0.00           C  
ATOM   3598  O   LEU A 228      61.726  -1.161  10.025  1.00  0.00           O  
ATOM   3599  CB  LEU A 228      62.993  -1.517  13.037  1.00  0.00           C  
ATOM   3600  CG  LEU A 228      63.932  -2.411  12.218  1.00  0.00           C  
ATOM   3601  CD1 LEU A 228      65.034  -2.952  13.120  1.00  0.00           C  
ATOM   3602  CD2 LEU A 228      63.135  -3.544  11.589  1.00  0.00           C  
ATOM   3603  H   LEU A 228      61.416   0.158  14.128  1.00  0.00           H  
ATOM   3604  HA  LEU A 228      62.988   0.194  11.739  1.00  0.00           H  
ATOM   3605 1HB  LEU A 228      63.585  -1.040  13.816  1.00  0.00           H  
ATOM   3606 2HB  LEU A 228      62.255  -2.162  13.515  1.00  0.00           H  
ATOM   3607  HG  LEU A 228      64.405  -1.820  11.433  1.00  0.00           H  
ATOM   3608 1HD1 LEU A 228      65.701  -3.587  12.538  1.00  0.00           H  
ATOM   3609 2HD1 LEU A 228      65.600  -2.121  13.541  1.00  0.00           H  
ATOM   3610 3HD1 LEU A 228      64.590  -3.535  13.926  1.00  0.00           H  
ATOM   3611 1HD2 LEU A 228      63.803  -4.179  11.006  1.00  0.00           H  
ATOM   3612 2HD2 LEU A 228      62.664  -4.137  12.373  1.00  0.00           H  
ATOM   3613 3HD2 LEU A 228      62.367  -3.129  10.936  1.00  0.00           H  
ATOM   3614  N   LYS A 229      60.185  -1.526  11.622  1.00  0.00           N  
ATOM   3615  CA  LYS A 229      59.237  -2.164  10.717  1.00  0.00           C  
ATOM   3616  C   LYS A 229      58.734  -1.183   9.666  1.00  0.00           C  
ATOM   3617  O   LYS A 229      58.593  -1.532   8.494  1.00  0.00           O  
ATOM   3618  CB  LYS A 229      58.059  -2.747  11.499  1.00  0.00           C  
ATOM   3619  CG  LYS A 229      58.406  -3.966  12.343  1.00  0.00           C  
ATOM   3620  CD  LYS A 229      57.191  -4.475  13.105  1.00  0.00           C  
ATOM   3621  CE  LYS A 229      57.539  -5.687  13.957  1.00  0.00           C  
ATOM   3622  NZ  LYS A 229      56.368  -6.173  14.737  1.00  0.00           N  
ATOM   3623  H   LYS A 229      59.943  -1.425  12.597  1.00  0.00           H  
ATOM   3624  HA  LYS A 229      59.747  -2.976  10.198  1.00  0.00           H  
ATOM   3625 1HB  LYS A 229      57.651  -1.985  12.164  1.00  0.00           H  
ATOM   3626 2HB  LYS A 229      57.268  -3.034  10.806  1.00  0.00           H  
ATOM   3627 1HG  LYS A 229      58.779  -4.762  11.697  1.00  0.00           H  
ATOM   3628 2HG  LYS A 229      59.187  -3.705  13.056  1.00  0.00           H  
ATOM   3629 1HD  LYS A 229      56.809  -3.684  13.751  1.00  0.00           H  
ATOM   3630 2HD  LYS A 229      56.409  -4.752  12.398  1.00  0.00           H  
ATOM   3631 1HE  LYS A 229      57.892  -6.493  13.315  1.00  0.00           H  
ATOM   3632 2HE  LYS A 229      58.339  -5.427  14.650  1.00  0.00           H  
ATOM   3633 1HZ  LYS A 229      56.640  -6.975  15.288  1.00  0.00           H  
ATOM   3634 2HZ  LYS A 229      56.043  -5.438  15.350  1.00  0.00           H  
ATOM   3635 3HZ  LYS A 229      55.626  -6.435  14.104  1.00  0.00           H  
ATOM   3636  N   LEU A 230      58.464   0.046  10.091  1.00  0.00           N  
ATOM   3637  CA  LEU A 230      57.976   1.080   9.186  1.00  0.00           C  
ATOM   3638  C   LEU A 230      59.021   1.430   8.135  1.00  0.00           C  
ATOM   3639  O   LEU A 230      58.697   1.622   6.963  1.00  0.00           O  
ATOM   3640  CB  LEU A 230      57.595   2.339   9.975  1.00  0.00           C  
ATOM   3641  CG  LEU A 230      56.360   2.210  10.877  1.00  0.00           C  
ATOM   3642  CD1 LEU A 230      56.216   3.467  11.724  1.00  0.00           C  
ATOM   3643  CD2 LEU A 230      55.125   1.984  10.018  1.00  0.00           C  
ATOM   3644  H   LEU A 230      58.600   0.270  11.066  1.00  0.00           H  
ATOM   3645  HA  LEU A 230      57.090   0.703   8.677  1.00  0.00           H  
ATOM   3646 1HB  LEU A 230      58.436   2.622  10.605  1.00  0.00           H  
ATOM   3647 2HB  LEU A 230      57.406   3.148   9.270  1.00  0.00           H  
ATOM   3648  HG  LEU A 230      56.491   1.365  11.554  1.00  0.00           H  
ATOM   3649 1HD1 LEU A 230      55.339   3.375  12.365  1.00  0.00           H  
ATOM   3650 2HD1 LEU A 230      57.104   3.594  12.342  1.00  0.00           H  
ATOM   3651 3HD1 LEU A 230      56.100   4.333  11.072  1.00  0.00           H  
ATOM   3652 1HD2 LEU A 230      54.248   1.891  10.659  1.00  0.00           H  
ATOM   3653 2HD2 LEU A 230      54.993   2.828   9.342  1.00  0.00           H  
ATOM   3654 3HD2 LEU A 230      55.248   1.070   9.437  1.00  0.00           H  
ATOM   3655  N   VAL A 231      60.277   1.512   8.560  1.00  0.00           N  
ATOM   3656  CA  VAL A 231      61.372   1.839   7.655  1.00  0.00           C  
ATOM   3657  C   VAL A 231      61.561   0.753   6.604  1.00  0.00           C  
ATOM   3658  O   VAL A 231      61.800   1.045   5.432  1.00  0.00           O  
ATOM   3659  CB  VAL A 231      62.682   2.019   8.445  1.00  0.00           C  
ATOM   3660  CG1 VAL A 231      63.860   2.172   7.494  1.00  0.00           C  
ATOM   3661  CG2 VAL A 231      62.571   3.225   9.365  1.00  0.00           C  
ATOM   3662  H   VAL A 231      60.478   1.343   9.535  1.00  0.00           H  
ATOM   3663  HA  VAL A 231      61.136   2.777   7.150  1.00  0.00           H  
ATOM   3664  HB  VAL A 231      62.863   1.123   9.039  1.00  0.00           H  
ATOM   3665 1HG1 VAL A 231      64.778   2.298   8.069  1.00  0.00           H  
ATOM   3666 2HG1 VAL A 231      63.942   1.282   6.870  1.00  0.00           H  
ATOM   3667 3HG1 VAL A 231      63.706   3.047   6.862  1.00  0.00           H  
ATOM   3668 1HG2 VAL A 231      63.500   3.346   9.920  1.00  0.00           H  
ATOM   3669 2HG2 VAL A 231      62.384   4.120   8.770  1.00  0.00           H  
ATOM   3670 3HG2 VAL A 231      61.748   3.075  10.063  1.00  0.00           H  
ATOM   3671  N   ARG A 232      61.453  -0.501   7.029  1.00  0.00           N  
ATOM   3672  CA  ARG A 232      61.611  -1.633   6.124  1.00  0.00           C  
ATOM   3673  C   ARG A 232      60.510  -1.657   5.072  1.00  0.00           C  
ATOM   3674  O   ARG A 232      60.764  -1.937   3.900  1.00  0.00           O  
ATOM   3675  CB  ARG A 232      61.597  -2.943   6.898  1.00  0.00           C  
ATOM   3676  CG  ARG A 232      61.838  -4.186   6.056  1.00  0.00           C  
ATOM   3677  CD  ARG A 232      61.845  -5.418   6.886  1.00  0.00           C  
ATOM   3678  NE  ARG A 232      62.951  -5.430   7.829  1.00  0.00           N  
ATOM   3679  CZ  ARG A 232      63.011  -6.208   8.928  1.00  0.00           C  
ATOM   3680  NH1 ARG A 232      62.023  -7.029   9.207  1.00  0.00           N  
ATOM   3681  NH2 ARG A 232      64.063  -6.145   9.725  1.00  0.00           N  
ATOM   3682  H   ARG A 232      61.256  -0.675   8.004  1.00  0.00           H  
ATOM   3683  HA  ARG A 232      62.572  -1.539   5.617  1.00  0.00           H  
ATOM   3684 1HB  ARG A 232      62.362  -2.916   7.673  1.00  0.00           H  
ATOM   3685 2HB  ARG A 232      60.633  -3.062   7.394  1.00  0.00           H  
ATOM   3686 1HG  ARG A 232      61.048  -4.279   5.311  1.00  0.00           H  
ATOM   3687 2HG  ARG A 232      62.803  -4.104   5.555  1.00  0.00           H  
ATOM   3688 1HD  ARG A 232      60.915  -5.482   7.450  1.00  0.00           H  
ATOM   3689 2HD  ARG A 232      61.938  -6.291   6.240  1.00  0.00           H  
ATOM   3690  HE  ARG A 232      63.730  -4.811   7.648  1.00  0.00           H  
ATOM   3691 1HH1 ARG A 232      61.219  -7.077   8.598  1.00  0.00           H  
ATOM   3692 2HH1 ARG A 232      62.068  -7.612  10.030  1.00  0.00           H  
ATOM   3693 1HH2 ARG A 232      64.823  -5.513   9.511  1.00  0.00           H  
ATOM   3694 2HH2 ARG A 232      64.109  -6.727  10.548  1.00  0.00           H  
ATOM   3695  N   ARG A 233      59.286  -1.361   5.498  1.00  0.00           N  
ATOM   3696  CA  ARG A 233      58.143  -1.347   4.593  1.00  0.00           C  
ATOM   3697  C   ARG A 233      58.286  -0.255   3.541  1.00  0.00           C  
ATOM   3698  O   ARG A 233      57.972  -0.464   2.369  1.00  0.00           O  
ATOM   3699  CB  ARG A 233      56.850  -1.135   5.367  1.00  0.00           C  
ATOM   3700  CG  ARG A 233      56.420  -2.312   6.228  1.00  0.00           C  
ATOM   3701  CD  ARG A 233      55.184  -2.009   6.994  1.00  0.00           C  
ATOM   3702  NE  ARG A 233      54.769  -3.132   7.819  1.00  0.00           N  
ATOM   3703  CZ  ARG A 233      53.764  -3.092   8.716  1.00  0.00           C  
ATOM   3704  NH1 ARG A 233      53.083  -1.981   8.891  1.00  0.00           N  
ATOM   3705  NH2 ARG A 233      53.463  -4.169   9.420  1.00  0.00           N  
ATOM   3706  H   ARG A 233      59.145  -1.140   6.473  1.00  0.00           H  
ATOM   3707  HA  ARG A 233      58.091  -2.311   4.087  1.00  0.00           H  
ATOM   3708 1HB  ARG A 233      56.955  -0.270   6.020  1.00  0.00           H  
ATOM   3709 2HB  ARG A 233      56.039  -0.923   4.670  1.00  0.00           H  
ATOM   3710 1HG  ARG A 233      56.227  -3.176   5.593  1.00  0.00           H  
ATOM   3711 2HG  ARG A 233      57.213  -2.553   6.938  1.00  0.00           H  
ATOM   3712 1HD  ARG A 233      55.360  -1.154   7.646  1.00  0.00           H  
ATOM   3713 2HD  ARG A 233      54.375  -1.777   6.302  1.00  0.00           H  
ATOM   3714  HE  ARG A 233      55.269  -4.004   7.713  1.00  0.00           H  
ATOM   3715 1HH1 ARG A 233      53.313  -1.157   8.353  1.00  0.00           H  
ATOM   3716 2HH1 ARG A 233      52.330  -1.951   9.563  1.00  0.00           H  
ATOM   3717 1HH2 ARG A 233      53.986  -5.024   9.285  1.00  0.00           H  
ATOM   3718 2HH2 ARG A 233      52.710  -4.139  10.091  1.00  0.00           H  
ATOM   3719  N   ALA A 234      58.762   0.910   3.967  1.00  0.00           N  
ATOM   3720  CA  ALA A 234      58.948   2.039   3.062  1.00  0.00           C  
ATOM   3721  C   ALA A 234      60.006   1.733   2.010  1.00  0.00           C  
ATOM   3722  O   ALA A 234      59.847   2.075   0.838  1.00  0.00           O  
ATOM   3723  CB  ALA A 234      59.326   3.289   3.844  1.00  0.00           C  
ATOM   3724  H   ALA A 234      59.001   1.017   4.942  1.00  0.00           H  
ATOM   3725  HA  ALA A 234      58.005   2.218   2.545  1.00  0.00           H  
ATOM   3726 1HB  ALA A 234      59.462   4.122   3.154  1.00  0.00           H  
ATOM   3727 2HB  ALA A 234      58.533   3.529   4.552  1.00  0.00           H  
ATOM   3728 3HB  ALA A 234      60.254   3.112   4.386  1.00  0.00           H  
ATOM   3729  N   ALA A 235      61.086   1.087   2.436  1.00  0.00           N  
ATOM   3730  CA  ALA A 235      62.174   0.734   1.531  1.00  0.00           C  
ATOM   3731  C   ALA A 235      61.712  -0.267   0.479  1.00  0.00           C  
ATOM   3732  O   ALA A 235      62.073  -0.162  -0.693  1.00  0.00           O  
ATOM   3733  CB  ALA A 235      63.353   0.173   2.313  1.00  0.00           C  
ATOM   3734  H   ALA A 235      61.155   0.834   3.411  1.00  0.00           H  
ATOM   3735  HA  ALA A 235      62.492   1.640   1.014  1.00  0.00           H  
ATOM   3736 1HB  ALA A 235      64.157  -0.085   1.624  1.00  0.00           H  
ATOM   3737 2HB  ALA A 235      63.709   0.922   3.021  1.00  0.00           H  
ATOM   3738 3HB  ALA A 235      63.039  -0.717   2.855  1.00  0.00           H  
ATOM   3739  N   GLU A 236      60.911  -1.238   0.905  1.00  0.00           N  
ATOM   3740  CA  GLU A 236      60.398  -2.259  -0.000  1.00  0.00           C  
ATOM   3741  C   GLU A 236      59.479  -1.653  -1.052  1.00  0.00           C  
ATOM   3742  O   GLU A 236      59.529  -2.027  -2.224  1.00  0.00           O  
ATOM   3743  CB  GLU A 236      59.649  -3.339   0.784  1.00  0.00           C  
ATOM   3744  CG  GLU A 236      60.539  -4.217   1.652  1.00  0.00           C  
ATOM   3745  CD  GLU A 236      59.762  -5.218   2.462  1.00  0.00           C  
ATOM   3746  OE1 GLU A 236      58.556  -5.160   2.443  1.00  0.00           O  
ATOM   3747  OE2 GLU A 236      60.376  -6.041   3.099  1.00  0.00           O  
ATOM   3748  H   GLU A 236      60.651  -1.269   1.881  1.00  0.00           H  
ATOM   3749  HA  GLU A 236      61.242  -2.722  -0.513  1.00  0.00           H  
ATOM   3750 1HB  GLU A 236      58.908  -2.870   1.432  1.00  0.00           H  
ATOM   3751 2HB  GLU A 236      59.113  -3.987   0.090  1.00  0.00           H  
ATOM   3752 1HG  GLU A 236      61.239  -4.752   1.011  1.00  0.00           H  
ATOM   3753 2HG  GLU A 236      61.115  -3.582   2.323  1.00  0.00           H  
ATOM   3754  N   ALA A 237      58.640  -0.715  -0.626  1.00  0.00           N  
ATOM   3755  CA  ALA A 237      57.706  -0.054  -1.531  1.00  0.00           C  
ATOM   3756  C   ALA A 237      58.444   0.764  -2.583  1.00  0.00           C  
ATOM   3757  O   ALA A 237      58.067   0.771  -3.755  1.00  0.00           O  
ATOM   3758  CB  ALA A 237      56.747   0.832  -0.749  1.00  0.00           C  
ATOM   3759  H   ALA A 237      58.649  -0.453   0.349  1.00  0.00           H  
ATOM   3760  HA  ALA A 237      57.133  -0.824  -2.048  1.00  0.00           H  
ATOM   3761 1HB  ALA A 237      56.057   1.319  -1.438  1.00  0.00           H  
ATOM   3762 2HB  ALA A 237      56.184   0.224  -0.041  1.00  0.00           H  
ATOM   3763 3HB  ALA A 237      57.312   1.589  -0.207  1.00  0.00           H  
ATOM   3764  N   VAL A 238      59.498   1.453  -2.157  1.00  0.00           N  
ATOM   3765  CA  VAL A 238      60.292   2.276  -3.062  1.00  0.00           C  
ATOM   3766  C   VAL A 238      60.989   1.423  -4.114  1.00  0.00           C  
ATOM   3767  O   VAL A 238      61.052   1.794  -5.286  1.00  0.00           O  
ATOM   3768  CB  VAL A 238      61.346   3.075  -2.272  1.00  0.00           C  
ATOM   3769  CG1 VAL A 238      62.297   3.786  -3.223  1.00  0.00           C  
ATOM   3770  CG2 VAL A 238      60.658   4.071  -1.352  1.00  0.00           C  
ATOM   3771  H   VAL A 238      59.755   1.405  -1.182  1.00  0.00           H  
ATOM   3772  HA  VAL A 238      59.626   2.978  -3.566  1.00  0.00           H  
ATOM   3773  HB  VAL A 238      61.943   2.382  -1.679  1.00  0.00           H  
ATOM   3774 1HG1 VAL A 238      63.036   4.345  -2.648  1.00  0.00           H  
ATOM   3775 2HG1 VAL A 238      62.805   3.051  -3.847  1.00  0.00           H  
ATOM   3776 3HG1 VAL A 238      61.734   4.473  -3.854  1.00  0.00           H  
ATOM   3777 1HG2 VAL A 238      61.409   4.631  -0.796  1.00  0.00           H  
ATOM   3778 2HG2 VAL A 238      60.056   4.759  -1.945  1.00  0.00           H  
ATOM   3779 3HG2 VAL A 238      60.014   3.536  -0.653  1.00  0.00           H  
ATOM   3780  N   GLU A 239      61.511   0.278  -3.688  1.00  0.00           N  
ATOM   3781  CA  GLU A 239      62.206  -0.631  -4.593  1.00  0.00           C  
ATOM   3782  C   GLU A 239      61.258  -1.192  -5.645  1.00  0.00           C  
ATOM   3783  O   GLU A 239      61.616  -1.311  -6.817  1.00  0.00           O  
ATOM   3784  CB  GLU A 239      62.849  -1.777  -3.809  1.00  0.00           C  
ATOM   3785  CG  GLU A 239      63.664  -2.741  -4.659  1.00  0.00           C  
ATOM   3786  CD  GLU A 239      64.352  -3.802  -3.845  1.00  0.00           C  
ATOM   3787  OE1 GLU A 239      64.221  -3.780  -2.644  1.00  0.00           O  
ATOM   3788  OE2 GLU A 239      65.009  -4.634  -4.424  1.00  0.00           O  
ATOM   3789  H   GLU A 239      61.424   0.031  -2.713  1.00  0.00           H  
ATOM   3790  HA  GLU A 239      62.992  -0.075  -5.106  1.00  0.00           H  
ATOM   3791 1HB  GLU A 239      63.507  -1.369  -3.042  1.00  0.00           H  
ATOM   3792 2HB  GLU A 239      62.073  -2.352  -3.302  1.00  0.00           H  
ATOM   3793 1HG  GLU A 239      63.002  -3.224  -5.378  1.00  0.00           H  
ATOM   3794 2HG  GLU A 239      64.410  -2.176  -5.216  1.00  0.00           H  
ATOM   3795  N   ALA A 240      60.047  -1.536  -5.219  1.00  0.00           N  
ATOM   3796  CA  ALA A 240      59.045  -2.086  -6.124  1.00  0.00           C  
ATOM   3797  C   ALA A 240      58.632  -1.064  -7.176  1.00  0.00           C  
ATOM   3798  O   ALA A 240      58.460  -1.400  -8.348  1.00  0.00           O  
ATOM   3799  CB  ALA A 240      57.829  -2.561  -5.342  1.00  0.00           C  
ATOM   3800  H   ALA A 240      59.815  -1.413  -4.244  1.00  0.00           H  
ATOM   3801  HA  ALA A 240      59.487  -2.938  -6.641  1.00  0.00           H  
ATOM   3802 1HB  ALA A 240      57.090  -2.969  -6.031  1.00  0.00           H  
ATOM   3803 2HB  ALA A 240      58.131  -3.333  -4.634  1.00  0.00           H  
ATOM   3804 3HB  ALA A 240      57.395  -1.722  -4.800  1.00  0.00           H  
ATOM   3805  N   LEU A 241      58.474   0.185  -6.751  1.00  0.00           N  
ATOM   3806  CA  LEU A 241      58.082   1.258  -7.655  1.00  0.00           C  
ATOM   3807  C   LEU A 241      59.154   1.512  -8.707  1.00  0.00           C  
ATOM   3808  O   LEU A 241      58.848   1.732  -9.879  1.00  0.00           O  
ATOM   3809  CB  LEU A 241      57.817   2.546  -6.865  1.00  0.00           C  
ATOM   3810  CG  LEU A 241      56.576   2.529  -5.963  1.00  0.00           C  
ATOM   3811  CD1 LEU A 241      56.546   3.793  -5.115  1.00  0.00           C  
ATOM   3812  CD2 LEU A 241      55.325   2.417  -6.821  1.00  0.00           C  
ATOM   3813  H   LEU A 241      58.630   0.396  -5.776  1.00  0.00           H  
ATOM   3814  HA  LEU A 241      57.165   0.964  -8.164  1.00  0.00           H  
ATOM   3815 1HB  LEU A 241      58.681   2.751  -6.235  1.00  0.00           H  
ATOM   3816 2HB  LEU A 241      57.703   3.369  -7.570  1.00  0.00           H  
ATOM   3817  HG  LEU A 241      56.629   1.675  -5.286  1.00  0.00           H  
ATOM   3818 1HD1 LEU A 241      55.665   3.781  -4.474  1.00  0.00           H  
ATOM   3819 2HD1 LEU A 241      57.443   3.838  -4.497  1.00  0.00           H  
ATOM   3820 3HD1 LEU A 241      56.509   4.666  -5.766  1.00  0.00           H  
ATOM   3821 1HD2 LEU A 241      54.443   2.404  -6.180  1.00  0.00           H  
ATOM   3822 2HD2 LEU A 241      55.270   3.270  -7.497  1.00  0.00           H  
ATOM   3823 3HD2 LEU A 241      55.364   1.495  -7.403  1.00  0.00           H  
ATOM   3824  N   VAL A 242      60.412   1.480  -8.282  1.00  0.00           N  
ATOM   3825  CA  VAL A 242      61.533   1.707  -9.186  1.00  0.00           C  
ATOM   3826  C   VAL A 242      61.623   0.609 -10.238  1.00  0.00           C  
ATOM   3827  O   VAL A 242      61.887   0.879 -11.410  1.00  0.00           O  
ATOM   3828  CB  VAL A 242      62.854   1.766  -8.395  1.00  0.00           C  
ATOM   3829  CG1 VAL A 242      64.041   1.812  -9.345  1.00  0.00           C  
ATOM   3830  CG2 VAL A 242      62.852   2.977  -7.474  1.00  0.00           C  
ATOM   3831  H   VAL A 242      60.597   1.293  -7.307  1.00  0.00           H  
ATOM   3832  HA  VAL A 242      61.383   2.663  -9.690  1.00  0.00           H  
ATOM   3833  HB  VAL A 242      62.952   0.857  -7.802  1.00  0.00           H  
ATOM   3834 1HG1 VAL A 242      64.966   1.854  -8.769  1.00  0.00           H  
ATOM   3835 2HG1 VAL A 242      64.043   0.919  -9.970  1.00  0.00           H  
ATOM   3836 3HG1 VAL A 242      63.968   2.698  -9.976  1.00  0.00           H  
ATOM   3837 1HG2 VAL A 242      63.788   3.012  -6.918  1.00  0.00           H  
ATOM   3838 2HG2 VAL A 242      62.748   3.885  -8.068  1.00  0.00           H  
ATOM   3839 3HG2 VAL A 242      62.018   2.902  -6.776  1.00  0.00           H  
ATOM   3840  N   ARG A 243      61.402  -0.630  -9.813  1.00  0.00           N  
ATOM   3841  CA  ARG A 243      61.457  -1.772 -10.717  1.00  0.00           C  
ATOM   3842  C   ARG A 243      60.358  -1.696 -11.769  1.00  0.00           C  
ATOM   3843  O   ARG A 243      60.585  -1.998 -12.941  1.00  0.00           O  
ATOM   3844  CB  ARG A 243      61.324  -3.075  -9.942  1.00  0.00           C  
ATOM   3845  CG  ARG A 243      62.520  -3.426  -9.071  1.00  0.00           C  
ATOM   3846  CD  ARG A 243      62.291  -4.676  -8.302  1.00  0.00           C  
ATOM   3847  NE  ARG A 243      62.192  -5.837  -9.171  1.00  0.00           N  
ATOM   3848  CZ  ARG A 243      61.730  -7.043  -8.787  1.00  0.00           C  
ATOM   3849  NH1 ARG A 243      61.329  -7.229  -7.549  1.00  0.00           N  
ATOM   3850  NH2 ARG A 243      61.679  -8.038  -9.655  1.00  0.00           N  
ATOM   3851  H   ARG A 243      61.190  -0.785  -8.838  1.00  0.00           H  
ATOM   3852  HA  ARG A 243      62.423  -1.766 -11.224  1.00  0.00           H  
ATOM   3853 1HB  ARG A 243      60.449  -3.025  -9.296  1.00  0.00           H  
ATOM   3854 2HB  ARG A 243      61.170  -3.899 -10.639  1.00  0.00           H  
ATOM   3855 1HG  ARG A 243      63.399  -3.567  -9.700  1.00  0.00           H  
ATOM   3856 2HG  ARG A 243      62.705  -2.617  -8.364  1.00  0.00           H  
ATOM   3857 1HD  ARG A 243      63.119  -4.835  -7.613  1.00  0.00           H  
ATOM   3858 2HD  ARG A 243      61.362  -4.591  -7.739  1.00  0.00           H  
ATOM   3859  HE  ARG A 243      62.491  -5.732 -10.131  1.00  0.00           H  
ATOM   3860 1HH1 ARG A 243      61.368  -6.468  -6.885  1.00  0.00           H  
ATOM   3861 2HH1 ARG A 243      60.983  -8.133  -7.261  1.00  0.00           H  
ATOM   3862 1HH2 ARG A 243      61.988  -7.895 -10.607  1.00  0.00           H  
ATOM   3863 2HH2 ARG A 243      61.333  -8.942  -9.367  1.00  0.00           H  
ATOM   3864  N   GLU A 244      59.166  -1.291 -11.344  1.00  0.00           N  
ATOM   3865  CA  GLU A 244      58.029  -1.174 -12.248  1.00  0.00           C  
ATOM   3866  C   GLU A 244      58.270  -0.099 -13.300  1.00  0.00           C  
ATOM   3867  O   GLU A 244      57.938  -0.278 -14.472  1.00  0.00           O  
ATOM   3868  CB  GLU A 244      56.754  -0.857 -11.463  1.00  0.00           C  
ATOM   3869  CG  GLU A 244      56.249  -2.001 -10.595  1.00  0.00           C  
ATOM   3870  CD  GLU A 244      55.039  -1.630  -9.784  1.00  0.00           C  
ATOM   3871  OE1 GLU A 244      54.664  -0.482  -9.802  1.00  0.00           O  
ATOM   3872  OE2 GLU A 244      54.488  -2.496  -9.146  1.00  0.00           O  
ATOM   3873  H   GLU A 244      59.044  -1.058 -10.369  1.00  0.00           H  
ATOM   3874  HA  GLU A 244      57.895  -2.127 -12.761  1.00  0.00           H  
ATOM   3875 1HB  GLU A 244      56.930   0.002 -10.815  1.00  0.00           H  
ATOM   3876 2HB  GLU A 244      55.958  -0.586 -12.156  1.00  0.00           H  
ATOM   3877 1HG  GLU A 244      55.998  -2.846 -11.236  1.00  0.00           H  
ATOM   3878 2HG  GLU A 244      57.048  -2.314  -9.924  1.00  0.00           H  
ATOM   3879  N   LEU A 245      58.849   1.018 -12.875  1.00  0.00           N  
ATOM   3880  CA  LEU A 245      59.136   2.125 -13.779  1.00  0.00           C  
ATOM   3881  C   LEU A 245      60.162   1.726 -14.831  1.00  0.00           C  
ATOM   3882  O   LEU A 245      60.034   2.082 -16.003  1.00  0.00           O  
ATOM   3883  CB  LEU A 245      59.649   3.335 -12.989  1.00  0.00           C  
ATOM   3884  CG  LEU A 245      59.955   4.590 -13.817  1.00  0.00           C  
ATOM   3885  CD1 LEU A 245      58.692   5.045 -14.534  1.00  0.00           C  
ATOM   3886  CD2 LEU A 245      60.490   5.683 -12.904  1.00  0.00           C  
ATOM   3887  H   LEU A 245      59.097   1.103 -11.900  1.00  0.00           H  
ATOM   3888  HA  LEU A 245      58.214   2.404 -14.288  1.00  0.00           H  
ATOM   3889 1HB  LEU A 245      58.903   3.605 -12.243  1.00  0.00           H  
ATOM   3890 2HB  LEU A 245      60.565   3.049 -12.470  1.00  0.00           H  
ATOM   3891  HG  LEU A 245      60.702   4.352 -14.575  1.00  0.00           H  
ATOM   3892 1HD1 LEU A 245      58.909   5.937 -15.123  1.00  0.00           H  
ATOM   3893 2HD1 LEU A 245      58.342   4.252 -15.195  1.00  0.00           H  
ATOM   3894 3HD1 LEU A 245      57.920   5.275 -13.801  1.00  0.00           H  
ATOM   3895 1HD2 LEU A 245      60.709   6.574 -13.493  1.00  0.00           H  
ATOM   3896 2HD2 LEU A 245      59.744   5.922 -12.147  1.00  0.00           H  
ATOM   3897 3HD2 LEU A 245      61.403   5.337 -12.418  1.00  0.00           H  
ATOM   3898  N   ALA A 246      61.180   0.985 -14.406  1.00  0.00           N  
ATOM   3899  CA  ALA A 246      62.231   0.535 -15.310  1.00  0.00           C  
ATOM   3900  C   ALA A 246      61.656  -0.280 -16.461  1.00  0.00           C  
ATOM   3901  O   ALA A 246      62.098  -0.157 -17.603  1.00  0.00           O  
ATOM   3902  CB  ALA A 246      63.269  -0.280 -14.552  1.00  0.00           C  
ATOM   3903  H   ALA A 246      61.227   0.727 -13.431  1.00  0.00           H  
ATOM   3904  HA  ALA A 246      62.714   1.416 -15.733  1.00  0.00           H  
ATOM   3905 1HB  ALA A 246      64.047  -0.608 -15.240  1.00  0.00           H  
ATOM   3906 2HB  ALA A 246      63.713   0.335 -13.769  1.00  0.00           H  
ATOM   3907 3HB  ALA A 246      62.791  -1.149 -14.103  1.00  0.00           H  
ATOM   3908  N   ARG A 247      60.665  -1.115 -16.149  1.00  0.00           N  
ATOM   3909  CA  ARG A 247      59.992  -1.948 -17.149  1.00  0.00           C  
ATOM   3910  C   ARG A 247      59.318  -1.135 -18.257  1.00  0.00           C  
ATOM   3911  O   ARG A 247      59.245  -1.573 -19.405  1.00  0.00           O  
ATOM   3912  CB  ARG A 247      58.946  -2.825 -16.478  1.00  0.00           C  
ATOM   3913  CG  ARG A 247      59.508  -3.944 -15.615  1.00  0.00           C  
ATOM   3914  CD  ARG A 247      58.429  -4.722 -14.954  1.00  0.00           C  
ATOM   3915  NE  ARG A 247      58.962  -5.794 -14.127  1.00  0.00           N  
ATOM   3916  CZ  ARG A 247      58.224  -6.564 -13.304  1.00  0.00           C  
ATOM   3917  NH1 ARG A 247      56.927  -6.371 -13.210  1.00  0.00           N  
ATOM   3918  NH2 ARG A 247      58.804  -7.515 -12.593  1.00  0.00           N  
ATOM   3919  H   ARG A 247      60.361  -1.181 -15.188  1.00  0.00           H  
ATOM   3920  HA  ARG A 247      60.735  -2.592 -17.620  1.00  0.00           H  
ATOM   3921 1HB  ARG A 247      58.307  -2.211 -15.845  1.00  0.00           H  
ATOM   3922 2HB  ARG A 247      58.312  -3.282 -17.238  1.00  0.00           H  
ATOM   3923 1HG  ARG A 247      60.090  -4.625 -16.236  1.00  0.00           H  
ATOM   3924 2HG  ARG A 247      60.149  -3.520 -14.841  1.00  0.00           H  
ATOM   3925 1HD  ARG A 247      57.841  -4.061 -14.317  1.00  0.00           H  
ATOM   3926 2HD  ARG A 247      57.783  -5.165 -15.711  1.00  0.00           H  
ATOM   3927  HE  ARG A 247      59.956  -5.973 -14.173  1.00  0.00           H  
ATOM   3928 1HH1 ARG A 247      56.484  -5.644 -13.753  1.00  0.00           H  
ATOM   3929 2HH1 ARG A 247      56.374  -6.948 -12.593  1.00  0.00           H  
ATOM   3930 1HH2 ARG A 247      59.801  -7.664 -12.666  1.00  0.00           H  
ATOM   3931 2HH2 ARG A 247      58.251  -8.092 -11.977  1.00  0.00           H  
ATOM   3932  N   LYS A 248      58.826   0.049 -17.910  1.00  0.00           N  
ATOM   3933  CA  LYS A 248      58.019   0.855 -18.827  1.00  0.00           C  
ATOM   3934  C   LYS A 248      58.864   1.577 -19.864  1.00  0.00           C  
ATOM   3935  O   LYS A 248      60.077   1.714 -19.704  1.00  0.00           O  
ATOM   3936  CB  LYS A 248      57.185   1.871 -18.045  1.00  0.00           C  
ATOM   3937  CG  LYS A 248      56.125   1.254 -17.143  1.00  0.00           C  
ATOM   3938  CD  LYS A 248      55.323   2.325 -16.419  1.00  0.00           C  
ATOM   3939  CE  LYS A 248      54.262   1.710 -15.519  1.00  0.00           C  
ATOM   3940  NZ  LYS A 248      53.479   2.746 -14.793  1.00  0.00           N  
ATOM   3941  H   LYS A 248      59.013   0.407 -16.984  1.00  0.00           H  
ATOM   3942  HA  LYS A 248      57.343   0.192 -19.368  1.00  0.00           H  
ATOM   3943 1HB  LYS A 248      57.842   2.479 -17.422  1.00  0.00           H  
ATOM   3944 2HB  LYS A 248      56.682   2.542 -18.742  1.00  0.00           H  
ATOM   3945 1HG  LYS A 248      55.445   0.646 -17.743  1.00  0.00           H  
ATOM   3946 2HG  LYS A 248      56.604   0.610 -16.406  1.00  0.00           H  
ATOM   3947 1HD  LYS A 248      55.994   2.934 -15.812  1.00  0.00           H  
ATOM   3948 2HD  LYS A 248      54.836   2.971 -17.150  1.00  0.00           H  
ATOM   3949 1HE  LYS A 248      53.579   1.111 -16.119  1.00  0.00           H  
ATOM   3950 2HE  LYS A 248      54.738   1.055 -14.789  1.00  0.00           H  
ATOM   3951 1HZ  LYS A 248      52.788   2.298 -14.208  1.00  0.00           H  
ATOM   3952 2HZ  LYS A 248      54.101   3.297 -14.217  1.00  0.00           H  
ATOM   3953 3HZ  LYS A 248      53.016   3.348 -15.459  1.00  0.00           H  
ATOM   3954  N   ASP A 249      58.217   2.040 -20.933  1.00  0.00           N  
ATOM   3955  CA  ASP A 249      58.896   2.893 -21.898  1.00  0.00           C  
ATOM   3956  C   ASP A 249      58.986   4.306 -21.352  1.00  0.00           C  
ATOM   3957  O   ASP A 249      58.052   5.096 -21.491  1.00  0.00           O  
ATOM   3958  CB  ASP A 249      58.163   2.895 -23.241  1.00  0.00           C  
ATOM   3959  CG  ASP A 249      58.881   3.711 -24.308  1.00  0.00           C  
ATOM   3960  OD1 ASP A 249      59.842   4.366 -23.979  1.00  0.00           O  
ATOM   3961  OD2 ASP A 249      58.461   3.673 -25.439  1.00  0.00           O  
ATOM   3962  H   ASP A 249      57.247   1.792 -21.067  1.00  0.00           H  
ATOM   3963  HA  ASP A 249      59.904   2.507 -22.052  1.00  0.00           H  
ATOM   3964 1HB  ASP A 249      58.056   1.870 -23.599  1.00  0.00           H  
ATOM   3965 2HB  ASP A 249      57.159   3.301 -23.108  1.00  0.00           H  
ATOM   3966  N   VAL A 250      60.121   4.601 -20.734  1.00  0.00           N  
ATOM   3967  CA  VAL A 250      60.420   5.927 -20.221  1.00  0.00           C  
ATOM   3968  C   VAL A 250      61.859   6.281 -20.561  1.00  0.00           C  
ATOM   3969  O   VAL A 250      62.688   5.400 -20.789  1.00  0.00           O  
ATOM   3970  CB  VAL A 250      60.213   5.984 -18.696  1.00  0.00           C  
ATOM   3971  CG1 VAL A 250      60.576   7.361 -18.160  1.00  0.00           C  
ATOM   3972  CG2 VAL A 250      58.772   5.635 -18.356  1.00  0.00           C  
ATOM   3973  H   VAL A 250      60.815   3.878 -20.609  1.00  0.00           H  
ATOM   3974  HA  VAL A 250      59.744   6.641 -20.693  1.00  0.00           H  
ATOM   3975  HB  VAL A 250      60.883   5.267 -18.220  1.00  0.00           H  
ATOM   3976 1HG1 VAL A 250      60.423   7.383 -17.080  1.00  0.00           H  
ATOM   3977 2HG1 VAL A 250      61.621   7.574 -18.383  1.00  0.00           H  
ATOM   3978 3HG1 VAL A 250      59.942   8.113 -18.630  1.00  0.00           H  
ATOM   3979 1HG2 VAL A 250      58.633   5.677 -17.276  1.00  0.00           H  
ATOM   3980 2HG2 VAL A 250      58.102   6.349 -18.836  1.00  0.00           H  
ATOM   3981 3HG2 VAL A 250      58.547   4.630 -18.712  1.00  0.00           H  
ATOM   3982  N   PRO A 251      62.161   7.567 -20.597  1.00  0.00           N  
ATOM   3983  CA  PRO A 251      63.491   8.012 -20.986  1.00  0.00           C  
ATOM   3984  C   PRO A 251      64.501   7.619 -19.917  1.00  0.00           C  
ATOM   3985  O   PRO A 251      64.246   7.771 -18.722  1.00  0.00           O  
ATOM   3986  CB  PRO A 251      63.337   9.532 -21.096  1.00  0.00           C  
ATOM   3987  CG  PRO A 251      61.868   9.741 -21.244  1.00  0.00           C  
ATOM   3988  CD  PRO A 251      61.249   8.641 -20.423  1.00  0.00           C  
ATOM   3989  HA  PRO A 251      63.749   7.572 -21.960  1.00  0.00           H  
ATOM   3990 1HB  PRO A 251      63.749  10.018 -20.199  1.00  0.00           H  
ATOM   3991 2HB  PRO A 251      63.910   9.907 -21.956  1.00  0.00           H  
ATOM   3992 1HG  PRO A 251      61.589  10.744 -20.888  1.00  0.00           H  
ATOM   3993 2HG  PRO A 251      61.583   9.690 -22.305  1.00  0.00           H  
ATOM   3994 1HD  PRO A 251      61.171   8.965 -19.375  1.00  0.00           H  
ATOM   3995 2HD  PRO A 251      60.256   8.396 -20.828  1.00  0.00           H  
ATOM   3996  N   GLU A 252      65.719   7.095 -20.025  1.00  0.00           N  
ATOM   3997  CA  GLU A 252      66.457   6.660 -18.847  1.00  0.00           C  
ATOM   3998  C   GLU A 252      66.579   7.797 -17.843  1.00  0.00           C  
ATOM   3999  O   GLU A 252      66.692   7.566 -16.639  1.00  0.00           O  
ATOM   4000  CB  GLU A 252      67.848   6.156 -19.239  1.00  0.00           C  
ATOM   4001  CG  GLU A 252      67.842   4.892 -20.088  1.00  0.00           C  
ATOM   4002  CD  GLU A 252      67.640   5.171 -21.551  1.00  0.00           C  
ATOM   4003  OE1 GLU A 252      67.506   6.318 -21.905  1.00  0.00           O  
ATOM   4004  OE2 GLU A 252      67.620   4.236 -22.316  1.00  0.00           O  
ATOM   4005  H   GLU A 252      66.134   7.000 -20.941  1.00  0.00           H  
ATOM   4006  HA  GLU A 252      65.909   5.843 -18.378  1.00  0.00           H  
ATOM   4007 1HB  GLU A 252      68.372   6.932 -19.798  1.00  0.00           H  
ATOM   4008 2HB  GLU A 252      68.428   5.952 -18.339  1.00  0.00           H  
ATOM   4009 1HG  GLU A 252      68.792   4.375 -19.956  1.00  0.00           H  
ATOM   4010 2HG  GLU A 252      67.050   4.234 -19.735  1.00  0.00           H  
ATOM   4011  N   GLU A 253      66.554   9.018 -18.358  1.00  0.00           N  
ATOM   4012  CA  GLU A 253      66.683  10.220 -17.542  1.00  0.00           C  
ATOM   4013  C   GLU A 253      65.583  10.292 -16.490  1.00  0.00           C  
ATOM   4014  O   GLU A 253      65.848  10.560 -15.318  1.00  0.00           O  
ATOM   4015  CB  GLU A 253      66.642  11.470 -18.423  1.00  0.00           C  
ATOM   4016  CG  GLU A 253      66.814  12.779 -17.666  1.00  0.00           C  
ATOM   4017  CD  GLU A 253      66.803  13.982 -18.568  1.00  0.00           C  
ATOM   4018  OE1 GLU A 253      66.687  13.809 -19.757  1.00  0.00           O  
ATOM   4019  OE2 GLU A 253      66.911  15.077 -18.066  1.00  0.00           O  
ATOM   4020  H   GLU A 253      66.441   9.129 -19.356  1.00  0.00           H  
ATOM   4021  HA  GLU A 253      67.644  10.187 -17.027  1.00  0.00           H  
ATOM   4022 1HB  GLU A 253      67.430  11.412 -19.175  1.00  0.00           H  
ATOM   4023 2HB  GLU A 253      65.689  11.512 -18.951  1.00  0.00           H  
ATOM   4024 1HG  GLU A 253      66.007  12.876 -16.940  1.00  0.00           H  
ATOM   4025 2HG  GLU A 253      67.756  12.749 -17.120  1.00  0.00           H  
ATOM   4026  N   ASP A 254      64.348  10.051 -16.915  1.00  0.00           N  
ATOM   4027  CA  ASP A 254      63.205  10.089 -16.010  1.00  0.00           C  
ATOM   4028  C   ASP A 254      63.299   8.991 -14.959  1.00  0.00           C  
ATOM   4029  O   ASP A 254      62.994   9.212 -13.787  1.00  0.00           O  
ATOM   4030  CB  ASP A 254      61.897   9.945 -16.791  1.00  0.00           C  
ATOM   4031  CG  ASP A 254      61.558  11.182 -17.613  1.00  0.00           C  
ATOM   4032  OD1 ASP A 254      62.136  12.213 -17.364  1.00  0.00           O  
ATOM   4033  OD2 ASP A 254      60.725  11.083 -18.482  1.00  0.00           O  
ATOM   4034  H   ASP A 254      64.196   9.836 -17.890  1.00  0.00           H  
ATOM   4035  HA  ASP A 254      63.201  11.052 -15.498  1.00  0.00           H  
ATOM   4036 1HB  ASP A 254      61.966   9.089 -17.462  1.00  0.00           H  
ATOM   4037 2HB  ASP A 254      61.078   9.752 -16.097  1.00  0.00           H  
ATOM   4038  N   ILE A 255      63.723   7.806 -15.384  1.00  0.00           N  
ATOM   4039  CA  ILE A 255      63.857   6.670 -14.479  1.00  0.00           C  
ATOM   4040  C   ILE A 255      64.929   6.928 -13.428  1.00  0.00           C  
ATOM   4041  O   ILE A 255      64.757   6.593 -12.256  1.00  0.00           O  
ATOM   4042  CB  ILE A 255      64.198   5.385 -15.256  1.00  0.00           C  
ATOM   4043  CG1 ILE A 255      63.015   4.961 -16.131  1.00  0.00           C  
ATOM   4044  CG2 ILE A 255      64.580   4.269 -14.297  1.00  0.00           C  
ATOM   4045  CD1 ILE A 255      63.351   3.873 -17.125  1.00  0.00           C  
ATOM   4046  H   ILE A 255      63.959   7.689 -16.359  1.00  0.00           H  
ATOM   4047  HA  ILE A 255      62.907   6.522 -13.967  1.00  0.00           H  
ATOM   4048  HB  ILE A 255      65.034   5.577 -15.927  1.00  0.00           H  
ATOM   4049 1HG1 ILE A 255      62.202   4.607 -15.498  1.00  0.00           H  
ATOM   4050 2HG1 ILE A 255      62.645   5.825 -16.685  1.00  0.00           H  
ATOM   4051 1HG2 ILE A 255      64.817   3.368 -14.862  1.00  0.00           H  
ATOM   4052 2HG2 ILE A 255      65.451   4.572 -13.715  1.00  0.00           H  
ATOM   4053 3HG2 ILE A 255      63.747   4.066 -13.623  1.00  0.00           H  
ATOM   4054 1HD1 ILE A 255      62.463   3.627 -17.709  1.00  0.00           H  
ATOM   4055 2HD1 ILE A 255      64.140   4.220 -17.793  1.00  0.00           H  
ATOM   4056 3HD1 ILE A 255      63.690   2.986 -16.592  1.00  0.00           H  
ATOM   4057  N   VAL A 256      66.037   7.526 -13.853  1.00  0.00           N  
ATOM   4058  CA  VAL A 256      67.139   7.830 -12.948  1.00  0.00           C  
ATOM   4059  C   VAL A 256      66.723   8.850 -11.897  1.00  0.00           C  
ATOM   4060  O   VAL A 256      67.080   8.729 -10.725  1.00  0.00           O  
ATOM   4061  CB  VAL A 256      68.345   8.374 -13.737  1.00  0.00           C  
ATOM   4062  CG1 VAL A 256      69.424   8.869 -12.787  1.00  0.00           C  
ATOM   4063  CG2 VAL A 256      68.891   7.293 -14.658  1.00  0.00           C  
ATOM   4064  H   VAL A 256      66.118   7.776 -14.828  1.00  0.00           H  
ATOM   4065  HA  VAL A 256      67.437   6.910 -12.444  1.00  0.00           H  
ATOM   4066  HB  VAL A 256      68.023   9.229 -14.331  1.00  0.00           H  
ATOM   4067 1HG1 VAL A 256      70.269   9.250 -13.362  1.00  0.00           H  
ATOM   4068 2HG1 VAL A 256      69.022   9.666 -12.162  1.00  0.00           H  
ATOM   4069 3HG1 VAL A 256      69.758   8.045 -12.155  1.00  0.00           H  
ATOM   4070 1HG2 VAL A 256      69.742   7.684 -15.213  1.00  0.00           H  
ATOM   4071 2HG2 VAL A 256      69.207   6.435 -14.064  1.00  0.00           H  
ATOM   4072 3HG2 VAL A 256      68.113   6.983 -15.357  1.00  0.00           H  
ATOM   4073  N   SER A 257      65.966   9.855 -12.322  1.00  0.00           N  
ATOM   4074  CA  SER A 257      65.499  10.899 -11.417  1.00  0.00           C  
ATOM   4075  C   SER A 257      64.553  10.335 -10.366  1.00  0.00           C  
ATOM   4076  O   SER A 257      64.618  10.707  -9.194  1.00  0.00           O  
ATOM   4077  CB  SER A 257      64.803  11.995 -12.199  1.00  0.00           C  
ATOM   4078  OG  SER A 257      64.350  13.011 -11.347  1.00  0.00           O  
ATOM   4079  H   SER A 257      65.707   9.898 -13.297  1.00  0.00           H  
ATOM   4080  HA  SER A 257      66.363  11.326 -10.906  1.00  0.00           H  
ATOM   4081 1HB  SER A 257      65.493  12.413 -12.933  1.00  0.00           H  
ATOM   4082 2HB  SER A 257      63.961  11.573 -12.746  1.00  0.00           H  
ATOM   4083  HG  SER A 257      63.925  13.661 -11.911  1.00  0.00           H  
ATOM   4084  N   VAL A 258      63.673   9.435 -10.791  1.00  0.00           N  
ATOM   4085  CA  VAL A 258      62.711   8.817  -9.886  1.00  0.00           C  
ATOM   4086  C   VAL A 258      63.412   7.966  -8.835  1.00  0.00           C  
ATOM   4087  O   VAL A 258      63.035   7.975  -7.663  1.00  0.00           O  
ATOM   4088  CB  VAL A 258      61.721   7.940 -10.676  1.00  0.00           C  
ATOM   4089  CG1 VAL A 258      60.837   7.146  -9.725  1.00  0.00           C  
ATOM   4090  CG2 VAL A 258      60.879   8.810 -11.596  1.00  0.00           C  
ATOM   4091  H   VAL A 258      63.670   9.172 -11.766  1.00  0.00           H  
ATOM   4092  HA  VAL A 258      62.154   9.607  -9.381  1.00  0.00           H  
ATOM   4093  HB  VAL A 258      62.283   7.219 -11.270  1.00  0.00           H  
ATOM   4094 1HG1 VAL A 258      60.144   6.532 -10.300  1.00  0.00           H  
ATOM   4095 2HG1 VAL A 258      61.459   6.504  -9.101  1.00  0.00           H  
ATOM   4096 3HG1 VAL A 258      60.274   7.833  -9.093  1.00  0.00           H  
ATOM   4097 1HG2 VAL A 258      60.182   8.184 -12.152  1.00  0.00           H  
ATOM   4098 2HG2 VAL A 258      60.322   9.535 -11.002  1.00  0.00           H  
ATOM   4099 3HG2 VAL A 258      61.529   9.337 -12.295  1.00  0.00           H  
ATOM   4100  N   ALA A 259      64.434   7.231  -9.260  1.00  0.00           N  
ATOM   4101  CA  ALA A 259      65.190   6.374  -8.355  1.00  0.00           C  
ATOM   4102  C   ALA A 259      65.925   7.194  -7.304  1.00  0.00           C  
ATOM   4103  O   ALA A 259      65.973   6.820  -6.132  1.00  0.00           O  
ATOM   4104  CB  ALA A 259      66.173   5.514  -9.137  1.00  0.00           C  
ATOM   4105  H   ALA A 259      64.694   7.267 -10.235  1.00  0.00           H  
ATOM   4106  HA  ALA A 259      64.485   5.723  -7.837  1.00  0.00           H  
ATOM   4107 1HB  ALA A 259      66.730   4.880  -8.447  1.00  0.00           H  
ATOM   4108 2HB  ALA A 259      65.627   4.890  -9.844  1.00  0.00           H  
ATOM   4109 3HB  ALA A 259      66.865   6.156  -9.679  1.00  0.00           H  
ATOM   4110  N   GLU A 260      66.498   8.315  -7.729  1.00  0.00           N  
ATOM   4111  CA  GLU A 260      67.232   9.191  -6.824  1.00  0.00           C  
ATOM   4112  C   GLU A 260      66.310   9.795  -5.772  1.00  0.00           C  
ATOM   4113  O   GLU A 260      66.673   9.899  -4.600  1.00  0.00           O  
ATOM   4114  CB  GLU A 260      67.927  10.306  -7.608  1.00  0.00           C  
ATOM   4115  CG  GLU A 260      68.784  11.233  -6.758  1.00  0.00           C  
ATOM   4116  CD  GLU A 260      69.521  12.260  -7.573  1.00  0.00           C  
ATOM   4117  OE1 GLU A 260      69.390  12.243  -8.773  1.00  0.00           O  
ATOM   4118  OE2 GLU A 260      70.215  13.062  -6.994  1.00  0.00           O  
ATOM   4119  H   GLU A 260      66.423   8.567  -8.704  1.00  0.00           H  
ATOM   4120  HA  GLU A 260      67.991   8.600  -6.310  1.00  0.00           H  
ATOM   4121 1HB  GLU A 260      68.566   9.868  -8.375  1.00  0.00           H  
ATOM   4122 2HB  GLU A 260      67.178  10.915  -8.116  1.00  0.00           H  
ATOM   4123 1HG  GLU A 260      68.145  11.746  -6.040  1.00  0.00           H  
ATOM   4124 2HG  GLU A 260      69.503  10.635  -6.200  1.00  0.00           H  
ATOM   4125  N   SER A 261      65.116  10.192  -6.198  1.00  0.00           N  
ATOM   4126  CA  SER A 261      64.139  10.787  -5.293  1.00  0.00           C  
ATOM   4127  C   SER A 261      63.681   9.784  -4.241  1.00  0.00           C  
ATOM   4128  O   SER A 261      63.524  10.127  -3.069  1.00  0.00           O  
ATOM   4129  CB  SER A 261      62.943  11.294  -6.076  1.00  0.00           C  
ATOM   4130  OG  SER A 261      61.994  11.874  -5.223  1.00  0.00           O  
ATOM   4131  H   SER A 261      64.879  10.079  -7.173  1.00  0.00           H  
ATOM   4132  HA  SER A 261      64.608  11.629  -4.782  1.00  0.00           H  
ATOM   4133 1HB  SER A 261      63.274  12.029  -6.809  1.00  0.00           H  
ATOM   4134 2HB  SER A 261      62.489  10.469  -6.622  1.00  0.00           H  
ATOM   4135  HG  SER A 261      61.276  12.167  -5.788  1.00  0.00           H  
ATOM   4136  N   ALA A 262      63.468   8.544  -4.667  1.00  0.00           N  
ATOM   4137  CA  ALA A 262      63.027   7.489  -3.762  1.00  0.00           C  
ATOM   4138  C   ALA A 262      64.087   7.187  -2.710  1.00  0.00           C  
ATOM   4139  O   ALA A 262      63.771   6.980  -1.538  1.00  0.00           O  
ATOM   4140  CB  ALA A 262      62.684   6.229  -4.544  1.00  0.00           C  
ATOM   4141  H   ALA A 262      63.615   8.327  -5.642  1.00  0.00           H  
ATOM   4142  HA  ALA A 262      62.133   7.838  -3.245  1.00  0.00           H  
ATOM   4143 1HB  ALA A 262      62.356   5.451  -3.855  1.00  0.00           H  
ATOM   4144 2HB  ALA A 262      61.884   6.447  -5.252  1.00  0.00           H  
ATOM   4145 3HB  ALA A 262      63.564   5.887  -5.086  1.00  0.00           H  
ATOM   4146  N   MET A 263      65.345   7.163  -3.136  1.00  0.00           N  
ATOM   4147  CA  MET A 263      66.455   6.886  -2.231  1.00  0.00           C  
ATOM   4148  C   MET A 263      66.594   7.979  -1.179  1.00  0.00           C  
ATOM   4149  O   MET A 263      66.846   7.698  -0.007  1.00  0.00           O  
ATOM   4150  CB  MET A 263      67.755   6.737  -3.020  1.00  0.00           C  
ATOM   4151  CG  MET A 263      67.838   5.472  -3.863  1.00  0.00           C  
ATOM   4152  SD  MET A 263      69.473   5.224  -4.583  1.00  0.00           S  
ATOM   4153  CE  MET A 263      69.467   6.467  -5.872  1.00  0.00           C  
ATOM   4154  H   MET A 263      65.538   7.341  -4.111  1.00  0.00           H  
ATOM   4155  HA  MET A 263      66.252   5.950  -1.710  1.00  0.00           H  
ATOM   4156 1HB  MET A 263      67.876   7.590  -3.685  1.00  0.00           H  
ATOM   4157 2HB  MET A 263      68.600   6.736  -2.331  1.00  0.00           H  
ATOM   4158 1HG  MET A 263      67.598   4.607  -3.245  1.00  0.00           H  
ATOM   4159 2HG  MET A 263      67.110   5.526  -4.672  1.00  0.00           H  
ATOM   4160 1HE  MET A 263      70.415   6.438  -6.410  1.00  0.00           H  
ATOM   4161 2HE  MET A 263      68.649   6.268  -6.566  1.00  0.00           H  
ATOM   4162 3HE  MET A 263      69.333   7.453  -5.426  1.00  0.00           H  
ATOM   4163  N   LYS A 264      66.428   9.227  -1.605  1.00  0.00           N  
ATOM   4164  CA  LYS A 264      66.535  10.365  -0.700  1.00  0.00           C  
ATOM   4165  C   LYS A 264      65.434  10.338   0.352  1.00  0.00           C  
ATOM   4166  O   LYS A 264      65.675  10.629   1.524  1.00  0.00           O  
ATOM   4167  CB  LYS A 264      66.483  11.678  -1.482  1.00  0.00           C  
ATOM   4168  CG  LYS A 264      66.660  12.927  -0.628  1.00  0.00           C  
ATOM   4169  CD  LYS A 264      66.690  14.183  -1.486  1.00  0.00           C  
ATOM   4170  CE  LYS A 264      66.852  15.433  -0.633  1.00  0.00           C  
ATOM   4171  NZ  LYS A 264      66.883  16.670  -1.459  1.00  0.00           N  
ATOM   4172  H   LYS A 264      66.223   9.391  -2.580  1.00  0.00           H  
ATOM   4173  HA  LYS A 264      67.493  10.306  -0.182  1.00  0.00           H  
ATOM   4174 1HB  LYS A 264      67.263  11.680  -2.243  1.00  0.00           H  
ATOM   4175 2HB  LYS A 264      65.524  11.758  -1.996  1.00  0.00           H  
ATOM   4176 1HG  LYS A 264      65.836  13.002   0.083  1.00  0.00           H  
ATOM   4177 2HG  LYS A 264      67.593  12.856  -0.070  1.00  0.00           H  
ATOM   4178 1HD  LYS A 264      67.520  14.124  -2.190  1.00  0.00           H  
ATOM   4179 2HD  LYS A 264      65.761  14.260  -2.052  1.00  0.00           H  
ATOM   4180 1HE  LYS A 264      66.025  15.502   0.072  1.00  0.00           H  
ATOM   4181 2HE  LYS A 264      67.780  15.367  -0.065  1.00  0.00           H  
ATOM   4182 1HZ  LYS A 264      66.992  17.474  -0.857  1.00  0.00           H  
ATOM   4183 2HZ  LYS A 264      67.659  16.625  -2.105  1.00  0.00           H  
ATOM   4184 3HZ  LYS A 264      66.019  16.752  -1.976  1.00  0.00           H  
ATOM   4185  N   SER A 265      64.225   9.987  -0.074  1.00  0.00           N  
ATOM   4186  CA  SER A 265      63.083   9.921   0.831  1.00  0.00           C  
ATOM   4187  C   SER A 265      63.276   8.836   1.883  1.00  0.00           C  
ATOM   4188  O   SER A 265      62.953   9.030   3.055  1.00  0.00           O  
ATOM   4189  CB  SER A 265      61.811   9.658   0.048  1.00  0.00           C  
ATOM   4190  OG  SER A 265      60.701   9.595   0.901  1.00  0.00           O  
ATOM   4191  H   SER A 265      64.094   9.760  -1.049  1.00  0.00           H  
ATOM   4192  HA  SER A 265      62.990  10.881   1.342  1.00  0.00           H  
ATOM   4193 1HB  SER A 265      61.665  10.451  -0.685  1.00  0.00           H  
ATOM   4194 2HB  SER A 265      61.907   8.721  -0.498  1.00  0.00           H  
ATOM   4195  HG  SER A 265      59.943   9.428   0.336  1.00  0.00           H  
ATOM   4196  N   VAL A 266      63.805   7.694   1.457  1.00  0.00           N  
ATOM   4197  CA  VAL A 266      64.041   6.576   2.362  1.00  0.00           C  
ATOM   4198  C   VAL A 266      65.085   6.929   3.414  1.00  0.00           C  
ATOM   4199  O   VAL A 266      64.942   6.579   4.586  1.00  0.00           O  
ATOM   4200  CB  VAL A 266      64.510   5.339   1.572  1.00  0.00           C  
ATOM   4201  CG1 VAL A 266      64.938   4.231   2.523  1.00  0.00           C  
ATOM   4202  CG2 VAL A 266      63.397   4.861   0.652  1.00  0.00           C  
ATOM   4203  H   VAL A 266      64.050   7.599   0.482  1.00  0.00           H  
ATOM   4204  HA  VAL A 266      63.104   6.335   2.866  1.00  0.00           H  
ATOM   4205  HB  VAL A 266      65.383   5.609   0.978  1.00  0.00           H  
ATOM   4206 1HG1 VAL A 266      65.267   3.365   1.948  1.00  0.00           H  
ATOM   4207 2HG1 VAL A 266      65.759   4.584   3.147  1.00  0.00           H  
ATOM   4208 3HG1 VAL A 266      64.096   3.948   3.154  1.00  0.00           H  
ATOM   4209 1HG2 VAL A 266      63.736   3.987   0.096  1.00  0.00           H  
ATOM   4210 2HG2 VAL A 266      62.522   4.597   1.246  1.00  0.00           H  
ATOM   4211 3HG2 VAL A 266      63.136   5.656  -0.047  1.00  0.00           H  
ATOM   4212  N   VAL A 267      66.135   7.624   2.988  1.00  0.00           N  
ATOM   4213  CA  VAL A 267      67.205   8.026   3.893  1.00  0.00           C  
ATOM   4214  C   VAL A 267      66.699   9.005   4.945  1.00  0.00           C  
ATOM   4215  O   VAL A 267      67.066   8.917   6.117  1.00  0.00           O  
ATOM   4216  CB  VAL A 267      68.357   8.676   3.103  1.00  0.00           C  
ATOM   4217  CG1 VAL A 267      69.388   9.266   4.053  1.00  0.00           C  
ATOM   4218  CG2 VAL A 267      68.998   7.648   2.183  1.00  0.00           C  
ATOM   4219  H   VAL A 267      66.193   7.880   2.013  1.00  0.00           H  
ATOM   4220  HA  VAL A 267      67.584   7.136   4.397  1.00  0.00           H  
ATOM   4221  HB  VAL A 267      67.959   9.499   2.509  1.00  0.00           H  
ATOM   4222 1HG1 VAL A 267      70.194   9.722   3.478  1.00  0.00           H  
ATOM   4223 2HG1 VAL A 267      68.915  10.025   4.677  1.00  0.00           H  
ATOM   4224 3HG1 VAL A 267      69.794   8.477   4.685  1.00  0.00           H  
ATOM   4225 1HG2 VAL A 267      69.810   8.114   1.627  1.00  0.00           H  
ATOM   4226 2HG2 VAL A 267      69.390   6.823   2.777  1.00  0.00           H  
ATOM   4227 3HG2 VAL A 267      68.251   7.269   1.484  1.00  0.00           H  
ATOM   4228  N   GLU A 268      65.854   9.938   4.519  1.00  0.00           N  
ATOM   4229  CA  GLU A 268      65.295  10.935   5.424  1.00  0.00           C  
ATOM   4230  C   GLU A 268      64.404  10.287   6.476  1.00  0.00           C  
ATOM   4231  O   GLU A 268      64.437  10.662   7.648  1.00  0.00           O  
ATOM   4232  CB  GLU A 268      64.498  11.980   4.640  1.00  0.00           C  
ATOM   4233  CG  GLU A 268      65.346  12.892   3.765  1.00  0.00           C  
ATOM   4234  CD  GLU A 268      66.286  13.755   4.560  1.00  0.00           C  
ATOM   4235  OE1 GLU A 268      65.818  14.576   5.311  1.00  0.00           O  
ATOM   4236  OE2 GLU A 268      67.475  13.593   4.415  1.00  0.00           O  
ATOM   4237  H   GLU A 268      65.593   9.957   3.544  1.00  0.00           H  
ATOM   4238  HA  GLU A 268      66.117  11.436   5.937  1.00  0.00           H  
ATOM   4239 1HB  GLU A 268      63.774  11.478   3.997  1.00  0.00           H  
ATOM   4240 2HB  GLU A 268      63.938  12.607   5.334  1.00  0.00           H  
ATOM   4241 1HG  GLU A 268      65.928  12.280   3.076  1.00  0.00           H  
ATOM   4242 2HG  GLU A 268      64.687  13.528   3.175  1.00  0.00           H  
ATOM   4243  N   SER A 269      63.608   9.312   6.051  1.00  0.00           N  
ATOM   4244  CA  SER A 269      62.706   8.610   6.955  1.00  0.00           C  
ATOM   4245  C   SER A 269      63.481   7.826   8.007  1.00  0.00           C  
ATOM   4246  O   SER A 269      63.105   7.801   9.179  1.00  0.00           O  
ATOM   4247  CB  SER A 269      61.808   7.672   6.172  1.00  0.00           C  
ATOM   4248  OG  SER A 269      60.929   6.990   7.024  1.00  0.00           O  
ATOM   4249  H   SER A 269      63.628   9.050   5.076  1.00  0.00           H  
ATOM   4250  HA  SER A 269      62.085   9.347   7.466  1.00  0.00           H  
ATOM   4251 1HB  SER A 269      61.238   8.243   5.438  1.00  0.00           H  
ATOM   4252 2HB  SER A 269      62.419   6.955   5.625  1.00  0.00           H  
ATOM   4253  HG  SER A 269      60.400   6.422   6.459  1.00  0.00           H  
ATOM   4254  N   THR A 270      64.565   7.186   7.582  1.00  0.00           N  
ATOM   4255  CA  THR A 270      65.395   6.400   8.486  1.00  0.00           C  
ATOM   4256  C   THR A 270      66.053   7.284   9.538  1.00  0.00           C  
ATOM   4257  O   THR A 270      66.133   6.916  10.710  1.00  0.00           O  
ATOM   4258  CB  THR A 270      66.477   5.624   7.712  1.00  0.00           C  
ATOM   4259  OG1 THR A 270      65.853   4.718   6.792  1.00  0.00           O  
ATOM   4260  CG2 THR A 270      67.359   4.839   8.670  1.00  0.00           C  
ATOM   4261  H   THR A 270      64.821   7.246   6.607  1.00  0.00           H  
ATOM   4262  HA  THR A 270      64.759   5.680   9.002  1.00  0.00           H  
ATOM   4263  HB  THR A 270      67.094   6.324   7.149  1.00  0.00           H  
ATOM   4264  HG1 THR A 270      65.577   5.199   6.008  1.00  0.00           H  
ATOM   4265 1HG2 THR A 270      68.118   4.298   8.105  1.00  0.00           H  
ATOM   4266 2HG2 THR A 270      67.844   5.527   9.363  1.00  0.00           H  
ATOM   4267 3HG2 THR A 270      66.749   4.131   9.229  1.00  0.00           H  
ATOM   4268  N   VAL A 271      66.523   8.452   9.113  1.00  0.00           N  
ATOM   4269  CA  VAL A 271      67.175   9.390  10.017  1.00  0.00           C  
ATOM   4270  C   VAL A 271      66.202   9.908  11.069  1.00  0.00           C  
ATOM   4271  O   VAL A 271      66.554  10.043  12.241  1.00  0.00           O  
ATOM   4272  CB  VAL A 271      67.754  10.579   9.227  1.00  0.00           C  
ATOM   4273  CG1 VAL A 271      68.267  11.651  10.176  1.00  0.00           C  
ATOM   4274  CG2 VAL A 271      68.865  10.097   8.306  1.00  0.00           C  
ATOM   4275  H   VAL A 271      66.426   8.696   8.138  1.00  0.00           H  
ATOM   4276  HA  VAL A 271      67.993   8.873  10.521  1.00  0.00           H  
ATOM   4277  HB  VAL A 271      66.959  11.029   8.632  1.00  0.00           H  
ATOM   4278 1HG1 VAL A 271      68.672  12.483   9.601  1.00  0.00           H  
ATOM   4279 2HG1 VAL A 271      67.447  12.006  10.800  1.00  0.00           H  
ATOM   4280 3HG1 VAL A 271      69.050  11.232  10.808  1.00  0.00           H  
ATOM   4281 1HG2 VAL A 271      69.269  10.942   7.750  1.00  0.00           H  
ATOM   4282 2HG2 VAL A 271      69.657   9.641   8.900  1.00  0.00           H  
ATOM   4283 3HG2 VAL A 271      68.465   9.361   7.608  1.00  0.00           H  
ATOM   4284  N   GLU A 272      64.977  10.197  10.644  1.00  0.00           N  
ATOM   4285  CA  GLU A 272      63.951  10.700  11.548  1.00  0.00           C  
ATOM   4286  C   GLU A 272      63.585   9.661  12.600  1.00  0.00           C  
ATOM   4287  O   GLU A 272      63.398   9.989  13.772  1.00  0.00           O  
ATOM   4288  CB  GLU A 272      62.702  11.107  10.763  1.00  0.00           C  
ATOM   4289  CG  GLU A 272      62.881  12.345   9.895  1.00  0.00           C  
ATOM   4290  CD  GLU A 272      61.658  12.672   9.084  1.00  0.00           C  
ATOM   4291  OE1 GLU A 272      60.732  11.898   9.102  1.00  0.00           O  
ATOM   4292  OE2 GLU A 272      61.650  13.699   8.446  1.00  0.00           O  
ATOM   4293  H   GLU A 272      64.751  10.065   9.669  1.00  0.00           H  
ATOM   4294  HA  GLU A 272      64.343  11.579  12.061  1.00  0.00           H  
ATOM   4295 1HB  GLU A 272      62.396  10.286  10.115  1.00  0.00           H  
ATOM   4296 2HB  GLU A 272      61.883  11.300  11.456  1.00  0.00           H  
ATOM   4297 1HG  GLU A 272      63.115  13.194  10.536  1.00  0.00           H  
ATOM   4298 2HG  GLU A 272      63.724  12.187   9.225  1.00  0.00           H  
ATOM   4299  N   ALA A 273      63.484   8.406  12.175  1.00  0.00           N  
ATOM   4300  CA  ALA A 273      63.141   7.316  13.079  1.00  0.00           C  
ATOM   4301  C   ALA A 273      64.223   7.111  14.131  1.00  0.00           C  
ATOM   4302  O   ALA A 273      63.927   6.877  15.303  1.00  0.00           O  
ATOM   4303  CB  ALA A 273      62.914   6.031  12.296  1.00  0.00           C  
ATOM   4304  H   ALA A 273      63.649   8.202  11.200  1.00  0.00           H  
ATOM   4305  HA  ALA A 273      62.219   7.582  13.596  1.00  0.00           H  
ATOM   4306 1HB  ALA A 273      62.658   5.226  12.985  1.00  0.00           H  
ATOM   4307 2HB  ALA A 273      62.098   6.175  11.588  1.00  0.00           H  
ATOM   4308 3HB  ALA A 273      63.822   5.770  11.755  1.00  0.00           H  
ATOM   4309  N   MET A 274      65.479   7.200  13.706  1.00  0.00           N  
ATOM   4310  CA  MET A 274      66.609   7.024  14.610  1.00  0.00           C  
ATOM   4311  C   MET A 274      66.553   8.020  15.761  1.00  0.00           C  
ATOM   4312  O   MET A 274      66.845   7.677  16.906  1.00  0.00           O  
ATOM   4313  CB  MET A 274      67.924   7.166  13.845  1.00  0.00           C  
ATOM   4314  CG  MET A 274      68.228   6.015  12.897  1.00  0.00           C  
ATOM   4315  SD  MET A 274      69.890   6.108  12.202  1.00  0.00           S  
ATOM   4316  CE  MET A 274      69.690   7.444  11.027  1.00  0.00           C  
ATOM   4317  H   MET A 274      65.656   7.395  12.731  1.00  0.00           H  
ATOM   4318  HA  MET A 274      66.558   6.023  15.037  1.00  0.00           H  
ATOM   4319 1HB  MET A 274      67.907   8.084  13.261  1.00  0.00           H  
ATOM   4320 2HB  MET A 274      68.750   7.244  14.553  1.00  0.00           H  
ATOM   4321 1HG  MET A 274      68.130   5.069  13.430  1.00  0.00           H  
ATOM   4322 2HG  MET A 274      67.511   6.019  12.077  1.00  0.00           H  
ATOM   4323 1HE  MET A 274      70.636   7.622  10.514  1.00  0.00           H  
ATOM   4324 2HE  MET A 274      68.926   7.175  10.297  1.00  0.00           H  
ATOM   4325 3HE  MET A 274      69.387   8.349  11.553  1.00  0.00           H  
ATOM   4326  N   LYS A 275      66.179   9.254  15.466  1.00  0.00           N  
ATOM   4327  CA  LYS A 275      66.178  10.281  16.498  1.00  0.00           C  
ATOM   4328  C   LYS A 275      65.470   9.796  17.761  1.00  0.00           C  
ATOM   4329  O   LYS A 275      65.827  10.185  18.873  1.00  0.00           O  
ATOM   4330  CB  LYS A 275      65.515  11.558  15.979  1.00  0.00           C  
ATOM   4331  CG  LYS A 275      65.514  12.714  16.970  1.00  0.00           C  
ATOM   4332  CD  LYS A 275      64.901  13.965  16.359  1.00  0.00           C  
ATOM   4333  CE  LYS A 275      64.862  15.109  17.361  1.00  0.00           C  
ATOM   4334  NZ  LYS A 275      64.265  16.341  16.777  1.00  0.00           N  
ATOM   4335  H   LYS A 275      65.897   9.470  14.521  1.00  0.00           H  
ATOM   4336  HA  LYS A 275      67.212  10.507  16.762  1.00  0.00           H  
ATOM   4337 1HB  LYS A 275      66.027  11.892  15.076  1.00  0.00           H  
ATOM   4338 2HB  LYS A 275      64.480  11.347  15.709  1.00  0.00           H  
ATOM   4339 1HG  LYS A 275      64.941  12.434  17.855  1.00  0.00           H  
ATOM   4340 2HG  LYS A 275      66.537  12.932  17.276  1.00  0.00           H  
ATOM   4341 1HD  LYS A 275      65.489  14.272  15.493  1.00  0.00           H  
ATOM   4342 2HD  LYS A 275      63.885  13.749  16.029  1.00  0.00           H  
ATOM   4343 1HE  LYS A 275      64.275  14.812  18.229  1.00  0.00           H  
ATOM   4344 2HE  LYS A 275      65.874  15.335  17.696  1.00  0.00           H  
ATOM   4345 1HZ  LYS A 275      64.257  17.074  17.472  1.00  0.00           H  
ATOM   4346 2HZ  LYS A 275      64.813  16.637  15.982  1.00  0.00           H  
ATOM   4347 3HZ  LYS A 275      63.319  16.149  16.481  1.00  0.00           H  
ATOM   4348  N   LYS A 276      64.463   8.944  17.592  1.00  0.00           N  
ATOM   4349  CA  LYS A 276      63.696   8.419  18.718  1.00  0.00           C  
ATOM   4350  C   LYS A 276      64.355   7.219  19.402  1.00  0.00           C  
ATOM   4351  O   LYS A 276      64.285   7.072  20.622  1.00  0.00           O  
ATOM   4352  CB  LYS A 276      62.291   8.035  18.251  1.00  0.00           C  
ATOM   4353  CG  LYS A 276      61.409   9.217  17.873  1.00  0.00           C  
ATOM   4354  CD  LYS A 276      60.030   8.757  17.423  1.00  0.00           C  
ATOM   4355  CE  LYS A 276      59.148   9.937  17.045  1.00  0.00           C  
ATOM   4356  NZ  LYS A 276      57.808   9.499  16.566  1.00  0.00           N  
ATOM   4357  H   LYS A 276      64.219   8.650  16.657  1.00  0.00           H  
ATOM   4358  HA  LYS A 276      63.611   9.201  19.473  1.00  0.00           H  
ATOM   4359 1HB  LYS A 276      62.362   7.380  17.383  1.00  0.00           H  
ATOM   4360 2HB  LYS A 276      61.785   7.479  19.041  1.00  0.00           H  
ATOM   4361 1HG  LYS A 276      61.298   9.879  18.733  1.00  0.00           H  
ATOM   4362 2HG  LYS A 276      61.878   9.777  17.064  1.00  0.00           H  
ATOM   4363 1HD  LYS A 276      60.131   8.097  16.560  1.00  0.00           H  
ATOM   4364 2HD  LYS A 276      59.551   8.201  18.229  1.00  0.00           H  
ATOM   4365 1HE  LYS A 276      59.017  10.585  17.910  1.00  0.00           H  
ATOM   4366 2HE  LYS A 276      59.630  10.514  16.256  1.00  0.00           H  
ATOM   4367 1HZ  LYS A 276      57.255  10.310  16.326  1.00  0.00           H  
ATOM   4368 2HZ  LYS A 276      57.916   8.912  15.751  1.00  0.00           H  
ATOM   4369 3HZ  LYS A 276      57.343   8.979  17.296  1.00  0.00           H  
ATOM   4370  N   MET A 277      64.997   6.358  18.612  1.00  0.00           N  
ATOM   4371  CA  MET A 277      65.294   5.000  19.073  1.00  0.00           C  
ATOM   4372  C   MET A 277      66.374   4.988  20.147  1.00  0.00           C  
ATOM   4373  O   MET A 277      67.495   5.443  19.919  1.00  0.00           O  
ATOM   4374  CB  MET A 277      65.715   4.125  17.894  1.00  0.00           C  
ATOM   4375  CG  MET A 277      65.839   2.644  18.221  1.00  0.00           C  
ATOM   4376  SD  MET A 277      64.249   1.879  18.596  1.00  0.00           S  
ATOM   4377  CE  MET A 277      64.311   1.828  20.384  1.00  0.00           C  
ATOM   4378  H   MET A 277      65.278   6.653  17.688  1.00  0.00           H  
ATOM   4379  HA  MET A 277      64.391   4.580  19.516  1.00  0.00           H  
ATOM   4380 1HB  MET A 277      64.991   4.229  17.087  1.00  0.00           H  
ATOM   4381 2HB  MET A 277      66.679   4.466  17.514  1.00  0.00           H  
ATOM   4382 1HG  MET A 277      66.283   2.120  17.375  1.00  0.00           H  
ATOM   4383 2HG  MET A 277      66.494   2.515  19.082  1.00  0.00           H  
ATOM   4384 1HE  MET A 277      63.395   1.379  20.768  1.00  0.00           H  
ATOM   4385 2HE  MET A 277      65.168   1.232  20.702  1.00  0.00           H  
ATOM   4386 3HE  MET A 277      64.410   2.841  20.775  1.00  0.00           H  
ATOM   4387  N   THR A 278      66.022   4.463  21.318  1.00  0.00           N  
ATOM   4388  CA  THR A 278      66.961   4.324  22.428  1.00  0.00           C  
ATOM   4389  C   THR A 278      67.933   3.169  22.220  1.00  0.00           C  
ATOM   4390  O   THR A 278      69.088   3.233  22.642  1.00  0.00           O  
ATOM   4391  CB  THR A 278      66.211   4.126  23.758  1.00  0.00           C  
ATOM   4392  OG1 THR A 278      65.397   2.948  23.680  1.00  0.00           O  
ATOM   4393  CG2 THR A 278      65.329   5.328  24.058  1.00  0.00           C  
ATOM   4394  H   THR A 278      65.072   4.147  21.450  1.00  0.00           H  
ATOM   4395  HA  THR A 278      67.550   5.239  22.499  1.00  0.00           H  
ATOM   4396  HB  THR A 278      66.931   4.000  24.567  1.00  0.00           H  
ATOM   4397  HG1 THR A 278      65.944   2.172  23.825  1.00  0.00           H  
ATOM   4398 1HG2 THR A 278      64.807   5.170  25.001  1.00  0.00           H  
ATOM   4399 2HG2 THR A 278      65.946   6.223  24.129  1.00  0.00           H  
ATOM   4400 3HG2 THR A 278      64.600   5.453  23.257  1.00  0.00           H  
ATOM   4401  N   ASP A 279      67.466   2.108  21.567  1.00  0.00           N  
ATOM   4402  CA  ASP A 279      68.246   0.881  21.454  1.00  0.00           C  
ATOM   4403  C   ASP A 279      69.419   1.074  20.506  1.00  0.00           C  
ATOM   4404  O   ASP A 279      69.240   1.158  19.291  1.00  0.00           O  
ATOM   4405  CB  ASP A 279      67.369  -0.274  20.965  1.00  0.00           C  
ATOM   4406  CG  ASP A 279      66.340  -0.715  21.997  1.00  0.00           C  
ATOM   4407  OD1 ASP A 279      66.491  -0.368  23.144  1.00  0.00           O  
ATOM   4408  OD2 ASP A 279      65.412  -1.395  21.628  1.00  0.00           O  
ATOM   4409  H   ASP A 279      66.551   2.156  21.141  1.00  0.00           H  
ATOM   4410  HA  ASP A 279      68.637   0.628  22.440  1.00  0.00           H  
ATOM   4411 1HB  ASP A 279      66.846   0.025  20.056  1.00  0.00           H  
ATOM   4412 2HB  ASP A 279      67.999  -1.128  20.713  1.00  0.00           H  
ATOM   4413  N   LYS A 280      70.727   1.180  20.763  1.00  0.00           N  
ATOM   4414  CA  LYS A 280      71.631   1.581  19.690  1.00  0.00           C  
ATOM   4415  C   LYS A 280      71.734   0.508  18.615  1.00  0.00           C  
ATOM   4416  O   LYS A 280      71.878   0.814  17.431  1.00  0.00           O  
ATOM   4417  CB  LYS A 280      73.019   1.894  20.251  1.00  0.00           C  
ATOM   4418  CG  LYS A 280      73.190   3.325  20.743  1.00  0.00           C  
ATOM   4419  CD  LYS A 280      72.344   3.590  21.979  1.00  0.00           C  
ATOM   4420  CE  LYS A 280      72.540   5.009  22.492  1.00  0.00           C  
ATOM   4421  NZ  LYS A 280      71.688   5.295  23.678  1.00  0.00           N  
ATOM   4422  H   LYS A 280      71.063   0.980  21.694  1.00  0.00           H  
ATOM   4423  HA  LYS A 280      71.233   2.482  19.221  1.00  0.00           H  
ATOM   4424 1HB  LYS A 280      73.234   1.226  21.085  1.00  0.00           H  
ATOM   4425 2HB  LYS A 280      73.771   1.712  19.483  1.00  0.00           H  
ATOM   4426 1HG  LYS A 280      74.239   3.504  20.985  1.00  0.00           H  
ATOM   4427 2HG  LYS A 280      72.895   4.018  19.955  1.00  0.00           H  
ATOM   4428 1HD  LYS A 280      71.291   3.442  21.737  1.00  0.00           H  
ATOM   4429 2HD  LYS A 280      72.620   2.888  22.766  1.00  0.00           H  
ATOM   4430 1HE  LYS A 280      73.584   5.155  22.766  1.00  0.00           H  
ATOM   4431 2HE  LYS A 280      72.292   5.719  21.703  1.00  0.00           H  
ATOM   4432 1HZ  LYS A 280      71.847   6.243  23.986  1.00  0.00           H  
ATOM   4433 2HZ  LYS A 280      70.715   5.180  23.429  1.00  0.00           H  
ATOM   4434 3HZ  LYS A 280      71.922   4.655  24.423  1.00  0.00           H  
ATOM   4435  N   GLU A 281      71.660  -0.755  19.032  1.00  0.00           N  
ATOM   4436  CA  GLU A 281      71.620  -1.865  18.087  1.00  0.00           C  
ATOM   4437  C   GLU A 281      70.453  -1.722  17.118  1.00  0.00           C  
ATOM   4438  O   GLU A 281      70.615  -1.881  15.908  1.00  0.00           O  
ATOM   4439  CB  GLU A 281      71.516  -3.197  18.833  1.00  0.00           C  
ATOM   4440  CG  GLU A 281      72.753  -3.564  19.640  1.00  0.00           C  
ATOM   4441  CD  GLU A 281      72.803  -2.881  20.978  1.00  0.00           C  
ATOM   4442  OE1 GLU A 281      71.895  -2.145  21.282  1.00  0.00           O  
ATOM   4443  OE2 GLU A 281      73.750  -3.096  21.698  1.00  0.00           O  
ATOM   4444  H   GLU A 281      71.631  -0.945  20.024  1.00  0.00           H  
ATOM   4445  HA  GLU A 281      72.544  -1.860  17.508  1.00  0.00           H  
ATOM   4446 1HB  GLU A 281      70.667  -3.166  19.517  1.00  0.00           H  
ATOM   4447 2HB  GLU A 281      71.331  -4.000  18.119  1.00  0.00           H  
ATOM   4448 1HG  GLU A 281      72.766  -4.643  19.795  1.00  0.00           H  
ATOM   4449 2HG  GLU A 281      73.640  -3.296  19.067  1.00  0.00           H  
ATOM   4450  N   VAL A 282      69.276  -1.421  17.658  1.00  0.00           N  
ATOM   4451  CA  VAL A 282      68.080  -1.255  16.842  1.00  0.00           C  
ATOM   4452  C   VAL A 282      68.275  -0.171  15.790  1.00  0.00           C  
ATOM   4453  O   VAL A 282      67.950  -0.364  14.618  1.00  0.00           O  
ATOM   4454  CB  VAL A 282      66.874  -0.894  17.730  1.00  0.00           C  
ATOM   4455  CG1 VAL A 282      65.678  -0.509  16.872  1.00  0.00           C  
ATOM   4456  CG2 VAL A 282      66.532  -2.064  18.639  1.00  0.00           C  
ATOM   4457  H   VAL A 282      69.209  -1.305  18.659  1.00  0.00           H  
ATOM   4458  HA  VAL A 282      67.872  -2.199  16.336  1.00  0.00           H  
ATOM   4459  HB  VAL A 282      67.129  -0.024  18.335  1.00  0.00           H  
ATOM   4460 1HG1 VAL A 282      64.835  -0.256  17.516  1.00  0.00           H  
ATOM   4461 2HG1 VAL A 282      65.934   0.353  16.256  1.00  0.00           H  
ATOM   4462 3HG1 VAL A 282      65.405  -1.347  16.231  1.00  0.00           H  
ATOM   4463 1HG2 VAL A 282      65.679  -1.801  19.265  1.00  0.00           H  
ATOM   4464 2HG2 VAL A 282      66.283  -2.935  18.033  1.00  0.00           H  
ATOM   4465 3HG2 VAL A 282      67.388  -2.295  19.273  1.00  0.00           H  
ATOM   4466  N   VAL A 283      68.808   0.970  16.215  1.00  0.00           N  
ATOM   4467  CA  VAL A 283      69.048   2.087  15.310  1.00  0.00           C  
ATOM   4468  C   VAL A 283      70.090   1.731  14.259  1.00  0.00           C  
ATOM   4469  O   VAL A 283      69.948   2.081  13.087  1.00  0.00           O  
ATOM   4470  CB  VAL A 283      69.521   3.322  16.099  1.00  0.00           C  
ATOM   4471  CG1 VAL A 283      69.953   4.428  15.149  1.00  0.00           C  
ATOM   4472  CG2 VAL A 283      68.410   3.805  17.020  1.00  0.00           C  
ATOM   4473  H   VAL A 283      69.053   1.065  17.190  1.00  0.00           H  
ATOM   4474  HA  VAL A 283      68.112   2.331  14.806  1.00  0.00           H  
ATOM   4475  HB  VAL A 283      70.394   3.050  16.693  1.00  0.00           H  
ATOM   4476 1HG1 VAL A 283      70.285   5.294  15.723  1.00  0.00           H  
ATOM   4477 2HG1 VAL A 283      70.773   4.072  14.525  1.00  0.00           H  
ATOM   4478 3HG1 VAL A 283      69.112   4.714  14.517  1.00  0.00           H  
ATOM   4479 1HG2 VAL A 283      68.752   4.678  17.575  1.00  0.00           H  
ATOM   4480 2HG2 VAL A 283      67.536   4.072  16.426  1.00  0.00           H  
ATOM   4481 3HG2 VAL A 283      68.146   3.011  17.718  1.00  0.00           H  
ATOM   4482  N   THR A 284      71.138   1.033  14.684  1.00  0.00           N  
ATOM   4483  CA  THR A 284      72.207   0.627  13.779  1.00  0.00           C  
ATOM   4484  C   THR A 284      71.698  -0.350  12.728  1.00  0.00           C  
ATOM   4485  O   THR A 284      72.066  -0.263  11.556  1.00  0.00           O  
ATOM   4486  CB  THR A 284      73.377  -0.009  14.552  1.00  0.00           C  
ATOM   4487  OG1 THR A 284      73.921   0.947  15.472  1.00  0.00           O  
ATOM   4488  CG2 THR A 284      74.467  -0.463  13.593  1.00  0.00           C  
ATOM   4489  H   THR A 284      71.196   0.777  15.659  1.00  0.00           H  
ATOM   4490  HA  THR A 284      72.578   1.513  13.263  1.00  0.00           H  
ATOM   4491  HB  THR A 284      73.015  -0.869  15.116  1.00  0.00           H  
ATOM   4492  HG1 THR A 284      73.369   0.986  16.256  1.00  0.00           H  
ATOM   4493 1HG2 THR A 284      75.285  -0.910  14.158  1.00  0.00           H  
ATOM   4494 2HG2 THR A 284      74.058  -1.198  12.900  1.00  0.00           H  
ATOM   4495 3HG2 THR A 284      74.839   0.395  13.034  1.00  0.00           H  
ATOM   4496  N   GLU A 285      70.850  -1.280  13.153  1.00  0.00           N  
ATOM   4497  CA  GLU A 285      70.288  -2.276  12.248  1.00  0.00           C  
ATOM   4498  C   GLU A 285      69.399  -1.626  11.197  1.00  0.00           C  
ATOM   4499  O   GLU A 285      69.430  -2.002  10.025  1.00  0.00           O  
ATOM   4500  CB  GLU A 285      69.488  -3.319  13.032  1.00  0.00           C  
ATOM   4501  CG  GLU A 285      70.335  -4.239  13.900  1.00  0.00           C  
ATOM   4502  CD  GLU A 285      69.511  -5.201  14.709  1.00  0.00           C  
ATOM   4503  OE1 GLU A 285      68.309  -5.086  14.691  1.00  0.00           O  
ATOM   4504  OE2 GLU A 285      70.084  -6.052  15.347  1.00  0.00           O  
ATOM   4505  H   GLU A 285      70.588  -1.298  14.128  1.00  0.00           H  
ATOM   4506  HA  GLU A 285      71.108  -2.779  11.735  1.00  0.00           H  
ATOM   4507 1HB  GLU A 285      68.770  -2.815  13.680  1.00  0.00           H  
ATOM   4508 2HB  GLU A 285      68.922  -3.940  12.338  1.00  0.00           H  
ATOM   4509 1HG  GLU A 285      71.009  -4.806  13.259  1.00  0.00           H  
ATOM   4510 2HG  GLU A 285      70.940  -3.632  14.571  1.00  0.00           H  
ATOM   4511  N   LEU A 286      68.606  -0.648  11.622  1.00  0.00           N  
ATOM   4512  CA  LEU A 286      67.706   0.057  10.717  1.00  0.00           C  
ATOM   4513  C   LEU A 286      68.483   0.839   9.666  1.00  0.00           C  
ATOM   4514  O   LEU A 286      68.107   0.866   8.494  1.00  0.00           O  
ATOM   4515  CB  LEU A 286      66.800   1.010  11.506  1.00  0.00           C  
ATOM   4516  CG  LEU A 286      65.772   1.790  10.677  1.00  0.00           C  
ATOM   4517  CD1 LEU A 286      64.851   0.813   9.959  1.00  0.00           C  
ATOM   4518  CD2 LEU A 286      64.981   2.716  11.589  1.00  0.00           C  
ATOM   4519  H   LEU A 286      68.627  -0.386  12.597  1.00  0.00           H  
ATOM   4520  HA  LEU A 286      67.083  -0.677  10.208  1.00  0.00           H  
ATOM   4521 1HB  LEU A 286      66.255   0.434  12.252  1.00  0.00           H  
ATOM   4522 2HB  LEU A 286      67.427   1.736  12.025  1.00  0.00           H  
ATOM   4523  HG  LEU A 286      66.288   2.380   9.919  1.00  0.00           H  
ATOM   4524 1HD1 LEU A 286      64.121   1.367   9.370  1.00  0.00           H  
ATOM   4525 2HD1 LEU A 286      65.441   0.176   9.299  1.00  0.00           H  
ATOM   4526 3HD1 LEU A 286      64.333   0.196  10.692  1.00  0.00           H  
ATOM   4527 1HD2 LEU A 286      64.251   3.271  11.000  1.00  0.00           H  
ATOM   4528 2HD2 LEU A 286      64.464   2.127  12.347  1.00  0.00           H  
ATOM   4529 3HD2 LEU A 286      65.661   3.416  12.076  1.00  0.00           H  
ATOM   4530  N   ALA A 287      69.569   1.475  10.091  1.00  0.00           N  
ATOM   4531  CA  ALA A 287      70.402   2.259   9.186  1.00  0.00           C  
ATOM   4532  C   ALA A 287      71.057   1.373   8.135  1.00  0.00           C  
ATOM   4533  O   ALA A 287      71.139   1.740   6.963  1.00  0.00           O  
ATOM   4534  CB  ALA A 287      71.461   3.023   9.968  1.00  0.00           C  
ATOM   4535  H   ALA A 287      69.825   1.414  11.066  1.00  0.00           H  
ATOM   4536  HA  ALA A 287      69.761   2.973   8.669  1.00  0.00           H  
ATOM   4537 1HB  ALA A 287      72.075   3.603   9.278  1.00  0.00           H  
ATOM   4538 2HB  ALA A 287      70.976   3.696  10.675  1.00  0.00           H  
ATOM   4539 3HB  ALA A 287      72.091   2.320  10.510  1.00  0.00           H  
ATOM   4540  N   ILE A 288      71.523   0.204   8.560  1.00  0.00           N  
ATOM   4541  CA  ILE A 288      72.173  -0.737   7.655  1.00  0.00           C  
ATOM   4542  C   ILE A 288      71.199  -1.252   6.604  1.00  0.00           C  
ATOM   4543  O   ILE A 288      71.551  -1.390   5.432  1.00  0.00           O  
ATOM   4544  CB  ILE A 288      72.766  -1.926   8.432  1.00  0.00           C  
ATOM   4545  CG1 ILE A 288      73.934  -1.463   9.307  1.00  0.00           C  
ATOM   4546  CG2 ILE A 288      73.216  -3.017   7.472  1.00  0.00           C  
ATOM   4547  CD1 ILE A 288      74.402  -2.502  10.301  1.00  0.00           C  
ATOM   4548  H   ILE A 288      71.425  -0.040   9.535  1.00  0.00           H  
ATOM   4549  HA  ILE A 288      72.984  -0.220   7.143  1.00  0.00           H  
ATOM   4550  HB  ILE A 288      72.012  -2.335   9.104  1.00  0.00           H  
ATOM   4551 1HG1 ILE A 288      74.778  -1.192   8.674  1.00  0.00           H  
ATOM   4552 2HG1 ILE A 288      73.642  -0.570   9.861  1.00  0.00           H  
ATOM   4553 1HG2 ILE A 288      73.634  -3.850   8.038  1.00  0.00           H  
ATOM   4554 2HG2 ILE A 288      72.363  -3.365   6.892  1.00  0.00           H  
ATOM   4555 3HG2 ILE A 288      73.976  -2.619   6.799  1.00  0.00           H  
ATOM   4556 1HD1 ILE A 288      75.230  -2.100  10.885  1.00  0.00           H  
ATOM   4557 2HD1 ILE A 288      73.580  -2.762  10.969  1.00  0.00           H  
ATOM   4558 3HD1 ILE A 288      74.733  -3.392   9.768  1.00  0.00           H  
ATOM   4559  N   GLU A 289      69.972  -1.536   7.029  1.00  0.00           N  
ATOM   4560  CA  GLU A 289      68.944  -2.037   6.124  1.00  0.00           C  
ATOM   4561  C   GLU A 289      68.582  -0.997   5.072  1.00  0.00           C  
ATOM   4562  O   GLU A 289      68.395  -1.324   3.900  1.00  0.00           O  
ATOM   4563  CB  GLU A 289      67.693  -2.440   6.908  1.00  0.00           C  
ATOM   4564  CG  GLU A 289      67.867  -3.678   7.776  1.00  0.00           C  
ATOM   4565  CD  GLU A 289      66.642  -4.001   8.586  1.00  0.00           C  
ATOM   4566  OE1 GLU A 289      65.718  -3.224   8.567  1.00  0.00           O  
ATOM   4567  OE2 GLU A 289      66.631  -5.027   9.225  1.00  0.00           O  
ATOM   4568  H   GLU A 289      69.746  -1.401   8.004  1.00  0.00           H  
ATOM   4569  HA  GLU A 289      69.333  -2.917   5.611  1.00  0.00           H  
ATOM   4570 1HB  GLU A 289      67.389  -1.617   7.555  1.00  0.00           H  
ATOM   4571 2HB  GLU A 289      66.874  -2.631   6.214  1.00  0.00           H  
ATOM   4572 1HG  GLU A 289      68.100  -4.528   7.136  1.00  0.00           H  
ATOM   4573 2HG  GLU A 289      68.710  -3.522   8.448  1.00  0.00           H  
ATOM   4574  N   ALA A 290      68.485   0.258   5.498  1.00  0.00           N  
ATOM   4575  CA  ALA A 290      68.145   1.350   4.593  1.00  0.00           C  
ATOM   4576  C   ALA A 290      69.228   1.552   3.541  1.00  0.00           C  
ATOM   4577  O   ALA A 290      68.933   1.787   2.369  1.00  0.00           O  
ATOM   4578  CB  ALA A 290      67.921   2.636   5.375  1.00  0.00           C  
ATOM   4579  H   ALA A 290      68.651   0.461   6.473  1.00  0.00           H  
ATOM   4580  HA  ALA A 290      67.222   1.086   4.076  1.00  0.00           H  
ATOM   4581 1HB  ALA A 290      67.668   3.442   4.686  1.00  0.00           H  
ATOM   4582 2HB  ALA A 290      67.105   2.494   6.083  1.00  0.00           H  
ATOM   4583 3HB  ALA A 290      68.830   2.895   5.917  1.00  0.00           H  
ATOM   4584  N   ILE A 291      70.483   1.459   3.967  1.00  0.00           N  
ATOM   4585  CA  ILE A 291      71.614   1.631   3.062  1.00  0.00           C  
ATOM   4586  C   ILE A 291      71.650   0.530   2.010  1.00  0.00           C  
ATOM   4587  O   ILE A 291      71.926   0.787   0.838  1.00  0.00           O  
ATOM   4588  CB  ILE A 291      72.943   1.642   3.839  1.00  0.00           C  
ATOM   4589  CG1 ILE A 291      73.038   2.895   4.715  1.00  0.00           C  
ATOM   4590  CG2 ILE A 291      74.121   1.569   2.880  1.00  0.00           C  
ATOM   4591  CD1 ILE A 291      74.177   2.859   5.709  1.00  0.00           C  
ATOM   4592  H   ILE A 291      70.658   1.264   4.942  1.00  0.00           H  
ATOM   4593  HA  ILE A 291      71.505   2.587   2.551  1.00  0.00           H  
ATOM   4594  HB  ILE A 291      72.979   0.785   4.511  1.00  0.00           H  
ATOM   4595 1HG1 ILE A 291      73.165   3.772   4.082  1.00  0.00           H  
ATOM   4596 2HG1 ILE A 291      72.108   3.023   5.268  1.00  0.00           H  
ATOM   4597 1HG2 ILE A 291      75.052   1.579   3.446  1.00  0.00           H  
ATOM   4598 2HG2 ILE A 291      74.059   0.650   2.299  1.00  0.00           H  
ATOM   4599 3HG2 ILE A 291      74.096   2.426   2.207  1.00  0.00           H  
ATOM   4600 1HD1 ILE A 291      74.179   3.780   6.293  1.00  0.00           H  
ATOM   4601 2HD1 ILE A 291      74.050   2.006   6.377  1.00  0.00           H  
ATOM   4602 3HD1 ILE A 291      75.122   2.766   5.176  1.00  0.00           H  
ATOM   4603  N   GLU A 292      71.369  -0.697   2.436  1.00  0.00           N  
ATOM   4604  CA  GLU A 292      71.370  -1.841   1.531  1.00  0.00           C  
ATOM   4605  C   GLU A 292      70.275  -1.711   0.479  1.00  0.00           C  
ATOM   4606  O   GLU A 292      70.487  -2.023  -0.693  1.00  0.00           O  
ATOM   4607  CB  GLU A 292      71.186  -3.142   2.315  1.00  0.00           C  
ATOM   4608  CG  GLU A 292      71.249  -4.403   1.465  1.00  0.00           C  
ATOM   4609  CD  GLU A 292      71.154  -5.663   2.279  1.00  0.00           C  
ATOM   4610  OE1 GLU A 292      71.063  -5.567   3.480  1.00  0.00           O  
ATOM   4611  OE2 GLU A 292      71.172  -6.724   1.700  1.00  0.00           O  
ATOM   4612  H   GLU A 292      71.149  -0.841   3.411  1.00  0.00           H  
ATOM   4613  HA  GLU A 292      72.332  -1.876   1.018  1.00  0.00           H  
ATOM   4614 1HB  GLU A 292      71.957  -3.217   3.082  1.00  0.00           H  
ATOM   4615 2HB  GLU A 292      70.221  -3.128   2.822  1.00  0.00           H  
ATOM   4616 1HG  GLU A 292      70.430  -4.386   0.746  1.00  0.00           H  
ATOM   4617 2HG  GLU A 292      72.185  -4.406   0.908  1.00  0.00           H  
ATOM   4618  N   SER A 293      69.105  -1.249   0.905  1.00  0.00           N  
ATOM   4619  CA  SER A 293      67.974  -1.077  -0.000  1.00  0.00           C  
ATOM   4620  C   SER A 293      68.267  -0.015  -1.052  1.00  0.00           C  
ATOM   4621  O   SER A 293      67.927  -0.178  -2.224  1.00  0.00           O  
ATOM   4622  CB  SER A 293      66.732  -0.697   0.782  1.00  0.00           C  
ATOM   4623  OG  SER A 293      66.326  -1.745   1.620  1.00  0.00           O  
ATOM   4624  H   SER A 293      68.996  -1.011   1.880  1.00  0.00           H  
ATOM   4625  HA  SER A 293      67.792  -2.024  -0.511  1.00  0.00           H  
ATOM   4626 1HB  SER A 293      66.936   0.191   1.380  1.00  0.00           H  
ATOM   4627 2HB  SER A 293      65.928  -0.449   0.091  1.00  0.00           H  
ATOM   4628  HG  SER A 293      66.894  -1.701   2.393  1.00  0.00           H  
ATOM   4629  N   ILE A 294      68.900   1.073  -0.626  1.00  0.00           N  
ATOM   4630  CA  ILE A 294      69.240   2.165  -1.531  1.00  0.00           C  
ATOM   4631  C   ILE A 294      70.246   1.716  -2.583  1.00  0.00           C  
ATOM   4632  O   ILE A 294      70.137   2.077  -3.755  1.00  0.00           O  
ATOM   4633  CB  ILE A 294      69.811   3.365  -0.754  1.00  0.00           C  
ATOM   4634  CG1 ILE A 294      68.726   3.999   0.122  1.00  0.00           C  
ATOM   4635  CG2 ILE A 294      70.392   4.392  -1.713  1.00  0.00           C  
ATOM   4636  CD1 ILE A 294      69.256   5.007   1.116  1.00  0.00           C  
ATOM   4637  H   ILE A 294      69.152   1.145   0.349  1.00  0.00           H  
ATOM   4638  HA  ILE A 294      68.333   2.485  -2.042  1.00  0.00           H  
ATOM   4639  HB  ILE A 294      70.597   3.023  -0.082  1.00  0.00           H  
ATOM   4640 1HG1 ILE A 294      67.992   4.496  -0.511  1.00  0.00           H  
ATOM   4641 2HG1 ILE A 294      68.203   3.218   0.675  1.00  0.00           H  
ATOM   4642 1HG2 ILE A 294      70.790   5.234  -1.147  1.00  0.00           H  
ATOM   4643 2HG2 ILE A 294      71.192   3.935  -2.294  1.00  0.00           H  
ATOM   4644 3HG2 ILE A 294      69.611   4.745  -2.386  1.00  0.00           H  
ATOM   4645 1HD1 ILE A 294      68.429   5.412   1.700  1.00  0.00           H  
ATOM   4646 2HD1 ILE A 294      69.967   4.521   1.784  1.00  0.00           H  
ATOM   4647 3HD1 ILE A 294      69.753   5.816   0.583  1.00  0.00           H  
ATOM   4648  N   ARG A 295      71.226   0.926  -2.157  1.00  0.00           N  
ATOM   4649  CA  ARG A 295      72.254   0.426  -3.062  1.00  0.00           C  
ATOM   4650  C   ARG A 295      71.659  -0.501  -4.114  1.00  0.00           C  
ATOM   4651  O   ARG A 295      72.032  -0.447  -5.286  1.00  0.00           O  
ATOM   4652  CB  ARG A 295      73.333  -0.317  -2.288  1.00  0.00           C  
ATOM   4653  CG  ARG A 295      74.518  -0.776  -3.123  1.00  0.00           C  
ATOM   4654  CD  ARG A 295      74.366  -2.186  -3.563  1.00  0.00           C  
ATOM   4655  NE  ARG A 295      74.404  -3.111  -2.441  1.00  0.00           N  
ATOM   4656  CZ  ARG A 295      74.074  -4.415  -2.514  1.00  0.00           C  
ATOM   4657  NH1 ARG A 295      73.684  -4.932  -3.658  1.00  0.00           N  
ATOM   4658  NH2 ARG A 295      74.142  -5.175  -1.434  1.00  0.00           N  
ATOM   4659  H   ARG A 295      71.259   0.666  -1.182  1.00  0.00           H  
ATOM   4660  HA  ARG A 295      72.712   1.276  -3.568  1.00  0.00           H  
ATOM   4661 1HB  ARG A 295      73.717   0.323  -1.495  1.00  0.00           H  
ATOM   4662 2HB  ARG A 295      72.901  -1.199  -1.816  1.00  0.00           H  
ATOM   4663 1HG  ARG A 295      74.603  -0.147  -4.010  1.00  0.00           H  
ATOM   4664 2HG  ARG A 295      75.432  -0.697  -2.533  1.00  0.00           H  
ATOM   4665 1HD  ARG A 295      73.411  -2.308  -4.073  1.00  0.00           H  
ATOM   4666 2HD  ARG A 295      75.176  -2.444  -4.244  1.00  0.00           H  
ATOM   4667  HE  ARG A 295      74.700  -2.750  -1.544  1.00  0.00           H  
ATOM   4668 1HH1 ARG A 295      73.632  -4.351  -4.483  1.00  0.00           H  
ATOM   4669 2HH1 ARG A 295      73.437  -5.910  -3.712  1.00  0.00           H  
ATOM   4670 1HH2 ARG A 295      74.442  -4.777  -0.554  1.00  0.00           H  
ATOM   4671 2HH2 ARG A 295      73.895  -6.152  -1.488  1.00  0.00           H  
ATOM   4672  N   ARG A 296      70.731  -1.352  -3.688  1.00  0.00           N  
ATOM   4673  CA  ARG A 296      70.082  -2.293  -4.593  1.00  0.00           C  
ATOM   4674  C   ARG A 296      69.255  -1.565  -5.645  1.00  0.00           C  
ATOM   4675  O   ARG A 296      69.252  -1.943  -6.817  1.00  0.00           O  
ATOM   4676  CB  ARG A 296      69.185  -3.248  -3.819  1.00  0.00           C  
ATOM   4677  CG  ARG A 296      69.923  -4.265  -2.963  1.00  0.00           C  
ATOM   4678  CD  ARG A 296      68.983  -5.178  -2.262  1.00  0.00           C  
ATOM   4679  NE  ARG A 296      69.679  -6.099  -1.378  1.00  0.00           N  
ATOM   4680  CZ  ARG A 296      70.235  -7.262  -1.770  1.00  0.00           C  
ATOM   4681  NH1 ARG A 296      70.169  -7.631  -3.030  1.00  0.00           N  
ATOM   4682  NH2 ARG A 296      70.848  -8.032  -0.887  1.00  0.00           N  
ATOM   4683  H   ARG A 296      70.469  -1.346  -2.713  1.00  0.00           H  
ATOM   4684  HA  ARG A 296      70.853  -2.874  -5.100  1.00  0.00           H  
ATOM   4685 1HB  ARG A 296      68.529  -2.679  -3.163  1.00  0.00           H  
ATOM   4686 2HB  ARG A 296      68.554  -3.800  -4.516  1.00  0.00           H  
ATOM   4687 1HG  ARG A 296      70.578  -4.866  -3.594  1.00  0.00           H  
ATOM   4688 2HG  ARG A 296      70.519  -3.745  -2.212  1.00  0.00           H  
ATOM   4689 1HD  ARG A 296      68.286  -4.592  -1.663  1.00  0.00           H  
ATOM   4690 2HD  ARG A 296      68.429  -5.762  -2.996  1.00  0.00           H  
ATOM   4691  HE  ARG A 296      69.751  -5.849  -0.401  1.00  0.00           H  
ATOM   4692 1HH1 ARG A 296      69.700  -7.043  -3.704  1.00  0.00           H  
ATOM   4693 2HH1 ARG A 296      70.585  -8.503  -3.323  1.00  0.00           H  
ATOM   4694 1HH2 ARG A 296      70.899  -7.748   0.082  1.00  0.00           H  
ATOM   4695 2HH2 ARG A 296      71.264  -8.903  -1.180  1.00  0.00           H  
ATOM   4696  N   ILE A 297      68.554  -0.519  -5.219  1.00  0.00           N  
ATOM   4697  CA  ILE A 297      67.721   0.264  -6.124  1.00  0.00           C  
ATOM   4698  C   ILE A 297      68.565   0.972  -7.176  1.00  0.00           C  
ATOM   4699  O   ILE A 297      68.192   1.031  -8.348  1.00  0.00           O  
ATOM   4700  CB  ILE A 297      66.891   1.302  -5.347  1.00  0.00           C  
ATOM   4701  CG1 ILE A 297      65.847   0.604  -4.471  1.00  0.00           C  
ATOM   4702  CG2 ILE A 297      66.222   2.274  -6.306  1.00  0.00           C  
ATOM   4703  CD1 ILE A 297      65.172   1.522  -3.477  1.00  0.00           C  
ATOM   4704  H   ILE A 297      68.600  -0.260  -4.244  1.00  0.00           H  
ATOM   4705  HA  ILE A 297      67.036  -0.412  -6.635  1.00  0.00           H  
ATOM   4706  HB  ILE A 297      67.543   1.860  -4.676  1.00  0.00           H  
ATOM   4707 1HG1 ILE A 297      65.079   0.162  -5.104  1.00  0.00           H  
ATOM   4708 2HG1 ILE A 297      66.321  -0.207  -3.918  1.00  0.00           H  
ATOM   4709 1HG2 ILE A 297      65.639   3.001  -5.740  1.00  0.00           H  
ATOM   4710 2HG2 ILE A 297      66.983   2.793  -6.888  1.00  0.00           H  
ATOM   4711 3HG2 ILE A 297      65.563   1.725  -6.979  1.00  0.00           H  
ATOM   4712 1HD1 ILE A 297      64.446   0.955  -2.894  1.00  0.00           H  
ATOM   4713 2HD1 ILE A 297      65.921   1.949  -2.809  1.00  0.00           H  
ATOM   4714 3HD1 ILE A 297      64.661   2.322  -4.010  1.00  0.00           H  
ATOM   4715  N   THR A 298      69.704   1.508  -6.751  1.00  0.00           N  
ATOM   4716  CA  THR A 298      70.604   2.213  -7.655  1.00  0.00           C  
ATOM   4717  C   THR A 298      71.177   1.272  -8.707  1.00  0.00           C  
ATOM   4718  O   THR A 298      71.292   1.632  -9.879  1.00  0.00           O  
ATOM   4719  CB  THR A 298      71.753   2.884  -6.881  1.00  0.00           C  
ATOM   4720  OG1 THR A 298      71.216   3.844  -5.961  1.00  0.00           O  
ATOM   4721  CG2 THR A 298      72.705   3.583  -7.839  1.00  0.00           C  
ATOM   4722  H   THR A 298      69.953   1.425  -5.776  1.00  0.00           H  
ATOM   4723  HA  THR A 298      70.038   2.989  -8.171  1.00  0.00           H  
ATOM   4724  HB  THR A 298      72.302   2.130  -6.317  1.00  0.00           H  
ATOM   4725  HG1 THR A 298      70.897   3.392  -5.177  1.00  0.00           H  
ATOM   4726 1HG2 THR A 298      73.511   4.052  -7.274  1.00  0.00           H  
ATOM   4727 2HG2 THR A 298      73.124   2.854  -8.532  1.00  0.00           H  
ATOM   4728 3HG2 THR A 298      72.164   4.345  -8.398  1.00  0.00           H  
ATOM   4729  N   LEU A 299      71.535   0.066  -8.282  1.00  0.00           N  
ATOM   4730  CA  LEU A 299      72.097  -0.930  -9.186  1.00  0.00           C  
ATOM   4731  C   LEU A 299      71.081  -1.355 -10.238  1.00  0.00           C  
ATOM   4732  O   LEU A 299      71.419  -1.523 -11.410  1.00  0.00           O  
ATOM   4733  CB  LEU A 299      72.568  -2.157  -8.396  1.00  0.00           C  
ATOM   4734  CG  LEU A 299      73.789  -1.939  -7.493  1.00  0.00           C  
ATOM   4735  CD1 LEU A 299      74.023  -3.182  -6.646  1.00  0.00           C  
ATOM   4736  CD2 LEU A 299      75.005  -1.625  -8.351  1.00  0.00           C  
ATOM   4737  H   LEU A 299      71.415  -0.168  -7.307  1.00  0.00           H  
ATOM   4738  HA  LEU A 299      72.954  -0.491  -9.695  1.00  0.00           H  
ATOM   4739 1HB  LEU A 299      71.748  -2.501  -7.767  1.00  0.00           H  
ATOM   4740 2HB  LEU A 299      72.814  -2.951  -9.101  1.00  0.00           H  
ATOM   4741  HG  LEU A 299      73.597  -1.106  -6.816  1.00  0.00           H  
ATOM   4742 1HD1 LEU A 299      74.890  -3.027  -6.004  1.00  0.00           H  
ATOM   4743 2HD1 LEU A 299      73.145  -3.372  -6.028  1.00  0.00           H  
ATOM   4744 3HD1 LEU A 299      74.201  -4.038  -7.296  1.00  0.00           H  
ATOM   4745 1HD2 LEU A 299      75.873  -1.469  -7.709  1.00  0.00           H  
ATOM   4746 2HD2 LEU A 299      75.199  -2.459  -9.027  1.00  0.00           H  
ATOM   4747 3HD2 LEU A 299      74.817  -0.723  -8.933  1.00  0.00           H  
ATOM   4748  N   TYR A 300      69.834  -1.528  -9.813  1.00  0.00           N  
ATOM   4749  CA  TYR A 300      68.765  -1.934 -10.717  1.00  0.00           C  
ATOM   4750  C   TYR A 300      68.498  -0.865 -11.769  1.00  0.00           C  
ATOM   4751  O   TYR A 300      68.281  -1.174 -12.941  1.00  0.00           O  
ATOM   4752  CB  TYR A 300      67.487  -2.237  -9.932  1.00  0.00           C  
ATOM   4753  CG  TYR A 300      67.549  -3.523  -9.137  1.00  0.00           C  
ATOM   4754  CD1 TYR A 300      68.704  -4.292  -9.151  1.00  0.00           C  
ATOM   4755  CD2 TYR A 300      66.452  -3.932  -8.394  1.00  0.00           C  
ATOM   4756  CE1 TYR A 300      68.761  -5.465  -8.425  1.00  0.00           C  
ATOM   4757  CE2 TYR A 300      66.509  -5.106  -7.667  1.00  0.00           C  
ATOM   4758  CZ  TYR A 300      67.658  -5.871  -7.681  1.00  0.00           C  
ATOM   4759  OH  TYR A 300      67.715  -7.040  -6.958  1.00  0.00           O  
ATOM   4760  H   TYR A 300      69.621  -1.374  -8.838  1.00  0.00           H  
ATOM   4761  HA  TYR A 300      69.078  -2.840 -11.238  1.00  0.00           H  
ATOM   4762 1HB  TYR A 300      67.281  -1.419  -9.241  1.00  0.00           H  
ATOM   4763 2HB  TYR A 300      66.645  -2.304 -10.620  1.00  0.00           H  
ATOM   4764  HD1 TYR A 300      69.566  -3.970  -9.735  1.00  0.00           H  
ATOM   4765  HD2 TYR A 300      65.545  -3.328  -8.383  1.00  0.00           H  
ATOM   4766  HE1 TYR A 300      69.668  -6.069  -8.436  1.00  0.00           H  
ATOM   4767  HE2 TYR A 300      65.647  -5.428  -7.083  1.00  0.00           H  
ATOM   4768  HH  TYR A 300      66.879  -7.175  -6.504  1.00  0.00           H  
ATOM   4769  N   VAL A 301      68.515   0.394 -11.344  1.00  0.00           N  
ATOM   4770  CA  VAL A 301      68.274   1.512 -12.248  1.00  0.00           C  
ATOM   4771  C   VAL A 301      69.371   1.615 -13.300  1.00  0.00           C  
ATOM   4772  O   VAL A 301      69.098   1.876 -14.472  1.00  0.00           O  
ATOM   4773  CB  VAL A 301      68.199   2.832 -11.458  1.00  0.00           C  
ATOM   4774  CG1 VAL A 301      68.137   4.019 -12.408  1.00  0.00           C  
ATOM   4775  CG2 VAL A 301      66.989   2.815 -10.536  1.00  0.00           C  
ATOM   4776  H   VAL A 301      68.700   0.582 -10.369  1.00  0.00           H  
ATOM   4777  HA  VAL A 301      67.320   1.350 -12.752  1.00  0.00           H  
ATOM   4778  HB  VAL A 301      69.107   2.942 -10.864  1.00  0.00           H  
ATOM   4779 1HG1 VAL A 301      68.085   4.943 -11.832  1.00  0.00           H  
ATOM   4780 2HG1 VAL A 301      69.030   4.031 -13.032  1.00  0.00           H  
ATOM   4781 3HG1 VAL A 301      67.253   3.934 -13.038  1.00  0.00           H  
ATOM   4782 1HG2 VAL A 301      66.942   3.751  -9.980  1.00  0.00           H  
ATOM   4783 2HG2 VAL A 301      66.081   2.700 -11.129  1.00  0.00           H  
ATOM   4784 3HG2 VAL A 301      67.074   1.982  -9.838  1.00  0.00           H  
ATOM   4785  N   LEU A 302      70.613   1.409 -12.875  1.00  0.00           N  
ATOM   4786  CA  LEU A 302      71.754   1.479 -13.779  1.00  0.00           C  
ATOM   4787  C   LEU A 302      71.691   0.379 -14.831  1.00  0.00           C  
ATOM   4788  O   LEU A 302      71.989   0.610 -16.003  1.00  0.00           O  
ATOM   4789  CB  LEU A 302      73.064   1.366 -12.989  1.00  0.00           C  
ATOM   4790  CG  LEU A 302      73.402   2.559 -12.086  1.00  0.00           C  
ATOM   4791  CD1 LEU A 302      74.622   2.226 -11.239  1.00  0.00           C  
ATOM   4792  CD2 LEU A 302      73.651   3.790 -12.944  1.00  0.00           C  
ATOM   4793  H   LEU A 302      70.771   1.198 -11.900  1.00  0.00           H  
ATOM   4794  HA  LEU A 302      71.734   2.442 -14.287  1.00  0.00           H  
ATOM   4795 1HB  LEU A 302      73.014   0.478 -12.360  1.00  0.00           H  
ATOM   4796 2HB  LEU A 302      73.885   1.240 -13.694  1.00  0.00           H  
ATOM   4797  HG  LEU A 302      72.568   2.751 -11.409  1.00  0.00           H  
ATOM   4798 1HD1 LEU A 302      74.862   3.074 -10.597  1.00  0.00           H  
ATOM   4799 2HD1 LEU A 302      74.409   1.353 -10.621  1.00  0.00           H  
ATOM   4800 3HD1 LEU A 302      75.469   2.013 -11.890  1.00  0.00           H  
ATOM   4801 1HD2 LEU A 302      73.890   4.639 -12.302  1.00  0.00           H  
ATOM   4802 2HD2 LEU A 302      74.485   3.600 -13.620  1.00  0.00           H  
ATOM   4803 3HD2 LEU A 302      72.757   4.016 -13.525  1.00  0.00           H  
ATOM   4804  N   ARG A 303      71.301  -0.818 -14.406  1.00  0.00           N  
ATOM   4805  CA  ARG A 303      71.198  -1.957 -15.310  1.00  0.00           C  
ATOM   4806  C   ARG A 303      70.245  -1.661 -16.461  1.00  0.00           C  
ATOM   4807  O   ARG A 303      70.459  -2.109 -17.587  1.00  0.00           O  
ATOM   4808  CB  ARG A 303      70.718  -3.192 -14.562  1.00  0.00           C  
ATOM   4809  CG  ARG A 303      71.731  -3.791 -13.600  1.00  0.00           C  
ATOM   4810  CD  ARG A 303      71.172  -4.958 -12.870  1.00  0.00           C  
ATOM   4811  NE  ARG A 303      72.138  -5.534 -11.948  1.00  0.00           N  
ATOM   4812  CZ  ARG A 303      71.858  -6.504 -11.055  1.00  0.00           C  
ATOM   4813  NH1 ARG A 303      70.641  -6.994 -10.976  1.00  0.00           N  
ATOM   4814  NH2 ARG A 303      72.808  -6.962 -10.259  1.00  0.00           N  
ATOM   4815  H   ARG A 303      71.070  -0.942 -13.431  1.00  0.00           H  
ATOM   4816  HA  ARG A 303      72.187  -2.162 -15.722  1.00  0.00           H  
ATOM   4817 1HB  ARG A 303      69.825  -2.947 -13.990  1.00  0.00           H  
ATOM   4818 2HB  ARG A 303      70.445  -3.968 -15.278  1.00  0.00           H  
ATOM   4819 1HG  ARG A 303      72.609  -4.122 -14.155  1.00  0.00           H  
ATOM   4820 2HG  ARG A 303      72.027  -3.039 -12.868  1.00  0.00           H  
ATOM   4821 1HD  ARG A 303      70.299  -4.645 -12.298  1.00  0.00           H  
ATOM   4822 2HD  ARG A 303      70.881  -5.728 -13.584  1.00  0.00           H  
ATOM   4823  HE  ARG A 303      73.085  -5.182 -11.979  1.00  0.00           H  
ATOM   4824 1HH1 ARG A 303      69.915  -6.643 -11.585  1.00  0.00           H  
ATOM   4825 2HH1 ARG A 303      70.432  -7.720 -10.307  1.00  0.00           H  
ATOM   4826 1HH2 ARG A 303      73.744  -6.585 -10.319  1.00  0.00           H  
ATOM   4827 2HH2 ARG A 303      72.599  -7.688  -9.590  1.00  0.00           H  
ATOM   4828  N   VAL A 304      69.190  -0.907 -16.190  1.00  0.00           N  
ATOM   4829  CA  VAL A 304      68.379  -0.344 -17.277  1.00  0.00           C  
ATOM   4830  C   VAL A 304      69.122   0.700 -18.123  1.00  0.00           C  
ATOM   4831  O   VAL A 304      68.948   0.765 -19.340  1.00  0.00           O  
ATOM   4832  CB  VAL A 304      67.110   0.304 -16.692  1.00  0.00           C  
ATOM   4833  CG1 VAL A 304      66.345   1.050 -17.775  1.00  0.00           C  
ATOM   4834  CG2 VAL A 304      66.234  -0.760 -16.049  1.00  0.00           C  
ATOM   4835  H   VAL A 304      68.950  -0.724 -15.226  1.00  0.00           H  
ATOM   4836  HA  VAL A 304      68.083  -1.155 -17.943  1.00  0.00           H  
ATOM   4837  HB  VAL A 304      67.402   1.039 -15.941  1.00  0.00           H  
ATOM   4838 1HG1 VAL A 304      65.452   1.502 -17.344  1.00  0.00           H  
ATOM   4839 2HG1 VAL A 304      66.979   1.830 -18.197  1.00  0.00           H  
ATOM   4840 3HG1 VAL A 304      66.055   0.353 -18.561  1.00  0.00           H  
ATOM   4841 1HG2 VAL A 304      65.340  -0.295 -15.637  1.00  0.00           H  
ATOM   4842 2HG2 VAL A 304      65.948  -1.498 -16.799  1.00  0.00           H  
ATOM   4843 3HG2 VAL A 304      66.788  -1.252 -15.249  1.00  0.00           H  
ATOM   4844  N   VAL A 305      69.951   1.518 -17.478  1.00  0.00           N  
ATOM   4845  CA  VAL A 305      70.496   2.716 -18.128  1.00  0.00           C  
ATOM   4846  C   VAL A 305      71.660   2.390 -19.057  1.00  0.00           C  
ATOM   4847  O   VAL A 305      72.578   1.659 -18.685  1.00  0.00           O  
ATOM   4848  CB  VAL A 305      70.971   3.726 -17.066  1.00  0.00           C  
ATOM   4849  CG1 VAL A 305      71.635   4.923 -17.729  1.00  0.00           C  
ATOM   4850  CG2 VAL A 305      69.794   4.168 -16.209  1.00  0.00           C  
ATOM   4851  H   VAL A 305      70.207   1.307 -16.524  1.00  0.00           H  
ATOM   4852  HA  VAL A 305      69.706   3.177 -18.722  1.00  0.00           H  
ATOM   4853  HB  VAL A 305      71.722   3.250 -16.436  1.00  0.00           H  
ATOM   4854 1HG1 VAL A 305      71.965   5.626 -16.964  1.00  0.00           H  
ATOM   4855 2HG1 VAL A 305      72.496   4.587 -18.308  1.00  0.00           H  
ATOM   4856 3HG1 VAL A 305      70.922   5.415 -18.390  1.00  0.00           H  
ATOM   4857 1HG2 VAL A 305      70.137   4.881 -15.461  1.00  0.00           H  
ATOM   4858 2HG2 VAL A 305      69.041   4.639 -16.841  1.00  0.00           H  
ATOM   4859 3HG2 VAL A 305      69.360   3.300 -15.712  1.00  0.00           H  
ATOM   4860  N   THR A 306      71.619   2.936 -20.271  1.00  0.00           N  
ATOM   4861  CA  THR A 306      72.689   2.744 -21.241  1.00  0.00           C  
ATOM   4862  C   THR A 306      73.382   4.063 -21.611  1.00  0.00           C  
ATOM   4863  O   THR A 306      74.334   4.078 -22.391  1.00  0.00           O  
ATOM   4864  CB  THR A 306      72.150   2.070 -22.516  1.00  0.00           C  
ATOM   4865  OG1 THR A 306      71.140   2.898 -23.107  1.00  0.00           O  
ATOM   4866  CG2 THR A 306      71.557   0.708 -22.189  1.00  0.00           C  
ATOM   4867  H   THR A 306      70.823   3.501 -20.530  1.00  0.00           H  
ATOM   4868  HA  THR A 306      73.443   2.091 -20.800  1.00  0.00           H  
ATOM   4869  HB  THR A 306      72.962   1.944 -23.232  1.00  0.00           H  
ATOM   4870  HG1 THR A 306      71.557   3.603 -23.607  1.00  0.00           H  
ATOM   4871 1HG2 THR A 306      71.181   0.246 -23.102  1.00  0.00           H  
ATOM   4872 2HG2 THR A 306      72.325   0.072 -21.750  1.00  0.00           H  
ATOM   4873 3HG2 THR A 306      70.738   0.828 -21.481  1.00  0.00           H  
ATOM   4874  N   ASP A 307      72.899   5.166 -21.048  1.00  0.00           N  
ATOM   4875  CA  ASP A 307      73.372   6.492 -21.447  1.00  0.00           C  
ATOM   4876  C   ASP A 307      74.633   6.902 -20.695  1.00  0.00           C  
ATOM   4877  O   ASP A 307      74.694   6.809 -19.469  1.00  0.00           O  
ATOM   4878  CB  ASP A 307      72.279   7.538 -21.216  1.00  0.00           C  
ATOM   4879  CG  ASP A 307      71.103   7.388 -22.172  1.00  0.00           C  
ATOM   4880  OD1 ASP A 307      71.257   6.730 -23.173  1.00  0.00           O  
ATOM   4881  OD2 ASP A 307      70.062   7.933 -21.891  1.00  0.00           O  
ATOM   4882  H   ASP A 307      72.192   5.084 -20.331  1.00  0.00           H  
ATOM   4883  HA  ASP A 307      73.612   6.468 -22.510  1.00  0.00           H  
ATOM   4884 1HB  ASP A 307      71.909   7.458 -20.193  1.00  0.00           H  
ATOM   4885 2HB  ASP A 307      72.700   8.537 -21.334  1.00  0.00           H  
ATOM   4886  N   GLY A 308      75.790   7.387 -21.153  1.00  0.00           N  
ATOM   4887  CA  GLY A 308      76.956   7.508 -20.278  1.00  0.00           C  
ATOM   4888  C   GLY A 308      76.829   8.664 -19.279  1.00  0.00           C  
ATOM   4889  O   GLY A 308      77.125   8.509 -18.094  1.00  0.00           O  
ATOM   4890  H   GLY A 308      75.855   7.673 -22.119  1.00  0.00           H  
ATOM   4891 1HA  GLY A 308      77.095   6.578 -19.726  1.00  0.00           H  
ATOM   4892 2HA  GLY A 308      77.850   7.660 -20.882  1.00  0.00           H  
ATOM   4893  N   GLU A 309      76.388   9.843 -19.732  1.00  0.00           N  
ATOM   4894  CA  GLU A 309      76.043  10.899 -18.787  1.00  0.00           C  
ATOM   4895  C   GLU A 309      74.961  10.440 -17.818  1.00  0.00           C  
ATOM   4896  O   GLU A 309      75.073  10.638 -16.608  1.00  0.00           O  
ATOM   4897  CB  GLU A 309      75.575  12.151 -19.533  1.00  0.00           C  
ATOM   4898  CG  GLU A 309      76.663  12.844 -20.341  1.00  0.00           C  
ATOM   4899  CD  GLU A 309      76.901  12.197 -21.677  1.00  0.00           C  
ATOM   4900  OE1 GLU A 309      76.233  11.238 -21.979  1.00  0.00           O  
ATOM   4901  OE2 GLU A 309      77.754  12.663 -22.396  1.00  0.00           O  
ATOM   4902  H   GLU A 309      76.300   9.986 -20.728  1.00  0.00           H  
ATOM   4903  HA  GLU A 309      76.933  11.150 -18.208  1.00  0.00           H  
ATOM   4904 1HB  GLU A 309      74.768  11.886 -20.216  1.00  0.00           H  
ATOM   4905 2HB  GLU A 309      75.177  12.872 -18.819  1.00  0.00           H  
ATOM   4906 1HG  GLU A 309      76.376  13.883 -20.500  1.00  0.00           H  
ATOM   4907 2HG  GLU A 309      77.588  12.835 -19.768  1.00  0.00           H  
ATOM   4908  N   THR A 310      73.913   9.826 -18.358  1.00  0.00           N  
ATOM   4909  CA  THR A 310      72.808   9.337 -17.542  1.00  0.00           C  
ATOM   4910  C   THR A 310      73.295   8.349 -16.490  1.00  0.00           C  
ATOM   4911  O   THR A 310      72.930   8.445 -15.318  1.00  0.00           O  
ATOM   4912  CB  THR A 310      71.727   8.673 -18.414  1.00  0.00           C  
ATOM   4913  OG1 THR A 310      71.188   9.636 -19.329  1.00  0.00           O  
ATOM   4914  CG2 THR A 310      70.606   8.122 -17.546  1.00  0.00           C  
ATOM   4915  H   THR A 310      73.882   9.695 -19.359  1.00  0.00           H  
ATOM   4916  HA  THR A 310      72.358  10.185 -17.025  1.00  0.00           H  
ATOM   4917  HB  THR A 310      72.170   7.858 -18.986  1.00  0.00           H  
ATOM   4918  HG1 THR A 310      70.763   9.180 -20.059  1.00  0.00           H  
ATOM   4919 1HG2 THR A 310      69.851   7.656 -18.179  1.00  0.00           H  
ATOM   4920 2HG2 THR A 310      71.010   7.380 -16.857  1.00  0.00           H  
ATOM   4921 3HG2 THR A 310      70.152   8.934 -16.979  1.00  0.00           H  
ATOM   4922  N   ALA A 311      74.121   7.399 -16.915  1.00  0.00           N  
ATOM   4923  CA  ALA A 311      74.660   6.391 -16.010  1.00  0.00           C  
ATOM   4924  C   ALA A 311      75.564   7.021 -14.959  1.00  0.00           C  
ATOM   4925  O   ALA A 311      75.525   6.646 -13.787  1.00  0.00           O  
ATOM   4926  CB  ALA A 311      75.419   5.329 -16.792  1.00  0.00           C  
ATOM   4927  H   ALA A 311      74.382   7.374 -17.890  1.00  0.00           H  
ATOM   4928  HA  ALA A 311      73.825   5.919 -15.492  1.00  0.00           H  
ATOM   4929 1HB  ALA A 311      75.815   4.583 -16.102  1.00  0.00           H
[truncated: 576,830 more chars]
