# Supplementary material for: Blueprinting extendable nanomaterials with standardized protein blocks
Source: Nature. 2024 Mar 13;627(8005):898–904. doi: 10.1038/s41586-024-07188-4 (PMC10972742; doi:10.1038/s41586-024-07188-4)
Supplement: Supplementary file 4 — Design models with ideal backbones as well as experimentally determined structures for comparison. For reference to design names, see Supplementary Fig. 1. [file 41586_2024_7188_MOESM4_ESM.zip › THR22_design.pdb]

HEADER                                            29-OCT-21   XXXX              
EXPDTA    THEORETICAL MODEL                                                     
REMARK 220                                                                      
REMARK 220 EXPERIMENTAL DETAILS                                                 
REMARK 220  EXPERIMENT TYPE                : THEORETICAL MODELLING              
REMARK 220  DATE OF DATA COLLECTION        : 29-OCT-21                          
REMARK 220                                                                      
REMARK 220 REMARK: MODEL GENERATED BY ROSETTA                                   
REMARK 220  VERSION 2021.41+HEAD.36da336f772                                    
ATOM      1  N   GLY A   1      14.404   7.032  16.430  1.00  0.00           N  
ATOM      2  CA  GLY A   1      14.839   5.858  17.185  1.00  0.00           C  
ATOM      3  C   GLY A   1      15.139   4.649  16.299  1.00  0.00           C  
ATOM      4  O   GLY A   1      15.584   3.608  16.783  1.00  0.00           O  
ATOM      5 1H   GLY A   1      14.224   7.787  17.061  1.00  0.00           H  
ATOM      6 2H   GLY A   1      15.121   7.300  15.787  1.00  0.00           H  
ATOM      7 3H   GLY A   1      13.569   6.814  15.925  1.00  0.00           H  
ATOM      8 1HA  GLY A   1      15.735   6.103  17.755  1.00  0.00           H  
ATOM      9 2HA  GLY A   1      14.068   5.581  17.903  1.00  0.00           H  
ATOM     10  N   GLY A   2      14.897   4.778  14.994  1.00  0.00           N  
ATOM     11  CA  GLY A   2      15.073   3.643  14.087  1.00  0.00           C  
ATOM     12  C   GLY A   2      16.497   3.089  14.098  1.00  0.00           C  
ATOM     13  O   GLY A   2      17.461   3.832  14.283  1.00  0.00           O  
ATOM     14  H   GLY A   2      14.590   5.671  14.637  1.00  0.00           H  
ATOM     15 1HA  GLY A   2      14.383   2.846  14.364  1.00  0.00           H  
ATOM     16 2HA  GLY A   2      14.822   3.947  13.071  1.00  0.00           H  
ATOM     17  N   ASP A   3      16.609   1.776  13.897  1.00  0.00           N  
ATOM     18  CA  ASP A   3      17.902   1.092  13.841  1.00  0.00           C  
ATOM     19  C   ASP A   3      18.636   1.393  12.529  1.00  0.00           C  
ATOM     20  O   ASP A   3      18.101   1.172  11.442  1.00  0.00           O  
ATOM     21  CB  ASP A   3      17.714  -0.419  13.993  1.00  0.00           C  
ATOM     22  CG  ASP A   3      19.033  -1.177  14.060  1.00  0.00           C  
ATOM     23  OD1 ASP A   3      19.602  -1.247  15.123  1.00  0.00           O  
ATOM     24  OD2 ASP A   3      19.459  -1.679  13.047  1.00  0.00           O  
ATOM     25  H   ASP A   3      15.772   1.223  13.778  1.00  0.00           H  
ATOM     26  HA  ASP A   3      18.519   1.451  14.665  1.00  0.00           H  
ATOM     27 1HB  ASP A   3      17.146  -0.626  14.901  1.00  0.00           H  
ATOM     28 2HB  ASP A   3      17.135  -0.800  13.151  1.00  0.00           H  
ATOM     29  N   PRO A   4      19.741   1.848  12.960  1.00  0.00           N  
ATOM     30  CA  PRO A   4      20.778   2.261  12.013  1.00  0.00           C  
ATOM     31  C   PRO A   4      21.280   1.134  11.098  1.00  0.00           C  
ATOM     32  O   PRO A   4      21.452   1.328   9.895  1.00  0.00           O  
ATOM     33  CB  PRO A   4      21.889   2.751  12.947  1.00  0.00           C  
ATOM     34  CG  PRO A   4      21.167   3.198  14.172  1.00  0.00           C  
ATOM     35  CD  PRO A   4      20.059   2.193  14.341  1.00  0.00           C  
ATOM     36  HA  PRO A   4      20.393   3.083  11.391  1.00  0.00           H  
ATOM     37 1HB  PRO A   4      22.601   1.936  13.145  1.00  0.00           H  
ATOM     38 2HB  PRO A   4      22.455   3.562  12.465  1.00  0.00           H  
ATOM     39 1HG  PRO A   4      21.854   3.220  15.031  1.00  0.00           H  
ATOM     40 2HG  PRO A   4      20.792   4.223  14.038  1.00  0.00           H  
ATOM     41 1HD  PRO A   4      20.434   1.324  14.903  1.00  0.00           H  
ATOM     42 2HD  PRO A   4      19.215   2.662  14.869  1.00  0.00           H  
ATOM     43  N   ASP A   5      21.535  -0.082  11.622  1.00  0.00           N  
ATOM     44  CA  ASP A   5      21.998  -1.128  10.717  1.00  0.00           C  
ATOM     45  C   ASP A   5      20.945  -1.453   9.666  1.00  0.00           C  
ATOM     46  O   ASP A   5      21.265  -1.653   8.494  1.00  0.00           O  
ATOM     47  CB  ASP A   5      22.355  -2.395  11.499  1.00  0.00           C  
ATOM     48  CG  ASP A   5      23.631  -2.247  12.317  1.00  0.00           C  
ATOM     49  OD1 ASP A   5      24.371  -1.325  12.065  1.00  0.00           O  
ATOM     50  OD2 ASP A   5      23.853  -3.056  13.185  1.00  0.00           O  
ATOM     51  H   ASP A   5      21.399  -0.229  12.612  1.00  0.00           H  
ATOM     52  HA  ASP A   5      22.892  -0.771  10.205  1.00  0.00           H  
ATOM     53 1HB  ASP A   5      21.536  -2.650  12.172  1.00  0.00           H  
ATOM     54 2HB  ASP A   5      22.480  -3.227  10.805  1.00  0.00           H  
ATOM     55  N   ARG A   6      19.688  -1.505  10.091  1.00  0.00           N  
ATOM     56  CA  ARG A   6      18.585  -1.806   9.186  1.00  0.00           C  
ATOM     57  C   ARG A   6      18.422  -0.716   8.135  1.00  0.00           C  
ATOM     58  O   ARG A   6      18.177  -1.002   6.963  1.00  0.00           O  
ATOM     59  CB  ARG A   6      17.284  -1.959   9.960  1.00  0.00           C  
ATOM     60  CG  ARG A   6      17.195  -3.209  10.821  1.00  0.00           C  
ATOM     61  CD  ARG A   6      15.923  -3.259  11.586  1.00  0.00           C  
ATOM     62  NE  ARG A   6      15.833  -4.453  12.411  1.00  0.00           N  
ATOM     63  CZ  ARG A   6      14.856  -4.691  13.308  1.00  0.00           C  
ATOM     64  NH1 ARG A   6      13.895  -3.811  13.483  1.00  0.00           N  
ATOM     65  NH2 ARG A   6      14.863  -5.810  14.011  1.00  0.00           N  
ATOM     66  H   ARG A   6      19.491  -1.332  11.066  1.00  0.00           H  
ATOM     67  HA  ARG A   6      18.800  -2.747   8.679  1.00  0.00           H  
ATOM     68 1HB  ARG A   6      17.146  -1.098  10.613  1.00  0.00           H  
ATOM     69 2HB  ARG A   6      16.446  -1.978   9.263  1.00  0.00           H  
ATOM     70 1HG  ARG A   6      17.247  -4.093  10.185  1.00  0.00           H  
ATOM     71 2HG  ARG A   6      18.023  -3.222  11.530  1.00  0.00           H  
ATOM     72 1HD  ARG A   6      15.856  -2.388  12.238  1.00  0.00           H  
ATOM     73 2HD  ARG A   6      15.081  -3.258  10.894  1.00  0.00           H  
ATOM     74  HE  ARG A   6      16.554  -5.153  12.305  1.00  0.00           H  
ATOM     75 1HH1 ARG A   6      13.890  -2.956  12.946  1.00  0.00           H  
ATOM     76 2HH1 ARG A   6      13.163  -3.990  14.155  1.00  0.00           H  
ATOM     77 1HH2 ARG A   6      15.602  -6.487  13.876  1.00  0.00           H  
ATOM     78 2HH2 ARG A   6      14.131  -5.989  14.682  1.00  0.00           H  
ATOM     79  N   ALA A   7      18.559   0.535   8.560  1.00  0.00           N  
ATOM     80  CA  ALA A   7      18.428   1.671   7.655  1.00  0.00           C  
ATOM     81  C   ALA A   7      19.530   1.668   6.604  1.00  0.00           C  
ATOM     82  O   ALA A   7      19.284   1.953   5.432  1.00  0.00           O  
ATOM     83  CB  ALA A   7      18.447   2.976   8.437  1.00  0.00           C  
ATOM     84  H   ALA A   7      18.759   0.704   9.535  1.00  0.00           H  
ATOM     85  HA  ALA A   7      17.473   1.583   7.137  1.00  0.00           H  
ATOM     86 1HB  ALA A   7      18.348   3.815   7.747  1.00  0.00           H  
ATOM     87 2HB  ALA A   7      17.617   2.989   9.144  1.00  0.00           H  
ATOM     88 3HB  ALA A   7      19.387   3.062   8.979  1.00  0.00           H  
ATOM     89  N   LEU A   8      20.746   1.344   7.029  1.00  0.00           N  
ATOM     90  CA  LEU A   8      21.888   1.303   6.124  1.00  0.00           C  
ATOM     91  C   LEU A   8      21.720   0.214   5.072  1.00  0.00           C  
ATOM     92  O   LEU A   8      22.040   0.415   3.900  1.00  0.00           O  
ATOM     93  CB  LEU A   8      23.181   1.064   6.914  1.00  0.00           C  
ATOM     94  CG  LEU A   8      23.633   2.220   7.815  1.00  0.00           C  
ATOM     95  CD1 LEU A   8      24.816   1.772   8.662  1.00  0.00           C  
ATOM     96  CD2 LEU A   8      23.999   3.421   6.956  1.00  0.00           C  
ATOM     97  H   LEU A   8      20.883   1.120   8.004  1.00  0.00           H  
ATOM     98  HA  LEU A   8      21.960   2.263   5.615  1.00  0.00           H  
ATOM     99 1HB  LEU A   8      23.046   0.186   7.543  1.00  0.00           H  
ATOM    100 2HB  LEU A   8      23.987   0.860   6.208  1.00  0.00           H  
ATOM    101  HG  LEU A   8      22.822   2.492   8.492  1.00  0.00           H  
ATOM    102 1HD1 LEU A   8      25.137   2.593   9.303  1.00  0.00           H  
ATOM    103 2HD1 LEU A   8      24.521   0.924   9.281  1.00  0.00           H  
ATOM    104 3HD1 LEU A   8      25.638   1.477   8.011  1.00  0.00           H  
ATOM    105 1HD2 LEU A   8      24.319   4.243   7.597  1.00  0.00           H  
ATOM    106 2HD2 LEU A   8      24.810   3.151   6.280  1.00  0.00           H  
ATOM    107 3HD2 LEU A   8      23.131   3.732   6.375  1.00  0.00           H  
ATOM    108  N   GLU A   9      21.216  -0.939   5.498  1.00  0.00           N  
ATOM    109  CA  GLU A   9      21.004  -2.063   4.593  1.00  0.00           C  
ATOM    110  C   GLU A   9      19.953  -1.733   3.541  1.00  0.00           C  
ATOM    111  O   GLU A   9      20.103  -2.079   2.369  1.00  0.00           O  
ATOM    112  CB  GLU A   9      20.581  -3.307   5.377  1.00  0.00           C  
ATOM    113  CG  GLU A   9      21.678  -3.906   6.245  1.00  0.00           C  
ATOM    114  CD  GLU A   9      21.207  -5.082   7.055  1.00  0.00           C  
ATOM    115  OE1 GLU A   9      20.032  -5.359   7.037  1.00  0.00           O  
ATOM    116  OE2 GLU A   9      22.024  -5.704   7.694  1.00  0.00           O  
ATOM    117  H   GLU A   9      20.974  -1.040   6.473  1.00  0.00           H  
ATOM    118  HA  GLU A   9      21.942  -2.276   4.080  1.00  0.00           H  
ATOM    119 1HB  GLU A   9      19.740  -3.060   6.025  1.00  0.00           H  
ATOM    120 2HB  GLU A   9      20.245  -4.078   4.684  1.00  0.00           H  
ATOM    121 1HG  GLU A   9      22.500  -4.227   5.605  1.00  0.00           H  
ATOM    122 2HG  GLU A   9      22.057  -3.137   6.917  1.00  0.00           H  
ATOM    123  N   GLY A  10      18.888  -1.061   3.967  1.00  0.00           N  
ATOM    124  CA  GLY A  10      17.810  -0.682   3.062  1.00  0.00           C  
ATOM    125  C   GLY A  10      18.294   0.307   2.010  1.00  0.00           C  
ATOM    126  O   GLY A  10      17.929   0.210   0.838  1.00  0.00           O  
ATOM    127  H   GLY A  10      18.824  -0.807   4.942  1.00  0.00           H  
ATOM    128 1HA  GLY A  10      17.415  -1.573   2.574  1.00  0.00           H  
ATOM    129 2HA  GLY A  10      16.994  -0.240   3.633  1.00  0.00           H  
ATOM    130  N   LEU A  11      19.118   1.259   2.436  1.00  0.00           N  
ATOM    131  CA  LEU A  11      19.655   2.268   1.531  1.00  0.00           C  
ATOM    132  C   LEU A  11      20.560   1.640   0.479  1.00  0.00           C  
ATOM    133  O   LEU A  11      20.519   2.015  -0.693  1.00  0.00           O  
ATOM    134  CB  LEU A  11      20.436   3.326   2.321  1.00  0.00           C  
ATOM    135  CG  LEU A  11      19.595   4.238   3.223  1.00  0.00           C  
ATOM    136  CD1 LEU A  11      20.517   5.105   4.069  1.00  0.00           C  
ATOM    137  CD2 LEU A  11      18.676   5.094   2.364  1.00  0.00           C  
ATOM    138  H   LEU A  11      19.379   1.284   3.411  1.00  0.00           H  
ATOM    139  HA  LEU A  11      18.823   2.754   1.022  1.00  0.00           H  
ATOM    140 1HB  LEU A  11      21.167   2.820   2.950  1.00  0.00           H  
ATOM    141 2HB  LEU A  11      20.973   3.960   1.615  1.00  0.00           H  
ATOM    142  HG  LEU A  11      18.996   3.629   3.900  1.00  0.00           H  
ATOM    143 1HD1 LEU A  11      19.920   5.754   4.710  1.00  0.00           H  
ATOM    144 2HD1 LEU A  11      21.150   4.468   4.688  1.00  0.00           H  
ATOM    145 3HD1 LEU A  11      21.142   5.716   3.418  1.00  0.00           H  
ATOM    146 1HD2 LEU A  11      18.078   5.742   3.005  1.00  0.00           H  
ATOM    147 2HD2 LEU A  11      19.274   5.705   1.687  1.00  0.00           H  
ATOM    148 3HD2 LEU A  11      18.016   4.449   1.783  1.00  0.00           H  
ATOM    149  N   LYS A  12      21.377   0.682   0.905  1.00  0.00           N  
ATOM    150  CA  LYS A  12      22.294  -0.000  -0.000  1.00  0.00           C  
ATOM    151  C   LYS A  12      21.537  -0.801  -1.052  1.00  0.00           C  
ATOM    152  O   LYS A  12      21.914  -0.818  -2.224  1.00  0.00           O  
ATOM    153  CB  LYS A  12      23.235  -0.917   0.783  1.00  0.00           C  
ATOM    154  CG  LYS A  12      24.235  -1.676  -0.080  1.00  0.00           C  
ATOM    155  CD  LYS A  12      23.737  -3.077  -0.400  1.00  0.00           C  
ATOM    156  CE  LYS A  12      23.773  -3.973   0.830  1.00  0.00           C  
ATOM    157  NZ  LYS A  12      23.244  -5.334   0.543  1.00  0.00           N  
ATOM    158  H   LYS A  12      21.362   0.420   1.880  1.00  0.00           H  
ATOM    159  HA  LYS A  12      22.891   0.751  -0.519  1.00  0.00           H  
ATOM    160 1HB  LYS A  12      23.798  -0.328   1.507  1.00  0.00           H  
ATOM    161 2HB  LYS A  12      22.650  -1.649   1.340  1.00  0.00           H  
ATOM    162 1HG  LYS A  12      24.396  -1.135  -1.013  1.00  0.00           H  
ATOM    163 2HG  LYS A  12      25.187  -1.749   0.446  1.00  0.00           H  
ATOM    164 1HD  LYS A  12      22.712  -3.024  -0.770  1.00  0.00           H  
ATOM    165 2HD  LYS A  12      24.363  -3.518  -1.176  1.00  0.00           H  
ATOM    166 1HE  LYS A  12      24.799  -4.063   1.184  1.00  0.00           H  
ATOM    167 2HE  LYS A  12      23.176  -3.525   1.624  1.00  0.00           H  
ATOM    168 1HZ  LYS A  12      23.284  -5.895   1.382  1.00  0.00           H  
ATOM    169 2HZ  LYS A  12      22.285  -5.264   0.231  1.00  0.00           H  
ATOM    170 3HZ  LYS A  12      23.801  -5.767  -0.178  1.00  0.00           H  
ATOM    171  N   GLU A  13      20.467  -1.464  -0.626  1.00  0.00           N  
ATOM    172  CA  GLU A  13      19.655  -2.268  -1.531  1.00  0.00           C  
ATOM    173  C   GLU A  13      18.977  -1.399  -2.583  1.00  0.00           C  
ATOM    174  O   GLU A  13      18.904  -1.769  -3.755  1.00  0.00           O  
ATOM    175  CB  GLU A  13      18.601  -3.052  -0.747  1.00  0.00           C  
ATOM    176  CG  GLU A  13      19.165  -4.163   0.128  1.00  0.00           C  
ATOM    177  CD  GLU A  13      19.832  -5.252  -0.667  1.00  0.00           C  
ATOM    178  OE1 GLU A  13      19.336  -5.583  -1.717  1.00  0.00           O  
ATOM    179  OE2 GLU A  13      20.838  -5.752  -0.223  1.00  0.00           O  
ATOM    180  H   GLU A  13      20.210  -1.409   0.349  1.00  0.00           H  
ATOM    181  HA  GLU A  13      20.307  -2.976  -2.044  1.00  0.00           H  
ATOM    182 1HB  GLU A  13      18.044  -2.371  -0.104  1.00  0.00           H  
ATOM    183 2HB  GLU A  13      17.890  -3.502  -1.441  1.00  0.00           H  
ATOM    184 1HG  GLU A  13      19.893  -3.735   0.817  1.00  0.00           H  
ATOM    185 2HG  GLU A  13      18.357  -4.593   0.717  1.00  0.00           H  
ATOM    186  N   LEU A  14      18.482  -0.242  -2.157  1.00  0.00           N  
ATOM    187  CA  LEU A  14      17.810   0.682  -3.062  1.00  0.00           C  
ATOM    188  C   LEU A  14      18.770   1.222  -4.114  1.00  0.00           C  
ATOM    189  O   LEU A  14      18.414   1.350  -5.285  1.00  0.00           O  
ATOM    190  CB  LEU A  14      17.200   1.847  -2.272  1.00  0.00           C  
ATOM    191  CG  LEU A  14      16.011   1.489  -1.371  1.00  0.00           C  
ATOM    192  CD1 LEU A  14      15.634   2.697  -0.524  1.00  0.00           C  
ATOM    193  CD2 LEU A  14      14.840   1.036  -2.230  1.00  0.00           C  
ATOM    194  H   LEU A  14      18.574   0.003  -1.181  1.00  0.00           H  
ATOM    195  HA  LEU A  14      17.010   0.146  -3.571  1.00  0.00           H  
ATOM    196 1HB  LEU A  14      17.974   2.282  -1.642  1.00  0.00           H  
ATOM    197 2HB  LEU A  14      16.864   2.607  -2.977  1.00  0.00           H  
ATOM    198  HG  LEU A  14      16.298   0.684  -0.694  1.00  0.00           H  
ATOM    199 1HD1 LEU A  14      14.790   2.443   0.117  1.00  0.00           H  
ATOM    200 2HD1 LEU A  14      16.484   2.987   0.095  1.00  0.00           H  
ATOM    201 3HD1 LEU A  14      15.359   3.526  -1.175  1.00  0.00           H  
ATOM    202 1HD2 LEU A  14      13.996   0.781  -1.589  1.00  0.00           H  
ATOM    203 2HD2 LEU A  14      14.553   1.842  -2.906  1.00  0.00           H  
ATOM    204 3HD2 LEU A  14      15.132   0.162  -2.811  1.00  0.00           H  
ATOM    205  N   SER A  15      19.989   1.537  -3.688  1.00  0.00           N  
ATOM    206  CA  SER A  15      21.004   2.063  -4.593  1.00  0.00           C  
ATOM    207  C   SER A  15      21.393   1.032  -5.645  1.00  0.00           C  
ATOM    208  O   SER A  15      21.573   1.364  -6.817  1.00  0.00           O  
ATOM    209  CB  SER A  15      22.231   2.488  -3.810  1.00  0.00           C  
ATOM    210  OG  SER A  15      23.218   3.000  -4.663  1.00  0.00           O  
ATOM    211  H   SER A  15      20.218   1.409  -2.713  1.00  0.00           H  
ATOM    212  HA  SER A  15      20.594   2.935  -5.104  1.00  0.00           H  
ATOM    213 1HB  SER A  15      21.952   3.244  -3.077  1.00  0.00           H  
ATOM    214 2HB  SER A  15      22.627   1.633  -3.264  1.00  0.00           H  
ATOM    215  HG  SER A  15      23.955   3.244  -4.098  1.00  0.00           H  
ATOM    216  N   LYS A  16      21.521  -0.220  -5.219  1.00  0.00           N  
ATOM    217  CA  LYS A  16      21.888  -1.303  -6.124  1.00  0.00           C  
ATOM    218  C   LYS A  16      20.811  -1.532  -7.176  1.00  0.00           C  
ATOM    219  O   LYS A  16      21.113  -1.760  -8.348  1.00  0.00           O  
ATOM    220  CB  LYS A  16      22.141  -2.593  -5.341  1.00  0.00           C  
ATOM    221  CG  LYS A  16      22.587  -3.770  -6.197  1.00  0.00           C  
ATOM    222  CD  LYS A  16      22.905  -4.987  -5.340  1.00  0.00           C  
ATOM    223  CE  LYS A  16      23.442  -6.134  -6.184  1.00  0.00           C  
ATOM    224  NZ  LYS A  16      22.427  -6.640  -7.146  1.00  0.00           N  
ATOM    225  H   LYS A  16      21.360  -0.427  -4.244  1.00  0.00           H  
ATOM    226  HA  LYS A  16      22.806  -1.025  -6.642  1.00  0.00           H  
ATOM    227 1HB  LYS A  16      22.908  -2.416  -4.588  1.00  0.00           H  
ATOM    228 2HB  LYS A  16      21.230  -2.885  -4.819  1.00  0.00           H  
ATOM    229 1HG  LYS A  16      21.796  -4.029  -6.902  1.00  0.00           H  
ATOM    230 2HG  LYS A  16      23.477  -3.493  -6.762  1.00  0.00           H  
ATOM    231 1HD  LYS A  16      23.649  -4.719  -4.589  1.00  0.00           H  
ATOM    232 2HD  LYS A  16      22.001  -5.318  -4.829  1.00  0.00           H  
ATOM    233 1HE  LYS A  16      24.316  -5.798  -6.739  1.00  0.00           H  
ATOM    234 2HE  LYS A  16      23.746  -6.953  -5.532  1.00  0.00           H  
ATOM    235 1HZ  LYS A  16      22.821  -7.399  -7.685  1.00  0.00           H  
ATOM    236 2HZ  LYS A  16      21.618  -6.972  -6.640  1.00  0.00           H  
ATOM    237 3HZ  LYS A  16      22.151  -5.894  -7.769  1.00  0.00           H  
ATOM    238  N   LYS A  17      19.553  -1.470  -6.751  1.00  0.00           N  
ATOM    239  CA  LYS A  17      18.428  -1.671  -7.655  1.00  0.00           C  
ATOM    240  C   LYS A  17      18.364  -0.571  -8.707  1.00  0.00           C  
ATOM    241  O   LYS A  17      18.094  -0.834  -9.879  1.00  0.00           O  
ATOM    242  CB  LYS A  17      17.115  -1.728  -6.872  1.00  0.00           C  
ATOM    243  CG  LYS A  17      16.941  -2.982  -6.027  1.00  0.00           C  
ATOM    244  CD  LYS A  17      15.624  -2.956  -5.265  1.00  0.00           C  
ATOM    245  CE  LYS A  17      15.453  -4.205  -4.412  1.00  0.00           C  
ATOM    246  NZ  LYS A  17      14.187  -4.175  -3.630  1.00  0.00           N  
ATOM    247  H   LYS A  17      19.372  -1.279  -5.776  1.00  0.00           H  
ATOM    248  HA  LYS A  17      18.566  -2.621  -8.173  1.00  0.00           H  
ATOM    249 1HB  LYS A  17      17.050  -0.865  -6.208  1.00  0.00           H  
ATOM    250 2HB  LYS A  17      16.276  -1.671  -7.565  1.00  0.00           H  
ATOM    251 1HG  LYS A  17      16.960  -3.862  -6.672  1.00  0.00           H  
ATOM    252 2HG  LYS A  17      17.762  -3.059  -5.315  1.00  0.00           H  
ATOM    253 1HD  LYS A  17      15.595  -2.078  -4.619  1.00  0.00           H  
ATOM    254 2HD  LYS A  17      14.796  -2.894  -5.971  1.00  0.00           H  
ATOM    255 1HE  LYS A  17      15.450  -5.085  -5.052  1.00  0.00           H  
ATOM    256 2HE  LYS A  17      16.290  -4.290  -3.719  1.00  0.00           H  
ATOM    257 1HZ  LYS A  17      14.111  -5.018  -3.079  1.00  0.00           H  
ATOM    258 2HZ  LYS A  17      14.187  -3.372  -3.018  1.00  0.00           H  
ATOM    259 3HZ  LYS A  17      13.402  -4.116  -4.263  1.00  0.00           H  
ATOM    260  N   VAL A  18      18.614   0.663  -8.282  1.00  0.00           N  
ATOM    261  CA  VAL A  18      18.585   1.806  -9.186  1.00  0.00           C  
ATOM    262  C   VAL A  18      19.682   1.704 -10.238  1.00  0.00           C  
ATOM    263  O   VAL A  18      19.462   2.011 -11.410  1.00  0.00           O  
ATOM    264  CB  VAL A  18      18.756   3.117  -8.395  1.00  0.00           C  
ATOM    265  CG1 VAL A  18      18.916   4.294  -9.345  1.00  0.00           C  
ATOM    266  CG2 VAL A  18      17.563   3.325  -7.475  1.00  0.00           C  
ATOM    267  H   VAL A  18      18.830   0.813  -7.307  1.00  0.00           H  
ATOM    268  HA  VAL A  18      17.618   1.824  -9.690  1.00  0.00           H  
ATOM    269  HB  VAL A  18      19.668   3.056  -7.802  1.00  0.00           H  
ATOM    270 1HG1 VAL A  18      19.036   5.213  -8.770  1.00  0.00           H  
ATOM    271 2HG1 VAL A  18      19.796   4.141  -9.970  1.00  0.00           H  
ATOM    272 3HG1 VAL A  18      18.032   4.376  -9.977  1.00  0.00           H  
ATOM    273 1HG2 VAL A  18      17.691   4.253  -6.918  1.00  0.00           H  
ATOM    274 2HG2 VAL A  18      16.650   3.380  -8.068  1.00  0.00           H  
ATOM    275 3HG2 VAL A  18      17.492   2.491  -6.776  1.00  0.00           H  
ATOM    276  N   LEU A  19      20.864   1.271  -9.813  1.00  0.00           N  
ATOM    277  CA  LEU A  19      21.998   1.128 -10.717  1.00  0.00           C  
ATOM    278  C   LEU A  19      21.732   0.058 -11.769  1.00  0.00           C  
ATOM    279  O   LEU A  19      22.068   0.229 -12.941  1.00  0.00           O  
ATOM    280  CB  LEU A  19      23.264   0.774  -9.927  1.00  0.00           C  
ATOM    281  CG  LEU A  19      23.817   1.885  -9.024  1.00  0.00           C  
ATOM    282  CD1 LEU A  19      24.955   1.332  -8.177  1.00  0.00           C  
ATOM    283  CD2 LEU A  19      24.290   3.048  -9.883  1.00  0.00           C  
ATOM    284  H   LEU A  19      20.980   1.035  -8.838  1.00  0.00           H  
ATOM    285  HA  LEU A  19      22.156   2.078 -11.226  1.00  0.00           H  
ATOM    286 1HB  LEU A  19      23.051  -0.088  -9.297  1.00  0.00           H  
ATOM    287 2HB  LEU A  19      24.048   0.499 -10.632  1.00  0.00           H  
ATOM    288  HG  LEU A  19      23.034   2.228  -8.348  1.00  0.00           H  
ATOM    289 1HD1 LEU A  19      25.348   2.121  -7.536  1.00  0.00           H  
ATOM    290 2HD1 LEU A  19      24.584   0.514  -7.559  1.00  0.00           H  
ATOM    291 3HD1 LEU A  19      25.748   0.965  -8.828  1.00  0.00           H  
ATOM    292 1HD2 LEU A  19      24.682   3.838  -9.241  1.00  0.00           H  
ATOM    293 2HD2 LEU A  19      25.074   2.707 -10.559  1.00  0.00           H  
ATOM    294 3HD2 LEU A  19      23.453   3.435 -10.464  1.00  0.00           H  
ATOM    295  N   GLU A  20      21.127  -1.045 -11.344  1.00  0.00           N  
ATOM    296  CA  GLU A  20      20.814  -2.145 -12.248  1.00  0.00           C  
ATOM    297  C   GLU A  20      19.797  -1.721 -13.300  1.00  0.00           C  
ATOM    298  O   GLU A  20      19.916  -2.079 -14.472  1.00  0.00           O  
ATOM    299  CB  GLU A  20      20.280  -3.345 -11.463  1.00  0.00           C  
ATOM    300  CG  GLU A  20      21.319  -4.041 -10.595  1.00  0.00           C  
ATOM    301  CD  GLU A  20      20.743  -5.169  -9.784  1.00  0.00           C  
ATOM    302  OE1 GLU A  20      19.548  -5.338  -9.802  1.00  0.00           O  
ATOM    303  OE2 GLU A  20      21.500  -5.861  -9.146  1.00  0.00           O  
ATOM    304  H   GLU A  20      20.877  -1.124 -10.369  1.00  0.00           H  
ATOM    305  HA  GLU A  20      21.729  -2.442 -12.761  1.00  0.00           H  
ATOM    306 1HB  GLU A  20      19.465  -3.023 -10.815  1.00  0.00           H  
ATOM    307 2HB  GLU A  20      19.875  -4.083 -12.156  1.00  0.00           H  
ATOM    308 1HG  GLU A  20      22.107  -4.435 -11.236  1.00  0.00           H  
ATOM    309 2HG  GLU A  20      21.766  -3.309  -9.924  1.00  0.00           H  
ATOM    310  N   SER A  21      18.797  -0.956 -12.875  1.00  0.00           N  
ATOM    311  CA  SER A  21      17.757  -0.482 -13.779  1.00  0.00           C  
ATOM    312  C   SER A  21      18.329   0.460 -14.831  1.00  0.00           C  
ATOM    313  O   SER A  21      17.957   0.397 -16.003  1.00  0.00           O  
ATOM    314  CB  SER A  21      16.666   0.222 -12.996  1.00  0.00           C  
ATOM    315  OG  SER A  21      15.654   0.683 -13.848  1.00  0.00           O  
ATOM    316  H   SER A  21      18.756  -0.696 -11.900  1.00  0.00           H  
ATOM    317  HA  SER A  21      17.323  -1.343 -14.290  1.00  0.00           H  
ATOM    318 1HB  SER A  21      16.244  -0.464 -12.262  1.00  0.00           H  
ATOM    319 2HB  SER A  21      17.095   1.061 -12.449  1.00  0.00           H  
ATOM    320  HG  SER A  21      15.007   1.112 -13.283  1.00  0.00           H  
ATOM    321  N   LEU A  22      19.235   1.333 -14.406  1.00  0.00           N  
ATOM    322  CA  LEU A  22      19.861   2.290 -15.310  1.00  0.00           C  
ATOM    323  C   LEU A  22      20.564   1.582 -16.461  1.00  0.00           C  
ATOM    324  O   LEU A  22      20.407   1.958 -17.623  1.00  0.00           O  
ATOM    325  CB  LEU A  22      20.867   3.161 -14.546  1.00  0.00           C  
ATOM    326  CG  LEU A  22      20.261   4.167 -13.559  1.00  0.00           C  
ATOM    327  CD1 LEU A  22      21.373   4.808 -12.740  1.00  0.00           C  
ATOM    328  CD2 LEU A  22      19.471   5.217 -14.325  1.00  0.00           C  
ATOM    329  H   LEU A  22      19.497   1.334 -13.431  1.00  0.00           H  
ATOM    330  HA  LEU A  22      19.085   2.932 -15.725  1.00  0.00           H  
ATOM    331 1HB  LEU A  22      21.535   2.509 -13.986  1.00  0.00           H  
ATOM    332 2HB  LEU A  22      21.460   3.721 -15.269  1.00  0.00           H  
ATOM    333  HG  LEU A  22      19.597   3.645 -12.869  1.00  0.00           H  
ATOM    334 1HD1 LEU A  22      20.943   5.523 -12.039  1.00  0.00           H  
ATOM    335 2HD1 LEU A  22      21.909   4.036 -12.188  1.00  0.00           H  
ATOM    336 3HD1 LEU A  22      22.063   5.325 -13.406  1.00  0.00           H  
ATOM    337 1HD2 LEU A  22      19.039   5.932 -13.624  1.00  0.00           H  
ATOM    338 2HD2 LEU A  22      20.134   5.740 -15.015  1.00  0.00           H  
ATOM    339 3HD2 LEU A  22      18.672   4.733 -14.887  1.00  0.00           H  
ATOM    340  N   LEU A  23      21.340   0.555 -16.132  1.00  0.00           N  
ATOM    341  CA  LEU A  23      22.069  -0.208 -17.138  1.00  0.00           C  
ATOM    342  C   LEU A  23      21.122  -0.798 -18.175  1.00  0.00           C  
ATOM    343  O   LEU A  23      21.356  -0.686 -19.378  1.00  0.00           O  
ATOM    344  CB  LEU A  23      22.872  -1.332 -16.472  1.00  0.00           C  
ATOM    345  CG  LEU A  23      24.077  -0.883 -15.635  1.00  0.00           C  
ATOM    346  CD1 LEU A  23      24.645  -2.077 -14.880  1.00  0.00           C  
ATOM    347  CD2 LEU A  23      25.126  -0.264 -16.547  1.00  0.00           C  
ATOM    348  H   LEU A  23      21.427   0.296 -15.160  1.00  0.00           H  
ATOM    349  HA  LEU A  23      22.761   0.463 -17.647  1.00  0.00           H  
ATOM    350 1HB  LEU A  23      22.206  -1.894 -15.818  1.00  0.00           H  
ATOM    351 2HB  LEU A  23      23.239  -2.004 -17.247  1.00  0.00           H  
ATOM    352  HG  LEU A  23      23.755  -0.146 -14.899  1.00  0.00           H  
ATOM    353 1HD1 LEU A  23      25.501  -1.758 -14.285  1.00  0.00           H  
ATOM    354 2HD1 LEU A  23      23.880  -2.489 -14.221  1.00  0.00           H  
ATOM    355 3HD1 LEU A  23      24.961  -2.840 -15.591  1.00  0.00           H  
ATOM    356 1HD2 LEU A  23      25.982   0.056 -15.952  1.00  0.00           H  
ATOM    357 2HD2 LEU A  23      25.450  -1.000 -17.282  1.00  0.00           H  
ATOM    358 3HD2 LEU A  23      24.698   0.598 -17.060  1.00  0.00           H  
ATOM    359  N   GLU A  24      20.051  -1.427 -17.696  1.00  0.00           N  
ATOM    360  CA  GLU A  24      19.085  -2.085 -18.567  1.00  0.00           C  
ATOM    361  C   GLU A  24      18.288  -1.071 -19.370  1.00  0.00           C  
ATOM    362  O   GLU A  24      17.976  -1.298 -20.539  1.00  0.00           O  
ATOM    363  CB  GLU A  24      18.134  -2.959 -17.746  1.00  0.00           C  
ATOM    364  CG  GLU A  24      18.787  -4.183 -17.121  1.00  0.00           C  
ATOM    365  CD  GLU A  24      17.835  -4.990 -16.282  1.00  0.00           C  
ATOM    366  OE1 GLU A  24      16.725  -4.555 -16.092  1.00  0.00           O  
ATOM    367  OE2 GLU A  24      18.219  -6.044 -15.831  1.00  0.00           O  
ATOM    368  H   GLU A  24      19.900  -1.451 -16.698  1.00  0.00           H  
ATOM    369  HA  GLU A  24      19.627  -2.721 -19.267  1.00  0.00           H  
ATOM    370 1HB  GLU A  24      17.697  -2.366 -16.943  1.00  0.00           H  
ATOM    371 2HB  GLU A  24      17.317  -3.303 -18.381  1.00  0.00           H  
ATOM    372 1HG  GLU A  24      19.181  -4.818 -17.915  1.00  0.00           H  
ATOM    373 2HG  GLU A  24      19.624  -3.860 -16.503  1.00  0.00           H  
ATOM    374  N   SER A  25      17.962   0.047 -18.734  1.00  0.00           N  
ATOM    375  CA  SER A  25      17.267   1.138 -19.400  1.00  0.00           C  
ATOM    376  C   SER A  25      18.143   1.755 -20.482  1.00  0.00           C  
ATOM    377  O   SER A  25      17.642   2.367 -21.426  1.00  0.00           O  
ATOM    378  CB  SER A  25      16.866   2.197 -18.392  1.00  0.00           C  
ATOM    379  OG  SER A  25      15.913   1.699 -17.493  1.00  0.00           O  
ATOM    380  H   SER A  25      18.203   0.146 -17.758  1.00  0.00           H  
ATOM    381  HA  SER A  25      16.366   0.740 -19.869  1.00  0.00           H  
ATOM    382 1HB  SER A  25      17.747   2.530 -17.844  1.00  0.00           H  
ATOM    383 2HB  SER A  25      16.459   3.062 -18.915  1.00  0.00           H  
ATOM    384  HG  SER A  25      16.402   1.188 -16.844  1.00  0.00           H  
ATOM    385  N   LYS A  26      19.454   1.587 -20.333  1.00  0.00           N  
ATOM    386  CA  LYS A  26      20.418   2.169 -21.259  1.00  0.00           C  
ATOM    387  C   LYS A  26      20.491   3.685 -21.114  1.00  0.00           C  
ATOM    388  O   LYS A  26      20.397   4.418 -22.099  1.00  0.00           O  
ATOM    389  CB  LYS A  26      20.064   1.797 -22.700  1.00  0.00           C  
ATOM    390  CG  LYS A  26      20.051   0.300 -22.978  1.00  0.00           C  
ATOM    391  CD  LYS A  26      19.775   0.013 -24.446  1.00  0.00           C  
ATOM    392  CE  LYS A  26      19.724  -1.484 -24.718  1.00  0.00           C  
ATOM    393  NZ  LYS A  26      19.421  -1.780 -26.145  1.00  0.00           N  
ATOM    394  H   LYS A  26      19.795   1.040 -19.555  1.00  0.00           H  
ATOM    395  HA  LYS A  26      21.405   1.768 -21.028  1.00  0.00           H  
ATOM    396 1HB  LYS A  26      19.077   2.191 -22.945  1.00  0.00           H  
ATOM    397 2HB  LYS A  26      20.779   2.258 -23.381  1.00  0.00           H  
ATOM    398 1HG  LYS A  26      21.017  -0.129 -22.708  1.00  0.00           H  
ATOM    399 2HG  LYS A  26      19.281  -0.176 -22.372  1.00  0.00           H  
ATOM    400 1HD  LYS A  26      18.821   0.459 -24.731  1.00  0.00           H  
ATOM    401 2HD  LYS A  26      20.561   0.456 -25.058  1.00  0.00           H  
ATOM    402 1HE  LYS A  26      20.682  -1.933 -24.462  1.00  0.00           H  
ATOM    403 2HE  LYS A  26      18.955  -1.940 -24.095  1.00  0.00           H  
ATOM    404 1HZ  LYS A  26      19.396  -2.780 -26.284  1.00  0.00           H  
ATOM    405 2HZ  LYS A  26      18.525  -1.383 -26.389  1.00  0.00           H  
ATOM    406 3HZ  LYS A  26      20.138  -1.377 -26.732  1.00  0.00           H  
ATOM    407  N   ALA A  27      20.659   4.145 -19.879  1.00  0.00           N  
ATOM    408  CA  ALA A  27      20.919   5.554 -19.611  1.00  0.00           C  
ATOM    409  C   ALA A  27      22.356   5.918 -19.963  1.00  0.00           C  
ATOM    410  O   ALA A  27      23.289   5.178 -19.649  1.00  0.00           O  
ATOM    411  CB  ALA A  27      20.631   5.880 -18.153  1.00  0.00           C  
ATOM    412  H   ALA A  27      20.605   3.501 -19.103  1.00  0.00           H  
ATOM    413  HA  ALA A  27      20.257   6.147 -20.243  1.00  0.00           H  
ATOM    414 1HB  ALA A  27      20.832   6.935 -17.969  1.00  0.00           H  
ATOM    415 2HB  ALA A  27      19.585   5.666 -17.932  1.00  0.00           H  
ATOM    416 3HB  ALA A  27      21.267   5.273 -17.512  1.00  0.00           H  
ATOM    417  N   PRO A  28      22.533   7.060 -20.616  1.00  0.00           N  
ATOM    418  CA  PRO A  28      23.847   7.474 -21.092  1.00  0.00           C  
ATOM    419  C   PRO A  28      24.794   7.746 -19.932  1.00  0.00           C  
ATOM    420  O   PRO A  28      24.423   8.396 -18.954  1.00  0.00           O  
ATOM    421  CB  PRO A  28      23.541   8.751 -21.882  1.00  0.00           C  
ATOM    422  CG  PRO A  28      22.094   8.632 -22.222  1.00  0.00           C  
ATOM    423  CD  PRO A  28      21.487   7.933 -21.035  1.00  0.00           C  
ATOM    424  HA  PRO A  28      24.256   6.693 -21.749  1.00  0.00           H  
ATOM    425 1HB  PRO A  28      23.764   9.635 -21.268  1.00  0.00           H  
ATOM    426 2HB  PRO A  28      24.185   8.806 -22.772  1.00  0.00           H  
ATOM    427 1HG  PRO A  28      21.662   9.629 -22.394  1.00  0.00           H  
ATOM    428 2HG  PRO A  28      21.969   8.066 -23.156  1.00  0.00           H  
ATOM    429 1HD  PRO A  28      21.227   8.675 -20.265  1.00  0.00           H  
ATOM    430 2HD  PRO A  28      20.594   7.376 -21.354  1.00  0.00           H  
ATOM    431  N   GLY A  29      26.034   7.268 -19.993  1.00  0.00           N  
ATOM    432  CA  GLY A  29      26.805   6.988 -18.788  1.00  0.00           C  
ATOM    433  C   GLY A  29      26.708   8.150 -17.818  1.00  0.00           C  
ATOM    434  O   GLY A  29      26.868   7.977 -16.610  1.00  0.00           O  
ATOM    435  H   GLY A  29      26.451   7.095 -20.897  1.00  0.00           H  
ATOM    436 1HA  GLY A  29      26.432   6.077 -18.321  1.00  0.00           H  
ATOM    437 2HA  GLY A  29      27.846   6.809 -19.056  1.00  0.00           H  
ATOM    438  N   GLU A  30      26.445   9.334 -18.358  1.00  0.00           N  
ATOM    439  CA  GLU A  30      26.322  10.535 -17.542  1.00  0.00           C  
ATOM    440  C   GLU A  30      25.231  10.378 -16.490  1.00  0.00           C  
ATOM    441  O   GLU A  30      25.434  10.697 -15.319  1.00  0.00           O  
ATOM    442  CB  GLU A  30      26.023  11.750 -18.424  1.00  0.00           C  
ATOM    443  CG  GLU A  30      25.922  13.066 -17.666  1.00  0.00           C  
ATOM    444  CD  GLU A  30      25.662  14.241 -18.568  1.00  0.00           C  
ATOM    445  OE1 GLU A  30      25.584  14.047 -19.757  1.00  0.00           O  
ATOM    446  OE2 GLU A  30      25.541  15.334 -18.066  1.00  0.00           O  
ATOM    447  H   GLU A  30      26.327   9.403 -19.359  1.00  0.00           H  
ATOM    448  HA  GLU A  30      27.268  10.702 -17.027  1.00  0.00           H  
ATOM    449 1HB  GLU A  30      26.806  11.856 -19.175  1.00  0.00           H  
ATOM    450 2HB  GLU A  30      25.082  11.594 -18.951  1.00  0.00           H  
ATOM    451 1HG  GLU A  30      25.112  12.994 -16.940  1.00  0.00           H  
ATOM    452 2HG  GLU A  30      26.849  13.232 -17.120  1.00  0.00           H  
ATOM    453  N   LEU A  31      24.073   9.885 -16.915  1.00  0.00           N  
ATOM    454  CA  LEU A  31      22.947   9.684 -16.010  1.00  0.00           C  
ATOM    455  C   LEU A  31      23.267   8.630 -14.959  1.00  0.00           C  
ATOM    456  O   LEU A  31      22.922   8.783 -13.787  1.00  0.00           O  
ATOM    457  CB  LEU A  31      21.700   9.265 -16.799  1.00  0.00           C  
ATOM    458  CG  LEU A  31      20.817  10.413 -17.306  1.00  0.00           C  
ATOM    459  CD1 LEU A  31      21.638  11.325 -18.208  1.00  0.00           C  
ATOM    460  CD2 LEU A  31      19.620   9.842 -18.050  1.00  0.00           C  
ATOM    461  H   LEU A  31      23.970   9.643 -17.890  1.00  0.00           H  
ATOM    462  HA  LEU A  31      22.740  10.625 -15.501  1.00  0.00           H  
ATOM    463 1HB  LEU A  31      22.016   8.684 -17.664  1.00  0.00           H  
ATOM    464 2HB  LEU A  31      21.084   8.629 -16.164  1.00  0.00           H  
ATOM    465  HG  LEU A  31      20.469  11.006 -16.459  1.00  0.00           H  
ATOM    466 1HD1 LEU A  31      21.010  12.141 -18.567  1.00  0.00           H  
ATOM    467 2HD1 LEU A  31      22.476  11.735 -17.644  1.00  0.00           H  
ATOM    468 3HD1 LEU A  31      22.014  10.756 -19.056  1.00  0.00           H  
ATOM    469 1HD2 LEU A  31      18.992  10.657 -18.410  1.00  0.00           H  
ATOM    470 2HD2 LEU A  31      19.966   9.250 -18.898  1.00  0.00           H  
ATOM    471 3HD2 LEU A  31      19.041   9.208 -17.378  1.00  0.00           H  
ATOM    472  N   VAL A  32      23.928   7.559 -15.384  1.00  0.00           N  
ATOM    473  CA  VAL A  32      24.296   6.476 -14.479  1.00  0.00           C  
ATOM    474  C   VAL A  32      25.290   6.951 -13.428  1.00  0.00           C  
ATOM    475  O   VAL A  32      25.190   6.587 -12.256  1.00  0.00           O  
ATOM    476  CB  VAL A  32      24.909   5.304 -15.268  1.00  0.00           C  
ATOM    477  CG1 VAL A  32      25.467   4.255 -14.318  1.00  0.00           C  
ATOM    478  CG2 VAL A  32      23.862   4.696 -16.189  1.00  0.00           C  
ATOM    479  H   VAL A  32      24.182   7.493 -16.359  1.00  0.00           H  
ATOM    480  HA  VAL A  32      23.395   6.125 -13.975  1.00  0.00           H  
ATOM    481  HB  VAL A  32      25.745   5.676 -15.862  1.00  0.00           H  
ATOM    482 1HG1 VAL A  32      25.896   3.435 -14.893  1.00  0.00           H  
ATOM    483 2HG1 VAL A  32      26.239   4.704 -13.693  1.00  0.00           H  
ATOM    484 3HG1 VAL A  32      24.664   3.874 -13.686  1.00  0.00           H  
ATOM    485 1HG2 VAL A  32      24.303   3.869 -16.745  1.00  0.00           H  
ATOM    486 2HG2 VAL A  32      23.025   4.330 -15.596  1.00  0.00           H  
ATOM    487 3HG2 VAL A  32      23.508   5.454 -16.888  1.00  0.00           H  
ATOM    488  N   ALA A  33      26.250   7.766 -13.853  1.00  0.00           N  
ATOM    489  CA  ALA A  33      27.265   8.293 -12.948  1.00  0.00           C  
ATOM    490  C   ALA A  33      26.646   9.204 -11.897  1.00  0.00           C  
ATOM    491  O   ALA A  33      27.021   9.160 -10.725  1.00  0.00           O  
ATOM    492  CB  ALA A  33      28.336   9.040 -13.730  1.00  0.00           C  
ATOM    493  H   ALA A  33      26.278   8.027 -14.828  1.00  0.00           H  
ATOM    494  HA  ALA A  33      27.727   7.452 -12.431  1.00  0.00           H  
ATOM    495 1HB  ALA A  33      29.086   9.427 -13.040  1.00  0.00           H  
ATOM    496 2HB  ALA A  33      28.811   8.359 -14.437  1.00  0.00           H  
ATOM    497 3HB  ALA A  33      27.881   9.866 -14.272  1.00  0.00           H  
ATOM    498  N   ARG A  34      25.696  10.030 -12.322  1.00  0.00           N  
ATOM    499  CA  ARG A  34      25.023  10.954 -11.417  1.00  0.00           C  
ATOM    500  C   ARG A  34      24.215  10.205 -10.366  1.00  0.00           C  
ATOM    501  O   ARG A  34      24.202  10.582  -9.194  1.00  0.00           O  
ATOM    502  CB  ARG A  34      24.102  11.886 -12.191  1.00  0.00           C  
ATOM    503  CG  ARG A  34      24.813  12.922 -13.047  1.00  0.00           C  
ATOM    504  CD  ARG A  34      23.851  13.810 -13.747  1.00  0.00           C  
ATOM    505  NE  ARG A  34      24.523  14.749 -14.631  1.00  0.00           N  
ATOM    506  CZ  ARG A  34      25.049  15.926 -14.239  1.00  0.00           C  
ATOM    507  NH1 ARG A  34      24.973  16.293 -12.979  1.00  0.00           N  
ATOM    508  NH2 ARG A  34      25.642  16.711 -15.121  1.00  0.00           N  
ATOM    509  H   ARG A  34      25.433  10.017 -13.297  1.00  0.00           H  
ATOM    510  HA  ARG A  34      25.779  11.554 -10.910  1.00  0.00           H  
ATOM    511 1HB  ARG A  34      23.460  11.301 -12.847  1.00  0.00           H  
ATOM    512 2HB  ARG A  34      23.457  12.421 -11.494  1.00  0.00           H  
ATOM    513 1HG  ARG A  34      25.453  13.539 -12.415  1.00  0.00           H  
ATOM    514 2HG  ARG A  34      25.423  12.417 -13.797  1.00  0.00           H  
ATOM    515 1HD  ARG A  34      23.169  13.207 -14.346  1.00  0.00           H  
ATOM    516 2HD  ARG A  34      23.282  14.380 -13.013  1.00  0.00           H  
ATOM    517  HE  ARG A  34      24.601  14.502 -15.608  1.00  0.00           H  
ATOM    518 1HH1 ARG A  34      24.520  15.692 -12.304  1.00  0.00           H  
ATOM    519 2HH1 ARG A  34      25.368  17.175 -12.685  1.00  0.00           H  
ATOM    520 1HH2 ARG A  34      25.700  16.429 -16.090  1.00  0.00           H  
ATOM    521 2HH2 ARG A  34      26.036  17.593 -14.828  1.00  0.00           H  
ATOM    522  N   ALA A  35      23.541   9.142 -10.791  1.00  0.00           N  
ATOM    523  CA  ALA A  35      22.729   8.337  -9.886  1.00  0.00           C  
ATOM    524  C   ALA A  35      23.591   7.651  -8.835  1.00  0.00           C  
ATOM    525  O   ALA A  35      23.220   7.581  -7.663  1.00  0.00           O  
ATOM    526  CB  ALA A  35      21.928   7.306 -10.668  1.00  0.00           C  
ATOM    527  H   ALA A  35      23.592   8.885 -11.766  1.00  0.00           H  
ATOM    528  HA  ALA A  35      22.038   9.002  -9.369  1.00  0.00           H  
ATOM    529 1HB  ALA A  35      21.327   6.713  -9.978  1.00  0.00           H  
ATOM    530 2HB  ALA A  35      21.273   7.814 -11.375  1.00  0.00           H  
ATOM    531 3HB  ALA A  35      22.609   6.652 -11.210  1.00  0.00           H  
ATOM    532  N   ALA A  36      24.743   7.145  -9.260  1.00  0.00           N  
ATOM    533  CA  ALA A  36      25.661   6.463  -8.355  1.00  0.00           C  
ATOM    534  C   ALA A  36      26.209   7.419  -7.304  1.00  0.00           C  
ATOM    535  O   ALA A  36      26.332   7.064  -6.132  1.00  0.00           O  
ATOM    536  CB  ALA A  36      26.801   5.827  -9.137  1.00  0.00           C  
ATOM    537  H   ALA A  36      24.990   7.235 -10.235  1.00  0.00           H  
ATOM    538  HA  ALA A  36      25.107   5.680  -7.838  1.00  0.00           H  
ATOM    539 1HB  ALA A  36      27.478   5.322  -8.447  1.00  0.00           H  
ATOM    540 2HB  ALA A  36      26.397   5.102  -9.844  1.00  0.00           H  
ATOM    541 3HB  ALA A  36      27.345   6.598  -9.679  1.00  0.00           H  
ATOM    542  N   ILE A  37      26.537   8.634  -7.729  1.00  0.00           N  
ATOM    543  CA  ILE A  37      27.073   9.644  -6.824  1.00  0.00           C  
ATOM    544  C   ILE A  37      26.045  10.042  -5.772  1.00  0.00           C  
ATOM    545  O   ILE A  37      26.378  10.217  -4.600  1.00  0.00           O  
ATOM    546  CB  ILE A  37      27.524  10.894  -7.601  1.00  0.00           C  
ATOM    547  CG1 ILE A  37      28.737  10.570  -8.477  1.00  0.00           C  
ATOM    548  CG2 ILE A  37      27.844  12.030  -6.642  1.00  0.00           C  
ATOM    549  CD1 ILE A  37      29.081  11.656  -9.471  1.00  0.00           C  
ATOM    550  H   ILE A  37      26.412   8.864  -8.704  1.00  0.00           H  
ATOM    551  HA  ILE A  37      27.939   9.225  -6.313  1.00  0.00           H  
ATOM    552  HB  ILE A  37      26.727  11.212  -8.273  1.00  0.00           H  
ATOM    553 1HG1 ILE A  37      29.607  10.399  -7.843  1.00  0.00           H  
ATOM    554 2HG1 ILE A  37      28.551   9.649  -9.030  1.00  0.00           H  
ATOM    555 1HG2 ILE A  37      28.161  12.906  -7.208  1.00  0.00           H  
ATOM    556 2HG2 ILE A  37      26.956  12.276  -6.061  1.00  0.00           H  
ATOM    557 3HG2 ILE A  37      28.644  11.723  -5.969  1.00  0.00           H  
ATOM    558 1HD1 ILE A  37      29.950  11.353 -10.054  1.00  0.00           H  
ATOM    559 2HD1 ILE A  37      28.234  11.819 -10.139  1.00  0.00           H  
ATOM    560 3HD1 ILE A  37      29.305  12.579  -8.938  1.00  0.00           H  
ATOM    561  N   GLU A  38      24.795  10.183  -6.198  1.00  0.00           N  
ATOM    562  CA  GLU A  38      23.716  10.561  -5.293  1.00  0.00           C  
ATOM    563  C   GLU A  38      23.476   9.486  -4.241  1.00  0.00           C  
ATOM    564  O   GLU A  38      23.251   9.790  -3.069  1.00  0.00           O  
ATOM    565  CB  GLU A  38      22.427  10.817  -6.077  1.00  0.00           C  
ATOM    566  CG  GLU A  38      22.457  12.067  -6.945  1.00  0.00           C  
ATOM    567  CD  GLU A  38      21.203  12.247  -7.755  1.00  0.00           C  
ATOM    568  OE1 GLU A  38      20.376  11.368  -7.737  1.00  0.00           O  
ATOM    569  OE2 GLU A  38      21.073  13.265  -8.393  1.00  0.00           O  
ATOM    570  H   GLU A  38      24.587  10.024  -7.173  1.00  0.00           H  
ATOM    571  HA  GLU A  38      24.001  11.480  -4.780  1.00  0.00           H  
ATOM    572 1HB  GLU A  38      22.220   9.965  -6.725  1.00  0.00           H  
ATOM    573 2HB  GLU A  38      21.592  10.911  -5.384  1.00  0.00           H  
ATOM    574 1HG  GLU A  38      22.590  12.939  -6.304  1.00  0.00           H  
ATOM    575 2HG  GLU A  38      23.313  12.011  -7.616  1.00  0.00           H  
ATOM    576  N   SER A  39      23.525   8.228  -4.667  1.00  0.00           N  
ATOM    577  CA  SER A  39      23.314   7.104  -3.762  1.00  0.00           C  
ATOM    578  C   SER A  39      24.413   7.029  -2.710  1.00  0.00           C  
ATOM    579  O   SER A  39      24.147   6.761  -1.538  1.00  0.00           O  
ATOM    580  CB  SER A  39      23.262   5.806  -4.545  1.00  0.00           C  
ATOM    581  OG  SER A  39      22.139   5.769  -5.382  1.00  0.00           O  
ATOM    582  H   SER A  39      23.713   8.046  -5.642  1.00  0.00           H  
ATOM    583  HA  SER A  39      22.360   7.245  -3.251  1.00  0.00           H  
ATOM    584 1HB  SER A  39      24.168   5.705  -5.142  1.00  0.00           H  
ATOM    585 2HB  SER A  39      23.231   4.966  -3.853  1.00  0.00           H  
ATOM    586  HG  SER A  39      22.330   5.109  -6.052  1.00  0.00           H  
ATOM    587  N   LEU A  40      25.649   7.267  -3.136  1.00  0.00           N  
ATOM    588  CA  LEU A  40      26.792   7.227  -2.231  1.00  0.00           C  
ATOM    589  C   LEU A  40      26.700   8.325  -1.179  1.00  0.00           C  
ATOM    590  O   LEU A  40      27.004   8.102  -0.007  1.00  0.00           O  
ATOM    591  CB  LEU A  40      28.099   7.375  -3.020  1.00  0.00           C  
ATOM    592  CG  LEU A  40      29.388   7.311  -2.191  1.00  0.00           C  
ATOM    593  CD1 LEU A  40      29.464   5.970  -1.474  1.00  0.00           C  
ATOM    594  CD2 LEU A  40      30.589   7.513  -3.103  1.00  0.00           C  
ATOM    595  H   LEU A  40      25.801   7.481  -4.111  1.00  0.00           H  
ATOM    596  HA  LEU A  40      26.797   6.264  -1.722  1.00  0.00           H  
ATOM    597 1HB  LEU A  40      28.145   6.583  -3.767  1.00  0.00           H  
ATOM    598 2HB  LEU A  40      28.085   8.334  -3.538  1.00  0.00           H  
ATOM    599  HG  LEU A  40      29.372   8.094  -1.433  1.00  0.00           H  
ATOM    600 1HD1 LEU A  40      30.380   5.924  -0.885  1.00  0.00           H  
ATOM    601 2HD1 LEU A  40      28.604   5.860  -0.814  1.00  0.00           H  
ATOM    602 3HD1 LEU A  40      29.465   5.164  -2.207  1.00  0.00           H  
ATOM    603 1HD2 LEU A  40      31.505   7.468  -2.514  1.00  0.00           H  
ATOM    604 2HD2 LEU A  40      30.606   6.729  -3.861  1.00  0.00           H  
ATOM    605 3HD2 LEU A  40      30.517   8.486  -3.589  1.00  0.00           H  
ATOM    606  N   LYS A  41      26.279   9.511  -1.605  1.00  0.00           N  
ATOM    607  CA  LYS A  41      26.147  10.647  -0.700  1.00  0.00           C  
ATOM    608  C   LYS A  41      25.075  10.392   0.352  1.00  0.00           C  
ATOM    609  O   LYS A  41      25.249  10.727   1.524  1.00  0.00           O  
ATOM    610  CB  LYS A  41      25.823  11.921  -1.483  1.00  0.00           C  
ATOM    611  CG  LYS A  41      26.975  12.450  -2.327  1.00  0.00           C  
ATOM    612  CD  LYS A  41      26.571  13.703  -3.089  1.00  0.00           C  
ATOM    613  CE  LYS A  41      27.717  14.227  -3.942  1.00  0.00           C  
ATOM    614  NZ  LYS A  41      27.324  15.432  -4.723  1.00  0.00           N  
ATOM    615  H   LYS A  41      26.045   9.629  -2.580  1.00  0.00           H  
ATOM    616  HA  LYS A  41      27.096  10.788  -0.182  1.00  0.00           H  
ATOM    617 1HB  LYS A  41      24.979  11.735  -2.147  1.00  0.00           H  
ATOM    618 2HB  LYS A  41      25.527  12.708  -0.790  1.00  0.00           H  
ATOM    619 1HG  LYS A  41      27.822  12.684  -1.682  1.00  0.00           H  
ATOM    620 2HG  LYS A  41      27.284  11.686  -3.040  1.00  0.00           H  
ATOM    621 1HD  LYS A  41      25.721  13.478  -3.735  1.00  0.00           H  
ATOM    622 2HD  LYS A  41      26.273  14.478  -2.383  1.00  0.00           H  
ATOM    623 1HE  LYS A  41      28.559  14.484  -3.301  1.00  0.00           H  
ATOM    624 2HE  LYS A  41      28.040  13.450  -4.635  1.00  0.00           H  
ATOM    625 1HZ  LYS A  41      28.110  15.747  -5.274  1.00  0.00           H  
ATOM    626 2HZ  LYS A  41      26.555  15.200  -5.335  1.00  0.00           H  
ATOM    627 3HZ  LYS A  41      27.041  16.166  -4.090  1.00  0.00           H  
ATOM    628  N   LEU A  42      23.966   9.797  -0.074  1.00  0.00           N  
ATOM    629  CA  LEU A  42      22.863   9.495   0.831  1.00  0.00           C  
ATOM    630  C   LEU A  42      23.277   8.474   1.883  1.00  0.00           C  
ATOM    631  O   LEU A  42      22.920   8.596   3.055  1.00  0.00           O  
ATOM    632  CB  LEU A  42      21.659   8.965   0.041  1.00  0.00           C  
ATOM    633  CG  LEU A  42      20.410   8.643   0.870  1.00  0.00           C  
ATOM    634  CD1 LEU A  42      19.938   9.900   1.588  1.00  0.00           C  
ATOM    635  CD2 LEU A  42      19.323   8.093  -0.042  1.00  0.00           C  
ATOM    636  H   LEU A  42      23.885   9.548  -1.049  1.00  0.00           H  
ATOM    637  HA  LEU A  42      22.572  10.413   1.340  1.00  0.00           H  
ATOM    638 1HB  LEU A  42      21.380   9.707  -0.705  1.00  0.00           H  
ATOM    639 2HB  LEU A  42      21.957   8.054  -0.477  1.00  0.00           H  
ATOM    640  HG  LEU A  42      20.657   7.900   1.629  1.00  0.00           H  
ATOM    641 1HD1 LEU A  42      19.050   9.671   2.177  1.00  0.00           H  
ATOM    642 2HD1 LEU A  42      20.727  10.261   2.248  1.00  0.00           H  
ATOM    643 3HD1 LEU A  42      19.698  10.669   0.855  1.00  0.00           H  
ATOM    644 1HD2 LEU A  42      18.435   7.864   0.548  1.00  0.00           H  
ATOM    645 2HD2 LEU A  42      19.073   8.837  -0.799  1.00  0.00           H  
ATOM    646 3HD2 LEU A  42      19.681   7.186  -0.528  1.00  0.00           H  
ATOM    647  N   ILE A  43      24.032   7.467   1.457  1.00  0.00           N  
ATOM    648  CA  ILE A  43      24.496   6.422   2.362  1.00  0.00           C  
ATOM    649  C   ILE A  43      25.443   6.984   3.414  1.00  0.00           C  
ATOM    650  O   ILE A  43      25.376   6.612   4.586  1.00  0.00           O  
ATOM    651  CB  ILE A  43      25.202   5.296   1.585  1.00  0.00           C  
ATOM    652  CG1 ILE A  43      24.198   4.541   0.709  1.00  0.00           C  
ATOM    653  CG2 ILE A  43      25.898   4.343   2.544  1.00  0.00           C  
ATOM    654  CD1 ILE A  43      24.841   3.601  -0.285  1.00  0.00           C  
ATOM    655  H   ILE A  43      24.291   7.425   0.482  1.00  0.00           H  
ATOM    656  HA  ILE A  43      23.632   5.999   2.873  1.00  0.00           H  
ATOM    657  HB  ILE A  43      25.944   5.727   0.913  1.00  0.00           H  
ATOM    658 1HG1 ILE A  43      23.527   3.962   1.342  1.00  0.00           H  
ATOM    659 2HG1 ILE A  43      23.588   5.256   0.156  1.00  0.00           H  
ATOM    660 1HG2 ILE A  43      26.391   3.553   1.978  1.00  0.00           H  
ATOM    661 2HG2 ILE A  43      26.640   4.890   3.125  1.00  0.00           H  
ATOM    662 3HG2 ILE A  43      25.163   3.902   3.217  1.00  0.00           H  
ATOM    663 1HD1 ILE A  43      24.066   3.103  -0.868  1.00  0.00           H  
ATOM    664 2HD1 ILE A  43      25.491   4.166  -0.953  1.00  0.00           H  
ATOM    665 3HD1 ILE A  43      25.428   2.854   0.248  1.00  0.00           H  
ATOM    666  N   LYS A  44      26.325   7.882   2.988  1.00  0.00           N  
ATOM    667  CA  LYS A  44      27.289   8.498   3.893  1.00  0.00           C  
ATOM    668  C   LYS A  44      26.590   9.350   4.945  1.00  0.00           C  
ATOM    669  O   LYS A  44      26.967   9.340   6.117  1.00  0.00           O  
ATOM    670  CB  LYS A  44      28.292   9.347   3.110  1.00  0.00           C  
ATOM    671  CG  LYS A  44      29.366  10.003   3.969  1.00  0.00           C  
ATOM    672  CD  LYS A  44      30.396  10.722   3.111  1.00  0.00           C  
ATOM    673  CE  LYS A  44      29.832  12.011   2.532  1.00  0.00           C  
ATOM    674  NZ  LYS A  44      29.647  13.056   3.576  1.00  0.00           N  
ATOM    675  H   LYS A  44      26.328   8.145   2.013  1.00  0.00           H  
ATOM    676  HA  LYS A  44      27.832   7.707   4.411  1.00  0.00           H  
ATOM    677 1HB  LYS A  44      28.792   8.726   2.366  1.00  0.00           H  
ATOM    678 2HB  LYS A  44      27.763  10.136   2.576  1.00  0.00           H  
ATOM    679 1HG  LYS A  44      28.902  10.722   4.645  1.00  0.00           H  
ATOM    680 2HG  LYS A  44      29.869   9.242   4.565  1.00  0.00           H  
ATOM    681 1HD  LYS A  44      31.273  10.958   3.716  1.00  0.00           H  
ATOM    682 2HD  LYS A  44      30.705  10.073   2.292  1.00  0.00           H  
ATOM    683 1HE  LYS A  44      30.509  12.394   1.769  1.00  0.00           H  
ATOM    684 2HE  LYS A  44      28.869  11.809   2.064  1.00  0.00           H  
ATOM    685 1HZ  LYS A  44      29.272  13.893   3.153  1.00  0.00           H  
ATOM    686 2HZ  LYS A  44      29.006  12.719   4.280  1.00  0.00           H  
ATOM    687 3HZ  LYS A  44      30.537  13.266   4.004  1.00  0.00           H  
ATOM    688  N   GLU A  45      25.570  10.087   4.519  1.00  0.00           N  
ATOM    689  CA  GLU A  45      24.816  10.947   5.424  1.00  0.00           C  
ATOM    690  C   GLU A  45      24.079  10.128   6.476  1.00  0.00           C  
ATOM    691  O   GLU A  45      24.033  10.502   7.648  1.00  0.00           O  
ATOM    692  CB  GLU A  45      23.819  11.803   4.640  1.00  0.00           C  
ATOM    693  CG  GLU A  45      24.459  12.877   3.772  1.00  0.00           C  
ATOM    694  CD  GLU A  45      23.456  13.650   2.962  1.00  0.00           C  
ATOM    695  OE1 GLU A  45      22.303  13.291   2.980  1.00  0.00           O  
ATOM    696  OE2 GLU A  45      23.842  14.600   2.324  1.00  0.00           O  
ATOM    697  H   GLU A  45      25.310  10.051   3.544  1.00  0.00           H  
ATOM    698  HA  GLU A  45      25.516  11.607   5.937  1.00  0.00           H  
ATOM    699 1HB  GLU A  45      23.220  11.163   3.992  1.00  0.00           H  
ATOM    700 2HB  GLU A  45      23.138  12.296   5.334  1.00  0.00           H  
ATOM    701 1HG  GLU A  45      25.003  13.571   4.412  1.00  0.00           H  
ATOM    702 2HG  GLU A  45      25.176  12.407   3.100  1.00  0.00           H  
ATOM    703  N   LEU A  46      23.503   9.008   6.051  1.00  0.00           N  
ATOM    704  CA  LEU A  46      22.767   8.134   6.955  1.00  0.00           C  
ATOM    705  C   LEU A  46      23.687   7.528   8.007  1.00  0.00           C  
ATOM    706  O   LEU A  46      23.323   7.425   9.179  1.00  0.00           O  
ATOM    707  CB  LEU A  46      22.077   7.015   6.165  1.00  0.00           C  
ATOM    708  CG  LEU A  46      21.162   6.092   6.979  1.00  0.00           C  
ATOM    709  CD1 LEU A  46      22.008   5.078   7.737  1.00  0.00           C  
ATOM    710  CD2 LEU A  46      20.321   6.925   7.935  1.00  0.00           C  
ATOM    711  H   LEU A  46      23.577   8.756   5.076  1.00  0.00           H  
ATOM    712  HA  LEU A  46      22.006   8.725   7.464  1.00  0.00           H  
ATOM    713 1HB  LEU A  46      21.475   7.467   5.377  1.00  0.00           H  
ATOM    714 2HB  LEU A  46      22.842   6.396   5.698  1.00  0.00           H  
ATOM    715  HG  LEU A  46      20.506   5.542   6.304  1.00  0.00           H  
ATOM    716 1HD1 LEU A  46      21.357   4.421   8.316  1.00  0.00           H  
ATOM    717 2HD1 LEU A  46      22.584   4.483   7.028  1.00  0.00           H  
ATOM    718 3HD1 LEU A  46      22.687   5.600   8.409  1.00  0.00           H  
ATOM    719 1HD2 LEU A  46      19.670   6.269   8.514  1.00  0.00           H  
ATOM    720 2HD2 LEU A  46      20.976   7.475   8.612  1.00  0.00           H  
ATOM    721 3HD2 LEU A  46      19.713   7.629   7.367  1.00  0.00           H  
ATOM    722  N   ALA A  47      24.881   7.128   7.582  1.00  0.00           N  
ATOM    723  CA  ALA A  47      25.856   6.531   8.486  1.00  0.00           C  
ATOM    724  C   ALA A  47      26.316   7.533   9.538  1.00  0.00           C  
ATOM    725  O   ALA A  47      26.471   7.190  10.710  1.00  0.00           O  
ATOM    726  CB  ALA A  47      27.048   6.000   7.703  1.00  0.00           C  
ATOM    727  H   ALA A  47      25.119   7.241   6.607  1.00  0.00           H  
ATOM    728  HA  ALA A  47      25.375   5.701   9.003  1.00  0.00           H  
ATOM    729 1HB  ALA A  47      27.767   5.557   8.392  1.00  0.00           H  
ATOM    730 2HB  ALA A  47      26.711   5.243   6.995  1.00  0.00           H  
ATOM    731 3HB  ALA A  47      27.521   6.817   7.162  1.00  0.00           H  
ATOM    732  N   LYS A  48      26.533   8.773   9.113  1.00  0.00           N  
ATOM    733  CA  LYS A  48      26.976   9.827  10.017  1.00  0.00           C  
ATOM    734  C   LYS A  48      25.917  10.131  11.069  1.00  0.00           C  
ATOM    735  O   LYS A  48      26.233  10.337  12.241  1.00  0.00           O  
ATOM    736  CB  LYS A  48      27.319  11.095   9.234  1.00  0.00           C  
ATOM    737  CG  LYS A  48      27.862  12.234  10.087  1.00  0.00           C  
ATOM    738  CD  LYS A  48      28.266  13.423   9.229  1.00  0.00           C  
ATOM    739  CE  LYS A  48      28.795  14.568  10.081  1.00  0.00           C  
ATOM    740  NZ  LYS A  48      29.194  15.739   9.254  1.00  0.00           N  
ATOM    741  H   LYS A  48      26.387   8.991   8.138  1.00  0.00           H  
ATOM    742  HA  LYS A  48      27.872   9.484  10.535  1.00  0.00           H  
ATOM    743 1HB  LYS A  48      28.064  10.863   8.473  1.00  0.00           H  
ATOM    744 2HB  LYS A  48      26.428  11.458   8.720  1.00  0.00           H  
ATOM    745 1HG  LYS A  48      27.099  12.552  10.798  1.00  0.00           H  
ATOM    746 2HG  LYS A  48      28.731  11.888  10.645  1.00  0.00           H  
ATOM    747 1HD  LYS A  48      29.041  13.118   8.524  1.00  0.00           H  
ATOM    748 2HD  LYS A  48      27.403  13.774   8.663  1.00  0.00           H  
ATOM    749 1HE  LYS A  48      28.026  14.881  10.786  1.00  0.00           H  
ATOM    750 2HE  LYS A  48      29.661  14.228  10.649  1.00  0.00           H  
ATOM    751 1HZ  LYS A  48      29.539  16.474   9.855  1.00  0.00           H  
ATOM    752 2HZ  LYS A  48      29.921  15.464   8.608  1.00  0.00           H  
ATOM    753 3HZ  LYS A  48      28.395  16.075   8.737  1.00  0.00           H  
ATOM    754  N   GLU A  49      24.658  10.158  10.644  1.00  0.00           N  
ATOM    755  CA  GLU A  49      23.549  10.438  11.548  1.00  0.00           C  
ATOM    756  C   GLU A  49      23.408   9.345  12.600  1.00  0.00           C  
ATOM    757  O   GLU A  49      23.158   9.627  13.772  1.00  0.00           O  
ATOM    758  CB  GLU A  49      22.243  10.576  10.763  1.00  0.00           C  
ATOM    759  CG  GLU A  49      21.035  10.945  11.613  1.00  0.00           C  
ATOM    760  CD  GLU A  49      19.790  11.159  10.798  1.00  0.00           C  
ATOM    761  OE1 GLU A  49      19.861  11.047   9.598  1.00  0.00           O  
ATOM    762  OE2 GLU A  49      18.765  11.435  11.376  1.00  0.00           O  
ATOM    763  H   GLU A  49      24.464   9.980   9.669  1.00  0.00           H  
ATOM    764  HA  GLU A  49      23.750  11.379  12.061  1.00  0.00           H  
ATOM    765 1HB  GLU A  49      22.358  11.342   9.996  1.00  0.00           H  
ATOM    766 2HB  GLU A  49      22.021   9.637  10.257  1.00  0.00           H  
ATOM    767 1HG  GLU A  49      20.852  10.147  12.332  1.00  0.00           H  
ATOM    768 2HG  GLU A  49      21.259  11.854  12.170  1.00  0.00           H  
ATOM    769  N   ALA A  50      23.570   8.097  12.175  1.00  0.00           N  
ATOM    770  CA  ALA A  50      23.461   6.958  13.079  1.00  0.00           C  
ATOM    771  C   ALA A  50      24.562   6.983  14.131  1.00  0.00           C  
ATOM    772  O   ALA A  50      24.321   6.693  15.303  1.00  0.00           O  
ATOM    773  CB  ALA A  50      23.507   5.654  12.296  1.00  0.00           C  
ATOM    774  H   ALA A  50      23.774   7.932  11.200  1.00  0.00           H  
ATOM    775  HA  ALA A  50      22.504   7.026  13.596  1.00  0.00           H  
ATOM    776 1HB  ALA A  50      23.425   4.813  12.985  1.00  0.00           H  
ATOM    777 2HB  ALA A  50      22.679   5.625  11.588  1.00  0.00           H  
ATOM    778 3HB  ALA A  50      24.449   5.588  11.755  1.00  0.00           H  
ATOM    779  N   LEU A  51      25.772   7.331  13.706  1.00  0.00           N  
ATOM    780  CA  LEU A  51      26.914   7.394  14.610  1.00  0.00           C  
ATOM    781  C   LEU A  51      26.652   8.357  15.761  1.00  0.00           C  
ATOM    782  O   LEU A  51      26.899   8.033  16.923  1.00  0.00           O  
ATOM    783  CB  LEU A  51      28.171   7.829  13.847  1.00  0.00           C  
ATOM    784  CG  LEU A  51      28.739   6.802  12.859  1.00  0.00           C  
ATOM    785  CD1 LEU A  51      29.851   7.444  12.041  1.00  0.00           C  
ATOM    786  CD2 LEU A  51      29.253   5.592  13.625  1.00  0.00           C  
ATOM    787  H   LEU A  51      25.904   7.558  12.731  1.00  0.00           H  
ATOM    788  HA  LEU A  51      27.082   6.401  15.024  1.00  0.00           H  
ATOM    789 1HB  LEU A  51      27.941   8.735  13.287  1.00  0.00           H  
ATOM    790 2HB  LEU A  51      28.953   8.062  14.569  1.00  0.00           H  
ATOM    791  HG  LEU A  51      27.955   6.489  12.169  1.00  0.00           H  
ATOM    792 1HD1 LEU A  51      30.254   6.714  11.339  1.00  0.00           H  
ATOM    793 2HD1 LEU A  51      29.451   8.295  11.488  1.00  0.00           H  
ATOM    794 3HD1 LEU A  51      30.643   7.783  12.707  1.00  0.00           H  
ATOM    795 1HD2 LEU A  51      29.656   4.861  12.923  1.00  0.00           H  
ATOM    796 2HD2 LEU A  51      30.038   5.904  14.314  1.00  0.00           H  
ATOM    797 3HD2 LEU A  51      28.434   5.142  14.187  1.00  0.00           H  
ATOM    798  N   GLU A  52      26.150   9.543  15.432  1.00  0.00           N  
ATOM    799  CA  GLU A  52      25.854  10.556  16.438  1.00  0.00           C  
ATOM    800  C   GLU A  52      24.870  10.030  17.475  1.00  0.00           C  
ATOM    801  O   GLU A  52      24.849  10.493  18.616  1.00  0.00           O  
ATOM    802  CB  GLU A  52      25.289  11.815  15.777  1.00  0.00           C  
ATOM    803  CG  GLU A  52      26.297  12.593  14.942  1.00  0.00           C  
ATOM    804  CD  GLU A  52      25.697  13.799  14.275  1.00  0.00           C  
ATOM    805  OE1 GLU A  52      24.505  13.972  14.363  1.00  0.00           O  
ATOM    806  OE2 GLU A  52      26.431  14.549  13.676  1.00  0.00           O  
ATOM    807  H   GLU A  52      25.969   9.748  14.460  1.00  0.00           H  
ATOM    808  HA  GLU A  52      26.781  10.816  16.950  1.00  0.00           H  
ATOM    809 1HB  GLU A  52      24.456  11.544  15.129  1.00  0.00           H  
ATOM    810 2HB  GLU A  52      24.902  12.486  16.544  1.00  0.00           H  
ATOM    811 1HG  GLU A  52      27.114  12.917  15.586  1.00  0.00           H  
ATOM    812 2HG  GLU A  52      26.710  11.931  14.182  1.00  0.00           H  
ATOM    813  N   LYS A  53      24.077   9.053  17.005  1.00  0.00           N  
ATOM    814  CA  LYS A  53      23.019   8.418  17.784  1.00  0.00           C  
ATOM    815  C   LYS A  53      23.412   7.088  18.397  1.00  0.00           C  
ATOM    816  O   LYS A  53      22.554   6.293  18.780  1.00  0.00           O  
ATOM    817  CB  LYS A  53      21.779   8.223  16.910  1.00  0.00           C  
ATOM    818  CG  LYS A  53      21.130   9.518  16.441  1.00  0.00           C  
ATOM    819  CD  LYS A  53      19.885   9.244  15.611  1.00  0.00           C  
ATOM    820  CE  LYS A  53      19.230  10.537  15.148  1.00  0.00           C  
ATOM    821  NZ  LYS A  53      18.028  10.283  14.309  1.00  0.00           N  
ATOM    822  H   LYS A  53      24.207   8.726  16.058  1.00  0.00           H  
ATOM    823  HA  LYS A  53      22.760   9.075  18.615  1.00  0.00           H  
ATOM    824 1HB  LYS A  53      22.045   7.643  16.026  1.00  0.00           H  
ATOM    825 2HB  LYS A  53      21.030   7.654  17.462  1.00  0.00           H  
ATOM    826 1HG  LYS A  53      20.853  10.121  17.307  1.00  0.00           H  
ATOM    827 2HG  LYS A  53      21.840  10.084  15.839  1.00  0.00           H  
ATOM    828 1HD  LYS A  53      20.153   8.649  14.737  1.00  0.00           H  
ATOM    829 2HD  LYS A  53      19.168   8.678  16.207  1.00  0.00           H  
ATOM    830 1HE  LYS A  53      18.935  11.126  16.015  1.00  0.00           H  
ATOM    831 2HE  LYS A  53      19.946  11.119  14.568  1.00  0.00           H  
ATOM    832 1HZ  LYS A  53      17.625  11.164  14.023  1.00  0.00           H  
ATOM    833 2HZ  LYS A  53      18.294   9.753  13.491  1.00  0.00           H  
ATOM    834 3HZ  LYS A  53      17.349   9.760  14.843  1.00  0.00           H  
ATOM    835  N   GLY A  54      24.708   6.850  18.488  1.00  0.00           N  
ATOM    836  CA  GLY A  54      25.210   5.651  19.128  1.00  0.00           C  
ATOM    837  C   GLY A  54      24.996   4.395  18.294  1.00  0.00           C  
ATOM    838  O   GLY A  54      24.758   3.314  18.832  1.00  0.00           O  
ATOM    839  H   GLY A  54      25.359   7.519  18.103  1.00  0.00           H  
ATOM    840 1HA  GLY A  54      26.276   5.763  19.325  1.00  0.00           H  
ATOM    841 2HA  GLY A  54      24.718   5.519  20.091  1.00  0.00           H  
ATOM    842  N   GLY A  55      25.082   4.544  16.983  1.00  0.00           N  
ATOM    843  CA  GLY A  55      25.043   3.402  16.080  1.00  0.00           C  
ATOM    844  C   GLY A  55      26.248   2.506  16.318  1.00  0.00           C  
ATOM    845  O   GLY A  55      27.014   2.717  17.258  1.00  0.00           O  
ATOM    846  H   GLY A  55      25.177   5.473  16.599  1.00  0.00           H  
ATOM    847 1HA  GLY A  55      24.120   2.844  16.239  1.00  0.00           H  
ATOM    848 2HA  GLY A  55      25.032   3.754  15.049  1.00  0.00           H  
ATOM    849  N   ASP A  56      26.414   1.504  15.463  1.00  0.00           N  
ATOM    850  CA  ASP A  56      27.570   0.641  15.578  1.00  0.00           C  
ATOM    851  C   ASP A  56      28.638   1.013  14.564  1.00  0.00           C  
ATOM    852  O   ASP A  56      28.573   0.608  13.403  1.00  0.00           O  
ATOM    853  CB  ASP A  56      27.164  -0.823  15.390  1.00  0.00           C  
ATOM    854  CG  ASP A  56      28.330  -1.788  15.560  1.00  0.00           C  
ATOM    855  OD1 ASP A  56      29.269  -1.693  14.806  1.00  0.00           O  
ATOM    856  OD2 ASP A  56      28.270  -2.610  16.442  1.00  0.00           O  
ATOM    857  H   ASP A  56      25.726   1.356  14.738  1.00  0.00           H  
ATOM    858  HA  ASP A  56      27.992   0.760  16.576  1.00  0.00           H  
ATOM    859 1HB  ASP A  56      26.389  -1.081  16.112  1.00  0.00           H  
ATOM    860 2HB  ASP A  56      26.741  -0.958  14.394  1.00  0.00           H  
ATOM    861  N   PRO A  57      29.532   1.612  14.635  1.00  0.00           N  
ATOM    862  CA  PRO A  57      30.539   2.253  13.788  1.00  0.00           C  
ATOM    863  C   PRO A  57      30.985   1.281  12.713  1.00  0.00           C  
ATOM    864  O   PRO A  57      30.840   1.550  11.521  1.00  0.00           O  
ATOM    865  CB  PRO A  57      31.673   2.585  14.763  1.00  0.00           C  
ATOM    866  CG  PRO A  57      30.981   2.832  16.059  1.00  0.00           C  
ATOM    867  CD  PRO A  57      29.910   1.776  16.119  1.00  0.00           C  
ATOM    868  HA  PRO A  57      30.115   3.170  13.352  1.00  0.00           H  
ATOM    869 1HB  PRO A  57      32.384   1.747  14.812  1.00  0.00           H  
ATOM    870 2HB  PRO A  57      32.234   3.461  14.404  1.00  0.00           H  
ATOM    871 1HG  PRO A  57      31.695   2.759  16.892  1.00  0.00           H  
ATOM    872 2HG  PRO A  57      30.570   3.853  16.082  1.00  0.00           H  
ATOM    873 1HD  PRO A  57      30.332   0.848  16.535  1.00  0.00           H  
ATOM    874 2HD  PRO A  57      29.075   2.134  16.740  1.00  0.00           H  
ATOM    875  N   ASP A  58      31.529   0.149  13.153  1.00  0.00           N  
ATOM    876  CA  ASP A  58      32.145  -0.814  12.248  1.00  0.00           C  
ATOM    877  C   ASP A  58      31.153  -1.294  11.197  1.00  0.00           C  
ATOM    878  O   ASP A  58      31.499  -1.443  10.025  1.00  0.00           O  
ATOM    879  CB  ASP A  58      32.690  -2.012  13.029  1.00  0.00           C  
ATOM    880  CG  ASP A  58      33.931  -1.674  13.843  1.00  0.00           C  
ATOM    881  OD1 ASP A  58      34.523  -0.651  13.591  1.00  0.00           O  
ATOM    882  OD2 ASP A  58      34.276  -2.442  14.709  1.00  0.00           O  
ATOM    883  H   ASP A  58      31.516  -0.051  14.143  1.00  0.00           H  
ATOM    884  HA  ASP A  58      32.975  -0.326  11.736  1.00  0.00           H  
ATOM    885 1HB  ASP A  58      31.920  -2.386  13.705  1.00  0.00           H  
ATOM    886 2HB  ASP A  58      32.936  -2.817  12.336  1.00  0.00           H  
ATOM    887  N   ARG A  59      29.918  -1.535  11.622  1.00  0.00           N  
ATOM    888  CA  ARG A  59      28.872  -1.998  10.717  1.00  0.00           C  
ATOM    889  C   ARG A  59      28.547  -0.945   9.666  1.00  0.00           C  
ATOM    890  O   ARG A  59      28.347  -1.265   8.494  1.00  0.00           O  
ATOM    891  CB  ARG A  59      27.608  -2.344  11.491  1.00  0.00           C  
ATOM    892  CG  ARG A  59      27.708  -3.593  12.352  1.00  0.00           C  
ATOM    893  CD  ARG A  59      26.458  -3.833  13.118  1.00  0.00           C  
ATOM    894  NE  ARG A  59      26.548  -5.027  13.943  1.00  0.00           N  
ATOM    895  CZ  ARG A  59      25.618  -5.410  14.839  1.00  0.00           C  
ATOM    896  NH1 ARG A  59      24.537  -4.683  15.015  1.00  0.00           N  
ATOM    897  NH2 ARG A  59      25.793  -6.515  15.542  1.00  0.00           N  
ATOM    898  H   ARG A  59      29.697  -1.394  12.597  1.00  0.00           H  
ATOM    899  HA  ARG A  59      29.226  -2.896  10.210  1.00  0.00           H  
ATOM    900 1HB  ARG A  59      27.344  -1.514  12.144  1.00  0.00           H  
ATOM    901 2HB  ARG A  59      26.783  -2.488  10.794  1.00  0.00           H  
ATOM    902 1HG  ARG A  59      27.892  -4.460  11.716  1.00  0.00           H  
ATOM    903 2HG  ARG A  59      28.529  -3.483  13.061  1.00  0.00           H  
ATOM    904 1HD  ARG A  59      26.262  -2.982  13.770  1.00  0.00           H  
ATOM    905 2HD  ARG A  59      25.626  -3.959  12.426  1.00  0.00           H  
ATOM    906  HE  ARG A  59      27.366  -5.612  13.836  1.00  0.00           H  
ATOM    907 1HH1 ARG A  59      24.403  -3.838  14.478  1.00  0.00           H  
ATOM    908 2HH1 ARG A  59      23.840  -4.970  15.687  1.00  0.00           H  
ATOM    909 1HH2 ARG A  59      26.625  -7.074  15.407  1.00  0.00           H  
ATOM    910 2HH2 ARG A  59      25.097  -6.801  16.214  1.00  0.00           H  
ATOM    911  N   ALA A  60      28.495   0.312  10.091  1.00  0.00           N  
ATOM    912  CA  ALA A  60      28.194   1.415   9.186  1.00  0.00           C  
ATOM    913  C   ALA A  60      29.284   1.578   8.135  1.00  0.00           C  
ATOM    914  O   ALA A  60      28.998   1.823   6.963  1.00  0.00           O  
ATOM    915  CB  ALA A  60      28.016   2.708   9.968  1.00  0.00           C  
ATOM    916  H   ALA A  60      28.668   0.509  11.066  1.00  0.00           H  
ATOM    917  HA  ALA A  60      27.263   1.184   8.669  1.00  0.00           H  
ATOM    918 1HB  ALA A  60      27.792   3.522   9.278  1.00  0.00           H  
ATOM    919 2HB  ALA A  60      27.194   2.596  10.675  1.00  0.00           H  
ATOM    920 3HB  ALA A  60      28.932   2.935  10.510  1.00  0.00           H  
ATOM    921  N   ILE A  61      30.535   1.441   8.560  1.00  0.00           N  
ATOM    922  CA  ILE A  61      31.671   1.572   7.655  1.00  0.00           C  
ATOM    923  C   ILE A  61      31.668   0.470   6.604  1.00  0.00           C  
ATOM    924  O   ILE A  61      31.953   0.716   5.432  1.00  0.00           O  
ATOM    925  CB  ILE A  61      33.000   1.537   8.432  1.00  0.00           C  
ATOM    926  CG1 ILE A  61      33.140   2.785   9.307  1.00  0.00           C  
ATOM    927  CG2 ILE A  61      34.174   1.421   7.473  1.00  0.00           C  
ATOM    928  CD1 ILE A  61      34.276   2.710  10.301  1.00  0.00           C  
ATOM    929  H   ILE A  61      30.704   1.241   9.535  1.00  0.00           H  
ATOM    930  HA  ILE A  61      31.596   2.531   7.143  1.00  0.00           H  
ATOM    931  HB  ILE A  61      33.005   0.679   9.104  1.00  0.00           H  
ATOM    932 1HG1 ILE A  61      33.297   3.658   8.673  1.00  0.00           H  
ATOM    933 2HG1 ILE A  61      32.214   2.948   9.860  1.00  0.00           H  
ATOM    934 1HG2 ILE A  61      35.105   1.398   8.039  1.00  0.00           H  
ATOM    935 2HG2 ILE A  61      34.080   0.504   6.892  1.00  0.00           H  
ATOM    936 3HG2 ILE A  61      34.180   2.278   6.799  1.00  0.00           H  
ATOM    937 1HD1 ILE A  61      34.311   3.631  10.884  1.00  0.00           H  
ATOM    938 2HD1 ILE A  61      34.119   1.863  10.970  1.00  0.00           H  
ATOM    939 3HD1 ILE A  61      35.217   2.584   9.768  1.00  0.00           H  
ATOM    940  N   GLU A  62      31.344  -0.746   7.029  1.00  0.00           N  
ATOM    941  CA  GLU A  62      31.303  -1.888   6.124  1.00  0.00           C  
ATOM    942  C   GLU A  62      30.214  -1.720   5.072  1.00  0.00           C  
ATOM    943  O   GLU A  62      30.415  -2.040   3.900  1.00  0.00           O  
ATOM    944  CB  GLU A  62      31.072  -3.182   6.908  1.00  0.00           C  
ATOM    945  CG  GLU A  62      31.065  -4.442   6.055  1.00  0.00           C  
ATOM    946  CD  GLU A  62      32.394  -4.718   5.408  1.00  0.00           C  
ATOM    947  OE1 GLU A  62      33.381  -4.210   5.882  1.00  0.00           O  
ATOM    948  OE2 GLU A  62      32.422  -5.438   4.438  1.00  0.00           O  
ATOM    949  H   GLU A  62      31.120  -0.883   8.004  1.00  0.00           H  
ATOM    950  HA  GLU A  62      32.263  -1.957   5.610  1.00  0.00           H  
ATOM    951 1HB  GLU A  62      31.851  -3.293   7.663  1.00  0.00           H  
ATOM    952 2HB  GLU A  62      30.117  -3.125   7.430  1.00  0.00           H  
ATOM    953 1HG  GLU A  62      30.796  -5.291   6.682  1.00  0.00           H  
ATOM    954 2HG  GLU A  62      30.304  -4.340   5.282  1.00  0.00           H  
ATOM    955  N   LEU A  63      29.061  -1.216   5.498  1.00  0.00           N  
ATOM    956  CA  LEU A  63      27.937  -1.004   4.593  1.00  0.00           C  
ATOM    957  C   LEU A  63      28.267   0.047   3.541  1.00  0.00           C  
ATOM    958  O   LEU A  63      27.921  -0.103   2.369  1.00  0.00           O  
ATOM    959  CB  LEU A  63      26.695  -0.573   5.383  1.00  0.00           C  
ATOM    960  CG  LEU A  63      25.402  -0.436   4.567  1.00  0.00           C  
ATOM    961  CD1 LEU A  63      25.417   0.884   3.809  1.00  0.00           C  
ATOM    962  CD2 LEU A  63      25.278  -1.614   3.612  1.00  0.00           C  
ATOM    963  H   LEU A  63      28.960  -0.974   6.473  1.00  0.00           H  
ATOM    964  HA  LEU A  63      27.721  -1.943   4.084  1.00  0.00           H  
ATOM    965 1HB  LEU A  63      26.513  -1.303   6.170  1.00  0.00           H  
ATOM    966 2HB  LEU A  63      26.896   0.391   5.849  1.00  0.00           H  
ATOM    967  HG  LEU A  63      24.546  -0.424   5.242  1.00  0.00           H  
ATOM    968 1HD1 LEU A  63      24.499   0.981   3.230  1.00  0.00           H  
ATOM    969 2HD1 LEU A  63      25.487   1.710   4.518  1.00  0.00           H  
ATOM    970 3HD1 LEU A  63      26.274   0.908   3.137  1.00  0.00           H  
ATOM    971 1HD2 LEU A  63      24.359  -1.517   3.033  1.00  0.00           H  
ATOM    972 2HD2 LEU A  63      26.133  -1.626   2.936  1.00  0.00           H  
ATOM    973 3HD2 LEU A  63      25.252  -2.543   4.181  1.00  0.00           H  
ATOM    974  N   VAL A  64      28.939   1.112   3.967  1.00  0.00           N  
ATOM    975  CA  VAL A  64      29.318   2.190   3.062  1.00  0.00           C  
ATOM    976  C   VAL A  64      30.307   1.706   2.010  1.00  0.00           C  
ATOM    977  O   VAL A  64      30.210   2.071   0.838  1.00  0.00           O  
ATOM    978  CB  VAL A  64      29.943   3.355   3.852  1.00  0.00           C  
ATOM    979  CG1 VAL A  64      30.512   4.398   2.901  1.00  0.00           C  
ATOM    980  CG2 VAL A  64      28.902   3.974   4.772  1.00  0.00           C  
ATOM    981  H   VAL A  64      29.193   1.176   4.942  1.00  0.00           H  
ATOM    982  HA  VAL A  64      28.420   2.550   2.558  1.00  0.00           H  
ATOM    983  HB  VAL A  64      30.774   2.975   4.446  1.00  0.00           H  
ATOM    984 1HG1 VAL A  64      30.950   5.215   3.477  1.00  0.00           H  
ATOM    985 2HG1 VAL A  64      31.280   3.942   2.278  1.00  0.00           H  
ATOM    986 3HG1 VAL A  64      29.714   4.788   2.270  1.00  0.00           H  
ATOM    987 1HG2 VAL A  64      29.351   4.797   5.328  1.00  0.00           H  
ATOM    988 2HG2 VAL A  64      28.068   4.349   4.178  1.00  0.00           H  
ATOM    989 3HG2 VAL A  64      28.539   3.220   5.471  1.00  0.00           H  
ATOM    990  N   LYS A  65      31.259   0.882   2.436  1.00  0.00           N  
ATOM    991  CA  LYS A  65      32.268   0.345   1.531  1.00  0.00           C  
ATOM    992  C   LYS A  65      31.640  -0.560   0.479  1.00  0.00           C  
ATOM    993  O   LYS A  65      32.015  -0.519  -0.693  1.00  0.00           O  
ATOM    994  CB  LYS A  65      33.336  -0.421   2.314  1.00  0.00           C  
ATOM    995  CG  LYS A  65      34.438  -1.022   1.451  1.00  0.00           C  
ATOM    996  CD  LYS A  65      34.155  -2.482   1.131  1.00  0.00           C  
ATOM    997  CE  LYS A  65      34.325  -3.362   2.360  1.00  0.00           C  
ATOM    998  NZ  LYS A  65      34.005  -4.787   2.073  1.00  0.00           N  
ATOM    999  H   LYS A  65      31.284   0.621   3.411  1.00  0.00           H  
ATOM   1000  HA  LYS A  65      32.746   1.177   1.012  1.00  0.00           H  
ATOM   1001 1HB  LYS A  65      33.804   0.246   3.038  1.00  0.00           H  
ATOM   1002 2HB  LYS A  65      32.867  -1.233   2.870  1.00  0.00           H  
ATOM   1003 1HG  LYS A  65      34.516  -0.462   0.518  1.00  0.00           H  
ATOM   1004 2HG  LYS A  65      35.390  -0.951   1.977  1.00  0.00           H  
ATOM   1005 1HD  LYS A  65      33.134  -2.582   0.760  1.00  0.00           H  
ATOM   1006 2HD  LYS A  65      34.840  -2.823   0.355  1.00  0.00           H  
ATOM   1007 1HE  LYS A  65      35.353  -3.297   2.715  1.00  0.00           H  
ATOM   1008 2HE  LYS A  65      33.667  -3.008   3.155  1.00  0.00           H  
ATOM   1009 1HZ  LYS A  65      34.129  -5.336   2.912  1.00  0.00           H  
ATOM   1010 2HZ  LYS A  65      33.047  -4.861   1.761  1.00  0.00           H  
ATOM   1011 3HZ  LYS A  65      34.622  -5.132   1.352  1.00  0.00           H  
ATOM   1012  N   GLU A  66      30.682  -1.377   0.905  1.00  0.00           N  
ATOM   1013  CA  GLU A  66      30.000  -2.294  -0.000  1.00  0.00           C  
ATOM   1014  C   GLU A  66      29.199  -1.537  -1.052  1.00  0.00           C  
ATOM   1015  O   GLU A  66      29.182  -1.914  -2.224  1.00  0.00           O  
ATOM   1016  CB  GLU A  66      29.076  -3.228   0.784  1.00  0.00           C  
ATOM   1017  CG  GLU A  66      28.373  -4.277  -0.066  1.00  0.00           C  
ATOM   1018  CD  GLU A  66      27.545  -5.231   0.749  1.00  0.00           C  
ATOM   1019  OE1 GLU A  66      27.530  -5.100   1.949  1.00  0.00           O  
ATOM   1020  OE2 GLU A  66      26.926  -6.093   0.169  1.00  0.00           O  
ATOM   1021  H   GLU A  66      30.420  -1.362   1.880  1.00  0.00           H  
ATOM   1022  HA  GLU A  66      30.751  -2.896  -0.513  1.00  0.00           H  
ATOM   1023 1HB  GLU A  66      29.650  -3.749   1.551  1.00  0.00           H  
ATOM   1024 2HB  GLU A  66      28.310  -2.641   1.291  1.00  0.00           H  
ATOM   1025 1HG  GLU A  66      27.726  -3.774  -0.784  1.00  0.00           H  
ATOM   1026 2HG  GLU A  66      29.122  -4.838  -0.624  1.00  0.00           H  
ATOM   1027  N   ALA A  67      28.536  -0.467  -0.626  1.00  0.00           N  
ATOM   1028  CA  ALA A  67      27.732   0.345  -1.531  1.00  0.00           C  
ATOM   1029  C   ALA A  67      28.601   1.023  -2.583  1.00  0.00           C  
ATOM   1030  O   ALA A  67      28.231   1.096  -3.755  1.00  0.00           O  
ATOM   1031  CB  ALA A  67      26.941   1.383  -0.749  1.00  0.00           C  
ATOM   1032  H   ALA A  67      28.591  -0.210   0.349  1.00  0.00           H  
ATOM   1033  HA  ALA A  67      27.035  -0.314  -2.048  1.00  0.00           H  
ATOM   1034 1HB  ALA A  67      26.345   1.982  -1.438  1.00  0.00           H  
ATOM   1035 2HB  ALA A  67      26.281   0.881  -0.041  1.00  0.00           H  
ATOM   1036 3HB  ALA A  67      27.628   2.032  -0.207  1.00  0.00           H  
ATOM   1037  N   ALA A  68      29.758   1.518  -2.157  1.00  0.00           N  
ATOM   1038  CA  ALA A  68      30.682   2.190  -3.062  1.00  0.00           C  
ATOM   1039  C   ALA A  68      31.222   1.230  -4.114  1.00  0.00           C  
ATOM   1040  O   ALA A  68      31.350   1.586  -5.285  1.00  0.00           O  
ATOM   1041  CB  ALA A  68      31.828   2.816  -2.280  1.00  0.00           C  
ATOM   1042  H   ALA A  68      30.003   1.426  -1.181  1.00  0.00           H  
ATOM   1043  HA  ALA A  68      30.136   2.979  -3.580  1.00  0.00           H  
ATOM   1044 1HB  ALA A  68      32.509   3.315  -2.969  1.00  0.00           H  
ATOM   1045 2HB  ALA A  68      31.430   3.543  -1.572  1.00  0.00           H  
ATOM   1046 3HB  ALA A  68      32.365   2.039  -1.738  1.00  0.00           H  
ATOM   1047  N   LYS A  69      31.537   0.011  -3.688  1.00  0.00           N  
ATOM   1048  CA  LYS A  69      32.063  -1.004  -4.593  1.00  0.00           C  
ATOM   1049  C   LYS A  69      31.032  -1.393  -5.645  1.00  0.00           C  
ATOM   1050  O   LYS A  69      31.364  -1.573  -6.817  1.00  0.00           O  
ATOM   1051  CB  LYS A  69      32.508  -2.240  -3.810  1.00  0.00           C  
ATOM   1052  CG  LYS A  69      33.140  -3.332  -4.664  1.00  0.00           C  
ATOM   1053  CD  LYS A  69      33.640  -4.484  -3.806  1.00  0.00           C  
ATOM   1054  CE  LYS A  69      34.259  -5.582  -4.659  1.00  0.00           C  
ATOM   1055  NZ  LYS A  69      34.753  -6.717  -3.833  1.00  0.00           N  
ATOM   1056  H   LYS A  69      31.409  -0.218  -2.713  1.00  0.00           H  
ATOM   1057  HA  LYS A  69      32.928  -0.590  -5.112  1.00  0.00           H  
ATOM   1058 1HB  LYS A  69      33.232  -1.949  -3.050  1.00  0.00           H  
ATOM   1059 2HB  LYS A  69      31.650  -2.674  -3.296  1.00  0.00           H  
ATOM   1060 1HG  LYS A  69      32.405  -3.710  -5.374  1.00  0.00           H  
ATOM   1061 2HG  LYS A  69      33.978  -2.916  -5.223  1.00  0.00           H  
ATOM   1062 1HD  LYS A  69      34.388  -4.117  -3.102  1.00  0.00           H  
ATOM   1063 2HD  LYS A  69      32.808  -4.904  -3.240  1.00  0.00           H  
ATOM   1064 1HE  LYS A  69      33.518  -5.957  -5.363  1.00  0.00           H  
ATOM   1065 2HE  LYS A  69      35.095  -5.173  -5.227  1.00  0.00           H  
ATOM   1066 1HZ  LYS A  69      35.156  -7.422  -4.434  1.00  0.00           H  
ATOM   1067 2HZ  LYS A  69      35.455  -6.384  -3.187  1.00  0.00           H  
ATOM   1068 3HZ  LYS A  69      33.983  -7.117  -3.315  1.00  0.00           H  
ATOM   1069  N   LYS A  70      29.780  -1.521  -5.219  1.00  0.00           N  
ATOM   1070  CA  LYS A  70      28.697  -1.888  -6.124  1.00  0.00           C  
ATOM   1071  C   LYS A  70      28.468  -0.811  -7.176  1.00  0.00           C  
ATOM   1072  O   LYS A  70      28.240  -1.113  -8.348  1.00  0.00           O  
ATOM   1073  CB  LYS A  70      27.407  -2.141  -5.341  1.00  0.00           C  
ATOM   1074  CG  LYS A  70      27.440  -3.381  -4.459  1.00  0.00           C  
ATOM   1075  CD  LYS A  70      27.522  -4.651  -5.293  1.00  0.00           C  
ATOM   1076  CE  LYS A  70      27.479  -5.894  -4.417  1.00  0.00           C  
ATOM   1077  NZ  LYS A  70      27.590  -7.143  -5.218  1.00  0.00           N  
ATOM   1078  H   LYS A  70      29.573  -1.360  -4.244  1.00  0.00           H  
ATOM   1079  HA  LYS A  70      28.975  -2.806  -6.642  1.00  0.00           H  
ATOM   1080 1HB  LYS A  70      27.195  -1.282  -4.704  1.00  0.00           H  
ATOM   1081 2HB  LYS A  70      26.574  -2.246  -6.037  1.00  0.00           H  
ATOM   1082 1HG  LYS A  70      28.305  -3.335  -3.797  1.00  0.00           H  
ATOM   1083 2HG  LYS A  70      26.539  -3.416  -3.847  1.00  0.00           H  
ATOM   1084 1HD  LYS A  70      26.686  -4.681  -5.994  1.00  0.00           H  
ATOM   1085 2HD  LYS A  70      28.451  -4.652  -5.864  1.00  0.00           H  
ATOM   1086 1HE  LYS A  70      28.299  -5.862  -3.701  1.00  0.00           H  
ATOM   1087 2HE  LYS A  70      26.542  -5.916  -3.862  1.00  0.00           H  
ATOM   1088 1HZ  LYS A  70      27.557  -7.943  -4.601  1.00  0.00           H  
ATOM   1089 2HZ  LYS A  70      26.823  -7.193  -5.874  1.00  0.00           H  
ATOM   1090 3HZ  LYS A  70      28.465  -7.144  -5.723  1.00  0.00           H  
ATOM   1091  N   ALA A  71      28.530   0.447  -6.751  1.00  0.00           N  
ATOM   1092  CA  ALA A  71      28.329   1.572  -7.655  1.00  0.00           C  
ATOM   1093  C   ALA A  71      29.429   1.636  -8.707  1.00  0.00           C  
ATOM   1094  O   ALA A  71      29.166   1.906  -9.879  1.00  0.00           O  
ATOM   1095  CB  ALA A  71      28.268   2.876  -6.873  1.00  0.00           C  
ATOM   1096  H   ALA A  71      28.721   0.628  -5.776  1.00  0.00           H  
ATOM   1097  HA  ALA A  71      27.380   1.426  -8.172  1.00  0.00           H  
ATOM   1098 1HB  ALA A  71      28.117   3.707  -7.562  1.00  0.00           H  
ATOM   1099 2HB  ALA A  71      27.440   2.837  -6.164  1.00  0.00           H  
ATOM   1100 3HB  ALA A  71      29.202   3.019  -6.331  1.00  0.00           H  
ATOM   1101  N   ILE A  72      30.663   1.386  -8.282  1.00  0.00           N  
ATOM   1102  CA  ILE A  72      31.806   1.415  -9.186  1.00  0.00           C  
ATOM   1103  C   ILE A  72      31.704   0.318 -10.238  1.00  0.00           C  
ATOM   1104  O   ILE A  72      32.011   0.538 -11.410  1.00  0.00           O  
ATOM   1105  CB  ILE A  72      33.126   1.260  -8.408  1.00  0.00           C  
ATOM   1106  CG1 ILE A  72      33.376   2.491  -7.532  1.00  0.00           C  
ATOM   1107  CG2 ILE A  72      34.286   1.040  -9.367  1.00  0.00           C  
ATOM   1108  CD1 ILE A  72      34.501   2.313  -6.538  1.00  0.00           C  
ATOM   1109  H   ILE A  72      30.813   1.170  -7.307  1.00  0.00           H  
ATOM   1110  HA  ILE A  72      31.818   2.377  -9.697  1.00  0.00           H  
ATOM   1111  HB  ILE A  72      33.054   0.405  -7.737  1.00  0.00           H  
ATOM   1112 1HG1 ILE A  72      33.612   3.346  -8.165  1.00  0.00           H  
ATOM   1113 2HG1 ILE A  72      32.469   2.735  -6.979  1.00  0.00           H  
ATOM   1114 1HG2 ILE A  72      35.210   0.933  -8.800  1.00  0.00           H  
ATOM   1115 2HG2 ILE A  72      34.110   0.136  -9.948  1.00  0.00           H  
ATOM   1116 3HG2 ILE A  72      34.369   1.893 -10.040  1.00  0.00           H  
ATOM   1117 1HD1 ILE A  72      34.618   3.227  -5.954  1.00  0.00           H  
ATOM   1118 2HD1 ILE A  72      34.269   1.483  -5.870  1.00  0.00           H  
ATOM   1119 3HD1 ILE A  72      35.427   2.103  -7.070  1.00  0.00           H  
ATOM   1120  N   GLU A  73      31.271  -0.864  -9.813  1.00  0.00           N  
ATOM   1121  CA  GLU A  73      31.128  -1.998 -10.717  1.00  0.00           C  
ATOM   1122  C   GLU A  73      30.058  -1.732 -11.769  1.00  0.00           C  
ATOM   1123  O   GLU A  73      30.229  -2.068 -12.941  1.00  0.00           O  
ATOM   1124  CB  GLU A  73      30.782  -3.265  -9.932  1.00  0.00           C  
ATOM   1125  CG  GLU A  73      30.686  -4.525 -10.781  1.00  0.00           C  
ATOM   1126  CD  GLU A  73      30.434  -5.762  -9.966  1.00  0.00           C  
ATOM   1127  OE1 GLU A  73      30.356  -5.655  -8.766  1.00  0.00           O  
ATOM   1128  OE2 GLU A  73      30.318  -6.817 -10.545  1.00  0.00           O  
ATOM   1129  H   GLU A  73      31.035  -0.980  -8.838  1.00  0.00           H  
ATOM   1130  HA  GLU A  73      32.078  -2.153 -11.230  1.00  0.00           H  
ATOM   1131 1HB  GLU A  73      31.538  -3.436  -9.165  1.00  0.00           H  
ATOM   1132 2HB  GLU A  73      29.827  -3.130  -9.425  1.00  0.00           H  
ATOM   1133 1HG  GLU A  73      29.875  -4.405 -11.500  1.00  0.00           H  
ATOM   1134 2HG  GLU A  73      31.614  -4.645 -11.339  1.00  0.00           H  
ATOM   1135  N   SER A  74      28.955  -1.127 -11.344  1.00  0.00           N  
ATOM   1136  CA  SER A  74      27.855  -0.814 -12.248  1.00  0.00           C  
ATOM   1137  C   SER A  74      28.279   0.203 -13.300  1.00  0.00           C  
ATOM   1138  O   SER A  74      27.921   0.084 -14.472  1.00  0.00           O  
ATOM   1139  CB  SER A  74      26.671  -0.281 -11.465  1.00  0.00           C  
ATOM   1140  OG  SER A  74      26.137  -1.270 -10.627  1.00  0.00           O  
ATOM   1141  H   SER A  74      28.876  -0.877 -10.369  1.00  0.00           H  
ATOM   1142  HA  SER A  74      27.555  -1.730 -12.759  1.00  0.00           H  
ATOM   1143 1HB  SER A  74      26.986   0.574 -10.867  1.00  0.00           H  
ATOM   1144 2HB  SER A  74      25.905   0.067 -12.156  1.00  0.00           H  
ATOM   1145  HG  SER A  74      25.399  -0.859 -10.170  1.00  0.00           H  
ATOM   1146  N   LEU A  75      29.044   1.203 -12.875  1.00  0.00           N  
ATOM   1147  CA  LEU A  75      29.518   2.243 -13.779  1.00  0.00           C  
ATOM   1148  C   LEU A  75      30.460   1.671 -14.831  1.00  0.00           C  
ATOM   1149  O   LEU A  75      30.397   2.043 -16.003  1.00  0.00           O  
ATOM   1150  CB  LEU A  75      30.233   3.346 -12.989  1.00  0.00           C  
ATOM   1151  CG  LEU A  75      29.337   4.205 -12.086  1.00  0.00           C  
ATOM   1152  CD1 LEU A  75      30.204   5.126 -11.239  1.00  0.00           C  
ATOM   1153  CD2 LEU A  75      28.367   5.003 -12.945  1.00  0.00           C  
ATOM   1154  H   LEU A  75      29.304   1.244 -11.900  1.00  0.00           H  
ATOM   1155  HA  LEU A  75      28.658   2.677 -14.288  1.00  0.00           H  
ATOM   1156 1HB  LEU A  75      30.993   2.886 -12.359  1.00  0.00           H  
ATOM   1157 2HB  LEU A  75      30.729   4.013 -13.694  1.00  0.00           H  
ATOM   1158  HG  LEU A  75      28.777   3.559 -11.410  1.00  0.00           H  
ATOM   1159 1HD1 LEU A  75      29.568   5.736 -10.598  1.00  0.00           H  
ATOM   1160 2HD1 LEU A  75      30.875   4.529 -10.621  1.00  0.00           H  
ATOM   1161 3HD1 LEU A  75      30.790   5.774 -11.890  1.00  0.00           H  
ATOM   1162 1HD2 LEU A  75      27.730   5.613 -12.303  1.00  0.00           H  
ATOM   1163 2HD2 LEU A  75      28.927   5.650 -13.621  1.00  0.00           H  
ATOM   1164 3HD2 LEU A  75      27.749   4.319 -13.526  1.00  0.00           H  
ATOM   1165  N   LYS A  76      31.333   0.765 -14.406  1.00  0.00           N  
ATOM   1166  CA  LYS A  76      32.290   0.139 -15.310  1.00  0.00           C  
ATOM   1167  C   LYS A  76      31.582  -0.564 -16.461  1.00  0.00           C  
ATOM   1168  O   LYS A  76      32.043  -0.526 -17.602  1.00  0.00           O  
ATOM   1169  CB  LYS A  76      33.173  -0.853 -14.552  1.00  0.00           C  
ATOM   1170  CG  LYS A  76      34.209  -1.560 -15.415  1.00  0.00           C  
ATOM   1171  CD  LYS A  76      33.711  -2.924 -15.870  1.00  0.00           C  
ATOM   1172  CE  LYS A  76      33.667  -3.912 -14.714  1.00  0.00           C  
ATOM   1173  NZ  LYS A  76      33.136  -5.237 -15.135  1.00  0.00           N  
ATOM   1174  H   LYS A  76      31.334   0.503 -13.431  1.00  0.00           H  
ATOM   1175  HA  LYS A  76      32.925   0.917 -15.735  1.00  0.00           H  
ATOM   1176 1HB  LYS A  76      33.703  -0.332 -13.753  1.00  0.00           H  
ATOM   1177 2HB  LYS A  76      32.548  -1.615 -14.087  1.00  0.00           H  
ATOM   1178 1HG  LYS A  76      34.429  -0.951 -16.293  1.00  0.00           H  
ATOM   1179 2HG  LYS A  76      35.129  -1.691 -14.846  1.00  0.00           H  
ATOM   1180 1HD  LYS A  76      32.709  -2.824 -16.291  1.00  0.00           H  
ATOM   1181 2HD  LYS A  76      34.373  -3.313 -16.644  1.00  0.00           H  
ATOM   1182 1HE  LYS A  76      34.670  -4.047 -14.313  1.00  0.00           H  
ATOM   1183 2HE  LYS A  76      33.032  -3.516 -13.921  1.00  0.00           H  
ATOM   1184 1HZ  LYS A  76      33.122  -5.862 -14.342  1.00  0.00           H  
ATOM   1185 2HZ  LYS A  76      32.197  -5.126 -15.493  1.00  0.00           H  
ATOM   1186 3HZ  LYS A  76      33.727  -5.623 -15.857  1.00  0.00           H  
ATOM   1187  N   ARG A  77      30.445  -1.212 -16.146  1.00  0.00           N  
ATOM   1188  CA  ARG A  77      29.666  -1.994 -17.124  1.00  0.00           C  
ATOM   1189  C   ARG A  77      28.658  -1.149 -17.877  1.00  0.00           C  
ATOM   1190  O   ARG A  77      27.955  -1.643 -18.759  1.00  0.00           O  
ATOM   1191  CB  ARG A  77      28.927  -3.130 -16.433  1.00  0.00           C  
ATOM   1192  CG  ARG A  77      29.822  -4.195 -15.818  1.00  0.00           C  
ATOM   1193  CD  ARG A  77      29.033  -5.225 -15.095  1.00  0.00           C  
ATOM   1194  NE  ARG A  77      28.375  -4.677 -13.919  1.00  0.00           N  
ATOM   1195  CZ  ARG A  77      27.450  -5.329 -13.187  1.00  0.00           C  
ATOM   1196  NH1 ARG A  77      27.086  -6.547 -13.521  1.00  0.00           N  
ATOM   1197  NH2 ARG A  77      26.909  -4.743 -12.133  1.00  0.00           N  
ATOM   1198  H   ARG A  77      30.100  -1.167 -15.198  1.00  0.00           H  
ATOM   1199  HA  ARG A  77      30.355  -2.421 -17.853  1.00  0.00           H  
ATOM   1200 1HB  ARG A  77      28.301  -2.727 -15.638  1.00  0.00           H  
ATOM   1201 2HB  ARG A  77      28.269  -3.625 -17.148  1.00  0.00           H  
ATOM   1202 1HG  ARG A  77      30.392  -4.689 -16.605  1.00  0.00           H  
ATOM   1203 2HG  ARG A  77      30.508  -3.729 -15.110  1.00  0.00           H  
ATOM   1204 1HD  ARG A  77      28.268  -5.628 -15.757  1.00  0.00           H  
ATOM   1205 2HD  ARG A  77      29.694  -6.029 -14.772  1.00  0.00           H  
ATOM   1206  HE  ARG A  77      28.629  -3.742 -13.631  1.00  0.00           H  
ATOM   1207 1HH1 ARG A  77      27.500  -6.995 -14.327  1.00  0.00           H  
ATOM   1208 2HH1 ARG A  77      26.393  -7.035 -12.973  1.00  0.00           H  
ATOM   1209 1HH2 ARG A  77      27.189  -3.806 -11.876  1.00  0.00           H  
ATOM   1210 2HH2 ARG A  77      26.217  -5.231 -11.585  1.00  0.00           H  
ATOM   1211  N   SER A  78      28.597   0.114 -17.524  1.00  0.00           N  
ATOM   1212  CA  SER A  78      27.937   1.091 -18.359  1.00  0.00           C  
ATOM   1213  C   SER A  78      28.740   1.306 -19.637  1.00  0.00           C  
ATOM   1214  O   SER A  78      29.751   0.642 -19.865  1.00  0.00           O  
ATOM   1215  CB  SER A  78      27.775   2.400 -17.610  1.00  0.00           C  
ATOM   1216  OG  SER A  78      27.188   3.376 -18.426  1.00  0.00           O  
ATOM   1217  H   SER A  78      29.020   0.402 -16.653  1.00  0.00           H  
ATOM   1218  HA  SER A  78      26.949   0.711 -18.621  1.00  0.00           H  
ATOM   1219 1HB  SER A  78      27.157   2.239 -16.728  1.00  0.00           H  
ATOM   1220 2HB  SER A  78      28.749   2.746 -17.269  1.00  0.00           H  
ATOM   1221  HG  SER A  78      27.647   4.196 -18.231  1.00  0.00           H  
ATOM   1222  N   ASN A  79      28.284   2.233 -20.461  1.00  0.00           N  
ATOM   1223  CA  ASN A  79      28.954   2.572 -21.712  1.00  0.00           C  
ATOM   1224  C   ASN A  79      29.468   4.000 -21.652  1.00  0.00           C  
ATOM   1225  O   ASN A  79      29.102   4.837 -22.478  1.00  0.00           O  
ATOM   1226  CB  ASN A  79      28.026   2.381 -22.897  1.00  0.00           C  
ATOM   1227  CG  ASN A  79      28.743   2.481 -24.215  1.00  0.00           C  
ATOM   1228  OD1 ASN A  79      29.923   2.129 -24.322  1.00  0.00           O  
ATOM   1229  ND2 ASN A  79      28.053   2.956 -25.221  1.00  0.00           N  
ATOM   1230  H   ASN A  79      27.438   2.731 -20.222  1.00  0.00           H  
ATOM   1231  HA  ASN A  79      29.814   1.912 -21.834  1.00  0.00           H  
ATOM   1232 1HB  ASN A  79      27.547   1.403 -22.831  1.00  0.00           H  
ATOM   1233 2HB  ASN A  79      27.238   3.134 -22.867  1.00  0.00           H  
ATOM   1234 1HD2 ASN A  79      28.478   3.045 -26.122  1.00  0.00           H  
ATOM   1235 2HD2 ASN A  79      27.100   3.229 -25.089  1.00  0.00           H  
ATOM   1236  N   ASN A  80      30.315   4.256 -20.667  1.00  0.00           N  
ATOM   1237  CA  ASN A  80      30.907   5.568 -20.453  1.00  0.00           C  
ATOM   1238  C   ASN A  80      32.002   5.870 -21.455  1.00  0.00           C  
ATOM   1239  O   ASN A  80      32.584   4.960 -22.046  1.00  0.00           O  
ATOM   1240  CB  ASN A  80      31.443   5.683 -19.038  1.00  0.00           C  
ATOM   1241  CG  ASN A  80      30.349   5.708 -18.006  1.00  0.00           C  
ATOM   1242  OD1 ASN A  80      29.288   5.102 -18.194  1.00  0.00           O  
ATOM   1243  ND2 ASN A  80      30.587   6.398 -16.920  1.00  0.00           N  
ATOM   1244  H   ASN A  80      30.568   3.514 -20.030  1.00  0.00           H  
ATOM   1245  HA  ASN A  80      30.133   6.324 -20.594  1.00  0.00           H  
ATOM   1246 1HB  ASN A  80      32.104   4.840 -18.829  1.00  0.00           H  
ATOM   1247 2HB  ASN A  80      32.035   6.593 -18.945  1.00  0.00           H  
ATOM   1248 1HD2 ASN A  80      29.895   6.451 -16.199  1.00  0.00           H  
ATOM   1249 2HD2 ASN A  80      31.460   6.873 -16.811  1.00  0.00           H  
ATOM   1250  N   THR A  81      32.259   7.157 -21.624  1.00  0.00           N  
ATOM   1251  CA  THR A  81      33.516   7.642 -22.144  1.00  0.00           C  
ATOM   1252  C   THR A  81      34.646   7.356 -21.176  1.00  0.00           C  
ATOM   1253  O   THR A  81      34.420   7.171 -19.980  1.00  0.00           O  
ATOM   1254  CB  THR A  81      33.449   9.152 -22.437  1.00  0.00           C  
ATOM   1255  OG1 THR A  81      33.169   9.865 -21.225  1.00  0.00           O  
ATOM   1256  CG2 THR A  81      32.363   9.450 -23.459  1.00  0.00           C  
ATOM   1257  H   THR A  81      31.552   7.836 -21.382  1.00  0.00           H  
ATOM   1258  HA  THR A  81      33.728   7.120 -23.078  1.00  0.00           H  
ATOM   1259  HB  THR A  81      34.409   9.490 -22.827  1.00  0.00           H  
ATOM   1260  HG1 THR A  81      33.128  10.806 -21.410  1.00  0.00           H  
ATOM   1261 1HG2 THR A  81      32.330  10.522 -23.654  1.00  0.00           H  
ATOM   1262 2HG2 THR A  81      32.579   8.919 -24.385  1.00  0.00           H  
ATOM   1263 3HG2 THR A  81      31.399   9.123 -23.071  1.00  0.00           H  
ATOM   1264  N   PRO A  82      35.842   7.268 -21.382  1.00  0.00           N  
ATOM   1265  CA  PRO A  82      36.883   7.039 -20.396  1.00  0.00           C  
ATOM   1266  C   PRO A  82      36.871   8.109 -19.319  1.00  0.00           C  
ATOM   1267  O   PRO A  82      37.027   7.813 -18.134  1.00  0.00           O  
ATOM   1268  CB  PRO A  82      38.165   7.094 -21.232  1.00  0.00           C  
ATOM   1269  CG  PRO A  82      37.764   7.824 -22.469  1.00  0.00           C  
ATOM   1270  CD  PRO A  82      36.322   7.445 -22.676  1.00  0.00           C  
ATOM   1271  HA  PRO A  82      36.746   6.043 -19.950  1.00  0.00           H  
ATOM   1272 1HB  PRO A  82      38.959   7.610 -20.671  1.00  0.00           H  
ATOM   1273 2HB  PRO A  82      38.526   6.075 -21.436  1.00  0.00           H  
ATOM   1274 1HG  PRO A  82      37.902   8.907 -22.332  1.00  0.00           H  
ATOM   1275 2HG  PRO A  82      38.406   7.526 -23.311  1.00  0.00           H  
ATOM   1276 1HD  PRO A  82      35.794   8.270 -23.176  1.00  0.00           H  
ATOM   1277 2HD  PRO A  82      36.267   6.527 -23.280  1.00  0.00           H  
ATOM   1278  N   GLU A  83      36.685   9.357 -19.732  1.00  0.00           N  
ATOM   1279  CA  GLU A  83      36.684  10.467 -18.787  1.00  0.00           C  
ATOM   1280  C   GLU A  83      35.513  10.365 -17.818  1.00  0.00           C  
ATOM   1281  O   GLU A  83      35.681  10.518 -16.608  1.00  0.00           O  
ATOM   1282  CB  GLU A  83      36.627  11.802 -19.533  1.00  0.00           C  
ATOM   1283  CG  GLU A  83      36.675  13.028 -18.632  1.00  0.00           C  
ATOM   1284  CD  GLU A  83      36.674  14.320 -19.401  1.00  0.00           C  
ATOM   1285  OE1 GLU A  83      37.166  14.333 -20.504  1.00  0.00           O  
ATOM   1286  OE2 GLU A  83      36.179  15.294 -18.886  1.00  0.00           O  
ATOM   1287  H   GLU A  83      36.543   9.533 -20.716  1.00  0.00           H  
ATOM   1288  HA  GLU A  83      37.607  10.430 -18.208  1.00  0.00           H  
ATOM   1289 1HB  GLU A  83      37.463  11.866 -20.230  1.00  0.00           H  
ATOM   1290 2HB  GLU A  83      35.708  11.853 -20.118  1.00  0.00           H  
ATOM   1291 1HG  GLU A  83      35.811  13.013 -17.968  1.00  0.00           H  
ATOM   1292 2HG  GLU A  83      37.572  12.978 -18.016  1.00  0.00           H  
ATOM   1293  N   LEU A  84      34.326  10.105 -18.358  1.00  0.00           N  
ATOM   1294  CA  LEU A  84      33.125   9.982 -17.542  1.00  0.00           C  
ATOM   1295  C   LEU A  84      33.282   8.891 -16.490  1.00  0.00           C  
ATOM   1296  O   LEU A  84      32.963   9.094 -15.319  1.00  0.00           O  
ATOM   1297  CB  LEU A  84      31.912   9.675 -18.429  1.00  0.00           C  
ATOM   1298  CG  LEU A  84      31.439  10.823 -19.330  1.00  0.00           C  
ATOM   1299  CD1 LEU A  84      30.369  10.312 -20.285  1.00  0.00           C  
ATOM   1300  CD2 LEU A  84      30.907  11.959 -18.469  1.00  0.00           C  
ATOM   1301  H   LEU A  84      34.255   9.990 -19.359  1.00  0.00           H  
ATOM   1302  HA  LEU A  84      32.956  10.929 -17.031  1.00  0.00           H  
ATOM   1303 1HB  LEU A  84      32.155   8.830 -19.070  1.00  0.00           H  
ATOM   1304 2HB  LEU A  84      31.076   9.391 -17.789  1.00  0.00           H  
ATOM   1305  HG  LEU A  84      32.276  11.183 -19.929  1.00  0.00           H  
ATOM   1306 1HD1 LEU A  84      30.034  11.128 -20.926  1.00  0.00           H  
ATOM   1307 2HD1 LEU A  84      30.783   9.514 -20.902  1.00  0.00           H  
ATOM   1308 3HD1 LEU A  84      29.524   9.930 -19.713  1.00  0.00           H  
ATOM   1309 1HD2 LEU A  84      30.572  12.775 -19.110  1.00  0.00           H  
ATOM   1310 2HD2 LEU A  84      30.069  11.600 -17.871  1.00  0.00           H  
ATOM   1311 3HD2 LEU A  84      31.698  12.317 -17.809  1.00  0.00           H  
ATOM   1312  N   LEU A  85      33.775   7.733 -16.915  1.00  0.00           N  
ATOM   1313  CA  LEU A  85      33.976   6.607 -16.010  1.00  0.00           C  
ATOM   1314  C   LEU A  85      35.030   6.927 -14.959  1.00  0.00           C  
ATOM   1315  O   LEU A  85      34.877   6.582 -13.787  1.00  0.00           O  
ATOM   1316  CB  LEU A  85      34.395   5.360 -16.799  1.00  0.00           C  
ATOM   1317  CG  LEU A  85      34.519   4.067 -15.983  1.00  0.00           C  
ATOM   1318  CD1 LEU A  85      35.839   4.069 -15.225  1.00  0.00           C  
ATOM   1319  CD2 LEU A  85      33.340   3.954 -15.028  1.00  0.00           C  
ATOM   1320  H   LEU A  85      34.017   7.630 -17.890  1.00  0.00           H  
ATOM   1321  HA  LEU A  85      33.035   6.400 -15.501  1.00  0.00           H  
ATOM   1322 1HB  LEU A  85      33.663   5.186 -17.587  1.00  0.00           H  
ATOM   1323 2HB  LEU A  85      35.361   5.552 -17.265  1.00  0.00           H  
ATOM   1324  HG  LEU A  85      34.522   3.210 -16.658  1.00  0.00           H  
ATOM   1325 1HD1 LEU A  85      35.927   3.150 -14.646  1.00  0.00           H  
ATOM   1326 2HD1 LEU A  85      36.665   4.131 -15.934  1.00  0.00           H  
ATOM   1327 3HD1 LEU A  85      35.872   4.926 -14.553  1.00  0.00           H  
ATOM   1328 1HD2 LEU A  85      33.427   3.035 -14.449  1.00  0.00           H  
ATOM   1329 2HD2 LEU A  85      33.336   4.810 -14.352  1.00  0.00           H  
ATOM   1330 3HD2 LEU A  85      32.410   3.937 -15.597  1.00  0.00           H  
ATOM   1331  N   ALA A  86      36.101   7.588 -15.384  1.00  0.00           N  
ATOM   1332  CA  ALA A  86      37.184   7.956 -14.479  1.00  0.00           C  
ATOM   1333  C   ALA A  86      36.709   8.950 -13.428  1.00  0.00           C  
ATOM   1334  O   ALA A  86      37.073   8.850 -12.256  1.00  0.00           O  
ATOM   1335  CB  ALA A  86      38.355   8.533 -15.261  1.00  0.00           C  
ATOM   1336  H   ALA A  86      36.167   7.842 -16.359  1.00  0.00           H  
ATOM   1337  HA  ALA A  86      37.514   7.055 -13.962  1.00  0.00           H  
ATOM   1338 1HB  ALA A  86      39.155   8.803 -14.571  1.00  0.00           H  
ATOM   1339 2HB  ALA A  86      38.722   7.789 -15.968  1.00  0.00           H  
ATOM   1340 3HB  ALA A  86      38.030   9.419 -15.803  1.00  0.00           H  
ATOM   1341  N   ARG A  87      35.894   9.910 -13.853  1.00  0.00           N  
ATOM   1342  CA  ARG A  87      35.367  10.925 -12.948  1.00  0.00           C  
ATOM   1343  C   ARG A  87      34.456  10.306 -11.897  1.00  0.00           C  
ATOM   1344  O   ARG A  87      34.500  10.681 -10.725  1.00  0.00           O  
ATOM   1345  CB  ARG A  87      34.596  11.985 -13.722  1.00  0.00           C  
ATOM   1346  CG  ARG A  87      35.454  12.902 -14.578  1.00  0.00           C  
ATOM   1347  CD  ARG A  87      34.636  13.924 -15.278  1.00  0.00           C  
ATOM   1348  NE  ARG A  87      35.441  14.752 -16.162  1.00  0.00           N  
ATOM   1349  CZ  ARG A  87      36.138  15.836 -15.771  1.00  0.00           C  
ATOM   1350  NH1 ARG A  87      36.118  16.211 -14.511  1.00  0.00           N  
ATOM   1351  NH2 ARG A  87      36.841  16.524 -16.653  1.00  0.00           N  
ATOM   1352  H   ARG A  87      35.633   9.938 -14.828  1.00  0.00           H  
ATOM   1353  HA  ARG A  87      36.205  11.405 -12.441  1.00  0.00           H  
ATOM   1354 1HB  ARG A  87      33.874  11.502 -14.378  1.00  0.00           H  
ATOM   1355 2HB  ARG A  87      34.039  12.610 -13.025  1.00  0.00           H  
ATOM   1356 1HG  ARG A  87      36.179  13.416 -13.947  1.00  0.00           H  
ATOM   1357 2HG  ARG A  87      35.981  12.312 -15.329  1.00  0.00           H  
ATOM   1358 1HD  ARG A  87      33.871  13.430 -15.877  1.00  0.00           H  
ATOM   1359 2HD  ARG A  87      34.159  14.573 -14.545  1.00  0.00           H  
ATOM   1360  HE  ARG A  87      35.481  14.495 -17.140  1.00  0.00           H  
ATOM   1361 1HH1 ARG A  87      35.580  15.685 -13.836  1.00  0.00           H  
ATOM   1362 2HH1 ARG A  87      36.640  17.024 -14.217  1.00  0.00           H  
ATOM   1363 1HH2 ARG A  87      36.856  16.236 -17.622  1.00  0.00           H  
ATOM   1364 2HH2 ARG A  87      37.363  17.336 -16.360  1.00  0.00           H  
ATOM   1365  N   ALA A  88      33.630   9.356 -12.322  1.00  0.00           N  
ATOM   1366  CA  ALA A  88      32.706   8.683 -11.417  1.00  0.00           C  
ATOM   1367  C   ALA A  88      33.455   7.875 -10.366  1.00  0.00           C  
ATOM   1368  O   ALA A  88      33.078   7.862  -9.194  1.00  0.00           O  
ATOM   1369  CB  ALA A  88      31.759   7.784 -12.199  1.00  0.00           C  
ATOM   1370  H   ALA A  88      33.643   9.093 -13.297  1.00  0.00           H  
ATOM   1371  HA  ALA A  88      32.123   9.445 -10.900  1.00  0.00           H  
ATOM   1372 1HB  ALA A  88      31.075   7.289 -11.509  1.00  0.00           H  
ATOM   1373 2HB  ALA A  88      31.187   8.386 -12.906  1.00  0.00           H  
ATOM   1374 3HB  ALA A  88      32.333   7.035 -12.741  1.00  0.00           H  
ATOM   1375  N   GLU A  89      34.518   7.201 -10.791  1.00  0.00           N  
ATOM   1376  CA  GLU A  89      35.323   6.389  -9.886  1.00  0.00           C  
ATOM   1377  C   GLU A  89      36.009   7.251  -8.835  1.00  0.00           C  
ATOM   1378  O   GLU A  89      36.079   6.880  -7.663  1.00  0.00           O  
ATOM   1379  CB  GLU A  89      36.370   5.595 -10.670  1.00  0.00           C  
ATOM   1380  CG  GLU A  89      35.796   4.483 -11.537  1.00  0.00           C  
ATOM   1381  CD  GLU A  89      36.845   3.773 -12.347  1.00  0.00           C  
ATOM   1382  OE1 GLU A  89      37.974   4.201 -12.329  1.00  0.00           O  
ATOM   1383  OE2 GLU A  89      36.516   2.800 -12.985  1.00  0.00           O  
ATOM   1384  H   GLU A  89      34.775   7.252 -11.766  1.00  0.00           H  
ATOM   1385  HA  GLU A  89      34.665   5.687  -9.372  1.00  0.00           H  
ATOM   1386 1HB  GLU A  89      36.929   6.270 -11.318  1.00  0.00           H  
ATOM   1387 2HB  GLU A  89      37.080   5.145  -9.976  1.00  0.00           H  
ATOM   1388 1HG  GLU A  89      35.295   3.758 -10.896  1.00  0.00           H  
ATOM   1389 2HG  GLU A  89      35.051   4.909 -12.209  1.00  0.00           H  
ATOM   1390  N   ILE A  90      36.515   8.403  -9.260  1.00  0.00           N  
ATOM   1391  CA  ILE A  90      37.197   9.321  -8.355  1.00  0.00           C  
ATOM   1392  C   ILE A  90      36.241   9.869  -7.304  1.00  0.00           C  
ATOM   1393  O   ILE A  90      36.596   9.992  -6.132  1.00  0.00           O  
ATOM   1394  CB  ILE A  90      37.831  10.489  -9.132  1.00  0.00           C  
ATOM   1395  CG1 ILE A  90      38.982   9.986 -10.007  1.00  0.00           C  
ATOM   1396  CG2 ILE A  90      38.318  11.564  -8.172  1.00  0.00           C  
ATOM   1397  CD1 ILE A  90      39.485  11.008 -11.001  1.00  0.00           C  
ATOM   1398  H   ILE A  90      36.425   8.650 -10.235  1.00  0.00           H  
ATOM   1399  HA  ILE A  90      37.990   8.777  -7.844  1.00  0.00           H  
ATOM   1400  HB  ILE A  90      37.091  10.924  -9.803  1.00  0.00           H  
ATOM   1401 1HG1 ILE A  90      39.816   9.686  -9.374  1.00  0.00           H  
ATOM   1402 2HG1 ILE A  90      38.659   9.104 -10.561  1.00  0.00           H  
ATOM   1403 1HG2 ILE A  90      38.764  12.382  -8.738  1.00  0.00           H  
ATOM   1404 2HG2 ILE A  90      37.478  11.941  -7.591  1.00  0.00           H  
ATOM   1405 3HG2 ILE A  90      39.064  11.140  -7.499  1.00  0.00           H  
ATOM   1406 1HD1 ILE A  90      40.299  10.578 -11.585  1.00  0.00           H  
ATOM   1407 2HD1 ILE A  90      38.673  11.297 -11.669  1.00  0.00           H  
ATOM   1408 3HD1 ILE A  90      39.846  11.887 -10.468  1.00  0.00           H  
ATOM   1409  N   GLU A  91      35.026  10.197  -7.729  1.00  0.00           N  
ATOM   1410  CA  GLU A  91      34.016  10.733  -6.824  1.00  0.00           C  
ATOM   1411  C   GLU A  91      33.618   9.705  -5.772  1.00  0.00           C  
ATOM   1412  O   GLU A  91      33.443  10.038  -4.600  1.00  0.00           O  
ATOM   1413  CB  GLU A  91      32.780  11.180  -7.608  1.00  0.00           C  
ATOM   1414  CG  GLU A  91      31.685  11.803  -6.754  1.00  0.00           C  
ATOM   1415  CD  GLU A  91      32.110  13.093  -6.109  1.00  0.00           C  
ATOM   1416  OE1 GLU A  91      33.043  13.694  -6.584  1.00  0.00           O  
ATOM   1417  OE2 GLU A  91      31.500  13.477  -5.139  1.00  0.00           O  
ATOM   1418  H   GLU A  91      34.796  10.072  -8.704  1.00  0.00           H  
ATOM   1419  HA  GLU A  91      34.436  11.599  -6.311  1.00  0.00           H  
ATOM   1420 1HB  GLU A  91      33.072  11.910  -8.363  1.00  0.00           H  
ATOM   1421 2HB  GLU A  91      32.351  10.324  -8.130  1.00  0.00           H  
ATOM   1422 1HG  GLU A  91      30.814  11.994  -7.381  1.00  0.00           H  
ATOM   1423 2HG  GLU A  91      31.394  11.094  -5.981  1.00  0.00           H  
ATOM   1424  N   LEU A  92      33.477   8.455  -6.198  1.00  0.00           N  
ATOM   1425  CA  LEU A  92      33.099   7.376  -5.293  1.00  0.00           C  
ATOM   1426  C   LEU A  92      34.174   7.136  -4.241  1.00  0.00           C  
ATOM   1427  O   LEU A  92      33.870   6.911  -3.069  1.00  0.00           O  
ATOM   1428  CB  LEU A  92      32.851   6.085  -6.083  1.00  0.00           C  
ATOM   1429  CG  LEU A  92      31.610   6.085  -6.985  1.00  0.00           C  
ATOM   1430  CD1 LEU A  92      31.597   4.819  -7.831  1.00  0.00           C  
ATOM   1431  CD2 LEU A  92      30.358   6.181  -6.126  1.00  0.00           C  
ATOM   1432  H   LEU A  92      33.636   8.247  -7.173  1.00  0.00           H  
ATOM   1433  HA  LEU A  92      32.178   7.658  -4.784  1.00  0.00           H  
ATOM   1434 1HB  LEU A  92      33.718   5.890  -6.712  1.00  0.00           H  
ATOM   1435 2HB  LEU A  92      32.748   5.260  -5.377  1.00  0.00           H  
ATOM   1436  HG  LEU A  92      31.652   6.938  -7.662  1.00  0.00           H  
ATOM   1437 1HD1 LEU A  92      30.716   4.819  -8.473  1.00  0.00           H  
ATOM   1438 2HD1 LEU A  92      32.494   4.786  -8.450  1.00  0.00           H  
ATOM   1439 3HD1 LEU A  92      31.572   3.946  -7.180  1.00  0.00           H  
ATOM   1440 1HD2 LEU A  92      29.476   6.181  -6.767  1.00  0.00           H  
ATOM   1441 2HD2 LEU A  92      30.314   5.327  -5.450  1.00  0.00           H  
ATOM   1442 3HD2 LEU A  92      30.385   7.103  -5.545  1.00  0.00           H  
ATOM   1443  N   LEU A  93      35.432   7.185  -4.667  1.00  0.00           N  
ATOM   1444  CA  LEU A  93      36.556   6.974  -3.762  1.00  0.00           C  
ATOM   1445  C   LEU A  93      36.631   8.073  -2.710  1.00  0.00           C  
ATOM   1446  O   LEU A  93      36.899   7.807  -1.538  1.00  0.00           O  
ATOM   1447  CB  LEU A  93      37.870   6.924  -4.552  1.00  0.00           C  
ATOM   1448  CG  LEU A  93      38.057   5.697  -5.454  1.00  0.00           C  
ATOM   1449  CD1 LEU A  93      39.310   5.876  -6.301  1.00  0.00           C  
ATOM   1450  CD2 LEU A  93      38.151   4.445  -4.595  1.00  0.00           C  
ATOM   1451  H   LEU A  93      35.614   7.373  -5.642  1.00  0.00           H  
ATOM   1452  HA  LEU A  93      36.416   6.021  -3.253  1.00  0.00           H  
ATOM   1453 1HB  LEU A  93      37.931   7.810  -5.181  1.00  0.00           H  
ATOM   1454 2HB  LEU A  93      38.701   6.946  -3.846  1.00  0.00           H  
ATOM   1455  HG  LEU A  93      37.207   5.610  -6.131  1.00  0.00           H  
ATOM   1456 1HD1 LEU A  93      39.443   5.004  -6.942  1.00  0.00           H  
ATOM   1457 2HD1 LEU A  93      39.207   6.767  -6.919  1.00  0.00           H  
ATOM   1458 3HD1 LEU A  93      40.177   5.982  -5.650  1.00  0.00           H  
ATOM   1459 1HD2 LEU A  93      38.284   3.573  -5.237  1.00  0.00           H  
ATOM   1460 2HD2 LEU A  93      39.002   4.530  -3.919  1.00  0.00           H  
ATOM   1461 3HD2 LEU A  93      37.236   4.332  -4.014  1.00  0.00           H  
ATOM   1462  N   LYS A  94      36.393   9.309  -3.136  1.00  0.00           N  
ATOM   1463  CA  LYS A  94      36.433  10.452  -2.231  1.00  0.00           C  
ATOM   1464  C   LYS A  94      35.335  10.360  -1.179  1.00  0.00           C  
ATOM   1465  O   LYS A  94      35.558  10.664  -0.007  1.00  0.00           O  
ATOM   1466  CB  LYS A  94      36.303  11.760  -3.013  1.00  0.00           C  
ATOM   1467  CG  LYS A  94      37.521  12.111  -3.858  1.00  0.00           C  
ATOM   1468  CD  LYS A  94      37.309  13.410  -4.620  1.00  0.00           C  
ATOM   1469  CE  LYS A  94      38.520  13.757  -5.473  1.00  0.00           C  
ATOM   1470  NZ  LYS A  94      38.312  15.007  -6.254  1.00  0.00           N  
ATOM   1471  H   LYS A  94      36.179   9.461  -4.111  1.00  0.00           H  
ATOM   1472  HA  LYS A  94      37.393  10.450  -1.713  1.00  0.00           H  
ATOM   1473 1HB  LYS A  94      35.441  11.703  -3.678  1.00  0.00           H  
ATOM   1474 2HB  LYS A  94      36.129  12.583  -2.320  1.00  0.00           H  
ATOM   1475 1HG  LYS A  94      38.394  12.216  -3.213  1.00  0.00           H  
ATOM   1476 2HG  LYS A  94      37.712  11.309  -4.571  1.00  0.00           H  
ATOM   1477 1HD  LYS A  94      36.435  13.316  -5.266  1.00  0.00           H  
ATOM   1478 2HD  LYS A  94      37.131  14.221  -3.914  1.00  0.00           H  
ATOM   1479 1HE  LYS A  94      39.392  13.884  -4.832  1.00  0.00           H  
ATOM   1480 2HE  LYS A  94      38.723  12.941  -6.166  1.00  0.00           H  
ATOM   1481 1HZ  LYS A  94      39.136  15.201  -6.805  1.00  0.00           H  
ATOM   1482 2HZ  LYS A  94      37.517  14.893  -6.866  1.00  0.00           H  
ATOM   1483 3HZ  LYS A  94      38.143  15.775  -5.621  1.00  0.00           H  
ATOM   1484  N   ILE A  95      34.149   9.939  -1.605  1.00  0.00           N  
ATOM   1485  CA  ILE A  95      33.013   9.807  -0.700  1.00  0.00           C  
ATOM   1486  C   ILE A  95      33.268   8.735   0.352  1.00  0.00           C  
ATOM   1487  O   ILE A  95      32.933   8.909   1.524  1.00  0.00           O  
ATOM   1488  CB  ILE A  95      31.728   9.469  -1.477  1.00  0.00           C  
ATOM   1489  CG1 ILE A  95      31.360  10.614  -2.425  1.00  0.00           C  
ATOM   1490  CG2 ILE A  95      30.585   9.181  -0.516  1.00  0.00           C  
ATOM   1491  CD1 ILE A  95      31.101  11.927  -1.723  1.00  0.00           C  
ATOM   1492  H   ILE A  95      34.031   9.705  -2.580  1.00  0.00           H  
ATOM   1493  HA  ILE A  95      32.866  10.758  -0.189  1.00  0.00           H  
ATOM   1494  HB  ILE A  95      31.899   8.589  -2.098  1.00  0.00           H  
ATOM   1495 1HG1 ILE A  95      32.164  10.763  -3.144  1.00  0.00           H  
ATOM   1496 2HG1 ILE A  95      30.465  10.347  -2.988  1.00  0.00           H  
ATOM   1497 1HG2 ILE A  95      29.684   8.944  -1.082  1.00  0.00           H  
ATOM   1498 2HG2 ILE A  95      30.848   8.335   0.118  1.00  0.00           H  
ATOM   1499 3HG2 ILE A  95      30.403  10.057   0.106  1.00  0.00           H  
ATOM   1500 1HD1 ILE A  95      30.846  12.689  -2.460  1.00  0.00           H  
ATOM   1501 2HD1 ILE A  95      30.274  11.809  -1.022  1.00  0.00           H  
ATOM   1502 3HD1 ILE A  95      31.995  12.233  -1.181  1.00  0.00           H  
ATOM   1503  N   VAL A  96      33.863   7.626  -0.074  1.00  0.00           N  
ATOM   1504  CA  VAL A  96      34.165   6.523   0.831  1.00  0.00           C  
ATOM   1505  C   VAL A  96      35.186   6.937   1.883  1.00  0.00           C  
ATOM   1506  O   VAL A  96      35.064   6.580   3.055  1.00  0.00           O  
ATOM   1507  CB  VAL A  96      34.707   5.317   0.041  1.00  0.00           C  
ATOM   1508  CG1 VAL A  96      35.200   4.236   0.992  1.00  0.00           C  
ATOM   1509  CG2 VAL A  96      33.625   4.773  -0.879  1.00  0.00           C  
ATOM   1510  H   VAL A  96      34.112   7.545  -1.049  1.00  0.00           H  
ATOM   1511  HA  VAL A  96      33.244   6.227   1.335  1.00  0.00           H  
ATOM   1512  HB  VAL A  96      35.563   5.638  -0.553  1.00  0.00           H  
ATOM   1513 1HG1 VAL A  96      35.579   3.391   0.416  1.00  0.00           H  
ATOM   1514 2HG1 VAL A  96      35.998   4.637   1.616  1.00  0.00           H  
ATOM   1515 3HG1 VAL A  96      34.376   3.903   1.623  1.00  0.00           H  
ATOM   1516 1HG2 VAL A  96      34.015   3.921  -1.435  1.00  0.00           H  
ATOM   1517 2HG2 VAL A  96      32.767   4.457  -0.286  1.00  0.00           H  
ATOM   1518 3HG2 VAL A  96      33.316   5.551  -1.578  1.00  0.00           H  
ATOM   1519  N   SER A  97      36.193   7.692   1.457  1.00  0.00           N  
ATOM   1520  CA  SER A  97      37.238   8.156   2.362  1.00  0.00           C  
ATOM   1521  C   SER A  97      36.676   9.103   3.414  1.00  0.00           C  
ATOM   1522  O   SER A  97      37.048   9.036   4.586  1.00  0.00           O  
ATOM   1523  CB  SER A  97      38.336   8.850   1.580  1.00  0.00           C  
ATOM   1524  OG  SER A  97      39.353   9.300   2.432  1.00  0.00           O  
ATOM   1525  H   SER A  97      36.235   7.951   0.482  1.00  0.00           H  
ATOM   1526  HA  SER A  97      37.663   7.291   2.873  1.00  0.00           H  
ATOM   1527 1HB  SER A  97      38.752   8.160   0.846  1.00  0.00           H  
ATOM   1528 2HB  SER A  97      37.916   9.693   1.033  1.00  0.00           H  
ATOM   1529  HG  SER A  97      40.003   9.724   1.868  1.00  0.00           H  
ATOM   1530  N   GLU A  98      35.778   9.985   2.988  1.00  0.00           N  
ATOM   1531  CA  GLU A  98      35.162  10.949   3.893  1.00  0.00           C  
ATOM   1532  C   GLU A  98      34.310  10.250   4.945  1.00  0.00           C  
ATOM   1533  O   GLU A  98      34.320  10.627   6.117  1.00  0.00           O  
ATOM   1534  CB  GLU A  98      34.305  11.945   3.109  1.00  0.00           C  
ATOM   1535  CG  GLU A  98      35.100  12.911   2.241  1.00  0.00           C  
ATOM   1536  CD  GLU A  98      34.224  13.826   1.431  1.00  0.00           C  
ATOM   1537  OE1 GLU A  98      33.030  13.645   1.449  1.00  0.00           O  
ATOM   1538  OE2 GLU A  98      34.750  14.707   0.792  1.00  0.00           O  
ATOM   1539  H   GLU A  98      35.515   9.988   2.013  1.00  0.00           H  
ATOM   1540  HA  GLU A  98      35.953  11.497   4.406  1.00  0.00           H  
ATOM   1541 1HB  GLU A  98      33.617  11.403   2.461  1.00  0.00           H  
ATOM   1542 2HB  GLU A  98      33.706  12.535   3.803  1.00  0.00           H  
ATOM   1543 1HG  GLU A  98      35.742  13.515   2.881  1.00  0.00           H  
ATOM   1544 2HG  GLU A  98      35.738  12.338   1.569  1.00  0.00           H  
ATOM   1545  N   ALA A  99      33.573   9.230   4.519  1.00  0.00           N  
ATOM   1546  CA  ALA A  99      32.713   8.476   5.424  1.00  0.00           C  
ATOM   1547  C   ALA A  99      33.532   7.739   6.476  1.00  0.00           C  
ATOM   1548  O   ALA A  99      33.158   7.693   7.648  1.00  0.00           O  
ATOM   1549  CB  ALA A  99      31.851   7.495   4.642  1.00  0.00           C  
ATOM   1550  H   ALA A  99      33.609   8.970   3.544  1.00  0.00           H  
ATOM   1551  HA  ALA A  99      32.063   9.182   5.941  1.00  0.00           H  
ATOM   1552 1HB  ALA A  99      31.215   6.940   5.331  1.00  0.00           H  
ATOM   1553 2HB  ALA A  99      31.228   8.042   3.934  1.00  0.00           H  
ATOM   1554 3HB  ALA A  99      32.491   6.801   4.100  1.00  0.00           H  
ATOM   1555  N   LEU A 100      34.652   7.163   6.051  1.00  0.00           N  
ATOM   1556  CA  LEU A 100      35.526   6.427   6.955  1.00  0.00           C  
ATOM   1557  C   LEU A 100      36.132   7.347   8.007  1.00  0.00           C  
ATOM   1558  O   LEU A 100      36.235   6.983   9.179  1.00  0.00           O  
ATOM   1559  CB  LEU A 100      36.645   5.737   6.165  1.00  0.00           C  
ATOM   1560  CG  LEU A 100      36.204   4.577   5.262  1.00  0.00           C  
ATOM   1561  CD1 LEU A 100      37.382   4.116   4.415  1.00  0.00           C  
ATOM   1562  CD2 LEU A 100      35.670   3.440   6.121  1.00  0.00           C  
ATOM   1563  H   LEU A 100      34.904   7.237   5.076  1.00  0.00           H  
ATOM   1564  HA  LEU A 100      34.935   5.666   7.464  1.00  0.00           H  
ATOM   1565 1HB  LEU A 100      37.134   6.478   5.535  1.00  0.00           H  
ATOM   1566 2HB  LEU A 100      37.379   5.347   6.870  1.00  0.00           H  
ATOM   1567  HG  LEU A 100      35.420   4.920   4.586  1.00  0.00           H  
ATOM   1568 1HD1 LEU A 100      37.069   3.292   3.774  1.00  0.00           H  
ATOM   1569 2HD1 LEU A 100      37.731   4.943   3.797  1.00  0.00           H  
ATOM   1570 3HD1 LEU A 100      38.189   3.782   5.066  1.00  0.00           H  
ATOM   1571 1HD2 LEU A 100      35.355   2.616   5.480  1.00  0.00           H  
ATOM   1572 2HD2 LEU A 100      36.453   3.096   6.797  1.00  0.00           H  
ATOM   1573 3HD2 LEU A 100      34.818   3.793   6.702  1.00  0.00           H  
ATOM   1574  N   LYS A 101      36.532   8.541   7.582  1.00  0.00           N  
ATOM   1575  CA  LYS A 101      37.129   9.516   8.486  1.00  0.00           C  
ATOM   1576  C   LYS A 101      36.127   9.976   9.538  1.00  0.00           C  
ATOM   1577  O   LYS A 101      36.470  10.131  10.710  1.00  0.00           O  
ATOM   1578  CB  LYS A 101      37.660  10.718   7.703  1.00  0.00           C  
ATOM   1579  CG  LYS A 101      38.368  11.762   8.556  1.00  0.00           C  
ATOM   1580  CD  LYS A 101      38.948  12.876   7.698  1.00  0.00           C  
ATOM   1581  CE  LYS A 101      39.643  13.927   8.550  1.00  0.00           C  
ATOM   1582  NZ  LYS A 101      40.215  15.025   7.723  1.00  0.00           N  
ATOM   1583  H   LYS A 101      36.419   8.779   6.607  1.00  0.00           H  
ATOM   1584  HA  LYS A 101      37.963   9.042   9.004  1.00  0.00           H  
ATOM   1585 1HB  LYS A 101      38.361  10.375   6.942  1.00  0.00           H  
ATOM   1586 2HB  LYS A 101      36.834  11.211   7.189  1.00  0.00           H  
ATOM   1587 1HG  LYS A 101      37.662  12.192   9.267  1.00  0.00           H  
ATOM   1588 2HG  LYS A 101      39.175  11.288   9.114  1.00  0.00           H  
ATOM   1589 1HD  LYS A 101      39.667  12.457   6.993  1.00  0.00           H  
ATOM   1590 2HD  LYS A 101      38.147  13.353   7.132  1.00  0.00           H  
ATOM   1591 1HE  LYS A 101      38.931  14.353   9.255  1.00  0.00           H  
ATOM   1592 2HE  LYS A 101      40.448  13.461   9.118  1.00  0.00           H  
ATOM   1593 1HZ  LYS A 101      40.667  15.699   8.324  1.00  0.00           H  
ATOM   1594 2HZ  LYS A 101      40.892  14.643   7.077  1.00  0.00           H  
ATOM   1595 3HZ  LYS A 101      39.476  15.478   7.206  1.00  0.00           H  
ATOM   1596  N   GLU A 102      34.887  10.193   9.113  1.00  0.00           N  
ATOM   1597  CA  GLU A 102      33.833  10.636  10.017  1.00  0.00           C  
ATOM   1598  C   GLU A 102      33.529   9.577  11.069  1.00  0.00           C  
ATOM   1599  O   GLU A 102      33.323   9.893  12.241  1.00  0.00           O  
ATOM   1600  CB  GLU A 102      32.562  10.969   9.232  1.00  0.00           C  
ATOM   1601  CG  GLU A 102      32.668  12.215   8.364  1.00  0.00           C  
ATOM   1602  CD  GLU A 102      31.428  12.470   7.553  1.00  0.00           C  
ATOM   1603  OE1 GLU A 102      30.548  11.643   7.572  1.00  0.00           O  
ATOM   1604  OE2 GLU A 102      31.360  13.494   6.915  1.00  0.00           O  
ATOM   1605  H   GLU A 102      34.669  10.047   8.138  1.00  0.00           H  
ATOM   1606  HA  GLU A 102      34.173  11.536  10.530  1.00  0.00           H  
ATOM   1607 1HB  GLU A 102      32.304  10.131   8.584  1.00  0.00           H  
ATOM   1608 2HB  GLU A 102      31.734  11.114   9.925  1.00  0.00           H  
ATOM   1609 1HG  GLU A 102      32.853  13.077   9.004  1.00  0.00           H  
ATOM   1610 2HG  GLU A 102      33.519  12.106   7.693  1.00  0.00           H  
ATOM   1611  N   ALA A 103      33.502   8.318  10.644  1.00  0.00           N  
ATOM   1612  CA  ALA A 103      33.222   7.209  11.548  1.00  0.00           C  
ATOM   1613  C   ALA A 103      34.315   7.068  12.600  1.00  0.00           C  
ATOM   1614  O   ALA A 103      34.033   6.818  13.772  1.00  0.00           O  
ATOM   1615  CB  ALA A 103      33.070   5.913  10.766  1.00  0.00           C  
ATOM   1616  H   ALA A 103      33.680   8.124   9.669  1.00  0.00           H  
ATOM   1617  HA  ALA A 103      32.286   7.421  12.065  1.00  0.00           H  
ATOM   1618 1HB  ALA A 103      32.862   5.094  11.454  1.00  0.00           H  
ATOM   1619 2HB  ALA A 103      32.247   6.010  10.057  1.00  0.00           H  
ATOM   1620 3HB  ALA A 103      33.991   5.705  10.224  1.00  0.00           H  
ATOM   1621  N   ILE A 104      35.563   7.230  12.175  1.00  0.00           N  
ATOM   1622  CA  ILE A 104      36.702   7.121  13.079  1.00  0.00           C  
ATOM   1623  C   ILE A 104      36.677   8.222  14.131  1.00  0.00           C  
ATOM   1624  O   ILE A 104      36.967   7.981  15.303  1.00  0.00           O  
ATOM   1625  CB  ILE A 104      38.029   7.184  12.301  1.00  0.00           C  
ATOM   1626  CG1 ILE A 104      38.194   5.939  11.425  1.00  0.00           C  
ATOM   1627  CG2 ILE A 104      39.202   7.322  13.260  1.00  0.00           C  
ATOM   1628  CD1 ILE A 104      39.328   6.038  10.430  1.00  0.00           C  
ATOM   1629  H   ILE A 104      35.728   7.434  11.200  1.00  0.00           H  
ATOM   1630  HA  ILE A 104      36.647   6.160  13.590  1.00  0.00           H  
ATOM   1631  HB  ILE A 104      38.017   8.042  11.630  1.00  0.00           H  
ATOM   1632 1HG1 ILE A 104      38.369   5.070  12.057  1.00  0.00           H  
ATOM   1633 2HG1 ILE A 104      37.271   5.759  10.872  1.00  0.00           H  
ATOM   1634 1HG2 ILE A 104      40.132   7.365  12.693  1.00  0.00           H  
ATOM   1635 2HG2 ILE A 104      39.089   8.236  13.841  1.00  0.00           H  
ATOM   1636 3HG2 ILE A 104      39.225   6.465  13.932  1.00  0.00           H  
ATOM   1637 1HD1 ILE A 104      39.381   5.119   9.846  1.00  0.00           H  
ATOM   1638 2HD1 ILE A 104      39.153   6.883   9.762  1.00  0.00           H  
ATOM   1639 3HD1 ILE A 104      40.266   6.183  10.962  1.00  0.00           H  
ATOM   1640  N   GLU A 105      36.329   9.432  13.706  1.00  0.00           N  
ATOM   1641  CA  GLU A 105      36.266  10.574  14.610  1.00  0.00           C  
ATOM   1642  C   GLU A 105      35.303  10.312  15.761  1.00  0.00           C  
ATOM   1643  O   GLU A 105      35.509  10.791  16.876  1.00  0.00           O  
ATOM   1644  CB  GLU A 105      35.839  11.832  13.851  1.00  0.00           C  
ATOM   1645  CG  GLU A 105      35.851  13.105  14.686  1.00  0.00           C  
ATOM   1646  CD  GLU A 105      35.517  14.333  13.886  1.00  0.00           C  
ATOM   1647  OE1 GLU A 105      35.303  14.209  12.704  1.00  0.00           O  
ATOM   1648  OE2 GLU A 105      35.477  15.397  14.458  1.00  0.00           O  
ATOM   1649  H   GLU A 105      36.102   9.564  12.731  1.00  0.00           H  
ATOM   1650  HA  GLU A 105      37.259  10.739  15.029  1.00  0.00           H  
ATOM   1651 1HB  GLU A 105      36.501  11.986  12.999  1.00  0.00           H  
ATOM   1652 2HB  GLU A 105      34.830  11.698  13.461  1.00  0.00           H  
ATOM   1653 1HG  GLU A 105      35.126  13.004  15.494  1.00  0.00           H  
ATOM   1654 2HG  GLU A 105      36.837  13.225  15.133  1.00  0.00           H  
ATOM   1655  N   LYS A 106      34.270   9.536  15.403  1.00  0.00           N  
ATOM   1656  CA  LYS A 106      33.160   9.120  16.251  1.00  0.00           C  
ATOM   1657  C   LYS A 106      33.289   7.681  16.749  1.00  0.00           C  
ATOM   1658  O   LYS A 106      32.393   7.161  17.414  1.00  0.00           O  
ATOM   1659  CB  LYS A 106      31.840   9.288  15.497  1.00  0.00           C  
ATOM   1660  CG  LYS A 106      31.543  10.716  15.058  1.00  0.00           C  
ATOM   1661  CD  LYS A 106      31.369  11.637  16.256  1.00  0.00           C  
ATOM   1662  CE  LYS A 106      30.976  13.042  15.822  1.00  0.00           C  
ATOM   1663  NZ  LYS A 106      30.841  13.965  16.981  1.00  0.00           N  
ATOM   1664  H   LYS A 106      34.223   9.185  14.457  1.00  0.00           H  
ATOM   1665  HA  LYS A 106      33.141   9.759  17.134  1.00  0.00           H  
ATOM   1666 1HB  LYS A 106      31.846   8.659  14.607  1.00  0.00           H  
ATOM   1667 2HB  LYS A 106      31.016   8.954  16.128  1.00  0.00           H  
ATOM   1668 1HG  LYS A 106      32.365  11.085  14.443  1.00  0.00           H  
ATOM   1669 2HG  LYS A 106      30.631  10.731  14.462  1.00  0.00           H  
ATOM   1670 1HD  LYS A 106      30.594  11.239  16.912  1.00  0.00           H  
ATOM   1671 2HD  LYS A 106      32.303  11.688  16.815  1.00  0.00           H  
ATOM   1672 1HE  LYS A 106      31.732  13.438  15.145  1.00  0.00           H  
ATOM   1673 2HE  LYS A 106      30.026  13.006  15.289  1.00  0.00           H  
ATOM   1674 1HZ  LYS A 106      30.580  14.884  16.652  1.00  0.00           H  
ATOM   1675 2HZ  LYS A 106      30.128  13.617  17.608  1.00  0.00           H  
ATOM   1676 3HZ  LYS A 106      31.721  14.022  17.472  1.00  0.00           H  
ATOM   1677  N   GLY A 107      34.404   7.032  16.430  1.00  0.00           N  
ATOM   1678  CA  GLY A 107      34.839   5.858  17.185  1.00  0.00           C  
ATOM   1679  C   GLY A 107      35.139   4.649  16.299  1.00  0.00           C  
ATOM   1680  O   GLY A 107      35.584   3.608  16.783  1.00  0.00           O  
ATOM   1681  H   GLY A 107      34.958   7.359  15.651  1.00  0.00           H  
ATOM   1682 1HA  GLY A 107      35.735   6.103  17.755  1.00  0.00           H  
ATOM   1683 2HA  GLY A 107      34.068   5.581  17.903  1.00  0.00           H  
ATOM   1684  N   GLY A 108      34.897   4.778  14.994  1.00  0.00           N  
ATOM   1685  CA  GLY A 108      35.073   3.643  14.087  1.00  0.00           C  
ATOM   1686  C   GLY A 108      36.497   3.089  14.098  1.00  0.00           C  
ATOM   1687  O   GLY A 108      37.461   3.832  14.283  1.00  0.00           O  
ATOM   1688  H   GLY A 108      34.590   5.671  14.637  1.00  0.00           H  
ATOM   1689 1HA  GLY A 108      34.383   2.846  14.364  1.00  0.00           H  
ATOM   1690 2HA  GLY A 108      34.822   3.947  13.071  1.00  0.00           H  
ATOM   1691  N   ASP A 109      36.609   1.776  13.897  1.00  0.00           N  
ATOM   1692  CA  ASP A 109      37.902   1.092  13.841  1.00  0.00           C  
ATOM   1693  C   ASP A 109      38.636   1.393  12.529  1.00  0.00           C  
ATOM   1694  O   ASP A 109      38.101   1.172  11.442  1.00  0.00           O  
ATOM   1695  CB  ASP A 109      37.714  -0.419  13.993  1.00  0.00           C  
ATOM   1696  CG  ASP A 109      39.033  -1.177  14.060  1.00  0.00           C  
ATOM   1697  OD1 ASP A 109      39.602  -1.247  15.123  1.00  0.00           O  
ATOM   1698  OD2 ASP A 109      39.459  -1.679  13.047  1.00  0.00           O  
ATOM   1699  H   ASP A 109      35.772   1.223  13.778  1.00  0.00           H  
ATOM   1700  HA  ASP A 109      38.519   1.451  14.665  1.00  0.00           H  
ATOM   1701 1HB  ASP A 109      37.146  -0.626  14.901  1.00  0.00           H  
ATOM   1702 2HB  ASP A 109      37.135  -0.800  13.151  1.00  0.00           H  
ATOM   1703  N   PRO A 110      39.741   1.848  12.960  1.00  0.00           N  
ATOM   1704  CA  PRO A 110      40.778   2.261  12.013  1.00  0.00           C  
ATOM   1705  C   PRO A 110      41.280   1.134  11.098  1.00  0.00           C  
ATOM   1706  O   PRO A 110      41.452   1.328   9.895  1.00  0.00           O  
ATOM   1707  CB  PRO A 110      41.889   2.751  12.947  1.00  0.00           C  
ATOM   1708  CG  PRO A 110      41.167   3.198  14.172  1.00  0.00           C  
ATOM   1709  CD  PRO A 110      40.059   2.193  14.341  1.00  0.00           C  
ATOM   1710  HA  PRO A 110      40.393   3.083  11.391  1.00  0.00           H  
ATOM   1711 1HB  PRO A 110      42.601   1.936  13.145  1.00  0.00           H  
ATOM   1712 2HB  PRO A 110      42.455   3.562  12.465  1.00  0.00           H  
ATOM   1713 1HG  PRO A 110      41.854   3.220  15.031  1.00  0.00           H  
ATOM   1714 2HG  PRO A 110      40.792   4.223  14.038  1.00  0.00           H  
ATOM   1715 1HD  PRO A 110      40.434   1.324  14.903  1.00  0.00           H  
ATOM   1716 2HD  PRO A 110      39.215   2.662  14.869  1.00  0.00           H  
ATOM   1717  N   ASP A 111      41.535  -0.082  11.622  1.00  0.00           N  
ATOM   1718  CA  ASP A 111      41.998  -1.128  10.717  1.00  0.00           C  
ATOM   1719  C   ASP A 111      40.945  -1.453   9.666  1.00  0.00           C  
ATOM   1720  O   ASP A 111      41.265  -1.653   8.494  1.00  0.00           O  
ATOM   1721  CB  ASP A 111      42.355  -2.395  11.499  1.00  0.00           C  
ATOM   1722  CG  ASP A 111      43.631  -2.247  12.317  1.00  0.00           C  
ATOM   1723  OD1 ASP A 111      44.371  -1.325  12.065  1.00  0.00           O  
ATOM   1724  OD2 ASP A 111      43.853  -3.056  13.185  1.00  0.00           O  
ATOM   1725  H   ASP A 111      41.399  -0.229  12.612  1.00  0.00           H  
ATOM   1726  HA  ASP A 111      42.892  -0.771  10.205  1.00  0.00           H  
ATOM   1727 1HB  ASP A 111      41.536  -2.650  12.172  1.00  0.00           H  
ATOM   1728 2HB  ASP A 111      42.480  -3.227  10.805  1.00  0.00           H  
ATOM   1729  N   ARG A 112      39.688  -1.505  10.091  1.00  0.00           N  
ATOM   1730  CA  ARG A 112      38.585  -1.806   9.186  1.00  0.00           C  
ATOM   1731  C   ARG A 112      38.422  -0.716   8.135  1.00  0.00           C  
ATOM   1732  O   ARG A 112      38.177  -1.002   6.963  1.00  0.00           O  
ATOM   1733  CB  ARG A 112      37.284  -1.959   9.960  1.00  0.00           C  
ATOM   1734  CG  ARG A 112      37.195  -3.209  10.821  1.00  0.00           C  
ATOM   1735  CD  ARG A 112      35.923  -3.259  11.586  1.00  0.00           C  
ATOM   1736  NE  ARG A 112      35.833  -4.453  12.411  1.00  0.00           N  
ATOM   1737  CZ  ARG A 112      34.856  -4.691  13.308  1.00  0.00           C  
ATOM   1738  NH1 ARG A 112      33.895  -3.811  13.483  1.00  0.00           N  
ATOM   1739  NH2 ARG A 112      34.863  -5.810  14.011  1.00  0.00           N  
ATOM   1740  H   ARG A 112      39.491  -1.332  11.066  1.00  0.00           H  
ATOM   1741  HA  ARG A 112      38.800  -2.747   8.679  1.00  0.00           H  
ATOM   1742 1HB  ARG A 112      37.146  -1.098  10.613  1.00  0.00           H  
ATOM   1743 2HB  ARG A 112      36.446  -1.978   9.263  1.00  0.00           H  
ATOM   1744 1HG  ARG A 112      37.247  -4.093  10.185  1.00  0.00           H  
ATOM   1745 2HG  ARG A 112      38.023  -3.222  11.530  1.00  0.00           H  
ATOM   1746 1HD  ARG A 112      35.856  -2.388  12.238  1.00  0.00           H  
ATOM   1747 2HD  ARG A 112      35.081  -3.258  10.894  1.00  0.00           H  
ATOM   1748  HE  ARG A 112      36.554  -5.153  12.305  1.00  0.00           H  
ATOM   1749 1HH1 ARG A 112      33.890  -2.956  12.946  1.00  0.00           H  
ATOM   1750 2HH1 ARG A 112      33.163  -3.990  14.155  1.00  0.00           H  
ATOM   1751 1HH2 ARG A 112      35.602  -6.487  13.876  1.00  0.00           H  
ATOM   1752 2HH2 ARG A 112      34.131  -5.989  14.682  1.00  0.00           H  
ATOM   1753  N   ALA A 113      38.559   0.535   8.560  1.00  0.00           N  
ATOM   1754  CA  ALA A 113      38.428   1.671   7.655  1.00  0.00           C  
ATOM   1755  C   ALA A 113      39.530   1.668   6.604  1.00  0.00           C  
ATOM   1756  O   ALA A 113      39.284   1.953   5.432  1.00  0.00           O  
ATOM   1757  CB  ALA A 113      38.447   2.976   8.437  1.00  0.00           C  
ATOM   1758  H   ALA A 113      38.759   0.704   9.535  1.00  0.00           H  
ATOM   1759  HA  ALA A 113      37.473   1.583   7.137  1.00  0.00           H  
ATOM   1760 1HB  ALA A 113      38.348   3.815   7.747  1.00  0.00           H  
ATOM   1761 2HB  ALA A 113      37.617   2.989   9.144  1.00  0.00           H  
ATOM   1762 3HB  ALA A 113      39.387   3.062   8.979  1.00  0.00           H  
ATOM   1763  N   LEU A 114      40.746   1.344   7.029  1.00  0.00           N  
ATOM   1764  CA  LEU A 114      41.888   1.303   6.124  1.00  0.00           C  
ATOM   1765  C   LEU A 114      41.720   0.214   5.072  1.00  0.00           C  
ATOM   1766  O   LEU A 114      42.040   0.415   3.900  1.00  0.00           O  
ATOM   1767  CB  LEU A 114      43.181   1.064   6.914  1.00  0.00           C  
ATOM   1768  CG  LEU A 114      43.633   2.220   7.815  1.00  0.00           C  
ATOM   1769  CD1 LEU A 114      44.816   1.772   8.662  1.00  0.00           C  
ATOM   1770  CD2 LEU A 114      43.999   3.421   6.956  1.00  0.00           C  
ATOM   1771  H   LEU A 114      40.883   1.120   8.004  1.00  0.00           H  
ATOM   1772  HA  LEU A 114      41.960   2.263   5.615  1.00  0.00           H  
ATOM   1773 1HB  LEU A 114      43.046   0.186   7.543  1.00  0.00           H  
ATOM   1774 2HB  LEU A 114      43.987   0.860   6.208  1.00  0.00           H  
ATOM   1775  HG  LEU A 114      42.822   2.492   8.492  1.00  0.00           H  
ATOM   1776 1HD1 LEU A 114      45.137   2.593   9.303  1.00  0.00           H  
ATOM   1777 2HD1 LEU A 114      44.521   0.924   9.281  1.00  0.00           H  
ATOM   1778 3HD1 LEU A 114      45.638   1.477   8.011  1.00  0.00           H  
ATOM   1779 1HD2 LEU A 114      44.319   4.243   7.597  1.00  0.00           H  
ATOM   1780 2HD2 LEU A 114      44.810   3.151   6.280  1.00  0.00           H  
ATOM   1781 3HD2 LEU A 114      43.131   3.732   6.375  1.00  0.00           H  
ATOM   1782  N   GLU A 115      41.216  -0.939   5.498  1.00  0.00           N  
ATOM   1783  CA  GLU A 115      41.004  -2.063   4.593  1.00  0.00           C  
ATOM   1784  C   GLU A 115      39.953  -1.733   3.541  1.00  0.00           C  
ATOM   1785  O   GLU A 115      40.103  -2.079   2.369  1.00  0.00           O  
ATOM   1786  CB  GLU A 115      40.581  -3.307   5.377  1.00  0.00           C  
ATOM   1787  CG  GLU A 115      41.678  -3.906   6.245  1.00  0.00           C  
ATOM   1788  CD  GLU A 115      41.207  -5.082   7.055  1.00  0.00           C  
ATOM   1789  OE1 GLU A 115      40.032  -5.359   7.037  1.00  0.00           O  
ATOM   1790  OE2 GLU A 115      42.024  -5.704   7.694  1.00  0.00           O  
ATOM   1791  H   GLU A 115      40.974  -1.040   6.473  1.00  0.00           H  
ATOM   1792  HA  GLU A 115      41.942  -2.276   4.080  1.00  0.00           H  
ATOM   1793 1HB  GLU A 115      39.740  -3.060   6.025  1.00  0.00           H  
ATOM   1794 2HB  GLU A 115      40.245  -4.078   4.684  1.00  0.00           H  
ATOM   1795 1HG  GLU A 115      42.500  -4.227   5.605  1.00  0.00           H  
ATOM   1796 2HG  GLU A 115      42.057  -3.137   6.917  1.00  0.00           H  
ATOM   1797  N   GLY A 116      38.888  -1.061   3.967  1.00  0.00           N  
ATOM   1798  CA  GLY A 116      37.810  -0.682   3.062  1.00  0.00           C  
ATOM   1799  C   GLY A 116      38.294   0.307   2.010  1.00  0.00           C  
ATOM   1800  O   GLY A 116      37.929   0.210   0.838  1.00  0.00           O  
ATOM   1801  H   GLY A 116      38.824  -0.807   4.942  1.00  0.00           H  
ATOM   1802 1HA  GLY A 116      37.415  -1.573   2.574  1.00  0.00           H  
ATOM   1803 2HA  GLY A 116      36.994  -0.240   3.633  1.00  0.00           H  
ATOM   1804  N   LEU A 117      39.118   1.259   2.436  1.00  0.00           N  
ATOM   1805  CA  LEU A 117      39.655   2.268   1.531  1.00  0.00           C  
ATOM   1806  C   LEU A 117      40.560   1.640   0.479  1.00  0.00           C  
ATOM   1807  O   LEU A 117      40.519   2.015  -0.693  1.00  0.00           O  
ATOM   1808  CB  LEU A 117      40.436   3.326   2.321  1.00  0.00           C  
ATOM   1809  CG  LEU A 117      39.595   4.238   3.223  1.00  0.00           C  
ATOM   1810  CD1 LEU A 117      40.517   5.105   4.069  1.00  0.00           C  
ATOM   1811  CD2 LEU A 117      38.676   5.094   2.364  1.00  0.00           C  
ATOM   1812  H   LEU A 117      39.379   1.284   3.411  1.00  0.00           H  
ATOM   1813  HA  LEU A 117      38.823   2.754   1.022  1.00  0.00           H  
ATOM   1814 1HB  LEU A 117      41.167   2.820   2.950  1.00  0.00           H  
ATOM   1815 2HB  LEU A 117      40.973   3.960   1.615  1.00  0.00           H  
ATOM   1816  HG  LEU A 117      38.996   3.629   3.900  1.00  0.00           H  
ATOM   1817 1HD1 LEU A 117      39.920   5.754   4.710  1.00  0.00           H  
ATOM   1818 2HD1 LEU A 117      41.150   4.468   4.688  1.00  0.00           H  
ATOM   1819 3HD1 LEU A 117      41.142   5.716   3.418  1.00  0.00           H  
ATOM   1820 1HD2 LEU A 117      38.078   5.742   3.005  1.00  0.00           H  
ATOM   1821 2HD2 LEU A 117      39.274   5.705   1.687  1.00  0.00           H  
ATOM   1822 3HD2 LEU A 117      38.016   4.449   1.783  1.00  0.00           H  
ATOM   1823  N   LYS A 118      41.377   0.682   0.905  1.00  0.00           N  
ATOM   1824  CA  LYS A 118      42.294   0.000  -0.000  1.00  0.00           C  
ATOM   1825  C   LYS A 118      41.537  -0.801  -1.052  1.00  0.00           C  
ATOM   1826  O   LYS A 118      41.914  -0.818  -2.224  1.00  0.00           O  
ATOM   1827  CB  LYS A 118      43.235  -0.917   0.783  1.00  0.00           C  
ATOM   1828  CG  LYS A 118      44.235  -1.676  -0.080  1.00  0.00           C  
ATOM   1829  CD  LYS A 118      43.737  -3.077  -0.400  1.00  0.00           C  
ATOM   1830  CE  LYS A 118      43.773  -3.973   0.830  1.00  0.00           C  
ATOM   1831  NZ  LYS A 118      43.244  -5.334   0.543  1.00  0.00           N  
ATOM   1832  H   LYS A 118      41.362   0.420   1.880  1.00  0.00           H  
ATOM   1833  HA  LYS A 118      42.891   0.751  -0.519  1.00  0.00           H  
ATOM   1834 1HB  LYS A 118      43.798  -0.328   1.507  1.00  0.00           H  
ATOM   1835 2HB  LYS A 118      42.650  -1.649   1.340  1.00  0.00           H  
ATOM   1836 1HG  LYS A 118      44.396  -1.135  -1.013  1.00  0.00           H  
ATOM   1837 2HG  LYS A 118      45.187  -1.749   0.446  1.00  0.00           H  
ATOM   1838 1HD  LYS A 118      42.712  -3.024  -0.770  1.00  0.00           H  
ATOM   1839 2HD  LYS A 118      44.363  -3.518  -1.176  1.00  0.00           H  
ATOM   1840 1HE  LYS A 118      44.799  -4.063   1.184  1.00  0.00           H  
ATOM   1841 2HE  LYS A 118      43.176  -3.525   1.624  1.00  0.00           H  
ATOM   1842 1HZ  LYS A 118      43.284  -5.895   1.382  1.00  0.00           H  
ATOM   1843 2HZ  LYS A 118      42.285  -5.264   0.231  1.00  0.00           H  
ATOM   1844 3HZ  LYS A 118      43.801  -5.767  -0.178  1.00  0.00           H  
ATOM   1845  N   GLU A 119      40.467  -1.464  -0.626  1.00  0.00           N  
ATOM   1846  CA  GLU A 119      39.655  -2.268  -1.531  1.00  0.00           C  
ATOM   1847  C   GLU A 119      38.977  -1.399  -2.583  1.00  0.00           C  
ATOM   1848  O   GLU A 119      38.904  -1.769  -3.755  1.00  0.00           O  
ATOM   1849  CB  GLU A 119      38.601  -3.052  -0.747  1.00  0.00           C  
ATOM   1850  CG  GLU A 119      39.165  -4.163   0.128  1.00  0.00           C  
ATOM   1851  CD  GLU A 119      39.832  -5.252  -0.667  1.00  0.00           C  
ATOM   1852  OE1 GLU A 119      39.336  -5.583  -1.717  1.00  0.00           O  
ATOM   1853  OE2 GLU A 119      40.838  -5.752  -0.223  1.00  0.00           O  
ATOM   1854  H   GLU A 119      40.210  -1.409   0.349  1.00  0.00           H  
ATOM   1855  HA  GLU A 119      40.307  -2.976  -2.044  1.00  0.00           H  
ATOM   1856 1HB  GLU A 119      38.044  -2.371  -0.104  1.00  0.00           H  
ATOM   1857 2HB  GLU A 119      37.890  -3.502  -1.441  1.00  0.00           H  
ATOM   1858 1HG  GLU A 119      39.893  -3.735   0.817  1.00  0.00           H  
ATOM   1859 2HG  GLU A 119      38.357  -4.593   0.717  1.00  0.00           H  
ATOM   1860  N   LEU A 120      38.482  -0.242  -2.157  1.00  0.00           N  
ATOM   1861  CA  LEU A 120      37.810   0.682  -3.062  1.00  0.00           C  
ATOM   1862  C   LEU A 120      38.770   1.222  -4.114  1.00  0.00           C  
ATOM   1863  O   LEU A 120      38.414   1.350  -5.285  1.00  0.00           O  
ATOM   1864  CB  LEU A 120      37.200   1.847  -2.272  1.00  0.00           C  
ATOM   1865  CG  LEU A 120      36.011   1.489  -1.371  1.00  0.00           C  
ATOM   1866  CD1 LEU A 120      35.634   2.697  -0.524  1.00  0.00           C  
ATOM   1867  CD2 LEU A 120      34.840   1.036  -2.230  1.00  0.00           C  
ATOM   1868  H   LEU A 120      38.574   0.003  -1.181  1.00  0.00           H  
ATOM   1869  HA  LEU A 120      37.010   0.146  -3.571  1.00  0.00           H  
ATOM   1870 1HB  LEU A 120      37.974   2.282  -1.642  1.00  0.00           H  
ATOM   1871 2HB  LEU A 120      36.864   2.607  -2.977  1.00  0.00           H  
ATOM   1872  HG  LEU A 120      36.298   0.684  -0.694  1.00  0.00           H  
ATOM   1873 1HD1 LEU A 120      34.790   2.443   0.117  1.00  0.00           H  
ATOM   1874 2HD1 LEU A 120      36.484   2.987   0.095  1.00  0.00           H  
ATOM   1875 3HD1 LEU A 120      35.359   3.526  -1.175  1.00  0.00           H  
ATOM   1876 1HD2 LEU A 120      33.996   0.781  -1.589  1.00  0.00           H  
ATOM   1877 2HD2 LEU A 120      34.553   1.842  -2.906  1.00  0.00           H  
ATOM   1878 3HD2 LEU A 120      35.132   0.162  -2.811  1.00  0.00           H  
ATOM   1879  N   SER A 121      39.989   1.537  -3.688  1.00  0.00           N  
ATOM   1880  CA  SER A 121      41.004   2.063  -4.593  1.00  0.00           C  
ATOM   1881  C   SER A 121      41.393   1.032  -5.645  1.00  0.00           C  
ATOM   1882  O   SER A 121      41.573   1.364  -6.817  1.00  0.00           O  
ATOM   1883  CB  SER A 121      42.231   2.488  -3.810  1.00  0.00           C  
ATOM   1884  OG  SER A 121      43.218   3.000  -4.663  1.00  0.00           O  
ATOM   1885  H   SER A 121      40.218   1.409  -2.713  1.00  0.00           H  
ATOM   1886  HA  SER A 121      40.594   2.935  -5.104  1.00  0.00           H  
ATOM   1887 1HB  SER A 121      41.952   3.244  -3.077  1.00  0.00           H  
ATOM   1888 2HB  SER A 121      42.627   1.633  -3.264  1.00  0.00           H  
ATOM   1889  HG  SER A 121      43.955   3.244  -4.098  1.00  0.00           H  
ATOM   1890  N   LYS A 122      41.521  -0.220  -5.219  1.00  0.00           N  
ATOM   1891  CA  LYS A 122      41.888  -1.303  -6.124  1.00  0.00           C  
ATOM   1892  C   LYS A 122      40.811  -1.532  -7.176  1.00  0.00           C  
ATOM   1893  O   LYS A 122      41.113  -1.760  -8.348  1.00  0.00           O  
ATOM   1894  CB  LYS A 122      42.141  -2.593  -5.341  1.00  0.00           C  
ATOM   1895  CG  LYS A 122      42.587  -3.770  -6.197  1.00  0.00           C  
ATOM   1896  CD  LYS A 122      42.905  -4.987  -5.340  1.00  0.00           C  
ATOM   1897  CE  LYS A 122      43.442  -6.134  -6.184  1.00  0.00           C  
ATOM   1898  NZ  LYS A 122      42.427  -6.640  -7.146  1.00  0.00           N  
ATOM   1899  H   LYS A 122      41.360  -0.427  -4.244  1.00  0.00           H  
ATOM   1900  HA  LYS A 122      42.806  -1.025  -6.642  1.00  0.00           H  
ATOM   1901 1HB  LYS A 122      42.908  -2.416  -4.588  1.00  0.00           H  
ATOM   1902 2HB  LYS A 122      41.230  -2.885  -4.819  1.00  0.00           H  
ATOM   1903 1HG  LYS A 122      41.796  -4.029  -6.902  1.00  0.00           H  
ATOM   1904 2HG  LYS A 122      43.477  -3.493  -6.762  1.00  0.00           H  
ATOM   1905 1HD  LYS A 122      43.649  -4.719  -4.589  1.00  0.00           H  
ATOM   1906 2HD  LYS A 122      42.001  -5.318  -4.829  1.00  0.00           H  
ATOM   1907 1HE  LYS A 122      44.316  -5.798  -6.739  1.00  0.00           H  
ATOM   1908 2HE  LYS A 122      43.746  -6.953  -5.532  1.00  0.00           H  
ATOM   1909 1HZ  LYS A 122      42.821  -7.399  -7.685  1.00  0.00           H  
ATOM   1910 2HZ  LYS A 122      41.618  -6.972  -6.640  1.00  0.00           H  
ATOM   1911 3HZ  LYS A 122      42.151  -5.894  -7.769  1.00  0.00           H  
ATOM   1912  N   LYS A 123      39.553  -1.470  -6.751  1.00  0.00           N  
ATOM   1913  CA  LYS A 123      38.428  -1.671  -7.655  1.00  0.00           C  
ATOM   1914  C   LYS A 123      38.364  -0.571  -8.707  1.00  0.00           C  
ATOM   1915  O   LYS A 123      38.094  -0.834  -9.879  1.00  0.00           O  
ATOM   1916  CB  LYS A 123      37.115  -1.728  -6.872  1.00  0.00           C  
ATOM   1917  CG  LYS A 123      36.941  -2.982  -6.027  1.00  0.00           C  
ATOM   1918  CD  LYS A 123      35.624  -2.956  -5.265  1.00  0.00           C  
ATOM   1919  CE  LYS A 123      35.453  -4.205  -4.412  1.00  0.00           C  
ATOM   1920  NZ  LYS A 123      34.187  -4.175  -3.630  1.00  0.00           N  
ATOM   1921  H   LYS A 123      39.372  -1.279  -5.776  1.00  0.00           H  
ATOM   1922  HA  LYS A 123      38.566  -2.621  -8.173  1.00  0.00           H  
ATOM   1923 1HB  LYS A 123      37.050  -0.865  -6.208  1.00  0.00           H  
ATOM   1924 2HB  LYS A 123      36.276  -1.671  -7.565  1.00  0.00           H  
ATOM   1925 1HG  LYS A 123      36.960  -3.862  -6.672  1.00  0.00           H  
ATOM   1926 2HG  LYS A 123      37.762  -3.059  -5.315  1.00  0.00           H  
ATOM   1927 1HD  LYS A 123      35.595  -2.078  -4.619  1.00  0.00           H  
ATOM   1928 2HD  LYS A 123      34.796  -2.894  -5.971  1.00  0.00           H  
ATOM   1929 1HE  LYS A 123      35.450  -5.085  -5.052  1.00  0.00           H  
ATOM   1930 2HE  LYS A 123      36.290  -4.290  -3.719  1.00  0.00           H  
ATOM   1931 1HZ  LYS A 123      34.111  -5.018  -3.079  1.00  0.00           H  
ATOM   1932 2HZ  LYS A 123      34.187  -3.372  -3.018  1.00  0.00           H  
ATOM   1933 3HZ  LYS A 123      33.402  -4.116  -4.263  1.00  0.00           H  
ATOM   1934  N   VAL A 124      38.614   0.663  -8.282  1.00  0.00           N  
ATOM   1935  CA  VAL A 124      38.585   1.806  -9.186  1.00  0.00           C  
ATOM   1936  C   VAL A 124      39.682   1.704 -10.238  1.00  0.00           C  
ATOM   1937  O   VAL A 124      39.462   2.011 -11.410  1.00  0.00           O  
ATOM   1938  CB  VAL A 124      38.756   3.117  -8.395  1.00  0.00           C  
ATOM   1939  CG1 VAL A 124      38.916   4.294  -9.345  1.00  0.00           C  
ATOM   1940  CG2 VAL A 124      37.563   3.325  -7.475  1.00  0.00           C  
ATOM   1941  H   VAL A 124      38.830   0.813  -7.307  1.00  0.00           H  
ATOM   1942  HA  VAL A 124      37.618   1.824  -9.690  1.00  0.00           H  
ATOM   1943  HB  VAL A 124      39.668   3.056  -7.802  1.00  0.00           H  
ATOM   1944 1HG1 VAL A 124      39.036   5.213  -8.770  1.00  0.00           H  
ATOM   1945 2HG1 VAL A 124      39.796   4.141  -9.970  1.00  0.00           H  
ATOM   1946 3HG1 VAL A 124      38.032   4.376  -9.977  1.00  0.00           H  
ATOM   1947 1HG2 VAL A 124      37.691   4.253  -6.918  1.00  0.00           H  
ATOM   1948 2HG2 VAL A 124      36.650   3.380  -8.068  1.00  0.00           H  
ATOM   1949 3HG2 VAL A 124      37.492   2.491  -6.776  1.00  0.00           H  
ATOM   1950  N   LEU A 125      40.864   1.271  -9.813  1.00  0.00           N  
ATOM   1951  CA  LEU A 125      41.998   1.128 -10.717  1.00  0.00           C  
ATOM   1952  C   LEU A 125      41.732   0.058 -11.769  1.00  0.00           C  
ATOM   1953  O   LEU A 125      42.068   0.229 -12.941  1.00  0.00           O  
ATOM   1954  CB  LEU A 125      43.264   0.774  -9.927  1.00  0.00           C  
ATOM   1955  CG  LEU A 125      43.817   1.885  -9.024  1.00  0.00           C  
ATOM   1956  CD1 LEU A 125      44.955   1.332  -8.177  1.00  0.00           C  
ATOM   1957  CD2 LEU A 125      44.290   3.048  -9.883  1.00  0.00           C  
ATOM   1958  H   LEU A 125      40.980   1.035  -8.838  1.00  0.00           H  
ATOM   1959  HA  LEU A 125      42.156   2.078 -11.226  1.00  0.00           H  
ATOM   1960 1HB  LEU A 125      43.051  -0.088  -9.297  1.00  0.00           H  
ATOM   1961 2HB  LEU A 125      44.048   0.499 -10.632  1.00  0.00           H  
ATOM   1962  HG  LEU A 125      43.034   2.228  -8.348  1.00  0.00           H  
ATOM   1963 1HD1 LEU A 125      45.348   2.121  -7.536  1.00  0.00           H  
ATOM   1964 2HD1 LEU A 125      44.584   0.514  -7.559  1.00  0.00           H  
ATOM   1965 3HD1 LEU A 125      45.748   0.965  -8.828  1.00  0.00           H  
ATOM   1966 1HD2 LEU A 125      44.682   3.838  -9.241  1.00  0.00           H  
ATOM   1967 2HD2 LEU A 125      45.074   2.707 -10.559  1.00  0.00           H  
ATOM   1968 3HD2 LEU A 125      43.453   3.435 -10.464  1.00  0.00           H  
ATOM   1969  N   GLU A 126      41.127  -1.045 -11.344  1.00  0.00           N  
ATOM   1970  CA  GLU A 126      40.814  -2.145 -12.248  1.00  0.00           C  
ATOM   1971  C   GLU A 126      39.797  -1.721 -13.300  1.00  0.00           C  
ATOM   1972  O   GLU A 126      39.916  -2.079 -14.472  1.00  0.00           O  
ATOM   1973  CB  GLU A 126      40.280  -3.345 -11.463  1.00  0.00           C  
ATOM   1974  CG  GLU A 126      41.319  -4.041 -10.595  1.00  0.00           C  
ATOM   1975  CD  GLU A 126      40.743  -5.169  -9.784  1.00  0.00           C  
ATOM   1976  OE1 GLU A 126      39.548  -5.338  -9.802  1.00  0.00           O  
ATOM   1977  OE2 GLU A 126      41.500  -5.861  -9.146  1.00  0.00           O  
ATOM   1978  H   GLU A 126      40.877  -1.124 -10.369  1.00  0.00           H  
ATOM   1979  HA  GLU A 126      41.729  -2.442 -12.761  1.00  0.00           H  
ATOM   1980 1HB  GLU A 126      39.465  -3.023 -10.815  1.00  0.00           H  
ATOM   1981 2HB  GLU A 126      39.875  -4.083 -12.156  1.00  0.00           H  
ATOM   1982 1HG  GLU A 126      42.107  -4.435 -11.236  1.00  0.00           H  
ATOM   1983 2HG  GLU A 126      41.766  -3.309  -9.924  1.00  0.00           H  
ATOM   1984  N   SER A 127      38.797  -0.956 -12.875  1.00  0.00           N  
ATOM   1985  CA  SER A 127      37.757  -0.482 -13.779  1.00  0.00           C  
ATOM   1986  C   SER A 127      38.329   0.460 -14.831  1.00  0.00           C  
ATOM   1987  O   SER A 127      37.957   0.397 -16.003  1.00  0.00           O  
ATOM   1988  CB  SER A 127      36.666   0.222 -12.996  1.00  0.00           C  
ATOM   1989  OG  SER A 127      35.654   0.683 -13.848  1.00  0.00           O  
ATOM   1990  H   SER A 127      38.756  -0.696 -11.900  1.00  0.00           H  
ATOM   1991  HA  SER A 127      37.323  -1.343 -14.290  1.00  0.00           H  
ATOM   1992 1HB  SER A 127      36.244  -0.464 -12.262  1.00  0.00           H  
ATOM   1993 2HB  SER A 127      37.095   1.061 -12.449  1.00  0.00           H  
ATOM   1994  HG  SER A 127      35.007   1.112 -13.283  1.00  0.00           H  
ATOM   1995  N   LEU A 128      39.235   1.333 -14.406  1.00  0.00           N  
ATOM   1996  CA  LEU A 128      39.861   2.290 -15.310  1.00  0.00           C  
ATOM   1997  C   LEU A 128      40.564   1.582 -16.461  1.00  0.00           C  
ATOM   1998  O   LEU A 128      40.407   1.958 -17.623  1.00  0.00           O  
ATOM   1999  CB  LEU A 128      40.867   3.161 -14.546  1.00  0.00           C  
ATOM   2000  CG  LEU A 128      40.261   4.167 -13.559  1.00  0.00           C  
ATOM   2001  CD1 LEU A 128      41.373   4.808 -12.740  1.00  0.00           C  
ATOM   2002  CD2 LEU A 128      39.471   5.217 -14.325  1.00  0.00           C  
ATOM   2003  H   LEU A 128      39.497   1.334 -13.431  1.00  0.00           H  
ATOM   2004  HA  LEU A 128      39.085   2.932 -15.725  1.00  0.00           H  
ATOM   2005 1HB  LEU A 128      41.535   2.509 -13.986  1.00  0.00           H  
ATOM   2006 2HB  LEU A 128      41.460   3.721 -15.269  1.00  0.00           H  
ATOM   2007  HG  LEU A 128      39.597   3.645 -12.869  1.00  0.00           H  
ATOM   2008 1HD1 LEU A 128      40.943   5.523 -12.039  1.00  0.00           H  
ATOM   2009 2HD1 LEU A 128      41.909   4.036 -12.188  1.00  0.00           H  
ATOM   2010 3HD1 LEU A 128      42.063   5.325 -13.406  1.00  0.00           H  
ATOM   2011 1HD2 LEU A 128      39.039   5.932 -13.624  1.00  0.00           H  
ATOM   2012 2HD2 LEU A 128      40.134   5.740 -15.015  1.00  0.00           H  
ATOM   2013 3HD2 LEU A 128      38.672   4.733 -14.887  1.00  0.00           H  
ATOM   2014  N   LEU A 129      41.340   0.555 -16.132  1.00  0.00           N  
ATOM   2015  CA  LEU A 129      42.069  -0.208 -17.138  1.00  0.00           C  
ATOM   2016  C   LEU A 129      41.122  -0.798 -18.175  1.00  0.00           C  
ATOM   2017  O   LEU A 129      41.356  -0.686 -19.378  1.00  0.00           O  
ATOM   2018  CB  LEU A 129      42.872  -1.332 -16.472  1.00  0.00           C  
ATOM   2019  CG  LEU A 129      44.077  -0.883 -15.635  1.00  0.00           C  
ATOM   2020  CD1 LEU A 129      44.645  -2.077 -14.880  1.00  0.00           C  
ATOM   2021  CD2 LEU A 129      45.126  -0.264 -16.547  1.00  0.00           C  
ATOM   2022  H   LEU A 129      41.427   0.296 -15.160  1.00  0.00           H  
ATOM   2023  HA  LEU A 129      42.761   0.463 -17.647  1.00  0.00           H  
ATOM   2024 1HB  LEU A 129      42.206  -1.894 -15.818  1.00  0.00           H  
ATOM   2025 2HB  LEU A 129      43.239  -2.004 -17.247  1.00  0.00           H  
ATOM   2026  HG  LEU A 129      43.755  -0.146 -14.899  1.00  0.00           H  
ATOM   2027 1HD1 LEU A 129      45.501  -1.758 -14.285  1.00  0.00           H  
ATOM   2028 2HD1 LEU A 129      43.880  -2.489 -14.221  1.00  0.00           H  
ATOM   2029 3HD1 LEU A 129      44.961  -2.840 -15.591  1.00  0.00           H  
ATOM   2030 1HD2 LEU A 129      45.982   0.056 -15.952  1.00  0.00           H  
ATOM   2031 2HD2 LEU A 129      45.450  -1.000 -17.282  1.00  0.00           H  
ATOM   2032 3HD2 LEU A 129      44.698   0.598 -17.060  1.00  0.00           H  
ATOM   2033  N   GLU A 130      40.051  -1.427 -17.696  1.00  0.00           N  
ATOM   2034  CA  GLU A 130      39.085  -2.085 -18.567  1.00  0.00           C  
ATOM   2035  C   GLU A 130      38.288  -1.071 -19.370  1.00  0.00           C  
ATOM   2036  O   GLU A 130      37.976  -1.298 -20.539  1.00  0.00           O  
ATOM   2037  CB  GLU A 130      38.134  -2.959 -17.746  1.00  0.00           C  
ATOM   2038  CG  GLU A 130      38.787  -4.183 -17.121  1.00  0.00           C  
ATOM   2039  CD  GLU A 130      37.835  -4.990 -16.282  1.00  0.00           C  
ATOM   2040  OE1 GLU A 130      36.725  -4.555 -16.092  1.00  0.00           O  
ATOM   2041  OE2 GLU A 130      38.219  -6.044 -15.831  1.00  0.00           O  
ATOM   2042  H   GLU A 130      39.900  -1.451 -16.698  1.00  0.00           H  
ATOM   2043  HA  GLU A 130      39.627  -2.721 -19.267  1.00  0.00           H  
ATOM   2044 1HB  GLU A 130      37.697  -2.366 -16.943  1.00  0.00           H  
ATOM   2045 2HB  GLU A 130      37.317  -3.303 -18.381  1.00  0.00           H  
ATOM   2046 1HG  GLU A 130      39.181  -4.818 -17.915  1.00  0.00           H  
ATOM   2047 2HG  GLU A 130      39.624  -3.860 -16.503  1.00  0.00           H  
ATOM   2048  N   SER A 131      37.962   0.047 -18.734  1.00  0.00           N  
ATOM   2049  CA  SER A 131      37.267   1.138 -19.400  1.00  0.00           C  
ATOM   2050  C   SER A 131      38.143   1.755 -20.482  1.00  0.00           C  
ATOM   2051  O   SER A 131      37.642   2.367 -21.426  1.00  0.00           O  
ATOM   2052  CB  SER A 131      36.866   2.197 -18.392  1.00  0.00           C  
ATOM   2053  OG  SER A 131      35.913   1.699 -17.493  1.00  0.00           O  
ATOM   2054  H   SER A 131      38.203   0.146 -17.758  1.00  0.00           H  
ATOM   2055  HA  SER A 131      36.366   0.740 -19.869  1.00  0.00           H  
ATOM   2056 1HB  SER A 131      37.747   2.530 -17.844  1.00  0.00           H  
ATOM   2057 2HB  SER A 131      36.459   3.062 -18.915  1.00  0.00           H  
ATOM   2058  HG  SER A 131      36.402   1.188 -16.844  1.00  0.00           H  
ATOM   2059  N   LYS A 132      39.454   1.587 -20.333  1.00  0.00           N  
ATOM   2060  CA  LYS A 132      40.418   2.169 -21.259  1.00  0.00           C  
ATOM   2061  C   LYS A 132      40.491   3.685 -21.114  1.00  0.00           C  
ATOM   2062  O   LYS A 132      40.397   4.418 -22.099  1.00  0.00           O  
ATOM   2063  CB  LYS A 132      40.064   1.797 -22.700  1.00  0.00           C  
ATOM   2064  CG  LYS A 132      40.051   0.300 -22.978  1.00  0.00           C  
ATOM   2065  CD  LYS A 132      39.775   0.013 -24.446  1.00  0.00           C  
ATOM   2066  CE  LYS A 132      39.724  -1.484 -24.718  1.00  0.00           C  
ATOM   2067  NZ  LYS A 132      39.421  -1.780 -26.145  1.00  0.00           N  
ATOM   2068  H   LYS A 132      39.795   1.040 -19.555  1.00  0.00           H  
ATOM   2069  HA  LYS A 132      41.405   1.768 -21.028  1.00  0.00           H  
ATOM   2070 1HB  LYS A 132      39.077   2.191 -22.945  1.00  0.00           H  
ATOM   2071 2HB  LYS A 132      40.779   2.258 -23.381  1.00  0.00           H  
ATOM   2072 1HG  LYS A 132      41.017  -0.129 -22.708  1.00  0.00           H  
ATOM   2073 2HG  LYS A 132      39.281  -0.176 -22.372  1.00  0.00           H  
ATOM   2074 1HD  LYS A 132      38.821   0.459 -24.731  1.00  0.00           H  
ATOM   2075 2HD  LYS A 132      40.561   0.456 -25.058  1.00  0.00           H  
ATOM   2076 1HE  LYS A 132      40.682  -1.933 -24.462  1.00  0.00           H  
ATOM   2077 2HE  LYS A 132      38.955  -1.940 -24.095  1.00  0.00           H  
ATOM   2078 1HZ  LYS A 132      39.396  -2.780 -26.284  1.00  0.00           H  
ATOM   2079 2HZ  LYS A 132      38.525  -1.383 -26.389  1.00  0.00           H  
ATOM   2080 3HZ  LYS A 132      40.138  -1.377 -26.732  1.00  0.00           H  
ATOM   2081  N   ALA A 133      40.659   4.145 -19.879  1.00  0.00           N  
ATOM   2082  CA  ALA A 133      40.919   5.554 -19.611  1.00  0.00           C  
ATOM   2083  C   ALA A 133      42.356   5.918 -19.963  1.00  0.00           C  
ATOM   2084  O   ALA A 133      43.289   5.178 -19.649  1.00  0.00           O  
ATOM   2085  CB  ALA A 133      40.631   5.880 -18.153  1.00  0.00           C  
ATOM   2086  H   ALA A 133      40.605   3.501 -19.103  1.00  0.00           H  
ATOM   2087  HA  ALA A 133      40.257   6.147 -20.243  1.00  0.00           H  
ATOM   2088 1HB  ALA A 133      40.832   6.935 -17.969  1.00  0.00           H  
ATOM   2089 2HB  ALA A 133      39.585   5.666 -17.932  1.00  0.00           H  
ATOM   2090 3HB  ALA A 133      41.267   5.273 -17.512  1.00  0.00           H  
ATOM   2091  N   PRO A 134      42.533   7.060 -20.616  1.00  0.00           N  
ATOM   2092  CA  PRO A 134      43.847   7.474 -21.092  1.00  0.00           C  
ATOM   2093  C   PRO A 134      44.794   7.746 -19.932  1.00  0.00           C  
ATOM   2094  O   PRO A 134      44.423   8.396 -18.954  1.00  0.00           O  
ATOM   2095  CB  PRO A 134      43.541   8.751 -21.882  1.00  0.00           C  
ATOM   2096  CG  PRO A 134      42.094   8.632 -22.222  1.00  0.00           C  
ATOM   2097  CD  PRO A 134      41.487   7.933 -21.035  1.00  0.00           C  
ATOM   2098  HA  PRO A 134      44.256   6.693 -21.749  1.00  0.00           H  
ATOM   2099 1HB  PRO A 134      43.764   9.635 -21.268  1.00  0.00           H  
ATOM   2100 2HB  PRO A 134      44.185   8.806 -22.772  1.00  0.00           H  
ATOM   2101 1HG  PRO A 134      41.662   9.629 -22.394  1.00  0.00           H  
ATOM   2102 2HG  PRO A 134      41.969   8.066 -23.156  1.00  0.00           H  
ATOM   2103 1HD  PRO A 134      41.227   8.675 -20.265  1.00  0.00           H  
ATOM   2104 2HD  PRO A 134      40.594   7.376 -21.354  1.00  0.00           H  
ATOM   2105  N   GLY A 135      46.034   7.268 -19.993  1.00  0.00           N  
ATOM   2106  CA  GLY A 135      46.805   6.988 -18.788  1.00  0.00           C  
ATOM   2107  C   GLY A 135      46.708   8.150 -17.818  1.00  0.00           C  
ATOM   2108  O   GLY A 135      46.868   7.977 -16.610  1.00  0.00           O  
ATOM   2109  H   GLY A 135      46.451   7.095 -20.897  1.00  0.00           H  
ATOM   2110 1HA  GLY A 135      46.432   6.077 -18.321  1.00  0.00           H  
ATOM   2111 2HA  GLY A 135      47.846   6.809 -19.056  1.00  0.00           H  
ATOM   2112  N   GLU A 136      46.445   9.334 -18.358  1.00  0.00           N  
ATOM   2113  CA  GLU A 136      46.322  10.535 -17.542  1.00  0.00           C  
ATOM   2114  C   GLU A 136      45.231  10.378 -16.490  1.00  0.00           C  
ATOM   2115  O   GLU A 136      45.434  10.697 -15.319  1.00  0.00           O  
ATOM   2116  CB  GLU A 136      46.023  11.750 -18.424  1.00  0.00           C  
ATOM   2117  CG  GLU A 136      45.922  13.066 -17.666  1.00  0.00           C  
ATOM   2118  CD  GLU A 136      45.662  14.241 -18.568  1.00  0.00           C  
ATOM   2119  OE1 GLU A 136      45.584  14.047 -19.757  1.00  0.00           O  
ATOM   2120  OE2 GLU A 136      45.541  15.334 -18.066  1.00  0.00           O  
ATOM   2121  H   GLU A 136      46.327   9.403 -19.359  1.00  0.00           H  
ATOM   2122  HA  GLU A 136      47.268  10.702 -17.027  1.00  0.00           H  
ATOM   2123 1HB  GLU A 136      46.806  11.856 -19.175  1.00  0.00           H  
ATOM   2124 2HB  GLU A 136      45.082  11.594 -18.951  1.00  0.00           H  
ATOM   2125 1HG  GLU A 136      45.112  12.994 -16.940  1.00  0.00           H  
ATOM   2126 2HG  GLU A 136      46.849  13.232 -17.120  1.00  0.00           H  
ATOM   2127  N   LEU A 137      44.073   9.885 -16.915  1.00  0.00           N  
ATOM   2128  CA  LEU A 137      42.947   9.684 -16.010  1.00  0.00           C  
ATOM   2129  C   LEU A 137      43.267   8.630 -14.959  1.00  0.00           C  
ATOM   2130  O   LEU A 137      42.922   8.783 -13.787  1.00  0.00           O  
ATOM   2131  CB  LEU A 137      41.700   9.265 -16.799  1.00  0.00           C  
ATOM   2132  CG  LEU A 137      40.817  10.413 -17.306  1.00  0.00           C  
ATOM   2133  CD1 LEU A 137      41.638  11.325 -18.208  1.00  0.00           C  
ATOM   2134  CD2 LEU A 137      39.620   9.842 -18.050  1.00  0.00           C  
ATOM   2135  H   LEU A 137      43.970   9.643 -17.890  1.00  0.00           H  
ATOM   2136  HA  LEU A 137      42.740  10.625 -15.501  1.00  0.00           H  
ATOM   2137 1HB  LEU A 137      42.016   8.684 -17.664  1.00  0.00           H  
ATOM   2138 2HB  LEU A 137      41.084   8.629 -16.164  1.00  0.00           H  
ATOM   2139  HG  LEU A 137      40.469  11.006 -16.459  1.00  0.00           H  
ATOM   2140 1HD1 LEU A 137      41.010  12.141 -18.567  1.00  0.00           H  
ATOM   2141 2HD1 LEU A 137      42.476  11.735 -17.644  1.00  0.00           H  
ATOM   2142 3HD1 LEU A 137      42.014  10.756 -19.056  1.00  0.00           H  
ATOM   2143 1HD2 LEU A 137      38.992  10.657 -18.410  1.00  0.00           H  
ATOM   2144 2HD2 LEU A 137      39.966   9.250 -18.898  1.00  0.00           H  
ATOM   2145 3HD2 LEU A 137      39.041   9.208 -17.378  1.00  0.00           H  
ATOM   2146  N   VAL A 138      43.928   7.559 -15.384  1.00  0.00           N  
ATOM   2147  CA  VAL A 138      44.296   6.476 -14.479  1.00  0.00           C  
ATOM   2148  C   VAL A 138      45.290   6.951 -13.428  1.00  0.00           C  
ATOM   2149  O   VAL A 138      45.190   6.587 -12.256  1.00  0.00           O  
ATOM   2150  CB  VAL A 138      44.909   5.304 -15.268  1.00  0.00           C  
ATOM   2151  CG1 VAL A 138      45.467   4.255 -14.318  1.00  0.00           C  
ATOM   2152  CG2 VAL A 138      43.862   4.696 -16.189  1.00  0.00           C  
ATOM   2153  H   VAL A 138      44.182   7.493 -16.359  1.00  0.00           H  
ATOM   2154  HA  VAL A 138      43.395   6.125 -13.975  1.00  0.00           H  
ATOM   2155  HB  VAL A 138      45.745   5.676 -15.862  1.00  0.00           H  
ATOM   2156 1HG1 VAL A 138      45.896   3.435 -14.893  1.00  0.00           H  
ATOM   2157 2HG1 VAL A 138      46.239   4.704 -13.693  1.00  0.00           H  
ATOM   2158 3HG1 VAL A 138      44.664   3.874 -13.686  1.00  0.00           H  
ATOM   2159 1HG2 VAL A 138      44.303   3.869 -16.745  1.00  0.00           H  
ATOM   2160 2HG2 VAL A 138      43.025   4.330 -15.596  1.00  0.00           H  
ATOM   2161 3HG2 VAL A 138      43.508   5.454 -16.888  1.00  0.00           H  
ATOM   2162  N   ALA A 139      46.250   7.766 -13.853  1.00  0.00           N  
ATOM   2163  CA  ALA A 139      47.265   8.293 -12.948  1.00  0.00           C  
ATOM   2164  C   ALA A 139      46.646   9.204 -11.897  1.00  0.00           C  
ATOM   2165  O   ALA A 139      47.021   9.160 -10.725  1.00  0.00           O  
ATOM   2166  CB  ALA A 139      48.336   9.040 -13.730  1.00  0.00           C  
ATOM   2167  H   ALA A 139      46.278   8.027 -14.828  1.00  0.00           H  
ATOM   2168  HA  ALA A 139      47.727   7.452 -12.431  1.00  0.00           H  
ATOM   2169 1HB  ALA A 139      49.086   9.427 -13.040  1.00  0.00           H  
ATOM   2170 2HB  ALA A 139      48.811   8.359 -14.437  1.00  0.00           H  
ATOM   2171 3HB  ALA A 139      47.881   9.866 -14.272  1.00  0.00           H  
ATOM   2172  N   ARG A 140      45.696  10.030 -12.322  1.00  0.00           N  
ATOM   2173  CA  ARG A 140      45.023  10.954 -11.417  1.00  0.00           C  
ATOM   2174  C   ARG A 140      44.215  10.205 -10.366  1.00  0.00           C  
ATOM   2175  O   ARG A 140      44.202  10.582  -9.194  1.00  0.00           O  
ATOM   2176  CB  ARG A 140      44.102  11.886 -12.191  1.00  0.00           C  
ATOM   2177  CG  ARG A 140      44.813  12.922 -13.047  1.00  0.00           C  
ATOM   2178  CD  ARG A 140      43.851  13.810 -13.747  1.00  0.00           C  
ATOM   2179  NE  ARG A 140      44.523  14.749 -14.631  1.00  0.00           N  
ATOM   2180  CZ  ARG A 140      45.049  15.926 -14.239  1.00  0.00           C  
ATOM   2181  NH1 ARG A 140      44.973  16.293 -12.979  1.00  0.00           N  
ATOM   2182  NH2 ARG A 140      45.642  16.711 -15.121  1.00  0.00           N  
ATOM   2183  H   ARG A 140      45.433  10.017 -13.297  1.00  0.00           H  
ATOM   2184  HA  ARG A 140      45.779  11.554 -10.910  1.00  0.00           H  
ATOM   2185 1HB  ARG A 140      43.460  11.301 -12.847  1.00  0.00           H  
ATOM   2186 2HB  ARG A 140      43.457  12.421 -11.494  1.00  0.00           H  
ATOM   2187 1HG  ARG A 140      45.453  13.539 -12.415  1.00  0.00           H  
ATOM   2188 2HG  ARG A 140      45.423  12.417 -13.797  1.00  0.00           H  
ATOM   2189 1HD  ARG A 140      43.169  13.207 -14.346  1.00  0.00           H  
ATOM   2190 2HD  ARG A 140      43.282  14.380 -13.013  1.00  0.00           H  
ATOM   2191  HE  ARG A 140      44.601  14.502 -15.608  1.00  0.00           H  
ATOM   2192 1HH1 ARG A 140      44.520  15.692 -12.304  1.00  0.00           H  
ATOM   2193 2HH1 ARG A 140      45.368  17.175 -12.685  1.00  0.00           H  
ATOM   2194 1HH2 ARG A 140      45.700  16.429 -16.090  1.00  0.00           H  
ATOM   2195 2HH2 ARG A 140      46.036  17.593 -14.828  1.00  0.00           H  
ATOM   2196  N   ALA A 141      43.541   9.142 -10.791  1.00  0.00           N  
ATOM   2197  CA  ALA A 141      42.729   8.337  -9.886  1.00  0.00           C  
ATOM   2198  C   ALA A 141      43.591   7.651  -8.835  1.00  0.00           C  
ATOM   2199  O   ALA A 141      43.220   7.581  -7.663  1.00  0.00           O  
ATOM   2200  CB  ALA A 141      41.928   7.306 -10.668  1.00  0.00           C  
ATOM   2201  H   ALA A 141      43.592   8.885 -11.766  1.00  0.00           H  
ATOM   2202  HA  ALA A 141      42.038   9.002  -9.369  1.00  0.00           H  
ATOM   2203 1HB  ALA A 141      41.327   6.713  -9.978  1.00  0.00           H  
ATOM   2204 2HB  ALA A 141      41.273   7.814 -11.375  1.00  0.00           H  
ATOM   2205 3HB  ALA A 141      42.609   6.652 -11.210  1.00  0.00           H  
ATOM   2206  N   ALA A 142      44.743   7.145  -9.260  1.00  0.00           N  
ATOM   2207  CA  ALA A 142      45.661   6.463  -8.355  1.00  0.00           C  
ATOM   2208  C   ALA A 142      46.209   7.419  -7.304  1.00  0.00           C  
ATOM   2209  O   ALA A 142      46.332   7.064  -6.132  1.00  0.00           O  
ATOM   2210  CB  ALA A 142      46.801   5.827  -9.137  1.00  0.00           C  
ATOM   2211  H   ALA A 142      44.990   7.235 -10.235  1.00  0.00           H  
ATOM   2212  HA  ALA A 142      45.107   5.680  -7.838  1.00  0.00           H  
ATOM   2213 1HB  ALA A 142      47.478   5.322  -8.447  1.00  0.00           H  
ATOM   2214 2HB  ALA A 142      46.397   5.102  -9.844  1.00  0.00           H  
ATOM   2215 3HB  ALA A 142      47.345   6.598  -9.679  1.00  0.00           H  
ATOM   2216  N   ILE A 143      46.537   8.634  -7.729  1.00  0.00           N  
ATOM   2217  CA  ILE A 143      47.073   9.644  -6.824  1.00  0.00           C  
ATOM   2218  C   ILE A 143      46.045  10.042  -5.772  1.00  0.00           C  
ATOM   2219  O   ILE A 143      46.378  10.217  -4.600  1.00  0.00           O  
ATOM   2220  CB  ILE A 143      47.524  10.894  -7.601  1.00  0.00           C  
ATOM   2221  CG1 ILE A 143      48.737  10.570  -8.477  1.00  0.00           C  
ATOM   2222  CG2 ILE A 143      47.844  12.030  -6.642  1.00  0.00           C  
ATOM   2223  CD1 ILE A 143      49.081  11.656  -9.471  1.00  0.00           C  
ATOM   2224  H   ILE A 143      46.412   8.864  -8.704  1.00  0.00           H  
ATOM   2225  HA  ILE A 143      47.939   9.225  -6.313  1.00  0.00           H  
ATOM   2226  HB  ILE A 143      46.727  11.212  -8.273  1.00  0.00           H  
ATOM   2227 1HG1 ILE A 143      49.607  10.399  -7.843  1.00  0.00           H  
ATOM   2228 2HG1 ILE A 143      48.551   9.649  -9.030  1.00  0.00           H  
ATOM   2229 1HG2 ILE A 143      48.161  12.906  -7.208  1.00  0.00           H  
ATOM   2230 2HG2 ILE A 143      46.956  12.276  -6.061  1.00  0.00           H  
ATOM   2231 3HG2 ILE A 143      48.644  11.723  -5.969  1.00  0.00           H  
ATOM   2232 1HD1 ILE A 143      49.950  11.353 -10.054  1.00  0.00           H  
ATOM   2233 2HD1 ILE A 143      48.234  11.819 -10.139  1.00  0.00           H  
ATOM   2234 3HD1 ILE A 143      49.305  12.579  -8.938  1.00  0.00           H  
ATOM   2235  N   GLU A 144      44.795  10.183  -6.198  1.00  0.00           N  
ATOM   2236  CA  GLU A 144      43.716  10.561  -5.293  1.00  0.00           C  
ATOM   2237  C   GLU A 144      43.476   9.486  -4.241  1.00  0.00           C  
ATOM   2238  O   GLU A 144      43.251   9.790  -3.069  1.00  0.00           O  
ATOM   2239  CB  GLU A 144      42.427  10.817  -6.077  1.00  0.00           C  
ATOM   2240  CG  GLU A 144      42.457  12.067  -6.945  1.00  0.00           C  
ATOM   2241  CD  GLU A 144      41.203  12.247  -7.755  1.00  0.00           C  
ATOM   2242  OE1 GLU A 144      40.376  11.368  -7.737  1.00  0.00           O  
ATOM   2243  OE2 GLU A 144      41.073  13.265  -8.393  1.00  0.00           O  
ATOM   2244  H   GLU A 144      44.587  10.024  -7.173  1.00  0.00           H  
ATOM   2245  HA  GLU A 144      44.001  11.480  -4.780  1.00  0.00           H  
ATOM   2246 1HB  GLU A 144      42.220   9.965  -6.725  1.00  0.00           H  
ATOM   2247 2HB  GLU A 144      41.592  10.911  -5.384  1.00  0.00           H  
ATOM   2248 1HG  GLU A 144      42.590  12.939  -6.304  1.00  0.00           H  
ATOM   2249 2HG  GLU A 144      43.313  12.011  -7.616  1.00  0.00           H  
ATOM   2250  N   SER A 145      43.525   8.228  -4.667  1.00  0.00           N  
ATOM   2251  CA  SER A 145      43.314   7.104  -3.762  1.00  0.00           C  
ATOM   2252  C   SER A 145      44.413   7.029  -2.710  1.00  0.00           C  
ATOM   2253  O   SER A 145      44.147   6.761  -1.538  1.00  0.00           O  
ATOM   2254  CB  SER A 145      43.262   5.806  -4.545  1.00  0.00           C  
ATOM   2255  OG  SER A 145      42.139   5.769  -5.382  1.00  0.00           O  
ATOM   2256  H   SER A 145      43.713   8.046  -5.642  1.00  0.00           H  
ATOM   2257  HA  SER A 145      42.360   7.245  -3.251  1.00  0.00           H  
ATOM   2258 1HB  SER A 145      44.168   5.705  -5.142  1.00  0.00           H  
ATOM   2259 2HB  SER A 145      43.231   4.966  -3.853  1.00  0.00           H  
ATOM   2260  HG  SER A 145      42.330   5.109  -6.052  1.00  0.00           H  
ATOM   2261  N   LEU A 146      45.649   7.267  -3.136  1.00  0.00           N  
ATOM   2262  CA  LEU A 146      46.792   7.227  -2.231  1.00  0.00           C  
ATOM   2263  C   LEU A 146      46.700   8.325  -1.179  1.00  0.00           C  
ATOM   2264  O   LEU A 146      47.004   8.102  -0.007  1.00  0.00           O  
ATOM   2265  CB  LEU A 146      48.099   7.375  -3.020  1.00  0.00           C  
ATOM   2266  CG  LEU A 146      49.388   7.311  -2.191  1.00  0.00           C  
ATOM   2267  CD1 LEU A 146      49.464   5.970  -1.474  1.00  0.00           C  
ATOM   2268  CD2 LEU A 146      50.589   7.513  -3.103  1.00  0.00           C  
ATOM   2269  H   LEU A 146      45.801   7.481  -4.111  1.00  0.00           H  
ATOM   2270  HA  LEU A 146      46.797   6.264  -1.722  1.00  0.00           H  
ATOM   2271 1HB  LEU A 146      48.145   6.583  -3.767  1.00  0.00           H  
ATOM   2272 2HB  LEU A 146      48.085   8.334  -3.538  1.00  0.00           H  
ATOM   2273  HG  LEU A 146      49.372   8.094  -1.433  1.00  0.00           H  
ATOM   2274 1HD1 LEU A 146      50.380   5.924  -0.885  1.00  0.00           H  
ATOM   2275 2HD1 LEU A 146      48.604   5.860  -0.814  1.00  0.00           H  
ATOM   2276 3HD1 LEU A 146      49.465   5.164  -2.207  1.00  0.00           H  
ATOM   2277 1HD2 LEU A 146      51.505   7.468  -2.514  1.00  0.00           H  
ATOM   2278 2HD2 LEU A 146      50.606   6.729  -3.861  1.00  0.00           H  
ATOM   2279 3HD2 LEU A 146      50.517   8.486  -3.589  1.00  0.00           H  
ATOM   2280  N   LYS A 147      46.279   9.511  -1.605  1.00  0.00           N  
ATOM   2281  CA  LYS A 147      46.147  10.647  -0.700  1.00  0.00           C  
ATOM   2282  C   LYS A 147      45.075  10.392   0.352  1.00  0.00           C  
ATOM   2283  O   LYS A 147      45.249  10.727   1.524  1.00  0.00           O  
ATOM   2284  CB  LYS A 147      45.823  11.921  -1.483  1.00  0.00           C  
ATOM   2285  CG  LYS A 147      46.975  12.450  -2.327  1.00  0.00           C  
ATOM   2286  CD  LYS A 147      46.571  13.703  -3.089  1.00  0.00           C  
ATOM   2287  CE  LYS A 147      47.717  14.227  -3.942  1.00  0.00           C  
ATOM   2288  NZ  LYS A 147      47.324  15.432  -4.723  1.00  0.00           N  
ATOM   2289  H   LYS A 147      46.045   9.629  -2.580  1.00  0.00           H  
ATOM   2290  HA  LYS A 147      47.096  10.788  -0.182  1.00  0.00           H  
ATOM   2291 1HB  LYS A 147      44.979  11.735  -2.147  1.00  0.00           H  
ATOM   2292 2HB  LYS A 147      45.527  12.708  -0.790  1.00  0.00           H  
ATOM   2293 1HG  LYS A 147      47.822  12.684  -1.682  1.00  0.00           H  
ATOM   2294 2HG  LYS A 147      47.284  11.686  -3.040  1.00  0.00           H  
ATOM   2295 1HD  LYS A 147      45.721  13.478  -3.735  1.00  0.00           H  
ATOM   2296 2HD  LYS A 147      46.273  14.478  -2.383  1.00  0.00           H  
ATOM   2297 1HE  LYS A 147      48.559  14.484  -3.301  1.00  0.00           H  
ATOM   2298 2HE  LYS A 147      48.040  13.450  -4.635  1.00  0.00           H  
ATOM   2299 1HZ  LYS A 147      48.110  15.747  -5.274  1.00  0.00           H  
ATOM   2300 2HZ  LYS A 147      46.555  15.200  -5.335  1.00  0.00           H  
ATOM   2301 3HZ  LYS A 147      47.041  16.166  -4.090  1.00  0.00           H  
ATOM   2302  N   LEU A 148      43.966   9.797  -0.074  1.00  0.00           N  
ATOM   2303  CA  LEU A 148      42.863   9.495   0.831  1.00  0.00           C  
ATOM   2304  C   LEU A 148      43.277   8.474   1.883  1.00  0.00           C  
ATOM   2305  O   LEU A 148      42.920   8.596   3.055  1.00  0.00           O  
ATOM   2306  CB  LEU A 148      41.659   8.965   0.041  1.00  0.00           C  
ATOM   2307  CG  LEU A 148      40.410   8.643   0.870  1.00  0.00           C  
ATOM   2308  CD1 LEU A 148      39.938   9.900   1.588  1.00  0.00           C  
ATOM   2309  CD2 LEU A 148      39.323   8.093  -0.042  1.00  0.00           C  
ATOM   2310  H   LEU A 148      43.885   9.548  -1.049  1.00  0.00           H  
ATOM   2311  HA  LEU A 148      42.572  10.413   1.340  1.00  0.00           H  
ATOM   2312 1HB  LEU A 148      41.380   9.707  -0.705  1.00  0.00           H  
ATOM   2313 2HB  LEU A 148      41.957   8.054  -0.477  1.00  0.00           H  
ATOM   2314  HG  LEU A 148      40.657   7.900   1.629  1.00  0.00           H  
ATOM   2315 1HD1 LEU A 148      39.050   9.671   2.177  1.00  0.00           H  
ATOM   2316 2HD1 LEU A 148      40.727  10.261   2.248  1.00  0.00           H  
ATOM   2317 3HD1 LEU A 148      39.698  10.669   0.855  1.00  0.00           H  
ATOM   2318 1HD2 LEU A 148      38.435   7.864   0.548  1.00  0.00           H  
ATOM   2319 2HD2 LEU A 148      39.073   8.837  -0.799  1.00  0.00           H  
ATOM   2320 3HD2 LEU A 148      39.681   7.186  -0.528  1.00  0.00           H  
ATOM   2321  N   ILE A 149      44.032   7.467   1.457  1.00  0.00           N  
ATOM   2322  CA  ILE A 149      44.496   6.422   2.362  1.00  0.00           C  
ATOM   2323  C   ILE A 149      45.443   6.984   3.414  1.00  0.00           C  
ATOM   2324  O   ILE A 149      45.376   6.612   4.586  1.00  0.00           O  
ATOM   2325  CB  ILE A 149      45.202   5.296   1.585  1.00  0.00           C  
ATOM   2326  CG1 ILE A 149      44.198   4.541   0.709  1.00  0.00           C  
ATOM   2327  CG2 ILE A 149      45.898   4.343   2.544  1.00  0.00           C  
ATOM   2328  CD1 ILE A 149      44.841   3.601  -0.285  1.00  0.00           C  
ATOM   2329  H   ILE A 149      44.291   7.425   0.482  1.00  0.00           H  
ATOM   2330  HA  ILE A 149      43.632   5.999   2.873  1.00  0.00           H  
ATOM   2331  HB  ILE A 149      45.944   5.727   0.913  1.00  0.00           H  
ATOM   2332 1HG1 ILE A 149      43.527   3.962   1.342  1.00  0.00           H  
ATOM   2333 2HG1 ILE A 149      43.588   5.256   0.156  1.00  0.00           H  
ATOM   2334 1HG2 ILE A 149      46.391   3.553   1.978  1.00  0.00           H  
ATOM   2335 2HG2 ILE A 149      46.640   4.890   3.125  1.00  0.00           H  
ATOM   2336 3HG2 ILE A 149      45.163   3.902   3.217  1.00  0.00           H  
ATOM   2337 1HD1 ILE A 149      44.066   3.103  -0.868  1.00  0.00           H  
ATOM   2338 2HD1 ILE A 149      45.491   4.166  -0.953  1.00  0.00           H  
ATOM   2339 3HD1 ILE A 149      45.428   2.854   0.248  1.00  0.00           H  
ATOM   2340  N   LYS A 150      46.325   7.882   2.988  1.00  0.00           N  
ATOM   2341  CA  LYS A 150      47.289   8.498   3.893  1.00  0.00           C  
ATOM   2342  C   LYS A 150      46.590   9.350   4.945  1.00  0.00           C  
ATOM   2343  O   LYS A 150      46.967   9.340   6.117  1.00  0.00           O  
ATOM   2344  CB  LYS A 150      48.292   9.347   3.110  1.00  0.00           C  
ATOM   2345  CG  LYS A 150      49.366  10.003   3.969  1.00  0.00           C  
ATOM   2346  CD  LYS A 150      50.396  10.722   3.111  1.00  0.00           C  
ATOM   2347  CE  LYS A 150      49.832  12.011   2.532  1.00  0.00           C  
ATOM   2348  NZ  LYS A 150      49.647  13.056   3.576  1.00  0.00           N  
ATOM   2349  H   LYS A 150      46.328   8.145   2.013  1.00  0.00           H  
ATOM   2350  HA  LYS A 150      47.832   7.707   4.411  1.00  0.00           H  
ATOM   2351 1HB  LYS A 150      48.792   8.726   2.366  1.00  0.00           H  
ATOM   2352 2HB  LYS A 150      47.763  10.136   2.576  1.00  0.00           H  
ATOM   2353 1HG  LYS A 150      48.902  10.722   4.645  1.00  0.00           H  
ATOM   2354 2HG  LYS A 150      49.869   9.242   4.565  1.00  0.00           H  
ATOM   2355 1HD  LYS A 150      51.273  10.958   3.716  1.00  0.00           H  
ATOM   2356 2HD  LYS A 150      50.705  10.073   2.292  1.00  0.00           H  
ATOM   2357 1HE  LYS A 150      50.509  12.394   1.769  1.00  0.00           H  
ATOM   2358 2HE  LYS A 150      48.869  11.809   2.064  1.00  0.00           H  
ATOM   2359 1HZ  LYS A 150      49.272  13.893   3.153  1.00  0.00           H  
ATOM   2360 2HZ  LYS A 150      49.006  12.719   4.280  1.00  0.00           H  
ATOM   2361 3HZ  LYS A 150      50.537  13.266   4.004  1.00  0.00           H  
ATOM   2362  N   GLU A 151      45.570  10.087   4.519  1.00  0.00           N  
ATOM   2363  CA  GLU A 151      44.816  10.947   5.424  1.00  0.00           C  
ATOM   2364  C   GLU A 151      44.079  10.128   6.476  1.00  0.00           C  
ATOM   2365  O   GLU A 151      44.033  10.502   7.648  1.00  0.00           O  
ATOM   2366  CB  GLU A 151      43.819  11.803   4.640  1.00  0.00           C  
ATOM   2367  CG  GLU A 151      44.459  12.877   3.772  1.00  0.00           C  
ATOM   2368  CD  GLU A 151      43.456  13.650   2.962  1.00  0.00           C  
ATOM   2369  OE1 GLU A 151      42.303  13.291   2.980  1.00  0.00           O  
ATOM   2370  OE2 GLU A 151      43.842  14.600   2.324  1.00  0.00           O  
ATOM   2371  H   GLU A 151      45.310  10.051   3.544  1.00  0.00           H  
ATOM   2372  HA  GLU A 151      45.516  11.607   5.937  1.00  0.00           H  
ATOM   2373 1HB  GLU A 151      43.220  11.163   3.992  1.00  0.00           H  
ATOM   2374 2HB  GLU A 151      43.138  12.296   5.334  1.00  0.00           H  
ATOM   2375 1HG  GLU A 151      45.003  13.571   4.412  1.00  0.00           H  
ATOM   2376 2HG  GLU A 151      45.176  12.407   3.100  1.00  0.00           H  
ATOM   2377  N   LEU A 152      43.503   9.008   6.051  1.00  0.00           N  
ATOM   2378  CA  LEU A 152      42.767   8.134   6.955  1.00  0.00           C  
ATOM   2379  C   LEU A 152      43.687   7.528   8.007  1.00  0.00           C  
ATOM   2380  O   LEU A 152      43.323   7.425   9.179  1.00  0.00           O  
ATOM   2381  CB  LEU A 152      42.077   7.015   6.165  1.00  0.00           C  
ATOM   2382  CG  LEU A 152      41.162   6.092   6.979  1.00  0.00           C  
ATOM   2383  CD1 LEU A 152      42.008   5.078   7.737  1.00  0.00           C  
ATOM   2384  CD2 LEU A 152      40.321   6.925   7.935  1.00  0.00           C  
ATOM   2385  H   LEU A 152      43.577   8.756   5.076  1.00  0.00           H  
ATOM   2386  HA  LEU A 152      42.006   8.725   7.464  1.00  0.00           H  
ATOM   2387 1HB  LEU A 152      41.475   7.467   5.377  1.00  0.00           H  
ATOM   2388 2HB  LEU A 152      42.842   6.396   5.698  1.00  0.00           H  
ATOM   2389  HG  LEU A 152      40.506   5.542   6.304  1.00  0.00           H  
ATOM   2390 1HD1 LEU A 152      41.357   4.421   8.316  1.00  0.00           H  
ATOM   2391 2HD1 LEU A 152      42.584   4.483   7.028  1.00  0.00           H  
ATOM   2392 3HD1 LEU A 152      42.687   5.600   8.409  1.00  0.00           H  
ATOM   2393 1HD2 LEU A 152      39.670   6.269   8.514  1.00  0.00           H  
ATOM   2394 2HD2 LEU A 152      40.976   7.475   8.612  1.00  0.00           H  
ATOM   2395 3HD2 LEU A 152      39.713   7.629   7.367  1.00  0.00           H  
ATOM   2396  N   ALA A 153      44.881   7.128   7.582  1.00  0.00           N  
ATOM   2397  CA  ALA A 153      45.856   6.531   8.486  1.00  0.00           C  
ATOM   2398  C   ALA A 153      46.316   7.533   9.538  1.00  0.00           C  
ATOM   2399  O   ALA A 153      46.471   7.190  10.710  1.00  0.00           O  
ATOM   2400  CB  ALA A 153      47.048   6.000   7.703  1.00  0.00           C  
ATOM   2401  H   ALA A 153      45.119   7.241   6.607  1.00  0.00           H  
ATOM   2402  HA  ALA A 153      45.375   5.701   9.003  1.00  0.00           H  
ATOM   2403 1HB  ALA A 153      47.767   5.557   8.392  1.00  0.00           H  
ATOM   2404 2HB  ALA A 153      46.711   5.243   6.995  1.00  0.00           H  
ATOM   2405 3HB  ALA A 153      47.521   6.817   7.162  1.00  0.00           H  
ATOM   2406  N   LYS A 154      46.533   8.773   9.113  1.00  0.00           N  
ATOM   2407  CA  LYS A 154      46.976   9.827  10.017  1.00  0.00           C  
ATOM   2408  C   LYS A 154      45.917  10.131  11.069  1.00  0.00           C  
ATOM   2409  O   LYS A 154      46.233  10.337  12.241  1.00  0.00           O  
ATOM   2410  CB  LYS A 154      47.319  11.095   9.234  1.00  0.00           C  
ATOM   2411  CG  LYS A 154      47.862  12.234  10.087  1.00  0.00           C  
ATOM   2412  CD  LYS A 154      48.266  13.423   9.229  1.00  0.00           C  
ATOM   2413  CE  LYS A 154      48.795  14.568  10.081  1.00  0.00           C  
ATOM   2414  NZ  LYS A 154      49.194  15.739   9.254  1.00  0.00           N  
ATOM   2415  H   LYS A 154      46.387   8.991   8.138  1.00  0.00           H  
ATOM   2416  HA  LYS A 154      47.872   9.484  10.535  1.00  0.00           H  
ATOM   2417 1HB  LYS A 154      48.064  10.863   8.473  1.00  0.00           H  
ATOM   2418 2HB  LYS A 154      46.428  11.458   8.720  1.00  0.00           H  
ATOM   2419 1HG  LYS A 154      47.099  12.552  10.798  1.00  0.00           H  
ATOM   2420 2HG  LYS A 154      48.731  11.888  10.645  1.00  0.00           H  
ATOM   2421 1HD  LYS A 154      49.041  13.118   8.524  1.00  0.00           H  
ATOM   2422 2HD  LYS A 154      47.403  13.774   8.663  1.00  0.00           H  
ATOM   2423 1HE  LYS A 154      48.026  14.881  10.786  1.00  0.00           H  
ATOM   2424 2HE  LYS A 154      49.661  14.228  10.649  1.00  0.00           H  
ATOM   2425 1HZ  LYS A 154      49.539  16.474   9.855  1.00  0.00           H  
ATOM   2426 2HZ  LYS A 154      49.921  15.464   8.608  1.00  0.00           H  
ATOM   2427 3HZ  LYS A 154      48.395  16.075   8.737  1.00  0.00           H  
ATOM   2428  N   GLU A 155      44.658  10.158  10.644  1.00  0.00           N  
ATOM   2429  CA  GLU A 155      43.549  10.438  11.548  1.00  0.00           C  
ATOM   2430  C   GLU A 155      43.408   9.345  12.600  1.00  0.00           C  
ATOM   2431  O   GLU A 155      43.158   9.627  13.772  1.00  0.00           O  
ATOM   2432  CB  GLU A 155      42.243  10.576  10.763  1.00  0.00           C  
ATOM   2433  CG  GLU A 155      41.035  10.945  11.613  1.00  0.00           C  
ATOM   2434  CD  GLU A 155      39.790  11.159  10.798  1.00  0.00           C  
ATOM   2435  OE1 GLU A 155      39.861  11.047   9.598  1.00  0.00           O  
ATOM   2436  OE2 GLU A 155      38.765  11.435  11.376  1.00  0.00           O  
ATOM   2437  H   GLU A 155      44.464   9.980   9.669  1.00  0.00           H  
ATOM   2438  HA  GLU A 155      43.750  11.379  12.061  1.00  0.00           H  
ATOM   2439 1HB  GLU A 155      42.358  11.342   9.996  1.00  0.00           H  
ATOM   2440 2HB  GLU A 155      42.021   9.637  10.257  1.00  0.00           H  
ATOM   2441 1HG  GLU A 155      40.852  10.147  12.332  1.00  0.00           H  
ATOM   2442 2HG  GLU A 155      41.259  11.854  12.170  1.00  0.00           H  
ATOM   2443  N   ALA A 156      43.570   8.097  12.175  1.00  0.00           N  
ATOM   2444  CA  ALA A 156      43.461   6.958  13.079  1.00  0.00           C  
ATOM   2445  C   ALA A 156      44.562   6.983  14.131  1.00  0.00           C  
ATOM   2446  O   ALA A 156      44.321   6.693  15.303  1.00  0.00           O  
ATOM   2447  CB  ALA A 156      43.507   5.654  12.296  1.00  0.00           C  
ATOM   2448  H   ALA A 156      43.774   7.932  11.200  1.00  0.00           H  
ATOM   2449  HA  ALA A 156      42.504   7.026  13.596  1.00  0.00           H  
ATOM   2450 1HB  ALA A 156      43.425   4.813  12.985  1.00  0.00           H  
ATOM   2451 2HB  ALA A 156      42.679   5.625  11.588  1.00  0.00           H  
ATOM   2452 3HB  ALA A 156      44.449   5.588  11.755  1.00  0.00           H  
ATOM   2453  N   LEU A 157      45.772   7.331  13.706  1.00  0.00           N  
ATOM   2454  CA  LEU A 157      46.914   7.394  14.610  1.00  0.00           C  
ATOM   2455  C   LEU A 157      46.652   8.357  15.761  1.00  0.00           C  
ATOM   2456  O   LEU A 157      46.899   8.033  16.923  1.00  0.00           O  
ATOM   2457  CB  LEU A 157      48.171   7.829  13.847  1.00  0.00           C  
ATOM   2458  CG  LEU A 157      48.739   6.802  12.859  1.00  0.00           C  
ATOM   2459  CD1 LEU A 157      49.851   7.444  12.041  1.00  0.00           C  
ATOM   2460  CD2 LEU A 157      49.253   5.592  13.625  1.00  0.00           C  
ATOM   2461  H   LEU A 157      45.904   7.558  12.731  1.00  0.00           H  
ATOM   2462  HA  LEU A 157      47.082   6.401  15.024  1.00  0.00           H  
ATOM   2463 1HB  LEU A 157      47.941   8.735  13.287  1.00  0.00           H  
ATOM   2464 2HB  LEU A 157      48.953   8.062  14.569  1.00  0.00           H  
ATOM   2465  HG  LEU A 157      47.955   6.489  12.169  1.00  0.00           H  
ATOM   2466 1HD1 LEU A 157      50.254   6.714  11.339  1.00  0.00           H  
ATOM   2467 2HD1 LEU A 157      49.451   8.295  11.488  1.00  0.00           H  
ATOM   2468 3HD1 LEU A 157      50.643   7.783  12.707  1.00  0.00           H  
ATOM   2469 1HD2 LEU A 157      49.656   4.861  12.923  1.00  0.00           H  
ATOM   2470 2HD2 LEU A 157      50.038   5.904  14.314  1.00  0.00           H  
ATOM   2471 3HD2 LEU A 157      48.434   5.142  14.187  1.00  0.00           H  
ATOM   2472  N   GLU A 158      46.150   9.543  15.432  1.00  0.00           N  
ATOM   2473  CA  GLU A 158      45.854  10.556  16.438  1.00  0.00           C  
ATOM   2474  C   GLU A 158      44.870  10.030  17.475  1.00  0.00           C  
ATOM   2475  O   GLU A 158      44.849  10.493  18.616  1.00  0.00           O  
ATOM   2476  CB  GLU A 158      45.289  11.815  15.777  1.00  0.00           C  
ATOM   2477  CG  GLU A 158      46.297  12.593  14.942  1.00  0.00           C  
ATOM   2478  CD  GLU A 158      45.697  13.799  14.275  1.00  0.00           C  
ATOM   2479  OE1 GLU A 158      44.505  13.972  14.363  1.00  0.00           O  
ATOM   2480  OE2 GLU A 158      46.431  14.549  13.676  1.00  0.00           O  
ATOM   2481  H   GLU A 158      45.969   9.748  14.460  1.00  0.00           H  
ATOM   2482  HA  GLU A 158      46.781  10.816  16.950  1.00  0.00           H  
ATOM   2483 1HB  GLU A 158      44.456  11.544  15.129  1.00  0.00           H  
ATOM   2484 2HB  GLU A 158      44.902  12.486  16.544  1.00  0.00           H  
ATOM   2485 1HG  GLU A 158      47.114  12.917  15.586  1.00  0.00           H  
ATOM   2486 2HG  GLU A 158      46.710  11.931  14.182  1.00  0.00           H  
ATOM   2487  N   LYS A 159      44.077   9.053  17.005  1.00  0.00           N  
ATOM   2488  CA  LYS A 159      43.019   8.418  17.784  1.00  0.00           C  
ATOM   2489  C   LYS A 159      43.412   7.088  18.397  1.00  0.00           C  
ATOM   2490  O   LYS A 159      42.554   6.293  18.780  1.00  0.00           O  
ATOM   2491  CB  LYS A 159      41.779   8.223  16.910  1.00  0.00           C  
ATOM   2492  CG  LYS A 159      41.130   9.518  16.441  1.00  0.00           C  
ATOM   2493  CD  LYS A 159      39.885   9.244  15.611  1.00  0.00           C  
ATOM   2494  CE  LYS A 159      39.230  10.537  15.148  1.00  0.00           C  
ATOM   2495  NZ  LYS A 159      38.028  10.283  14.309  1.00  0.00           N  
ATOM   2496  H   LYS A 159      44.207   8.726  16.058  1.00  0.00           H  
ATOM   2497  HA  LYS A 159      42.760   9.075  18.615  1.00  0.00           H  
ATOM   2498 1HB  LYS A 159      42.045   7.643  16.026  1.00  0.00           H  
ATOM   2499 2HB  LYS A 159      41.030   7.654  17.462  1.00  0.00           H  
ATOM   2500 1HG  LYS A 159      40.853  10.121  17.307  1.00  0.00           H  
ATOM   2501 2HG  LYS A 159      41.840  10.084  15.839  1.00  0.00           H  
ATOM   2502 1HD  LYS A 159      40.153   8.649  14.737  1.00  0.00           H  
ATOM   2503 2HD  LYS A 159      39.168   8.678  16.207  1.00  0.00           H  
ATOM   2504 1HE  LYS A 159      38.935  11.126  16.015  1.00  0.00           H  
ATOM   2505 2HE  LYS A 159      39.946  11.119  14.568  1.00  0.00           H  
ATOM   2506 1HZ  LYS A 159      37.625  11.164  14.023  1.00  0.00           H  
ATOM   2507 2HZ  LYS A 159      38.294   9.753  13.491  1.00  0.00           H  
ATOM   2508 3HZ  LYS A 159      37.349   9.760  14.843  1.00  0.00           H  
ATOM   2509  N   GLY A 160      44.708   6.850  18.488  1.00  0.00           N  
ATOM   2510  CA  GLY A 160      45.210   5.651  19.128  1.00  0.00           C  
ATOM   2511  C   GLY A 160      44.996   4.395  18.294  1.00  0.00           C  
ATOM   2512  O   GLY A 160      44.758   3.314  18.832  1.00  0.00           O  
ATOM   2513  H   GLY A 160      45.359   7.519  18.103  1.00  0.00           H  
ATOM   2514 1HA  GLY A 160      46.276   5.763  19.325  1.00  0.00           H  
ATOM   2515 2HA  GLY A 160      44.718   5.519  20.091  1.00  0.00           H  
ATOM   2516  N   GLY A 161      45.082   4.544  16.983  1.00  0.00           N  
ATOM   2517  CA  GLY A 161      45.043   3.402  16.080  1.00  0.00           C  
ATOM   2518  C   GLY A 161      46.248   2.506  16.318  1.00  0.00           C  
ATOM   2519  O   GLY A 161      47.014   2.717  17.258  1.00  0.00           O  
ATOM   2520  H   GLY A 161      45.177   5.473  16.599  1.00  0.00           H  
ATOM   2521 1HA  GLY A 161      44.120   2.844  16.239  1.00  0.00           H  
ATOM   2522 2HA  GLY A 161      45.032   3.754  15.049  1.00  0.00           H  
ATOM   2523  N   ASP A 162      46.414   1.504  15.463  1.00  0.00           N  
ATOM   2524  CA  ASP A 162      47.570   0.641  15.578  1.00  0.00           C  
ATOM   2525  C   ASP A 162      48.638   1.013  14.564  1.00  0.00           C  
ATOM   2526  O   ASP A 162      48.573   0.608  13.403  1.00  0.00           O  
ATOM   2527  CB  ASP A 162      47.164  -0.823  15.390  1.00  0.00           C  
ATOM   2528  CG  ASP A 162      48.330  -1.788  15.560  1.00  0.00           C  
ATOM   2529  OD1 ASP A 162      49.269  -1.693  14.806  1.00  0.00           O  
ATOM   2530  OD2 ASP A 162      48.270  -2.610  16.442  1.00  0.00           O  
ATOM   2531  H   ASP A 162      45.726   1.356  14.738  1.00  0.00           H  
ATOM   2532  HA  ASP A 162      47.992   0.760  16.576  1.00  0.00           H  
ATOM   2533 1HB  ASP A 162      46.389  -1.081  16.112  1.00  0.00           H  
ATOM   2534 2HB  ASP A 162      46.741  -0.958  14.394  1.00  0.00           H  
ATOM   2535  N   PRO A 163      49.532   1.612  14.635  1.00  0.00           N  
ATOM   2536  CA  PRO A 163      50.539   2.253  13.788  1.00  0.00           C  
ATOM   2537  C   PRO A 163      50.985   1.281  12.713  1.00  0.00           C  
ATOM   2538  O   PRO A 163      50.840   1.550  11.521  1.00  0.00           O  
ATOM   2539  CB  PRO A 163      51.673   2.585  14.763  1.00  0.00           C  
ATOM   2540  CG  PRO A 163      50.981   2.832  16.059  1.00  0.00           C  
ATOM   2541  CD  PRO A 163      49.910   1.776  16.119  1.00  0.00           C  
ATOM   2542  HA  PRO A 163      50.115   3.170  13.352  1.00  0.00           H  
ATOM   2543 1HB  PRO A 163      52.384   1.747  14.812  1.00  0.00           H  
ATOM   2544 2HB  PRO A 163      52.234   3.461  14.404  1.00  0.00           H  
ATOM   2545 1HG  PRO A 163      51.695   2.759  16.892  1.00  0.00           H  
ATOM   2546 2HG  PRO A 163      50.570   3.853  16.082  1.00  0.00           H  
ATOM   2547 1HD  PRO A 163      50.332   0.848  16.535  1.00  0.00           H  
ATOM   2548 2HD  PRO A 163      49.075   2.134  16.740  1.00  0.00           H  
ATOM   2549  N   ASP A 164      51.529   0.149  13.153  1.00  0.00           N  
ATOM   2550  CA  ASP A 164      52.145  -0.814  12.248  1.00  0.00           C  
ATOM   2551  C   ASP A 164      51.153  -1.294  11.197  1.00  0.00           C  
ATOM   2552  O   ASP A 164      51.499  -1.443  10.025  1.00  0.00           O  
ATOM   2553  CB  ASP A 164      52.690  -2.012  13.029  1.00  0.00           C  
ATOM   2554  CG  ASP A 164      53.931  -1.674  13.843  1.00  0.00           C  
ATOM   2555  OD1 ASP A 164      54.523  -0.651  13.591  1.00  0.00           O  
ATOM   2556  OD2 ASP A 164      54.276  -2.442  14.709  1.00  0.00           O  
ATOM   2557  H   ASP A 164      51.516  -0.051  14.143  1.00  0.00           H  
ATOM   2558  HA  ASP A 164      52.975  -0.326  11.736  1.00  0.00           H  
ATOM   2559 1HB  ASP A 164      51.920  -2.386  13.705  1.00  0.00           H  
ATOM   2560 2HB  ASP A 164      52.936  -2.817  12.336  1.00  0.00           H  
ATOM   2561  N   ARG A 165      49.918  -1.535  11.622  1.00  0.00           N  
ATOM   2562  CA  ARG A 165      48.872  -1.998  10.717  1.00  0.00           C  
ATOM   2563  C   ARG A 165      48.547  -0.945   9.666  1.00  0.00           C  
ATOM   2564  O   ARG A 165      48.347  -1.265   8.494  1.00  0.00           O  
ATOM   2565  CB  ARG A 165      47.608  -2.344  11.491  1.00  0.00           C  
ATOM   2566  CG  ARG A 165      47.708  -3.593  12.352  1.00  0.00           C  
ATOM   2567  CD  ARG A 165      46.458  -3.833  13.118  1.00  0.00           C  
ATOM   2568  NE  ARG A 165      46.548  -5.027  13.943  1.00  0.00           N  
ATOM   2569  CZ  ARG A 165      45.618  -5.410  14.839  1.00  0.00           C  
ATOM   2570  NH1 ARG A 165      44.537  -4.683  15.015  1.00  0.00           N  
ATOM   2571  NH2 ARG A 165      45.793  -6.515  15.542  1.00  0.00           N  
ATOM   2572  H   ARG A 165      49.697  -1.394  12.597  1.00  0.00           H  
ATOM   2573  HA  ARG A 165      49.226  -2.896  10.210  1.00  0.00           H  
ATOM   2574 1HB  ARG A 165      47.344  -1.514  12.144  1.00  0.00           H  
ATOM   2575 2HB  ARG A 165      46.783  -2.488  10.794  1.00  0.00           H  
ATOM   2576 1HG  ARG A 165      47.892  -4.460  11.716  1.00  0.00           H  
ATOM   2577 2HG  ARG A 165      48.529  -3.483  13.061  1.00  0.00           H  
ATOM   2578 1HD  ARG A 165      46.262  -2.982  13.770  1.00  0.00           H  
ATOM   2579 2HD  ARG A 165      45.626  -3.959  12.426  1.00  0.00           H  
ATOM   2580  HE  ARG A 165      47.366  -5.612  13.836  1.00  0.00           H  
ATOM   2581 1HH1 ARG A 165      44.403  -3.838  14.478  1.00  0.00           H  
ATOM   2582 2HH1 ARG A 165      43.840  -4.970  15.687  1.00  0.00           H  
ATOM   2583 1HH2 ARG A 165      46.625  -7.074  15.407  1.00  0.00           H  
ATOM   2584 2HH2 ARG A 165      45.097  -6.801  16.214  1.00  0.00           H  
ATOM   2585  N   ALA A 166      48.495   0.312  10.091  1.00  0.00           N  
ATOM   2586  CA  ALA A 166      48.194   1.415   9.186  1.00  0.00           C  
ATOM   2587  C   ALA A 166      49.284   1.578   8.135  1.00  0.00           C  
ATOM   2588  O   ALA A 166      48.998   1.823   6.963  1.00  0.00           O  
ATOM   2589  CB  ALA A 166      48.016   2.708   9.968  1.00  0.00           C  
ATOM   2590  H   ALA A 166      48.668   0.509  11.066  1.00  0.00           H  
ATOM   2591  HA  ALA A 166      47.263   1.184   8.669  1.00  0.00           H  
ATOM   2592 1HB  ALA A 166      47.792   3.522   9.278  1.00  0.00           H  
ATOM   2593 2HB  ALA A 166      47.194   2.596  10.675  1.00  0.00           H  
ATOM   2594 3HB  ALA A 166      48.932   2.935  10.510  1.00  0.00           H  
ATOM   2595  N   ILE A 167      50.535   1.441   8.560  1.00  0.00           N  
ATOM   2596  CA  ILE A 167      51.671   1.572   7.655  1.00  0.00           C  
ATOM   2597  C   ILE A 167      51.668   0.470   6.604  1.00  0.00           C  
ATOM   2598  O   ILE A 167      51.953   0.716   5.432  1.00  0.00           O  
ATOM   2599  CB  ILE A 167      53.000   1.537   8.432  1.00  0.00           C  
ATOM   2600  CG1 ILE A 167      53.140   2.785   9.307  1.00  0.00           C  
ATOM   2601  CG2 ILE A 167      54.174   1.421   7.473  1.00  0.00           C  
ATOM   2602  CD1 ILE A 167      54.276   2.710  10.301  1.00  0.00           C  
ATOM   2603  H   ILE A 167      50.704   1.241   9.535  1.00  0.00           H  
ATOM   2604  HA  ILE A 167      51.596   2.531   7.143  1.00  0.00           H  
ATOM   2605  HB  ILE A 167      53.005   0.679   9.104  1.00  0.00           H  
ATOM   2606 1HG1 ILE A 167      53.297   3.658   8.673  1.00  0.00           H  
ATOM   2607 2HG1 ILE A 167      52.214   2.948   9.860  1.00  0.00           H  
ATOM   2608 1HG2 ILE A 167      55.105   1.398   8.039  1.00  0.00           H  
ATOM   2609 2HG2 ILE A 167      54.080   0.504   6.892  1.00  0.00           H  
ATOM   2610 3HG2 ILE A 167      54.180   2.278   6.799  1.00  0.00           H  
ATOM   2611 1HD1 ILE A 167      54.311   3.631  10.884  1.00  0.00           H  
ATOM   2612 2HD1 ILE A 167      54.119   1.863  10.970  1.00  0.00           H  
ATOM   2613 3HD1 ILE A 167      55.217   2.584   9.768  1.00  0.00           H  
ATOM   2614  N   GLU A 168      51.344  -0.746   7.029  1.00  0.00           N  
ATOM   2615  CA  GLU A 168      51.303  -1.888   6.124  1.00  0.00           C  
ATOM   2616  C   GLU A 168      50.214  -1.720   5.072  1.00  0.00           C  
ATOM   2617  O   GLU A 168      50.415  -2.040   3.900  1.00  0.00           O  
ATOM   2618  CB  GLU A 168      51.072  -3.182   6.908  1.00  0.00           C  
ATOM   2619  CG  GLU A 168      51.065  -4.442   6.055  1.00  0.00           C  
ATOM   2620  CD  GLU A 168      52.394  -4.718   5.408  1.00  0.00           C  
ATOM   2621  OE1 GLU A 168      53.381  -4.210   5.882  1.00  0.00           O  
ATOM   2622  OE2 GLU A 168      52.422  -5.438   4.438  1.00  0.00           O  
ATOM   2623  H   GLU A 168      51.120  -0.883   8.004  1.00  0.00           H  
ATOM   2624  HA  GLU A 168      52.263  -1.957   5.610  1.00  0.00           H  
ATOM   2625 1HB  GLU A 168      51.851  -3.293   7.663  1.00  0.00           H  
ATOM   2626 2HB  GLU A 168      50.117  -3.125   7.430  1.00  0.00           H  
ATOM   2627 1HG  GLU A 168      50.796  -5.291   6.682  1.00  0.00           H  
ATOM   2628 2HG  GLU A 168      50.304  -4.340   5.282  1.00  0.00           H  
ATOM   2629  N   LEU A 169      49.061  -1.216   5.498  1.00  0.00           N  
ATOM   2630  CA  LEU A 169      47.937  -1.004   4.593  1.00  0.00           C  
ATOM   2631  C   LEU A 169      48.267   0.047   3.541  1.00  0.00           C  
ATOM   2632  O   LEU A 169      47.921  -0.103   2.369  1.00  0.00           O  
ATOM   2633  CB  LEU A 169      46.695  -0.573   5.383  1.00  0.00           C  
ATOM   2634  CG  LEU A 169      45.402  -0.436   4.567  1.00  0.00           C  
ATOM   2635  CD1 LEU A 169      45.417   0.884   3.809  1.00  0.00           C  
ATOM   2636  CD2 LEU A 169      45.278  -1.614   3.612  1.00  0.00           C  
ATOM   2637  H   LEU A 169      48.960  -0.974   6.473  1.00  0.00           H  
ATOM   2638  HA  LEU A 169      47.721  -1.943   4.084  1.00  0.00           H  
ATOM   2639 1HB  LEU A 169      46.513  -1.303   6.170  1.00  0.00           H  
ATOM   2640 2HB  LEU A 169      46.896   0.391   5.849  1.00  0.00           H  
ATOM   2641  HG  LEU A 169      44.546  -0.424   5.242  1.00  0.00           H  
ATOM   2642 1HD1 LEU A 169      44.499   0.981   3.230  1.00  0.00           H  
ATOM   2643 2HD1 LEU A 169      45.487   1.710   4.518  1.00  0.00           H  
ATOM   2644 3HD1 LEU A 169      46.274   0.908   3.137  1.00  0.00           H  
ATOM   2645 1HD2 LEU A 169      44.359  -1.517   3.033  1.00  0.00           H  
ATOM   2646 2HD2 LEU A 169      46.133  -1.626   2.936  1.00  0.00           H  
ATOM   2647 3HD2 LEU A 169      45.252  -2.543   4.181  1.00  0.00           H  
ATOM   2648  N   VAL A 170      48.939   1.112   3.967  1.00  0.00           N  
ATOM   2649  CA  VAL A 170      49.318   2.190   3.062  1.00  0.00           C  
ATOM   2650  C   VAL A 170      50.307   1.706   2.010  1.00  0.00           C  
ATOM   2651  O   VAL A 170      50.210   2.071   0.838  1.00  0.00           O  
ATOM   2652  CB  VAL A 170      49.943   3.355   3.852  1.00  0.00           C  
ATOM   2653  CG1 VAL A 170      50.512   4.398   2.901  1.00  0.00           C  
ATOM   2654  CG2 VAL A 170      48.902   3.974   4.772  1.00  0.00           C  
ATOM   2655  H   VAL A 170      49.193   1.176   4.942  1.00  0.00           H  
ATOM   2656  HA  VAL A 170      48.420   2.550   2.558  1.00  0.00           H  
ATOM   2657  HB  VAL A 170      50.774   2.975   4.446  1.00  0.00           H  
ATOM   2658 1HG1 VAL A 170      50.950   5.215   3.477  1.00  0.00           H  
ATOM   2659 2HG1 VAL A 170      51.280   3.942   2.278  1.00  0.00           H  
ATOM   2660 3HG1 VAL A 170      49.714   4.788   2.270  1.00  0.00           H  
ATOM   2661 1HG2 VAL A 170      49.351   4.797   5.328  1.00  0.00           H  
ATOM   2662 2HG2 VAL A 170      48.068   4.349   4.178  1.00  0.00           H  
ATOM   2663 3HG2 VAL A 170      48.539   3.220   5.471  1.00  0.00           H  
ATOM   2664  N   LYS A 171      51.259   0.882   2.436  1.00  0.00           N  
ATOM   2665  CA  LYS A 171      52.268   0.345   1.531  1.00  0.00           C  
ATOM   2666  C   LYS A 171      51.640  -0.560   0.479  1.00  0.00           C  
ATOM   2667  O   LYS A 171      52.015  -0.519  -0.693  1.00  0.00           O  
ATOM   2668  CB  LYS A 171      53.336  -0.421   2.314  1.00  0.00           C  
ATOM   2669  CG  LYS A 171      54.438  -1.022   1.451  1.00  0.00           C  
ATOM   2670  CD  LYS A 171      54.155  -2.482   1.131  1.00  0.00           C  
ATOM   2671  CE  LYS A 171      54.325  -3.362   2.360  1.00  0.00           C  
ATOM   2672  NZ  LYS A 171      54.005  -4.787   2.073  1.00  0.00           N  
ATOM   2673  H   LYS A 171      51.284   0.621   3.411  1.00  0.00           H  
ATOM   2674  HA  LYS A 171      52.746   1.177   1.012  1.00  0.00           H  
ATOM   2675 1HB  LYS A 171      53.804   0.246   3.038  1.00  0.00           H  
ATOM   2676 2HB  LYS A 171      52.867  -1.233   2.870  1.00  0.00           H  
ATOM   2677 1HG  LYS A 171      54.516  -0.462   0.518  1.00  0.00           H  
ATOM   2678 2HG  LYS A 171      55.390  -0.951   1.977  1.00  0.00           H  
ATOM   2679 1HD  LYS A 171      53.134  -2.582   0.760  1.00  0.00           H  
ATOM   2680 2HD  LYS A 171      54.840  -2.823   0.355  1.00  0.00           H  
ATOM   2681 1HE  LYS A 171      55.353  -3.297   2.715  1.00  0.00           H  
ATOM   2682 2HE  LYS A 171      53.667  -3.008   3.155  1.00  0.00           H  
ATOM   2683 1HZ  LYS A 171      54.129  -5.336   2.912  1.00  0.00           H  
ATOM   2684 2HZ  LYS A 171      53.047  -4.861   1.761  1.00  0.00           H  
ATOM   2685 3HZ  LYS A 171      54.622  -5.132   1.352  1.00  0.00           H  
ATOM   2686  N   GLU A 172      50.682  -1.377   0.905  1.00  0.00           N  
ATOM   2687  CA  GLU A 172      50.000  -2.294  -0.000  1.00  0.00           C  
ATOM   2688  C   GLU A 172      49.199  -1.537  -1.052  1.00  0.00           C  
ATOM   2689  O   GLU A 172      49.182  -1.914  -2.224  1.00  0.00           O  
ATOM   2690  CB  GLU A 172      49.076  -3.228   0.784  1.00  0.00           C  
ATOM   2691  CG  GLU A 172      48.373  -4.277  -0.066  1.00  0.00           C  
ATOM   2692  CD  GLU A 172      47.545  -5.231   0.749  1.00  0.00           C  
ATOM   2693  OE1 GLU A 172      47.530  -5.100   1.949  1.00  0.00           O  
ATOM   2694  OE2 GLU A 172      46.926  -6.093   0.169  1.00  0.00           O  
ATOM   2695  H   GLU A 172      50.420  -1.362   1.880  1.00  0.00           H  
ATOM   2696  HA  GLU A 172      50.751  -2.896  -0.513  1.00  0.00           H  
ATOM   2697 1HB  GLU A 172      49.650  -3.749   1.551  1.00  0.00           H  
ATOM   2698 2HB  GLU A 172      48.310  -2.641   1.291  1.00  0.00           H  
ATOM   2699 1HG  GLU A 172      47.726  -3.774  -0.784  1.00  0.00           H  
ATOM   2700 2HG  GLU A 172      49.122  -4.838  -0.624  1.00  0.00           H  
ATOM   2701  N   ALA A 173      48.536  -0.467  -0.626  1.00  0.00           N  
ATOM   2702  CA  ALA A 173      47.732   0.345  -1.531  1.00  0.00           C  
ATOM   2703  C   ALA A 173      48.601   1.023  -2.583  1.00  0.00           C  
ATOM   2704  O   ALA A 173      48.231   1.096  -3.755  1.00  0.00           O  
ATOM   2705  CB  ALA A 173      46.941   1.383  -0.749  1.00  0.00           C  
ATOM   2706  H   ALA A 173      48.591  -0.210   0.349  1.00  0.00           H  
ATOM   2707  HA  ALA A 173      47.035  -0.314  -2.048  1.00  0.00           H  
ATOM   2708 1HB  ALA A 173      46.345   1.982  -1.438  1.00  0.00           H  
ATOM   2709 2HB  ALA A 173      46.281   0.881  -0.041  1.00  0.00           H  
ATOM   2710 3HB  ALA A 173      47.628   2.032  -0.207  1.00  0.00           H  
ATOM   2711  N   ALA A 174      49.758   1.518  -2.157  1.00  0.00           N  
ATOM   2712  CA  ALA A 174      50.682   2.190  -3.062  1.00  0.00           C  
ATOM   2713  C   ALA A 174      51.222   1.230  -4.114  1.00  0.00           C  
ATOM   2714  O   ALA A 174      51.350   1.586  -5.285  1.00  0.00           O  
ATOM   2715  CB  ALA A 174      51.828   2.816  -2.280  1.00  0.00           C  
ATOM   2716  H   ALA A 174      50.003   1.426  -1.181  1.00  0.00           H  
ATOM   2717  HA  ALA A 174      50.136   2.979  -3.580  1.00  0.00           H  
ATOM   2718 1HB  ALA A 174      52.509   3.315  -2.969  1.00  0.00           H  
ATOM   2719 2HB  ALA A 174      51.430   3.543  -1.572  1.00  0.00           H  
ATOM   2720 3HB  ALA A 174      52.365   2.039  -1.738  1.00  0.00           H  
ATOM   2721  N   LYS A 175      51.537   0.011  -3.688  1.00  0.00           N  
ATOM   2722  CA  LYS A 175      52.063  -1.004  -4.593  1.00  0.00           C  
ATOM   2723  C   LYS A 175      51.032  -1.393  -5.645  1.00  0.00           C  
ATOM   2724  O   LYS A 175      51.364  -1.573  -6.817  1.00  0.00           O  
ATOM   2725  CB  LYS A 175      52.508  -2.240  -3.810  1.00  0.00           C  
ATOM   2726  CG  LYS A 175      53.140  -3.332  -4.664  1.00  0.00           C  
ATOM   2727  CD  LYS A 175      53.640  -4.484  -3.806  1.00  0.00           C  
ATOM   2728  CE  LYS A 175      54.259  -5.582  -4.659  1.00  0.00           C  
ATOM   2729  NZ  LYS A 175      54.753  -6.717  -3.833  1.00  0.00           N  
ATOM   2730  H   LYS A 175      51.409  -0.218  -2.713  1.00  0.00           H  
ATOM   2731  HA  LYS A 175      52.928  -0.590  -5.112  1.00  0.00           H  
ATOM   2732 1HB  LYS A 175      53.232  -1.949  -3.050  1.00  0.00           H  
ATOM   2733 2HB  LYS A 175      51.650  -2.674  -3.296  1.00  0.00           H  
ATOM   2734 1HG  LYS A 175      52.405  -3.710  -5.374  1.00  0.00           H  
ATOM   2735 2HG  LYS A 175      53.978  -2.916  -5.223  1.00  0.00           H  
ATOM   2736 1HD  LYS A 175      54.388  -4.117  -3.102  1.00  0.00           H  
ATOM   2737 2HD  LYS A 175      52.808  -4.904  -3.240  1.00  0.00           H  
ATOM   2738 1HE  LYS A 175      53.518  -5.957  -5.363  1.00  0.00           H  
ATOM   2739 2HE  LYS A 175      55.095  -5.173  -5.227  1.00  0.00           H  
ATOM   2740 1HZ  LYS A 175      55.156  -7.422  -4.434  1.00  0.00           H  
ATOM   2741 2HZ  LYS A 175      55.455  -6.384  -3.187  1.00  0.00           H  
ATOM   2742 3HZ  LYS A 175      53.983  -7.117  -3.315  1.00  0.00           H  
ATOM   2743  N   LYS A 176      49.780  -1.521  -5.219  1.00  0.00           N  
ATOM   2744  CA  LYS A 176      48.697  -1.888  -6.124  1.00  0.00           C  
ATOM   2745  C   LYS A 176      48.468  -0.811  -7.176  1.00  0.00           C  
ATOM   2746  O   LYS A 176      48.240  -1.113  -8.348  1.00  0.00           O  
ATOM   2747  CB  LYS A 176      47.407  -2.141  -5.341  1.00  0.00           C  
ATOM   2748  CG  LYS A 176      47.440  -3.381  -4.459  1.00  0.00           C  
ATOM   2749  CD  LYS A 176      47.522  -4.651  -5.293  1.00  0.00           C  
ATOM   2750  CE  LYS A 176      47.479  -5.894  -4.417  1.00  0.00           C  
ATOM   2751  NZ  LYS A 176      47.590  -7.143  -5.218  1.00  0.00           N  
ATOM   2752  H   LYS A 176      49.573  -1.360  -4.244  1.00  0.00           H  
ATOM   2753  HA  LYS A 176      48.975  -2.806  -6.642  1.00  0.00           H  
ATOM   2754 1HB  LYS A 176      47.195  -1.282  -4.704  1.00  0.00           H  
ATOM   2755 2HB  LYS A 176      46.574  -2.246  -6.037  1.00  0.00           H  
ATOM   2756 1HG  LYS A 176      48.305  -3.335  -3.797  1.00  0.00           H  
ATOM   2757 2HG  LYS A 176      46.539  -3.416  -3.847  1.00  0.00           H  
ATOM   2758 1HD  LYS A 176      46.686  -4.681  -5.994  1.00  0.00           H  
ATOM   2759 2HD  LYS A 176      48.451  -4.652  -5.864  1.00  0.00           H  
ATOM   2760 1HE  LYS A 176      48.299  -5.862  -3.701  1.00  0.00           H  
ATOM   2761 2HE  LYS A 176      46.542  -5.916  -3.862  1.00  0.00           H  
ATOM   2762 1HZ  LYS A 176      47.557  -7.943  -4.601  1.00  0.00           H  
ATOM   2763 2HZ  LYS A 176      46.823  -7.193  -5.874  1.00  0.00           H  
ATOM   2764 3HZ  LYS A 176      48.465  -7.144  -5.723  1.00  0.00           H  
ATOM   2765  N   ALA A 177      48.530   0.447  -6.751  1.00  0.00           N  
ATOM   2766  CA  ALA A 177      48.329   1.572  -7.655  1.00  0.00           C  
ATOM   2767  C   ALA A 177      49.429   1.636  -8.707  1.00  0.00           C  
ATOM   2768  O   ALA A 177      49.166   1.906  -9.879  1.00  0.00           O  
ATOM   2769  CB  ALA A 177      48.268   2.876  -6.873  1.00  0.00           C  
ATOM   2770  H   ALA A 177      48.721   0.628  -5.776  1.00  0.00           H  
ATOM   2771  HA  ALA A 177      47.380   1.426  -8.172  1.00  0.00           H  
ATOM   2772 1HB  ALA A 177      48.117   3.707  -7.562  1.00  0.00           H  
ATOM   2773 2HB  ALA A 177      47.440   2.837  -6.164  1.00  0.00           H  
ATOM   2774 3HB  ALA A 177      49.202   3.019  -6.331  1.00  0.00           H  
ATOM   2775  N   ILE A 178      50.663   1.386  -8.282  1.00  0.00           N  
ATOM   2776  CA  ILE A 178      51.806   1.415  -9.186  1.00  0.00           C  
ATOM   2777  C   ILE A 178      51.704   0.318 -10.238  1.00  0.00           C  
ATOM   2778  O   ILE A 178      52.011   0.538 -11.410  1.00  0.00           O  
ATOM   2779  CB  ILE A 178      53.126   1.260  -8.408  1.00  0.00           C  
ATOM   2780  CG1 ILE A 178      53.376   2.491  -7.532  1.00  0.00           C  
ATOM   2781  CG2 ILE A 178      54.286   1.040  -9.367  1.00  0.00           C  
ATOM   2782  CD1 ILE A 178      54.501   2.313  -6.538  1.00  0.00           C  
ATOM   2783  H   ILE A 178      50.813   1.170  -7.307  1.00  0.00           H  
ATOM   2784  HA  ILE A 178      51.818   2.377  -9.697  1.00  0.00           H  
ATOM   2785  HB  ILE A 178      53.054   0.405  -7.737  1.00  0.00           H  
ATOM   2786 1HG1 ILE A 178      53.612   3.346  -8.165  1.00  0.00           H  
ATOM   2787 2HG1 ILE A 178      52.469   2.735  -6.979  1.00  0.00           H  
ATOM   2788 1HG2 ILE A 178      55.210   0.933  -8.800  1.00  0.00           H  
ATOM   2789 2HG2 ILE A 178      54.110   0.136  -9.948  1.00  0.00           H  
ATOM   2790 3HG2 ILE A 178      54.369   1.893 -10.040  1.00  0.00           H  
ATOM   2791 1HD1 ILE A 178      54.618   3.227  -5.954  1.00  0.00           H  
ATOM   2792 2HD1 ILE A 178      54.269   1.483  -5.870  1.00  0.00           H  
ATOM   2793 3HD1 ILE A 178      55.427   2.103  -7.070  1.00  0.00           H  
ATOM   2794  N   GLU A 179      51.271  -0.864  -9.813  1.00  0.00           N  
ATOM   2795  CA  GLU A 179      51.128  -1.998 -10.717  1.00  0.00           C  
ATOM   2796  C   GLU A 179      50.058  -1.732 -11.769  1.00  0.00           C  
ATOM   2797  O   GLU A 179      50.229  -2.068 -12.941  1.00  0.00           O  
ATOM   2798  CB  GLU A 179      50.782  -3.265  -9.932  1.00  0.00           C  
ATOM   2799  CG  GLU A 179      50.686  -4.525 -10.781  1.00  0.00           C  
ATOM   2800  CD  GLU A 179      50.434  -5.762  -9.966  1.00  0.00           C  
ATOM   2801  OE1 GLU A 179      50.356  -5.655  -8.766  1.00  0.00           O  
ATOM   2802  OE2 GLU A 179      50.318  -6.817 -10.545  1.00  0.00           O  
ATOM   2803  H   GLU A 179      51.035  -0.980  -8.838  1.00  0.00           H  
ATOM   2804  HA  GLU A 179      52.078  -2.153 -11.230  1.00  0.00           H  
ATOM   2805 1HB  GLU A 179      51.538  -3.436  -9.165  1.00  0.00           H  
ATOM   2806 2HB  GLU A 179      49.827  -3.130  -9.425  1.00  0.00           H  
ATOM   2807 1HG  GLU A 179      49.875  -4.405 -11.500  1.00  0.00           H  
ATOM   2808 2HG  GLU A 179      51.614  -4.645 -11.339  1.00  0.00           H  
ATOM   2809  N   SER A 180      48.955  -1.127 -11.344  1.00  0.00           N  
ATOM   2810  CA  SER A 180      47.855  -0.814 -12.248  1.00  0.00           C  
ATOM   2811  C   SER A 180      48.279   0.203 -13.300  1.00  0.00           C  
ATOM   2812  O   SER A 180      47.921   0.084 -14.472  1.00  0.00           O  
ATOM   2813  CB  SER A 180      46.671  -0.281 -11.465  1.00  0.00           C  
ATOM   2814  OG  SER A 180      46.137  -1.270 -10.627  1.00  0.00           O  
ATOM   2815  H   SER A 180      48.876  -0.877 -10.369  1.00  0.00           H  
ATOM   2816  HA  SER A 180      47.555  -1.730 -12.759  1.00  0.00           H  
ATOM   2817 1HB  SER A 180      46.986   0.574 -10.867  1.00  0.00           H  
ATOM   2818 2HB  SER A 180      45.905   0.067 -12.156  1.00  0.00           H  
ATOM   2819  HG  SER A 180      45.399  -0.859 -10.170  1.00  0.00           H  
ATOM   2820  N   LEU A 181      49.044   1.203 -12.875  1.00  0.00           N  
ATOM   2821  CA  LEU A 181      49.518   2.243 -13.779  1.00  0.00           C  
ATOM   2822  C   LEU A 181      50.460   1.671 -14.831  1.00  0.00           C  
ATOM   2823  O   LEU A 181      50.397   2.043 -16.003  1.00  0.00           O  
ATOM   2824  CB  LEU A 181      50.233   3.346 -12.989  1.00  0.00           C  
ATOM   2825  CG  LEU A 181      49.337   4.205 -12.086  1.00  0.00           C  
ATOM   2826  CD1 LEU A 181      50.204   5.126 -11.239  1.00  0.00           C  
ATOM   2827  CD2 LEU A 181      48.367   5.003 -12.945  1.00  0.00           C  
ATOM   2828  H   LEU A 181      49.304   1.244 -11.900  1.00  0.00           H  
ATOM   2829  HA  LEU A 181      48.658   2.677 -14.288  1.00  0.00           H  
ATOM   2830 1HB  LEU A 181      50.993   2.886 -12.359  1.00  0.00           H  
ATOM   2831 2HB  LEU A 181      50.729   4.013 -13.694  1.00  0.00           H  
ATOM   2832  HG  LEU A 181      48.777   3.559 -11.410  1.00  0.00           H  
ATOM   2833 1HD1 LEU A 181      49.568   5.736 -10.598  1.00  0.00           H  
ATOM   2834 2HD1 LEU A 181      50.875   4.529 -10.621  1.00  0.00           H  
ATOM   2835 3HD1 LEU A 181      50.790   5.774 -11.890  1.00  0.00           H  
ATOM   2836 1HD2 LEU A 181      47.730   5.613 -12.303  1.00  0.00           H  
ATOM   2837 2HD2 LEU A 181      48.927   5.650 -13.621  1.00  0.00           H  
ATOM   2838 3HD2 LEU A 181      47.749   4.319 -13.526  1.00  0.00           H  
ATOM   2839  N   LYS A 182      51.333   0.765 -14.406  1.00  0.00           N  
ATOM   2840  CA  LYS A 182      52.290   0.139 -15.310  1.00  0.00           C  
ATOM   2841  C   LYS A 182      51.582  -0.564 -16.461  1.00  0.00           C  
ATOM   2842  O   LYS A 182      52.043  -0.526 -17.602  1.00  0.00           O  
ATOM   2843  CB  LYS A 182      53.173  -0.853 -14.552  1.00  0.00           C  
ATOM   2844  CG  LYS A 182      54.209  -1.560 -15.415  1.00  0.00           C  
ATOM   2845  CD  LYS A 182      53.711  -2.924 -15.870  1.00  0.00           C  
ATOM   2846  CE  LYS A 182      53.667  -3.912 -14.714  1.00  0.00           C  
ATOM   2847  NZ  LYS A 182      53.136  -5.237 -15.135  1.00  0.00           N  
ATOM   2848  H   LYS A 182      51.334   0.503 -13.431  1.00  0.00           H  
ATOM   2849  HA  LYS A 182      52.925   0.917 -15.735  1.00  0.00           H  
ATOM   2850 1HB  LYS A 182      53.703  -0.332 -13.753  1.00  0.00           H  
ATOM   2851 2HB  LYS A 182      52.548  -1.615 -14.087  1.00  0.00           H  
ATOM   2852 1HG  LYS A 182      54.429  -0.951 -16.293  1.00  0.00           H  
ATOM   2853 2HG  LYS A 182      55.129  -1.691 -14.846  1.00  0.00           H  
ATOM   2854 1HD  LYS A 182      52.709  -2.824 -16.291  1.00  0.00           H  
ATOM   2855 2HD  LYS A 182      54.373  -3.313 -16.644  1.00  0.00           H  
ATOM   2856 1HE  LYS A 182      54.670  -4.047 -14.313  1.00  0.00           H  
ATOM   2857 2HE  LYS A 182      53.032  -3.516 -13.921  1.00  0.00           H  
ATOM   2858 1HZ  LYS A 182      53.122  -5.862 -14.342  1.00  0.00           H  
ATOM   2859 2HZ  LYS A 182      52.197  -5.126 -15.493  1.00  0.00           H  
ATOM   2860 3HZ  LYS A 182      53.727  -5.623 -15.857  1.00  0.00           H  
ATOM   2861  N   ARG A 183      50.445  -1.212 -16.146  1.00  0.00           N  
ATOM   2862  CA  ARG A 183      49.666  -1.994 -17.124  1.00  0.00           C  
ATOM   2863  C   ARG A 183      48.658  -1.149 -17.877  1.00  0.00           C  
ATOM   2864  O   ARG A 183      47.955  -1.643 -18.759  1.00  0.00           O  
ATOM   2865  CB  ARG A 183      48.927  -3.130 -16.433  1.00  0.00           C  
ATOM   2866  CG  ARG A 183      49.822  -4.195 -15.818  1.00  0.00           C  
ATOM   2867  CD  ARG A 183      49.033  -5.225 -15.095  1.00  0.00           C  
ATOM   2868  NE  ARG A 183      48.375  -4.677 -13.919  1.00  0.00           N  
ATOM   2869  CZ  ARG A 183      47.450  -5.329 -13.187  1.00  0.00           C  
ATOM   2870  NH1 ARG A 183      47.086  -6.547 -13.521  1.00  0.00           N  
ATOM   2871  NH2 ARG A 183      46.909  -4.743 -12.133  1.00  0.00           N  
ATOM   2872  H   ARG A 183      50.100  -1.167 -15.198  1.00  0.00           H  
ATOM   2873  HA  ARG A 183      50.355  -2.421 -17.853  1.00  0.00           H  
ATOM   2874 1HB  ARG A 183      48.301  -2.727 -15.638  1.00  0.00           H  
ATOM   2875 2HB  ARG A 183      48.269  -3.625 -17.148  1.00  0.00           H  
ATOM   2876 1HG  ARG A 183      50.392  -4.689 -16.605  1.00  0.00           H  
ATOM   2877 2HG  ARG A 183      50.508  -3.729 -15.110  1.00  0.00           H  
ATOM   2878 1HD  ARG A 183      48.268  -5.628 -15.757  1.00  0.00           H  
ATOM   2879 2HD  ARG A 183      49.694  -6.029 -14.772  1.00  0.00           H  
ATOM   2880  HE  ARG A 183      48.629  -3.742 -13.631  1.00  0.00           H  
ATOM   2881 1HH1 ARG A 183      47.500  -6.995 -14.327  1.00  0.00           H  
ATOM   2882 2HH1 ARG A 183      46.393  -7.035 -12.973  1.00  0.00           H  
ATOM   2883 1HH2 ARG A 183      47.189  -3.806 -11.876  1.00  0.00           H  
ATOM   2884 2HH2 ARG A 183      46.217  -5.231 -11.585  1.00  0.00           H  
ATOM   2885  N   SER A 184      48.597   0.114 -17.524  1.00  0.00           N  
ATOM   2886  CA  SER A 184      47.937   1.091 -18.359  1.00  0.00           C  
ATOM   2887  C   SER A 184      48.740   1.306 -19.637  1.00  0.00           C  
ATOM   2888  O   SER A 184      49.751   0.642 -19.865  1.00  0.00           O  
ATOM   2889  CB  SER A 184      47.775   2.400 -17.610  1.00  0.00           C  
ATOM   2890  OG  SER A 184      47.188   3.376 -18.426  1.00  0.00           O  
ATOM   2891  H   SER A 184      49.020   0.402 -16.653  1.00  0.00           H  
ATOM   2892  HA  SER A 184      46.949   0.711 -18.621  1.00  0.00           H  
ATOM   2893 1HB  SER A 184      47.157   2.239 -16.728  1.00  0.00           H  
ATOM   2894 2HB  SER A 184      48.749   2.746 -17.269  1.00  0.00           H  
ATOM   2895  HG  SER A 184      47.647   4.196 -18.231  1.00  0.00           H  
ATOM   2896  N   ASN A 185      48.284   2.233 -20.461  1.00  0.00           N  
ATOM   2897  CA  ASN A 185      48.954   2.572 -21.712  1.00  0.00           C  
ATOM   2898  C   ASN A 185      49.468   4.000 -21.652  1.00  0.00           C  
ATOM   2899  O   ASN A 185      49.102   4.837 -22.478  1.00  0.00           O  
ATOM   2900  CB  ASN A 185      48.026   2.381 -22.897  1.00  0.00           C  
ATOM   2901  CG  ASN A 185      48.743   2.481 -24.215  1.00  0.00           C  
ATOM   2902  OD1 ASN A 185      49.923   2.129 -24.322  1.00  0.00           O  
ATOM   2903  ND2 ASN A 185      48.053   2.956 -25.221  1.00  0.00           N  
ATOM   2904  H   ASN A 185      47.438   2.731 -20.222  1.00  0.00           H  
ATOM   2905  HA  ASN A 185      49.814   1.912 -21.834  1.00  0.00           H  
ATOM   2906 1HB  ASN A 185      47.547   1.403 -22.831  1.00  0.00           H  
ATOM   2907 2HB  ASN A 185      47.238   3.134 -22.867  1.00  0.00           H  
ATOM   2908 1HD2 ASN A 185      48.478   3.045 -26.122  1.00  0.00           H  
ATOM   2909 2HD2 ASN A 185      47.100   3.229 -25.089  1.00  0.00           H  
ATOM   2910  N   ASN A 186      50.315   4.256 -20.667  1.00  0.00           N  
ATOM   2911  CA  ASN A 186      50.907   5.568 -20.453  1.00  0.00           C  
ATOM   2912  C   ASN A 186      52.002   5.870 -21.455  1.00  0.00           C  
ATOM   2913  O   ASN A 186      52.584   4.960 -22.046  1.00  0.00           O  
ATOM   2914  CB  ASN A 186      51.443   5.683 -19.038  1.00  0.00           C  
ATOM   2915  CG  ASN A 186      50.349   5.708 -18.006  1.00  0.00           C  
ATOM   2916  OD1 ASN A 186      49.288   5.102 -18.194  1.00  0.00           O  
ATOM   2917  ND2 ASN A 186      50.587   6.398 -16.920  1.00  0.00           N  
ATOM   2918  H   ASN A 186      50.568   3.514 -20.030  1.00  0.00           H  
ATOM   2919  HA  ASN A 186      50.133   6.324 -20.594  1.00  0.00           H  
ATOM   2920 1HB  ASN A 186      52.104   4.840 -18.829  1.00  0.00           H  
ATOM   2921 2HB  ASN A 186      52.035   6.593 -18.945  1.00  0.00           H  
ATOM   2922 1HD2 ASN A 186      49.895   6.451 -16.199  1.00  0.00           H  
ATOM   2923 2HD2 ASN A 186      51.460   6.873 -16.811  1.00  0.00           H  
ATOM   2924  N   THR A 187      52.259   7.157 -21.624  1.00  0.00           N  
ATOM   2925  CA  THR A 187      53.516   7.642 -22.144  1.00  0.00           C  
ATOM   2926  C   THR A 187      54.646   7.356 -21.176  1.00  0.00           C  
ATOM   2927  O   THR A 187      54.420   7.171 -19.980  1.00  0.00           O  
ATOM   2928  CB  THR A 187      53.449   9.152 -22.437  1.00  0.00           C  
ATOM   2929  OG1 THR A 187      53.169   9.865 -21.225  1.00  0.00           O  
ATOM   2930  CG2 THR A 187      52.363   9.450 -23.459  1.00  0.00           C  
ATOM   2931  H   THR A 187      51.552   7.836 -21.382  1.00  0.00           H  
ATOM   2932  HA  THR A 187      53.728   7.120 -23.078  1.00  0.00           H  
ATOM   2933  HB  THR A 187      54.409   9.490 -22.827  1.00  0.00           H  
ATOM   2934  HG1 THR A 187      53.128  10.806 -21.410  1.00  0.00           H  
ATOM   2935 1HG2 THR A 187      52.330  10.522 -23.654  1.00  0.00           H  
ATOM   2936 2HG2 THR A 187      52.579   8.919 -24.385  1.00  0.00           H  
ATOM   2937 3HG2 THR A 187      51.399   9.123 -23.071  1.00  0.00           H  
ATOM   2938  N   PRO A 188      55.842   7.268 -21.382  1.00  0.00           N  
ATOM   2939  CA  PRO A 188      56.883   7.039 -20.396  1.00  0.00           C  
ATOM   2940  C   PRO A 188      56.871   8.109 -19.319  1.00  0.00           C  
ATOM   2941  O   PRO A 188      57.027   7.813 -18.134  1.00  0.00           O  
ATOM   2942  CB  PRO A 188      58.165   7.094 -21.232  1.00  0.00           C  
ATOM   2943  CG  PRO A 188      57.764   7.824 -22.469  1.00  0.00           C  
ATOM   2944  CD  PRO A 188      56.322   7.445 -22.676  1.00  0.00           C  
ATOM   2945  HA  PRO A 188      56.746   6.043 -19.950  1.00  0.00           H  
ATOM   2946 1HB  PRO A 188      58.959   7.610 -20.671  1.00  0.00           H  
ATOM   2947 2HB  PRO A 188      58.526   6.075 -21.436  1.00  0.00           H  
ATOM   2948 1HG  PRO A 188      57.902   8.907 -22.332  1.00  0.00           H  
ATOM   2949 2HG  PRO A 188      58.406   7.526 -23.311  1.00  0.00           H  
ATOM   2950 1HD  PRO A 188      55.794   8.270 -23.176  1.00  0.00           H  
ATOM   2951 2HD  PRO A 188      56.267   6.527 -23.280  1.00  0.00           H  
ATOM   2952  N   GLU A 189      56.685   9.357 -19.732  1.00  0.00           N  
ATOM   2953  CA  GLU A 189      56.684  10.467 -18.787  1.00  0.00           C  
ATOM   2954  C   GLU A 189      55.513  10.365 -17.818  1.00  0.00           C  
ATOM   2955  O   GLU A 189      55.681  10.518 -16.608  1.00  0.00           O  
ATOM   2956  CB  GLU A 189      56.627  11.802 -19.533  1.00  0.00           C  
ATOM   2957  CG  GLU A 189      56.675  13.028 -18.632  1.00  0.00           C  
ATOM   2958  CD  GLU A 189      56.674  14.320 -19.401  1.00  0.00           C  
ATOM   2959  OE1 GLU A 189      57.166  14.333 -20.504  1.00  0.00           O  
ATOM   2960  OE2 GLU A 189      56.179  15.294 -18.886  1.00  0.00           O  
ATOM   2961  H   GLU A 189      56.543   9.533 -20.716  1.00  0.00           H  
ATOM   2962  HA  GLU A 189      57.607  10.430 -18.208  1.00  0.00           H  
ATOM   2963 1HB  GLU A 189      57.463  11.866 -20.230  1.00  0.00           H  
ATOM   2964 2HB  GLU A 189      55.708  11.853 -20.118  1.00  0.00           H  
ATOM   2965 1HG  GLU A 189      55.811  13.013 -17.968  1.00  0.00           H  
ATOM   2966 2HG  GLU A 189      57.572  12.978 -18.016  1.00  0.00           H  
ATOM   2967  N   LEU A 190      54.326  10.105 -18.358  1.00  0.00           N  
ATOM   2968  CA  LEU A 190      53.125   9.982 -17.542  1.00  0.00           C  
ATOM   2969  C   LEU A 190      53.282   8.891 -16.490  1.00  0.00           C  
ATOM   2970  O   LEU A 190      52.963   9.094 -15.319  1.00  0.00           O  
ATOM   2971  CB  LEU A 190      51.912   9.675 -18.429  1.00  0.00           C  
ATOM   2972  CG  LEU A 190      51.439  10.823 -19.330  1.00  0.00           C  
ATOM   2973  CD1 LEU A 190      50.369  10.312 -20.285  1.00  0.00           C  
ATOM   2974  CD2 LEU A 190      50.907  11.959 -18.469  1.00  0.00           C  
ATOM   2975  H   LEU A 190      54.255   9.990 -19.359  1.00  0.00           H  
ATOM   2976  HA  LEU A 190      52.956  10.929 -17.031  1.00  0.00           H  
ATOM   2977 1HB  LEU A 190      52.155   8.830 -19.070  1.00  0.00           H  
ATOM   2978 2HB  LEU A 190      51.076   9.391 -17.789  1.00  0.00           H  
ATOM   2979  HG  LEU A 190      52.276  11.183 -19.929  1.00  0.00           H  
ATOM   2980 1HD1 LEU A 190      50.034  11.128 -20.926  1.00  0.00           H  
ATOM   2981 2HD1 LEU A 190      50.783   9.514 -20.902  1.00  0.00           H  
ATOM   2982 3HD1 LEU A 190      49.524   9.930 -19.713  1.00  0.00           H  
ATOM   2983 1HD2 LEU A 190      50.572  12.775 -19.110  1.00  0.00           H  
ATOM   2984 2HD2 LEU A 190      50.069  11.600 -17.871  1.00  0.00           H  
ATOM   2985 3HD2 LEU A 190      51.698  12.317 -17.809  1.00  0.00           H  
ATOM   2986  N   LEU A 191      53.775   7.733 -16.915  1.00  0.00           N  
ATOM   2987  CA  LEU A 191      53.976   6.607 -16.010  1.00  0.00           C  
ATOM   2988  C   LEU A 191      55.030   6.927 -14.959  1.00  0.00           C  
ATOM   2989  O   LEU A 191      54.877   6.582 -13.787  1.00  0.00           O  
ATOM   2990  CB  LEU A 191      54.395   5.360 -16.799  1.00  0.00           C  
ATOM   2991  CG  LEU A 191      54.519   4.067 -15.983  1.00  0.00           C  
ATOM   2992  CD1 LEU A 191      55.839   4.069 -15.225  1.00  0.00           C  
ATOM   2993  CD2 LEU A 191      53.340   3.954 -15.028  1.00  0.00           C  
ATOM   2994  H   LEU A 191      54.017   7.630 -17.890  1.00  0.00           H  
ATOM   2995  HA  LEU A 191      53.035   6.400 -15.501  1.00  0.00           H  
ATOM   2996 1HB  LEU A 191      53.663   5.186 -17.587  1.00  0.00           H  
ATOM   2997 2HB  LEU A 191      55.361   5.552 -17.265  1.00  0.00           H  
ATOM   2998  HG  LEU A 191      54.522   3.210 -16.658  1.00  0.00           H  
ATOM   2999 1HD1 LEU A 191      55.927   3.150 -14.646  1.00  0.00           H  
ATOM   3000 2HD1 LEU A 191      56.665   4.131 -15.934  1.00  0.00           H  
ATOM   3001 3HD1 LEU A 191      55.872   4.926 -14.553  1.00  0.00           H  
ATOM   3002 1HD2 LEU A 191      53.427   3.035 -14.449  1.00  0.00           H  
ATOM   3003 2HD2 LEU A 191      53.336   4.810 -14.352  1.00  0.00           H  
ATOM   3004 3HD2 LEU A 191      52.410   3.937 -15.597  1.00  0.00           H  
ATOM   3005  N   ALA A 192      56.101   7.588 -15.384  1.00  0.00           N  
ATOM   3006  CA  ALA A 192      57.184   7.956 -14.479  1.00  0.00           C  
ATOM   3007  C   ALA A 192      56.709   8.950 -13.428  1.00  0.00           C  
ATOM   3008  O   ALA A 192      57.073   8.850 -12.256  1.00  0.00           O  
ATOM   3009  CB  ALA A 192      58.355   8.533 -15.261  1.00  0.00           C  
ATOM   3010  H   ALA A 192      56.167   7.842 -16.359  1.00  0.00           H  
ATOM   3011  HA  ALA A 192      57.514   7.055 -13.962  1.00  0.00           H  
ATOM   3012 1HB  ALA A 192      59.155   8.803 -14.571  1.00  0.00           H  
ATOM   3013 2HB  ALA A 192      58.722   7.789 -15.968  1.00  0.00           H  
ATOM   3014 3HB  ALA A 192      58.030   9.419 -15.803  1.00  0.00           H  
ATOM   3015  N   ARG A 193      55.894   9.910 -13.853  1.00  0.00           N  
ATOM   3016  CA  ARG A 193      55.367  10.925 -12.948  1.00  0.00           C  
ATOM   3017  C   ARG A 193      54.456  10.306 -11.897  1.00  0.00           C  
ATOM   3018  O   ARG A 193      54.500  10.681 -10.725  1.00  0.00           O  
ATOM   3019  CB  ARG A 193      54.596  11.985 -13.722  1.00  0.00           C  
ATOM   3020  CG  ARG A 193      55.454  12.902 -14.578  1.00  0.00           C  
ATOM   3021  CD  ARG A 193      54.636  13.924 -15.278  1.00  0.00           C  
ATOM   3022  NE  ARG A 193      55.441  14.752 -16.162  1.00  0.00           N  
ATOM   3023  CZ  ARG A 193      56.138  15.836 -15.771  1.00  0.00           C  
ATOM   3024  NH1 ARG A 193      56.118  16.211 -14.511  1.00  0.00           N  
ATOM   3025  NH2 ARG A 193      56.841  16.524 -16.653  1.00  0.00           N  
ATOM   3026  H   ARG A 193      55.633   9.938 -14.828  1.00  0.00           H  
ATOM   3027  HA  ARG A 193      56.205  11.405 -12.441  1.00  0.00           H  
ATOM   3028 1HB  ARG A 193      53.874  11.502 -14.378  1.00  0.00           H  
ATOM   3029 2HB  ARG A 193      54.039  12.610 -13.025  1.00  0.00           H  
ATOM   3030 1HG  ARG A 193      56.179  13.416 -13.947  1.00  0.00           H  
ATOM   3031 2HG  ARG A 193      55.981  12.312 -15.329  1.00  0.00           H  
ATOM   3032 1HD  ARG A 193      53.871  13.430 -15.877  1.00  0.00           H  
ATOM   3033 2HD  ARG A 193      54.159  14.573 -14.545  1.00  0.00           H  
ATOM   3034  HE  ARG A 193      55.481  14.495 -17.140  1.00  0.00           H  
ATOM   3035 1HH1 ARG A 193      55.580  15.685 -13.836  1.00  0.00           H  
ATOM   3036 2HH1 ARG A 193      56.640  17.024 -14.217  1.00  0.00           H  
ATOM   3037 1HH2 ARG A 193      56.856  16.236 -17.622  1.00  0.00           H  
ATOM   3038 2HH2 ARG A 193      57.363  17.336 -16.360  1.00  0.00           H  
ATOM   3039  N   ALA A 194      53.630   9.356 -12.322  1.00  0.00           N  
ATOM   3040  CA  ALA A 194      52.706   8.683 -11.417  1.00  0.00           C  
ATOM   3041  C   ALA A 194      53.455   7.875 -10.366  1.00  0.00           C  
ATOM   3042  O   ALA A 194      53.078   7.862  -9.194  1.00  0.00           O  
ATOM   3043  CB  ALA A 194      51.759   7.784 -12.199  1.00  0.00           C  
ATOM   3044  H   ALA A 194      53.643   9.093 -13.297  1.00  0.00           H  
ATOM   3045  HA  ALA A 194      52.123   9.445 -10.900  1.00  0.00           H  
ATOM   3046 1HB  ALA A 194      51.075   7.289 -11.509  1.00  0.00           H  
ATOM   3047 2HB  ALA A 194      51.187   8.386 -12.906  1.00  0.00           H  
ATOM   3048 3HB  ALA A 194      52.333   7.035 -12.741  1.00  0.00           H  
ATOM   3049  N   GLU A 195      54.518   7.201 -10.791  1.00  0.00           N  
ATOM   3050  CA  GLU A 195      55.323   6.389  -9.886  1.00  0.00           C  
ATOM   3051  C   GLU A 195      56.009   7.251  -8.835  1.00  0.00           C  
ATOM   3052  O   GLU A 195      56.079   6.880  -7.663  1.00  0.00           O  
ATOM   3053  CB  GLU A 195      56.370   5.595 -10.670  1.00  0.00           C  
ATOM   3054  CG  GLU A 195      55.796   4.483 -11.537  1.00  0.00           C  
ATOM   3055  CD  GLU A 195      56.845   3.773 -12.347  1.00  0.00           C  
ATOM   3056  OE1 GLU A 195      57.974   4.201 -12.329  1.00  0.00           O  
ATOM   3057  OE2 GLU A 195      56.516   2.800 -12.985  1.00  0.00           O  
ATOM   3058  H   GLU A 195      54.775   7.252 -11.766  1.00  0.00           H  
ATOM   3059  HA  GLU A 195      54.665   5.687  -9.372  1.00  0.00           H  
ATOM   3060 1HB  GLU A 195      56.929   6.270 -11.318  1.00  0.00           H  
ATOM   3061 2HB  GLU A 195      57.080   5.145  -9.976  1.00  0.00           H  
ATOM   3062 1HG  GLU A 195      55.295   3.758 -10.896  1.00  0.00           H  
ATOM   3063 2HG  GLU A 195      55.051   4.909 -12.209  1.00  0.00           H  
ATOM   3064  N   ILE A 196      56.515   8.403  -9.260  1.00  0.00           N  
ATOM   3065  CA  ILE A 196      57.197   9.321  -8.355  1.00  0.00           C  
ATOM   3066  C   ILE A 196      56.241   9.869  -7.304  1.00  0.00           C  
ATOM   3067  O   ILE A 196      56.596   9.992  -6.132  1.00  0.00           O  
ATOM   3068  CB  ILE A 196      57.831  10.489  -9.132  1.00  0.00           C  
ATOM   3069  CG1 ILE A 196      58.982   9.986 -10.007  1.00  0.00           C  
ATOM   3070  CG2 ILE A 196      58.318  11.564  -8.172  1.00  0.00           C  
ATOM   3071  CD1 ILE A 196      59.485  11.008 -11.001  1.00  0.00           C  
ATOM   3072  H   ILE A 196      56.425   8.650 -10.235  1.00  0.00           H  
ATOM   3073  HA  ILE A 196      57.990   8.777  -7.844  1.00  0.00           H  
ATOM   3074  HB  ILE A 196      57.091  10.924  -9.803  1.00  0.00           H  
ATOM   3075 1HG1 ILE A 196      59.816   9.686  -9.374  1.00  0.00           H  
ATOM   3076 2HG1 ILE A 196      58.659   9.104 -10.561  1.00  0.00           H  
ATOM   3077 1HG2 ILE A 196      58.764  12.382  -8.738  1.00  0.00           H  
ATOM   3078 2HG2 ILE A 196      57.478  11.941  -7.591  1.00  0.00           H  
ATOM   3079 3HG2 ILE A 196      59.064  11.140  -7.499  1.00  0.00           H  
ATOM   3080 1HD1 ILE A 196      60.299  10.578 -11.585  1.00  0.00           H  
ATOM   3081 2HD1 ILE A 196      58.673  11.297 -11.669  1.00  0.00           H  
ATOM   3082 3HD1 ILE A 196      59.846  11.887 -10.468  1.00  0.00           H  
ATOM   3083  N   GLU A 197      55.026  10.197  -7.729  1.00  0.00           N  
ATOM   3084  CA  GLU A 197      54.016  10.733  -6.824  1.00  0.00           C  
ATOM   3085  C   GLU A 197      53.618   9.705  -5.772  1.00  0.00           C  
ATOM   3086  O   GLU A 197      53.443  10.038  -4.600  1.00  0.00           O  
ATOM   3087  CB  GLU A 197      52.780  11.180  -7.608  1.00  0.00           C  
ATOM   3088  CG  GLU A 197      51.685  11.803  -6.754  1.00  0.00           C  
ATOM   3089  CD  GLU A 197      52.110  13.093  -6.109  1.00  0.00           C  
ATOM   3090  OE1 GLU A 197      53.043  13.694  -6.584  1.00  0.00           O  
ATOM   3091  OE2 GLU A 197      51.500  13.477  -5.139  1.00  0.00           O  
ATOM   3092  H   GLU A 197      54.796  10.072  -8.704  1.00  0.00           H  
ATOM   3093  HA  GLU A 197      54.436  11.599  -6.311  1.00  0.00           H  
ATOM   3094 1HB  GLU A 197      53.072  11.910  -8.363  1.00  0.00           H  
ATOM   3095 2HB  GLU A 197      52.351  10.324  -8.130  1.00  0.00           H  
ATOM   3096 1HG  GLU A 197      50.814  11.994  -7.381  1.00  0.00           H  
ATOM   3097 2HG  GLU A 197      51.394  11.094  -5.981  1.00  0.00           H  
ATOM   3098  N   LEU A 198      53.477   8.455  -6.198  1.00  0.00           N  
ATOM   3099  CA  LEU A 198      53.099   7.376  -5.293  1.00  0.00           C  
ATOM   3100  C   LEU A 198      54.174   7.136  -4.241  1.00  0.00           C  
ATOM   3101  O   LEU A 198      53.870   6.911  -3.069  1.00  0.00           O  
ATOM   3102  CB  LEU A 198      52.851   6.085  -6.083  1.00  0.00           C  
ATOM   3103  CG  LEU A 198      51.610   6.085  -6.985  1.00  0.00           C  
ATOM   3104  CD1 LEU A 198      51.597   4.819  -7.831  1.00  0.00           C  
ATOM   3105  CD2 LEU A 198      50.358   6.181  -6.126  1.00  0.00           C  
ATOM   3106  H   LEU A 198      53.636   8.247  -7.173  1.00  0.00           H  
ATOM   3107  HA  LEU A 198      52.178   7.658  -4.784  1.00  0.00           H  
ATOM   3108 1HB  LEU A 198      53.718   5.890  -6.712  1.00  0.00           H  
ATOM   3109 2HB  LEU A 198      52.748   5.260  -5.377  1.00  0.00           H  
ATOM   3110  HG  LEU A 198      51.652   6.938  -7.662  1.00  0.00           H  
ATOM   3111 1HD1 LEU A 198      50.716   4.819  -8.473  1.00  0.00           H  
ATOM   3112 2HD1 LEU A 198      52.494   4.786  -8.450  1.00  0.00           H  
ATOM   3113 3HD1 LEU A 198      51.572   3.946  -7.180  1.00  0.00           H  
ATOM   3114 1HD2 LEU A 198      49.476   6.181  -6.767  1.00  0.00           H  
ATOM   3115 2HD2 LEU A 198      50.314   5.327  -5.450  1.00  0.00           H  
ATOM   3116 3HD2 LEU A 198      50.385   7.103  -5.545  1.00  0.00           H  
ATOM   3117  N   LEU A 199      55.432   7.185  -4.667  1.00  0.00           N  
ATOM   3118  CA  LEU A 199      56.556   6.974  -3.762  1.00  0.00           C  
ATOM   3119  C   LEU A 199      56.631   8.073  -2.710  1.00  0.00           C  
ATOM   3120  O   LEU A 199      56.899   7.807  -1.538  1.00  0.00           O  
ATOM   3121  CB  LEU A 199      57.870   6.924  -4.552  1.00  0.00           C  
ATOM   3122  CG  LEU A 199      58.057   5.697  -5.454  1.00  0.00           C  
ATOM   3123  CD1 LEU A 199      59.310   5.876  -6.301  1.00  0.00           C  
ATOM   3124  CD2 LEU A 199      58.151   4.445  -4.595  1.00  0.00           C  
ATOM   3125  H   LEU A 199      55.614   7.373  -5.642  1.00  0.00           H  
ATOM   3126  HA  LEU A 199      56.416   6.021  -3.253  1.00  0.00           H  
ATOM   3127 1HB  LEU A 199      57.931   7.810  -5.181  1.00  0.00           H  
ATOM   3128 2HB  LEU A 199      58.701   6.946  -3.846  1.00  0.00           H  
ATOM   3129  HG  LEU A 199      57.207   5.610  -6.131  1.00  0.00           H  
ATOM   3130 1HD1 LEU A 199      59.443   5.004  -6.942  1.00  0.00           H  
ATOM   3131 2HD1 LEU A 199      59.207   6.767  -6.919  1.00  0.00           H  
ATOM   3132 3HD1 LEU A 199      60.177   5.982  -5.650  1.00  0.00           H  
ATOM   3133 1HD2 LEU A 199      58.284   3.573  -5.237  1.00  0.00           H  
ATOM   3134 2HD2 LEU A 199      59.002   4.530  -3.919  1.00  0.00           H  
ATOM   3135 3HD2 LEU A 199      57.236   4.332  -4.014  1.00  0.00           H  
ATOM   3136  N   LYS A 200      56.393   9.309  -3.136  1.00  0.00           N  
ATOM   3137  CA  LYS A 200      56.433  10.452  -2.231  1.00  0.00           C  
ATOM   3138  C   LYS A 200      55.335  10.360  -1.179  1.00  0.00           C  
ATOM   3139  O   LYS A 200      55.558  10.664  -0.007  1.00  0.00           O  
ATOM   3140  CB  LYS A 200      56.303  11.760  -3.013  1.00  0.00           C  
ATOM   3141  CG  LYS A 200      57.521  12.111  -3.858  1.00  0.00           C  
ATOM   3142  CD  LYS A 200      57.309  13.410  -4.620  1.00  0.00           C  
ATOM   3143  CE  LYS A 200      58.520  13.757  -5.473  1.00  0.00           C  
ATOM   3144  NZ  LYS A 200      58.312  15.007  -6.254  1.00  0.00           N  
ATOM   3145  H   LYS A 200      56.179   9.461  -4.111  1.00  0.00           H  
ATOM   3146  HA  LYS A 200      57.393  10.450  -1.713  1.00  0.00           H  
ATOM   3147 1HB  LYS A 200      55.441  11.703  -3.678  1.00  0.00           H  
ATOM   3148 2HB  LYS A 200      56.129  12.583  -2.320  1.00  0.00           H  
ATOM   3149 1HG  LYS A 200      58.394  12.216  -3.213  1.00  0.00           H  
ATOM   3150 2HG  LYS A 200      57.712  11.309  -4.571  1.00  0.00           H  
ATOM   3151 1HD  LYS A 200      56.435  13.316  -5.266  1.00  0.00           H  
ATOM   3152 2HD  LYS A 200      57.131  14.221  -3.914  1.00  0.00           H  
ATOM   3153 1HE  LYS A 200      59.392  13.884  -4.832  1.00  0.00           H  
ATOM   3154 2HE  LYS A 200      58.723  12.941  -6.166  1.00  0.00           H  
ATOM   3155 1HZ  LYS A 200      59.136  15.201  -6.805  1.00  0.00           H  
ATOM   3156 2HZ  LYS A 200      57.517  14.893  -6.866  1.00  0.00           H  
ATOM   3157 3HZ  LYS A 200      58.143  15.775  -5.621  1.00  0.00           H  
ATOM   3158  N   ILE A 201      54.149   9.939  -1.605  1.00  0.00           N  
ATOM   3159  CA  ILE A 201      53.013   9.807  -0.700  1.00  0.00           C  
ATOM   3160  C   ILE A 201      53.268   8.735   0.352  1.00  0.00           C  
ATOM   3161  O   ILE A 201      52.933   8.909   1.524  1.00  0.00           O  
ATOM   3162  CB  ILE A 201      51.728   9.469  -1.477  1.00  0.00           C  
ATOM   3163  CG1 ILE A 201      51.360  10.614  -2.425  1.00  0.00           C  
ATOM   3164  CG2 ILE A 201      50.585   9.181  -0.516  1.00  0.00           C  
ATOM   3165  CD1 ILE A 201      51.101  11.927  -1.723  1.00  0.00           C  
ATOM   3166  H   ILE A 201      54.031   9.705  -2.580  1.00  0.00           H  
ATOM   3167  HA  ILE A 201      52.866  10.758  -0.189  1.00  0.00           H  
ATOM   3168  HB  ILE A 201      51.899   8.589  -2.098  1.00  0.00           H  
ATOM   3169 1HG1 ILE A 201      52.164  10.763  -3.144  1.00  0.00           H  
ATOM   3170 2HG1 ILE A 201      50.465  10.347  -2.988  1.00  0.00           H  
ATOM   3171 1HG2 ILE A 201      49.684   8.944  -1.082  1.00  0.00           H  
ATOM   3172 2HG2 ILE A 201      50.848   8.335   0.118  1.00  0.00           H  
ATOM   3173 3HG2 ILE A 201      50.403  10.057   0.106  1.00  0.00           H  
ATOM   3174 1HD1 ILE A 201      50.846  12.689  -2.460  1.00  0.00           H  
ATOM   3175 2HD1 ILE A 201      50.274  11.809  -1.022  1.00  0.00           H  
ATOM   3176 3HD1 ILE A 201      51.995  12.233  -1.181  1.00  0.00           H  
ATOM   3177  N   VAL A 202      53.863   7.626  -0.074  1.00  0.00           N  
ATOM   3178  CA  VAL A 202      54.165   6.523   0.831  1.00  0.00           C  
ATOM   3179  C   VAL A 202      55.186   6.937   1.883  1.00  0.00           C  
ATOM   3180  O   VAL A 202      55.064   6.580   3.055  1.00  0.00           O  
ATOM   3181  CB  VAL A 202      54.707   5.317   0.041  1.00  0.00           C  
ATOM   3182  CG1 VAL A 202      55.200   4.236   0.992  1.00  0.00           C  
ATOM   3183  CG2 VAL A 202      53.625   4.773  -0.879  1.00  0.00           C  
ATOM   3184  H   VAL A 202      54.112   7.545  -1.049  1.00  0.00           H  
ATOM   3185  HA  VAL A 202      53.244   6.227   1.335  1.00  0.00           H  
ATOM   3186  HB  VAL A 202      55.563   5.638  -0.553  1.00  0.00           H  
ATOM   3187 1HG1 VAL A 202      55.579   3.391   0.416  1.00  0.00           H  
ATOM   3188 2HG1 VAL A 202      55.998   4.637   1.616  1.00  0.00           H  
ATOM   3189 3HG1 VAL A 202      54.376   3.903   1.623  1.00  0.00           H  
ATOM   3190 1HG2 VAL A 202      54.015   3.921  -1.435  1.00  0.00           H  
ATOM   3191 2HG2 VAL A 202      52.767   4.457  -0.286  1.00  0.00           H  
ATOM   3192 3HG2 VAL A 202      53.316   5.551  -1.578  1.00  0.00           H  
ATOM   3193  N   SER A 203      56.193   7.692   1.457  1.00  0.00           N  
ATOM   3194  CA  SER A 203      57.238   8.156   2.362  1.00  0.00           C  
ATOM   3195  C   SER A 203      56.676   9.103   3.414  1.00  0.00           C  
ATOM   3196  O   SER A 203      57.048   9.036   4.586  1.00  0.00           O  
ATOM   3197  CB  SER A 203      58.336   8.850   1.580  1.00  0.00           C  
ATOM   3198  OG  SER A 203      59.353   9.300   2.432  1.00  0.00           O  
ATOM   3199  H   SER A 203      56.235   7.951   0.482  1.00  0.00           H  
ATOM   3200  HA  SER A 203      57.663   7.291   2.873  1.00  0.00           H  
ATOM   3201 1HB  SER A 203      58.752   8.160   0.846  1.00  0.00           H  
ATOM   3202 2HB  SER A 203      57.916   9.693   1.033  1.00  0.00           H  
ATOM   3203  HG  SER A 203      60.003   9.724   1.868  1.00  0.00           H  
ATOM   3204  N   GLU A 204      55.778   9.985   2.988  1.00  0.00           N  
ATOM   3205  CA  GLU A 204      55.162  10.949   3.893  1.00  0.00           C  
ATOM   3206  C   GLU A 204      54.310  10.250   4.945  1.00  0.00           C  
ATOM   3207  O   GLU A 204      54.320  10.627   6.117  1.00  0.00           O  
ATOM   3208  CB  GLU A 204      54.305  11.945   3.109  1.00  0.00           C  
ATOM   3209  CG  GLU A 204      55.100  12.911   2.241  1.00  0.00           C  
ATOM   3210  CD  GLU A 204      54.224  13.826   1.431  1.00  0.00           C  
ATOM   3211  OE1 GLU A 204      53.030  13.645   1.449  1.00  0.00           O  
ATOM   3212  OE2 GLU A 204      54.750  14.707   0.792  1.00  0.00           O  
ATOM   3213  H   GLU A 204      55.515   9.988   2.013  1.00  0.00           H  
ATOM   3214  HA  GLU A 204      55.953  11.497   4.406  1.00  0.00           H  
ATOM   3215 1HB  GLU A 204      53.617  11.403   2.461  1.00  0.00           H  
ATOM   3216 2HB  GLU A 204      53.706  12.535   3.803  1.00  0.00           H  
ATOM   3217 1HG  GLU A 204      55.742  13.515   2.881  1.00  0.00           H  
ATOM   3218 2HG  GLU A 204      55.738  12.338   1.569  1.00  0.00           H  
ATOM   3219  N   ALA A 205      53.573   9.230   4.519  1.00  0.00           N  
ATOM   3220  CA  ALA A 205      52.713   8.476   5.424  1.00  0.00           C  
ATOM   3221  C   ALA A 205      53.532   7.739   6.476  1.00  0.00           C  
ATOM   3222  O   ALA A 205      53.158   7.693   7.648  1.00  0.00           O  
ATOM   3223  CB  ALA A 205      51.851   7.495   4.642  1.00  0.00           C  
ATOM   3224  H   ALA A 205      53.609   8.970   3.544  1.00  0.00           H  
ATOM   3225  HA  ALA A 205      52.063   9.182   5.941  1.00  0.00           H  
ATOM   3226 1HB  ALA A 205      51.215   6.940   5.331  1.00  0.00           H  
ATOM   3227 2HB  ALA A 205      51.228   8.042   3.934  1.00  0.00           H  
ATOM   3228 3HB  ALA A 205      52.491   6.801   4.100  1.00  0.00           H  
ATOM   3229  N   LEU A 206      54.652   7.163   6.051  1.00  0.00           N  
ATOM   3230  CA  LEU A 206      55.526   6.427   6.955  1.00  0.00           C  
ATOM   3231  C   LEU A 206      56.132   7.347   8.007  1.00  0.00           C  
ATOM   3232  O   LEU A 206      56.235   6.983   9.179  1.00  0.00           O  
ATOM   3233  CB  LEU A 206      56.645   5.737   6.165  1.00  0.00           C  
ATOM   3234  CG  LEU A 206      56.204   4.577   5.262  1.00  0.00           C  
ATOM   3235  CD1 LEU A 206      57.382   4.116   4.415  1.00  0.00           C  
ATOM   3236  CD2 LEU A 206      55.670   3.440   6.121  1.00  0.00           C  
ATOM   3237  H   LEU A 206      54.904   7.237   5.076  1.00  0.00           H  
ATOM   3238  HA  LEU A 206      54.935   5.666   7.464  1.00  0.00           H  
ATOM   3239 1HB  LEU A 206      57.134   6.478   5.535  1.00  0.00           H  
ATOM   3240 2HB  LEU A 206      57.379   5.347   6.870  1.00  0.00           H  
ATOM   3241  HG  LEU A 206      55.420   4.920   4.586  1.00  0.00           H  
ATOM   3242 1HD1 LEU A 206      57.069   3.292   3.774  1.00  0.00           H  
ATOM   3243 2HD1 LEU A 206      57.731   4.943   3.797  1.00  0.00           H  
ATOM   3244 3HD1 LEU A 206      58.189   3.782   5.066  1.00  0.00           H  
ATOM   3245 1HD2 LEU A 206      55.355   2.616   5.480  1.00  0.00           H  
ATOM   3246 2HD2 LEU A 206      56.453   3.096   6.797  1.00  0.00           H  
ATOM   3247 3HD2 LEU A 206      54.818   3.793   6.702  1.00  0.00           H  
ATOM   3248  N   LYS A 207      56.532   8.541   7.582  1.00  0.00           N  
ATOM   3249  CA  LYS A 207      57.129   9.516   8.486  1.00  0.00           C  
ATOM   3250  C   LYS A 207      56.127   9.976   9.538  1.00  0.00           C  
ATOM   3251  O   LYS A 207      56.470  10.131  10.710  1.00  0.00           O  
ATOM   3252  CB  LYS A 207      57.660  10.718   7.703  1.00  0.00           C  
ATOM   3253  CG  LYS A 207      58.368  11.762   8.556  1.00  0.00           C  
ATOM   3254  CD  LYS A 207      58.948  12.876   7.698  1.00  0.00           C  
ATOM   3255  CE  LYS A 207      59.643  13.927   8.550  1.00  0.00           C  
ATOM   3256  NZ  LYS A 207      60.215  15.025   7.723  1.00  0.00           N  
ATOM   3257  H   LYS A 207      56.419   8.779   6.607  1.00  0.00           H  
ATOM   3258  HA  LYS A 207      57.963   9.042   9.004  1.00  0.00           H  
ATOM   3259 1HB  LYS A 207      58.361  10.375   6.942  1.00  0.00           H  
ATOM   3260 2HB  LYS A 207      56.834  11.211   7.189  1.00  0.00           H  
ATOM   3261 1HG  LYS A 207      57.662  12.192   9.267  1.00  0.00           H  
ATOM   3262 2HG  LYS A 207      59.175  11.288   9.114  1.00  0.00           H  
ATOM   3263 1HD  LYS A 207      59.667  12.457   6.993  1.00  0.00           H  
ATOM   3264 2HD  LYS A 207      58.147  13.353   7.132  1.00  0.00           H  
ATOM   3265 1HE  LYS A 207      58.931  14.353   9.255  1.00  0.00           H  
ATOM   3266 2HE  LYS A 207      60.448  13.461   9.118  1.00  0.00           H  
ATOM   3267 1HZ  LYS A 207      60.667  15.699   8.324  1.00  0.00           H  
ATOM   3268 2HZ  LYS A 207      60.892  14.643   7.077  1.00  0.00           H  
ATOM   3269 3HZ  LYS A 207      59.476  15.478   7.206  1.00  0.00           H  
ATOM   3270  N   GLU A 208      54.887  10.193   9.113  1.00  0.00           N  
ATOM   3271  CA  GLU A 208      53.833  10.636  10.017  1.00  0.00           C  
ATOM   3272  C   GLU A 208      53.529   9.577  11.069  1.00  0.00           C  
ATOM   3273  O   GLU A 208      53.323   9.893  12.241  1.00  0.00           O  
ATOM   3274  CB  GLU A 208      52.562  10.969   9.232  1.00  0.00           C  
ATOM   3275  CG  GLU A 208      52.668  12.215   8.364  1.00  0.00           C  
ATOM   3276  CD  GLU A 208      51.428  12.470   7.553  1.00  0.00           C  
ATOM   3277  OE1 GLU A 208      50.548  11.643   7.572  1.00  0.00           O  
ATOM   3278  OE2 GLU A 208      51.360  13.494   6.915  1.00  0.00           O  
ATOM   3279  H   GLU A 208      54.669  10.047   8.138  1.00  0.00           H  
ATOM   3280  HA  GLU A 208      54.173  11.536  10.530  1.00  0.00           H  
ATOM   3281 1HB  GLU A 208      52.304  10.131   8.584  1.00  0.00           H  
ATOM   3282 2HB  GLU A 208      51.734  11.114   9.925  1.00  0.00           H  
ATOM   3283 1HG  GLU A 208      52.853  13.077   9.004  1.00  0.00           H  
ATOM   3284 2HG  GLU A 208      53.519  12.106   7.693  1.00  0.00           H  
ATOM   3285  N   ALA A 209      53.502   8.318  10.644  1.00  0.00           N  
ATOM   3286  CA  ALA A 209      53.222   7.209  11.548  1.00  0.00           C  
ATOM   3287  C   ALA A 209      54.315   7.068  12.600  1.00  0.00           C  
ATOM   3288  O   ALA A 209      54.033   6.818  13.772  1.00  0.00           O  
ATOM   3289  CB  ALA A 209      53.070   5.913  10.766  1.00  0.00           C  
ATOM   3290  H   ALA A 209      53.680   8.124   9.669  1.00  0.00           H  
ATOM   3291  HA  ALA A 209      52.286   7.421  12.065  1.00  0.00           H  
ATOM   3292 1HB  ALA A 209      52.862   5.094  11.454  1.00  0.00           H  
ATOM   3293 2HB  ALA A 209      52.247   6.010  10.057  1.00  0.00           H  
ATOM   3294 3HB  ALA A 209      53.991   5.705  10.224  1.00  0.00           H  
ATOM   3295  N   ILE A 210      55.563   7.230  12.175  1.00  0.00           N  
ATOM   3296  CA  ILE A 210      56.702   7.121  13.079  1.00  0.00           C  
ATOM   3297  C   ILE A 210      56.677   8.222  14.131  1.00  0.00           C  
ATOM   3298  O   ILE A 210      56.967   7.981  15.303  1.00  0.00           O  
ATOM   3299  CB  ILE A 210      58.029   7.184  12.301  1.00  0.00           C  
ATOM   3300  CG1 ILE A 210      58.194   5.939  11.425  1.00  0.00           C  
ATOM   3301  CG2 ILE A 210      59.202   7.322  13.260  1.00  0.00           C  
ATOM   3302  CD1 ILE A 210      59.328   6.038  10.430  1.00  0.00           C  
ATOM   3303  H   ILE A 210      55.728   7.434  11.200  1.00  0.00           H  
ATOM   3304  HA  ILE A 210      56.647   6.160  13.590  1.00  0.00           H  
ATOM   3305  HB  ILE A 210      58.017   8.042  11.630  1.00  0.00           H  
ATOM   3306 1HG1 ILE A 210      58.369   5.070  12.057  1.00  0.00           H  
ATOM   3307 2HG1 ILE A 210      57.271   5.759  10.872  1.00  0.00           H  
ATOM   3308 1HG2 ILE A 210      60.132   7.365  12.693  1.00  0.00           H  
ATOM   3309 2HG2 ILE A 210      59.089   8.236  13.841  1.00  0.00           H  
ATOM   3310 3HG2 ILE A 210      59.225   6.465  13.932  1.00  0.00           H  
ATOM   3311 1HD1 ILE A 210      59.381   5.119   9.846  1.00  0.00           H  
ATOM   3312 2HD1 ILE A 210      59.153   6.883   9.762  1.00  0.00           H  
ATOM   3313 3HD1 ILE A 210      60.266   6.183  10.962  1.00  0.00           H  
ATOM   3314  N   GLU A 211      56.329   9.432  13.706  1.00  0.00           N  
ATOM   3315  CA  GLU A 211      56.266  10.574  14.610  1.00  0.00           C  
ATOM   3316  C   GLU A 211      55.303  10.312  15.761  1.00  0.00           C  
ATOM   3317  O   GLU A 211      55.509  10.791  16.876  1.00  0.00           O  
ATOM   3318  CB  GLU A 211      55.839  11.832  13.851  1.00  0.00           C  
ATOM   3319  CG  GLU A 211      55.851  13.105  14.686  1.00  0.00           C  
ATOM   3320  CD  GLU A 211      55.517  14.333  13.886  1.00  0.00           C  
ATOM   3321  OE1 GLU A 211      55.303  14.209  12.704  1.00  0.00           O  
ATOM   3322  OE2 GLU A 211      55.477  15.397  14.458  1.00  0.00           O  
ATOM   3323  H   GLU A 211      56.102   9.564  12.731  1.00  0.00           H  
ATOM   3324  HA  GLU A 211      57.259  10.739  15.029  1.00  0.00           H  
ATOM   3325 1HB  GLU A 211      56.501  11.986  12.999  1.00  0.00           H  
ATOM   3326 2HB  GLU A 211      54.830  11.698  13.461  1.00  0.00           H  
ATOM   3327 1HG  GLU A 211      55.126  13.004  15.494  1.00  0.00           H  
ATOM   3328 2HG  GLU A 211      56.837  13.225  15.133  1.00  0.00           H  
ATOM   3329  N   LYS A 212      54.270   9.536  15.403  1.00  0.00           N  
ATOM   3330  CA  LYS A 212      53.160   9.120  16.251  1.00  0.00           C  
ATOM   3331  C   LYS A 212      53.289   7.681  16.749  1.00  0.00           C  
ATOM   3332  O   LYS A 212      52.393   7.161  17.414  1.00  0.00           O  
ATOM   3333  CB  LYS A 212      51.840   9.288  15.497  1.00  0.00           C  
ATOM   3334  CG  LYS A 212      51.543  10.716  15.058  1.00  0.00           C  
ATOM   3335  CD  LYS A 212      51.369  11.637  16.256  1.00  0.00           C  
ATOM   3336  CE  LYS A 212      50.976  13.042  15.822  1.00  0.00           C  
ATOM   3337  NZ  LYS A 212      50.841  13.965  16.981  1.00  0.00           N  
ATOM   3338  H   LYS A 212      54.223   9.185  14.457  1.00  0.00           H  
ATOM   3339  HA  LYS A 212      53.141   9.759  17.134  1.00  0.00           H  
ATOM   3340 1HB  LYS A 212      51.846   8.659  14.607  1.00  0.00           H  
ATOM   3341 2HB  LYS A 212      51.016   8.954  16.128  1.00  0.00           H  
ATOM   3342 1HG  LYS A 212      52.365  11.085  14.443  1.00  0.00           H  
ATOM   3343 2HG  LYS A 212      50.631  10.731  14.462  1.00  0.00           H  
ATOM   3344 1HD  LYS A 212      50.594  11.239  16.912  1.00  0.00           H  
ATOM   3345 2HD  LYS A 212      52.303  11.688  16.815  1.00  0.00           H  
ATOM   3346 1HE  LYS A 212      51.732  13.438  15.145  1.00  0.00           H  
ATOM   3347 2HE  LYS A 212      50.026  13.006  15.289  1.00  0.00           H  
ATOM   3348 1HZ  LYS A 212      50.580  14.884  16.652  1.00  0.00           H  
ATOM   3349 2HZ  LYS A 212      50.128  13.617  17.608  1.00  0.00           H  
ATOM   3350 3HZ  LYS A 212      51.721  14.022  17.472  1.00  0.00           H  
ATOM   3351  N   GLY A 213      54.404   7.032  16.430  1.00  0.00           N  
ATOM   3352  CA  GLY A 213      54.839   5.858  17.185  1.00  0.00           C  
ATOM   3353  C   GLY A 213      55.139   4.649  16.299  1.00  0.00           C  
ATOM   3354  O   GLY A 213      55.584   3.608  16.783  1.00  0.00           O  
ATOM   3355  H   GLY A 213      54.958   7.359  15.651  1.00  0.00           H  
ATOM   3356 1HA  GLY A 213      55.735   6.103  17.755  1.00  0.00           H  
ATOM   3357 2HA  GLY A 213      54.068   5.581  17.903  1.00  0.00           H  
ATOM   3358  N   GLY A 214      54.897   4.778  14.994  1.00  0.00           N  
ATOM   3359  CA  GLY A 214      55.073   3.643  14.087  1.00  0.00           C  
ATOM   3360  C   GLY A 214      56.497   3.089  14.098  1.00  0.00           C  
ATOM   3361  O   GLY A 214      57.461   3.832  14.283  1.00  0.00           O  
ATOM   3362  H   GLY A 214      54.590   5.671  14.637  1.00  0.00           H  
ATOM   3363 1HA  GLY A 214      54.383   2.846  14.364  1.00  0.00           H  
ATOM   3364 2HA  GLY A 214      54.822   3.947  13.071  1.00  0.00           H  
ATOM   3365  N   ASP A 215      56.609   1.776  13.897  1.00  0.00           N  
ATOM   3366  CA  ASP A 215      57.902   1.092  13.841  1.00  0.00           C  
ATOM   3367  C   ASP A 215      58.636   1.393  12.529  1.00  0.00           C  
ATOM   3368  O   ASP A 215      58.101   1.172  11.442  1.00  0.00           O  
ATOM   3369  CB  ASP A 215      57.714  -0.419  13.993  1.00  0.00           C  
ATOM   3370  CG  ASP A 215      59.033  -1.177  14.060  1.00  0.00           C  
ATOM   3371  OD1 ASP A 215      59.602  -1.247  15.123  1.00  0.00           O  
ATOM   3372  OD2 ASP A 215      59.459  -1.679  13.047  1.00  0.00           O  
ATOM   3373  H   ASP A 215      55.772   1.223  13.778  1.00  0.00           H  
ATOM   3374  HA  ASP A 215      58.519   1.451  14.665  1.00  0.00           H  
ATOM   3375 1HB  ASP A 215      57.146  -0.626  14.901  1.00  0.00           H  
ATOM   3376 2HB  ASP A 215      57.135  -0.800  13.151  1.00  0.00           H  
ATOM   3377  N   PRO A 216      59.741   1.848  12.960  1.00  0.00           N  
ATOM   3378  CA  PRO A 216      60.778   2.261  12.013  1.00  0.00           C  
ATOM   3379  C   PRO A 216      61.280   1.134  11.098  1.00  0.00           C  
ATOM   3380  O   PRO A 216      61.452   1.328   9.895  1.00  0.00           O  
ATOM   3381  CB  PRO A 216      61.889   2.751  12.947  1.00  0.00           C  
ATOM   3382  CG  PRO A 216      61.167   3.198  14.172  1.00  0.00           C  
ATOM   3383  CD  PRO A 216      60.059   2.193  14.341  1.00  0.00           C  
ATOM   3384  HA  PRO A 216      60.393   3.083  11.391  1.00  0.00           H  
ATOM   3385 1HB  PRO A 216      62.601   1.936  13.145  1.00  0.00           H  
ATOM   3386 2HB  PRO A 216      62.455   3.562  12.465  1.00  0.00           H  
ATOM   3387 1HG  PRO A 216      61.854   3.220  15.031  1.00  0.00           H  
ATOM   3388 2HG  PRO A 216      60.792   4.223  14.038  1.00  0.00           H  
ATOM   3389 1HD  PRO A 216      60.434   1.324  14.903  1.00  0.00           H  
ATOM   3390 2HD  PRO A 216      59.215   2.662  14.869  1.00  0.00           H  
ATOM   3391  N   ASP A 217      61.535  -0.082  11.622  1.00  0.00           N  
ATOM   3392  CA  ASP A 217      61.998  -1.128  10.717  1.00  0.00           C  
ATOM   3393  C   ASP A 217      60.945  -1.453   9.666  1.00  0.00           C  
ATOM   3394  O   ASP A 217      61.265  -1.653   8.494  1.00  0.00           O  
ATOM   3395  CB  ASP A 217      62.355  -2.395  11.499  1.00  0.00           C  
ATOM   3396  CG  ASP A 217      63.631  -2.247  12.317  1.00  0.00           C  
ATOM   3397  OD1 ASP A 217      64.371  -1.325  12.065  1.00  0.00           O  
ATOM   3398  OD2 ASP A 217      63.853  -3.056  13.185  1.00  0.00           O  
ATOM   3399  H   ASP A 217      61.399  -0.229  12.612  1.00  0.00           H  
ATOM   3400  HA  ASP A 217      62.892  -0.771  10.205  1.00  0.00           H  
ATOM   3401 1HB  ASP A 217      61.536  -2.650  12.172  1.00  0.00           H  
ATOM   3402 2HB  ASP A 217      62.480  -3.227  10.805  1.00  0.00           H  
ATOM   3403  N   ARG A 218      59.688  -1.505  10.091  1.00  0.00           N  
ATOM   3404  CA  ARG A 218      58.585  -1.806   9.186  1.00  0.00           C  
ATOM   3405  C   ARG A 218      58.422  -0.716   8.135  1.00  0.00           C  
ATOM   3406  O   ARG A 218      58.177  -1.002   6.963  1.00  0.00           O  
ATOM   3407  CB  ARG A 218      57.284  -1.959   9.960  1.00  0.00           C  
ATOM   3408  CG  ARG A 218      57.195  -3.209  10.821  1.00  0.00           C  
ATOM   3409  CD  ARG A 218      55.923  -3.259  11.586  1.00  0.00           C  
ATOM   3410  NE  ARG A 218      55.833  -4.453  12.411  1.00  0.00           N  
ATOM   3411  CZ  ARG A 218      54.856  -4.691  13.308  1.00  0.00           C  
ATOM   3412  NH1 ARG A 218      53.895  -3.811  13.483  1.00  0.00           N  
ATOM   3413  NH2 ARG A 218      54.863  -5.810  14.011  1.00  0.00           N  
ATOM   3414  H   ARG A 218      59.491  -1.332  11.066  1.00  0.00           H  
ATOM   3415  HA  ARG A 218      58.800  -2.747   8.679  1.00  0.00           H  
ATOM   3416 1HB  ARG A 218      57.146  -1.098  10.613  1.00  0.00           H  
ATOM   3417 2HB  ARG A 218      56.446  -1.978   9.263  1.00  0.00           H  
ATOM   3418 1HG  ARG A 218      57.247  -4.093  10.185  1.00  0.00           H  
ATOM   3419 2HG  ARG A 218      58.023  -3.222  11.530  1.00  0.00           H  
ATOM   3420 1HD  ARG A 218      55.856  -2.388  12.238  1.00  0.00           H  
ATOM   3421 2HD  ARG A 218      55.081  -3.258  10.894  1.00  0.00           H  
ATOM   3422  HE  ARG A 218      56.554  -5.153  12.305  1.00  0.00           H  
ATOM   3423 1HH1 ARG A 218      53.890  -2.956  12.946  1.00  0.00           H  
ATOM   3424 2HH1 ARG A 218      53.163  -3.990  14.155  1.00  0.00           H  
ATOM   3425 1HH2 ARG A 218      55.602  -6.487  13.876  1.00  0.00           H  
ATOM   3426 2HH2 ARG A 218      54.131  -5.989  14.682  1.00  0.00           H  
ATOM   3427  N   ALA A 219      58.559   0.535   8.560  1.00  0.00           N  
ATOM   3428  CA  ALA A 219      58.428   1.671   7.655  1.00  0.00           C  
ATOM   3429  C   ALA A 219      59.530   1.668   6.604  1.00  0.00           C  
ATOM   3430  O   ALA A 219      59.284   1.953   5.432  1.00  0.00           O  
ATOM   3431  CB  ALA A 219      58.447   2.976   8.437  1.00  0.00           C  
ATOM   3432  H   ALA A 219      58.759   0.704   9.535  1.00  0.00           H  
ATOM   3433  HA  ALA A 219      57.473   1.583   7.137  1.00  0.00           H  
ATOM   3434 1HB  ALA A 219      58.348   3.815   7.747  1.00  0.00           H  
ATOM   3435 2HB  ALA A 219      57.617   2.989   9.144  1.00  0.00           H  
ATOM   3436 3HB  ALA A 219      59.387   3.062   8.979  1.00  0.00           H  
ATOM   3437  N   LEU A 220      60.746   1.344   7.029  1.00  0.00           N  
ATOM   3438  CA  LEU A 220      61.888   1.303   6.124  1.00  0.00           C  
ATOM   3439  C   LEU A 220      61.720   0.214   5.072  1.00  0.00           C  
ATOM   3440  O   LEU A 220      62.040   0.415   3.900  1.00  0.00           O  
ATOM   3441  CB  LEU A 220      63.181   1.064   6.914  1.00  0.00           C  
ATOM   3442  CG  LEU A 220      63.633   2.220   7.815  1.00  0.00           C  
ATOM   3443  CD1 LEU A 220      64.816   1.772   8.662  1.00  0.00           C  
ATOM   3444  CD2 LEU A 220      63.999   3.421   6.956  1.00  0.00           C  
ATOM   3445  H   LEU A 220      60.883   1.120   8.004  1.00  0.00           H  
ATOM   3446  HA  LEU A 220      61.960   2.263   5.615  1.00  0.00           H  
ATOM   3447 1HB  LEU A 220      63.046   0.186   7.543  1.00  0.00           H  
ATOM   3448 2HB  LEU A 220      63.987   0.860   6.208  1.00  0.00           H  
ATOM   3449  HG  LEU A 220      62.822   2.492   8.492  1.00  0.00           H  
ATOM   3450 1HD1 LEU A 220      65.137   2.593   9.303  1.00  0.00           H  
ATOM   3451 2HD1 LEU A 220      64.521   0.924   9.281  1.00  0.00           H  
ATOM   3452 3HD1 LEU A 220      65.638   1.477   8.011  1.00  0.00           H  
ATOM   3453 1HD2 LEU A 220      64.319   4.243   7.597  1.00  0.00           H  
ATOM   3454 2HD2 LEU A 220      64.810   3.151   6.280  1.00  0.00           H  
ATOM   3455 3HD2 LEU A 220      63.131   3.732   6.375  1.00  0.00           H  
ATOM   3456  N   GLU A 221      61.216  -0.939   5.498  1.00  0.00           N  
ATOM   3457  CA  GLU A 221      61.004  -2.063   4.593  1.00  0.00           C  
ATOM   3458  C   GLU A 221      59.953  -1.733   3.541  1.00  0.00           C  
ATOM   3459  O   GLU A 221      60.103  -2.079   2.369  1.00  0.00           O  
ATOM   3460  CB  GLU A 221      60.581  -3.307   5.377  1.00  0.00           C  
ATOM   3461  CG  GLU A 221      61.678  -3.906   6.245  1.00  0.00           C  
ATOM   3462  CD  GLU A 221      61.207  -5.082   7.055  1.00  0.00           C  
ATOM   3463  OE1 GLU A 221      60.032  -5.359   7.037  1.00  0.00           O  
ATOM   3464  OE2 GLU A 221      62.024  -5.704   7.694  1.00  0.00           O  
ATOM   3465  H   GLU A 221      60.974  -1.040   6.473  1.00  0.00           H  
ATOM   3466  HA  GLU A 221      61.942  -2.276   4.080  1.00  0.00           H  
ATOM   3467 1HB  GLU A 221      59.740  -3.060   6.025  1.00  0.00           H  
ATOM   3468 2HB  GLU A 221      60.245  -4.078   4.684  1.00  0.00           H  
ATOM   3469 1HG  GLU A 221      62.500  -4.227   5.605  1.00  0.00           H  
ATOM   3470 2HG  GLU A 221      62.057  -3.137   6.917  1.00  0.00           H  
ATOM   3471  N   GLY A 222      58.888  -1.061   3.967  1.00  0.00           N  
ATOM   3472  CA  GLY A 222      57.810  -0.682   3.062  1.00  0.00           C  
ATOM   3473  C   GLY A 222      58.294   0.307   2.010  1.00  0.00           C  
ATOM   3474  O   GLY A 222      57.929   0.210   0.838  1.00  0.00           O  
ATOM   3475  H   GLY A 222      58.824  -0.807   4.942  1.00  0.00           H  
ATOM   3476 1HA  GLY A 222      57.415  -1.573   2.574  1.00  0.00           H  
ATOM   3477 2HA  GLY A 222      56.994  -0.240   3.633  1.00  0.00           H  
ATOM   3478  N   LEU A 223      59.118   1.259   2.436  1.00  0.00           N  
ATOM   3479  CA  LEU A 223      59.655   2.268   1.531  1.00  0.00           C  
ATOM   3480  C   LEU A 223      60.560   1.640   0.479  1.00  0.00           C  
ATOM   3481  O   LEU A 223      60.519   2.015  -0.693  1.00  0.00           O  
ATOM   3482  CB  LEU A 223      60.436   3.326   2.321  1.00  0.00           C  
ATOM   3483  CG  LEU A 223      59.595   4.238   3.223  1.00  0.00           C  
ATOM   3484  CD1 LEU A 223      60.517   5.105   4.069  1.00  0.00           C  
ATOM   3485  CD2 LEU A 223      58.676   5.094   2.364  1.00  0.00           C  
ATOM   3486  H   LEU A 223      59.379   1.284   3.411  1.00  0.00           H  
ATOM   3487  HA  LEU A 223      58.823   2.754   1.022  1.00  0.00           H  
ATOM   3488 1HB  LEU A 223      61.167   2.820   2.950  1.00  0.00           H  
ATOM   3489 2HB  LEU A 223      60.973   3.960   1.615  1.00  0.00           H  
ATOM   3490  HG  LEU A 223      58.996   3.629   3.900  1.00  0.00           H  
ATOM   3491 1HD1 LEU A 223      59.920   5.754   4.710  1.00  0.00           H  
ATOM   3492 2HD1 LEU A 223      61.150   4.468   4.688  1.00  0.00           H  
ATOM   3493 3HD1 LEU A 223      61.142   5.716   3.418  1.00  0.00           H  
ATOM   3494 1HD2 LEU A 223      58.078   5.742   3.005  1.00  0.00           H  
ATOM   3495 2HD2 LEU A 223      59.274   5.705   1.687  1.00  0.00           H  
ATOM   3496 3HD2 LEU A 223      58.016   4.449   1.783  1.00  0.00           H  
ATOM   3497  N   LYS A 224      61.377   0.682   0.905  1.00  0.00           N  
ATOM   3498  CA  LYS A 224      62.294   0.000  -0.000  1.00  0.00           C  
ATOM   3499  C   LYS A 224      61.537  -0.801  -1.052  1.00  0.00           C  
ATOM   3500  O   LYS A 224      61.914  -0.818  -2.224  1.00  0.00           O  
ATOM   3501  CB  LYS A 224      63.235  -0.917   0.783  1.00  0.00           C  
ATOM   3502  CG  LYS A 224      64.235  -1.676  -0.080  1.00  0.00           C  
ATOM   3503  CD  LYS A 224      63.737  -3.077  -0.400  1.00  0.00           C  
ATOM   3504  CE  LYS A 224      63.773  -3.973   0.830  1.00  0.00           C  
ATOM   3505  NZ  LYS A 224      63.244  -5.334   0.543  1.00  0.00           N  
ATOM   3506  H   LYS A 224      61.362   0.420   1.880  1.00  0.00           H  
ATOM   3507  HA  LYS A 224      62.891   0.751  -0.519  1.00  0.00           H  
ATOM   3508 1HB  LYS A 224      63.798  -0.328   1.507  1.00  0.00           H  
ATOM   3509 2HB  LYS A 224      62.650  -1.649   1.340  1.00  0.00           H  
ATOM   3510 1HG  LYS A 224      64.396  -1.135  -1.013  1.00  0.00           H  
ATOM   3511 2HG  LYS A 224      65.187  -1.749   0.446  1.00  0.00           H  
ATOM   3512 1HD  LYS A 224      62.712  -3.024  -0.770  1.00  0.00           H  
ATOM   3513 2HD  LYS A 224      64.363  -3.518  -1.176  1.00  0.00           H  
ATOM   3514 1HE  LYS A 224      64.799  -4.063   1.184  1.00  0.00           H  
ATOM   3515 2HE  LYS A 224      63.176  -3.525   1.624  1.00  0.00           H  
ATOM   3516 1HZ  LYS A 224      63.284  -5.895   1.382  1.00  0.00           H  
ATOM   3517 2HZ  LYS A 224      62.285  -5.264   0.231  1.00  0.00           H  
ATOM   3518 3HZ  LYS A 224      63.801  -5.767  -0.178  1.00  0.00           H  
ATOM   3519  N   GLU A 225      60.467  -1.464  -0.626  1.00  0.00           N  
ATOM   3520  CA  GLU A 225      59.655  -2.268  -1.531  1.00  0.00           C  
ATOM   3521  C   GLU A 225      58.977  -1.399  -2.583  1.00  0.00           C  
ATOM   3522  O   GLU A 225      58.904  -1.769  -3.755  1.00  0.00           O  
ATOM   3523  CB  GLU A 225      58.601  -3.052  -0.747  1.00  0.00           C  
ATOM   3524  CG  GLU A 225      59.165  -4.163   0.128  1.00  0.00           C  
ATOM   3525  CD  GLU A 225      59.832  -5.252  -0.667  1.00  0.00           C  
ATOM   3526  OE1 GLU A 225      59.336  -5.583  -1.717  1.00  0.00           O  
ATOM   3527  OE2 GLU A 225      60.838  -5.752  -0.223  1.00  0.00           O  
ATOM   3528  H   GLU A 225      60.210  -1.409   0.349  1.00  0.00           H  
ATOM   3529  HA  GLU A 225      60.307  -2.976  -2.044  1.00  0.00           H  
ATOM   3530 1HB  GLU A 225      58.044  -2.371  -0.104  1.00  0.00           H  
ATOM   3531 2HB  GLU A 225      57.890  -3.502  -1.441  1.00  0.00           H  
ATOM   3532 1HG  GLU A 225      59.893  -3.735   0.817  1.00  0.00           H  
ATOM   3533 2HG  GLU A 225      58.357  -4.593   0.717  1.00  0.00           H  
ATOM   3534  N   LEU A 226      58.482  -0.242  -2.157  1.00  0.00           N  
ATOM   3535  CA  LEU A 226      57.810   0.682  -3.062  1.00  0.00           C  
ATOM   3536  C   LEU A 226      58.770   1.222  -4.114  1.00  0.00           C  
ATOM   3537  O   LEU A 226      58.414   1.350  -5.285  1.00  0.00           O  
ATOM   3538  CB  LEU A 226      57.200   1.847  -2.272  1.00  0.00           C  
ATOM   3539  CG  LEU A 226      56.011   1.489  -1.371  1.00  0.00           C  
ATOM   3540  CD1 LEU A 226      55.634   2.697  -0.524  1.00  0.00           C  
ATOM   3541  CD2 LEU A 226      54.840   1.036  -2.230  1.00  0.00           C  
ATOM   3542  H   LEU A 226      58.574   0.003  -1.181  1.00  0.00           H  
ATOM   3543  HA  LEU A 226      57.010   0.146  -3.571  1.00  0.00           H  
ATOM   3544 1HB  LEU A 226      57.974   2.282  -1.642  1.00  0.00           H  
ATOM   3545 2HB  LEU A 226      56.864   2.607  -2.977  1.00  0.00           H  
ATOM   3546  HG  LEU A 226      56.298   0.684  -0.694  1.00  0.00           H  
ATOM   3547 1HD1 LEU A 226      54.790   2.443   0.117  1.00  0.00           H  
ATOM   3548 2HD1 LEU A 226      56.484   2.987   0.095  1.00  0.00           H  
ATOM   3549 3HD1 LEU A 226      55.359   3.526  -1.175  1.00  0.00           H  
ATOM   3550 1HD2 LEU A 226      53.996   0.781  -1.589  1.00  0.00           H  
ATOM   3551 2HD2 LEU A 226      54.553   1.842  -2.906  1.00  0.00           H  
ATOM   3552 3HD2 LEU A 226      55.132   0.162  -2.811  1.00  0.00           H  
ATOM   3553  N   SER A 227      59.989   1.537  -3.688  1.00  0.00           N  
ATOM   3554  CA  SER A 227      61.004   2.063  -4.593  1.00  0.00           C  
ATOM   3555  C   SER A 227      61.393   1.032  -5.645  1.00  0.00           C  
ATOM   3556  O   SER A 227      61.573   1.364  -6.817  1.00  0.00           O  
ATOM   3557  CB  SER A 227      62.231   2.488  -3.810  1.00  0.00           C  
ATOM   3558  OG  SER A 227      63.218   3.000  -4.663  1.00  0.00           O  
ATOM   3559  H   SER A 227      60.218   1.409  -2.713  1.00  0.00           H  
ATOM   3560  HA  SER A 227      60.594   2.935  -5.104  1.00  0.00           H  
ATOM   3561 1HB  SER A 227      61.952   3.244  -3.077  1.00  0.00           H  
ATOM   3562 2HB  SER A 227      62.627   1.633  -3.264  1.00  0.00           H  
ATOM   3563  HG  SER A 227      63.955   3.244  -4.098  1.00  0.00           H  
ATOM   3564  N   LYS A 228      61.521  -0.220  -5.219  1.00  0.00           N  
ATOM   3565  CA  LYS A 228      61.888  -1.303  -6.124  1.00  0.00           C  
ATOM   3566  C   LYS A 228      60.811  -1.532  -7.176  1.00  0.00           C  
ATOM   3567  O   LYS A 228      61.113  -1.760  -8.348  1.00  0.00           O  
ATOM   3568  CB  LYS A 228      62.141  -2.593  -5.341  1.00  0.00           C  
ATOM   3569  CG  LYS A 228      62.587  -3.770  -6.197  1.00  0.00           C  
ATOM   3570  CD  LYS A 228      62.905  -4.987  -5.340  1.00  0.00           C  
ATOM   3571  CE  LYS A 228      63.442  -6.134  -6.184  1.00  0.00           C  
ATOM   3572  NZ  LYS A 228      62.427  -6.640  -7.146  1.00  0.00           N  
ATOM   3573  H   LYS A 228      61.360  -0.427  -4.244  1.00  0.00           H  
ATOM   3574  HA  LYS A 228      62.806  -1.025  -6.642  1.00  0.00           H  
ATOM   3575 1HB  LYS A 228      62.908  -2.416  -4.588  1.00  0.00           H  
ATOM   3576 2HB  LYS A 228      61.230  -2.885  -4.819  1.00  0.00           H  
ATOM   3577 1HG  LYS A 228      61.796  -4.029  -6.902  1.00  0.00           H  
ATOM   3578 2HG  LYS A 228      63.477  -3.493  -6.762  1.00  0.00           H  
ATOM   3579 1HD  LYS A 228      63.649  -4.719  -4.589  1.00  0.00           H  
ATOM   3580 2HD  LYS A 228      62.001  -5.318  -4.829  1.00  0.00           H  
ATOM   3581 1HE  LYS A 228      64.316  -5.798  -6.739  1.00  0.00           H  
ATOM   3582 2HE  LYS A 228      63.746  -6.953  -5.532  1.00  0.00           H  
ATOM   3583 1HZ  LYS A 228      62.821  -7.399  -7.685  1.00  0.00           H  
ATOM   3584 2HZ  LYS A 228      61.618  -6.972  -6.640  1.00  0.00           H  
ATOM   3585 3HZ  LYS A 228      62.151  -5.894  -7.769  1.00  0.00           H  
ATOM   3586  N   LYS A 229      59.553  -1.470  -6.751  1.00  0.00           N  
ATOM   3587  CA  LYS A 229      58.428  -1.671  -7.655  1.00  0.00           C  
ATOM   3588  C   LYS A 229      58.364  -0.571  -8.707  1.00  0.00           C  
ATOM   3589  O   LYS A 229      58.094  -0.834  -9.879  1.00  0.00           O  
ATOM   3590  CB  LYS A 229      57.115  -1.728  -6.872  1.00  0.00           C  
ATOM   3591  CG  LYS A 229      56.941  -2.982  -6.027  1.00  0.00           C  
ATOM   3592  CD  LYS A 229      55.624  -2.956  -5.265  1.00  0.00           C  
ATOM   3593  CE  LYS A 229      55.453  -4.205  -4.412  1.00  0.00           C  
ATOM   3594  NZ  LYS A 229      54.187  -4.175  -3.630  1.00  0.00           N  
ATOM   3595  H   LYS A 229      59.372  -1.279  -5.776  1.00  0.00           H  
ATOM   3596  HA  LYS A 229      58.566  -2.621  -8.173  1.00  0.00           H  
ATOM   3597 1HB  LYS A 229      57.050  -0.865  -6.208  1.00  0.00           H  
ATOM   3598 2HB  LYS A 229      56.276  -1.671  -7.565  1.00  0.00           H  
ATOM   3599 1HG  LYS A 229      56.960  -3.862  -6.672  1.00  0.00           H  
ATOM   3600 2HG  LYS A 229      57.762  -3.059  -5.315  1.00  0.00           H  
ATOM   3601 1HD  LYS A 229      55.595  -2.078  -4.619  1.00  0.00           H  
ATOM   3602 2HD  LYS A 229      54.796  -2.894  -5.971  1.00  0.00           H  
ATOM   3603 1HE  LYS A 229      55.450  -5.085  -5.052  1.00  0.00           H  
ATOM   3604 2HE  LYS A 229      56.290  -4.290  -3.719  1.00  0.00           H  
ATOM   3605 1HZ  LYS A 229      54.111  -5.018  -3.079  1.00  0.00           H  
ATOM   3606 2HZ  LYS A 229      54.187  -3.372  -3.018  1.00  0.00           H  
ATOM   3607 3HZ  LYS A 229      53.402  -4.116  -4.263  1.00  0.00           H  
ATOM   3608  N   VAL A 230      58.614   0.663  -8.282  1.00  0.00           N  
ATOM   3609  CA  VAL A 230      58.585   1.806  -9.186  1.00  0.00           C  
ATOM   3610  C   VAL A 230      59.682   1.704 -10.238  1.00  0.00           C  
ATOM   3611  O   VAL A 230      59.462   2.011 -11.410  1.00  0.00           O  
ATOM   3612  CB  VAL A 230      58.756   3.117  -8.395  1.00  0.00           C  
ATOM   3613  CG1 VAL A 230      58.916   4.294  -9.345  1.00  0.00           C  
ATOM   3614  CG2 VAL A 230      57.563   3.325  -7.475  1.00  0.00           C  
ATOM   3615  H   VAL A 230      58.830   0.813  -7.307  1.00  0.00           H  
ATOM   3616  HA  VAL A 230      57.618   1.824  -9.690  1.00  0.00           H  
ATOM   3617  HB  VAL A 230      59.668   3.056  -7.802  1.00  0.00           H  
ATOM   3618 1HG1 VAL A 230      59.036   5.213  -8.770  1.00  0.00           H  
ATOM   3619 2HG1 VAL A 230      59.796   4.141  -9.970  1.00  0.00           H  
ATOM   3620 3HG1 VAL A 230      58.032   4.376  -9.977  1.00  0.00           H  
ATOM   3621 1HG2 VAL A 230      57.691   4.253  -6.918  1.00  0.00           H  
ATOM   3622 2HG2 VAL A 230      56.650   3.380  -8.068  1.00  0.00           H  
ATOM   3623 3HG2 VAL A 230      57.492   2.491  -6.776  1.00  0.00           H  
ATOM   3624  N   LEU A 231      60.864   1.271  -9.813  1.00  0.00           N  
ATOM   3625  CA  LEU A 231      61.998   1.128 -10.717  1.00  0.00           C  
ATOM   3626  C   LEU A 231      61.732   0.058 -11.769  1.00  0.00           C  
ATOM   3627  O   LEU A 231      62.068   0.229 -12.941  1.00  0.00           O  
ATOM   3628  CB  LEU A 231      63.264   0.774  -9.927  1.00  0.00           C  
ATOM   3629  CG  LEU A 231      63.817   1.885  -9.024  1.00  0.00           C  
ATOM   3630  CD1 LEU A 231      64.955   1.332  -8.177  1.00  0.00           C  
ATOM   3631  CD2 LEU A 231      64.290   3.048  -9.883  1.00  0.00           C  
ATOM   3632  H   LEU A 231      60.980   1.035  -8.838  1.00  0.00           H  
ATOM   3633  HA  LEU A 231      62.156   2.078 -11.226  1.00  0.00           H  
ATOM   3634 1HB  LEU A 231      63.051  -0.088  -9.297  1.00  0.00           H  
ATOM   3635 2HB  LEU A 231      64.048   0.499 -10.632  1.00  0.00           H  
ATOM   3636  HG  LEU A 231      63.034   2.228  -8.348  1.00  0.00           H  
ATOM   3637 1HD1 LEU A 231      65.348   2.121  -7.536  1.00  0.00           H  
ATOM   3638 2HD1 LEU A 231      64.584   0.514  -7.559  1.00  0.00           H  
ATOM   3639 3HD1 LEU A 231      65.748   0.965  -8.828  1.00  0.00           H  
ATOM   3640 1HD2 LEU A 231      64.682   3.838  -9.241  1.00  0.00           H  
ATOM   3641 2HD2 LEU A 231      65.074   2.707 -10.559  1.00  0.00           H  
ATOM   3642 3HD2 LEU A 231      63.453   3.435 -10.464  1.00  0.00           H  
ATOM   3643  N   GLU A 232      61.127  -1.045 -11.344  1.00  0.00           N  
ATOM   3644  CA  GLU A 232      60.814  -2.145 -12.248  1.00  0.00           C  
ATOM   3645  C   GLU A 232      59.797  -1.721 -13.300  1.00  0.00           C  
ATOM   3646  O   GLU A 232      59.916  -2.079 -14.472  1.00  0.00           O  
ATOM   3647  CB  GLU A 232      60.280  -3.345 -11.463  1.00  0.00           C  
ATOM   3648  CG  GLU A 232      61.319  -4.041 -10.595  1.00  0.00           C  
ATOM   3649  CD  GLU A 232      60.743  -5.169  -9.784  1.00  0.00           C  
ATOM   3650  OE1 GLU A 232      59.548  -5.338  -9.802  1.00  0.00           O  
ATOM   3651  OE2 GLU A 232      61.500  -5.861  -9.146  1.00  0.00           O  
ATOM   3652  H   GLU A 232      60.877  -1.124 -10.369  1.00  0.00           H  
ATOM   3653  HA  GLU A 232      61.729  -2.442 -12.761  1.00  0.00           H  
ATOM   3654 1HB  GLU A 232      59.465  -3.023 -10.815  1.00  0.00           H  
ATOM   3655 2HB  GLU A 232      59.875  -4.083 -12.156  1.00  0.00           H  
ATOM   3656 1HG  GLU A 232      62.107  -4.435 -11.236  1.00  0.00           H  
ATOM   3657 2HG  GLU A 232      61.766  -3.309  -9.924  1.00  0.00           H  
ATOM   3658  N   SER A 233      58.797  -0.956 -12.875  1.00  0.00           N  
ATOM   3659  CA  SER A 233      57.757  -0.482 -13.779  1.00  0.00           C  
ATOM   3660  C   SER A 233      58.329   0.460 -14.831  1.00  0.00           C  
ATOM   3661  O   SER A 233      57.957   0.397 -16.003  1.00  0.00           O  
ATOM   3662  CB  SER A 233      56.666   0.222 -12.996  1.00  0.00           C  
ATOM   3663  OG  SER A 233      55.654   0.683 -13.848  1.00  0.00           O  
ATOM   3664  H   SER A 233      58.756  -0.696 -11.900  1.00  0.00           H  
ATOM   3665  HA  SER A 233      57.323  -1.343 -14.290  1.00  0.00           H  
ATOM   3666 1HB  SER A 233      56.244  -0.464 -12.262  1.00  0.00           H  
ATOM   3667 2HB  SER A 233      57.095   1.061 -12.449  1.00  0.00           H  
ATOM   3668  HG  SER A 233      55.007   1.112 -13.283  1.00  0.00           H  
ATOM   3669  N   LEU A 234      59.235   1.333 -14.406  1.00  0.00           N  
ATOM   3670  CA  LEU A 234      59.861   2.290 -15.310  1.00  0.00           C  
ATOM   3671  C   LEU A 234      60.564   1.582 -16.461  1.00  0.00           C  
ATOM   3672  O   LEU A 234      60.407   1.958 -17.623  1.00  0.00           O  
ATOM   3673  CB  LEU A 234      60.867   3.161 -14.546  1.00  0.00           C  
ATOM   3674  CG  LEU A 234      60.261   4.167 -13.559  1.00  0.00           C  
ATOM   3675  CD1 LEU A 234      61.373   4.808 -12.740  1.00  0.00           C  
ATOM   3676  CD2 LEU A 234      59.471   5.217 -14.325  1.00  0.00           C  
ATOM   3677  H   LEU A 234      59.497   1.334 -13.431  1.00  0.00           H  
ATOM   3678  HA  LEU A 234      59.085   2.932 -15.725  1.00  0.00           H  
ATOM   3679 1HB  LEU A 234      61.535   2.509 -13.986  1.00  0.00           H  
ATOM   3680 2HB  LEU A 234      61.460   3.721 -15.269  1.00  0.00           H  
ATOM   3681  HG  LEU A 234      59.597   3.645 -12.869  1.00  0.00           H  
ATOM   3682 1HD1 LEU A 234      60.943   5.523 -12.039  1.00  0.00           H  
ATOM   3683 2HD1 LEU A 234      61.909   4.036 -12.188  1.00  0.00           H  
ATOM   3684 3HD1 LEU A 234      62.063   5.325 -13.406  1.00  0.00           H  
ATOM   3685 1HD2 LEU A 234      59.039   5.932 -13.624  1.00  0.00           H  
ATOM   3686 2HD2 LEU A 234      60.134   5.740 -15.015  1.00  0.00           H  
ATOM   3687 3HD2 LEU A 234      58.672   4.733 -14.887  1.00  0.00           H  
ATOM   3688  N   LEU A 235      61.340   0.555 -16.132  1.00  0.00           N  
ATOM   3689  CA  LEU A 235      62.069  -0.208 -17.138  1.00  0.00           C  
ATOM   3690  C   LEU A 235      61.122  -0.798 -18.175  1.00  0.00           C  
ATOM   3691  O   LEU A 235      61.356  -0.686 -19.378  1.00  0.00           O  
ATOM   3692  CB  LEU A 235      62.872  -1.332 -16.472  1.00  0.00           C  
ATOM   3693  CG  LEU A 235      64.077  -0.883 -15.635  1.00  0.00           C  
ATOM   3694  CD1 LEU A 235      64.645  -2.077 -14.880  1.00  0.00           C  
ATOM   3695  CD2 LEU A 235      65.126  -0.264 -16.547  1.00  0.00           C  
ATOM   3696  H   LEU A 235      61.427   0.296 -15.160  1.00  0.00           H  
ATOM   3697  HA  LEU A 235      62.761   0.463 -17.647  1.00  0.00           H  
ATOM   3698 1HB  LEU A 235      62.206  -1.894 -15.818  1.00  0.00           H  
ATOM   3699 2HB  LEU A 235      63.239  -2.004 -17.247  1.00  0.00           H  
ATOM   3700  HG  LEU A 235      63.755  -0.146 -14.899  1.00  0.00           H  
ATOM   3701 1HD1 LEU A 235      65.501  -1.758 -14.285  1.00  0.00           H  
ATOM   3702 2HD1 LEU A 235      63.880  -2.489 -14.221  1.00  0.00           H  
ATOM   3703 3HD1 LEU A 235      64.961  -2.840 -15.591  1.00  0.00           H  
ATOM   3704 1HD2 LEU A 235      65.982   0.056 -15.952  1.00  0.00           H  
ATOM   3705 2HD2 LEU A 235      65.450  -1.000 -17.282  1.00  0.00           H  
ATOM   3706 3HD2 LEU A 235      64.698   0.598 -17.060  1.00  0.00           H  
ATOM   3707  N   GLU A 236      60.051  -1.427 -17.696  1.00  0.00           N  
ATOM   3708  CA  GLU A 236      59.085  -2.085 -18.567  1.00  0.00           C  
ATOM   3709  C   GLU A 236      58.288  -1.071 -19.370  1.00  0.00           C  
ATOM   3710  O   GLU A 236      57.976  -1.298 -20.539  1.00  0.00           O  
ATOM   3711  CB  GLU A 236      58.134  -2.959 -17.746  1.00  0.00           C  
ATOM   3712  CG  GLU A 236      58.787  -4.183 -17.121  1.00  0.00           C  
ATOM   3713  CD  GLU A 236      57.835  -4.990 -16.282  1.00  0.00           C  
ATOM   3714  OE1 GLU A 236      56.725  -4.555 -16.092  1.00  0.00           O  
ATOM   3715  OE2 GLU A 236      58.219  -6.044 -15.831  1.00  0.00           O  
ATOM   3716  H   GLU A 236      59.900  -1.451 -16.698  1.00  0.00           H  
ATOM   3717  HA  GLU A 236      59.627  -2.721 -19.267  1.00  0.00           H  
ATOM   3718 1HB  GLU A 236      57.697  -2.366 -16.943  1.00  0.00           H  
ATOM   3719 2HB  GLU A 236      57.317  -3.303 -18.381  1.00  0.00           H  
ATOM   3720 1HG  GLU A 236      59.181  -4.818 -17.915  1.00  0.00           H  
ATOM   3721 2HG  GLU A 236      59.624  -3.860 -16.503  1.00  0.00           H  
ATOM   3722  N   SER A 237      57.962   0.047 -18.734  1.00  0.00           N  
ATOM   3723  CA  SER A 237      57.267   1.138 -19.400  1.00  0.00           C  
ATOM   3724  C   SER A 237      58.143   1.755 -20.482  1.00  0.00           C  
ATOM   3725  O   SER A 237      57.642   2.367 -21.426  1.00  0.00           O  
ATOM   3726  CB  SER A 237      56.866   2.197 -18.392  1.00  0.00           C  
ATOM   3727  OG  SER A 237      55.913   1.699 -17.493  1.00  0.00           O  
ATOM   3728  H   SER A 237      58.203   0.146 -17.758  1.00  0.00           H  
ATOM   3729  HA  SER A 237      56.366   0.740 -19.869  1.00  0.00           H  
ATOM   3730 1HB  SER A 237      57.747   2.530 -17.844  1.00  0.00           H  
ATOM   3731 2HB  SER A 237      56.459   3.062 -18.915  1.00  0.00           H  
ATOM   3732  HG  SER A 237      56.402   1.188 -16.844  1.00  0.00           H  
ATOM   3733  N   LYS A 238      59.454   1.587 -20.333  1.00  0.00           N  
ATOM   3734  CA  LYS A 238      60.418   2.169 -21.259  1.00  0.00           C  
ATOM   3735  C   LYS A 238      60.491   3.685 -21.114  1.00  0.00           C  
ATOM   3736  O   LYS A 238      60.397   4.418 -22.099  1.00  0.00           O  
ATOM   3737  CB  LYS A 238      60.064   1.797 -22.700  1.00  0.00           C  
ATOM   3738  CG  LYS A 238      60.051   0.300 -22.978  1.00  0.00           C  
ATOM   3739  CD  LYS A 238      59.775   0.013 -24.446  1.00  0.00           C  
ATOM   3740  CE  LYS A 238      59.724  -1.484 -24.718  1.00  0.00           C  
ATOM   3741  NZ  LYS A 238      59.421  -1.780 -26.145  1.00  0.00           N  
ATOM   3742  H   LYS A 238      59.795   1.040 -19.555  1.00  0.00           H  
ATOM   3743  HA  LYS A 238      61.405   1.768 -21.028  1.00  0.00           H  
ATOM   3744 1HB  LYS A 238      59.077   2.191 -22.945  1.00  0.00           H  
ATOM   3745 2HB  LYS A 238      60.779   2.258 -23.381  1.00  0.00           H  
ATOM   3746 1HG  LYS A 238      61.017  -0.129 -22.708  1.00  0.00           H  
ATOM   3747 2HG  LYS A 238      59.281  -0.176 -22.372  1.00  0.00           H  
ATOM   3748 1HD  LYS A 238      58.821   0.459 -24.731  1.00  0.00           H  
ATOM   3749 2HD  LYS A 238      60.561   0.456 -25.058  1.00  0.00           H  
ATOM   3750 1HE  LYS A 238      60.682  -1.933 -24.462  1.00  0.00           H  
ATOM   3751 2HE  LYS A 238      58.955  -1.940 -24.095  1.00  0.00           H  
ATOM   3752 1HZ  LYS A 238      59.396  -2.780 -26.284  1.00  0.00           H  
ATOM   3753 2HZ  LYS A 238      58.525  -1.383 -26.389  1.00  0.00           H  
ATOM   3754 3HZ  LYS A 238      60.138  -1.377 -26.732  1.00  0.00           H  
ATOM   3755  N   ALA A 239      60.659   4.145 -19.879  1.00  0.00           N  
ATOM   3756  CA  ALA A 239      60.919   5.554 -19.611  1.00  0.00           C  
ATOM   3757  C   ALA A 239      62.356   5.918 -19.963  1.00  0.00           C  
ATOM   3758  O   ALA A 239      63.289   5.178 -19.649  1.00  0.00           O  
ATOM   3759  CB  ALA A 239      60.631   5.880 -18.153  1.00  0.00           C  
ATOM   3760  H   ALA A 239      60.605   3.501 -19.103  1.00  0.00           H  
ATOM   3761  HA  ALA A 239      60.257   6.147 -20.243  1.00  0.00           H  
ATOM   3762 1HB  ALA A 239      60.832   6.935 -17.969  1.00  0.00           H  
ATOM   3763 2HB  ALA A 239      59.585   5.666 -17.932  1.00  0.00           H  
ATOM   3764 3HB  ALA A 239      61.267   5.273 -17.512  1.00  0.00           H  
ATOM   3765  N   PRO A 240      62.533   7.060 -20.616  1.00  0.00           N  
ATOM   3766  CA  PRO A 240      63.847   7.474 -21.092  1.00  0.00           C  
ATOM   3767  C   PRO A 240      64.794   7.746 -19.932  1.00  0.00           C  
ATOM   3768  O   PRO A 240      64.423   8.396 -18.954  1.00  0.00           O  
ATOM   3769  CB  PRO A 240      63.541   8.751 -21.882  1.00  0.00           C  
ATOM   3770  CG  PRO A 240      62.094   8.632 -22.222  1.00  0.00           C  
ATOM   3771  CD  PRO A 240      61.487   7.933 -21.035  1.00  0.00           C  
ATOM   3772  HA  PRO A 240      64.256   6.693 -21.749  1.00  0.00           H  
ATOM   3773 1HB  PRO A 240      63.764   9.635 -21.268  1.00  0.00           H  
ATOM   3774 2HB  PRO A 240      64.185   8.806 -22.772  1.00  0.00           H  
ATOM   3775 1HG  PRO A 240      61.662   9.629 -22.394  1.00  0.00           H  
ATOM   3776 2HG  PRO A 240      61.969   8.066 -23.156  1.00  0.00           H  
ATOM   3777 1HD  PRO A 240      61.227   8.675 -20.265  1.00  0.00           H  
ATOM   3778 2HD  PRO A 240      60.594   7.376 -21.354  1.00  0.00           H  
ATOM   3779  N   GLY A 241      66.034   7.268 -19.993  1.00  0.00           N  
ATOM   3780  CA  GLY A 241      66.805   6.988 -18.788  1.00  0.00           C  
ATOM   3781  C   GLY A 241      66.708   8.150 -17.818  1.00  0.00           C  
ATOM   3782  O   GLY A 241      66.868   7.977 -16.610  1.00  0.00           O  
ATOM   3783  H   GLY A 241      66.451   7.095 -20.897  1.00  0.00           H  
ATOM   3784 1HA  GLY A 241      66.432   6.077 -18.321  1.00  0.00           H  
ATOM   3785 2HA  GLY A 241      67.846   6.809 -19.056  1.00  0.00           H  
ATOM   3786  N   GLU A 242      66.445   9.334 -18.358  1.00  0.00           N  
ATOM   3787  CA  GLU A 242      66.322  10.535 -17.542  1.00  0.00           C  
ATOM   3788  C   GLU A 242      65.231  10.378 -16.490  1.00  0.00           C  
ATOM   3789  O   GLU A 242      65.434  10.697 -15.319  1.00  0.00           O  
ATOM   3790  CB  GLU A 242      66.023  11.750 -18.424  1.00  0.00           C  
ATOM   3791  CG  GLU A 242      65.922  13.066 -17.666  1.00  0.00           C  
ATOM   3792  CD  GLU A 242      65.662  14.241 -18.568  1.00  0.00           C  
ATOM   3793  OE1 GLU A 242      65.584  14.047 -19.757  1.00  0.00           O  
ATOM   3794  OE2 GLU A 242      65.541  15.334 -18.066  1.00  0.00           O  
ATOM   3795  H   GLU A 242      66.327   9.403 -19.359  1.00  0.00           H  
ATOM   3796  HA  GLU A 242      67.268  10.702 -17.027  1.00  0.00           H  
ATOM   3797 1HB  GLU A 242      66.806  11.856 -19.175  1.00  0.00           H  
ATOM   3798 2HB  GLU A 242      65.082  11.594 -18.951  1.00  0.00           H  
ATOM   3799 1HG  GLU A 242      65.112  12.994 -16.940  1.00  0.00           H  
ATOM   3800 2HG  GLU A 242      66.849  13.232 -17.120  1.00  0.00           H  
ATOM   3801  N   LEU A 243      64.073   9.885 -16.915  1.00  0.00           N  
ATOM   3802  CA  LEU A 243      62.947   9.684 -16.010  1.00  0.00           C  
ATOM   3803  C   LEU A 243      63.267   8.630 -14.959  1.00  0.00           C  
ATOM   3804  O   LEU A 243      62.922   8.783 -13.787  1.00  0.00           O  
ATOM   3805  CB  LEU A 243      61.700   9.265 -16.799  1.00  0.00           C  
ATOM   3806  CG  LEU A 243      60.817  10.413 -17.306  1.00  0.00           C  
ATOM   3807  CD1 LEU A 243      61.638  11.325 -18.208  1.00  0.00           C  
ATOM   3808  CD2 LEU A 243      59.620   9.842 -18.050  1.00  0.00           C  
ATOM   3809  H   LEU A 243      63.970   9.643 -17.890  1.00  0.00           H  
ATOM   3810  HA  LEU A 243      62.740  10.625 -15.501  1.00  0.00           H  
ATOM   3811 1HB  LEU A 243      62.016   8.684 -17.664  1.00  0.00           H  
ATOM   3812 2HB  LEU A 243      61.084   8.629 -16.164  1.00  0.00           H  
ATOM   3813  HG  LEU A 243      60.469  11.006 -16.459  1.00  0.00           H  
ATOM   3814 1HD1 LEU A 243      61.010  12.141 -18.567  1.00  0.00           H  
ATOM   3815 2HD1 LEU A 243      62.476  11.735 -17.644  1.00  0.00           H  
ATOM   3816 3HD1 LEU A 243      62.014  10.756 -19.056  1.00  0.00           H  
ATOM   3817 1HD2 LEU A 243      58.992  10.657 -18.410  1.00  0.00           H  
ATOM   3818 2HD2 LEU A 243      59.966   9.250 -18.898  1.00  0.00           H  
ATOM   3819 3HD2 LEU A 243      59.041   9.208 -17.378  1.00  0.00           H  
ATOM   3820  N   VAL A 244      63.928   7.559 -15.384  1.00  0.00           N  
ATOM   3821  CA  VAL A 244      64.296   6.476 -14.479  1.00  0.00           C  
ATOM   3822  C   VAL A 244      65.290   6.951 -13.428  1.00  0.00           C  
ATOM   3823  O   VAL A 244      65.190   6.587 -12.256  1.00  0.00           O  
ATOM   3824  CB  VAL A 244      64.909   5.304 -15.268  1.00  0.00           C  
ATOM   3825  CG1 VAL A 244      65.467   4.255 -14.318  1.00  0.00           C  
ATOM   3826  CG2 VAL A 244      63.862   4.696 -16.189  1.00  0.00           C  
ATOM   3827  H   VAL A 244      64.182   7.493 -16.359  1.00  0.00           H  
ATOM   3828  HA  VAL A 244      63.395   6.125 -13.975  1.00  0.00           H  
ATOM   3829  HB  VAL A 244      65.745   5.676 -15.862  1.00  0.00           H  
ATOM   3830 1HG1 VAL A 244      65.896   3.435 -14.893  1.00  0.00           H  
ATOM   3831 2HG1 VAL A 244      66.239   4.704 -13.693  1.00  0.00           H  
ATOM   3832 3HG1 VAL A 244      64.664   3.874 -13.686  1.00  0.00           H  
ATOM   3833 1HG2 VAL A 244      64.303   3.869 -16.745  1.00  0.00           H  
ATOM   3834 2HG2 VAL A 244      63.025   4.330 -15.596  1.00  0.00           H  
ATOM   3835 3HG2 VAL A 244      63.508   5.454 -16.888  1.00  0.00           H  
ATOM   3836  N   ALA A 245      66.250   7.766 -13.853  1.00  0.00           N  
ATOM   3837  CA  ALA A 245      67.265   8.293 -12.948  1.00  0.00           C  
ATOM   3838  C   ALA A 245      66.646   9.204 -11.897  1.00  0.00           C  
ATOM   3839  O   ALA A 245      67.021   9.160 -10.725  1.00  0.00           O  
ATOM   3840  CB  ALA A 245      68.336   9.040 -13.730  1.00  0.00           C  
ATOM   3841  H   ALA A 245      66.278   8.027 -14.828  1.00  0.00           H  
ATOM   3842  HA  ALA A 245      67.727   7.452 -12.431  1.00  0.00           H  
ATOM   3843 1HB  ALA A 245      69.086   9.427 -13.040  1.00  0.00           H  
ATOM   3844 2HB  ALA A 245      68.811   8.359 -14.437  1.00  0.00           H  
ATOM   3845 3HB  ALA A 245      67.881   9.866 -14.272  1.00  0.00           H  
ATOM   3846  N   ARG A 246      65.696  10.030 -12.322  1.00  0.00           N  
ATOM   3847  CA  ARG A 246      65.023  10.954 -11.417  1.00  0.00           C  
ATOM   3848  C   ARG A 246      64.215  10.205 -10.366  1.00  0.00           C  
ATOM   3849  O   ARG A 246      64.202  10.582  -9.194  1.00  0.00           O  
ATOM   3850  CB  ARG A 246      64.102  11.886 -12.191  1.00  0.00           C  
ATOM   3851  CG  ARG A 246      64.813  12.922 -13.047  1.00  0.00           C  
ATOM   3852  CD  ARG A 246      63.851  13.810 -13.747  1.00  0.00           C  
ATOM   3853  NE  ARG A 246      64.523  14.749 -14.631  1.00  0.00           N  
ATOM   3854  CZ  ARG A 246      65.049  15.926 -14.239  1.00  0.00           C  
ATOM   3855  NH1 ARG A 246      64.973  16.293 -12.979  1.00  0.00           N  
ATOM   3856  NH2 ARG A 246      65.642  16.711 -15.121  1.00  0.00           N  
ATOM   3857  H   ARG A 246      65.433  10.017 -13.297  1.00  0.00           H  
ATOM   3858  HA  ARG A 246      65.779  11.554 -10.910  1.00  0.00           H  
ATOM   3859 1HB  ARG A 246      63.460  11.301 -12.847  1.00  0.00           H  
ATOM   3860 2HB  ARG A 246      63.457  12.421 -11.494  1.00  0.00           H  
ATOM   3861 1HG  ARG A 246      65.453  13.539 -12.415  1.00  0.00           H  
ATOM   3862 2HG  ARG A 246      65.423  12.417 -13.797  1.00  0.00           H  
ATOM   3863 1HD  ARG A 246      63.169  13.207 -14.346  1.00  0.00           H  
ATOM   3864 2HD  ARG A 246      63.282  14.380 -13.013  1.00  0.00           H  
ATOM   3865  HE  ARG A 246      64.601  14.502 -15.608  1.00  0.00           H  
ATOM   3866 1HH1 ARG A 246      64.520  15.692 -12.304  1.00  0.00           H  
ATOM   3867 2HH1 ARG A 246      65.368  17.175 -12.685  1.00  0.00           H  
ATOM   3868 1HH2 ARG A 246      65.700  16.429 -16.090  1.00  0.00           H  
ATOM   3869 2HH2 ARG A 246      66.036  17.593 -14.828  1.00  0.00           H  
ATOM   3870  N   ALA A 247      63.541   9.142 -10.791  1.00  0.00           N  
ATOM   3871  CA  ALA A 247      62.729   8.337  -9.886  1.00  0.00           C  
ATOM   3872  C   ALA A 247      63.591   7.651  -8.835  1.00  0.00           C  
ATOM   3873  O   ALA A 247      63.220   7.581  -7.663  1.00  0.00           O  
ATOM   3874  CB  ALA A 247      61.928   7.306 -10.668  1.00  0.00           C  
ATOM   3875  H   ALA A 247      63.592   8.885 -11.766  1.00  0.00           H  
ATOM   3876  HA  ALA A 247      62.038   9.002  -9.369  1.00  0.00           H  
ATOM   3877 1HB  ALA A 247      61.327   6.713  -9.978  1.00  0.00           H  
ATOM   3878 2HB  ALA A 247      61.273   7.814 -11.375  1.00  0.00           H  
ATOM   3879 3HB  ALA A 247      62.609   6.652 -11.210  1.00  0.00           H  
ATOM   3880  N   ALA A 248      64.743   7.145  -9.260  1.00  0.00           N  
ATOM   3881  CA  ALA A 248      65.661   6.463  -8.355  1.00  0.00           C  
ATOM   3882  C   ALA A 248      66.209   7.419  -7.304  1.00  0.00           C  
ATOM   3883  O   ALA A 248      66.332   7.064  -6.132  1.00  0.00           O  
ATOM   3884  CB  ALA A 248      66.801   5.827  -9.137  1.00  0.00           C  
ATOM   3885  H   ALA A 248      64.990   7.235 -10.235  1.00  0.00           H  
ATOM   3886  HA  ALA A 248      65.107   5.680  -7.838  1.00  0.00           H  
ATOM   3887 1HB  ALA A 248      67.478   5.322  -8.447  1.00  0.00           H  
ATOM   3888 2HB  ALA A 248      66.397   5.102  -9.844  1.00  0.00           H  
ATOM   3889 3HB  ALA A 248      67.345   6.598  -9.679  1.00  0.00           H  
ATOM   3890  N   ILE A 249      66.537   8.634  -7.729  1.00  0.00           N  
ATOM   3891  CA  ILE A 249      67.073   9.644  -6.824  1.00  0.00           C  
ATOM   3892  C   ILE A 249      66.045  10.042  -5.772  1.00  0.00           C  
ATOM   3893  O   ILE A 249      66.378  10.217  -4.600  1.00  0.00           O  
ATOM   3894  CB  ILE A 249      67.524  10.894  -7.601  1.00  0.00           C  
ATOM   3895  CG1 ILE A 249      68.737  10.570  -8.477  1.00  0.00           C  
ATOM   3896  CG2 ILE A 249      67.844  12.030  -6.642  1.00  0.00           C  
ATOM   3897  CD1 ILE A 249      69.081  11.656  -9.471  1.00  0.00           C  
ATOM   3898  H   ILE A 249      66.412   8.864  -8.704  1.00  0.00           H  
ATOM   3899  HA  ILE A 249      67.939   9.225  -6.313  1.00  0.00           H  
ATOM   3900  HB  ILE A 249      66.727  11.212  -8.273  1.00  0.00           H  
ATOM   3901 1HG1 ILE A 249      69.607  10.399  -7.843  1.00  0.00           H  
ATOM   3902 2HG1 ILE A 249      68.551   9.649  -9.030  1.00  0.00           H  
ATOM   3903 1HG2 ILE A 249      68.161  12.906  -7.208  1.00  0.00           H  
ATOM   3904 2HG2 ILE A 249      66.956  12.276  -6.061  1.00  0.00           H  
ATOM   3905 3HG2 ILE A 249      68.644  11.723  -5.969  1.00  0.00           H  
ATOM   3906 1HD1 ILE A 249      69.950  11.353 -10.054  1.00  0.00           H  
ATOM   3907 2HD1 ILE A 249      68.234  11.819 -10.139  1.00  0.00           H  
ATOM   3908 3HD1 ILE A 249      69.305  12.579  -8.938  1.00  0.00           H  
ATOM   3909  N   GLU A 250      64.795  10.183  -6.198  1.00  0.00           N  
ATOM   3910  CA  GLU A 250      63.716  10.561  -5.293  1.00  0.00           C  
ATOM   3911  C   GLU A 250      63.476   9.486  -4.241  1.00  0.00           C  
ATOM   3912  O   GLU A 250      63.251   9.790  -3.069  1.00  0.00           O  
ATOM   3913  CB  GLU A 250      62.427  10.817  -6.077  1.00  0.00           C  
ATOM   3914  CG  GLU A 250      62.457  12.067  -6.945  1.00  0.00           C  
ATOM   3915  CD  GLU A 250      61.203  12.247  -7.755  1.00  0.00           C  
ATOM   3916  OE1 GLU A 250      60.376  11.368  -7.737  1.00  0.00           O  
ATOM   3917  OE2 GLU A 250      61.073  13.265  -8.393  1.00  0.00           O  
ATOM   3918  H   GLU A 250      64.587  10.024  -7.173  1.00  0.00           H  
ATOM   3919  HA  GLU A 250      64.001  11.480  -4.780  1.00  0.00           H  
ATOM   3920 1HB  GLU A 250      62.220   9.965  -6.725  1.00  0.00           H  
ATOM   3921 2HB  GLU A 250      61.592  10.911  -5.384  1.00  0.00           H  
ATOM   3922 1HG  GLU A 250      62.590  12.939  -6.304  1.00  0.00           H  
ATOM   3923 2HG  GLU A 250      63.313  12.011  -7.616  1.00  0.00           H  
ATOM   3924  N   SER A 251      63.525   8.228  -4.667  1.00  0.00           N  
ATOM   3925  CA  SER A 251      63.314   7.104  -3.762  1.00  0.00           C  
ATOM   3926  C   SER A 251      64.413   7.029  -2.710  1.00  0.00           C  
ATOM   3927  O   SER A 251      64.147   6.761  -1.538  1.00  0.00           O  
ATOM   3928  CB  SER A 251      63.262   5.806  -4.545  1.00  0.00           C  
ATOM   3929  OG  SER A 251      62.139   5.769  -5.382  1.00  0.00           O  
ATOM   3930  H   SER A 251      63.713   8.046  -5.642  1.00  0.00           H  
ATOM   3931  HA  SER A 251      62.360   7.245  -3.251  1.00  0.00           H  
ATOM   3932 1HB  SER A 251      64.168   5.705  -5.142  1.00  0.00           H  
ATOM   3933 2HB  SER A 251      63.231   4.966  -3.853  1.00  0.00           H  
ATOM   3934  HG  SER A 251      62.330   5.109  -6.052  1.00  0.00           H  
ATOM   3935  N   LEU A 252      65.649   7.267  -3.136  1.00  0.00           N  
ATOM   3936  CA  LEU A 252      66.792   7.227  -2.231  1.00  0.00           C  
ATOM   3937  C   LEU A 252      66.700   8.325  -1.179  1.00  0.00           C  
ATOM   3938  O   LEU A 252      67.004   8.102  -0.007  1.00  0.00           O  
ATOM   3939  CB  LEU A 252      68.099   7.375  -3.020  1.00  0.00           C  
ATOM   3940  CG  LEU A 252      69.388   7.311  -2.191  1.00  0.00           C  
ATOM   3941  CD1 LEU A 252      69.464   5.970  -1.474  1.00  0.00           C  
ATOM   3942  CD2 LEU A 252      70.589   7.513  -3.103  1.00  0.00           C  
ATOM   3943  H   LEU A 252      65.801   7.481  -4.111  1.00  0.00           H  
ATOM   3944  HA  LEU A 252      66.797   6.264  -1.722  1.00  0.00           H  
ATOM   3945 1HB  LEU A 252      68.145   6.583  -3.767  1.00  0.00           H  
ATOM   3946 2HB  LEU A 252      68.085   8.334  -3.538  1.00  0.00           H  
ATOM   3947  HG  LEU A 252      69.372   8.094  -1.433  1.00  0.00           H  
ATOM   3948 1HD1 LEU A 252      70.380   5.924  -0.885  1.00  0.00           H  
ATOM   3949 2HD1 LEU A 252      68.604   5.860  -0.814  1.00  0.00           H  
ATOM   3950 3HD1 LEU A 252      69.465   5.164  -2.207  1.00  0.00           H  
ATOM   3951 1HD2 LEU A 252      71.505   7.468  -2.514  1.00  0.00           H  
ATOM   3952 2HD2 LEU A 252      70.606   6.729  -3.861  1.00  0.00           H  
ATOM   3953 3HD2 LEU A 252      70.517   8.486  -3.589  1.00  0.00           H  
ATOM   3954  N   LYS A 253      66.279   9.511  -1.605  1.00  0.00           N  
ATOM   3955  CA  LYS A 253      66.147  10.647  -0.700  1.00  0.00           C  
ATOM   3956  C   LYS A 253      65.075  10.392   0.352  1.00  0.00           C  
ATOM   3957  O   LYS A 253      65.249  10.727   1.524  1.00  0.00           O  
ATOM   3958  CB  LYS A 253      65.823  11.921  -1.483  1.00  0.00           C  
ATOM   3959  CG  LYS A 253      66.975  12.450  -2.327  1.00  0.00           C  
ATOM   3960  CD  LYS A 253      66.571  13.703  -3.089  1.00  0.00           C  
ATOM   3961  CE  LYS A 253      67.717  14.227  -3.942  1.00  0.00           C  
ATOM   3962  NZ  LYS A 253      67.324  15.432  -4.723  1.00  0.00           N  
ATOM   3963  H   LYS A 253      66.045   9.629  -2.580  1.00  0.00           H  
ATOM   3964  HA  LYS A 253      67.096  10.788  -0.182  1.00  0.00           H  
ATOM   3965 1HB  LYS A 253      64.979  11.735  -2.147  1.00  0.00           H  
ATOM   3966 2HB  LYS A 253      65.527  12.708  -0.790  1.00  0.00           H  
ATOM   3967 1HG  LYS A 253      67.822  12.684  -1.682  1.00  0.00           H  
ATOM   3968 2HG  LYS A 253      67.284  11.686  -3.040  1.00  0.00           H  
ATOM   3969 1HD  LYS A 253      65.721  13.478  -3.735  1.00  0.00           H  
ATOM   3970 2HD  LYS A 253      66.273  14.478  -2.383  1.00  0.00           H  
ATOM   3971 1HE  LYS A 253      68.559  14.484  -3.301  1.00  0.00           H  
ATOM   3972 2HE  LYS A 253      68.040  13.450  -4.635  1.00  0.00           H  
ATOM   3973 1HZ  LYS A 253      68.110  15.747  -5.274  1.00  0.00           H  
ATOM   3974 2HZ  LYS A 253      66.555  15.200  -5.335  1.00  0.00           H  
ATOM   3975 3HZ  LYS A 253      67.041  16.166  -4.090  1.00  0.00           H  
ATOM   3976  N   LEU A 254      63.966   9.797  -0.074  1.00  0.00           N  
ATOM   3977  CA  LEU A 254      62.863   9.495   0.831  1.00  0.00           C  
ATOM   3978  C   LEU A 254      63.277   8.474   1.883  1.00  0.00           C  
ATOM   3979  O   LEU A 254      62.920   8.596   3.055  1.00  0.00           O  
ATOM   3980  CB  LEU A 254      61.659   8.965   0.041  1.00  0.00           C  
ATOM   3981  CG  LEU A 254      60.410   8.643   0.870  1.00  0.00           C  
ATOM   3982  CD1 LEU A 254      59.938   9.900   1.588  1.00  0.00           C  
ATOM   3983  CD2 LEU A 254      59.323   8.093  -0.042  1.00  0.00           C  
ATOM   3984  H   LEU A 254      63.885   9.548  -1.049  1.00  0.00           H  
ATOM   3985  HA  LEU A 254      62.572  10.413   1.340  1.00  0.00           H  
ATOM   3986 1HB  LEU A 254      61.380   9.707  -0.705  1.00  0.00           H  
ATOM   3987 2HB  LEU A 254      61.957   8.054  -0.477  1.00  0.00           H  
ATOM   3988  HG  LEU A 254      60.657   7.900   1.629  1.00  0.00           H  
ATOM   3989 1HD1 LEU A 254      59.050   9.671   2.177  1.00  0.00           H  
ATOM   3990 2HD1 LEU A 254      60.727  10.261   2.248  1.00  0.00           H  
ATOM   3991 3HD1 LEU A 254      59.698  10.669   0.855  1.00  0.00           H  
ATOM   3992 1HD2 LEU A 254      58.435   7.864   0.548  1.00  0.00           H  
ATOM   3993 2HD2 LEU A 254      59.073   8.837  -0.799  1.00  0.00           H  
ATOM   3994 3HD2 LEU A 254      59.681   7.186  -0.528  1.00  0.00           H  
ATOM   3995  N   ILE A 255      64.032   7.467   1.457  1.00  0.00           N  
ATOM   3996  CA  ILE A 255      64.496   6.422   2.362  1.00  0.00           C  
ATOM   3997  C   ILE A 255      65.443   6.984   3.414  1.00  0.00           C  
ATOM   3998  O   ILE A 255      65.376   6.612   4.586  1.00  0.00           O  
ATOM   3999  CB  ILE A 255      65.202   5.296   1.585  1.00  0.00           C  
ATOM   4000  CG1 ILE A 255      64.198   4.541   0.709  1.00  0.00           C  
ATOM   4001  CG2 ILE A 255      65.898   4.343   2.544  1.00  0.00           C  
ATOM   4002  CD1 ILE A 255      64.841   3.601  -0.285  1.00  0.00           C  
ATOM   4003  H   ILE A 255      64.291   7.425   0.482  1.00  0.00           H  
ATOM   4004  HA  ILE A 255      63.632   5.999   2.873  1.00  0.00           H  
ATOM   4005  HB  ILE A 255      65.944   5.727   0.913  1.00  0.00           H  
ATOM   4006 1HG1 ILE A 255      63.527   3.962   1.342  1.00  0.00           H  
ATOM   4007 2HG1 ILE A 255      63.588   5.256   0.156  1.00  0.00           H  
ATOM   4008 1HG2 ILE A 255      66.391   3.553   1.978  1.00  0.00           H  
ATOM   4009 2HG2 ILE A 255      66.640   4.890   3.125  1.00  0.00           H  
ATOM   4010 3HG2 ILE A 255      65.163   3.902   3.217  1.00  0.00           H  
ATOM   4011 1HD1 ILE A 255      64.066   3.103  -0.868  1.00  0.00           H  
ATOM   4012 2HD1 ILE A 255      65.491   4.166  -0.953  1.00  0.00           H  
ATOM   4013 3HD1 ILE A 255      65.428   2.854   0.248  1.00  0.00           H  
ATOM   4014  N   LYS A 256      66.325   7.882   2.988  1.00  0.00           N  
ATOM   4015  CA  LYS A 256      67.289   8.498   3.893  1.00  0.00           C  
ATOM   4016  C   LYS A 256      66.590   9.350   4.945  1.00  0.00           C  
ATOM   4017  O   LYS A 256      66.967   9.340   6.117  1.00  0.00           O  
ATOM   4018  CB  LYS A 256      68.292   9.347   3.110  1.00  0.00           C  
ATOM   4019  CG  LYS A 256      69.366  10.003   3.969  1.00  0.00           C  
ATOM   4020  CD  LYS A 256      70.396  10.722   3.111  1.00  0.00           C  
ATOM   4021  CE  LYS A 256      69.832  12.011   2.532  1.00  0.00           C  
ATOM   4022  NZ  LYS A 256      69.647  13.056   3.576  1.00  0.00           N  
ATOM   4023  H   LYS A 256      66.328   8.145   2.013  1.00  0.00           H  
ATOM   4024  HA  LYS A 256      67.832   7.707   4.411  1.00  0.00           H  
ATOM   4025 1HB  LYS A 256      68.792   8.726   2.366  1.00  0.00           H  
ATOM   4026 2HB  LYS A 256      67.763  10.136   2.576  1.00  0.00           H  
ATOM   4027 1HG  LYS A 256      68.902  10.722   4.645  1.00  0.00           H  
ATOM   4028 2HG  LYS A 256      69.869   9.242   4.565  1.00  0.00           H  
ATOM   4029 1HD  LYS A 256      71.273  10.958   3.716  1.00  0.00           H  
ATOM   4030 2HD  LYS A 256      70.705  10.073   2.292  1.00  0.00           H  
ATOM   4031 1HE  LYS A 256      70.509  12.394   1.769  1.00  0.00           H  
ATOM   4032 2HE  LYS A 256      68.869  11.809   2.064  1.00  0.00           H  
ATOM   4033 1HZ  LYS A 256      69.272  13.893   3.153  1.00  0.00           H  
ATOM   4034 2HZ  LYS A 256      69.006  12.719   4.280  1.00  0.00           H  
ATOM   4035 3HZ  LYS A 256      70.537  13.266   4.004  1.00  0.00           H  
ATOM   4036  N   GLU A 257      65.570  10.087   4.519  1.00  0.00           N  
ATOM   4037  CA  GLU A 257      64.816  10.947   5.424  1.00  0.00           C  
ATOM   4038  C   GLU A 257      64.079  10.128   6.476  1.00  0.00           C  
ATOM   4039  O   GLU A 257      64.033  10.502   7.648  1.00  0.00           O  
ATOM   4040  CB  GLU A 257      63.819  11.803   4.640  1.00  0.00           C  
ATOM   4041  CG  GLU A 257      64.459  12.877   3.772  1.00  0.00           C  
ATOM   4042  CD  GLU A 257      63.456  13.650   2.962  1.00  0.00           C  
ATOM   4043  OE1 GLU A 257      62.303  13.291   2.980  1.00  0.00           O  
ATOM   4044  OE2 GLU A 257      63.842  14.600   2.324  1.00  0.00           O  
ATOM   4045  H   GLU A 257      65.310  10.051   3.544  1.00  0.00           H  
ATOM   4046  HA  GLU A 257      65.516  11.607   5.937  1.00  0.00           H  
ATOM   4047 1HB  GLU A 257      63.220  11.163   3.992  1.00  0.00           H  
ATOM   4048 2HB  GLU A 257      63.138  12.296   5.334  1.00  0.00           H  
ATOM   4049 1HG  GLU A 257      65.003  13.571   4.412  1.00  0.00           H  
ATOM   4050 2HG  GLU A 257      65.176  12.407   3.100  1.00  0.00           H  
ATOM   4051  N   LEU A 258      63.503   9.008   6.051  1.00  0.00           N  
ATOM   4052  CA  LEU A 258      62.767   8.134   6.955  1.00  0.00           C  
ATOM   4053  C   LEU A 258      63.687   7.528   8.007  1.00  0.00           C  
ATOM   4054  O   LEU A 258      63.323   7.425   9.179  1.00  0.00           O  
ATOM   4055  CB  LEU A 258      62.077   7.015   6.165  1.00  0.00           C  
ATOM   4056  CG  LEU A 258      61.162   6.092   6.979  1.00  0.00           C  
ATOM   4057  CD1 LEU A 258      62.008   5.078   7.737  1.00  0.00           C  
ATOM   4058  CD2 LEU A 258      60.321   6.925   7.935  1.00  0.00           C  
ATOM   4059  H   LEU A 258      63.577   8.756   5.076  1.00  0.00           H  
ATOM   4060  HA  LEU A 258      62.006   8.725   7.464  1.00  0.00           H  
ATOM   4061 1HB  LEU A 258      61.475   7.467   5.377  1.00  0.00           H  
ATOM   4062 2HB  LEU A 258      62.842   6.396   5.698  1.00  0.00           H  
ATOM   4063  HG  LEU A 258      60.506   5.542   6.304  1.00  0.00           H  
ATOM   4064 1HD1 LEU A 258      61.357   4.421   8.316  1.00  0.00           H  
ATOM   4065 2HD1 LEU A 258      62.584   4.483   7.028  1.00  0.00           H  
ATOM   4066 3HD1 LEU A 258      62.687   5.600   8.409  1.00  0.00           H  
ATOM   4067 1HD2 LEU A 258      59.670   6.269   8.514  1.00  0.00           H  
ATOM   4068 2HD2 LEU A 258      60.976   7.475   8.612  1.00  0.00           H  
ATOM   4069 3HD2 LEU A 258      59.713   7.629   7.367  1.00  0.00           H  
ATOM   4070  N   ALA A 259      64.881   7.128   7.582  1.00  0.00           N  
ATOM   4071  CA  ALA A 259      65.856   6.531   8.486  1.00  0.00           C  
ATOM   4072  C   ALA A 259      66.316   7.533   9.538  1.00  0.00           C  
ATOM   4073  O   ALA A 259      66.471   7.190  10.710  1.00  0.00           O  
ATOM   4074  CB  ALA A 259      67.048   6.000   7.703  1.00  0.00           C  
ATOM   4075  H   ALA A 259      65.119   7.241   6.607  1.00  0.00           H  
ATOM   4076  HA  ALA A 259      65.375   5.701   9.003  1.00  0.00           H  
ATOM   4077 1HB  ALA A 259      67.767   5.557   8.392  1.00  0.00           H  
ATOM   4078 2HB  ALA A 259      66.711   5.243   6.995  1.00  0.00           H  
ATOM   4079 3HB  ALA A 259      67.521   6.817   7.162  1.00  0.00           H  
ATOM   4080  N   LYS A 260      66.533   8.773   9.113  1.00  0.00           N  
ATOM   4081  CA  LYS A 260      66.976   9.827  10.017  1.00  0.00           C  
ATOM   4082  C   LYS A 260      65.917  10.131  11.069  1.00  0.00           C  
ATOM   4083  O   LYS A 260      66.233  10.337  12.241  1.00  0.00           O  
ATOM   4084  CB  LYS A 260      67.319  11.095   9.234  1.00  0.00           C  
ATOM   4085  CG  LYS A 260      67.862  12.234  10.087  1.00  0.00           C  
ATOM   4086  CD  LYS A 260      68.266  13.423   9.229  1.00  0.00           C  
ATOM   4087  CE  LYS A 260      68.795  14.568  10.081  1.00  0.00           C  
ATOM   4088  NZ  LYS A 260      69.194  15.739   9.254  1.00  0.00           N  
ATOM   4089  H   LYS A 260      66.387   8.991   8.138  1.00  0.00           H  
ATOM   4090  HA  LYS A 260      67.872   9.484  10.535  1.00  0.00           H  
ATOM   4091 1HB  LYS A 260      68.064  10.863   8.473  1.00  0.00           H  
ATOM   4092 2HB  LYS A 260      66.428  11.458   8.720  1.00  0.00           H  
ATOM   4093 1HG  LYS A 260      67.099  12.552  10.798  1.00  0.00           H  
ATOM   4094 2HG  LYS A 260      68.731  11.888  10.645  1.00  0.00           H  
ATOM   4095 1HD  LYS A 260      69.041  13.118   8.524  1.00  0.00           H  
ATOM   4096 2HD  LYS A 260      67.403  13.774   8.663  1.00  0.00           H  
ATOM   4097 1HE  LYS A 260      68.026  14.881  10.786  1.00  0.00           H  
ATOM   4098 2HE  LYS A 260      69.661  14.228  10.649  1.00  0.00           H  
ATOM   4099 1HZ  LYS A 260      69.539  16.474   9.855  1.00  0.00           H  
ATOM   4100 2HZ  LYS A 260      69.921  15.464   8.608  1.00  0.00           H  
ATOM   4101 3HZ  LYS A 260      68.395  16.075   8.737  1.00  0.00           H  
ATOM   4102  N   GLU A 261      64.658  10.158  10.644  1.00  0.00           N  
ATOM   4103  CA  GLU A 261      63.549  10.438  11.548  1.00  0.00           C  
ATOM   4104  C   GLU A 261      63.408   9.345  12.600  1.00  0.00           C  
ATOM   4105  O   GLU A 261      63.158   9.627  13.772  1.00  0.00           O  
ATOM   4106  CB  GLU A 261      62.243  10.576  10.763  1.00  0.00           C  
ATOM   4107  CG  GLU A 261      61.035  10.945  11.613  1.00  0.00           C  
ATOM   4108  CD  GLU A 261      59.790  11.159  10.798  1.00  0.00           C  
ATOM   4109  OE1 GLU A 261      59.861  11.047   9.598  1.00  0.00           O  
ATOM   4110  OE2 GLU A 261      58.765  11.435  11.376  1.00  0.00           O  
ATOM   4111  H   GLU A 261      64.464   9.980   9.669  1.00  0.00           H  
ATOM   4112  HA  GLU A 261      63.750  11.379  12.061  1.00  0.00           H  
ATOM   4113 1HB  GLU A 261      62.358  11.342   9.996  1.00  0.00           H  
ATOM   4114 2HB  GLU A 261      62.021   9.637  10.257  1.00  0.00           H  
ATOM   4115 1HG  GLU A 261      60.852  10.147  12.332  1.00  0.00           H  
ATOM   4116 2HG  GLU A 261      61.259  11.854  12.170  1.00  0.00           H  
ATOM   4117  N   ALA A 262      63.570   8.097  12.175  1.00  0.00           N  
ATOM   4118  CA  ALA A 262      63.461   6.958  13.079  1.00  0.00           C  
ATOM   4119  C   ALA A 262      64.562   6.983  14.131  1.00  0.00           C  
ATOM   4120  O   ALA A 262      64.321   6.693  15.303  1.00  0.00           O  
ATOM   4121  CB  ALA A 262      63.507   5.654  12.296  1.00  0.00           C  
ATOM   4122  H   ALA A 262      63.774   7.932  11.200  1.00  0.00           H  
ATOM   4123  HA  ALA A 262      62.504   7.026  13.596  1.00  0.00           H  
ATOM   4124 1HB  ALA A 262      63.425   4.813  12.985  1.00  0.00           H  
ATOM   4125 2HB  ALA A 262      62.679   5.625  11.588  1.00  0.00           H  
ATOM   4126 3HB  ALA A 262      64.449   5.588  11.755  1.00  0.00           H  
ATOM   4127  N   LEU A 263      65.772   7.331  13.706  1.00  0.00           N  
ATOM   4128  CA  LEU A 263      66.914   7.394  14.610  1.00  0.00           C  
ATOM   4129  C   LEU A 263      66.652   8.357  15.761  1.00  0.00           C  
ATOM   4130  O   LEU A 263      66.899   8.033  16.923  1.00  0.00           O  
ATOM   4131  CB  LEU A 263      68.171   7.829  13.847  1.00  0.00           C  
ATOM   4132  CG  LEU A 263      68.739   6.802  12.859  1.00  0.00           C  
ATOM   4133  CD1 LEU A 263      69.851   7.444  12.041  1.00  0.00           C  
ATOM   4134  CD2 LEU A 263      69.253   5.592  13.625  1.00  0.00           C  
ATOM   4135  H   LEU A 263      65.904   7.558  12.731  1.00  0.00           H  
ATOM   4136  HA  LEU A 263      67.082   6.401  15.024  1.00  0.00           H  
ATOM   4137 1HB  LEU A 263      67.941   8.735  13.287  1.00  0.00           H  
ATOM   4138 2HB  LEU A 263      68.953   8.062  14.569  1.00  0.00           H  
ATOM   4139  HG  LEU A 263      67.955   6.489  12.169  1.00  0.00           H  
ATOM   4140 1HD1 LEU A 263      70.254   6.714  11.339  1.00  0.00           H  
ATOM   4141 2HD1 LEU A 263      69.451   8.295  11.488  1.00  0.00           H  
ATOM   4142 3HD1 LEU A 263      70.643   7.783  12.707  1.00  0.00           H  
ATOM   4143 1HD2 LEU A 263      69.656   4.861  12.923  1.00  0.00           H  
ATOM   4144 2HD2 LEU A 263      70.038   5.904  14.314  1.00  0.00           H  
ATOM   4145 3HD2 LEU A 263      68.434   5.142  14.187  1.00  0.00           H  
ATOM   4146  N   GLU A 264      66.150   9.543  15.432  1.00  0.00           N  
ATOM   4147  CA  GLU A 264      65.854  10.556  16.438  1.00  0.00           C  
ATOM   4148  C   GLU A 264      64.870  10.030  17.475  1.00  0.00           C  
ATOM   4149  O   GLU A 264      64.849  10.493  18.616  1.00  0.00           O  
ATOM   4150  CB  GLU A 264      65.289  11.815  15.777  1.00  0.00           C  
ATOM   4151  CG  GLU A 264      66.297  12.593  14.942  1.00  0.00           C  
ATOM   4152  CD  GLU A 264      65.697  13.799  14.275  1.00  0.00           C  
ATOM   4153  OE1 GLU A 264      64.505  13.972  14.363  1.00  0.00           O  
ATOM   4154  OE2 GLU A 264      66.431  14.549  13.676  1.00  0.00           O  
ATOM   4155  H   GLU A 264      65.969   9.748  14.460  1.00  0.00           H  
ATOM   4156  HA  GLU A 264      66.781  10.816  16.950  1.00  0.00           H  
ATOM   4157 1HB  GLU A 264      64.456  11.544  15.129  1.00  0.00           H  
ATOM   4158 2HB  GLU A 264      64.902  12.486  16.544  1.00  0.00           H  
ATOM   4159 1HG  GLU A 264      67.114  12.917  15.586  1.00  0.00           H  
ATOM   4160 2HG  GLU A 264      66.710  11.931  14.182  1.00  0.00           H  
ATOM   4161  N   LYS A 265      64.077   9.053  17.005  1.00  0.00           N  
ATOM   4162  CA  LYS A 265      63.019   8.418  17.784  1.00  0.00           C  
ATOM   4163  C   LYS A 265      63.412   7.088  18.397  1.00  0.00           C  
ATOM   4164  O   LYS A 265      62.554   6.293  18.780  1.00  0.00           O  
ATOM   4165  CB  LYS A 265      61.779   8.223  16.910  1.00  0.00           C  
ATOM   4166  CG  LYS A 265      61.130   9.518  16.441  1.00  0.00           C  
ATOM   4167  CD  LYS A 265      59.885   9.244  15.611  1.00  0.00           C  
ATOM   4168  CE  LYS A 265      59.230  10.537  15.148  1.00  0.00           C  
ATOM   4169  NZ  LYS A 265      58.028  10.283  14.309  1.00  0.00           N  
ATOM   4170  H   LYS A 265      64.207   8.726  16.058  1.00  0.00           H  
ATOM   4171  HA  LYS A 265      62.760   9.075  18.615  1.00  0.00           H  
ATOM   4172 1HB  LYS A 265      62.045   7.643  16.026  1.00  0.00           H  
ATOM   4173 2HB  LYS A 265      61.030   7.654  17.462  1.00  0.00           H  
ATOM   4174 1HG  LYS A 265      60.853  10.121  17.307  1.00  0.00           H  
ATOM   4175 2HG  LYS A 265      61.840  10.084  15.839  1.00  0.00           H  
ATOM   4176 1HD  LYS A 265      60.153   8.649  14.737  1.00  0.00           H  
ATOM   4177 2HD  LYS A 265      59.168   8.678  16.207  1.00  0.00           H  
ATOM   4178 1HE  LYS A 265      58.935  11.126  16.015  1.00  0.00           H  
ATOM   4179 2HE  LYS A 265      59.946  11.119  14.568  1.00  0.00           H  
ATOM   4180 1HZ  LYS A 265      57.625  11.164  14.023  1.00  0.00           H  
ATOM   4181 2HZ  LYS A 265      58.294   9.753  13.491  1.00  0.00           H  
ATOM   4182 3HZ  LYS A 265      57.349   9.760  14.843  1.00  0.00           H  
ATOM   4183  N   GLY A 266      64.708   6.850  18.488  1.00  0.00           N  
ATOM   4184  CA  GLY A 266      65.210   5.651  19.128  1.00  0.00           C  
ATOM   4185  C   GLY A 266      64.996   4.395  18.294  1.00  0.00           C  
ATOM   4186  O   GLY A 266      64.758   3.314  18.832  1.00  0.00           O  
ATOM   4187  H   GLY A 266      65.359   7.519  18.103  1.00  0.00           H  
ATOM   4188 1HA  GLY A 266      66.276   5.763  19.325  1.00  0.00           H  
ATOM   4189 2HA  GLY A 266      64.718   5.519  20.091  1.00  0.00           H  
ATOM   4190  N   GLY A 267      65.082   4.544  16.983  1.00  0.00           N  
ATOM   4191  CA  GLY A 267      65.043   3.402  16.080  1.00  0.00           C  
ATOM   4192  C   GLY A 267      66.248   2.506  16.318  1.00  0.00           C  
ATOM   4193  O   GLY A 267      67.014   2.717  17.258  1.00  0.00           O  
ATOM   4194  H   GLY A 267      65.177   5.473  16.599  1.00  0.00           H  
ATOM   4195 1HA  GLY A 267      64.120   2.844  16.239  1.00  0.00           H  
ATOM   4196 2HA  GLY A 267      65.032   3.754  15.049  1.00  0.00           H  
ATOM   4197  N   ASP A 268      66.414   1.504  15.463  1.00  0.00           N  
ATOM   4198  CA  ASP A 268      67.570   0.641  15.578  1.00  0.00           C  
ATOM   4199  C   ASP A 268      68.638   1.013  14.564  1.00  0.00           C  
ATOM   4200  O   ASP A 268      68.573   0.608  13.403  1.00  0.00           O  
ATOM   4201  CB  ASP A 268      67.164  -0.823  15.390  1.00  0.00           C  
ATOM   4202  CG  ASP A 268      68.330  -1.788  15.560  1.00  0.00           C  
ATOM   4203  OD1 ASP A 268      69.269  -1.693  14.806  1.00  0.00           O  
ATOM   4204  OD2 ASP A 268      68.270  -2.610  16.442  1.00  0.00           O  
ATOM   4205  H   ASP A 268      65.726   1.356  14.738  1.00  0.00           H  
ATOM   4206  HA  ASP A 268      67.992   0.760  16.576  1.00  0.00           H  
ATOM   4207 1HB  ASP A 268      66.389  -1.081  16.112  1.00  0.00           H  
ATOM   4208 2HB  ASP A 268      66.741  -0.958  14.394  1.00  0.00           H  
ATOM   4209  N   PRO A 269      69.532   1.612  14.635  1.00  0.00           N  
ATOM   4210  CA  PRO A 269      70.539   2.253  13.788  1.00  0.00           C  
ATOM   4211  C   PRO A 269      70.985   1.281  12.713  1.00  0.00           C  
ATOM   4212  O   PRO A 269      70.840   1.550  11.521  1.00  0.00           O  
ATOM   4213  CB  PRO A 269      71.673   2.585  14.763  1.00  0.00           C  
ATOM   4214  CG  PRO A 269      70.981   2.832  16.059  1.00  0.00           C  
ATOM   4215  CD  PRO A 269      69.910   1.776  16.119  1.00  0.00           C  
ATOM   4216  HA  PRO A 269      70.115   3.170  13.352  1.00  0.00           H  
ATOM   4217 1HB  PRO A 269      72.384   1.747  14.812  1.00  0.00           H  
ATOM   4218 2HB  PRO A 269      72.234   3.461  14.404  1.00  0.00           H  
ATOM   4219 1HG  PRO A 269      71.695   2.759  16.892  1.00  0.00           H  
ATOM   4220 2HG  PRO A 269      70.570   3.853  16.082  1.00  0.00           H  
ATOM   4221 1HD  PRO A 269      70.332   0.848  16.535  1.00  0.00           H  
ATOM   4222 2HD  PRO A 269      69.075   2.134  16.740  1.00  0.00           H  
ATOM   4223  N   ASP A 270      71.529   0.149  13.153  1.00  0.00           N  
ATOM   4224  CA  ASP A 270      72.145  -0.814  12.248  1.00  0.00           C  
ATOM   4225  C   ASP A 270      71.153  -1.294  11.197  1.00  0.00           C  
ATOM   4226  O   ASP A 270      71.499  -1.443  10.025  1.00  0.00           O  
ATOM   4227  CB  ASP A 270      72.690  -2.012  13.029  1.00  0.00           C  
ATOM   4228  CG  ASP A 270      73.931  -1.674  13.843  1.00  0.00           C  
ATOM   4229  OD1 ASP A 270      74.523  -0.651  13.591  1.00  0.00           O  
ATOM   4230  OD2 ASP A 270      74.276  -2.442  14.709  1.00  0.00           O  
ATOM   4231  H   ASP A 270      71.516  -0.051  14.143  1.00  0.00           H  
ATOM   4232  HA  ASP A 270      72.975  -0.326  11.736  1.00  0.00           H  
ATOM   4233 1HB  ASP A 270      71.920  -2.386  13.705  1.00  0.00           H  
ATOM   4234 2HB  ASP A 270      72.936  -2.817  12.336  1.00  0.00           H  
ATOM   4235  N   ARG A 271      69.918  -1.535  11.622  1.00  0.00           N  
ATOM   4236  CA  ARG A 271      68.872  -1.998  10.717  1.00  0.00           C  
ATOM   4237  C   ARG A 271      68.547  -0.945   9.666  1.00  0.00           C  
ATOM   4238  O   ARG A 271      68.347  -1.265   8.494  1.00  0.00           O  
ATOM   4239  CB  ARG A 271      67.608  -2.344  11.491  1.00  0.00           C  
ATOM   4240  CG  ARG A 271      67.708  -3.593  12.352  1.00  0.00           C  
ATOM   4241  CD  ARG A 271      66.458  -3.833  13.118  1.00  0.00           C  
ATOM   4242  NE  ARG A 271      66.548  -5.027  13.943  1.00  0.00           N  
ATOM   4243  CZ  ARG A 271      65.618  -5.410  14.839  1.00  0.00           C  
ATOM   4244  NH1 ARG A 271      64.537  -4.683  15.015  1.00  0.00           N  
ATOM   4245  NH2 ARG A 271      65.793  -6.515  15.542  1.00  0.00           N  
ATOM   4246  H   ARG A 271      69.697  -1.394  12.597  1.00  0.00           H  
ATOM   4247  HA  ARG A 271      69.226  -2.896  10.210  1.00  0.00           H  
ATOM   4248 1HB  ARG A 271      67.344  -1.514  12.144  1.00  0.00           H  
ATOM   4249 2HB  ARG A 271      66.783  -2.488  10.794  1.00  0.00           H  
ATOM   4250 1HG  ARG A 271      67.892  -4.460  11.716  1.00  0.00           H  
ATOM   4251 2HG  ARG A 271      68.529  -3.483  13.061  1.00  0.00           H  
ATOM   4252 1HD  ARG A 271      66.262  -2.982  13.770  1.00  0.00           H  
ATOM   4253 2HD  ARG A 271      65.626  -3.959  12.426  1.00  0.00           H  
ATOM   4254  HE  ARG A 271      67.366  -5.612  13.836  1.00  0.00           H  
ATOM   4255 1HH1 ARG A 271      64.403  -3.838  14.478  1.00  0.00           H  
ATOM   4256 2HH1 ARG A 271      63.840  -4.970  15.687  1.00  0.00           H  
ATOM   4257 1HH2 ARG A 271      66.625  -7.074  15.407  1.00  0.00           H  
ATOM   4258 2HH2 ARG A 271      65.097  -6.801  16.214  1.00  0.00           H  
ATOM   4259  N   ALA A 272      68.495   0.312  10.091  1.00  0.00           N  
ATOM   4260  CA  ALA A 272      68.194   1.415   9.186  1.00  0.00           C  
ATOM   4261  C   ALA A 272      69.284   1.578   8.135  1.00  0.00           C  
ATOM   4262  O   ALA A 272      68.998   1.823   6.963  1.00  0.00           O  
ATOM   4263  CB  ALA A 272      68.016   2.708   9.968  1.00  0.00           C  
ATOM   4264  H   ALA A 272      68.668   0.509  11.066  1.00  0.00           H  
ATOM   4265  HA  ALA A 272      67.263   1.184   8.669  1.00  0.00           H  
ATOM   4266 1HB  ALA A 272      67.792   3.522   9.278  1.00  0.00           H  
ATOM   4267 2HB  ALA A 272      67.194   2.596  10.675  1.00  0.00           H  
ATOM   4268 3HB  ALA A 272      68.932   2.935  10.510  1.00  0.00           H  
ATOM   4269  N   ILE A 273      70.535   1.441   8.560  1.00  0.00           N  
ATOM   4270  CA  ILE A 273      71.671   1.572   7.655  1.00  0.00           C  
ATOM   4271  C   ILE A 273      71.668   0.470   6.604  1.00  0.00           C  
ATOM   4272  O   ILE A 273      71.953   0.716   5.432  1.00  0.00           O  
ATOM   4273  CB  ILE A 273      73.000   1.537   8.432  1.00  0.00           C  
ATOM   4274  CG1 ILE A 273      73.140   2.785   9.307  1.00  0.00           C  
ATOM   4275  CG2 ILE A 273      74.174   1.421   7.473  1.00  0.00           C  
ATOM   4276  CD1 ILE A 273      74.276   2.710  10.301  1.00  0.00           C  
ATOM   4277  H   ILE A 273      70.704   1.241   9.535  1.00  0.00           H  
ATOM   4278  HA  ILE A 273      71.596   2.531   7.143  1.00  0.00           H  
ATOM   4279  HB  ILE A 273      73.005   0.679   9.104  1.00  0.00           H  
ATOM   4280 1HG1 ILE A 273      73.297   3.658   8.673  1.00  0.00           H  
ATOM   4281 2HG1 ILE A 273      72.214   2.948   9.860  1.00  0.00           H  
ATOM   4282 1HG2 ILE A 273      75.105   1.398   8.039  1.00  0.00           H  
ATOM   4283 2HG2 ILE A 273      74.080   0.504   6.892  1.00  0.00           H  
ATOM   4284 3HG2 ILE A 273      74.180   2.278   6.799  1.00  0.00           H  
ATOM   4285 1HD1 ILE A 273      74.311   3.631  10.884  1.00  0.00           H  
ATOM   4286 2HD1 ILE A 273      74.119   1.863  10.970  1.00  0.00           H  
ATOM   4287 3HD1 ILE A 273      75.217   2.584   9.768  1.00  0.00           H  
ATOM   4288  N   GLU A 274      71.344  -0.746   7.029  1.00  0.00           N  
ATOM   4289  CA  GLU A 274      71.303  -1.888   6.124  1.00  0.00           C  
ATOM   4290  C   GLU A 274      70.214  -1.720   5.072  1.00  0.00           C  
ATOM   4291  O   GLU A 274      70.415  -2.040   3.900  1.00  0.00           O  
ATOM   4292  CB  GLU A 274      71.072  -3.182   6.908  1.00  0.00           C  
ATOM   4293  CG  GLU A 274      71.065  -4.442   6.055  1.00  0.00           C  
ATOM   4294  CD  GLU A 274      72.394  -4.718   5.408  1.00  0.00           C  
ATOM   4295  OE1 GLU A 274      73.381  -4.210   5.882  1.00  0.00           O  
ATOM   4296  OE2 GLU A 274      72.422  -5.438   4.438  1.00  0.00           O  
ATOM   4297  H   GLU A 274      71.120  -0.883   8.004  1.00  0.00           H  
ATOM   4298  HA  GLU A 274      72.263  -1.957   5.610  1.00  0.00           H  
ATOM   4299 1HB  GLU A 274      71.851  -3.293   7.663  1.00  0.00           H  
ATOM   4300 2HB  GLU A 274      70.117  -3.125   7.430  1.00  0.00           H  
ATOM   4301 1HG  GLU A 274      70.796  -5.291   6.682  1.00  0.00           H  
ATOM   4302 2HG  GLU A 274      70.304  -4.340   5.282  1.00  0.00           H  
ATOM   4303  N   LEU A 275      69.061  -1.216   5.498  1.00  0.00           N  
ATOM   4304  CA  LEU A 275      67.937  -1.004   4.593  1.00  0.00           C  
ATOM   4305  C   LEU A 275      68.267   0.047   3.541  1.00  0.00           C  
ATOM   4306  O   LEU A 275      67.921  -0.103   2.369  1.00  0.00           O  
ATOM   4307  CB  LEU A 275      66.695  -0.573   5.383  1.00  0.00           C  
ATOM   4308  CG  LEU A 275      65.402  -0.436   4.567  1.00  0.00           C  
ATOM   4309  CD1 LEU A 275      65.417   0.884   3.809  1.00  0.00           C  
ATOM   4310  CD2 LEU A 275      65.278  -1.614   3.612  1.00  0.00           C  
ATOM   4311  H   LEU A 275      68.960  -0.974   6.473  1.00  0.00           H  
ATOM   4312  HA  LEU A 275      67.721  -1.943   4.084  1.00  0.00           H  
ATOM   4313 1HB  LEU A 275      66.513  -1.303   6.170  1.00  0.00           H  
ATOM   4314 2HB  LEU A 275      66.896   0.391   5.849  1.00  0.00           H  
ATOM   4315  HG  LEU A 275      64.546  -0.424   5.242  1.00  0.00           H  
ATOM   4316 1HD1 LEU A 275      64.499   0.981   3.230  1.00  0.00           H  
ATOM   4317 2HD1 LEU A 275      65.487   1.710   4.518  1.00  0.00           H  
ATOM   4318 3HD1 LEU A 275      66.274   0.908   3.137  1.00  0.00           H  
ATOM   4319 1HD2 LEU A 275      64.359  -1.517   3.033  1.00  0.00           H  
ATOM   4320 2HD2 LEU A 275      66.133  -1.626   2.936  1.00  0.00           H  
ATOM   4321 3HD2 LEU A 275      65.252  -2.543   4.181  1.00  0.00           H  
ATOM   4322  N   VAL A 276      68.939   1.112   3.967  1.00  0.00           N  
ATOM   4323  CA  VAL A 276      69.318   2.190   3.062  1.00  0.00           C  
ATOM   4324  C   VAL A 276      70.307   1.706   2.010  1.00  0.00           C  
ATOM   4325  O   VAL A 276      70.210   2.071   0.838  1.00  0.00           O  
ATOM   4326  CB  VAL A 276      69.943   3.355   3.852  1.00  0.00           C  
ATOM   4327  CG1 VAL A 276      70.512   4.398   2.901  1.00  0.00           C  
ATOM   4328  CG2 VAL A 276      68.902   3.974   4.772  1.00  0.00           C  
ATOM   4329  H   VAL A 276      69.193   1.176   4.942  1.00  0.00           H  
ATOM   4330  HA  VAL A 276      68.420   2.550   2.558  1.00  0.00           H  
ATOM   4331  HB  VAL A 276      70.774   2.975   4.446  1.00  0.00           H  
ATOM   4332 1HG1 VAL A 276      70.950   5.215   3.477  1.00  0.00           H  
ATOM   4333 2HG1 VAL A 276      71.280   3.942   2.278  1.00  0.00           H  
ATOM   4334 3HG1 VAL A 276      69.714   4.788   2.270  1.00  0.00           H  
ATOM   4335 1HG2 VAL A 276      69.351   4.797   5.328  1.00  0.00           H  
ATOM   4336 2HG2 VAL A 276      68.068   4.349   4.178  1.00  0.00           H  
ATOM   4337 3HG2 VAL A 276      68.539   3.220   5.471  1.00  0.00           H  
ATOM   4338  N   LYS A 277      71.259   0.882   2.436  1.00  0.00           N  
ATOM   4339  CA  LYS A 277      72.268   0.345   1.531  1.00  0.00           C  
ATOM   4340  C   LYS A 277      71.640  -0.560   0.479  1.00  0.00           C  
ATOM   4341  O   LYS A 277      72.015  -0.519  -0.693  1.00  0.00           O  
ATOM   4342  CB  LYS A 277      73.336  -0.421   2.314  1.00  0.00           C  
ATOM   4343  CG  LYS A 277      74.438  -1.022   1.451  1.00  0.00           C  
ATOM   4344  CD  LYS A 277      74.155  -2.482   1.131  1.00  0.00           C  
ATOM   4345  CE  LYS A 277      74.325  -3.362   2.360  1.00  0.00           C  
ATOM   4346  NZ  LYS A 277      74.005  -4.787   2.073  1.00  0.00           N  
ATOM   4347  H   LYS A 277      71.284   0.621   3.411  1.00  0.00           H  
ATOM   4348  HA  LYS A 277      72.746   1.177   1.012  1.00  0.00           H  
ATOM   4349 1HB  LYS A 277      73.804   0.246   3.038  1.00  0.00           H  
ATOM   4350 2HB  LYS A 277      72.867  -1.233   2.870  1.00  0.00           H  
ATOM   4351 1HG  LYS A 277      74.516  -0.462   0.518  1.00  0.00           H  
ATOM   4352 2HG  LYS A 277      75.390  -0.951   1.977  1.00  0.00           H  
ATOM   4353 1HD  LYS A 277      73.134  -2.582   0.760  1.00  0.00           H  
ATOM   4354 2HD  LYS A 277      74.840  -2.823   0.355  1.00  0.00           H  
ATOM   4355 1HE  LYS A 277      75.353  -3.297   2.715  1.00  0.00           H  
ATOM   4356 2HE  LYS A 277      73.667  -3.008   3.155  1.00  0.00           H  
ATOM   4357 1HZ  LYS A 277      74.129  -5.336   2.912  1.00  0.00           H  
ATOM   4358 2HZ  LYS A 277      73.047  -4.861   1.761  1.00  0.00           H  
ATOM   4359 3HZ  LYS A 277      74.622  -5.132   1.352  1.00  0.00           H  
ATOM   4360  N   GLU A 278      70.682  -1.377   0.905  1.00  0.00           N  
ATOM   4361  CA  GLU A 278      70.000  -2.294  -0.000  1.00  0.00           C  
ATOM   4362  C   GLU A 278      69.199  -1.537  -1.052  1.00  0.00           C  
ATOM   4363  O   GLU A 278      69.182  -1.914  -2.224  1.00  0.00           O  
ATOM   4364  CB  GLU A 278      69.076  -3.228   0.784  1.00  0.00           C  
ATOM   4365  CG  GLU A 278      68.373  -4.277  -0.066  1.00  0.00           C  
ATOM   4366  CD  GLU A 278      67.545  -5.231   0.749  1.00  0.00           C  
ATOM   4367  OE1 GLU A 278      67.530  -5.100   1.949  1.00  0.00           O  
ATOM   4368  OE2 GLU A 278      66.926  -6.093   0.169  1.00  0.00           O  
ATOM   4369  H   GLU A 278      70.420  -1.362   1.880  1.00  0.00           H  
ATOM   4370  HA  GLU A 278      70.751  -2.896  -0.513  1.00  0.00           H  
ATOM   4371 1HB  GLU A 278      69.650  -3.749   1.551  1.00  0.00           H  
ATOM   4372 2HB  GLU A 278      68.310  -2.641   1.291  1.00  0.00           H  
ATOM   4373 1HG  GLU A 278      67.726  -3.774  -0.784  1.00  0.00           H  
ATOM   4374 2HG  GLU A 278      69.122  -4.838  -0.624  1.00  0.00           H  
ATOM   4375  N   ALA A 279      68.536  -0.467  -0.626  1.00  0.00           N  
ATOM   4376  CA  ALA A 279      67.732   0.345  -1.531  1.00  0.00           C  
ATOM   4377  C   ALA A 279      68.601   1.023  -2.583  1.00  0.00           C  
ATOM   4378  O   ALA A 279      68.231   1.096  -3.755  1.00  0.00           O  
ATOM   4379  CB  ALA A 279      66.941   1.383  -0.749  1.00  0.00           C  
ATOM   4380  H   ALA A 279      68.591  -0.210   0.349  1.00  0.00           H  
ATOM   4381  HA  ALA A 279      67.035  -0.314  -2.048  1.00  0.00           H  
ATOM   4382 1HB  ALA A 279      66.345   1.982  -1.438  1.00  0.00           H  
ATOM   4383 2HB  ALA A 279      66.281   0.881  -0.041  1.00  0.00           H  
ATOM   4384 3HB  ALA A 279      67.628   2.032  -0.207  1.00  0.00           H  
ATOM   4385  N   ALA A 280      69.758   1.518  -2.157  1.00  0.00           N  
ATOM   4386  CA  ALA A 280      70.682   2.190  -3.062  1.00  0.00           C  
ATOM   4387  C   ALA A 280      71.222   1.230  -4.114  1.00  0.00           C  
ATOM   4388  O   ALA A 280      71.350   1.586  -5.285  1.00  0.00           O  
ATOM   4389  CB  ALA A 280      71.828   2.816  -2.280  1.00  0.00           C  
ATOM   4390  H   ALA A 280      70.003   1.426  -1.181  1.00  0.00           H  
ATOM   4391  HA  ALA A 280      70.136   2.979  -3.580  1.00  0.00           H  
ATOM   4392 1HB  ALA A 280      72.509   3.315  -2.969  1.00  0.00           H  
ATOM   4393 2HB  ALA A 280      71.430   3.543  -1.572  1.00  0.00           H  
ATOM   4394 3HB  ALA A 280      72.365   2.039  -1.738  1.00  0.00           H  
ATOM   4395  N   LYS A 281      71.537   0.011  -3.688  1.00  0.00           N  
ATOM   4396  CA  LYS A 281      72.063  -1.004  -4.593  1.00  0.00           C  
ATOM   4397  C   LYS A 281      71.032  -1.393  -5.645  1.00  0.00           C  
ATOM   4398  O   LYS A 281      71.364  -1.573  -6.817  1.00  0.00           O  
ATOM   4399  CB  LYS A 281      72.508  -2.240  -3.810  1.00  0.00           C  
ATOM   4400  CG  LYS A 281      73.140  -3.332  -4.664  1.00  0.00           C  
ATOM   4401  CD  LYS A 281      73.640  -4.484  -3.806  1.00  0.00           C  
ATOM   4402  CE  LYS A 281      74.259  -5.582  -4.659  1.00  0.00           C  
ATOM   4403  NZ  LYS A 281      74.753  -6.717  -3.833  1.00  0.00           N  
ATOM   4404  H   LYS A 281      71.409  -0.218  -2.713  1.00  0.00           H  
ATOM   4405  HA  LYS A 281      72.928  -0.590  -5.112  1.00  0.00           H  
ATOM   4406 1HB  LYS A 281      73.232  -1.949  -3.050  1.00  0.00           H  
ATOM   4407 2HB  LYS A 281      71.650  -2.674  -3.296  1.00  0.00           H  
ATOM   4408 1HG  LYS A 281      72.405  -3.710  -5.374  1.00  0.00           H  
ATOM   4409 2HG  LYS A 281      73.978  -2.916  -5.223  1.00  0.00           H  
ATOM   4410 1HD  LYS A 281      74.388  -4.117  -3.102  1.00  0.00           H  
ATOM   4411 2HD  LYS A 281      72.808  -4.904  -3.240  1.00  0.00           H  
ATOM   4412 1HE  LYS A 281      73.518  -5.957  -5.363  1.00  0.00           H  
ATOM   4413 2HE  LYS A 281      75.095  -5.173  -5.227  1.00  0.00           H  
ATOM   4414 1HZ  LYS A 281      75.156  -7.422  -4.434  1.00  0.00           H  
ATOM   4415 2HZ  LYS A 281      75.455  -6.384  -3.187  1.00  0.00           H  
ATOM   4416 3HZ  LYS A 281      73.983  -7.117  -3.315  1.00  0.00           H  
ATOM   4417  N   LYS A 282      69.780  -1.521  -5.219  1.00  0.00           N  
ATOM   4418  CA  LYS A 282      68.697  -1.888  -6.124  1.00  0.00           C  
ATOM   4419  C   LYS A 282      68.468  -0.811  -7.176  1.00  0.00           C  
ATOM   4420  O   LYS A 282      68.240  -1.113  -8.348  1.00  0.00           O  
ATOM   4421  CB  LYS A 282      67.407  -2.141  -5.341  1.00  0.00           C  
ATOM   4422  CG  LYS A 282      67.440  -3.381  -4.459  1.00  0.00           C  
ATOM   4423  CD  LYS A 282      67.522  -4.651  -5.293  1.00  0.00           C  
ATOM   4424  CE  LYS A 282      67.479  -5.894  -4.417  1.00  0.00           C  
ATOM   4425  NZ  LYS A 282      67.590  -7.143  -5.218  1.00  0.00           N  
ATOM   4426  H   LYS A 282      69.573  -1.360  -4.244  1.00  0.00           H  
ATOM   4427  HA  LYS A 282      68.975  -2.806  -6.642  1.00  0.00           H  
ATOM   4428 1HB  LYS A 282      67.195  -1.282  -4.704  1.00  0.00           H  
ATOM   4429 2HB  LYS A 282      66.574  -2.246  -6.037  1.00  0.00           H  
ATOM   4430 1HG  LYS A 282      68.305  -3.335  -3.797  1.00  0.00           H  
ATOM   4431 2HG  LYS A 282      66.539  -3.416  -3.847  1.00  0.00           H  
ATOM   4432 1HD  LYS A 282      66.686  -4.681  -5.994  1.00  0.00           H  
ATOM   4433 2HD  LYS A 282      68.451  -4.652  -5.864  1.00  0.00           H  
ATOM   4434 1HE  LYS A 282      68.299  -5.862  -3.701  1.00  0.00           H  
ATOM   4435 2HE  LYS A 282      66.542  -5.916  -3.862  1.00  0.00           H  
ATOM   4436 1HZ  LYS A 282      67.557  -7.943  -4.601  1.00  0.00           H  
ATOM   4437 2HZ  LYS A 282      66.823  -7.193  -5.874  1.00  0.00           H  
ATOM   4438 3HZ  LYS A 282      68.465  -7.144  -5.723  1.00  0.00           H  
ATOM   4439  N   ALA A 283      68.530   0.447  -6.751  1.00  0.00           N  
ATOM   4440  CA  ALA A 283      68.329   1.572  -7.655  1.00  0.00           C  
ATOM   4441  C   ALA A 283      69.429   1.636  -8.707  1.00  0.00           C  
ATOM   4442  O   ALA A 283      69.166   1.906  -9.879  1.00  0.00           O  
ATOM   4443  CB  ALA A 283      68.268   2.876  -6.873  1.00  0.00           C  
ATOM   4444  H   ALA A 283      68.721   0.628  -5.776  1.00  0.00           H  
ATOM   4445  HA  ALA A 283      67.380   1.426  -8.172  1.00  0.00           H  
ATOM   4446 1HB  ALA A 283      68.117   3.707  -7.562  1.00  0.00           H  
ATOM   4447 2HB  ALA A 283      67.440   2.837  -6.164  1.00  0.00           H  
ATOM   4448 3HB  ALA A 283      69.202   3.019  -6.331  1.00  0.00           H  
ATOM   4449  N   ILE A 284      70.663   1.386  -8.282  1.00  0.00           N  
ATOM   4450  CA  ILE A 284      71.806   1.415  -9.186  1.00  0.00           C  
ATOM   4451  C   ILE A 284      71.704   0.318 -10.238  1.00  0.00           C  
ATOM   4452  O   ILE A 284      72.011   0.538 -11.410  1.00  0.00           O  
ATOM   4453  CB  ILE A 284      73.126   1.260  -8.408  1.00  0.00           C  
ATOM   4454  CG1 ILE A 284      73.376   2.491  -7.532  1.00  0.00           C  
ATOM   4455  CG2 ILE A 284      74.286   1.040  -9.367  1.00  0.00           C  
ATOM   4456  CD1 ILE A 284      74.501   2.313  -6.538  1.00  0.00           C  
ATOM   4457  H   ILE A 284      70.813   1.170  -7.307  1.00  0.00           H  
ATOM   4458  HA  ILE A 284      71.818   2.377  -9.697  1.00  0.00           H  
ATOM   4459  HB  ILE A 284      73.054   0.405  -7.737  1.00  0.00           H  
ATOM   4460 1HG1 ILE A 284      73.612   3.346  -8.165  1.00  0.00           H  
ATOM   4461 2HG1 ILE A 284      72.469   2.735  -6.979  1.00  0.00           H  
ATOM   4462 1HG2 ILE A 284      75.210   0.933  -8.800  1.00  0.00           H  
ATOM   4463 2HG2 ILE A 284      74.110   0.136  -9.948  1.00  0.00           H  
ATOM   4464 3HG2 ILE A 284      74.369   1.893 -10.040  1.00  0.00           H  
ATOM   4465 1HD1 ILE A 284      74.618   3.227  -5.954  1.00  0.00           H  
ATOM   4466 2HD1 ILE A 284      74.269   1.483  -5.870  1.00  0.00           H  
ATOM   4467 3HD1 ILE A 284      75.427   2.103  -7.070  1.00  0.00           H  
ATOM   4468  N   GLU A 285      71.271  -0.864  -9.813  1.00  0.00           N  
ATOM   4469  CA  GLU A 285      71.128  -1.998 -10.717  1.00  0.00           C  
ATOM   4470  C   GLU A 285      70.058  -1.732 -11.769  1.00  0.00           C  
ATOM   4471  O   GLU A 285      70.229  -2.068 -12.941  1.00  0.00           O  
ATOM   4472  CB  GLU A 285      70.782  -3.265  -9.932  1.00  0.00           C  
ATOM   4473  CG  GLU A 285      70.686  -4.525 -10.781  1.00  0.00           C  
ATOM   4474  CD  GLU A 285      70.434  -5.762  -9.966  1.00  0.00           C  
ATOM   4475  OE1 GLU A 285      70.356  -5.655  -8.766  1.00  0.00           O  
ATOM   4476  OE2 GLU A 285      70.318  -6.817 -10.545  1.00  0.00           O  
ATOM   4477  H   GLU A 285      71.035  -0.980  -8.838  1.00  0.00           H  
ATOM   4478  HA  GLU A 285      72.078  -2.153 -11.230  1.00  0.00           H  
ATOM   4479 1HB  GLU A 285      71.538  -3.436  -9.165  1.00  0.00           H  
ATOM   4480 2HB  GLU A 285      69.827  -3.130  -9.425  1.00  0.00           H  
ATOM   4481 1HG  GLU A 285      69.875  -4.405 -11.500  1.00  0.00           H  
ATOM   4482 2HG  GLU A 285      71.614  -4.645 -11.339  1.00  0.00           H  
ATOM   4483  N   SER A 286      68.955  -1.127 -11.344  1.00  0.00           N  
ATOM   4484  CA  SER A 286      67.855  -0.814 -12.248  1.00  0.00           C  
ATOM   4485  C   SER A 286      68.279   0.203 -13.300  1.00  0.00           C  
ATOM   4486  O   SER A 286      67.921   0.084 -14.472  1.00  0.00           O  
ATOM   4487  CB  SER A 286      66.671  -0.281 -11.465  1.00  0.00           C  
ATOM   4488  OG  SER A 286      66.137  -1.270 -10.627  1.00  0.00           O  
ATOM   4489  H   SER A 286      68.876  -0.877 -10.369  1.00  0.00           H  
ATOM   4490  HA  SER A 286      67.555  -1.730 -12.759  1.00  0.00           H  
ATOM   4491 1HB  SER A 286      66.986   0.574 -10.867  1.00  0.00           H  
ATOM   4492 2HB  SER A 286      65.905   0.067 -12.156  1.00  0.00           H  
ATOM   4493  HG  SER A 286      65.399  -0.859 -10.170  1.00  0.00           H  
ATOM   4494  N   LEU A 287      69.044   1.203 -12.875  1.00  0.00           N  
ATOM   4495  CA  LEU A 287      69.518   2.243 -13.779  1.00  0.00           C  
ATOM   4496  C   LEU A 287      70.460   1.671 -14.831  1.00  0.00           C  
ATOM   4497  O   LEU A 287      70.397   2.043 -16.003  1.00  0.00           O  
ATOM   4498  CB  LEU A 287      70.233   3.346 -12.989  1.00  0.00           C  
ATOM   4499  CG  LEU A 287      69.337   4.205 -12.086  1.00  0.00           C  
ATOM   4500  CD1 LEU A 287      70.204   5.126 -11.239  1.00  0.00           C  
ATOM   4501  CD2 LEU A 287      68.367   5.003 -12.945  1.00  0.00           C  
ATOM   4502  H   LEU A 287      69.304   1.244 -11.900  1.00  0.00           H  
ATOM   4503  HA  LEU A 287      68.658   2.677 -14.288  1.00  0.00           H  
ATOM   4504 1HB  LEU A 287      70.993   2.886 -12.359  1.00  0.00           H  
ATOM   4505 2HB  LEU A 287      70.729   4.013 -13.694  1.00  0.00           H  
ATOM   4506  HG  LEU A 287      68.777   3.559 -11.410  1.00  0.00           H  
ATOM   4507 1HD1 LEU A 287      69.568   5.736 -10.598  1.00  0.00           H  
ATOM   4508 2HD1 LEU A 287      70.875   4.529 -10.621  1.00  0.00           H  
ATOM   4509 3HD1 LEU A 287      70.790   5.774 -11.890  1.00  0.00           H  
ATOM   4510 1HD2 LEU A 287      67.730   5.613 -12.303  1.00  0.00           H  
ATOM   4511 2HD2 LEU A 287      68.927   5.650 -13.621  1.00  0.00           H  
ATOM   4512 3HD2 LEU A 287      67.749   4.319 -13.526  1.00  0.00           H  
ATOM   4513  N   LYS A 288      71.333   0.765 -14.406  1.00  0.00           N  
ATOM   4514  CA  LYS A 288      72.290   0.139 -15.310  1.00  0.00           C  
ATOM   4515  C   LYS A 288      71.582  -0.564 -16.461  1.00  0.00           C  
ATOM   4516  O   LYS A 288      72.043  -0.526 -17.602  1.00  0.00           O  
ATOM   4517  CB  LYS A 288      73.173  -0.853 -14.552  1.00  0.00           C  
ATOM   4518  CG  LYS A 288      74.209  -1.560 -15.415  1.00  0.00           C  
ATOM   4519  CD  LYS A 288      73.711  -2.924 -15.870  1.00  0.00           C  
ATOM   4520  CE  LYS A 288      73.667  -3.912 -14.714  1.00  0.00           C  
ATOM   4521  NZ  LYS A 288      73.136  -5.237 -15.135  1.00  0.00           N  
ATOM   4522  H   LYS A 288      71.334   0.503 -13.431  1.00  0.00           H  
ATOM   4523  HA  LYS A 288      72.925   0.917 -15.735  1.00  0.00           H  
ATOM   4524 1HB  LYS A 288      73.703  -0.332 -13.753  1.00  0.00           H  
ATOM   4525 2HB  LYS A 288      72.548  -1.615 -14.087  1.00  0.00           H  
ATOM   4526 1HG  LYS A 288      74.429  -0.951 -16.293  1.00  0.00           H  
ATOM   4527 2HG  LYS A 288      75.129  -1.691 -14.846  1.00  0.00           H  
ATOM   4528 1HD  LYS A 288      72.709  -2.824 -16.291  1.00  0.00           H  
ATOM   4529 2HD  LYS A 288      74.373  -3.313 -16.644  1.00  0.00           H  
ATOM   4530 1HE  LYS A 288      74.670  -4.047 -14.313  1.00  0.00           H  
ATOM   4531 2HE  LYS A 288      73.032  -3.516 -13.921  1.00  0.00           H  
ATOM   4532 1HZ  LYS A 288      73.122  -5.862 -14.342  1.00  0.00           H  
ATOM   4533 2HZ  LYS A 288      72.197  -5.126 -15.493  1.00  0.00           H  
ATOM   4534 3HZ  LYS A 288      73.727  -5.623 -15.857  1.00  0.00           H  
ATOM   4535  N   ARG A 289      70.445  -1.212 -16.146  1.00  0.00           N  
ATOM   4536  CA  ARG A 289      69.666  -1.994 -17.124  1.00  0.00           C  
ATOM   4537  C   ARG A 289      68.658  -1.149 -17.877  1.00  0.00           C  
ATOM   4538  O   ARG A 289      67.955  -1.643 -18.759  1.00  0.00           O  
ATOM   4539  CB  ARG A 289      68.927  -3.130 -16.433  1.00  0.00           C  
ATOM   4540  CG  ARG A 289      69.822  -4.195 -15.818  1.00  0.00           C  
ATOM   4541  CD  ARG A 289      69.033  -5.225 -15.095  1.00  0.00           C  
ATOM   4542  NE  ARG A 289      68.375  -4.677 -13.919  1.00  0.00           N  
ATOM   4543  CZ  ARG A 289      67.450  -5.329 -13.187  1.00  0.00           C  
ATOM   4544  NH1 ARG A 289      67.086  -6.547 -13.521  1.00  0.00           N  
ATOM   4545  NH2 ARG A 289      66.909  -4.743 -12.133  1.00  0.00           N  
ATOM   4546  H   ARG A 289      70.100  -1.167 -15.198  1.00  0.00           H  
ATOM   4547  HA  ARG A 289      70.355  -2.421 -17.853  1.00  0.00           H  
ATOM   4548 1HB  ARG A 289      68.301  -2.727 -15.638  1.00  0.00           H  
ATOM   4549 2HB  ARG A 289      68.269  -3.625 -17.148  1.00  0.00           H  
ATOM   4550 1HG  ARG A 289      70.392  -4.689 -16.605  1.00  0.00           H  
ATOM   4551 2HG  ARG A 289      70.508  -3.729 -15.110  1.00  0.00           H  
ATOM   4552 1HD  ARG A 289      68.268  -5.628 -15.757  1.00  0.00           H  
ATOM   4553 2HD  ARG A 289      69.694  -6.029 -14.772  1.00  0.00           H  
ATOM   4554  HE  ARG A 289      68.629  -3.742 -13.631  1.00  0.00           H  
ATOM   4555 1HH1 ARG A 289      67.500  -6.995 -14.327  1.00  0.00           H  
ATOM   4556 2HH1 ARG A 289      66.393  -7.035 -12.973  1.00  0.00           H  
ATOM   4557 1HH2 ARG A 289      67.189  -3.806 -11.876  1.00  0.00           H  
ATOM   4558 2HH2 ARG A 289      66.217  -5.231 -11.585  1.00  0.00           H  
ATOM   4559  N   SER A 290      68.597   0.114 -17.524  1.00  0.00           N  
ATOM   4560  CA  SER A 290      67.937   1.091 -18.359  1.00  0.00           C  
ATOM   4561  C   SER A 290      68.740   1.306 -19.637  1.00  0.00           C  
ATOM   4562  O   SER A 290      69.751   0.642 -19.865  1.00  0.00           O  
ATOM   4563  CB  SER A 290      67.775   2.400 -17.610  1.00  0.00           C  
ATOM   4564  OG  SER A 290      67.188   3.376 -18.426  1.00  0.00           O  
ATOM   4565  H   SER A 290      69.020   0.402 -16.653  1.00  0.00           H  
ATOM   4566  HA  SER A 290      66.949   0.711 -18.621  1.00  0.00           H  
ATOM   4567 1HB  SER A 290      67.157   2.239 -16.728  1.00  0.00           H  
ATOM   4568 2HB  SER A 290      68.749   2.746 -17.269  1.00  0.00           H  
ATOM   4569  HG  SER A 290      67.647   4.196 -18.231  1.00  0.00           H  
ATOM   4570  N   ASN A 291      68.284   2.233 -20.461  1.00  0.00           N  
ATOM   4571  CA  ASN A 291      68.954   2.572 -21.712  1.00  0.00           C  
ATOM   4572  C   ASN A 291      69.468   4.000 -21.652  1.00  0.00           C  
ATOM   4573  O   ASN A 291      69.102   4.837 -22.478  1.00  0.00           O  
ATOM   4574  CB  ASN A 291      68.026   2.381 -22.897  1.00  0.00           C  
ATOM   4575  CG  ASN A 291      68.743   2.481 -24.215  1.00  0.00           C  
ATOM   4576  OD1 ASN A 291      69.923   2.129 -24.322  1.00  0.00           O  
ATOM   4577  ND2 ASN A 291      68.053   2.956 -25.221  1.00  0.00           N  
ATOM   4578  H   ASN A 291      67.438   2.731 -20.222  1.00  0.00           H  
ATOM   4579  HA  ASN A 291      69.814   1.912 -21.834  1.00  0.00           H  
ATOM   4580 1HB  ASN A 291      67.547   1.403 -22.831  1.00  0.00           H  
ATOM   4581 2HB  ASN A 291      67.238   3.134 -22.867  1.00  0.00           H  
ATOM   4582 1HD2 ASN A 291      68.478   3.045 -26.122  1.00  0.00           H  
ATOM   4583 2HD2 ASN A 291      67.100   3.229 -25.089  1.00  0.00           H  
ATOM   4584  N   ASN A 292      70.315   4.256 -20.667  1.00  0.00           N  
ATOM   4585  CA  ASN A 292      70.907   5.568 -20.453  1.00  0.00           C  
ATOM   4586  C   ASN A 292      72.002   5.870 -21.455  1.00  0.00           C  
ATOM   4587  O   ASN A 292      72.584   4.960 -22.046  1.00  0.00           O  
ATOM   4588  CB  ASN A 292      71.443   5.683 -19.038  1.00  0.00           C  
ATOM   4589  CG  ASN A 292      70.349   5.708 -18.006  1.00  0.00           C  
ATOM   4590  OD1 ASN A 292      69.288   5.102 -18.194  1.00  0.00           O  
ATOM   4591  ND2 ASN A 292      70.587   6.398 -16.920  1.00  0.00           N  
ATOM   4592  H   ASN A 292      70.568   3.514 -20.030  1.00  0.00           H  
ATOM   4593  HA  ASN A 292      70.133   6.324 -20.594  1.00  0.00           H  
ATOM   4594 1HB  ASN A 292      72.104   4.840 -18.829  1.00  0.00           H  
ATOM   4595 2HB  ASN A 292      72.035   6.593 -18.945  1.00  0.00           H  
ATOM   4596 1HD2 ASN A 292      69.895   6.451 -16.199  1.00  0.00           H  
ATOM   4597 2HD2 ASN A 292      71.460   6.873 -16.811  1.00  0.00           H  
ATOM   4598  N   THR A 293      72.259   7.157 -21.624  1.00  0.00           N  
ATOM   4599  CA  THR A 293      73.516   7.642 -22.144  1.00  0.00           C  
ATOM   4600  C   THR A 293      74.646   7.356 -21.176  1.00  0.00           C  
ATOM   4601  O   THR A 293      74.420   7.171 -19.980  1.00  0.00           O  
ATOM   4602  CB  THR A 293      73.449   9.152 -22.437  1.00  0.00           C  
ATOM   4603  OG1 THR A 293      73.169   9.865 -21.225  1.00  0.00           O  
ATOM   4604  CG2 THR A 293      72.363   9.450 -23.459  1.00  0.00           C  
ATOM   4605  H   THR A 293      71.552   7.836 -21.382  1.00  0.00           H  
ATOM   4606  HA  THR A 293      73.728   7.120 -23.078  1.00  0.00           H  
ATOM   4607  HB  THR A 293      74.409   9.490 -22.827  1.00  0.00           H  
ATOM   4608  HG1 THR A 293      73.128  10.806 -21.410  1.00  0.00           H  
ATOM   4609 1HG2 THR A 293      72.330  10.522 -23.654  1.00  0.00           H  
ATOM   4610 2HG2 THR A 293      72.579   8.919 -24.385  1.00  0.00           H  
ATOM   4611 3HG2 THR A 293      71.399   9.123 -23.071  1.00  0.00           H  
ATOM   4612  N   PRO A 294      75.842   7.268 -21.382  1.00  0.00           N  
ATOM   4613  CA  PRO A 294      76.883   7.039 -20.396  1.00  0.00           C  
ATOM   4614  C   PRO A 294      76.871   8.109 -19.319  1.00  0.00           C  
ATOM   4615  O   PRO A 294      77.027   7.813 -18.134  1.00  0.00           O  
ATOM   4616  CB  PRO A 294      78.165   7.094 -21.232  1.00  0.00           C  
ATOM   4617  CG  PRO A 294      77.764   7.824 -22.469  1.00  0.00           C  
ATOM   4618  CD  PRO A 294      76.322   7.445 -22.676  1.00  0.00           C  
ATOM   4619  HA  PRO A 294      76.746   6.043 -19.950  1.00  0.00           H  
ATOM   4620 1HB  PRO A 294      78.959   7.610 -20.671  1.00  0.00           H  
ATOM   4621 2HB  PRO A 294      78.526   6.075 -21.436  1.00  0.00           H  
ATOM   4622 1HG  PRO A 294      77.902   8.907 -22.332  1.00  0.00           H  
ATOM   4623 2HG  PRO A 294      78.406   7.526 -23.311  1.00  0.00           H  
ATOM   4624 1HD  PRO A 294      75.794   8.270 -23.176  1.00  0.00           H  
ATOM   4625 2HD  PRO A 294      76.267   6.527 -23.280  1.00  0.00           H  
ATOM   4626  N   GLU A 295      76.685   9.357 -19.732  1.00  0.00           N  
ATOM   4627  CA  GLU A 295      76.684  10.467 -18.787  1.00  0.00           C  
ATOM   4628  C   GLU A 295      75.513  10.365 -17.818  1.00  0.00           C  
ATOM   4629  O   GLU A 295      75.681  10.518 -16.608  1.00  0.00           O  
ATOM   4630  CB  GLU A 295      76.627  11.802 -19.533  1.00  0.00           C  
ATOM   4631  CG  GLU A 295      76.675  13.028 -18.632  1.00  0.00           C  
ATOM   4632  CD  GLU A 295      76.674  14.320 -19.401  1.00  0.00           C  
ATOM   4633  OE1 GLU A 295      77.166  14.333 -20.504  1.00  0.00           O  
ATOM   4634  OE2 GLU A 295      76.179  15.294 -18.886  1.00  0.00           O  
ATOM   4635  H   GLU A 295      76.543   9.533 -20.716  1.00  0.00           H  
ATOM   4636  HA  GLU A 295      77.607  10.430 -18.208  1.00  0.00           H  
ATOM   4637 1HB  GLU A 295      77.463  11.866 -20.230  1.00  0.00           H  
ATOM   4638 2HB  GLU A 295      75.708  11.853 -20.118  1.00  0.00           H  
ATOM   4639 1HG  GLU A 295      75.811  13.013 -17.968  1.00  0.00           H  
ATOM   4640 2HG  GLU A 295      77.572  12.978 -18.016  1.00  0.00           H  
ATOM   4641  N   LEU A 296      74.326  10.105 -18.358  1.00  0.00           N  
ATOM   4642  CA  LEU A 296      73.125   9.982 -17.542  1.00  0.00           C  
ATOM   4643  C   LEU A 296      73.282   8.891 -16.490  1.00  0.00           C  
ATOM   4644  O   LEU A 296      72.963   9.094 -15.319  1.00  0.00           O  
ATOM   4645  CB  LEU A 296      71.912   9.675 -18.429  1.00  0.00           C  
ATOM   4646  CG  LEU A 296      71.439  10.823 -19.330  1.00  0.00           C  
ATOM   4647  CD1 LEU A 296      70.369  10.312 -20.285  1.00  0.00           C  
ATOM   4648  CD2 LEU A 296      70.907  11.959 -18.469  1.00  0.00           C  
ATOM   4649  H   LEU A 296      74.255   9.990 -19.359  1.00  0.00           H  
ATOM   4650  HA  LEU A 296      72.956  10.929 -17.031  1.00  0.00           H  
ATOM   4651 1HB  LEU A 296      72.155   8.830 -19.070  1.00  0.00           H  
ATOM   4652 2HB  LEU A 296      71.076   9.391 -17.789  1.00  0.00           H  
ATOM   4653  HG  LEU A 296      72.276  11.183 -19.929  1.00  0.00           H  
ATOM   4654 1HD1 LEU A 296      70.034  11.128 -20.926  1.00  0.00           H  
ATOM   4655 2HD1 LEU A 296      70.783   9.514 -20.902  1.00  0.00           H  
ATOM   4656 3HD1 LEU A 296      69.524   9.930 -19.713  1.00  0.00           H  
ATOM   4657 1HD2 LEU A 296      70.572  12.775 -19.110  1.00  0.00           H  
ATOM   4658 2HD2 LEU A 296      70.069  11.600 -17.871  1.00  0.00           H  
ATOM   4659 3HD2 LEU A 296      71.698  12.317 -17.809  1.00  0.00           H  
ATOM   4660  N   LEU A 297      73.775   7.733 -16.915  1.00  0.00           N  
ATOM   4661  CA  LEU A 297      73.976   6.607 -16.010  1.00  0.00           C  
ATOM   4662  C   LEU A 297      75.030   6.927 -14.959  1.00  0.00           C  
ATOM   4663  O   LEU A 297      74.877   6.582 -13.787  1.00  0.00           O  
ATOM   4664  CB  LEU A 297      74.395   5.360 -16.799  1.00  0.00           C  
ATOM   4665  CG  LEU A 297      74.519   4.067 -15.983  1.00  0.00           C  
ATOM   4666  CD1 LEU A 297      75.839   4.069 -15.225  1.00  0.00           C  
ATOM   4667  CD2 LEU A 297      73.340   3.954 -15.028  1.00  0.00           C  
ATOM   4668  H   LEU A 297      74.017   7.630 -17.890  1.00  0.00           H  
ATOM   4669  HA  LEU A 297      73.035   6.400 -15.501  1.00  0.00           H  
ATOM   4670 1HB  LEU A 297      73.663   5.186 -17.587  1.00  0.00           H  
ATOM   4671 2HB  LEU A 297      75.361   5.552 -17.265  1.00  0.00           H  
ATOM   4672  HG  LEU A 297      74.522   3.210 -16.658  1.00  0.00           H  
ATOM   4673 1HD1 LEU A 297      75.927   3.150 -14.646  1.00  0.00           H  
ATOM   4674 2HD1 LEU A 297      76.665   4.131 -15.934  1.00  0.00           H  
ATOM   4675 3HD1 LEU A 297      75.872   4.926 -14.553  1.00  0.00           H  
ATOM   4676 1HD2 LEU A 297      73.427   3.035 -14.449  1.00  0.00           H  
ATOM   4677 2HD2 LEU A 297      73.336   4.810 -14.352  1.00  0.00           H  
ATOM   4678 3HD2 LEU A 297      72.410   3.937 -15.597  1.00  0.00           H  
ATOM   4679  N   ALA A 298      76.101   7.588 -15.384  1.00  0.00           N  
ATOM   4680  CA  ALA A 298      77.184   7.956 -14.479  1.00  0.00           C  
ATOM   4681  C   ALA A 298      76.709   8.950 -13.428  1.00  0.00           C  
ATOM   4682  O   ALA A 298      77.073   8.850 -12.256  1.00  0.00           O  
ATOM   4683  CB  ALA A 298      78.355   8.533 -15.261  1.00  0.00           C  
ATOM   4684  H   ALA A 298      76.167   7.842 -16.359  1.00  0.00           H  
ATOM   4685  HA  ALA A 298      77.514   7.055 -13.962  1.00  0.00           H  
ATOM   4686 1HB  ALA A 298      79.155   8.803 -14.571  1.00  0.00           H  
ATOM   4687 2HB  ALA A 298      78.722   7.789 -15.968  1.00  0.00           H  
ATOM   4688 3HB  ALA A 298      78.030   9.419 -15.803  1.00  0.00           H  
ATOM   4689  N   ARG A 299      75.894   9.910 -13.853  1.00  0.00           N  
ATOM   4690  CA  ARG A 299      75.367  10.925 -12.948  1.00  0.00           C  
ATOM   4691  C   ARG A 299      74.456  10.306 -11.897  1.00  0.00           C  
ATOM   4692  O   ARG A 299      74.500  10.681 -10.725  1.00  0.00           O  
ATOM   4693  CB  ARG A 299      74.596  11.985 -13.722  1.00  0.00           C  
ATOM   4694  CG  ARG A 299      75.454  12.902 -14.578  1.00  0.00           C  
ATOM   4695  CD  ARG A 299      74.636  13.924 -15.278  1.00  0.00           C  
ATOM   4696  NE  ARG A 299      75.441  14.752 -16.162  1.00  0.00           N  
ATOM   4697  CZ  ARG A 299      76.138  15.836 -15.771  1.00  0.00           C  
ATOM   4698  NH1 ARG A 299      76.118  16.211 -14.511  1.00  0.00           N  
ATOM   4699  NH2 ARG A 299      76.841  16.524 -16.653  1.00  0.00           N  
ATOM   4700  H   ARG A 299      75.633   9.938 -14.828  1.00  0.00           H  
ATOM   4701  HA  ARG A 299      76.205  11.405 -12.441  1.00  0.00           H  
ATOM   4702 1HB  ARG A 299      73.874  11.502 -14.378  1.00  0.00           H  
ATOM   4703 2HB  ARG A 299      74.039  12.610 -13.025  1.00  0.00           H  
ATOM   4704 1HG  ARG A 299      76.179  13.416 -13.947  1.00  0.00           H  
ATOM   4705 2HG  ARG A 299      75.981  12.312 -15.329  1.00  0.00           H  
ATOM   4706 1HD  ARG A 299      73.871  13.430 -15.877  1.00  0.00           H  
ATOM   4707 2HD  ARG A 299      74.159  14.573 -14.545  1.00  0.00           H  
ATOM   4708  HE  ARG A 299      75.481  14.495 -17.140  1.00  0.00           H  
ATOM   4709 1HH1 ARG A 299      75.580  15.685 -13.836  1.00  0.00           H  
ATOM   4710 2HH1 ARG A 299      76.640  17.024 -14.217  1.00  0.00           H  
ATOM   4711 1HH2 ARG A 299      76.856  16.236 -17.622  1.00  0.00           H  
ATOM   4712 2HH2 ARG A 299      77.363  17.336 -16.360  1.00  0.00           H  
ATOM   4713  N   ALA A 300      73.630   9.356 -12.322  1.00  0.00           N  
ATOM   4714  CA  ALA A 300      72.706   8.683 -11.417  1.00  0.00           C  
ATOM   4715  C   ALA A 300      73.455   7.875 -10.366  1.00  0.00           C  
ATOM   4716  O   ALA A 300      73.078   7.862  -9.194  1.00  0.00           O  
ATOM   4717  CB  ALA A 300      71.759   7.784 -12.199  1.00  0.00           C  
ATOM   4718  H   ALA A 300      73.643   9.093 -13.297  1.00  0.00           H  
ATOM   4719  HA  ALA A 300      72.123   9.445 -10.900  1.00  0.00           H  
ATOM   4720 1HB  ALA A 300      71.075   7.289 -11.509  1.00  0.00           H  
ATOM   4721 2HB  ALA A 300      71.187   8.386 -12.906  1.00  0.00           H  
ATOM   4722 3HB  ALA A 300      72.333   7.035 -12.741  1.00  0.00           H  
ATOM   4723  N   GLU A 301      74.518   7.201 -10.791  1.00  0.00           N  
ATOM   4724  CA  GLU A 301      75.323   6.389  -9.886  1.00  0.00           C  
ATOM   4725  C   GLU A 301      76.009   7.251  -8.835  1.00  0.00           C  
ATOM   4726  O   GLU A 301      76.079   6.880  -7.663  1.00  0.00           O  
ATOM   4727  CB  GLU A 301      76.370   5.595 -10.670  1.00  0.00           C  
ATOM   4728  CG  GLU A 301      75.796   4.483 -11.537  1.00  0.00           C  
ATOM   4729  CD  GLU A 301      76.845   3.773 -12.347  1.00  0.00           C  
ATOM   4730  OE1 GLU A 301      77.974   4.201 -12.329  1.00  0.00           O  
ATOM   4731  OE2 GLU A 301      76.516   2.800 -12.985  1.00  0.00           O  
ATOM   4732  H   GLU A 301      74.775   7.252 -11.766  1.00  0.00           H  
ATOM   4733  HA  GLU A 301      74.665   5.687  -9.372  1.00  0.00           H  
ATOM   4734 1HB  GLU A 301      76.929   6.270 -11.318  1.00  0.00           H  
ATOM   4735 2HB  GLU A 301      77.080   5.145  -9.976  1.00  0.00           H  
ATOM   4736 1HG  GLU A 301      75.295   3.758 -10.896  1.00  0.00           H  
ATOM   4737 2HG  GLU A 301      75.051   4.909 -12.209  1.00  0.00           H  
ATOM   4738  N   ILE A 302      76.515   8.403  -9.260  1.00  0.00           N  
ATOM   4739  CA  ILE A 302      77.197   9.321  -8.355  1.00  0.00           C  
ATOM   4740  C   ILE A 302      76.241   9.869  -7.304  1.00  0.00           C  
ATOM   4741  O   ILE A 302      76.596   9.992  -6.132  1.00  0.00           O  
ATOM   4742  CB  ILE A 302      77.831  10.489  -9.132  1.00  0.00           C  
ATOM   4743  CG1 ILE A 302      78.982   9.986 -10.007  1.00  0.00           C  
ATOM   4744  CG2 ILE A 302      78.318  11.564  -8.172  1.00  0.00           C  
ATOM   4745  CD1 ILE A 302      79.485  11.008 -11.001  1.00  0.00           C  
ATOM   4746  H   ILE A 302      76.425   8.650 -10.235  1.00  0.00           H  
ATOM   4747  HA  ILE A 302      77.990   8.777  -7.844  1.00  0.00           H  
ATOM   4748  HB  ILE A 302      77.091  10.924  -9.803  1.00  0.00           H  
ATOM   4749 1HG1 ILE A 302      79.816   9.686  -9.374  1.00  0.00           H  
ATOM   4750 2HG1 ILE A 302      78.659   9.104 -10.561  1.00  0.00           H  
ATOM   4751 1HG2 ILE A 302      78.764  12.382  -8.738  1.00  0.00           H  
ATOM   4752 2HG2 ILE A 302      77.478  11.941  -7.591  1.00  0.00           H  
ATOM   4753 3HG2 ILE A 302      79.064  11.140  -7.499  1.00  0.00           H  
ATOM   4754 1HD1 ILE A 302      80.299  10.578 -11.585  1.00  0.00           H  
ATOM   4755 2HD1 ILE A 302      78.673  11.297 -11.669  1.00  0.00           H  
ATOM   4756 3HD1 ILE A 302      79.846  11.887 -10.468  1.00  0.00           H  
ATOM   4757  N   GLU A 303      75.026  10.197  -7.729  1.00  0.00           N  
ATOM   4758  CA  GLU A 303      74.016  10.733  -6.824  1.00  0.00           C  
ATOM   4759  C   GLU A 303      73.618   9.705  -5.772  1.00  0.00           C  
ATOM   4760  O   GLU A 303      73.443  10.038  -4.600  1.00  0.00           O  
ATOM   4761  CB  GLU A 303      72.780  11.180  -7.608  1.00  0.00           C  
ATOM   4762  CG  GLU A 303      71.685  11.803  -6.754  1.00  0.00           C  
ATOM   4763  CD  GLU A 303      72.110  13.093  -6.109  1.00  0.00           C  
ATOM   4764  OE1 GLU A 303      73.043  13.694  -6.584  1.00  0.00           O  
ATOM   4765  OE2 GLU A 303      71.500  13.477  -5.139  1.00  0.00           O  
ATOM   4766  H   GLU A 303      74.796  10.072  -8.704  1.00  0.00           H  
ATOM   4767  HA  GLU A 303      74.436  11.599  -6.311  1.00  0.00           H  
ATOM   4768 1HB  GLU A 303      73.072  11.910  -8.363  1.00  0.00           H  
ATOM   4769 2HB  GLU A 303      72.351  10.324  -8.130  1.00  0.00           H  
ATOM   4770 1HG  GLU A 303      70.814  11.994  -7.381  1.00  0.00           H  
ATOM   4771 2HG  GLU A 303      71.394  11.094  -5.981  1.00  0.00           H  
ATOM   4772  N   LEU A 304      73.477   8.455  -6.198  1.00  0.00           N  
ATOM   4773  CA  LEU A 304      73.099   7.376  -5.293  1.00  0.00           C  
ATOM   4774  C   LEU A 304      74.174   7.136  -4.241  1.00  0.00           C  
ATOM   4775  O   LEU A 304      73.870   6.911  -3.069  1.00  0.00           O  
ATOM   4776  CB  LEU A 304      72.851   6.085  -6.083  1.00  0.00           C  
ATOM   4777  CG  LEU A 304      71.610   6.085  -6.985  1.00  0.00           C  
ATOM   4778  CD1 LEU A 304      71.597   4.819  -7.831  1.00  0.00           C  
ATOM   4779  CD2 LEU A 304      70.358   6.181  -6.126  1.00  0.00           C  
ATOM   4780  H   LEU A 304      73.636   8.247  -7.173  1.00  0.00           H  
ATOM   4781  HA  LEU A 304      72.178   7.658  -4.784  1.00  0.00           H  
ATOM   4782 1HB  LEU A 304      73.718   5.890  -6.712  1.00  0.00           H  
ATOM   4783 2HB  LEU A 304      72.748   5.260  -5.377  1.00  0.00           H  
ATOM   4784  HG  LEU A 304      71.652   6.938  -7.662  1.00  0.00           H  
ATOM   4785 1HD1 LEU A 304      70.716   4.819  -8.473  1.00  0.00           H  
ATOM   4786 2HD1 LEU A 304      72.494   4.786  -8.450  1.00  0.00           H  
ATOM   4787 3HD1 LEU A 304      71.572   3.946  -7.180  1.00  0.00           H  
ATOM   4788 1HD2 LEU A 304      69.476   6.181  -6.767  1.00  0.00           H  
ATOM   4789 2HD2 LEU A 304      70.314   5.327  -5.450  1.00  0.00           H  
ATOM   4790 3HD2 LEU A 304      70.385   7.103  -5.545  1.00  0.00           H  
ATOM   4791  N   LEU A 305      75.432   7.185  -4.667  1.00  0.00           N  
ATOM   4792  CA  LEU A 305      76.556   6.974  -3.762  1.00  0.00           C  
ATOM   4793  C   LEU A 305      76.631   8.073  -2.710  1.00  0.00           C  
ATOM   4794  O   LEU A 305      76.899   7.807  -1.538  1.00  0.00           O  
ATOM   4795  CB  LEU A 305      77.870   6.924  -4.552  1.00  0.00           C  
ATOM   4796  CG  LEU A 305      78.057   5.697  -5.454  1.00  0.00           C  
ATOM   4797  CD1 LEU A 305      79.310   5.876  -6.301  1.00  0.00           C  
ATOM   4798  CD2 LEU A 305      78.151   4.445  -4.595  1.00  0.00           C  
ATOM   4799  H   LEU A 305      75.614   7.373  -5.642  1.00  0.00           H  
ATOM   4800  HA  LEU A 305      76.416   6.021  -3.253  1.00  0.00           H  
ATOM   4801 1HB  LEU A 305      77.931   7.810  -5.181  1.00  0.00           H  
ATOM   4802 2HB  LEU A 305      78.701   6.946  -3.846  1.00  0.00           H  
ATOM   4803  HG  LEU A 305      77.207   5.610  -6.131  1.00  0.00           H  
ATOM   4804 1HD1 LEU A 305      79.443   5.004  -6.942  1.00  0.00           H  
ATOM   4805 2HD1 LEU A 305      79.207   6.767  -6.919  1.00  0.00           H  
ATOM   4806 3HD1 LEU A 305      80.177   5.982  -5.650  1.00  0.00           H  
ATOM   4807 1HD2 LEU A 305      78.284   3.573  -5.237  1.00  0.00           H  
ATOM   4808 2HD2 LEU A 305      79.002   4.530  -3.919  1.00  0.00           H  
ATOM   4809 3HD2 LEU A 305      77.236   4.332  -4.014  1.00  0.00           H  
ATOM   4810  N   LYS A 306      76.393   9.309  -3.136  1.00  0.00           N  
ATOM   4811  CA  LYS A 306      76.433  10.452  -2.231  1.00  0.00           C  
ATOM   4812  C   LYS A 306      75.335  10.360  -1.179  1.00  0.00           C  
ATOM   4813  O   LYS A 306      75.558  10.664  -0.007  1.00  0.00           O  
ATOM   4814  CB  LYS A 306      76.303  11.760  -3.013  1.00  0.00           C  
ATOM   4815  CG  LYS A 306      77.521  12.111  -3.858  1.00  0.00           C  
ATOM   4816  CD  LYS A 306      77.309  13.410  -4.620  1.00  0.00           C  
ATOM   4817  CE  LYS A 306      78.520  13.757  -5.473  1.00  0.00           C  
ATOM   4818  NZ  LYS A 306      78.312  15.007  -6.254  1.00  0.00           N  
ATOM   4819  H   LYS A 306      76.179   9.461  -4.111  1.00  0.00           H  
ATOM   4820  HA  LYS A 306      77.393  10.450  -1.713  1.00  0.00           H  
ATOM   4821 1HB  LYS A 306      75.441  11.703  -3.678  1.00  0.00           H  
ATOM   4822 2HB  LYS A 306      76.129  12.583  -2.320  1.00  0.00           H  
ATOM   4823 1HG  LYS A 306      78.394  12.216  -3.213  1.00  0.00           H  
ATOM   4824 2HG  LYS A 306      77.712  11.309  -4.571  1.00  0.00           H  
ATOM   4825 1HD  LYS A 306      76.435  13.316  -5.266  1.00  0.00           H  
ATOM   4826 2HD  LYS A 306      77.131  14.221  -3.914  1.00  0.00           H  
ATOM   4827 1HE  LYS A 306      79.392  13.884  -4.832  1.00  0.00           H  
ATOM   4828 2HE  LYS A 306      78.723  12.941  -6.166  1.00  0.00           H  
ATOM   4829 1HZ  LYS A 306      79.136  15.201  -6.805  1.00  0.00           H  
ATOM   4830 2HZ  LYS A 306      77.517  14.893  -6.866  1.00  0.00           H  
ATOM   4831 3HZ  LYS A 306      78.143  15.775  -5.621  1.00  0.00           H  
ATOM   4832  N   ILE A 307      74.149   9.939  -1.605  1.00  0.00           N  
ATOM   4833  CA  ILE A 307      73.013   9.807  -0.700  1.00  0.00           C  
ATOM   4834  C   ILE A 307      73.268   8.735   0.352  1.00  0.00           C  
ATOM   4835  O   ILE A 307      72.933   8.909   1.524  1.00  0.00           O  
ATOM   4836  CB  ILE A 307      71.728   9.469  -1.477  1.00  0.00           C  
ATOM   4837  CG1 ILE A 307      71.360  10.614  -2.425  1.00  0.00           C  
ATOM   4838  CG2 ILE A 307      70.585   9.181  -0.516  1.00  0.00           C  
ATOM   4839  CD1 ILE A 307      71.101  11.927  -1.723  1.00  0.00           C  
ATOM   4840  H   ILE A 307      74.031   9.705  -2.580  1.00  0.00           H  
ATOM   4841  HA  ILE A 307      72.866  10.758  -0.189  1.00  0.00           H  
ATOM   4842  HB  ILE A 307      71.899   8.589  -2.098  1.00  0.00           H  
ATOM   4843 1HG1 ILE A 307      72.164  10.763  -3.144  1.00  0.00           H  
ATOM   4844 2HG1 ILE A 307      70.465  10.347  -2.988  1.00  0.00           H  
ATOM   4845 1HG2 ILE A 307      69.684   8.944  -1.082  1.00  0.00           H  
ATOM   4846 2HG2 ILE A 307      70.848   8.335   0.118  1.00  0.00           H  
ATOM   4847 3HG2 ILE A 307      70.403  10.057   0.106  1.00  0.00           H  
ATOM   4848 1HD1 ILE A 307      70.846  12.689  -2.460  1.00  0.00           H  
ATOM   4849 2HD1 ILE A 307      70.274  11.809  -1.022  1.00  0.00           H  
ATOM   4850 3HD1 ILE A 307      71.995  12.233  -1.181  1.00  0.00           H  
ATOM   4851  N   VAL A 308      73.863   7.626  -0.074  1.00  0.00           N  
ATOM   4852  CA  VAL A 308      74.165   6.523   0.831  1.00  0.00           C  
ATOM   4853  C   VAL A 308      75.186   6.937   1.883  1.00  0.00           C  
ATOM   4854  O   VAL A 308      75.064   6.580   3.055  1.00  0.00           O  
ATOM   4855  CB  VAL A 308      74.707   5.317   0.041  1.00  0.00           C  
ATOM   4856  CG1 VAL A 308      75.200   4.236   0.992  1.00  0.00           C  
ATOM   4857  CG2 VAL A 308      73.625   4.773  -0.879  1.00  0.00           C  
ATOM   4858  H   VAL A 308      74.112   7.545  -1.049  1.00  0.00           H  
ATOM   4859  HA  VAL A 308      73.244   6.227   1.335  1.00  0.00           H  
ATOM   4860  HB  VAL A 308      75.563   5.638  -0.553  1.00  0.00           H  
ATOM   4861 1HG1 VAL A 308      75.579   3.391   0.416  1.00  0.00           H  
ATOM   4862 2HG1 VAL A 308      75.998   4.637   1.616  1.00  0.00           H  
ATOM   4863 3HG1 VAL A 308      74.376   3.903   1.623  1.00  0.00           H  
ATOM   4864 1HG2 VAL A 308      74.015   3.921  -1.435  1.00  0.00           H  
ATOM   4865 2HG2 VAL A 308      72.767   4.457  -0.286  1.00  0.00           H  
ATOM   4866 3HG2 VAL A 308      73.316   5.551  -1.578  1.00  0.00           H  
ATOM   4867  N   SER A 309      76.193   7.692   1.457  1.00  0.00           N  
ATOM   4868  CA  SER A 309      77.238   8.156   2.362  1.00  0.00           C  
ATOM   4869  C   SER A 309      76.676   9.103   3.414  1.00  0.00           C  
ATOM   4870  O   SER A 309      77.048   9.036   4.586  1.00  0.00           O  
ATOM   4871  CB  SER A 309      78.336   8.850   1.580  1.00  0.00           C  
ATOM   4872  OG  SER A 309      79.353   9.300   2.432  1.00  0.00           O  
ATOM   4873  H   SER A 309      76.235   7.951   0.482  1.00  0.00           H  
ATOM   4874  HA  SER A 309      77.663   7.291   2.873  1.00  0.00           H  
ATOM   4875 1HB  SER A 309      78.752   8.160   0.846  1.00  0.00           H  
ATOM   4876 2HB  SER A 309      77.916   9.693   1.033  1.00  0.00           H  
ATOM   4877  HG  SER A 309      80.003   9.724   1.868  1.00  0.00           H  
ATOM   4878  N   GLU A 310      75.778   9.985   2.988  1.00  0.00           N  
ATOM   4879  CA  GLU A 310      75.162  10.949   3.893  1.00  0.00           C  
ATOM   4880  C   GLU A 310      74.310  10.250   4.945  1.00  0.00           C  
ATOM   4881  O   GLU A 310      74.320  10.627   6.117  1.00  0.00           O  
ATOM   4882  CB  GLU A 310      74.305  11.945   3.109  1.00  0.00           C  
ATOM   4883  CG  GLU A 310      75.100  12.911   2.241  1.00  0.00           C  
ATOM   4884  CD  GLU A 310      74.224  13.826   1.431  1.00  0.00           C  
ATOM   4885  OE1 GLU A 310      73.030  13.645   1.449  1.00  0.00           O  
ATOM   4886  OE2 GLU A 310      74.750  14.707   0.792  1.00  0.00           O  
ATOM   4887  H   GLU A 310      75.515   9.988   2.013  1.00  0.00           H  
ATOM   4888  HA  GLU A 310      75.953  11.497   4.406  1.00  0.00           H  
ATOM   4889 1HB  GLU A 310      73.617  11.403   2.461  1.00  0.00           H  
ATOM   4890 2HB  GLU A 310      73.706  12.535   3.803  1.00  0.00           H  
ATOM   4891 1HG  GLU A 310      75.742  13.515   2.881  1.00  0.00           H  
ATOM   4892 2HG  GLU A 310      75.738  12.338   1.569  1.00  0.00           H  
ATOM   4893  N   ALA A 311      73.573   9.230   4.519  1.00  0.00           N  
ATOM   4894  CA  ALA A 311      72.713   8.476   5.424  1.00  0.00           C  
ATOM   4895  C   ALA A 311      73.532   7.739   6.476  1.00  0.00           C  
ATOM   4896  O   ALA A 311      73.158   7.693   7.648  1.00  0.00           O  
ATOM   4897  CB  ALA A 311      71.851   7.495   4.642  1.00  0.00           C  
ATOM   4898  H   ALA A 311      73.609   8.970   3.544  1.00  0.00           H  
ATOM   4899  HA  ALA A 311      72.063   9.182   5.941  1.00  0.00           H  
ATOM   4900 1HB  ALA A 311      71.215   6.940   5.331  1.00  0.00           H  
ATOM   4901 2HB  ALA A 311      71.228   8.042   3.934  1.00  0.00           H  
ATOM   4902 3HB  ALA A 311      72.491   6.801   4.100  1.00  0.00           H  
ATOM   4903  N   LEU A 312      74.652   7.163   6.051  1.00  0.00           N  
ATOM   4904  CA  LEU A 312      75.526   6.427   6.955  1.00  0.00           C  
ATOM   4905  C   LEU A 312      76.132   7.347   8.007  1.00  0.00           C  
ATOM   4906  O   LEU A 312      76.235   6.983   9.179  1.00  0.00           O  
ATOM   4907  CB  LEU A 312      76.645   5.737   6.165  1.00  0.00           C  
ATOM   4908  CG  LEU A 312      76.204   4.577   5.262  1.00  0.00           C  
ATOM   4909  CD1 LEU A 312      77.382   4.116   4.415  1.00  0.00           C  
ATOM   4910  CD2 LEU A 312      75.670   3.440   6.121  1.00  0.00           C  
ATOM   4911  H   LEU A 312      74.904   7.237   5.076  1.00  0.00           H  
ATOM   4912  HA  LEU A 312      74.935   5.666   7.464  1.00  0.00           H  
ATOM   4913 1HB  LEU A 312      77.134   6.478   5.535  1.00  0.00           H  
ATOM   4914 2HB  LEU A 312      77.379   5.347   6.870  1.00  0.00           H  
ATOM   4915  HG  LEU A 312      75.420   4.920   4.586  1.00  0.00           H  
ATOM   4916 1HD1 LEU A 312      77.069   3.292   3.774  1.00  0.00           H  
ATOM   4917 2HD1 LEU A 312      77.731   4.943   3.797  1.00  0.00           H  
ATOM   4918 3HD1 LEU A 312      78.189   3.782   5.066  1.00  0.00           H  
ATOM   4919 1HD2 LEU A 312      75.355   2.616   5.480  1.00  0.00           H  
ATOM   4920 2HD2 LEU A 312      76.453   3.096   6.797  1.00  0.00           H  
ATOM   4921 3HD2 LEU A 312      74.818   3.793   6.702  1.00  0.00           H  
ATOM   4922  N   LYS A 313      76.532   8.541   7.582  1.00  0.00           N  
ATOM   4923  CA  LYS A 313      77.129   9.516   8.486  1.00  0.00           C  
ATOM   4924  C   LYS A 313      76.127   9.976   9.538  1.00  0.00           C  
ATOM   4925  O   LYS A 313      76.470  10.131  10.710  1.00  0.00           O  
ATOM   4926  CB  LYS A 313      77.660  10.718   7.703  1.00  0.00           C  
ATOM   4927  CG  LYS A 313      78.368  11.762   8.556  1.00  0.00           C  
ATOM   4928  CD  LYS A 313      78.948  12.876   7.698  1.00  0.00           C  
ATOM   4929  CE  LYS A 313      79.643  13.927   8.550  1.00  0.00           C
[truncated: 522,291 more chars]
