# Supplementary material for: Blueprinting extendable nanomaterials with standardized protein blocks
Source: Nature. 2024 Mar 13;627(8005):898–904. doi: 10.1038/s41586-024-07188-4 (PMC10972742; doi:10.1038/s41586-024-07188-4)
Supplement: Supplementary file 4 — Design models with ideal backbones as well as experimentally determined structures for comparison. For reference to design names, see Supplementary Fig. 1. [file 41586_2024_7188_MOESM4_ESM.zip › THR23_design.pdb]

HEADER                                            22-OCT-21   XXXX              
EXPDTA    THEORETICAL MODEL                                                     
REMARK 220                                                                      
REMARK 220 EXPERIMENTAL DETAILS                                                 
REMARK 220  EXPERIMENT TYPE                : THEORETICAL MODELLING              
REMARK 220  DATE OF DATA COLLECTION        : 22-OCT-21                          
REMARK 220                                                                      
REMARK 220 REMARK: MODEL GENERATED BY ROSETTA                                   
REMARK 220  VERSION 2021.41+HEAD.36da336f772                                    
ATOM      1  N   GLY A   1      -3.940  14.809  37.081  1.00  0.00           N  
ATOM      2  CA  GLY A   1      -4.086  16.253  37.312  1.00  0.00           C  
ATOM      3  C   GLY A   1      -5.533  16.623  37.108  1.00  0.00           C  
ATOM      4  O   GLY A   1      -5.846  17.740  36.696  1.00  0.00           O  
ATOM      5 1H   GLY A   1      -2.984  14.545  37.212  1.00  0.00           H  
ATOM      6 2H   GLY A   1      -4.516  14.308  37.727  1.00  0.00           H  
ATOM      7 3H   GLY A   1      -4.220  14.590  36.146  1.00  0.00           H  
ATOM      8 1HA  GLY A   1      -3.757  16.495  38.322  1.00  0.00           H  
ATOM      9 2HA  GLY A   1      -3.441  16.798  36.624  1.00  0.00           H  
ATOM     10  N   VAL A   2      -6.390  15.654  37.408  1.00  0.00           N  
ATOM     11  CA  VAL A   2      -7.825  15.792  37.270  1.00  0.00           C  
ATOM     12  C   VAL A   2      -8.377  16.827  38.235  1.00  0.00           C  
ATOM     13  O   VAL A   2      -7.848  17.013  39.331  1.00  0.00           O  
ATOM     14  CB  VAL A   2      -8.515  14.438  37.522  1.00  0.00           C  
ATOM     15  CG1 VAL A   2      -8.051  13.407  36.505  1.00  0.00           C  
ATOM     16  CG2 VAL A   2      -8.226  13.966  38.939  1.00  0.00           C  
ATOM     17  H   VAL A   2      -6.036  14.773  37.751  1.00  0.00           H  
ATOM     18  HA  VAL A   2      -8.045  16.113  36.252  1.00  0.00           H  
ATOM     19  HB  VAL A   2      -9.590  14.559  37.390  1.00  0.00           H  
ATOM     20 1HG1 VAL A   2      -8.549  12.456  36.698  1.00  0.00           H  
ATOM     21 2HG1 VAL A   2      -8.300  13.749  35.500  1.00  0.00           H  
ATOM     22 3HG1 VAL A   2      -6.973  13.274  36.587  1.00  0.00           H  
ATOM     23 1HG2 VAL A   2      -8.718  13.009  39.111  1.00  0.00           H  
ATOM     24 2HG2 VAL A   2      -7.151  13.851  39.072  1.00  0.00           H  
ATOM     25 3HG2 VAL A   2      -8.604  14.700  39.651  1.00  0.00           H  
ATOM     26  N   ASP A   3      -9.442  17.499  37.825  1.00  0.00           N  
ATOM     27  CA  ASP A   3     -10.005  18.581  38.617  1.00  0.00           C  
ATOM     28  C   ASP A   3     -10.390  18.106  40.012  1.00  0.00           C  
ATOM     29  O   ASP A   3     -10.719  16.937  40.211  1.00  0.00           O  
ATOM     30  CB  ASP A   3     -11.230  19.173  37.916  1.00  0.00           C  
ATOM     31  CG  ASP A   3     -11.743  20.440  38.588  1.00  0.00           C  
ATOM     32  OD1 ASP A   3     -11.218  20.797  39.616  1.00  0.00           O  
ATOM     33  OD2 ASP A   3     -12.654  21.037  38.068  1.00  0.00           O  
ATOM     34  H   ASP A   3      -9.870  17.253  36.944  1.00  0.00           H  
ATOM     35  HA  ASP A   3      -9.251  19.362  38.720  1.00  0.00           H  
ATOM     36 1HB  ASP A   3     -10.981  19.404  36.880  1.00  0.00           H  
ATOM     37 2HB  ASP A   3     -12.034  18.436  37.903  1.00  0.00           H  
ATOM     38  N   ARG A   4     -10.347  19.021  40.976  1.00  0.00           N  
ATOM     39  CA  ARG A   4     -10.402  18.667  42.393  1.00  0.00           C  
ATOM     40  C   ARG A   4     -11.700  17.954  42.759  1.00  0.00           C  
ATOM     41  O   ARG A   4     -11.722  17.101  43.647  1.00  0.00           O  
ATOM     42  CB  ARG A   4     -10.258  19.912  43.256  1.00  0.00           C  
ATOM     43  CG  ARG A   4      -8.880  20.553  43.228  1.00  0.00           C  
ATOM     44  CD  ARG A   4      -8.791  21.703  44.165  1.00  0.00           C  
ATOM     45  NE  ARG A   4      -7.496  22.361  44.093  1.00  0.00           N  
ATOM     46  CZ  ARG A   4      -7.214  23.410  43.296  1.00  0.00           C  
ATOM     47  NH1 ARG A   4      -8.143  23.907  42.510  1.00  0.00           N  
ATOM     48  NH2 ARG A   4      -6.003  23.939  43.304  1.00  0.00           N  
ATOM     49  H   ARG A   4     -10.274  19.997  40.725  1.00  0.00           H  
ATOM     50  HA  ARG A   4      -9.573  17.993  42.614  1.00  0.00           H  
ATOM     51 1HB  ARG A   4     -10.978  20.663  42.933  1.00  0.00           H  
ATOM     52 2HB  ARG A   4     -10.486  19.664  44.293  1.00  0.00           H  
ATOM     53 1HG  ARG A   4      -8.130  19.817  43.517  1.00  0.00           H  
ATOM     54 2HG  ARG A   4      -8.667  20.914  42.221  1.00  0.00           H  
ATOM     55 1HD  ARG A   4      -9.559  22.435  43.917  1.00  0.00           H  
ATOM     56 2HD  ARG A   4      -8.939  21.353  45.186  1.00  0.00           H  
ATOM     57  HE  ARG A   4      -6.755  22.007  44.684  1.00  0.00           H  
ATOM     58 1HH1 ARG A   4      -9.069  23.502  42.504  1.00  0.00           H  
ATOM     59 2HH1 ARG A   4      -7.932  24.693  41.912  1.00  0.00           H  
ATOM     60 1HH2 ARG A   4      -5.288  23.557  43.908  1.00  0.00           H  
ATOM     61 2HH2 ARG A   4      -5.792  24.725  42.706  1.00  0.00           H  
ATOM     62  N   GLU A   5     -12.769  18.311  42.070  1.00  0.00           N  
ATOM     63  CA  GLU A   5     -14.055  17.650  42.250  1.00  0.00           C  
ATOM     64  C   GLU A   5     -13.965  16.167  41.912  1.00  0.00           C  
ATOM     65  O   GLU A   5     -14.529  15.325  42.610  1.00  0.00           O  
ATOM     66  CB  GLU A   5     -15.125  18.316  41.382  1.00  0.00           C  
ATOM     67  CG  GLU A   5     -15.513  19.718  41.829  1.00  0.00           C  
ATOM     68  CD  GLU A   5     -16.183  19.738  43.175  1.00  0.00           C  
ATOM     69  OE1 GLU A   5     -16.950  18.847  43.449  1.00  0.00           O  
ATOM     70  OE2 GLU A   5     -15.928  20.647  43.930  1.00  0.00           O  
ATOM     71  H   GLU A   5     -12.693  19.063  41.400  1.00  0.00           H  
ATOM     72  HA  GLU A   5     -14.348  17.741  43.297  1.00  0.00           H  
ATOM     73 1HB  GLU A   5     -14.770  18.380  40.353  1.00  0.00           H  
ATOM     74 2HB  GLU A   5     -16.026  17.704  41.380  1.00  0.00           H  
ATOM     75 1HG  GLU A   5     -14.617  20.336  41.873  1.00  0.00           H  
ATOM     76 2HG  GLU A   5     -16.184  20.152  41.088  1.00  0.00           H  
ATOM     77  N   LEU A   6     -13.230  15.904  40.812  1.00  0.00           N  
ATOM     78  CA  LEU A   6     -13.063  14.522  40.380  1.00  0.00           C  
ATOM     79  C   LEU A   6     -12.343  13.697  41.438  1.00  0.00           C  
ATOM     80  O   LEU A   6     -12.710  12.552  41.702  1.00  0.00           O  
ATOM     81  CB  LEU A   6     -12.279  14.469  39.062  1.00  0.00           C  
ATOM     82  CG  LEU A   6     -13.123  14.540  37.783  1.00  0.00           C  
ATOM     83  CD1 LEU A   6     -13.947  15.820  37.787  1.00  0.00           C  
ATOM     84  CD2 LEU A   6     -12.210  14.481  36.568  1.00  0.00           C  
ATOM     85  H   LEU A   6     -12.808  16.671  40.308  1.00  0.00           H  
ATOM     86  HA  LEU A   6     -14.049  14.089  40.218  1.00  0.00           H  
ATOM     87 1HB  LEU A   6     -11.578  15.301  39.042  1.00  0.00           H  
ATOM     88 2HB  LEU A   6     -11.710  13.540  39.033  1.00  0.00           H  
ATOM     89  HG  LEU A   6     -13.816  13.698  37.757  1.00  0.00           H  
ATOM     90 1HD1 LEU A   6     -14.547  15.870  36.878  1.00  0.00           H  
ATOM     91 2HD1 LEU A   6     -14.605  15.827  38.656  1.00  0.00           H  
ATOM     92 3HD1 LEU A   6     -13.280  16.681  37.829  1.00  0.00           H  
ATOM     93 1HD2 LEU A   6     -12.810  14.530  35.659  1.00  0.00           H  
ATOM     94 2HD2 LEU A   6     -11.517  15.323  36.592  1.00  0.00           H  
ATOM     95 3HD2 LEU A   6     -11.646  13.548  36.581  1.00  0.00           H  
ATOM     96  N   ALA A   7     -11.311  14.341  42.021  1.00  0.00           N  
ATOM     97  CA  ALA A   7     -10.538  13.661  43.054  1.00  0.00           C  
ATOM     98  C   ALA A   7     -11.408  13.317  44.257  1.00  0.00           C  
ATOM     99  O   ALA A   7     -11.299  12.230  44.823  1.00  0.00           O  
ATOM    100  CB  ALA A   7      -9.357  14.519  43.483  1.00  0.00           C  
ATOM    101  H   ALA A   7     -11.092  15.283  41.731  1.00  0.00           H  
ATOM    102  HA  ALA A   7     -10.162  12.727  42.636  1.00  0.00           H  
ATOM    103 1HB  ALA A   7      -8.790  13.998  44.254  1.00  0.00           H  
ATOM    104 2HB  ALA A   7      -8.713  14.708  42.624  1.00  0.00           H  
ATOM    105 3HB  ALA A   7      -9.721  15.466  43.878  1.00  0.00           H  
ATOM    106  N   ARG A   8     -12.265  14.299  44.605  1.00  0.00           N  
ATOM    107  CA  ARG A   8     -13.157  14.096  45.741  1.00  0.00           C  
ATOM    108  C   ARG A   8     -14.103  12.928  45.497  1.00  0.00           C  
ATOM    109  O   ARG A   8     -14.357  12.124  46.394  1.00  0.00           O  
ATOM    110  CB  ARG A   8     -13.969  15.353  46.016  1.00  0.00           C  
ATOM    111  CG  ARG A   8     -14.906  15.262  47.209  1.00  0.00           C  
ATOM    112  CD  ARG A   8     -15.663  16.524  47.411  1.00  0.00           C  
ATOM    113  NE  ARG A   8     -16.538  16.817  46.288  1.00  0.00           N  
ATOM    114  CZ  ARG A   8     -17.745  16.252  46.090  1.00  0.00           C  
ATOM    115  NH1 ARG A   8     -18.206  15.368  46.947  1.00  0.00           N  
ATOM    116  NH2 ARG A   8     -18.466  16.587  45.034  1.00  0.00           N  
ATOM    117  H   ARG A   8     -12.274  15.156  44.072  1.00  0.00           H  
ATOM    118  HA  ARG A   8     -12.552  13.874  46.621  1.00  0.00           H  
ATOM    119 1HB  ARG A   8     -13.294  16.191  46.190  1.00  0.00           H  
ATOM    120 2HB  ARG A   8     -14.572  15.595  45.141  1.00  0.00           H  
ATOM    121 1HG  ARG A   8     -15.621  14.455  47.049  1.00  0.00           H  
ATOM    122 2HG  ARG A   8     -14.328  15.061  48.112  1.00  0.00           H  
ATOM    123 1HD  ARG A   8     -16.276  16.440  48.308  1.00  0.00           H  
ATOM    124 2HD  ARG A   8     -14.965  17.352  47.525  1.00  0.00           H  
ATOM    125  HE  ARG A   8     -16.218  17.493  45.607  1.00  0.00           H  
ATOM    126 1HH1 ARG A   8     -17.654  15.113  47.754  1.00  0.00           H  
ATOM    127 2HH1 ARG A   8     -19.110  14.945  46.799  1.00  0.00           H  
ATOM    128 1HH2 ARG A   8     -18.112  17.267  44.375  1.00  0.00           H  
ATOM    129 2HH2 ARG A   8     -19.370  16.164  44.886  1.00  0.00           H  
ATOM    130  N   PHE A   9     -14.602  12.884  44.245  1.00  0.00           N  
ATOM    131  CA  PHE A   9     -15.522  11.813  43.880  1.00  0.00           C  
ATOM    132  C   PHE A   9     -14.852  10.449  43.994  1.00  0.00           C  
ATOM    133  O   PHE A   9     -15.456   9.489  44.472  1.00  0.00           O  
ATOM    134  CB  PHE A   9     -16.039  12.016  42.454  1.00  0.00           C  
ATOM    135  CG  PHE A   9     -17.050  13.120  42.327  1.00  0.00           C  
ATOM    136  CD1 PHE A   9     -16.836  14.179  41.457  1.00  0.00           C  
ATOM    137  CD2 PHE A   9     -18.216  13.102  43.077  1.00  0.00           C  
ATOM    138  CE1 PHE A   9     -17.765  15.195  41.340  1.00  0.00           C  
ATOM    139  CE2 PHE A   9     -19.147  14.116  42.961  1.00  0.00           C  
ATOM    140  CZ  PHE A   9     -18.921  15.164  42.091  1.00  0.00           C  
ATOM    141  H   PHE A   9     -14.330  13.595  43.581  1.00  0.00           H  
ATOM    142  HA  PHE A   9     -16.370  11.837  44.565  1.00  0.00           H  
ATOM    143 1HB  PHE A   9     -15.203  12.242  41.793  1.00  0.00           H  
ATOM    144 2HB  PHE A   9     -16.496  11.093  42.099  1.00  0.00           H  
ATOM    145  HD1 PHE A   9     -15.923  14.203  40.862  1.00  0.00           H  
ATOM    146  HD2 PHE A   9     -18.394  12.275  43.765  1.00  0.00           H  
ATOM    147  HE1 PHE A   9     -17.584  16.021  40.653  1.00  0.00           H  
ATOM    148  HE2 PHE A   9     -20.060  14.090  43.556  1.00  0.00           H  
ATOM    149  HZ  PHE A   9     -19.653  15.964  42.000  1.00  0.00           H  
ATOM    150  N   ILE A  10     -13.585  10.425  43.532  1.00  0.00           N  
ATOM    151  CA  ILE A  10     -12.831   9.178  43.584  1.00  0.00           C  
ATOM    152  C   ILE A  10     -12.646   8.708  45.022  1.00  0.00           C  
ATOM    153  O   ILE A  10     -12.765   7.519  45.316  1.00  0.00           O  
ATOM    154  CB  ILE A  10     -11.454   9.341  42.915  1.00  0.00           C  
ATOM    155  CG1 ILE A  10     -11.615   9.548  41.406  1.00  0.00           C  
ATOM    156  CG2 ILE A  10     -10.578   8.130  43.198  1.00  0.00           C  
ATOM    157  CD1 ILE A  10     -10.345   9.986  40.711  1.00  0.00           C  
ATOM    158  H   ILE A  10     -13.182  11.272  43.158  1.00  0.00           H  
ATOM    159  HA  ILE A  10     -13.388   8.414  43.044  1.00  0.00           H  
ATOM    160  HB  ILE A  10     -10.963  10.232  43.305  1.00  0.00           H  
ATOM    161 1HG1 ILE A  10     -11.954   8.621  40.946  1.00  0.00           H  
ATOM    162 2HG1 ILE A  10     -12.380  10.303  41.222  1.00  0.00           H  
ATOM    163 1HG2 ILE A  10      -9.609   8.261  42.717  1.00  0.00           H  
ATOM    164 2HG2 ILE A  10     -10.439   8.026  44.273  1.00  0.00           H  
ATOM    165 3HG2 ILE A  10     -11.060   7.233  42.806  1.00  0.00           H  
ATOM    166 1HD1 ILE A  10     -10.539  10.113  39.646  1.00  0.00           H  
ATOM    167 2HD1 ILE A  10     -10.007  10.932  41.134  1.00  0.00           H  
ATOM    168 3HD1 ILE A  10      -9.575   9.229  40.852  1.00  0.00           H  
ATOM    169  N   VAL A  11     -12.351   9.701  45.886  1.00  0.00           N  
ATOM    170  CA  VAL A  11     -12.150   9.384  47.295  1.00  0.00           C  
ATOM    171  C   VAL A  11     -13.412   8.799  47.913  1.00  0.00           C  
ATOM    172  O   VAL A  11     -13.350   7.845  48.689  1.00  0.00           O  
ATOM    173  CB  VAL A  11     -11.738  10.647  48.074  1.00  0.00           C  
ATOM    174  CG1 VAL A  11     -11.723  10.369  49.570  1.00  0.00           C  
ATOM    175  CG2 VAL A  11     -10.375  11.126  47.601  1.00  0.00           C  
ATOM    176  H   VAL A  11     -12.274  10.647  45.541  1.00  0.00           H  
ATOM    177  HA  VAL A  11     -11.349   8.648  47.373  1.00  0.00           H  
ATOM    178  HB  VAL A  11     -12.479  11.427  47.900  1.00  0.00           H  
ATOM    179 1HG1 VAL A  11     -11.431  11.272  50.105  1.00  0.00           H  
ATOM    180 2HG1 VAL A  11     -12.718  10.062  49.893  1.00  0.00           H  
ATOM    181 3HG1 VAL A  11     -11.009   9.574  49.785  1.00  0.00           H  
ATOM    182 1HG2 VAL A  11     -10.090  12.020  48.155  1.00  0.00           H  
ATOM    183 2HG2 VAL A  11      -9.635  10.343  47.770  1.00  0.00           H  
ATOM    184 3HG2 VAL A  11     -10.420  11.359  46.537  1.00  0.00           H  
ATOM    185  N   GLU A  12     -14.546   9.420  47.527  1.00  0.00           N  
ATOM    186  CA  GLU A  12     -15.826   8.955  48.046  1.00  0.00           C  
ATOM    187  C   GLU A  12     -16.102   7.517  47.628  1.00  0.00           C  
ATOM    188  O   GLU A  12     -16.588   6.711  48.422  1.00  0.00           O  
ATOM    189  CB  GLU A  12     -16.959   9.863  47.563  1.00  0.00           C  
ATOM    190  CG  GLU A  12     -18.333   9.498  48.108  1.00  0.00           C  
ATOM    191  CD  GLU A  12     -19.408  10.455  47.673  1.00  0.00           C  
ATOM    192  OE1 GLU A  12     -19.096  11.395  46.982  1.00  0.00           O  
ATOM    193  OE2 GLU A  12     -20.543  10.245  48.031  1.00  0.00           O  
ATOM    194  H   GLU A  12     -14.487  10.196  46.884  1.00  0.00           H  
ATOM    195  HA  GLU A  12     -15.791   8.989  49.136  1.00  0.00           H  
ATOM    196 1HB  GLU A  12     -16.748  10.893  47.852  1.00  0.00           H  
ATOM    197 2HB  GLU A  12     -17.012   9.832  46.475  1.00  0.00           H  
ATOM    198 1HG  GLU A  12     -18.594   8.497  47.765  1.00  0.00           H  
ATOM    199 2HG  GLU A  12     -18.288   9.480  49.196  1.00  0.00           H  
ATOM    200  N   LEU A  13     -15.767   7.249  46.349  1.00  0.00           N  
ATOM    201  CA  LEU A  13     -15.980   5.906  45.821  1.00  0.00           C  
ATOM    202  C   LEU A  13     -15.151   4.878  46.581  1.00  0.00           C  
ATOM    203  O   LEU A  13     -15.627   3.785  46.886  1.00  0.00           O  
ATOM    204  CB  LEU A  13     -15.624   5.859  44.330  1.00  0.00           C  
ATOM    205  CG  LEU A  13     -16.568   6.627  43.396  1.00  0.00           C  
ATOM    206  CD1 LEU A  13     -15.987   6.642  41.988  1.00  0.00           C  
ATOM    207  CD2 LEU A  13     -17.942   5.974  43.414  1.00  0.00           C  
ATOM    208  H   LEU A  13     -15.374   7.985  45.779  1.00  0.00           H  
ATOM    209  HA  LEU A  13     -17.033   5.652  45.938  1.00  0.00           H  
ATOM    210 1HB  LEU A  13     -14.623   6.268  44.199  1.00  0.00           H  
ATOM    211 2HB  LEU A  13     -15.613   4.818  44.008  1.00  0.00           H  
ATOM    212  HG  LEU A  13     -16.652   7.660  43.733  1.00  0.00           H  
ATOM    213 1HD1 LEU A  13     -16.658   7.188  41.324  1.00  0.00           H  
ATOM    214 2HD1 LEU A  13     -15.014   7.132  42.001  1.00  0.00           H  
ATOM    215 3HD1 LEU A  13     -15.875   5.620  41.629  1.00  0.00           H  
ATOM    216 1HD2 LEU A  13     -18.613   6.520  42.750  1.00  0.00           H  
ATOM    217 2HD2 LEU A  13     -17.858   4.941  43.075  1.00  0.00           H  
ATOM    218 3HD2 LEU A  13     -18.340   5.993  44.428  1.00  0.00           H  
ATOM    219  N   VAL A  14     -13.898   5.292  46.862  1.00  0.00           N  
ATOM    220  CA  VAL A  14     -12.999   4.402  47.588  1.00  0.00           C  
ATOM    221  C   VAL A  14     -13.540   4.084  48.976  1.00  0.00           C  
ATOM    222  O   VAL A  14     -13.471   2.944  49.433  1.00  0.00           O  
ATOM    223  CB  VAL A  14     -11.604   5.042  47.718  1.00  0.00           C  
ATOM    224  CG1 VAL A  14     -10.723   4.215  48.642  1.00  0.00           C  
ATOM    225  CG2 VAL A  14     -10.967   5.178  46.343  1.00  0.00           C  
ATOM    226  H   VAL A  14     -13.605   6.211  46.564  1.00  0.00           H  
ATOM    227  HA  VAL A  14     -12.907   3.471  47.027  1.00  0.00           H  
ATOM    228  HB  VAL A  14     -11.708   6.028  48.170  1.00  0.00           H  
ATOM    229 1HG1 VAL A  14      -9.741   4.682  48.723  1.00  0.00           H  
ATOM    230 2HG1 VAL A  14     -11.181   4.162  49.630  1.00  0.00           H  
ATOM    231 3HG1 VAL A  14     -10.613   3.209  48.237  1.00  0.00           H  
ATOM    232 1HG2 VAL A  14      -9.981   5.632  46.443  1.00  0.00           H  
ATOM    233 2HG2 VAL A  14     -10.869   4.192  45.889  1.00  0.00           H  
ATOM    234 3HG2 VAL A  14     -11.594   5.807  45.712  1.00  0.00           H  
ATOM    235  N   ARG A  15     -14.075   5.150  49.608  1.00  0.00           N  
ATOM    236  CA  ARG A  15     -14.630   4.980  50.945  1.00  0.00           C  
ATOM    237  C   ARG A  15     -15.801   4.005  50.936  1.00  0.00           C  
ATOM    238  O   ARG A  15     -15.931   3.169  51.829  1.00  0.00           O  
ATOM    239  CB  ARG A  15     -15.091   6.317  51.507  1.00  0.00           C  
ATOM    240  CG  ARG A  15     -13.971   7.278  51.870  1.00  0.00           C  
ATOM    241  CD  ARG A  15     -14.499   8.579  52.356  1.00  0.00           C  
ATOM    242  NE  ARG A  15     -13.431   9.502  52.705  1.00  0.00           N  
ATOM    243  CZ  ARG A  15     -13.616  10.794  53.038  1.00  0.00           C  
ATOM    244  NH1 ARG A  15     -14.829  11.300  53.063  1.00  0.00           N  
ATOM    245  NH2 ARG A  15     -12.577  11.553  53.340  1.00  0.00           N  
ATOM    246  H   ARG A  15     -14.081   6.046  49.142  1.00  0.00           H  
ATOM    247  HA  ARG A  15     -13.851   4.580  51.595  1.00  0.00           H  
ATOM    248 1HB  ARG A  15     -15.731   6.815  50.780  1.00  0.00           H  
ATOM    249 2HB  ARG A  15     -15.686   6.148  52.405  1.00  0.00           H  
ATOM    250 1HG  ARG A  15     -13.358   6.841  52.659  1.00  0.00           H  
ATOM    251 2HG  ARG A  15     -13.353   7.466  50.992  1.00  0.00           H  
ATOM    252 1HD  ARG A  15     -15.106   9.039  51.577  1.00  0.00           H  
ATOM    253 2HD  ARG A  15     -15.111   8.414  53.243  1.00  0.00           H  
ATOM    254  HE  ARG A  15     -12.484   9.149  52.698  1.00  0.00           H  
ATOM    255 1HH1 ARG A  15     -15.623  10.720  52.832  1.00  0.00           H  
ATOM    256 2HH1 ARG A  15     -14.967  12.269  53.313  1.00  0.00           H  
ATOM    257 1HH2 ARG A  15     -11.644  11.164  53.321  1.00  0.00           H  
ATOM    258 2HH2 ARG A  15     -12.715  12.521  53.590  1.00  0.00           H  
ATOM    259  N   LEU A  16     -16.632   4.163  49.887  1.00  0.00           N  
ATOM    260  CA  LEU A  16     -17.794   3.292  49.759  1.00  0.00           C  
ATOM    261  C   LEU A  16     -17.375   1.835  49.605  1.00  0.00           C  
ATOM    262  O   LEU A  16     -17.981   0.940  50.195  1.00  0.00           O  
ATOM    263  CB  LEU A  16     -18.644   3.716  48.554  1.00  0.00           C  
ATOM    264  CG  LEU A  16     -19.375   5.057  48.695  1.00  0.00           C  
ATOM    265  CD1 LEU A  16     -20.020   5.427  47.366  1.00  0.00           C  
ATOM    266  CD2 LEU A  16     -20.417   4.954  49.799  1.00  0.00           C  
ATOM    267  H   LEU A  16     -16.435   4.884  49.207  1.00  0.00           H  
ATOM    268  HA  LEU A  16     -18.395   3.383  50.662  1.00  0.00           H  
ATOM    269 1HB  LEU A  16     -17.999   3.780  47.680  1.00  0.00           H  
ATOM    270 2HB  LEU A  16     -19.394   2.947  48.371  1.00  0.00           H  
ATOM    271  HG  LEU A  16     -18.657   5.838  48.946  1.00  0.00           H  
ATOM    272 1HD1 LEU A  16     -20.539   6.380  47.466  1.00  0.00           H  
ATOM    273 2HD1 LEU A  16     -19.249   5.513  46.600  1.00  0.00           H  
ATOM    274 3HD1 LEU A  16     -20.732   4.654  47.081  1.00  0.00           H  
ATOM    275 1HD2 LEU A  16     -20.936   5.908  49.899  1.00  0.00           H  
ATOM    276 2HD2 LEU A  16     -21.137   4.174  49.548  1.00  0.00           H  
ATOM    277 3HD2 LEU A  16     -19.927   4.707  50.740  1.00  0.00           H  
ATOM    278  N   LEU A  17     -16.316   1.657  48.789  1.00  0.00           N  
ATOM    279  CA  LEU A  17     -15.814   0.307  48.558  1.00  0.00           C  
ATOM    280  C   LEU A  17     -15.317  -0.324  49.853  1.00  0.00           C  
ATOM    281  O   LEU A  17     -15.560  -1.503  50.113  1.00  0.00           O  
ATOM    282  CB  LEU A  17     -14.679   0.333  47.527  1.00  0.00           C  
ATOM    283  CG  LEU A  17     -14.124  -1.036  47.113  1.00  0.00           C  
ATOM    284  CD1 LEU A  17     -13.532  -0.942  45.713  1.00  0.00           C  
ATOM    285  CD2 LEU A  17     -13.077  -1.486  48.120  1.00  0.00           C  
ATOM    286  H   LEU A  17     -15.890   2.462  48.352  1.00  0.00           H  
ATOM    287  HA  LEU A  17     -16.628  -0.303  48.168  1.00  0.00           H  
ATOM    288 1HB  LEU A  17     -15.038   0.831  46.627  1.00  0.00           H  
ATOM    289 2HB  LEU A  17     -13.852   0.916  47.934  1.00  0.00           H  
ATOM    290  HG  LEU A  17     -14.936  -1.763  47.083  1.00  0.00           H  
ATOM    291 1HD1 LEU A  17     -13.139  -1.915  45.419  1.00  0.00           H  
ATOM    292 2HD1 LEU A  17     -14.307  -0.638  45.010  1.00  0.00           H  
ATOM    293 3HD1 LEU A  17     -12.727  -0.209  45.707  1.00  0.00           H  
ATOM    294 1HD2 LEU A  17     -12.684  -2.460  47.826  1.00  0.00           H  
ATOM    295 2HD2 LEU A  17     -12.265  -0.760  48.150  1.00  0.00           H  
ATOM    296 3HD2 LEU A  17     -13.532  -1.562  49.108  1.00  0.00           H  
ATOM    297  N   VAL A  18     -14.617   0.520  50.637  1.00  0.00           N  
ATOM    298  CA  VAL A  18     -14.086   0.040  51.907  1.00  0.00           C  
ATOM    299  C   VAL A  18     -15.207  -0.396  52.843  1.00  0.00           C  
ATOM    300  O   VAL A  18     -15.100  -1.419  53.520  1.00  0.00           O  
ATOM    301  CB  VAL A  18     -13.252   1.141  52.588  1.00  0.00           C  
ATOM    302  CG1 VAL A  18     -12.864   0.721  53.998  1.00  0.00           C  
ATOM    303  CG2 VAL A  18     -12.015   1.443  51.756  1.00  0.00           C  
ATOM    304  H   VAL A  18     -14.473   1.472  50.330  1.00  0.00           H  
ATOM    305  HA  VAL A  18     -13.441  -0.817  51.710  1.00  0.00           H  
ATOM    306  HB  VAL A  18     -13.860   2.042  52.677  1.00  0.00           H  
ATOM    307 1HG1 VAL A  18     -12.275   1.511  54.464  1.00  0.00           H  
ATOM    308 2HG1 VAL A  18     -13.765   0.545  54.586  1.00  0.00           H  
ATOM    309 3HG1 VAL A  18     -12.273  -0.194  53.955  1.00  0.00           H  
ATOM    310 1HG2 VAL A  18     -11.431   2.223  52.243  1.00  0.00           H  
ATOM    311 2HG2 VAL A  18     -11.411   0.541  51.662  1.00  0.00           H  
ATOM    312 3HG2 VAL A  18     -12.317   1.782  50.765  1.00  0.00           H  
ATOM    313  N   GLU A  19     -16.273   0.430  52.838  1.00  0.00           N  
ATOM    314  CA  GLU A  19     -17.416   0.125  53.691  1.00  0.00           C  
ATOM    315  C   GLU A  19     -18.052  -1.204  53.304  1.00  0.00           C  
ATOM    316  O   GLU A  19     -18.430  -1.997  54.166  1.00  0.00           O  
ATOM    317  CB  GLU A  19     -18.457   1.243  53.608  1.00  0.00           C  
ATOM    318  CG  GLU A  19     -18.029   2.550  54.260  1.00  0.00           C  
ATOM    319  CD  GLU A  19     -19.042   3.648  54.091  1.00  0.00           C  
ATOM    320  OE1 GLU A  19     -20.002   3.441  53.389  1.00  0.00           O  
ATOM    321  OE2 GLU A  19     -18.855   4.695  54.665  1.00  0.00           O  
ATOM    322  H   GLU A  19     -16.260   1.246  52.243  1.00  0.00           H  
ATOM    323  HA  GLU A  19     -17.067   0.047  54.721  1.00  0.00           H  
ATOM    324 1HB  GLU A  19     -18.686   1.451  52.563  1.00  0.00           H  
ATOM    325 2HB  GLU A  19     -19.380   0.917  54.087  1.00  0.00           H  
ATOM    326 1HG  GLU A  19     -17.871   2.379  55.325  1.00  0.00           H  
ATOM    327 2HG  GLU A  19     -17.081   2.867  53.827  1.00  0.00           H  
ATOM    328  N   ALA A  20     -18.146  -1.395  51.971  1.00  0.00           N  
ATOM    329  CA  ALA A  20     -18.736  -2.629  51.468  1.00  0.00           C  
ATOM    330  C   ALA A  20     -17.986  -3.850  51.986  1.00  0.00           C  
ATOM    331  O   ALA A  20     -18.595  -4.813  52.452  1.00  0.00           O  
ATOM    332  CB  ALA A  20     -18.753  -2.625  49.946  1.00  0.00           C  
ATOM    333  H   ALA A  20     -17.805  -0.679  51.346  1.00  0.00           H  
ATOM    334  HA  ALA A  20     -19.762  -2.687  51.832  1.00  0.00           H  
ATOM    335 1HB  ALA A  20     -19.197  -3.552  49.584  1.00  0.00           H  
ATOM    336 2HB  ALA A  20     -19.342  -1.778  49.591  1.00  0.00           H  
ATOM    337 3HB  ALA A  20     -17.735  -2.541  49.571  1.00  0.00           H  
ATOM    338  N   ALA A  21     -16.661  -3.804  51.901  1.00  0.00           N  
ATOM    339  CA  ALA A  21     -15.825  -4.906  52.360  1.00  0.00           C  
ATOM    340  C   ALA A  21     -16.075  -5.210  53.832  1.00  0.00           C  
ATOM    341  O   ALA A  21     -16.253  -6.366  54.216  1.00  0.00           O  
ATOM    342  CB  ALA A  21     -14.355  -4.589  52.128  1.00  0.00           C  
ATOM    343  H   ALA A  21     -16.222  -2.984  51.508  1.00  0.00           H  
ATOM    344  HA  ALA A  21     -16.090  -5.794  51.786  1.00  0.00           H  
ATOM    345 1HB  ALA A  21     -13.744  -5.421  52.476  1.00  0.00           H  
ATOM    346 2HB  ALA A  21     -14.181  -4.431  51.064  1.00  0.00           H  
ATOM    347 3HB  ALA A  21     -14.086  -3.688  52.677  1.00  0.00           H  
ATOM    348  N   ARG A  22     -16.084  -4.141  54.644  1.00  0.00           N  
ATOM    349  CA  ARG A  22     -16.243  -4.211  56.102  1.00  0.00           C  
ATOM    350  C   ARG A  22     -17.578  -4.818  56.509  1.00  0.00           C  
ATOM    351  O   ARG A  22     -17.702  -5.405  57.584  1.00  0.00           O  
ATOM    352  CB  ARG A  22     -16.124  -2.825  56.718  1.00  0.00           C  
ATOM    353  CG  ARG A  22     -14.725  -2.229  56.686  1.00  0.00           C  
ATOM    354  CD  ARG A  22     -14.699  -0.860  57.261  1.00  0.00           C  
ATOM    355  NE  ARG A  22     -13.363  -0.286  57.232  1.00  0.00           N  
ATOM    356  CZ  ARG A  22     -13.070   0.987  57.562  1.00  0.00           C  
ATOM    357  NH1 ARG A  22     -14.027   1.804  57.943  1.00  0.00           N  
ATOM    358  NH2 ARG A  22     -11.821   1.415  57.504  1.00  0.00           N  
ATOM    359  H   ARG A  22     -15.976  -3.219  54.245  1.00  0.00           H  
ATOM    360  HA  ARG A  22     -15.450  -4.841  56.506  1.00  0.00           H  
ATOM    361 1HB  ARG A  22     -16.787  -2.137  56.195  1.00  0.00           H  
ATOM    362 2HB  ARG A  22     -16.444  -2.861  57.759  1.00  0.00           H  
ATOM    363 1HG  ARG A  22     -14.049  -2.858  57.265  1.00  0.00           H  
ATOM    364 2HG  ARG A  22     -14.376  -2.175  55.654  1.00  0.00           H  
ATOM    365 1HD  ARG A  22     -15.361  -0.212  56.687  1.00  0.00           H  
ATOM    366 2HD  ARG A  22     -15.033  -0.894  58.297  1.00  0.00           H  
ATOM    367  HE  ARG A  22     -12.600  -0.884  56.945  1.00  0.00           H  
ATOM    368 1HH1 ARG A  22     -14.982   1.478  57.987  1.00  0.00           H  
ATOM    369 2HH1 ARG A  22     -13.808   2.758  58.190  1.00  0.00           H  
ATOM    370 1HH2 ARG A  22     -11.085   0.786  57.211  1.00  0.00           H  
ATOM    371 2HH2 ARG A  22     -11.602   2.368  57.751  1.00  0.00           H  
ATOM    372  N   ASP A  23     -18.571  -4.672  55.643  1.00  0.00           N  
ATOM    373  CA  ASP A  23     -19.932  -5.056  55.982  1.00  0.00           C  
ATOM    374  C   ASP A  23     -20.342  -6.364  55.313  1.00  0.00           C  
ATOM    375  O   ASP A  23     -21.524  -6.702  55.263  1.00  0.00           O  
ATOM    376  CB  ASP A  23     -20.909  -3.948  55.582  1.00  0.00           C  
ATOM    377  CG  ASP A  23     -22.242  -4.042  56.312  1.00  0.00           C  
ATOM    378  OD1 ASP A  23     -22.269  -4.580  57.393  1.00  0.00           O  
ATOM    379  OD2 ASP A  23     -23.221  -3.574  55.781  1.00  0.00           O  
ATOM    380  H   ASP A  23     -18.375  -4.285  54.731  1.00  0.00           H  
ATOM    381  HA  ASP A  23     -19.992  -5.201  57.061  1.00  0.00           H  
ATOM    382 1HB  ASP A  23     -20.463  -2.976  55.794  1.00  0.00           H  
ATOM    383 2HB  ASP A  23     -21.094  -3.996  54.509  1.00  0.00           H  
ATOM    384  N   GLY A  24     -19.350  -7.091  54.802  1.00  0.00           N  
ATOM    385  CA  GLY A  24     -19.560  -8.439  54.285  1.00  0.00           C  
ATOM    386  C   GLY A  24     -19.881  -8.446  52.795  1.00  0.00           C  
ATOM    387  O   GLY A  24     -20.875  -9.032  52.367  1.00  0.00           O  
ATOM    388  H   GLY A  24     -18.420  -6.700  54.770  1.00  0.00           H  
ATOM    389 1HA  GLY A  24     -18.667  -9.040  54.460  1.00  0.00           H  
ATOM    390 2HA  GLY A  24     -20.378  -8.913  54.827  1.00  0.00           H  
ATOM    391  N   ALA A  25     -19.031  -7.790  52.016  1.00  0.00           N  
ATOM    392  CA  ALA A  25     -19.058  -7.921  50.561  1.00  0.00           C  
ATOM    393  C   ALA A  25     -18.220  -9.112  50.093  1.00  0.00           C  
ATOM    394  O   ALA A  25     -17.085  -9.295  50.533  1.00  0.00           O  
ATOM    395  CB  ALA A  25     -18.567  -6.638  49.905  1.00  0.00           C  
ATOM    396  H   ALA A  25     -18.344  -7.182  52.439  1.00  0.00           H  
ATOM    397  HA  ALA A  25     -20.090  -8.100  50.256  1.00  0.00           H  
ATOM    398 1HB  ALA A  25     -18.596  -6.749  48.821  1.00  0.00           H  
ATOM    399 2HB  ALA A  25     -19.210  -5.809  50.202  1.00  0.00           H  
ATOM    400 3HB  ALA A  25     -17.545  -6.437  50.222  1.00  0.00           H  
ATOM    401  N   SER A  26     -18.785  -9.922  49.199  1.00  0.00           N  
ATOM    402  CA  SER A  26     -18.086 -11.112  48.714  1.00  0.00           C  
ATOM    403  C   SER A  26     -16.943 -10.754  47.775  1.00  0.00           C  
ATOM    404  O   SER A  26     -16.857  -9.627  47.288  1.00  0.00           O  
ATOM    405  CB  SER A  26     -19.059 -12.032  48.003  1.00  0.00           C  
ATOM    406  OG  SER A  26     -19.515 -11.456  46.810  1.00  0.00           O  
ATOM    407  H   SER A  26     -19.709  -9.705  48.854  1.00  0.00           H  
ATOM    408  HA  SER A  26     -17.665 -11.639  49.571  1.00  0.00           H  
ATOM    409 1HB  SER A  26     -18.569 -12.982  47.787  1.00  0.00           H  
ATOM    410 2HB  SER A  26     -19.905 -12.241  48.656  1.00  0.00           H  
ATOM    411  HG  SER A  26     -20.120 -12.093  46.422  1.00  0.00           H  
ATOM    412  N   GLU A  27     -16.065 -11.717  47.521  1.00  0.00           N  
ATOM    413  CA  GLU A  27     -14.922 -11.457  46.657  1.00  0.00           C  
ATOM    414  C   GLU A  27     -15.394 -10.956  45.293  1.00  0.00           C  
ATOM    415  O   GLU A  27     -14.855  -9.989  44.755  1.00  0.00           O  
ATOM    416  CB  GLU A  27     -14.074 -12.720  46.492  1.00  0.00           C  
ATOM    417  CG  GLU A  27     -13.364 -13.171  47.760  1.00  0.00           C  
ATOM    418  CD  GLU A  27     -14.254 -13.959  48.680  1.00  0.00           C  
ATOM    419  OE1 GLU A  27     -15.396 -14.161  48.342  1.00  0.00           O  
ATOM    420  OE2 GLU A  27     -13.792 -14.359  49.722  1.00  0.00           O  
ATOM    421  H   GLU A  27     -16.200 -12.629  47.934  1.00  0.00           H  
ATOM    422  HA  GLU A  27     -14.309 -10.682  47.118  1.00  0.00           H  
ATOM    423 1HB  GLU A  27     -14.706 -13.540  46.152  1.00  0.00           H  
ATOM    424 2HB  GLU A  27     -13.316 -12.551  45.726  1.00  0.00           H  
ATOM    425 1HG  GLU A  27     -12.508 -13.787  47.486  1.00  0.00           H  
ATOM    426 2HG  GLU A  27     -12.991 -12.293  48.287  1.00  0.00           H  
ATOM    427  N   GLU A  28     -16.410 -11.605  44.711  1.00  0.00           N  
ATOM    428  CA  GLU A  28     -16.943 -11.112  43.447  1.00  0.00           C  
ATOM    429  C   GLU A  28     -17.509  -9.706  43.599  1.00  0.00           C  
ATOM    430  O   GLU A  28     -17.231  -8.823  42.787  1.00  0.00           O  
ATOM    431  CB  GLU A  28     -18.027 -12.055  42.921  1.00  0.00           C  
ATOM    432  CG  GLU A  28     -17.509 -13.405  42.445  1.00  0.00           C  
ATOM    433  CD  GLU A  28     -16.636 -13.300  41.226  1.00  0.00           C  
ATOM    434  OE1 GLU A  28     -17.129 -12.902  40.198  1.00  0.00           O  
ATOM    435  OE2 GLU A  28     -15.474 -13.618  41.323  1.00  0.00           O  
ATOM    436  H   GLU A  28     -16.790 -12.427  45.158  1.00  0.00           H  
ATOM    437  HA  GLU A  28     -16.131 -11.073  42.720  1.00  0.00           H  
ATOM    438 1HB  GLU A  28     -18.763 -12.236  43.705  1.00  0.00           H  
ATOM    439 2HB  GLU A  28     -18.546 -11.583  42.087  1.00  0.00           H  
ATOM    440 1HG  GLU A  28     -16.936 -13.867  43.249  1.00  0.00           H  
ATOM    441 2HG  GLU A  28     -18.358 -14.050  42.224  1.00  0.00           H  
ATOM    442  N   ALA A  29     -18.305  -9.504  44.642  1.00  0.00           N  
ATOM    443  CA  ALA A  29     -18.913  -8.204  44.903  1.00  0.00           C  
ATOM    444  C   ALA A  29     -17.852  -7.121  45.051  1.00  0.00           C  
ATOM    445  O   ALA A  29     -17.964  -6.045  44.463  1.00  0.00           O  
ATOM    446  CB  ALA A  29     -19.783  -8.266  46.150  1.00  0.00           C  
ATOM    447  H   ALA A  29     -18.495 -10.270  45.272  1.00  0.00           H  
ATOM    448  HA  ALA A  29     -19.538  -7.945  44.049  1.00  0.00           H  
ATOM    449 1HB  ALA A  29     -20.229  -7.289  46.332  1.00  0.00           H  
ATOM    450 2HB  ALA A  29     -20.572  -9.004  46.007  1.00  0.00           H  
ATOM    451 3HB  ALA A  29     -19.172  -8.551  47.006  1.00  0.00           H  
ATOM    452  N   LEU A  30     -16.831  -7.465  45.862  1.00  0.00           N  
ATOM    453  CA  LEU A  30     -15.747  -6.516  46.089  1.00  0.00           C  
ATOM    454  C   LEU A  30     -15.017  -6.194  44.792  1.00  0.00           C  
ATOM    455  O   LEU A  30     -14.673  -5.041  44.532  1.00  0.00           O  
ATOM    456  CB  LEU A  30     -14.755  -7.079  47.114  1.00  0.00           C  
ATOM    457  CG  LEU A  30     -13.573  -6.167  47.466  1.00  0.00           C  
ATOM    458  CD1 LEU A  30     -14.095  -4.862  48.053  1.00  0.00           C  
ATOM    459  CD2 LEU A  30     -12.657  -6.881  48.449  1.00  0.00           C  
ATOM    460  H   LEU A  30     -16.835  -8.376  46.298  1.00  0.00           H  
ATOM    461  HA  LEU A  30     -16.173  -5.594  46.482  1.00  0.00           H  
ATOM    462 1HB  LEU A  30     -15.294  -7.294  48.036  1.00  0.00           H  
ATOM    463 2HB  LEU A  30     -14.349  -8.014  46.728  1.00  0.00           H  
ATOM    464  HG  LEU A  30     -13.017  -5.926  46.560  1.00  0.00           H  
ATOM    465 1HD1 LEU A  30     -13.255  -4.214  48.303  1.00  0.00           H  
ATOM    466 2HD1 LEU A  30     -14.732  -4.364  47.322  1.00  0.00           H  
ATOM    467 3HD1 LEU A  30     -14.671  -5.073  48.953  1.00  0.00           H  
ATOM    468 1HD2 LEU A  30     -11.816  -6.233  48.699  1.00  0.00           H  
ATOM    469 2HD2 LEU A  30     -13.212  -7.121  49.356  1.00  0.00           H  
ATOM    470 3HD2 LEU A  30     -12.284  -7.800  47.997  1.00  0.00           H  
ATOM    471  N   ARG A  31     -14.805  -7.268  44.004  1.00  0.00           N  
ATOM    472  CA  ARG A  31     -14.116  -7.095  42.730  1.00  0.00           C  
ATOM    473  C   ARG A  31     -14.901  -6.178  41.800  1.00  0.00           C  
ATOM    474  O   ARG A  31     -14.326  -5.328  41.121  1.00  0.00           O  
ATOM    475  CB  ARG A  31     -13.902  -8.440  42.051  1.00  0.00           C  
ATOM    476  CG  ARG A  31     -13.154  -8.376  40.729  1.00  0.00           C  
ATOM    477  CD  ARG A  31     -12.986  -9.724  40.128  1.00  0.00           C  
ATOM    478  NE  ARG A  31     -14.263 -10.331  39.791  1.00  0.00           N  
ATOM    479  CZ  ARG A  31     -14.977 -10.046  38.684  1.00  0.00           C  
ATOM    480  NH1 ARG A  31     -14.526  -9.164  37.820  1.00  0.00           N  
ATOM    481  NH2 ARG A  31     -16.131 -10.654  38.468  1.00  0.00           N  
ATOM    482  H   ARG A  31     -15.128  -8.174  44.310  1.00  0.00           H  
ATOM    483  HA  ARG A  31     -13.143  -6.643  42.922  1.00  0.00           H  
ATOM    484 1HB  ARG A  31     -13.343  -9.097  42.715  1.00  0.00           H  
ATOM    485 2HB  ARG A  31     -14.867  -8.910  41.862  1.00  0.00           H  
ATOM    486 1HG  ARG A  31     -13.709  -7.754  40.026  1.00  0.00           H  
ATOM    487 2HG  ARG A  31     -12.165  -7.947  40.891  1.00  0.00           H  
ATOM    488 1HD  ARG A  31     -12.395  -9.644  39.216  1.00  0.00           H  
ATOM    489 2HD  ARG A  31     -12.475 -10.376  40.835  1.00  0.00           H  
ATOM    490  HE  ARG A  31     -14.643 -11.015  40.432  1.00  0.00           H  
ATOM    491 1HH1 ARG A  31     -13.645  -8.700  37.986  1.00  0.00           H  
ATOM    492 2HH1 ARG A  31     -15.061  -8.951  36.991  1.00  0.00           H  
ATOM    493 1HH2 ARG A  31     -16.478 -11.332  39.132  1.00  0.00           H  
ATOM    494 2HH2 ARG A  31     -16.666 -10.441  37.639  1.00  0.00           H  
ATOM    495  N   PHE A  32     -16.232  -6.402  41.811  1.00  0.00           N  
ATOM    496  CA  PHE A  32     -17.098  -5.590  40.965  1.00  0.00           C  
ATOM    497  C   PHE A  32     -17.026  -4.119  41.353  1.00  0.00           C  
ATOM    498  O   PHE A  32     -16.987  -3.240  40.492  1.00  0.00           O  
ATOM    499  CB  PHE A  32     -18.545  -6.078  41.057  1.00  0.00           C  
ATOM    500  CG  PHE A  32     -18.798  -7.365  40.326  1.00  0.00           C  
ATOM    501  CD1 PHE A  32     -19.312  -8.468  40.991  1.00  0.00           C  
ATOM    502  CD2 PHE A  32     -18.522  -7.477  38.971  1.00  0.00           C  
ATOM    503  CE1 PHE A  32     -19.546  -9.653  40.320  1.00  0.00           C  
ATOM    504  CE2 PHE A  32     -18.755  -8.660  38.297  1.00  0.00           C  
ATOM    505  CZ  PHE A  32     -19.267  -9.749  38.973  1.00  0.00           C  
ATOM    506  H   PHE A  32     -16.604  -7.128  42.407  1.00  0.00           H  
ATOM    507  HA  PHE A  32     -16.761  -5.688  39.931  1.00  0.00           H  
ATOM    508 1HB  PHE A  32     -18.814  -6.222  42.102  1.00  0.00           H  
ATOM    509 2HB  PHE A  32     -19.211  -5.319  40.649  1.00  0.00           H  
ATOM    510  HD1 PHE A  32     -19.534  -8.392  42.056  1.00  0.00           H  
ATOM    511  HD2 PHE A  32     -18.116  -6.617  38.438  1.00  0.00           H  
ATOM    512  HE1 PHE A  32     -19.950 -10.512  40.855  1.00  0.00           H  
ATOM    513  HE2 PHE A  32     -18.534  -8.734  37.233  1.00  0.00           H  
ATOM    514  HZ  PHE A  32     -19.450 -10.683  38.443  1.00  0.00           H  
ATOM    515  N   ILE A  33     -17.013  -3.908  42.686  1.00  0.00           N  
ATOM    516  CA  ILE A  33     -16.944  -2.541  43.190  1.00  0.00           C  
ATOM    517  C   ILE A  33     -15.655  -1.857  42.754  1.00  0.00           C  
ATOM    518  O   ILE A  33     -15.661  -0.685  42.376  1.00  0.00           O  
ATOM    519  CB  ILE A  33     -17.045  -2.518  44.726  1.00  0.00           C  
ATOM    520  CG1 ILE A  33     -18.442  -2.950  45.177  1.00  0.00           C  
ATOM    521  CG2 ILE A  33     -16.715  -1.132  45.259  1.00  0.00           C  
ATOM    522  CD1 ILE A  33     -18.550  -3.218  46.661  1.00  0.00           C  
ATOM    523  H   ILE A  33     -17.050  -4.701  43.309  1.00  0.00           H  
ATOM    524  HA  ILE A  33     -17.783  -1.980  42.781  1.00  0.00           H  
ATOM    525  HB  ILE A  33     -16.342  -3.235  45.148  1.00  0.00           H  
ATOM    526 1HG1 ILE A  33     -19.164  -2.177  44.916  1.00  0.00           H  
ATOM    527 2HG1 ILE A  33     -18.731  -3.858  44.646  1.00  0.00           H  
ATOM    528 1HG2 ILE A  33     -16.791  -1.133  46.346  1.00  0.00           H  
ATOM    529 2HG2 ILE A  33     -15.701  -0.862  44.967  1.00  0.00           H  
ATOM    530 3HG2 ILE A  33     -17.417  -0.407  44.847  1.00  0.00           H  
ATOM    531 1HD1 ILE A  33     -19.569  -3.520  46.903  1.00  0.00           H  
ATOM    532 2HD1 ILE A  33     -17.860  -4.016  46.938  1.00  0.00           H  
ATOM    533 3HD1 ILE A  33     -18.300  -2.313  47.212  1.00  0.00           H  
ATOM    534  N   LEU A  34     -14.566  -2.648  42.829  1.00  0.00           N  
ATOM    535  CA  LEU A  34     -13.267  -2.112  42.437  1.00  0.00           C  
ATOM    536  C   LEU A  34     -13.257  -1.710  40.969  1.00  0.00           C  
ATOM    537  O   LEU A  34     -12.711  -0.668  40.605  1.00  0.00           O  
ATOM    538  CB  LEU A  34     -12.166  -3.148  42.697  1.00  0.00           C  
ATOM    539  CG  LEU A  34     -10.739  -2.703  42.352  1.00  0.00           C  
ATOM    540  CD1 LEU A  34     -10.374  -1.479  43.181  1.00  0.00           C  
ATOM    541  CD2 LEU A  34      -9.772  -3.849  42.613  1.00  0.00           C  
ATOM    542  H   LEU A  34     -14.670  -3.599  43.155  1.00  0.00           H  
ATOM    543  HA  LEU A  34     -13.063  -1.226  43.038  1.00  0.00           H  
ATOM    544 1HB  LEU A  34     -12.183  -3.416  43.752  1.00  0.00           H  
ATOM    545 2HB  LEU A  34     -12.385  -4.042  42.113  1.00  0.00           H  
ATOM    546  HG  LEU A  34     -10.690  -2.420  41.300  1.00  0.00           H  
ATOM    547 1HD1 LEU A  34      -9.360  -1.163  42.935  1.00  0.00           H  
ATOM    548 2HD1 LEU A  34     -11.069  -0.669  42.960  1.00  0.00           H  
ATOM    549 3HD1 LEU A  34     -10.430  -1.727  44.240  1.00  0.00           H  
ATOM    550 1HD2 LEU A  34      -8.758  -3.532  42.367  1.00  0.00           H  
ATOM    551 2HD2 LEU A  34      -9.819  -4.131  43.665  1.00  0.00           H  
ATOM    552 3HD2 LEU A  34     -10.046  -4.704  41.995  1.00  0.00           H  
ATOM    553  N   GLU A  35     -13.886  -2.587  40.159  1.00  0.00           N  
ATOM    554  CA  GLU A  35     -13.949  -2.318  38.728  1.00  0.00           C  
ATOM    555  C   GLU A  35     -14.712  -1.031  38.442  1.00  0.00           C  
ATOM    556  O   GLU A  35     -14.313  -0.237  37.591  1.00  0.00           O  
ATOM    557  CB  GLU A  35     -14.609  -3.487  37.993  1.00  0.00           C  
ATOM    558  CG  GLU A  35     -14.662  -3.329  36.480  1.00  0.00           C  
ATOM    559  CD  GLU A  35     -15.248  -4.528  35.787  1.00  0.00           C  
ATOM    560  OE1 GLU A  35     -15.587  -5.472  36.460  1.00  0.00           O  
ATOM    561  OE2 GLU A  35     -15.358  -4.499  34.584  1.00  0.00           O  
ATOM    562  H   GLU A  35     -14.302  -3.415  40.561  1.00  0.00           H  
ATOM    563  HA  GLU A  35     -12.932  -2.199  38.353  1.00  0.00           H  
ATOM    564 1HB  GLU A  35     -14.069  -4.407  38.215  1.00  0.00           H  
ATOM    565 2HB  GLU A  35     -15.630  -3.612  38.352  1.00  0.00           H  
ATOM    566 1HG  GLU A  35     -15.263  -2.453  36.237  1.00  0.00           H  
ATOM    567 2HG  GLU A  35     -13.653  -3.158  36.108  1.00  0.00           H  
ATOM    568  N   ALA A  36     -15.819  -0.876  39.197  1.00  0.00           N  
ATOM    569  CA  ALA A  36     -16.640   0.317  39.023  1.00  0.00           C  
ATOM    570  C   ALA A  36     -15.856   1.579  39.359  1.00  0.00           C  
ATOM    571  O   ALA A  36     -15.957   2.589  38.662  1.00  0.00           O  
ATOM    572  CB  ALA A  36     -17.892   0.228  39.883  1.00  0.00           C  
ATOM    573  H   ALA A  36     -16.060  -1.590  39.869  1.00  0.00           H  
ATOM    574  HA  ALA A  36     -16.935   0.376  37.976  1.00  0.00           H  
ATOM    575 1HB  ALA A  36     -18.494   1.126  39.743  1.00  0.00           H  
ATOM    576 2HB  ALA A  36     -18.473  -0.647  39.592  1.00  0.00           H  
ATOM    577 3HB  ALA A  36     -17.608   0.142  40.931  1.00  0.00           H  
ATOM    578  N   VAL A  37     -15.079   1.461  40.455  1.00  0.00           N  
ATOM    579  CA  VAL A  37     -14.274   2.599  40.885  1.00  0.00           C  
ATOM    580  C   VAL A  37     -13.255   2.986  39.821  1.00  0.00           C  
ATOM    581  O   VAL A  37     -13.036   4.169  39.558  1.00  0.00           O  
ATOM    582  CB  VAL A  37     -13.541   2.269  42.199  1.00  0.00           C  
ATOM    583  CG1 VAL A  37     -12.549   3.369  42.546  1.00  0.00           C  
ATOM    584  CG2 VAL A  37     -14.550   2.079  43.321  1.00  0.00           C  
ATOM    585  H   VAL A  37     -15.068   0.586  40.958  1.00  0.00           H  
ATOM    586  HA  VAL A  37     -14.938   3.447  41.058  1.00  0.00           H  
ATOM    587  HB  VAL A  37     -12.969   1.351  42.064  1.00  0.00           H  
ATOM    588 1HG1 VAL A  37     -12.040   3.119  43.477  1.00  0.00           H  
ATOM    589 2HG1 VAL A  37     -11.815   3.463  41.745  1.00  0.00           H  
ATOM    590 3HG1 VAL A  37     -13.080   4.313  42.665  1.00  0.00           H  
ATOM    591 1HG2 VAL A  37     -14.025   1.845  44.246  1.00  0.00           H  
ATOM    592 2HG2 VAL A  37     -15.126   2.995  43.451  1.00  0.00           H  
ATOM    593 3HG2 VAL A  37     -15.224   1.260  43.070  1.00  0.00           H  
ATOM    594  N   ARG A  38     -12.653   1.931  39.234  1.00  0.00           N  
ATOM    595  CA  ARG A  38     -11.656   2.165  38.197  1.00  0.00           C  
ATOM    596  C   ARG A  38     -12.264   2.880  36.999  1.00  0.00           C  
ATOM    597  O   ARG A  38     -11.655   3.786  36.429  1.00  0.00           O  
ATOM    598  CB  ARG A  38     -11.041   0.850  37.741  1.00  0.00           C  
ATOM    599  CG  ARG A  38     -10.127   0.185  38.758  1.00  0.00           C  
ATOM    600  CD  ARG A  38      -9.611  -1.118  38.264  1.00  0.00           C  
ATOM    601  NE  ARG A  38      -8.737  -1.758  39.233  1.00  0.00           N  
ATOM    602  CZ  ARG A  38      -8.243  -3.006  39.111  1.00  0.00           C  
ATOM    603  NH1 ARG A  38      -8.546  -3.733  38.058  1.00  0.00           N  
ATOM    604  NH2 ARG A  38      -7.454  -3.499  40.049  1.00  0.00           N  
ATOM    605  H   ARG A  38     -12.904   0.997  39.525  1.00  0.00           H  
ATOM    606  HA  ARG A  38     -10.867   2.793  38.611  1.00  0.00           H  
ATOM    607 1HB  ARG A  38     -11.832   0.143  37.498  1.00  0.00           H  
ATOM    608 2HB  ARG A  38     -10.459   1.016  36.834  1.00  0.00           H  
ATOM    609 1HG  ARG A  38      -9.276   0.835  38.962  1.00  0.00           H  
ATOM    610 2HG  ARG A  38     -10.678   0.007  39.682  1.00  0.00           H  
ATOM    611 1HD  ARG A  38     -10.447  -1.788  38.064  1.00  0.00           H  
ATOM    612 2HD  ARG A  38      -9.046  -0.961  37.346  1.00  0.00           H  
ATOM    613  HE  ARG A  38      -8.481  -1.230  40.056  1.00  0.00           H  
ATOM    614 1HH1 ARG A  38      -9.149  -3.356  37.341  1.00  0.00           H  
ATOM    615 2HH1 ARG A  38      -8.176  -4.667  37.967  1.00  0.00           H  
ATOM    616 1HH2 ARG A  38      -7.220  -2.940  40.859  1.00  0.00           H  
ATOM    617 2HH2 ARG A  38      -7.084  -4.433  39.958  1.00  0.00           H  
ATOM    618  N   LEU A  39     -13.487   2.424  36.655  1.00  0.00           N  
ATOM    619  CA  LEU A  39     -14.181   3.025  35.523  1.00  0.00           C  
ATOM    620  C   LEU A  39     -14.461   4.502  35.771  1.00  0.00           C  
ATOM    621  O   LEU A  39     -14.309   5.332  34.873  1.00  0.00           O  
ATOM    622  CB  LEU A  39     -15.498   2.286  35.257  1.00  0.00           C  
ATOM    623  CG  LEU A  39     -15.362   0.858  34.713  1.00  0.00           C  
ATOM    624  CD1 LEU A  39     -16.732   0.195  34.675  1.00  0.00           C  
ATOM    625  CD2 LEU A  39     -14.736   0.900  33.327  1.00  0.00           C  
ATOM    626  H   LEU A  39     -13.900   1.673  37.190  1.00  0.00           H  
ATOM    627  HA  LEU A  39     -13.546   2.938  34.642  1.00  0.00           H  
ATOM    628 1HB  LEU A  39     -16.062   2.233  36.187  1.00  0.00           H  
ATOM    629 2HB  LEU A  39     -16.080   2.860  34.536  1.00  0.00           H  
ATOM    630  HG  LEU A  39     -14.728   0.273  35.380  1.00  0.00           H  
ATOM    631 1HD1 LEU A  39     -16.635  -0.820  34.289  1.00  0.00           H  
ATOM    632 2HD1 LEU A  39     -17.148   0.161  35.682  1.00  0.00           H  
ATOM    633 3HD1 LEU A  39     -17.395   0.768  34.027  1.00  0.00           H  
ATOM    634 1HD2 LEU A  39     -14.638  -0.116  32.941  1.00  0.00           H  
ATOM    635 2HD2 LEU A  39     -15.370   1.482  32.659  1.00  0.00           H  
ATOM    636 3HD2 LEU A  39     -13.750   1.362  33.387  1.00  0.00           H  
ATOM    637  N   ALA A  40     -14.873   4.775  37.026  1.00  0.00           N  
ATOM    638  CA  ALA A  40     -15.174   6.153  37.394  1.00  0.00           C  
ATOM    639  C   ALA A  40     -13.939   7.037  37.275  1.00  0.00           C  
ATOM    640  O   ALA A  40     -14.018   8.169  36.798  1.00  0.00           O  
ATOM    641  CB  ALA A  40     -15.733   6.214  38.808  1.00  0.00           C  
ATOM    642  H   ALA A  40     -14.966   4.018  37.688  1.00  0.00           H  
ATOM    643  HA  ALA A  40     -15.924   6.533  36.701  1.00  0.00           H  
ATOM    644 1HB  ALA A  40     -15.952   7.250  39.068  1.00  0.00           H  
ATOM    645 2HB  ALA A  40     -16.648   5.625  38.863  1.00  0.00           H  
ATOM    646 3HB  ALA A  40     -15.001   5.812  39.506  1.00  0.00           H  
ATOM    647  N   VAL A  41     -12.809   6.459  37.731  1.00  0.00           N  
ATOM    648  CA  VAL A  41     -11.554   7.198  37.673  1.00  0.00           C  
ATOM    649  C   VAL A  41     -11.174   7.527  36.235  1.00  0.00           C  
ATOM    650  O   VAL A  41     -10.716   8.631  35.940  1.00  0.00           O  
ATOM    651  CB  VAL A  41     -10.423   6.383  38.326  1.00  0.00           C  
ATOM    652  CG1 VAL A  41      -9.078   7.055  38.092  1.00  0.00           C  
ATOM    653  CG2 VAL A  41     -10.694   6.222  39.814  1.00  0.00           C  
ATOM    654  H   VAL A  41     -12.853   5.522  38.106  1.00  0.00           H  
ATOM    655  HA  VAL A  41     -11.677   8.131  38.224  1.00  0.00           H  
ATOM    656  HB  VAL A  41     -10.377   5.400  37.856  1.00  0.00           H  
ATOM    657 1HG1 VAL A  41      -8.290   6.464  38.561  1.00  0.00           H  
ATOM    658 2HG1 VAL A  41      -8.889   7.127  37.021  1.00  0.00           H  
ATOM    659 3HG1 VAL A  41      -9.090   8.053  38.528  1.00  0.00           H  
ATOM    660 1HG2 VAL A  41      -9.890   5.643  40.270  1.00  0.00           H  
ATOM    661 2HG2 VAL A  41     -10.745   7.204  40.283  1.00  0.00           H  
ATOM    662 3HG2 VAL A  41     -11.641   5.701  39.958  1.00  0.00           H  
ATOM    663  N   LYS A  42     -11.390   6.514  35.369  1.00  0.00           N  
ATOM    664  CA  LYS A  42     -11.069   6.700  33.960  1.00  0.00           C  
ATOM    665  C   LYS A  42     -11.907   7.814  33.346  1.00  0.00           C  
ATOM    666  O   LYS A  42     -11.405   8.625  32.568  1.00  0.00           O  
ATOM    667  CB  LYS A  42     -11.279   5.397  33.187  1.00  0.00           C  
ATOM    668  CG  LYS A  42     -10.953   5.487  31.702  1.00  0.00           C  
ATOM    669  CD  LYS A  42      -9.476   5.775  31.477  1.00  0.00           C  
ATOM    670  CE  LYS A  42      -9.086   5.569  30.021  1.00  0.00           C  
ATOM    671  NZ  LYS A  42      -9.825   6.488  29.112  1.00  0.00           N  
ATOM    672  H   LYS A  42     -11.771   5.645  35.715  1.00  0.00           H  
ATOM    673  HA  LYS A  42     -10.020   6.988  33.879  1.00  0.00           H  
ATOM    674 1HB  LYS A  42     -10.657   4.613  33.619  1.00  0.00           H  
ATOM    675 2HB  LYS A  42     -12.318   5.080  33.282  1.00  0.00           H  
ATOM    676 1HG  LYS A  42     -11.209   4.545  31.215  1.00  0.00           H  
ATOM    677 2HG  LYS A  42     -11.543   6.282  31.247  1.00  0.00           H  
ATOM    678 1HD  LYS A  42      -9.259   6.805  31.761  1.00  0.00           H  
ATOM    679 2HD  LYS A  42      -8.877   5.111  32.100  1.00  0.00           H  
ATOM    680 1HE  LYS A  42      -8.018   5.742  29.902  1.00  0.00           H  
ATOM    681 2HE  LYS A  42      -9.300   4.541  29.728  1.00  0.00           H  
ATOM    682 1HZ  LYS A  42      -9.539   6.321  28.158  1.00  0.00           H  
ATOM    683 2HZ  LYS A  42     -10.818   6.324  29.200  1.00  0.00           H  
ATOM    684 3HZ  LYS A  42      -9.619   7.445  29.361  1.00  0.00           H  
ATOM    685  N   ALA A  43     -13.197   7.804  33.738  1.00  0.00           N  
ATOM    686  CA  ALA A  43     -14.107   8.820  33.225  1.00  0.00           C  
ATOM    687  C   ALA A  43     -13.667  10.217  33.644  1.00  0.00           C  
ATOM    688  O   ALA A  43     -13.717  11.158  32.851  1.00  0.00           O  
ATOM    689  CB  ALA A  43     -15.527   8.549  33.700  1.00  0.00           C  
ATOM    690  H   ALA A  43     -13.511   7.091  34.382  1.00  0.00           H  
ATOM    691  HA  ALA A  43     -14.085   8.776  32.136  1.00  0.00           H  
ATOM    692 1HB  ALA A  43     -16.195   9.316  33.308  1.00  0.00           H  
ATOM    693 2HB  ALA A  43     -15.849   7.570  33.343  1.00  0.00           H  
ATOM    694 3HB  ALA A  43     -15.556   8.565  34.788  1.00  0.00           H  
ATOM    695  N   PHE A  44     -13.239  10.293  34.920  1.00  0.00           N  
ATOM    696  CA  PHE A  44     -12.788  11.575  35.447  1.00  0.00           C  
ATOM    697  C   PHE A  44     -11.575  12.088  34.683  1.00  0.00           C  
ATOM    698  O   PHE A  44     -11.477  13.276  34.379  1.00  0.00           O  
ATOM    699  CB  PHE A  44     -12.447  11.453  36.933  1.00  0.00           C  
ATOM    700  CG  PHE A  44     -13.651  11.350  37.825  1.00  0.00           C  
ATOM    701  CD1 PHE A  44     -14.799  10.703  37.392  1.00  0.00           C  
ATOM    702  CD2 PHE A  44     -13.640  11.900  39.098  1.00  0.00           C  
ATOM    703  CE1 PHE A  44     -15.908  10.607  38.211  1.00  0.00           C  
ATOM    704  CE2 PHE A  44     -14.746  11.805  39.919  1.00  0.00           C  
ATOM    705  CZ  PHE A  44     -15.882  11.158  39.475  1.00  0.00           C  
ATOM    706  H   PHE A  44     -13.239   9.458  35.489  1.00  0.00           H  
ATOM    707  HA  PHE A  44     -13.595  12.300  35.332  1.00  0.00           H  
ATOM    708 1HB  PHE A  44     -11.829  10.570  37.093  1.00  0.00           H  
ATOM    709 2HB  PHE A  44     -11.866  12.320  37.245  1.00  0.00           H  
ATOM    710  HD1 PHE A  44     -14.820  10.266  36.393  1.00  0.00           H  
ATOM    711  HD2 PHE A  44     -12.743  12.411  39.448  1.00  0.00           H  
ATOM    712  HE1 PHE A  44     -16.804  10.097  37.858  1.00  0.00           H  
ATOM    713  HE2 PHE A  44     -14.724  12.241  40.918  1.00  0.00           H  
ATOM    714  HZ  PHE A  44     -16.755  11.084  40.121  1.00  0.00           H  
ATOM    715  N   ALA A  45     -10.668  11.131  34.396  1.00  0.00           N  
ATOM    716  CA  ALA A  45      -9.458  11.490  33.664  1.00  0.00           C  
ATOM    717  C   ALA A  45      -9.792  12.028  32.279  1.00  0.00           C  
ATOM    718  O   ALA A  45      -9.194  13.001  31.819  1.00  0.00           O  
ATOM    719  CB  ALA A  45      -8.528  10.291  33.556  1.00  0.00           C  
ATOM    720  H   ALA A  45     -10.843  10.182  34.693  1.00  0.00           H  
ATOM    721  HA  ALA A  45      -8.951  12.282  34.216  1.00  0.00           H  
ATOM    722 1HB  ALA A  45      -7.630  10.575  33.008  1.00  0.00           H  
ATOM    723 2HB  ALA A  45      -8.252   9.954  34.556  1.00  0.00           H  
ATOM    724 3HB  ALA A  45      -9.035   9.484  33.029  1.00  0.00           H  
ATOM    725  N   ASP A  46     -10.770  11.343  31.650  1.00  0.00           N  
ATOM    726  CA  ASP A  46     -11.185  11.757  30.315  1.00  0.00           C  
ATOM    727  C   ASP A  46     -11.754  13.170  30.328  1.00  0.00           C  
ATOM    728  O   ASP A  46     -11.824  13.831  29.292  1.00  0.00           O  
ATOM    729  CB  ASP A  46     -12.226  10.787  29.752  1.00  0.00           C  
ATOM    730  CG  ASP A  46     -11.634   9.434  29.380  1.00  0.00           C  
ATOM    731  OD1 ASP A  46     -10.434   9.340  29.279  1.00  0.00           O  
ATOM    732  OD2 ASP A  46     -12.388   8.507  29.202  1.00  0.00           O  
ATOM    733  H   ASP A  46     -11.197  10.556  32.116  1.00  0.00           H  
ATOM    734  HA  ASP A  46     -10.311  11.748  29.663  1.00  0.00           H  
ATOM    735 1HB  ASP A  46     -13.015  10.632  30.488  1.00  0.00           H  
ATOM    736 2HB  ASP A  46     -12.686  11.222  28.864  1.00  0.00           H  
ATOM    737  N   GLY A  47     -12.154  13.614  31.505  1.00  0.00           N  
ATOM    738  CA  GLY A  47     -12.301  15.058  31.737  1.00  0.00           C  
ATOM    739  C   GLY A  47     -13.748  15.427  31.533  1.00  0.00           C  
ATOM    740  O   GLY A  47     -14.062  16.544  31.121  1.00  0.00           O  
ATOM    741  H   GLY A  47     -12.357  12.949  32.239  1.00  0.00           H  
ATOM    742 1HA  GLY A  47     -11.972  15.299  32.747  1.00  0.00           H  
ATOM    743 2HA  GLY A  47     -11.656  15.603  31.049  1.00  0.00           H  
ATOM    744  N   VAL A  48     -14.605  14.458  31.833  1.00  0.00           N  
ATOM    745  CA  VAL A  48     -16.040  14.595  31.695  1.00  0.00           C  
ATOM    746  C   VAL A  48     -16.593  15.629  32.660  1.00  0.00           C  
ATOM    747  O   VAL A  48     -16.063  15.815  33.755  1.00  0.00           O  
ATOM    748  CB  VAL A  48     -16.729  13.241  31.946  1.00  0.00           C  
ATOM    749  CG1 VAL A  48     -16.265  12.210  30.928  1.00  0.00           C  
ATOM    750  CG2 VAL A  48     -16.441  12.768  33.363  1.00  0.00           C  
ATOM    751  H   VAL A  48     -14.250  13.576  32.175  1.00  0.00           H  
ATOM    752  HA  VAL A  48     -16.260  14.916  30.676  1.00  0.00           H  
ATOM    753  HB  VAL A  48     -17.805  13.361  31.814  1.00  0.00           H  
ATOM    754 1HG1 VAL A  48     -16.763  11.259  31.121  1.00  0.00           H  
ATOM    755 2HG1 VAL A  48     -16.514  12.552  29.924  1.00  0.00           H  
ATOM    756 3HG1 VAL A  48     -15.186  12.077  31.011  1.00  0.00           H  
ATOM    757 1HG2 VAL A  48     -16.932  11.811  33.534  1.00  0.00           H  
ATOM    758 2HG2 VAL A  48     -15.365  12.654  33.496  1.00  0.00           H  
ATOM    759 3HG2 VAL A  48     -16.819  13.502  34.075  1.00  0.00           H  
ATOM    760  N   ASP A  49     -17.658  16.301  32.250  1.00  0.00           N  
ATOM    761  CA  ASP A  49     -18.221  17.382  33.042  1.00  0.00           C  
ATOM    762  C   ASP A  49     -18.606  16.907  34.437  1.00  0.00           C  
ATOM    763  O   ASP A  49     -18.934  15.737  34.636  1.00  0.00           O  
ATOM    764  CB  ASP A  49     -19.447  17.974  32.341  1.00  0.00           C  
ATOM    765  CG  ASP A  49     -19.960  19.240  33.014  1.00  0.00           C  
ATOM    766  OD1 ASP A  49     -19.435  19.598  34.042  1.00  0.00           O  
ATOM    767  OD2 ASP A  49     -20.871  19.838  32.493  1.00  0.00           O  
ATOM    768  H   ASP A  49     -18.085  16.055  31.368  1.00  0.00           H  
ATOM    769  HA  ASP A  49     -17.468  18.164  33.145  1.00  0.00           H  
ATOM    770 1HB  ASP A  49     -19.197  18.206  31.305  1.00  0.00           H  
ATOM    771 2HB  ASP A  49     -20.250  17.237  32.327  1.00  0.00           H  
ATOM    772  N   ARG A  50     -18.564  17.822  35.401  1.00  0.00           N  
ATOM    773  CA  ARG A  50     -18.619  17.467  36.818  1.00  0.00           C  
ATOM    774  C   ARG A  50     -19.917  16.753  37.184  1.00  0.00           C  
ATOM    775  O   ARG A  50     -19.938  15.900  38.072  1.00  0.00           O  
ATOM    776  CB  ARG A  50     -18.476  18.711  37.681  1.00  0.00           C  
ATOM    777  CG  ARG A  50     -17.098  19.354  37.654  1.00  0.00           C  
ATOM    778  CD  ARG A  50     -17.009  20.503  38.591  1.00  0.00           C  
ATOM    779  NE  ARG A  50     -15.715  21.162  38.520  1.00  0.00           N  
ATOM    780  CZ  ARG A  50     -15.433  22.211  37.723  1.00  0.00           C  
ATOM    781  NH1 ARG A  50     -16.363  22.708  36.937  1.00  0.00           N  
ATOM    782  NH2 ARG A  50     -14.222  22.741  37.731  1.00  0.00           N  
ATOM    783  H   ARG A  50     -18.491  18.797  35.151  1.00  0.00           H  
ATOM    784  HA  ARG A  50     -17.790  16.794  37.039  1.00  0.00           H  
ATOM    785 1HB  ARG A  50     -19.196  19.462  37.359  1.00  0.00           H  
ATOM    786 2HB  ARG A  50     -18.703  18.464  38.718  1.00  0.00           H  
ATOM    787 1HG  ARG A  50     -16.347  18.618  37.942  1.00  0.00           H  
ATOM    788 2HG  ARG A  50     -16.885  19.715  36.647  1.00  0.00           H  
ATOM    789 1HD  ARG A  50     -17.778  21.234  38.343  1.00  0.00           H  
ATOM    790 2HD  ARG A  50     -17.157  20.153  39.612  1.00  0.00           H  
ATOM    791  HE  ARG A  50     -14.974  20.808  39.110  1.00  0.00           H  
ATOM    792 1HH1 ARG A  50     -17.288  22.303  36.931  1.00  0.00           H  
ATOM    793 2HH1 ARG A  50     -16.151  23.494  36.340  1.00  0.00           H  
ATOM    794 1HH2 ARG A  50     -13.508  22.359  38.335  1.00  0.00           H  
ATOM    795 2HH2 ARG A  50     -14.011  23.527  37.134  1.00  0.00           H  
ATOM    796  N   GLU A  51     -20.985  17.110  36.495  1.00  0.00           N  
ATOM    797  CA  GLU A  51     -22.272  16.448  36.675  1.00  0.00           C  
ATOM    798  C   GLU A  51     -22.180  14.965  36.335  1.00  0.00           C  
ATOM    799  O   GLU A  51     -22.744  14.123  37.034  1.00  0.00           O  
ATOM    800  CB  GLU A  51     -23.341  17.115  35.806  1.00  0.00           C  
ATOM    801  CG  GLU A  51     -23.731  18.516  36.254  1.00  0.00           C  
ATOM    802  CD  GLU A  51     -24.401  18.535  37.599  1.00  0.00           C  
ATOM    803  OE1 GLU A  51     -25.167  17.643  37.873  1.00  0.00           O  
ATOM    804  OE2 GLU A  51     -24.146  19.444  38.355  1.00  0.00           O  
ATOM    805  H   GLU A  51     -20.910  17.862  35.825  1.00  0.00           H  
ATOM    806  HA  GLU A  51     -22.565  16.539  37.721  1.00  0.00           H  
ATOM    807 1HB  GLU A  51     -22.986  17.179  34.777  1.00  0.00           H  
ATOM    808 2HB  GLU A  51     -24.242  16.502  35.804  1.00  0.00           H  
ATOM    809 1HG  GLU A  51     -22.834  19.134  36.299  1.00  0.00           H  
ATOM    810 2HG  GLU A  51     -24.401  18.950  35.513  1.00  0.00           H  
ATOM    811  N   LEU A  52     -21.445  14.704  35.236  1.00  0.00           N  
ATOM    812  CA  LEU A  52     -21.278  13.321  34.803  1.00  0.00           C  
ATOM    813  C   LEU A  52     -20.558  12.496  35.861  1.00  0.00           C  
ATOM    814  O   LEU A  52     -20.924  11.351  36.124  1.00  0.00           O  
ATOM    815  CB  LEU A  52     -20.494  13.270  33.485  1.00  0.00           C  
ATOM    816  CG  LEU A  52     -21.338  13.340  32.206  1.00  0.00           C  
ATOM    817  CD1 LEU A  52     -22.162  14.620  32.211  1.00  0.00           C  
ATOM    818  CD2 LEU A  52     -20.424  13.282  30.991  1.00  0.00           C  
ATOM    819  H   LEU A  52     -21.024  15.471  34.732  1.00  0.00           H  
ATOM    820  HA  LEU A  52     -22.264  12.888  34.641  1.00  0.00           H  
ATOM    821 1HB  LEU A  52     -19.792  14.102  33.466  1.00  0.00           H  
ATOM    822 2HB  LEU A  52     -19.924  12.341  33.456  1.00  0.00           H  
ATOM    823  HG  LEU A  52     -22.030  12.498  32.180  1.00  0.00           H  
ATOM    824 1HD1 LEU A  52     -22.761  14.670  31.302  1.00  0.00           H  
ATOM    825 2HD1 LEU A  52     -22.820  14.626  33.080  1.00  0.00           H  
ATOM    826 3HD1 LEU A  52     -21.496  15.481  32.253  1.00  0.00           H  
ATOM    827 1HD2 LEU A  52     -21.024  13.331  30.082  1.00  0.00           H  
ATOM    828 2HD2 LEU A  52     -19.732  14.124  31.016  1.00  0.00           H  
ATOM    829 3HD2 LEU A  52     -19.860  12.349  31.004  1.00  0.00           H  
ATOM    830  N   ALA A  53     -19.526  13.140  36.444  1.00  0.00           N  
ATOM    831  CA  ALA A  53     -18.752  12.461  37.477  1.00  0.00           C  
ATOM    832  C   ALA A  53     -19.622  12.116  38.680  1.00  0.00           C  
ATOM    833  O   ALA A  53     -19.513  11.029  39.246  1.00  0.00           O  
ATOM    834  CB  ALA A  53     -17.572  13.320  37.907  1.00  0.00           C  
ATOM    835  H   ALA A  53     -19.307  14.083  36.155  1.00  0.00           H  
ATOM    836  HA  ALA A  53     -18.376  11.527  37.059  1.00  0.00           H  
ATOM    837 1HB  ALA A  53     -17.004  12.799  38.678  1.00  0.00           H  
ATOM    838 2HB  ALA A  53     -16.928  13.509  37.048  1.00  0.00           H  
ATOM    839 3HB  ALA A  53     -17.936  14.266  38.302  1.00  0.00           H  
ATOM    840  N   ARG A  54     -20.480  13.097  39.028  1.00  0.00           N  
ATOM    841  CA  ARG A  54     -21.372  12.894  40.164  1.00  0.00           C  
ATOM    842  C   ARG A  54     -22.318  11.725  39.920  1.00  0.00           C  
ATOM    843  O   ARG A  54     -22.572  10.921  40.817  1.00  0.00           O  
ATOM    844  CB  ARG A  54     -22.185  14.151  40.439  1.00  0.00           C  
ATOM    845  CG  ARG A  54     -23.122  14.058  41.633  1.00  0.00           C  
ATOM    846  CD  ARG A  54     -23.879  15.319  41.835  1.00  0.00           C  
ATOM    847  NE  ARG A  54     -24.754  15.613  40.711  1.00  0.00           N  
ATOM    848  CZ  ARG A  54     -25.961  15.048  40.513  1.00  0.00           C  
ATOM    849  NH1 ARG A  54     -26.421  14.163  41.370  1.00  0.00           N  
ATOM    850  NH2 ARG A  54     -26.682  15.382  39.458  1.00  0.00           N  
ATOM    851  H   ARG A  54     -20.489  13.955  38.496  1.00  0.00           H  
ATOM    852  HA  ARG A  54     -20.767  12.672  41.044  1.00  0.00           H  
ATOM    853 1HB  ARG A  54     -21.511  14.988  40.613  1.00  0.00           H  
ATOM    854 2HB  ARG A  54     -22.788  14.393  39.564  1.00  0.00           H  
ATOM    855 1HG  ARG A  54     -23.837  13.251  41.472  1.00  0.00           H  
ATOM    856 2HG  ARG A  54     -22.543  13.857  42.535  1.00  0.00           H  
ATOM    857 1HD  ARG A  54     -24.493  15.235  42.732  1.00  0.00           H  
ATOM    858 2HD  ARG A  54     -23.182  16.148  41.949  1.00  0.00           H  
ATOM    859  HE  ARG A  54     -24.434  16.289  40.030  1.00  0.00           H  
ATOM    860 1HH1 ARG A  54     -25.870  13.908  42.177  1.00  0.00           H  
ATOM    861 2HH1 ARG A  54     -27.326  13.740  41.222  1.00  0.00           H  
ATOM    862 1HH2 ARG A  54     -26.329  16.062  38.799  1.00  0.00           H  
ATOM    863 2HH2 ARG A  54     -27.586  14.959  39.309  1.00  0.00           H  
ATOM    864  N   PHE A  55     -22.817  11.682  38.667  1.00  0.00           N  
ATOM    865  CA  PHE A  55     -23.736  10.610  38.302  1.00  0.00           C  
ATOM    866  C   PHE A  55     -23.066   9.247  38.416  1.00  0.00           C  
ATOM    867  O   PHE A  55     -23.669   8.286  38.893  1.00  0.00           O  
ATOM    868  CB  PHE A  55     -24.253  10.813  36.876  1.00  0.00           C  
ATOM    869  CG  PHE A  55     -25.264  11.917  36.750  1.00  0.00           C  
ATOM    870  CD1 PHE A  55     -25.051  12.976  35.880  1.00  0.00           C  
ATOM    871  CD2 PHE A  55     -26.430  11.898  37.500  1.00  0.00           C  
ATOM    872  CE1 PHE A  55     -25.980  13.992  35.763  1.00  0.00           C  
ATOM    873  CE2 PHE A  55     -27.362  12.912  37.384  1.00  0.00           C  
ATOM    874  CZ  PHE A  55     -27.136  13.960  36.514  1.00  0.00           C  
ATOM    875  H   PHE A  55     -22.544  12.393  38.004  1.00  0.00           H  
ATOM    876  HA  PHE A  55     -24.584  10.633  38.987  1.00  0.00           H  
ATOM    877 1HB  PHE A  55     -23.417  11.040  36.216  1.00  0.00           H  
ATOM    878 2HB  PHE A  55     -24.710   9.891  36.521  1.00  0.00           H  
ATOM    879  HD1 PHE A  55     -24.137  13.001  35.285  1.00  0.00           H  
ATOM    880  HD2 PHE A  55     -26.608  11.070  38.187  1.00  0.00           H  
ATOM    881  HE1 PHE A  55     -25.800  14.818  35.076  1.00  0.00           H  
ATOM    882  HE2 PHE A  55     -28.274  12.885  37.979  1.00  0.00           H  
ATOM    883  HZ  PHE A  55     -27.869  14.760  36.423  1.00  0.00           H  
ATOM    884  N   ILE A  56     -21.798   9.223  37.954  1.00  0.00           N  
ATOM    885  CA  ILE A  56     -21.043   7.977  38.006  1.00  0.00           C  
ATOM    886  C   ILE A  56     -20.858   7.506  39.443  1.00  0.00           C  
ATOM    887  O   ILE A  56     -20.977   6.317  39.737  1.00  0.00           O  
ATOM    888  CB  ILE A  56     -19.666   8.140  37.336  1.00  0.00           C  
ATOM    889  CG1 ILE A  56     -19.827   8.348  35.828  1.00  0.00           C  
ATOM    890  CG2 ILE A  56     -18.790   6.930  37.619  1.00  0.00           C  
ATOM    891  CD1 ILE A  56     -18.558   8.786  35.133  1.00  0.00           C  
ATOM    892  H   ILE A  56     -21.395  10.071  37.580  1.00  0.00           H  
ATOM    893  HA  ILE A  56     -21.601   7.213  37.465  1.00  0.00           H  
ATOM    894  HB  ILE A  56     -19.176   9.031  37.727  1.00  0.00           H  
ATOM    895 1HG1 ILE A  56     -20.166   7.421  35.367  1.00  0.00           H  
ATOM    896 2HG1 ILE A  56     -20.593   9.102  35.644  1.00  0.00           H  
ATOM    897 1HG2 ILE A  56     -17.821   7.061  37.139  1.00  0.00           H  
ATOM    898 2HG2 ILE A  56     -18.651   6.825  38.695  1.00  0.00           H  
ATOM    899 3HG2 ILE A  56     -19.271   6.033  37.228  1.00  0.00           H  
ATOM    900 1HD1 ILE A  56     -18.752   8.914  34.068  1.00  0.00           H  
ATOM    901 2HD1 ILE A  56     -18.220   9.733  35.556  1.00  0.00           H  
ATOM    902 3HD1 ILE A  56     -17.787   8.030  35.274  1.00  0.00           H  
ATOM    903  N   VAL A  57     -20.564   8.499  40.308  1.00  0.00           N  
ATOM    904  CA  VAL A  57     -20.363   8.181  41.716  1.00  0.00           C  
ATOM    905  C   VAL A  57     -21.625   7.595  42.335  1.00  0.00           C  
ATOM    906  O   VAL A  57     -21.563   6.642  43.110  1.00  0.00           O  
ATOM    907  CB  VAL A  57     -19.952   9.444  42.496  1.00  0.00           C  
ATOM    908  CG1 VAL A  57     -19.937   9.166  43.992  1.00  0.00           C  
ATOM    909  CG2 VAL A  57     -18.588   9.924  42.023  1.00  0.00           C  
ATOM    910  H   VAL A  57     -20.488   9.445  39.963  1.00  0.00           H  
ATOM    911  HA  VAL A  57     -19.561   7.446  41.794  1.00  0.00           H  
ATOM    912  HB  VAL A  57     -20.693  10.225  42.322  1.00  0.00           H  
ATOM    913 1HG1 VAL A  57     -19.645  10.069  44.527  1.00  0.00           H  
ATOM    914 2HG1 VAL A  57     -20.931   8.859  44.315  1.00  0.00           H  
ATOM    915 3HG1 VAL A  57     -19.223   8.371  44.207  1.00  0.00           H  
ATOM    916 1HG2 VAL A  57     -18.305  10.818  42.578  1.00  0.00           H  
ATOM    917 2HG2 VAL A  57     -17.849   9.142  42.192  1.00  0.00           H  
ATOM    918 3HG2 VAL A  57     -18.634  10.157  40.959  1.00  0.00           H  
ATOM    919  N   GLU A  58     -22.759   8.216  41.948  1.00  0.00           N  
ATOM    920  CA  GLU A  58     -24.039   7.750  42.468  1.00  0.00           C  
ATOM    921  C   GLU A  58     -24.315   6.313  42.048  1.00  0.00           C  
ATOM    922  O   GLU A  58     -24.800   5.507  42.842  1.00  0.00           O  
ATOM    923  CB  GLU A  58     -25.173   8.658  41.985  1.00  0.00           C  
ATOM    924  CG  GLU A  58     -26.546   8.292  42.529  1.00  0.00           C  
ATOM    925  CD  GLU A  58     -27.621   9.249  42.094  1.00  0.00           C  
ATOM    926  OE1 GLU A  58     -27.310  10.190  41.404  1.00  0.00           O  
ATOM    927  OE2 GLU A  58     -28.756   9.038  42.452  1.00  0.00           O  
ATOM    928  H   GLU A  58     -22.700   8.993  41.306  1.00  0.00           H  
ATOM    929  HA  GLU A  58     -24.004   7.785  43.557  1.00  0.00           H  
ATOM    930 1HB  GLU A  58     -24.962   9.688  42.274  1.00  0.00           H  
ATOM    931 2HB  GLU A  58     -25.225   8.628  40.896  1.00  0.00           H  
ATOM    932 1HG  GLU A  58     -26.806   7.291  42.186  1.00  0.00           H  
ATOM    933 2HG  GLU A  58     -26.501   8.274  43.617  1.00  0.00           H  
ATOM    934  N   LEU A  59     -23.979   6.046  40.769  1.00  0.00           N  
ATOM    935  CA  LEU A  59     -24.192   4.702  40.241  1.00  0.00           C  
ATOM    936  C   LEU A  59     -23.362   3.675  41.000  1.00  0.00           C  
ATOM    937  O   LEU A  59     -23.837   2.581  41.305  1.00  0.00           O  
ATOM    938  CB  LEU A  59     -23.835   4.656  38.750  1.00  0.00           C  
ATOM    939  CG  LEU A  59     -24.779   5.423  37.816  1.00  0.00           C  
ATOM    940  CD1 LEU A  59     -24.199   5.440  36.408  1.00  0.00           C  
ATOM    941  CD2 LEU A  59     -26.153   4.770  37.833  1.00  0.00           C  
ATOM    942  H   LEU A  59     -23.587   6.782  40.200  1.00  0.00           H  
ATOM    943  HA  LEU A  59     -25.244   4.447  40.358  1.00  0.00           H  
ATOM    944 1HB  LEU A  59     -22.835   5.066  38.619  1.00  0.00           H  
ATOM    945 2HB  LEU A  59     -23.824   3.615  38.427  1.00  0.00           H  
ATOM    946  HG  LEU A  59     -24.864   6.457  38.153  1.00  0.00           H  
ATOM    947 1HD1 LEU A  59     -24.869   5.985  35.744  1.00  0.00           H  
ATOM    948 2HD1 LEU A  59     -23.225   5.930  36.422  1.00  0.00           H  
ATOM    949 3HD1 LEU A  59     -24.086   4.417  36.049  1.00  0.00           H  
ATOM    950 1HD2 LEU A  59     -26.824   5.316  37.170  1.00  0.00           H  
ATOM    951 2HD2 LEU A  59     -26.069   3.737  37.495  1.00  0.00           H  
ATOM    952 3HD2 LEU A  59     -26.551   4.788  38.848  1.00  0.00           H  
ATOM    953  N   VAL A  60     -22.109   4.088  41.282  1.00  0.00           N  
ATOM    954  CA  VAL A  60     -21.210   3.199  42.008  1.00  0.00           C  
ATOM    955  C   VAL A  60     -21.751   2.881  43.396  1.00  0.00           C  
ATOM    956  O   VAL A  60     -21.682   1.740  43.853  1.00  0.00           O  
ATOM    957  CB  VAL A  60     -19.815   3.840  42.138  1.00  0.00           C  
ATOM    958  CG1 VAL A  60     -18.934   3.013  43.062  1.00  0.00           C  
ATOM    959  CG2 VAL A  60     -19.178   3.976  40.764  1.00  0.00           C  
ATOM    960  H   VAL A  60     -21.816   5.008  40.985  1.00  0.00           H  
ATOM    961  HA  VAL A  60     -21.117   2.268  41.447  1.00  0.00           H  
ATOM    962  HB  VAL A  60     -19.920   4.826  42.591  1.00  0.00           H  
ATOM    963 1HG1 VAL A  60     -17.952   3.480  43.143  1.00  0.00           H  
ATOM    964 2HG1 VAL A  60     -19.392   2.959  44.050  1.00  0.00           H  
ATOM    965 3HG1 VAL A  60     -18.824   2.007  42.656  1.00  0.00           H  
ATOM    966 1HG2 VAL A  60     -18.193   4.430  40.863  1.00  0.00           H  
ATOM    967 2HG2 VAL A  60     -19.079   2.990  40.309  1.00  0.00           H  
ATOM    968 3HG2 VAL A  60     -19.805   4.606  40.132  1.00  0.00           H  
ATOM    969  N   ARG A  61     -22.287   3.945  44.028  1.00  0.00           N  
ATOM    970  CA  ARG A  61     -22.842   3.775  45.365  1.00  0.00           C  
ATOM    971  C   ARG A  61     -24.012   2.800  45.356  1.00  0.00           C  
ATOM    972  O   ARG A  61     -24.142   1.963  46.248  1.00  0.00           O  
ATOM    973  CB  ARG A  61     -23.303   5.111  45.927  1.00  0.00           C  
ATOM    974  CG  ARG A  61     -22.183   6.073  46.291  1.00  0.00           C  
ATOM    975  CD  ARG A  61     -22.713   7.373  46.778  1.00  0.00           C  
ATOM    976  NE  ARG A  61     -21.645   8.297  47.127  1.00  0.00           N  
ATOM    977  CZ  ARG A  61     -21.830   9.589  47.460  1.00  0.00           C  
ATOM    978  NH1 ARG A  61     -23.043  10.094  47.485  1.00  0.00           N  
ATOM    979  NH2 ARG A  61     -20.791  10.348  47.763  1.00  0.00           N  
ATOM    980  H   ARG A  61     -22.293   4.842  43.562  1.00  0.00           H  
ATOM    981  HA  ARG A  61     -22.063   3.375  46.015  1.00  0.00           H  
ATOM    982 1HB  ARG A  61     -23.943   5.610  45.200  1.00  0.00           H  
ATOM    983 2HB  ARG A  61     -23.898   4.943  46.825  1.00  0.00           H  
ATOM    984 1HG  ARG A  61     -21.570   5.636  47.079  1.00  0.00           H  
ATOM    985 2HG  ARG A  61     -21.565   6.262  45.413  1.00  0.00           H  
ATOM    986 1HD  ARG A  61     -23.320   7.833  45.999  1.00  0.00           H  
ATOM    987 2HD  ARG A  61     -23.324   7.208  47.664  1.00  0.00           H  
ATOM    988  HE  ARG A  61     -20.697   7.944  47.119  1.00  0.00           H  
ATOM    989 1HH1 ARG A  61     -23.837   9.514  47.254  1.00  0.00           H  
ATOM    990 2HH1 ARG A  61     -23.182  11.063  47.735  1.00  0.00           H  
ATOM    991 1HH2 ARG A  61     -19.858   9.960  47.744  1.00  0.00           H  
ATOM    992 2HH2 ARG A  61     -20.930  11.316  48.012  1.00  0.00           H  
ATOM    993  N   LEU A  62     -24.843   2.958  44.306  1.00  0.00           N  
ATOM    994  CA  LEU A  62     -26.004   2.086  44.178  1.00  0.00           C  
ATOM    995  C   LEU A  62     -25.585   0.630  44.024  1.00  0.00           C  
ATOM    996  O   LEU A  62     -26.190  -0.266  44.613  1.00  0.00           O  
ATOM    997  CB  LEU A  62     -26.855   2.510  42.974  1.00  0.00           C  
ATOM    998  CG  LEU A  62     -27.586   3.851  43.115  1.00  0.00           C  
ATOM    999  CD1 LEU A  62     -28.231   4.221  41.786  1.00  0.00           C  
ATOM   1000  CD2 LEU A  62     -28.629   3.747  44.218  1.00  0.00           C  
ATOM   1001  H   LEU A  62     -24.646   3.679  43.626  1.00  0.00           H  
ATOM   1002  HA  LEU A  62     -26.606   2.177  45.081  1.00  0.00           H  
ATOM   1003 1HB  LEU A  62     -26.210   2.575  42.099  1.00  0.00           H  
ATOM   1004 2HB  LEU A  62     -27.605   1.741  42.790  1.00  0.00           H  
ATOM   1005  HG  LEU A  62     -26.868   4.632  43.366  1.00  0.00           H  
ATOM   1006 1HD1 LEU A  62     -28.751   5.174  41.886  1.00  0.00           H  
ATOM   1007 2HD1 LEU A  62     -27.461   4.307  41.019  1.00  0.00           H  
ATOM   1008 3HD1 LEU A  62     -28.943   3.448  41.500  1.00  0.00           H  
ATOM   1009 1HD2 LEU A  62     -29.148   4.701  44.319  1.00  0.00           H  
ATOM   1010 2HD2 LEU A  62     -29.347   2.967  43.967  1.00  0.00           H  
ATOM   1011 3HD2 LEU A  62     -28.138   3.500  45.160  1.00  0.00           H  
ATOM   1012  N   LEU A  63     -24.526   0.452  43.208  1.00  0.00           N  
ATOM   1013  CA  LEU A  63     -24.023  -0.897  42.976  1.00  0.00           C  
ATOM   1014  C   LEU A  63     -23.526  -1.529  44.271  1.00  0.00           C  
ATOM   1015  O   LEU A  63     -23.769  -2.708  44.530  1.00  0.00           O  
ATOM   1016  CB  LEU A  63     -22.888  -0.871  41.945  1.00  0.00           C  
ATOM   1017  CG  LEU A  63     -22.333  -2.239  41.530  1.00  0.00           C  
ATOM   1018  CD1 LEU A  63     -21.740  -2.145  40.131  1.00  0.00           C  
ATOM   1019  CD2 LEU A  63     -21.286  -2.689  42.538  1.00  0.00           C  
ATOM   1020  H   LEU A  63     -24.101   1.257  42.771  1.00  0.00           H  
ATOM   1021  HA  LEU A  63     -24.836  -1.508  42.586  1.00  0.00           H  
ATOM   1022 1HB  LEU A  63     -23.247  -0.373  41.046  1.00  0.00           H  
ATOM   1023 2HB  LEU A  63     -22.062  -0.288  42.352  1.00  0.00           H  
ATOM   1024  HG  LEU A  63     -23.144  -2.967  41.501  1.00  0.00           H  
ATOM   1025 1HD1 LEU A  63     -21.346  -3.118  39.836  1.00  0.00           H  
ATOM   1026 2HD1 LEU A  63     -22.515  -1.840  39.428  1.00  0.00           H  
ATOM   1027 3HD1 LEU A  63     -20.935  -1.411  40.125  1.00  0.00           H  
ATOM   1028 1HD2 LEU A  63     -20.892  -3.663  42.244  1.00  0.00           H  
ATOM   1029 2HD2 LEU A  63     -20.473  -1.963  42.568  1.00  0.00           H  
ATOM   1030 3HD2 LEU A  63     -21.740  -2.765  43.526  1.00  0.00           H  
ATOM   1031  N   VAL A  64     -22.827  -0.684  45.056  1.00  0.00           N  
ATOM   1032  CA  VAL A  64     -22.296  -1.165  46.325  1.00  0.00           C  
ATOM   1033  C   VAL A  64     -23.416  -1.602  47.261  1.00  0.00           C  
ATOM   1034  O   VAL A  64     -23.309  -2.624  47.938  1.00  0.00           O  
ATOM   1035  CB  VAL A  64     -21.462  -0.063  47.007  1.00  0.00           C  
ATOM   1036  CG1 VAL A  64     -21.074  -0.484  48.416  1.00  0.00           C  
ATOM   1037  CG2 VAL A  64     -20.225   0.239  46.175  1.00  0.00           C  
ATOM   1038  H   VAL A  64     -22.683   0.267  44.749  1.00  0.00           H  
ATOM   1039  HA  VAL A  64     -21.650  -2.022  46.129  1.00  0.00           H  
ATOM   1040  HB  VAL A  64     -22.070   0.837  47.096  1.00  0.00           H  
ATOM   1041 1HG1 VAL A  64     -20.486   0.306  48.883  1.00  0.00           H  
ATOM   1042 2HG1 VAL A  64     -21.975  -0.661  49.004  1.00  0.00           H  
ATOM   1043 3HG1 VAL A  64     -20.483  -1.399  48.373  1.00  0.00           H  
ATOM   1044 1HG2 VAL A  64     -19.641   1.019  46.662  1.00  0.00           H  
ATOM   1045 2HG2 VAL A  64     -19.620  -0.663  46.081  1.00  0.00           H  
ATOM   1046 3HG2 VAL A  64     -20.527   0.578  45.184  1.00  0.00           H  
ATOM   1047  N   GLU A  65     -24.483  -0.776  47.256  1.00  0.00           N  
ATOM   1048  CA  GLU A  65     -25.625  -1.082  48.109  1.00  0.00           C  
ATOM   1049  C   GLU A  65     -26.261  -2.411  47.721  1.00  0.00           C  
ATOM   1050  O   GLU A  65     -26.638  -3.204  48.583  1.00  0.00           O  
ATOM   1051  CB  GLU A  65     -26.667   0.036  48.026  1.00  0.00           C  
ATOM   1052  CG  GLU A  65     -26.240   1.343  48.679  1.00  0.00           C  
ATOM   1053  CD  GLU A  65     -27.253   2.440  48.510  1.00  0.00           C  
ATOM   1054  OE1 GLU A  65     -28.213   2.233  47.807  1.00  0.00           O  
ATOM   1055  OE2 GLU A  65     -27.067   3.487  49.084  1.00  0.00           O  
ATOM   1056  H   GLU A  65     -24.470   0.040  46.661  1.00  0.00           H  
ATOM   1057  HA  GLU A  65     -25.277  -1.160  49.139  1.00  0.00           H  
ATOM   1058 1HB  GLU A  65     -26.896   0.243  46.981  1.00  0.00           H  
ATOM   1059 2HB  GLU A  65     -27.590  -0.291  48.505  1.00  0.00           H  
ATOM   1060 1HG  GLU A  65     -26.082   1.171  49.743  1.00  0.00           H  
ATOM   1061 2HG  GLU A  65     -25.292   1.660  48.246  1.00  0.00           H  
ATOM   1062  N   ALA A  66     -26.354  -2.602  46.389  1.00  0.00           N  
ATOM   1063  CA  ALA A  66     -26.944  -3.836  45.884  1.00  0.00           C  
ATOM   1064  C   ALA A  66     -26.194  -5.057  46.402  1.00  0.00           C  
ATOM   1065  O   ALA A  66     -26.802  -6.020  46.868  1.00  0.00           O  
ATOM   1066  CB  ALA A  66     -26.961  -3.831  44.363  1.00  0.00           C  
ATOM   1067  H   ALA A  66     -26.014  -1.886  45.764  1.00  0.00           H  
ATOM   1068  HA  ALA A  66     -27.970  -3.895  46.249  1.00  0.00           H  
ATOM   1069 1HB  ALA A  66     -27.405  -4.759  44.001  1.00  0.00           H  
ATOM   1070 2HB  ALA A  66     -27.550  -2.985  44.008  1.00  0.00           H  
ATOM   1071 3HB  ALA A  66     -25.942  -3.746  43.988  1.00  0.00           H  
ATOM   1072  N   ALA A  67     -24.868  -5.010  46.318  1.00  0.00           N  
ATOM   1073  CA  ALA A  67     -24.032  -6.112  46.777  1.00  0.00           C  
ATOM   1074  C   ALA A  67     -24.282  -6.416  48.248  1.00  0.00           C  
ATOM   1075  O   ALA A  67     -24.459  -7.573  48.631  1.00  0.00           O  
ATOM   1076  CB  ALA A  67     -22.562  -5.794  46.545  1.00  0.00           C  
ATOM   1077  H   ALA A  67     -24.430  -4.189  45.925  1.00  0.00           H  
ATOM   1078  HA  ALA A  67     -24.296  -7.000  46.202  1.00  0.00           H  
ATOM   1079 1HB  ALA A  67     -21.950  -6.626  46.893  1.00  0.00           H  
ATOM   1080 2HB  ALA A  67     -22.388  -5.636  45.480  1.00  0.00           H  
ATOM   1081 3HB  ALA A  67     -22.294  -4.893  47.094  1.00  0.00           H  
ATOM   1082  N   ARG A  68     -24.292  -5.347  49.061  1.00  0.00           N  
ATOM   1083  CA  ARG A  68     -24.451  -5.419  50.518  1.00  0.00           C  
ATOM   1084  C   ARG A  68     -25.786  -6.026  50.925  1.00  0.00           C  
ATOM   1085  O   ARG A  68     -25.910  -6.614  52.000  1.00  0.00           O  
ATOM   1086  CB  ARG A  68     -24.332  -4.032  51.135  1.00  0.00           C  
ATOM   1087  CG  ARG A  68     -22.934  -3.436  51.103  1.00  0.00           C  
ATOM   1088  CD  ARG A  68     -22.908  -2.067  51.679  1.00  0.00           C  
ATOM   1089  NE  ARG A  68     -21.573  -1.492  51.651  1.00  0.00           N  
ATOM   1090  CZ  ARG A  68     -21.281  -0.219  51.981  1.00  0.00           C  
ATOM   1091  NH1 ARG A  68     -22.238   0.597  52.361  1.00  0.00           N  
ATOM   1092  NH2 ARG A  68     -20.032   0.209  51.923  1.00  0.00           N  
ATOM   1093  H   ARG A  68     -24.184  -4.426  48.662  1.00  0.00           H  
ATOM   1094  HA  ARG A  68     -23.657  -6.048  50.923  1.00  0.00           H  
ATOM   1095 1HB  ARG A  68     -24.996  -3.345  50.613  1.00  0.00           H  
ATOM   1096 2HB  ARG A  68     -24.652  -4.069  52.176  1.00  0.00           H  
ATOM   1097 1HG  ARG A  68     -22.257  -4.064  51.682  1.00  0.00           H  
ATOM   1098 2HG  ARG A  68     -22.585  -3.381  50.071  1.00  0.00           H  
ATOM   1099 1HD  ARG A  68     -23.570  -1.419  51.105  1.00  0.00           H  
ATOM   1100 2HD  ARG A  68     -23.242  -2.102  52.715  1.00  0.00           H  
ATOM   1101  HE  ARG A  68     -20.809  -2.090  51.363  1.00  0.00           H  
ATOM   1102 1HH1 ARG A  68     -23.193   0.270  52.406  1.00  0.00           H  
ATOM   1103 2HH1 ARG A  68     -22.019   1.552  52.609  1.00  0.00           H  
ATOM   1104 1HH2 ARG A  68     -19.295  -0.419  51.630  1.00  0.00           H  
ATOM   1105 2HH2 ARG A  68     -19.813   1.162  52.170  1.00  0.00           H  
ATOM   1106  N   ASP A  69     -26.778  -5.880  50.060  1.00  0.00           N  
ATOM   1107  CA  ASP A  69     -28.139  -6.265  50.398  1.00  0.00           C  
ATOM   1108  C   ASP A  69     -28.549  -7.573  49.729  1.00  0.00           C  
ATOM   1109  O   ASP A  69     -29.731  -7.912  49.678  1.00  0.00           O  
ATOM   1110  CB  ASP A  69     -29.117  -5.157  49.998  1.00  0.00           C  
ATOM   1111  CG  ASP A  69     -30.450  -5.252  50.728  1.00  0.00           C  
ATOM   1112  OD1 ASP A  69     -30.477  -5.791  51.809  1.00  0.00           O  
ATOM   1113  OD2 ASP A  69     -31.429  -4.785  50.197  1.00  0.00           O  
ATOM   1114  H   ASP A  69     -26.582  -5.492  49.148  1.00  0.00           H  
ATOM   1115  HA  ASP A  69     -28.200  -6.411  51.477  1.00  0.00           H  
ATOM   1116 1HB  ASP A  69     -28.671  -4.185  50.211  1.00  0.00           H  
ATOM   1117 2HB  ASP A  69     -29.302  -5.205  48.925  1.00  0.00           H  
ATOM   1118  N   GLY A  70     -27.556  -8.299  49.217  1.00  0.00           N  
ATOM   1119  CA  GLY A  70     -27.766  -9.648  48.699  1.00  0.00           C  
ATOM   1120  C   GLY A  70     -28.087  -9.654  47.210  1.00  0.00           C  
ATOM   1121  O   GLY A  70     -29.081 -10.240  46.782  1.00  0.00           O  
ATOM   1122  H   GLY A  70     -26.626  -7.908  49.185  1.00  0.00           H  
ATOM   1123 1HA  GLY A  70     -26.873 -10.248  48.874  1.00  0.00           H  
ATOM   1124 2HA  GLY A  70     -28.583 -10.122  49.242  1.00  0.00           H  
ATOM   1125  N   ALA A  71     -27.236  -8.997  46.431  1.00  0.00           N  
ATOM   1126  CA  ALA A  71     -27.264  -9.128  44.976  1.00  0.00           C  
ATOM   1127  C   ALA A  71     -26.425 -10.319  44.508  1.00  0.00           C  
ATOM   1128  O   ALA A  71     -25.289 -10.501  44.947  1.00  0.00           O  
ATOM   1129  CB  ALA A  71     -26.773  -7.845  44.321  1.00  0.00           C  
ATOM   1130  H   ALA A  71     -26.550  -8.389  46.854  1.00  0.00           H  
ATOM   1131  HA  ALA A  71     -28.295  -9.308  44.671  1.00  0.00           H  
ATOM   1132 1HB  ALA A  71     -26.802  -7.955  43.237  1.00  0.00           H  
ATOM   1133 2HB  ALA A  71     -27.416  -7.016  44.618  1.00  0.00           H  
ATOM   1134 3HB  ALA A  71     -25.752  -7.643  44.638  1.00  0.00           H  
ATOM   1135  N   SER A  72     -26.989 -11.128  43.613  1.00  0.00           N  
ATOM   1136  CA  SER A  72     -26.290 -12.318  43.128  1.00  0.00           C  
ATOM   1137  C   SER A  72     -25.147 -11.959  42.189  1.00  0.00           C  
ATOM   1138  O   SER A  72     -25.061 -10.832  41.703  1.00  0.00           O  
ATOM   1139  CB  SER A  72     -27.262 -13.238  42.416  1.00  0.00           C  
ATOM   1140  OG  SER A  72     -27.718 -12.662  41.223  1.00  0.00           O  
ATOM   1141  H   SER A  72     -27.913 -10.912  43.268  1.00  0.00           H  
ATOM   1142  HA  SER A  72     -25.869 -12.845  43.985  1.00  0.00           H  
ATOM   1143 1HB  SER A  72     -26.772 -14.188  42.201  1.00  0.00           H  
ATOM   1144 2HB  SER A  72     -28.108 -13.448  43.069  1.00  0.00           H  
ATOM   1145  HG  SER A  72     -28.323 -13.299  40.836  1.00  0.00           H  
ATOM   1146  N   GLU A  73     -24.268 -12.921  41.935  1.00  0.00           N  
ATOM   1147  CA  GLU A  73     -23.126 -12.660  41.071  1.00  0.00           C  
ATOM   1148  C   GLU A  73     -23.598 -12.160  39.708  1.00  0.00           C  
ATOM   1149  O   GLU A  73     -23.058 -11.192  39.170  1.00  0.00           O  
ATOM   1150  CB  GLU A  73     -22.277 -13.923  40.906  1.00  0.00           C  
ATOM   1151  CG  GLU A  73     -21.567 -14.374  42.174  1.00  0.00           C  
ATOM   1152  CD  GLU A  73     -22.457 -15.163  43.094  1.00  0.00           C  
ATOM   1153  OE1 GLU A  73     -23.598 -15.365  42.756  1.00  0.00           O  
ATOM   1154  OE2 GLU A  73     -21.994 -15.563  44.136  1.00  0.00           O  
ATOM   1155  H   GLU A  73     -24.403 -13.833  42.348  1.00  0.00           H  
ATOM   1156  HA  GLU A  73     -22.513 -11.885  41.533  1.00  0.00           H  
ATOM   1157 1HB  GLU A  73     -22.908 -14.744  40.566  1.00  0.00           H  
ATOM   1158 2HB  GLU A  73     -21.519 -13.754  40.140  1.00  0.00           H  
ATOM   1159 1HG  GLU A  73     -20.711 -14.989  41.899  1.00  0.00           H  
ATOM   1160 2HG  GLU A  73     -21.194 -13.496  42.701  1.00  0.00           H  
ATOM   1161  N   GLU A  74     -24.613 -12.808  39.125  1.00  0.00           N  
ATOM   1162  CA  GLU A  74     -25.146 -12.315  37.861  1.00  0.00           C  
ATOM   1163  C   GLU A  74     -25.713 -10.910  38.013  1.00  0.00           C  
ATOM   1164  O   GLU A  74     -25.435 -10.026  37.202  1.00  0.00           O  
ATOM   1165  CB  GLU A  74     -26.230 -13.259  37.335  1.00  0.00           C  
ATOM   1166  CG  GLU A  74     -25.711 -14.608  36.858  1.00  0.00           C  
ATOM   1167  CD  GLU A  74     -24.838 -14.502  35.639  1.00  0.00           C  
ATOM   1168  OE1 GLU A  74     -25.331 -14.104  34.611  1.00  0.00           O  
ATOM   1169  OE2 GLU A  74     -23.676 -14.820  35.736  1.00  0.00           O  
ATOM   1170  H   GLU A  74     -24.992 -13.631  39.572  1.00  0.00           H  
ATOM   1171  HA  GLU A  74     -24.334 -12.276  37.134  1.00  0.00           H  
ATOM   1172 1HB  GLU A  74     -26.965 -13.441  38.118  1.00  0.00           H  
ATOM   1173 2HB  GLU A  74     -26.749 -12.787  36.501  1.00  0.00           H  
ATOM   1174 1HG  GLU A  74     -25.138 -15.070  37.662  1.00  0.00           H  
ATOM   1175 2HG  GLU A  74     -26.560 -15.254  36.637  1.00  0.00           H  
ATOM   1176  N   ALA A  75     -26.509 -10.708  39.057  1.00  0.00           N  
ATOM   1177  CA  ALA A  75     -27.118  -9.409  39.318  1.00  0.00           C  
ATOM   1178  C   ALA A  75     -26.058  -8.325  39.467  1.00  0.00           C  
ATOM   1179  O   ALA A  75     -26.169  -7.249  38.879  1.00  0.00           O  
ATOM   1180  CB  ALA A  75     -27.988  -9.472  40.565  1.00  0.00           C  
ATOM   1181  H   ALA A  75     -26.699 -11.474  39.687  1.00  0.00           H  
ATOM   1182  HA  ALA A  75     -27.743  -9.150  38.464  1.00  0.00           H  
ATOM   1183 1HB  ALA A  75     -28.434  -8.494  40.747  1.00  0.00           H  
ATOM   1184 2HB  ALA A  75     -28.777 -10.210  40.421  1.00  0.00           H  
ATOM   1185 3HB  ALA A  75     -27.377  -9.756  41.420  1.00  0.00           H  
ATOM   1186  N   LEU A  76     -25.036  -8.669  40.277  1.00  0.00           N  
ATOM   1187  CA  LEU A  76     -23.953  -7.720  40.505  1.00  0.00           C  
ATOM   1188  C   LEU A  76     -23.223  -7.396  39.208  1.00  0.00           C  
ATOM   1189  O   LEU A  76     -22.879  -6.243  38.949  1.00  0.00           O  
ATOM   1190  CB  LEU A  76     -22.961  -8.283  41.530  1.00  0.00           C  
ATOM   1191  CG  LEU A  76     -21.779  -7.370  41.883  1.00  0.00           C  
ATOM   1192  CD1 LEU A  76     -22.302  -6.066  42.470  1.00  0.00           C  
ATOM   1193  CD2 LEU A  76     -20.862  -8.084  42.865  1.00  0.00           C  
ATOM   1194  H   LEU A  76     -25.039  -9.581  40.713  1.00  0.00           H  
ATOM   1195  HA  LEU A  76     -24.379  -6.798  40.898  1.00  0.00           H  
ATOM   1196 1HB  LEU A  76     -23.499  -8.499  42.452  1.00  0.00           H  
ATOM   1197 2HB  LEU A  76     -22.554  -9.217  41.144  1.00  0.00           H  
ATOM   1198  HG  LEU A  76     -21.223  -7.129  40.977  1.00  0.00           H  
ATOM   1199 1HD1 LEU A  76     -21.462  -5.418  42.720  1.00  0.00           H  
ATOM   1200 2HD1 LEU A  76     -22.939  -5.567  41.739  1.00  0.00           H  
ATOM   1201 3HD1 LEU A  76     -22.877  -6.277  43.370  1.00  0.00           H  
ATOM   1202 1HD2 LEU A  76     -20.022  -7.435  43.115  1.00  0.00           H  
ATOM   1203 2HD2 LEU A  76     -21.417  -8.324  43.772  1.00  0.00           H  
ATOM   1204 3HD2 LEU A  76     -20.490  -9.003  42.413  1.00  0.00           H  
ATOM   1205  N   ARG A  77     -23.010  -8.470  38.419  1.00  0.00           N  
ATOM   1206  CA  ARG A  77     -22.321  -8.297  37.146  1.00  0.00           C  
ATOM   1207  C   ARG A  77     -23.106  -7.380  36.216  1.00  0.00           C  
ATOM   1208  O   ARG A  77     -22.532  -6.529  35.537  1.00  0.00           O  
ATOM   1209  CB  ARG A  77     -22.106  -9.641  36.467  1.00  0.00           C  
ATOM   1210  CG  ARG A  77     -21.358  -9.577  35.145  1.00  0.00           C  
ATOM   1211  CD  ARG A  77     -21.189 -10.924  34.543  1.00  0.00           C  
ATOM   1212  NE  ARG A  77     -22.467 -11.532  34.206  1.00  0.00           N  
ATOM   1213  CZ  ARG A  77     -23.180 -11.247  33.099  1.00  0.00           C  
ATOM   1214  NH1 ARG A  77     -22.730 -10.365  32.235  1.00  0.00           N  
ATOM   1215  NH2 ARG A  77     -24.334 -11.855  32.882  1.00  0.00           N  
ATOM   1216  H   ARG A  77     -23.333  -9.377  38.726  1.00  0.00           H  
ATOM   1217  HA  ARG A  77     -21.348  -7.845  37.338  1.00  0.00           H  
ATOM   1218 1HB  ARG A  77     -21.547 -10.299  37.130  1.00  0.00           H  
ATOM   1219 2HB  ARG A  77     -23.071 -10.112  36.277  1.00  0.00           H  
ATOM   1220 1HG  ARG A  77     -21.913  -8.955  34.442  1.00  0.00           H  
ATOM   1221 2HG  ARG A  77     -20.369  -9.147  35.306  1.00  0.00           H  
ATOM   1222 1HD  ARG A  77     -20.598 -10.844  33.631  1.00  0.00           H  
ATOM   1223 2HD  ARG A  77     -20.678 -11.577  35.250  1.00  0.00           H  
ATOM   1224  HE  ARG A  77     -22.846 -12.216  34.847  1.00  0.00           H  
ATOM   1225 1HH1 ARG A  77     -21.848  -9.900  32.401  1.00  0.00           H  
ATOM   1226 2HH1 ARG A  77     -23.265 -10.151  31.406  1.00  0.00           H  
ATOM   1227 1HH2 ARG A  77     -24.680 -12.534  33.547  1.00  0.00           H  
ATOM   1228 2HH2 ARG A  77     -24.868 -11.642  32.053  1.00  0.00           H  
ATOM   1229  N   PHE A  78     -24.437  -7.604  36.227  1.00  0.00           N  
ATOM   1230  CA  PHE A  78     -25.303  -6.793  35.381  1.00  0.00           C  
ATOM   1231  C   PHE A  78     -25.233  -5.321  35.770  1.00  0.00           C  
ATOM   1232  O   PHE A  78     -25.194  -4.443  34.908  1.00  0.00           O  
ATOM   1233  CB  PHE A  78     -26.750  -7.281  35.473  1.00  0.00           C  
ATOM   1234  CG  PHE A  78     -27.002  -8.569  34.741  1.00  0.00           C  
ATOM   1235  CD1 PHE A  78     -27.517  -9.672  35.406  1.00  0.00           C  
ATOM   1236  CD2 PHE A  78     -26.726  -8.680  33.387  1.00  0.00           C  
ATOM   1237  CE1 PHE A  78     -27.749 -10.857  34.734  1.00  0.00           C  
ATOM   1238  CE2 PHE A  78     -26.959  -9.862  32.712  1.00  0.00           C  
ATOM   1239  CZ  PHE A  78     -27.471 -10.952  33.387  1.00  0.00           C  
ATOM   1240  H   PHE A  78     -24.809  -8.331  36.823  1.00  0.00           H  
ATOM   1241  HA  PHE A  78     -24.967  -6.890  34.347  1.00  0.00           H  
ATOM   1242 1HB  PHE A  78     -27.019  -7.426  36.518  1.00  0.00           H  
ATOM   1243 2HB  PHE A  78     -27.416  -6.522  35.065  1.00  0.00           H  
ATOM   1244  HD1 PHE A  78     -27.738  -9.596  36.471  1.00  0.00           H  
ATOM   1245  HD2 PHE A  78     -26.321  -7.819  32.854  1.00  0.00           H  
ATOM   1246  HE1 PHE A  78     -28.153 -11.716  35.269  1.00  0.00           H  
ATOM   1247  HE2 PHE A  78     -26.738  -9.936  31.647  1.00  0.00           H  
ATOM   1248  HZ  PHE A  78     -27.653 -11.886  32.857  1.00  0.00           H  
ATOM   1249  N   ILE A  79     -25.219  -5.111  37.102  1.00  0.00           N  
ATOM   1250  CA  ILE A  79     -25.152  -3.745  37.607  1.00  0.00           C  
ATOM   1251  C   ILE A  79     -23.863  -3.059  37.171  1.00  0.00           C  
ATOM   1252  O   ILE A  79     -23.869  -1.888  36.793  1.00  0.00           O  
ATOM   1253  CB  ILE A  79     -25.252  -3.721  39.143  1.00  0.00           C  
ATOM   1254  CG1 ILE A  79     -26.650  -4.155  39.594  1.00  0.00           C  
ATOM   1255  CG2 ILE A  79     -24.923  -2.336  39.677  1.00  0.00           C  
ATOM   1256  CD1 ILE A  79     -26.757  -4.423  41.077  1.00  0.00           C  
ATOM   1257  H   ILE A  79     -25.256  -5.905  37.726  1.00  0.00           H  
ATOM   1258  HA  ILE A  79     -25.991  -3.183  37.198  1.00  0.00           H  
ATOM   1259  HB  ILE A  79     -24.549  -4.439  39.565  1.00  0.00           H  
ATOM   1260 1HG1 ILE A  79     -27.372  -3.381  39.333  1.00  0.00           H  
ATOM   1261 2HG1 ILE A  79     -26.938  -5.062  39.062  1.00  0.00           H  
ATOM   1262 1HG2 ILE A  79     -25.000  -2.337  40.764  1.00  0.00           H  
ATOM   1263 2HG2 ILE A  79     -23.909  -2.065  39.385  1.00  0.00           H  
ATOM   1264 3HG2 ILE A  79     -25.625  -1.611  39.265  1.00  0.00           H  
ATOM   1265 1HD1 ILE A  79     -27.776  -4.726  41.319  1.00  0.00           H  
ATOM   1266 2HD1 ILE A  79     -26.067  -5.221  41.354  1.00  0.00           H  
ATOM   1267 3HD1 ILE A  79     -26.507  -3.518  41.630  1.00  0.00           H  
ATOM   1268  N   LEU A  80     -22.773  -3.850  37.246  1.00  0.00           N  
ATOM   1269  CA  LEU A  80     -21.474  -3.314  36.855  1.00  0.00           C  
ATOM   1270  C   LEU A  80     -21.464  -2.911  35.387  1.00  0.00           C  
ATOM   1271  O   LEU A  80     -20.919  -1.869  35.023  1.00  0.00           O  
ATOM   1272  CB  LEU A  80     -20.373  -4.349  37.114  1.00  0.00           C  
ATOM   1273  CG  LEU A  80     -18.946  -3.903  36.770  1.00  0.00           C  
ATOM   1274  CD1 LEU A  80     -18.581  -2.679  37.599  1.00  0.00           C  
ATOM   1275  CD2 LEU A  80     -17.979  -5.048  37.031  1.00  0.00           C  
ATOM   1276  H   LEU A  80     -22.877  -4.801  37.572  1.00  0.00           H  
ATOM   1277  HA  LEU A  80     -21.271  -2.428  37.456  1.00  0.00           H  
ATOM   1278 1HB  LEU A  80     -20.390  -4.617  38.170  1.00  0.00           H  
ATOM   1279 2HB  LEU A  80     -20.591  -5.243  36.530  1.00  0.00           H  
ATOM   1280  HG  LEU A  80     -18.897  -3.620  35.718  1.00  0.00           H  
ATOM   1281 1HD1 LEU A  80     -17.568  -2.362  37.354  1.00  0.00           H  
ATOM   1282 2HD1 LEU A  80     -19.277  -1.870  37.378  1.00  0.00           H  
ATOM   1283 3HD1 LEU A  80     -18.637  -2.928  38.658  1.00  0.00           H  
ATOM   1284 1HD2 LEU A  80     -16.965  -4.732  36.785  1.00  0.00           H  
ATOM   1285 2HD2 LEU A  80     -18.026  -5.332  38.082  1.00  0.00           H  
ATOM   1286 3HD2 LEU A  80     -18.252  -5.903  36.412  1.00  0.00           H  
ATOM   1287  N   GLU A  81     -22.093  -3.788  34.577  1.00  0.00           N  
ATOM   1288  CA  GLU A  81     -22.156  -3.518  33.145  1.00  0.00           C  
ATOM   1289  C   GLU A  81     -22.919  -2.231  32.860  1.00  0.00           C  
ATOM   1290  O   GLU A  81     -22.521  -1.437  32.009  1.00  0.00           O  
ATOM   1291  CB  GLU A  81     -22.815  -4.687  32.410  1.00  0.00           C  
ATOM   1292  CG  GLU A  81     -22.868  -4.529  30.897  1.00  0.00           C  
ATOM   1293  CD  GLU A  81     -23.454  -5.728  30.204  1.00  0.00           C  
ATOM   1294  OE1 GLU A  81     -23.792  -6.672  30.876  1.00  0.00           O  
ATOM   1295  OE2 GLU A  81     -23.563  -5.699  29.001  1.00  0.00           O  
ATOM   1296  H   GLU A  81     -22.509  -4.617  34.978  1.00  0.00           H  
ATOM   1297  HA  GLU A  81     -21.138  -3.399  32.770  1.00  0.00           H  
ATOM   1298 1HB  GLU A  81     -22.274  -5.608  32.632  1.00  0.00           H  
ATOM   1299 2HB  GLU A  81     -23.836  -4.813  32.769  1.00  0.00           H  
ATOM   1300 1HG  GLU A  81     -23.470  -3.654  30.655  1.00  0.00           H  
ATOM   1301 2HG  GLU A  81     -21.859  -4.357  30.525  1.00  0.00           H  
ATOM   1302  N   ALA A  82     -24.026  -2.077  33.615  1.00  0.00           N  
ATOM   1303  CA  ALA A  82     -24.848  -0.885  33.441  1.00  0.00           C  
ATOM   1304  C   ALA A  82     -24.064   0.378  33.778  1.00  0.00           C  
ATOM   1305  O   ALA A  82     -24.166   1.387  33.081  1.00  0.00           O  
ATOM   1306  CB  ALA A  82     -26.100  -0.974  34.301  1.00  0.00           C  
ATOM   1307  H   ALA A  82     -24.267  -2.791  34.287  1.00  0.00           H  
ATOM   1308  HA  ALA A  82     -25.143  -0.825  32.394  1.00  0.00           H  
ATOM   1309 1HB  ALA A  82     -26.703  -0.077  34.161  1.00  0.00           H  
ATOM   1310 2HB  ALA A  82     -26.680  -1.850  34.009  1.00  0.00           H  
ATOM   1311 3HB  ALA A  82     -25.817  -1.061  35.349  1.00  0.00           H  
ATOM   1312  N   VAL A  83     -23.287   0.260  34.874  1.00  0.00           N  
ATOM   1313  CA  VAL A  83     -22.484   1.398  35.304  1.00  0.00           C  
ATOM   1314  C   VAL A  83     -21.464   1.786  34.240  1.00  0.00           C  
ATOM   1315  O   VAL A  83     -21.246   2.969  33.978  1.00  0.00           O  
ATOM   1316  CB  VAL A  83     -21.750   1.068  36.618  1.00  0.00           C  
ATOM   1317  CG1 VAL A  83     -20.759   2.168  36.965  1.00  0.00           C  
ATOM   1318  CG2 VAL A  83     -22.759   0.877  37.740  1.00  0.00           C  
ATOM   1319  H   VAL A  83     -23.276  -0.616  35.377  1.00  0.00           H  
ATOM   1320  HA  VAL A  83     -23.148   2.245  35.477  1.00  0.00           H  
ATOM   1321  HB  VAL A  83     -21.178   0.150  36.483  1.00  0.00           H  
ATOM   1322 1HG1 VAL A  83     -20.249   1.918  37.896  1.00  0.00           H  
ATOM   1323 2HG1 VAL A  83     -20.025   2.262  36.165  1.00  0.00           H  
ATOM   1324 3HG1 VAL A  83     -21.290   3.112  37.085  1.00  0.00           H  
ATOM   1325 1HG2 VAL A  83     -22.234   0.643  38.665  1.00  0.00           H  
ATOM   1326 2HG2 VAL A  83     -23.336   1.793  37.871  1.00  0.00           H  
ATOM   1327 3HG2 VAL A  83     -23.433   0.057  37.488  1.00  0.00           H  
ATOM   1328  N   ARG A  84     -20.861   0.731  33.653  1.00  0.00           N  
ATOM   1329  CA  ARG A  84     -19.865   0.966  32.617  1.00  0.00           C  
ATOM   1330  C   ARG A  84     -20.473   1.681  31.418  1.00  0.00           C  
ATOM   1331  O   ARG A  84     -19.865   2.587  30.849  1.00  0.00           O  
ATOM   1332  CB  ARG A  84     -19.249  -0.349  32.160  1.00  0.00           C  
ATOM   1333  CG  ARG A  84     -18.335  -1.014  33.177  1.00  0.00           C  
ATOM   1334  CD  ARG A  84     -17.819  -2.316  32.682  1.00  0.00           C  
ATOM   1335  NE  ARG A  84     -16.944  -2.956  33.651  1.00  0.00           N  
ATOM   1336  CZ  ARG A  84     -16.449  -4.203  33.529  1.00  0.00           C  
ATOM   1337  NH1 ARG A  84     -16.752  -4.930  32.476  1.00  0.00           N  
ATOM   1338  NH2 ARG A  84     -15.660  -4.696  34.467  1.00  0.00           N  
ATOM   1339  H   ARG A  84     -21.113  -0.203  33.944  1.00  0.00           H  
ATOM   1340  HA  ARG A  84     -19.076   1.594  33.031  1.00  0.00           H  
ATOM   1341 1HB  ARG A  84     -20.040  -1.056  31.916  1.00  0.00           H  
ATOM   1342 2HB  ARG A  84     -18.668  -0.182  31.253  1.00  0.00           H  
ATOM   1343 1HG  ARG A  84     -17.484  -0.364  33.381  1.00  0.00           H  
ATOM   1344 2HG  ARG A  84     -18.886  -1.192  34.100  1.00  0.00           H  
ATOM   1345 1HD  ARG A  84     -18.654  -2.986  32.482  1.00  0.00           H  
ATOM   1346 2HD  ARG A  84     -17.253  -2.158  31.764  1.00  0.00           H  
ATOM   1347  HE  ARG A  84     -16.689  -2.428  34.475  1.00  0.00           H  
ATOM   1348 1HH1 ARG A  84     -17.356  -4.553  31.759  1.00  0.00           H  
ATOM   1349 2HH1 ARG A  84     -16.382  -5.865  32.384  1.00  0.00           H  
ATOM   1350 1HH2 ARG A  84     -15.427  -4.138  35.277  1.00  0.00           H  
ATOM   1351 2HH2 ARG A  84     -15.290  -5.631  34.375  1.00  0.00           H  
ATOM   1352  N   LEU A  85     -21.696   1.224  31.074  1.00  0.00           N  
ATOM   1353  CA  LEU A  85     -22.390   1.825  29.943  1.00  0.00           C  
ATOM   1354  C   LEU A  85     -22.670   3.303  30.190  1.00  0.00           C  
ATOM   1355  O   LEU A  85     -22.519   4.132  29.294  1.00  0.00           O  
ATOM   1356  CB  LEU A  85     -23.707   1.086  29.676  1.00  0.00           C  
ATOM   1357  CG  LEU A  85     -23.570  -0.342  29.132  1.00  0.00           C  
ATOM   1358  CD1 LEU A  85     -24.940  -1.005  29.093  1.00  0.00           C  
ATOM   1359  CD2 LEU A  85     -22.943  -0.299  27.746  1.00  0.00           C  
ATOM   1360  H   LEU A  85     -22.108   0.473  31.608  1.00  0.00           H  
ATOM   1361  HA  LEU A  85     -21.755   1.739  29.062  1.00  0.00           H  
ATOM   1362 1HB  LEU A  85     -24.270   1.033  30.606  1.00  0.00           H  
ATOM   1363 2HB  LEU A  85     -24.289   1.660  28.955  1.00  0.00           H  
ATOM   1364  HG  LEU A  85     -22.935  -0.926  29.799  1.00  0.00           H  
ATOM   1365 1HD1 LEU A  85     -24.842  -2.020  28.706  1.00  0.00           H  
ATOM   1366 2HD1 LEU A  85     -25.356  -1.040  30.100  1.00  0.00           H  
ATOM   1367 3HD1 LEU A  85     -25.602  -0.433  28.445  1.00  0.00           H  
ATOM   1368 1HD2 LEU A  85     -22.845  -1.314  27.359  1.00  0.00           H  
ATOM   1369 2HD2 LEU A  85     -23.577   0.283  27.077  1.00  0.00           H  
ATOM   1370 3HD2 LEU A  85     -21.958   0.163  27.806  1.00  0.00           H  
ATOM   1371  N   ALA A  86     -23.083   3.575  31.445  1.00  0.00           N  
ATOM   1372  CA  ALA A  86     -23.384   4.953  31.814  1.00  0.00           C  
ATOM   1373  C   ALA A  86     -22.150   5.837  31.696  1.00  0.00           C  
ATOM   1374  O   ALA A  86     -22.229   6.969  31.219  1.00  0.00           O  
ATOM   1375  CB  ALA A  86     -23.944   5.013  33.228  1.00  0.00           C  
ATOM   1376  H   ALA A  86     -23.175   2.818  32.108  1.00  0.00           H  
ATOM   1377  HA  ALA A  86     -24.135   5.332  31.121  1.00  0.00           H  
ATOM   1378 1HB  ALA A  86     -24.164   6.048  33.489  1.00  0.00           H  
ATOM   1379 2HB  ALA A  86     -24.859   4.423  33.282  1.00  0.00           H  
ATOM   1380 3HB  ALA A  86     -23.211   4.611  33.926  1.00  0.00           H  
ATOM   1381  N   VAL A  87     -21.020   5.259  32.152  1.00  0.00           N  
ATOM   1382  CA  VAL A  87     -19.765   5.999  32.094  1.00  0.00           C  
ATOM   1383  C   VAL A  87     -19.385   6.329  30.656  1.00  0.00           C  
ATOM   1384  O   VAL A  87     -18.927   7.433  30.362  1.00  0.00           O  
ATOM   1385  CB  VAL A  87     -18.634   5.184  32.747  1.00  0.00           C  
ATOM   1386  CG1 VAL A  87     -17.289   5.857  32.513  1.00  0.00           C  
ATOM   1387  CG2 VAL A  87     -18.904   5.022  34.235  1.00  0.00           C  
ATOM   1388  H   VAL A  87     -21.063   4.322  32.526  1.00  0.00           H  
ATOM   1389  HA  VAL A  87     -19.888   6.932  32.645  1.00  0.00           H  
ATOM   1390  HB  VAL A  87     -18.588   4.202  32.277  1.00  0.00           H  
ATOM   1391 1HG1 VAL A  87     -16.501   5.267  32.982  1.00  0.00           H  
ATOM   1392 2HG1 VAL A  87     -17.100   5.929  31.443  1.00  0.00           H  
ATOM   1393 3HG1 VAL A  87     -17.301   6.855  32.949  1.00  0.00           H  
ATOM   1394 1HG2 VAL A  87     -18.101   4.444  34.690  1.00  0.00           H  
ATOM   1395 2HG2 VAL A  87     -18.956   6.005  34.705  1.00  0.00           H  
ATOM   1396 3HG2 VAL A  87     -19.851   4.502  34.378  1.00  0.00           H  
ATOM   1397  N   LYS A  88     -19.601   5.316  29.790  1.00  0.00           N  
ATOM   1398  CA  LYS A  88     -19.279   5.502  28.381  1.00  0.00           C  
ATOM   1399  C   LYS A  88     -20.118   6.616  27.767  1.00  0.00           C  
ATOM   1400  O   LYS A  88     -19.616   7.428  26.990  1.00  0.00           O  
ATOM   1401  CB  LYS A  88     -19.489   4.199  27.607  1.00  0.00           C  
ATOM   1402  CG  LYS A  88     -19.162   4.290  26.122  1.00  0.00           C  
ATOM   1403  CD  LYS A  88     -17.686   4.579  25.898  1.00  0.00           C  
ATOM   1404  CE  LYS A  88     -17.296   4.374  24.441  1.00  0.00           C  
ATOM   1405  NZ  LYS A  88     -18.034   5.293  23.533  1.00  0.00           N  
ATOM   1406  H   LYS A  88     -19.981   4.446  30.135  1.00  0.00           H  
ATOM   1407  HA  LYS A  88     -18.231   5.791  28.300  1.00  0.00           H  
ATOM   1408 1HB  LYS A  88     -18.867   3.415  28.039  1.00  0.00           H  
ATOM   1409 2HB  LYS A  88     -20.528   3.883  27.702  1.00  0.00           H  
ATOM   1410 1HG  LYS A  88     -19.418   3.348  25.635  1.00  0.00           H  
ATOM   1411 2HG  LYS A  88     -19.752   5.086  25.668  1.00  0.00           H  
ATOM   1412 1HD  LYS A  88     -17.469   5.609  26.182  1.00  0.00           H  
ATOM   1413 2HD  LYS A  88     -17.086   3.915  26.521  1.00  0.00           H  
ATOM   1414 1HE  LYS A  88     -16.227   4.548  24.323  1.00  0.00           H  
ATOM   1415 2HE  LYS A  88     -17.509   3.346  24.149  1.00  0.00           H  
ATOM   1416 1HZ  LYS A  88     -17.748   5.126  22.579  1.00  0.00           H  
ATOM   1417 2HZ  LYS A  88     -19.027   5.128  23.621  1.00  0.00           H  
ATOM   1418 3HZ  LYS A  88     -17.830   6.250  23.782  1.00  0.00           H  
ATOM   1419  N   ALA A  89     -21.408   6.606  28.159  1.00  0.00           N  
ATOM   1420  CA  ALA A  89     -22.319   7.622  27.646  1.00  0.00           C  
ATOM   1421  C   ALA A  89     -21.879   9.018  28.065  1.00  0.00           C  
ATOM   1422  O   ALA A  89     -21.929   9.959  27.273  1.00  0.00           O  
ATOM   1423  CB  ALA A  89     -23.738   7.349  28.121  1.00  0.00           C  
ATOM   1424  H   ALA A  89     -21.721   5.893  28.803  1.00  0.00           H  
ATOM   1425  HA  ALA A  89     -22.296   7.578  26.557  1.00  0.00           H  
ATOM   1426 1HB  ALA A  89     -24.407   8.116  27.729  1.00  0.00           H  
ATOM   1427 2HB  ALA A  89     -24.060   6.371  27.764  1.00  0.00           H  
ATOM   1428 3HB  ALA A  89     -23.767   7.365  29.209  1.00  0.00           H  
ATOM   1429  N   PHE A  90     -21.451   9.094  29.342  1.00  0.00           N  
ATOM   1430  CA  PHE A  90     -21.001  10.377  29.869  1.00  0.00           C  
ATOM   1431  C   PHE A  90     -19.787  10.890  29.106  1.00  0.00           C  
ATOM   1432  O   PHE A  90     -19.690  12.079  28.802  1.00  0.00           O  
ATOM   1433  CB  PHE A  90     -20.660  10.254  31.355  1.00  0.00           C  
ATOM   1434  CG  PHE A  90     -21.864  10.150  32.247  1.00  0.00           C  
ATOM   1435  CD1 PHE A  90     -23.012   9.503  31.813  1.00  0.00           C  
ATOM   1436  CD2 PHE A  90     -21.853  10.699  33.520  1.00  0.00           C  
ATOM   1437  CE1 PHE A  90     -24.121   9.406  32.633  1.00  0.00           C  
ATOM   1438  CE2 PHE A  90     -22.959  10.604  34.341  1.00  0.00           C  
ATOM   1439  CZ  PHE A  90     -24.095   9.956  33.897  1.00  0.00           C  
ATOM   1440  H   PHE A  90     -21.451   8.259  29.911  1.00  0.00           H  
ATOM   1441  HA  PHE A  90     -21.809  11.101  29.755  1.00  0.00           H  
ATOM   1442 1HB  PHE A  90     -20.041   9.371  31.515  1.00  0.00           H  
ATOM   1443 2HB  PHE A  90     -20.079  11.121  31.668  1.00  0.00           H  
ATOM   1444  HD1 PHE A  90     -23.032   9.067  30.814  1.00  0.00           H  
ATOM   1445  HD2 PHE A  90     -20.956  11.211  33.871  1.00  0.00           H  
ATOM   1446  HE1 PHE A  90     -25.016   8.895  32.279  1.00  0.00           H  
ATOM   1447  HE2 PHE A  90     -22.937  11.039  35.340  1.00  0.00           H  
ATOM   1448  HZ  PHE A  90     -24.968   9.882  34.542  1.00  0.00           H  
ATOM   1449  N   ALA A  91     -18.880   9.934  28.818  1.00  0.00           N  
ATOM   1450  CA  ALA A  91     -17.671  10.294  28.087  1.00  0.00           C  
ATOM   1451  C   ALA A  91     -18.004  10.832  26.701  1.00  0.00           C  
ATOM   1452  O   ALA A  91     -17.407  11.805  26.243  1.00  0.00           O  
ATOM   1453  CB  ALA A  91     -16.740   9.095  27.979  1.00  0.00           C  
ATOM   1454  H   ALA A  91     -19.055   8.984  29.115  1.00  0.00           H  
ATOM   1455  HA  ALA A  91     -17.164  11.085  28.639  1.00  0.00           H  
ATOM   1456 1HB  ALA A  91     -15.842   9.379  27.430  1.00  0.00           H  
ATOM   1457 2HB  ALA A  91     -16.464   8.757  28.978  1.00  0.00           H  
ATOM   1458 3HB  ALA A  91     -17.247   8.288  27.451  1.00  0.00           H  
ATOM   1459  N   ASP A  92     -18.982  10.147  26.073  1.00  0.00           N  
ATOM   1460  CA  ASP A  92     -19.397  10.561  24.738  1.00  0.00           C  
ATOM   1461  C   ASP A  92     -19.967  11.974  24.751  1.00  0.00           C  
ATOM   1462  O   ASP A  92     -20.037  12.635  23.715  1.00  0.00           O  
ATOM   1463  CB  ASP A  92     -20.437   9.590  24.174  1.00  0.00           C  
ATOM   1464  CG  ASP A  92     -19.845   8.237  23.802  1.00  0.00           C  
ATOM   1465  OD1 ASP A  92     -18.645   8.144  23.701  1.00  0.00           O  
ATOM   1466  OD2 ASP A  92     -20.599   7.311  23.623  1.00  0.00           O  
ATOM   1467  H   ASP A  92     -19.409   9.359  26.539  1.00  0.00           H  
ATOM   1468  HA  ASP A  92     -18.523  10.553  24.085  1.00  0.00           H  
ATOM   1469 1HB  ASP A  92     -21.227   9.435  24.910  1.00  0.00           H  
ATOM   1470 2HB  ASP A  92     -20.898  10.025  23.286  1.00  0.00           H  
ATOM   1471  N   GLY A  93     -20.368  12.417  25.929  1.00  0.00           N  
ATOM   1472  CA  GLY A  93     -20.515  13.860  26.160  1.00  0.00           C  
ATOM   1473  C   GLY A  93     -21.962  14.229  25.956  1.00  0.00           C  
ATOM   1474  O   GLY A  93     -22.276  15.346  25.545  1.00  0.00           O  
ATOM   1475  H   GLY A  93     -20.570  11.752  26.662  1.00  0.00           H  
ATOM   1476 1HA  GLY A  93     -20.187  14.102  27.171  1.00  0.00           H  
ATOM   1477 2HA  GLY A  93     -19.871  14.407  25.473  1.00  0.00           H  
ATOM   1478  N   VAL A  94     -22.819  13.260  26.256  1.00  0.00           N  
ATOM   1479  CA  VAL A  94     -24.254  13.396  26.118  1.00  0.00           C  
ATOM   1480  C   VAL A  94     -24.807  14.430  27.083  1.00  0.00           C  
ATOM   1481  O   VAL A  94     -24.278  14.615  28.179  1.00  0.00           O  
ATOM   1482  CB  VAL A  94     -24.942  12.041  26.369  1.00  0.00           C  
ATOM   1483  CG1 VAL A  94     -24.478  11.011  25.350  1.00  0.00           C  
ATOM   1484  CG2 VAL A  94     -24.654  11.568  27.785  1.00  0.00           C  
ATOM   1485  H   VAL A  94     -22.463  12.378  26.598  1.00  0.00           H  
ATOM   1486  HA  VAL A  94     -24.474  13.718  25.099  1.00  0.00           H  
ATOM   1487  HB  VAL A  94     -26.018  12.161  26.237  1.00  0.00           H  
ATOM   1488 1HG1 VAL A  94     -24.975  10.060  25.542  1.00  0.00           H  
ATOM   1489 2HG1 VAL A  94     -24.727  11.354  24.346  1.00  0.00           H  
ATOM   1490 3HG1 VAL A  94     -23.399  10.879  25.433  1.00  0.00           H  
ATOM   1491 1HG2 VAL A  94     -25.145  10.611  27.956  1.00  0.00           H  
ATOM   1492 2HG2 VAL A  94     -23.578  11.454  27.919  1.00  0.00           H  
ATOM   1493 3HG2 VAL A  94     -25.032  12.302  28.498  1.00  0.00           H  
ATOM   1494  N   ASP A  95     -25.872  15.101  26.673  1.00  0.00           N  
ATOM   1495  CA  ASP A  95     -26.436  16.182  27.465  1.00  0.00           C  
ATOM   1496  C   ASP A  95     -26.821  15.706  28.860  1.00  0.00           C  
ATOM   1497  O   ASP A  95     -27.149  14.536  29.059  1.00  0.00           O  
ATOM   1498  CB  ASP A  95     -27.662  16.774  26.765  1.00  0.00           C  
ATOM   1499  CG  ASP A  95     -28.176  18.039  27.438  1.00  0.00           C  
ATOM   1500  OD1 ASP A  95     -27.652  18.396  28.466  1.00  0.00           O  
ATOM   1501  OD2 ASP A  95     -29.087  18.637  26.917  1.00  0.00           O  
ATOM   1502  H   ASP A  95     -26.300  14.855  25.791  1.00  0.00           H  
ATOM   1503  HA  ASP A  95     -25.684  16.964  27.569  1.00  0.00           H  
ATOM   1504 1HB  ASP A  95     -27.413  17.006  25.729  1.00  0.00           H  
ATOM   1505 2HB  ASP A  95     -28.465  16.036  26.751  1.00  0.00           H  
ATOM   1506  N   ARG A  96     -26.779  16.620  29.825  1.00  0.00           N  
ATOM   1507  CA  ARG A  96     -26.834  16.265  31.242  1.00  0.00           C  
ATOM   1508  C   ARG A  96     -28.132  15.550  31.607  1.00  0.00           C  
ATOM   1509  O   ARG A  96     -28.154  14.698  32.495  1.00  0.00           O  
ATOM   1510  CB  ARG A  96     -26.692  17.509  32.106  1.00  0.00           C  
ATOM   1511  CG  ARG A  96     -25.315  18.152  32.079  1.00  0.00           C  
ATOM   1512  CD  ARG A  96     -25.226  19.301  33.016  1.00  0.00           C  
ATOM   1513  NE  ARG A  96     -23.932  19.961  32.945  1.00  0.00           N  
ATOM   1514  CZ  ARG A  96     -23.651  21.010  32.148  1.00  0.00           C  
ATOM   1515  NH1 ARG A  96     -24.581  21.507  31.363  1.00  0.00           N  
ATOM   1516  NH2 ARG A  96     -22.440  21.541  32.157  1.00  0.00           N  
ATOM   1517  H   ARG A  96     -26.707  17.596  29.575  1.00  0.00           H  
ATOM   1518  HA  ARG A  96     -26.005  15.592  31.462  1.00  0.00           H  
ATOM   1519 1HB  ARG A  96     -27.412  18.260  31.783  1.00  0.00           H  
ATOM   1520 2HB  ARG A  96     -26.920  17.261  33.142  1.00  0.00           H  
ATOM   1521 1HG  ARG A  96     -24.564  17.416  32.367  1.00  0.00           H  
ATOM   1522 2HG  ARG A  96     -25.101  18.514  31.072  1.00  0.00           H  
ATOM   1523 1HD  ARG A  96     -25.995  20.032  32.768  1.00  0.00           H  
ATOM   1524 2HD  ARG A  96     -25.375  18.950  34.036  1.00  0.00           H  
ATOM   1525  HE  ARG A  96     -23.191  19.607  33.535  1.00  0.00           H  
ATOM   1526 1HH1 ARG A  96     -25.506  21.101  31.356  1.00  0.00           H  
ATOM   1527 2HH1 ARG A  96     -24.370  22.293  30.766  1.00  0.00           H  
ATOM   1528 1HH2 ARG A  96     -21.726  21.159  32.761  1.00  0.00           H  
ATOM   1529 2HH2 ARG A  96     -22.230  22.327  31.560  1.00  0.00           H  
ATOM   1530  N   GLU A  97     -29.201  15.907  30.918  1.00  0.00           N  
ATOM   1531  CA  GLU A  97     -30.487  15.244  31.097  1.00  0.00           C  
ATOM   1532  C   GLU A  97     -30.395  13.762  30.758  1.00  0.00           C  
ATOM   1533  O   GLU A  97     -30.959  12.919  31.456  1.00  0.00           O  
ATOM   1534  CB  GLU A  97     -31.556  15.911  30.229  1.00  0.00           C  
ATOM   1535  CG  GLU A  97     -31.947  17.312  30.677  1.00  0.00           C  
ATOM   1536  CD  GLU A  97     -32.617  17.331  32.023  1.00  0.00           C  
ATOM   1537  OE1 GLU A  97     -33.383  16.438  32.296  1.00  0.00           O  
ATOM   1538  OE2 GLU A  97     -32.363  18.239  32.779  1.00  0.00           O  
ATOM   1539  H   GLU A  97     -29.125  16.660  30.248  1.00  0.00           H  
ATOM   1540  HA  GLU A  97     -30.780  15.335  32.144  1.00  0.00           H  
ATOM   1541 1HB  GLU A  97     -31.202  15.975  29.200  1.00  0.00           H  
ATOM   1542 2HB  GLU A  97     -32.458  15.298  30.227  1.00  0.00           H  
ATOM   1543 1HG  GLU A  97     -31.051  17.931  30.722  1.00  0.00           H  
ATOM   1544 2HG  GLU A  97     -32.617  17.746  29.937  1.00  0.00           H  
ATOM   1545  N   LEU A  98     -29.659  13.501  29.658  1.00  0.00           N  
ATOM   1546  CA  LEU A  98     -29.491  12.119  29.225  1.00  0.00           C  
ATOM   1547  C   LEU A  98     -28.771  11.294  30.283  1.00  0.00           C  
ATOM   1548  O   LEU A  98     -29.137  10.148  30.546  1.00  0.00           O  
ATOM   1549  CB  LEU A  98     -28.707  12.068  27.908  1.00  0.00           C  
ATOM   1550  CG  LEU A  98     -29.551  12.138  26.628  1.00  0.00           C  
ATOM   1551  CD1 LEU A  98     -30.376  13.418  26.633  1.00  0.00           C  
ATOM   1552  CD2 LEU A  98     -28.637  12.081  25.413  1.00  0.00           C  
ATOM   1553  H   LEU A  98     -29.238  14.268  29.154  1.00  0.00           H  
ATOM   1554  HA  LEU A  98     -30.477  11.685  29.063  1.00  0.00           H  
ATOM   1555 1HB  LEU A  98     -28.006  12.901  27.888  1.00  0.00           H  
ATOM   1556 2HB  LEU A  98     -28.137  11.139  27.878  1.00  0.00           H  
ATOM   1557  HG  LEU A  98     -30.243  11.296  26.602  1.00  0.00           H  
ATOM   1558 1HD1 LEU A  98     -30.975  13.469  25.724  1.00  0.00           H  
ATOM   1559 2HD1 LEU A  98     -31.034  13.424  27.502  1.00  0.00           H  
ATOM   1560 3HD1 LEU A  98     -29.710  14.280  26.676  1.00  0.00           H  
ATOM   1561 1HD2 LEU A  98     -29.237  12.131  24.504  1.00  0.00           H  
ATOM   1562 2HD2 LEU A  98     -27.946  12.924  25.438  1.00  0.00           H  
ATOM   1563 3HD2 LEU A  98     -28.073  11.149  25.426  1.00  0.00           H  
ATOM   1564  N   ALA A  99     -27.740  11.938  30.866  1.00  0.00           N  
ATOM   1565  CA  ALA A  99     -26.966  11.258  31.899  1.00  0.00           C  
ATOM   1566  C   ALA A  99     -27.836  10.913  33.102  1.00  0.00           C  
ATOM   1567  O   ALA A  99     -27.726   9.826  33.667  1.00  0.00           O  
ATOM   1568  CB  ALA A  99     -25.786  12.118  32.329  1.00  0.00           C  
ATOM   1569  H   ALA A  99     -27.522  12.881  30.577  1.00  0.00           H  
ATOM   1570  HA  ALA A  99     -26.589  10.325  31.480  1.00  0.00           H  
ATOM   1571 1HB  ALA A  99     -25.218  11.597  33.100  1.00  0.00           H  
ATOM   1572 2HB  ALA A  99     -25.142  12.308  31.470  1.00  0.00           H  
ATOM   1573 3HB  ALA A  99     -26.151  13.064  32.725  1.00  0.00           H  
ATOM   1574  N   ARG A 100     -28.694  11.894  33.450  1.00  0.00           N  
ATOM   1575  CA  ARG A 100     -29.586  11.689  34.586  1.00  0.00           C  
ATOM   1576  C   ARG A 100     -30.531  10.521  34.341  1.00  0.00           C  
ATOM   1577  O   ARG A 100     -30.785   9.716  35.238  1.00  0.00           O  
ATOM   1578  CB  ARG A 100     -30.399  12.946  34.861  1.00  0.00           C  
ATOM   1579  CG  ARG A 100     -31.336  12.852  36.055  1.00  0.00           C  
ATOM   1580  CD  ARG A 100     -32.095  14.113  36.257  1.00  0.00           C  
ATOM   1581  NE  ARG A 100     -32.970  14.407  35.134  1.00  0.00           N  
ATOM   1582  CZ  ARG A 100     -34.176  13.841  34.935  1.00  0.00           C  
ATOM   1583  NH1 ARG A 100     -34.636  12.956  35.792  1.00  0.00           N  
ATOM   1584  NH2 ARG A 100     -34.897  14.176  33.880  1.00  0.00           N  
ATOM   1585  H   ARG A 100     -28.704  12.752  32.918  1.00  0.00           H  
ATOM   1586  HA  ARG A 100     -28.981  11.467  35.466  1.00  0.00           H  
ATOM   1587 1HB  ARG A 100     -29.726  13.784  35.036  1.00  0.00           H  
ATOM   1588 2HB  ARG A 100     -31.002  13.188  33.986  1.00  0.00           H  
ATOM   1589 1HG  ARG A 100     -32.051  12.045  35.894  1.00  0.00           H  
ATOM   1590 2HG  ARG A 100     -30.758  12.651  36.957  1.00  0.00           H  
ATOM   1591 1HD  ARG A 100     -32.708  14.029  37.154  1.00  0.00           H  
ATOM   1592 2HD  ARG A 100     -31.398  14.943  36.372  1.00  0.00           H  
ATOM   1593  HE  ARG A 100     -32.650  15.083  34.453  1.00  0.00           H  
ATOM   1594 1HH1 ARG A 100     -34.085  12.700  36.599  1.00  0.00           H  
ATOM   1595 2HH1 ARG A 100     -35.540  12.532  35.643  1.00  0.00           H  
ATOM   1596 1HH2 ARG A 100     -34.544  14.856  33.221  1.00  0.00           H  
ATOM   1597 2HH2 ARG A 100     -35.801  13.752  33.731  1.00  0.00           H  
ATOM   1598  N   PHE A 101     -31.030  10.477  33.088  1.00  0.00           N  
ATOM   1599  CA  PHE A 101     -31.948   9.406  32.723  1.00  0.00           C  
ATOM   1600  C   PHE A 101     -31.278   8.042  32.836  1.00  0.00           C  
ATOM   1601  O   PHE A 101     -31.881   7.081  33.313  1.00  0.00           O  
ATOM   1602  CB  PHE A 101     -32.465   9.609  31.297  1.00  0.00           C  
ATOM   1603  CG  PHE A 101     -33.477  10.712  31.171  1.00  0.00           C  
ATOM   1604  CD1 PHE A 101     -33.264  11.771  30.302  1.00  0.00           C  
ATOM   1605  CD2 PHE A 101     -34.643  10.693  31.921  1.00  0.00           C  
ATOM   1606  CE1 PHE A 101     -34.194  12.787  30.185  1.00  0.00           C  
ATOM   1607  CE2 PHE A 101     -35.575  11.705  31.805  1.00  0.00           C  
ATOM   1608  CZ  PHE A 101     -35.350  12.754  30.936  1.00  0.00           C  
ATOM   1609  H   PHE A 101     -30.758  11.189  32.426  1.00  0.00           H  
ATOM   1610  HA  PHE A 101     -32.797   9.428  33.408  1.00  0.00           H  
ATOM   1611 1HB  PHE A 101     -31.630   9.836  30.636  1.00  0.00           H  
ATOM   1612 2HB  PHE A 101     -32.922   8.686  30.941  1.00  0.00           H  
ATOM   1613  HD1 PHE A 101     -32.351  11.797  29.707  1.00  0.00           H  
ATOM   1614  HD2 PHE A 101     -34.821   9.864  32.608  1.00  0.00           H  
ATOM   1615  HE1 PHE A 101     -34.014  13.614  29.498  1.00  0.00           H  
ATOM   1616  HE2 PHE A 101     -36.488  11.678  32.400  1.00  0.00           H  
ATOM   1617  HZ  PHE A 101     -36.083  13.554  30.845  1.00  0.00           H  
ATOM   1618  N   ILE A 102     -30.010   8.020  32.374  1.00  0.00           N  
ATOM   1619  CA  ILE A 102     -29.255   6.774  32.426  1.00  0.00           C  
ATOM   1620  C   ILE A 102     -29.070   6.302  33.863  1.00  0.00           C  
ATOM   1621  O   ILE A 102     -29.188   5.113  34.157  1.00  0.00           O  
ATOM   1622  CB  ILE A 102     -27.878   6.938  31.757  1.00  0.00           C  
ATOM   1623  CG1 ILE A 102     -28.039   7.146  30.249  1.00  0.00           C  
ATOM   1624  CG2 ILE A 102     -27.001   5.727  32.040  1.00  0.00           C  
ATOM   1625  CD1 ILE A 102     -26.770   7.585  29.554  1.00  0.00           C  
ATOM   1626  H   ILE A 102     -29.607   8.867  32.001  1.00  0.00           H  
ATOM   1627  HA  ILE A 102     -29.812   6.009  31.885  1.00  0.00           H  
ATOM   1628  HB  ILE A 102     -27.387   7.829  32.147  1.00  0.00           H  
ATOM   1629 1HG1 ILE A 102     -28.377   6.219  29.787  1.00  0.00           H  
ATOM   1630 2HG1 ILE A 102     -28.805   7.900  30.065  1.00  0.00           H  
ATOM   1631 1HG2 ILE A 102     -26.032   5.859  31.559  1.00  0.00           H  
ATOM   1632 2HG2 ILE A 102     -26.862   5.623  33.115  1.00  0.00           H  
ATOM   1633 3HG2 ILE A 102     -27.482   4.831  31.647  1.00  0.00           H  
ATOM   1634 1HD1 ILE A 102     -26.963   7.713  28.489  1.00  0.00           H  
ATOM   1635 2HD1 ILE A 102     -26.432   8.532  29.977  1.00  0.00           H  
ATOM   1636 3HD1 ILE A 102     -25.998   6.829  29.694  1.00  0.00           H  
ATOM   1637  N   VAL A 103     -28.776   7.295  34.728  1.00  0.00           N  
ATOM   1638  CA  VAL A 103     -28.575   6.977  36.137  1.00  0.00           C  
ATOM   1639  C   VAL A 103     -29.837   6.390  36.755  1.00  0.00           C  
ATOM   1640  O   VAL A 103     -29.774   5.436  37.530  1.00  0.00           O  
ATOM   1641  CB  VAL A 103     -28.165   8.240  36.917  1.00  0.00           C  
ATOM   1642  CG1 VAL A 103     -28.150   7.961  38.413  1.00  0.00           C  
ATOM   1643  CG2 VAL A 103     -26.801   8.721  36.444  1.00  0.00           C  
ATOM   1644  H   VAL A 103     -28.700   8.242  34.384  1.00  0.00           H  
ATOM   1645  HA  VAL A 103     -27.773   6.242  36.215  1.00  0.00           H  
ATOM   1646  HB  VAL A 103     -28.906   9.020  36.743  1.00  0.00           H  
ATOM   1647 1HG1 VAL A 103     -27.858   8.864  38.949  1.00  0.00           H  
ATOM   1648 2HG1 VAL A 103     -29.144   7.653  38.735  1.00  0.00           H  
ATOM   1649 3HG1 VAL A 103     -27.435   7.166  38.627  1.00  0.00           H  
ATOM   1650 1HG2 VAL A 103     -26.518   9.614  36.999  1.00  0.00           H  
ATOM   1651 2HG2 VAL A 103     -26.061   7.938  36.613  1.00  0.00           H  
ATOM   1652 3HG2 VAL A 103     -26.846   8.954  35.380  1.00  0.00           H  
ATOM   1653  N   GLU A 104     -30.971   7.010  36.368  1.00  0.00           N  
ATOM   1654  CA  GLU A 104     -32.251   6.544  36.887  1.00  0.00           C  
ATOM   1655  C   GLU A 104     -32.526   5.106  36.468  1.00  0.00           C  
ATOM   1656  O   GLU A 104     -33.011   4.300  37.261  1.00  0.00           O  
ATOM   1657  CB  GLU A 104     -33.385   7.452  36.405  1.00  0.00           C  
ATOM   1658  CG  GLU A 104     -34.758   7.085  36.948  1.00  0.00           C  
ATOM   1659  CD  GLU A 104     -35.834   8.041  36.514  1.00  0.00           C  
ATOM   1660  OE1 GLU A 104     -35.522   8.982  35.824  1.00  0.00           O  
ATOM   1661  OE2 GLU A 104     -36.969   7.830  36.872  1.00  0.00           O  
ATOM   1662  H   GLU A 104     -30.913   7.788  35.726  1.00  0.00           H  
ATOM   1663  HA  GLU A 104     -32.216   6.578  37.977  1.00  0.00           H  
ATOM   1664 1HB  GLU A 104     -33.175   8.481  36.694  1.00  0.00           H  
ATOM   1665 2HB  GLU A 104     -33.437   7.421  35.316  1.00  0.00           H  
ATOM   1666 1HG  GLU A 104     -35.018   6.084  36.605  1.00  0.00           H  
ATOM   1667 2HG  GLU A 104     -34.714   7.066  38.036  1.00  0.00           H  
ATOM   1668  N   LEU A 105     -32.190   4.840  35.188  1.00  0.00           N  
ATOM   1669  CA  LEU A 105     -32.402   3.497  34.660  1.00  0.00           C  
ATOM   1670  C   LEU A 105     -31.571   2.469  35.419  1.00  0.00           C  
ATOM   1671  O   LEU A 105     -32.047   1.375  35.723  1.00  0.00           O  
ATOM   1672  CB  LEU A 105     -32.045   3.451  33.169  1.00  0.00           C  
ATOM   1673  CG  LEU A 105     -32.989   4.218  32.235  1.00  0.00           C  
ATOM   1674  CD1 LEU A 105     -32.409   4.235  30.827  1.00  0.00           C  
ATOM   1675  CD2 LEU A 105     -34.363   3.564  32.252  1.00  0.00           C  
ATOM   1676  H   LEU A 105     -31.798   5.576  34.619  1.00  0.00           H  
ATOM   1677  HA  LEU A 105     -33.455   3.241  34.776  1.00  0.00           H  
ATOM   1678 1HB  LEU A 105     -31.045   3.861  33.038  1.00  0.00           H  
ATOM   1679 2HB  LEU A 105     -32.033   2.410  32.846  1.00  0.00           H  
ATOM   1680  HG  LEU A 105     -33.075   5.252  32.573  1.00  0.00           H  
ATOM   1681 1HD1 LEU A 105     -33.080   4.781  30.163  1.00  0.00           H  
ATOM   1682 2HD1 LEU A 105     -31.435   4.726  30.841  1.00  0.00           H  
ATOM   1683 3HD1 LEU A 105     -32.296   3.213  30.468  1.00  0.00           H  
ATOM   1684 1HD2 LEU A 105     -35.034   4.111  31.589  1.00  0.00           H  
ATOM   1685 2HD2 LEU A 105     -34.278   2.532  31.913  1.00  0.00           H  
ATOM   1686 3HD2 LEU A 105     -34.761   3.582  33.266  1.00  0.00           H  
ATOM   1687  N   VAL A 106     -30.319   2.883  35.701  1.00  0.00           N  
ATOM   1688  CA  VAL A 106     -29.420   1.994  36.426  1.00  0.00           C  
ATOM   1689  C   VAL A 106     -29.961   1.675  37.814  1.00  0.00           C  
ATOM   1690  O   VAL A 106     -29.891   0.534  38.271  1.00  0.00           O  
ATOM   1691  CB  VAL A 106     -28.025   2.635  36.557  1.00  0.00           C  
ATOM   1692  CG1 VAL A 106     -27.144   1.809  37.481  1.00  0.00           C  
ATOM   1693  CG2 VAL A 106     -27.388   2.773  35.183  1.00  0.00           C  
ATOM   1694  H   VAL A 106     -30.027   3.803  35.404  1.00  0.00           H  
ATOM   1695  HA  VAL A 106     -29.326   1.064  35.865  1.00  0.00           H  
ATOM   1696  HB  VAL A 106     -28.130   3.621  37.010  1.00  0.00           H  
ATOM   1697 1HG1 VAL A 106     -26.162   2.277  37.562  1.00  0.00           H  
ATOM   1698 2HG1 VAL A 106     -27.602   1.754  38.468  1.00  0.00           H  
ATOM   1699 3HG1 VAL A 106     -27.033   0.804  37.075  1.00  0.00           H  
ATOM   1700 1HG2 VAL A 106     -26.403   3.227  35.283  1.00  0.00           H  
ATOM   1701 2HG2 VAL A 106     -27.289   1.787  34.728  1.00  0.00           H  
ATOM   1702 3HG2 VAL A 106     -28.015   3.402  34.552  1.00  0.00           H  
ATOM   1703  N   ARG A 107     -30.497   2.739  38.446  1.00  0.00           N  
ATOM   1704  CA  ARG A 107     -31.052   2.568  39.784  1.00  0.00           C  
ATOM   1705  C   ARG A 107     -32.222   1.593  39.774  1.00  0.00           C  
ATOM   1706  O   ARG A 107     -32.351   0.755  40.666  1.00  0.00           O  
ATOM   1707  CB  ARG A 107     -31.514   3.904  40.346  1.00  0.00           C  
ATOM   1708  CG  ARG A 107     -30.395   4.867  40.711  1.00  0.00           C  
ATOM   1709  CD  ARG A 107     -30.925   6.166  41.197  1.00  0.00           C  
ATOM   1710  NE  ARG A 107     -29.858   7.090  41.547  1.00  0.00           N  
ATOM   1711  CZ  ARG A 107     -30.043   8.382  41.881  1.00  0.00           C  
ATOM   1712  NH1 ARG A 107     -31.257   8.887  41.906  1.00  0.00           N  
ATOM   1713  NH2 ARG A 107     -29.005   9.142  42.184  1.00  0.00           N  
ATOM   1714  H   ARG A 107     -30.504   3.636  37.981  1.00  0.00           H  
ATOM   1715  HA  ARG A 107     -30.273   2.169  40.433  1.00  0.00           H  
ATOM   1716 1HB  ARG A 107     -32.154   4.403  39.619  1.00  0.00           H  
ATOM   1717 2HB  ARG A 107     -32.109   3.735  41.244  1.00  0.00           H  
ATOM   1718 1HG  ARG A 107     -29.781   4.430  41.499  1.00  0.00           H  
ATOM   1719 2HG  ARG A 107     -29.777   5.056  39.832  1.00  0.00           H  
ATOM   1720 1HD  ARG A 107     -31.532   6.626  40.418  1.00  0.00           H  
ATOM   1721 2HD  ARG A 107     -31.536   6.001  42.084  1.00  0.00           H  
ATOM   1722  HE  ARG A 107     -28.910   6.738  41.539  1.00  0.00           H  
ATOM   1723 1HH1 ARG A 107     -32.050   8.306  41.674  1.00  0.00           H  
ATOM   1724 2HH1 ARG A 107     -31.396   9.855  42.156  1.00  0.00           H  
ATOM   1725 1HH2 ARG A 107     -28.072   8.754  42.165  1.00  0.00           H  
ATOM   1726 2HH2 ARG A 107     -29.144  10.110  42.434  1.00  0.00           H  
ATOM   1727  N   LEU A 108     -33.053   1.751  38.724  1.00  0.00           N  
ATOM   1728  CA  LEU A 108     -34.214   0.878  38.595  1.00  0.00           C  
ATOM   1729  C   LEU A 108     -33.794  -0.578  38.441  1.00  0.00           C  
ATOM   1730  O   LEU A 108     -34.399  -1.474  39.030  1.00  0.00           O  
ATOM   1731  CB  LEU A 108     -35.064   1.302  37.391  1.00  0.00           C  
ATOM   1732  CG  LEU A 108     -35.796   2.643  37.533  1.00  0.00           C  
ATOM   1733  CD1 LEU A 108     -36.441   3.013  36.204  1.00  0.00           C  
ATOM   1734  CD2 LEU A 108     -36.839   2.538  38.636  1.00  0.00           C  
ATOM   1735  H   LEU A 108     -32.856   2.472  38.045  1.00  0.00           H  
ATOM   1736  HA  LEU A 108     -34.816   0.969  39.499  1.00  0.00           H  
ATOM   1737 1HB  LEU A 108     -34.419   1.368  36.516  1.00  0.00           H  
ATOM   1738 2HB  LEU A 108     -35.814   0.533  37.207  1.00  0.00           H  
ATOM   1739  HG  LEU A 108     -35.079   3.425  37.784  1.00  0.00           H  
ATOM   1740 1HD1 LEU A 108     -36.961   3.965  36.304  1.00  0.00           H  
ATOM   1741 2HD1 LEU A 108     -35.671   3.100  35.437  1.00  0.00           H  
ATOM   1742 3HD1 LEU A 108     -37.153   2.239  35.917  1.00  0.00           H  
ATOM   1743 1HD2 LEU A 108     -37.359   3.491  38.737  1.00  0.00           H  
ATOM   1744 2HD2 LEU A 108     -37.557   1.758  38.385  1.00  0.00           H  
ATOM   1745 3HD2 LEU A 108     -36.348   2.290  39.578  1.00  0.00           H  
ATOM   1746  N   LEU A 109     -32.735  -0.755  37.625  1.00  0.00           N  
ATOM   1747  CA  LEU A 109     -32.231  -2.104  37.393  1.00  0.00           C  
ATOM   1748  C   LEU A 109     -31.734  -2.736  38.687  1.00  0.00           C  
ATOM   1749  O   LEU A 109     -31.976  -3.914  38.947  1.00  0.00           O  
ATOM   1750  CB  LEU A 109     -31.095  -2.076  36.362  1.00  0.00           C  
ATOM   1751  CG  LEU A 109     -30.540  -3.445  35.947  1.00  0.00           C  
ATOM   1752  CD1 LEU A 109     -29.947  -3.349  34.548  1.00  0.00           C  
ATOM   1753  CD2 LEU A 109     -29.493  -3.894  36.955  1.00  0.00           C  
ATOM   1754  H   LEU A 109     -32.309   0.051  37.189  1.00  0.00           H  
ATOM   1755  HA  LEU A 109     -33.044  -2.714  37.003  1.00  0.00           H  
ATOM   1756 1HB  LEU A 109     -31.455  -1.578  35.463  1.00  0.00           H  
ATOM   1757 2HB  LEU A 109     -30.270  -1.493  36.770  1.00  0.00           H  
ATOM   1758  HG  LEU A 109     -31.351  -4.173  35.917  1.00  0.00           H  
ATOM   1759 1HD1 LEU A 109     -29.553  -4.322  34.253  1.00  0.00           H  
ATOM   1760 2HD1 LEU A 109     -30.722  -3.045  33.844  1.00  0.00           H  
ATOM   1761 3HD1 LEU A 109     -29.143  -2.615  34.542  1.00  0.00           H  
ATOM   1762 1HD2 LEU A 109     -29.098  -4.867  36.660  1.00  0.00           H  
ATOM   1763 2HD2 LEU A 109     -28.680  -3.168  36.985  1.00  0.00           H  
ATOM   1764 3HD2 LEU A 109     -29.947  -3.971  37.943  1.00  0.00           H  
ATOM   1765  N   VAL A 110     -31.035  -1.891  39.473  1.00  0.00           N  
ATOM   1766  CA  VAL A 110     -30.504  -2.372  40.742  1.00  0.00           C  
ATOM   1767  C   VAL A 110     -31.624  -2.810  41.677  1.00  0.00           C  
ATOM   1768  O   VAL A 110     -31.516  -3.832  42.354  1.00  0.00           O  
ATOM   1769  CB  VAL A 110     -29.671  -1.270  41.424  1.00  0.00           C  
ATOM   1770  CG1 VAL A 110     -29.283  -1.691  42.834  1.00  0.00           C  
ATOM   1771  CG2 VAL A 110     -28.434  -0.966  40.592  1.00  0.00           C  
ATOM   1772  H   VAL A 110     -30.892  -0.939  39.166  1.00  0.00           H  
ATOM   1773  HA  VAL A 110     -29.858  -3.228  40.545  1.00  0.00           H  
ATOM   1774  HB  VAL A 110     -30.279  -0.370  41.514  1.00  0.00           H  
ATOM   1775 1HG1 VAL A 110     -28.695  -0.901  43.301  1.00  0.00           H  
ATOM   1776 2HG1 VAL A 110     -30.183  -1.868  43.421  1.00  0.00           H  
ATOM   1777 3HG1 VAL A 110     -28.691  -2.605  42.790  1.00  0.00           H  
ATOM   1778 1HG2 VAL A 110     -27.850  -0.186  41.080  1.00  0.00           H  
ATOM   1779 2HG2 VAL A 110     -27.828  -1.868  40.498  1.00  0.00           H  
ATOM   1780 3HG2 VAL A 110     -28.736  -0.627  39.601  1.00  0.00           H  
ATOM   1781  N   GLU A 111     -32.691  -1.984  41.673  1.00  0.00           N  
ATOM   1782  CA  GLU A 111     -33.834  -2.291  42.525  1.00  0.00           C  
ATOM   1783  C   GLU A 111     -34.469  -3.620  42.137  1.00  0.00           C  
ATOM   1784  O   GLU A 111     -34.846  -4.414  42.999  1.00  0.00           O  
ATOM   1785  CB  GLU A 111     -34.876  -1.174  42.443  1.00  0.00           C  
ATOM   1786  CG  GLU A 111     -34.449   0.133  43.096  1.00  0.00           C  
ATOM   1787  CD  GLU A 111     -35.463   1.230  42.928  1.00  0.00           C  
ATOM   1788  OE1 GLU A 111     -36.423   1.023  42.225  1.00  0.00           O  
ATOM   1789  OE2 GLU A 111     -35.278   2.277  43.502  1.00  0.00           O  
ATOM   1790  H   GLU A 111     -32.679  -1.168  41.078  1.00  0.00           H  
ATOM   1791  HA  GLU A 111     -33.485  -2.369  43.556  1.00  0.00           H  
ATOM   1792 1HB  GLU A 111     -35.105  -0.966  41.398  1.00  0.00           H  
ATOM   1793 2HB  GLU A 111     -35.799  -1.501  42.922  1.00  0.00           H  
ATOM   1794 1HG  GLU A 111     -34.291  -0.039  44.161  1.00  0.00           H  
ATOM   1795 2HG  GLU A 111     -33.502   0.451  42.663  1.00  0.00           H  
ATOM   1796  N   ALA A 112     -34.562  -3.811  40.805  1.00  0.00           N  
ATOM   1797  CA  ALA A 112     -35.151  -5.045  40.300  1.00  0.00           C  
ATOM   1798  C   ALA A 112     -34.400  -6.266  40.818  1.00  0.00           C  
ATOM   1799  O   ALA A 112     -35.008  -7.229  41.283  1.00  0.00           O  
ATOM   1800  CB  ALA A 112     -35.168  -5.039  38.778  1.00  0.00           C  
ATOM   1801  H   ALA A 112     -34.221  -3.094  40.180  1.00  0.00           H  
ATOM   1802  HA  ALA A 112     -36.177  -5.104  40.664  1.00  0.00           H  
ATOM   1803 1HB  ALA A 112     -35.611  -5.967  38.416  1.00  0.00           H  
ATOM   1804 2HB  ALA A 112     -35.757  -4.193  38.424  1.00  0.00           H  
ATOM   1805 3HB  ALA A 112     -34.149  -4.954  38.404  1.00  0.00           H  
ATOM   1806  N   ALA A 113     -33.075  -6.218  40.733  1.00  0.00           N  
ATOM   1807  CA  ALA A 113     -32.238  -7.320  41.192  1.00  0.00           C  
ATOM   1808  C   ALA A 113     -32.488  -7.625  42.663  1.00  0.00           C  
ATOM   1809  O   ALA A 113     -32.665  -8.781  43.046  1.00  0.00           O  
ATOM   1810  CB  ALA A 113     -30.768  -7.001  40.960  1.00  0.00           C  
ATOM   1811  H   ALA A 113     -32.636  -5.397  40.341  1.00  0.00           H  
ATOM   1812  HA  ALA A 113     -32.502  -8.207  40.617  1.00  0.00           H  
ATOM   1813 1HB  ALA A 113     -30.156  -7.833  41.308  1.00  0.00           H  
ATOM   1814 2HB  ALA A 113     -30.594  -6.842  39.896  1.00  0.00           H  
ATOM   1815 3HB  ALA A 113     -30.501  -6.100  41.509  1.00  0.00           H  
ATOM   1816  N   ARG A 114     -32.498  -6.556  43.476  1.00  0.00           N  
ATOM   1817  CA  ARG A 114     -32.658  -6.628  44.934  1.00  0.00           C  
ATOM   1818  C   ARG A 114     -33.992  -7.236  45.340  1.00  0.00           C  
ATOM   1819  O   ARG A 114     -34.116  -7.824  46.415  1.00  0.00           O  
ATOM   1820  CB  ARG A 114     -32.540  -5.242  45.550  1.00  0.00           C  
ATOM   1821  CG  ARG A 114     -31.142  -4.645  45.519  1.00  0.00           C  
ATOM   1822  CD  ARG A 114     -31.116  -3.276  46.095  1.00  0.00           C  
ATOM   1823  NE  ARG A 114     -29.781  -2.700  46.067  1.00  0.00           N  
ATOM   1824  CZ  ARG A 114     -29.490  -1.427  46.398  1.00  0.00           C  
ATOM   1825  NH1 ARG A 114     -30.448  -0.611  46.779  1.00  0.00           N  
ATOM   1826  NH2 ARG A 114     -28.241  -0.999  46.340  1.00  0.00           N  
ATOM   1827  H   ARG A 114     -32.391  -5.634  43.078  1.00  0.00           H  
ATOM   1828  HA  ARG A 114     -31.864  -7.257  45.338  1.00  0.00           H  
ATOM   1829 1HB  ARG A 114     -33.204  -4.554  45.029  1.00  0.00           H  
ATOM   1830 2HB  ARG A 114     -32.860  -5.278  46.592  1.00  0.00           H  
ATOM   1831 1HG  ARG A 114     -30.465  -5.273  46.098  1.00  0.00           H  
ATOM   1832 2HG  ARG A 114     -30.793  -4.589  44.487  1.00  0.00           H  
ATOM   1833 1HD  ARG A 114     -31.779  -2.628  45.522  1.00  0.00           H  
ATOM   1834 2HD  ARG A 114     -31.451  -3.311  47.131  1.00  0.00           H  
ATOM   1835  HE  ARG A 114     -29.018  -3.298  45.780  1.00  0.00           H  
ATOM   1836 1HH1 ARG A 114     -31.402  -0.939  46.823  1.00  0.00           H  
ATOM   1837 2HH1 ARG A 114     -30.229   0.343  47.027  1.00  0.00           H  
ATOM   1838 1HH2 ARG A 114     -27.504  -1.626  46.047  1.00  0.00           H  
ATOM   1839 2HH2 ARG A 114     -28.023  -0.045  46.588  1.00  0.00           H  
ATOM   1840  N   ASP A 115     -34.985  -7.090  44.474  1.00  0.00           N  
ATOM   1841  CA  ASP A 115     -36.345  -7.476  44.812  1.00  0.00           C  
ATOM   1842  C   ASP A 115     -36.754  -8.784  44.143  1.00  0.00           C  
ATOM   1843  O   ASP A 115     -37.936  -9.123  44.092  1.00  0.00           O  
ATOM   1844  CB  ASP A 115     -37.323  -6.368  44.413  1.00  0.00           C  
ATOM   1845  CG  ASP A 115     -38.657  -6.464  45.142  1.00  0.00           C  
ATOM   1846  OD1 ASP A 115     -38.683  -7.003  46.223  1.00  0.00           O  
ATOM   1847  OD2 ASP A 115     -39.636  -5.997  44.612  1.00  0.00           O  
ATOM   1848  H   ASP A 115     -34.789  -6.702  43.563  1.00  0.00           H  
ATOM   1849  HA  ASP A 115     -36.406  -7.622  45.891  1.00  0.00           H  
ATOM   1850 1HB  ASP A 115     -36.878  -5.396  44.626  1.00  0.00           H  
ATOM   1851 2HB  ASP A 115     -37.509  -6.416  43.340  1.00  0.00           H  
ATOM   1852  N   GLY A 116     -35.762  -9.509  43.631  1.00  0.00           N  
ATOM   1853  CA  GLY A 116     -35.970 -10.858  43.113  1.00  0.00           C  
ATOM   1854  C   GLY A 116     -36.291 -10.864  41.624  1.00  0.00           C  
ATOM   1855  O   GLY A 116     -37.285 -11.450  41.195  1.00  0.00           O  
ATOM   1856  H   GLY A 116     -34.831  -9.117  43.599  1.00  0.00           H  
ATOM   1857 1HA  GLY A 116     -35.077 -11.458  43.288  1.00  0.00           H  
ATOM   1858 2HA  GLY A 116     -36.787 -11.333  43.655  1.00  0.00           H  
ATOM   1859  N   ALA A 117     -35.441 -10.206  40.845  1.00  0.00           N  
ATOM   1860  CA  ALA A 117     -35.468 -10.337  39.389  1.00  0.00           C  
ATOM   1861  C   ALA A 117     -34.628 -11.527  38.921  1.00  0.00           C  
ATOM   1862  O   ALA A 117     -33.493 -11.709  39.361  1.00  0.00           O  
ATOM   1863  CB  ALA A 117     -34.978  -9.053  38.735  1.00  0.00           C  
ATOM   1864  H   ALA A 117     -34.755  -9.598  41.268  1.00  0.00           H  
ATOM   1865  HA  ALA A 117     -36.499 -10.517  39.085  1.00  0.00           H  
ATOM   1866 1HB  ALA A 117     -35.006  -9.163  37.651  1.00  0.00           H  
ATOM   1867 2HB  ALA A 117     -35.621  -8.225  39.032  1.00  0.00           H  
ATOM   1868 3HB  ALA A 117     -33.956  -8.850  39.053  1.00  0.00           H  
ATOM   1869  N   SER A 118     -35.192 -12.336  38.026  1.00  0.00           N  
ATOM   1870  CA  SER A 118     -34.492 -13.525  37.541  1.00  0.00           C  
ATOM   1871  C   SER A 118     -33.350 -13.166  36.602  1.00  0.00           C  
ATOM   1872  O   SER A 118     -33.264 -12.038  36.116  1.00  0.00           O  
ATOM   1873  CB  SER A 118     -35.464 -14.446  36.829  1.00  0.00           C  
ATOM   1874  OG  SER A 118     -35.920 -13.869  35.636  1.00  0.00           O  
ATOM   1875  H   SER A 118     -36.117 -12.120  37.681  1.00  0.00           H  
ATOM   1876  HA  SER A 118     -34.071 -14.053  38.398  1.00  0.00           H  
ATOM   1877 1HB  SER A 118     -34.974 -15.395  36.613  1.00  0.00           H  
ATOM   1878 2HB  SER A 118     -36.310 -14.656  37.481  1.00  0.00           H  
ATOM   1879  HG  SER A 118     -36.524 -14.507  35.248  1.00  0.00           H  
ATOM   1880  N   GLU A 119     -32.470 -14.127  36.348  1.00  0.00           N  
ATOM   1881  CA  GLU A 119     -31.328 -13.865  35.484  1.00  0.00           C  
ATOM   1882  C   GLU A 119     -31.800 -13.365  34.121  1.00  0.00           C  
ATOM   1883  O   GLU A 119     -31.261 -12.397  33.583  1.00  0.00           O  
ATOM   1884  CB  GLU A 119     -30.478 -15.128  35.318  1.00  0.00           C  
ATOM   1885  CG  GLU A 119     -29.768 -15.579  36.587  1.00  0.00           C  
ATOM   1886  CD  GLU A 119     -30.658 -16.368  37.506  1.00  0.00           C  
ATOM   1887  OE1 GLU A 119     -31.799 -16.571  37.168  1.00  0.00           O  
ATOM   1888  OE2 GLU A 119     -30.196 -16.769  38.548  1.00  0.00           O  
ATOM   1889  H   GLU A 119     -32.605 -15.039  36.760  1.00  0.00           H  
ATOM   1890  HA  GLU A 119     -30.715 -13.091  35.946  1.00  0.00           H  
ATOM   1891 1HB  GLU A 119     -31.109 -15.949  34.978  1.00  0.00           H  
ATOM   1892 2HB  GLU A 119     -29.721 -14.958  34.553  1.00  0.00           H  
ATOM   1893 1HG  GLU A 119     -28.912 -16.194  36.312  1.00  0.00           H  
ATOM   1894 2HG  GLU A 119     -29.396 -14.701  37.114  1.00  0.00           H  
ATOM   1895  N   GLU A 120     -32.815 -14.014  33.537  1.00  0.00           N  
ATOM   1896  CA  GLU A 120     -33.348 -13.520  32.274  1.00  0.00           C  
ATOM   1897  C   GLU A 120     -33.916 -12.115  32.427  1.00  0.00           C  
ATOM   1898  O   GLU A 120     -33.638 -11.232  31.616  1.00  0.00           O  
ATOM   1899  CB  GLU A 120     -34.431 -14.464  31.747  1.00  0.00           C  
ATOM   1900  CG  GLU A 120     -33.912 -15.813  31.270  1.00  0.00           C  
ATOM   1901  CD  GLU A 120     -33.038 -15.707  30.051  1.00  0.00           C  
ATOM   1902  OE1 GLU A 120     -33.532 -15.308  29.024  1.00  0.00           O  
ATOM   1903  OE2 GLU A 120     -31.876 -16.024  30.148  1.00  0.00           O  
ATOM   1904  H   GLU A 120     -33.194 -14.836  33.984  1.00  0.00           H  
ATOM   1905  HA  GLU A 120     -32.536 -13.481  31.547  1.00  0.00           H  
ATOM   1906 1HB  GLU A 120     -35.167 -14.647  32.530  1.00  0.00           H  
ATOM   1907 2HB  GLU A 120     -34.951 -13.992  30.913  1.00  0.00           H  
ATOM   1908 1HG  GLU A 120     -33.339 -16.275  32.074  1.00  0.00           H  
ATOM   1909 2HG  GLU A 120     -34.760 -16.459  31.048  1.00  0.00           H  
ATOM   1910  N   ALA A 121     -34.712 -11.914  33.470  1.00  0.00           N  
ATOM   1911  CA  ALA A 121     -35.321 -10.615  33.732  1.00  0.00           C  
ATOM   1912  C   ALA A 121     -34.262  -9.531  33.881  1.00  0.00           C  
ATOM   1913  O   ALA A 121     -34.374  -8.455  33.294  1.00  0.00           O  
ATOM   1914  CB  ALA A 121     -36.191 -10.679  34.979  1.00  0.00           C  
ATOM   1915  H   ALA A 121     -34.901 -12.681  34.100  1.00  0.00           H  
ATOM   1916  HA  ALA A 121     -35.947 -10.356  32.878  1.00  0.00           H  
ATOM   1917 1HB  ALA A 121     -36.639  -9.702  35.161  1.00  0.00           H  
ATOM   1918 2HB  ALA A 121     -36.980 -11.418  34.834  1.00  0.00           H  
ATOM   1919 3HB  ALA A 121     -35.581 -10.964  35.834  1.00  0.00           H  
ATOM   1920  N   LEU A 122     -33.240  -9.875  34.691  1.00  0.00           N  
ATOM   1921  CA  LEU A 122     -32.157  -8.925  34.919  1.00  0.00           C  
ATOM   1922  C   LEU A 122     -31.428  -8.601  33.622  1.00  0.00           C  
ATOM   1923  O   LEU A 122     -31.084  -7.448  33.364  1.00  0.00           O  
ATOM   1924  CB  LEU A 122     -31.165  -9.488  35.945  1.00  0.00           C  
ATOM   1925  CG  LEU A 122     -29.984  -8.575  36.298  1.00  0.00           C  
ATOM   1926  CD1 LEU A 122     -30.507  -7.272  36.885  1.00  0.00           C  
ATOM   1927  CD2 LEU A 122     -29.067  -9.289  37.280  1.00  0.00           C  
ATOM   1928  H   LEU A 122     -33.243 -10.787  35.127  1.00  0.00           H  
ATOM   1929  HA  LEU A 122     -32.584  -8.004  35.313  1.00  0.00           H  
ATOM   1930 1HB  LEU A 122     -31.703  -9.705  36.866  1.00  0.00           H  
ATOM   1931 2HB  LEU A 122     -30.758 -10.422  35.558  1.00  0.00           H  
ATOM   1932  HG  LEU A 122     -29.428  -8.333  35.392  1.00  0.00           H  
ATOM   1933 1HD1 LEU A 122     -29.668  -6.623  37.136  1.00  0.00           H  
ATOM   1934 2HD1 LEU A 122     -31.144  -6.773  36.154  1.00  0.00           H  
ATOM   1935 3HD1 LEU A 122     -31.083  -7.483  37.785  1.00  0.00           H  
ATOM   1936 1HD2 LEU A 122     -28.227  -8.640  37.530  1.00  0.00           H  
ATOM   1937 2HD2 LEU A 122     -29.622  -9.530  38.187  1.00  0.00           H  
ATOM   1938 3HD2 LEU A 122     -28.694 -10.208  36.828  1.00  0.00           H  
ATOM   1939  N   ARG A 123     -31.214  -9.675  32.834  1.00  0.00           N  
ATOM   1940  CA  ARG A 123     -30.525  -9.501  31.561  1.00  0.00           C  
ATOM   1941  C   ARG A 123     -31.310  -8.584  30.631  1.00  0.00           C  
ATOM   1942  O   ARG A 123     -30.736  -7.732  29.952  1.00  0.00           O  
ATOM   1943  CB  ARG A 123     -30.309 -10.844  30.881  1.00  0.00           C  
ATOM   1944  CG  ARG A 123     -29.561 -10.779  29.559  1.00  0.00           C  
ATOM   1945  CD  ARG A 123     -29.392 -12.127  28.957  1.00  0.00           C  
ATOM   1946  NE  ARG A 123     -30.669 -12.735  28.619  1.00  0.00           N  
ATOM   1947  CZ  ARG A 123     -31.382 -12.450  27.513  1.00  0.00           C  
ATOM   1948  NH1 ARG A 123     -30.932 -11.567  26.649  1.00  0.00           N  
ATOM   1949  NH2 ARG A 123     -32.535 -13.058  27.295  1.00  0.00           N  
ATOM   1950  H   ARG A 123     -31.537 -10.582  33.140  1.00  0.00           H  
ATOM   1951  HA  ARG A 123     -29.552  -9.048  31.753  1.00  0.00           H  
ATOM   1952 1HB  ARG A 123     -29.750 -11.502  31.544  1.00  0.00           H  
ATOM   1953 2HB  ARG A 123     -31.274 -11.315  30.691  1.00  0.00           H  
ATOM   1954 1HG  ARG A 123     -30.117 -10.158  28.856  1.00  0.00           H  
ATOM   1955 2HG  ARG A 123     -28.572 -10.349  29.721  1.00  0.00           H  
ATOM   1956 1HD  ARG A 123     -28.801 -12.046  28.045  1.00  0.00           H  
ATOM   1957 2HD  ARG A 123     -28.880 -12.779  29.664  1.00  0.00           H  
ATOM   1958  HE  ARG A 123     -31.048 -13.419  29.260  1.00  0.00           H  
ATOM   1959 1HH1 ARG A 123     -30.051 -11.102  26.815  1.00  0.00           H  
ATOM   1960 2HH1 ARG A 123     -31.467 -11.354  25.820  1.00  0.00           H  
ATOM   1961 1HH2 ARG A 123     -32.882 -13.737  27.959  1.00  0.00           H  
ATOM   1962 2HH2 ARG A 123     -33.070 -12.845  26.466  1.00  0.00           H  
ATOM   1963  N   PHE A 124     -32.641  -8.809  30.642  1.00  0.00           N  
ATOM   1964  CA  PHE A 124     -33.507  -7.997  29.795  1.00  0.00           C  
ATOM   1965  C   PHE A 124     -33.438  -6.526  30.185  1.00  0.00           C  
ATOM   1966  O   PHE A 124     -33.399  -5.647  29.324  1.00  0.00           O  
ATOM   1967  CB  PHE A 124     -34.954  -8.486  29.887  1.00  0.00           C  
ATOM   1968  CG  PHE A 124     -35.206  -9.774  29.155  1.00  0.00           C  
ATOM   1969  CD1 PHE A 124     -35.720 -10.877  29.820  1.00  0.00           C  
ATOM   1970  CD2 PHE A 124     -34.929  -9.884  27.801  1.00  0.00           C  
ATOM   1971  CE1 PHE A 124     -35.952 -12.062  29.147  1.00  0.00           C  
ATOM   1972  CE2 PHE A 124     -35.161 -11.067  27.126  1.00  0.00           C  
ATOM   1973  CZ  PHE A 124     -35.673 -12.157  27.800  1.00  0.00           C  
ATOM   1974  H   PHE A 124     -33.012  -9.535  31.237  1.00  0.00           H  
ATOM   1975  HA  PHE A 124     -33.171  -8.094  28.762  1.00  0.00           H  
ATOM   1976 1HB  PHE A 124     -35.223  -8.631  30.932  1.00  0.00           H  
ATOM   1977 2HB  PHE A 124     -35.621  -7.728  29.480  1.00  0.00           H  
ATOM   1978  HD1 PHE A 124     -35.941 -10.802  30.885  1.00  0.00           H  
ATOM   1979  HD2 PHE A 124     -34.525  -9.023  27.268  1.00  0.00           H  
ATOM   1980  HE1 PHE A 124     -36.355 -12.922  29.682  1.00  0.00           H  
ATOM   1981  HE2 PHE A 124     -34.940 -11.140  26.061  1.00  0.00           H  
ATOM   1982  HZ  PHE A 124     -35.854 -13.091  27.270  1.00  0.00           H  
ATOM   1983  N   ILE A 125     -33.424  -6.316  31.517  1.00  0.00           N  
ATOM   1984  CA  ILE A 125     -33.357  -4.950  32.023  1.00  0.00           C  
ATOM   1985  C   ILE A 125     -32.069  -4.264  31.587  1.00  0.00           C  
ATOM   1986  O   ILE A 125     -32.075  -3.092  31.210  1.00  0.00           O  
ATOM   1987  CB  ILE A 125     -33.458  -4.927  33.559  1.00  0.00           C  
ATOM   1988  CG1 ILE A 125     -34.856  -5.361  34.009  1.00  0.00           C  
ATOM   1989  CG2 ILE A 125     -33.130  -3.541  34.093  1.00  0.00           C  
ATOM   1990  CD1 ILE A 125     -34.963  -5.630  35.493  1.00  0.00           C  
ATOM   1991  H   ILE A 125     -33.461  -7.110  32.141  1.00  0.00           H  
ATOM   1992  HA  ILE A 125     -34.197  -4.389  31.614  1.00  0.00           H  
ATOM   1993  HB  ILE A 125     -32.755  -5.645  33.980  1.00  0.00           H  
ATOM   1994 1HG1 ILE A 125     -35.578  -4.588  33.749  1.00  0.00           H  
ATOM   1995 2HG1 ILE A 125     -35.144  -6.269  33.477  1.00  0.00           H  
ATOM   1996 1HG2 ILE A 125     -33.207  -3.543  35.180  1.00  0.00           H  
ATOM   1997 2HG2 ILE A 125     -32.116  -3.270  33.801  1.00  0.00           H  
ATOM   1998 3HG2 ILE A 125     -33.833  -2.817  33.681  1.00  0.00           H  
ATOM   1999 1HD1 ILE A 125     -35.982  -5.933  35.735  1.00  0.00           H  
ATOM   2000 2HD1 ILE A 125     -34.272  -6.427  35.769  1.00  0.00           H  
ATOM   2001 3HD1 ILE A 125     -34.714  -4.725  36.045  1.00  0.00           H  
ATOM   2002  N   LEU A 126     -30.979  -5.054  31.662  1.00  0.00           N  
ATOM   2003  CA  LEU A 126     -29.680  -4.517  31.271  1.00  0.00           C  
ATOM   2004  C   LEU A 126     -29.670  -4.113  29.803  1.00  0.00           C  
ATOM   2005  O   LEU A 126     -29.125  -3.071  29.440  1.00  0.00           O  
ATOM   2006  CB  LEU A 126     -28.578  -5.552  31.531  1.00  0.00           C  
ATOM   2007  CG  LEU A 126     -27.152  -5.105  31.186  1.00  0.00           C  
ATOM   2008  CD1 LEU A 126     -26.788  -3.881  32.016  1.00  0.00           C  
ATOM   2009  CD2 LEU A 126     -26.184  -6.250  31.447  1.00  0.00           C  
ATOM   2010  H   LEU A 126     -31.082  -6.005  31.988  1.00  0.00           H  
ATOM   2011  HA  LEU A 126     -29.478  -3.631  31.872  1.00  0.00           H  
ATOM   2012 1HB  LEU A 126     -28.595  -5.821  32.586  1.00  0.00           H  
ATOM   2013 2HB  LEU A 126     -28.796  -6.445  30.946  1.00  0.00           H  
ATOM   2014  HG  LEU A 126     -27.103  -4.821  30.134  1.00  0.00           H  
ATOM   2015 1HD1 LEU A 126     -25.774  -3.564  31.771  1.00  0.00           H  
ATOM   2016 2HD1 LEU A 126     -27.484  -3.072  31.795  1.00  0.00           H  
ATOM   2017 3HD1 LEU A 126     -26.844  -4.130  33.075  1.00  0.00           H  
ATOM   2018 1HD2 LEU A 126     -25.170  -5.933  31.201  1.00  0.00           H  
ATOM   2019 2HD2 LEU A 126     -26.231  -6.534  32.498  1.00  0.00           H  
ATOM   2020 3HD2 LEU A 126     -26.457  -7.105  30.828  1.00  0.00           H  
ATOM   2021  N   GLU A 127     -30.298  -4.991  28.993  1.00  0.00           N  
ATOM   2022  CA  GLU A 127     -30.361  -4.720  27.561  1.00  0.00           C  
ATOM   2023  C   GLU A 127     -31.126  -3.434  27.277  1.00  0.00           C  
ATOM   2024  O   GLU A 127     -30.727  -2.639  26.426  1.00  0.00           O  
ATOM   2025  CB  GLU A 127     -31.020  -5.889  26.826  1.00  0.00           C  
ATOM   2026  CG  GLU A 127     -31.073  -5.731  25.313  1.00  0.00           C  
ATOM   2027  CD  GLU A 127     -31.658  -6.930  24.619  1.00  0.00           C  
ATOM   2028  OE1 GLU A 127     -31.996  -7.875  25.291  1.00  0.00           O  
ATOM   2029  OE2 GLU A 127     -31.767  -6.900  23.416  1.00  0.00           O  
ATOM   2030  H   GLU A 127     -30.714  -5.820  29.393  1.00  0.00           H  
ATOM   2031  HA  GLU A 127     -29.344  -4.601  27.187  1.00  0.00           H  
ATOM   2032 1HB  GLU A 127     -30.479  -6.810  27.047  1.00  0.00           H  
ATOM   2033 2HB  GLU A 127     -32.041  -6.016  27.185  1.00  0.00           H  
ATOM   2034 1HG  GLU A 127     -31.675  -4.856  25.071  1.00  0.00           H  
ATOM   2035 2HG  GLU A 127     -30.064  -5.558  24.941  1.00  0.00           H  
ATOM   2036  N   ALA A 128     -32.232  -3.280  28.031  1.00  0.00           N  
ATOM   2037  CA  ALA A 128     -33.055  -2.088  27.858  1.00  0.00           C  
ATOM   2038  C   ALA A 128     -32.272  -0.826  28.195  1.00  0.00           C  
ATOM   2039  O   ALA A 128     -32.374   0.184  27.499  1.00  0.00           O  
ATOM   2040  CB  ALA A 128     -34.307  -2.179  28.718  1.00  0.00           C  
ATOM   2041  H   ALA A 128     -32.473  -3.995  28.703  1.00  0.00           H  
ATOM   2042  HA  ALA A 128     -33.349  -2.029  26.810  1.00  0.00           H  
ATOM   2043 1HB  ALA A 128     -34.910  -1.282  28.578  1.00  0.00           H  
ATOM   2044 2HB  ALA A 128     -34.887  -3.055  28.425  1.00  0.00           H  
ATOM   2045 3HB  ALA A 128     -34.023  -2.265  29.766  1.00  0.00           H  
ATOM   2046  N   VAL A 129     -31.495  -0.944  29.291  1.00  0.00           N  
ATOM   2047  CA  VAL A 129     -30.692   0.195  29.722  1.00  0.00           C  
ATOM   2048  C   VAL A 129     -29.672   0.584  28.658  1.00  0.00           C  
ATOM   2049  O   VAL A 129     -29.455   1.767  28.396  1.00  0.00           O  
ATOM   2050  CB  VAL A 129     -29.958  -0.136  31.035  1.00  0.00           C  
ATOM   2051  CG1 VAL A 129     -28.967   0.965  31.383  1.00  0.00           C  
ATOM   2052  CG2 VAL A 129     -30.968  -0.327  32.157  1.00  0.00           C  
ATOM   2053  H   VAL A 129     -31.483  -1.820  29.794  1.00  0.00           H  
ATOM   2054  HA  VAL A 129     -31.357   1.041  29.895  1.00  0.00           H  
ATOM   2055  HB  VAL A 129     -29.385  -1.053  30.900  1.00  0.00           H  
ATOM   2056 1HG1 VAL A 129     -28.458   0.715  32.315  1.00  0.00           H  
ATOM   2057 2HG1 VAL A 129     -28.234   1.060  30.583  1.00  0.00           H  
ATOM   2058 3HG1 VAL A 129     -29.499   1.909  31.504  1.00  0.00           H  
ATOM   2059 1HG2 VAL A 129     -30.442  -0.561  33.083  1.00  0.00           H  
ATOM   2060 2HG2 VAL A 129     -31.544   0.588  32.288  1.00  0.00           H  
ATOM   2061 3HG2 VAL A 129     -31.641  -1.147  31.905  1.00  0.00           H  
ATOM   2062  N   ARG A 130     -29.069  -0.471  28.071  1.00  0.00           N  
ATOM   2063  CA  ARG A 130     -28.072  -0.235  27.035  1.00  0.00           C  
ATOM   2064  C   ARG A 130     -28.681   0.480  25.836  1.00  0.00           C  
ATOM   2065  O   ARG A 130     -28.073   1.387  25.268  1.00  0.00           O  
ATOM   2066  CB  ARG A 130     -27.456  -1.549  26.578  1.00  0.00           C  
ATOM   2067  CG  ARG A 130     -26.541  -2.214  27.594  1.00  0.00           C  
ATOM   2068  CD  ARG A 130     -26.025  -3.516  27.099  1.00  0.00           C  
ATOM   2069  NE  ARG A 130     -25.150  -4.156  28.068  1.00  0.00           N  
ATOM   2070  CZ  ARG A 130     -24.655  -5.403  27.945  1.00  0.00           C  
ATOM   2071  NH1 ARG A 130     -24.957  -6.130  26.892  1.00  0.00           N  
ATOM   2072  NH2 ARG A 130     -23.865  -5.896  28.884  1.00  0.00           N  
ATOM   2073  H   ARG A 130     -29.320  -1.405  28.361  1.00  0.00           H  
ATOM   2074  HA  ARG A 130     -27.284   0.393  27.449  1.00  0.00           H  
ATOM   2075 1HB  ARG A 130     -28.247  -2.257  26.333  1.00  0.00           H  
ATOM   2076 2HB  ARG A 130     -26.874  -1.382  25.671  1.00  0.00           H  
ATOM   2077 1HG  ARG A 130     -25.691  -1.564  27.799  1.00  0.00           H  
ATOM   2078 2HG  ARG A 130     -27.093  -2.393  28.518  1.00  0.00           H  
ATOM   2079 1HD  ARG A 130     -26.860  -4.187  26.899  1.00  0.00           H  
ATOM   2080 2HD  ARG A 130     -25.459  -3.358  26.182  1.00  0.00           H  
ATOM   2081  HE  ARG A 130     -24.895  -3.628  28.892  1.00  0.00           H  
ATOM   2082 1HH1 ARG A 130     -25.560  -5.753  26.175  1.00  0.00           H  
ATOM   2083 2HH1 ARG A 130     -24.586  -7.064  26.800  1.00  0.00           H  
ATOM   2084 1HH2 ARG A 130     -23.633  -5.337  29.693  1.00  0.00           H  
ATOM   2085 2HH2 ARG A 130     -23.494  -6.830  28.792  1.00  0.00           H  
ATOM   2086  N   LEU A 131     -29.903   0.023  25.492  1.00  0.00           N  
ATOM   2087  CA  LEU A 131     -30.598   0.624  24.361  1.00  0.00           C  
ATOM   2088  C   LEU A 131     -30.879   2.101  24.609  1.00  0.00           C  
ATOM   2089  O   LEU A 131     -30.727   2.931  23.712  1.00  0.00           O  
ATOM   2090  CB  LEU A 131     -31.914  -0.116  24.093  1.00  0.00           C  
ATOM   2091  CG  LEU A 131     -31.776  -1.544  23.549  1.00  0.00           C  
ATOM   2092  CD1 LEU A 131     -33.146  -2.207  23.509  1.00  0.00           C  
ATOM   2093  CD2 LEU A 131     -31.150  -1.500  22.163  1.00  0.00           C  
ATOM   2094  H   LEU A 131     -30.315  -0.729  26.026  1.00  0.00           H  
ATOM   2095  HA  LEU A 131     -29.962   0.538  23.480  1.00  0.00           H  
ATOM   2096 1HB  LEU A 131     -32.478  -0.170  25.023  1.00  0.00           H  
ATOM   2097 2HB  LEU A 131     -32.496   0.459  23.373  1.00  0.00           H  
ATOM   2098  HG  LEU A 131     -31.142  -2.128  24.216  1.00  0.00           H  
ATOM   2099 1HD1 LEU A 131     -33.048  -3.222  23.123  1.00  0.00           H  
ATOM   2100 2HD1 LEU A 131     -33.562  -2.243  24.516  1.00  0.00           H  
ATOM   2101 3HD1 LEU A 131     -33.809  -1.635  22.862  1.00  0.00           H  
ATOM   2102 1HD2 LEU A 131     -31.051  -2.515  21.776  1.00  0.00           H  
ATOM   2103 2HD2 LEU A 131     -31.784  -0.917  21.495  1.00  0.00           H  
ATOM   2104 3HD2 LEU A 131     -30.165  -1.037  22.223  1.00  0.00           H  
ATOM   2105  N   ALA A 132     -31.291   2.373  25.864  1.00  0.00           N  
ATOM   2106  CA  ALA A 132     -31.594   3.751  26.233  1.00  0.00           C  
ATOM   2107  C   ALA A 132     -30.360   4.635  26.115  1.00  0.00           C  
ATOM   2108  O   ALA A 132     -30.439   5.768  25.639  1.00  0.00           O  
ATOM   2109  CB  ALA A 132     -32.153   3.810  27.647  1.00  0.00           C  
ATOM   2110  H   ALA A 132     -31.384   1.615  26.526  1.00  0.00           H  
ATOM   2111  HA  ALA A 132     -32.344   4.130  25.540  1.00  0.00           H  
ATOM   2112 1HB  ALA A 132     -32.374   4.845  27.908  1.00  0.00           H  
ATOM   2113 2HB  ALA A 132     -33.068   3.220  27.701  1.00  0.00           H  
ATOM   2114 3HB  ALA A 132     -31.421   3.408  28.345  1.00  0.00           H  
ATOM   2115  N   VAL A 133     -29.229   4.058  26.571  1.00  0.00           N  
ATOM   2116  CA  VAL A 133     -27.975   4.799  26.514  1.00  0.00           C  
ATOM   2117  C   VAL A 133     -27.595   5.129  25.076  1.00  0.00           C  
ATOM   2118  O   VAL A 133     -27.138   6.233  24.782  1.00  0.00           O  
ATOM   2119  CB  VAL A 133     -26.843   3.984  27.167  1.00  0.00           C  
ATOM   2120  CG1 VAL A 133     -25.499   4.657  26.933  1.00  0.00           C  
ATOM   2121  CG2 VAL A 133     -27.114   3.821  28.655  1.00  0.00           C  
ATOM   2122  H   VAL A 133     -29.272   3.121  26.945  1.00  0.00           H  
ATOM   2123  HA  VAL A 133     -28.098   5.731  27.065  1.00  0.00           H  
ATOM   2124  HB  VAL A 133     -26.797   3.001  26.696  1.00  0.00           H  
ATOM   2125 1HG1 VAL A 133     -24.710   4.067  27.401  1.00  0.00           H  
ATOM   2126 2HG1 VAL A 133     -25.310   4.730  25.863  1.00  0.00           H  
ATOM   2127 3HG1 VAL A 133     -25.512   5.655  27.370  1.00  0.00           H  
ATOM   2128 1HG2 VAL A 133     -26.310   3.243  29.110  1.00  0.00           H  
ATOM   2129 2HG2 VAL A 133     -27.166   4.804  29.124  1.00  0.00           H  
ATOM   2130 3HG2 VAL A 133     -28.061   3.300  28.797  1.00  0.00           H  
ATOM   2131  N   LYS A 134     -27.810   4.116  24.210  1.00  0.00           N  
ATOM   2132  CA  LYS A 134     -27.489   4.303  22.800  1.00  0.00           C  
ATOM   2133  C   LYS A 134     -28.327   5.417  22.187  1.00  0.00           C  
ATOM   2134  O   LYS A 134     -27.826   6.229  21.410  1.00  0.00           O  
ATOM   2135  CB  LYS A 134     -27.697   3.000  22.026  1.00  0.00           C  
ATOM   2136  CG  LYS A 134     -27.371   3.092  20.541  1.00  0.00           C  
ATOM   2137  CD  LYS A 134     -25.894   3.381  20.317  1.00  0.00           C  
ATOM   2138  CE  LYS A 134     -25.504   3.177  18.861  1.00  0.00           C  
ATOM   2139  NZ  LYS A 134     -26.243   4.096  17.953  1.00  0.00           N  
ATOM   2140  H   LYS A 134     -28.190   3.246  24.554  1.00  0.00           H  
ATOM   2141  HA  LYS A 134     -26.440   4.592  22.720  1.00  0.00           H  
ATOM   2142 1HB  LYS A 134     -27.075   2.216  22.458  1.00  0.00           H  
ATOM   2143 2HB  LYS A 134     -28.736   2.683  22.121  1.00  0.00           H  
ATOM   2144 1HG  LYS A 134     -27.626   2.150  20.054  1.00  0.00           H  
ATOM   2145 2HG  LYS A 134     -27.961   3.887  20.087  1.00  0.00           H  
ATOM   2146 1HD  LYS A 134     -25.678   4.412  20.602  1.00  0.00           H  
ATOM   2147 2HD  LYS A 134     -25.295   2.717  20.940  1.00  0.00           H  
ATOM   2148 1HE  LYS A 134     -24.436   3.351  18.743  1.00  0.00           H  
ATOM   2149 2HE  LYS A 134     -25.717   2.149  18.568  1.00  0.00           H  
ATOM   2150 1HZ  LYS A 134     -25.957   3.929  16.998  1.00  0.00           H  
ATOM   2151 2HZ  LYS A 134     -27.236   3.930  18.040  1.00  0.00           H  
ATOM   2152 3HZ  LYS A 134     -26.039   5.053  18.202  1.00  0.00           H  
ATOM   2153  N   ALA A 135     -29.618   5.405  22.579  1.00  0.00           N  
ATOM   2154  CA  ALA A 135     -30.529   6.421  22.066  1.00  0.00           C  
ATOM   2155  C   ALA A 135     -30.090   7.818  22.486  1.00  0.00           C  
ATOM   2156  O   ALA A 135     -30.140   8.759  21.694  1.00  0.00           O  
ATOM   2157  CB  ALA A 135     -31.948   6.148  22.540  1.00  0.00           C  
ATOM   2158  H   ALA A 135     -29.931   4.692  23.222  1.00  0.00           H  
ATOM   2159  HA  ALA A 135     -30.506   6.377  20.977  1.00  0.00           H  
ATOM   2160 1HB  ALA A 135     -32.617   6.915  22.149  1.00  0.00           H  
ATOM   2161 2HB  ALA A 135     -32.269   5.169  22.183  1.00  0.00           H  
ATOM   2162 3HB  ALA A 135     -31.977   6.163  23.629  1.00  0.00           H  
ATOM   2163  N   PHE A 136     -29.662   7.893  23.762  1.00  0.00           N  
ATOM   2164  CA  PHE A 136     -29.212   9.176  24.290  1.00  0.00           C  
ATOM   2165  C   PHE A 136     -27.999   9.690  23.527  1.00  0.00           C  
ATOM   2166  O   PHE A 136     -27.903  10.879  23.224  1.00  0.00           O  
ATOM   2167  CB  PHE A 136     -28.872   9.053  25.776  1.00  0.00           C  
ATOM   2168  CG  PHE A 136     -30.076   8.948  26.668  1.00  0.00           C  
ATOM   2169  CD1 PHE A 136     -31.223   8.300  26.234  1.00  0.00           C  
ATOM   2170  CD2 PHE A 136     -30.065   9.497  27.941  1.00  0.00           C  
ATOM   2171  CE1 PHE A 136     -32.332   8.203  27.053  1.00  0.00           C  
ATOM   2172  CE2 PHE A 136     -31.172   9.400  28.762  1.00  0.00           C  
ATOM   2173  CZ  PHE A 136     -32.307   8.753  28.317  1.00  0.00           C  
ATOM   2174  H   PHE A 136     -29.661   7.059  24.331  1.00  0.00           H  
ATOM   2175  HA  PHE A 136     -30.021   9.900  24.176  1.00  0.00           H  
ATOM   2176 1HB  PHE A 136     -28.253   8.171  25.936  1.00  0.00           H  
ATOM   2177 2HB  PHE A 136     -28.292   9.920  26.089  1.00  0.00           H  
ATOM   2178  HD1 PHE A 136     -31.243   7.865  25.235  1.00  0.00           H  
ATOM   2179  HD2 PHE A 136     -29.169  10.009  28.292  1.00  0.00           H  
ATOM   2180  HE1 PHE A 136     -33.227   7.692  26.699  1.00  0.00           H  
ATOM   2181  HE2 PHE A 136     -31.150   9.836  29.761  1.00  0.00           H  
ATOM   2182  HZ  PHE A 136     -33.180   8.678  28.963  1.00  0.00           H  
ATOM   2183  N   ALA A 137     -27.092   8.735  23.239  1.00  0.00           N  
ATOM   2184  CA  ALA A 137     -25.882   9.095  22.508  1.00  0.00           C  
ATOM   2185  C   ALA A 137     -26.216   9.633  21.123  1.00  0.00           C  
ATOM   2186  O   ALA A 137     -25.619  10.607  20.665  1.00  0.00           O  
ATOM   2187  CB  ALA A 137     -24.951   7.897  22.400  1.00  0.00           C  
ATOM   2188  H   ALA A 137     -27.266   7.785  23.536  1.00  0.00           H  
ATOM   2189  HA  ALA A 137     -25.376   9.887  23.061  1.00  0.00           H  
ATOM   2190 1HB  ALA A 137     -24.053   8.182  21.852  1.00  0.00           H  
ATOM   2191 2HB  ALA A 137     -24.675   7.559  23.399  1.00  0.00           H  
ATOM   2192 3HB  ALA A 137     -25.457   7.090  21.872  1.00  0.00           H  
ATOM   2193  N   ASP A 138     -27.193   8.948  20.494  1.00  0.00           N  
ATOM   2194  CA  ASP A 138     -27.608   9.363  19.159  1.00  0.00           C  
ATOM   2195  C   ASP A 138     -28.179  10.775  19.173  1.00  0.00           C  
ATOM   2196  O   ASP A 138     -28.249  11.437  18.137  1.00  0.00           O  
ATOM   2197  CB  ASP A 138     -28.648   8.392  18.595  1.00  0.00           C  
ATOM   2198  CG  ASP A 138     -28.055   7.039  18.223  1.00  0.00           C  
ATOM   2199  OD1 ASP A 138     -26.855   6.947  18.121  1.00  0.00           O  
ATOM   2200  OD2 ASP A 138     -28.808   6.112  18.043  1.00  0.00           O  
ATOM   2201  H   ASP A 138     -27.620   8.160  20.959  1.00  0.00           H  
ATOM   2202  HA  ASP A 138     -26.735   9.355  18.507  1.00  0.00           H  
ATOM   2203 1HB  ASP A 138     -29.438   8.236  19.330  1.00  0.00           H  
ATOM   2204 2HB  ASP A 138     -29.109   8.827  17.707  1.00  0.00           H  
ATOM   2205  N   GLY A 139     -28.580  11.218  20.350  1.00  0.00           N  
ATOM   2206  CA  GLY A 139     -28.728  12.661  20.583  1.00  0.00           C  
ATOM   2207  C   GLY A 139     -30.175  13.030  20.379  1.00  0.00           C  
ATOM   2208  O   GLY A 139     -30.490  14.147  19.968  1.00  0.00           O  
ATOM   2209  H   GLY A 139     -28.782  10.553  21.083  1.00  0.00           H  
ATOM   2210 1HA  GLY A 139     -28.400  12.903  21.593  1.00  0.00           H  
ATOM   2211 2HA  GLY A 139     -28.084  13.208  19.895  1.00  0.00           H  
ATOM   2212  N   VAL A 140     -31.031  12.059  20.678  1.00  0.00           N  
ATOM   2213  CA  VAL A 140     -32.466  12.195  20.539  1.00  0.00           C  
ATOM   2214  C   VAL A 140     -33.020  13.228  21.505  1.00  0.00           C  
ATOM   2215  O   VAL A 140     -32.491  13.414  22.601  1.00  0.00           O  
ATOM   2216  CB  VAL A 140     -33.154  10.840  20.790  1.00  0.00           C  
ATOM   2217  CG1 VAL A 140     -32.689   9.810  19.771  1.00  0.00           C  
ATOM   2218  CG2 VAL A 140     -32.866  10.367  22.206  1.00  0.00           C  
ATOM   2219  H   VAL A 140     -30.676  11.178  21.020  1.00  0.00           H  
ATOM   2220  HA  VAL A 140     -32.687  12.517  19.521  1.00  0.00           H  
ATOM   2221  HB  VAL A 140     -34.230  10.960  20.658  1.00  0.00           H  
ATOM   2222 1HG1 VAL A 140     -33.186   8.859  19.963  1.00  0.00           H  
ATOM   2223 2HG1 VAL A 140     -32.938  10.153  18.767  1.00  0.00           H  
ATOM   2224 3HG1 VAL A 140     -31.610   9.679  19.854  1.00  0.00           H  
ATOM   2225 1HG2 VAL A 140     -33.356   9.409  22.376  1.00  0.00           H  
ATOM   2226 2HG2 VAL A 140     -31.790  10.253  22.340  1.00  0.00           H  
ATOM   2227 3HG2 VAL A 140     -33.244  11.100  22.919  1.00  0.00           H  
ATOM   2228  N   ASP A 141     -34.086  13.899  21.095  1.00  0.00           N  
ATOM   2229  CA  ASP A 141     -34.651  14.980  21.888  1.00  0.00           C  
ATOM   2230  C   ASP A 141     -35.035  14.503  23.282  1.00  0.00           C  
ATOM   2231  O   ASP A 141     -35.363  13.333  23.481  1.00  0.00           O  
ATOM   2232  CB  ASP A 141     -35.876  15.571  21.187  1.00  0.00           C  
ATOM   2233  CG  ASP A 141     -36.391  16.836  21.861  1.00  0.00           C  
ATOM   2234  OD1 ASP A 141     -35.867  17.193  22.889  1.00  0.00           O  
ATOM   2235  OD2 ASP A 141     -37.303  17.433  21.340  1.00  0.00           O  
ATOM   2236  H   ASP A 141     -34.513  13.653  20.213  1.00  0.00           H  
ATOM   2237  HA  ASP A 141     -33.898  15.762  21.992  1.00  0.00           H  
ATOM   2238 1HB  ASP A 141     -35.627  15.804  20.152  1.00  0.00           H  
ATOM   2239 2HB  ASP A 141     -36.679  14.833  21.173  1.00  0.00           H  
ATOM   2240  N   ARG A 142     -34.994  15.417  24.247  1.00  0.00           N  
ATOM   2241  CA  ARG A 142     -35.049  15.061  25.664  1.00  0.00           C  
ATOM   2242  C   ARG A 142     -36.346  14.346  26.029  1.00  0.00           C  
ATOM   2243  O   ARG A 142     -36.367  13.493  26.916  1.00  0.00           O  
ATOM   2244  CB  ARG A 142     -34.907  16.305  26.528  1.00  0.00           C  
ATOM   2245  CG  ARG A 142     -33.530  16.949  26.502  1.00  0.00           C  
ATOM   2246  CD  ARG A 142     -33.442  18.098  27.439  1.00  0.00           C  
ATOM   2247  NE  ARG A 142     -32.149  18.758  27.369  1.00  0.00           N  
ATOM   2248  CZ  ARG A 142     -31.868  19.808  26.573  1.00  0.00           C  
ATOM   2249  NH1 ARG A 142     -32.798  20.304  25.787  1.00  0.00           N  
ATOM   2250  NH2 ARG A 142     -30.658  20.339  26.582  1.00  0.00           N  
ATOM   2251  H   ARG A 142     -34.922  16.393  23.998  1.00  0.00           H  
ATOM   2252  HA  ARG A 142     -34.219  14.389  25.885  1.00  0.00           H  
ATOM   2253 1HB  ARG A 142     -35.628  17.056  26.206  1.00  0.00           H  
ATOM   2254 2HB  ARG A 142     -35.135  16.056  27.565  1.00  0.00           H  
ATOM   2255 1HG  ARG A 142     -32.779  16.213  26.790  1.00  0.00           H  
ATOM   2256 2HG  ARG A 142     -33.317  17.311  25.495  1.00  0.00           H  
ATOM   2257 1HD  ARG A 142     -34.212  18.829  27.192  1.00  0.00           H  
ATOM   2258 2HD  ARG A 142     -33.591  17.746  28.460  1.00  0.00           H  
ATOM   2259  HE  ARG A 142     -31.408  18.404  27.959  1.00  0.00           H  
ATOM   2260 1HH1 ARG A 142     -33.723  19.898  25.780  1.00  0.00           H  
ATOM   2261 2HH1 ARG A 142     -32.587  21.091  25.190  1.00  0.00           H  
ATOM   2262 1HH2 ARG A 142     -29.943  19.957  27.186  1.00  0.00           H  
ATOM   2263 2HH2 ARG A 142     -30.447  21.125  25.985  1.00  0.00           H  
ATOM   2264  N   GLU A 143     -37.415  14.703  25.340  1.00  0.00           N  
ATOM   2265  CA  GLU A 143     -38.701  14.039  25.519  1.00  0.00           C  
ATOM   2266  C   GLU A 143     -38.608  12.557  25.179  1.00  0.00           C  
ATOM   2267  O   GLU A 143     -39.172  11.714  25.877  1.00  0.00           O  
ATOM   2268  CB  GLU A 143     -39.771  14.705  24.651  1.00  0.00           C  
ATOM   2269  CG  GLU A 143     -40.162  16.106  25.100  1.00  0.00           C  
ATOM   2270  CD  GLU A 143     -40.832  16.124  26.445  1.00  0.00           C  
ATOM   2271  OE1 GLU A 143     -41.598  15.231  26.718  1.00  0.00           O  
ATOM   2272  OE2 GLU A 143     -40.578  17.032  27.201  1.00  0.00           O  
ATOM   2273  H   GLU A 143     -37.340  15.455  24.670  1.00  0.00           H  
ATOM   2274  HA  GLU A 143     -38.994  14.129  26.566  1.00  0.00           H  
ATOM   2275 1HB  GLU A 143     -39.416  14.770  23.622  1.00  0.00           H  
ATOM   2276 2HB  GLU A 143     -40.671  14.091  24.648  1.00  0.00           H  
ATOM   2277 1HG  GLU A 143     -39.266  16.725  25.145  1.00  0.00           H  
ATOM   2278 2HG  GLU A 143     -40.832  16.540  24.359  1.00  0.00           H  
ATOM   2279  N   LEU A 144     -37.872  12.296  24.079  1.00  0.00           N  
ATOM   2280  CA  LEU A 144     -37.704  10.915  23.646  1.00  0.00           C  
ATOM   2281  C   LEU A 144     -36.983  10.090  24.704  1.00  0.00           C  
ATOM   2282  O   LEU A 144     -37.348   8.944  24.966  1.00  0.00           O  
ATOM   2283  CB  LEU A 144     -36.919  10.864  22.328  1.00  0.00           C  
ATOM   2284  CG  LEU A 144     -37.763  10.935  21.049  1.00  0.00           C  
ATOM   2285  CD1 LEU A 144     -38.588  12.215  21.054  1.00  0.00           C  
ATOM   2286  CD2 LEU A 144     -36.849  10.879  19.834  1.00  0.00           C  
ATOM   2287  H   LEU A 144     -37.451  13.064  23.576  1.00  0.00           H  
ATOM   2288  HA  LEU A 144     -38.689  10.480  23.484  1.00  0.00           H  
ATOM   2289 1HB  LEU A 144     -36.219  11.698  22.309  1.00  0.00           H  
ATOM   2290 2HB  LEU A 144     -36.349   9.936  22.298  1.00  0.00           H  
ATOM   2291  HG  LEU A 144     -38.455  10.092  21.022  1.00  0.00           H  
ATOM   2292 1HD1 LEU A 144     -39.188  12.265  20.145  1.00  0.00           H  
ATOM   2293 2HD1 LEU A 144     -39.247  12.219  21.923  1.00  0.00           H  
ATOM   2294 3HD1 LEU A 144     -37.923  13.076  21.097  1.00  0.00           H  
ATOM   2295 1HD2 LEU A 144     -37.449  10.928  18.925  1.00  0.00           H  
ATOM   2296 2HD2 LEU A 144     -36.158  11.722  19.859  1.00  0.00           H  
ATOM   2297 3HD2 LEU A 144     -36.284   9.946  19.846  1.00  0.00           H  
ATOM   2298  N   ALA A 145     -35.952  10.734  25.287  1.00  0.00           N  
ATOM   2299  CA  ALA A 145     -35.178  10.054  26.320  1.00  0.00           C  
ATOM   2300  C   ALA A 145     -36.048   9.708  27.522  1.00  0.00           C  
ATOM   2301  O   ALA A 145     -35.938   8.621  28.088  1.00  0.00           O  
ATOM   2302  CB  ALA A 145     -33.999  10.914  26.750  1.00  0.00           C  
ATOM   2303  H   ALA A 145     -35.734  11.677  24.998  1.00  0.00           H  
ATOM   2304  HA  ALA A 145     -34.801   9.121  25.901  1.00  0.00           H  
ATOM   2305 1HB  ALA A 145     -33.431  10.393  27.521  1.00  0.00           H  
ATOM   2306 2HB  ALA A 145     -33.355  11.105  25.891  1.00  0.00           H  
ATOM   2307 3HB  ALA A 145     -34.364  11.860  27.146  1.00  0.00           H  
ATOM   2308  N   ARG A 146     -36.907  10.688  27.871  1.00  0.00           N  
ATOM   2309  CA  ARG A 146     -37.799  10.483  29.007  1.00  0.00           C  
ATOM   2310  C   ARG A 146     -38.744   9.314  28.761  1.00  0.00           C  
ATOM   2311  O   ARG A 146     -38.997   8.509  29.658  1.00  0.00           O  
ATOM   2312  CB  ARG A 146     -38.612  11.739  29.282  1.00  0.00           C  
ATOM   2313  CG  ARG A 146     -39.550  11.645  30.475  1.00  0.00           C  
ATOM   2314  CD  ARG A 146     -40.309  12.906  30.679  1.00  0.00           C  
ATOM   2315  NE  ARG A 146     -41.184  13.199  29.555  1.00  0.00           N  
ATOM   2316  CZ  ARG A 146     -42.390  12.633  29.356  1.00  0.00           C  
ATOM   2317  NH1 ARG A 146     -42.849  11.747  30.212  1.00  0.00           N  
ATOM   2318  NH2 ARG A 146     -43.111  12.967  28.300  1.00  0.00           N  
ATOM   2319  H   ARG A 146     -36.917  11.547  27.339  1.00  0.00           H  
ATOM   2320  HA  ARG A 146     -37.194  10.261  29.886  1.00  0.00           H  
ATOM   2321 1HB  ARG A 146     -37.939  12.577  29.457  1.00  0.00           H  
ATOM   2322 2HB  ARG A 146     -39.216  11.981  28.407  1.00  0.00           H  
ATOM   2323 1HG  ARG A 146     -40.264  10.837  30.314  1.00  0.00           H  
ATOM   2324 2HG  ARG A 146     -38.971  11.444  31.378  1.00  0.00           H  
ATOM   2325 1HD  ARG A 146     -40.922  12.820  31.575  1.00  0.00           H  
ATOM   2326 2HD  ARG A 146     -39.612  13.735  30.794  1.00  0.00           H  
ATOM   2327  HE  ARG A 146     -40.864  13.876  28.874  1.00  0.00           H  
ATOM   2328 1HH1 ARG A 146     -42.298  11.492  31.019  1.00  0.00           H  
ATOM   2329 2HH1 ARG A 146     -43.753  11.323  30.063  1.00  0.00           H  
ATOM   2330 1HH2 ARG A 146     -42.758  13.648  27.642  1.00  0.00           H  
ATOM   2331 2HH2 ARG A 146     -44.015  12.543  28.152  1.00  0.00           H  
ATOM   2332  N   PHE A 147     -39.242   9.271  27.508  1.00  0.00           N  
ATOM   2333  CA  PHE A 147     -40.160   8.199  27.142  1.00  0.00           C  
ATOM   2334  C   PHE A 147     -39.489   6.836  27.255  1.00  0.00           C  
ATOM   2335  O   PHE A 147     -40.091   5.874  27.732  1.00  0.00           O  
ATOM   2336  CB  PHE A 147     -40.677   8.402  25.717  1.00  0.00           C  
ATOM   2337  CG  PHE A 147     -41.689   9.505  25.591  1.00  0.00           C  
ATOM   2338  CD1 PHE A 147     -41.476  10.565  24.722  1.00  0.00           C  
ATOM   2339  CD2 PHE A 147     -42.855   9.485  26.340  1.00  0.00           C  
ATOM   2340  CE1 PHE A 147     -42.407  11.580  24.605  1.00  0.00           C  
ATOM   2341  CE2 PHE A 147     -43.788  10.497  26.225  1.00  0.00           C  
ATOM   2342  CZ  PHE A 147     -43.563  11.546  25.356  1.00  0.00           C  
ATOM   2343  H   PHE A 147     -38.970   9.983  26.846  1.00  0.00           H  
ATOM   2344  HA  PHE A 147     -41.008   8.221  27.827  1.00  0.00           H  
ATOM   2345 1HB  PHE A 147     -39.841   8.631  25.056  1.00  0.00           H  
ATOM   2346 2HB  PHE A 147     -41.133   7.480  25.360  1.00  0.00           H  
ATOM   2347  HD1 PHE A 147     -40.563  10.591  24.127  1.00  0.00           H  
ATOM   2348  HD2 PHE A 147     -43.033   8.656  27.027  1.00  0.00           H  
ATOM   2349  HE1 PHE A 147     -42.227  12.407  23.919  1.00  0.00           H  
ATOM   2350  HE2 PHE A 147     -44.701  10.469  26.819  1.00  0.00           H  
ATOM   2351  HZ  PHE A 147     -44.296  12.346  25.265  1.00  0.00           H  
ATOM   2352  N   ILE A 148     -38.221   6.814  26.793  1.00  0.00           N  
ATOM   2353  CA  ILE A 148     -37.465   5.568  26.845  1.00  0.00           C  
ATOM   2354  C   ILE A 148     -37.280   5.097  28.282  1.00  0.00           C  
ATOM   2355  O   ILE A 148     -37.398   3.907  28.575  1.00  0.00           O  
ATOM   2356  CB  ILE A 148     -36.088   5.733  26.176  1.00  0.00           C  
ATOM   2357  CG1 ILE A 148     -36.249   5.942  24.668  1.00  0.00           C  
ATOM   2358  CG2 ILE A 148     -35.211   4.523  26.458  1.00  0.00           C  
ATOM   2359  CD1 ILE A 148     -34.980   6.382  23.974  1.00  0.00           C  
ATOM   2360  H   ILE A 148     -37.819   7.662  26.420  1.00  0.00           H  
ATOM   2361  HA  ILE A 148     -38.021   4.804  26.304  1.00  0.00           H  
ATOM   2362  HB  ILE A 148     -35.598   6.624  26.567  1.00  0.00           H  
ATOM   2363 1HG1 ILE A 148     -36.587   5.015  24.206  1.00  0.00           H  
ATOM   2364 2HG1 ILE A 148     -37.015   6.696  24.484  1.00  0.00           H  
ATOM   2365 1HG2 ILE A 148     -34.242   4.656  25.978  1.00  0.00           H  
ATOM   2366 2HG2 ILE A 148     -35.071   4.418  27.533  1.00  0.00           H  
ATOM   2367 3HG2 ILE A 148     -35.691   3.626  26.066  1.00  0.00           H  
ATOM   2368 1HD1 ILE A 148     -35.173   6.510  22.908  1.00  0.00           H  
ATOM   2369 2HD1 ILE A 148     -34.643   7.329  24.397  1.00  0.00           H  
ATOM   2370 3HD1 ILE A 148     -34.208   5.626  24.113  1.00  0.00           H  
ATOM   2371  N   VAL A 149     -36.986   6.089  29.147  1.00  0.00           N  
ATOM   2372  CA  VAL A 149     -36.785   5.771  30.556  1.00  0.00           C  
ATOM   2373  C   VAL A 149     -38.047   5.183  31.173  1.00  0.00           C  
ATOM   2374  O   VAL A 149     -37.984   4.229  31.949  1.00  0.00           O  
ATOM   2375  CB  VAL A 149     -36.376   7.034  31.337  1.00  0.00           C  
ATOM   2376  CG1 VAL A 149     -36.361   6.754  32.832  1.00  0.00           C  
ATOM   2377  CG2 VAL A 149     -35.013   7.515  30.864  1.00  0.00           C  
ATOM   2378  H   VAL A 149     -36.911   7.036  28.803  1.00  0.00           H  
ATOM   2379  HA  VAL A 149     -35.983   5.036  30.633  1.00  0.00           H  
ATOM   2380  HB  VAL A 149     -37.118   7.813  31.163  1.00  0.00           H  
ATOM   2381 1HG1 VAL A 149     -36.070   7.658  33.368  1.00  0.00           H  
ATOM   2382 2HG1 VAL A 149     -37.355   6.446  33.154  1.00  0.00           H  
ATOM   2383 3HG1 VAL A 149     -35.646   5.960  33.046  1.00  0.00           H  
ATOM   2384 1HG2 VAL A 149     -34.730   8.409  31.420  1.00  0.00           H  
ATOM   2385 2HG2 VAL A 149     -34.272   6.733  31.032  1.00  0.00           H  
ATOM   2386 3HG2 VAL A 149     -35.058   7.749  29.800  1.00  0.00           H  
ATOM   2387  N   GLU A 150     -39.182   5.803  30.787  1.00  0.00           N  
ATOM   2388  CA  GLU A 150     -40.462   5.336  31.306  1.00  0.00           C  
ATOM   2389  C   GLU A 150     -40.736   3.898  30.885  1.00  0.00           C  
ATOM   2390  O   GLU A 150     -41.221   3.091  31.679  1.00  0.00           O  
ATOM   2391  CB  GLU A 150     -41.596   6.243  30.823  1.00  0.00           C  
ATOM   2392  CG  GLU A 150     -42.969   5.875  31.367  1.00  0.00           C  
ATOM   2393  CD  GLU A 150     -44.045   6.831  30.932  1.00  0.00           C  
ATOM   2394  OE1 GLU A 150     -43.734   7.773  30.243  1.00  0.00           O  
ATOM   2395  OE2 GLU A 150     -45.180   6.620  31.290  1.00  0.00           O  
ATOM   2396  H   GLU A 150     -39.124   6.581  30.145  1.00  0.00           H  
ATOM   2397  HA  GLU A 150     -40.427   5.370  32.395  1.00  0.00           H  
ATOM   2398 1HB  GLU A 150     -41.386   7.273  31.113  1.00  0.00           H  
ATOM   2399 2HB  GLU A 150     -41.648   6.213  29.735  1.00  0.00           H  
ATOM   2400 1HG  GLU A 150     -43.228   4.874  31.023  1.00  0.00           H  
ATOM   2401 2HG  GLU A 150     -42.925   5.856  32.455  1.00  0.00           H  
ATOM   2402  N   LEU A 151     -40.400   3.632  29.606  1.00  0.00           N  
ATOM   2403  CA  LEU A 151     -40.611   2.289  29.077  1.00  0.00           C  
ATOM   2404  C   LEU A 151     -39.780   1.262  29.836  1.00  0.00           C  
ATOM   2405  O   LEU A 151     -40.255   0.168  30.140  1.00  0.00           O  
ATOM   2406  CB  LEU A 151     -40.254   2.244  27.586  1.00  0.00           C  
ATOM   2407  CG  LEU A 151     -41.198   3.011  26.652  1.00  0.00           C  
ATOM   2408  CD1 LEU A 151     -40.618   3.029  25.245  1.00  0.00           C  
ATOM   2409  CD2 LEU A 151     -42.571   2.357  26.669  1.00  0.00           C  
ATOM   2410  H   LEU A 151     -40.008   4.369  29.037  1.00  0.00           H  
ATOM   2411  HA  LEU A 151     -41.663   2.033  29.193  1.00  0.00           H  
ATOM   2412 1HB  LEU A 151     -39.254   2.655  27.456  1.00  0.00           H  
ATOM   2413 2HB  LEU A 151     -40.241   1.203  27.263  1.00  0.00           H  
ATOM   2414  HG  LEU A 151     -41.284   4.044  26.990  1.00  0.00           H  
ATOM   2415 1HD1 LEU A 151     -41.289   3.575  24.581  1.00  0.00           H  
ATOM   2416 2HD1 LEU A 151     -39.644   3.520  25.259  1.00  0.00           H  
ATOM   2417 3HD1 LEU A 151     -40.504   2.007  24.885  1.00  0.00           H  
ATOM   2418 1HD2 LEU A 151     -43.243   2.903  26.006  1.00  0.00           H  
ATOM   2419 2HD2 LEU A 151     -42.487   1.324  26.330  1.00  0.00           H  
ATOM   2420 3HD2 LEU A 151     -42.970   2.374  27.684  1.00  0.00           H  
ATOM   2421  N   VAL A 152     -38.528   1.677  30.118  1.00  0.00           N  
ATOM   2422  CA  VAL A 152     -37.628   0.788  30.843  1.00  0.00           C  
ATOM   2423  C   VAL A 152     -38.169   0.468  32.231  1.00  0.00           C  
ATOM   2424  O   VAL A 152     -38.099  -0.673  32.688  1.00  0.00           O  
ATOM   2425  CB  VAL A 152     -36.234   1.429  30.975  1.00  0.00           C  
ATOM   2426  CG1 VAL A 152     -35.352   0.603  31.898  1.00  0.00           C  
ATOM   2427  CG2 VAL A 152     -35.596   1.567  29.601  1.00  0.00           C  
ATOM   2428  H   VAL A 152     -38.236   2.597  29.822  1.00  0.00           H  
ATOM   2429  HA  VAL A 152     -37.534  -0.143  30.282  1.00  0.00           H  
ATOM   2430  HB  VAL A 152     -36.339   2.415  31.428  1.00  0.00           H  
ATOM   2431 1HG1 VAL A 152     -34.371   1.071  31.980  1.00  0.00           H  
ATOM   2432 2HG1 VAL A 152     -35.810   0.548  32.886  1.00  0.00           H  
ATOM   2433 3HG1 VAL A 152     -35.241  -0.402  31.492  1.00  0.00           H  
ATOM   2434 1HG2 VAL A 152     -34.612   2.022  29.701  1.00  0.00           H  
ATOM   2435 2HG2 VAL A 152     -35.497   0.582  29.145  1.00  0.00           H  
ATOM   2436 3HG2 VAL A 152     -36.224   2.197  28.969  1.00  0.00           H  
ATOM   2437  N   ARG A 153     -38.706   1.532  32.864  1.00  0.00           N  
ATOM   2438  CA  ARG A 153     -39.261   1.360  34.201  1.00  0.00           C  
ATOM   2439  C   ARG A 153     -40.430   0.384  34.190  1.00  0.00           C  
ATOM   2440  O   ARG A 153     -40.560  -0.454  35.083  1.00  0.00           O  
ATOM   2441  CB  ARG A 153     -39.724   2.695  34.764  1.00  0.00           C  
ATOM   2442  CG  ARG A 153     -38.605   3.658  35.129  1.00  0.00           C  
ATOM   2443  CD  ARG A 153     -39.136   4.957  35.616  1.00  0.00           C  
ATOM   2444  NE  ARG A 153     -38.069   5.881  35.966  1.00  0.00           N  
ATOM   2445  CZ  ARG A 153     -38.255   7.173  36.300  1.00  0.00           C  
ATOM   2446  NH1 ARG A 153     -39.469   7.677  36.325  1.00  0.00           N  
ATOM   2447  NH2 ARG A 153     -37.217   7.933  36.603  1.00  0.00           N  
ATOM   2448  H   ARG A 153     -38.713   2.428  32.399  1.00  0.00           H  
ATOM   2449  HA  ARG A 153     -38.482   0.960  34.850  1.00  0.00           H  
ATOM   2450 1HB  ARG A 153     -40.364   3.194  34.037  1.00  0.00           H  
ATOM   2451 2HB  ARG A 153     -40.319   2.525  35.661  1.00  0.00           H  
ATOM   2452 1HG  ARG A 153     -37.992   3.221  35.917  1.00  0.00           H  
ATOM   2453 2HG  ARG A 153     -37.987   3.848  34.250  1.00  0.00           H  
ATOM   2454 1HD  ARG A 153     -39.743   5.417  34.837  1.00  0.00           H  
ATOM   2455 2HD  ARG A 153     -39.747   4.791  36.502  1.00  0.00           H  
ATOM   2456  HE  ARG A 153     -37.121   5.530  35.958  1.00  0.00           H  
ATOM   2457 1HH1 ARG A 153     -40.262   7.096  36.094  1.00  0.00           H  
ATOM   2458 2HH1 ARG A 153     -39.608   8.645  36.576  1.00  0.00           H  
ATOM   2459 1HH2 ARG A 153     -36.284   7.546  36.584  1.00  0.00           H  
ATOM   2460 2HH2 ARG A 153     -37.357   8.901  36.854  1.00  0.00           H  
ATOM   2461  N   LEU A 154     -41.261   0.542  33.141  1.00  0.00           N  
ATOM   2462  CA  LEU A 154     -42.422  -0.331  33.012  1.00  0.00           C  
ATOM   2463  C   LEU A 154     -42.001  -1.787  32.857  1.00  0.00           C  
ATOM   2464  O   LEU A 154     -42.606  -2.684  33.445  1.00  0.00           O  
ATOM   2465  CB  LEU A 154     -43.272   0.093  31.808  1.00  0.00           C  
ATOM   2466  CG  LEU A 154     -44.005   1.433  31.950  1.00  0.00           C  
ATOM   2467  CD1 LEU A 154     -44.650   1.803  30.621  1.00  0.00           C  
ATOM   2468  CD2 LEU A 154     -45.048   1.327  33.053  1.00  0.00           C  
ATOM   2469  H   LEU A 154     -41.065   1.263  32.462  1.00  0.00           H  
ATOM   2470  HA  LEU A 154     -43.024  -0.242  33.915  1.00  0.00           H  
ATOM   2471 1HB  LEU A 154     -42.627   0.159  30.933  1.00  0.00           H  
ATOM   2472 2HB  LEU A 154     -44.022  -0.677  31.623  1.00  0.00           H  
ATOM   2473  HG  LEU A 154     -43.288   2.215  32.201  1.00  0.00           H  
ATOM   2474 1HD1 LEU A 154     -45.171   2.755  30.721  1.00  0.00           H  
ATOM   2475 2HD1 LEU A 154     -43.880   1.891  29.854  1.00  0.00           H  
ATOM   2476 3HD1 LEU A 154     -45.361   1.029  30.334  1.00  0.00           H  
ATOM   2477 1HD2 LEU A 154     -45.568   2.280  33.154  1.00  0.00           H  
ATOM   2478 2HD2 LEU A 154     -45.766   0.546  32.801  1.00  0.00           H  
ATOM   2479 3HD2 LEU A 154     -44.557   1.079  33.994  1.00  0.00           H  
ATOM   2480  N   LEU A 155     -40.942  -1.964  32.041  1.00  0.00           N  
ATOM   2481  CA  LEU A 155     -40.437  -3.312  31.809  1.00  0.00           C  
ATOM   2482  C   LEU A 155     -39.941  -3.944  33.103  1.00  0.00           C  
ATOM   2483  O   LEU A 155     -40.182  -5.123  33.362  1.00  0.00           O  
ATOM   2484  CB  LEU A 155     -39.302  -3.284  30.778  1.00  0.00           C  
ATOM   2485  CG  LEU A 155     -38.746  -4.652  30.362  1.00  0.00           C  
ATOM   2486  CD1 LEU A 155     -38.153  -4.556  28.963  1.00  0.00           C  
ATOM   2487  CD2 LEU A 155     -37.698  -5.101  31.370  1.00  0.00           C  
ATOM   2488  H   LEU A 155     -40.517  -1.158  31.605  1.00  0.00           H  
ATOM   2489  HA  LEU A 155     -41.250  -3.923  31.418  1.00  0.00           H  
ATOM   2490 1HB  LEU A 155     -39.662  -2.786  29.879  1.00  0.00           H  
ATOM   2491 2HB  LEU A 155     -38.477  -2.700  31.186  1.00  0.00           H  
ATOM   2492  HG  LEU A 155     -39.556  -5.380  30.332  1.00  0.00           H  
ATOM   2493 1HD1 LEU A 155     -37.758  -5.528  28.668  1.00  0.00           H  
ATOM   2494 2HD1 LEU A 155     -38.928  -4.251  28.260  1.00  0.00           H  
ATOM   2495 3HD1 LEU A 155     -37.349  -3.821  28.958  1.00  0.00           H  
ATOM   2496 1HD2 LEU A 155     -37.304  -6.074  31.075  1.00  0.00           H  
ATOM   2497 2HD2 LEU A 155     -36.887  -4.374  31.400  1.00  0.00           H  
ATOM   2498 3HD2 LEU A 155     -38.153  -5.178  32.358  1.00  0.00           H  
ATOM   2499  N   VAL A 156     -39.242  -3.100  33.888  1.00  0.00           N  
ATOM   2500  CA  VAL A 156     -38.711  -3.580  35.158  1.00  0.00           C  
ATOM   2501  C   VAL A 156     -39.831  -4.019  36.093  1.00  0.00           C  
ATOM   2502  O   VAL A 156     -39.723  -5.042  36.770  1.00  0.00           O  
ATOM   2503  CB  VAL A 156     -37.878  -2.479  35.840  1.00  0.00           C  
ATOM   2504  CG1 VAL A 156     -37.490  -2.900  37.250  1.00  0.00           C  
ATOM   2505  CG2 VAL A 156     -36.642  -2.174  35.009  1.00  0.00           C  
ATOM   2506  H   VAL A 156     -39.099  -2.148  33.583  1.00  0.00           H  
ATOM   2507  HA  VAL A 156     -38.064  -4.436  34.961  1.00  0.00           H  
ATOM   2508  HB  VAL A 156     -38.487  -1.579  35.930  1.00  0.00           H  
ATOM   2509 1HG1 VAL A 156     -36.903  -2.110  37.717  1.00  0.00           H  
ATOM   2510 2HG1 VAL A 156     -38.391  -3.078  37.837  1.00  0.00           H  
ATOM   2511 3HG1 VAL A 156     -36.898  -3.814  37.206  1.00  0.00           H  
ATOM   2512 1HG2 VAL A 156     -36.058  -1.394  35.497  1.00  0.00           H  
ATOM   2513 2HG2 VAL A 156     -36.036  -3.075  34.914  1.00  0.00           H  
ATOM   2514 3HG2 VAL A 156     -36.944  -1.835  34.018  1.00  0.00           H  
ATOM   2515  N   GLU A 157     -40.898  -3.194  36.088  1.00  0.00           N  
ATOM   2516  CA  GLU A 157     -42.041  -3.502  36.940  1.00  0.00           C  
ATOM   2517  C   GLU A 157     -42.675  -4.831  36.552  1.00  0.00           C  
ATOM   2518  O   GLU A 157     -43.052  -5.625  37.414  1.00  0.00           O  
ATOM   2519  CB  GLU A 157     -43.084  -2.385  36.859  1.00  0.00           C  
ATOM   2520  CG  GLU A 157     -42.657  -1.078  37.512  1.00  0.00           C  
ATOM   2521  CD  GLU A 157     -43.672   0.019  37.344  1.00  0.00           C  
ATOM   2522  OE1 GLU A 157     -44.632  -0.189  36.641  1.00  0.00           O  
ATOM   2523  OE2 GLU A 157     -43.487   1.065  37.919  1.00  0.00           O  
ATOM   2524  H   GLU A 157     -40.886  -2.377  35.494  1.00  0.00           H  
ATOM   2525  HA  GLU A 157     -41.693  -3.580  37.971  1.00  0.00           H  
ATOM   2526 1HB  GLU A 157     -43.313  -2.177  35.813  1.00  0.00           H  
ATOM   2527 2HB  GLU A 157     -44.006  -2.713  37.337  1.00  0.00           H  
ATOM   2528 1HG  GLU A 157     -42.499  -1.250  38.577  1.00  0.00           H  
ATOM   2529 2HG  GLU A 157     -41.710  -0.759  37.079  1.00  0.00           H  
ATOM   2530  N   ALA A 158     -42.768  -5.021  35.219  1.00  0.00           N  
ATOM   2531  CA  ALA A 158     -43.357  -6.255  34.714  1.00  0.00           C  
ATOM   2532  C   ALA A 158     -42.605  -7.476  35.231  1.00  0.00           C  
ATOM   2533  O   ALA A 158     -43.213  -8.440  35.697  1.00  0.00           O  
ATOM   2534  CB  ALA A 158     -43.373  -6.250  33.193  1.00  0.00           C  
ATOM   2535  H   ALA A 158     -42.428  -4.304  34.595  1.00  0.00           H  
ATOM   2536  HA  ALA A 158     -44.382  -6.315  35.078  1.00  0.00           H  
ATOM   2537 1HB  ALA A 158     -43.816  -7.177  32.830  1.00  0.00           H  
ATOM   2538 2HB  ALA A 158     -43.963  -5.404  32.838  1.00  0.00           H  
ATOM   2539 3HB  ALA A 158     -42.355  -6.164  32.818  1.00  0.00           H  
ATOM   2540  N   ALA A 159     -41.280  -7.428  35.147  1.00  0.00           N  
ATOM   2541  CA  ALA A 159     -40.443  -8.529  35.606  1.00  0.00           C  
ATOM   2542  C   ALA A 159     -40.693  -8.835  37.077  1.00  0.00           C  
ATOM   2543  O   ALA A 159     -40.869  -9.992  37.459  1.00  0.00           O  
ATOM   2544  CB  ALA A 159     -38.973  -8.210  35.374  1.00  0.00           C  
ATOM   2545  H   ALA A 159     -40.842  -6.607  34.755  1.00  0.00           H  
ATOM   2546  HA  ALA A 159     -40.706  -9.417  35.030  1.00  0.00           H  
ATOM   2547 1HB  ALA A 159     -38.360  -9.042  35.722  1.00  0.00           H  
ATOM   2548 2HB  ALA A 159     -38.798  -8.051  34.310  1.00  0.00           H  
ATOM   2549 3HB  ALA A 159     -38.706  -7.309  35.924  1.00  0.00           H  
ATOM   2550  N   ARG A 160     -40.703  -7.767  37.890  1.00  0.00           N  
ATOM   2551  CA  ARG A 160     -40.863  -7.839  39.348  1.00  0.00           C  
ATOM   2552  C   ARG A 160     -42.197  -8.448  39.754  1.00  0.00           C  
ATOM   2553  O   ARG A 160     -42.321  -9.036  40.828  1.00  0.00           O  
ATOM   2554  CB  ARG A 160     -40.746  -6.453  39.965  1.00  0.00           C  
ATOM   2555  CG  ARG A 160     -39.348  -5.855  39.934  1.00  0.00           C  
ATOM   2556  CD  ARG A 160     -39.323  -4.487  40.511  1.00  0.00           C  
ATOM   2557  NE  ARG A 160     -37.989  -3.911  40.483  1.00  0.00           N  
ATOM   2558  CZ  ARG A 160     -37.698  -2.637  40.814  1.00  0.00           C  
ATOM   2559  NH1 ARG A 160     -38.656  -1.822  41.195  1.00  0.00           N  
ATOM   2560  NH2 ARG A 160     -36.449  -2.208  40.757  1.00  0.00           N  
ATOM   2561  H   ARG A 160     -40.596  -6.844  37.492  1.00  0.00           H  
ATOM   2562  HA  ARG A 160     -40.069  -8.468  39.752  1.00  0.00           H  
ATOM   2563 1HB  ARG A 160     -41.410  -5.765  39.443  1.00  0.00           H  
ATOM   2564 2HB  ARG A 160     -41.066  -6.490  41.006  1.00  0.00           H  
ATOM   2565 1HG  ARG A 160     -38.671  -6.483  40.513  1.00  0.00           H  
ATOM   2566 2HG  ARG A 160     -38.999  -5.799  38.902  1.00  0.00           H  
ATOM   2567 1HD  ARG A 160     -39.986  -3.839  39.938  1.00  0.00           H  
ATOM   2568 2HD  ARG A 160     -39.658  -4.522  41.547  1.00  0.00           H  
ATOM   2569  HE  ARG A 160     -37.225  -4.508  40.195  1.00  0.00           H  
ATOM   2570 1HH1 ARG A 160     -39.611  -2.150  41.239  1.00  0.00           H  
ATOM   2571 2HH1 ARG A 160     -38.438  -0.868  41.444  1.00  0.00           H  
ATOM   2572 1HH2 ARG A 160     -35.712  -2.835  40.464  1.00  0.00           H  
ATOM   2573 2HH2 ARG A 160     -36.231  -1.255  41.005  1.00  0.00           H  
ATOM   2574  N   ASP A 161     -43.190  -8.302  38.888  1.00  0.00           N  
ATOM   2575  CA  ASP A 161     -44.550  -8.689  39.226  1.00  0.00           C  
ATOM   2576  C   ASP A 161     -44.958  -9.996  38.555  1.00  0.00           C  
ATOM   2577  O   ASP A 161     -46.140 -10.336  38.504  1.00  0.00           O  
ATOM   2578  CB  ASP A 161     -45.529  -7.582  38.827  1.00  0.00           C  
ATOM   2579  CG  ASP A 161     -46.862  -7.678  39.556  1.00  0.00           C  
ATOM   2580  OD1 ASP A 161     -46.889  -8.218  40.637  1.00  0.00           O  
ATOM   2581  OD2 ASP A 161     -47.842  -7.211  39.025  1.00  0.00           O  
ATOM   2582  H   ASP A 161     -42.994  -7.914  37.976  1.00  0.00           H  
ATOM   2583  HA  ASP A 161     -44.611  -8.835  40.305  1.00  0.00           H  
ATOM   2584 1HB  ASP A 161     -45.084  -6.609  39.040  1.00  0.00           H  
ATOM   2585 2HB  ASP A 161     -45.714  -7.629  37.753  1.00  0.00           H  
ATOM   2586  N   GLY A 162     -43.966 -10.722  38.044  1.00  0.00           N  
ATOM   2587  CA  GLY A 162     -44.174 -12.070  37.525  1.00  0.00           C  
ATOM   2588  C   GLY A 162     -44.494 -12.075  36.036  1.00  0.00           C  
ATOM   2589  O   GLY A 162     -45.487 -12.662  35.607  1.00  0.00           O  
ATOM   2590  H   GLY A 162     -43.035 -10.329  38.012  1.00  0.00           H  
ATOM   2591 1HA  GLY A 162     -43.280 -12.670  37.700  1.00  0.00           H  
ATOM   2592 2HA  GLY A 162     -44.990 -12.545  38.067  1.00  0.00           H  
ATOM   2593  N   ALA A 163     -43.644 -11.417  35.257  1.00  0.00           N  
ATOM   2594  CA  ALA A 163     -43.671 -11.547  33.802  1.00  0.00           C  
ATOM   2595  C   ALA A 163     -42.831 -12.737  33.333  1.00  0.00           C  
ATOM   2596  O   ALA A 163     -41.695 -12.918  33.773  1.00  0.00           O  
ATOM   2597  CB  ALA A 163     -43.182 -10.263  33.148  1.00  0.00           C  
ATOM   2598  H   ALA A 163     -42.959 -10.809  35.681  1.00  0.00           H  
ATOM   2599  HA  ALA A 163     -44.702 -11.727  33.497  1.00  0.00           H  
ATOM   2600 1HB  ALA A 163     -43.210 -10.373  32.064  1.00  0.00           H  
ATOM   2601 2HB  ALA A 163     -43.825  -9.435  33.446  1.00  0.00           H  
ATOM   2602 3HB  ALA A 163     -42.160 -10.060  33.466  1.00  0.00           H  
ATOM   2603  N   SER A 164     -43.394 -13.546  32.438  1.00  0.00           N  
ATOM   2604  CA  SER A 164     -42.694 -14.735  31.952  1.00  0.00           C  
ATOM   2605  C   SER A 164     -41.551 -14.375  31.014  1.00  0.00           C  
ATOM   2606  O   SER A 164     -41.466 -13.247  30.528  1.00  0.00           O  
ATOM   2607  CB  SER A 164     -43.665 -15.656  31.240  1.00  0.00           C  
ATOM   2608  OG  SER A 164     -44.121 -15.079  30.047  1.00  0.00           O  
ATOM   2609  H   SER A 164     -44.319 -13.330  32.093  1.00  0.00           H  
ATOM   2610  HA  SER A 164     -42.272 -15.262  32.809  1.00  0.00           H  
ATOM   2611 1HB  SER A 164     -43.174 -16.604  31.024  1.00  0.00           H  
ATOM   2612 2HB  SER A 164     -44.511 -15.866  31.892  1.00  0.00           H  
ATOM   2613  HG  SER A 164     -44.725 -15.716  29.659  1.00  0.00           H  
ATOM   2614  N   GLU A 165     -40.671 -15.336  30.759  1.00  0.00           N  
ATOM   2615  CA  GLU A 165     -39.529 -15.073  29.896  1.00  0.00           C  
ATOM   2616  C   GLU A 165     -40.001 -14.572  28.532  1.00  0.00           C  
ATOM   2617  O   GLU A 165     -39.463 -13.604  27.996  1.00  0.00           O  
ATOM   2618  CB  GLU A 165     -38.679 -16.334  29.730  1.00  0.00           C  
ATOM   2619  CG  GLU A 165     -37.969 -16.786  30.998  1.00  0.00           C  
ATOM   2620  CD  GLU A 165     -38.858 -17.576  31.917  1.00  0.00           C  
ATOM   2621  OE1 GLU A 165     -39.999 -17.779  31.578  1.00  0.00           O  
ATOM   2622  OE2 GLU A 165     -38.396 -17.977  32.959  1.00  0.00           O  
ATOM   2623  H   GLU A 165     -40.806 -16.248  31.171  1.00  0.00           H  
ATOM   2624  HA  GLU A 165     -38.917 -14.298  30.358  1.00  0.00           H  
ATOM   2625 1HB  GLU A 165     -39.309 -17.156  29.389  1.00  0.00           H  
ATOM   2626 2HB  GLU A 165     -37.921 -16.164  28.964  1.00  0.00           H  
ATOM   2627 1HG  GLU A 165     -37.112 -17.400  30.723  1.00  0.00           H  
ATOM   2628 2HG  GLU A 165     -37.597 -15.908  31.525  1.00  0.00           H  
ATOM   2629  N   GLU A 166     -41.015 -15.221  27.949  1.00  0.00           N  
ATOM   2630  CA  GLU A 166     -41.549 -14.727  26.685  1.00  0.00           C  
ATOM   2631  C   GLU A 166     -42.117 -13.323  26.839  1.00  0.00           C  
ATOM   2632  O   GLU A 166     -41.840 -12.439  26.028  1.00  0.00           O  
ATOM   2633  CB  GLU A 166     -42.631 -15.672  26.158  1.00  0.00           C  
ATOM   2634  CG  GLU A 166     -42.112 -17.020  25.681  1.00  0.00           C  
ATOM   2635  CD  GLU A 166     -41.238 -16.913  24.462  1.00  0.00           C  
ATOM   2636  OE1 GLU A 166     -41.731 -16.514  23.435  1.00  0.00           O  
ATOM   2637  OE2 GLU A 166     -40.076 -17.229  24.559  1.00  0.00           O  
ATOM   2638  H   GLU A 166     -41.394 -16.044  28.395  1.00  0.00           H  
ATOM   2639  HA  GLU A 166     -40.736 -14.687  25.959  1.00  0.00           H  
ATOM   2640 1HB  GLU A 166     -43.367 -15.855  26.941  1.00  0.00           H  
ATOM   2641 2HB  GLU A 166     -43.151 -15.200  25.324  1.00  0.00           H  
ATOM   2642 1HG  GLU A 166     -41.539 -17.482  26.485  1.00  0.00           H  
ATOM   2643 2HG  GLU A 166     -42.959 -17.667  25.459  1.00  0.00           H  
ATOM   2644  N   ALA A 167     -42.914 -13.122  27.882  1.00  0.00           N  
ATOM   2645  CA  ALA A 167     -43.523 -11.824  28.144  1.00  0.00           C  
ATOM   2646  C   ALA A 167     -42.464 -10.739  28.294  1.00  0.00           C  
ATOM   2647  O   ALA A 167     -42.577  -9.663  27.707  1.00  0.00           O  
ATOM   2648  CB  ALA A 167     -44.394 -11.889  29.391  1.00  0.00           C  
ATOM   2649  H   ALA A 167     -43.103 -13.889  28.511  1.00  0.00           H  
ATOM   2650  HA  ALA A 167     -44.149 -11.565  27.290  1.00  0.00           H  
ATOM   2651 1HB  ALA A 167     -44.841 -10.912  29.573  1.00  0.00           H  
ATOM   2652 2HB  ALA A 167     -45.182 -12.628  29.246  1.00  0.00           H  
ATOM   2653 3HB  ALA A 167     -43.783 -12.173  30.246  1.00  0.00           H  
ATOM   2654  N   LEU A 168     -41.443 -11.083  29.104  1.00  0.00           N  
ATOM   2655  CA  LEU A 168     -40.361 -10.133  29.332  1.00  0.00           C  
ATOM   2656  C   LEU A 168     -39.631  -9.808  28.036  1.00  0.00           C  
ATOM   2657  O   LEU A 168     -39.288  -8.654  27.778  1.00  0.00           O  
ATOM   2658  CB  LEU A 168     -39.368 -10.696  30.358  1.00  0.00           C  
ATOM   2659  CG  LEU A 168     -38.188  -9.782  30.711  1.00  0.00           C  
ATOM   2660  CD1 LEU A 168     -38.711  -8.479  31.299  1.00  0.00           C  
ATOM   2661  CD2 LEU A 168     -37.270 -10.495  31.693  1.00  0.00           C  
ATOM   2662  H   LEU A 168     -41.445 -11.995  29.539  1.00  0.00           H  
ATOM   2663  HA  LEU A 168     -40.787  -9.211  29.727  1.00  0.00           H  
ATOM   2664 1HB  LEU A 168     -39.906 -10.913  31.279  1.00  0.00           H  
ATOM   2665 2HB  LEU A 168     -38.961 -11.629  29.971  1.00  0.00           H  
ATOM   2666  HG  LEU A 168     -37.631  -9.540  29.805  1.00  0.00           H  
ATOM   2667 1HD1 LEU A 168     -37.872  -7.830  31.550  1.00  0.00           H  
ATOM   2668 2HD1 LEU A 168     -39.349  -7.980  30.568  1.00  0.00           H  
ATOM   2669 3HD1 LEU A 168     -39.287  -8.691  32.199  1.00  0.00           H  
ATOM   2670 1HD2 LEU A 168     -36.430  -9.846  31.944  1.00  0.00           H  
ATOM   2671 2HD2 LEU A 168     -37.825 -10.737  32.600  1.00  0.00           H  
ATOM   2672 3HD2 LEU A 168     -36.896 -11.414  31.241  1.00  0.00           H  
ATOM   2673  N   ARG A 169     -39.417 -10.881  27.247  1.00  0.00           N  
ATOM   2674  CA  ARG A 169     -38.728 -10.706  25.974  1.00  0.00           C  
ATOM   2675  C   ARG A 169     -39.513  -9.789  25.044  1.00  0.00           C  
ATOM   2676  O   ARG A 169     -38.939  -8.938  24.366  1.00  0.00           O  
ATOM   2677  CB  ARG A 169     -38.511 -12.050  25.294  1.00  0.00           C  
ATOM   2678  CG  ARG A 169     -37.763 -11.984  23.972  1.00  0.00           C  
ATOM   2679  CD  ARG A 169     -37.593 -13.331  23.369  1.00  0.00           C  
ATOM   2680  NE  ARG A 169     -38.869 -13.939  23.031  1.00  0.00           N  
ATOM   2681  CZ  ARG A 169     -39.583 -13.654  21.925  1.00  0.00           C  
ATOM   2682  NH1 ARG A 169     -39.133 -12.771  21.061  1.00  0.00           N  
ATOM   2683  NH2 ARG A 169     -40.736 -14.263  21.707  1.00  0.00           N  
ATOM   2684  H   ARG A 169     -39.739 -11.788  27.552  1.00  0.00           H  
ATOM   2685  HA  ARG A 169     -37.755 -10.253  26.167  1.00  0.00           H  
ATOM   2686 1HB  ARG A 169     -37.951 -12.707  25.957  1.00  0.00           H  
ATOM   2687 2HB  ARG A 169     -39.476 -12.521  25.104  1.00  0.00           H  
ATOM   2688 1HG  ARG A 169     -38.319 -11.362  23.269  1.00  0.00           H  
ATOM   2689 2HG  ARG A 169     -36.774 -11.553  24.134  1.00  0.00           H  
ATOM   2690 1HD  ARG A 169     -37.002 -13.250  22.458  1.00  0.00           H  
ATOM   2691 2HD  ARG A 169     -37.081 -13.983  24.076  1.00  0.00           H  
ATOM   2692  HE  ARG A 169     -39.248 -14.624  23.672  1.00  0.00           H  
ATOM   2693 1HH1 ARG A 169     -38.252 -12.306  21.228  1.00  0.00           H  
ATOM   2694 2HH1 ARG A 169     -39.668 -12.558  20.232  1.00  0.00           H  
ATOM   2695 1HH2 ARG A 169     -41.082 -14.943  22.371  1.00  0.00           H  
ATOM   2696 2HH2 ARG A 169     -41.271 -14.050  20.878  1.00  0.00           H  
ATOM   2697  N   PHE A 170     -40.844 -10.015  25.055  1.00  0.00           N  
ATOM   2698  CA  PHE A 170     -41.710  -9.204  24.209  1.00  0.00           C  
ATOM   2699  C   PHE A 170     -41.641  -7.732  24.599  1.00  0.00           C  
ATOM   2700  O   PHE A 170     -41.603  -6.853  23.738  1.00  0.00           O  
ATOM   2701  CB  PHE A 170     -43.157  -9.693  24.300  1.00  0.00           C  
ATOM   2702  CG  PHE A 170     -43.408 -10.981  23.567  1.00  0.00           C  
ATOM   2703  CD1 PHE A 170     -43.921 -12.085  24.232  1.00  0.00           C  
ATOM   2704  CD2 PHE A 170     -43.131 -11.091  22.213  1.00  0.00           C  
ATOM   2705  CE1 PHE A 170     -44.153 -13.269  23.559  1.00  0.00           C  
ATOM   2706  CE2 PHE A 170     -43.363 -12.273  21.538  1.00  0.00           C  
ATOM   2707  CZ  PHE A 170     -43.874 -13.364  22.212  1.00  0.00           C  
ATOM   2708  H   PHE A 170     -41.215 -10.742  25.650  1.00  0.00           H  
ATOM   2709  HA  PHE A 170     -41.374  -9.300  23.176  1.00  0.00           H  
ATOM   2710 1HB  PHE A 170     -43.426  -9.839  25.345  1.00  0.00           H  
ATOM   2711 2HB  PHE A 170     -43.824  -8.935  23.893  1.00  0.00           H  
ATOM   2712  HD1 PHE A 170     -44.143 -12.010  25.297  1.00  0.00           H  
ATOM   2713  HD2 PHE A 170     -42.727 -10.229  21.681  1.00  0.00           H  
ATOM   2714  HE1 PHE A 170     -44.556 -14.129  24.093  1.00  0.00           H  
ATOM   2715  HE2 PHE A 170     -43.141 -12.346  20.473  1.00  0.00           H  
ATOM   2716  HZ  PHE A 170     -44.055 -14.297  21.681  1.00  0.00           H  
ATOM   2717  N   ILE A 171     -41.628  -7.523  25.931  1.00  0.00           N  
ATOM   2718  CA  ILE A 171     -41.562  -6.157  26.437  1.00  0.00           C  
ATOM   2719  C   ILE A 171     -40.274  -5.470  26.002  1.00  0.00           C  
ATOM   2720  O   ILE A 171     -40.281  -4.298  25.625  1.00  0.00           O  
ATOM   2721  CB  ILE A 171     -41.663  -6.135  27.974  1.00  0.00           C  
ATOM   2722  CG1 ILE A 171     -43.060  -6.570  28.423  1.00  0.00           C  
ATOM   2723  CG2 ILE A 171     -41.336  -4.749  28.508  1.00  0.00           C  
ATOM   2724  CD1 ILE A 171     -43.168  -6.839  29.907  1.00  0.00           C  
ATOM   2725  H   ILE A 171     -41.665  -8.317  26.554  1.00  0.00           H  
ATOM   2726  HA  ILE A 171     -42.402  -5.596  26.029  1.00  0.00           H  
ATOM   2727  HB  ILE A 171     -40.959  -6.852  28.395  1.00  0.00           H  
ATOM   2728 1HG1 ILE A 171     -43.783  -5.797  28.163  1.00  0.00           H  
ATOM   2729 2HG1 ILE A 171     -43.348  -7.477  27.891  1.00  0.00           H  
ATOM   2730 1HG2 ILE A 171     -41.412  -4.751  29.595  1.00  0.00           H  
ATOM   2731 2HG2 ILE A 171     -40.322  -4.477  28.217  1.00  0.00           H  
ATOM   2732 3HG2 ILE A 171     -42.038  -4.025  28.096  1.00  0.00           H  
ATOM   2733 1HD1 ILE A 171     -44.187  -7.143  30.148  1.00  0.00           H  
ATOM   2734 2HD1 ILE A 171     -42.477  -7.636  30.183  1.00  0.00           H  
ATOM   2735 3HD1 ILE A 171     -42.919  -5.934  30.460  1.00  0.00           H  
ATOM   2736  N   LEU A 172     -39.184  -6.260  26.077  1.00  0.00           N  
ATOM   2737  CA  LEU A 172     -37.885  -5.722  25.686  1.00  0.00           C  
ATOM   2738  C   LEU A 172     -37.875  -5.318  24.218  1.00  0.00           C  
ATOM   2739  O   LEU A 172     -37.330  -4.275  23.855  1.00  0.00           O  
ATOM   2740  CB  LEU A 172     -36.783  -6.757  25.945  1.00  0.00           C  
ATOM   2741  CG  LEU A 172     -35.356  -6.309  25.601  1.00  0.00           C  
ATOM   2742  CD1 LEU A 172     -34.993  -5.085  26.431  1.00  0.00           C  
ATOM   2743  CD2 LEU A 172     -34.388  -7.454  25.862  1.00  0.00           C  
ATOM   2744  H   LEU A 172     -39.286  -7.211  26.402  1.00  0.00           H  
ATOM   2745  HA  LEU A 172     -37.683  -4.836  26.288  1.00  0.00           H  
ATOM   2746 1HB  LEU A 172     -36.800  -7.026  27.000  1.00  0.00           H  
ATOM   2747 2HB  LEU A 172     -37.000  -7.650  25.360  1.00  0.00           H  
ATOM   2748  HG  LEU A 172     -35.308  -6.025  24.550  1.00  0.00           H  
ATOM   2749 1HD1 LEU A 172     -33.980  -4.767  26.187  1.00  0.00           H  
ATOM   2750 2HD1 LEU A 172     -35.690  -4.276  26.211  1.00  0.00           H  
ATOM   2751 3HD1 LEU A 172     -35.049  -5.335  27.490  1.00  0.00           H  
ATOM   2752 1HD2 LEU A 172     -33.374  -7.136  25.616  1.00  0.00           H  
ATOM   2753 2HD2 LEU A 172     -34.435  -7.738  26.913  1.00  0.00           H  
ATOM   2754 3HD2 LEU A 172     -34.660  -8.308  25.242  1.00  0.00           H  
ATOM   2755  N   GLU A 173     -38.503  -6.195  23.408  1.00  0.00           N  
ATOM   2756  CA  GLU A 173     -38.566  -5.924  21.976  1.00  0.00           C  
ATOM   2757  C   GLU A 173     -39.330  -4.638  21.692  1.00  0.00           C  
ATOM   2758  O   GLU A 173     -38.932  -3.843  20.841  1.00  0.00           O  
ATOM   2759  CB  GLU A 173     -39.224  -7.094  21.240  1.00  0.00           C  
ATOM   2760  CG  GLU A 173     -39.277  -6.935  19.728  1.00  0.00           C  
ATOM   2761  CD  GLU A 173     -39.861  -8.133  19.033  1.00  0.00           C  
ATOM   2762  OE1 GLU A 173     -40.199  -9.079  19.704  1.00  0.00           O  
ATOM   2763  OE2 GLU A 173     -39.970  -8.103  17.830  1.00  0.00           O  
ATOM   2764  H   GLU A 173     -38.918  -7.025  23.808  1.00  0.00           H  
ATOM   2765  HA  GLU A 173     -37.548  -5.804  21.602  1.00  0.00           H  
ATOM   2766 1HB  GLU A 173     -38.682  -8.014  21.461  1.00  0.00           H  
ATOM   2767 2HB  GLU A 173     -40.245  -7.221  21.599  1.00  0.00           H  
ATOM   2768 1HG  GLU A 173     -39.879  -6.060  19.485  1.00  0.00           H  
ATOM   2769 2HG  GLU A 173     -38.268  -6.761  19.356  1.00  0.00           H  
ATOM   2770  N   ALA A 174     -40.438  -4.486  22.446  1.00  0.00           N  
ATOM   2771  CA  ALA A 174     -41.260  -3.294  22.274  1.00  0.00           C  
ATOM   2772  C   ALA A 174     -40.478  -2.031  22.611  1.00  0.00           C  
ATOM   2773  O   ALA A 174     -40.581  -1.021  21.915  1.00  0.00           O  
ATOM   2774  CB  ALA A 174     -42.513  -3.385  23.133  1.00  0.00           C  
ATOM   2775  H   ALA A 174     -40.678  -5.201  23.118  1.00  0.00           H  
ATOM   2776  HA  ALA A 174     -41.555  -3.234  21.226  1.00  0.00           H  
ATOM   2777 1HB  ALA A 174     -43.116  -2.488  22.994  1.00  0.00           H  
ATOM   2778 2HB  ALA A 174     -43.092  -4.261  22.840  1.00  0.00           H  
ATOM   2779 3HB  ALA A 174     -42.229  -3.472  24.181  1.00  0.00           H  
ATOM   2780  N   VAL A 175     -39.701  -2.149  23.707  1.00  0.00           N  
ATOM   2781  CA  VAL A 175     -38.899  -1.011  24.138  1.00  0.00           C  
ATOM   2782  C   VAL A 175     -37.879  -0.621  23.075  1.00  0.00           C  
ATOM   2783  O   VAL A 175     -37.662   0.563  22.814  1.00  0.00           O  
ATOM   2784  CB  VAL A 175     -38.165  -1.341  25.452  1.00  0.00           C  
ATOM   2785  CG1 VAL A 175     -37.175  -0.240  25.800  1.00  0.00           C  
ATOM   2786  CG2 VAL A 175     -39.174  -1.533  26.574  1.00  0.00           C  
ATOM   2787  H   VAL A 175     -39.689  -3.025  24.210  1.00  0.00           H  
ATOM   2788  HA  VAL A 175     -39.564  -0.164  24.312  1.00  0.00           H  
ATOM   2789  HB  VAL A 175     -37.592  -2.258  25.317  1.00  0.00           H  
ATOM   2790 1HG1 VAL A 175     -36.665  -0.490  26.731  1.00  0.00           H  
ATOM   2791 2HG1 VAL A 175     -36.441  -0.144  25.000  1.00  0.00           H  
ATOM   2792 3HG1 VAL A 175     -37.707   0.704  25.921  1.00  0.00           H  
ATOM   2793 1HG2 VAL A 175     -38.649  -1.767  27.499  1.00  0.00           H  
ATOM   2794 2HG2 VAL A 175     -39.752  -0.618  26.705  1.00  0.00           H  
ATOM   2795 3HG2 VAL A 175     -39.847  -2.353  26.321  1.00  0.00           H  
ATOM   2796  N   ARG A 176     -37.275  -1.674  22.488  1.00  0.00           N  
ATOM   2797  CA  ARG A 176     -36.279  -1.438  21.451  1.00  0.00           C  
ATOM   2798  C   ARG A 176     -36.888  -0.723  20.253  1.00  0.00           C  
ATOM   2799  O   ARG A 176     -36.280   0.184  19.685  1.00  0.00           O  
ATOM   2800  CB  ARG A 176     -35.661  -2.752  20.994  1.00  0.00           C  
ATOM   2801  CG  ARG A 176     -34.747  -3.417  22.010  1.00  0.00           C  
ATOM   2802  CD  ARG A 176     -34.230  -4.718  21.515  1.00  0.00           C  
ATOM   2803  NE  ARG A 176     -33.354  -5.358  22.484  1.00  0.00           N  
ATOM   2804  CZ  ARG A 176     -32.859  -6.605  22.361  1.00  0.00           C  
ATOM   2805  NH1 ARG A 176     -33.161  -7.331  21.307  1.00  0.00           N  
ATOM   2806  NH2 ARG A 176     -32.069  -7.098  23.299  1.00  0.00           N  
ATOM   2807  H   ARG A 176     -37.526  -2.609  22.777  1.00  0.00           H  
ATOM   2808  HA  ARG A 176     -35.490  -0.810  21.866  1.00  0.00           H  
ATOM   2809 1HB  ARG A 176     -36.452  -3.459  20.749  1.00  0.00           H  
ATOM   2810 2HB  ARG A 176     -35.080  -2.584  20.087  1.00  0.00           H  
ATOM   2811 1HG  ARG A 176     -33.897  -2.766  22.216  1.00  0.00           H  
ATOM   2812 2HG  ARG A 176     -35.298  -3.596  22.934  1.00  0.00           H  
ATOM   2813 1HD  ARG A 176     -35.065  -5.389  21.315  1.00  0.00           H  
ATOM   2814 2HD  ARG A 176     -33.664  -4.559  20.597  1.00  0.00           H  
ATOM   2815  HE  ARG A 176     -33.100  -4.830  23.308  1.00  0.00           H  
ATOM   2816 1HH1 ARG A 176     -33.764  -6.954  20.590  1.00  0.00           H  
ATOM   2817 2HH1 ARG A 176     -32.789  -8.265  21.215  1.00  0.00           H  
ATOM   2818 1HH2 ARG A 176     -31.837  -6.539  24.109  1.00  0.00           H  
ATOM   2819 2HH2 ARG A 176     -31.698  -8.031  23.207  1.00  0.00           H  
ATOM   2820  N   LEU A 177     -38.109  -1.180  19.909  1.00  0.00           N  
ATOM   2821  CA  LEU A 177     -38.804  -0.579  18.777  1.00  0.00           C  
ATOM   2822  C   LEU A 177     -39.086   0.898  19.026  1.00  0.00           C  
ATOM   2823  O   LEU A 177     -38.935   1.728  18.130  1.00  0.00           O  
ATOM   2824  CB  LEU A 177     -40.120  -1.320  18.509  1.00  0.00           C  
ATOM   2825  CG  LEU A 177     -39.982  -2.747  17.964  1.00  0.00           C  
ATOM   2826  CD1 LEU A 177     -41.351  -3.411  17.925  1.00  0.00           C  
ATOM   2827  CD2 LEU A 177     -39.355  -2.703  16.579  1.00  0.00           C  
ATOM   2828  H   LEU A 177     -38.521  -1.932  20.442  1.00  0.00           H  
ATOM   2829  HA  LEU A 177     -38.169  -0.664  17.896  1.00  0.00           H  
ATOM   2830 1HB  LEU A 177     -40.684  -1.374  19.439  1.00  0.00           H  
ATOM   2831 2HB  LEU A 177     -40.702  -0.745  17.789  1.00  0.00           H  
ATOM   2832  HG  LEU A 177     -39.347  -3.331  18.631  1.00  0.00           H  
ATOM   2833 1HD1 LEU A 177     -41.252  -4.426  17.538  1.00  0.00           H  
ATOM   2834 2HD1 LEU A 177     -41.767  -3.447  18.932  1.00  0.00           H  
ATOM   2835 3HD1 LEU A 177     -42.014  -2.839  17.277  1.00  0.00           H  
ATOM   2836 1HD2 LEU A 177     -39.256  -3.717  16.192  1.00  0.00           H  
ATOM   2837 2HD2 LEU A 177     -39.990  -2.120  15.911  1.00  0.00           H  
ATOM   2838 3HD2 LEU A 177     -38.370  -2.239  16.639  1.00  0.00           H  
ATOM   2839  N   ALA A 178     -39.499   1.169  20.281  1.00  0.00           N  
ATOM   2840  CA  ALA A 178     -39.802   2.546  20.651  1.00  0.00           C  
ATOM   2841  C   ALA A 178     -38.568   3.432  20.533  1.00  0.00           C  
ATOM   2842  O   ALA A 178     -38.648   4.564  20.057  1.00  0.00           O  
ATOM   2843  CB  ALA A 178     -40.362   2.605  22.064  1.00  0.00           C  
ATOM   2844  H   ALA A 178     -39.591   0.411  20.943  1.00  0.00           H  
ATOM   2845  HA  ALA A 178     -40.553   2.926  19.957  1.00  0.00           H  
ATOM   2846 1HB  ALA A 178     -40.582   3.640  22.326  1.00  0.00           H  
ATOM   2847 2HB  ALA A 178     -41.276   2.014  22.118  1.00  0.00           H  
ATOM   2848 3HB  ALA A 178     -39.629   2.203  22.763  1.00  0.00           H  
ATOM   2849  N   VAL A 179     -37.438   2.855  20.989  1.00  0.00           N  
ATOM   2850  CA  VAL A 179     -36.184   3.596  20.932  1.00  0.00           C  
ATOM   2851  C   VAL A 179     -35.804   3.927  19.494  1.00  0.00           C  
ATOM   2852  O   VAL A 179     -35.347   5.031  19.201  1.00  0.00           O  
ATOM   2853  CB  VAL A 179     -35.052   2.781  21.585  1.00  0.00           C  
ATOM   2854  CG1 VAL A 179     -33.708   3.455  21.352  1.00  0.00           C  
ATOM   2855  CG2 VAL A 179     -35.322   2.618  23.073  1.00  0.00           C  
ATOM   2856  H   VAL A 179     -37.480   1.917  21.363  1.00  0.00           H  
ATOM   2857  HA  VAL A 179     -36.308   4.528  21.484  1.00  0.00           H  
ATOM   2858  HB  VAL A 179     -35.005   1.799  21.114  1.00  0.00           H  
ATOM   2859 1HG1 VAL A 179     -32.919   2.866  21.820  1.00  0.00           H  
ATOM   2860 2HG1 VAL A 179     -33.518   3.529  20.281  1.00  0.00           H  
ATOM   2861 3HG1 VAL A 179     -33.721   4.454  21.789  1.00  0.00           H  
ATOM   2862 1HG2 VAL A 179     -34.518   2.041  23.528  1.00  0.00           H  
ATOM   2863 2HG2 VAL A 179     -35.375   3.600  23.543  1.00  0.00           H  
ATOM   2864 3HG2 VAL A 179     -36.269   2.097  23.215  1.00  0.00           H  
ATOM   2865  N   LYS A 180     -36.018   2.914  18.628  1.00  0.00           N  
ATOM   2866  CA  LYS A 180     -35.697   3.102  17.218  1.00  0.00           C  
ATOM   2867  C   LYS A 180     -36.536   4.215  16.606  1.00  0.00           C  
ATOM   2868  O   LYS A 180     -36.034   5.028  15.829  1.00  0.00           O  
ATOM   2869  CB  LYS A 180     -35.905   1.799  16.444  1.00  0.00           C  
ATOM   2870  CG  LYS A 180     -35.578   1.891  14.959  1.00  0.00           C  
ATOM   2871  CD  LYS A 180     -34.102   2.181  14.735  1.00  0.00           C  
ATOM   2872  CE  LYS A 180     -33.711   1.978  13.279  1.00  0.00           C  
ATOM   2873  NZ  LYS A 180     -34.450   2.897  12.371  1.00  0.00           N  
ATOM   2874  H   LYS A 180     -36.398   2.044  18.972  1.00  0.00           H  
ATOM   2875  HA  LYS A 180     -34.648   3.391  17.138  1.00  0.00           H  
ATOM   2876 1HB  LYS A 180     -35.282   1.015  16.876  1.00  0.00           H  
ATOM   2877 2HB  LYS A 180     -36.943   1.481  16.539  1.00  0.00           H  
ATOM   2878 1HG  LYS A 180     -35.833   0.950  14.471  1.00  0.00           H  
ATOM   2879 2HG  LYS A 180     -36.169   2.686  14.505  1.00  0.00           H  
ATOM   2880 1HD  LYS A 180     -33.886   3.212  15.020  1.00  0.00           H  
ATOM   2881 2HD  LYS A 180     -33.502   1.518  15.358  1.00  0.00           H  
ATOM   2882 1HE  LYS A 180     -32.643   2.153  13.161  1.00  0.00           H  
ATOM   2883 2HE  LYS A 180     -33.923   0.950  12.985  1.00  0.00           H  
ATOM   2884 1HZ  LYS A 180     -34.164   2.731  11.417  1.00  0.00           H  
ATOM   2885 2HZ  LYS A 180     -35.443   2.731  12.458  1.00  0.00           H  
ATOM   2886 3HZ  LYS A 180     -34.246   3.854  12.621  1.00  0.00           H  
ATOM   2887  N   ALA A 181     -37.826   4.203  16.997  1.00  0.00           N  
ATOM   2888  CA  ALA A 181     -38.738   5.219  16.484  1.00  0.00           C  
ATOM   2889  C   ALA A 181     -38.299   6.616  16.905  1.00  0.00           C  
ATOM   2890  O   ALA A 181     -38.350   7.557  16.113  1.00  0.00           O  
ATOM   2891  CB  ALA A 181     -40.157   4.945  16.959  1.00  0.00           C  
ATOM   2892  H   ALA A 181     -38.139   3.490  17.640  1.00  0.00           H  
ATOM   2893  HA  ALA A 181     -38.715   5.175  15.395  1.00  0.00           H  
ATOM   2894 1HB  ALA A 181     -40.826   5.711  16.567  1.00  0.00           H  
ATOM   2895 2HB  ALA A 181     -40.478   3.966  16.601  1.00  0.00           H  
ATOM   2896 3HB  ALA A 181     -40.186   4.960  18.047  1.00  0.00           H  
ATOM   2897  N   PHE A 182     -37.872   6.691  18.182  1.00  0.00           N  
ATOM   2898  CA  PHE A 182     -37.423   7.973  18.710  1.00  0.00           C  
ATOM   2899  C   PHE A 182     -36.210   8.488  17.947  1.00  0.00           C  
ATOM   2900  O   PHE A 182     -36.114   9.677  17.644  1.00  0.00           O  
ATOM   2901  CB  PHE A 182     -37.082   7.850  20.196  1.00  0.00           C  
ATOM   2902  CG  PHE A 182     -38.287   7.744  21.087  1.00  0.00           C  
ATOM   2903  CD1 PHE A 182     -39.434   7.096  20.653  1.00  0.00           C  
ATOM   2904  CD2 PHE A 182     -38.276   8.293  22.361  1.00  0.00           C  
ATOM   2905  CE1 PHE A 182     -40.543   6.998  21.472  1.00  0.00           C  
ATOM   2906  CE2 PHE A 182     -39.383   8.196  23.182  1.00  0.00           C  
ATOM   2907  CZ  PHE A 182     -40.517   7.548  22.736  1.00  0.00           C  
ATOM   2908  H   PHE A 182     -37.871   5.856  18.750  1.00  0.00           H  
ATOM   2909  HA  PHE A 182     -38.231   8.697  18.596  1.00  0.00           H  
ATOM   2910 1HB  PHE A 182     -36.463   6.968  20.355  1.00  0.00           H  
ATOM   2911 2HB  PHE A 182     -36.503   8.717  20.509  1.00  0.00           H  
ATOM   2912  HD1 PHE A 182     -39.453   6.661  19.654  1.00  0.00           H  
ATOM   2913  HD2 PHE A 182     -37.380   8.805  22.712  1.00  0.00           H  
ATOM   2914  HE1 PHE A 182     -41.437   6.487  21.118  1.00  0.00           H  
ATOM   2915  HE2 PHE A 182     -39.361   8.631  24.181  1.00  0.00           H  
ATOM   2916  HZ  PHE A 182     -41.391   7.472  23.382  1.00  0.00           H  
ATOM   2917  N   ALA A 183     -35.302   7.533  17.659  1.00  0.00           N  
ATOM   2918  CA  ALA A 183     -34.093   7.895  16.928  1.00  0.00           C  
ATOM   2919  C   ALA A 183     -34.426   8.433  15.543  1.00  0.00           C  
ATOM   2920  O   ALA A 183     -33.829   9.408  15.085  1.00  0.00           O  
ATOM   2921  CB  ALA A 183     -33.161   6.697  16.820  1.00  0.00           C  
ATOM   2922  H   ALA A 183     -35.476   6.584  17.955  1.00  0.00           H  
ATOM   2923  HA  ALA A 183     -33.587   8.687  17.481  1.00  0.00           H  
ATOM   2924 1HB  ALA A 183     -32.263   6.983  16.271  1.00  0.00           H  
ATOM   2925 2HB  ALA A 183     -32.884   6.359  17.818  1.00  0.00           H  
ATOM   2926 3HB  ALA A 183     -33.667   5.890  16.291  1.00  0.00           H  
ATOM   2927  N   ASP A 184     -35.403   7.748  14.914  1.00  0.00           N  
ATOM   2928  CA  ASP A 184     -35.818   8.163  13.579  1.00  0.00           C  
ATOM   2929  C   ASP A 184     -36.390   9.575  13.593  1.00  0.00           C  
ATOM   2930  O   ASP A 184     -36.460  10.237  12.558  1.00  0.00           O  
ATOM   2931  CB  ASP A 184     -36.858   7.191  13.014  1.00  0.00           C  
ATOM   2932  CG  ASP A 184     -36.264   5.839  12.642  1.00  0.00           C  
ATOM   2933  OD1 ASP A 184     -35.063   5.747  12.541  1.00  0.00           O  
ATOM   2934  OD2 ASP A 184     -37.017   4.912  12.462  1.00  0.00           O  
ATOM   2935  H   ASP A 184     -35.829   6.959  15.379  1.00  0.00           H  
ATOM   2936  HA  ASP A 184     -34.944   8.156  12.927  1.00  0.00           H  
ATOM   2937 1HB  ASP A 184     -37.647   7.035  13.750  1.00  0.00           H  
ATOM   2938 2HB  ASP A 184     -37.318   7.627  12.127  1.00  0.00           H  
ATOM   2939  N   GLY A 185     -36.791  10.017  14.771  1.00  0.00           N  
ATOM   2940  CA  GLY A 185     -36.940  11.460  15.004  1.00  0.00           C  
ATOM   2941  C   GLY A 185     -38.387  11.828  14.800  1.00  0.00           C  
ATOM   2942  O   GLY A 185     -38.702  12.945  14.389  1.00  0.00           O  
ATOM   2943  H   GLY A 185     -36.992   9.351  15.503  1.00  0.00           H  
ATOM   2944 1HA  GLY A 185     -36.612  11.702  16.014  1.00  0.00           H  
ATOM   2945 2HA  GLY A 185     -36.295  12.007  14.317  1.00  0.00           H  
ATOM   2946  N   VAL A 186     -39.243  10.857  15.098  1.00  0.00           N  
ATOM   2947  CA  VAL A 186     -40.678  10.992  14.960  1.00  0.00           C  
ATOM   2948  C   VAL A 186     -41.232  12.025  15.925  1.00  0.00           C  
ATOM   2949  O   VAL A 186     -40.704  12.210  17.022  1.00  0.00           O  
ATOM   2950  CB  VAL A 186     -41.365   9.637  15.210  1.00  0.00           C  
ATOM   2951  CG1 VAL A 186     -40.899   8.608  14.191  1.00  0.00           C  
ATOM   2952  CG2 VAL A 186     -41.077   9.163  16.626  1.00  0.00           C  
ATOM   2953  H   VAL A 186     -38.887   9.976  15.440  1.00  0.00           H  
ATOM   2954  HA  VAL A 186     -40.898  11.315  13.941  1.00  0.00           H  
ATOM   2955  HB  VAL A 186     -42.441   9.756  15.077  1.00  0.00           H  
ATOM   2956 1HG1 VAL A 186     -41.396   7.656  14.382  1.00  0.00           H  
ATOM   2957 2HG1 VAL A 186     -41.148   8.951  13.187  1.00  0.00           H  
ATOM   2958 3HG1 VAL A 186     -39.821   8.476  14.273  1.00  0.00           H  
ATOM   2959 1HG2 VAL A 186     -41.566   8.205  16.796  1.00  0.00           H  
ATOM   2960 2HG2 VAL A 186     -40.001   9.050  16.759  1.00  0.00           H  
ATOM   2961 3HG2 VAL A 186     -41.456   9.896  17.339  1.00  0.00           H  
ATOM   2962  N   ASP A 187     -42.298  12.696  15.516  1.00  0.00           N  
ATOM   2963  CA  ASP A 187     -42.863  13.775  16.309  1.00  0.00           C  
ATOM   2964  C   ASP A 187     -43.248  13.298  17.703  1.00  0.00           C  
ATOM   2965  O   ASP A 187     -43.575  12.128  17.901  1.00  0.00           O  
ATOM   2966  CB  ASP A 187     -44.090  14.366  15.608  1.00  0.00           C  
ATOM   2967  CG  ASP A 187     -44.604  15.631  16.282  1.00  0.00           C  
ATOM   2968  OD1 ASP A 187     -44.081  15.988  17.311  1.00  0.00           O  
ATOM   2969  OD2 ASP A 187     -45.517  16.228  15.762  1.00  0.00           O  
ATOM   2970  H   ASP A 187     -42.725  12.450  14.634  1.00  0.00           H  
ATOM   2971  HA  ASP A 187     -42.111  14.558  16.414  1.00  0.00           H  
ATOM   2972 1HB  ASP A 187     -43.840  14.600  14.573  1.00  0.00           H  
ATOM   2973 2HB  ASP A 187     -44.891  13.628  15.594  1.00  0.00           H  
ATOM   2974  N   ARG A 188     -43.207  14.212  18.668  1.00  0.00           N  
ATOM   2975  CA  ARG A 188     -43.262  13.855  20.085  1.00  0.00           C  
ATOM   2976  C   ARG A 188     -44.559  13.140  20.450  1.00  0.00           C  
ATOM   2977  O   ARG A 188     -44.580  12.286  21.337  1.00  0.00           O  
ATOM   2978  CB  ARG A 188     -43.121  15.099  20.950  1.00  0.00           C  
ATOM   2979  CG  ARG A 188     -41.744  15.744  20.924  1.00  0.00           C  
ATOM   2980  CD  ARG A 188     -41.657  16.892  21.862  1.00  0.00           C  
ATOM   2981  NE  ARG A 188     -40.364  17.553  21.792  1.00  0.00           N  
ATOM   2982  CZ  ARG A 188     -40.083  18.603  20.996  1.00  0.00           C  
ATOM   2983  NH1 ARG A 188     -41.013  19.099  20.210  1.00  0.00           N  
ATOM   2984  NH2 ARG A 188     -38.873  19.135  21.005  1.00  0.00           N  
ATOM   2985  H   ARG A 188     -43.136  15.188  18.419  1.00  0.00           H  
ATOM   2986  HA  ARG A 188     -42.432  13.183  20.306  1.00  0.00           H  
ATOM   2987 1HB  ARG A 188     -43.842  15.849  20.628  1.00  0.00           H  
ATOM   2988 2HB  ARG A 188     -43.349  14.850  21.986  1.00  0.00           H  
ATOM   2989 1HG  ARG A 188     -40.993  15.008  21.211  1.00  0.00           H  
ATOM   2990 2HG  ARG A 188     -41.531  16.106  19.917  1.00  0.00           H  
ATOM   2991 1HD  ARG A 188     -42.427  17.623  21.615  1.00  0.00           H  
ATOM   2992 2HD  ARG A 188     -41.806  16.540  22.882  1.00  0.00           H  
ATOM   2993  HE  ARG A 188     -39.623  17.199  22.382  1.00  0.00           H  
ATOM   2994 1HH1 ARG A 188     -41.938  18.693  20.203  1.00  0.00           H  
ATOM   2995 2HH1 ARG A 188     -40.803  19.887  19.614  1.00  0.00           H  
ATOM   2996 1HH2 ARG A 188     -38.158  18.753  21.609  1.00  0.00           H  
ATOM   2997 2HH2 ARG A 188     -38.663  19.921  20.409  1.00  0.00           H  
ATOM   2998  N   GLU A 189     -45.628  13.496  19.761  1.00  0.00           N  
ATOM   2999  CA  GLU A 189     -46.914  12.832  19.939  1.00  0.00           C  
ATOM   3000  C   GLU A 189     -46.820  11.350  19.599  1.00  0.00           C  
ATOM   3001  O   GLU A 189     -47.383  10.506  20.296  1.00  0.00           O  
ATOM   3002  CB  GLU A 189     -47.984  13.498  19.071  1.00  0.00           C  
ATOM   3003  CG  GLU A 189     -48.375  14.898  19.520  1.00  0.00           C  
ATOM   3004  CD  GLU A 189     -49.046  14.915  20.866  1.00  0.00           C  
ATOM   3005  OE1 GLU A 189     -49.811  14.022  21.138  1.00  0.00           O  
ATOM   3006  OE2 GLU A 189     -48.793  15.823  21.622  1.00  0.00           O  
ATOM   3007  H   GLU A 189     -45.553  14.249  19.091  1.00  0.00           H  
ATOM   3008  HA  GLU A 189     -47.207  12.922  20.986  1.00  0.00           H  
ATOM   3009 1HB  GLU A 189     -47.629  13.563  18.043  1.00  0.00           H  
ATOM   3010 2HB  GLU A 189     -48.884  12.884  19.068  1.00  0.00           H  
ATOM   3011 1HG  GLU A 189     -47.480  15.518  19.566  1.00  0.00           H  
ATOM   3012 2HG  GLU A 189     -49.046  15.332  18.780  1.00  0.00           H  
ATOM   3013  N   LEU A 190     -46.084  11.090  18.499  1.00  0.00           N  
ATOM   3014  CA  LEU A 190     -45.915   9.708  18.065  1.00  0.00           C  
ATOM   3015  C   LEU A 190     -45.194   8.883  19.123  1.00  0.00           C  
ATOM   3016  O   LEU A 190     -45.559   7.737  19.384  1.00  0.00           O  
ATOM   3017  CB  LEU A 190     -45.130   9.659  16.748  1.00  0.00           C  
ATOM   3018  CG  LEU A 190     -45.974   9.730  15.468  1.00  0.00           C  
ATOM   3019  CD1 LEU A 190     -46.800  11.009  15.474  1.00  0.00           C  
ATOM   3020  CD2 LEU A 190     -45.060   9.674  14.254  1.00  0.00           C  
ATOM   3021  H   LEU A 190     -45.664  11.858  17.996  1.00  0.00           H  
ATOM   3022  HA  LEU A 190     -46.900   9.274  17.903  1.00  0.00           H  
ATOM   3023 1HB  LEU A 190     -44.430  10.492  16.729  1.00  0.00           H  
ATOM   3024 2HB  LEU A 190     -44.560   8.731  16.718  1.00  0.00           H  
ATOM   3025  HG  LEU A 190     -46.665   8.887  15.441  1.00  0.00           H  
ATOM   3026 1HD1 LEU A 190     -47.399  11.059  14.565  1.00  0.00           H  
ATOM   3027 2HD1 LEU A 190     -47.458  11.013  16.342  1.00  0.00           H  
ATOM   3028 3HD1 LEU A 190     -46.135  11.871  15.518  1.00  0.00           H  
ATOM   3029 1HD2 LEU A 190     -45.659   9.724  13.344  1.00  0.00           H  
ATOM   3030 2HD2 LEU A 190     -44.369  10.517  14.279  1.00  0.00           H  
ATOM   3031 3HD2 LEU A 190     -44.495   8.742  14.266  1.00  0.00           H  
ATOM   3032  N   ALA A 191     -44.163   9.528  19.707  1.00  0.00           N  
ATOM   3033  CA  ALA A 191     -43.389   8.848  20.739  1.00  0.00           C  
ATOM   3034  C   ALA A 191     -44.259   8.502  21.941  1.00  0.00           C  
ATOM   3035  O   ALA A 191     -44.148   7.414  22.506  1.00  0.00           O  
ATOM   3036  CB  ALA A 191     -42.210   9.709  21.170  1.00  0.00           C  
ATOM   3037  H   ALA A 191     -43.946  10.471  19.418  1.00  0.00           H  
ATOM   3038  HA  ALA A 191     -43.011   7.916  20.320  1.00  0.00           H  
ATOM   3039 1HB  ALA A 191     -41.642   9.188  21.941  1.00  0.00           H  
ATOM   3040 2HB  ALA A 191     -41.566   9.900  20.311  1.00  0.00           H  
ATOM   3041 3HB  ALA A 191     -42.576  10.654  21.566  1.00  0.00           H  
ATOM   3042  N   ARG A 192     -45.118   9.481  22.290  1.00  0.00           N  
ATOM   3043  CA  ARG A 192     -46.010   9.275  23.426  1.00  0.00           C  
ATOM   3044  C   ARG A 192     -46.955   8.106  23.180  1.00  0.00           C  
ATOM   3045  O   ARG A 192     -47.207   7.300  24.076  1.00  0.00           O  
ATOM   3046  CB  ARG A 192     -46.825  10.531  23.702  1.00  0.00           C  
ATOM   3047  CG  ARG A 192     -47.762  10.436  24.895  1.00  0.00           C  
ATOM   3048  CD  ARG A 192     -48.522  11.696  25.098  1.00  0.00           C  
ATOM   3049  NE  ARG A 192     -49.397  11.989  23.975  1.00  0.00           N  
ATOM   3050  CZ  ARG A 192     -50.603  11.422  23.776  1.00  0.00           C  
ATOM   3051  NH1 ARG A 192     -51.062  10.537  24.631  1.00  0.00           N  
ATOM   3052  NH2 ARG A 192     -51.324  11.757  22.720  1.00  0.00           N  
ATOM   3053  H   ARG A 192     -45.129  10.339  21.759  1.00  0.00           H  
ATOM   3054  HA  ARG A 192     -45.405   9.053  24.305  1.00  0.00           H  
ATOM   3055 1HB  ARG A 192     -46.152  11.369  23.877  1.00  0.00           H  
ATOM   3056 2HB  ARG A 192     -47.428  10.773  22.827  1.00  0.00           H  
ATOM   3057 1HG  ARG A 192     -48.476   9.627  24.733  1.00  0.00           H  
ATOM   3058 2HG  ARG A 192     -47.184  10.234  25.797  1.00  0.00           H  
ATOM   3059 1HD  ARG A 192     -49.135  11.610  25.995  1.00  0.00           H  
ATOM   3060 2HD  ARG A 192     -47.825  12.525  25.214  1.00  0.00           H  
ATOM   3061  HE  ARG A 192     -49.077  12.666  23.294  1.00  0.00           H  
ATOM   3062 1HH1 ARG A 192     -50.510  10.281  25.438  1.00  0.00           H  
ATOM   3063 2HH1 ARG A 192     -51.966  10.112  24.482  1.00  0.00           H  
ATOM   3064 1HH2 ARG A 192     -50.971  12.438  22.062  1.00  0.00           H  
ATOM   3065 2HH2 ARG A 192     -52.227  11.333  22.571  1.00  0.00           H  
ATOM   3066  N   PHE A 193     -47.453   8.063  21.927  1.00  0.00           N  
ATOM   3067  CA  PHE A 193     -48.370   6.991  21.560  1.00  0.00           C  
ATOM   3068  C   PHE A 193     -47.698   5.628  21.673  1.00  0.00           C  
ATOM   3069  O   PHE A 193     -48.301   4.665  22.149  1.00  0.00           O  
ATOM   3070  CB  PHE A 193     -48.887   7.194  20.135  1.00  0.00           C  
ATOM   3071  CG  PHE A 193     -49.900   8.296  20.009  1.00  0.00           C  
ATOM   3072  CD1 PHE A 193     -49.687   9.357  19.141  1.00  0.00           C  
ATOM   3073  CD2 PHE A 193     -51.066   8.275  20.759  1.00  0.00           C  
ATOM   3074  CE1 PHE A 193     -50.619  10.371  19.024  1.00  0.00           C  
ATOM   3075  CE2 PHE A 193     -51.999   9.288  20.643  1.00  0.00           C  
ATOM   3076  CZ  PHE A 193     -51.774  10.337  19.775  1.00  0.00           C  
ATOM   3077  H   PHE A 193     -47.181   8.775  21.265  1.00  0.00           H  
ATOM   3078  HA  PHE A 193     -49.219   7.011  22.246  1.00  0.00           H  
ATOM   3079 1HB  PHE A 193     -48.051   7.423  19.475  1.00  0.00           H  
ATOM   3080 2HB  PHE A 193     -49.342   6.271  19.778  1.00  0.00           H  
ATOM   3081  HD1 PHE A 193     -48.774   9.383  18.546  1.00  0.00           H  
ATOM   3082  HD2 PHE A 193     -51.243   7.447  21.445  1.00  0.00           H  
ATOM   3083  HE1 PHE A 193     -50.439  11.199  18.338  1.00  0.00           H  
ATOM   3084  HE2 PHE A 193     -52.912   9.259  21.238  1.00  0.00           H  
ATOM   3085  HZ  PHE A 193     -52.508  11.137  19.685  1.00  0.00           H  
ATOM   3086  N   ILE A 194     -46.431   5.607  21.211  1.00  0.00           N  
ATOM   3087  CA  ILE A 194     -45.674   4.361  21.262  1.00  0.00           C  
ATOM   3088  C   ILE A 194     -45.489   3.889  22.699  1.00  0.00           C  
ATOM   3089  O   ILE A 194     -45.606   2.699  22.992  1.00  0.00           O  
ATOM   3090  CB  ILE A 194     -44.297   4.527  20.594  1.00  0.00           C  
ATOM   3091  CG1 ILE A 194     -44.458   4.736  19.086  1.00  0.00           C  
ATOM   3092  CG2 ILE A 194     -43.420   3.317  20.876  1.00  0.00           C  
ATOM   3093  CD1 ILE A 194     -43.189   5.177  18.392  1.00  0.00           C  
ATOM   3094  H   ILE A 194     -46.029   6.455  20.839  1.00  0.00           H  
ATOM   3095  HA  ILE A 194     -46.230   3.597  20.721  1.00  0.00           H  
ATOM   3096  HB  ILE A 194     -43.808   5.418  20.985  1.00  0.00           H  
ATOM   3097 1HG1 ILE A 194     -44.795   3.809  18.624  1.00  0.00           H  
ATOM   3098 2HG1 ILE A 194     -45.224   5.490  18.902  1.00  0.00           H  
ATOM   3099 1HG2 ILE A 194     -42.451   3.451  20.395  1.00  0.00           H  
ATOM   3100 2HG2 ILE A 194     -43.280   3.212  21.951  1.00  0.00           H  
ATOM   3101 3HG2 ILE A 194     -43.899   2.420  20.483  1.00  0.00           H  
ATOM   3102 1HD1 ILE A 194     -43.382   5.305  17.326  1.00  0.00           H  
ATOM   3103 2HD1 ILE A 194     -42.852   6.124  18.816  1.00  0.00           H  
ATOM   3104 3HD1 ILE A 194     -42.417   4.421  18.531  1.00  0.00           H  
ATOM   3105  N   VAL A 195     -45.196   4.882  23.565  1.00  0.00           N  
ATOM   3106  CA  VAL A 195     -44.995   4.563  24.974  1.00  0.00           C  
ATOM   3107  C   VAL A 195     -46.257   3.974  25.591  1.00  0.00           C  
ATOM   3108  O   VAL A 195     -46.193   3.020  26.366  1.00  0.00           O  
ATOM   3109  CB  VAL A 195     -44.586   5.826  25.755  1.00  0.00           C  
ATOM   3110  CG1 VAL A 195     -44.571   5.545  27.250  1.00  0.00           C  
ATOM   3111  CG2 VAL A 195     -43.223   6.308  25.283  1.00  0.00           C  
ATOM   3112  H   VAL A 195     -45.121   5.828  23.221  1.00  0.00           H  
ATOM   3113  HA  VAL A 195     -44.193   3.828  25.051  1.00  0.00           H  
ATOM   3114  HB  VAL A 195     -45.329   6.605  25.581  1.00  0.00           H  
ATOM   3115 1HG1 VAL A 195     -44.281   6.449  27.787  1.00  0.00           H  
ATOM   3116 2HG1 VAL A 195     -45.566   5.237  27.572  1.00  0.00           H  
ATOM   3117 3HG1 VAL A 195     -43.856   4.751  27.464  1.00  0.00           H  
ATOM   3118 1HG2 VAL A 195     -42.941   7.201  25.838  1.00  0.00           H  
ATOM   3119 2HG2 VAL A 195     -42.482   5.526  25.451  1.00  0.00           H  
ATOM   3120 3HG2 VAL A 195     -43.268   6.542  24.219  1.00  0.00           H  
ATOM   3121  N   GLU A 196     -47.391   4.594  25.205  1.00  0.00           N  
ATOM   3122  CA  GLU A 196     -48.671   4.126  25.723  1.00  0.00           C  
ATOM   3123  C   GLU A 196     -48.944   2.688  25.302  1.00  0.00           C  
ATOM   3124  O   GLU A 196     -49.429   1.881  26.095  1.00  0.00           O  
ATOM   3125  CB  GLU A 196     -49.806   5.033  25.241  1.00  0.00           C  
ATOM   3126  CG  GLU A 196     -51.179   4.664  25.784  1.00  0.00           C  
ATOM   3127  CD  GLU A 196     -52.255   5.620  25.350  1.00  0.00           C  
ATOM   3128  OE1 GLU A 196     -51.945   6.562  24.661  1.00  0.00           O  
ATOM   3129  OE2 GLU A 196     -53.390   5.407  25.707  1.00  0.00           O  
ATOM   3130  H   GLU A 196     -47.334   5.371  24.563  1.00  0.00           H  
ATOM   3131  HA  GLU A 196     -48.636   4.159  26.812  1.00  0.00           H  
ATOM   3132 1HB  GLU A 196     -49.596   6.062  25.531  1.00  0.00           H  
ATOM   3133 2HB  GLU A 196     -49.857   5.003  24.152  1.00  0.00           H  
ATOM   3134 1HG  GLU A 196     -51.438   3.663  25.440  1.00  0.00           H  
ATOM   3135 2HG  GLU A 196     -51.134   4.645  26.872  1.00  0.00           H  
ATOM   3136  N   LEU A 197     -48.608   2.423  24.023  1.00  0.00           N  
ATOM   3137  CA  LEU A 197     -48.819   1.080  23.493  1.00  0.00           C  
ATOM   3138  C   LEU A 197     -47.987   0.053  24.252  1.00  0.00           C  
ATOM   3139  O   LEU A 197     -48.462  -1.042  24.556  1.00  0.00           O  
ATOM   3140  CB  LEU A 197     -48.461   1.035  22.002  1.00  0.00           C  
ATOM   3141  CG  LEU A 197     -49.406   1.803  21.069  1.00  0.00           C  
ATOM   3142  CD1 LEU A 197     -48.825   1.821  19.661  1.00  0.00           C  
ATOM   3143  CD2 LEU A 197     -50.779   1.147  21.085  1.00  0.00           C  
ATOM   3144  H   LEU A 197     -48.216   3.160  23.454  1.00  0.00           H  
ATOM   3145  HA  LEU A 197     -49.871   0.823  23.609  1.00  0.00           H  
ATOM   3146 1HB  LEU A 197     -47.461   1.447  21.873  1.00  0.00           H  
ATOM   3147 2HB  LEU A 197     -48.448  -0.005  21.679  1.00  0.00           H  
ATOM   3148  HG  LEU A 197     -49.493   2.835  21.407  1.00  0.00           H  
ATOM   3149 1HD1 LEU A 197     -49.497   2.367  18.998  1.00  0.00           H  
ATOM   3150 2HD1 LEU A 197     -47.852   2.313  19.675  1.00  0.00           H  
ATOM   3151 3HD1 LEU A 197     -48.711   0.799  19.301  1.00  0.00           H  
ATOM   3152 1HD2 LEU A 197     -51.451   1.693  20.422  1.00  0.00           H  
ATOM   3153 2HD2 LEU A 197     -50.694   0.115  20.746  1.00  0.00           H  
ATOM   3154 3HD2 LEU A 197     -51.178   1.164  22.100  1.00  0.00           H  
ATOM   3155  N   VAL A 198     -46.736   0.468  24.534  1.00  0.00           N  
ATOM   3156  CA  VAL A 198     -45.836  -0.421  25.259  1.00  0.00           C  
ATOM   3157  C   VAL A 198     -46.377  -0.742  26.647  1.00  0.00           C  
ATOM   3158  O   VAL A 198     -46.306  -1.883  27.103  1.00  0.00           O  
ATOM   3159  CB  VAL A 198     -44.442   0.221  25.391  1.00  0.00           C  
ATOM   3160  CG1 VAL A 198     -43.559  -0.605  26.314  1.00  0.00           C  
ATOM   3161  CG2 VAL A 198     -43.804   0.360  24.017  1.00  0.00           C  
ATOM   3162  H   VAL A 198     -46.444   1.388  24.238  1.00  0.00           H  
ATOM   3163  HA  VAL A 198     -45.741  -1.351  24.698  1.00  0.00           H  
ATOM   3164  HB  VAL A 198     -44.547   1.207  25.844  1.00  0.00           H  
ATOM   3165 1HG1 VAL A 198     -42.578  -0.136  26.396  1.00  0.00           H  
ATOM   3166 2HG1 VAL A 198     -44.018  -0.661  27.302  1.00  0.00           H  
ATOM   3167 3HG1 VAL A 198     -43.448  -1.610  25.908  1.00  0.00           H  
ATOM   3168 1HG2 VAL A 198     -42.819   0.816  24.117  1.00  0.00           H  
ATOM   3169 2HG2 VAL A 198     -43.704  -0.625  23.561  1.00  0.00           H  
ATOM   3170 3HG2 VAL A 198     -44.432   0.989  23.386  1.00  0.00           H  
ATOM   3171  N   ARG A 199     -46.914   0.322  27.280  1.00  0.00           N  
ATOM   3172  CA  ARG A 199     -47.469   0.149  28.617  1.00  0.00           C  
ATOM   3173  C   ARG A 199     -48.638  -0.827  28.606  1.00  0.00           C  
ATOM   3174  O   ARG A 199     -48.767  -1.666  29.498  1.00  0.00           O  
ATOM   3175  CB  ARG A 199     -47.933   1.484  29.180  1.00  0.00           C  
ATOM   3176  CG  ARG A 199     -46.814   2.447  29.546  1.00  0.00           C  
ATOM   3177  CD  ARG A 199     -47.345   3.746  30.033  1.00  0.00           C  
ATOM   3178  NE  ARG A 199     -46.279   4.671  30.384  1.00  0.00           N  
ATOM   3179  CZ  ARG A 199     -46.466   5.962  30.718  1.00  0.00           C  
ATOM   3180  NH1 ARG A 199     -47.680   6.466  30.743  1.00  0.00           N  
ATOM   3181  NH2 ARG A 199     -45.429   6.723  31.022  1.00  0.00           N  
ATOM   3182  H   ARG A 199     -46.921   1.219  26.815  1.00  0.00           H  
ATOM   3183  HA  ARG A 199     -46.690  -0.250  29.266  1.00  0.00           H  
ATOM   3184 1HB  ARG A 199     -48.573   1.983  28.454  1.00  0.00           H  
ATOM   3185 2HB  ARG A 199     -48.527   1.314  30.078  1.00  0.00           H  
ATOM   3186 1HG  ARG A 199     -46.201   2.010  30.334  1.00  0.00           H  
ATOM   3187 2HG  ARG A 199     -46.196   2.638  28.667  1.00  0.00           H  
ATOM   3188 1HD  ARG A 199     -47.953   4.206  29.254  1.00  0.00           H  
ATOM   3189 2HD  ARG A 199     -47.957   3.579  30.919  1.00  0.00           H  
ATOM   3190  HE  ARG A 199     -45.331   4.319  30.376  1.00  0.00           H  
ATOM   3191 1HH1 ARG A 199     -48.473   5.885  30.511  1.00  0.00           H  
ATOM   3192 2HH1 ARG A 199     -47.820   7.434  30.994  1.00  0.00           H  
ATOM   3193 1HH2 ARG A 199     -44.495   6.336  31.003  1.00  0.00           H  
ATOM   3194 2HH2 ARG A 199     -45.569   7.690  31.273  1.00  0.00           H  
ATOM   3195  N   LEU A 200     -49.469  -0.670  27.556  1.00  0.00           N  
ATOM   3196  CA  LEU A 200     -50.629  -1.543  27.427  1.00  0.00           C  
ATOM   3197  C   LEU A 200     -50.207  -2.999  27.272  1.00  0.00           C  
ATOM   3198  O   LEU A 200     -50.812  -3.896  27.859  1.00  0.00           O  
ATOM   3199  CB  LEU A 200     -51.479  -1.119  26.223  1.00  0.00           C  
ATOM   3200  CG  LEU A 200     -52.213   0.221  26.365  1.00  0.00           C  
ATOM   3201  CD1 LEU A 200     -52.858   0.591  25.036  1.00  0.00           C  
ATOM   3202  CD2 LEU A 200     -53.255   0.114  27.468  1.00  0.00           C  
ATOM   3203  H   LEU A 200     -49.273   0.052  26.877  1.00  0.00           H  
ATOM   3204  HA  LEU A 200     -51.231  -1.454  28.330  1.00  0.00           H  
ATOM   3205 1HB  LEU A 200     -50.834  -1.052  25.348  1.00  0.00           H  
ATOM   3206 2HB  LEU A 200     -52.228  -1.889  26.038  1.00  0.00           H  
ATOM   3207  HG  LEU A 200     -51.496   1.003  26.617  1.00  0.00           H  
ATOM   3208 1HD1 LEU A 200     -53.379   1.543  25.137  1.00  0.00           H  
ATOM   3209 2HD1 LEU A 200     -52.087   0.679  24.270  1.00  0.00           H  
ATOM   3210 3HD1 LEU A 200     -53.569  -0.183  24.749  1.00  0.00           H  
ATOM   3211 1HD2 LEU A 200     -53.776   1.067  27.570  1.00  0.00           H  
ATOM   3212 2HD2 LEU A 200     -53.973  -0.667  27.216  1.00  0.00           H  
ATOM   3213 3HD2 LEU A 200     -52.765  -0.133  28.409  1.00  0.00           H  
ATOM   3214  N   LEU A 201     -49.148  -3.174  26.456  1.00  0.00           N  
ATOM   3215  CA  LEU A 201     -48.643  -4.523  26.223  1.00  0.00           C  
ATOM   3216  C   LEU A 201     -48.146  -5.155  27.517  1.00  0.00           C  
ATOM   3217  O   LEU A 201     -48.387  -6.334  27.775  1.00  0.00           O  
ATOM   3218  CB  LEU A 201     -47.507  -4.493  25.192  1.00  0.00           C  
ATOM   3219  CG  LEU A 201     -46.950  -5.861  24.776  1.00  0.00           C  
ATOM   3220  CD1 LEU A 201     -46.358  -5.764  23.377  1.00  0.00           C  
ATOM   3221  CD2 LEU A 201     -45.903  -6.310  25.784  1.00  0.00           C  
ATOM   3222  H   LEU A 201     -48.723  -2.368  26.020  1.00  0.00           H  
ATOM   3223  HA  LEU A 201     -49.456  -5.134  25.832  1.00  0.00           H  
ATOM   3224 1HB  LEU A 201     -47.867  -3.995  24.293  1.00  0.00           H  
ATOM   3225 2HB  LEU A 201     -46.682  -3.909  25.600  1.00  0.00           H  
ATOM   3226  HG  LEU A 201     -47.761  -6.589  24.746  1.00  0.00           H  
ATOM   3227 1HD1 LEU A 201     -45.962  -6.736  23.082  1.00  0.00           H  
ATOM   3228 2HD1 LEU A 201     -47.133  -5.460  22.674  1.00  0.00           H  
ATOM   3229 3HD1 LEU A 201     -45.554  -5.029  23.373  1.00  0.00           H  
ATOM   3230 1HD2 LEU A 201     -45.508  -7.283  25.489  1.00  0.00           H  
ATOM   3231 2HD2 LEU A 201     -45.092  -5.583  25.815  1.00  0.00           H  
ATOM   3232 3HD2 LEU A 201     -46.358  -6.388  26.772  1.00  0.00           H  
ATOM   3233  N   VAL A 202     -47.448  -4.310  28.303  1.00  0.00           N  
ATOM   3234  CA  VAL A 202     -46.916  -4.791  29.572  1.00  0.00           C  
ATOM   3235  C   VAL A 202     -48.037  -5.231  30.507  1.00  0.00           C  
ATOM   3236  O   VAL A 202     -47.928  -6.254  31.183  1.00  0.00           O  
ATOM   3237  CB  VAL A 202     -46.085  -3.689  30.255  1.00  0.00           C  
ATOM   3238  CG1 VAL A 202     -45.697  -4.111  31.665  1.00  0.00           C  
ATOM   3239  CG2 VAL A 202     -44.848  -3.384  29.424  1.00  0.00           C  
ATOM   3240  H   VAL A 202     -47.305  -3.358  27.997  1.00  0.00           H  
ATOM   3241  HA  VAL A 202     -46.269  -5.646  29.375  1.00  0.00           H  
ATOM   3242  HB  VAL A 202     -46.694  -2.790  30.345  1.00  0.00           H  
ATOM   3243 1HG1 VAL A 202     -45.109  -3.320  32.132  1.00  0.00           H  
ATOM   3244 2HG1 VAL A 202     -46.597  -4.289  32.252  1.00  0.00           H  
ATOM   3245 3HG1 VAL A 202     -45.104  -5.024  31.621  1.00  0.00           H  
ATOM   3246 1HG2 VAL A 202     -44.265  -2.603  29.912  1.00  0.00           H  
ATOM   3247 2HG2 VAL A 202     -44.242  -4.285  29.329  1.00  0.00           H  
ATOM   3248 3HG2 VAL A 202     -45.150  -3.044  28.433  1.00  0.00           H  
ATOM   3249  N   GLU A 203     -49.104  -4.406  30.503  1.00  0.00           N  
ATOM   3250  CA  GLU A 203     -50.247  -4.715  31.354  1.00  0.00           C  
ATOM   3251  C   GLU A 203     -50.880  -6.044  30.965  1.00  0.00           C  
ATOM   3252  O   GLU A 203     -51.257  -6.839  31.827  1.00  0.00           O  
ATOM   3253  CB  GLU A 203     -51.290  -3.598  31.273  1.00  0.00           C  
ATOM   3254  CG  GLU A 203     -50.865  -2.291  31.927  1.00  0.00           C  
ATOM   3255  CD  GLU A 203     -51.880  -1.195  31.759  1.00  0.00           C  
ATOM   3256  OE1 GLU A 203     -52.839  -1.403  31.056  1.00  0.00           O  
ATOM   3257  OE2 GLU A 203     -51.695  -0.148  32.334  1.00  0.00           O  
ATOM   3258  H   GLU A 203     -49.093  -3.589  29.909  1.00  0.00           H  
ATOM   3259  HA  GLU A 203     -49.899  -4.793  32.385  1.00  0.00           H  
ATOM   3260 1HB  GLU A 203     -51.519  -3.390  30.228  1.00  0.00           H  
ATOM   3261 2HB  GLU A 203     -52.213  -3.927  31.751  1.00  0.00           H  
ATOM   3262 1HG  GLU A 203     -50.707  -2.464  32.991  1.00  0.00           H  
ATOM   3263 2HG  GLU A 203     -49.917  -1.972  31.494  1.00  0.00           H  
ATOM   3264  N   ALA A 204     -50.973  -6.234  29.633  1.00  0.00           N  
ATOM   3265  CA  ALA A 204     -51.561  -7.468  29.127  1.00  0.00           C  
ATOM   3266  C   ALA A 204     -50.809  -8.689  29.644  1.00  0.00           C  
ATOM   3267  O   ALA A 204     -51.417  -9.653  30.109  1.00  0.00           O  
ATOM   3268  CB  ALA A 204     -51.578  -7.462  27.605  1.00  0.00           C  
ATOM   3269  H   ALA A 204     -50.633  -5.516  29.009  1.00  0.00           H  
ATOM   3270  HA  ALA A 204     -52.587  -7.529  29.491  1.00  0.00           H  
ATOM   3271 1HB  ALA A 204     -52.020  -8.389  27.243  1.00  0.00           H  
ATOM   3272 2HB  ALA A 204     -52.167  -6.616  27.252  1.00  0.00           H  
ATOM   3273 3HB  ALA A 204     -50.559  -7.375  27.231  1.00  0.00           H  
ATOM   3274  N   ALA A 205     -49.484  -8.640  29.560  1.00  0.00           N  
ATOM   3275  CA  ALA A 205     -48.646  -9.741  30.018  1.00  0.00           C  
ATOM   3276  C   ALA A 205     -48.896 -10.047  31.489  1.00  0.00           C  
ATOM   3277  O   ALA A 205     -49.072 -11.204  31.871  1.00  0.00           O  
ATOM   3278  CB  ALA A 205     -47.177  -9.421  29.787  1.00  0.00           C  
ATOM   3279  H   ALA A 205     -49.046  -7.818  29.168  1.00  0.00           H  
ATOM   3280  HA  ALA A 205     -48.909 -10.628  29.443  1.00  0.00           H  
ATOM   3281 1HB  ALA A 205     -46.564 -10.252  30.134  1.00  0.00           H  
ATOM   3282 2HB  ALA A 205     -47.002  -9.261  28.723  1.00  0.00           H  
ATOM   3283 3HB  ALA A 205     -46.910  -8.519  30.337  1.00  0.00           H  
ATOM   3284  N   ARG A 206     -48.908  -8.979  32.303  1.00  0.00           N  
ATOM   3285  CA  ARG A 206     -49.067  -9.052  33.760  1.00  0.00           C  
ATOM   3286  C   ARG A 206     -50.401  -9.662  34.166  1.00  0.00           C  
ATOM   3287  O   ARG A 206     -50.525 -10.250  35.240  1.00  0.00           O  
ATOM   3288  CB  ARG A 206     -48.951  -7.666  34.378  1.00  0.00           C  
ATOM   3289  CG  ARG A 206     -47.553  -7.068  34.347  1.00  0.00           C  
ATOM   3290  CD  ARG A 206     -47.529  -5.699  34.924  1.00  0.00           C  
ATOM   3291  NE  ARG A 206     -46.195  -5.123  34.897  1.00  0.00           N  
ATOM   3292  CZ  ARG A 206     -45.905  -3.849  35.229  1.00  0.00           C  
ATOM   3293  NH1 ARG A 206     -46.863  -3.035  35.610  1.00  0.00           N  
ATOM   3294  NH2 ARG A 206     -44.656  -3.420  35.172  1.00  0.00           N  
ATOM   3295  H   ARG A 206     -48.801  -8.057  31.905  1.00  0.00           H  
ATOM   3296  HA  ARG A 206     -48.273  -9.680  34.164  1.00  0.00           H  
ATOM   3297 1HB  ARG A 206     -49.615  -6.979  33.856  1.00  0.00           H  
ATOM   3298 2HB  ARG A 206     -49.271  -7.704  35.419  1.00  0.00           H  
ATOM   3299 1HG  ARG A 206     -46.876  -7.696  34.926  1.00  0.00           H  
ATOM   3300 2HG  ARG A 206     -47.204  -7.011  33.316  1.00  0.00           H  
ATOM   3301 1HD  ARG A 206     -48.192  -5.051  34.352  1.00  0.00           H  
ATOM   3302 2HD  ARG A 206     -47.864  -5.735  35.961  1.00  0.00           H  
ATOM   3303  HE  ARG A 206     -45.431  -5.719  34.609  1.00  0.00           H  
ATOM   3304 1HH1 ARG A 206     -47.818  -3.363  35.654  1.00  0.00           H  
ATOM   3305 2HH1 ARG A 206     -46.646  -2.081  35.859  1.00  0.00           H  
ATOM   3306 1HH2 ARG A 206     -43.919  -4.046  34.879  1.00  0.00           H  
ATOM   3307 2HH2 ARG A 206     -44.439  -2.466  35.420  1.00  0.00           H  
ATOM   3308  N   ASP A 207     -51.394  -9.516  33.300  1.00  0.00           N  
ATOM   3309  CA  ASP A 207     -52.754  -9.904  33.638  1.00  0.00           C  
ATOM   3310  C   ASP A 207     -53.162 -11.211  32.967  1.00  0.00           C  
ATOM   3311  O   ASP A 207     -54.343 -11.551  32.916  1.00  0.00           O  
ATOM   3312  CB  ASP A 207     -53.733  -8.797  33.239  1.00  0.00           C  
ATOM   3313  CG  ASP A 207     -55.067  -8.894  33.968  1.00  0.00           C  
ATOM   3314  OD1 ASP A 207     -55.093  -9.434  35.048  1.00  0.00           O  
ATOM   3315  OD2 ASP A 207     -56.046  -8.427  33.437  1.00  0.00           O  
ATOM   3316  H   ASP A 207     -51.198  -9.127  32.389  1.00  0.00           H  
ATOM   3317  HA  ASP A 207     -52.815 -10.050  34.716  1.00  0.00           H  
ATOM   3318 1HB  ASP A 207     -53.289  -7.824  33.452  1.00  0.00           H  
ATOM   3319 2HB  ASP A 207     -53.918  -8.843  32.165  1.00  0.00           H  
ATOM   3320  N   GLY A 208     -52.168 -11.935  32.455  1.00  0.00           N  
ATOM   3321  CA  GLY A 208     -52.376 -13.284  31.936  1.00  0.00           C  
ATOM   3322  C   GLY A 208     -52.696 -13.289  30.446  1.00  0.00           C  
ATOM   3323  O   GLY A 208     -53.689 -13.876  30.017  1.00  0.00           O  
ATOM   3324  H   GLY A 208     -51.238 -11.543  32.424  1.00  0.00           H  
ATOM   3325 1HA  GLY A 208     -51.482 -13.883  32.111  1.00  0.00           H  
ATOM   3326 2HA  GLY A 208     -53.192 -13.760  32.478  1.00  0.00           H  
ATOM   3327  N   ALA A 209     -51.846 -12.630  29.668  1.00  0.00           N  
ATOM   3328  CA  ALA A 209     -51.873 -12.759  28.213  1.00  0.00           C  
ATOM   3329  C   ALA A 209     -51.032 -13.949  27.744  1.00  0.00           C  
ATOM   3330  O   ALA A 209     -49.897 -14.130  28.184  1.00  0.00           O  
ATOM   3331  CB  ALA A 209     -51.384 -11.475  27.560  1.00  0.00           C  
ATOM   3332  H   ALA A 209     -51.161 -12.021  30.092  1.00  0.00           H  
ATOM   3333  HA  ALA A 209     -52.904 -12.940  27.908  1.00  0.00           H  
ATOM   3334 1HB  ALA A 209     -51.412 -11.585  26.476  1.00  0.00           H  
ATOM   3335 2HB  ALA A 209     -52.028 -10.647  27.857  1.00  0.00           H  
ATOM   3336 3HB  ALA A 209     -50.363 -11.272  27.877  1.00  0.00           H  
ATOM   3337  N   SER A 210     -51.595 -14.758  26.848  1.00  0.00           N  
ATOM   3338  CA  SER A 210     -50.894 -15.946  26.362  1.00  0.00           C  
ATOM   3339  C   SER A 210     -49.752 -15.585  25.424  1.00  0.00           C  
ATOM   3340  O   SER A 210     -49.667 -14.457  24.939  1.00  0.00           O  
ATOM   3341  CB  SER A 210     -51.865 -16.867  25.649  1.00  0.00           C  
ATOM   3342  OG  SER A 210     -52.321 -16.290  24.457  1.00  0.00           O  
ATOM   3343  H   SER A 210     -52.520 -14.542  26.503  1.00  0.00           H  
ATOM   3344  HA  SER A 210     -50.473 -16.474  27.219  1.00  0.00           H  
ATOM   3345 1HB  SER A 210     -51.374 -17.816  25.433  1.00  0.00           H  
ATOM   3346 2HB  SER A 210     -52.711 -17.078  26.302  1.00  0.00           H  
ATOM   3347  HG  SER A 210     -52.925 -16.928  24.068  1.00  0.00           H  
ATOM   3348  N   GLU A 211     -48.871 -16.546  25.169  1.00  0.00           N  
ATOM   3349  CA  GLU A 211     -47.729 -16.282  24.306  1.00  0.00           C  
ATOM   3350  C   GLU A 211     -48.201 -15.781  22.943  1.00  0.00           C  
ATOM   3351  O   GLU A 211     -47.663 -14.812  22.406  1.00  0.00           O  
ATOM   3352  CB  GLU A 211     -46.878 -17.543  24.140  1.00  0.00           C  
ATOM   3353  CG  GLU A 211     -46.168 -17.995  25.408  1.00  0.00           C  
ATOM   3354  CD  GLU A 211     -47.057 -18.786  26.326  1.00  0.00           C  
ATOM   3355  OE1 GLU A 211     -48.198 -18.989  25.988  1.00  0.00           O  
ATOM   3356  OE2 GLU A 211     -46.594 -19.187  27.368  1.00  0.00           O  
ATOM   3357  H   GLU A 211     -49.005 -17.458  25.581  1.00  0.00           H  
ATOM   3358  HA  GLU A 211     -47.117 -15.507  24.769  1.00  0.00           H  
ATOM   3359 1HB  GLU A 211     -47.508 -18.365  23.799  1.00  0.00           H  
ATOM   3360 2HB  GLU A 211     -46.121 -17.373  23.375  1.00  0.00           H  
ATOM   3361 1HG  GLU A 211     -45.311 -18.609  25.133  1.00  0.00           H  
ATOM   3362 2HG  GLU A 211     -45.797 -17.117  25.936  1.00  0.00           H  
ATOM   3363  N   GLU A 212     -49.215 -16.430  22.359  1.00  0.00           N  
ATOM   3364  CA  GLU A 212     -49.748 -15.937  21.096  1.00  0.00           C  
ATOM   3365  C   GLU A 212     -50.318 -14.532  21.249  1.00  0.00           C  
ATOM   3366  O   GLU A 212     -50.041 -13.648  20.439  1.00  0.00           O  
ATOM   3367  CB  GLU A 212     -50.831 -16.881  20.568  1.00  0.00           C  
ATOM   3368  CG  GLU A 212     -50.310 -18.229  20.091  1.00  0.00           C  
ATOM   3369  CD  GLU A 212     -49.437 -18.121  18.872  1.00  0.00           C  
ATOM   3370  OE1 GLU A 212     -49.930 -17.722  17.844  1.00  0.00           O  
ATOM   3371  OE2 GLU A 212     -48.274 -18.437  18.969  1.00  0.00           O  
ATOM   3372  H   GLU A 212     -49.594 -17.254  22.805  1.00  0.00           H  
ATOM   3373  HA  GLU A 212     -48.936 -15.896  20.369  1.00  0.00           H  
ATOM   3374 1HB  GLU A 212     -51.567 -17.065  21.351  1.00  0.00           H  
ATOM   3375 2HB  GLU A 212     -51.351 -16.409  19.734  1.00  0.00           H  
ATOM   3376 1HG  GLU A 212     -49.737 -18.691  20.894  1.00  0.00           H  
ATOM   3377 2HG  GLU A 212     -51.158 -18.876  19.868  1.00  0.00           H  
ATOM   3378  N   ALA A 213     -51.114 -14.332  22.293  1.00  0.00           N  
ATOM   3379  CA  ALA A 213     -51.725 -13.034  22.555  1.00  0.00           C  
ATOM   3380  C   ALA A 213     -50.666 -11.949  22.705  1.00  0.00           C  
ATOM   3381  O   ALA A 213     -50.779 -10.873  22.119  1.00  0.00           O  
ATOM   3382  CB  ALA A 213     -52.595 -13.100  23.802  1.00  0.00           C  
ATOM   3383  H   ALA A 213     -51.303 -15.100  22.922  1.00  0.00           H  
ATOM   3384  HA  ALA A 213     -52.350 -12.775  21.701  1.00  0.00           H  
ATOM   3385 1HB  ALA A 213     -53.043 -12.123  23.984  1.00  0.00           H  
ATOM   3386 2HB  ALA A 213     -53.383 -13.839  23.657  1.00  0.00           H  
ATOM   3387 3HB  ALA A 213     -51.984 -13.384  24.657  1.00  0.00           H  
ATOM   3388  N   LEU A 214     -49.644 -12.293  23.516  1.00  0.00           N  
ATOM   3389  CA  LEU A 214     -48.563 -11.342  23.744  1.00  0.00           C  
ATOM   3390  C   LEU A 214     -47.833 -11.017  22.448  1.00  0.00           C  
ATOM   3391  O   LEU A 214     -47.491  -9.863  22.190  1.00  0.00           O  
ATOM   3392  CB  LEU A 214     -47.570 -11.905  24.770  1.00  0.00           C  
ATOM   3393  CG  LEU A 214     -46.390 -10.991  25.124  1.00  0.00           C  
ATOM   3394  CD1 LEU A 214     -46.914  -9.688  25.712  1.00  0.00           C  
ATOM   3395  CD2 LEU A 214     -45.472 -11.704  26.106  1.00  0.00           C  
ATOM   3396  H   LEU A 214     -49.647 -13.205  23.951  1.00  0.00           H  
ATOM   3397  HA  LEU A 214     -48.990 -10.421  24.139  1.00  0.00           H  
ATOM   3398 1HB  LEU A 214     -48.108 -12.122  25.691  1.00  0.00           H  
ATOM   3399 2HB  LEU A 214     -47.162 -12.838  24.382  1.00  0.00           H  
ATOM   3400  HG  LEU A 214     -45.834 -10.748  24.218  1.00  0.00           H  
ATOM   3401 1HD1 LEU A 214     -46.076  -9.039  25.963  1.00  0.00           H  
ATOM   3402 2HD1 LEU A 214     -47.552  -9.190  24.981  1.00  0.00           H  
ATOM   3403 3HD1 LEU A 214     -47.490  -9.901  26.611  1.00  0.00           H  
ATOM   3404 1HD2 LEU A 214     -44.633 -11.055  26.357  1.00  0.00           H  
ATOM   3405 2HD2 LEU A 214     -46.027 -11.946  27.012  1.00  0.00           H  
ATOM   3406 3HD2 LEU A 214     -45.098 -12.622  25.653  1.00  0.00           H  
ATOM   3407  N   ARG A 215     -47.619 -12.089  21.659  1.00  0.00           N  
ATOM   3408  CA  ARG A 215     -46.929 -11.914  20.386  1.00  0.00           C  
ATOM   3409  C   ARG A 215     -47.715 -10.997  19.456  1.00  0.00           C  
ATOM   3410  O   ARG A 215     -47.141 -10.145  18.778  1.00  0.00           O  
ATOM   3411  CB  ARG A 215     -46.712 -13.257  19.705  1.00  0.00           C  
ATOM   3412  CG  ARG A 215     -45.964 -13.190  18.383  1.00  0.00           C  
ATOM   3413  CD  ARG A 215     -45.793 -14.537  17.780  1.00  0.00           C  
ATOM   3414  NE  ARG A 215     -47.069 -15.146  17.442  1.00  0.00           N  
ATOM   3415  CZ  ARG A 215     -47.783 -14.861  16.335  1.00  0.00           C  
ATOM   3416  NH1 ARG A 215     -47.333 -13.977  15.473  1.00  0.00           N  
ATOM   3417  NH2 ARG A 215     -48.935 -15.470  16.118  1.00  0.00           N  
ATOM   3418  H   ARG A 215     -47.940 -12.997  21.964  1.00  0.00           H  
ATOM   3419  HA  ARG A 215     -45.957 -11.460  20.579  1.00  0.00           H  
ATOM   3420 1HB  ARG A 215     -46.152 -13.914  20.368  1.00  0.00           H  
ATOM   3421 2HB  ARG A 215     -47.676 -13.728  19.515  1.00  0.00           H  
ATOM   3422 1HG  ARG A 215     -46.520 -12.568  17.681  1.00  0.00           H  
ATOM   3423 2HG  ARG A 215     -44.975 -12.759  18.546  1.00  0.00           H  
ATOM   3424 1HD  ARG A 215     -45.202 -14.455  16.869  1.00  0.00           H  
ATOM   3425 2HD  ARG A 215     -45.281 -15.189  18.487  1.00  0.00           H  
ATOM   3426  HE  ARG A 215     -47.447 -15.831  18.082  1.00  0.00           H  
ATOM   3427 1HH1 ARG A 215     -46.452 -13.511  15.639  1.00  0.00           H  
ATOM   3428 2HH1 ARG A 215     -47.868 -13.764  14.643  1.00  0.00           H  
ATOM   3429 1HH2 ARG A 215     -49.281 -16.150  16.781  1.00  0.00           H  
ATOM   3430 2HH2 ARG A 215     -49.470 -15.257  15.289  1.00  0.00           H  
ATOM   3431  N   PHE A 216     -49.046 -11.223  19.467  1.00  0.00           N  
ATOM   3432  CA  PHE A 216     -49.912 -10.412  18.621  1.00  0.00           C  
ATOM   3433  C   PHE A 216     -49.844  -8.941  19.012  1.00  0.00           C  
ATOM   3434  O   PHE A 216     -49.806  -8.061  18.151  1.00  0.00           O  
ATOM   3435  CB  PHE A 216     -51.359 -10.902  18.712  1.00  0.00           C  
ATOM   3436  CG  PHE A 216     -51.609 -12.189  17.979  1.00  0.00           C  
ATOM   3437  CD1 PHE A 216     -52.122 -13.294  18.643  1.00  0.00           C  
ATOM   3438  CD2 PHE A 216     -51.332 -12.299  16.625  1.00  0.00           C  
ATOM   3439  CE1 PHE A 216     -52.353 -14.479  17.969  1.00  0.00           C  
ATOM   3440  CE2 PHE A 216     -51.563 -13.481  15.949  1.00  0.00           C  
ATOM   3441  CZ  PHE A 216     -52.074 -14.572  16.622  1.00  0.00           C  
ATOM   3442  H   PHE A 216     -49.416 -11.950  20.062  1.00  0.00           H  
ATOM   3443  HA  PHE A 216     -49.576 -10.508  17.588  1.00  0.00           H  
ATOM   3444 1HB  PHE A 216     -51.628 -11.048  19.757  1.00  0.00           H  
ATOM   3445 2HB  PHE A 216     -52.026 -10.144  18.305  1.00  0.00           H  
ATOM   3446  HD1 PHE A 216     -52.344 -13.219  19.708  1.00  0.00           H  
ATOM   3447  HD2 PHE A 216     -50.928 -11.437  16.092  1.00  0.00           H  
ATOM   3448  HE1 PHE A 216     -52.756 -15.339  18.503  1.00  0.00           H  
ATOM   3449  HE2 PHE A 216     -51.341 -13.554  14.884  1.00  0.00           H  
ATOM   3450  HZ  PHE A 216     -52.254 -15.506  16.091  1.00  0.00           H  
ATOM   3451  N   ILE A 217     -49.831  -8.732  20.344  1.00  0.00           N  
ATOM   3452  CA  ILE A 217     -49.766  -7.366  20.851  1.00  0.00           C  
ATOM   3453  C   ILE A 217     -48.478  -6.678  20.416  1.00  0.00           C  
ATOM   3454  O   ILE A 217     -48.485  -5.506  20.039  1.00  0.00           O  
ATOM   3455  CB  ILE A 217     -49.867  -7.344  22.387  1.00  0.00           C  
ATOM   3456  CG1 ILE A 217     -51.264  -7.780  22.836  1.00  0.00           C  
ATOM   3457  CG2 ILE A 217     -49.540  -5.959  22.922  1.00  0.00           C  
ATOM   3458  CD1 ILE A 217     -51.372  -8.050  24.320  1.00  0.00           C  
ATOM   3459  H   ILE A 217     -49.867  -9.526  20.967  1.00  0.00           H  
ATOM   3460  HA  ILE A 217     -50.606  -6.805  20.442  1.00  0.00           H  
ATOM   3461  HB  ILE A 217     -49.163  -8.061  22.808  1.00  0.00           H  
ATOM   3462 1HG1 ILE A 217     -51.987  -7.007  22.576  1.00  0.00           H  
ATOM   3463 2HG1 ILE A 217     -51.551  -8.687  22.304  1.00  0.00           H  
ATOM   3464 1HG2 ILE A 217     -49.617  -5.961  24.009  1.00  0.00           H  
ATOM   3465 2HG2 ILE A 217     -48.527  -5.686  22.630  1.00  0.00           H  
ATOM   3466 3HG2 ILE A 217     -50.243  -5.234  22.510  1.00  0.00           H  
ATOM   3467 1HD1 ILE A 217     -52.391  -8.354  24.561  1.00  0.00           H  
ATOM   3468 2HD1 ILE A 217     -50.680  -8.847  24.596  1.00  0.00           H  
ATOM   3469 3HD1 ILE A 217     -51.123  -7.145  24.873  1.00  0.00           H  
ATOM   3470  N   LEU A 218     -47.387  -7.468  20.490  1.00  0.00           N  
ATOM   3471  CA  LEU A 218     -46.089  -6.929  20.100  1.00  0.00           C  
ATOM   3472  C   LEU A 218     -46.079  -6.524  18.632  1.00  0.00           C  
ATOM   3473  O   LEU A 218     -45.535  -5.482  18.269  1.00  0.00           O  
ATOM   3474  CB  LEU A 218     -44.986  -7.963  20.359  1.00  0.00           C  
ATOM   3475  CG  LEU A 218     -43.560  -7.515  20.015  1.00  0.00           C  
ATOM   3476  CD1 LEU A 218     -43.197  -6.291  20.846  1.00  0.00           C  
ATOM   3477  CD2 LEU A 218     -42.591  -8.659  20.275  1.00  0.00           C  
ATOM   3478  H   LEU A 218     -47.490  -8.419  20.815  1.00  0.00           H  
ATOM   3479  HA  LEU A 218     -45.887  -6.043  20.702  1.00  0.00           H  
ATOM   3480 1HB  LEU A 218     -45.003  -8.233  21.414  1.00  0.00           H  
ATOM   3481 2HB  LEU A 218     -45.203  -8.857  19.773  1.00  0.00           H  
ATOM   3482  HG  LEU A 218     -43.511  -7.230  18.964  1.00  0.00           H  
ATOM   3483 1HD1 LEU A 218     -42.184  -5.973  20.601  1.00  0.00           H  
ATOM   3484 2HD1 LEU A 218     -43.894  -5.483  20.625  1.00  0.00           H  
ATOM   3485 3HD1 LEU A 218     -43.253  -6.541  21.904  1.00  0.00           H  
ATOM   3486 1HD2 LEU A 218     -41.578  -8.341  20.030  1.00  0.00           H  
ATOM   3487 2HD2 LEU A 218     -42.638  -8.943  21.326  1.00  0.00           H  
ATOM   3488 3HD2 LEU A 218     -42.863  -9.514  19.656  1.00  0.00           H  
ATOM   3489  N   GLU A 219     -46.706  -7.402  17.821  1.00  0.00           N  
ATOM   3490  CA  GLU A 219     -46.769  -7.130  16.390  1.00  0.00           C  
ATOM   3491  C   GLU A 219     -47.534  -5.844  16.106  1.00  0.00           C  
ATOM   3492  O   GLU A 219     -47.136  -5.049  15.255  1.00  0.00           O  
ATOM   3493  CB  GLU A 219     -47.426  -8.300  15.653  1.00  0.00           C  
ATOM   3494  CG  GLU A 219     -47.479  -8.140  14.141  1.00  0.00           C  
ATOM   3495  CD  GLU A 219     -48.063  -9.339  13.446  1.00  0.00           C  
ATOM   3496  OE1 GLU A 219     -48.400 -10.285  14.117  1.00  0.00           O  
ATOM   3497  OE2 GLU A 219     -48.172  -9.309  12.243  1.00  0.00           O  
ATOM   3498  H   GLU A 219     -47.121  -8.231  18.221  1.00  0.00           H  
ATOM   3499  HA  GLU A 219     -45.752  -7.010  16.016  1.00  0.00           H  
ATOM   3500 1HB  GLU A 219     -46.885  -9.220  15.874  1.00  0.00           H  
ATOM   3501 2HB  GLU A 219     -48.448  -8.427  16.012  1.00  0.00           H  
ATOM   3502 1HG  GLU A 219     -48.082  -7.265  13.899  1.00  0.00           H  
ATOM   3503 2HG  GLU A 219     -46.470  -7.966  13.769  1.00  0.00           H  
ATOM   3504  N   ALA A 220     -48.642  -5.693  16.860  1.00  0.00           N  
ATOM   3505  CA  ALA A 220     -49.465  -4.501  16.688  1.00  0.00           C  
ATOM   3506  C   ALA A 220     -48.683  -3.238  17.026  1.00  0.00           C  
ATOM   3507  O   ALA A 220     -48.786  -2.228  16.330  1.00  0.00           O  
ATOM   3508  CB  ALA A 220     -50.717  -4.593  17.547  1.00  0.00           C  
ATOM   3509  H   ALA A 220     -48.881  -6.408  17.531  1.00  0.00           H  
ATOM   3510  HA  ALA A 220     -49.759  -4.441  15.640  1.00  0.00           H  
ATOM   3511 1HB  ALA A 220     -51.321  -3.697  17.408  1.00  0.00           H  
ATOM   3512 2HB  ALA A 220     -51.296  -5.470  17.254  1.00  0.00           H  
ATOM   3513 3HB  ALA A 220     -50.434  -4.680  18.595  1.00  0.00           H  
ATOM   3514  N   VAL A 221     -47.906  -3.356  18.122  1.00  0.00           N  
ATOM   3515  CA  VAL A 221     -47.104  -2.217  18.553  1.00  0.00           C  
ATOM   3516  C   VAL A 221     -46.085  -1.827  17.491  1.00  0.00           C  
ATOM   3517  O   VAL A 221     -45.869  -0.643  17.229  1.00  0.00           O  
ATOM   3518  CB  VAL A 221     -46.371  -2.548  19.867  1.00  0.00           C  
ATOM   3519  CG1 VAL A 221     -45.381  -1.446  20.216  1.00  0.00           C  
ATOM   3520  CG2 VAL A 221     -47.380  -2.741  20.989  1.00  0.00           C  
ATOM   3521  H   VAL A 221     -47.894  -4.232  18.624  1.00  0.00           H  
ATOM   3522  HA  VAL A 221     -47.770  -1.371  18.727  1.00  0.00           H  
ATOM   3523  HB  VAL A 221     -45.797  -3.465  19.731  1.00  0.00           H  
ATOM   3524 1HG1 VAL A 221     -44.872  -1.697  21.147  1.00  0.00           H  
ATOM   3525 2HG1 VAL A 221     -44.647  -1.350  19.416  1.00  0.00           H  
ATOM   3526 3HG1 VAL A 221     -45.914  -0.503  20.337  1.00  0.00           H  
ATOM   3527 1HG2 VAL A 221     -46.855  -2.975  21.914  1.00  0.00           H  
ATOM   3528 2HG2 VAL A 221     -47.958  -1.826  21.120  1.00  0.00           H  
ATOM   3529 3HG2 VAL A 221     -48.052  -3.561  20.736  1.00  0.00           H  
ATOM   3530  N   ARG A 222     -45.481  -2.880  16.903  1.00  0.00           N  
ATOM   3531  CA  ARG A 222     -44.484  -2.643  15.867  1.00  0.00           C  
ATOM   3532  C   ARG A 222     -45.093  -1.928  14.669  1.00  0.00           C  
ATOM   3533  O   ARG A 222     -44.485  -1.020  14.101  1.00  0.00           O  
ATOM   3534  CB  ARG A 222     -43.866  -3.956  15.409  1.00  0.00           C  
ATOM   3535  CG  ARG A 222     -42.951  -4.621  16.425  1.00  0.00           C  
ATOM   3536  CD  ARG A 222     -42.433  -5.922  15.929  1.00  0.00           C  
ATOM   3537  NE  ARG A 222     -41.558  -6.562  16.898  1.00  0.00           N  
ATOM   3538  CZ  ARG A 222     -41.062  -7.808  16.775  1.00  0.00           C  
ATOM   3539  NH1 ARG A 222     -41.363  -8.534  15.721  1.00  0.00           N  
ATOM   3540  NH2 ARG A 222     -40.272  -8.301  17.713  1.00  0.00           N  
ATOM   3541  H   ARG A 222     -45.731  -3.815  17.192  1.00  0.00           H  
ATOM   3542  HA  ARG A 222     -43.696  -2.014  16.282  1.00  0.00           H  
ATOM   3543 1HB  ARG A 222     -44.656  -4.664  15.164  1.00  0.00           H  
ATOM   3544 2HB  ARG A 222     -43.285  -3.788  14.502  1.00  0.00           H  
ATOM   3545 1HG  ARG A 222     -42.101  -3.970  16.631  1.00  0.00           H  
ATOM   3546 2HG  ARG A 222     -43.503  -4.801  17.349  1.00  0.00           H  
ATOM   3547 1HD  ARG A 222     -43.268  -6.593  15.729  1.00  0.00           H  
ATOM   3548 2HD  ARG A 222     -41.868  -5.763  15.012  1.00  0.00           H  
ATOM   3549  HE  ARG A 222     -41.304  -6.034  17.722  1.00  0.00           H  
ATOM   3550 1HH1 ARG A 222     -41.967  -8.158  15.004  1.00  0.00           H  
ATOM   3551 2HH1 ARG A 222     -40.991  -9.469  15.628  1.00  0.00           H  
ATOM   3552 1HH2 ARG A 222     -40.040  -7.743  18.523  1.00  0.00           H  
ATOM   3553 2HH2 ARG A 222     -39.900  -9.235  17.620  1.00  0.00           H  
ATOM   3554  N   LEU A 223     -46.315  -2.385  14.324  1.00  0.00           N  
ATOM   3555  CA  LEU A 223     -47.010  -1.784  13.193  1.00  0.00           C  
ATOM   3556  C   LEU A 223     -47.292  -0.307  13.442  1.00  0.00           C  
ATOM   3557  O   LEU A 223     -47.141   0.523  12.546  1.00  0.00           O  
ATOM   3558  CB  LEU A 223     -48.325  -2.525  12.924  1.00  0.00           C  
ATOM   3559  CG  LEU A 223     -48.186  -3.952  12.379  1.00  0.00           C  
ATOM   3560  CD1 LEU A 223     -49.555  -4.617  12.339  1.00  0.00           C  
ATOM   3561  CD2 LEU A 223     -47.559  -3.907  10.993  1.00  0.00           C  
ATOM   3562  H   LEU A 223     -46.726  -3.138  14.857  1.00  0.00           H  
ATOM   3563  HA  LEU A 223     -46.374  -1.869  12.312  1.00  0.00           H  
ATOM   3564 1HB  LEU A 223     -48.889  -2.580  13.854  1.00  0.00           H  
ATOM   3565 2HB  LEU A 223     -48.908  -1.951  12.204  1.00  0.00           H  
ATOM   3566  HG  LEU A 223     -47.551  -4.536  13.046  1.00  0.00           H  
ATOM   3567 1HD1 LEU A 223     -49.456  -5.631  11.952  1.00  0.00           H  
ATOM   3568 2HD1 LEU A 223     -49.971  -4.654  13.346  1.00  0.00           H  
ATOM   3569 3HD1 LEU A 223     -50.218  -4.045  11.691  1.00  0.00           H  
ATOM   3570 1HD2 LEU A 223     -47.459  -4.922  10.606  1.00  0.00           H  
ATOM   3571 2HD2 LEU A 223     -48.194  -3.325  10.325  1.00  0.00           H  
ATOM   3572 3HD2 LEU A 223     -46.574  -3.444  11.054  1.00  0.00           H  
ATOM   3573  N   ALA A 224     -47.705  -0.037  14.697  1.00  0.00           N  
ATOM   3574  CA  ALA A 224     -48.009   1.340  15.067  1.00  0.00           C  
ATOM   3575  C   ALA A 224     -46.775   2.226  14.950  1.00  0.00           C  
ATOM   3576  O   ALA A 224     -46.856   3.359  14.474  1.00  0.00           O  
ATOM   3577  CB  ALA A 224     -48.569   1.398  16.481  1.00  0.00           C  
ATOM   3578  H   ALA A 224     -47.797  -0.795  15.358  1.00  0.00           H  
ATOM   3579  HA  ALA A 224     -48.760   1.719  14.374  1.00  0.00           H  
ATOM   3580 1HB  ALA A 224     -48.790   2.433  16.742  1.00  0.00           H  
ATOM   3581 2HB  ALA A 224     -49.483   0.807  16.534  1.00  0.00           H  
ATOM   3582 3HB  ALA A 224     -47.836   0.997  17.179  1.00  0.00           H  
ATOM   3583  N   VAL A 225     -45.645   1.649  15.406  1.00  0.00           N  
ATOM   3584  CA  VAL A 225     -44.391   2.391  15.349  1.00  0.00           C  
ATOM   3585  C   VAL A 225     -44.011   2.723  13.911  1.00  0.00           C  
ATOM   3586  O   VAL A 225     -43.555   3.828  13.619  1.00  0.00           O  
ATOM   3587  CB  VAL A 225     -43.259   1.577  16.002  1.00  0.00           C  
ATOM   3588  CG1 VAL A 225     -41.915   2.252  15.769  1.00  0.00           C  
ATOM   3589  CG2 VAL A 225     -43.530   1.413  17.490  1.00  0.00           C  
ATOM   3590  H   VAL A 225     -45.687   0.712  15.779  1.00  0.00           H  
ATOM   3591  HA  VAL A 225     -44.516   3.323  15.901  1.00  0.00           H  
ATOM   3592  HB  VAL A 225     -43.211   0.595  15.530  1.00  0.00           H  
ATOM   3593 1HG1 VAL A 225     -41.126   1.662  16.237  1.00  0.00           H  
ATOM   3594 2HG1 VAL A 225     -41.726   2.325  14.698  1.00  0.00           H  
ATOM   3595 3HG1 VAL A 225     -41.929   3.250  16.206  1.00  0.00           H  
ATOM   3596 1HG2 VAL A 225     -42.725   0.836  17.945  1.00  0.00           H  
ATOM   3597 2HG2 VAL A 225     -43.583   2.395  17.960  1.00  0.00           H  
ATOM   3598 3HG2 VAL A 225     -44.476   0.891  17.632  1.00  0.00           H  
ATOM   3599  N   LYS A 226     -44.225   1.710  13.045  1.00  0.00           N  
ATOM   3600  CA  LYS A 226     -43.904   1.898  11.635  1.00  0.00           C  
ATOM   3601  C   LYS A 226     -44.743   3.012  11.023  1.00  0.00           C  
ATOM   3602  O   LYS A 226     -44.242   3.825  10.247  1.00  0.00           O  
ATOM   3603  CB  LYS A 226     -44.111   0.596  10.860  1.00  0.00           C  
ATOM   3604  CG  LYS A 226     -43.784   0.689   9.376  1.00  0.00           C  
ATOM   3605  CD  LYS A 226     -42.308   0.980   9.152  1.00  0.00           C  
ATOM   3606  CE  LYS A 226     -41.917   0.777   7.696  1.00  0.00           C  
ATOM   3607  NZ  LYS A 226     -42.657   1.696   6.788  1.00  0.00           N  
ATOM   3608  H   LYS A 226     -44.604   0.840  13.389  1.00  0.00           H  
ATOM   3609  HA  LYS A 226     -42.855   2.189  11.555  1.00  0.00           H  
ATOM   3610 1HB  LYS A 226     -43.488  -0.187  11.292  1.00  0.00           H  
ATOM   3611 2HB  LYS A 226     -45.149   0.278  10.955  1.00  0.00           H  
ATOM   3612 1HG  LYS A 226     -44.038  -0.253   8.888  1.00  0.00           H  
ATOM   3613 2HG  LYS A 226     -44.375   1.484   8.922  1.00  0.00           H  
ATOM   3614 1HD  LYS A 226     -42.092   2.011   9.438  1.00  0.00           H  
ATOM   3615 2HD  LYS A 226     -41.708   0.316   9.775  1.00  0.00           H  
ATOM   3616 1HE  LYS A 226     -40.849   0.952   7.578  1.00  0.00           H  
ATOM   3617 2HE  LYS A 226     -42.129  -0.251   7.402  1.00  0.00           H  
ATOM   3618 1HZ  LYS A 226     -42.370   1.530   5.834  1.00  0.00           H  
ATOM   3619 2HZ  LYS A 226     -43.649   1.529   6.875  1.00  0.00           H  
ATOM   3620 3HZ  LYS A 226     -42.453   2.653   7.038  1.00  0.00           H  
ATOM   3621  N   ALA A 227     -46.034   2.999  11.414  1.00  0.00           N  
ATOM   3622  CA  ALA A 227     -46.945   4.015  10.902  1.00  0.00           C  
ATOM   3623  C   ALA A 227     -46.508   5.412  11.323  1.00  0.00           C  
ATOM   3624  O   ALA A 227     -46.559   6.353  10.532  1.00  0.00           O  
ATOM   3625  CB  ALA A 227     -48.365   3.740  11.376  1.00  0.00           C  
ATOM   3626  H   ALA A 227     -46.346   2.285  12.057  1.00  0.00           H  
ATOM   3627  HA  ALA A 227     -46.922   3.972   9.813  1.00  0.00           H  
ATOM   3628 1HB  ALA A 227     -49.034   4.506  10.985  1.00  0.00           H  
ATOM   3629 2HB  ALA A 227     -48.685   2.761  11.018  1.00  0.00           H  
ATOM   3630 3HB  ALA A 227     -48.394   3.754  12.464  1.00  0.00           H  
ATOM   3631  N   PHE A 228     -46.081   5.486  12.599  1.00  0.00           N  
ATOM   3632  CA  PHE A 228     -45.632   6.769  13.128  1.00  0.00           C  
ATOM   3633  C   PHE A 228     -44.419   7.285  12.366  1.00  0.00           C  
ATOM   3634  O   PHE A 228     -44.324   8.474  12.064  1.00  0.00           O  
ATOM   3635  CB  PHE A 228     -45.292   6.645  14.614  1.00  0.00           C  
ATOM   3636  CG  PHE A 228     -46.496   6.539  15.505  1.00  0.00           C  
ATOM   3637  CD1 PHE A 228     -47.643   5.890  15.071  1.00  0.00           C  
ATOM   3638  CD2 PHE A 228     -46.486   7.087  16.779  1.00  0.00           C  
ATOM   3639  CE1 PHE A 228     -48.752   5.792  15.890  1.00  0.00           C  
ATOM   3640  CE2 PHE A 228     -47.593   6.989  17.600  1.00  0.00           C  
ATOM   3641  CZ  PHE A 228     -48.727   6.340  17.154  1.00  0.00           C  
ATOM   3642  H   PHE A 228     -46.079   4.651  13.167  1.00  0.00           H  
ATOM   3643  HA  PHE A 228     -46.441   7.492  13.014  1.00  0.00           H  
ATOM   3644 1HB  PHE A 228     -44.672   5.764  14.773  1.00  0.00           H  
ATOM   3645 2HB  PHE A 228     -44.712   7.513  14.928  1.00  0.00           H  
ATOM   3646  HD1 PHE A 228     -47.662   5.455  14.071  1.00  0.00           H  
ATOM   3647  HD2 PHE A 228     -45.590   7.599  17.131  1.00  0.00           H  
ATOM   3648  HE1 PHE A 228     -49.646   5.280  15.536  1.00  0.00           H  
ATOM   3649  HE2 PHE A 228     -47.571   7.423  18.599  1.00  0.00           H  
ATOM   3650  HZ  PHE A 228     -49.601   6.264  17.800  1.00  0.00           H  
ATOM   3651  N   ALA A 229     -43.511   6.330  12.078  1.00  0.00           N  
ATOM   3652  CA  ALA A 229     -42.302   6.693  11.347  1.00  0.00           C  
ATOM   3653  C   ALA A 229     -42.635   7.231   9.962  1.00  0.00           C  
ATOM   3654  O   ALA A 229     -42.039   8.206   9.504  1.00  0.00           O  
ATOM   3655  CB  ALA A 229     -41.369   5.495  11.238  1.00  0.00           C  
ATOM   3656  H   ALA A 229     -43.685   5.380  12.374  1.00  0.00           H  
ATOM   3657  HA  ALA A 229     -41.796   7.484  11.900  1.00  0.00           H  
ATOM   3658 1HB  ALA A 229     -40.472   5.781  10.690  1.00  0.00           H  
ATOM   3659 2HB  ALA A 229     -41.093   5.157  12.237  1.00  0.00           H  
ATOM   3660 3HB  ALA A 229     -41.875   4.688  10.710  1.00  0.00           H  
ATOM   3661  N   ASP A 230     -43.612   6.546   9.332  1.00  0.00           N  
ATOM   3662  CA  ASP A 230     -44.027   6.961   7.998  1.00  0.00           C  
ATOM   3663  C   ASP A 230     -44.599   8.373   8.012  1.00  0.00           C  
ATOM   3664  O   ASP A 230     -44.670   9.035   6.977  1.00  0.00           O  
ATOM   3665  CB  ASP A 230     -45.066   5.989   7.432  1.00  0.00           C  
ATOM   3666  CG  ASP A 230     -44.472   4.638   7.060  1.00  0.00           C  
ATOM   3667  OD1 ASP A 230     -43.271   4.546   6.958  1.00  0.00           O  
ATOM   3668  OD2 ASP A 230     -45.224   3.710   6.879  1.00  0.00           O  
ATOM   3669  H   ASP A 230     -44.038   5.757   9.797  1.00  0.00           H  
ATOM   3670  HA  ASP A 230     -43.153   6.955   7.346  1.00  0.00           H  
ATOM   3671 1HB  ASP A 230     -45.855   5.832   8.168  1.00  0.00           H  
ATOM   3672 2HB  ASP A 230     -45.527   6.424   6.545  1.00  0.00           H  
ATOM   3673  N   GLY A 231     -45.001   8.814   9.190  1.00  0.00           N  
ATOM   3674  CA  GLY A 231     -45.150  10.257   9.423  1.00  0.00           C  
ATOM   3675  C   GLY A 231     -46.598  10.624   9.219  1.00  0.00           C  
ATOM   3676  O   GLY A 231     -46.913  11.741   8.809  1.00  0.00           O  
ATOM   3677  H   GLY A 231     -45.202   8.148   9.922  1.00  0.00           H  
ATOM   3678 1HA  GLY A 231     -44.822  10.498  10.434  1.00  0.00           H  
ATOM   3679 2HA  GLY A 231     -44.506  10.805   8.737  1.00  0.00           H  
ATOM   3680  N   VAL A 232     -47.453   9.653   9.517  1.00  0.00           N  
ATOM   3681  CA  VAL A 232     -48.888   9.788   9.379  1.00  0.00           C  
ATOM   3682  C   VAL A 232     -49.443  10.820  10.345  1.00  0.00           C  
ATOM   3683  O   VAL A 232     -48.915  11.005  11.441  1.00  0.00           O  
ATOM   3684  CB  VAL A 232     -49.575   8.432   9.628  1.00  0.00           C  
ATOM   3685  CG1 VAL A 232     -49.108   7.403   8.609  1.00  0.00           C  
ATOM   3686  CG2 VAL A 232     -49.286   7.958  11.044  1.00  0.00           C  
ATOM   3687  H   VAL A 232     -47.097   8.772   9.859  1.00  0.00           H  
ATOM   3688  HA  VAL A 232     -49.109  10.110   8.360  1.00  0.00           H  
ATOM   3689  HB  VAL A 232     -50.651   8.550   9.496  1.00  0.00           H  
ATOM   3690 1HG1 VAL A 232     -49.604   6.451   8.800  1.00  0.00           H  
ATOM   3691 2HG1 VAL A 232     -49.358   7.746   7.605  1.00  0.00           H  
ATOM   3692 3HG1 VAL A 232     -48.030   7.272   8.692  1.00  0.00           H  
ATOM   3693 1HG2 VAL A 232     -49.776   6.999  11.214  1.00  0.00           H  
ATOM   3694 2HG2 VAL A 232     -48.210   7.845  11.178  1.00  0.00           H  
ATOM   3695 3HG2 VAL A 232     -49.666   8.690  11.757  1.00  0.00           H  
ATOM   3696  N   ASP A 233     -50.509  11.490   9.935  1.00  0.00           N  
ATOM   3697  CA  ASP A 233     -51.075  12.569  10.728  1.00  0.00           C  
ATOM   3698  C   ASP A 233     -51.460  12.091  12.123  1.00  0.00           C  
ATOM   3699  O   ASP A 233     -51.786  10.921  12.320  1.00  0.00           O  
ATOM   3700  CB  ASP A 233     -52.301  13.160  10.028  1.00  0.00           C  
ATOM   3701  CG  ASP A 233     -52.817  14.424  10.703  1.00  0.00           C  
ATOM   3702  OD1 ASP A 233     -52.294  14.781  11.731  1.00  0.00           O  
ATOM   3703  OD2 ASP A 233     -53.729  15.021  10.182  1.00  0.00           O  
ATOM   3704  H   ASP A 233     -50.936  11.244   9.053  1.00  0.00           H  
ATOM   3705  HA  ASP A 233     -50.323  13.352  10.834  1.00  0.00           H  
ATOM   3706 1HB  ASP A 233     -52.052  13.394   8.993  1.00  0.00           H  
ATOM   3707 2HB  ASP A 233     -53.103  12.421  10.013  1.00  0.00           H  
ATOM   3708  N   ARG A 234     -51.419  13.005  13.088  1.00  0.00           N  
ATOM   3709  CA  ARG A 234     -51.474  12.648  14.505  1.00  0.00           C  
ATOM   3710  C   ARG A 234     -52.771  11.931  14.869  1.00  0.00           C  
ATOM   3711  O   ARG A 234     -52.792  11.077  15.756  1.00  0.00           O  
ATOM   3712  CB  ARG A 234     -51.334  13.892  15.370  1.00  0.00           C  
ATOM   3713  CG  ARG A 234     -49.957  14.537  15.344  1.00  0.00           C  
ATOM   3714  CD  ARG A 234     -49.871  15.685  16.283  1.00  0.00           C  
ATOM   3715  NE  ARG A 234     -48.578  16.346  16.213  1.00  0.00           N  
ATOM   3716  CZ  ARG A 234     -48.298  17.397  15.418  1.00  0.00           C  
ATOM   3717  NH1 ARG A 234     -49.228  17.893  14.632  1.00  0.00           N  
ATOM   3718  NH2 ARG A 234     -47.088  17.929  15.427  1.00  0.00           N  
ATOM   3719  H   ARG A 234     -51.348  13.981  12.839  1.00  0.00           H  
ATOM   3720  HA  ARG A 234     -50.644  11.976  14.725  1.00  0.00           H  
ATOM   3721 1HB  ARG A 234     -52.055  14.641  15.048  1.00  0.00           H  
ATOM   3722 2HB  ARG A 234     -51.562  13.642  16.406  1.00  0.00           H  
ATOM   3723 1HG  ARG A 234     -49.206  13.801  15.632  1.00  0.00           H  
ATOM   3724 2HG  ARG A 234     -49.744  14.899  14.338  1.00  0.00           H  
ATOM   3725 1HD  ARG A 234     -50.641  16.415  16.036  1.00  0.00           H  
ATOM   3726 2HD  ARG A 234     -50.019  15.333  17.303  1.00  0.00           H  
ATOM   3727  HE  ARG A 234     -47.837  15.993  16.803  1.00  0.00           H  
ATOM   3728 1HH1 ARG A 234     -50.153  17.486  14.625  1.00  0.00           H  
ATOM   3729 2HH1 ARG A 234     -49.018  18.680  14.036  1.00  0.00           H  
ATOM   3730 1HH2 ARG A 234     -46.373  17.547  16.031  1.00  0.00           H  
ATOM   3731 2HH2 ARG A 234     -46.878  18.716  14.831  1.00  0.00           H  
ATOM   3732  N   GLU A 235     -53.840  12.287  14.180  1.00  0.00           N  
ATOM   3733  CA  GLU A 235     -55.126  11.622  14.358  1.00  0.00           C  
ATOM   3734  C   GLU A 235     -55.031  10.141  14.017  1.00  0.00           C  
ATOM   3735  O   GLU A 235     -55.594   9.296  14.714  1.00  0.00           O  
ATOM   3736  CB  GLU A 235     -56.196  12.288  13.490  1.00  0.00           C  
ATOM   3737  CG  GLU A 235     -56.588  13.689  13.940  1.00  0.00           C  
ATOM   3738  CD  GLU A 235     -57.259  13.705  15.285  1.00  0.00           C  
ATOM   3739  OE1 GLU A 235     -58.024  12.811  15.557  1.00  0.00           O  
ATOM   3740  OE2 GLU A 235     -57.006  14.613  16.042  1.00  0.00           O  
ATOM   3741  H   GLU A 235     -53.766  13.040  13.511  1.00  0.00           H  
ATOM   3742  HA  GLU A 235     -55.419  11.712  15.405  1.00  0.00           H  
ATOM   3743 1HB  GLU A 235     -55.841  12.354  12.462  1.00  0.00           H  
ATOM   3744 2HB  GLU A 235     -57.096  11.674  13.487  1.00  0.00           H  
ATOM   3745 1HG  GLU A 235     -55.693  14.308  13.986  1.00  0.00           H  
ATOM   3746 2HG  GLU A 235     -57.259  14.122  13.199  1.00  0.00           H  
ATOM   3747  N   LEU A 236     -54.295   9.882  12.918  1.00  0.00           N  
ATOM   3748  CA  LEU A 236     -54.125   8.500  12.483  1.00  0.00           C  
ATOM   3749  C   LEU A 236     -53.404   7.675  13.541  1.00  0.00           C  
ATOM   3750  O   LEU A 236     -53.768   6.529  13.802  1.00  0.00           O  
ATOM   3751  CB  LEU A 236     -53.340   8.452  11.166  1.00  0.00           C  
ATOM   3752  CG  LEU A 236     -54.184   8.522   9.886  1.00  0.00           C  
ATOM   3753  CD1 LEU A 236     -55.010   9.801   9.892  1.00  0.00           C  
ATOM   3754  CD2 LEU A 236     -53.269   8.468   8.672  1.00  0.00           C  
ATOM   3755  H   LEU A 236     -53.875  10.650  12.415  1.00  0.00           H  
ATOM   3756  HA  LEU A 236     -55.110   8.065  12.321  1.00  0.00           H  
ATOM   3757 1HB  LEU A 236     -52.640   9.286  11.147  1.00  0.00           H  
ATOM   3758 2HB  LEU A 236     -52.769   7.524  11.135  1.00  0.00           H  
ATOM   3759  HG  LEU A 236     -54.874   7.679   9.859  1.00  0.00           H  
ATOM   3760 1HD1 LEU A 236     -55.610   9.851   8.983  1.00  0.00           H  
ATOM   3761 2HD1 LEU A 236     -55.669   9.805  10.761  1.00  0.00           H  
ATOM   3762 3HD1 LEU A 236     -54.346  10.663   9.936  1.00  0.00           H  
ATOM   3763 1HD2 LEU A 236     -53.869   8.517   7.762  1.00  0.00           H  
ATOM   3764 2HD2 LEU A 236     -52.579   9.311   8.698  1.00  0.00           H  
ATOM   3765 3HD2 LEU A 236     -52.704   7.536   8.683  1.00  0.00           H  
ATOM   3766  N   ALA A 237     -52.373   8.320  14.125  1.00  0.00           N  
ATOM   3767  CA  ALA A 237     -51.599   7.641  15.157  1.00  0.00           C  
ATOM   3768  C   ALA A 237     -52.469   7.293  16.359  1.00  0.00           C  
ATOM   3769  O   ALA A 237     -52.358   6.205  16.924  1.00  0.00           O  
ATOM   3770  CB  ALA A 237     -50.420   8.501  15.588  1.00  0.00           C  
ATOM   3771  H   ALA A 237     -52.157   9.264  13.837  1.00  0.00           H  
ATOM   3772  HA  ALA A 237     -51.221   6.708  14.738  1.00  0.00           H  
ATOM   3773 1HB  ALA A 237     -49.852   7.980  16.359  1.00  0.00           H  
ATOM   3774 2HB  ALA A 237     -49.776   8.693  14.730  1.00  0.00           H  
ATOM   3775 3HB  ALA A 237     -50.787   9.447  15.985  1.00  0.00           H  
ATOM   3776  N   ARG A 238     -53.329   8.272  16.709  1.00  0.00           N  
ATOM   3777  CA  ARG A 238     -54.221   8.065  17.844  1.00  0.00           C  
ATOM   3778  C   ARG A 238     -55.164   6.895  17.597  1.00  0.00           C  
ATOM   3779  O   ARG A 238     -55.417   6.090  18.493  1.00  0.00           O  
ATOM   3780  CB  ARG A 238     -55.036   9.320  18.120  1.00  0.00           C  
ATOM   3781  CG  ARG A 238     -55.973   9.224  19.313  1.00  0.00           C  
ATOM   3782  CD  ARG A 238     -56.733  10.484  19.517  1.00  0.00           C  
ATOM   3783  NE  ARG A 238     -57.608  10.777  18.393  1.00  0.00           N  
ATOM   3784  CZ  ARG A 238     -58.814  10.210  18.194  1.00  0.00           C  
ATOM   3785  NH1 ARG A 238     -59.273   9.324  19.049  1.00  0.00           N  
ATOM   3786  NH2 ARG A 238     -59.535  10.545  17.138  1.00  0.00           N  
ATOM   3787  H   ARG A 238     -53.339   9.130  16.177  1.00  0.00           H  
ATOM   3788  HA  ARG A 238     -53.616   7.843  18.723  1.00  0.00           H  
ATOM   3789 1HB  ARG A 238     -54.363  10.159  18.296  1.00  0.00           H  
ATOM   3790 2HB  ARG A 238     -55.639   9.562  17.245  1.00  0.00           H  
ATOM   3791 1HG  ARG A 238     -56.687   8.416  19.151  1.00  0.00           H  
ATOM   3792 2HG  ARG A 238     -55.395   9.023  20.215  1.00  0.00           H  
ATOM   3793 1HD  ARG A 238     -57.347  10.398  20.413  1.00  0.00           H  
ATOM   3794 2HD  ARG A 238     -56.037  11.314  19.632  1.00  0.00           H  
ATOM   3795  HE  ARG A 238     -57.289  11.455  17.713  1.00  0.00           H  
ATOM   3796 1HH1 ARG A 238     -58.721   9.068  19.856  1.00  0.00           H  
ATOM   3797 2HH1 ARG A 238     -60.176   8.899  18.900  1.00  0.00           H  
ATOM   3798 1HH2 ARG A 238     -59.182  11.227  16.480  1.00  0.00           H  
ATOM   3799 2HH2 ARG A 238     -60.438  10.120  16.989  1.00  0.00           H  
ATOM   3800  N   PHE A 239     -55.663   6.852  16.344  1.00  0.00           N  
ATOM   3801  CA  PHE A 239     -56.579   5.780  15.977  1.00  0.00           C  
ATOM   3802  C   PHE A 239     -55.907   4.418  16.089  1.00  0.00           C  
ATOM   3803  O   PHE A 239     -56.509   3.455  16.565  1.00  0.00           O  
ATOM   3804  CB  PHE A 239     -57.096   5.984  14.552  1.00  0.00           C  
ATOM   3805  CG  PHE A 239     -58.109   7.086  14.426  1.00  0.00           C  
ATOM   3806  CD1 PHE A 239     -57.897   8.146  13.558  1.00  0.00           C  
ATOM   3807  CD2 PHE A 239     -59.276   7.064  15.176  1.00  0.00           C  
ATOM   3808  CE1 PHE A 239     -58.829   9.161  13.442  1.00  0.00           C  
ATOM   3809  CE2 PHE A 239     -60.209   8.076  15.061  1.00  0.00           C  
ATOM   3810  CZ  PHE A 239     -59.985   9.126  14.193  1.00  0.00           C  
ATOM   3811  H   PHE A 239     -55.391   7.565  15.682  1.00  0.00           H  
ATOM   3812  HA  PHE A 239     -57.428   5.800  16.662  1.00  0.00           H  
ATOM   3813 1HB  PHE A 239     -56.261   6.213  13.892  1.00  0.00           H  
ATOM   3814 2HB  PHE A 239     -57.551   5.061  14.195  1.00  0.00           H  
ATOM   3815  HD1 PHE A 239     -56.984   8.174  12.964  1.00  0.00           H  
ATOM   3816  HD2 PHE A 239     -59.453   6.235  15.862  1.00  0.00           H  
ATOM   3817  HE1 PHE A 239     -58.650   9.989  12.756  1.00  0.00           H  
ATOM   3818  HE2 PHE A 239     -61.122   8.047  15.655  1.00  0.00           H  
ATOM   3819  HZ  PHE A 239     -60.719   9.925  14.102  1.00  0.00           H  
ATOM   3820  N   ILE A 240     -54.639   4.397  15.628  1.00  0.00           N  
ATOM   3821  CA  ILE A 240     -53.882   3.152  15.679  1.00  0.00           C  
ATOM   3822  C   ILE A 240     -53.697   2.680  17.115  1.00  0.00           C  
ATOM   3823  O   ILE A 240     -53.814   1.489  17.408  1.00  0.00           O  
ATOM   3824  CB  ILE A 240     -52.505   3.319  15.010  1.00  0.00           C  
ATOM   3825  CG1 ILE A 240     -52.666   3.528  13.502  1.00  0.00           C  
ATOM   3826  CG2 ILE A 240     -51.627   2.109  15.292  1.00  0.00           C  
ATOM   3827  CD1 ILE A 240     -51.397   3.970  12.809  1.00  0.00           C  
ATOM   3828  H   ILE A 240     -54.237   5.246  15.256  1.00  0.00           H  
ATOM   3829  HA  ILE A 240     -54.438   2.387  15.137  1.00  0.00           H  
ATOM   3830  HB  ILE A 240     -52.016   4.210  15.402  1.00  0.00           H  
ATOM   3831 1HG1 ILE A 240     -53.002   2.601  13.040  1.00  0.00           H  
ATOM   3832 2HG1 ILE A 240     -53.433   4.281  13.319  1.00  0.00           H  
ATOM   3833 1HG2 ILE A 240     -50.658   2.243  14.812  1.00  0.00           H  
ATOM   3834 2HG2 ILE A 240     -51.487   2.004  16.367  1.00  0.00           H  
ATOM   3835 3HG2 ILE A 240     -52.106   1.212  14.899  1.00  0.00           H  
ATOM   3836 1HD1 ILE A 240     -51.590   4.098  11.743  1.00  0.00           H  
ATOM   3837 2HD1 ILE A 240     -51.061   4.917  13.233  1.00  0.00           H  
ATOM   3838 3HD1 ILE A 240     -50.625   3.215  12.948  1.00  0.00           H  
ATOM   3839  N   VAL A 241     -53.404   3.672  17.982  1.00  0.00           N  
ATOM   3840  CA  VAL A 241     -53.203   3.353  19.390  1.00  0.00           C  
ATOM   3841  C   VAL A 241     -54.465   2.763  20.007  1.00  0.00           C  
ATOM   3842  O   VAL A 241     -54.401   1.809  20.781  1.00  0.00           O  
ATOM   3843  CB  VAL A 241     -52.795   4.615  20.172  1.00  0.00           C  
ATOM   3844  CG1 VAL A 241     -52.780   4.335  21.667  1.00  0.00           C  
ATOM   3845  CG2 VAL A 241     -51.432   5.098  19.700  1.00  0.00           C  
ATOM   3846  H   VAL A 241     -53.330   4.619  17.638  1.00  0.00           H  
ATOM   3847  HA  VAL A 241     -52.401   2.618  19.467  1.00  0.00           H  
ATOM   3848  HB  VAL A 241     -53.538   5.395  19.998  1.00  0.00           H  
ATOM   3849 1HG1 VAL A 241     -52.490   5.238  22.204  1.00  0.00           H  
ATOM   3850 2HG1 VAL A 241     -53.775   4.025  21.989  1.00  0.00           H  
ATOM   3851 3HG1 VAL A 241     -52.065   3.541  21.881  1.00  0.00           H  
ATOM   3852 1HG2 VAL A 241     -51.151   5.992  20.256  1.00  0.00           H  
ATOM   3853 2HG2 VAL A 241     -50.691   4.317  19.868  1.00  0.00           H  
ATOM   3854 3HG2 VAL A 241     -51.478   5.333  18.636  1.00  0.00           H  
ATOM   3855  N   GLU A 242     -55.600   3.383  19.621  1.00  0.00           N  
ATOM   3856  CA  GLU A 242     -56.879   2.914  20.139  1.00  0.00           C  
ATOM   3857  C   GLU A 242     -57.152   1.476  19.717  1.00  0.00           C  
ATOM   3858  O   GLU A 242     -57.636   0.668  20.510  1.00  0.00           O  
ATOM   3859  CB  GLU A 242     -58.014   3.820  19.657  1.00  0.00           C  
ATOM   3860  CG  GLU A 242     -59.387   3.451  20.200  1.00  0.00           C  
ATOM   3861  CD  GLU A 242     -60.464   4.406  19.765  1.00  0.00           C  
ATOM   3862  OE1 GLU A 242     -60.154   5.348  19.077  1.00  0.00           O  
ATOM   3863  OE2 GLU A 242     -61.599   4.193  20.123  1.00  0.00           O  
ATOM   3864  H   GLU A 242     -55.542   4.161  18.979  1.00  0.00           H  
ATOM   3865  HA  GLU A 242     -56.845   2.947  21.228  1.00  0.00           H  
ATOM   3866 1HB  GLU A 242     -57.806   4.850  19.947  1.00  0.00           H  
ATOM   3867 2HB  GLU A 242     -58.066   3.791  18.568  1.00  0.00           H  
ATOM   3868 1HG  GLU A 242     -59.646   2.450  19.855  1.00  0.00           H  
ATOM   3869 2HG  GLU A 242     -59.343   3.431  21.288  1.00  0.00           H  
ATOM   3870  N   LEU A 243     -56.816   1.212  18.438  1.00  0.00           N  
ATOM   3871  CA  LEU A 243     -57.025  -0.132  17.908  1.00  0.00           C  
ATOM   3872  C   LEU A 243     -56.194  -1.158  18.666  1.00  0.00           C  
ATOM   3873  O   LEU A 243     -56.667  -2.253  18.970  1.00  0.00           O  
ATOM   3874  CB  LEU A 243     -56.668  -0.175  16.417  1.00  0.00           C  
ATOM   3875  CG  LEU A 243     -57.613   0.592  15.484  1.00  0.00           C  
ATOM   3876  CD1 LEU A 243     -57.032   0.611  14.076  1.00  0.00           C  
ATOM   3877  CD2 LEU A 243     -58.985  -0.064  15.500  1.00  0.00           C  
ATOM   3878  H   LEU A 243     -56.424   1.949  17.870  1.00  0.00           H  
ATOM   3879  HA  LEU A 243     -58.078  -0.388  18.024  1.00  0.00           H  
ATOM   3880 1HB  LEU A 243     -55.668   0.236  16.288  1.00  0.00           H  
ATOM   3881 2HB  LEU A 243     -56.654  -1.216  16.093  1.00  0.00           H  
ATOM   3882  HG  LEU A 243     -57.700   1.625  15.822  1.00  0.00           H  
ATOM   3883 1HD1 LEU A 243     -57.703   1.156  13.413  1.00  0.00           H  
ATOM   3884 2HD1 LEU A 243     -56.059   1.103  14.091  1.00  0.00           H  
ATOM   3885 3HD1 LEU A 243     -56.917  -0.411  13.716  1.00  0.00           H  
ATOM   3886 1HD2 LEU A 243     -59.657   0.482  14.837  1.00  0.00           H  
ATOM   3887 2HD2 LEU A 243     -58.900  -1.096  15.160  1.00  0.00           H  
ATOM   3888 3HD2 LEU A 243     -59.384  -0.048  16.514  1.00  0.00           H  
ATOM   3889  N   VAL A 244     -54.942  -0.743  18.949  1.00  0.00           N  
ATOM   3890  CA  VAL A 244     -54.042  -1.632  19.674  1.00  0.00           C  
ATOM   3891  C   VAL A 244     -54.583  -1.953  21.061  1.00  0.00           C  
ATOM   3892  O   VAL A 244     -54.511  -3.094  21.517  1.00  0.00           O  
ATOM   3893  CB  VAL A 244     -52.648  -0.989  19.806  1.00  0.00           C  
ATOM   3894  CG1 VAL A 244     -51.766  -1.815  20.729  1.00  0.00           C  
ATOM   3895  CG2 VAL A 244     -52.010  -0.849  18.432  1.00  0.00           C  
ATOM   3896  H   VAL A 244     -54.651   0.178  18.653  1.00  0.00           H  
ATOM   3897  HA  VAL A 244     -53.947  -2.561  19.112  1.00  0.00           H  
ATOM   3898  HB  VAL A 244     -52.754  -0.003  20.260  1.00  0.00           H  
ATOM   3899 1HG1 VAL A 244     -50.785  -1.346  20.811  1.00  0.00           H  
ATOM   3900 2HG1 VAL A 244     -52.224  -1.871  21.716  1.00  0.00           H  
ATOM   3901 3HG1 VAL A 244     -51.653  -2.820  20.322  1.00  0.00           H  
ATOM   3902 1HG2 VAL A 244     -51.026  -0.393  18.533  1.00  0.00           H  
ATOM   3903 2HG2 VAL A 244     -51.910  -1.834  17.976  1.00  0.00           H  
ATOM   3904 3HG2 VAL A 244     -52.639  -0.220  17.801  1.00  0.00           H  
ATOM   3905  N   ARG A 245     -55.120  -0.890  21.695  1.00  0.00           N  
ATOM   3906  CA  ARG A 245     -55.676  -1.063  23.031  1.00  0.00           C  
ATOM   3907  C   ARG A 245     -56.844  -2.040  23.020  1.00  0.00           C  
ATOM   3908  O   ARG A 245     -56.973  -2.879  23.912  1.00  0.00           O  
ATOM   3909  CB  ARG A 245     -56.140   0.272  23.595  1.00  0.00           C  
ATOM   3910  CG  ARG A 245     -55.022   1.235  23.961  1.00  0.00           C  
ATOM   3911  CD  ARG A 245     -55.554   2.533  24.449  1.00  0.00           C  
ATOM   3912  NE  ARG A 245     -54.488   3.458  24.800  1.00  0.00           N  
ATOM   3913  CZ  ARG A 245     -54.676   4.750  25.135  1.00  0.00           C  
ATOM   3914  NH1 ARG A 245     -55.890   5.253  25.160  1.00  0.00           N  
ATOM   3915  NH2 ARG A 245     -53.639   5.511  25.439  1.00  0.00           N  
ATOM   3916  H   ARG A 245     -55.128   0.007  21.230  1.00  0.00           H  
ATOM   3917  HA  ARG A 245     -54.896  -1.462  23.681  1.00  0.00           H  
ATOM   3918 1HB  ARG A 245     -56.780   0.770  22.869  1.00  0.00           H  
ATOM   3919 2HB  ARG A 245     -56.735   0.100  24.493  1.00  0.00           H  
ATOM   3920 1HG  ARG A 245     -54.408   0.798  24.749  1.00  0.00           H  
ATOM   3921 2HG  ARG A 245     -54.404   1.426  23.083  1.00  0.00           H  
ATOM   3922 1HD  ARG A 245     -56.162   2.993  23.670  1.00  0.00           H  
ATOM   3923 2HD  ARG A 245     -56.166   2.366  25.335  1.00  0.00           H  
ATOM   3924  HE  ARG A 245     -53.540   3.107  24.792  1.00  0.00           H  
ATOM   3925 1HH1 ARG A 245     -56.683   4.671  24.928  1.00  0.00           H  
ATOM   3926 2HH1 ARG A 245     -56.030   6.221  25.411  1.00  0.00           H  
ATOM   3927 1HH2 ARG A 245     -52.705   5.124  25.420  1.00  0.00           H  
ATOM   3928 2HH2 ARG A 245     -53.779   6.478  25.690  1.00  0.00           H  
ATOM   3929  N   LEU A 246     -57.675  -1.883  21.970  1.00  0.00           N  
ATOM   3930  CA  LEU A 246     -58.835  -2.756  21.840  1.00  0.00           C  
ATOM   3931  C   LEU A 246     -58.413  -4.212  21.685  1.00  0.00           C  
ATOM   3932  O   LEU A 246     -59.017  -5.109  22.272  1.00  0.00           O  
ATOM   3933  CB  LEU A 246     -59.685  -2.332  20.636  1.00  0.00           C  
ATOM   3934  CG  LEU A 246     -60.419  -0.993  20.779  1.00  0.00           C  
ATOM   3935  CD1 LEU A 246     -61.064  -0.623  19.450  1.00  0.00           C  
ATOM   3936  CD2 LEU A 246     -61.462  -1.100  21.882  1.00  0.00           C  
ATOM   3937  H   LEU A 246     -57.479  -1.161  21.292  1.00  0.00           H  
ATOM   3938  HA  LEU A 246     -59.437  -2.668  22.744  1.00  0.00           H  
ATOM   3939 1HB  LEU A 246     -59.040  -2.265  19.762  1.00  0.00           H  
ATOM   3940 2HB  LEU A 246     -60.434  -3.103  20.451  1.00  0.00           H  
ATOM   3941  HG  LEU A 246     -59.703  -0.211  21.032  1.00  0.00           H  
ATOM   3942 1HD1 LEU A 246     -61.586   0.329  19.552  1.00  0.00           H  
ATOM   3943 2HD1 LEU A 246     -60.294  -0.534  18.684  1.00  0.00           H  
ATOM   3944 3HD1 LEU A 246     -61.775  -1.397  19.163  1.00  0.00           H  
ATOM   3945 1HD2 LEU A 246     -61.983  -0.148  21.984  1.00  0.00           H  
ATOM   3946 2HD2 LEU A 246     -62.179  -1.882  21.630  1.00  0.00           H  
ATOM   3947 3HD2 LEU A 246     -60.972  -1.348  22.823  1.00  0.00           H  
ATOM   3948  N   LEU A 247     -57.353  -4.387  20.869  1.00  0.00           N  
ATOM   3949  CA  LEU A 247     -56.847  -5.735  20.636  1.00  0.00           C  
ATOM   3950  C   LEU A 247     -56.350  -6.367  21.930  1.00  0.00           C  
ATOM   3951  O   LEU A 247     -56.590  -7.546  22.188  1.00  0.00           O  
ATOM   3952  CB  LEU A 247     -55.712  -5.704  19.605  1.00  0.00           C  
ATOM   3953  CG  LEU A 247     -55.154  -7.071  19.189  1.00  0.00           C  
ATOM   3954  CD1 LEU A 247     -54.561  -6.974  17.790  1.00  0.00           C  
ATOM   3955  CD2 LEU A 247     -54.106  -7.521  20.197  1.00  0.00           C  
ATOM   3956  H   LEU A 247     -56.929  -3.580  20.434  1.00  0.00           H  
ATOM   3957  HA  LEU A 247     -57.660  -6.346  20.244  1.00  0.00           H  
ATOM   3958 1HB  LEU A 247     -56.071  -5.206  18.706  1.00  0.00           H  
ATOM   3959 2HB  LEU A 247     -54.887  -5.120  20.014  1.00  0.00           H  
ATOM   3960  HG  LEU A 247     -55.964  -7.801  19.158  1.00  0.00           H  
ATOM   3961 1HD1 LEU A 247     -54.165  -7.946  17.494  1.00  0.00           H  
ATOM   3962 2HD1 LEU A 247     -55.337  -6.670  17.087  1.00  0.00           H  
ATOM   3963 3HD1 LEU A 247     -53.758  -6.239  17.786  1.00  0.00           H  
ATOM   3964 1HD2 LEU A 247     -53.711  -8.493  19.901  1.00  0.00           H  
ATOM   3965 2HD2 LEU A 247     -53.295  -6.793  20.227  1.00  0.00           H  
ATOM   3966 3HD2 LEU A 247     -54.561  -7.599  21.184  1.00  0.00           H  
ATOM   3967  N   VAL A 248     -55.653  -5.522  22.716  1.00  0.00           N  
ATOM   3968  CA  VAL A 248     -55.121  -6.003  23.985  1.00  0.00           C  
ATOM   3969  C   VAL A 248     -56.241  -6.444  24.920  1.00  0.00           C  
ATOM   3970  O   VAL A 248     -56.132  -7.467  25.596  1.00  0.00           O  
ATOM   3971  CB  VAL A 248     -54.290  -4.901  24.669  1.00  0.00           C  
ATOM   3972  CG1 VAL A 248     -53.902  -5.323  26.078  1.00  0.00           C  
ATOM   3973  CG2 VAL A 248     -53.053  -4.595  23.838  1.00  0.00           C  
ATOM   3974  H   VAL A 248     -55.511  -4.570  22.411  1.00  0.00           H  
ATOM   3975  HA  VAL A 248     -54.474  -6.859  23.788  1.00  0.00           H  
ATOM   3976  HB  VAL A 248     -54.900  -4.002  24.759  1.00  0.00           H  
ATOM   3977 1HG1 VAL A 248     -53.315  -4.533  26.546  1.00  0.00           H  
ATOM   3978 2HG1 VAL A 248     -54.802  -5.502  26.665  1.00  0.00           H  
ATOM   3979 3HG1 VAL A 248     -53.308  -6.237  26.034  1.00  0.00           H  
ATOM   3980 1HG2 VAL A 248     -52.471  -3.815  24.326  1.00  0.00           H  
ATOM   3981 2HG2 VAL A 248     -52.446  -5.496  23.743  1.00  0.00           H  
ATOM   3982 3HG2 VAL A 248     -53.356  -4.255  22.847  1.00  0.00           H  
ATOM   3983  N   GLU A 249     -57.309  -5.620  24.916  1.00  0.00           N  
ATOM   3984  CA  GLU A 249     -58.452  -5.929  25.767  1.00  0.00           C  
ATOM   3985  C   GLU A 249     -59.085  -7.259  25.378  1.00  0.00           C  
ATOM   3986  O   GLU A 249     -59.461  -8.054  26.239  1.00  0.00           O  
ATOM   3987  CB  GLU A 249     -59.495  -4.813  25.686  1.00  0.00           C  
ATOM   3988  CG  GLU A 249     -59.071  -3.506  26.340  1.00  0.00           C  
ATOM   3989  CD  GLU A 249     -60.086  -2.411  26.173  1.00  0.00           C  
ATOM   3990  OE1 GLU A 249     -61.046  -2.619  25.469  1.00  0.00           O  
ATOM   3991  OE2 GLU A 249     -59.902  -1.364  26.748  1.00  0.00           O  
ATOM   3992  H   GLU A 249     -57.298  -4.803  24.322  1.00  0.00           H  
ATOM   3993  HA  GLU A 249     -58.104  -6.008  26.798  1.00  0.00           H  
ATOM   3994 1HB  GLU A 249     -59.725  -4.605  24.641  1.00  0.00           H  
ATOM   3995 2HB  GLU A 249     -60.418  -5.142  26.164  1.00  0.00           H  
ATOM   3996 1HG  GLU A 249     -58.913  -3.679  27.405  1.00  0.00           H  
ATOM   3997 2HG  GLU A 249     -58.124  -3.187  25.908  1.00  0.00           H  
ATOM   3998  N   ALA A 250     -59.177  -7.448  24.045  1.00  0.00           N  
ATOM   3999  CA  ALA A 250     -59.764  -8.682  23.539  1.00  0.00           C  
ATOM   4000  C   ALA A 250     -59.012  -9.903  24.055  1.00  0.00           C  
ATOM   4001  O   ALA A 250     -59.619 -10.868  24.520  1.00  0.00           O  
ATOM   4002  CB  ALA A 250     -59.781  -8.676  22.017  1.00  0.00           C  
ATOM   4003  H   ALA A 250     -58.838  -6.730  23.421  1.00  0.00           H  
ATOM   4004  HA  ALA A 250     -60.790  -8.744  23.903  1.00  0.00           H  
ATOM   4005 1HB  ALA A 250     -60.223  -9.604  21.654  1.00  0.00           H  
ATOM   4006 2HB  ALA A 250     -60.371  -7.830  21.663  1.00  0.00           H  
ATOM   4007 3HB  ALA A 250     -58.762  -8.588  21.643  1.00  0.00           H  
ATOM   4008  N   ALA A 251     -57.687  -9.853  23.971  1.00  0.00           N  
ATOM   4009  CA  ALA A 251     -56.848 -10.954  24.429  1.00  0.00           C  
ATOM   4010  C   ALA A 251     -57.099 -11.261  25.900  1.00  0.00           C  
ATOM   4011  O   ALA A 251     -57.274 -12.418  26.282  1.00  0.00           O  
ATOM   4012  CB  ALA A 251     -55.379 -10.633  24.198  1.00  0.00           C  
ATOM   4013  H   ALA A 251     -57.249  -9.031  23.580  1.00  0.00           H  
ATOM   4014  HA  ALA A 251     -57.111 -11.842  23.853  1.00  0.00           H  
ATOM   4015 1HB  ALA A 251     -54.766 -11.465  24.546  1.00  0.00           H  
ATOM   4016 2HB  ALA A 251     -55.204 -10.473  23.134  1.00  0.00           H  
ATOM   4017 3HB  ALA A 251     -55.113  -9.732  24.749  1.00  0.00           H  
ATOM   4018  N   ARG A 252     -57.111 -10.193  26.714  1.00  0.00           N  
ATOM   4019  CA  ARG A 252     -57.270 -10.267  28.172  1.00  0.00           C  
ATOM   4020  C   ARG A 252     -58.604 -10.877  28.577  1.00  0.00           C  
ATOM   4021  O   ARG A 252     -58.727 -11.466  29.651  1.00  0.00           O  
ATOM   4022  CB  ARG A 252     -57.155  -8.881  28.790  1.00  0.00           C  
ATOM   4023  CG  ARG A 252     -55.758  -8.282  28.760  1.00  0.00           C  
ATOM   4024  CD  ARG A 252     -55.734  -6.914  29.337  1.00  0.00           C  
ATOM   4025  NE  ARG A 252     -54.400  -6.337  29.310  1.00  0.00           N  
ATOM   4026  CZ  ARG A 252     -54.110  -5.063  29.643  1.00  0.00           C  
ATOM   4027  NH1 ARG A 252     -55.069  -4.249  30.024  1.00  0.00           N  
ATOM   4028  NH2 ARG A 252     -52.862  -4.633  29.585  1.00  0.00           N  
ATOM   4029  H   ARG A 252     -57.004  -9.271  26.317  1.00  0.00           H  
ATOM   4030  HA  ARG A 252     -56.476 -10.895  28.576  1.00  0.00           H  
ATOM   4031 1HB  ARG A 252     -57.819  -8.194  28.268  1.00  0.00           H  
ATOM   4032 2HB  ARG A 252     -57.475  -8.919  29.831  1.00  0.00           H  
ATOM   4033 1HG  ARG A 252     -55.080  -8.910  29.338  1.00  0.00           H  
ATOM   4034 2HG  ARG A 252     -55.408  -8.225  27.728  1.00  0.00           H  
ATOM   4035 1HD  ARG A 252     -56.397  -6.266  28.765  1.00  0.00           H  
ATOM   4036 2HD  ARG A 252     -56.069  -6.951  30.373  1.00  0.00           H  
ATOM   4037  HE  ARG A 252     -53.635  -6.933  29.022  1.00  0.00           H  
ATOM   4038 1HH1 ARG A 252     -56.024  -4.578  30.068  1.00  0.00           H  
ATOM   4039 2HH1 ARG A 252     -54.852  -3.295  30.273  1.00  0.00           H  
ATOM   4040 1HH2 ARG A 252     -52.124  -5.259  29.292  1.00  0.00           H  
ATOM   4041 2HH2 ARG A 252     -52.645  -3.680  29.834  1.00  0.00           H  
ATOM   4042  N   ASP A 253     -59.597 -10.732  27.711  1.00  0.00           N  
ATOM   4043  CA  ASP A 253     -60.957 -11.120  28.048  1.00  0.00           C  
ATOM   4044  C   ASP A 253     -61.364 -12.427  27.377  1.00  0.00           C  
ATOM   4045  O   ASP A 253     -62.545 -12.769  27.326  1.00  0.00           O  
ATOM   4046  CB  ASP A 253     -61.936 -10.013  27.650  1.00  0.00           C  
ATOM   4047  CG  ASP A 253     -63.270 -10.112  28.379  1.00  0.00           C  
ATOM   4048  OD1 ASP A 253     -63.296 -10.652  29.459  1.00  0.00           O  
ATOM   4049  OD2 ASP A 253     -64.249  -9.645  27.848  1.00  0.00           O  
ATOM   4050  H   ASP A 253     -59.401 -10.343  26.800  1.00  0.00           H  
ATOM   4051  HA  ASP A 253     -61.018 -11.267  29.127  1.00  0.00           H  
ATOM   4052 1HB  ASP A 253     -61.493  -9.041  27.864  1.00  0.00           H  
ATOM   4053 2HB  ASP A 253     -62.121 -10.060  26.576  1.00  0.00           H  
ATOM   4054  N   GLY A 254     -60.370 -13.151  26.865  1.00  0.00           N  
ATOM   4055  CA  GLY A 254     -60.577 -14.499  26.345  1.00  0.00           C  
ATOM   4056  C   GLY A 254     -60.897 -14.504  24.856  1.00  0.00           C  
ATOM   4057  O   GLY A 254     -61.889 -15.092  24.426  1.00  0.00           O  
ATOM   4058  H   GLY A 254     -59.440 -12.758  26.834  1.00  0.00           H  
ATOM   4059 1HA  GLY A 254     -59.682 -15.099  26.520  1.00  0.00           H  
ATOM   4060 2HA  GLY A 254     -61.393 -14.976  26.887  1.00  0.00           H  
ATOM   4061  N   ALA A 255     -60.047 -13.845  24.078  1.00  0.00           N  
ATOM   4062  CA  ALA A 255     -60.074 -13.974  22.623  1.00  0.00           C  
ATOM   4063  C   ALA A 255     -59.232 -15.162  22.153  1.00  0.00           C  
ATOM   4064  O   ALA A 255     -58.097 -15.343  22.593  1.00  0.00           O  
ATOM   4065  CB  ALA A 255     -59.586 -12.689  21.970  1.00  0.00           C  
ATOM   4066  H   ALA A 255     -59.362 -13.236  24.502  1.00  0.00           H  
ATOM   4067  HA  ALA A 255     -61.105 -14.155  22.317  1.00  0.00           H  
ATOM   4068 1HB  ALA A 255     -59.613 -12.798  20.886  1.00  0.00           H  
ATOM   4069 2HB  ALA A 255     -60.230 -11.862  22.268  1.00  0.00           H  
ATOM   4070 3HB  ALA A 255     -58.564 -12.485  22.288  1.00  0.00           H  
ATOM   4071  N   SER A 256     -59.795 -15.971  21.257  1.00  0.00           N  
ATOM   4072  CA  SER A 256     -59.093 -17.159  20.771  1.00  0.00           C  
ATOM   4073  C   SER A 256     -57.951 -16.797  19.834  1.00  0.00           C  
ATOM   4074  O   SER A 256     -57.866 -15.669  19.349  1.00  0.00           O  
ATOM   4075  CB  SER A 256     -60.063 -18.081  20.058  1.00  0.00           C  
ATOM   4076  OG  SER A 256     -60.520 -17.503  18.865  1.00  0.00           O  
ATOM   4077  H   SER A 256     -60.720 -15.756  20.913  1.00  0.00           H  
ATOM   4078  HA  SER A 256     -58.672 -17.687  21.628  1.00  0.00           H  
ATOM   4079 1HB  SER A 256     -59.572 -19.029  19.841  1.00  0.00           H  
ATOM   4080 2HB  SER A 256     -60.910 -18.293  20.710  1.00  0.00           H  
ATOM   4081  HG  SER A 256     -61.123 -18.141  18.477  1.00  0.00           H  
ATOM   4082  N   GLU A 257     -57.070 -17.757  19.578  1.00  0.00           N  
ATOM   4083  CA  GLU A 257     -55.927 -17.493  18.715  1.00  0.00           C  
ATOM   4084  C   GLU A 257     -56.400 -16.991  17.352  1.00  0.00           C  
ATOM   4085  O   GLU A 257     -55.862 -16.023  16.816  1.00  0.00           O  
ATOM   4086  CB  GLU A 257     -55.076 -18.754  18.548  1.00  0.00           C  
ATOM   4087  CG  GLU A 257     -54.366 -19.205  19.816  1.00  0.00           C  
ATOM   4088  CD  GLU A 257     -55.255 -19.997  20.735  1.00  0.00           C  
ATOM   4089  OE1 GLU A 257     -56.396 -20.201  20.396  1.00  0.00           O  
ATOM   4090  OE2 GLU A 257     -54.792 -20.398  21.776  1.00  0.00           O  
ATOM   4091  H   GLU A 257     -57.204 -18.670  19.989  1.00  0.00           H  
ATOM   4092  HA  GLU A 257     -55.316 -16.718  19.178  1.00  0.00           H  
ATOM   4093 1HB  GLU A 257     -55.706 -19.575  18.207  1.00  0.00           H  
ATOM   4094 2HB  GLU A 257     -54.319 -18.583  17.783  1.00  0.00           H  
ATOM   4095 1HG  GLU A 257     -53.508 -19.819  19.541  1.00  0.00           H  
ATOM   4096 2HG  GLU A 257     -53.995 -18.328  20.345  1.00  0.00           H  
ATOM   4097  N   GLU A 258     -57.413 -17.642  16.768  1.00  0.00           N  
ATOM   4098  CA  GLU A 258     -57.947 -17.147  15.505  1.00  0.00           C  
ATOM   4099  C   GLU A 258     -58.517 -15.743  15.659  1.00  0.00           C  
ATOM   4100  O   GLU A 258     -58.240 -14.858  14.849  1.00  0.00           O  
ATOM   4101  CB  GLU A 258     -59.029 -18.092  14.977  1.00  0.00           C  
ATOM   4102  CG  GLU A 258     -58.507 -19.440  14.499  1.00  0.00           C  
ATOM   4103  CD  GLU A 258     -57.634 -19.331  13.280  1.00  0.00           C  
ATOM   4104  OE1 GLU A 258     -58.127 -18.932  12.252  1.00  0.00           O  
ATOM   4105  OE2 GLU A 258     -56.471 -19.647  13.377  1.00  0.00           O  
ATOM   4106  H   GLU A 258     -57.792 -18.465  17.214  1.00  0.00           H  
ATOM   4107  HA  GLU A 258     -57.134 -17.106  14.778  1.00  0.00           H  
ATOM   4108 1HB  GLU A 258     -59.765 -18.277  15.759  1.00  0.00           H  
ATOM   4109 2HB  GLU A 258     -59.549 -17.620  14.143  1.00  0.00           H  
ATOM   4110 1HG  GLU A 258     -57.934 -19.902  15.302  1.00  0.00           H  
ATOM   4111 2HG  GLU A 258     -59.355 -20.087  14.276  1.00  0.00           H  
ATOM   4112  N   ALA A 259     -59.314 -15.544  16.702  1.00  0.00           N  
ATOM   4113  CA  ALA A 259     -59.925 -14.247  16.965  1.00  0.00           C  
ATOM   4114  C   ALA A 259     -58.867 -13.161  17.115  1.00  0.00           C  
ATOM   4115  O   ALA A 259     -58.980 -12.085  16.529  1.00  0.00           O  
ATOM   4116  CB  ALA A 259     -60.795 -14.313  18.211  1.00  0.00           C  
ATOM   4117  H   ALA A 259     -59.502 -16.312  17.331  1.00  0.00           H  
ATOM   4118  HA  ALA A 259     -60.550 -13.988  16.111  1.00  0.00           H  
ATOM   4119 1HB  ALA A 259     -61.244 -13.337  18.394  1.00  0.00           H  
ATOM   4120 2HB  ALA A 259     -61.583 -15.053  18.066  1.00  0.00           H  
ATOM   4121 3HB  ALA A 259     -60.184 -14.597  19.067  1.00  0.00           H  
ATOM   4122  N   LEU A 260     -57.845 -13.505  17.926  1.00  0.00           N  
ATOM   4123  CA  LEU A 260     -56.764 -12.554  18.155  1.00  0.00           C  
ATOM   4124  C   LEU A 260     -56.034 -12.227  16.859  1.00  0.00           C  
ATOM   4125  O   LEU A 260     -55.692 -11.073  16.602  1.00  0.00           O  
ATOM   4126  CB  LEU A 260     -55.771 -13.116  19.180  1.00  0.00           C  
ATOM   4127  CG  LEU A 260     -54.591 -12.202  19.534  1.00  0.00           C  
ATOM   4128  CD1 LEU A 260     -55.116 -10.899  20.123  1.00  0.00           C  
ATOM   4129  CD2 LEU A 260     -53.673 -12.915  20.516  1.00  0.00           C  
ATOM   4130  H   LEU A 260     -57.847 -14.417  18.360  1.00  0.00           H  
ATOM   4131  HA  LEU A 260     -57.191 -11.633  18.550  1.00  0.00           H  
ATOM   4132 1HB  LEU A 260     -56.309 -13.334  20.101  1.00  0.00           H  
ATOM   4133 2HB  LEU A 260     -55.363 -14.049  18.793  1.00  0.00           H  
ATOM   4134  HG  LEU A 260     -54.035 -11.958  18.629  1.00  0.00           H  
ATOM   4135 1HD1 LEU A 260     -54.278 -10.250  20.375  1.00  0.00           H  
ATOM   4136 2HD1 LEU A 260     -55.754 -10.401  19.393  1.00  0.00           H  
ATOM   4137 3HD1 LEU A 260     -55.692 -11.113  21.023  1.00  0.00           H  
ATOM   4138 1HD2 LEU A 260     -52.834 -12.265  20.768  1.00  0.00           H  
ATOM   4139 2HD2 LEU A 260     -54.228 -13.158  21.423  1.00  0.00           H  
ATOM   4140 3HD2 LEU A 260     -53.299 -13.833  20.063  1.00  0.00           H  
ATOM   4141  N   ARG A 261     -55.819 -13.299  16.069  1.00  0.00           N  
ATOM   4142  CA  ARG A 261     -55.130 -13.123  14.797  1.00  0.00           C  
ATOM   4143  C   ARG A 261     -55.916 -12.206  13.867  1.00  0.00           C  
ATOM   4144  O   ARG A 261     -55.342 -11.353  13.190  1.00  0.00           O  
ATOM   4145  CB  ARG A 261     -54.912 -14.466  14.115  1.00  0.00           C  
ATOM   4146  CG  ARG A 261     -54.163 -14.398  12.794  1.00  0.00           C  
ATOM   4147  CD  ARG A 261     -53.991 -15.745  12.190  1.00  0.00           C  
ATOM   4148  NE  ARG A 261     -55.267 -16.354  11.852  1.00  0.00           N  
ATOM   4149  CZ  ARG A 261     -55.981 -16.069  10.745  1.00  0.00           C  
ATOM   4150  NH1 ARG A 261     -55.532 -15.185   9.882  1.00  0.00           N  
ATOM   4151  NH2 ARG A 261     -57.133 -16.679  10.527  1.00  0.00           N  
ATOM   4152  H   ARG A 261     -56.140 -14.207  16.374  1.00  0.00           H  
ATOM   4153  HA  ARG A 261     -54.157 -12.669  14.990  1.00  0.00           H  
ATOM   4154 1HB  ARG A 261     -54.351 -15.123  14.778  1.00  0.00           H  
ATOM   4155 2HB  ARG A 261     -55.876 -14.938  13.925  1.00  0.00           H  
ATOM   4156 1HG  ARG A 261     -54.719 -13.777  12.092  1.00  0.00           H  
ATOM   4157 2HG  ARG A 261     -53.175 -13.967  12.957  1.00  0.00           H  
ATOM   4158 1HD  ARG A 261     -53.400 -15.662  11.279  1.00  0.00           H  
ATOM   4159 2HD  ARG A 261     -53.479 -16.397  12.897  1.00  0.00           H  
ATOM   4160  HE  ARG A 261     -55.646 -17.040  12.491  1.00  0.00           H  
ATOM   4161 1HH1 ARG A 261     -54.652 -14.719  10.049  1.00  0.00           H  
ATOM   4162 2HH1 ARG A 261     -56.067 -14.971   9.053  1.00  0.00           H  
ATOM   4163 1HH2 ARG A 261     -57.479 -17.359  11.190  1.00  0.00           H  
ATOM   4164 2HH2 ARG A 261     -57.668 -16.466   9.698  1.00  0.00           H  
ATOM   4165  N   PHE A 262     -57.246 -12.433  13.878  1.00  0.00           N  
ATOM   4166  CA  PHE A 262     -58.113 -11.622  13.032  1.00  0.00           C  
ATOM   4167  C   PHE A 262     -58.046 -10.151  13.423  1.00  0.00           C  
ATOM   4168  O   PHE A 262     -58.008  -9.271  12.563  1.00  0.00           O  
ATOM   4169  CB  PHE A 262     -59.559 -12.113  13.122  1.00  0.00           C  
ATOM   4170  CG  PHE A 262     -59.809 -13.400  12.389  1.00  0.00           C  
ATOM   4171  CD1 PHE A 262     -60.321 -14.505  13.052  1.00  0.00           C  
ATOM   4172  CD2 PHE A 262     -59.532 -13.509  11.035  1.00  0.00           C  
ATOM   4173  CE1 PHE A 262     -60.552 -15.690  12.378  1.00  0.00           C  
ATOM   4174  CE2 PHE A 262     -59.762 -14.691  10.358  1.00  0.00           C  
ATOM   4175  CZ  PHE A 262     -60.272 -15.783  11.032  1.00  0.00           C  
ATOM   4176  H   PHE A 262     -57.617 -13.161  14.472  1.00  0.00           H  
ATOM   4177  HA  PHE A 262     -57.776 -11.717  11.999  1.00  0.00           H  
ATOM   4178 1HB  PHE A 262     -59.829 -12.260  14.168  1.00  0.00           H  
ATOM   4179 2HB  PHE A 262     -60.227 -11.355  12.716  1.00  0.00           H  
ATOM   4180  HD1 PHE A 262     -60.543 -14.431  14.117  1.00  0.00           H  
ATOM   4181  HD2 PHE A 262     -59.128 -12.647  10.503  1.00  0.00           H  
ATOM   4182  HE1 PHE A 262     -60.954 -16.550  12.912  1.00  0.00           H  
ATOM   4183  HE2 PHE A 262     -59.540 -14.763   9.294  1.00  0.00           H  
ATOM   4184  HZ  PHE A 262     -60.452 -16.716  10.500  1.00  0.00           H  
ATOM   4185  N   ILE A 263     -58.033  -9.943  14.755  1.00  0.00           N  
ATOM   4186  CA  ILE A 263     -57.968  -8.577  15.262  1.00  0.00           C  
ATOM   4187  C   ILE A 263     -56.681  -7.888  14.828  1.00  0.00           C  
ATOM   4188  O   ILE A 263     -56.688  -6.716  14.452  1.00  0.00           O  
ATOM   4189  CB  ILE A 263     -58.069  -8.556  16.799  1.00  0.00           C  
ATOM   4190  CG1 ILE A 263     -59.466  -8.992  17.248  1.00  0.00           C  
ATOM   4191  CG2 ILE A 263     -57.743  -7.170  17.334  1.00  0.00           C  
ATOM   4192  CD1 ILE A 263     -59.574  -9.263  18.731  1.00  0.00           C  
ATOM   4193  H   ILE A 263     -58.069 -10.737  15.378  1.00  0.00           H  
ATOM   4194  HA  ILE A 263     -58.808  -8.016  14.854  1.00  0.00           H  
ATOM   4195  HB  ILE A 263     -57.365  -9.273  17.219  1.00  0.00           H  
ATOM   4196 1HG1 ILE A 263     -60.190  -8.220  16.988  1.00  0.00           H  
ATOM   4197 2HG1 ILE A 263     -59.753  -9.899  16.715  1.00  0.00           H  
ATOM   4198 1HG2 ILE A 263     -57.820  -7.173  18.421  1.00  0.00           H  
ATOM   4199 2HG2 ILE A 263     -56.730  -6.897  17.043  1.00  0.00           H  
ATOM   4200 3HG2 ILE A 263     -58.447  -6.446  16.923  1.00  0.00           H  
ATOM   4201 1HD1 ILE A 263     -60.593  -9.567  18.972  1.00  0.00           H  
ATOM   4202 2HD1 ILE A 263     -58.882 -10.059  19.007  1.00  0.00           H  
ATOM   4203 3HD1 ILE A 263     -59.326  -8.358  19.284  1.00  0.00           H  
ATOM   4204  N   LEU A 264     -55.590  -8.677  14.902  1.00  0.00           N  
ATOM   4205  CA  LEU A 264     -54.291  -8.138  14.513  1.00  0.00           C  
ATOM   4206  C   LEU A 264     -54.282  -7.733  13.045  1.00  0.00           C  
ATOM   4207  O   LEU A 264     -53.738  -6.690  12.682  1.00  0.00           O  
ATOM   4208  CB  LEU A 264     -53.188  -9.172  14.771  1.00  0.00           C  
ATOM   4209  CG  LEU A 264     -51.762  -8.723  14.427  1.00  0.00           C  
ATOM   4210  CD1 LEU A 264     -51.400  -7.499  15.259  1.00  0.00           C  
ATOM   4211  CD2 LEU A 264     -50.793  -9.866  14.687  1.00  0.00           C  
ATOM   4212  H   LEU A 264     -55.692  -9.628  15.227  1.00  0.00           H  
ATOM   4213  HA  LEU A 264     -54.090  -7.252  15.115  1.00  0.00           H  
ATOM   4214 1HB  LEU A 264     -53.205  -9.441  15.826  1.00  0.00           H  
ATOM   4215 2HB  LEU A 264     -53.405 -10.065  14.185  1.00  0.00           H  
ATOM   4216  HG  LEU A 264     -51.714  -8.438  13.376  1.00  0.00           H  
ATOM   4217 1HD1 LEU A 264     -50.387  -7.180  15.014  1.00  0.00           H  
ATOM   4218 2HD1 LEU A 264     -52.097  -6.691  15.039  1.00  0.00           H  
ATOM   4219 3HD1 LEU A 264     -51.456  -7.749  16.317  1.00  0.00           H  
ATOM   4220 1HD2 LEU A 264     -49.779  -9.547  14.442  1.00  0.00           H  
ATOM   4221 2HD2 LEU A 264     -50.840 -10.151  15.739  1.00  0.00           H  
ATOM   4222 3HD2 LEU A 264     -51.064 -10.721  14.067  1.00  0.00           H  
ATOM   4223  N   GLU A 265     -54.908  -8.610  12.233  1.00  0.00           N  
ATOM   4224  CA  GLU A 265     -54.971  -8.338  10.802  1.00  0.00           C  
ATOM   4225  C   GLU A 265     -55.737  -7.053  10.519  1.00  0.00           C  
ATOM   4226  O   GLU A 265     -55.339  -6.256   9.668  1.00  0.00           O  
ATOM   4227  CB  GLU A 265     -55.628  -9.508  10.065  1.00  0.00           C  
ATOM   4228  CG  GLU A 265     -55.680  -9.348   8.552  1.00  0.00           C  
ATOM   4229  CD  GLU A 265     -56.264 -10.546   7.857  1.00  0.00           C  
ATOM   4230  OE1 GLU A 265     -56.600 -11.493   8.528  1.00  0.00           O  
ATOM   4231  OE2 GLU A 265     -56.372 -10.516   6.654  1.00  0.00           O  
ATOM   4232  H   GLU A 265     -55.323  -9.440  12.633  1.00  0.00           H  
ATOM   4233  HA  GLU A 265     -53.954  -8.217  10.428  1.00  0.00           H  
ATOM   4234 1HB  GLU A 265     -55.086 -10.427  10.286  1.00  0.00           H  
ATOM   4235 2HB  GLU A 265     -56.649  -9.636  10.424  1.00  0.00           H  
ATOM   4236 1HG  GLU A 265     -56.284  -8.473   8.311  1.00  0.00           H  
ATOM   4237 2HG  GLU A 265     -54.672  -9.173   8.181  1.00  0.00           H  
ATOM   4238  N   ALA A 266     -56.844  -6.902  11.273  1.00  0.00           N  
ATOM   4239  CA  ALA A 266     -57.668  -5.710  11.101  1.00  0.00           C  
ATOM   4240  C   ALA A 266     -56.887  -4.447  11.439  1.00  0.00           C  
ATOM   4241  O   ALA A 266     -56.990  -3.437  10.744  1.00  0.00           O  
ATOM   4242  CB  ALA A 266     -58.921  -5.804  11.960  1.00  0.00           C  
ATOM   4243  H   ALA A 266     -57.084  -7.617  11.944  1.00  0.00           H  
ATOM   4244  HA  ALA A 266     -57.963  -5.650  10.053  1.00  0.00           H  
ATOM   4245 1HB  ALA A 266     -59.525  -4.907  11.821  1.00  0.00           H  
ATOM   4246 2HB  ALA A 266     -59.499  -6.680  11.666  1.00  0.00           H  
ATOM   4247 3HB  ALA A 266     -58.637  -5.891  13.007  1.00  0.00           H  
ATOM   4248  N   VAL A 267     -56.110  -4.565  12.535  1.00  0.00           N  
ATOM   4249  CA  VAL A 267     -55.309  -3.426  12.967  1.00  0.00           C  
ATOM   4250  C   VAL A 267     -54.289  -3.035  11.905  1.00  0.00           C  
ATOM   4251  O   VAL A 267     -54.074  -1.851  11.644  1.00  0.00           O  
ATOM   4252  CB  VAL A 267     -54.576  -3.757  14.281  1.00  0.00           C  
ATOM   4253  CG1 VAL A 267     -53.586  -2.655  14.630  1.00  0.00           C  
ATOM   4254  CG2 VAL A 267     -55.585  -3.951  15.402  1.00  0.00           C  
ATOM   4255  H   VAL A 267     -56.098  -5.441  13.037  1.00  0.00           H  
ATOM   4256  HA  VAL A 267     -55.975  -2.580  13.141  1.00  0.00           H  
ATOM   4257  HB  VAL A 267     -54.001  -4.673  14.145  1.00  0.00           H  
ATOM   4258 1HG1 VAL A 267     -53.077  -2.905  15.561  1.00  0.00           H  
ATOM   4259 2HG1 VAL A 267     -52.852  -2.558  13.831  1.00  0.00           H  
ATOM   4260 3HG1 VAL A 267     -54.119  -1.712  14.751  1.00  0.00           H  
ATOM   4261 1HG2 VAL A 267     -55.060  -4.185  16.328  1.00  0.00           H  
ATOM   4262 2HG2 VAL A 267     -56.163  -3.036  15.534  1.00  0.00           H  
ATOM   4263 3HG2 VAL A 267     -56.257  -4.771  15.149  1.00  0.00           H  
ATOM   4264  N   ARG A 268     -53.685  -4.087  11.317  1.00  0.00           N  
ATOM   4265  CA  ARG A 268     -52.688  -3.850  10.281  1.00  0.00           C  
ATOM   4266  C   ARG A 268     -53.297  -3.134   9.083  1.00  0.00           C  
ATOM   4267  O   ARG A 268     -52.690  -2.226   8.515  1.00  0.00           O  
ATOM   4268  CB  ARG A 268     -52.069  -5.162   9.822  1.00  0.00           C  
ATOM   4269  CG  ARG A 268     -51.154  -5.827  10.839  1.00  0.00           C  
ATOM   4270  CD  ARG A 268     -50.636  -7.128  10.342  1.00  0.00           C  
ATOM   4271  NE  ARG A 268     -49.760  -7.768  11.311  1.00  0.00           N  
ATOM   4272  CZ  ARG A 268     -49.264  -9.014  11.187  1.00  0.00           C  
ATOM   4273  NH1 ARG A 268     -49.564  -9.740  10.133  1.00  0.00           N  
ATOM   4274  NH2 ARG A 268     -48.474  -9.507  12.125  1.00  0.00           N  
ATOM   4275  H   ARG A 268     -53.934  -5.022  11.605  1.00  0.00           H  
ATOM   4276  HA  ARG A 268     -51.900  -3.221  10.696  1.00  0.00           H  
ATOM   4277 1HB  ARG A 268     -52.859  -5.871   9.577  1.00  0.00           H  
ATOM   4278 2HB  ARG A 268     -51.488  -4.994   8.916  1.00  0.00           H  
ATOM   4279 1HG  ARG A 268     -50.305  -5.176  11.045  1.00  0.00           H  
ATOM   4280 2HG  ARG A 268     -51.706  -6.008  11.762  1.00  0.00           H  
ATOM   4281 1HD  ARG A 268     -51.470  -7.799  10.142  1.00  0.00           H  
ATOM   4282 2HD  ARG A 268     -50.070  -6.968   9.425  1.00  0.00           H  
ATOM   4283  HE  ARG A 268     -49.506  -7.240  12.136  1.00  0.00           H  
ATOM   4284 1HH1 ARG A 268     -50.168  -9.363   9.416  1.00  0.00           H  
ATOM   4285 2HH1 ARG A 268     -49.192 -10.674  10.040  1.00  0.00           H  
ATOM   4286 1HH2 ARG A 268     -48.242  -8.948  12.936  1.00  0.00           H  
ATOM   4287 2HH2 ARG A 268     -48.102 -10.440  12.033  1.00  0.00           H  
ATOM   4288  N   LEU A 269     -54.519  -3.592   8.738  1.00  0.00           N  
ATOM   4289  CA  LEU A 269     -55.214  -2.991   7.607  1.00  0.00           C  
ATOM   4290  C   LEU A 269     -55.497  -1.515   7.856  1.00  0.00           C  
ATOM   4291  O   LEU A 269     -55.346  -0.684   6.961  1.00  0.00           O  
ATOM   4292  CB  LEU A 269     -56.529  -3.733   7.338  1.00  0.00           C  
ATOM   4293  CG  LEU A 269     -56.389  -5.160   6.792  1.00  0.00           C  
ATOM   4294  CD1 LEU A 269     -57.758  -5.825   6.752  1.00  0.00           C  
ATOM   4295  CD2 LEU A 269     -55.762  -5.114   5.407  1.00  0.00           C  
ATOM   4296  H   LEU A 269     -54.930  -4.345   9.271  1.00  0.00           H  
ATOM   4297  HA  LEU A 269     -54.578  -3.075   6.726  1.00  0.00           H  
ATOM   4298 1HB  LEU A 269     -57.093  -3.788   8.268  1.00  0.00           H  
ATOM   4299 2HB  LEU A 269     -57.111  -3.158   6.618  1.00  0.00           H  
ATOM   4300  HG  LEU A 269     -55.754  -5.744   7.459  1.00  0.00           H  
ATOM   4301 1HD1 LEU A 269     -57.658  -6.839   6.364  1.00  0.00           H  
ATOM   4302 2HD1 LEU A 269     -58.174  -5.862   7.758  1.00  0.00           H  
ATOM   4303 3HD1 LEU A 269     -58.421  -5.253   6.104  1.00  0.00           H  
ATOM   4304 1HD2 LEU A 269     -55.662  -6.128   5.019  1.00  0.00           H  
ATOM   4305 2HD2 LEU A 269     -56.397  -4.531   4.739  1.00  0.00           H  
ATOM   4306 3HD2 LEU A 269     -54.778  -4.650   5.468  1.00  0.00           H  
ATOM   4307  N   ALA A 270     -55.910  -1.245   9.112  1.00  0.00           N  
ATOM   4308  CA  ALA A 270     -56.215   0.132   9.482  1.00  0.00           C  
ATOM   4309  C   ALA A 270     -54.982   1.019   9.365  1.00  0.00           C  
ATOM   4310  O   ALA A 270     -55.063   2.151   8.890  1.00  0.00           O  
ATOM   4311  CB  ALA A 270     -56.775   0.189  10.896  1.00  0.00           C  
ATOM   4312  H   ALA A 270     -56.002  -2.003   9.773  1.00  0.00           H  
ATOM   4313  HA  ALA A 270     -56.966   0.511   8.789  1.00  0.00           H  
ATOM   4314 1HB  ALA A 270     -56.997   1.224  11.157  1.00  0.00           H  
ATOM   4315 2HB  ALA A 270     -57.689  -0.402  10.949  1.00  0.00           H  
ATOM   4316 3HB  ALA A 270     -56.042  -0.212  11.594  1.00  0.00           H  
ATOM   4317  N   VAL A 271     -53.851   0.442   9.821  1.00  0.00           N  
ATOM   4318  CA  VAL A 271     -52.598   1.185   9.765  1.00  0.00           C  
ATOM   4319  C   VAL A 271     -52.218   1.517   8.327  1.00  0.00           C  
ATOM   4320  O   VAL A 271     -51.762   2.622   8.035  1.00  0.00           O  
ATOM   4321  CB  VAL A 271     -51.465   0.371  10.417  1.00  0.00           C  
ATOM   4322  CG1 VAL A 271     -50.121   1.046  10.185  1.00  0.00           C  
ATOM   4323  CG2 VAL A 271     -51.736   0.206  11.905  1.00  0.00           C  
ATOM   4324  H   VAL A 271     -53.892  -0.495  10.194  1.00  0.00           H  
ATOM   4325  HA  VAL A 271     -52.722   2.117  10.317  1.00  0.00           H  
ATOM   4326  HB  VAL A 271     -51.417  -0.611   9.946  1.00  0.00           H  
ATOM   4327 1HG1 VAL A 271     -49.332   0.457  10.653  1.00  0.00           H  
ATOM   4328 2HG1 VAL A 271     -49.932   1.120   9.114  1.00  0.00           H  
ATOM   4329 3HG1 VAL A 271     -50.136   2.044  10.622  1.00  0.00           H  
ATOM   4330 1HG2 VAL A 271     -50.931  -0.371  12.360  1.00  0.00           H  
ATOM   4331 2HG2 VAL A 271     -51.790   1.188  12.376  1.00  0.00           H  
ATOM   4332 3HG2 VAL A 271     -52.682  -0.316  12.047  1.00  0.00           H  
ATOM   4333  N   LYS A 272     -52.431   0.505   7.460  1.00  0.00           N  
ATOM   4334  CA  LYS A 272     -52.109   0.693   6.051  1.00  0.00           C  
ATOM   4335  C   LYS A 272     -52.949   1.807   5.439  1.00  0.00           C  
ATOM   4336  O   LYS A 272     -52.448   2.621   4.663  1.00  0.00           O  
ATOM   4337  CB  LYS A 272     -52.316  -0.609   5.275  1.00  0.00           C  
ATOM   4338  CG  LYS A 272     -51.989  -0.515   3.791  1.00  0.00           C  
ATOM   4339  CD  LYS A 272     -50.513  -0.223   3.568  1.00  0.00           C  
ATOM   4340  CE  LYS A 272     -50.122  -0.425   2.111  1.00  0.00           C  
ATOM   4341  NZ  LYS A 272     -50.862   0.493   1.204  1.00  0.00           N  
ATOM   4342  H   LYS A 272     -52.810  -0.366   7.804  1.00  0.00           H  
ATOM   4343  HA  LYS A 272     -51.061   0.984   5.971  1.00  0.00           H  
ATOM   4344 1HB  LYS A 272     -51.692  -1.392   5.707  1.00  0.00           H  
ATOM   4345 2HB  LYS A 272     -53.354  -0.927   5.370  1.00  0.00           H  
ATOM   4346 1HG  LYS A 272     -52.243  -1.457   3.302  1.00  0.00           H  
ATOM   4347 2HG  LYS A 272     -52.580   0.280   3.338  1.00  0.00           H  
ATOM   4348 1HD  LYS A 272     -50.298   0.807   3.853  1.00  0.00           H  
ATOM   4349 2HD  LYS A 272     -49.912  -0.887   4.190  1.00  0.00           H  
ATOM   4350 1HE  LYS A 272     -49.054  -0.250   1.994  1.00  0.00           H  
ATOM   4351 2HE  LYS A 272     -50.333  -1.453   1.817  1.00  0.00           H  
ATOM   4352 1HZ  LYS A 272     -50.575   0.328   0.249  1.00  0.00           H  
ATOM   4353 2HZ  LYS A 272     -51.854   0.326   1.291  1.00  0.00           H  
ATOM   4354 3HZ  LYS A 272     -50.659   1.450   1.454  1.00  0.00           H  
ATOM   4355  N   ALA A 273     -54.240   1.793   5.830  1.00  0.00           N  
ATOM   4356  CA  ALA A 273     -55.152   2.808   5.318  1.00  0.00           C  
ATOM   4357  C   ALA A 273     -54.715   4.205   5.739  1.00  0.00           C  
ATOM   4358  O   ALA A 273     -54.767   5.147   4.948  1.00  0.00           O  
ATOM   4359  CB  ALA A 273     -56.571   2.533   5.792  1.00  0.00           C  
ATOM   4360  H   ALA A 273     -54.552   1.079   6.472  1.00  0.00           H  
ATOM   4361  HA  ALA A 273     -55.129   2.766   4.229  1.00  0.00           H  
ATOM   4362 1HB  ALA A 273     -57.241   3.299   5.401  1.00  0.00           H  
ATOM   4363 2HB  ALA A 273     -56.891   1.554   5.433  1.00  0.00           H  
ATOM   4364 3HB  ALA A 273     -56.601   2.547   6.880  1.00  0.00           H  
ATOM   4365  N   PHE A 274     -54.288   4.280   7.016  1.00  0.00           N  
ATOM   4366  CA  PHE A 274     -53.840   5.563   7.545  1.00  0.00           C  
ATOM   4367  C   PHE A 274     -52.628   6.079   6.783  1.00  0.00           C  
ATOM   4368  O   PHE A 274     -52.532   7.269   6.481  1.00  0.00           O  
ATOM   4369  CB  PHE A 274     -53.500   5.439   9.031  1.00  0.00           C  
ATOM   4370  CG  PHE A 274     -54.705   5.331   9.922  1.00  0.00           C  
ATOM   4371  CD1 PHE A 274     -55.851   4.682   9.487  1.00  0.00           C  
ATOM   4372  CD2 PHE A 274     -54.695   5.879  11.196  1.00  0.00           C  
ATOM   4373  CE1 PHE A 274     -56.960   4.583  10.306  1.00  0.00           C  
ATOM   4374  CE2 PHE A 274     -55.801   5.780  12.017  1.00  0.00           C  
ATOM   4375  CZ  PHE A 274     -56.935   5.131  11.571  1.00  0.00           C  
ATOM   4376  H   PHE A 274     -54.286   3.445   7.584  1.00  0.00           H  
ATOM   4377  HA  PHE A 274     -54.649   6.286   7.432  1.00  0.00           H  
ATOM   4378 1HB  PHE A 274     -52.880   4.557   9.190  1.00  0.00           H  
ATOM   4379 2HB  PHE A 274     -52.921   6.306   9.346  1.00  0.00           H  
ATOM   4380  HD1 PHE A 274     -55.870   4.248   8.488  1.00  0.00           H  
ATOM   4381  HD2 PHE A 274     -53.799   6.392  11.548  1.00  0.00           H  
ATOM   4382  HE1 PHE A 274     -57.854   4.071   9.952  1.00  0.00           H  
ATOM   4383  HE2 PHE A 274     -55.780   6.214  13.016  1.00  0.00           H  
ATOM   4384  HZ  PHE A 274     -57.809   5.054  12.216  1.00  0.00           H  
ATOM   4385  N   ALA A 275     -51.719   5.125   6.495  1.00  0.00           N  
ATOM   4386  CA  ALA A 275     -50.510   5.489   5.765  1.00  0.00           C  
ATOM   4387  C   ALA A 275     -50.843   6.027   4.380  1.00  0.00           C  
ATOM   4388  O   ALA A 275     -50.247   7.003   3.922  1.00  0.00           O  
ATOM   4389  CB  ALA A 275     -49.577   4.291   5.655  1.00  0.00           C  
ATOM   4390  H   ALA A 275     -51.892   4.175   6.790  1.00  0.00           H  
ATOM   4391  HA  ALA A 275     -50.005   6.280   6.318  1.00  0.00           H  
ATOM   4392 1HB  ALA A 275     -48.679   4.578   5.107  1.00  0.00           H  
ATOM   4393 2HB  ALA A 275     -49.300   3.953   6.654  1.00  0.00           H  
ATOM   4394 3HB  ALA A 275     -50.082   3.484   5.126  1.00  0.00           H  
ATOM   4395  N   ASP A 276     -51.819   5.342   3.749  1.00  0.00           N  
ATOM   4396  CA  ASP A 276     -52.235   5.757   2.415  1.00  0.00           C  
ATOM   4397  C   ASP A 276     -52.808   7.169   2.430  1.00  0.00           C  
ATOM   4398  O   ASP A 276     -52.878   7.831   1.395  1.00  0.00           O  
ATOM   4399  CB  ASP A 276     -53.273   4.785   1.849  1.00  0.00           C  
ATOM   4400  CG  ASP A 276     -52.678   3.434   1.476  1.00  0.00           C  
ATOM   4401  OD1 ASP A 276     -51.477   3.343   1.375  1.00  0.00           O  
ATOM   4402  OD2 ASP A 276     -53.430   2.506   1.296  1.00  0.00           O  
ATOM   4403  H   ASP A 276     -52.245   4.552   4.214  1.00  0.00           H  
ATOM   4404  HA  ASP A 276     -51.361   5.751   1.763  1.00  0.00           H  
ATOM   4405 1HB  ASP A 276     -54.063   4.628   2.584  1.00  0.00           H  
ATOM   4406 2HB  ASP A 276     -53.734   5.220   0.962  1.00  0.00           H  
ATOM   4407  N   GLY A 277     -53.209   7.609   3.608  1.00  0.00           N  
ATOM   4408  CA  GLY A 277     -53.359   9.052   3.842  1.00  0.00           C  
ATOM   4409  C   GLY A 277     -54.807   9.419   3.637  1.00  0.00           C  
ATOM   4410  O   GLY A 277     -55.123  10.536   3.228  1.00  0.00           O  
ATOM   4411  H   GLY A 277     -53.410   6.943   4.340  1.00  0.00           H  
ATOM   4412 1HA  GLY A 277     -53.032   9.293   4.852  1.00  0.00           H  
ATOM   4413 2HA  GLY A 277     -52.716   9.601   3.155  1.00  0.00           H  
ATOM   4414  N   VAL A 278     -55.662   8.447   3.935  1.00  0.00           N  
ATOM   4415  CA  VAL A 278     -57.097   8.581   3.796  1.00  0.00           C  
ATOM   4416  C   VAL A 278     -57.653   9.613   4.763  1.00  0.00           C  
ATOM   4417  O   VAL A 278     -57.125   9.798   5.859  1.00  0.00           O  
ATOM   4418  CB  VAL A 278     -57.783   7.225   4.045  1.00  0.00           C  
ATOM   4419  CG1 VAL A 278     -57.316   6.197   3.026  1.00  0.00           C  
ATOM   4420  CG2 VAL A 278     -57.495   6.751   5.461  1.00  0.00           C  
ATOM   4421  H   VAL A 278     -55.305   7.566   4.276  1.00  0.00           H  
ATOM   4422  HA  VAL A 278     -57.318   8.904   2.778  1.00  0.00           H  
ATOM   4423  HB  VAL A 278     -58.859   7.343   3.913  1.00  0.00           H  
ATOM   4424 1HG1 VAL A 278     -57.812   5.244   3.216  1.00  0.00           H  
ATOM   4425 2HG1 VAL A 278     -57.566   6.540   2.022  1.00  0.00           H  
ATOM   4426 3HG1 VAL A 278     -56.237   6.067   3.109  1.00  0.00           H  
ATOM   4427 1HG2 VAL A 278     -57.984   5.792   5.630  1.00  0.00           H  
ATOM   4428 2HG2 VAL A 278     -56.419   6.638   5.595  1.00  0.00           H  
ATOM   4429 3HG2 VAL A 278     -57.875   7.482   6.175  1.00  0.00           H  
ATOM   4430  N   ASP A 279     -58.719  10.282   4.353  1.00  0.00           N  
ATOM   4431  CA  ASP A 279     -59.286  11.361   5.147  1.00  0.00           C  
ATOM   4432  C   ASP A 279     -59.670  10.883   6.541  1.00  0.00           C  
ATOM   4433  O   ASP A 279     -59.996   9.712   6.738  1.00  0.00           O  
ATOM   4434  CB  ASP A 279     -60.512  11.952   4.447  1.00  0.00           C  
ATOM   4435  CG  ASP A 279     -61.028  13.215   5.121  1.00  0.00           C  
ATOM   4436  OD1 ASP A 279     -60.505  13.572   6.150  1.00  0.00           O  
ATOM   4437  OD2 ASP A 279     -61.941  13.812   4.601  1.00  0.00           O  
ATOM   4438  H   ASP A 279     -59.146  10.037   3.471  1.00  0.00           H  
ATOM   4439  HA  ASP A 279     -58.534  12.144   5.253  1.00  0.00           H  
ATOM   4440 1HB  ASP A 279     -60.263  12.186   3.412  1.00  0.00           H  
ATOM   4441 2HB  ASP A 279     -61.313  11.212   4.431  1.00  0.00           H  
ATOM   4442  N   ARG A 280     -59.630  11.796   7.507  1.00  0.00           N  
ATOM   4443  CA  ARG A 280     -59.685  11.438   8.924  1.00  0.00           C  
ATOM   4444  C   ARG A 280     -60.982  10.721   9.287  1.00  0.00           C  
ATOM   4445  O   ARG A 280     -61.002   9.867  10.174  1.00  0.00           O  
ATOM   4446  CB  ARG A 280     -59.546  12.682   9.789  1.00  0.00           C  
ATOM   4447  CG  ARG A 280     -58.169  13.328   9.763  1.00  0.00           C  
ATOM   4448  CD  ARG A 280     -58.084  14.475  10.702  1.00  0.00           C  
ATOM   4449  NE  ARG A 280     -56.791  15.137  10.633  1.00  0.00           N  
ATOM   4450  CZ  ARG A 280     -56.511  16.188   9.838  1.00  0.00           C  
ATOM   4451  NH1 ARG A 280     -57.441  16.684   9.052  1.00  0.00           N  
ATOM   4452  NH2 ARG A 280     -55.302  16.721   9.848  1.00  0.00           N  
ATOM   4453  H   ARG A 280     -59.560  12.772   7.258  1.00  0.00           H  
ATOM   4454  HA  ARG A 280     -58.855  10.767   9.143  1.00  0.00           H  
ATOM   4455 1HB  ARG A 280     -60.267  13.432   9.467  1.00  0.00           H  
ATOM   4456 2HB  ARG A 280     -59.773  12.432  10.825  1.00  0.00           H  
ATOM   4457 1HG  ARG A 280     -57.417  12.593  10.051  1.00  0.00           H  
ATOM   4458 2HG  ARG A 280     -57.956  13.691   8.757  1.00  0.00           H  
ATOM   4459 1HD  ARG A 280     -58.854  15.205  10.455  1.00  0.00           H  
ATOM   4460 2HD  ARG A 280     -58.232  14.123  11.722  1.00  0.00           H  
ATOM   4461  HE  ARG A 280     -56.050  14.784  11.223  1.00  0.00           H  
ATOM   4462 1HH1 ARG A 280     -58.366  16.277   9.045  1.00  0.00           H  
ATOM   4463 2HH1 ARG A 280     -57.232  17.472   8.457  1.00  0.00           H  
ATOM   4464 1HH2 ARG A 280     -54.586  16.340  10.452  1.00  0.00           H  
ATOM   4465 2HH2 ARG A 280     -55.092  17.508   9.252  1.00  0.00           H  
ATOM   4466  N   GLU A 281     -62.051  11.077   8.598  1.00  0.00           N  
ATOM   4467  CA  GLU A 281     -63.336  10.411   8.776  1.00  0.00           C  
ATOM   4468  C   GLU A 281     -63.241   8.930   8.435  1.00  0.00           C  
ATOM   4469  O   GLU A 281     -63.804   8.085   9.131  1.00  0.00           O  
ATOM   4470  CB  GLU A 281     -64.406  11.077   7.908  1.00  0.00           C  
ATOM   4471  CG  GLU A 281     -64.799  12.477   8.358  1.00  0.00           C  
ATOM   4472  CD  GLU A 281     -65.470  12.492   9.703  1.00  0.00           C  
ATOM   4473  OE1 GLU A 281     -66.235  11.598   9.975  1.00  0.00           O  
ATOM   4474  OE2 GLU A 281     -65.218  13.400  10.460  1.00  0.00           O  
ATOM   4475  H   GLU A 281     -61.977  11.830   7.929  1.00  0.00           H  
ATOM   4476  HA  GLU A 281     -63.630  10.500   9.823  1.00  0.00           H  
ATOM   4477 1HB  GLU A 281     -64.051  11.144   6.880  1.00  0.00           H  
ATOM   4478 2HB  GLU A 281     -65.306  10.462   7.905  1.00  0.00           H  
ATOM   4479 1HG  GLU A 281     -63.904  13.097   8.404  1.00  0.00           H  
ATOM   4480 2HG  GLU A 281     -65.470  12.910   7.618  1.00  0.00           H  
ATOM   4481  N   LEU A 282     -62.505   8.671   7.335  1.00  0.00           N  
ATOM   4482  CA  LEU A 282     -62.334   7.290   6.900  1.00  0.00           C  
ATOM   4483  C   LEU A 282     -61.613   6.465   7.957  1.00  0.00           C  
ATOM   4484  O   LEU A 282     -61.976   5.318   8.218  1.00  0.00           O  
ATOM   4485  CB  LEU A 282     -61.549   7.242   5.583  1.00  0.00           C  
ATOM   4486  CG  LEU A 282     -62.392   7.313   4.303  1.00  0.00           C  
ATOM   4487  CD1 LEU A 282     -63.219   8.592   4.309  1.00  0.00           C  
ATOM   4488  CD2 LEU A 282     -61.478   7.259   3.088  1.00  0.00           C  
ATOM   4489  H   LEU A 282     -62.084   9.440   6.832  1.00  0.00           H  
ATOM   4490  HA  LEU A 282     -63.319   6.855   6.737  1.00  0.00           H  
ATOM   4491 1HB  LEU A 282     -60.849   8.077   5.565  1.00  0.00           H  
ATOM   4492 2HB  LEU A 282     -60.977   6.315   5.552  1.00  0.00           H  
ATOM   4493  HG  LEU A 282     -63.083   6.470   4.275  1.00  0.00           H  
ATOM   4494 1HD1 LEU A 282     -63.819   8.642   3.400  1.00  0.00           H  
ATOM   4495 2HD1 LEU A 282     -63.878   8.595   5.178  1.00  0.00           H  
ATOM   4496 3HD1 LEU A 282     -62.555   9.454   4.354  1.00  0.00           H  
ATOM   4497 1HD2 LEU A 282     -62.077   7.309   2.179  1.00  0.00           H  
ATOM   4498 2HD2 LEU A 282     -60.788   8.103   3.115  1.00  0.00           H  
ATOM   4499 3HD2 LEU A 282     -60.912   6.328   3.100  1.00  0.00           H  
ATOM   4500  N   ALA A 283     -60.582   7.111   8.542  1.00  0.00           N  
ATOM   4501  CA  ALA A 283     -59.808   6.431   9.574  1.00  0.00           C  
ATOM   4502  C   ALA A 283     -60.678   6.082  10.775  1.00  0.00           C  
ATOM   4503  O   ALA A 283     -60.566   4.994  11.340  1.00  0.00           O  
ATOM   4504  CB  ALA A 283     -58.630   7.292  10.005  1.00  0.00           C  
ATOM   4505  H   ALA A 283     -60.366   8.054   8.254  1.00  0.00           H  
ATOM   4506  HA  ALA A 283     -59.429   5.499   9.154  1.00  0.00           H  
ATOM   4507 1HB  ALA A 283     -58.061   6.771  10.776  1.00  0.00           H  
ATOM   4508 2HB  ALA A 283     -57.986   7.484   9.147  1.00  0.00           H  
ATOM   4509 3HB  ALA A 283     -58.996   8.237  10.402  1.00  0.00           H  
ATOM   4510  N   ARG A 284     -61.538   7.061  11.125  1.00  0.00           N  
ATOM   4511  CA  ARG A 284     -62.430   6.853  12.260  1.00  0.00           C  
ATOM   4512  C   ARG A 284     -63.373   5.683  12.013  1.00  0.00           C  
ATOM   4513  O   ARG A 284     -63.625   4.877  12.909  1.00  0.00           O  
ATOM   4514  CB  ARG A 284     -63.245   8.108  12.537  1.00  0.00           C  
ATOM   4515  CG  ARG A 284     -64.183   8.011  13.730  1.00  0.00           C  
ATOM   4516  CD  ARG A 284     -64.944   9.270  13.934  1.00  0.00           C  
ATOM   4517  NE  ARG A 284     -65.819   9.564  12.810  1.00  0.00           N  
ATOM   4518  CZ  ARG A 284     -67.024   8.996  12.610  1.00  0.00           C  
ATOM   4519  NH1 ARG A 284     -67.483   8.109  13.466  1.00  0.00           N  
ATOM   4520  NH2 ARG A 284     -67.746   9.331  11.555  1.00  0.00           N  
ATOM   4521  H   ARG A 284     -61.549   7.920  10.594  1.00  0.00           H  
ATOM   4522  HA  ARG A 284     -61.825   6.631  13.140  1.00  0.00           H  
ATOM   4523 1HB  ARG A 284     -62.574   8.947  12.713  1.00  0.00           H  
ATOM   4524 2HB  ARG A 284     -63.849   8.350  11.662  1.00  0.00           H  
ATOM   4525 1HG  ARG A 284     -64.896   7.202  13.568  1.00  0.00           H  
ATOM   4526 2HG  ARG A 284     -63.605   7.810  14.632  1.00  0.00           H  
ATOM   4527 1HD  ARG A 284     -65.558   9.184  14.830  1.00  0.00           H  
ATOM   4528 2HD  ARG A 284     -64.248  10.101  14.050  1.00  0.00           H  
ATOM   4529  HE  ARG A 284     -65.500  10.242  12.131  1.00  0.00           H  
ATOM   4530 1HH1 ARG A 284     -66.931   7.853  14.272  1.00  0.00           H  
ATOM   4531 2HH1 ARG A 284     -68.386   7.684  13.316  1.00  0.00           H  
ATOM   4532 1HH2 ARG A 284     -67.393  10.013  10.897  1.00  0.00           H  
ATOM   4533 2HH2 ARG A 284     -68.649   8.906  11.405  1.00  0.00           H  
ATOM   4534  N   PHE A 285     -63.871   5.640  10.760  1.00  0.00           N  
ATOM   4535  CA  PHE A 285     -64.787   4.568  10.393  1.00  0.00           C  
ATOM   4536  C   PHE A 285     -64.114   3.205  10.504  1.00  0.00           C  
ATOM   4537  O   PHE A 285     -64.716   2.242  10.980  1.00  0.00           O  
ATOM   4538  CB  PHE A 285     -65.304   4.772   8.967  1.00  0.00           C  
ATOM   4539  CG  PHE A 285     -66.318   5.873   8.842  1.00  0.00           C  
ATOM   4540  CD1 PHE A 285     -66.106   6.934   7.974  1.00  0.00           C  
ATOM   4541  CD2 PHE A 285     -67.484   5.851   9.591  1.00  0.00           C  
ATOM   4542  CE1 PHE A 285     -67.038   7.948   7.858  1.00  0.00           C  
ATOM   4543  CE2 PHE A 285     -68.418   6.862   9.477  1.00  0.00           C  
ATOM   4544  CZ  PHE A 285     -68.194   7.912   8.609  1.00  0.00           C  
ATOM   4545  H   PHE A 285     -63.600   6.354  10.099  1.00  0.00           H  
ATOM   4546  HA  PHE A 285     -65.636   4.587  11.078  1.00  0.00           H  
ATOM   4547 1HB  PHE A 285     -64.468   5.002   8.307  1.00  0.00           H  
ATOM   4548 2HB  PHE A 285     -65.758   3.849   8.610  1.00  0.00           H  
ATOM   4549  HD1 PHE A 285     -65.193   6.962   7.380  1.00  0.00           H  
ATOM   4550  HD2 PHE A 285     -67.661   5.021  10.277  1.00  0.00           H  
ATOM   4551  HE1 PHE A 285     -66.859   8.776   7.173  1.00  0.00           H  
ATOM   4552  HE2 PHE A 285     -69.331   6.832  10.071  1.00  0.00           H  
ATOM   4553  HZ  PHE A 285     -68.929   8.711   8.519  1.00  0.00           H  
ATOM   4554  N   ILE A 286     -62.846   3.186  10.043  1.00  0.00           N  
ATOM   4555  CA  ILE A 286     -62.089   1.941  10.093  1.00  0.00           C  
ATOM   4556  C   ILE A 286     -61.903   1.468  11.530  1.00  0.00           C  
ATOM   4557  O   ILE A 286     -62.020   0.278  11.822  1.00  0.00           O  
ATOM   4558  CB  ILE A 286     -60.712   2.109   9.425  1.00  0.00           C  
ATOM   4559  CG1 ILE A 286     -60.872   2.319   7.917  1.00  0.00           C  
ATOM   4560  CG2 ILE A 286     -59.833   0.899   9.707  1.00  0.00           C  
ATOM   4561  CD1 ILE A 286     -59.604   2.761   7.224  1.00  0.00           C  
ATOM   4562  H   ILE A 286     -62.445   4.035   9.671  1.00  0.00           H  
ATOM   4563  HA  ILE A 286     -62.644   1.176   9.552  1.00  0.00           H  
ATOM   4564  HB  ILE A 286     -60.223   3.000   9.817  1.00  0.00           H  
ATOM   4565 1HG1 ILE A 286     -61.209   1.392   7.455  1.00  0.00           H  
ATOM   4566 2HG1 ILE A 286     -61.640   3.071   7.734  1.00  0.00           H  
ATOM   4567 1HG2 ILE A 286     -58.864   1.034   9.227  1.00  0.00           H  
ATOM   4568 2HG2 ILE A 286     -59.694   0.794  10.782  1.00  0.00           H  
ATOM   4569 3HG2 ILE A 286     -60.312   0.002   9.313  1.00  0.00           H  
ATOM   4570 1HD1 ILE A 286     -59.797   2.890   6.159  1.00  0.00           H  
ATOM   4571 2HD1 ILE A 286     -59.268   3.708   7.649  1.00  0.00           H  
ATOM   4572 3HD1 ILE A 286     -58.831   2.006   7.363  1.00  0.00           H  
ATOM   4573  N   VAL A 287     -61.612   2.460  12.397  1.00  0.00           N  
ATOM   4574  CA  VAL A 287     -61.411   2.141  13.805  1.00  0.00           C  
ATOM   4575  C   VAL A 287     -62.672   1.551  14.421  1.00  0.00           C  
ATOM   4576  O   VAL A 287     -62.608   0.596  15.196  1.00  0.00           O  
ATOM   4577  CB  VAL A 287     -61.003   3.403  14.587  1.00  0.00           C  
ATOM   4578  CG1 VAL A 287     -60.988   3.122  16.082  1.00  0.00           C  
ATOM   4579  CG2 VAL A 287     -59.641   3.887  14.116  1.00  0.00           C  
ATOM   4580  H   VAL A 287     -61.538   3.407  12.054  1.00  0.00           H  
ATOM   4581  HA  VAL A 287     -60.608   1.407  13.882  1.00  0.00           H  
ATOM   4582  HB  VAL A 287     -61.746   4.182  14.414  1.00  0.00           H  
ATOM   4583 1HG1 VAL A 287     -60.699   4.026  16.620  1.00  0.00           H  
ATOM   4584 2HG1 VAL A 287     -61.982   2.812  16.404  1.00  0.00           H  
ATOM   4585 3HG1 VAL A 287     -60.273   2.329  16.296  1.00  0.00           H  
ATOM   4586 1HG2 VAL A 287     -59.359   4.781  14.672  1.00  0.00           H  
ATOM   4587 2HG2 VAL A 287     -58.899   3.106  14.283  1.00  0.00           H  
ATOM   4588 3HG2 VAL A 287     -59.686   4.122  13.052  1.00  0.00           H  
ATOM   4589  N   GLU A 288     -63.807   2.169  14.036  1.00  0.00           N  
ATOM   4590  CA  GLU A 288     -65.086   1.700  14.553  1.00  0.00           C  
ATOM   4591  C   GLU A 288     -65.358   0.262  14.131  1.00  0.00           C  
ATOM   4592  O   GLU A 288     -65.842  -0.546  14.924  1.00  0.00           O  
ATOM   4593  CB  GLU A 288     -66.222   2.606  14.072  1.00  0.00           C  
ATOM   4594  CG  GLU A 288     -67.595   2.236  14.614  1.00  0.00           C  
ATOM   4595  CD  GLU A 288     -68.672   3.191  14.180  1.00  0.00           C  
ATOM   4596  OE1 GLU A 288     -68.362   4.133  13.492  1.00  0.00           O  
ATOM   4597  OE2 GLU A 288     -69.807   2.977  14.537  1.00  0.00           O  
ATOM   4598  H   GLU A 288     -63.750   2.948  13.394  1.00  0.00           H  
ATOM   4599  HA  GLU A 288     -65.052   1.733  15.643  1.00  0.00           H  
ATOM   4600 1HB  GLU A 288     -66.014   3.636  14.362  1.00  0.00           H  
ATOM   4601 2HB  GLU A 288     -66.273   2.577  12.983  1.00  0.00           H  
ATOM   4602 1HG  GLU A 288     -67.852   1.235  14.270  1.00  0.00           H  
ATOM   4603 2HG  GLU A 288     -67.550   2.216  15.702  1.00  0.00           H  
ATOM   4604  N   LEU A 289     -65.022  -0.002  12.852  1.00  0.00           N  
ATOM   4605  CA  LEU A 289     -65.231  -1.345  12.322  1.00  0.00           C  
ATOM   4606  C   LEU A 289     -64.399  -2.372  13.080  1.00  0.00           C  
ATOM   4607  O   LEU A 289     -64.872  -3.467  13.383  1.00  0.00           O  
ATOM   4608  CB  LEU A 289     -64.873  -1.388  10.831  1.00  0.00           C  
ATOM   4609  CG  LEU A 289     -65.818  -0.621   9.897  1.00  0.00           C  
ATOM   4610  CD1 LEU A 289     -65.237  -0.601   8.490  1.00  0.00           C  
ATOM   4611  CD2 LEU A 289     -67.191  -1.277   9.913  1.00  0.00           C  
ATOM   4612  H   LEU A 289     -64.630   0.736  12.284  1.00  0.00           H  
ATOM   4613  HA  LEU A 289     -66.283  -1.602  12.437  1.00  0.00           H  
ATOM   4614 1HB  LEU A 289     -63.874  -0.976  10.701  1.00  0.00           H  
ATOM   4615 2HB  LEU A 289     -64.859  -2.428  10.506  1.00  0.00           H  
ATOM   4616  HG  LEU A 289     -65.906   0.412  10.236  1.00  0.00           H  
ATOM   4617 1HD1 LEU A 289     -65.909  -0.056   7.827  1.00  0.00           H  
ATOM   4618 2HD1 LEU A 289     -64.265  -0.108   8.505  1.00  0.00           H  
ATOM   4619 3HD1 LEU A 289     -65.122  -1.622   8.130  1.00  0.00           H  
ATOM   4620 1HD2 LEU A 289     -67.863  -0.732   9.250  1.00  0.00           H  
ATOM   4621 2HD2 LEU A 289     -67.104  -2.309   9.573  1.00  0.00           H  
ATOM   4622 3HD2 LEU A 289     -67.590  -1.262  10.927  1.00  0.00           H  
ATOM   4623  N   VAL A 290     -63.147  -1.955  13.363  1.00  0.00           N  
ATOM   4624  CA  VAL A 290     -62.247  -2.844  14.087  1.00  0.00           C  
ATOM   4625  C   VAL A 290     -62.788  -3.166  15.475  1.00  0.00           C  
ATOM   4626  O   VAL A 290     -62.716  -4.307  15.930  1.00  0.00           O  
ATOM   4627  CB  VAL A 290     -60.854  -2.200  14.220  1.00  0.00           C  
ATOM   4628  CG1 VAL A 290     -59.971  -3.027  15.143  1.00  0.00           C  
ATOM   4629  CG2 VAL A 290     -60.216  -2.060  12.846  1.00  0.00           C  
ATOM   4630  H   VAL A 290     -62.856  -1.035  13.067  1.00  0.00           H  
ATOM   4631  HA  VAL A 290     -62.151  -3.774  13.525  1.00  0.00           H  
ATOM   4632  HB  VAL A 290     -60.960  -1.215  14.674  1.00  0.00           H  
ATOM   4633 1HG1 VAL A 290     -58.990  -2.557  15.225  1.00  0.00           H  
ATOM   4634 2HG1 VAL A 290     -60.429  -3.083  16.130  1.00  0.00           H  
ATOM   4635 3HG1 VAL A 290     -59.858  -4.031  14.735  1.00  0.00           H  
ATOM   4636 1HG2 VAL A 290     -59.231  -1.604  12.947  1.00  0.00           H  
ATOM   4637 2HG2 VAL A 290     -60.114  -3.045  12.389  1.00  0.00           H  
ATOM   4638 3HG2 VAL A 290     -60.844  -1.431  12.215  1.00  0.00           H  
ATOM   4639  N   ARG A 291     -63.326  -2.104  16.108  1.00  0.00           N  
ATOM   4640  CA  ARG A 291     -63.881  -2.277  17.445  1.00  0.00           C  
ATOM   4641  C   ARG A 291     -65.049  -3.255  17.433  1.00  0.00           C  
ATOM   4642  O   ARG A 291     -65.178  -4.094  18.324  1.00  0.00           O  
ATOM   4643  CB  ARG A 291     -64.346  -0.943  18.009  1.00  0.00           C  
ATOM   4644  CG  ARG A 291     -63.229   0.021  18.375  1.00  0.00           C  
ATOM   4645  CD  ARG A 291     -63.761   1.319  18.864  1.00  0.00           C  
ATOM   4646  NE  ARG A 291     -62.696   2.244  19.215  1.00  0.00           N  
ATOM   4647  CZ  ARG A 291     -62.884   3.535  19.551  1.00  0.00           C  
ATOM   4648  NH1 ARG A 291     -64.099   4.038  19.575  1.00  0.00           N  
ATOM   4649  NH2 ARG A 291     -61.848   4.297  19.855  1.00  0.00           N  
ATOM   4650  H   ARG A 291     -63.334  -1.206  15.644  1.00  0.00           H  
ATOM   4651  HA  ARG A 291     -63.102  -2.677  18.094  1.00  0.00           H  
ATOM   4652 1HB  ARG A 291     -64.987  -0.445  17.283  1.00  0.00           H  
ATOM   4653 2HB  ARG A 291     -64.941  -1.115  18.906  1.00  0.00           H  
ATOM   4654 1HG  ARG A 291     -62.615  -0.416  19.163  1.00  0.00           H  
ATOM   4655 2HG  ARG A 291     -62.611   0.212  17.497  1.00  0.00           H  
ATOM   4656 1HD  ARG A 291     -64.369   1.779  18.085  1.00  0.00           H  
ATOM   4657 2HD  ARG A 291     -64.373   1.151  19.749  1.00  0.00           H  
ATOM   4658  HE  ARG A 291     -61.747   1.894  19.207  1.00  0.00           H  
ATOM   4659 1HH1 ARG A 291     -64.891   3.456  19.343  1.00  0.00           H  
ATOM   4660 2HH1 ARG A 291     -64.240   5.005  19.827  1.00  0.00           H  
ATOM   4661 1HH2 ARG A 291     -60.914   3.910  19.836  1.00  0.00           H  
ATOM   4662 2HH2 ARG A 291     -61.988   5.264  20.106  1.00  0.00           H  
ATOM   4663  N   LEU A 292     -65.880  -3.097  16.383  1.00  0.00           N  
ATOM   4664  CA  LEU A 292     -67.039  -3.972  16.253  1.00  0.00           C  
ATOM   4665  C   LEU A 292     -66.617  -5.427  16.097  1.00  0.00           C  
ATOM   4666  O   LEU A 292     -67.220  -6.325  16.684  1.00  0.00           O  
ATOM   4667  CB  LEU A 292     -67.890  -3.548  15.049  1.00  0.00           C  
ATOM   4668  CG  LEU A 292     -68.625  -2.209  15.192  1.00  0.00           C  
ATOM   4669  CD1 LEU A 292     -69.270  -1.838  13.863  1.00  0.00           C  
ATOM   4670  CD2 LEU A 292     -69.667  -2.317  16.295  1.00  0.00           C  
ATOM   4671  H   LEU A 292     -65.684  -2.375  15.705  1.00  0.00           H  
ATOM   4672  HA  LEU A 292     -67.642  -3.884  17.156  1.00  0.00           H  
ATOM   4673 1HB  LEU A 292     -67.245  -3.480  14.175  1.00  0.00           H  
ATOM   4674 2HB  LEU A 292     -68.638  -4.318  14.863  1.00  0.00           H  
ATOM   4675  HG  LEU A 292     -67.909  -1.426  15.445  1.00  0.00           H  
ATOM   4676 1HD1 LEU A 292     -69.792  -0.887  13.965  1.00  0.00           H  
ATOM   4677 2HD1 LEU A 292     -68.499  -1.749  13.097  1.00  0.00           H  
ATOM   4678 3HD1 LEU A 292     -69.980  -2.613  13.575  1.00  0.00           H  
ATOM   4679 1HD2 LEU A 292     -70.189  -1.365  16.397  1.00  0.00           H  
ATOM   4680 2HD2 LEU A 292     -70.384  -3.098  16.042  1.00  0.00           H  
ATOM   4681 3HD2 LEU A 292     -69.177  -2.565  17.236  1.00  0.00           H  
ATOM   4682  N   LEU A 293     -65.557  -5.601  15.281  1.00  0.00           N  
ATOM   4683  CA  LEU A 293     -65.050  -6.949  15.047  1.00  0.00           C  
ATOM   4684  C   LEU A 293     -64.553  -7.581  16.341  1.00  0.00           C  
ATOM   4685  O   LEU A 293     -64.793  -8.761  16.599  1.00  0.00           O  
ATOM   4686  CB  LEU A 293     -63.915  -6.917  14.017  1.00  0.00           C  
ATOM   4687  CG  LEU A 293     -63.356  -8.284  13.600  1.00  0.00           C  
ATOM   4688  CD1 LEU A 293     -62.764  -8.186  12.201  1.00  0.00           C  
ATOM   4689  CD2 LEU A 293     -62.309  -8.733  14.608  1.00  0.00           C  
ATOM   4690  H   LEU A 293     -65.133  -4.794  14.846  1.00  0.00           H  
ATOM   4691  HA  LEU A 293     -65.862  -7.560  14.656  1.00  0.00           H  
ATOM   4692 1HB  LEU A 293     -64.275  -6.419  13.118  1.00  0.00           H  
ATOM   4693 2HB  LEU A 293     -63.090  -6.333  14.426  1.00  0.00           H  
ATOM   4694  HG  LEU A 293     -64.166  -9.014  13.569  1.00  0.00           H  
ATOM   4695 1HD1 LEU A 293     -62.367  -9.157  11.905  1.00  0.00           H  
ATOM   4696 2HD1 LEU A 293     -63.539  -7.882  11.498  1.00  0.00           H  
ATOM   4697 3HD1 LEU A 293     -61.960  -7.450  12.197  1.00  0.00           H  
ATOM   4698 1HD2 LEU A 293     -61.913  -9.705  14.312  1.00  0.00           H  
ATOM   4699 2HD2 LEU A 293     -61.498  -8.005  14.639  1.00  0.00           H  
ATOM   4700 3HD2 LEU A 293     -62.764  -8.812  15.595  1.00  0.00           H  
ATOM   4701  N   VAL A 294     -63.856  -6.736  17.128  1.00  0.00           N  
ATOM   4702  CA  VAL A 294     -63.324  -7.218  18.397  1.00  0.00           C  
ATOM   4703  C   VAL A 294     -64.444  -7.659  19.331  1.00  0.00           C  
ATOM   4704  O   VAL A 294     -64.335  -8.682  20.007  1.00  0.00           O  
ATOM   4705  CB  VAL A 294     -62.494  -6.116  19.081  1.00  0.00           C  
ATOM   4706  CG1 VAL A 294     -62.106  -6.538  20.490  1.00  0.00           C  
ATOM   4707  CG2 VAL A 294     -61.257  -5.809  18.250  1.00  0.00           C  
ATOM   4708  H   VAL A 294     -63.714  -5.784  16.823  1.00  0.00           H  
ATOM   4709  HA  VAL A 294     -62.677  -8.073  18.199  1.00  0.00           H  
ATOM   4710  HB  VAL A 294     -63.104  -5.217  19.171  1.00  0.00           H  
ATOM   4711 1HG1 VAL A 294     -61.519  -5.747  20.959  1.00  0.00           H  
ATOM   4712 2HG1 VAL A 294     -63.006  -6.717  21.077  1.00  0.00           H  
ATOM   4713 3HG1 VAL A 294     -61.512  -7.451  20.446  1.00  0.00           H  
ATOM   4714 1HG2 VAL A 294     -60.675  -5.028  18.739  1.00  0.00           H  
ATOM   4715 2HG2 VAL A 294     -60.650  -6.709  18.155  1.00  0.00           H  
ATOM   4716 3HG2 VAL A 294     -61.560  -5.469  17.259  1.00  0.00           H  
ATOM   4717  N   GLU A 295     -65.513  -6.835  19.327  1.00  0.00           N  
ATOM   4718  CA  GLU A 295     -66.655  -7.146  20.178  1.00  0.00           C  
ATOM   4719  C   GLU A 295     -67.288  -8.475  19.788  1.00  0.00           C  
ATOM   4720  O   GLU A 295     -67.664  -9.271  20.649  1.00  0.00           O  
ATOM   4721  CB  GLU A 295     -67.700  -6.030  20.098  1.00  0.00           C  
ATOM   4722  CG  GLU A 295     -67.275  -4.723  20.753  1.00  0.00           C  
ATOM   4723  CD  GLU A 295     -68.292  -3.628  20.585  1.00  0.00           C  
ATOM   4724  OE1 GLU A 295     -69.251  -3.836  19.882  1.00  0.00           O  
ATOM   4725  OE2 GLU A 295     -68.108  -2.582  21.161  1.00  0.00           O  
ATOM   4726  H   GLU A 295     -65.502  -6.018  18.734  1.00  0.00           H  
ATOM   4727  HA  GLU A 295     -66.307  -7.225  21.209  1.00  0.00           H  
ATOM   4728 1HB  GLU A 295     -67.929  -5.821  19.052  1.00  0.00           H  
ATOM   4729 2HB  GLU A 295     -68.622  -6.360  20.576  1.00  0.00           H  
ATOM   4730 1HG  GLU A 295     -67.118  -4.897  21.817  1.00  0.00           H  
ATOM   4731 2HG  GLU A 295     -66.328  -4.403  20.320  1.00  0.00           H  
ATOM   4732  N   ALA A 296     -67.380  -8.665  18.456  1.00  0.00           N  
ATOM   4733  CA  ALA A 296     -67.966  -9.899  17.949  1.00  0.00           C  
ATOM   4734  C   ALA A 296     -67.213 -11.119  18.465  1.00  0.00           C  
ATOM   4735  O   ALA A 296     -67.820 -12.085  18.929  1.00  0.00           O  
ATOM   4736  CB  ALA A 296     -67.983  -9.891  16.427  1.00  0.00           C  
ATOM   4737  H   ALA A 296     -67.041  -7.946  17.832  1.00  0.00           H  
ATOM   4738  HA  ALA A 296     -68.992  -9.961  18.313  1.00  0.00           H  
ATOM   4739 1HB  ALA A 296     -68.424 -10.819  16.064  1.00  0.00           H  
ATOM   4740 2HB  ALA A 296     -68.573  -9.046  16.074  1.00  0.00           H  
ATOM   4741 3HB  ALA A 296     -66.964  -9.804  16.053  1.00  0.00           H  
ATOM   4742  N   ALA A 297     -65.888 -11.069  18.381  1.00  0.00           N  
ATOM   4743  CA  ALA A 297     -65.050 -12.170  18.839  1.00  0.00           C  
ATOM   4744  C   ALA A 297     -65.300 -12.477  20.310  1.00  0.00           C  
ATOM   4745  O   ALA A 297     -65.474 -13.634  20.691  1.00  0.00           O  
ATOM   4746  CB  ALA A 297     -63.580 -11.848  18.608  1.00  0.00           C  
ATOM   4747  H   ALA A 297     -65.451 -10.247  17.990  1.00  0.00           H  
ATOM   4748  HA  ALA A 297     -65.311 -13.057  18.263  1.00  0.00           H  
ATOM   4749 1HB  ALA A 297     -62.967 -12.679  18.955  1.00  0.00           H  
ATOM   4750 2HB  ALA A 297     -63.406 -11.688  17.544  1.00  0.00           H  
ATOM   4751 3HB  ALA A 297     -63.315 -10.947  19.159  1.00  0.00           H  
ATOM   4752  N   ARG A 298     -65.312 -11.410  21.124  1.00  0.00           N  
ATOM   4753  CA  ARG A 298     -65.472 -11.484  22.582  1.00  0.00           C  
ATOM   4754  C   ARG A 298     -66.806 -12.095  22.987  1.00  0.00           C  
ATOM   4755  O   ARG A 298     -66.929 -12.684  24.061  1.00  0.00           O  
ATOM   4756  CB  ARG A 298     -65.357 -10.098  23.200  1.00  0.00           C  
ATOM   4757  CG  ARG A 298     -63.960  -9.498  23.170  1.00  0.00           C  
ATOM   4758  CD  ARG A 298     -63.938  -8.130  23.748  1.00  0.00           C  
ATOM   4759  NE  ARG A 298     -62.604  -7.552  23.722  1.00  0.00           N  
ATOM   4760  CZ  ARG A 298     -62.315  -6.279  24.055  1.00  0.00           C  
ATOM   4761  NH1 ARG A 298     -63.274  -5.466  24.436  1.00  0.00           N  
ATOM   4762  NH2 ARG A 298     -61.067  -5.848  23.998  1.00  0.00           N  
ATOM   4763  H   ARG A 298     -65.206 -10.487  20.727  1.00  0.00           H  
ATOM   4764  HA  ARG A 298     -64.678 -12.112  22.986  1.00  0.00           H  
ATOM   4765 1HB  ARG A 298     -66.022  -9.411  22.679  1.00  0.00           H  
ATOM   4766 2HB  ARG A 298     -65.677 -10.137  24.242  1.00  0.00           H  
ATOM   4767 1HG  ARG A 298     -63.282 -10.126  23.749  1.00  0.00           H  
ATOM   4768 2HG  ARG A 298     -63.611  -9.441  22.139  1.00  0.00           H  
ATOM   4769 1HD  ARG A 298     -64.601  -7.483  23.176  1.00  0.00           H  
ATOM   4770 2HD  ARG A 298     -64.273  -8.168  24.784  1.00  0.00           H  
ATOM   4771  HE  ARG A 298     -61.839  -8.148  23.434  1.00  0.00           H  
ATOM   4772 1HH1 ARG A 298     -64.228  -5.795  24.480  1.00  0.00           H  
ATOM   4773 2HH1 ARG A 298     -63.058  -4.511  24.685  1.00  0.00           H  
ATOM   4774 1HH2 ARG A 298     -60.329  -6.474  23.705  1.00  0.00           H  
ATOM   4775 2HH2 ARG A 298     -60.850  -4.895  24.247  1.00  0.00           H  
ATOM   4776  N   ASP A 299     -67.798 -11.949  22.121  1.00  0.00           N  
ATOM   4777  CA  ASP A 299     -69.158 -12.339  22.458  1.00  0.00           C  
ATOM   4778  C   ASP A 299     -69.564 -13.646  21.786  1.00  0.00           C  
ATOM   4779  O   ASP A 299     -70.746 -13.987  21.734  1.00  0.00           O  
ATOM   4780  CB  ASP A 299     -70.138 -11.232  22.060  1.00  0.00           C  
ATOM   4781  CG  ASP A 299     -71.472 -11.331  22.788  1.00  0.00           C  
ATOM   4782  OD1 ASP A 299     -71.498 -11.872  23.868  1.00  0.00           O  
ATOM   4783  OD2 ASP A 299     -72.452 -10.865  22.257  1.00  0.00           O  
ATOM   4784  H   ASP A 299     -67.603 -11.560  21.210  1.00  0.00           H  
ATOM   4785  HA  ASP A 299     -69.219 -12.486  23.536  1.00  0.00           H  
ATOM   4786 1HB  ASP A 299     -69.695 -10.259  22.274  1.00  0.00           H  
ATOM   4787 2HB  ASP A 299     -70.323 -11.279  20.986  1.00  0.00           H  
ATOM   4788  N   GLY A 300     -68.570 -14.369  21.274  1.00  0.00           N  
ATOM   4789  CA  GLY A 300     -68.776 -15.717  20.754  1.00  0.00           C  
ATOM   4790  C   GLY A 300     -69.096 -15.722  19.264  1.00  0.00           C  
ATOM   4791  O   GLY A 300     -70.089 -16.310  18.834  1.00  0.00           O  
ATOM   4792  H   GLY A 300     -67.641 -13.975  21.243  1.00  0.00           H  
ATOM   4793 1HA  GLY A 300     -67.882 -16.316  20.928  1.00  0.00           H  
ATOM   4794 2HA  GLY A 300     -69.593 -16.194  21.295  1.00  0.00           H  
ATOM   4795  N   ALA A 301     -68.247 -15.061  18.486  1.00  0.00           N  
ATOM   4796  CA  ALA A 301     -68.274 -15.190  17.031  1.00  0.00           C  
ATOM   4797  C   ALA A 301     -67.431 -16.378  16.562  1.00  0.00           C  
ATOM   4798  O   ALA A 301     -66.296 -16.559  17.002  1.00  0.00           O  
ATOM   4799  CB  ALA A 301     -67.786 -13.905  16.379  1.00  0.00           C  
ATOM   4800  H   ALA A 301     -67.562 -14.452  18.911  1.00  0.00           H  
ATOM   4801  HA  ALA A 301     -69.304 -15.372  16.726  1.00  0.00           H  
ATOM   4802 1HB  ALA A 301     -67.813 -14.013  15.295  1.00  0.00           H  
ATOM   4803 2HB  ALA A 301     -68.430 -13.078  16.677  1.00  0.00           H  
ATOM   4804 3HB  ALA A 301     -66.764 -13.701  16.697  1.00  0.00           H  
ATOM   4805  N   SER A 302     -67.993 -17.187  15.665  1.00  0.00           N  
ATOM   4806  CA  SER A 302     -67.291 -18.374  15.178  1.00  0.00           C  
ATOM   4807  C   SER A 302     -66.149 -18.012  14.241  1.00  0.00           C  
ATOM   4808  O   SER A 302     -66.065 -16.883  13.757  1.00  0.00           O  
ATOM   4809  CB  SER A 302     -68.261 -19.296  14.465  1.00  0.00           C  
ATOM   4810  OG  SER A 302     -68.717 -18.719  13.273  1.00  0.00           O  
ATOM   4811  H   SER A 302     -68.918 -16.972  15.320  1.00  0.00           H  
ATOM   4812  HA  SER A 302     -66.869 -18.902  16.035  1.00  0.00           H  
ATOM   4813 1HB  SER A 302     -67.769 -20.244  14.248  1.00  0.00           H  
ATOM   4814 2HB  SER A 302     -69.107 -19.508  15.117  1.00  0.00           H  
ATOM   4815  HG  SER A 302     -69.320 -19.357  12.884  1.00  0.00           H  
ATOM   4816  N   GLU A 303     -65.267 -18.971  13.986  1.00  0.00           N  
ATOM   4817  CA  GLU A 303     -64.125 -18.706  13.123  1.00  0.00           C  
ATOM   4818  C   GLU A 303     -64.597 -18.204  11.760  1.00  0.00           C  
ATOM   4819  O   GLU A 303     -64.060 -17.235  11.224  1.00  0.00           O  
ATOM   4820  CB  GLU A 303     -63.273 -19.966  12.956  1.00  0.00           C  
ATOM   4821  CG  GLU A 303     -62.563 -20.418  14.224  1.00  0.00           C  
ATOM   4822  CD  GLU A 303     -63.451 -21.210  15.142  1.00  0.00           C  
ATOM   4823  OE1 GLU A 303     -64.592 -21.415  14.803  1.00  0.00           O  
ATOM   4824  OE2 GLU A 303     -62.989 -21.612  16.183  1.00  0.00           O  
ATOM   4825  H   GLU A 303     -65.401 -19.884  14.397  1.00  0.00           H  
ATOM   4826  HA  GLU A 303     -63.514 -17.930  13.587  1.00  0.00           H  
ATOM   4827 1HB  GLU A 303     -63.903 -20.788  12.614  1.00  0.00           H  
ATOM   4828 2HB  GLU A 303     -62.516 -19.794  12.191  1.00  0.00           H  
ATOM   4829 1HG  GLU A 303     -61.705 -21.031  13.948  1.00  0.00           H  
ATOM   4830 2HG  GLU A 303     -62.192 -19.541  14.752  1.00  0.00           H  
ATOM   4831  N   GLU A 304     -65.611 -18.855  11.175  1.00  0.00           N  
ATOM   4832  CA  GLU A 304     -66.144 -18.360   9.912  1.00  0.00           C  
ATOM   4833  C   GLU A 304     -66.715 -16.956  10.067  1.00  0.00           C  
ATOM   4834  O   GLU A 304     -66.439 -16.071   9.257  1.00  0.00           O  
ATOM   4835  CB  GLU A 304     -67.226 -19.305   9.384  1.00  0.00           C  
ATOM   4836  CG  GLU A 304     -66.704 -20.653   8.905  1.00  0.00           C  
ATOM   4837  CD  GLU A 304     -65.830 -20.543   7.687  1.00  0.00           C  
ATOM   4838  OE1 GLU A 304     -66.323 -20.144   6.659  1.00  0.00           O  
ATOM   4839  OE2 GLU A 304     -64.667 -20.858   7.784  1.00  0.00           O  
ATOM   4840  H   GLU A 304     -65.989 -19.678  11.621  1.00  0.00           H  
ATOM   4841  HA  GLU A 304     -65.332 -18.318   9.186  1.00  0.00           H  
ATOM   4842 1HB  GLU A 304     -67.961 -19.490  10.166  1.00  0.00           H  
ATOM   4843 2HB  GLU A 304     -67.746 -18.833   8.550  1.00  0.00           H  
ATOM   4844 1HG  GLU A 304     -66.130 -21.115   9.709  1.00  0.00           H  
ATOM   4845 2HG  GLU A 304     -67.551 -21.300   8.682  1.00  0.00           H  
ATOM   4846  N   ALA A 305     -67.512 -16.758  11.110  1.00  0.00           N  
ATOM   4847  CA  ALA A 305     -68.123 -15.461  11.373  1.00  0.00           C  
ATOM   4848  C   ALA A 305     -67.066 -14.375  11.524  1.00  0.00           C  
ATOM   4849  O   ALA A 305     -67.180 -13.298  10.938  1.00  0.00           O  
ATOM   4850  CB  ALA A 305     -68.994 -15.528  12.620  1.00  0.00           C  
ATOM   4851  H   ALA A 305     -67.700 -17.526  11.739  1.00  0.00           H  
ATOM   4852  HA  ALA A 305     -68.749 -15.202  10.519  1.00  0.00           H  
ATOM   4853 1HB  ALA A 305     -69.443 -14.552  12.803  1.00  0.00           H  
ATOM   4854 2HB  ALA A 305     -69.781 -16.268  12.474  1.00  0.00           H  
ATOM   4855 3HB  ALA A 305     -68.383 -15.813  13.475  1.00  0.00           H  
ATOM   4856  N   LEU A 306     -66.044 -14.718  12.335  1.00  0.00           N  
ATOM   4857  CA  LEU A 306     -64.963 -13.767  12.564  1.00  0.00           C  
ATOM   4858  C   LEU A 306     -64.234 -13.439  11.268  1.00  0.00           C  
ATOM   4859  O   LEU A 306     -63.892 -12.285  11.011  1.00  0.00           O  
ATOM   4860  CB  LEU A 306     -63.971 -14.329  13.589  1.00  0.00           C  
ATOM   4861  CG  LEU A 306     -62.791 -13.414  13.944  1.00  0.00           C  
ATOM   4862  CD1 LEU A 306     -63.317 -12.112  14.533  1.00  0.00           C  
ATOM   4863  CD2 LEU A 306     -61.873 -14.127  14.926  1.00  0.00           C  
ATOM   4864  H   LEU A 306     -66.046 -15.630  12.769  1.00  0.00           H  
ATOM   4865  HA  LEU A 306     -65.392 -12.846  12.959  1.00  0.00           H  
ATOM   4866 1HB  LEU A 306     -64.509 -14.548  14.510  1.00  0.00           H  
ATOM   4867 2HB  LEU A 306     -63.562 -15.262  13.202  1.00  0.00           H  
ATOM   4868  HG  LEU A 306     -62.235 -13.170  13.039  1.00  0.00           H  
ATOM   4869 1HD1 LEU A 306     -62.479 -11.462  14.785  1.00  0.00           H  
ATOM   4870 2HD1 LEU A 306     -63.955 -11.614  13.803  1.00  0.00           H  
ATOM   4871 3HD1 LEU A 306     -63.893 -12.327  15.433  1.00  0.00           H  
ATOM   4872 1HD2 LEU A 306     -61.034 -13.477  15.178  1.00  0.00           H  
ATOM   4873 2HD2 LEU A 306     -62.428 -14.371  15.832  1.00  0.00           H  
ATOM   4874 3HD2 LEU A 306     -61.498 -15.045  14.473  1.00  0.00           H  
ATOM   4875  N   ARG A 307     -64.018 -14.511  10.478  1.00  0.00           N  
ATOM   4876  CA  ARG A 307     -63.329 -14.334   9.206  1.00  0.00           C  
ATOM   4877  C   ARG A 307     -64.115 -13.418   8.277  1.00  0.00           C  
ATOM   4878  O   ARG A 307     -63.542 -12.564   7.599  1.00  0.00           O  
ATOM   4879  CB  ARG A 307     -63.110 -15.677   8.524  1.00  0.00           C  
ATOM   4880  CG  ARG A 307     -62.361 -15.609   7.203  1.00  0.00           C  
ATOM   4881  CD  ARG A 307     -62.189 -16.955   6.599  1.00  0.00           C  
ATOM   4882  NE  ARG A 307     -63.465 -17.565   6.260  1.00  0.00           N  
ATOM   4883  CZ  ARG A 307     -64.179 -17.280   5.153  1.00  0.00           C  
ATOM   4884  NH1 ARG A 307     -63.730 -16.395   4.291  1.00  0.00           N  
ATOM   4885  NH2 ARG A 307     -65.330 -17.890   4.935  1.00  0.00           N  
ATOM   4886  H   ARG A 307     -64.339 -15.419  10.783  1.00  0.00           H  
ATOM   4887  HA  ARG A 307     -62.356 -13.880   9.399  1.00  0.00           H  
ATOM   4888 1HB  ARG A 307     -62.549 -16.334   9.187  1.00  0.00           H  
ATOM   4889 2HB  ARG A 307     -64.074 -16.149   8.333  1.00  0.00           H  
ATOM   4890 1HG  ARG A 307     -62.918 -14.987   6.501  1.00  0.00           H  
ATOM   4891 2HG  ARG A 307     -61.373 -15.177   7.366  1.00  0.00           H  
ATOM   4892 1HD  ARG A 307     -61.598 -16.872   5.687  1.00  0.00           H  
ATOM   4893 2HD  ARG A 307     -61.677 -17.607   7.305  1.00  0.00           H  
ATOM   4894  HE  ARG A 307     -63.843 -18.251   6.899  1.00  0.00           H  
ATOM   4895 1HH1 ARG A 307     -62.849 -15.928   4.458  1.00  0.00           H  
ATOM   4896 2HH1 ARG A 307     -64.265 -16.181   3.462  1.00  0.00           H  
ATOM   4897 1HH2 ARG A 307     -65.676 -18.570   5.598  1.00  0.00           H  
ATOM   4898 2HH2 ARG A 307     -65.865 -17.677   4.106  1.00  0.00           H  
ATOM   4899  N   PHE A 308     -65.446 -13.645   8.287  1.00  0.00           N  
ATOM   4900  CA  PHE A 308     -66.313 -12.834   7.441  1.00  0.00           C  
ATOM   4901  C   PHE A 308     -66.246 -11.363   7.833  1.00  0.00           C  
ATOM   4902  O   PHE A 308     -66.209 -10.483   6.973  1.00  0.00           O  
ATOM   4903  CB  PHE A 308     -67.759 -13.326   7.532  1.00  0.00           C  
ATOM   4904  CG  PHE A 308     -68.008 -14.613   6.797  1.00  0.00           C  
ATOM   4905  CD1 PHE A 308     -68.520 -15.718   7.461  1.00  0.00           C  
ATOM   4906  CD2 PHE A 308     -67.730 -14.721   5.443  1.00  0.00           C  
ATOM   4907  CE1 PHE A 308     -68.749 -16.903   6.786  1.00  0.00           C  
ATOM   4908  CE2 PHE A 308     -67.960 -15.903   4.766  1.00  0.00           C  
ATOM   4909  CZ  PHE A 308     -68.470 -16.995   5.439  1.00  0.00           C  
ATOM   4910  H   PHE A 308     -65.816 -14.373   8.881  1.00  0.00           H  
ATOM   4911  HA  PHE A 308     -65.976 -12.929   6.408  1.00  0.00           H  
ATOM   4912 1HB  PHE A 308     -68.028 -13.473   8.577  1.00  0.00           H  
ATOM   4913 2HB  PHE A 308     -68.427 -12.568   7.125  1.00  0.00           H  
ATOM   4914  HD1 PHE A 308     -68.742 -15.645   8.525  1.00  0.00           H  
ATOM   4915  HD2 PHE A 308     -67.327 -13.858   4.912  1.00  0.00           H  
ATOM   4916  HE1 PHE A 308     -69.152 -17.763   7.320  1.00  0.00           H  
ATOM   4917  HE2 PHE A 308     -67.738 -15.975   3.702  1.00  0.00           H  
ATOM   4918  HZ  PHE A 308     -68.649 -17.928   4.908  1.00  0.00           H  
ATOM   4919  N   ILE A 309     -66.234 -11.155   9.166  1.00  0.00           N  
ATOM   4920  CA  ILE A 309     -66.170  -9.789   9.673  1.00  0.00           C  
ATOM   4921  C   ILE A 309     -64.882  -9.100   9.239  1.00  0.00           C  
ATOM   4922  O   ILE A 309     -64.891  -7.928   8.863  1.00  0.00           O  
ATOM   4923  CB  ILE A 309     -66.271  -9.769  11.209  1.00  0.00           C  
ATOM   4924  CG1 ILE A 309     -67.668 -10.206  11.658  1.00  0.00           C  
ATOM   4925  CG2 ILE A 309     -65.946  -8.383  11.745  1.00  0.00           C  
ATOM   4926  CD1 ILE A 309     -67.776 -10.477  13.141  1.00  0.00           C  
ATOM   4927  H   ILE A 309     -66.269 -11.950   9.788  1.00  0.00           H  
ATOM   4928  HA  ILE A 309     -67.010  -9.229   9.265  1.00  0.00           H  
ATOM   4929  HB  ILE A 309     -65.566 -10.486  11.630  1.00  0.00           H
[truncated: 205,754 more chars]
