# Supplementary material for: Blueprinting extendable nanomaterials with standardized protein blocks
Source: Nature. 2024 Mar 13;627(8005):898–904. doi: 10.1038/s41586-024-07188-4 (PMC10972742; doi:10.1038/s41586-024-07188-4)
Supplement: Supplementary file 4 — Design models with ideal backbones as well as experimentally determined structures for comparison. For reference to design names, see Supplementary Fig. 1. [file 41586_2024_7188_MOESM4_ESM.zip › THR24_design.pdb]

HEADER                                            22-OCT-21   XXXX              
EXPDTA    THEORETICAL MODEL                                                     
REMARK 220                                                                      
REMARK 220 EXPERIMENTAL DETAILS                                                 
REMARK 220  EXPERIMENT TYPE                : THEORETICAL MODELLING              
REMARK 220  DATE OF DATA COLLECTION        : 22-OCT-21                          
REMARK 220                                                                      
REMARK 220 REMARK: MODEL GENERATED BY ROSETTA                                   
REMARK 220  VERSION 2021.41+HEAD.36da336f772                                    
ATOM      1  N   LEU A   1     -61.449 -11.376 -13.267  1.00  0.00           N  
ATOM      2  CA  LEU A   1     -60.073 -11.034 -12.866  1.00  0.00           C  
ATOM      3  C   LEU A   1     -59.160 -12.202 -13.242  1.00  0.00           C  
ATOM      4  O   LEU A   1     -59.632 -13.289 -13.574  1.00  0.00           O  
ATOM      5  CB  LEU A   1     -59.988 -10.755 -11.360  1.00  0.00           C  
ATOM      6  CG  LEU A   1     -60.187 -11.971 -10.446  1.00  0.00           C  
ATOM      7  CD1 LEU A   1     -59.672 -11.647  -9.050  1.00  0.00           C  
ATOM      8  CD2 LEU A   1     -61.661 -12.345 -10.412  1.00  0.00           C  
ATOM      9 1H   LEU A   1     -62.063 -10.623 -13.029  1.00  0.00           H  
ATOM     10 2H   LEU A   1     -61.480 -11.532 -14.254  1.00  0.00           H  
ATOM     11 3H   LEU A   1     -61.739 -12.206 -12.790  1.00  0.00           H  
ATOM     12  HA  LEU A   1     -59.768 -10.139 -13.406  1.00  0.00           H  
ATOM     13 1HB  LEU A   1     -59.009 -10.332 -11.140  1.00  0.00           H  
ATOM     14 2HB  LEU A   1     -60.747 -10.017 -11.100  1.00  0.00           H  
ATOM     15  HG  LEU A   1     -59.608 -12.812 -10.828  1.00  0.00           H  
ATOM     16 1HD1 LEU A   1     -59.813 -12.511  -8.401  1.00  0.00           H  
ATOM     17 2HD1 LEU A   1     -58.611 -11.402  -9.101  1.00  0.00           H  
ATOM     18 3HD1 LEU A   1     -60.222 -10.798  -8.648  1.00  0.00           H  
ATOM     19 1HD2 LEU A   1     -61.802 -13.210  -9.763  1.00  0.00           H  
ATOM     20 2HD2 LEU A   1     -62.241 -11.505 -10.029  1.00  0.00           H  
ATOM     21 3HD2 LEU A   1     -61.998 -12.589 -11.420  1.00  0.00           H  
ATOM     22  N   PRO A   2     -57.847 -11.980 -13.190  1.00  0.00           N  
ATOM     23  CA  PRO A   2     -56.894 -12.947 -13.738  1.00  0.00           C  
ATOM     24  C   PRO A   2     -57.104 -14.323 -13.126  1.00  0.00           C  
ATOM     25  O   PRO A   2     -57.499 -14.443 -11.966  1.00  0.00           O  
ATOM     26  CB  PRO A   2     -55.535 -12.358 -13.347  1.00  0.00           C  
ATOM     27  CG  PRO A   2     -55.793 -10.896 -13.219  1.00  0.00           C  
ATOM     28  CD  PRO A   2     -57.176 -10.810 -12.629  1.00  0.00           C  
ATOM     29  HA  PRO A   2     -57.006 -12.987 -14.831  1.00  0.00           H  
ATOM     30 1HB  PRO A   2     -55.183 -12.813 -12.410  1.00  0.00           H  
ATOM     31 2HB  PRO A   2     -54.787 -12.593 -14.119  1.00  0.00           H  
ATOM     32 1HG  PRO A   2     -55.030 -10.430 -12.578  1.00  0.00           H  
ATOM     33 2HG  PRO A   2     -55.722 -10.410 -14.203  1.00  0.00           H  
ATOM     34 1HD  PRO A   2     -57.111 -10.863 -11.532  1.00  0.00           H  
ATOM     35 2HD  PRO A   2     -57.652  -9.871 -12.945  1.00  0.00           H  
ATOM     36  N   LEU A   3     -56.837 -15.358 -13.914  1.00  0.00           N  
ATOM     37  CA  LEU A   3     -57.384 -16.678 -13.631  1.00  0.00           C  
ATOM     38  C   LEU A   3     -56.962 -17.202 -12.272  1.00  0.00           C  
ATOM     39  O   LEU A   3     -57.765 -17.786 -11.544  1.00  0.00           O  
ATOM     40  CB  LEU A   3     -56.945 -17.670 -14.716  1.00  0.00           C  
ATOM     41  CG  LEU A   3     -57.464 -19.104 -14.555  1.00  0.00           C  
ATOM     42  CD1 LEU A   3     -58.986 -19.100 -14.587  1.00  0.00           C  
ATOM     43  CD2 LEU A   3     -56.896 -19.977 -15.664  1.00  0.00           C  
ATOM     44  H   LEU A   3     -56.245 -15.223 -14.721  1.00  0.00           H  
ATOM     45  HA  LEU A   3     -58.471 -16.610 -13.637  1.00  0.00           H  
ATOM     46 1HB  LEU A   3     -57.285 -17.301 -15.682  1.00  0.00           H  
ATOM     47 2HB  LEU A   3     -55.856 -17.711 -14.729  1.00  0.00           H  
ATOM     48  HG  LEU A   3     -57.152 -19.498 -13.588  1.00  0.00           H  
ATOM     49 1HD1 LEU A   3     -59.355 -20.120 -14.473  1.00  0.00           H  
ATOM     50 2HD1 LEU A   3     -59.366 -18.485 -13.772  1.00  0.00           H  
ATOM     51 3HD1 LEU A   3     -59.329 -18.695 -15.539  1.00  0.00           H  
ATOM     52 1HD2 LEU A   3     -57.265 -20.997 -15.550  1.00  0.00           H  
ATOM     53 2HD2 LEU A   3     -57.209 -19.585 -16.632  1.00  0.00           H  
ATOM     54 3HD2 LEU A   3     -55.807 -19.976 -15.607  1.00  0.00           H  
ATOM     55  N   GLU A   4     -55.694 -17.017 -11.880  1.00  0.00           N  
ATOM     56  CA  GLU A   4     -55.348 -17.588 -10.584  1.00  0.00           C  
ATOM     57  C   GLU A   4     -56.084 -16.878  -9.455  1.00  0.00           C  
ATOM     58  O   GLU A   4     -56.569 -17.515  -8.520  1.00  0.00           O  
ATOM     59  CB  GLU A   4     -53.838 -17.507 -10.352  1.00  0.00           C  
ATOM     60  CG  GLU A   4     -53.011 -18.377 -11.288  1.00  0.00           C  
ATOM     61  CD  GLU A   4     -52.802 -17.749 -12.638  1.00  0.00           C  
ATOM     62  OE1 GLU A   4     -53.264 -16.652 -12.840  1.00  0.00           O  
ATOM     63  OE2 GLU A   4     -52.180 -18.368 -13.469  1.00  0.00           O  
ATOM     64  H   GLU A   4     -55.062 -16.508 -12.481  1.00  0.00           H  
ATOM     65  HA  GLU A   4     -55.648 -18.636 -10.578  1.00  0.00           H  
ATOM     66 1HB  GLU A   4     -53.506 -16.476 -10.472  1.00  0.00           H  
ATOM     67 2HB  GLU A   4     -53.611 -17.807  -9.329  1.00  0.00           H  
ATOM     68 1HG  GLU A   4     -52.038 -18.561 -10.832  1.00  0.00           H  
ATOM     69 2HG  GLU A   4     -53.511 -19.336 -11.413  1.00  0.00           H  
ATOM     70  N   VAL A   5     -56.136 -15.537  -9.598  1.00  0.00           N  
ATOM     71  CA  VAL A   5     -56.814 -14.737  -8.585  1.00  0.00           C  
ATOM     72  C   VAL A   5     -58.292 -15.097  -8.498  1.00  0.00           C  
ATOM     73  O   VAL A   5     -58.854 -15.195  -7.407  1.00  0.00           O  
ATOM     74  CB  VAL A   5     -56.672 -13.238  -8.906  1.00  0.00           C  
ATOM     75  CG1 VAL A   5     -57.541 -12.409  -7.972  1.00  0.00           C  
ATOM     76  CG2 VAL A   5     -55.213 -12.821  -8.797  1.00  0.00           C  
ATOM     77  H   VAL A   5     -55.704 -15.111 -10.405  1.00  0.00           H  
ATOM     78  HA  VAL A   5     -56.348 -14.935  -7.619  1.00  0.00           H  
ATOM     79  HB  VAL A   5     -57.027 -13.057  -9.920  1.00  0.00           H  
ATOM     80 1HG1 VAL A   5     -57.428 -11.351  -8.213  1.00  0.00           H  
ATOM     81 2HG1 VAL A   5     -58.585 -12.698  -8.093  1.00  0.00           H  
ATOM     82 3HG1 VAL A   5     -57.233 -12.580  -6.941  1.00  0.00           H  
ATOM     83 1HG2 VAL A   5     -55.120 -11.760  -9.025  1.00  0.00           H  
ATOM     84 2HG2 VAL A   5     -54.856 -13.007  -7.783  1.00  0.00           H  
ATOM     85 3HG2 VAL A   5     -54.616 -13.398  -9.503  1.00  0.00           H  
ATOM     86  N   LEU A   6     -58.878 -15.286  -9.698  1.00  0.00           N  
ATOM     87  CA  LEU A   6     -60.292 -15.637  -9.753  1.00  0.00           C  
ATOM     88  C   LEU A   6     -60.556 -16.971  -9.066  1.00  0.00           C  
ATOM     89  O   LEU A   6     -61.543 -17.125  -8.346  1.00  0.00           O  
ATOM     90  CB  LEU A   6     -60.765 -15.704 -11.211  1.00  0.00           C  
ATOM     91  CG  LEU A   6     -62.248 -16.041 -11.415  1.00  0.00           C  
ATOM     92  CD1 LEU A   6     -63.107 -14.981 -10.738  1.00  0.00           C  
ATOM     93  CD2 LEU A   6     -62.550 -16.121 -12.904  1.00  0.00           C  
ATOM     94  H   LEU A   6     -58.326 -15.181 -10.537  1.00  0.00           H  
ATOM     95  HA  LEU A   6     -60.861 -14.866  -9.235  1.00  0.00           H  
ATOM     96 1HB  LEU A   6     -60.577 -14.740 -11.681  1.00  0.00           H  
ATOM     97 2HB  LEU A   6     -60.179 -16.460 -11.732  1.00  0.00           H  
ATOM     98  HG  LEU A   6     -62.471 -17.000 -10.947  1.00  0.00           H  
ATOM     99 1HD1 LEU A   6     -64.161 -15.221 -10.883  1.00  0.00           H  
ATOM    100 2HD1 LEU A   6     -62.884 -14.959  -9.671  1.00  0.00           H  
ATOM    101 3HD1 LEU A   6     -62.894 -14.006 -11.175  1.00  0.00           H  
ATOM    102 1HD2 LEU A   6     -63.604 -16.361 -13.048  1.00  0.00           H  
ATOM    103 2HD2 LEU A   6     -62.329 -15.162 -13.372  1.00  0.00           H  
ATOM    104 3HD2 LEU A   6     -61.935 -16.898 -13.358  1.00  0.00           H  
ATOM    105  N   GLN A   7     -59.627 -17.912  -9.329  1.00  0.00           N  
ATOM    106  CA  GLN A   7     -59.762 -19.235  -8.731  1.00  0.00           C  
ATOM    107  C   GLN A   7     -59.706 -19.159  -7.210  1.00  0.00           C  
ATOM    108  O   GLN A   7     -60.469 -19.833  -6.517  1.00  0.00           O  
ATOM    109  CB  GLN A   7     -58.667 -20.171  -9.249  1.00  0.00           C  
ATOM    110  CG  GLN A   7     -58.821 -20.560 -10.709  1.00  0.00           C  
ATOM    111  CD  GLN A   7     -57.672 -21.418 -11.204  1.00  0.00           C  
ATOM    112  OE1 GLN A   7     -56.552 -21.335 -10.691  1.00  0.00           O  
ATOM    113  NE2 GLN A   7     -57.942 -22.248 -12.204  1.00  0.00           N  
ATOM    114  H   GLN A   7     -58.853 -17.683  -9.936  1.00  0.00           H  
ATOM    115  HA  GLN A   7     -60.732 -19.644  -9.011  1.00  0.00           H  
ATOM    116 1HB  GLN A   7     -57.694 -19.695  -9.127  1.00  0.00           H  
ATOM    117 2HB  GLN A   7     -58.661 -21.086  -8.656  1.00  0.00           H  
ATOM    118 1HG  GLN A   7     -59.745 -21.124 -10.829  1.00  0.00           H  
ATOM    119 2HG  GLN A   7     -58.855 -19.653 -11.314  1.00  0.00           H  
ATOM    120 1HE2 GLN A   7     -57.224 -22.840 -12.572  1.00  0.00           H  
ATOM    121 2HE2 GLN A   7     -58.864 -22.284 -12.590  1.00  0.00           H  
ATOM    122  N   ALA A   8     -58.769 -18.311  -6.741  1.00  0.00           N  
ATOM    123  CA  ALA A   8     -58.612 -18.145  -5.301  1.00  0.00           C  
ATOM    124  C   ALA A   8     -59.881 -17.585  -4.670  1.00  0.00           C  
ATOM    125  O   ALA A   8     -60.296 -18.022  -3.596  1.00  0.00           O  
ATOM    126  CB  ALA A   8     -57.427 -17.240  -4.997  1.00  0.00           C  
ATOM    127  H   ALA A   8     -58.192 -17.805  -7.398  1.00  0.00           H  
ATOM    128  HA  ALA A   8     -58.426 -19.127  -4.865  1.00  0.00           H  
ATOM    129 1HB  ALA A   8     -57.323 -17.125  -3.918  1.00  0.00           H  
ATOM    130 2HB  ALA A   8     -56.517 -17.682  -5.404  1.00  0.00           H  
ATOM    131 3HB  ALA A   8     -57.590 -16.263  -5.451  1.00  0.00           H  
ATOM    132  N   ALA A   9     -60.462 -16.606  -5.392  1.00  0.00           N  
ATOM    133  CA  ALA A   9     -61.685 -15.986  -4.899  1.00  0.00           C  
ATOM    134  C   ALA A   9     -62.814 -17.003  -4.792  1.00  0.00           C  
ATOM    135  O   ALA A   9     -63.573 -17.002  -3.823  1.00  0.00           O  
ATOM    136  CB  ALA A   9     -62.096 -14.832  -5.802  1.00  0.00           C  
ATOM    137  H   ALA A   9     -60.038 -16.320  -6.264  1.00  0.00           H  
ATOM    138  HA  ALA A   9     -61.488 -15.598  -3.899  1.00  0.00           H  
ATOM    139 1HB  ALA A   9     -63.010 -14.379  -5.420  1.00  0.00           H  
ATOM    140 2HB  ALA A   9     -61.302 -14.085  -5.823  1.00  0.00           H  
ATOM    141 3HB  ALA A   9     -62.269 -15.204  -6.811  1.00  0.00           H  
ATOM    142  N   LEU A  10     -62.876 -17.858  -5.832  1.00  0.00           N  
ATOM    143  CA  LEU A  10     -63.912 -18.885  -5.851  1.00  0.00           C  
ATOM    144  C   LEU A  10     -63.765 -19.839  -4.674  1.00  0.00           C  
ATOM    145  O   LEU A  10     -64.752 -20.227  -4.050  1.00  0.00           O  
ATOM    146  CB  LEU A  10     -63.853 -19.673  -7.166  1.00  0.00           C  
ATOM    147  CG  LEU A  10     -64.269 -18.900  -8.424  1.00  0.00           C  
ATOM    148  CD1 LEU A  10     -63.985 -19.747  -9.657  1.00  0.00           C  
ATOM    149  CD2 LEU A  10     -65.745 -18.542  -8.335  1.00  0.00           C  
ATOM    150  H   LEU A  10     -62.203 -17.773  -6.580  1.00  0.00           H  
ATOM    151  HA  LEU A  10     -64.883 -18.397  -5.778  1.00  0.00           H  
ATOM    152 1HB  LEU A  10     -62.833 -20.024  -7.315  1.00  0.00           H  
ATOM    153 2HB  LEU A  10     -64.505 -20.542  -7.080  1.00  0.00           H  
ATOM    154  HG  LEU A  10     -63.678 -17.987  -8.503  1.00  0.00           H  
ATOM    155 1HD1 LEU A  10     -64.281 -19.197 -10.552  1.00  0.00           H  
ATOM    156 2HD1 LEU A  10     -62.920 -19.972  -9.707  1.00  0.00           H  
ATOM    157 3HD1 LEU A  10     -64.551 -20.676  -9.599  1.00  0.00           H  
ATOM    158 1HD2 LEU A  10     -66.041 -17.992  -9.229  1.00  0.00           H  
ATOM    159 2HD2 LEU A  10     -66.337 -19.454  -8.258  1.00  0.00           H  
ATOM    160 3HD2 LEU A  10     -65.917 -17.922  -7.454  1.00  0.00           H  
ATOM    161  N   ARG A  11     -62.487 -20.187  -4.411  1.00  0.00           N  
ATOM    162  CA  ARG A  11     -62.209 -21.097  -3.307  1.00  0.00           C  
ATOM    163  C   ARG A  11     -62.644 -20.497  -1.976  1.00  0.00           C  
ATOM    164  O   ARG A  11     -63.207 -21.188  -1.127  1.00  0.00           O  
ATOM    165  CB  ARG A  11     -60.726 -21.430  -3.249  1.00  0.00           C  
ATOM    166  CG  ARG A  11     -60.220 -22.297  -4.391  1.00  0.00           C  
ATOM    167  CD  ARG A  11     -58.796 -22.676  -4.204  1.00  0.00           C  
ATOM    168  NE  ARG A  11     -58.297 -23.475  -5.311  1.00  0.00           N  
ATOM    169  CZ  ARG A  11     -57.650 -22.977  -6.383  1.00  0.00           C  
ATOM    170  NH1 ARG A  11     -57.431 -21.684  -6.477  1.00  0.00           N  
ATOM    171  NH2 ARG A  11     -57.235 -23.789  -7.340  1.00  0.00           N  
ATOM    172  H   ARG A  11     -61.747 -19.812  -4.986  1.00  0.00           H  
ATOM    173  HA  ARG A  11     -62.767 -22.019  -3.469  1.00  0.00           H  
ATOM    174 1HB  ARG A  11     -60.146 -20.508  -3.253  1.00  0.00           H  
ATOM    175 2HB  ARG A  11     -60.506 -21.951  -2.317  1.00  0.00           H  
ATOM    176 1HG  ARG A  11     -60.813 -23.210  -4.444  1.00  0.00           H  
ATOM    177 2HG  ARG A  11     -60.309 -21.750  -5.330  1.00  0.00           H  
ATOM    178 1HD  ARG A  11     -58.187 -21.775  -4.132  1.00  0.00           H  
ATOM    179 2HD  ARG A  11     -58.691 -23.258  -3.289  1.00  0.00           H  
ATOM    180  HE  ARG A  11     -58.447 -24.474  -5.275  1.00  0.00           H  
ATOM    181 1HH1 ARG A  11     -57.748 -21.064  -5.746  1.00  0.00           H  
ATOM    182 2HH1 ARG A  11     -56.946 -21.311  -7.280  1.00  0.00           H  
ATOM    183 1HH2 ARG A  11     -57.403 -24.783  -7.268  1.00  0.00           H  
ATOM    184 2HH2 ARG A  11     -56.750 -23.416  -8.143  1.00  0.00           H  
ATOM    185  N   THR A  12     -62.352 -19.185  -1.849  1.00  0.00           N  
ATOM    186  CA  THR A  12     -62.717 -18.488  -0.622  1.00  0.00           C  
ATOM    187  C   THR A  12     -64.226 -18.491  -0.415  1.00  0.00           C  
ATOM    188  O   THR A  12     -64.709 -18.688   0.701  1.00  0.00           O  
ATOM    189  CB  THR A  12     -62.199 -17.038  -0.633  1.00  0.00           C  
ATOM    190  OG1 THR A  12     -60.768 -17.040  -0.718  1.00  0.00           O  
ATOM    191  CG2 THR A  12     -62.627 -16.310   0.632  1.00  0.00           C  
ATOM    192  H   THR A  12     -61.885 -18.710  -2.608  1.00  0.00           H  
ATOM    193  HA  THR A  12     -62.261 -19.009   0.220  1.00  0.00           H  
ATOM    194  HB  THR A  12     -62.601 -16.515  -1.500  1.00  0.00           H  
ATOM    195  HG1 THR A  12     -60.497 -17.482  -1.526  1.00  0.00           H  
ATOM    196 1HG2 THR A  12     -62.253 -15.286   0.607  1.00  0.00           H  
ATOM    197 2HG2 THR A  12     -63.715 -16.297   0.694  1.00  0.00           H  
ATOM    198 3HG2 THR A  12     -62.220 -16.823   1.503  1.00  0.00           H  
ATOM    199  N   ILE A  13     -64.930 -18.264  -1.543  1.00  0.00           N  
ATOM    200  CA  ILE A  13     -66.387 -18.241  -1.482  1.00  0.00           C  
ATOM    201  C   ILE A  13     -66.941 -19.589  -1.038  1.00  0.00           C  
ATOM    202  O   ILE A  13     -67.877 -19.654  -0.241  1.00  0.00           O  
ATOM    203  CB  ILE A  13     -66.988 -17.864  -2.849  1.00  0.00           C  
ATOM    204  CG1 ILE A  13     -66.664 -16.407  -3.191  1.00  0.00           C  
ATOM    205  CG2 ILE A  13     -68.491 -18.093  -2.851  1.00  0.00           C  
ATOM    206  CD1 ILE A  13     -66.975 -16.032  -4.621  1.00  0.00           C  
ATOM    207  H   ILE A  13     -64.435 -18.114  -2.410  1.00  0.00           H  
ATOM    208  HA  ILE A  13     -66.691 -17.491  -0.753  1.00  0.00           H  
ATOM    209  HB  ILE A  13     -66.535 -18.478  -3.627  1.00  0.00           H  
ATOM    210 1HG1 ILE A  13     -67.228 -15.746  -2.534  1.00  0.00           H  
ATOM    211 2HG1 ILE A  13     -65.605 -16.218  -3.012  1.00  0.00           H  
ATOM    212 1HG2 ILE A  13     -68.900 -17.821  -3.824  1.00  0.00           H  
ATOM    213 2HG2 ILE A  13     -68.699 -19.143  -2.651  1.00  0.00           H  
ATOM    214 3HG2 ILE A  13     -68.954 -17.478  -2.078  1.00  0.00           H  
ATOM    215 1HD1 ILE A  13     -66.719 -14.985  -4.787  1.00  0.00           H  
ATOM    216 2HD1 ILE A  13     -66.393 -16.659  -5.297  1.00  0.00           H  
ATOM    217 3HD1 ILE A  13     -68.037 -16.179  -4.813  1.00  0.00           H  
ATOM    218  N   GLU A  14     -66.314 -20.645  -1.596  1.00  0.00           N  
ATOM    219  CA  GLU A  14     -66.748 -21.995  -1.253  1.00  0.00           C  
ATOM    220  C   GLU A  14     -66.560 -22.272   0.234  1.00  0.00           C  
ATOM    221  O   GLU A  14     -67.419 -22.876   0.876  1.00  0.00           O  
ATOM    222  CB  GLU A  14     -65.977 -23.029  -2.076  1.00  0.00           C  
ATOM    223  CG  GLU A  14     -66.331 -23.046  -3.556  1.00  0.00           C  
ATOM    224  CD  GLU A  14     -65.499 -24.017  -4.346  1.00  0.00           C  
ATOM    225  OE1 GLU A  14     -64.590 -24.584  -3.787  1.00  0.00           O  
ATOM    226  OE2 GLU A  14     -65.772 -24.193  -5.510  1.00  0.00           O  
ATOM    227  H   GLU A  14     -65.555 -20.482  -2.241  1.00  0.00           H  
ATOM    228  HA  GLU A  14     -67.810 -22.086  -1.483  1.00  0.00           H  
ATOM    229 1HB  GLU A  14     -64.907 -22.838  -1.990  1.00  0.00           H  
ATOM    230 2HB  GLU A  14     -66.164 -24.026  -1.676  1.00  0.00           H  
ATOM    231 1HG  GLU A  14     -67.382 -23.313  -3.664  1.00  0.00           H  
ATOM    232 2HG  GLU A  14     -66.196 -22.044  -3.962  1.00  0.00           H  
ATOM    233  N   ASN A  15     -65.399 -21.800   0.733  1.00  0.00           N  
ATOM    234  CA  ASN A  15     -65.097 -21.998   2.145  1.00  0.00           C  
ATOM    235  C   ASN A  15     -66.121 -21.302   3.031  1.00  0.00           C  
ATOM    236  O   ASN A  15     -66.556 -21.850   4.044  1.00  0.00           O  
ATOM    237  CB  ASN A  15     -63.695 -21.512   2.465  1.00  0.00           C  
ATOM    238  CG  ASN A  15     -62.629 -22.427   1.929  1.00  0.00           C  
ATOM    239  OD1 ASN A  15     -62.868 -23.621   1.716  1.00  0.00           O  
ATOM    240  ND2 ASN A  15     -61.457 -21.890   1.708  1.00  0.00           N  
ATOM    241  H   ASN A  15     -64.759 -21.316   0.119  1.00  0.00           H  
ATOM    242  HA  ASN A  15     -65.152 -23.066   2.364  1.00  0.00           H  
ATOM    243 1HB  ASN A  15     -63.550 -20.517   2.042  1.00  0.00           H  
ATOM    244 2HB  ASN A  15     -63.577 -21.428   3.546  1.00  0.00           H  
ATOM    245 1HD2 ASN A  15     -60.709 -22.451   1.351  1.00  0.00           H  
ATOM    246 2HD2 ASN A  15     -61.308 -20.919   1.894  1.00  0.00           H  
ATOM    247  N   ILE A  16     -66.477 -20.076   2.593  1.00  0.00           N  
ATOM    248  CA  ILE A  16     -67.453 -19.303   3.352  1.00  0.00           C  
ATOM    249  C   ILE A  16     -68.799 -20.016   3.404  1.00  0.00           C  
ATOM    250  O   ILE A  16     -69.456 -20.045   4.444  1.00  0.00           O  
ATOM    251  CB  ILE A  16     -67.636 -17.901   2.742  1.00  0.00           C  
ATOM    252  CG1 ILE A  16     -66.335 -17.100   2.841  1.00  0.00           C  
ATOM    253  CG2 ILE A  16     -68.773 -17.165   3.434  1.00  0.00           C  
ATOM    254  CD1 ILE A  16     -65.863 -16.877   4.260  1.00  0.00           C  
ATOM    255  H   ILE A  16     -66.059 -19.716   1.747  1.00  0.00           H  
ATOM    256  HA  ILE A  16     -67.087 -19.189   4.371  1.00  0.00           H  
ATOM    257  HB  ILE A  16     -67.869 -17.993   1.681  1.00  0.00           H  
ATOM    258 1HG1 ILE A  16     -65.547 -17.619   2.297  1.00  0.00           H  
ATOM    259 2HG1 ILE A  16     -66.470 -16.126   2.371  1.00  0.00           H  
ATOM    260 1HG2 ILE A  16     -68.889 -16.176   2.991  1.00  0.00           H  
ATOM    261 2HG2 ILE A  16     -69.698 -17.727   3.313  1.00  0.00           H  
ATOM    262 3HG2 ILE A  16     -68.547 -17.062   4.496  1.00  0.00           H  
ATOM    263 1HD1 ILE A  16     -64.936 -16.303   4.249  1.00  0.00           H  
ATOM    264 2HD1 ILE A  16     -66.624 -16.328   4.815  1.00  0.00           H  
ATOM    265 3HD1 ILE A  16     -65.687 -17.839   4.740  1.00  0.00           H  
ATOM    266  N   ALA A  17     -69.162 -20.581   2.235  1.00  0.00           N  
ATOM    267  CA  ALA A  17     -70.430 -21.296   2.151  1.00  0.00           C  
ATOM    268  C   ALA A  17     -70.450 -22.492   3.093  1.00  0.00           C  
ATOM    269  O   ALA A  17     -71.455 -22.757   3.753  1.00  0.00           O  
ATOM    270  CB  ALA A  17     -70.692 -21.744   0.721  1.00  0.00           C  
ATOM    271  H   ALA A  17     -68.548 -20.498   1.437  1.00  0.00           H  
ATOM    272  HA  ALA A  17     -71.223 -20.615   2.459  1.00  0.00           H  
ATOM    273 1HB  ALA A  17     -71.642 -22.277   0.675  1.00  0.00           H  
ATOM    274 2HB  ALA A  17     -70.733 -20.873   0.068  1.00  0.00           H  
ATOM    275 3HB  ALA A  17     -69.890 -22.405   0.395  1.00  0.00           H  
ATOM    276  N   GLU A  18     -69.295 -23.188   3.115  1.00  0.00           N  
ATOM    277  CA  GLU A  18     -69.183 -24.358   3.978  1.00  0.00           C  
ATOM    278  C   GLU A  18     -69.344 -23.978   5.444  1.00  0.00           C  
ATOM    279  O   GLU A  18     -70.005 -24.681   6.209  1.00  0.00           O  
ATOM    280  CB  GLU A  18     -67.835 -25.051   3.765  1.00  0.00           C  
ATOM    281  CG  GLU A  18     -67.691 -25.746   2.418  1.00  0.00           C  
ATOM    282  CD  GLU A  18     -66.328 -26.346   2.213  1.00  0.00           C  
ATOM    283  OE1 GLU A  18     -65.475 -26.134   3.041  1.00  0.00           O  
ATOM    284  OE2 GLU A  18     -66.140 -27.019   1.226  1.00  0.00           O  
ATOM    285  H   GLU A  18     -68.528 -22.886   2.532  1.00  0.00           H  
ATOM    286  HA  GLU A  18     -69.980 -25.057   3.719  1.00  0.00           H  
ATOM    287 1HB  GLU A  18     -67.032 -24.319   3.851  1.00  0.00           H  
ATOM    288 2HB  GLU A  18     -67.682 -25.797   4.545  1.00  0.00           H  
ATOM    289 1HG  GLU A  18     -68.438 -26.536   2.348  1.00  0.00           H  
ATOM    290 2HG  GLU A  18     -67.889 -25.025   1.626  1.00  0.00           H  
ATOM    291  N   GLN A  19     -68.708 -22.838   5.784  1.00  0.00           N  
ATOM    292  CA  GLN A  19     -68.783 -22.362   7.160  1.00  0.00           C  
ATOM    293  C   GLN A  19     -70.220 -22.045   7.555  1.00  0.00           C  
ATOM    294  O   GLN A  19     -70.653 -22.359   8.664  1.00  0.00           O  
ATOM    295  CB  GLN A  19     -67.903 -21.123   7.347  1.00  0.00           C  
ATOM    296  CG  GLN A  19     -66.413 -21.394   7.232  1.00  0.00           C  
ATOM    297  CD  GLN A  19     -65.907 -22.319   8.322  1.00  0.00           C  
ATOM    298  OE1 GLN A  19     -66.144 -22.088   9.511  1.00  0.00           O  
ATOM    299  NE2 GLN A  19     -65.207 -23.375   7.924  1.00  0.00           N  
ATOM    300  H   GLN A  19     -68.191 -22.334   5.078  1.00  0.00           H  
ATOM    301  HA  GLN A  19     -68.419 -23.150   7.819  1.00  0.00           H  
ATOM    302 1HB  GLN A  19     -68.167 -20.373   6.601  1.00  0.00           H  
ATOM    303 2HB  GLN A  19     -68.091 -20.688   8.329  1.00  0.00           H  
ATOM    304 1HG  GLN A  19     -66.213 -21.861   6.267  1.00  0.00           H  
ATOM    305 2HG  GLN A  19     -65.875 -20.449   7.308  1.00  0.00           H  
ATOM    306 1HE2 GLN A  19     -64.847 -24.021   8.598  1.00  0.00           H  
ATOM    307 2HE2 GLN A  19     -65.038 -23.525   6.949  1.00  0.00           H  
ATOM    308  N   VAL A  20     -70.922 -21.411   6.594  1.00  0.00           N  
ATOM    309  CA  VAL A  20     -72.312 -21.051   6.844  1.00  0.00           C  
ATOM    310  C   VAL A  20     -73.145 -22.279   7.192  1.00  0.00           C  
ATOM    311  O   VAL A  20     -73.911 -22.269   8.155  1.00  0.00           O  
ATOM    312  CB  VAL A  20     -72.915 -20.357   5.609  1.00  0.00           C  
ATOM    313  CG1 VAL A  20     -74.416 -20.173   5.781  1.00  0.00           C  
ATOM    314  CG2 VAL A  20     -72.231 -19.018   5.381  1.00  0.00           C  
ATOM    315  H   VAL A  20     -70.471 -21.198   5.715  1.00  0.00           H  
ATOM    316  HA  VAL A  20     -72.343 -20.358   7.686  1.00  0.00           H  
ATOM    317  HB  VAL A  20     -72.768 -20.995   4.737  1.00  0.00           H  
ATOM    318 1HG1 VAL A  20     -74.826 -19.682   4.898  1.00  0.00           H  
ATOM    319 2HG1 VAL A  20     -74.890 -21.147   5.906  1.00  0.00           H  
ATOM    320 3HG1 VAL A  20     -74.609 -19.559   6.660  1.00  0.00           H  
ATOM    321 1HG2 VAL A  20     -72.662 -18.533   4.506  1.00  0.00           H  
ATOM    322 2HG2 VAL A  20     -72.374 -18.383   6.256  1.00  0.00           H  
ATOM    323 3HG2 VAL A  20     -71.164 -19.178   5.219  1.00  0.00           H  
ATOM    324  N   SER A  21     -73.005 -23.339   6.418  1.00  0.00           N  
ATOM    325  CA  SER A  21     -73.949 -24.441   6.519  1.00  0.00           C  
ATOM    326  C   SER A  21     -74.146 -24.822   7.991  1.00  0.00           C  
ATOM    327  O   SER A  21     -75.233 -25.234   8.395  1.00  0.00           O  
ATOM    328  CB  SER A  21     -73.453 -25.634   5.726  1.00  0.00           C  
ATOM    329  OG  SER A  21     -72.259 -26.133   6.263  1.00  0.00           O  
ATOM    330  H   SER A  21     -72.238 -23.371   5.762  1.00  0.00           H  
ATOM    331  HA  SER A  21     -74.905 -24.116   6.106  1.00  0.00           H  
ATOM    332 1HB  SER A  21     -74.212 -26.416   5.732  1.00  0.00           H  
ATOM    333 2HB  SER A  21     -73.294 -25.340   4.689  1.00  0.00           H  
ATOM    334  HG  SER A  21     -71.562 -25.558   5.938  1.00  0.00           H  
ATOM    335  N   ARG A  22     -73.090 -24.685   8.789  1.00  0.00           N  
ATOM    336  CA  ARG A  22     -73.143 -24.999  10.221  1.00  0.00           C  
ATOM    337  C   ARG A  22     -73.987 -24.001  11.020  1.00  0.00           C  
ATOM    338  O   ARG A  22     -74.561 -24.346  12.053  1.00  0.00           O  
ATOM    339  CB  ARG A  22     -71.738 -25.032  10.802  1.00  0.00           C  
ATOM    340  CG  ARG A  22     -70.878 -26.194  10.330  1.00  0.00           C  
ATOM    341  CD  ARG A  22     -69.546 -26.195  10.988  1.00  0.00           C  
ATOM    342  NE  ARG A  22     -68.715 -27.296  10.529  1.00  0.00           N  
ATOM    343  CZ  ARG A  22     -67.882 -27.238   9.473  1.00  0.00           C  
ATOM    344  NH1 ARG A  22     -67.779 -26.127   8.777  1.00  0.00           N  
ATOM    345  NH2 ARG A  22     -67.167 -28.297   9.135  1.00  0.00           N  
ATOM    346  H   ARG A  22     -72.219 -24.353   8.400  1.00  0.00           H  
ATOM    347  HA  ARG A  22     -73.593 -25.985  10.342  1.00  0.00           H  
ATOM    348 1HB  ARG A  22     -71.216 -24.111  10.545  1.00  0.00           H  
ATOM    349 2HB  ARG A  22     -71.795 -25.084  11.889  1.00  0.00           H  
ATOM    350 1HG  ARG A  22     -71.377 -27.135  10.566  1.00  0.00           H  
ATOM    351 2HG  ARG A  22     -70.728 -26.123   9.252  1.00  0.00           H  
ATOM    352 1HD  ARG A  22     -69.030 -25.262  10.764  1.00  0.00           H  
ATOM    353 2HD  ARG A  22     -69.673 -26.289  12.066  1.00  0.00           H  
ATOM    354  HE  ARG A  22     -68.767 -28.168  11.040  1.00  0.00           H  
ATOM    355 1HH1 ARG A  22     -68.326 -25.317   9.035  1.00  0.00           H  
ATOM    356 2HH1 ARG A  22     -67.155 -26.083   7.985  1.00  0.00           H  
ATOM    357 1HH2 ARG A  22     -67.246 -29.151   9.670  1.00  0.00           H  
ATOM    358 2HH2 ARG A  22     -66.542 -28.253   8.344  1.00  0.00           H  
ATOM    359  N   LEU A  23     -74.060 -22.762  10.537  1.00  0.00           N  
ATOM    360  CA  LEU A  23     -74.547 -21.647  11.351  1.00  0.00           C  
ATOM    361  C   LEU A  23     -76.034 -21.764  11.662  1.00  0.00           C  
ATOM    362  O   LEU A  23     -76.847 -22.016  10.773  1.00  0.00           O  
ATOM    363  CB  LEU A  23     -74.282 -20.318  10.633  1.00  0.00           C  
ATOM    364  CG  LEU A  23     -72.805 -19.944  10.450  1.00  0.00           C  
ATOM    365  CD1 LEU A  23     -72.702 -18.674   9.618  1.00  0.00           C  
ATOM    366  CD2 LEU A  23     -72.156 -19.759  11.814  1.00  0.00           C  
ATOM    367  H   LEU A  23     -73.773 -22.588   9.585  1.00  0.00           H  
ATOM    368  HA  LEU A  23     -74.007 -21.648  12.297  1.00  0.00           H  
ATOM    369 1HB  LEU A  23     -74.737 -20.360   9.645  1.00  0.00           H  
ATOM    370 2HB  LEU A  23     -74.759 -19.517  11.196  1.00  0.00           H  
ATOM    371  HG  LEU A  23     -72.292 -20.740   9.910  1.00  0.00           H  
ATOM    372 1HD1 LEU A  23     -71.652 -18.408   9.488  1.00  0.00           H  
ATOM    373 2HD1 LEU A  23     -73.156 -18.841   8.641  1.00  0.00           H  
ATOM    374 3HD1 LEU A  23     -73.221 -17.862  10.126  1.00  0.00           H  
ATOM    375 1HD2 LEU A  23     -71.106 -19.494  11.684  1.00  0.00           H  
ATOM    376 2HD2 LEU A  23     -72.667 -18.962  12.355  1.00  0.00           H  
ATOM    377 3HD2 LEU A  23     -72.229 -20.687  12.381  1.00  0.00           H  
ATOM    378  N   LYS A  24     -76.381 -21.578  12.934  1.00  0.00           N  
ATOM    379  CA  LYS A  24     -77.761 -21.720  13.385  1.00  0.00           C  
ATOM    380  C   LYS A  24     -78.312 -20.437  13.998  1.00  0.00           C  
ATOM    381  O   LYS A  24     -79.420 -20.420  14.534  1.00  0.00           O  
ATOM    382  CB  LYS A  24     -77.869 -22.864  14.394  1.00  0.00           C  
ATOM    383  CG  LYS A  24     -77.445 -24.223  13.853  1.00  0.00           C  
ATOM    384  CD  LYS A  24     -78.369 -24.687  12.737  1.00  0.00           C  
ATOM    385  CE  LYS A  24     -78.002 -26.083  12.256  1.00  0.00           C  
ATOM    386  NZ  LYS A  24     -78.873 -26.533  11.137  1.00  0.00           N  
ATOM    387  H   LYS A  24     -75.670 -21.331  13.607  1.00  0.00           H  
ATOM    388  HA  LYS A  24     -78.384 -21.958  12.522  1.00  0.00           H  
ATOM    389 1HB  LYS A  24     -77.249 -22.642  15.263  1.00  0.00           H  
ATOM    390 2HB  LYS A  24     -78.899 -22.949  14.740  1.00  0.00           H  
ATOM    391 1HG  LYS A  24     -76.427 -24.160  13.467  1.00  0.00           H  
ATOM    392 2HG  LYS A  24     -77.464 -24.958  14.657  1.00  0.00           H  
ATOM    393 1HD  LYS A  24     -79.399 -24.695  13.097  1.00  0.00           H  
ATOM    394 2HD  LYS A  24     -78.302 -23.994  11.898  1.00  0.00           H  
ATOM    395 1HE  LYS A  24     -76.966 -26.090  11.920  1.00  0.00           H  
ATOM    396 2HE  LYS A  24     -78.098 -26.789  13.081  1.00  0.00           H  
ATOM    397 1HZ  LYS A  24     -78.598 -27.461  10.848  1.00  0.00           H  
ATOM    398 2HZ  LYS A  24     -79.836 -26.548  11.443  1.00  0.00           H  
ATOM    399 3HZ  LYS A  24     -78.778 -25.897  10.358  1.00  0.00           H  
ATOM    400  N   ASP A  25     -77.538 -19.362  13.918  1.00  0.00           N  
ATOM    401  CA  ASP A  25     -77.957 -18.077  14.470  1.00  0.00           C  
ATOM    402  C   ASP A  25     -77.832 -16.979  13.424  1.00  0.00           C  
ATOM    403  O   ASP A  25     -77.100 -17.122  12.445  1.00  0.00           O  
ATOM    404  CB  ASP A  25     -77.122 -17.717  15.701  1.00  0.00           C  
ATOM    405  CG  ASP A  25     -77.753 -16.616  16.544  1.00  0.00           C  
ATOM    406  OD1 ASP A  25     -78.756 -16.083  16.134  1.00  0.00           O  
ATOM    407  OD2 ASP A  25     -77.225 -16.320  17.589  1.00  0.00           O  
ATOM    408  H   ASP A  25     -76.639 -19.436  13.464  1.00  0.00           H  
ATOM    409  HA  ASP A  25     -79.003 -18.153  14.769  1.00  0.00           H  
ATOM    410 1HB  ASP A  25     -76.992 -18.602  16.324  1.00  0.00           H  
ATOM    411 2HB  ASP A  25     -76.131 -17.390  15.386  1.00  0.00           H  
ATOM    412  N   GLU A  26     -78.550 -15.882  13.633  1.00  0.00           N  
ATOM    413  CA  GLU A  26     -78.638 -14.836  12.624  1.00  0.00           C  
ATOM    414  C   GLU A  26     -77.400 -13.941  12.680  1.00  0.00           C  
ATOM    415  O   GLU A  26     -76.857 -13.551  11.646  1.00  0.00           O  
ATOM    416  CB  GLU A  26     -79.903 -14.000  12.826  1.00  0.00           C  
ATOM    417  CG  GLU A  26     -81.201 -14.748  12.556  1.00  0.00           C  
ATOM    418  CD  GLU A  26     -82.423 -13.906  12.796  1.00  0.00           C  
ATOM    419  OE1 GLU A  26     -82.278 -12.804  13.270  1.00  0.00           O  
ATOM    420  OE2 GLU A  26     -83.502 -14.364  12.506  1.00  0.00           O  
ATOM    421  H   GLU A  26     -79.043 -15.776  14.509  1.00  0.00           H  
ATOM    422  HA  GLU A  26     -78.682 -15.306  11.642  1.00  0.00           H  
ATOM    423 1HB  GLU A  26     -79.937 -13.632  13.852  1.00  0.00           H  
ATOM    424 2HB  GLU A  26     -79.874 -13.132  12.168  1.00  0.00           H  
ATOM    425 1HG  GLU A  26     -81.205 -15.086  11.520  1.00  0.00           H  
ATOM    426 2HG  GLU A  26     -81.240 -15.628  13.196  1.00  0.00           H  
ATOM    427  N   LYS A  27     -76.922 -13.594  13.886  1.00  0.00           N  
ATOM    428  CA  LYS A  27     -75.689 -12.821  13.956  1.00  0.00           C  
ATOM    429  C   LYS A  27     -74.546 -13.543  13.255  1.00  0.00           C  
ATOM    430  O   LYS A  27     -73.811 -12.947  12.467  1.00  0.00           O  
ATOM    431  CB  LYS A  27     -75.316 -12.535  15.411  1.00  0.00           C  
ATOM    432  CG  LYS A  27     -76.316 -11.661  16.156  1.00  0.00           C  
ATOM    433  CD  LYS A  27     -75.820 -11.323  17.555  1.00  0.00           C  
ATOM    434  CE  LYS A  27     -75.790 -12.557  18.445  1.00  0.00           C  
ATOM    435  NZ  LYS A  27     -77.157 -13.074  18.726  1.00  0.00           N  
ATOM    436  H   LYS A  27     -77.427 -13.876  14.715  1.00  0.00           H  
ATOM    437  HA  LYS A  27     -75.846 -11.871  13.444  1.00  0.00           H  
ATOM    438 1HB  LYS A  27     -75.225 -13.476  15.955  1.00  0.00           H  
ATOM    439 2HB  LYS A  27     -74.346 -12.040  15.448  1.00  0.00           H  
ATOM    440 1HG  LYS A  27     -76.473 -10.735  15.602  1.00  0.00           H  
ATOM    441 2HG  LYS A  27     -77.269 -12.183  16.234  1.00  0.00           H  
ATOM    442 1HD  LYS A  27     -74.815 -10.905  17.494  1.00  0.00           H  
ATOM    443 2HD  LYS A  27     -76.478 -10.579  18.004  1.00  0.00           H  
ATOM    444 1HE  LYS A  27     -75.211 -13.341  17.960  1.00  0.00           H  
ATOM    445 2HE  LYS A  27     -75.307 -12.312  19.390  1.00  0.00           H  
ATOM    446 1HZ  LYS A  27     -77.093 -13.890  19.318  1.00  0.00           H  
ATOM    447 2HZ  LYS A  27     -77.698 -12.361  19.193  1.00  0.00           H  
ATOM    448 3HZ  LYS A  27     -77.608 -13.324  17.857  1.00  0.00           H  
ATOM    449  N   LYS A  28     -74.400 -14.832  13.547  1.00  0.00           N  
ATOM    450  CA  LYS A  28     -73.346 -15.640  12.944  1.00  0.00           C  
ATOM    451  C   LYS A  28     -73.444 -15.629  11.424  1.00  0.00           C  
ATOM    452  O   LYS A  28     -72.446 -15.434  10.730  1.00  0.00           O  
ATOM    453  CB  LYS A  28     -73.407 -17.077  13.465  1.00  0.00           C  
ATOM    454  CG  LYS A  28     -72.958 -17.242  14.911  1.00  0.00           C  
ATOM    455  CD  LYS A  28     -72.832 -18.711  15.286  1.00  0.00           C  
ATOM    456  CE  LYS A  28     -74.198 -19.370  15.411  1.00  0.00           C  
ATOM    457  NZ  LYS A  28     -74.098 -20.764  15.922  1.00  0.00           N  
ATOM    458  H   LYS A  28     -75.037 -15.263  14.202  1.00  0.00           H  
ATOM    459  HA  LYS A  28     -72.381 -15.210  13.219  1.00  0.00           H  
ATOM    460 1HB  LYS A  28     -74.429 -17.448  13.388  1.00  0.00           H  
ATOM    461 2HB  LYS A  28     -72.779 -17.716  12.844  1.00  0.00           H  
ATOM    462 1HG  LYS A  28     -71.991 -16.756  15.049  1.00  0.00           H  
ATOM    463 2HG  LYS A  28     -73.681 -16.767  15.573  1.00  0.00           H  
ATOM    464 1HD  LYS A  28     -72.254 -19.233  14.523  1.00  0.00           H  
ATOM    465 2HD  LYS A  28     -72.308 -18.800  16.238  1.00  0.00           H  
ATOM    466 1HE  LYS A  28     -74.820 -18.790  16.090  1.00  0.00           H  
ATOM    467 2HE  LYS A  28     -74.683 -19.388  14.435  1.00  0.00           H  
ATOM    468 1HZ  LYS A  28     -75.023 -21.165  15.990  1.00  0.00           H  
ATOM    469 2HZ  LYS A  28     -73.538 -21.316  15.289  1.00  0.00           H  
ATOM    470 3HZ  LYS A  28     -73.667 -20.758  16.835  1.00  0.00           H  
ATOM    471  N   ILE A  29     -74.690 -15.847  10.958  1.00  0.00           N  
ATOM    472  CA  ILE A  29     -74.921 -15.862   9.518  1.00  0.00           C  
ATOM    473  C   ILE A  29     -74.587 -14.514   8.893  1.00  0.00           C  
ATOM    474  O   ILE A  29     -73.990 -14.448   7.818  1.00  0.00           O  
ATOM    475  CB  ILE A  29     -76.382 -16.229   9.200  1.00  0.00           C  
ATOM    476  CG1 ILE A  29     -76.662 -17.685   9.578  1.00  0.00           C  
ATOM    477  CG2 ILE A  29     -76.681 -15.991   7.728  1.00  0.00           C  
ATOM    478  CD1 ILE A  29     -78.128 -18.051   9.557  1.00  0.00           C  
ATOM    479  H   ILE A  29     -75.442 -15.997  11.615  1.00  0.00           H  
ATOM    480  HA  ILE A  29     -74.272 -16.615   9.071  1.00  0.00           H  
ATOM    481  HB  ILE A  29     -77.051 -15.613   9.801  1.00  0.00           H  
ATOM    482 1HG1 ILE A  29     -76.135 -18.347   8.892  1.00  0.00           H  
ATOM    483 2HG1 ILE A  29     -76.277 -17.881  10.580  1.00  0.00           H  
ATOM    484 1HG2 ILE A  29     -77.718 -16.256   7.520  1.00  0.00           H  
ATOM    485 2HG2 ILE A  29     -76.521 -14.941   7.489  1.00  0.00           H  
ATOM    486 3HG2 ILE A  29     -76.021 -16.607   7.118  1.00  0.00           H  
ATOM    487 1HD1 ILE A  29     -78.247 -19.098   9.836  1.00  0.00           H  
ATOM    488 2HD1 ILE A  29     -78.671 -17.423  10.265  1.00  0.00           H  
ATOM    489 3HD1 ILE A  29     -78.527 -17.897   8.555  1.00  0.00           H  
ATOM    490  N   LYS A  30     -75.004 -13.458   9.622  1.00  0.00           N  
ATOM    491  CA  LYS A  30     -74.746 -12.108   9.135  1.00  0.00           C  
ATOM    492  C   LYS A  30     -73.251 -11.838   9.026  1.00  0.00           C  
ATOM    493  O   LYS A  30     -72.789 -11.231   8.059  1.00  0.00           O  
ATOM    494  CB  LYS A  30     -75.401 -11.073  10.051  1.00  0.00           C  
ATOM    495  CG  LYS A  30     -75.239  -9.631   9.589  1.00  0.00           C  
ATOM    496  CD  LYS A  30     -75.983  -8.670  10.505  1.00  0.00           C  
ATOM    497  CE  LYS A  30     -75.803  -7.227  10.058  1.00  0.00           C  
ATOM    498  NZ  LYS A  30     -76.526  -6.276  10.945  1.00  0.00           N  
ATOM    499  H   LYS A  30     -75.488 -13.623  10.493  1.00  0.00           H  
ATOM    500  HA  LYS A  30     -75.176 -12.011   8.137  1.00  0.00           H  
ATOM    501 1HB  LYS A  30     -76.469 -11.281  10.130  1.00  0.00           H  
ATOM    502 2HB  LYS A  30     -74.977 -11.153  11.052  1.00  0.00           H  
ATOM    503 1HG  LYS A  30     -74.181  -9.368   9.583  1.00  0.00           H  
ATOM    504 2HG  LYS A  30     -75.627  -9.528   8.576  1.00  0.00           H  
ATOM    505 1HD  LYS A  30     -77.047  -8.913  10.501  1.00  0.00           H  
ATOM    506 2HD  LYS A  30     -75.609  -8.775  11.523  1.00  0.00           H  
ATOM    507 1HE  LYS A  30     -74.744  -6.975  10.062  1.00  0.00           H  
ATOM    508 2HE  LYS A  30     -76.178  -7.112   9.041  1.00  0.00           H  
ATOM    509 1HZ  LYS A  30     -76.382  -5.332  10.615  1.00  0.00           H  
ATOM    510 2HZ  LYS A  30     -77.513  -6.489  10.935  1.00  0.00           H  
ATOM    511 3HZ  LYS A  30     -76.173  -6.360  11.888  1.00  0.00           H  
ATOM    512  N   ALA A  31     -72.534 -12.319  10.062  1.00  0.00           N  
ATOM    513  CA  ALA A  31     -71.089 -12.129  10.078  1.00  0.00           C  
ATOM    514  C   ALA A  31     -70.428 -12.823   8.895  1.00  0.00           C  
ATOM    515  O   ALA A  31     -69.519 -12.276   8.271  1.00  0.00           O  
ATOM    516  CB  ALA A  31     -70.503 -12.640  11.386  1.00  0.00           C  
ATOM    517  H   ALA A  31     -73.012 -12.803  10.808  1.00  0.00           H  
ATOM    518  HA  ALA A  31     -70.887 -11.061   9.995  1.00  0.00           H  
ATOM    519 1HB  ALA A  31     -69.423 -12.491  11.384  1.00  0.00           H  
ATOM    520 2HB  ALA A  31     -70.942 -12.094  12.221  1.00  0.00           H  
ATOM    521 3HB  ALA A  31     -70.722 -13.701  11.492  1.00  0.00           H  
ATOM    522  N   LEU A  32     -70.934 -14.045   8.628  1.00  0.00           N  
ATOM    523  CA  LEU A  32     -70.389 -14.816   7.517  1.00  0.00           C  
ATOM    524  C   LEU A  32     -70.600 -14.097   6.192  1.00  0.00           C  
ATOM    525  O   LEU A  32     -69.711 -14.069   5.341  1.00  0.00           O  
ATOM    526  CB  LEU A  32     -71.043 -16.202   7.464  1.00  0.00           C  
ATOM    527  CG  LEU A  32     -70.473 -17.166   6.415  1.00  0.00           C  
ATOM    528  CD1 LEU A  32     -71.035 -16.815   5.044  1.00  0.00           C  
ATOM    529  CD2 LEU A  32     -68.954 -17.083   6.421  1.00  0.00           C  
ATOM    530  H   LEU A  32     -71.682 -14.404   9.203  1.00  0.00           H  
ATOM    531  HA  LEU A  32     -69.318 -14.939   7.675  1.00  0.00           H  
ATOM    532 1HB  LEU A  32     -70.937 -16.674   8.439  1.00  0.00           H  
ATOM    533 2HB  LEU A  32     -72.105 -16.078   7.257  1.00  0.00           H  
ATOM    534  HG  LEU A  32     -70.782 -18.185   6.651  1.00  0.00           H  
ATOM    535 1HD1 LEU A  32     -70.630 -17.500   4.299  1.00  0.00           H  
ATOM    536 2HD1 LEU A  32     -72.121 -16.902   5.063  1.00  0.00           H  
ATOM    537 3HD1 LEU A  32     -70.756 -15.794   4.787  1.00  0.00           H  
ATOM    538 1HD2 LEU A  32     -68.549 -17.769   5.676  1.00  0.00           H  
ATOM    539 2HD2 LEU A  32     -68.644 -16.065   6.184  1.00  0.00           H  
ATOM    540 3HD2 LEU A  32     -68.578 -17.356   7.407  1.00  0.00           H  
ATOM    541  N   VAL A  33     -71.816 -13.525   6.071  1.00  0.00           N  
ATOM    542  CA  VAL A  33     -72.147 -12.803   4.847  1.00  0.00           C  
ATOM    543  C   VAL A  33     -71.221 -11.610   4.645  1.00  0.00           C  
ATOM    544  O   VAL A  33     -70.772 -11.342   3.531  1.00  0.00           O  
ATOM    545  CB  VAL A  33     -73.607 -12.314   4.892  1.00  0.00           C  
ATOM    546  CG1 VAL A  33     -73.896 -11.393   3.717  1.00  0.00           C  
ATOM    547  CG2 VAL A  33     -74.552 -13.506   4.890  1.00  0.00           C  
ATOM    548  H   VAL A  33     -72.477 -13.607   6.830  1.00  0.00           H  
ATOM    549  HA  VAL A  33     -72.031 -13.483   4.002  1.00  0.00           H  
ATOM    550  HB  VAL A  33     -73.757 -11.732   5.801  1.00  0.00           H  
ATOM    551 1HG1 VAL A  33     -74.932 -11.057   3.764  1.00  0.00           H  
ATOM    552 2HG1 VAL A  33     -73.233 -10.529   3.759  1.00  0.00           H  
ATOM    553 3HG1 VAL A  33     -73.734 -11.932   2.783  1.00  0.00           H  
ATOM    554 1HG2 VAL A  33     -75.582 -13.153   4.922  1.00  0.00           H  
ATOM    555 2HG2 VAL A  33     -74.397 -14.091   3.983  1.00  0.00           H  
ATOM    556 3HG2 VAL A  33     -74.354 -14.129   5.762  1.00  0.00           H  
ATOM    557  N   ARG A  34     -70.967 -10.920   5.776  1.00  0.00           N  
ATOM    558  CA  ARG A  34     -70.092  -9.755   5.720  1.00  0.00           C  
ATOM    559  C   ARG A  34     -68.689 -10.140   5.269  1.00  0.00           C  
ATOM    560  O   ARG A  34     -68.067  -9.437   4.472  1.00  0.00           O  
ATOM    561  CB  ARG A  34     -70.016  -9.077   7.080  1.00  0.00           C  
ATOM    562  CG  ARG A  34     -71.298  -8.392   7.525  1.00  0.00           C  
ATOM    563  CD  ARG A  34     -71.632  -7.234   6.657  1.00  0.00           C  
ATOM    564  NE  ARG A  34     -70.652  -6.167   6.774  1.00  0.00           N  
ATOM    565  CZ  ARG A  34     -70.506  -5.161   5.890  1.00  0.00           C  
ATOM    566  NH1 ARG A  34     -71.282  -5.100   4.830  1.00  0.00           N  
ATOM    567  NH2 ARG A  34     -69.582  -4.236   6.087  1.00  0.00           N  
ATOM    568  H   ARG A  34     -71.388 -11.223   6.642  1.00  0.00           H  
ATOM    569  HA  ARG A  34     -70.504  -9.047   5.001  1.00  0.00           H  
ATOM    570 1HB  ARG A  34     -69.754  -9.813   7.839  1.00  0.00           H  
ATOM    571 2HB  ARG A  34     -69.227  -8.325   7.067  1.00  0.00           H  
ATOM    572 1HG  ARG A  34     -72.124  -9.102   7.483  1.00  0.00           H  
ATOM    573 2HG  ARG A  34     -71.181  -8.031   8.548  1.00  0.00           H  
ATOM    574 1HD  ARG A  34     -71.662  -7.556   5.616  1.00  0.00           H  
ATOM    575 2HD  ARG A  34     -72.605  -6.835   6.941  1.00  0.00           H  
ATOM    576  HE  ARG A  34     -70.036  -6.180   7.577  1.00  0.00           H  
ATOM    577 1HH1 ARG A  34     -71.988  -5.806   4.680  1.00  0.00           H  
ATOM    578 2HH1 ARG A  34     -71.172  -4.346   4.167  1.00  0.00           H  
ATOM    579 1HH2 ARG A  34     -68.985  -4.284   6.901  1.00  0.00           H  
ATOM    580 2HH2 ARG A  34     -69.473  -3.483   5.424  1.00  0.00           H  
ATOM    581  N   ILE A  35     -68.236 -11.285   5.819  1.00  0.00           N  
ATOM    582  CA  ILE A  35     -66.905 -11.767   5.471  1.00  0.00           C  
ATOM    583  C   ILE A  35     -66.805 -12.078   3.983  1.00  0.00           C  
ATOM    584  O   ILE A  35     -65.803 -11.766   3.340  1.00  0.00           O  
ATOM    585  CB  ILE A  35     -66.545 -13.024   6.284  1.00  0.00           C  
ATOM    586  CG1 ILE A  35     -66.464 -12.689   7.776  1.00  0.00           C  
ATOM    587  CG2 ILE A  35     -65.231 -13.615   5.796  1.00  0.00           C  
ATOM    588  CD1 ILE A  35     -65.411 -11.660   8.115  1.00  0.00           C  
ATOM    589  H   ILE A  35     -68.827 -11.788   6.465  1.00  0.00           H  
ATOM    590  HA  ILE A  35     -66.182 -10.986   5.705  1.00  0.00           H  
ATOM    591  HB  ILE A  35     -67.332 -13.768   6.170  1.00  0.00           H  
ATOM    592 1HG1 ILE A  35     -67.429 -12.315   8.117  1.00  0.00           H  
ATOM    593 2HG1 ILE A  35     -66.248 -13.596   8.341  1.00  0.00           H  
ATOM    594 1HG2 ILE A  35     -64.992 -14.502   6.382  1.00  0.00           H  
ATOM    595 2HG2 ILE A  35     -65.323 -13.888   4.746  1.00  0.00           H  
ATOM    596 3HG2 ILE A  35     -64.436 -12.878   5.911  1.00  0.00           H  
ATOM    597 1HD1 ILE A  35     -65.414 -11.476   9.190  1.00  0.00           H  
ATOM    598 2HD1 ILE A  35     -64.430 -12.030   7.813  1.00  0.00           H  
ATOM    599 3HD1 ILE A  35     -65.627 -10.731   7.588  1.00  0.00           H  
ATOM    600  N   ALA A  36     -67.890 -12.704   3.482  1.00  0.00           N  
ATOM    601  CA  ALA A  36     -67.922 -13.057   2.069  1.00  0.00           C  
ATOM    602  C   ALA A  36     -67.847 -11.815   1.189  1.00  0.00           C  
ATOM    603  O   ALA A  36     -67.151 -11.803   0.174  1.00  0.00           O  
ATOM    604  CB  ALA A  36     -69.178 -13.856   1.751  1.00  0.00           C  
ATOM    605  H   ALA A  36     -68.662 -12.917   4.097  1.00  0.00           H  
ATOM    606  HA  ALA A  36     -67.048 -13.672   1.853  1.00  0.00           H  
ATOM    607 1HB  ALA A  36     -69.187 -14.112   0.692  1.00  0.00           H  
ATOM    608 2HB  ALA A  36     -69.188 -14.769   2.346  1.00  0.00           H  
ATOM    609 3HB  ALA A  36     -70.057 -13.259   1.987  1.00  0.00           H  
ATOM    610  N   GLU A  37     -68.597 -10.787   1.634  1.00  0.00           N  
ATOM    611  CA  GLU A  37     -68.612  -9.538   0.882  1.00  0.00           C  
ATOM    612  C   GLU A  37     -67.225  -8.910   0.829  1.00  0.00           C  
ATOM    613  O   GLU A  37     -66.803  -8.401  -0.209  1.00  0.00           O  
ATOM    614  CB  GLU A  37     -69.605  -8.553   1.504  1.00  0.00           C  
ATOM    615  CG  GLU A  37     -71.067  -8.941   1.330  1.00  0.00           C  
ATOM    616  CD  GLU A  37     -72.009  -7.994   2.021  1.00  0.00           C  
ATOM    617  OE1 GLU A  37     -71.543  -7.122   2.713  1.00  0.00           O  
ATOM    618  OE2 GLU A  37     -73.197  -8.143   1.854  1.00  0.00           O  
ATOM    619  H   GLU A  37     -69.135 -10.901   2.481  1.00  0.00           H  
ATOM    620  HA  GLU A  37     -68.927  -9.753  -0.140  1.00  0.00           H  
ATOM    621 1HB  GLU A  37     -69.408  -8.462   2.572  1.00  0.00           H  
ATOM    622 2HB  GLU A  37     -69.466  -7.567   1.060  1.00  0.00           H  
ATOM    623 1HG  GLU A  37     -71.304  -8.960   0.267  1.00  0.00           H  
ATOM    624 2HG  GLU A  37     -71.215  -9.945   1.725  1.00  0.00           H  
ATOM    625  N   LEU A  38     -66.553  -8.975   1.996  1.00  0.00           N  
ATOM    626  CA  LEU A  38     -65.211  -8.411   2.080  1.00  0.00           C  
ATOM    627  C   LEU A  38     -64.255  -9.122   1.131  1.00  0.00           C  
ATOM    628  O   LEU A  38     -63.432  -8.487   0.472  1.00  0.00           O  
ATOM    629  CB  LEU A  38     -64.683  -8.509   3.517  1.00  0.00           C  
ATOM    630  CG  LEU A  38     -65.378  -7.605   4.544  1.00  0.00           C  
ATOM    631  CD1 LEU A  38     -64.877  -7.945   5.941  1.00  0.00           C  
ATOM    632  CD2 LEU A  38     -65.105  -6.147   4.205  1.00  0.00           C  
ATOM    633  H   LEU A  38     -66.992  -9.414   2.793  1.00  0.00           H  
ATOM    634  HA  LEU A  38     -65.260  -7.360   1.795  1.00  0.00           H  
ATOM    635 1HB  LEU A  38     -64.789  -9.538   3.856  1.00  0.00           H  
ATOM    636 2HB  LEU A  38     -63.623  -8.255   3.515  1.00  0.00           H  
ATOM    637  HG  LEU A  38     -66.453  -7.788   4.521  1.00  0.00           H  
ATOM    638 1HD1 LEU A  38     -65.370  -7.304   6.671  1.00  0.00           H  
ATOM    639 2HD1 LEU A  38     -65.102  -8.988   6.164  1.00  0.00           H  
ATOM    640 3HD1 LEU A  38     -63.800  -7.788   5.989  1.00  0.00           H  
ATOM    641 1HD2 LEU A  38     -65.600  -5.505   4.934  1.00  0.00           H  
ATOM    642 2HD2 LEU A  38     -64.031  -5.963   4.228  1.00  0.00           H  
ATOM    643 3HD2 LEU A  38     -65.490  -5.928   3.209  1.00  0.00           H  
ATOM    644  N   ALA A  39     -64.412 -10.461   1.103  1.00  0.00           N  
ATOM    645  CA  ALA A  39     -63.558 -11.262   0.234  1.00  0.00           C  
ATOM    646  C   ALA A  39     -63.765 -10.895  -1.230  1.00  0.00           C  
ATOM    647  O   ALA A  39     -62.806 -10.800  -1.997  1.00  0.00           O  
ATOM    648  CB  ALA A  39     -63.824 -12.745   0.450  1.00  0.00           C  
ATOM    649  H   ALA A  39     -65.120 -10.886   1.686  1.00  0.00           H  
ATOM    650  HA  ALA A  39     -62.520 -11.048   0.489  1.00  0.00           H  
ATOM    651 1HB  ALA A  39     -63.179 -13.329  -0.206  1.00  0.00           H  
ATOM    652 2HB  ALA A  39     -63.616 -13.004   1.488  1.00  0.00           H  
ATOM    653 3HB  ALA A  39     -64.866 -12.964   0.223  1.00  0.00           H  
ATOM    654  N   LYS A  40     -65.056 -10.697  -1.565  1.00  0.00           N  
ATOM    655  CA  LYS A  40     -65.390 -10.339  -2.939  1.00  0.00           C  
ATOM    656  C   LYS A  40     -64.762  -9.008  -3.329  1.00  0.00           C  
ATOM    657  O   LYS A  40     -64.252  -8.852  -4.438  1.00  0.00           O  
ATOM    658  CB  LYS A  40     -66.907 -10.280  -3.123  1.00  0.00           C  
ATOM    659  CG  LYS A  40     -67.600 -11.635  -3.081  1.00  0.00           C  
ATOM    660  CD  LYS A  40     -69.105 -11.492  -3.250  1.00  0.00           C  
ATOM    661  CE  LYS A  40     -69.800 -12.845  -3.196  1.00  0.00           C  
ATOM    662  NZ  LYS A  40     -71.277 -12.717  -3.321  1.00  0.00           N  
ATOM    663  H   LYS A  40     -65.769 -10.801  -0.858  1.00  0.00           H  
ATOM    664  HA  LYS A  40     -64.988 -11.105  -3.603  1.00  0.00           H  
ATOM    665 1HB  LYS A  40     -67.344  -9.657  -2.342  1.00  0.00           H  
ATOM    666 2HB  LYS A  40     -67.139  -9.814  -4.081  1.00  0.00           H  
ATOM    667 1HG  LYS A  40     -67.211 -12.267  -3.881  1.00  0.00           H  
ATOM    668 2HG  LYS A  40     -67.394 -12.120  -2.127  1.00  0.00           H  
ATOM    669 1HD  LYS A  40     -69.501 -10.857  -2.456  1.00  0.00           H  
ATOM    670 2HD  LYS A  40     -69.320 -11.022  -4.209  1.00  0.00           H  
ATOM    671 1HE  LYS A  40     -69.432 -13.474  -4.005  1.00  0.00           H  
ATOM    672 2HE  LYS A  40     -69.569 -13.335  -2.250  1.00  0.00           H  
ATOM    673 1HZ  LYS A  40     -71.700 -13.633  -3.281  1.00  0.00           H  
ATOM    674 2HZ  LYS A  40     -71.632 -12.149  -2.564  1.00  0.00           H  
ATOM    675 3HZ  LYS A  40     -71.504 -12.281  -4.203  1.00  0.00           H  
ATOM    676  N   GLU A  41     -64.830  -8.070  -2.361  1.00  0.00           N  
ATOM    677  CA  GLU A  41     -64.263  -6.749  -2.608  1.00  0.00           C  
ATOM    678  C   GLU A  41     -62.762  -6.830  -2.855  1.00  0.00           C  
ATOM    679  O   GLU A  41     -62.231  -6.155  -3.736  1.00  0.00           O  
ATOM    680  CB  GLU A  41     -64.545  -5.819  -1.426  1.00  0.00           C  
ATOM    681  CG  GLU A  41     -64.049  -4.393  -1.616  1.00  0.00           C  
ATOM    682  CD  GLU A  41     -64.410  -3.490  -0.468  1.00  0.00           C  
ATOM    683  OE1 GLU A  41     -65.418  -3.724   0.153  1.00  0.00           O  
ATOM    684  OE2 GLU A  41     -63.675  -2.565  -0.213  1.00  0.00           O  
ATOM    685  H   GLU A  41     -65.273  -8.300  -1.483  1.00  0.00           H  
ATOM    686  HA  GLU A  41     -64.731  -6.332  -3.500  1.00  0.00           H  
ATOM    687 1HB  GLU A  41     -65.619  -5.778  -1.243  1.00  0.00           H  
ATOM    688 2HB  GLU A  41     -64.075  -6.219  -0.527  1.00  0.00           H  
ATOM    689 1HG  GLU A  41     -62.965  -4.407  -1.724  1.00  0.00           H  
ATOM    690 2HG  GLU A  41     -64.474  -3.991  -2.535  1.00  0.00           H  
ATOM    691  N   ILE A  42     -62.121  -7.687  -2.033  1.00  0.00           N  
ATOM    692  CA  ILE A  42     -60.680  -7.859  -2.166  1.00  0.00           C  
ATOM    693  C   ILE A  42     -60.316  -8.415  -3.537  1.00  0.00           C  
ATOM    694  O   ILE A  42     -59.344  -7.981  -4.155  1.00  0.00           O  
ATOM    695  CB  ILE A  42     -60.135  -8.793  -1.071  1.00  0.00           C  
ATOM    696  CG1 ILE A  42     -60.247  -8.128   0.303  1.00  0.00           C  
ATOM    697  CG2 ILE A  42     -58.692  -9.174  -1.365  1.00  0.00           C  
ATOM    698  CD1 ILE A  42     -59.992  -9.068   1.460  1.00  0.00           C  
ATOM    699  H   ILE A  42     -62.652  -8.194  -1.340  1.00  0.00           H  
ATOM    700  HA  ILE A  42     -60.204  -6.885  -2.056  1.00  0.00           H  
ATOM    701  HB  ILE A  42     -60.739  -9.699  -1.032  1.00  0.00           H  
ATOM    702 1HG1 ILE A  42     -59.535  -7.306   0.368  1.00  0.00           H  
ATOM    703 2HG1 ILE A  42     -61.245  -7.705   0.423  1.00  0.00           H  
ATOM    704 1HG2 ILE A  42     -58.323  -9.834  -0.581  1.00  0.00           H  
ATOM    705 2HG2 ILE A  42     -58.640  -9.686  -2.325  1.00  0.00           H  
ATOM    706 3HG2 ILE A  42     -58.078  -8.273  -1.401  1.00  0.00           H  
ATOM    707 1HD1 ILE A  42     -60.090  -8.523   2.399  1.00  0.00           H  
ATOM    708 2HD1 ILE A  42     -60.718  -9.881   1.434  1.00  0.00           H  
ATOM    709 3HD1 ILE A  42     -58.986  -9.476   1.381  1.00  0.00           H  
ATOM    710  N   ALA A  43     -61.144  -9.388  -3.967  1.00  0.00           N  
ATOM    711  CA  ALA A  43     -60.907 -10.004  -5.266  1.00  0.00           C  
ATOM    712  C   ALA A  43     -61.021  -8.982  -6.390  1.00  0.00           C  
ATOM    713  O   ALA A  43     -60.223  -8.984  -7.328  1.00  0.00           O  
ATOM    714  CB  ALA A  43     -61.881 -11.151  -5.494  1.00  0.00           C  
ATOM    715  H   ALA A  43     -61.915  -9.673  -3.380  1.00  0.00           H  
ATOM    716  HA  ALA A  43     -59.890 -10.397  -5.275  1.00  0.00           H  
ATOM    717 1HB  ALA A  43     -61.691 -11.601  -6.468  1.00  0.00           H  
ATOM    718 2HB  ALA A  43     -61.747 -11.902  -4.715  1.00  0.00           H  
ATOM    719 3HB  ALA A  43     -62.901 -10.773  -5.462  1.00  0.00           H  
ATOM    720  N   LEU A  44     -62.048  -8.121  -6.241  1.00  0.00           N  
ATOM    721  CA  LEU A  44     -62.268  -7.090  -7.248  1.00  0.00           C  
ATOM    722  C   LEU A  44     -61.079  -6.142  -7.333  1.00  0.00           C  
ATOM    723  O   LEU A  44     -60.694  -5.709  -8.420  1.00  0.00           O  
ATOM    724  CB  LEU A  44     -63.541  -6.296  -6.924  1.00  0.00           C  
ATOM    725  CG  LEU A  44     -64.860  -7.063  -7.078  1.00  0.00           C  
ATOM    726  CD1 LEU A  44     -66.008  -6.209  -6.558  1.00  0.00           C  
ATOM    727  CD2 LEU A  44     -65.068  -7.427  -8.540  1.00  0.00           C  
ATOM    728  H   LEU A  44     -62.648  -8.206  -5.432  1.00  0.00           H  
ATOM    729  HA  LEU A  44     -62.394  -7.573  -8.216  1.00  0.00           H  
ATOM    730 1HB  LEU A  44     -63.479  -5.946  -5.895  1.00  0.00           H  
ATOM    731 2HB  LEU A  44     -63.584  -5.427  -7.580  1.00  0.00           H  
ATOM    732  HG  LEU A  44     -64.824  -7.973  -6.479  1.00  0.00           H  
ATOM    733 1HD1 LEU A  44     -66.946  -6.754  -6.667  1.00  0.00           H  
ATOM    734 2HD1 LEU A  44     -65.843  -5.979  -5.505  1.00  0.00           H  
ATOM    735 3HD1 LEU A  44     -66.059  -5.282  -7.128  1.00  0.00           H  
ATOM    736 1HD2 LEU A  44     -66.006  -7.973  -8.650  1.00  0.00           H  
ATOM    737 2HD2 LEU A  44     -65.106  -6.517  -9.140  1.00  0.00           H  
ATOM    738 3HD2 LEU A  44     -64.243  -8.052  -8.881  1.00  0.00           H  
ATOM    739  N   SER A  45     -60.490  -5.817  -6.168  1.00  0.00           N  
ATOM    740  CA  SER A  45     -59.568  -4.674  -5.981  1.00  0.00           C  
ATOM    741  C   SER A  45     -58.399  -4.596  -6.969  1.00  0.00           C  
ATOM    742  O   SER A  45     -57.876  -3.516  -7.243  1.00  0.00           O  
ATOM    743  CB  SER A  45     -59.008  -4.717  -4.573  1.00  0.00           C  
ATOM    744  OG  SER A  45     -58.208  -5.852  -4.384  1.00  0.00           O  
ATOM    745  H   SER A  45     -60.677  -6.378  -5.349  1.00  0.00           H  
ATOM    746  HA  SER A  45     -60.133  -3.750  -6.107  1.00  0.00           H  
ATOM    747 1HB  SER A  45     -58.418  -3.819  -4.389  1.00  0.00           H  
ATOM    748 2HB  SER A  45     -59.827  -4.723  -3.855  1.00  0.00           H  
ATOM    749  HG  SER A  45     -58.814  -6.579  -4.224  1.00  0.00           H  
ATOM    750  N   GLY A  46     -57.972  -5.729  -7.515  1.00  0.00           N  
ATOM    751  CA  GLY A  46     -56.750  -5.752  -8.324  1.00  0.00           C  
ATOM    752  C   GLY A  46     -55.499  -5.883  -7.425  1.00  0.00           C  
ATOM    753  O   GLY A  46     -54.581  -5.066  -7.499  1.00  0.00           O  
ATOM    754  H   GLY A  46     -58.500  -6.576  -7.366  1.00  0.00           H  
ATOM    755 1HA  GLY A  46     -56.793  -6.586  -9.026  1.00  0.00           H  
ATOM    756 2HA  GLY A  46     -56.688  -4.839  -8.916  1.00  0.00           H  
ATOM    757  N   LEU A  47     -55.489  -6.926  -6.583  1.00  0.00           N  
ATOM    758  CA  LEU A  47     -54.113  -6.584  -6.182  1.00  0.00           C  
ATOM    759  C   LEU A  47     -53.201  -7.753  -6.558  1.00  0.00           C  
ATOM    760  O   LEU A  47     -53.673  -8.840  -6.890  1.00  0.00           O  
ATOM    761  CB  LEU A  47     -54.028  -6.305  -4.676  1.00  0.00           C  
ATOM    762  CG  LEU A  47     -54.227  -7.521  -3.762  1.00  0.00           C  
ATOM    763  CD1 LEU A  47     -53.712  -7.197  -2.366  1.00  0.00           C  
ATOM    764  CD2 LEU A  47     -55.701  -7.894  -3.727  1.00  0.00           C  
ATOM    765  H   LEU A  47     -56.310  -7.511  -6.515  1.00  0.00           H  
ATOM    766  HA  LEU A  47     -53.808  -5.689  -6.723  1.00  0.00           H  
ATOM    767 1HB  LEU A  47     -53.049  -5.882  -4.456  1.00  0.00           H  
ATOM    768 2HB  LEU A  47     -54.786  -5.567  -4.416  1.00  0.00           H  
ATOM    769  HG  LEU A  47     -53.648  -8.362  -4.144  1.00  0.00           H  
ATOM    770 1HD1 LEU A  47     -53.853  -8.061  -1.716  1.00  0.00           H  
ATOM    771 2HD1 LEU A  47     -52.651  -6.952  -2.417  1.00  0.00           H  
ATOM    772 3HD1 LEU A  47     -54.261  -6.347  -1.964  1.00  0.00           H  
ATOM    773 1HD2 LEU A  47     -55.843  -8.759  -3.078  1.00  0.00           H  
ATOM    774 2HD2 LEU A  47     -56.281  -7.054  -3.344  1.00  0.00           H  
ATOM    775 3HD2 LEU A  47     -56.039  -8.138  -4.735  1.00  0.00           H  
ATOM    776  N   PRO A  48     -51.888  -7.531  -6.506  1.00  0.00           N  
ATOM    777  CA  PRO A  48     -50.935  -8.499  -7.054  1.00  0.00           C  
ATOM    778  C   PRO A  48     -51.146  -9.875  -6.441  1.00  0.00           C  
ATOM    779  O   PRO A  48     -51.540  -9.994  -5.281  1.00  0.00           O  
ATOM    780  CB  PRO A  48     -49.576  -7.911  -6.664  1.00  0.00           C  
ATOM    781  CG  PRO A  48     -49.833  -6.448  -6.536  1.00  0.00           C  
ATOM    782  CD  PRO A  48     -51.216  -6.362  -5.946  1.00  0.00           C  
ATOM    783  HA  PRO A  48     -51.048  -8.539  -8.147  1.00  0.00           H  
ATOM    784 1HB  PRO A  48     -49.224  -8.366  -5.726  1.00  0.00           H  
ATOM    785 2HB  PRO A  48     -48.828  -8.147  -7.436  1.00  0.00           H  
ATOM    786 1HG  PRO A  48     -49.070  -5.983  -5.895  1.00  0.00           H  
ATOM    787 2HG  PRO A  48     -49.762  -5.962  -7.520  1.00  0.00           H  
ATOM    788 1HD  PRO A  48     -51.150  -6.414  -4.849  1.00  0.00           H  
ATOM    789 2HD  PRO A  48     -51.692  -5.422  -6.262  1.00  0.00           H  
ATOM    790  N   LEU A  49     -50.879 -10.910  -7.229  1.00  0.00           N  
ATOM    791  CA  LEU A  49     -51.427 -12.230  -6.946  1.00  0.00           C  
ATOM    792  C   LEU A  49     -51.005 -12.754  -5.588  1.00  0.00           C  
ATOM    793  O   LEU A  49     -51.808 -13.337  -4.859  1.00  0.00           O  
ATOM    794  CB  LEU A  49     -50.989 -13.222  -8.031  1.00  0.00           C  
ATOM    795  CG  LEU A  49     -51.509 -14.656  -7.870  1.00  0.00           C  
ATOM    796  CD1 LEU A  49     -53.031 -14.652  -7.902  1.00  0.00           C  
ATOM    797  CD2 LEU A  49     -50.941 -15.530  -8.979  1.00  0.00           C  
ATOM    798  H   LEU A  49     -50.287 -10.775  -8.037  1.00  0.00           H  
ATOM    799  HA  LEU A  49     -52.514 -12.162  -6.952  1.00  0.00           H  
ATOM    800 1HB  LEU A  49     -51.329 -12.853  -8.997  1.00  0.00           H  
ATOM    801 2HB  LEU A  49     -49.900 -13.264  -8.044  1.00  0.00           H  
ATOM    802  HG  LEU A  49     -51.196 -15.050  -6.902  1.00  0.00           H  
ATOM    803 1HD1 LEU A  49     -53.400 -15.671  -7.787  1.00  0.00           H  
ATOM    804 2HD1 LEU A  49     -53.410 -14.035  -7.086  1.00  0.00           H  
ATOM    805 3HD1 LEU A  49     -53.373 -14.247  -8.853  1.00  0.00           H  
ATOM    806 1HD2 LEU A  49     -51.310 -16.549  -8.864  1.00  0.00           H  
ATOM    807 2HD2 LEU A  49     -51.254 -15.137  -9.947  1.00  0.00           H  
ATOM    808 3HD2 LEU A  49     -49.853 -15.529  -8.922  1.00  0.00           H  
ATOM    809  N   GLU A  50     -49.736 -12.569  -5.195  1.00  0.00           N  
ATOM    810  CA  GLU A  50     -49.391 -13.140  -3.900  1.00  0.00           C  
ATOM    811  C   GLU A  50     -50.127 -12.429  -2.770  1.00  0.00           C  
ATOM    812  O   GLU A  50     -50.611 -13.066  -1.835  1.00  0.00           O  
ATOM    813  CB  GLU A  50     -47.881 -13.060  -3.668  1.00  0.00           C  
ATOM    814  CG  GLU A  50     -47.054 -13.930  -4.604  1.00  0.00           C  
ATOM    815  CD  GLU A  50     -46.846 -13.303  -5.954  1.00  0.00           C  
ATOM    816  OE1 GLU A  50     -47.307 -12.205  -6.156  1.00  0.00           O  
ATOM    817  OE2 GLU A  50     -46.224 -13.922  -6.785  1.00  0.00           O  
ATOM    818  H   GLU A  50     -49.104 -12.060  -5.797  1.00  0.00           H  
ATOM    819  HA  GLU A  50     -49.691 -14.188  -3.893  1.00  0.00           H  
ATOM    820 1HB  GLU A  50     -47.548 -12.029  -3.788  1.00  0.00           H  
ATOM    821 2HB  GLU A  50     -47.653 -13.360  -2.645  1.00  0.00           H  
ATOM    822 1HG  GLU A  50     -46.082 -14.115  -4.148  1.00  0.00           H  
ATOM    823 2HG  GLU A  50     -47.555 -14.890  -4.728  1.00  0.00           H  
ATOM    824  N   VAL A  51     -50.178 -11.088  -2.914  1.00  0.00           N  
ATOM    825  CA  VAL A  51     -50.855 -10.288  -1.901  1.00  0.00           C  
ATOM    826  C   VAL A  51     -52.333 -10.647  -1.813  1.00  0.00           C  
ATOM    827  O   VAL A  51     -52.895 -10.744  -0.722  1.00  0.00           O  
ATOM    828  CB  VAL A  51     -50.712  -8.789  -2.222  1.00  0.00           C  
ATOM    829  CG1 VAL A  51     -51.581  -7.959  -1.288  1.00  0.00           C  
ATOM    830  CG2 VAL A  51     -49.253  -8.373  -2.113  1.00  0.00           C  
ATOM    831  H   VAL A  51     -49.746 -10.663  -3.721  1.00  0.00           H  
ATOM    832  HA  VAL A  51     -50.389 -10.486  -0.935  1.00  0.00           H  
ATOM    833  HB  VAL A  51     -51.068  -8.608  -3.236  1.00  0.00           H  
ATOM    834 1HG1 VAL A  51     -51.468  -6.902  -1.529  1.00  0.00           H  
ATOM    835 2HG1 VAL A  51     -52.625  -8.248  -1.409  1.00  0.00           H  
ATOM    836 3HG1 VAL A  51     -51.273  -8.130  -0.257  1.00  0.00           H  
ATOM    837 1HG2 VAL A  51     -49.159  -7.312  -2.342  1.00  0.00           H  
ATOM    838 2HG2 VAL A  51     -48.896  -8.559  -1.100  1.00  0.00           H  
ATOM    839 3HG2 VAL A  51     -48.657  -8.950  -2.820  1.00  0.00           H  
ATOM    840  N   LEU A  52     -52.920 -10.836  -3.013  1.00  0.00           N  
ATOM    841  CA  LEU A  52     -54.334 -11.187  -3.068  1.00  0.00           C  
ATOM    842  C   LEU A  52     -54.598 -12.520  -2.381  1.00  0.00           C  
ATOM    843  O   LEU A  52     -55.585 -12.673  -1.660  1.00  0.00           O  
ATOM    844  CB  LEU A  52     -54.807 -11.253  -4.526  1.00  0.00           C  
ATOM    845  CG  LEU A  52     -56.290 -11.589  -4.729  1.00  0.00           C  
ATOM    846  CD1 LEU A  52     -57.149 -10.530  -4.052  1.00  0.00           C  
ATOM    847  CD2 LEU A  52     -56.593 -11.670  -6.218  1.00  0.00           C  
ATOM    848  H   LEU A  52     -52.368 -10.732  -3.852  1.00  0.00           H  
ATOM    849  HA  LEU A  52     -54.902 -10.415  -2.550  1.00  0.00           H  
ATOM    850 1HB  LEU A  52     -54.618 -10.290  -4.996  1.00  0.00           H  
ATOM    851 2HB  LEU A  52     -54.221 -12.010  -5.047  1.00  0.00           H  
ATOM    852  HG  LEU A  52     -56.513 -12.548  -4.261  1.00  0.00           H  
ATOM    853 1HD1 LEU A  52     -58.203 -10.769  -4.197  1.00  0.00           H  
ATOM    854 2HD1 LEU A  52     -56.926 -10.507  -2.986  1.00  0.00           H  
ATOM    855 3HD1 LEU A  52     -56.935  -9.555  -4.489  1.00  0.00           H  
ATOM    856 1HD2 LEU A  52     -57.647 -11.910  -6.362  1.00  0.00           H  
ATOM    857 2HD2 LEU A  52     -56.371 -10.711  -6.687  1.00  0.00           H  
ATOM    858 3HD2 LEU A  52     -55.978 -12.447  -6.673  1.00  0.00           H  
ATOM    859  N   GLN A  53     -53.670 -13.462  -2.643  1.00  0.00           N  
ATOM    860  CA  GLN A  53     -53.805 -14.784  -2.045  1.00  0.00           C  
ATOM    861  C   GLN A  53     -53.749 -14.709  -0.524  1.00  0.00           C  
ATOM    862  O   GLN A  53     -54.512 -15.381   0.170  1.00  0.00           O  
ATOM    863  CB  GLN A  53     -52.711 -15.721  -2.563  1.00  0.00           C  
ATOM    864  CG  GLN A  53     -52.865 -16.110  -4.023  1.00  0.00           C  
ATOM    865  CD  GLN A  53     -51.716 -16.969  -4.518  1.00  0.00           C  
ATOM    866  OE1 GLN A  53     -50.596 -16.887  -4.006  1.00  0.00           O  
ATOM    867  NE2 GLN A  53     -51.988 -17.800  -5.518  1.00  0.00           N  
ATOM    868  H   GLN A  53     -52.896 -13.234  -3.250  1.00  0.00           H  
ATOM    869  HA  GLN A  53     -54.776 -15.193  -2.325  1.00  0.00           H  
ATOM    870 1HB  GLN A  53     -51.738 -15.246  -2.442  1.00  0.00           H  
ATOM    871 2HB  GLN A  53     -52.705 -16.636  -1.970  1.00  0.00           H  
ATOM    872 1HG  GLN A  53     -53.790 -16.674  -4.143  1.00  0.00           H  
ATOM    873 2HG  GLN A  53     -52.899 -15.204  -4.628  1.00  0.00           H  
ATOM    874 1HE2 GLN A  53     -51.270 -18.392  -5.886  1.00  0.00           H  
ATOM    875 2HE2 GLN A  53     -52.910 -17.834  -5.903  1.00  0.00           H  
ATOM    876  N   ALA A  54     -52.811 -13.860  -0.056  1.00  0.00           N  
ATOM    877  CA  ALA A  54     -52.654 -13.694   1.385  1.00  0.00           C  
ATOM    878  C   ALA A  54     -53.922 -13.134   2.016  1.00  0.00           C  
ATOM    879  O   ALA A  54     -54.338 -13.570   3.089  1.00  0.00           O  
ATOM    880  CB  ALA A  54     -51.468 -12.789   1.688  1.00  0.00           C  
ATOM    881  H   ALA A  54     -52.234 -13.355  -0.712  1.00  0.00           H  
ATOM    882  HA  ALA A  54     -52.469 -14.676   1.821  1.00  0.00           H  
ATOM    883 1HB  ALA A  54     -51.364 -12.675   2.767  1.00  0.00           H  
ATOM    884 2HB  ALA A  54     -50.559 -13.232   1.281  1.00  0.00           H  
ATOM    885 3HB  ALA A  54     -51.631 -11.813   1.234  1.00  0.00           H  
ATOM    886  N   ALA A  55     -54.503 -12.154   1.293  1.00  0.00           N  
ATOM    887  CA  ALA A  55     -55.726 -11.533   1.787  1.00  0.00           C  
ATOM    888  C   ALA A  55     -56.855 -12.550   1.894  1.00  0.00           C  
ATOM    889  O   ALA A  55     -57.615 -12.548   2.863  1.00  0.00           O  
ATOM    890  CB  ALA A  55     -56.136 -10.380   0.883  1.00  0.00           C  
ATOM    891  H   ALA A  55     -54.080 -11.869   0.422  1.00  0.00           H  
ATOM    892  HA  ALA A  55     -55.529 -11.146   2.786  1.00  0.00           H  
ATOM    893 1HB  ALA A  55     -57.051  -9.926   1.265  1.00  0.00           H  
ATOM    894 2HB  ALA A  55     -55.342  -9.633   0.862  1.00  0.00           H  
ATOM    895 3HB  ALA A  55     -56.310 -10.752  -0.125  1.00  0.00           H  
ATOM    896  N   LEU A  56     -56.918 -13.406   0.854  1.00  0.00           N  
ATOM    897  CA  LEU A  56     -57.954 -14.431   0.835  1.00  0.00           C  
ATOM    898  C   LEU A  56     -57.807 -15.385   2.013  1.00  0.00           C  
ATOM    899  O   LEU A  56     -58.795 -15.773   2.637  1.00  0.00           O  
ATOM    900  CB  LEU A  56     -57.896 -15.220  -0.479  1.00  0.00           C  
ATOM    901  CG  LEU A  56     -58.312 -14.447  -1.737  1.00  0.00           C  
ATOM    902  CD1 LEU A  56     -58.029 -15.294  -2.970  1.00  0.00           C  
ATOM    903  CD2 LEU A  56     -59.788 -14.088  -1.648  1.00  0.00           C  
ATOM    904  H   LEU A  56     -56.245 -13.321   0.106  1.00  0.00           H  
ATOM    905  HA  LEU A  56     -58.925 -13.943   0.909  1.00  0.00           H  
ATOM    906 1HB  LEU A  56     -56.876 -15.571  -0.628  1.00  0.00           H  
ATOM    907 2HB  LEU A  56     -58.549 -16.089  -0.392  1.00  0.00           H  
ATOM    908  HG  LEU A  56     -57.721 -13.535  -1.816  1.00  0.00           H  
ATOM    909 1HD1 LEU A  56     -58.324 -14.745  -3.865  1.00  0.00           H  
ATOM    910 2HD1 LEU A  56     -56.963 -15.520  -3.020  1.00  0.00           H  
ATOM    911 3HD1 LEU A  56     -58.595 -16.223  -2.912  1.00  0.00           H  
ATOM    912 1HD2 LEU A  56     -60.084 -13.538  -2.542  1.00  0.00           H  
ATOM    913 2HD2 LEU A  56     -60.380 -15.000  -1.570  1.00  0.00           H  
ATOM    914 3HD2 LEU A  56     -59.959 -13.469  -0.768  1.00  0.00           H  
ATOM    915  N   ARG A  57     -56.530 -15.735   2.275  1.00  0.00           N  
ATOM    916  CA  ARG A  57     -56.252 -16.644   3.380  1.00  0.00           C  
ATOM    917  C   ARG A  57     -56.687 -16.043   4.711  1.00  0.00           C  
ATOM    918  O   ARG A  57     -57.250 -16.734   5.560  1.00  0.00           O  
ATOM    919  CB  ARG A  57     -54.769 -16.978   3.438  1.00  0.00           C  
ATOM    920  CG  ARG A  57     -54.264 -17.845   2.296  1.00  0.00           C  
ATOM    921  CD  ARG A  57     -52.840 -18.224   2.483  1.00  0.00           C  
ATOM    922  NE  ARG A  57     -52.342 -19.024   1.375  1.00  0.00           N  
ATOM    923  CZ  ARG A  57     -51.694 -18.527   0.303  1.00  0.00           C  
ATOM    924  NH1 ARG A  57     -51.475 -17.234   0.209  1.00  0.00           N  
ATOM    925  NH2 ARG A  57     -51.280 -19.339  -0.653  1.00  0.00           N  
ATOM    926  H   ARG A  57     -55.790 -15.359   1.700  1.00  0.00           H  
ATOM    927  HA  ARG A  57     -56.810 -17.566   3.218  1.00  0.00           H  
ATOM    928 1HB  ARG A  57     -54.188 -16.056   3.433  1.00  0.00           H  
ATOM    929 2HB  ARG A  57     -54.549 -17.498   4.370  1.00  0.00           H  
ATOM    930 1HG  ARG A  57     -54.857 -18.758   2.243  1.00  0.00           H  
ATOM    931 2HG  ARG A  57     -54.353 -17.299   1.357  1.00  0.00           H  
ATOM    932 1HD  ARG A  57     -52.230 -17.324   2.555  1.00  0.00           H  
ATOM    933 2HD  ARG A  57     -52.735 -18.807   3.398  1.00  0.00           H  
ATOM    934  HE  ARG A  57     -52.492 -20.024   1.412  1.00  0.00           H  
ATOM    935 1HH1 ARG A  57     -51.792 -16.614   0.940  1.00  0.00           H  
ATOM    936 2HH1 ARG A  57     -50.990 -16.862  -0.595  1.00  0.00           H  
ATOM    937 1HH2 ARG A  57     -51.449 -20.333  -0.581  1.00  0.00           H  
ATOM    938 2HH2 ARG A  57     -50.795 -18.967  -1.456  1.00  0.00           H  
ATOM    939  N   THR A  58     -56.394 -14.732   4.837  1.00  0.00           N  
ATOM    940  CA  THR A  58     -56.758 -14.035   6.065  1.00  0.00           C  
ATOM    941  C   THR A  58     -58.267 -14.037   6.272  1.00  0.00           C  
ATOM    942  O   THR A  58     -58.750 -14.233   7.388  1.00  0.00           O  
ATOM    943  CB  THR A  58     -56.240 -12.585   6.053  1.00  0.00           C  
ATOM    944  OG1 THR A  58     -54.809 -12.587   5.967  1.00  0.00           O  
ATOM    945  CG2 THR A  58     -56.667 -11.856   7.318  1.00  0.00           C  
ATOM    946  H   THR A  58     -55.927 -14.257   4.078  1.00  0.00           H  
ATOM    947  HA  THR A  58     -56.302 -14.556   6.907  1.00  0.00           H  
ATOM    948  HB  THR A  58     -56.641 -12.062   5.186  1.00  0.00           H  
ATOM    949  HG1 THR A  58     -54.538 -13.029   5.159  1.00  0.00           H  
ATOM    950 1HG2 THR A  58     -56.292 -10.833   7.292  1.00  0.00           H  
ATOM    951 2HG2 THR A  58     -57.755 -11.842   7.380  1.00  0.00           H  
ATOM    952 3HG2 THR A  58     -56.260 -12.369   8.188  1.00  0.00           H  
ATOM    953  N   ILE A  59     -58.971 -13.810   5.144  1.00  0.00           N  
ATOM    954  CA  ILE A  59     -60.428 -13.786   5.205  1.00  0.00           C  
ATOM    955  C   ILE A  59     -60.983 -15.133   5.649  1.00  0.00           C  
ATOM    956  O   ILE A  59     -61.919 -15.198   6.447  1.00  0.00           O  
ATOM    957  CB  ILE A  59     -61.029 -13.409   3.838  1.00  0.00           C  
ATOM    958  CG1 ILE A  59     -60.705 -11.952   3.496  1.00  0.00           C  
ATOM    959  CG2 ILE A  59     -62.533 -13.637   3.837  1.00  0.00           C  
ATOM    960  CD1 ILE A  59     -61.016 -11.577   2.065  1.00  0.00           C  
ATOM    961  H   ILE A  59     -58.476 -13.660   4.277  1.00  0.00           H  
ATOM    962  HA  ILE A  59     -60.732 -13.035   5.934  1.00  0.00           H  
ATOM    963  HB  ILE A  59     -60.577 -14.023   3.060  1.00  0.00           H  
ATOM    964 1HG1 ILE A  59     -61.268 -11.290   4.153  1.00  0.00           H  
ATOM    965 2HG1 ILE A  59     -59.646 -11.764   3.674  1.00  0.00           H  
ATOM    966 1HG2 ILE A  59     -62.941 -13.365   2.864  1.00  0.00           H  
ATOM    967 2HG2 ILE A  59     -62.741 -14.687   4.037  1.00  0.00           H  
ATOM    968 3HG2 ILE A  59     -62.995 -13.022   4.609  1.00  0.00           H  
ATOM    969 1HD1 ILE A  59     -60.759 -10.530   1.899  1.00  0.00           H  
ATOM    970 2HD1 ILE A  59     -60.435 -12.205   1.390  1.00  0.00           H  
ATOM    971 3HD1 ILE A  59     -62.078 -11.723   1.874  1.00  0.00           H  
ATOM    972  N   GLU A  60     -60.356 -16.190   5.092  1.00  0.00           N  
ATOM    973  CA  GLU A  60     -60.791 -17.540   5.436  1.00  0.00           C  
ATOM    974  C   GLU A  60     -60.603 -17.816   6.922  1.00  0.00           C  
ATOM    975  O   GLU A  60     -61.462 -18.420   7.564  1.00  0.00           O  
ATOM    976  CB  GLU A  60     -60.020 -18.574   4.613  1.00  0.00           C  
ATOM    977  CG  GLU A  60     -60.375 -18.591   3.132  1.00  0.00           C  
ATOM    978  CD  GLU A  60     -59.544 -19.563   2.342  1.00  0.00           C  
ATOM    979  OE1 GLU A  60     -58.635 -20.130   2.901  1.00  0.00           O  
ATOM    980  OE2 GLU A  60     -59.817 -19.739   1.179  1.00  0.00           O  
ATOM    981  H   GLU A  60     -59.597 -16.028   4.446  1.00  0.00           H  
ATOM    982  HA  GLU A  60     -61.853 -17.630   5.205  1.00  0.00           H  
ATOM    983 1HB  GLU A  60     -58.950 -18.384   4.698  1.00  0.00           H  
ATOM    984 2HB  GLU A  60     -60.208 -19.571   5.013  1.00  0.00           H  
ATOM    985 1HG  GLU A  60     -61.426 -18.858   3.024  1.00  0.00           H  
ATOM    986 2HG  GLU A  60     -60.239 -17.590   2.726  1.00  0.00           H  
ATOM    987  N   ASN A  61     -59.441 -17.344   7.421  1.00  0.00           N  
ATOM    988  CA  ASN A  61     -59.139 -17.543   8.833  1.00  0.00           C  
ATOM    989  C   ASN A  61     -60.163 -16.846   9.719  1.00  0.00           C  
ATOM    990  O   ASN A  61     -60.597 -17.393  10.732  1.00  0.00           O  
ATOM    991  CB  ASN A  61     -57.737 -17.057   9.153  1.00  0.00           C  
ATOM    992  CG  ASN A  61     -56.672 -17.972   8.617  1.00  0.00           C  
ATOM    993  OD1 ASN A  61     -56.911 -19.166   8.404  1.00  0.00           O  
ATOM    994  ND2 ASN A  61     -55.499 -17.436   8.394  1.00  0.00           N  
ATOM    995  H   ASN A  61     -58.802 -16.861   6.806  1.00  0.00           H  
ATOM    996  HA  ASN A  61     -59.195 -18.610   9.052  1.00  0.00           H  
ATOM    997 1HB  ASN A  61     -57.592 -16.062   8.729  1.00  0.00           H  
ATOM    998 2HB  ASN A  61     -57.618 -16.973  10.233  1.00  0.00           H  
ATOM    999 1HD2 ASN A  61     -54.752 -17.998   8.038  1.00  0.00           H  
ATOM   1000 2HD2 ASN A  61     -55.349 -16.466   8.581  1.00  0.00           H  
ATOM   1001  N   ILE A  62     -60.518 -15.620   9.281  1.00  0.00           N  
ATOM   1002  CA  ILE A  62     -61.493 -14.846  10.039  1.00  0.00           C  
ATOM   1003  C   ILE A  62     -62.840 -15.558  10.092  1.00  0.00           C  
ATOM   1004  O   ILE A  62     -63.497 -15.587  11.133  1.00  0.00           O  
ATOM   1005  CB  ILE A  62     -61.677 -13.444   9.429  1.00  0.00           C  
ATOM   1006  CG1 ILE A  62     -60.375 -12.644   9.528  1.00  0.00           C  
ATOM   1007  CG2 ILE A  62     -62.812 -12.707  10.121  1.00  0.00           C  
ATOM   1008  CD1 ILE A  62     -59.902 -12.421  10.947  1.00  0.00           C  
ATOM   1009  H   ILE A  62     -60.101 -15.260   8.434  1.00  0.00           H  
ATOM   1010  HA  ILE A  62     -61.127 -14.732  11.059  1.00  0.00           H  
ATOM   1011  HB  ILE A  62     -61.909 -13.537   8.369  1.00  0.00           H  
ATOM   1012 1HG1 ILE A  62     -59.587 -13.163   8.984  1.00  0.00           H  
ATOM   1013 2HG1 ILE A  62     -60.510 -11.670   9.058  1.00  0.00           H  
ATOM   1014 1HG2 ILE A  62     -62.928 -11.718   9.678  1.00  0.00           H  
ATOM   1015 2HG2 ILE A  62     -63.738 -13.269  10.000  1.00  0.00           H  
ATOM   1016 3HG2 ILE A  62     -62.586 -12.605  11.183  1.00  0.00           H  
ATOM   1017 1HD1 ILE A  62     -58.976 -11.847  10.935  1.00  0.00           H  
ATOM   1018 2HD1 ILE A  62     -60.663 -11.871  11.502  1.00  0.00           H  
ATOM   1019 3HD1 ILE A  62     -59.727 -13.382  11.427  1.00  0.00           H  
ATOM   1020  N   ALA A  63     -63.203 -16.123   8.923  1.00  0.00           N  
ATOM   1021  CA  ALA A  63     -64.472 -16.838   8.840  1.00  0.00           C  
ATOM   1022  C   ALA A  63     -64.493 -18.034   9.782  1.00  0.00           C  
ATOM   1023  O   ALA A  63     -65.497 -18.298  10.443  1.00  0.00           O  
ATOM   1024  CB  ALA A  63     -64.734 -17.287   7.410  1.00  0.00           C  
ATOM   1025  H   ALA A  63     -62.590 -16.041   8.125  1.00  0.00           H  
ATOM   1026  HA  ALA A  63     -65.265 -16.156   9.148  1.00  0.00           H  
ATOM   1027 1HB  ALA A  63     -65.685 -17.819   7.365  1.00  0.00           H  
ATOM   1028 2HB  ALA A  63     -64.775 -16.415   6.757  1.00  0.00           H  
ATOM   1029 3HB  ALA A  63     -63.933 -17.947   7.083  1.00  0.00           H  
ATOM   1030  N   GLU A  64     -63.338 -18.730   9.804  1.00  0.00           N  
ATOM   1031  CA  GLU A  64     -63.226 -19.900  10.667  1.00  0.00           C  
ATOM   1032  C   GLU A  64     -63.387 -19.520  12.133  1.00  0.00           C  
ATOM   1033  O   GLU A  64     -64.047 -20.222  12.898  1.00  0.00           O  
ATOM   1034  CB  GLU A  64     -61.879 -20.594  10.454  1.00  0.00           C  
ATOM   1035  CG  GLU A  64     -61.735 -21.289   9.108  1.00  0.00           C  
ATOM   1036  CD  GLU A  64     -60.373 -21.890   8.902  1.00  0.00           C  
ATOM   1037  OE1 GLU A  64     -59.519 -21.678   9.730  1.00  0.00           O  
ATOM   1038  OE2 GLU A  64     -60.185 -22.563   7.916  1.00  0.00           O  
ATOM   1039  H   GLU A  64     -62.571 -18.428   9.221  1.00  0.00           H  
ATOM   1040  HA  GLU A  64     -64.023 -20.598  10.408  1.00  0.00           H  
ATOM   1041 1HB  GLU A  64     -61.075 -19.862  10.539  1.00  0.00           H  
ATOM   1042 2HB  GLU A  64     -61.726 -21.340  11.234  1.00  0.00           H  
ATOM   1043 1HG  GLU A  64     -62.482 -22.079   9.037  1.00  0.00           H  
ATOM   1044 2HG  GLU A  64     -61.933 -20.568   8.315  1.00  0.00           H  
ATOM   1045  N   GLN A  65     -62.750 -18.380  12.473  1.00  0.00           N  
ATOM   1046  CA  GLN A  65     -62.824 -17.903  13.849  1.00  0.00           C  
ATOM   1047  C   GLN A  65     -64.261 -17.585  14.244  1.00  0.00           C  
ATOM   1048  O   GLN A  65     -64.694 -17.899  15.353  1.00  0.00           O  
ATOM   1049  CB  GLN A  65     -61.944 -16.665  14.035  1.00  0.00           C  
ATOM   1050  CG  GLN A  65     -60.454 -16.937  13.920  1.00  0.00           C  
ATOM   1051  CD  GLN A  65     -59.948 -17.862  15.010  1.00  0.00           C  
ATOM   1052  OE1 GLN A  65     -60.184 -17.630  16.199  1.00  0.00           O  
ATOM   1053  NE2 GLN A  65     -59.248 -18.918  14.612  1.00  0.00           N  
ATOM   1054  H   GLN A  65     -62.232 -17.876  11.767  1.00  0.00           H  
ATOM   1055  HA  GLN A  65     -62.461 -18.691  14.508  1.00  0.00           H  
ATOM   1056 1HB  GLN A  65     -62.208 -15.915  13.289  1.00  0.00           H  
ATOM   1057 2HB  GLN A  65     -62.131 -16.229  15.017  1.00  0.00           H  
ATOM   1058 1HG  GLN A  65     -60.254 -17.404  12.955  1.00  0.00           H  
ATOM   1059 2HG  GLN A  65     -59.916 -15.992  13.996  1.00  0.00           H  
ATOM   1060 1HE2 GLN A  65     -58.889 -19.564  15.286  1.00  0.00           H  
ATOM   1061 2HE2 GLN A  65     -59.080 -19.068  13.637  1.00  0.00           H  
ATOM   1062  N   VAL A  66     -64.963 -16.952  13.282  1.00  0.00           N  
ATOM   1063  CA  VAL A  66     -66.353 -16.591  13.534  1.00  0.00           C  
ATOM   1064  C   VAL A  66     -67.186 -17.818  13.881  1.00  0.00           C  
ATOM   1065  O   VAL A  66     -67.953 -17.808  14.844  1.00  0.00           O  
ATOM   1066  CB  VAL A  66     -66.956 -15.897  12.298  1.00  0.00           C  
ATOM   1067  CG1 VAL A  66     -68.456 -15.712  12.470  1.00  0.00           C  
ATOM   1068  CG2 VAL A  66     -66.271 -14.558  12.070  1.00  0.00           C  
ATOM   1069  H   VAL A  66     -64.513 -16.739  12.404  1.00  0.00           H  
ATOM   1070  HA  VAL A  66     -66.384 -15.898  14.375  1.00  0.00           H  
ATOM   1071  HB  VAL A  66     -66.809 -16.535  11.426  1.00  0.00           H  
ATOM   1072 1HG1 VAL A  66     -68.866 -15.221  11.588  1.00  0.00           H  
ATOM   1073 2HG1 VAL A  66     -68.931 -16.686  12.596  1.00  0.00           H  
ATOM   1074 3HG1 VAL A  66     -68.649 -15.098  13.349  1.00  0.00           H  
ATOM   1075 1HG2 VAL A  66     -66.702 -14.074  11.194  1.00  0.00           H  
ATOM   1076 2HG2 VAL A  66     -66.413 -13.923  12.944  1.00  0.00           H  
ATOM   1077 3HG2 VAL A  66     -65.205 -14.718  11.908  1.00  0.00           H  
ATOM   1078  N   SER A  67     -67.047 -18.878  13.108  1.00  0.00           N  
ATOM   1079  CA  SER A  67     -67.991 -19.980  13.209  1.00  0.00           C  
ATOM   1080  C   SER A  67     -68.188 -20.361  14.681  1.00  0.00           C  
ATOM   1081  O   SER A  67     -69.276 -20.772  15.086  1.00  0.00           O  
ATOM   1082  CB  SER A  67     -67.496 -21.173  12.416  1.00  0.00           C  
ATOM   1083  OG  SER A  67     -66.302 -21.673  12.953  1.00  0.00           O  
ATOM   1084  H   SER A  67     -66.280 -18.911  12.451  1.00  0.00           H  
ATOM   1085  HA  SER A  67     -68.947 -19.655  12.796  1.00  0.00           H  
ATOM   1086 1HB  SER A  67     -68.256 -21.955  12.423  1.00  0.00           H  
ATOM   1087 2HB  SER A  67     -67.337 -20.880  11.380  1.00  0.00           H  
ATOM   1088  HG  SER A  67     -65.605 -21.098  12.628  1.00  0.00           H  
ATOM   1089  N   ARG A  68     -67.132 -20.224  15.479  1.00  0.00           N  
ATOM   1090  CA  ARG A  68     -67.185 -20.537  16.911  1.00  0.00           C  
ATOM   1091  C   ARG A  68     -68.029 -19.539  17.710  1.00  0.00           C  
ATOM   1092  O   ARG A  68     -68.602 -19.884  18.743  1.00  0.00           O  
ATOM   1093  CB  ARG A  68     -65.779 -20.571  17.492  1.00  0.00           C  
ATOM   1094  CG  ARG A  68     -64.921 -21.734  17.020  1.00  0.00           C  
ATOM   1095  CD  ARG A  68     -63.589 -21.735  17.677  1.00  0.00           C  
ATOM   1096  NE  ARG A  68     -62.758 -22.837  17.219  1.00  0.00           N  
ATOM   1097  CZ  ARG A  68     -61.925 -22.779  16.162  1.00  0.00           C  
ATOM   1098  NH1 ARG A  68     -61.822 -21.668  15.466  1.00  0.00           N  
ATOM   1099  NH2 ARG A  68     -61.211 -23.839  15.825  1.00  0.00           N  
ATOM   1100  H   ARG A  68     -66.261 -19.892  15.090  1.00  0.00           H  
ATOM   1101  HA  ARG A  68     -67.636 -21.523  17.032  1.00  0.00           H  
ATOM   1102 1HB  ARG A  68     -65.258 -19.651  17.235  1.00  0.00           H  
ATOM   1103 2HB  ARG A  68     -65.836 -20.623  18.579  1.00  0.00           H  
ATOM   1104 1HG  ARG A  68     -65.420 -22.674  17.256  1.00  0.00           H  
ATOM   1105 2HG  ARG A  68     -64.771 -21.663  15.942  1.00  0.00           H  
ATOM   1106 1HD  ARG A  68     -63.072 -20.802  17.453  1.00  0.00           H  
ATOM   1107 2HD  ARG A  68     -63.715 -21.829  18.755  1.00  0.00           H  
ATOM   1108  HE  ARG A  68     -62.810 -23.709  17.730  1.00  0.00           H  
ATOM   1109 1HH1 ARG A  68     -62.368 -20.859  15.724  1.00  0.00           H  
ATOM   1110 2HH1 ARG A  68     -61.198 -21.625  14.674  1.00  0.00           H  
ATOM   1111 1HH2 ARG A  68     -61.290 -24.693  16.360  1.00  0.00           H  
ATOM   1112 2HH2 ARG A  68     -60.586 -23.795  15.033  1.00  0.00           H  
ATOM   1113  N   LEU A  69     -68.101 -18.301  17.227  1.00  0.00           N  
ATOM   1114  CA  LEU A  69     -68.588 -17.185  18.041  1.00  0.00           C  
ATOM   1115  C   LEU A  69     -70.074 -17.301  18.352  1.00  0.00           C  
ATOM   1116  O   LEU A  69     -70.887 -17.553  17.463  1.00  0.00           O  
ATOM   1117  CB  LEU A  69     -68.321 -15.856  17.322  1.00  0.00           C  
ATOM   1118  CG  LEU A  69     -66.844 -15.483  17.139  1.00  0.00           C  
ATOM   1119  CD1 LEU A  69     -66.741 -14.213  16.306  1.00  0.00           C  
ATOM   1120  CD2 LEU A  69     -66.195 -15.297  18.503  1.00  0.00           C  
ATOM   1121  H   LEU A  69     -67.814 -18.126  16.274  1.00  0.00           H  
ATOM   1122  HA  LEU A  69     -68.047 -17.186  18.987  1.00  0.00           H  
ATOM   1123 1HB  LEU A  69     -68.777 -15.898  16.334  1.00  0.00           H  
ATOM   1124 2HB  LEU A  69     -68.798 -15.054  17.885  1.00  0.00           H  
ATOM   1125  HG  LEU A  69     -66.332 -16.279  16.599  1.00  0.00           H  
ATOM   1126 1HD1 LEU A  69     -65.691 -13.947  16.176  1.00  0.00           H  
ATOM   1127 2HD1 LEU A  69     -67.195 -14.380  15.330  1.00  0.00           H  
ATOM   1128 3HD1 LEU A  69     -67.259 -13.401  16.815  1.00  0.00           H  
ATOM   1129 1HD2 LEU A  69     -65.145 -15.033  18.373  1.00  0.00           H  
ATOM   1130 2HD2 LEU A  69     -66.706 -14.500  19.044  1.00  0.00           H  
ATOM   1131 3HD2 LEU A  69     -66.268 -16.225  19.070  1.00  0.00           H  
ATOM   1132  N   LYS A  70     -70.421 -17.114  19.624  1.00  0.00           N  
ATOM   1133  CA  LYS A  70     -71.801 -17.256  20.075  1.00  0.00           C  
ATOM   1134  C   LYS A  70     -72.351 -15.972  20.688  1.00  0.00           C  
ATOM   1135  O   LYS A  70     -73.459 -15.954  21.225  1.00  0.00           O  
ATOM   1136  CB  LYS A  70     -71.909 -18.400  21.085  1.00  0.00           C  
ATOM   1137  CG  LYS A  70     -71.486 -19.759  20.544  1.00  0.00           C  
ATOM   1138  CD  LYS A  70     -72.411 -20.222  19.428  1.00  0.00           C  
ATOM   1139  CE  LYS A  70     -72.044 -21.618  18.948  1.00  0.00           C  
ATOM   1140  NZ  LYS A  70     -72.915 -22.069  17.829  1.00  0.00           N  
ATOM   1141  H   LYS A  70     -69.709 -16.868  20.297  1.00  0.00           H  
ATOM   1142  HA  LYS A  70     -72.424 -17.493  19.212  1.00  0.00           H  
ATOM   1143 1HB  LYS A  70     -71.288 -18.178  21.954  1.00  0.00           H  
ATOM   1144 2HB  LYS A  70     -72.939 -18.484  21.431  1.00  0.00           H  
ATOM   1145 1HG  LYS A  70     -70.468 -19.696  20.157  1.00  0.00           H  
ATOM   1146 2HG  LYS A  70     -71.505 -20.493  21.348  1.00  0.00           H  
ATOM   1147 1HD  LYS A  70     -73.440 -20.229  19.789  1.00  0.00           H  
ATOM   1148 2HD  LYS A  70     -72.343 -19.530  18.589  1.00  0.00           H  
ATOM   1149 1HE  LYS A  70     -71.008 -21.627  18.611  1.00  0.00           H  
ATOM   1150 2HE  LYS A  70     -72.141 -22.324  19.773  1.00  0.00           H  
ATOM   1151 1HZ  LYS A  70     -72.641 -22.997  17.540  1.00  0.00           H  
ATOM   1152 2HZ  LYS A  70     -73.878 -22.083  18.135  1.00  0.00           H  
ATOM   1153 3HZ  LYS A  70     -72.820 -21.432  17.050  1.00  0.00           H  
ATOM   1154  N   ASP A  71     -71.577 -14.898  20.608  1.00  0.00           N  
ATOM   1155  CA  ASP A  71     -71.995 -13.612  21.159  1.00  0.00           C  
ATOM   1156  C   ASP A  71     -71.870 -12.515  20.113  1.00  0.00           C  
ATOM   1157  O   ASP A  71     -71.138 -12.658  19.134  1.00  0.00           O  
ATOM   1158  CB  ASP A  71     -71.159 -13.252  22.390  1.00  0.00           C  
ATOM   1159  CG  ASP A  71     -71.789 -12.151  23.233  1.00  0.00           C  
ATOM   1160  OD1 ASP A  71     -72.793 -11.617  22.824  1.00  0.00           O  
ATOM   1161  OD2 ASP A  71     -71.261 -11.855  24.278  1.00  0.00           O  
ATOM   1162  H   ASP A  71     -70.677 -14.972  20.154  1.00  0.00           H  
ATOM   1163  HA  ASP A  71     -73.041 -13.688  21.458  1.00  0.00           H  
ATOM   1164 1HB  ASP A  71     -71.029 -14.137  23.013  1.00  0.00           H  
ATOM   1165 2HB  ASP A  71     -70.168 -12.926  22.075  1.00  0.00           H  
ATOM   1166  N   GLU A  72     -72.587 -11.418  20.322  1.00  0.00           N  
ATOM   1167  CA  GLU A  72     -72.674 -10.372  19.313  1.00  0.00           C  
ATOM   1168  C   GLU A  72     -71.436  -9.477  19.368  1.00  0.00           C  
ATOM   1169  O   GLU A  72     -70.894  -9.087  18.334  1.00  0.00           O  
ATOM   1170  CB  GLU A  72     -73.939  -9.535  19.515  1.00  0.00           C  
ATOM   1171  CG  GLU A  72     -75.237 -10.282  19.246  1.00  0.00           C  
ATOM   1172  CD  GLU A  72     -76.459  -9.439  19.486  1.00  0.00           C  
ATOM   1173  OE1 GLU A  72     -76.314  -8.338  19.960  1.00  0.00           O  
ATOM   1174  OE2 GLU A  72     -77.539  -9.897  19.195  1.00  0.00           O  
ATOM   1175  H   GLU A  72     -73.079 -11.311  21.198  1.00  0.00           H  
ATOM   1176  HA  GLU A  72     -72.719 -10.842  18.331  1.00  0.00           H  
ATOM   1177 1HB  GLU A  72     -73.972  -9.166  20.541  1.00  0.00           H  
ATOM   1178 2HB  GLU A  72     -73.910  -8.667  18.857  1.00  0.00           H  
ATOM   1179 1HG  GLU A  72     -75.241 -10.620  18.210  1.00  0.00           H  
ATOM   1180 2HG  GLU A  72     -75.277 -11.162  19.886  1.00  0.00           H  
ATOM   1181  N   LYS A  73     -70.958  -9.130  20.575  1.00  0.00           N  
ATOM   1182  CA  LYS A  73     -69.724  -8.357  20.643  1.00  0.00           C  
ATOM   1183  C   LYS A  73     -68.581  -9.081  19.943  1.00  0.00           C  
ATOM   1184  O   LYS A  73     -67.847  -8.485  19.155  1.00  0.00           O  
ATOM   1185  CB  LYS A  73     -69.351  -8.072  22.099  1.00  0.00           C  
ATOM   1186  CG  LYS A  73     -70.350  -7.197  22.844  1.00  0.00           C  
ATOM   1187  CD  LYS A  73     -69.854  -6.859  24.242  1.00  0.00           C  
ATOM   1188  CE  LYS A  73     -69.824  -8.093  25.133  1.00  0.00           C  
ATOM   1189  NZ  LYS A  73     -71.191  -8.609  25.414  1.00  0.00           N  
ATOM   1190  H   LYS A  73     -71.463  -9.411  21.403  1.00  0.00           H  
ATOM   1191  HA  LYS A  73     -69.881  -7.408  20.131  1.00  0.00           H  
ATOM   1192 1HB  LYS A  73     -69.260  -9.013  22.643  1.00  0.00           H  
ATOM   1193 2HB  LYS A  73     -68.380  -7.577  22.136  1.00  0.00           H  
ATOM   1194 1HG  LYS A  73     -70.507  -6.270  22.290  1.00  0.00           H  
ATOM   1195 2HG  LYS A  73     -71.303  -7.718  22.922  1.00  0.00           H  
ATOM   1196 1HD  LYS A  73     -68.849  -6.441  24.181  1.00  0.00           H  
ATOM   1197 2HD  LYS A  73     -70.511  -6.115  24.692  1.00  0.00           H  
ATOM   1198 1HE  LYS A  73     -69.245  -8.877  24.647  1.00  0.00           H  
ATOM   1199 2HE  LYS A  73     -69.341  -7.847  26.078  1.00  0.00           H  
ATOM   1200 1HZ  LYS A  73     -71.128  -9.425  26.006  1.00  0.00           H  
ATOM   1201 2HZ  LYS A  73     -71.732  -7.895  25.882  1.00  0.00           H  
ATOM   1202 3HZ  LYS A  73     -71.643  -8.858  24.546  1.00  0.00           H  
ATOM   1203  N   LYS A  74     -68.437 -10.369  20.235  1.00  0.00           N  
ATOM   1204  CA  LYS A  74     -67.382 -11.178  19.632  1.00  0.00           C  
ATOM   1205  C   LYS A  74     -67.481 -11.167  18.112  1.00  0.00           C  
ATOM   1206  O   LYS A  74     -66.484 -10.973  17.418  1.00  0.00           O  
ATOM   1207  CB  LYS A  74     -67.444 -12.614  20.153  1.00  0.00           C  
ATOM   1208  CG  LYS A  74     -66.995 -12.779  21.599  1.00  0.00           C  
ATOM   1209  CD  LYS A  74     -66.870 -14.248  21.975  1.00  0.00           C  
ATOM   1210  CE  LYS A  74     -68.236 -14.907  22.100  1.00  0.00           C  
ATOM   1211  NZ  LYS A  74     -68.137 -16.301  22.611  1.00  0.00           N  
ATOM   1212  H   LYS A  74     -69.073 -10.800  20.891  1.00  0.00           H  
ATOM   1213  HA  LYS A  74     -66.418 -10.749  19.907  1.00  0.00           H  
ATOM   1214 1HB  LYS A  74     -68.467 -12.985  20.076  1.00  0.00           H  
ATOM   1215 2HB  LYS A  74     -66.816 -13.254  19.533  1.00  0.00           H  
ATOM   1216 1HG  LYS A  74     -66.028 -12.294  21.737  1.00  0.00           H  
ATOM   1217 2HG  LYS A  74     -67.718 -12.304  22.261  1.00  0.00           H  
ATOM   1218 1HD  LYS A  74     -66.292 -14.771  21.211  1.00  0.00           H  
ATOM   1219 2HD  LYS A  74     -66.346 -14.337  22.926  1.00  0.00           H  
ATOM   1220 1HE  LYS A  74     -68.858 -14.326  22.779  1.00  0.00           H  
ATOM   1221 2HE  LYS A  74     -68.722 -14.925  21.124  1.00  0.00           H  
ATOM   1222 1HZ  LYS A  74     -69.062 -16.701  22.679  1.00  0.00           H  
ATOM   1223 2HZ  LYS A  74     -67.577 -16.853  21.978  1.00  0.00           H  
ATOM   1224 3HZ  LYS A  74     -67.706 -16.295  23.524  1.00  0.00           H  
ATOM   1225  N   ILE A  75     -68.727 -11.385  17.646  1.00  0.00           N  
ATOM   1226  CA  ILE A  75     -68.959 -11.400  16.206  1.00  0.00           C  
ATOM   1227  C   ILE A  75     -68.624 -10.052  15.581  1.00  0.00           C  
ATOM   1228  O   ILE A  75     -68.027  -9.986  14.506  1.00  0.00           O  
ATOM   1229  CB  ILE A  75     -70.420 -11.766  15.888  1.00  0.00           C  
ATOM   1230  CG1 ILE A  75     -70.700 -13.223  16.268  1.00  0.00           C  
ATOM   1231  CG2 ILE A  75     -70.720 -11.529  14.416  1.00  0.00           C  
ATOM   1232  CD1 ILE A  75     -72.167 -13.588  16.246  1.00  0.00           C  
ATOM   1233  H   ILE A  75     -69.479 -11.534  18.303  1.00  0.00           H  
ATOM   1234  HA  ILE A  75     -68.310 -12.153  15.760  1.00  0.00           H  
ATOM   1235  HB  ILE A  75     -71.088 -11.150  16.489  1.00  0.00           H  
ATOM   1236 1HG1 ILE A  75     -70.174 -13.885  15.581  1.00  0.00           H  
ATOM   1237 2HG1 ILE A  75     -70.316 -13.418  17.269  1.00  0.00           H  
ATOM   1238 1HG2 ILE A  75     -71.756 -11.793  14.209  1.00  0.00           H  
ATOM   1239 2HG2 ILE A  75     -70.558 -10.478  14.177  1.00  0.00           H  
ATOM   1240 3HG2 ILE A  75     -70.059 -12.145  13.806  1.00  0.00           H  
ATOM   1241 1HD1 ILE A  75     -72.286 -14.635  16.526  1.00  0.00           H  
ATOM   1242 2HD1 ILE A  75     -72.709 -12.959  16.954  1.00  0.00           H  
ATOM   1243 3HD1 ILE A  75     -72.566 -13.433  15.245  1.00  0.00           H  
ATOM   1244  N   LYS A  76     -69.041  -8.996  16.310  1.00  0.00           N  
ATOM   1245  CA  LYS A  76     -68.782  -7.646  15.822  1.00  0.00           C  
ATOM   1246  C   LYS A  76     -67.287  -7.376  15.713  1.00  0.00           C  
ATOM   1247  O   LYS A  76     -66.825  -6.770  14.746  1.00  0.00           O  
ATOM   1248  CB  LYS A  76     -69.437  -6.611  16.739  1.00  0.00           C  
ATOM   1249  CG  LYS A  76     -69.274  -5.169  16.276  1.00  0.00           C  
ATOM   1250  CD  LYS A  76     -70.017  -4.208  17.192  1.00  0.00           C  
ATOM   1251  CE  LYS A  76     -69.837  -2.764  16.745  1.00  0.00           C  
ATOM   1252  NZ  LYS A  76     -70.559  -1.812  17.632  1.00  0.00           N  
ATOM   1253  H   LYS A  76     -69.524  -9.160  17.181  1.00  0.00           H  
ATOM   1254  HA  LYS A  76     -69.212  -7.550  14.825  1.00  0.00           H  
ATOM   1255 1HB  LYS A  76     -70.504  -6.818  16.818  1.00  0.00           H  
ATOM   1256 2HB  LYS A  76     -69.012  -6.691  17.740  1.00  0.00           H  
ATOM   1257 1HG  LYS A  76     -68.216  -4.906  16.269  1.00  0.00           H  
ATOM   1258 2HG  LYS A  76     -69.662  -5.066  15.263  1.00  0.00           H  
ATOM   1259 1HD  LYS A  76     -71.081  -4.450  17.188  1.00  0.00           H  
ATOM   1260 2HD  LYS A  76     -69.642  -4.312  18.210  1.00  0.00           H  
ATOM   1261 1HE  LYS A  76     -68.777  -2.513  16.748  1.00  0.00           H  
ATOM   1262 2HE  LYS A  76     -70.211  -2.649  15.728  1.00  0.00           H  
ATOM   1263 1HZ  LYS A  76     -70.414  -0.869  17.302  1.00  0.00           H  
ATOM   1264 2HZ  LYS A  76     -71.546  -2.025  17.622  1.00  0.00           H  
ATOM   1265 3HZ  LYS A  76     -70.206  -1.896  18.574  1.00  0.00           H  
ATOM   1266  N   ALA A  77     -66.570  -7.858  16.749  1.00  0.00           N  
ATOM   1267  CA  ALA A  77     -65.125  -7.668  16.765  1.00  0.00           C  
ATOM   1268  C   ALA A  77     -64.465  -8.363  15.582  1.00  0.00           C  
ATOM   1269  O   ALA A  77     -63.555  -7.816  14.957  1.00  0.00           O  
ATOM   1270  CB  ALA A  77     -64.538  -8.180  18.073  1.00  0.00           C  
ATOM   1271  H   ALA A  77     -67.048  -8.341  17.496  1.00  0.00           H  
ATOM   1272  HA  ALA A  77     -64.922  -6.601  16.681  1.00  0.00           H  
ATOM   1273 1HB  ALA A  77     -63.458  -8.031  18.070  1.00  0.00           H  
ATOM   1274 2HB  ALA A  77     -64.978  -7.633  18.907  1.00  0.00           H  
ATOM   1275 3HB  ALA A  77     -64.758  -9.241  18.179  1.00  0.00           H  
ATOM   1276  N   LEU A  78     -64.971  -9.585  15.315  1.00  0.00           N  
ATOM   1277  CA  LEU A  78     -64.427 -10.356  14.205  1.00  0.00           C  
ATOM   1278  C   LEU A  78     -64.638  -9.637  12.879  1.00  0.00           C  
ATOM   1279  O   LEU A  78     -63.749  -9.610  12.028  1.00  0.00           O  
ATOM   1280  CB  LEU A  78     -65.081 -11.743  14.151  1.00  0.00           C  
ATOM   1281  CG  LEU A  78     -64.512 -12.707  13.103  1.00  0.00           C  
ATOM   1282  CD1 LEU A  78     -65.074 -12.356  11.732  1.00  0.00           C  
ATOM   1283  CD2 LEU A  78     -62.993 -12.624  13.108  1.00  0.00           C  
ATOM   1284  H   LEU A  78     -65.720  -9.943  15.891  1.00  0.00           H  
ATOM   1285  HA  LEU A  78     -63.356 -10.480  14.362  1.00  0.00           H  
ATOM   1286 1HB  LEU A  78     -64.975 -12.214  15.127  1.00  0.00           H  
ATOM   1287 2HB  LEU A  78     -66.144 -11.618  13.945  1.00  0.00           H  
ATOM   1288  HG  LEU A  78     -64.821 -13.725  13.339  1.00  0.00           H  
ATOM   1289 1HD1 LEU A  78     -64.670 -13.041  10.987  1.00  0.00           H  
ATOM   1290 2HD1 LEU A  78     -66.160 -12.442  11.751  1.00  0.00           H  
ATOM   1291 3HD1 LEU A  78     -64.795 -11.335  11.475  1.00  0.00           H  
ATOM   1292 1HD2 LEU A  78     -62.588 -13.310  12.363  1.00  0.00           H  
ATOM   1293 2HD2 LEU A  78     -62.683 -11.607  12.871  1.00  0.00           H  
ATOM   1294 3HD2 LEU A  78     -62.617 -12.897  14.095  1.00  0.00           H  
ATOM   1295  N   VAL A  79     -65.854  -9.065  12.758  1.00  0.00           N  
ATOM   1296  CA  VAL A  79     -66.184  -8.343  11.534  1.00  0.00           C  
ATOM   1297  C   VAL A  79     -65.257  -7.151  11.332  1.00  0.00           C  
ATOM   1298  O   VAL A  79     -64.809  -6.883  10.217  1.00  0.00           O  
ATOM   1299  CB  VAL A  79     -67.644  -7.854  11.580  1.00  0.00           C  
ATOM   1300  CG1 VAL A  79     -67.933  -6.933  10.404  1.00  0.00           C  
ATOM   1301  CG2 VAL A  79     -68.589  -9.045  11.577  1.00  0.00           C  
ATOM   1302  H   VAL A  79     -66.514  -9.147  13.518  1.00  0.00           H  
ATOM   1303  HA  VAL A  79     -66.069  -9.023  10.689  1.00  0.00           H  
ATOM   1304  HB  VAL A  79     -67.794  -7.271  12.489  1.00  0.00           H  
ATOM   1305 1HG1 VAL A  79     -68.969  -6.596  10.452  1.00  0.00           H  
ATOM   1306 2HG1 VAL A  79     -67.269  -6.069  10.446  1.00  0.00           H  
ATOM   1307 3HG1 VAL A  79     -67.771  -7.472   9.471  1.00  0.00           H  
ATOM   1308 1HG2 VAL A  79     -69.620  -8.691  11.610  1.00  0.00           H  
ATOM   1309 2HG2 VAL A  79     -68.435  -9.630  10.671  1.00  0.00           H  
ATOM   1310 3HG2 VAL A  79     -68.392  -9.668  12.450  1.00  0.00           H  
ATOM   1311  N   ARG A  80     -65.003  -6.461  12.462  1.00  0.00           N  
ATOM   1312  CA  ARG A  80     -64.127  -5.296  12.405  1.00  0.00           C  
ATOM   1313  C   ARG A  80     -62.725  -5.682  11.954  1.00  0.00           C  
ATOM   1314  O   ARG A  80     -62.103  -4.979  11.158  1.00  0.00           O  
ATOM   1315  CB  ARG A  80     -64.051  -4.618  13.765  1.00  0.00           C  
ATOM   1316  CG  ARG A  80     -65.332  -3.932  14.211  1.00  0.00           C  
ATOM   1317  CD  ARG A  80     -65.666  -2.774  13.342  1.00  0.00           C  
ATOM   1318  NE  ARG A  80     -64.685  -1.707  13.459  1.00  0.00           N  
ATOM   1319  CZ  ARG A  80     -64.539  -0.702  12.575  1.00  0.00           C  
ATOM   1320  NH1 ARG A  80     -65.315  -0.640  11.515  1.00  0.00           N  
ATOM   1321  NH2 ARG A  80     -63.615   0.222  12.771  1.00  0.00           N  
ATOM   1322  H   ARG A  80     -65.424  -6.764  13.329  1.00  0.00           H  
ATOM   1323  HA  ARG A  80     -64.540  -4.588  11.686  1.00  0.00           H  
ATOM   1324 1HB  ARG A  80     -63.789  -5.354  14.524  1.00  0.00           H  
ATOM   1325 2HB  ARG A  80     -63.261  -3.866  13.753  1.00  0.00           H  
ATOM   1326 1HG  ARG A  80     -66.159  -4.642  14.169  1.00  0.00           H  
ATOM   1327 2HG  ARG A  80     -65.215  -3.571  15.234  1.00  0.00           H  
ATOM   1328 1HD  ARG A  80     -65.696  -3.097  12.302  1.00  0.00           H  
ATOM   1329 2HD  ARG A  80     -66.639  -2.375  13.627  1.00  0.00           H  
ATOM   1330  HE  ARG A  80     -64.069  -1.721  14.262  1.00  0.00           H  
ATOM   1331 1HH1 ARG A  80     -66.022  -1.347  11.365  1.00  0.00           H  
ATOM   1332 2HH1 ARG A  80     -65.206   0.113  10.852  1.00  0.00           H  
ATOM   1333 1HH2 ARG A  80     -63.018   0.175  13.586  1.00  0.00           H  
ATOM   1334 2HH2 ARG A  80     -63.505   0.975  12.108  1.00  0.00           H  
ATOM   1335  N   ILE A  81     -62.272  -6.827  12.505  1.00  0.00           N  
ATOM   1336  CA  ILE A  81     -60.941  -7.310  12.156  1.00  0.00           C  
ATOM   1337  C   ILE A  81     -60.842  -7.621  10.669  1.00  0.00           C  
ATOM   1338  O   ILE A  81     -59.840  -7.310  10.025  1.00  0.00           O  
ATOM   1339  CB  ILE A  81     -60.582  -8.566  12.970  1.00  0.00           C  
ATOM   1340  CG1 ILE A  81     -60.501  -8.232  14.462  1.00  0.00           C  
ATOM   1341  CG2 ILE A  81     -59.269  -9.158  12.482  1.00  0.00           C  
ATOM   1342  CD1 ILE A  81     -59.447  -7.203  14.800  1.00  0.00           C  
ATOM   1343  H   ILE A  81     -62.864  -7.330  13.151  1.00  0.00           H  
ATOM   1344  HA  ILE A  81     -60.218  -6.529  12.390  1.00  0.00           H  
ATOM   1345  HB  ILE A  81     -61.369  -9.311  12.857  1.00  0.00           H  
ATOM   1346 1HG1 ILE A  81     -61.465  -7.857  14.803  1.00  0.00           H  
ATOM   1347 2HG1 ILE A  81     -60.285  -9.139  15.027  1.00  0.00           H  
ATOM   1348 1HG2 ILE A  81     -59.029 -10.045  13.068  1.00  0.00           H  
ATOM   1349 2HG2 ILE A  81     -59.361  -9.432  11.432  1.00  0.00           H  
ATOM   1350 3HG2 ILE A  81     -58.473  -8.422  12.597  1.00  0.00           H  
ATOM   1351 1HD1 ILE A  81     -59.450  -7.018  15.875  1.00  0.00           H  
ATOM   1352 2HD1 ILE A  81     -58.466  -7.573  14.498  1.00  0.00           H  
ATOM   1353 3HD1 ILE A  81     -59.662  -6.274  14.273  1.00  0.00           H  
ATOM   1354  N   ALA A  82     -61.927  -8.246  10.169  1.00  0.00           N  
ATOM   1355  CA  ALA A  82     -61.960  -8.600   8.755  1.00  0.00           C  
ATOM   1356  C   ALA A  82     -61.885  -7.359   7.875  1.00  0.00           C  
ATOM   1357  O   ALA A  82     -61.188  -7.347   6.860  1.00  0.00           O  
ATOM   1358  CB  ALA A  82     -63.216  -9.398   8.438  1.00  0.00           C  
ATOM   1359  H   ALA A  82     -62.700  -8.459  10.784  1.00  0.00           H  
ATOM   1360  HA  ALA A  82     -61.087  -9.215   8.540  1.00  0.00           H  
ATOM   1361 1HB  ALA A  82     -63.226  -9.655   7.378  1.00  0.00           H  
ATOM   1362 2HB  ALA A  82     -63.227 -10.311   9.033  1.00  0.00           H  
ATOM   1363 3HB  ALA A  82     -64.095  -8.801   8.674  1.00  0.00           H  
ATOM   1364  N   GLU A  83     -62.634  -6.330   8.320  1.00  0.00           N  
ATOM   1365  CA  GLU A  83     -62.649  -5.081   7.568  1.00  0.00           C  
ATOM   1366  C   GLU A  83     -61.262  -4.453   7.515  1.00  0.00           C  
ATOM   1367  O   GLU A  83     -60.839  -3.946   6.476  1.00  0.00           O  
ATOM   1368  CB  GLU A  83     -63.641  -4.095   8.189  1.00  0.00           C  
ATOM   1369  CG  GLU A  83     -65.103  -4.482   8.016  1.00  0.00           C  
ATOM   1370  CD  GLU A  83     -66.045  -3.535   8.706  1.00  0.00           C  
ATOM   1371  OE1 GLU A  83     -65.578  -2.663   9.399  1.00  0.00           O  
ATOM   1372  OE2 GLU A  83     -67.233  -3.684   8.541  1.00  0.00           O  
ATOM   1373  H   GLU A  83     -63.172  -6.444   9.167  1.00  0.00           H  
ATOM   1374  HA  GLU A  83     -62.963  -5.296   6.546  1.00  0.00           H  
ATOM   1375 1HB  GLU A  83     -63.443  -4.004   9.257  1.00  0.00           H  
ATOM   1376 2HB  GLU A  83     -63.502  -3.110   7.745  1.00  0.00           H  
ATOM   1377 1HG  GLU A  83     -65.340  -4.501   6.953  1.00  0.00           H  
ATOM   1378 2HG  GLU A  83     -65.251  -5.487   8.412  1.00  0.00           H  
ATOM   1379  N   LEU A  84     -60.589  -4.518   8.681  1.00  0.00           N  
ATOM   1380  CA  LEU A  84     -59.247  -3.955   8.764  1.00  0.00           C  
ATOM   1381  C   LEU A  84     -58.292  -4.667   7.816  1.00  0.00           C  
ATOM   1382  O   LEU A  84     -57.468  -4.033   7.156  1.00  0.00           O  
ATOM   1383  CB  LEU A  84     -58.719  -4.053  10.201  1.00  0.00           C  
ATOM   1384  CG  LEU A  84     -59.413  -3.149  11.228  1.00  0.00           C  
ATOM   1385  CD1 LEU A  84     -58.911  -3.489  12.625  1.00  0.00           C  
ATOM   1386  CD2 LEU A  84     -59.139  -1.691  10.889  1.00  0.00           C  
ATOM   1387  H   LEU A  84     -61.028  -4.957   9.478  1.00  0.00           H  
ATOM   1388  HA  LEU A  84     -59.295  -2.905   8.479  1.00  0.00           H  
ATOM   1389 1HB  LEU A  84     -58.824  -5.082  10.541  1.00  0.00           H  
ATOM   1390 2HB  LEU A  84     -57.659  -3.800  10.200  1.00  0.00           H  
ATOM   1391  HG  LEU A  84     -60.487  -3.332  11.206  1.00  0.00           H  
ATOM   1392 1HD1 LEU A  84     -59.405  -2.847  13.355  1.00  0.00           H  
ATOM   1393 2HD1 LEU A  84     -59.137  -4.532  12.849  1.00  0.00           H  
ATOM   1394 3HD1 LEU A  84     -57.834  -3.332  12.673  1.00  0.00           H  
ATOM   1395 1HD2 LEU A  84     -59.633  -1.049  11.618  1.00  0.00           H  
ATOM   1396 2HD2 LEU A  84     -58.065  -1.508  10.912  1.00  0.00           H  
ATOM   1397 3HD2 LEU A  84     -59.524  -1.472   9.893  1.00  0.00           H  
ATOM   1398  N   ALA A  85     -58.449  -6.006   7.788  1.00  0.00           N  
ATOM   1399  CA  ALA A  85     -57.596  -6.807   6.919  1.00  0.00           C  
ATOM   1400  C   ALA A  85     -57.802  -6.441   5.454  1.00  0.00           C  
ATOM   1401  O   ALA A  85     -56.844  -6.347   4.687  1.00  0.00           O  
ATOM   1402  CB  ALA A  85     -57.862  -8.290   7.135  1.00  0.00           C  
ATOM   1403  H   ALA A  85     -59.156  -6.430   8.371  1.00  0.00           H  
ATOM   1404  HA  ALA A  85     -56.558  -6.594   7.173  1.00  0.00           H  
ATOM   1405 1HB  ALA A  85     -57.217  -8.875   6.479  1.00  0.00           H  
ATOM   1406 2HB  ALA A  85     -57.654  -8.549   8.174  1.00  0.00           H  
ATOM   1407 3HB  ALA A  85     -58.904  -8.509   6.909  1.00  0.00           H  
ATOM   1408  N   LYS A  86     -59.093  -6.243   5.120  1.00  0.00           N  
ATOM   1409  CA  LYS A  86     -59.427  -5.885   3.746  1.00  0.00           C  
ATOM   1410  C   LYS A  86     -58.799  -4.553   3.356  1.00  0.00           C  
ATOM   1411  O   LYS A  86     -58.289  -4.399   2.246  1.00  0.00           O  
ATOM   1412  CB  LYS A  86     -60.945  -5.824   3.563  1.00  0.00           C  
ATOM   1413  CG  LYS A  86     -61.638  -7.180   3.605  1.00  0.00           C  
ATOM   1414  CD  LYS A  86     -63.143  -7.036   3.436  1.00  0.00           C  
ATOM   1415  CE  LYS A  86     -63.839  -8.388   3.490  1.00  0.00           C  
ATOM   1416  NZ  LYS A  86     -65.316  -8.259   3.366  1.00  0.00           N  
ATOM   1417  H   LYS A  86     -59.806  -6.346   5.827  1.00  0.00           H  
ATOM   1418  HA  LYS A  86     -59.026  -6.651   3.082  1.00  0.00           H  
ATOM   1419 1HB  LYS A  86     -61.381  -5.201   4.344  1.00  0.00           H  
ATOM   1420 2HB  LYS A  86     -61.177  -5.359   2.604  1.00  0.00           H  
ATOM   1421 1HG  LYS A  86     -61.250  -7.812   2.805  1.00  0.00           H  
ATOM   1422 2HG  LYS A  86     -61.432  -7.664   4.559  1.00  0.00           H  
ATOM   1423 1HD  LYS A  86     -63.539  -6.401   4.230  1.00  0.00           H  
ATOM   1424 2HD  LYS A  86     -63.359  -6.565   2.477  1.00  0.00           H  
ATOM   1425 1HE  LYS A  86     -63.472  -9.018   2.682  1.00  0.00           H  
ATOM   1426 2HE  LYS A  86     -63.608  -8.878   4.436  1.00  0.00           H  
ATOM   1427 1HZ  LYS A  86     -65.739  -9.176   3.407  1.00  0.00           H  
ATOM   1428 2HZ  LYS A  86     -65.670  -7.691   4.123  1.00  0.00           H  
ATOM   1429 3HZ  LYS A  86     -65.543  -7.823   2.484  1.00  0.00           H  
ATOM   1430  N   GLU A  87     -58.866  -3.615   4.323  1.00  0.00           N  
ATOM   1431  CA  GLU A  87     -58.299  -2.295   4.076  1.00  0.00           C  
ATOM   1432  C   GLU A  87     -56.798  -2.377   3.829  1.00  0.00           C  
ATOM   1433  O   GLU A  87     -56.267  -1.702   2.947  1.00  0.00           O  
ATOM   1434  CB  GLU A  87     -58.580  -1.364   5.258  1.00  0.00           C  
ATOM   1435  CG  GLU A  87     -58.084   0.062   5.068  1.00  0.00           C  
ATOM   1436  CD  GLU A  87     -58.444   0.965   6.215  1.00  0.00           C  
ATOM   1437  OE1 GLU A  87     -59.452   0.731   6.836  1.00  0.00           O  
ATOM   1438  OE2 GLU A  87     -57.709   1.889   6.470  1.00  0.00           O  
ATOM   1439  H   GLU A  87     -59.309  -3.845   5.201  1.00  0.00           H  
ATOM   1440  HA  GLU A  87     -58.767  -1.878   3.184  1.00  0.00           H  
ATOM   1441 1HB  GLU A  87     -59.654  -1.323   5.441  1.00  0.00           H  
ATOM   1442 2HB  GLU A  87     -58.111  -1.765   6.157  1.00  0.00           H  
ATOM   1443 1HG  GLU A  87     -57.000   0.046   4.959  1.00  0.00           H  
ATOM   1444 2HG  GLU A  87     -58.508   0.463   4.149  1.00  0.00           H  
ATOM   1445  N   ILE A  88     -56.157  -3.233   4.651  1.00  0.00           N  
ATOM   1446  CA  ILE A  88     -54.716  -3.406   4.517  1.00  0.00           C  
ATOM   1447  C   ILE A  88     -54.353  -3.963   3.147  1.00  0.00           C  
ATOM   1448  O   ILE A  88     -53.381  -3.529   2.528  1.00  0.00           O  
ATOM   1449  CB  ILE A  88     -54.172  -4.341   5.613  1.00  0.00           C  
ATOM   1450  CG1 ILE A  88     -54.283  -3.675   6.987  1.00  0.00           C  
ATOM   1451  CG2 ILE A  88     -52.729  -4.722   5.318  1.00  0.00           C  
ATOM   1452  CD1 ILE A  88     -54.028  -4.615   8.143  1.00  0.00           C  
ATOM   1453  H   ILE A  88     -56.688  -3.740   5.344  1.00  0.00           H  
ATOM   1454  HA  ILE A  88     -54.240  -2.433   4.627  1.00  0.00           H  
ATOM   1455  HB  ILE A  88     -54.776  -5.246   5.652  1.00  0.00           H  
ATOM   1456 1HG1 ILE A  88     -53.571  -2.853   7.052  1.00  0.00           H  
ATOM   1457 2HG1 ILE A  88     -55.281  -3.252   7.106  1.00  0.00           H  
ATOM   1458 1HG2 ILE A  88     -52.360  -5.382   6.102  1.00  0.00           H  
ATOM   1459 2HG2 ILE A  88     -52.677  -5.234   4.358  1.00  0.00           H  
ATOM   1460 3HG2 ILE A  88     -52.115  -3.822   5.282  1.00  0.00           H  
ATOM   1461 1HD1 ILE A  88     -54.126  -4.070   9.083  1.00  0.00           H  
ATOM   1462 2HD1 ILE A  88     -54.755  -5.428   8.118  1.00  0.00           H  
ATOM   1463 3HD1 ILE A  88     -53.022  -5.024   8.065  1.00  0.00           H  
ATOM   1464  N   ALA A  89     -55.181  -4.936   2.717  1.00  0.00           N  
ATOM   1465  CA  ALA A  89     -54.945  -5.552   1.418  1.00  0.00           C  
ATOM   1466  C   ALA A  89     -55.059  -4.530   0.294  1.00  0.00           C  
ATOM   1467  O   ALA A  89     -54.261  -4.533  -0.644  1.00  0.00           O  
ATOM   1468  CB  ALA A  89     -55.919  -6.699   1.191  1.00  0.00           C  
ATOM   1469  H   ALA A  89     -55.952  -5.220   3.304  1.00  0.00           H  
ATOM   1470  HA  ALA A  89     -53.929  -5.946   1.409  1.00  0.00           H  
ATOM   1471 1HB  ALA A  89     -55.730  -7.150   0.216  1.00  0.00           H  
ATOM   1472 2HB  ALA A  89     -55.786  -7.449   1.970  1.00  0.00           H  
ATOM   1473 3HB  ALA A  89     -56.940  -6.321   1.223  1.00  0.00           H  
ATOM   1474  N   LEU A  90     -56.086  -3.669   0.443  1.00  0.00           N  
ATOM   1475  CA  LEU A  90     -56.306  -2.637  -0.564  1.00  0.00           C  
ATOM   1476  C   LEU A  90     -55.115  -1.690  -0.650  1.00  0.00           C  
ATOM   1477  O   LEU A  90     -54.731  -1.258  -1.737  1.00  0.00           O  
ATOM   1478  CB  LEU A  90     -57.577  -1.843  -0.240  1.00  0.00           C  
ATOM   1479  CG  LEU A  90     -58.897  -2.610  -0.394  1.00  0.00           C  
ATOM   1480  CD1 LEU A  90     -60.045  -1.754   0.126  1.00  0.00           C  
ATOM   1481  CD2 LEU A  90     -59.106  -2.974  -1.856  1.00  0.00           C  
ATOM   1482  H   LEU A  90     -56.685  -3.753   1.252  1.00  0.00           H  
ATOM   1483  HA  LEU A  90     -56.431  -3.121  -1.532  1.00  0.00           H  
ATOM   1484 1HB  LEU A  90     -57.515  -1.493   0.789  1.00  0.00           H  
ATOM   1485 2HB  LEU A  90     -57.621  -0.974  -0.896  1.00  0.00           H  
ATOM   1486  HG  LEU A  90     -58.862  -3.520   0.205  1.00  0.00           H  
ATOM   1487 1HD1 LEU A  90     -60.983  -2.299   0.018  1.00  0.00           H  
ATOM   1488 2HD1 LEU A  90     -59.880  -1.525   1.179  1.00  0.00           H  
ATOM   1489 3HD1 LEU A  90     -60.095  -0.828  -0.444  1.00  0.00           H  
ATOM   1490 1HD2 LEU A  90     -60.044  -3.519  -1.965  1.00  0.00           H  
ATOM   1491 2HD2 LEU A  90     -59.143  -2.064  -2.456  1.00  0.00           H  
ATOM   1492 3HD2 LEU A  90     -58.281  -3.599  -2.197  1.00  0.00           H  
ATOM   1493  N   SER A  91     -54.527  -1.365   0.515  1.00  0.00           N  
ATOM   1494  CA  SER A  91     -53.604  -0.223   0.702  1.00  0.00           C  
ATOM   1495  C   SER A  91     -52.434  -0.146  -0.287  1.00  0.00           C  
ATOM   1496  O   SER A  91     -51.912   0.934  -0.561  1.00  0.00           O  
ATOM   1497  CB  SER A  91     -53.043  -0.265   2.110  1.00  0.00           C  
ATOM   1498  OG  SER A  91     -52.244  -1.401   2.298  1.00  0.00           O  
ATOM   1499  H   SER A  91     -54.713  -1.926   1.334  1.00  0.00           H  
ATOM   1500  HA  SER A  91     -54.168   0.702   0.575  1.00  0.00           H  
ATOM   1501 1HB  SER A  91     -52.453   0.632   2.293  1.00  0.00           H  
ATOM   1502 2HB  SER A  91     -53.862  -0.271   2.828  1.00  0.00           H  
ATOM   1503  HG  SER A  91     -52.850  -2.128   2.459  1.00  0.00           H  
ATOM   1504  N   GLY A  92     -52.008  -1.279  -0.833  1.00  0.00           N  
ATOM   1505  CA  GLY A  92     -50.786  -1.303  -1.642  1.00  0.00           C  
ATOM   1506  C   GLY A  92     -49.535  -1.435  -0.743  1.00  0.00           C  
ATOM   1507  O   GLY A  92     -48.617  -0.618  -0.818  1.00  0.00           O  
ATOM   1508  H   GLY A  92     -52.537  -2.126  -0.684  1.00  0.00           H  
ATOM   1509 1HA  GLY A  92     -50.830  -2.137  -2.343  1.00  0.00           H  
ATOM   1510 2HA  GLY A  92     -50.724  -0.390  -2.234  1.00  0.00           H  
ATOM   1511  N   LEU A  93     -49.526  -2.477   0.100  1.00  0.00           N  
ATOM   1512  CA  LEU A  93     -48.150  -2.136   0.500  1.00  0.00           C  
ATOM   1513  C   LEU A  93     -47.238  -3.305   0.124  1.00  0.00           C  
ATOM   1514  O   LEU A  93     -47.711  -4.392  -0.208  1.00  0.00           O  
ATOM   1515  CB  LEU A  93     -48.064  -1.856   2.006  1.00  0.00           C  
ATOM   1516  CG  LEU A  93     -48.263  -3.072   2.920  1.00  0.00           C  
ATOM   1517  CD1 LEU A  93     -47.748  -2.748   4.316  1.00  0.00           C  
ATOM   1518  CD2 LEU A  93     -49.738  -3.444   2.955  1.00  0.00           C  
ATOM   1519  H   LEU A  93     -50.347  -3.061   0.168  1.00  0.00           H  
ATOM   1520  HA  LEU A  93     -47.844  -1.241  -0.041  1.00  0.00           H  
ATOM   1521 1HB  LEU A  93     -47.085  -1.434   2.225  1.00  0.00           H  
ATOM   1522 2HB  LEU A  93     -48.822  -1.118   2.266  1.00  0.00           H  
ATOM   1523  HG  LEU A  93     -47.685  -3.914   2.538  1.00  0.00           H  
ATOM   1524 1HD1 LEU A  93     -47.889  -3.611   4.966  1.00  0.00           H  
ATOM   1525 2HD1 LEU A  93     -46.686  -2.504   4.264  1.00  0.00           H  
ATOM   1526 3HD1 LEU A  93     -48.297  -1.897   4.718  1.00  0.00           H  
ATOM   1527 1HD2 LEU A  93     -49.880  -4.309   3.605  1.00  0.00           H  
ATOM   1528 2HD2 LEU A  93     -50.317  -2.604   3.338  1.00  0.00           H  
ATOM   1529 3HD2 LEU A  93     -50.076  -3.688   1.948  1.00  0.00           H  
ATOM   1530  N   PRO A  94     -45.925  -3.084   0.175  1.00  0.00           N  
ATOM   1531  CA  PRO A  94     -44.973  -4.053  -0.372  1.00  0.00           C  
ATOM   1532  C   PRO A  94     -45.184  -5.428   0.241  1.00  0.00           C  
ATOM   1533  O   PRO A  94     -45.578  -5.547   1.401  1.00  0.00           O  
ATOM   1534  CB  PRO A  94     -43.613  -3.465   0.017  1.00  0.00           C  
ATOM   1535  CG  PRO A  94     -43.870  -2.002   0.145  1.00  0.00           C  
ATOM   1536  CD  PRO A  94     -45.252  -1.915   0.736  1.00  0.00           C  
ATOM   1537  HA  PRO A  94     -45.086  -4.092  -1.466  1.00  0.00           H  
ATOM   1538 1HB  PRO A  94     -43.261  -3.920   0.955  1.00  0.00           H  
ATOM   1539 2HB  PRO A  94     -42.866  -3.701  -0.755  1.00  0.00           H  
ATOM   1540 1HG  PRO A  94     -43.106  -1.537   0.785  1.00  0.00           H  
ATOM   1541 2HG  PRO A  94     -43.799  -1.516  -0.839  1.00  0.00           H  
ATOM   1542 1HD  PRO A  94     -45.187  -1.967   1.832  1.00  0.00           H  
ATOM   1543 2HD  PRO A  94     -45.728  -0.975   0.419  1.00  0.00           H  
ATOM   1544  N   LEU A  95     -44.918  -6.464  -0.547  1.00  0.00           N  
ATOM   1545  CA  LEU A  95     -45.466  -7.783  -0.263  1.00  0.00           C  
ATOM   1546  C   LEU A  95     -45.044  -8.307   1.095  1.00  0.00           C  
ATOM   1547  O   LEU A  95     -45.847  -8.889   1.824  1.00  0.00           O  
ATOM   1548  CB  LEU A  95     -45.029  -8.775  -1.348  1.00  0.00           C  
ATOM   1549  CG  LEU A  95     -45.549 -10.209  -1.187  1.00  0.00           C  
ATOM   1550  CD1 LEU A  95     -47.072 -10.204  -1.218  1.00  0.00           C  
ATOM   1551  CD2 LEU A  95     -44.983 -11.083  -2.296  1.00  0.00           C  
ATOM   1552  H   LEU A  95     -44.326  -6.329  -1.355  1.00  0.00           H  
ATOM   1553  HA  LEU A  95     -46.554  -7.714  -0.269  1.00  0.00           H  
ATOM   1554 1HB  LEU A  95     -45.369  -8.406  -2.314  1.00  0.00           H  
ATOM   1555 2HB  LEU A  95     -43.940  -8.818  -1.361  1.00  0.00           H  
ATOM   1556  HG  LEU A  95     -45.237 -10.603  -0.219  1.00  0.00           H  
ATOM   1557 1HD1 LEU A  95     -47.442 -11.223  -1.103  1.00  0.00           H  
ATOM   1558 2HD1 LEU A  95     -47.450  -9.587  -0.403  1.00  0.00           H  
ATOM   1559 3HD1 LEU A  95     -47.414  -9.799  -2.170  1.00  0.00           H  
ATOM   1560 1HD2 LEU A  95     -45.352 -12.103  -2.181  1.00  0.00           H  
ATOM   1561 2HD2 LEU A  95     -45.295 -10.691  -3.264  1.00  0.00           H  
ATOM   1562 3HD2 LEU A  95     -43.894 -11.083  -2.239  1.00  0.00           H  
ATOM   1563  N   GLU A  96     -43.776  -8.122   1.487  1.00  0.00           N  
ATOM   1564  CA  GLU A  96     -43.431  -8.693   2.783  1.00  0.00           C  
ATOM   1565  C   GLU A  96     -44.165  -7.982   3.912  1.00  0.00           C  
ATOM   1566  O   GLU A  96     -44.650  -8.619   4.848  1.00  0.00           O  
ATOM   1567  CB  GLU A  96     -41.920  -8.614   3.014  1.00  0.00           C  
ATOM   1568  CG  GLU A  96     -41.094  -9.485   2.078  1.00  0.00           C  
ATOM   1569  CD  GLU A  96     -40.885  -8.858   0.728  1.00  0.00           C  
ATOM   1570  OE1 GLU A  96     -41.347  -7.760   0.526  1.00  0.00           O  
ATOM   1571  OE2 GLU A  96     -40.264  -9.477  -0.103  1.00  0.00           O  
ATOM   1572  H   GLU A  96     -43.144  -7.614   0.885  1.00  0.00           H  
ATOM   1573  HA  GLU A  96     -43.731  -9.742   2.790  1.00  0.00           H  
ATOM   1574 1HB  GLU A  96     -41.587  -7.583   2.893  1.00  0.00           H  
ATOM   1575 2HB  GLU A  96     -41.692  -8.914   4.037  1.00  0.00           H  
ATOM   1576 1HG  GLU A  96     -40.122  -9.670   2.534  1.00  0.00           H  
ATOM   1577 2HG  GLU A  96     -41.595 -10.444   1.954  1.00  0.00           H  
ATOM   1578  N   VAL A  97     -44.216  -6.641   3.769  1.00  0.00           N  
ATOM   1579  CA  VAL A  97     -44.893  -5.840   4.781  1.00  0.00           C  
ATOM   1580  C   VAL A  97     -46.371  -6.199   4.869  1.00  0.00           C  
ATOM   1581  O   VAL A  97     -46.932  -6.295   5.961  1.00  0.00           O  
ATOM   1582  CB  VAL A  97     -44.749  -4.341   4.460  1.00  0.00           C  
ATOM   1583  CG1 VAL A  97     -45.617  -3.511   5.394  1.00  0.00           C  
ATOM   1584  CG2 VAL A  97     -43.290  -3.926   4.568  1.00  0.00           C  
ATOM   1585  H   VAL A  97     -43.784  -6.216   2.961  1.00  0.00           H  
ATOM   1586  HA  VAL A  97     -44.427  -6.038   5.747  1.00  0.00           H  
ATOM   1587  HB  VAL A  97     -45.105  -4.160   3.445  1.00  0.00           H  
ATOM   1588 1HG1 VAL A  97     -45.503  -2.453   5.152  1.00  0.00           H  
ATOM   1589 2HG1 VAL A  97     -46.661  -3.800   5.273  1.00  0.00           H  
ATOM   1590 3HG1 VAL A  97     -45.309  -3.682   6.425  1.00  0.00           H  
ATOM   1591 1HG2 VAL A  97     -43.195  -2.865   4.339  1.00  0.00           H  
ATOM   1592 2HG2 VAL A  97     -42.933  -4.112   5.581  1.00  0.00           H  
ATOM   1593 3HG2 VAL A  97     -42.694  -4.504   3.862  1.00  0.00           H  
ATOM   1594  N   LEU A  98     -46.958  -6.388   3.670  1.00  0.00           N  
ATOM   1595  CA  LEU A  98     -48.372  -6.738   3.615  1.00  0.00           C  
ATOM   1596  C   LEU A  98     -48.637  -8.071   4.303  1.00  0.00           C  
ATOM   1597  O   LEU A  98     -49.624  -8.223   5.023  1.00  0.00           O  
ATOM   1598  CB  LEU A  98     -48.846  -6.804   2.157  1.00  0.00           C  
ATOM   1599  CG  LEU A  98     -50.329  -7.140   1.954  1.00  0.00           C  
ATOM   1600  CD1 LEU A  98     -51.187  -6.079   2.631  1.00  0.00           C  
ATOM   1601  CD2 LEU A  98     -50.632  -7.220   0.466  1.00  0.00           C  
ATOM   1602  H   LEU A  98     -46.406  -6.283   2.830  1.00  0.00           H  
ATOM   1603  HA  LEU A  98     -48.940  -5.965   4.133  1.00  0.00           H  
ATOM   1604 1HB  LEU A  98     -48.657  -5.841   1.686  1.00  0.00           H  
ATOM   1605 2HB  LEU A  98     -48.260  -7.562   1.636  1.00  0.00           H  
ATOM   1606  HG  LEU A  98     -50.553  -8.098   2.423  1.00  0.00           H  
ATOM   1607 1HD1 LEU A  98     -52.241  -6.318   2.487  1.00  0.00           H  
ATOM   1608 2HD1 LEU A  98     -50.964  -6.057   3.698  1.00  0.00           H  
ATOM   1609 3HD1 LEU A  98     -50.973  -5.105   2.194  1.00  0.00           H  
ATOM   1610 1HD2 LEU A  98     -51.686  -7.460   0.321  1.00  0.00           H  
ATOM   1611 2HD2 LEU A  98     -50.410  -6.262  -0.003  1.00  0.00           H  
ATOM   1612 3HD2 LEU A  98     -50.018  -7.998   0.011  1.00  0.00           H  
ATOM   1613  N   GLN A  99     -47.709  -9.013   4.040  1.00  0.00           N  
ATOM   1614  CA  GLN A  99     -47.845 -10.335   4.639  1.00  0.00           C  
ATOM   1615  C   GLN A  99     -47.788 -10.259   6.160  1.00  0.00           C  
ATOM   1616  O   GLN A  99     -48.551 -10.931   6.854  1.00  0.00           O  
ATOM   1617  CB  GLN A  99     -46.751 -11.273   4.121  1.00  0.00           C  
ATOM   1618  CG  GLN A  99     -46.906 -11.662   2.660  1.00  0.00           C  
ATOM   1619  CD  GLN A  99     -45.758 -12.521   2.166  1.00  0.00           C  
ATOM   1620  OE1 GLN A  99     -44.637 -12.440   2.678  1.00  0.00           O  
ATOM   1621  NE2 GLN A  99     -46.030 -13.352   1.166  1.00  0.00           N  
ATOM   1622  H   GLN A  99     -46.935  -8.785   3.433  1.00  0.00           H  
ATOM   1623  HA  GLN A  99     -48.816 -10.743   4.359  1.00  0.00           H  
ATOM   1624 1HB  GLN A  99     -45.778 -10.798   4.241  1.00  0.00           H  
ATOM   1625 2HB  GLN A  99     -46.745 -12.187   4.714  1.00  0.00           H  
ATOM   1626 1HG  GLN A  99     -47.831 -12.225   2.541  1.00  0.00           H  
ATOM   1627 2HG  GLN A  99     -46.940 -10.756   2.055  1.00  0.00           H  
ATOM   1628 1HE2 GLN A  99     -45.312 -13.944   0.798  1.00  0.00           H  
ATOM   1629 2HE2 GLN A  99     -46.952 -13.386   0.781  1.00  0.00           H  
ATOM   1630  N   ALA A 100     -46.850  -9.411   6.627  1.00  0.00           N  
ATOM   1631  CA  ALA A 100     -46.692  -9.245   8.068  1.00  0.00           C  
ATOM   1632  C   ALA A 100     -47.960  -8.684   8.699  1.00  0.00           C  
ATOM   1633  O   ALA A 100     -48.376  -9.119   9.773  1.00  0.00           O  
ATOM   1634  CB  ALA A 100     -45.506  -8.340   8.371  1.00  0.00           C  
ATOM   1635  H   ALA A 100     -46.273  -8.906   5.971  1.00  0.00           H  
ATOM   1636  HA  ALA A 100     -46.508 -10.226   8.504  1.00  0.00           H  
ATOM   1637 1HB  ALA A 100     -45.402  -8.225   9.449  1.00  0.00           H  
ATOM   1638 2HB  ALA A 100     -44.597  -8.784   7.963  1.00  0.00           H  
ATOM   1639 3HB  ALA A 100     -45.668  -7.364   7.916  1.00  0.00           H  
ATOM   1640  N   ALA A 101     -48.541  -7.704   7.976  1.00  0.00           N  
ATOM   1641  CA  ALA A 101     -49.763  -7.082   8.470  1.00  0.00           C  
ATOM   1642  C   ALA A 101     -50.893  -8.098   8.578  1.00  0.00           C  
ATOM   1643  O   ALA A 101     -51.652  -8.096   9.547  1.00  0.00           O  
ATOM   1644  CB  ALA A 101     -50.173  -5.929   7.566  1.00  0.00           C  
ATOM   1645  H   ALA A 101     -48.117  -7.419   7.105  1.00  0.00           H  
ATOM   1646  HA  ALA A 101     -49.566  -6.695   9.470  1.00  0.00           H  
ATOM   1647 1HB  ALA A 101     -51.087  -5.475   7.948  1.00  0.00           H  
ATOM   1648 2HB  ALA A 101     -49.378  -5.183   7.545  1.00  0.00           H  
ATOM   1649 3HB  ALA A 101     -50.347  -6.301   6.558  1.00  0.00           H  
ATOM   1650  N   LEU A 102     -50.956  -8.954   7.538  1.00  0.00           N  
ATOM   1651  CA  LEU A 102     -51.993  -9.979   7.520  1.00  0.00           C  
ATOM   1652  C   LEU A 102     -51.846 -10.933   8.698  1.00  0.00           C  
ATOM   1653  O   LEU A 102     -52.834 -11.320   9.322  1.00  0.00           O  
ATOM   1654  CB  LEU A 102     -51.936 -10.768   6.206  1.00  0.00           C  
ATOM   1655  CG  LEU A 102     -52.352  -9.996   4.947  1.00  0.00           C  
ATOM   1656  CD1 LEU A 102     -52.069 -10.843   3.714  1.00  0.00           C  
ATOM   1657  CD2 LEU A 102     -53.827  -9.636   5.037  1.00  0.00           C  
ATOM   1658  H   LEU A 102     -50.283  -8.870   6.790  1.00  0.00           H  
ATOM   1659  HA  LEU A 102     -52.964  -9.491   7.593  1.00  0.00           H  
ATOM   1660 1HB  LEU A 102     -50.916 -11.120   6.056  1.00  0.00           H  
ATOM   1661 2HB  LEU A 102     -52.589 -11.637   6.293  1.00  0.00           H  
ATOM   1662  HG  LEU A 102     -51.760  -9.084   4.868  1.00  0.00           H  
ATOM   1663 1HD1 LEU A 102     -52.364 -10.294   2.820  1.00  0.00           H  
ATOM   1664 2HD1 LEU A 102     -51.004 -11.069   3.665  1.00  0.00           H  
ATOM   1665 3HD1 LEU A 102     -52.635 -11.772   3.773  1.00  0.00           H  
ATOM   1666 1HD2 LEU A 102     -54.123  -9.086   4.143  1.00  0.00           H  
ATOM   1667 2HD2 LEU A 102     -54.420 -10.548   5.115  1.00  0.00           H  
ATOM   1668 3HD2 LEU A 102     -53.998  -9.016   5.917  1.00  0.00           H  
ATOM   1669  N   ARG A 103     -50.569 -11.283   8.960  1.00  0.00           N  
ATOM   1670  CA  ARG A 103     -50.292 -12.192  10.065  1.00  0.00           C  
ATOM   1671  C   ARG A 103     -50.725 -11.591  11.395  1.00  0.00           C  
ATOM   1672  O   ARG A 103     -51.289 -12.281  12.245  1.00  0.00           O  
ATOM   1673  CB  ARG A 103     -48.808 -12.527  10.122  1.00  0.00           C  
ATOM   1674  CG  ARG A 103     -48.304 -13.395   8.981  1.00  0.00           C  
ATOM   1675  CD  ARG A 103     -46.880 -13.775   9.167  1.00  0.00           C  
ATOM   1676  NE  ARG A 103     -46.383 -14.575   8.060  1.00  0.00           N  
ATOM   1677  CZ  ARG A 103     -45.735 -14.078   6.987  1.00  0.00           C  
ATOM   1678  NH1 ARG A 103     -45.515 -12.786   6.893  1.00  0.00           N  
ATOM   1679  NH2 ARG A 103     -45.322 -14.891   6.031  1.00  0.00           N  
ATOM   1680  H   ARG A 103     -49.829 -10.908   8.384  1.00  0.00           H  
ATOM   1681  HA  ARG A 103     -50.850 -13.114   9.903  1.00  0.00           H  
ATOM   1682 1HB  ARG A 103     -48.227 -11.606  10.117  1.00  0.00           H  
ATOM   1683 2HB  ARG A 103     -48.589 -13.047  11.055  1.00  0.00           H  
ATOM   1684 1HG  ARG A 103     -48.898 -14.308   8.928  1.00  0.00           H  
ATOM   1685 2HG  ARG A 103     -48.393 -12.849   8.041  1.00  0.00           H  
ATOM   1686 1HD  ARG A 103     -46.270 -12.875   9.238  1.00  0.00           H  
ATOM   1687 2HD  ARG A 103     -46.776 -14.357  10.082  1.00  0.00           H  
ATOM   1688  HE  ARG A 103     -46.533 -15.574   8.097  1.00  0.00           H  
ATOM   1689 1HH1 ARG A 103     -45.832 -12.165   7.624  1.00  0.00           H  
ATOM   1690 2HH1 ARG A 103     -45.030 -12.414   6.089  1.00  0.00           H  
ATOM   1691 1HH2 ARG A 103     -45.491 -15.885   6.104  1.00  0.00           H  
ATOM   1692 2HH2 ARG A 103     -44.837 -14.519   5.228  1.00  0.00           H  
ATOM   1693  N   THR A 104     -50.432 -10.280  11.521  1.00  0.00           N  
ATOM   1694  CA  THR A 104     -50.796  -9.582  12.749  1.00  0.00           C  
ATOM   1695  C   THR A 104     -52.305  -9.584  12.957  1.00  0.00           C  
ATOM   1696  O   THR A 104     -52.787  -9.779  14.072  1.00  0.00           O  
ATOM   1697  CB  THR A 104     -50.277  -8.132  12.737  1.00  0.00           C  
ATOM   1698  OG1 THR A 104     -48.846  -8.135  12.651  1.00  0.00           O  
ATOM   1699  CG2 THR A 104     -50.703  -7.403  14.002  1.00  0.00           C  
ATOM   1700  H   THR A 104     -49.965  -9.805  10.762  1.00  0.00           H  
ATOM   1701  HA  THR A 104     -50.340 -10.103  13.591  1.00  0.00           H  
ATOM   1702  HB  THR A 104     -50.678  -7.609  11.869  1.00  0.00           H  
ATOM   1703  HG1 THR A 104     -48.575  -8.578  11.843  1.00  0.00           H  
ATOM   1704 1HG2 THR A 104     -50.328  -6.380  13.975  1.00  0.00           H  
ATOM   1705 2HG2 THR A 104     -51.791  -7.389  14.064  1.00  0.00           H  
ATOM   1706 3HG2 THR A 104     -50.296  -7.916  14.872  1.00  0.00           H  
ATOM   1707  N   ILE A 105     -53.009  -9.356  11.829  1.00  0.00           N  
ATOM   1708  CA  ILE A 105     -54.466  -9.332  11.890  1.00  0.00           C  
ATOM   1709  C   ILE A 105     -55.021 -10.679  12.334  1.00  0.00           C  
ATOM   1710  O   ILE A 105     -55.957 -10.743  13.132  1.00  0.00           O  
ATOM   1711  CB  ILE A 105     -55.067  -8.955  10.523  1.00  0.00           C  
ATOM   1712  CG1 ILE A 105     -54.742  -7.498  10.181  1.00  0.00           C  
ATOM   1713  CG2 ILE A 105     -56.571  -9.182  10.522  1.00  0.00           C  
ATOM   1714  CD1 ILE A 105     -55.053  -7.123   8.750  1.00  0.00           C  
ATOM   1715  H   ILE A 105     -52.514  -9.207  10.961  1.00  0.00           H  
ATOM   1716  HA  ILE A 105     -54.769  -8.581  12.618  1.00  0.00           H  
ATOM   1717  HB  ILE A 105     -54.615  -9.569   9.745  1.00  0.00           H  
ATOM   1718 1HG1 ILE A 105     -55.305  -6.836  10.838  1.00  0.00           H  
ATOM   1719 2HG1 ILE A 105     -53.683  -7.310  10.358  1.00  0.00           H  
ATOM   1720 1HG2 ILE A 105     -56.979  -8.910   9.549  1.00  0.00           H  
ATOM   1721 2HG2 ILE A 105     -56.780 -10.232  10.722  1.00  0.00           H  
ATOM   1722 3HG2 ILE A 105     -57.032  -8.567  11.295  1.00  0.00           H  
ATOM   1723 1HD1 ILE A 105     -54.796  -6.077   8.584  1.00  0.00           H  
ATOM   1724 2HD1 ILE A 105     -54.472  -7.752   8.074  1.00  0.00           H  
ATOM   1725 3HD1 ILE A 105     -56.115  -7.269   8.559  1.00  0.00           H  
ATOM   1726  N   GLU A 106     -54.395 -11.736  11.777  1.00  0.00           N  
ATOM   1727  CA  GLU A 106     -54.830 -13.085  12.121  1.00  0.00           C  
ATOM   1728  C   GLU A 106     -54.642 -13.362  13.608  1.00  0.00           C  
ATOM   1729  O   GLU A 106     -55.501 -13.965  14.251  1.00  0.00           O  
ATOM   1730  CB  GLU A 106     -54.060 -14.121  11.298  1.00  0.00           C  
ATOM   1731  CG  GLU A 106     -54.415 -14.137   9.818  1.00  0.00           C  
ATOM   1732  CD  GLU A 106     -53.585 -15.110   9.028  1.00  0.00           C  
ATOM   1733  OE1 GLU A 106     -52.676 -15.677   9.587  1.00  0.00           O  
ATOM   1734  OE2 GLU A 106     -53.858 -15.286   7.865  1.00  0.00           O  
ATOM   1735  H   GLU A 106     -53.636 -11.574  11.131  1.00  0.00           H  
ATOM   1736  HA  GLU A 106     -55.892 -13.176  11.891  1.00  0.00           H  
ATOM   1737 1HB  GLU A 106     -52.990 -13.931  11.384  1.00  0.00           H  
ATOM   1738 2HB  GLU A 106     -54.249 -15.117  11.699  1.00  0.00           H  
ATOM   1739 1HG  GLU A 106     -55.466 -14.404   9.710  1.00  0.00           H  
ATOM   1740 2HG  GLU A 106     -54.279 -13.136   9.412  1.00  0.00           H  
ATOM   1741  N   ASN A 107     -53.480 -12.890  14.106  1.00  0.00           N  
ATOM   1742  CA  ASN A 107     -53.177 -13.089  15.518  1.00  0.00           C  
ATOM   1743  C   ASN A 107     -54.201 -12.391  16.404  1.00  0.00           C  
ATOM   1744  O   ASN A 107     -54.635 -12.938  17.418  1.00  0.00           O  
ATOM   1745  CB  ASN A 107     -51.775 -12.603  15.838  1.00  0.00           C  
ATOM   1746  CG  ASN A 107     -50.711 -13.519  15.302  1.00  0.00           C  
ATOM   1747  OD1 ASN A 107     -50.951 -14.713  15.089  1.00  0.00           O  
ATOM   1748  ND2 ASN A 107     -49.537 -12.984  15.079  1.00  0.00           N  
ATOM   1749  H   ASN A 107     -52.841 -12.407  13.491  1.00  0.00           H  
ATOM   1750  HA  ASN A 107     -53.234 -14.156  15.738  1.00  0.00           H  
ATOM   1751 1HB  ASN A 107     -51.629 -11.608  15.414  1.00  0.00           H  
ATOM   1752 2HB  ASN A 107     -51.656 -12.519  16.918  1.00  0.00           H  
ATOM   1753 1HD2 ASN A 107     -48.791 -13.546  14.722  1.00  0.00           H  
ATOM   1754 2HD2 ASN A 107     -49.388 -12.013  15.265  1.00  0.00           H  
ATOM   1755  N   ILE A 108     -54.555 -11.165  15.966  1.00  0.00           N  
ATOM   1756  CA  ILE A 108     -55.530 -10.390  16.724  1.00  0.00           C  
ATOM   1757  C   ILE A 108     -56.877 -11.102  16.778  1.00  0.00           C  
ATOM   1758  O   ILE A 108     -57.534 -11.130  17.819  1.00  0.00           O  
ATOM   1759  CB  ILE A 108     -55.713  -8.988  16.114  1.00  0.00           C  
ATOM   1760  CG1 ILE A 108     -54.411  -8.189  16.213  1.00  0.00           C  
ATOM   1761  CG2 ILE A 108     -56.848  -8.250  16.806  1.00  0.00           C  
ATOM   1762  CD1 ILE A 108     -53.938  -7.966  17.631  1.00  0.00           C  
ATOM   1763  H   ILE A 108     -54.138 -10.806  15.119  1.00  0.00           H  
ATOM   1764  HA  ILE A 108     -55.164 -10.277  17.744  1.00  0.00           H  
ATOM   1765  HB  ILE A 108     -55.946  -9.081  15.054  1.00  0.00           H  
ATOM   1766 1HG1 ILE A 108     -53.623  -8.708  15.668  1.00  0.00           H  
ATOM   1767 2HG1 ILE A 108     -54.546  -7.215  15.742  1.00  0.00           H  
ATOM   1768 1HG2 ILE A 108     -56.963  -7.262  16.363  1.00  0.00           H  
ATOM   1769 2HG2 ILE A 108     -57.774  -8.812  16.686  1.00  0.00           H  
ATOM   1770 3HG2 ILE A 108     -56.622  -8.148  17.868  1.00  0.00           H  
ATOM   1771 1HD1 ILE A 108     -53.011  -7.392  17.619  1.00  0.00           H  
ATOM   1772 2HD1 ILE A 108     -54.699  -7.415  18.186  1.00  0.00           H  
ATOM   1773 3HD1 ILE A 108     -53.763  -8.927  18.112  1.00  0.00           H  
ATOM   1774  N   ALA A 109     -57.241 -11.667  15.609  1.00  0.00           N  
ATOM   1775  CA  ALA A 109     -58.510 -12.381  15.527  1.00  0.00           C  
ATOM   1776  C   ALA A 109     -58.531 -13.577  16.469  1.00  0.00           C  
ATOM   1777  O   ALA A 109     -59.536 -13.840  17.130  1.00  0.00           O  
ATOM   1778  CB  ALA A 109     -58.773 -12.830  14.097  1.00  0.00           C  
ATOM   1779  H   ALA A 109     -56.628 -11.585  14.811  1.00  0.00           H  
ATOM   1780  HA  ALA A 109     -59.303 -11.699  15.834  1.00  0.00           H  
ATOM   1781 1HB  ALA A 109     -59.724 -13.361  14.051  1.00  0.00           H  
ATOM   1782 2HB  ALA A 109     -58.813 -11.958  13.443  1.00  0.00           H  
ATOM   1783 3HB  ALA A 109     -57.972 -13.491  13.770  1.00  0.00           H  
ATOM   1784  N   GLU A 110     -57.377 -14.274  16.490  1.00  0.00           N  
ATOM   1785  CA  GLU A 110     -57.266 -15.444  17.354  1.00  0.00           C  
ATOM   1786  C   GLU A 110     -57.425 -15.063  18.820  1.00  0.00           C  
ATOM   1787  O   GLU A 110     -58.086 -15.765  19.585  1.00  0.00           O  
ATOM   1788  CB  GLU A 110     -55.918 -16.138  17.141  1.00  0.00           C  
ATOM   1789  CG  GLU A 110     -55.776 -16.834  15.794  1.00  0.00           C  
ATOM   1790  CD  GLU A 110     -54.413 -17.435  15.589  1.00  0.00           C  
ATOM   1791  OE1 GLU A 110     -53.560 -17.223  16.416  1.00  0.00           O  
ATOM   1792  OE2 GLU A 110     -54.226 -18.108  14.602  1.00  0.00           O  
ATOM   1793  H   GLU A 110     -56.610 -13.972  15.907  1.00  0.00           H  
ATOM   1794  HA  GLU A 110     -58.063 -16.141  17.095  1.00  0.00           H  
ATOM   1795 1HB  GLU A 110     -55.115 -15.406  17.226  1.00  0.00           H  
ATOM   1796 2HB  GLU A 110     -55.766 -16.884  17.921  1.00  0.00           H  
ATOM   1797 1HG  GLU A 110     -56.523 -17.623  15.724  1.00  0.00           H  
ATOM   1798 2HG  GLU A 110     -55.973 -16.113  15.002  1.00  0.00           H  
ATOM   1799  N   GLN A 111     -56.788 -13.923  19.159  1.00  0.00           N  
ATOM   1800  CA  GLN A 111     -56.862 -13.446  20.535  1.00  0.00           C  
ATOM   1801  C   GLN A 111     -58.299 -13.127  20.930  1.00  0.00           C  
ATOM   1802  O   GLN A 111     -58.731 -13.441  22.039  1.00  0.00           O  
ATOM   1803  CB  GLN A 111     -55.981 -12.208  20.721  1.00  0.00           C  
ATOM   1804  CG  GLN A 111     -54.491 -12.481  20.605  1.00  0.00           C  
ATOM   1805  CD  GLN A 111     -53.986 -13.406  21.696  1.00  0.00           C  
ATOM   1806  OE1 GLN A 111     -54.222 -13.173  22.885  1.00  0.00           O  
ATOM   1807  NE2 GLN A 111     -53.287 -14.462  21.297  1.00  0.00           N  
ATOM   1808  H   GLN A 111     -56.271 -13.420  18.453  1.00  0.00           H  
ATOM   1809  HA  GLN A 111     -56.499 -14.234  21.194  1.00  0.00           H  
ATOM   1810 1HB  GLN A 111     -56.245 -11.458  19.975  1.00  0.00           H  
ATOM   1811 2HB  GLN A 111     -56.168 -11.772  21.702  1.00  0.00           H  
ATOM   1812 1HG  GLN A 111     -54.292 -12.948  19.641  1.00  0.00           H  
ATOM   1813 2HG  GLN A 111     -53.952 -11.536  20.681  1.00  0.00           H  
ATOM   1814 1HE2 GLN A 111     -52.927 -15.108  21.972  1.00  0.00           H  
ATOM   1815 2HE2 GLN A 111     -53.119 -14.613  20.323  1.00  0.00           H  
ATOM   1816  N   VAL A 112     -59.000 -12.494  19.969  1.00  0.00           N  
ATOM   1817  CA  VAL A 112     -60.390 -12.132  20.220  1.00  0.00           C  
ATOM   1818  C   VAL A 112     -61.224 -13.359  20.568  1.00  0.00           C  
ATOM   1819  O   VAL A 112     -61.990 -13.348  21.532  1.00  0.00           O  
ATOM   1820  CB  VAL A 112     -60.993 -11.438  18.985  1.00  0.00           C  
ATOM   1821  CG1 VAL A 112     -62.493 -11.253  19.157  1.00  0.00           C  
ATOM   1822  CG2 VAL A 112     -60.307 -10.100  18.756  1.00  0.00           C  
ATOM   1823  H   VAL A 112     -58.550 -12.281  19.090  1.00  0.00           H  
ATOM   1824  HA  VAL A 112     -60.420 -11.439  21.061  1.00  0.00           H  
ATOM   1825  HB  VAL A 112     -60.846 -12.076  18.113  1.00  0.00           H  
ATOM   1826 1HG1 VAL A 112     -62.903 -10.761  18.275  1.00  0.00           H  
ATOM   1827 2HG1 VAL A 112     -62.968 -12.226  19.283  1.00  0.00           H  
ATOM   1828 3HG1 VAL A 112     -62.685 -10.638  20.036  1.00  0.00           H  
ATOM   1829 1HG2 VAL A 112     -60.738  -9.615  17.880  1.00  0.00           H  
ATOM   1830 2HG2 VAL A 112     -60.449  -9.464  19.630  1.00  0.00           H  
ATOM   1831 3HG2 VAL A 112     -59.241 -10.261  18.594  1.00  0.00           H  
ATOM   1832  N   SER A 113     -61.085 -14.419  19.795  1.00  0.00           N  
ATOM   1833  CA  SER A 113     -62.030 -15.520  19.897  1.00  0.00           C  
ATOM   1834  C   SER A 113     -62.227 -15.901  21.369  1.00  0.00           C  
ATOM   1835  O   SER A 113     -63.314 -16.311  21.774  1.00  0.00           O  
ATOM   1836  CB  SER A 113     -61.536 -16.714  19.104  1.00  0.00           C  
ATOM   1837  OG  SER A 113     -60.342 -17.214  19.641  1.00  0.00           O  
ATOM   1838  H   SER A 113     -60.319 -14.452  19.138  1.00  0.00           H  
ATOM   1839  HA  SER A 113     -62.986 -15.195  19.484  1.00  0.00           H  
ATOM   1840 1HB  SER A 113     -62.296 -17.495  19.111  1.00  0.00           H  
ATOM   1841 2HB  SER A 113     -61.377 -16.422  18.067  1.00  0.00           H  
ATOM   1842  HG  SER A 113     -59.645 -16.640  19.316  1.00  0.00           H  
ATOM   1843  N   ARG A 114     -61.170 -15.764  22.167  1.00  0.00           N  
ATOM   1844  CA  ARG A 114     -61.224 -16.077  23.599  1.00  0.00           C  
ATOM   1845  C   ARG A 114     -62.066 -15.079  24.398  1.00  0.00           C  
ATOM   1846  O   ARG A 114     -62.640 -15.423  25.431  1.00  0.00           O  
ATOM   1847  CB  ARG A 114     -59.818 -16.112  24.179  1.00  0.00           C  
ATOM   1848  CG  ARG A 114     -58.960 -17.275  23.708  1.00  0.00           C  
ATOM   1849  CD  ARG A 114     -57.627 -17.276  24.365  1.00  0.00           C  
ATOM   1850  NE  ARG A 114     -56.798 -18.379  23.907  1.00  0.00           N  
ATOM   1851  CZ  ARG A 114     -55.965 -18.322  22.849  1.00  0.00           C  
ATOM   1852  NH1 ARG A 114     -55.862 -17.211  22.153  1.00  0.00           N  
ATOM   1853  NH2 ARG A 114     -55.251 -19.382  22.512  1.00  0.00           N  
ATOM   1854  H   ARG A 114     -60.299 -15.433  21.778  1.00  0.00           H  
ATOM   1855  HA  ARG A 114     -61.674 -17.063  23.721  1.00  0.00           H  
ATOM   1856 1HB  ARG A 114     -59.295 -15.192  23.922  1.00  0.00           H  
ATOM   1857 2HB  ARG A 114     -59.874 -16.163  25.267  1.00  0.00           H  
ATOM   1858 1HG  ARG A 114     -59.459 -18.215  23.944  1.00  0.00           H  
ATOM   1859 2HG  ARG A 114     -58.810 -17.204  22.630  1.00  0.00           H  
ATOM   1860 1HD  ARG A 114     -57.110 -16.344  24.140  1.00  0.00           H  
ATOM   1861 2HD  ARG A 114     -57.754 -17.370  25.443  1.00  0.00           H  
ATOM   1862  HE  ARG A 114     -56.850 -19.251  24.417  1.00  0.00           H  
ATOM   1863 1HH1 ARG A 114     -56.407 -16.401  22.411  1.00  0.00           H  
ATOM   1864 2HH1 ARG A 114     -55.237 -17.168  21.361  1.00  0.00           H  
ATOM   1865 1HH2 ARG A 114     -55.330 -20.236  23.047  1.00  0.00           H  
ATOM   1866 2HH2 ARG A 114     -54.627 -19.339  21.720  1.00  0.00           H  
ATOM   1867  N   LEU A 115     -62.139 -13.840  23.914  1.00  0.00           N  
ATOM   1868  CA  LEU A 115     -62.624 -12.724  24.728  1.00  0.00           C  
ATOM   1869  C   LEU A 115     -64.111 -12.839  25.040  1.00  0.00           C  
ATOM   1870  O   LEU A 115     -64.924 -13.091  24.151  1.00  0.00           O  
ATOM   1871  CB  LEU A 115     -62.357 -11.395  24.009  1.00  0.00           C  
ATOM   1872  CG  LEU A 115     -60.880 -11.023  23.826  1.00  0.00           C  
ATOM   1873  CD1 LEU A 115     -60.776  -9.753  22.992  1.00  0.00           C  
ATOM   1874  CD2 LEU A 115     -60.231 -10.837  25.189  1.00  0.00           C  
ATOM   1875  H   LEU A 115     -61.851 -13.666  22.962  1.00  0.00           H  
ATOM   1876  HA  LEU A 115     -62.084 -12.725  25.674  1.00  0.00           H  
ATOM   1877 1HB  LEU A 115     -62.813 -11.438  23.021  1.00  0.00           H  
ATOM   1878 2HB  LEU A 115     -62.834 -10.593  24.572  1.00  0.00           H  
ATOM   1879  HG  LEU A 115     -60.368 -11.819  23.285  1.00  0.00           H  
ATOM   1880 1HD1 LEU A 115     -59.727  -9.488  22.862  1.00  0.00           H  
ATOM   1881 2HD1 LEU A 115     -61.231  -9.920  22.016  1.00  0.00           H  
ATOM   1882 3HD1 LEU A 115     -61.294  -8.941  23.501  1.00  0.00           H  
ATOM   1883 1HD2 LEU A 115     -59.181 -10.573  25.059  1.00  0.00           H  
ATOM   1884 2HD2 LEU A 115     -60.741 -10.040  25.730  1.00  0.00           H  
ATOM   1885 3HD2 LEU A 115     -60.304 -11.765  25.756  1.00  0.00           H  
ATOM   1886  N   LYS A 116     -64.457 -12.652  26.312  1.00  0.00           N  
ATOM   1887  CA  LYS A 116     -65.837 -12.793  26.763  1.00  0.00           C  
ATOM   1888  C   LYS A 116     -66.386 -11.509  27.376  1.00  0.00           C  
ATOM   1889  O   LYS A 116     -67.494 -11.490  27.913  1.00  0.00           O  
ATOM   1890  CB  LYS A 116     -65.945 -13.937  27.773  1.00  0.00           C  
ATOM   1891  CG  LYS A 116     -65.523 -15.296  27.232  1.00  0.00           C  
ATOM   1892  CD  LYS A 116     -66.448 -15.759  26.117  1.00  0.00           C  
ATOM   1893  CE  LYS A 116     -66.082 -17.156  25.637  1.00  0.00           C  
ATOM   1894  NZ  LYS A 116     -66.954 -17.606  24.518  1.00  0.00           N  
ATOM   1895  H   LYS A 116     -63.745 -12.405  26.985  1.00  0.00           H  
ATOM   1896  HA  LYS A 116     -66.460 -13.030  25.900  1.00  0.00           H  
ATOM   1897 1HB  LYS A 116     -65.325 -13.715  28.642  1.00  0.00           H  
ATOM   1898 2HB  LYS A 116     -66.975 -14.020  28.120  1.00  0.00           H  
ATOM   1899 1HG  LYS A 116     -64.505 -15.234  26.846  1.00  0.00           H  
ATOM   1900 2HG  LYS A 116     -65.542 -16.030  28.037  1.00  0.00           H  
ATOM   1901 1HD  LYS A 116     -67.478 -15.766  26.478  1.00  0.00           H  
ATOM   1902 2HD  LYS A 116     -66.381 -15.067  25.277  1.00  0.00           H  
ATOM   1903 1HE  LYS A 116     -65.047 -17.164  25.300  1.00  0.00           H  
ATOM   1904 2HE  LYS A 116     -66.179 -17.861  26.462  1.00  0.00           H  
ATOM   1905 1HZ  LYS A 116     -66.680 -18.534  24.229  1.00  0.00           H  
ATOM   1906 2HZ  LYS A 116     -67.917 -17.619  24.825  1.00  0.00           H  
ATOM   1907 3HZ  LYS A 116     -66.859 -16.970  23.739  1.00  0.00           H  
ATOM   1908  N   ASP A 117     -65.612 -10.435  27.295  1.00  0.00           N  
ATOM   1909  CA  ASP A 117     -66.029  -9.149  27.847  1.00  0.00           C  
ATOM   1910  C   ASP A 117     -65.904  -8.052  26.800  1.00  0.00           C  
ATOM   1911  O   ASP A 117     -65.172  -8.196  25.821  1.00  0.00           O  
ATOM   1912  CB  ASP A 117     -65.193  -8.789  29.077  1.00  0.00           C  
ATOM   1913  CG  ASP A 117     -65.822  -7.688  29.920  1.00  0.00           C  
ATOM   1914  OD1 ASP A 117     -66.826  -7.153  29.511  1.00  0.00           O  
ATOM   1915  OD2 ASP A 117     -65.293  -7.391  30.964  1.00  0.00           O  
ATOM   1916  H   ASP A 117     -64.712 -10.510  26.841  1.00  0.00           H  
ATOM   1917  HA  ASP A 117     -67.075  -9.224  28.146  1.00  0.00           H  
ATOM   1918 1HB  ASP A 117     -65.063  -9.674  29.701  1.00  0.00           H  
ATOM   1919 2HB  ASP A 117     -64.202  -8.463  28.761  1.00  0.00           H  
ATOM   1920  N   GLU A 118     -66.621  -6.954  27.009  1.00  0.00           N  
ATOM   1921  CA  GLU A 118     -66.707  -5.908  26.000  1.00  0.00           C  
ATOM   1922  C   GLU A 118     -65.468  -5.014  26.054  1.00  0.00           C  
ATOM   1923  O   GLU A 118     -64.926  -4.625  25.020  1.00  0.00           O  
ATOM   1924  CB  GLU A 118     -67.972  -5.071  26.202  1.00  0.00           C  
ATOM   1925  CG  GLU A 118     -69.270  -5.818  25.933  1.00  0.00           C  
ATOM   1926  CD  GLU A 118     -70.491  -4.974  26.173  1.00  0.00           C  
ATOM   1927  OE1 GLU A 118     -70.345  -3.873  26.647  1.00  0.00           O  
ATOM   1928  OE2 GLU A 118     -71.572  -5.432  25.883  1.00  0.00           O  
ATOM   1929  H   GLU A 118     -67.112  -6.847  27.885  1.00  0.00           H  
ATOM   1930  HA  GLU A 118     -66.753  -6.379  25.017  1.00  0.00           H  
ATOM   1931 1HB  GLU A 118     -68.004  -4.702  27.227  1.00  0.00           H  
ATOM   1932 2HB  GLU A 118     -67.942  -4.203  25.543  1.00  0.00           H  
ATOM   1933 1HG  GLU A 118     -69.275  -6.156  24.897  1.00  0.00           H  
ATOM   1934 2HG  GLU A 118     -69.310  -6.698  26.573  1.00  0.00           H  
ATOM   1935  N   LYS A 119     -64.990  -4.667  27.261  1.00  0.00           N  
ATOM   1936  CA  LYS A 119     -63.756  -3.895  27.329  1.00  0.00           C  
ATOM   1937  C   LYS A 119     -62.614  -4.619  26.628  1.00  0.00           C  
ATOM   1938  O   LYS A 119     -61.879  -4.024  25.840  1.00  0.00           O  
ATOM   1939  CB  LYS A 119     -63.382  -3.610  28.784  1.00  0.00           C  
ATOM   1940  CG  LYS A 119     -64.381  -2.734  29.530  1.00  0.00           C  
ATOM   1941  CD  LYS A 119     -63.884  -2.396  30.927  1.00  0.00           C  
ATOM   1942  CE  LYS A 119     -63.855  -3.629  31.818  1.00  0.00           C  
ATOM   1943  NZ  LYS A 119     -65.222  -4.145  32.100  1.00  0.00           N  
ATOM   1944  H   LYS A 119     -65.495  -4.948  28.089  1.00  0.00           H  
ATOM   1945  HA  LYS A 119     -63.912  -2.946  26.817  1.00  0.00           H  
ATOM   1946 1HB  LYS A 119     -63.292  -4.550  29.328  1.00  0.00           H  
ATOM   1947 2HB  LYS A 119     -62.411  -3.115  28.821  1.00  0.00           H  
ATOM   1948 1HG  LYS A 119     -64.537  -1.807  28.975  1.00  0.00           H  
ATOM   1949 2HG  LYS A 119     -65.334  -3.255  29.608  1.00  0.00           H  
ATOM   1950 1HD  LYS A 119     -62.879  -1.978  30.866  1.00  0.00           H  
ATOM   1951 2HD  LYS A 119     -64.541  -1.651  31.377  1.00  0.00           H  
ATOM   1952 1HE  LYS A 119     -63.276  -4.414  31.333  1.00  0.00           H  
ATOM   1953 2HE  LYS A 119     -63.371  -3.384  32.763  1.00  0.00           H  
ATOM   1954 1HZ  LYS A 119     -65.159  -4.961  32.693  1.00  0.00           H  
ATOM   1955 2HZ  LYS A 119     -65.762  -3.431  32.568  1.00  0.00           H  
ATOM   1956 3HZ  LYS A 119     -65.674  -4.395  31.232  1.00  0.00           H  
ATOM   1957  N   LYS A 120     -62.470  -5.908  26.921  1.00  0.00           N  
ATOM   1958  CA  LYS A 120     -61.416  -6.717  26.318  1.00  0.00           C  
ATOM   1959  C   LYS A 120     -61.515  -6.707  24.798  1.00  0.00           C  
ATOM   1960  O   LYS A 120     -60.517  -6.513  24.103  1.00  0.00           O  
ATOM   1961  CB  LYS A 120     -61.478  -8.153  26.839  1.00  0.00           C  
ATOM   1962  CG  LYS A 120     -61.028  -8.318  28.285  1.00  0.00           C  
ATOM   1963  CD  LYS A 120     -60.904  -9.787  28.661  1.00  0.00           C  
ATOM   1964  CE  LYS A 120     -62.270 -10.445  28.786  1.00  0.00           C  
ATOM   1965  NZ  LYS A 120     -62.172 -11.839  29.298  1.00  0.00           N  
ATOM   1966  H   LYS A 120     -63.106  -6.338  27.577  1.00  0.00           H  
ATOM   1967  HA  LYS A 120     -60.451  -6.288  26.592  1.00  0.00           H  
ATOM   1968 1HB  LYS A 120     -62.501  -8.524  26.763  1.00  0.00           H  
ATOM   1969 2HB  LYS A 120     -60.851  -8.793  26.219  1.00  0.00           H  
ATOM   1970 1HG  LYS A 120     -60.061  -7.834  28.423  1.00  0.00           H  
ATOM   1971 2HG  LYS A 120     -61.751  -7.842  28.947  1.00  0.00           H  
ATOM   1972 1HD  LYS A 120     -60.327 -10.311  27.898  1.00  0.00           H  
ATOM   1973 2HD  LYS A 120     -60.380  -9.876  29.612  1.00  0.00           H  
ATOM   1974 1HE  LYS A 120     -62.892  -9.864  29.466  1.00  0.00           H  
ATOM   1975 2HE  LYS A 120     -62.756 -10.463  27.811  1.00  0.00           H  
ATOM   1976 1HZ  LYS A 120     -63.097 -12.239  29.367  1.00  0.00           H  
ATOM   1977 2HZ  LYS A 120     -61.612 -12.392  28.665  1.00  0.00           H  
ATOM   1978 3HZ  LYS A 120     -61.740 -11.833  30.211  1.00  0.00           H  
ATOM   1979  N   ILE A 121     -62.761  -6.924  24.332  1.00  0.00           N  
ATOM   1980  CA  ILE A 121     -62.993  -6.940  22.892  1.00  0.00           C  
ATOM   1981  C   ILE A 121     -62.658  -5.592  22.266  1.00  0.00           C  
ATOM   1982  O   ILE A 121     -62.061  -5.526  21.192  1.00  0.00           O  
ATOM   1983  CB  ILE A 121     -64.454  -7.305  22.575  1.00  0.00           C  
ATOM   1984  CG1 ILE A 121     -64.735  -8.761  22.954  1.00  0.00           C  
ATOM   1985  CG2 ILE A 121     -64.754  -7.068  21.103  1.00  0.00           C  
ATOM   1986  CD1 ILE A 121     -66.202  -9.125  22.934  1.00  0.00           C  
ATOM   1987  H   ILE A 121     -63.513  -7.072  24.990  1.00  0.00           H  
ATOM   1988  HA  ILE A 121     -62.345  -7.693  22.446  1.00  0.00           H  
ATOM   1989  HB  ILE A 121     -65.122  -6.688  23.176  1.00  0.00           H  
ATOM   1990 1HG1 ILE A 121     -64.209  -9.424  22.268  1.00  0.00           H  
ATOM   1991 2HG1 ILE A 121     -64.351  -8.957  23.956  1.00  0.00           H  
ATOM   1992 1HG2 ILE A 121     -65.791  -7.331  20.896  1.00  0.00           H  
ATOM   1993 2HG2 ILE A 121     -64.592  -6.017  20.863  1.00  0.00           H  
ATOM   1994 3HG2 ILE A 121     -64.094  -7.685  20.493  1.00  0.00           H  
ATOM   1995 1HD1 ILE A 121     -66.321 -10.172  23.214  1.00  0.00           H  
ATOM   1996 2HD1 ILE A 121     -66.744  -8.496  23.641  1.00  0.00           H  
ATOM   1997 3HD1 ILE A 121     -66.601  -8.971  21.932  1.00  0.00           H  
ATOM   1998  N   LYS A 122     -63.074  -4.535  22.995  1.00  0.00           N  
ATOM   1999  CA  LYS A 122     -62.815  -3.185  22.508  1.00  0.00           C  
ATOM   2000  C   LYS A 122     -61.319  -2.917  22.397  1.00  0.00           C  
ATOM   2001  O   LYS A 122     -60.857  -2.311  21.430  1.00  0.00           O  
ATOM   2002  CB  LYS A 122     -63.468  -2.150  23.424  1.00  0.00           C  
ATOM   2003  CG  LYS A 122     -63.305  -0.708  22.961  1.00  0.00           C  
ATOM   2004  CD  LYS A 122     -64.048   0.254  23.876  1.00  0.00           C  
ATOM   2005  CE  LYS A 122     -63.866   1.697  23.429  1.00  0.00           C  
ATOM   2006  NZ  LYS A 122     -64.588   2.649  24.316  1.00  0.00           N  
ATOM   2007  H   LYS A 122     -63.557  -4.699  23.867  1.00  0.00           H  
ATOM   2008  HA  LYS A 122     -63.245  -3.089  21.510  1.00  0.00           H  
ATOM   2009 1HB  LYS A 122     -64.536  -2.357  23.504  1.00  0.00           H  
ATOM   2010 2HB  LYS A 122     -63.044  -2.230  24.425  1.00  0.00           H  
ATOM   2011 1HG  LYS A 122     -62.247  -0.445  22.954  1.00  0.00           H  
ATOM   2012 2HG  LYS A 122     -63.693  -0.605  21.948  1.00  0.00           H  
ATOM   2013 1HD  LYS A 122     -65.111   0.012  23.873  1.00  0.00           H  
ATOM   2014 2HD  LYS A 122     -63.673   0.150  24.895  1.00  0.00           H  
ATOM   2015 1HE  LYS A 122     -62.807   1.948  23.432  1.00  0.00           H  
ATOM   2016 2HE  LYS A 122     -64.241   1.812  22.412  1.00  0.00           H  
ATOM   2017 1HZ  LYS A 122     -64.443   3.593  23.986  1.00  0.00           H  
ATOM   2018 2HZ  LYS A 122     -65.576   2.437  24.306  1.00  0.00           H  
ATOM   2019 3HZ  LYS A 122     -64.235   2.565  25.259  1.00  0.00           H  
ATOM   2020  N   ALA A 123     -60.602  -3.398  23.434  1.00  0.00           N  
ATOM   2021  CA  ALA A 123     -59.157  -3.209  23.450  1.00  0.00           C  
ATOM   2022  C   ALA A 123     -58.497  -3.904  22.266  1.00  0.00           C  
ATOM   2023  O   ALA A 123     -57.588  -3.359  21.642  1.00  0.00           O  
ATOM   2024  CB  ALA A 123     -58.571  -3.721  24.757  1.00  0.00           C  
ATOM   2025  H   ALA A 123     -61.080  -3.881  24.181  1.00  0.00           H  
ATOM   2026  HA  ALA A 123     -58.954  -2.142  23.365  1.00  0.00           H  
ATOM   2027 1HB  ALA A 123     -57.491  -3.573  24.754  1.00  0.00           H  
ATOM   2028 2HB  ALA A 123     -59.009  -3.174  25.592  1.00  0.00           H  
ATOM   2029 3HB  ALA A 123     -58.791  -4.782  24.864  1.00  0.00           H  
ATOM   2030  N   LEU A 124     -59.005  -5.126  22.000  1.00  0.00           N  
ATOM   2031  CA  LEU A 124     -58.461  -5.898  20.890  1.00  0.00           C  
ATOM   2032  C   LEU A 124     -58.672  -5.180  19.564  1.00  0.00           C  
ATOM   2033  O   LEU A 124     -57.783  -5.153  18.713  1.00  0.00           O  
ATOM   2034  CB  LEU A 124     -59.116  -7.284  20.837  1.00  0.00           C  
ATOM   2035  CG  LEU A 124     -58.547  -8.249  19.788  1.00  0.00           C  
ATOM   2036  CD1 LEU A 124     -59.109  -7.898  18.417  1.00  0.00           C  
ATOM   2037  CD2 LEU A 124     -57.028  -8.167  19.793  1.00  0.00           C  
ATOM   2038  H   LEU A 124     -59.753  -5.484  22.576  1.00  0.00           H  
ATOM   2039  HA  LEU A 124     -57.390  -6.022  21.046  1.00  0.00           H  
ATOM   2040 1HB  LEU A 124     -59.010  -7.756  21.812  1.00  0.00           H  
ATOM   2041 2HB  LEU A 124     -60.179  -7.159  20.630  1.00  0.00           H  
ATOM   2042  HG  LEU A 124     -58.857  -9.267  20.025  1.00  0.00           H  
ATOM   2043 1HD1 LEU A 124     -58.706  -8.584  17.672  1.00  0.00           H  
ATOM   2044 2HD1 LEU A 124     -60.196  -7.984  18.437  1.00  0.00           H  
ATOM   2045 3HD1 LEU A 124     -58.830  -6.877  18.160  1.00  0.00           H  
ATOM   2046 1HD2 LEU A 124     -56.624  -8.854  19.049  1.00  0.00           H  
ATOM   2047 2HD2 LEU A 124     -56.718  -7.150  19.556  1.00  0.00           H  
ATOM   2048 3HD2 LEU A 124     -56.652  -8.440  20.780  1.00  0.00           H  
ATOM   2049  N   VAL A 125     -59.888  -4.607  19.443  1.00  0.00           N  
ATOM   2050  CA  VAL A 125     -60.218  -3.885  18.219  1.00  0.00           C  
ATOM   2051  C   VAL A 125     -59.291  -2.693  18.016  1.00  0.00           C  
ATOM   2052  O   VAL A 125     -58.842  -2.426  16.901  1.00  0.00           O  
ATOM   2053  CB  VAL A 125     -61.677  -3.395  18.265  1.00  0.00           C  
ATOM   2054  CG1 VAL A 125     -61.966  -2.474  17.089  1.00  0.00           C  
ATOM   2055  CG2 VAL A 125     -62.623  -4.585  18.263  1.00  0.00           C  
ATOM   2056  H   VAL A 125     -60.548  -4.688  20.203  1.00  0.00           H  
ATOM   2057  HA  VAL A 125     -60.103  -4.565  17.374  1.00  0.00           H  
ATOM   2058  HB  VAL A 125     -61.827  -2.812  19.174  1.00  0.00           H  
ATOM   2059 1HG1 VAL A 125     -63.002  -2.136  17.137  1.00  0.00           H  
ATOM   2060 2HG1 VAL A 125     -61.302  -1.611  17.130  1.00  0.00           H  
ATOM   2061 3HG1 VAL A 125     -61.804  -3.013  16.156  1.00  0.00           H  
ATOM   2062 1HG2 VAL A 125     -63.653  -4.231  18.296  1.00  0.00           H  
ATOM   2063 2HG2 VAL A 125     -62.470  -5.171  17.357  1.00  0.00           H  
ATOM   2064 3HG2 VAL A 125     -62.426  -5.208  19.136  1.00  0.00           H  
ATOM   2065  N   ARG A 126     -59.035  -2.003  19.146  1.00  0.00           N  
ATOM   2066  CA  ARG A 126     -58.159  -0.839  19.089  1.00  0.00           C  
ATOM   2067  C   ARG A 126     -56.757  -1.225  18.638  1.00  0.00           C  
ATOM   2068  O   ARG A 126     -56.135  -0.523  17.841  1.00  0.00           O  
ATOM   2069  CB  ARG A 126     -58.082  -0.160  20.449  1.00  0.00           C  
ATOM   2070  CG  ARG A 126     -59.363   0.527  20.895  1.00  0.00           C  
ATOM   2071  CD  ARG A 126     -59.697   1.684  20.026  1.00  0.00           C  
ATOM   2072  NE  ARG A 126     -58.715   2.751  20.142  1.00  0.00           N  
ATOM   2073  CZ  ARG A 126     -58.569   3.756  19.257  1.00  0.00           C  
ATOM   2074  NH1 ARG A 126     -59.345   3.818  18.198  1.00  0.00           N  
ATOM   2075  NH2 ARG A 126     -57.644   4.680  19.453  1.00  0.00           N  
ATOM   2076  H   ARG A 126     -59.456  -2.305  20.013  1.00  0.00           H  
ATOM   2077  HA  ARG A 126     -58.572  -0.130  18.370  1.00  0.00           H  
ATOM   2078 1HB  ARG A 126     -57.821  -0.896  21.208  1.00  0.00           H  
ATOM   2079 2HB  ARG A 126     -57.292   0.591  20.436  1.00  0.00           H  
ATOM   2080 1HG  ARG A 126     -60.190  -0.183  20.853  1.00  0.00           H  
ATOM   2081 2HG  ARG A 126     -59.246   0.888  21.917  1.00  0.00           H  
ATOM   2082 1HD  ARG A 126     -59.727   1.361  18.986  1.00  0.00           H  
ATOM   2083 2HD  ARG A 126     -60.670   2.084  20.310  1.00  0.00           H  
ATOM   2084  HE  ARG A 126     -58.099   2.737  20.944  1.00  0.00           H  
ATOM   2085 1HH1 ARG A 126     -60.052   3.111  18.048  1.00  0.00           H  
ATOM   2086 2HH1 ARG A 126     -59.235   4.571  17.535  1.00  0.00           H  
ATOM   2087 1HH2 ARG A 126     -57.047   4.632  20.268  1.00  0.00           H  
ATOM   2088 2HH2 ARG A 126     -57.534   5.432  18.790  1.00  0.00           H  
ATOM   2089  N   ILE A 127     -56.305  -2.370  19.189  1.00  0.00           N  
ATOM   2090  CA  ILE A 127     -54.974  -2.854  18.840  1.00  0.00           C  
ATOM   2091  C   ILE A 127     -54.875  -3.166  17.352  1.00  0.00           C  
ATOM   2092  O   ILE A 127     -53.873  -2.855  16.708  1.00  0.00           O  
ATOM   2093  CB  ILE A 127     -54.615  -4.111  19.654  1.00  0.00           C  
ATOM   2094  CG1 ILE A 127     -54.534  -3.775  21.145  1.00  0.00           C  
ATOM   2095  CG2 ILE A 127     -53.302  -4.703  19.166  1.00  0.00           C  
ATOM   2096  CD1 ILE A 127     -53.479  -2.747  21.483  1.00  0.00           C  
ATOM   2097  H   ILE A 127     -56.897  -2.873  19.835  1.00  0.00           H  
ATOM   2098  HA  ILE A 127     -54.251  -2.074  19.073  1.00  0.00           H  
ATOM   2099  HB  ILE A 127     -55.403  -4.854  19.540  1.00  0.00           H  
ATOM   2100 1HG1 ILE A 127     -55.498  -3.401  21.487  1.00  0.00           H  
ATOM   2101 2HG1 ILE A 127     -54.318  -4.682  21.711  1.00  0.00           H  
ATOM   2102 1HG2 ILE A 127     -53.064  -5.590  19.752  1.00  0.00           H  
ATOM   2103 2HG2 ILE A 127     -53.395  -4.977  18.115  1.00  0.00           H  
ATOM   2104 3HG2 ILE A 127     -52.506  -3.967  19.280  1.00  0.00           H  
ATOM   2105 1HD1 ILE A 127     -53.482  -2.562  22.558  1.00  0.00           H  
ATOM   2106 2HD1 ILE A 127     -52.499  -3.118  21.181  1.00  0.00           H  
ATOM   2107 3HD1 ILE A 127     -53.694  -1.818  20.956  1.00  0.00           H  
ATOM   2108  N   ALA A 128     -55.961  -3.790  16.853  1.00  0.00           N  
ATOM   2109  CA  ALA A 128     -55.994  -4.144  15.439  1.00  0.00           C  
ATOM   2110  C   ALA A 128     -55.919  -2.903  14.558  1.00  0.00           C  
ATOM   2111  O   ALA A 128     -55.223  -2.892  13.543  1.00  0.00           O  
ATOM   2112  CB  ALA A 128     -57.251  -4.942  15.122  1.00  0.00           C  
ATOM   2113  H   ALA A 128     -56.734  -4.002  17.468  1.00  0.00           H  
ATOM   2114  HA  ALA A 128     -55.121  -4.760  15.224  1.00  0.00           H  
ATOM   2115 1HB  ALA A 128     -57.261  -5.199  14.063  1.00  0.00           H  
ATOM   2116 2HB  ALA A 128     -57.262  -5.855  15.717  1.00  0.00           H  
ATOM   2117 3HB  ALA A 128     -58.130  -4.345  15.359  1.00  0.00           H  
ATOM   2118  N   GLU A 129     -56.668  -1.874  15.004  1.00  0.00           N  
ATOM   2119  CA  GLU A 129     -56.682  -0.625  14.251  1.00  0.00           C  
ATOM   2120  C   GLU A 129     -55.294   0.002  14.197  1.00  0.00           C  
ATOM   2121  O   GLU A 129     -54.871   0.509  13.159  1.00  0.00           O  
ATOM   2122  CB  GLU A 129     -57.674   0.361  14.872  1.00  0.00           C  
ATOM   2123  CG  GLU A 129     -59.136  -0.025  14.700  1.00  0.00           C  
ATOM   2124  CD  GLU A 129     -60.077   0.923  15.390  1.00  0.00           C  
ATOM   2125  OE1 GLU A 129     -59.609   1.795  16.082  1.00  0.00           O  
ATOM   2126  OE2 GLU A 129     -61.265   0.774  15.225  1.00  0.00           O  
ATOM   2127  H   GLU A 129     -57.205  -1.987  15.851  1.00  0.00           H  
ATOM   2128  HA  GLU A 129     -56.997  -0.840  13.229  1.00  0.00           H  
ATOM   2129 1HB  GLU A 129     -57.475   0.452  15.940  1.00  0.00           H  
ATOM   2130 2HB  GLU A 129     -57.534   1.347  14.428  1.00  0.00           H  
ATOM   2131 1HG  GLU A 129     -59.373  -0.045  13.637  1.00  0.00           H  
ATOM   2132 2HG  GLU A 129     -59.284  -1.029  15.095  1.00  0.00           H  
ATOM   2133  N   LEU A 130     -54.622  -0.063  15.364  1.00  0.00           N  
ATOM   2134  CA  LEU A 130     -53.279   0.499  15.447  1.00  0.00           C  
ATOM   2135  C   LEU A 130     -52.324  -0.214  14.498  1.00  0.00           C  
ATOM   2136  O   LEU A 130     -51.501   0.420  13.838  1.00  0.00           O  
ATOM   2137  CB  LEU A 130     -52.751   0.402  16.883  1.00  0.00           C  
ATOM   2138  CG  LEU A 130     -53.444   1.306  17.910  1.00  0.00           C  
ATOM   2139  CD1 LEU A 130     -52.942   0.966  19.307  1.00  0.00           C  
ATOM   2140  CD2 LEU A 130     -53.170   2.763  17.571  1.00  0.00           C  
ATOM   2141  H   LEU A 130     -55.061  -0.502  16.161  1.00  0.00           H  
ATOM   2142  HA  LEU A 130     -53.326   1.550  15.161  1.00  0.00           H  
ATOM   2143 1HB  LEU A 130     -52.857  -0.627  17.223  1.00  0.00           H  
ATOM   2144 2HB  LEU A 130     -51.690   0.654  16.882  1.00  0.00           H  
ATOM   2145  HG  LEU A 130     -54.519   1.124  17.889  1.00  0.00           H  
ATOM   2146 1HD1 LEU A 130     -53.435   1.609  20.037  1.00  0.00           H  
ATOM   2147 2HD1 LEU A 130     -53.169  -0.076  19.532  1.00  0.00           H  
ATOM   2148 3HD1 LEU A 130     -51.865   1.123  19.355  1.00  0.00           H  
ATOM   2149 1HD2 LEU A 130     -53.664   3.406  18.300  1.00  0.00           H  
ATOM   2150 2HD2 LEU A 130     -52.096   2.947  17.593  1.00  0.00           H  
ATOM   2151 3HD2 LEU A 130     -53.555   2.983  16.574  1.00  0.00           H  
ATOM   2152  N   ALA A 131     -52.483  -1.552  14.471  1.00  0.00           N  
ATOM   2153  CA  ALA A 131     -51.630  -2.354  13.601  1.00  0.00           C  
ATOM   2154  C   ALA A 131     -51.836  -1.988  12.137  1.00  0.00           C  
ATOM   2155  O   ALA A 131     -50.878  -1.895  11.370  1.00  0.00           O  
ATOM   2156  CB  ALA A 131     -51.896  -3.837  13.818  1.00  0.00           C  
ATOM   2157  H   ALA A 131     -53.190  -1.976  15.054  1.00  0.00           H  
ATOM   2158  HA  ALA A 131     -50.591  -2.142  13.856  1.00  0.00           H  
ATOM   2159 1HB  ALA A 131     -51.252  -4.422  13.162  1.00  0.00           H  
ATOM   2160 2HB  ALA A 131     -51.688  -4.096  14.857  1.00  0.00           H  
ATOM   2161 3HB  ALA A 131     -52.939  -4.055  13.592  1.00  0.00           H  
ATOM   2162  N   LYS A 132     -53.127  -1.789  11.802  1.00  0.00           N  
ATOM   2163  CA  LYS A 132     -53.462  -1.432  10.429  1.00  0.00           C  
ATOM   2164  C   LYS A 132     -52.833  -0.101  10.038  1.00  0.00           C  
ATOM   2165  O   LYS A 132     -52.323   0.054   8.928  1.00  0.00           O  
ATOM   2166  CB  LYS A 132     -54.979  -1.370  10.246  1.00  0.00           C  
ATOM   2167  CG  LYS A 132     -55.673  -2.725  10.288  1.00  0.00           C  
ATOM   2168  CD  LYS A 132     -57.178  -2.581  10.120  1.00  0.00           C  
ATOM   2169  CE  LYS A 132     -57.874  -3.933  10.175  1.00  0.00           C  
ATOM   2170  NZ  LYS A 132     -59.351  -3.803  10.050  1.00  0.00           N  
ATOM   2171  H   LYS A 132     -53.840  -1.892  12.510  1.00  0.00           H  
ATOM   2172  HA  LYS A 132     -53.061  -2.198   9.765  1.00  0.00           H  
ATOM   2173 1HB  LYS A 132     -55.415  -0.747  11.027  1.00  0.00           H  
ATOM   2174 2HB  LYS A 132     -55.211  -0.905   9.287  1.00  0.00           H  
ATOM   2175 1HG  LYS A 132     -55.286  -3.358   9.489  1.00  0.00           H  
ATOM   2176 2HG  LYS A 132     -55.467  -3.210  11.242  1.00  0.00           H  
ATOM   2177 1HD  LYS A 132     -57.574  -1.945  10.914  1.00  0.00           H  
ATOM   2178 2HD  LYS A 132     -57.394  -2.111   9.161  1.00  0.00           H  
ATOM   2179 1HE  LYS A 132     -57.508  -4.563   9.366  1.00  0.00           H  
ATOM   2180 2HE  LYS A 132     -57.644  -4.423  11.121  1.00  0.00           H  
ATOM   2181 1HZ  LYS A 132     -59.775  -4.720  10.091  1.00  0.00           H  
ATOM   2182 2HZ  LYS A 132     -59.705  -3.235  10.807  1.00  0.00           H  
ATOM   2183 3HZ  LYS A 132     -59.579  -3.367   9.168  1.00  0.00           H  
ATOM   2184  N   GLU A 133     -52.899   0.838  11.005  1.00  0.00           N  
ATOM   2185  CA  GLU A 133     -52.331   2.158  10.758  1.00  0.00           C  
ATOM   2186  C   GLU A 133     -50.830   2.075  10.510  1.00  0.00           C  
ATOM   2187  O   GLU A 133     -50.299   2.749   9.628  1.00  0.00           O  
ATOM   2188  CB  GLU A 133     -52.612   3.089  11.940  1.00  0.00           C  
ATOM   2189  CG  GLU A 133     -52.115   4.515  11.749  1.00  0.00           C  
ATOM   2190  CD  GLU A 133     -52.474   5.418  12.896  1.00  0.00           C  
ATOM   2191  OE1 GLU A 133     -53.483   5.185  13.518  1.00  0.00           O  
ATOM   2192  OE2 GLU A 133     -51.738   6.342  13.151  1.00  0.00           O  
ATOM   2193  H   GLU A 133     -53.342   0.608  11.884  1.00  0.00           H  
ATOM   2194  HA  GLU A 133     -52.800   2.575   9.866  1.00  0.00           H  
ATOM   2195 1HB  GLU A 133     -53.686   3.131  12.123  1.00  0.00           H  
ATOM   2196 2HB  GLU A 133     -52.142   2.688  12.838  1.00  0.00           H  
ATOM   2197 1HG  GLU A 133     -51.031   4.499  11.640  1.00  0.00           H  
ATOM   2198 2HG  GLU A 133     -52.539   4.916  10.830  1.00  0.00           H  
ATOM   2199  N   ILE A 134     -50.190   1.219  11.332  1.00  0.00           N  
ATOM   2200  CA  ILE A 134     -48.749   1.045  11.199  1.00  0.00           C  
ATOM   2201  C   ILE A 134     -48.386   0.488   9.828  1.00  0.00           C  
ATOM   2202  O   ILE A 134     -47.414   0.921   9.209  1.00  0.00           O  
ATOM   2203  CB  ILE A 134     -48.205   0.110  12.294  1.00  0.00           C  
ATOM   2204  CG1 ILE A 134     -48.315   0.777  13.668  1.00  0.00           C  
ATOM   2205  CG2 ILE A 134     -46.762  -0.271  11.999  1.00  0.00           C  
ATOM   2206  CD1 ILE A 134     -48.061  -0.163  14.825  1.00  0.00           C  
ATOM   2207  H   ILE A 134     -50.721   0.712  12.026  1.00  0.00           H  
ATOM   2208  HA  ILE A 134     -48.272   2.018  11.308  1.00  0.00           H  
ATOM   2209  HB  ILE A 134     -48.809  -0.795  12.333  1.00  0.00           H  
ATOM   2210 1HG1 ILE A 134     -47.603   1.598  13.732  1.00  0.00           H  
ATOM   2211 2HG1 ILE A 134     -49.313   1.200  13.788  1.00  0.00           H  
ATOM   2212 1HG2 ILE A 134     -46.393  -0.932  12.784  1.00  0.00           H  
ATOM   2213 2HG2 ILE A 134     -46.711  -0.784  11.040  1.00  0.00           H  
ATOM   2214 3HG2 ILE A 134     -46.148   0.628  11.963  1.00  0.00           H  
ATOM   2215 1HD1 ILE A 134     -48.158   0.382  15.764  1.00  0.00           H  
ATOM   2216 2HD1 ILE A 134     -48.788  -0.976  14.800  1.00  0.00           H  
ATOM   2217 3HD1 ILE A 134     -47.055  -0.572  14.746  1.00  0.00           H  
ATOM   2218  N   ALA A 135     -49.215  -0.485   9.399  1.00  0.00           N  
ATOM   2219  CA  ALA A 135     -48.980  -1.102   8.099  1.00  0.00           C  
ATOM   2220  C   ALA A 135     -49.093  -0.080   6.975  1.00  0.00           C  
ATOM   2221  O   ALA A 135     -48.296  -0.083   6.037  1.00  0.00           O  
ATOM   2222  CB  ALA A 135     -49.954  -2.248   7.873  1.00  0.00           C  
ATOM   2223  H   ALA A 135     -49.986  -0.769   9.986  1.00  0.00           H  
ATOM   2224  HA  ALA A 135     -47.963  -1.496   8.091  1.00  0.00           H  
ATOM   2225 1HB  ALA A 135     -49.766  -2.699   6.899  1.00  0.00           H  
ATOM   2226 2HB  ALA A 135     -49.821  -2.998   8.652  1.00  0.00           H  
ATOM   2227 3HB  ALA A 135     -50.975  -1.869   7.905  1.00  0.00           H  
ATOM   2228  N   LEU A 136     -50.119   0.782   7.125  1.00  0.00           N  
ATOM   2229  CA  LEU A 136     -50.339   1.813   6.118  1.00  0.00           C  
ATOM   2230  C   LEU A 136     -49.148   2.760   6.031  1.00  0.00           C  
ATOM   2231  O   LEU A 136     -48.764   3.191   4.944  1.00  0.00           O  
ATOM   2232  CB  LEU A 136     -51.610   2.608   6.441  1.00  0.00           C  
ATOM   2233  CG  LEU A 136     -52.931   1.843   6.288  1.00  0.00           C  
ATOM   2234  CD1 LEU A 136     -54.078   2.698   6.808  1.00  0.00           C  
ATOM   2235  CD2 LEU A 136     -53.140   1.478   4.826  1.00  0.00           C  
ATOM   2236  H   LEU A 136     -50.719   0.698   7.933  1.00  0.00           H  
ATOM   2237  HA  LEU A 136     -50.465   1.330   5.149  1.00  0.00           H  
ATOM   2238 1HB  LEU A 136     -51.548   2.959   7.470  1.00  0.00           H  
ATOM   2239 2HB  LEU A 136     -51.653   3.477   5.785  1.00  0.00           H  
ATOM   2240  HG  LEU A 136     -52.895   0.932   6.888  1.00  0.00           H  
ATOM   2241 1HD1 LEU A 136     -55.016   2.154   6.700  1.00  0.00           H  
ATOM   2242 2HD1 LEU A 136     -53.912   2.928   7.861  1.00  0.00           H  
ATOM   2243 3HD1 LEU A 136     -54.128   3.625   6.238  1.00  0.00           H  
ATOM   2244 1HD2 LEU A 136     -54.078   0.933   4.717  1.00  0.00           H  
ATOM   2245 2HD2 LEU A 136     -53.177   2.387   4.226  1.00  0.00           H  
ATOM   2246 3HD2 LEU A 136     -52.315   0.852   4.485  1.00  0.00           H  
ATOM   2247  N   SER A 137     -48.559   3.085   7.196  1.00  0.00           N  
ATOM   2248  CA  SER A 137     -47.636   4.226   7.382  1.00  0.00           C  
ATOM   2249  C   SER A 137     -46.467   4.303   6.393  1.00  0.00           C  
ATOM   2250  O   SER A 137     -45.943   5.383   6.118  1.00  0.00           O  
ATOM   2251  CB  SER A 137     -47.075   4.184   8.790  1.00  0.00           C  
ATOM   2252  OG  SER A 137     -46.276   3.049   8.978  1.00  0.00           O  
ATOM   2253  H   SER A 137     -48.746   2.524   8.015  1.00  0.00           H  
ATOM   2254  HA  SER A 137     -48.200   5.152   7.255  1.00  0.00           H  
ATOM   2255 1HB  SER A 137     -46.484   5.082   8.973  1.00  0.00           H  
ATOM   2256 2HB  SER A 137     -47.894   4.179   9.508  1.00  0.00           H  
ATOM   2257  HG  SER A 137     -46.883   2.322   9.140  1.00  0.00           H  
ATOM   2258  N   GLY A 138     -46.041   3.170   5.847  1.00  0.00           N  
ATOM   2259  CA  GLY A 138     -44.819   3.145   5.038  1.00  0.00           C  
ATOM   2260  C   GLY A 138     -43.568   3.013   5.936  1.00  0.00           C  
ATOM   2261  O   GLY A 138     -42.649   3.829   5.862  1.00  0.00           O  
ATOM   2262  H   GLY A 138     -46.570   2.323   5.997  1.00  0.00           H  
ATOM   2263 1HA  GLY A 138     -44.864   2.311   4.337  1.00  0.00           H  
ATOM   2264 2HA  GLY A 138     -44.757   4.058   4.446  1.00  0.00           H  
ATOM   2265  N   LEU A 139     -43.560   1.971   6.780  1.00  0.00           N  
ATOM   2266  CA  LEU A 139     -42.183   2.311   7.179  1.00  0.00           C  
ATOM   2267  C   LEU A 139     -41.272   1.142   6.804  1.00  0.00           C  
ATOM   2268  O   LEU A 139     -41.745   0.055   6.472  1.00  0.00           O  
ATOM   2269  CB  LEU A 139     -42.096   2.591   8.685  1.00  0.00           C  
ATOM   2270  CG  LEU A 139     -42.296   1.376   9.600  1.00  0.00           C  
ATOM   2271  CD1 LEU A 139     -41.780   1.700  10.995  1.00  0.00           C  
ATOM   2272  CD2 LEU A 139     -43.771   1.004   9.635  1.00  0.00           C  
ATOM   2273  H   LEU A 139     -44.381   1.387   6.848  1.00  0.00           H  
ATOM   2274  HA  LEU A 139     -41.877   3.206   6.638  1.00  0.00           H  
ATOM   2275 1HB  LEU A 139     -41.117   3.013   8.904  1.00  0.00           H  
ATOM   2276 2HB  LEU A 139     -42.854   3.330   8.945  1.00  0.00           H  
ATOM   2277  HG  LEU A 139     -41.719   0.534   9.218  1.00  0.00           H  
ATOM   2278 1HD1 LEU A 139     -41.922   0.837  11.645  1.00  0.00           H  
ATOM   2279 2HD1 LEU A 139     -40.719   1.943  10.943  1.00  0.00           H  
ATOM   2280 3HD1 LEU A 139     -42.329   2.551  11.398  1.00  0.00           H  
ATOM   2281 1HD2 LEU A 139     -43.913   0.140  10.285  1.00  0.00           H  
ATOM   2282 2HD2 LEU A 139     -44.350   1.845  10.018  1.00  0.00           H  
ATOM   2283 3HD2 LEU A 139     -44.109   0.760   8.628  1.00  0.00           H  
ATOM   2284  N   PRO A 140     -39.958   1.362   6.854  1.00  0.00           N  
ATOM   2285  CA  PRO A 140     -39.007   0.393   6.307  1.00  0.00           C  
ATOM   2286  C   PRO A 140     -39.219  -0.982   6.920  1.00  0.00           C  
ATOM   2287  O   PRO A 140     -39.613  -1.101   8.080  1.00  0.00           O  
ATOM   2288  CB  PRO A 140     -37.647   0.980   6.696  1.00  0.00           C  
ATOM   2289  CG  PRO A 140     -37.903   2.443   6.824  1.00  0.00           C  
ATOM   2290  CD  PRO A 140     -39.285   2.531   7.414  1.00  0.00           C  
ATOM   2291  HA  PRO A 140     -39.120   0.353   5.214  1.00  0.00           H  
ATOM   2292 1HB  PRO A 140     -37.295   0.525   7.634  1.00  0.00           H  
ATOM   2293 2HB  PRO A 140     -36.900   0.743   5.924  1.00  0.00           H  
ATOM   2294 1HG  PRO A 140     -37.138   2.908   7.463  1.00  0.00           H  
ATOM   2295 2HG  PRO A 140     -37.832   2.928   5.839  1.00  0.00           H  
ATOM   2296 1HD  PRO A 140     -39.219   2.479   8.511  1.00  0.00           H  
ATOM   2297 2HD  PRO A 140     -39.760   3.471   7.098  1.00  0.00           H  
ATOM   2298  N   LEU A 141     -38.954  -2.019   6.132  1.00  0.00           N  
ATOM   2299  CA  LEU A 141     -39.502  -3.337   6.417  1.00  0.00           C  
ATOM   2300  C   LEU A 141     -39.080  -3.861   7.775  1.00  0.00           C  
ATOM   2301  O   LEU A 141     -39.883  -4.443   8.504  1.00  0.00           O  
ATOM   2302  CB  LEU A 141     -39.065  -4.330   5.332  1.00  0.00           C  
ATOM   2303  CG  LEU A 141     -39.587  -5.764   5.494  1.00  0.00           C  
ATOM   2304  CD1 LEU A 141     -41.109  -5.758   5.463  1.00  0.00           C  
ATOM   2305  CD2 LEU A 141     -39.021  -6.638   4.385  1.00  0.00           C  
ATOM   2306  H   LEU A 141     -38.362  -1.884   5.325  1.00  0.00           H  
ATOM   2307  HA  LEU A 141     -40.589  -3.268   6.411  1.00  0.00           H  
ATOM   2308 1HB  LEU A 141     -39.406  -3.961   4.366  1.00  0.00           H  
ATOM   2309 2HB  LEU A 141     -37.976  -4.373   5.319  1.00  0.00           H  
ATOM   2310  HG  LEU A 141     -39.275  -6.158   6.462  1.00  0.00           H  
ATOM   2311 1HD1 LEU A 141     -41.479  -6.777   5.578  1.00  0.00           H  
ATOM   2312 2HD1 LEU A 141     -41.487  -5.141   6.278  1.00  0.00           H  
ATOM   2313 3HD1 LEU A 141     -41.452  -5.353   4.512  1.00  0.00           H  
ATOM   2314 1HD2 LEU A 141     -39.390  -7.658   4.501  1.00  0.00           H  
ATOM   2315 2HD2 LEU A 141     -39.333  -6.246   3.417  1.00  0.00           H  
ATOM   2316 3HD2 LEU A 141     -37.932  -6.639   4.442  1.00  0.00           H  
ATOM   2317  N   GLU A 142     -37.811  -3.677   8.167  1.00  0.00           N  
ATOM   2318  CA  GLU A 142     -37.466  -4.248   9.463  1.00  0.00           C  
ATOM   2319  C   GLU A 142     -38.200  -3.536  10.592  1.00  0.00           C  
ATOM   2320  O   GLU A 142     -38.685  -4.172  11.528  1.00  0.00           O  
ATOM   2321  CB  GLU A 142     -35.955  -4.169   9.694  1.00  0.00           C  
ATOM   2322  CG  GLU A 142     -35.130  -5.041   8.758  1.00  0.00           C  
ATOM   2323  CD  GLU A 142     -34.922  -4.414   7.407  1.00  0.00           C  
ATOM   2324  OE1 GLU A 142     -35.382  -3.316   7.205  1.00  0.00           O  
ATOM   2325  OE2 GLU A 142     -34.301  -5.034   6.576  1.00  0.00           O  
ATOM   2326  H   GLU A 142     -37.179  -3.169   7.565  1.00  0.00           H  
ATOM   2327  HA  GLU A 142     -37.767  -5.296   9.470  1.00  0.00           H  
ATOM   2328 1HB  GLU A 142     -35.622  -3.139   9.573  1.00  0.00           H  
ATOM   2329 2HB  GLU A 142     -35.728  -4.469  10.717  1.00  0.00           H  
ATOM   2330 1HG  GLU A 142     -34.158  -5.226   9.213  1.00  0.00           H  
ATOM   2331 2HG  GLU A 142     -35.632  -6.000   8.634  1.00  0.00           H  
ATOM   2332  N   VAL A 143     -38.251  -2.195  10.448  1.00  0.00           N  
ATOM   2333  CA  VAL A 143     -38.927  -1.394  11.461  1.00  0.00           C  
ATOM   2334  C   VAL A 143     -40.405  -1.752  11.549  1.00  0.00           C  
ATOM   2335  O   VAL A 143     -40.966  -1.847  12.641  1.00  0.00           O  
ATOM   2336  CB  VAL A 143     -38.782   0.106  11.139  1.00  0.00           C  
ATOM   2337  CG1 VAL A 143     -39.650   0.936  12.073  1.00  0.00           C  
ATOM   2338  CG2 VAL A 143     -37.323   0.520  11.247  1.00  0.00           C  
ATOM   2339  H   VAL A 143     -37.818  -1.771   9.640  1.00  0.00           H  
ATOM   2340  HA  VAL A 143     -38.460  -1.591  12.427  1.00  0.00           H  
ATOM   2341  HB  VAL A 143     -39.138   0.286  10.124  1.00  0.00           H  
ATOM   2342 1HG1 VAL A 143     -39.536   1.994  11.831  1.00  0.00           H  
ATOM   2343 2HG1 VAL A 143     -40.694   0.648  11.952  1.00  0.00           H  
ATOM   2344 3HG1 VAL A 143     -39.341   0.765  13.104  1.00  0.00           H  
ATOM   2345 1HG2 VAL A 143     -37.228   1.581  11.018  1.00  0.00           H  
ATOM   2346 2HG2 VAL A 143     -36.966   0.334  12.260  1.00  0.00           H  
ATOM   2347 3HG2 VAL A 143     -36.727  -0.058  10.541  1.00  0.00           H  
ATOM   2348  N   LEU A 144     -40.992  -1.941  10.350  1.00  0.00           N  
ATOM   2349  CA  LEU A 144     -42.407  -2.290  10.296  1.00  0.00           C  
ATOM   2350  C   LEU A 144     -42.672  -3.622  10.984  1.00  0.00           C  
ATOM   2351  O   LEU A 144     -43.659  -3.774  11.704  1.00  0.00           O  
ATOM   2352  CB  LEU A 144     -42.881  -2.357   8.838  1.00  0.00           C  
ATOM   2353  CG  LEU A 144     -44.364  -2.691   8.636  1.00  0.00           C  
ATOM   2354  CD1 LEU A 144     -45.221  -1.630   9.312  1.00  0.00           C  
ATOM   2355  CD2 LEU A 144     -44.668  -2.772   7.147  1.00  0.00           C  
ATOM   2356  H   LEU A 144     -40.441  -1.837   9.510  1.00  0.00           H  
ATOM   2357  HA  LEU A 144     -42.974  -1.517  10.813  1.00  0.00           H  
ATOM   2358 1HB  LEU A 144     -42.691  -1.393   8.367  1.00  0.00           H  
ATOM   2359 2HB  LEU A 144     -42.296  -3.114   8.317  1.00  0.00           H  
ATOM   2360  HG  LEU A 144     -44.588  -3.650   9.104  1.00  0.00           H  
ATOM   2361 1HD1 LEU A 144     -46.275  -1.868   9.168  1.00  0.00           H  
ATOM   2362 2HD1 LEU A 144     -44.998  -1.607  10.379  1.00  0.00           H  
ATOM   2363 3HD1 LEU A 144     -45.007  -0.656   8.875  1.00  0.00           H  
ATOM   2364 1HD2 LEU A 144     -45.722  -3.011   7.003  1.00  0.00           H  
ATOM   2365 2HD2 LEU A 144     -44.445  -1.814   6.678  1.00  0.00           H  
ATOM   2366 3HD2 LEU A 144     -44.054  -3.550   6.692  1.00  0.00           H  
ATOM   2367  N   GLN A 145     -41.745  -4.565  10.721  1.00  0.00           N  
ATOM   2368  CA  GLN A 145     -41.881  -5.887  11.320  1.00  0.00           C  
ATOM   2369  C   GLN A 145     -41.824  -5.811  12.841  1.00  0.00           C  
ATOM   2370  O   GLN A 145     -42.587  -6.482  13.535  1.00  0.00           O  
ATOM   2371  CB  GLN A 145     -40.788  -6.825  10.802  1.00  0.00           C  
ATOM   2372  CG  GLN A 145     -40.943  -7.215   9.342  1.00  0.00           C  
ATOM   2373  CD  GLN A 145     -39.795  -8.075   8.848  1.00  0.00           C  
ATOM   2374  OE1 GLN A 145     -38.675  -7.994   9.359  1.00  0.00           O  
ATOM   2375  NE2 GLN A 145     -40.068  -8.906   7.848  1.00  0.00           N  
ATOM   2376  H   GLN A 145     -40.971  -4.338  10.113  1.00  0.00           H  
ATOM   2377  HA  GLN A 145     -42.852  -6.295  11.040  1.00  0.00           H  
ATOM   2378 1HB  GLN A 145     -39.814  -6.351  10.922  1.00  0.00           H  
ATOM   2379 2HB  GLN A 145     -40.782  -7.740  11.395  1.00  0.00           H  
ATOM   2380 1HG  GLN A 145     -41.868  -7.778   9.223  1.00  0.00           H  
ATOM   2381 2HG  GLN A 145     -40.976  -6.309   8.737  1.00  0.00           H  
ATOM   2382 1HE2 GLN A 145     -39.350  -9.499   7.480  1.00  0.00           H  
ATOM   2383 2HE2 GLN A 145     -40.990  -8.940   7.463  1.00  0.00           H  
ATOM   2384  N   ALA A 146     -40.885  -4.963  13.308  1.00  0.00           N  
ATOM   2385  CA  ALA A 146     -40.727  -4.797  14.749  1.00  0.00           C  
ATOM   2386  C   ALA A 146     -41.995  -4.235  15.380  1.00  0.00           C  
ATOM   2387  O   ALA A 146     -42.410  -4.670  16.454  1.00  0.00           O  
ATOM   2388  CB  ALA A 146     -39.541  -3.893  15.051  1.00  0.00           C  
ATOM   2389  H   ALA A 146     -40.308  -4.459  12.651  1.00  0.00           H  
ATOM   2390  HA  ALA A 146     -40.543  -5.778  15.185  1.00  0.00           H  
ATOM   2391 1HB  ALA A 146     -39.436  -3.778  16.130  1.00  0.00           H  
ATOM   2392 2HB  ALA A 146     -38.632  -4.337  14.644  1.00  0.00           H  
ATOM   2393 3HB  ALA A 146     -39.702  -2.917  14.596  1.00  0.00           H  
ATOM   2394  N   ALA A 147     -42.575  -3.255  14.657  1.00  0.00           N  
ATOM   2395  CA  ALA A 147     -43.797  -2.633  15.151  1.00  0.00           C  
ATOM   2396  C   ALA A 147     -44.927  -3.648  15.259  1.00  0.00           C  
ATOM   2397  O   ALA A 147     -45.686  -3.645  16.229  1.00  0.00           O  
ATOM   2398  CB  ALA A 147     -44.206  -1.479  14.247  1.00  0.00           C  
ATOM   2399  H   ALA A 147     -42.151  -2.970  13.785  1.00  0.00           H  
ATOM   2400  HA  ALA A 147     -43.599  -2.245  16.151  1.00  0.00           H  
ATOM   2401 1HB  ALA A 147     -45.120  -1.024  14.629  1.00  0.00           H  
ATOM   2402 2HB  ALA A 147     -43.411  -0.734  14.226  1.00  0.00           H  
ATOM   2403 3HB  ALA A 147     -44.381  -1.852  13.239  1.00  0.00           H  
ATOM   2404  N   LEU A 148     -44.991  -4.504  14.220  1.00  0.00           N  
ATOM   2405  CA  LEU A 148     -46.028  -5.529  14.202  1.00  0.00           C  
ATOM   2406  C   LEU A 148     -45.882  -6.482  15.380  1.00  0.00           C  
ATOM   2407  O   LEU A 148     -46.870  -6.869  16.005  1.00  0.00           O  
ATOM   2408  CB  LEU A 148     -45.972  -6.318  12.888  1.00  0.00           C  
ATOM   2409  CG  LEU A 148     -46.387  -5.546  11.630  1.00  0.00           C  
ATOM   2410  CD1 LEU A 148     -46.105  -6.393  10.397  1.00  0.00           C  
ATOM   2411  CD2 LEU A 148     -47.863  -5.185  11.719  1.00  0.00           C  
ATOM   2412  H   LEU A 148     -44.318  -4.420  13.471  1.00  0.00           H  
ATOM   2413  HA  LEU A 148     -46.999  -5.039  14.275  1.00  0.00           H  
ATOM   2414 1HB  LEU A 148     -44.952  -6.671  12.738  1.00  0.00           H  
ATOM   2415 2HB  LEU A 148     -46.625  -7.186  12.975  1.00  0.00           H  
ATOM   2416  HG  LEU A 148     -45.795  -4.634  11.550  1.00  0.00           H  
ATOM   2417 1HD1 LEU A 148     -46.401  -5.845   9.502  1.00  0.00           H  
ATOM   2418 2HD1 LEU A 148     -45.040  -6.620  10.347  1.00  0.00           H  
ATOM   2419 3HD1 LEU A 148     -46.672  -7.322  10.456  1.00  0.00           H  
ATOM   2420 1HD2 LEU A 148     -48.158  -4.636  10.825  1.00  0.00           H  
ATOM   2421 2HD2 LEU A 148     -48.456  -6.097  11.798  1.00  0.00           H  
ATOM   2422 3HD2 LEU A 148     -48.033  -4.565  12.599  1.00  0.00           H  
ATOM   2423  N   ARG A 149     -44.605  -6.833  15.642  1.00  0.00           N  
ATOM   2424  CA  ARG A 149     -44.327  -7.742  16.747  1.00  0.00           C  
ATOM   2425  C   ARG A 149     -44.761  -7.140  18.077  1.00  0.00           C  
ATOM   2426  O   ARG A 149     -45.324  -7.830  18.927  1.00  0.00           O  
ATOM   2427  CB  ARG A 149     -42.844  -8.077  16.804  1.00  0.00           C  
ATOM   2428  CG  ARG A 149     -42.341  -8.946  15.663  1.00  0.00           C  
ATOM   2429  CD  ARG A 149     -40.917  -9.326  15.849  1.00  0.00           C  
ATOM   2430  NE  ARG A 149     -40.420 -10.127  14.742  1.00  0.00           N  
ATOM   2431  CZ  ARG A 149     -39.773  -9.631  13.669  1.00  0.00           C  
ATOM   2432  NH1 ARG A 149     -39.552  -8.338  13.574  1.00  0.00           N  
ATOM   2433  NH2 ARG A 149     -39.359 -10.444  12.713  1.00  0.00           N  
ATOM   2434  H   ARG A 149     -43.864  -6.458  15.066  1.00  0.00           H  
ATOM   2435  HA  ARG A 149     -44.886  -8.664  16.585  1.00  0.00           H  
ATOM   2436 1HB  ARG A 149     -42.263  -7.156  16.799  1.00  0.00           H  
ATOM   2437 2HB  ARG A 149     -42.625  -8.598  17.737  1.00  0.00           H  
ATOM   2438 1HG  ARG A 149     -42.935  -9.858  15.610  1.00  0.00           H  
ATOM   2439 2HG  ARG A 149     -42.430  -8.400  14.723  1.00  0.00           H  
ATOM   2440 1HD  ARG A 149     -40.306  -8.426  15.920  1.00  0.00           H  
ATOM   2441 2HD  ARG A 149     -40.813  -9.908  16.764  1.00  0.00           H  
ATOM   2442  HE  ARG A 149     -40.571 -11.126  14.779  1.00  0.00           H  
ATOM   2443 1HH1 ARG A 149     -39.868  -7.717  14.305  1.00  0.00           H  
ATOM   2444 2HH1 ARG A 149     -39.067  -7.967  12.770  1.00  0.00           H  
ATOM   2445 1HH2 ARG A 149     -39.529 -11.438  12.786  1.00  0.00           H  
ATOM   2446 2HH2 ARG A 149     -38.875 -10.073  11.909  1.00  0.00           H  
ATOM   2447  N   THR A 150     -44.467  -5.829  18.203  1.00  0.00           N  
ATOM   2448  CA  THR A 150     -44.830  -5.131  19.431  1.00  0.00           C  
ATOM   2449  C   THR A 150     -46.339  -5.132  19.639  1.00  0.00           C  
ATOM   2450  O   THR A 150     -46.821  -5.327  20.754  1.00  0.00           O  
ATOM   2451  CB  THR A 150     -44.310  -3.682  19.418  1.00  0.00           C  
ATOM   2452  OG1 THR A 150     -42.879  -3.685  19.332  1.00  0.00           O  
ATOM   2453  CG2 THR A 150     -44.736  -2.951  20.683  1.00  0.00           C  
ATOM   2454  H   THR A 150     -44.000  -5.355  17.444  1.00  0.00           H  
ATOM   2455  HA  THR A 150     -44.374  -5.652  20.273  1.00  0.00           H  
ATOM   2456  HB  THR A 150     -44.712  -3.158  18.551  1.00  0.00           H  
ATOM   2457  HG1 THR A 150     -42.609  -4.128  18.524  1.00  0.00           H  
ATOM   2458 1HG2 THR A 150     -44.360  -1.929  20.656  1.00  0.00           H  
ATOM   2459 2HG2 THR A 150     -45.824  -2.937  20.746  1.00  0.00           H  
ATOM   2460 3HG2 THR A 150     -44.329  -3.464  21.553  1.00  0.00           H  
ATOM   2461  N   ILE A 151     -47.043  -4.904  18.511  1.00  0.00           N  
ATOM   2462  CA  ILE A 151     -48.500  -4.879  18.572  1.00  0.00           C  
ATOM   2463  C   ILE A 151     -49.056  -6.226  19.017  1.00  0.00           C  
ATOM   2464  O   ILE A 151     -49.991  -6.289  19.815  1.00  0.00           O  
ATOM   2465  CB  ILE A 151     -49.101  -4.502  17.206  1.00  0.00           C  
ATOM   2466  CG1 ILE A 151     -48.775  -3.046  16.863  1.00  0.00           C  
ATOM   2467  CG2 ILE A 151     -50.605  -4.729  17.205  1.00  0.00           C  
ATOM   2468  CD1 ILE A 151     -49.087  -2.671  15.432  1.00  0.00           C  
ATOM   2469  H   ILE A 151     -46.548  -4.755  17.643  1.00  0.00           H  
ATOM   2470  HA  ILE A 151     -48.803  -4.128  19.301  1.00  0.00           H  
ATOM   2471  HB  ILE A 151     -48.650  -5.117  16.428  1.00  0.00           H  
ATOM   2472 1HG1 ILE A 151     -49.338  -2.383  17.520  1.00  0.00           H  
ATOM   2473 2HG1 ILE A 151     -47.716  -2.858  17.040  1.00  0.00           H  
ATOM   2474 1HG2 ILE A 151     -51.013  -4.456  16.232  1.00  0.00           H  
ATOM   2475 2HG2 ILE A 151     -50.814  -5.778  17.405  1.00  0.00           H  
ATOM   2476 3HG2 ILE A 151     -51.066  -4.113  17.977  1.00  0.00           H  
ATOM   2477 1HD1 ILE A 151     -48.829  -1.625  15.265  1.00  0.00           H  
ATOM   2478 2HD1 ILE A 151     -48.506  -3.300  14.756  1.00  0.00           H  
ATOM   2479 3HD1 ILE A 151     -50.149  -2.817  15.241  1.00  0.00           H  
ATOM   2480  N   GLU A 152     -48.431  -7.283  18.460  1.00  0.00           N  
ATOM   2481  CA  GLU A 152     -48.866  -8.632  18.805  1.00  0.00           C  
ATOM   2482  C   GLU A 152     -48.677  -8.908  20.291  1.00  0.00           C  
ATOM   2483  O   GLU A 152     -49.537  -9.511  20.934  1.00  0.00           O  
ATOM   2484  CB  GLU A 152     -48.097  -9.668  17.982  1.00  0.00           C  
ATOM   2485  CG  GLU A 152     -48.452  -9.685  16.502  1.00  0.00           C  
ATOM   2486  CD  GLU A 152     -47.622 -10.658  15.712  1.00  0.00           C  
ATOM   2487  OE1 GLU A 152     -46.714 -11.225  16.271  1.00  0.00           O  
ATOM   2488  OE2 GLU A 152     -47.896 -10.835  14.548  1.00  0.00           O  
ATOM   2489  H   GLU A 152     -47.671  -7.122  17.814  1.00  0.00           H  
ATOM   2490  HA  GLU A 152     -49.928  -8.722  18.575  1.00  0.00           H  
ATOM   2491 1HB  GLU A 152     -47.027  -9.479  18.067  1.00  0.00           H  
ATOM   2492 2HB  GLU A 152     -48.286 -10.664  18.383  1.00  0.00           H  
ATOM   2493 1HG  GLU A 152     -49.503  -9.951  16.394  1.00  0.00           H  
ATOM   2494 2HG  GLU A 152     -48.316  -8.684  16.095  1.00  0.00           H  
ATOM   2495  N   ASN A 153     -47.515  -8.437  20.789  1.00  0.00           N  
ATOM   2496  CA  ASN A 153     -47.213  -8.636  22.202  1.00  0.00           C  
ATOM   2497  C   ASN A 153     -48.236  -7.937  23.087  1.00  0.00           C  
ATOM   2498  O   ASN A 153     -48.670  -8.484  24.101  1.00  0.00           O  
ATOM   2499  CB  ASN A 153     -45.810  -8.151  22.520  1.00  0.00           C  
ATOM   2500  CG  ASN A 153     -44.746  -9.067  21.984  1.00  0.00           C  
ATOM   2501  OD1 ASN A 153     -44.987 -10.261  21.772  1.00  0.00           O  
ATOM   2502  ND2 ASN A 153     -43.573  -8.533  21.761  1.00  0.00           N  
ATOM   2503  H   ASN A 153     -46.876  -7.955  20.174  1.00  0.00           H  
ATOM   2504  HA  ASN A 153     -47.270  -9.703  22.421  1.00  0.00           H  
ATOM   2505 1HB  ASN A 153     -45.664  -7.156  22.097  1.00  0.00           H  
ATOM   2506 2HB  ASN A 153     -45.691  -8.067  23.601  1.00  0.00           H  
ATOM   2507 1HD2 ASN A 153     -42.826  -9.095  21.405  1.00  0.00           H  
ATOM   2508 2HD2 ASN A 153     -43.422  -7.562  21.947  1.00  0.00           H  
ATOM   2509  N   ILE A 154     -48.590  -6.711  22.649  1.00  0.00           N  
ATOM   2510  CA  ILE A 154     -49.564  -5.936  23.407  1.00  0.00           C  
ATOM   2511  C   ILE A 154     -50.911  -6.647  23.461  1.00  0.00           C  
ATOM   2512  O   ILE A 154     -51.568  -6.674  24.502  1.00  0.00           O  
ATOM   2513  CB  ILE A 154     -49.746  -4.534  22.797  1.00  0.00           C  
ATOM   2514  CG1 ILE A 154     -48.444  -3.735  22.895  1.00  0.00           C  
ATOM   2515  CG2 ILE A 154     -50.881  -3.795  23.489  1.00  0.00           C  
ATOM   2516  CD1 ILE A 154     -47.970  -3.512  24.313  1.00  0.00           C  
ATOM   2517  H   ILE A 154     -48.172  -6.352  21.802  1.00  0.00           H  
ATOM   2518  HA  ILE A 154     -49.197  -5.822  24.427  1.00  0.00           H  
ATOM   2519  HB  ILE A 154     -49.979  -4.627  21.736  1.00  0.00           H  
ATOM   2520 1HG1 ILE A 154     -47.656  -4.255  22.350  1.00  0.00           H  
ATOM   2521 2HG1 ILE A 154     -48.578  -2.761  22.424  1.00  0.00           H  
ATOM   2522 1HG2 ILE A 154     -50.996  -2.807  23.046  1.00  0.00           H  
ATOM   2523 2HG2 ILE A 154     -51.807  -4.356  23.369  1.00  0.00           H  
ATOM   2524 3HG2 ILE A 154     -50.654  -3.693  24.551  1.00  0.00           H  
ATOM   2525 1HD1 ILE A 154     -47.043  -2.939  24.301  1.00  0.00           H  
ATOM   2526 2HD1 ILE A 154     -48.730  -2.961  24.868  1.00  0.00           H  
ATOM   2527 3HD1 ILE A 154     -47.795  -4.473  24.794  1.00  0.00           H  
ATOM   2528  N   ALA A 155     -51.276  -7.212  22.293  1.00  0.00           N  
ATOM   2529  CA  ALA A 155     -52.545  -7.925  22.211  1.00  0.00           C  
ATOM   2530  C   ALA A 155     -52.567  -9.121  23.153  1.00  0.00           C  
ATOM   2531  O   ALA A 155     -53.571  -9.384  23.814  1.00  0.00           O  
ATOM   2532  CB  ALA A 155     -52.809  -8.375  20.781  1.00  0.00           C  
ATOM   2533  H   ALA A 155     -50.662  -7.131  21.494  1.00  0.00           H  
ATOM   2534  HA  ALA A 155     -53.337  -7.243  22.518  1.00  0.00           H  
ATOM   2535 1HB  ALA A 155     -53.759  -8.906  20.736  1.00  0.00           H  
ATOM   2536 2HB  ALA A 155     -52.848  -7.503  20.127  1.00  0.00           H  
ATOM   2537 3HB  ALA A 155     -52.008  -9.036  20.454  1.00  0.00           H  
ATOM   2538  N   GLU A 156     -51.412  -9.818  23.174  1.00  0.00           N  
ATOM   2539  CA  GLU A 156     -51.301 -10.988  24.038  1.00  0.00           C  
ATOM   2540  C   GLU A 156     -51.461 -10.607  25.505  1.00  0.00           C  
ATOM   2541  O   GLU A 156     -52.122 -11.309  26.270  1.00  0.00           O  
ATOM   2542  CB  GLU A 156     -49.955 -11.683  23.825  1.00  0.00           C  
ATOM   2543  CG  GLU A 156     -49.812 -12.379  22.479  1.00  0.00           C  
ATOM   2544  CD  GLU A 156     -48.451 -12.982  22.273  1.00  0.00           C  
ATOM   2545  OE1 GLU A 156     -47.597 -12.770  23.100  1.00  0.00           O  
ATOM   2546  OE2 GLU A 156     -48.264 -13.655  21.287  1.00  0.00           O  
ATOM   2547  H   GLU A 156     -50.645  -9.517  22.591  1.00  0.00           H  
ATOM   2548  HA  GLU A 156     -52.099 -11.686  23.780  1.00  0.00           H  
ATOM   2549 1HB  GLU A 156     -49.151 -10.952  23.910  1.00  0.00           H  
ATOM   2550 2HB  GLU A 156     -49.802 -12.429  24.605  1.00  0.00           H  
ATOM   2551 1HG  GLU A 156     -50.561 -13.169  22.409  1.00  0.00           H  
ATOM   2552 2HG  GLU A 156     -50.009 -11.659  21.686  1.00  0.00           H  
ATOM   2553  N   GLN A 157     -50.823  -9.467  25.844  1.00  0.00           N  
ATOM   2554  CA  GLN A 157     -50.896  -8.990  27.219  1.00  0.00           C  
ATOM   2555  C   GLN A 157     -52.332  -8.671  27.615  1.00  0.00           C  
ATOM   2556  O   GLN A 157     -52.765  -8.984  28.724  1.00  0.00           O  
ATOM   2557  CB  GLN A 157     -50.015  -7.752  27.404  1.00  0.00           C  
ATOM   2558  CG  GLN A 157     -48.525  -8.026  27.288  1.00  0.00           C  
ATOM   2559  CD  GLN A 157     -48.020  -8.951  28.379  1.00  0.00           C  
ATOM   2560  OE1 GLN A 157     -48.255  -8.718  29.568  1.00  0.00           O  
ATOM   2561  NE2 GLN A 157     -47.321 -10.008  27.981  1.00  0.00           N  
ATOM   2562  H   GLN A 157     -50.305  -8.964  25.137  1.00  0.00           H  
ATOM   2563  HA  GLN A 157     -50.533  -9.778  27.878  1.00  0.00           H  
ATOM   2564 1HB  GLN A 157     -50.278  -7.003  26.658  1.00  0.00           H  
ATOM   2565 2HB  GLN A 157     -50.201  -7.316  28.386  1.00  0.00           H  
ATOM   2566 1HG  GLN A 157     -48.326  -8.493  26.324  1.00  0.00           H  
ATOM   2567 2HG  GLN A 157     -47.986  -7.082  27.364  1.00  0.00           H  
ATOM   2568 1HE2 GLN A 157     -46.962 -10.654  28.656  1.00  0.00           H  
ATOM   2569 2HE2 GLN A 157     -47.153 -10.159  27.007  1.00  0.00           H  
ATOM   2570  N   VAL A 158     -53.034  -8.037  26.653  1.00  0.00           N  
ATOM   2571  CA  VAL A 158     -54.424  -7.675  26.905  1.00  0.00           C  
ATOM   2572  C   VAL A 158     -55.258  -8.901  27.253  1.00  0.00           C  
ATOM   2573  O   VAL A 158     -56.024  -8.889  28.217  1.00  0.00           O  
ATOM   2574  CB  VAL A 158     -55.027  -6.981  25.669  1.00  0.00           C  
ATOM   2575  CG1 VAL A 158     -56.527  -6.795  25.842  1.00  0.00           C  
ATOM   2576  CG2 VAL A 158     -54.340  -5.643  25.440  1.00  0.00           C  
ATOM   2577  H   VAL A 158     -52.584  -7.824  25.774  1.00  0.00           H  
ATOM   2578  HA  VAL A 158     -54.454  -6.981  27.746  1.00  0.00           H  
ATOM   2579  HB  VAL A 158     -54.880  -7.619  24.798  1.00  0.00           H  
ATOM   2580 1HG1 VAL A 158     -56.937  -6.303  24.959  1.00  0.00           H  
ATOM   2581 2HG1 VAL A 158     -57.002  -7.767  25.968  1.00  0.00           H  
ATOM   2582 3HG1 VAL A 158     -56.718  -6.179  26.721  1.00  0.00           H  
ATOM   2583 1HG2 VAL A 158     -54.771  -5.158  24.564  1.00  0.00           H  
ATOM   2584 2HG2 VAL A 158     -54.482  -5.007  26.314  1.00  0.00           H  
ATOM   2585 3HG2 VAL A 158     -53.274  -5.804  25.277  1.00  0.00           H  
ATOM   2586  N   SER A 159     -55.120  -9.961  26.481  1.00  0.00           N  
ATOM   2587  CA  SER A 159     -56.066 -11.062  26.583  1.00  0.00           C  
ATOM   2588  C   SER A 159     -56.262 -11.442  28.055  1.00  0.00           C  
ATOM   2589  O   SER A 159     -57.350 -11.852  28.460  1.00  0.00           O  
ATOM   2590  CB  SER A 159     -55.572 -12.256  25.790  1.00  0.00           C  
ATOM   2591  OG  SER A 159     -54.378 -12.757  26.327  1.00  0.00           O  
ATOM   2592  H   SER A 159     -54.354  -9.995  25.823  1.00  0.00           H  
ATOM   2593  HA  SER A 159     -57.022 -10.736  26.170  1.00  0.00           H  
ATOM   2594 1HB  SER A 159     -56.332 -13.037  25.797  1.00  0.00           H  
ATOM   2595 2HB  SER A 159     -55.413 -11.964  24.753  1.00  0.00           H  
ATOM   2596  HG  SER A 159     -53.681 -12.183  26.001  1.00  0.00           H  
ATOM   2597  N   ARG A 160     -55.205 -11.306  28.853  1.00  0.00           N  
ATOM   2598  CA  ARG A 160     -55.259 -11.619  30.284  1.00  0.00           C  
ATOM   2599  C   ARG A 160     -56.101 -10.619  31.083  1.00  0.00           C  
ATOM   2600  O   ARG A 160     -56.674 -10.963  32.117  1.00  0.00           O  
ATOM   2601  CB  ARG A 160     -53.852 -11.654  30.864  1.00  0.00           C  
ATOM   2602  CG  ARG A 160     -52.995 -12.818  30.393  1.00  0.00           C  
ATOM   2603  CD  ARG A 160     -51.663 -12.819  31.050  1.00  0.00           C  
ATOM   2604  NE  ARG A 160     -50.834 -13.923  30.592  1.00  0.00           N  
ATOM   2605  CZ  ARG A 160     -50.001 -13.866  29.534  1.00  0.00           C  
ATOM   2606  NH1 ARG A 160     -49.897 -12.756  28.838  1.00  0.00           N  
ATOM   2607  NH2 ARG A 160     -49.287 -14.926  29.197  1.00  0.00           N  
ATOM   2608  H   ARG A 160     -54.334 -10.975  28.463  1.00  0.00           H  
ATOM   2609  HA  ARG A 160     -55.710 -12.604  30.406  1.00  0.00           H  
ATOM   2610 1HB  ARG A 160     -53.330 -10.734  30.607  1.00  0.00           H  
ATOM   2611 2HB  ARG A 160     -53.909 -11.705  31.952  1.00  0.00           H  
ATOM   2612 1HG  ARG A 160     -53.495 -13.757  30.629  1.00  0.00           H  
ATOM   2613 2HG  ARG A 160     -52.846 -12.747  29.315  1.00  0.00           H  
ATOM   2614 1HD  ARG A 160     -51.145 -11.887  30.825  1.00  0.00           H  
ATOM   2615 2HD  ARG A 160     -51.789 -12.913  32.128  1.00  0.00           H  
ATOM   2616  HE  ARG A 160     -50.886 -14.794  31.103  1.00  0.00           H  
ATOM   2617 1HH1 ARG A 160     -50.442 -11.945  29.095  1.00  0.00           H  
ATOM   2618 2HH1 ARG A 160     -49.273 -12.713  28.045  1.00  0.00           H  
ATOM   2619 1HH2 ARG A 160     -49.367 -15.780  29.733  1.00  0.00           H  
ATOM   2620 2HH2 ARG A 160     -48.664 -14.884  28.405  1.00  0.00           H  
ATOM   2621  N   LEU A 161     -56.172  -9.381  30.600  1.00  0.00           N  
ATOM   2622  CA  LEU A 161     -56.657  -8.264  31.413  1.00  0.00           C  
ATOM   2623  C   LEU A 161     -58.144  -8.378  31.726  1.00  0.00           C  
ATOM   2624  O   LEU A 161     -58.957  -8.630  30.836  1.00  0.00           O  
ATOM   2625  CB  LEU A 161     -56.390  -6.936  30.694  1.00  0.00           C  
ATOM   2626  CG  LEU A 161     -54.913  -6.564  30.510  1.00  0.00           C  
ATOM   2627  CD1 LEU A 161     -54.808  -5.295  29.676  1.00  0.00           C  
ATOM   2628  CD2 LEU A 161     -54.263  -6.379  31.873  1.00  0.00           C  
ATOM   2629  H   LEU A 161     -55.885  -9.207  29.647  1.00  0.00           H  
ATOM   2630  HA  LEU A 161     -56.116  -8.265  32.359  1.00  0.00           H  
ATOM   2631 1HB  LEU A 161     -56.846  -6.978  29.706  1.00  0.00           H  
ATOM   2632 2HB  LEU A 161     -56.866  -6.133  31.257  1.00  0.00           H  
ATOM   2633  HG  LEU A 161     -54.401  -7.361  29.970  1.00  0.00           H  
ATOM   2634 1HD1 LEU A 161     -53.758  -5.031  29.546  1.00  0.00           H  
ATOM   2635 2HD1 LEU A 161     -55.263  -5.462  28.700  1.00  0.00           H  
ATOM   2636 3HD1 LEU A 161     -55.326  -4.482  30.185  1.00  0.00           H  
ATOM   2637 1HD2 LEU A 161     -53.213  -6.115  31.743  1.00  0.00           H  
ATOM   2638 2HD2 LEU A 161     -54.772  -5.581  32.414  1.00  0.00           H  
ATOM   2639 3HD2 LEU A 161     -54.336  -7.307  32.441  1.00  0.00           H  
ATOM   2640  N   LYS A 162     -58.490  -8.191  32.998  1.00  0.00           N  
ATOM   2641  CA  LYS A 162     -59.870  -8.332  33.449  1.00  0.00           C  
ATOM   2642  C   LYS A 162     -60.418  -7.047  34.061  1.00  0.00           C  
ATOM   2643  O   LYS A 162     -61.526  -7.028  34.599  1.00  0.00           O  
ATOM   2644  CB  LYS A 162     -59.978  -9.475  34.459  1.00  0.00           C  
ATOM   2645  CG  LYS A 162     -59.556 -10.834  33.918  1.00  0.00           C  
ATOM   2646  CD  LYS A 162     -60.483 -11.297  32.804  1.00  0.00           C  
ATOM   2647  CE  LYS A 162     -60.117 -12.694  32.324  1.00  0.00           C  
ATOM   2648  NZ  LYS A 162     -60.990 -13.144  31.205  1.00  0.00           N  
ATOM   2649  H   LYS A 162     -57.777  -7.945  33.670  1.00  0.00           H  
ATOM   2650  HA  LYS A 162     -60.493  -8.568  32.586  1.00  0.00           H  
ATOM   2651 1HB  LYS A 162     -59.357  -9.253  35.328  1.00  0.00           H  
ATOM   2652 2HB  LYS A 162     -61.008  -9.557  34.806  1.00  0.00           H  
ATOM   2653 1HG  LYS A 162     -58.539 -10.773  33.532  1.00  0.00           H  
ATOM   2654 2HG  LYS A 162     -59.576 -11.568  34.724  1.00  0.00           H  
ATOM   2655 1HD  LYS A 162     -61.512 -11.303  33.165  1.00  0.00           H  
ATOM   2656 2HD  LYS A 162     -60.415 -10.606  31.964  1.00  0.00           H  
ATOM   2657 1HE  LYS A 162     -59.082 -12.704  31.987  1.00  0.00           H  
ATOM   2658 2HE  LYS A 162     -60.214 -13.399  33.149  1.00  0.00           H  
ATOM   2659 1HZ  LYS A 162     -60.716 -14.073  30.917  1.00  0.00           H  
ATOM   2660 2HZ  LYS A 162     -61.952 -13.157  31.512  1.00  0.00           H  
ATOM   2661 3HZ  LYS A 162     -60.894 -12.508  30.426  1.00  0.00           H  
ATOM   2662  N   ASP A 163     -59.643  -5.973  33.980  1.00  0.00           N  
ATOM   2663  CA  ASP A 163     -60.060  -4.687  34.532  1.00  0.00           C  
ATOM   2664  C   ASP A 163     -59.934  -3.590  33.485  1.00  0.00           C  
ATOM   2665  O   ASP A 163     -59.202  -3.735  32.506  1.00  0.00           O  
ATOM   2666  CB  ASP A 163     -59.223  -4.327  35.762  1.00  0.00           C  
ATOM   2667  CG  ASP A 163     -59.852  -3.225  36.604  1.00  0.00           C  
ATOM   2668  OD1 ASP A 163     -60.855  -2.691  36.195  1.00  0.00           O  
ATOM   2669  OD2 ASP A 163     -59.322  -2.929  37.649  1.00  0.00           O  
ATOM   2670  H   ASP A 163     -58.744  -6.049  33.526  1.00  0.00           H  
ATOM   2671  HA  ASP A 163     -61.105  -4.761  34.831  1.00  0.00           H  
ATOM   2672 1HB  ASP A 163     -59.094  -5.212  36.386  1.00  0.00           H  
ATOM   2673 2HB  ASP A 163     -58.232  -4.002  35.446  1.00  0.00           H  
ATOM   2674  N   GLU A 164     -60.650  -2.492  33.694  1.00  0.00           N  
ATOM   2675  CA  GLU A 164     -60.736  -1.446  32.684  1.00  0.00           C  
ATOM   2676  C   GLU A 164     -59.497  -0.553  32.738  1.00  0.00           C  
ATOM   2677  O   GLU A 164     -58.955  -0.164  31.704  1.00  0.00           O  
ATOM   2678  CB  GLU A 164     -62.001  -0.608  32.886  1.00  0.00           C  
ATOM   2679  CG  GLU A 164     -63.300  -1.355  32.618  1.00  0.00           C  
ATOM   2680  CD  GLU A 164     -64.520  -0.510  32.858  1.00  0.00           C  
ATOM   2681  OE1 GLU A 164     -64.374   0.591  33.331  1.00  0.00           O  
ATOM   2682  OE2 GLU A 164     -65.601  -0.968  32.568  1.00  0.00           O  
ATOM   2683  H   GLU A 164     -61.142  -2.385  34.570  1.00  0.00           H  
ATOM   2684  HA  GLU A 164     -60.783  -1.917  31.702  1.00  0.00           H  
ATOM   2685 1HB  GLU A 164     -62.033  -0.239  33.912  1.00  0.00           H  
ATOM   2686 2HB  GLU A 164     -61.971   0.260  32.227  1.00  0.00           H  
ATOM   2687 1HG  GLU A 164     -63.305  -1.693  31.582  1.00  0.00           H  
ATOM   2688 2HG  GLU A 164     -63.340  -2.234  33.258  1.00  0.00           H  
ATOM   2689  N   LYS A 165     -59.019  -0.206  33.944  1.00  0.00           N  
ATOM   2690  CA  LYS A 165     -57.784   0.565  34.012  1.00  0.00           C  
ATOM   2691  C   LYS A 165     -56.642  -0.159  33.311  1.00  0.00           C  
ATOM   2692  O   LYS A 165     -55.908   0.436  32.523  1.00  0.00           O  
ATOM   2693  CB  LYS A 165     -57.410   0.851  35.468  1.00  0.00           C  
ATOM   2694  CG  LYS A 165     -58.408   1.728  36.213  1.00  0.00           C  
ATOM   2695  CD  LYS A 165     -57.911   2.066  37.610  1.00  0.00           C  
ATOM   2696  CE  LYS A 165     -57.882   0.833  38.501  1.00  0.00           C  
ATOM   2697  NZ  LYS A 165     -59.249   0.317  38.784  1.00  0.00           N  
ATOM   2698  H   LYS A 165     -59.524  -0.486  34.773  1.00  0.00           H  
ATOM   2699  HA  LYS A 165     -57.940   1.515  33.500  1.00  0.00           H  
ATOM   2700 1HB  LYS A 165     -57.320  -0.089  36.012  1.00  0.00           H  
ATOM   2701 2HB  LYS A 165     -56.439   1.345  35.504  1.00  0.00           H  
ATOM   2702 1HG  LYS A 165     -58.564   2.654  35.658  1.00  0.00           H  
ATOM   2703 2HG  LYS A 165     -59.362   1.207  36.291  1.00  0.00           H  
ATOM   2704 1HD  LYS A 165     -56.905   2.483  37.548  1.00  0.00           H  
ATOM   2705 2HD  LYS A 165     -58.567   2.811  38.060  1.00  0.00           H  
ATOM   2706 1HE  LYS A 165     -57.304   0.047  38.016  1.00  0.00           H  
ATOM   2707 2HE  LYS A 165     -57.398   1.078  39.447  1.00  0.00           H  
ATOM   2708 1HZ  LYS A 165     -59.186  -0.498  39.376  1.00  0.00           H  
ATOM   2709 2HZ  LYS A 165     -59.789   1.032  39.251  1.00  0.00           H  
ATOM   2710 3HZ  LYS A 165     -59.701   0.068  37.916  1.00  0.00           H  
ATOM   2711  N   LYS A 166     -56.499  -1.448  33.604  1.00  0.00           N  
ATOM   2712  CA  LYS A 166     -55.445  -2.257  33.002  1.00  0.00           C  
ATOM   2713  C   LYS A 166     -55.545  -2.247  31.482  1.00  0.00           C  
ATOM   2714  O   LYS A 166     -54.547  -2.054  30.786  1.00  0.00           O  
ATOM   2715  CB  LYS A 166     -55.509  -3.694  33.523  1.00  0.00           C  
ATOM   2716  CG  LYS A 166     -55.058  -3.859  34.969  1.00  0.00           C  
ATOM   2717  CD  LYS A 166     -54.935  -5.328  35.345  1.00  0.00           C  
ATOM   2718  CE  LYS A 166     -56.301  -5.984  35.471  1.00  0.00           C  
ATOM   2719  NZ  LYS A 166     -56.204  -7.378  35.983  1.00  0.00           N  
ATOM   2720  H   LYS A 166     -57.135  -1.877  34.260  1.00  0.00           H  
ATOM   2721  HA  LYS A 166     -54.481  -1.829  33.276  1.00  0.00           H  
ATOM   2722 1HB  LYS A 166     -56.531  -4.064  33.447  1.00  0.00           H  
ATOM   2723 2HB  LYS A 166     -54.881  -4.334  32.902  1.00  0.00           H  
ATOM   2724 1HG  LYS A 166     -54.091  -3.374  35.106  1.00  0.00           H  
ATOM   2725 2HG  LYS A 166     -55.781  -3.382  35.631  1.00  0.00           H  
ATOM   2726 1HD  LYS A 166     -54.358  -5.852  34.582  1.00  0.00           H  
ATOM   2727 2HD  LYS A 166     -54.411  -5.416  36.296  1.00  0.00           H  
ATOM   2728 1HE  LYS A 166     -56.923  -5.403  36.151  1.00  0.00           H  
ATOM   2729 2HE  LYS A 166     -56.788  -6.003  34.496  1.00  0.00           H  
ATOM   2730 1HZ  LYS A 166     -57.129  -7.778  36.052  1.00  0.00           H  
ATOM   2731 2HZ  LYS A 166     -55.644  -7.932  35.350  1.00  0.00           H  
ATOM   2732 3HZ  LYS A 166     -55.772  -7.372  36.896  1.00  0.00           H  
ATOM   2733  N   ILE A 167     -56.791  -2.464  31.016  1.00  0.00           N  
ATOM   2734  CA  ILE A 167     -57.023  -2.480  29.576  1.00  0.00           C  
ATOM   2735  C   ILE A 167     -56.688  -1.133  28.950  1.00  0.00           C  
ATOM   2736  O   ILE A 167     -56.091  -1.068  27.875  1.00  0.00           O  
ATOM   2737  CB  ILE A 167     -58.485  -2.845  29.259  1.00  0.00           C  
ATOM   2738  CG1 ILE A 167     -58.767  -4.301  29.639  1.00  0.00           C  
ATOM   2739  CG2 ILE A 167     -58.785  -2.608  27.787  1.00  0.00           C  
ATOM   2740  CD1 ILE A 167     -60.234  -4.664  29.619  1.00  0.00           C  
ATOM   2741  H   ILE A 167     -57.543  -2.612  31.674  1.00  0.00           H  
ATOM   2742  HA  ILE A 167     -56.376  -3.234  29.130  1.00  0.00           H  
ATOM   2743  HB  ILE A 167     -59.152  -2.228  29.860  1.00  0.00           H  
ATOM   2744 1HG1 ILE A 167     -58.241  -4.964  28.953  1.00  0.00           H  
ATOM   2745 2HG1 ILE A 167     -58.382  -4.497  30.640  1.00  0.00           H  
ATOM   2746 1HG2 ILE A 167     -59.822  -2.871  27.580  1.00  0.00           H  
ATOM   2747 2HG2 ILE A 167     -58.623  -1.558  27.547  1.00  0.00           H  
ATOM   2748 3HG2 ILE A 167     -58.126  -3.225  27.177  1.00  0.00           H  
ATOM   2749 1HD1 ILE A 167     -60.353  -5.711  29.899  1.00  0.00           H  
ATOM   2750 2HD1 ILE A 167     -60.775  -4.035  30.326  1.00  0.00           H  
ATOM   2751 3HD1 ILE A 167     -60.633  -4.510  28.617  1.00  0.00           H  
ATOM   2752  N   LYS A 168     -57.103  -0.076  29.679  1.00  0.00           N  
ATOM   2753  CA  LYS A 168     -56.843   1.274  29.190  1.00  0.00           C  
ATOM   2754  C   LYS A 168     -55.348   1.542  29.080  1.00  0.00           C  
ATOM   2755  O   LYS A 168     -54.886   2.147  28.113  1.00  0.00           O  
ATOM   2756  CB  LYS A 168     -57.497   2.310  30.107  1.00  0.00           C  
ATOM   2757  CG  LYS A 168     -57.333   3.752  29.643  1.00  0.00           C  
ATOM   2758  CD  LYS A 168     -58.075   4.714  30.559  1.00  0.00           C  
ATOM   2759  CE  LYS A 168     -57.893   6.157  30.111  1.00  0.00           C  
ATOM   2760  NZ  LYS A 168     -58.613   7.110  30.998  1.00  0.00           N  
ATOM   2761  H   LYS A 168     -57.586  -0.239  30.550  1.00  0.00           H  
ATOM   2762  HA  LYS A 168     -57.274   1.370  28.193  1.00  0.00           H  
ATOM   2763 1HB  LYS A 168     -58.564   2.104  30.187  1.00  0.00           H  
ATOM   2764 2HB  LYS A 168     -57.072   2.230  31.107  1.00  0.00           H  
ATOM   2765 1HG  LYS A 168     -56.274   4.014  29.636  1.00  0.00           H  
ATOM   2766 2HG  LYS A 168     -57.721   3.855  28.631  1.00  0.00           H  
ATOM   2767 1HD  LYS A 168     -59.138   4.473  30.556  1.00  0.00           H  
ATOM   2768 2HD  LYS A 168     -57.699   4.610  31.577  1.00  0.00           H  
ATOM   2769 1HE  LYS A 168     -56.833   6.407  30.114  1.00  0.00           H  
ATOM   2770 2HE  LYS A 168     -58.268   6.272  29.094  1.00  0.00           H  
ATOM   2771 1HZ  LYS A 168     -58.468   8.053  30.667  1.00  0.00           H  
ATOM   2772 2HZ  LYS A 168     -59.601   6.898  30.988  1.00  0.00           H  
ATOM   2773 3HZ  LYS A 168     -58.261   7.026  31.940  1.00  0.00           H  
ATOM   2774  N   ALA A 169     -54.631   1.060  30.116  1.00  0.00           N  
ATOM   2775  CA  ALA A 169     -53.186   1.248  30.132  1.00  0.00           C  
ATOM   2776  C   ALA A 169     -52.527   0.553  28.948  1.00  0.00           C  
ATOM   2777  O   ALA A 169     -51.617   1.098  28.323  1.00  0.00           O  
ATOM   2778  CB  ALA A 169     -52.599   0.737  31.439  1.00  0.00           C  
ATOM   2779  H   ALA A 169     -55.109   0.578  30.863  1.00  0.00           H  
ATOM   2780  HA  ALA A 169     -52.982   2.316  30.047  1.00  0.00           H  
ATOM   2781 1HB  ALA A 169     -51.519   0.884  31.436  1.00  0.00           H  
ATOM   2782 2HB  ALA A 169     -53.038   1.285  32.274  1.00  0.00           H  
ATOM   2783 3HB  ALA A 169     -52.820  -0.324  31.546  1.00  0.00           H  
ATOM   2784  N   LEU A 170     -53.034  -0.669  28.682  1.00  0.00           N  
ATOM   2785  CA  LEU A 170     -52.491  -1.441  27.572  1.00  0.00           C  
ATOM   2786  C   LEU A 170     -52.702  -0.723  26.246  1.00  0.00           C  
ATOM   2787  O   LEU A 170     -51.814  -0.697  25.395  1.00  0.00           O  
ATOM   2788  CB  LEU A 170     -53.147  -2.827  27.520  1.00  0.00           C  
ATOM   2789  CG  LEU A 170     -52.579  -3.792  26.471  1.00  0.00           C  
ATOM   2790  CD1 LEU A 170     -53.141  -3.442  25.100  1.00  0.00           C  
ATOM   2791  CD2 LEU A 170     -51.060  -3.711  26.476  1.00  0.00           C  
ATOM   2792  H   LEU A 170     -53.783  -1.027  29.259  1.00  0.00           H  
ATOM   2793  HA  LEU A 170     -51.420  -1.566  27.729  1.00  0.00           H  
ATOM   2794 1HB  LEU A 170     -53.041  -3.299  28.496  1.00  0.00           H  
ATOM   2795 2HB  LEU A 170     -54.210  -2.702  27.314  1.00  0.00           H  
ATOM   2796  HG  LEU A 170     -52.889  -4.811  26.708  1.00  0.00           H  
ATOM   2797 1HD1 LEU A 170     -52.738  -4.128  24.355  1.00  0.00           H  
ATOM   2798 2HD1 LEU A 170     -54.228  -3.527  25.120  1.00  0.00           H  
ATOM   2799 3HD1 LEU A 170     -52.861  -2.421  24.843  1.00  0.00           H  
ATOM   2800 1HD2 LEU A 170     -50.656  -4.398  25.732  1.00  0.00           H  
ATOM   2801 2HD2 LEU A 170     -50.749  -2.694  26.238  1.00  0.00           H  
ATOM   2802 3HD2 LEU A 170     -50.684  -3.984  27.463  1.00  0.00           H  
ATOM   2803  N   VAL A 171     -53.918  -0.150  26.125  1.00  0.00           N  
ATOM   2804  CA  VAL A 171     -54.248   0.572  24.901  1.00  0.00           C  
ATOM   2805  C   VAL A 171     -53.320   1.764  24.698  1.00  0.00           C  
ATOM   2806  O   VAL A 171     -52.871   2.030  23.583  1.00  0.00           O  
ATOM   2807  CB  VAL A 171     -55.707   1.063  24.947  1.00  0.00           C  
ATOM   2808  CG1 VAL A 171     -55.996   1.984  23.771  1.00  0.00           C  
ATOM   2809  CG2 VAL A 171     -56.654  -0.127  24.946  1.00  0.00           C  
ATOM   2810  H   VAL A 171     -54.578  -0.230  26.885  1.00  0.00           H  
ATOM   2811  HA  VAL A 171     -54.133  -0.108  24.057  1.00  0.00           H  
ATOM   2812  HB  VAL A 171     -55.856   1.646  25.856  1.00  0.00           H  
ATOM   2813 1HG1 VAL A 171     -57.032   2.322  23.819  1.00  0.00           H  
ATOM   2814 2HG1 VAL A 171     -55.331   2.846  23.812  1.00  0.00           H  
ATOM   2815 3HG1 VAL A 171     -55.835   1.444  22.838  1.00  0.00           H  
ATOM   2816 1HG2 VAL A 171     -57.684   0.227  24.979  1.00  0.00           H  
ATOM   2817 2HG2 VAL A 171     -56.500  -0.713  24.040  1.00  0.00           H  
ATOM   2818 3HG2 VAL A 171     -56.457  -0.750  25.819  1.00  0.00           H  
ATOM   2819  N   ARG A 172     -53.064   2.454  25.828  1.00  0.00           N  
ATOM   2820  CA  ARG A 172     -52.188   3.618  25.770  1.00  0.00           C  
ATOM   2821  C   ARG A 172     -50.786   3.230  25.319  1.00  0.00           C  
ATOM   2822  O   ARG A 172     -50.164   3.932  24.522  1.00  0.00           O  
ATOM   2823  CB  ARG A 172     -52.110   4.296  27.130  1.00  0.00           C  
ATOM   2824  CG  ARG A 172     -53.390   4.984  27.576  1.00  0.00           C  
ATOM   2825  CD  ARG A 172     -53.724   6.141  26.707  1.00  0.00           C  
ATOM   2826  NE  ARG A 172     -52.742   7.207  26.823  1.00  0.00           N  
ATOM   2827  CZ  ARG A 172     -52.595   8.212  25.938  1.00  0.00           C  
ATOM   2828  NH1 ARG A 172     -53.372   8.274  24.879  1.00  0.00           N  
ATOM   2829  NH2 ARG A 172     -51.670   9.136  26.133  1.00  0.00           N  
ATOM   2830  H   ARG A 172     -53.485   2.152  26.695  1.00  0.00           H  
ATOM   2831  HA  ARG A 172     -52.600   4.326  25.051  1.00  0.00           H  
ATOM   2832 1HB  ARG A 172     -51.849   3.561  27.889  1.00  0.00           H  
ATOM   2833 2HB  ARG A 172     -51.320   5.047  27.117  1.00  0.00           H  
ATOM   2834 1HG  ARG A 172     -54.218   4.275  27.535  1.00  0.00           H  
ATOM   2835 2HG  ARG A 172     -53.273   5.345  28.598  1.00  0.00           H  
ATOM   2836 1HD  ARG A 172     -53.755   5.818  25.667  1.00  0.00           H  
ATOM   2837 2HD  ARG A 172     -54.696   6.542  26.991  1.00  0.00           H  
ATOM   2838  HE  ARG A 172     -52.126   7.194  27.625  1.00  0.00           H  
ATOM   2839 1HH1 ARG A 172     -54.079   7.568  24.729  1.00  0.00           H  
ATOM   2840 2HH1 ARG A 172     -53.262   9.027  24.215  1.00  0.00           H  
ATOM   2841 1HH2 ARG A 172     -51.072   9.088  26.948  1.00  0.00           H  
ATOM   2842 2HH2 ARG A 172     -51.560   9.888  25.470  1.00  0.00           H  
ATOM   2843  N   ILE A 173     -50.334   2.085  25.870  1.00  0.00           N  
ATOM   2844  CA  ILE A 173     -49.004   1.601  25.521  1.00  0.00           C  
ATOM   2845  C   ILE A 173     -48.905   1.288  24.033  1.00  0.00           C  
ATOM   2846  O   ILE A 173     -47.903   1.598  23.389  1.00  0.00           O  
ATOM   2847  CB  ILE A 173     -48.645   0.344  26.335  1.00  0.00           C  
ATOM   2848  CG1 ILE A 173     -48.563   0.679  27.826  1.00  0.00           C  
ATOM   2849  CG2 ILE A 173     -47.333  -0.249  25.847  1.00  0.00           C  
ATOM   2850  CD1 ILE A 173     -47.508   1.708  28.164  1.00  0.00           C  
ATOM   2851  H   ILE A 173     -50.926   1.583  26.516  1.00  0.00           H  
ATOM   2852  HA  ILE A 173     -48.280   2.380  25.754  1.00  0.00           H  
ATOM   2853  HB  ILE A 173     -49.434  -0.400  26.222  1.00  0.00           H  
ATOM   2854 1HG1 ILE A 173     -49.527   1.055  28.168  1.00  0.00           H  
ATOM   2855 2HG1 ILE A 173     -48.348  -0.227  28.392  1.00  0.00           H  
ATOM   2856 1HG2 ILE A 173     -47.094  -1.136  26.433  1.00  0.00           H  
ATOM   2857 2HG2 ILE A 173     -47.426  -0.523  24.797  1.00  0.00           H  
ATOM   2858 3HG2 ILE A 173     -46.536   0.486  25.961  1.00  0.00           H  
ATOM   2859 1HD1 ILE A 173     -47.510   1.892  29.239  1.00  0.00           H  
ATOM   2860 2HD1 ILE A 173     -46.528   1.336  27.862  1.00  0.00           H  
ATOM   2861 3HD1 ILE A 173     -47.723   2.636  27.637  1.00  0.00           H  
ATOM   2862  N   ALA A 174     -49.992   0.664  23.534  1.00  0.00           N  
ATOM   2863  CA  ALA A 174     -50.025   0.310  22.121  1.00  0.00           C  
ATOM   2864  C   ALA A 174     -49.949   1.551  21.240  1.00  0.00           C  
ATOM   2865  O   ALA A 174     -49.253   1.561  20.224  1.00  0.00           O  
ATOM   2866  CB  ALA A 174     -51.282  -0.487  21.804  1.00  0.00           C  
ATOM   2867  H   ALA A 174     -50.764   0.453  24.150  1.00  0.00           H  
ATOM   2868  HA  ALA A 174     -49.152  -0.306  21.905  1.00  0.00           H  
ATOM   2869 1HB  ALA A 174     -51.293  -0.744  20.745  1.00  0.00           H  
ATOM   2870 2HB  ALA A 174     -51.293  -1.400  22.400  1.00  0.00           H  
ATOM   2871 3HB  ALA A 174     -52.161   0.111  22.041  1.00  0.00           H  
ATOM   2872  N   GLU A 175     -50.697   2.581  21.685  1.00  0.00           N  
ATOM   2873  CA  GLU A 175     -50.711   3.829  20.932  1.00  0.00           C  
ATOM   2874  C   GLU A 175     -49.323   4.455  20.878  1.00  0.00           C  
ATOM   2875  O   GLU A 175     -48.900   4.962  19.839  1.00  0.00           O  
ATOM   2876  CB  GLU A 175     -51.702   4.816  21.553  1.00  0.00           C  
ATOM   2877  CG  GLU A 175     -53.165   4.430  21.381  1.00  0.00           C  
ATOM   2878  CD  GLU A 175     -54.105   5.379  22.071  1.00  0.00           C  
ATOM   2879  OE1 GLU A 175     -53.637   6.251  22.764  1.00  0.00           O  
ATOM   2880  OE2 GLU A 175     -55.293   5.231  21.906  1.00  0.00           O  
ATOM   2881  H   GLU A 175     -51.235   2.468  22.532  1.00  0.00           H  
ATOM   2882  HA  GLU A 175     -51.026   3.614  19.910  1.00  0.00           H  
ATOM   2883 1HB  GLU A 175     -51.504   4.907  22.621  1.00  0.00           H  
ATOM   2884 2HB  GLU A 175     -51.562   5.801  21.109  1.00  0.00           H  
ATOM   2885 1HG  GLU A 175     -53.402   4.411  20.318  1.00  0.00           H  
ATOM   2886 2HG  GLU A 175     -53.314   3.426  21.777  1.00  0.00           H  
ATOM   2887  N   LEU A 176     -48.651   4.390  22.045  1.00  0.00           N  
ATOM   2888  CA  LEU A 176     -47.308   4.952  22.127  1.00  0.00           C  
ATOM   2889  C   LEU A 176     -46.353   4.239  21.178  1.00  0.00           C  
ATOM   2890  O   LEU A 176     -45.530   4.872  20.518  1.00  0.00           O  
ATOM   2891  CB  LEU A 176     -46.779   4.855  23.563  1.00  0.00           C  
ATOM   2892  CG  LEU A 176     -47.472   5.760  24.590  1.00  0.00           C  
ATOM   2893  CD1 LEU A 176     -46.970   5.420  25.987  1.00  0.00           C  
ATOM   2894  CD2 LEU A 176     -47.197   7.217  24.250  1.00  0.00           C  
ATOM   2895  H   LEU A 176     -49.089   3.952  22.842  1.00  0.00           H  
ATOM   2896  HA  LEU A 176     -47.355   6.003  21.841  1.00  0.00           H  
ATOM   2897 1HB  LEU A 176     -46.885   3.826  23.903  1.00  0.00           H  
ATOM   2898 2HB  LEU A 176     -45.718   5.107  23.561  1.00  0.00           H  
ATOM   2899  HG  LEU A 176     -48.546   5.578  24.569  1.00  0.00           H  
ATOM   2900 1HD1 LEU A 176     -47.462   6.063  26.717  1.00  0.00           H  
ATOM   2901 2HD1 LEU A 176     -47.197   4.377  26.212  1.00  0.00           H  
ATOM   2902 3HD1 LEU A 176     -45.893   5.576  26.035  1.00  0.00           H  
ATOM   2903 1HD2 LEU A 176     -47.690   7.860  24.980  1.00  0.00           H  
ATOM   2904 2HD2 LEU A 176     -46.123   7.400  24.273  1.00  0.00           H  
ATOM   2905 3HD2 LEU A 176     -47.582   7.437  23.254  1.00  0.00           H  
ATOM   2906  N   ALA A 177     -46.512   2.900  21.151  1.00  0.00           N  
ATOM   2907  CA  ALA A 177     -45.660   2.097  20.282  1.00  0.00           C  
ATOM   2908  C   ALA A 177     -45.867   2.464  18.817  1.00  0.00           C  
ATOM   2909  O   ALA A 177     -44.909   2.556  18.050  1.00  0.00           O  
ATOM   2910  CB  ALA A 177     -45.927   0.615  20.499  1.00  0.00           C  
ATOM   2911  H   ALA A 177     -47.220   2.477  21.735  1.00  0.00           H  
ATOM   2912  HA  ALA A 177     -44.621   2.310  20.536  1.00  0.00           H  
ATOM   2913 1HB  ALA A 177     -45.284   0.029  19.843  1.00  0.00           H  
ATOM   2914 2HB  ALA A 177     -45.719   0.356  21.537  1.00  0.00           H  
ATOM   2915 3HB  ALA A 177     -46.970   0.397  20.273  1.00  0.00           H  
ATOM   2916  N   LYS A 178     -47.158   2.663  18.483  1.00  0.00           N  
ATOM   2917  CA  LYS A 178     -47.492   3.020  17.110  1.00  0.00           C  
ATOM   2918  C   LYS A 178     -46.863   4.351  16.718  1.00  0.00           C  
ATOM   2919  O   LYS A 178     -46.353   4.505  15.608  1.00  0.00           O  
ATOM   2920  CB  LYS A 178     -49.009   3.082  16.927  1.00  0.00           C  
ATOM   2921  CG  LYS A 178     -49.704   1.728  16.970  1.00  0.00           C  
ATOM   2922  CD  LYS A 178     -51.209   1.873  16.802  1.00  0.00           C  
ATOM   2923  CE  LYS A 178     -51.906   0.521  16.857  1.00  0.00           C  
ATOM   2924  NZ  LYS A 178     -53.383   0.651  16.733  1.00  0.00           N  
ATOM   2925  H   LYS A 178     -47.871   2.561  19.191  1.00  0.00           H  
ATOM   2926  HA  LYS A 178     -47.092   2.254  16.445  1.00  0.00           H  
ATOM   2927 1HB  LYS A 178     -49.445   3.706  17.707  1.00  0.00           H  
ATOM   2928 2HB  LYS A 178     -49.242   3.547  15.968  1.00  0.00           H  
ATOM   2929 1HG  LYS A 178     -49.317   1.095  16.170  1.00  0.00           H  
ATOM   2930 2HG  LYS A 178     -49.498   1.244  17.924  1.00  0.00           H  
ATOM   2931 1HD  LYS A 178     -51.604   2.509  17.595  1.00  0.00           H  
ATOM   2932 2HD  LYS A 178     -51.425   2.343  15.842  1.00  0.00           H  
ATOM   2933 1HE  LYS A 178     -51.540  -0.110  16.048  1.00  0.00           H  
ATOM   2934 2HE  LYS A 178     -51.676   0.031  17.803  1.00  0.00           H  
ATOM   2935 1HZ  LYS A 178     -53.807  -0.265  16.774  1.00  0.00           H  
ATOM   2936 2HZ  LYS A 178     -53.737   1.220  17.489  1.00  0.00           H  
ATOM   2937 3HZ  LYS A 178     -53.610   1.087  15.850  1.00  0.00           H  
ATOM   2938  N   GLU A 179     -46.929   5.289  17.685  1.00  0.00           N  
ATOM   2939  CA  GLU A 179     -46.360   6.609  17.438  1.00  0.00           C  
ATOM   2940  C   GLU A 179     -44.859   6.526  17.190  1.00  0.00           C  
ATOM   2941  O   GLU A 179     -44.328   7.200  16.307  1.00  0.00           O  
ATOM   2942  CB  GLU A 179     -46.640   7.541  18.619  1.00  0.00           C  
ATOM   2943  CG  GLU A 179     -46.142   8.966  18.428  1.00  0.00           C  
ATOM   2944  CD  GLU A 179     -46.501   9.870  19.575  1.00  0.00           C  
ATOM   2945  OE1 GLU A 179     -47.509   9.637  20.196  1.00  0.00           O  
ATOM   2946  OE2 GLU A 179     -45.765  10.794  19.829  1.00  0.00           O  
ATOM   2947  H   GLU A 179     -47.371   5.061  18.564  1.00  0.00           H  
ATOM   2948  HA  GLU A 179     -46.828   7.026  16.545  1.00  0.00           H  
ATOM   2949 1HB  GLU A 179     -47.714   7.583  18.802  1.00  0.00           H  
ATOM   2950 2HB  GLU A 179     -46.170   7.140  19.518  1.00  0.00           H  
ATOM   2951 1HG  GLU A 179     -45.058   8.950  18.318  1.00  0.00           H  
ATOM   2952 2HG  GLU A 179     -46.566   9.368  17.509  1.00  0.00           H  
ATOM   2953  N   ILE A 180     -44.219   5.669  18.011  1.00  0.00           N  
ATOM   2954  CA  ILE A 180     -42.778   5.495  17.877  1.00  0.00           C  
ATOM   2955  C   ILE A 180     -42.416   4.937  16.507  1.00  0.00           C  
ATOM   2956  O   ILE A 180     -41.444   5.369  15.888  1.00  0.00           O  
ATOM   2957  CB  ILE A 180     -42.234   4.560  18.973  1.00  0.00           C  
ATOM   2958  CG1 ILE A 180     -42.344   5.227  20.347  1.00  0.00           C  
ATOM   2959  CG2 ILE A 180     -40.792   4.178  18.678  1.00  0.00           C  
ATOM   2960  CD1 ILE A 180     -42.090   4.287  21.504  1.00  0.00           C  
ATOM   2961  H   ILE A 180     -44.750   5.163  18.705  1.00  0.00           H  
ATOM   2962  HA  ILE A 180     -42.301   6.468  17.986  1.00  0.00           H  
ATOM   2963  HB  ILE A 180     -42.839   3.655  19.013  1.00  0.00           H  
ATOM   2964 1HG1 ILE A 180     -41.631   6.048  20.411  1.00  0.00           H  
ATOM   2965 2HG1 ILE A 180     -43.342   5.651  20.466  1.00  0.00           H  
ATOM   2966 1HG2 ILE A 180     -40.423   3.517  19.462  1.00  0.00           H  
ATOM   2967 2HG2 ILE A 180     -40.741   3.665  17.718  1.00  0.00           H  
ATOM   2968 3HG2 ILE A 180     -40.177   5.077  18.642  1.00  0.00           H  
ATOM   2969 1HD1 ILE A 180     -42.187   4.832  22.443  1.00  0.00           H  
ATOM   2970 2HD1 ILE A 180     -42.817   3.475  21.479  1.00  0.00           H  
ATOM   2971 3HD1 ILE A 180     -41.084   3.877  21.425  1.00  0.00           H  
ATOM   2972  N   ALA A 181     -43.246   3.965  16.078  1.00  0.00           N  
ATOM   2973  CA  ALA A 181     -43.011   3.348  14.779  1.00  0.00           C  
ATOM   2974  C   ALA A 181     -43.124   4.369  13.654  1.00  0.00           C  
ATOM   2975  O   ALA A 181     -42.327   4.365  12.717  1.00  0.00           O  
ATOM   2976  CB  ALA A 181     -43.986   2.202  14.553  1.00  0.00           C  
ATOM   2977  H   ALA A 181     -44.016   3.681  16.666  1.00  0.00           H  
ATOM   2978  HA  ALA A 181     -41.994   2.953  14.770  1.00  0.00           H  
ATOM   2979 1HB  ALA A 181     -43.798   1.750  13.579  1.00  0.00           H  
ATOM   2980 2HB  ALA A 181     -43.853   1.451  15.332  1.00  0.00           H  
ATOM   2981 3HB  ALA A 181     -45.006   2.581  14.585  1.00  0.00           H  
ATOM   2982  N   LEU A 182     -44.150   5.232  13.804  1.00  0.00           N  
ATOM   2983  CA  LEU A 182     -44.369   6.263  12.797  1.00  0.00           C  
ATOM   2984  C   LEU A 182     -43.178   7.209  12.709  1.00  0.00           C  
ATOM   2985  O   LEU A 182     -42.793   7.640  11.622  1.00  0.00           O  
ATOM   2986  CB  LEU A 182     -45.640   7.058  13.120  1.00  0.00           C  
ATOM   2987  CG  LEU A 182     -46.961   6.293  12.968  1.00  0.00           C  
ATOM   2988  CD1 LEU A 182     -48.107   7.150  13.488  1.00  0.00           C  
ATOM   2989  CD2 LEU A 182     -47.170   5.928  11.506  1.00  0.00           C  
ATOM   2990  H   LEU A 182     -44.749   5.148  14.613  1.00  0.00           H  
ATOM   2991  HA  LEU A 182     -44.495   5.779  11.829  1.00  0.00           H  
ATOM   2992 1HB  LEU A 182     -45.577   7.409  14.149  1.00  0.00           H  
ATOM   2993 2HB  LEU A 182     -45.682   7.927  12.464  1.00  0.00           H  
ATOM   2994  HG  LEU A 182     -46.925   5.383  13.567  1.00  0.00           H  
ATOM   2995 1HD1 LEU A 182     -49.046   6.606  13.380  1.00  0.00           H  
ATOM   2996 2HD1 LEU A 182     -47.941   7.379  14.541  1.00  0.00           H  
ATOM   2997 3HD1 LEU A 182     -48.157   8.076  12.917  1.00  0.00           H  
ATOM   2998 1HD2 LEU A 182     -48.109   5.384  11.397  1.00  0.00           H  
ATOM   2999 2HD2 LEU A 182     -47.207   6.838  10.905  1.00  0.00           H  
ATOM   3000 3HD2 LEU A 182     -46.346   5.302  11.165  1.00  0.00           H  
ATOM   3001  N   SER A 183     -42.588   7.534  13.874  1.00  0.00           N  
ATOM   3002  CA  SER A 183     -41.665   8.675  14.060  1.00  0.00           C  
ATOM   3003  C   SER A 183     -40.495   8.751  13.071  1.00  0.00           C  
ATOM   3004  O   SER A 183     -39.972   9.830  12.796  1.00  0.00           O  
ATOM   3005  CB  SER A 183     -41.103   8.633  15.468  1.00  0.00           C  
ATOM   3006  OG  SER A 183     -40.305   7.497  15.656  1.00  0.00           O  
ATOM   3007  H   SER A 183     -42.775   6.973  14.693  1.00  0.00           H  
ATOM   3008  HA  SER A 183     -42.228   9.600  13.933  1.00  0.00           H  
ATOM   3009 1HB  SER A 183     -40.512   9.530  15.651  1.00  0.00           H  
ATOM   3010 2HB  SER A 183     -41.922   8.628  16.186  1.00  0.00           H  
ATOM   3011  HG  SER A 183     -40.912   6.771  15.818  1.00  0.00           H  
ATOM   3012  N   GLY A 184     -40.070   7.617  12.525  1.00  0.00           N  
ATOM   3013  CA  GLY A 184     -38.849   7.591  11.715  1.00  0.00           C  
ATOM   3014  C   GLY A 184     -37.597   7.459  12.614  1.00  0.00           C  
ATOM   3015  O   GLY A 184     -36.678   8.275  12.539  1.00  0.00           O  
ATOM   3016  H   GLY A 184     -40.600   6.770  12.675  1.00  0.00           H  
ATOM   3017 1HA  GLY A 184     -38.894   6.757  11.015  1.00  0.00           H  
ATOM   3018 2HA  GLY A 184     -38.786   8.504  11.123  1.00  0.00           H  
ATOM   3019  N   LEU A 185     -37.589   6.417  13.457  1.00  0.00           N  
ATOM   3020  CA  LEU A 185     -36.212   6.757  13.857  1.00  0.00           C  
ATOM   3021  C   LEU A 185     -35.302   5.587  13.481  1.00  0.00           C  
ATOM   3022  O   LEU A 185     -35.776   4.500  13.150  1.00  0.00           O  
ATOM   3023  CB  LEU A 185     -36.125   7.037  15.362  1.00  0.00           C  
ATOM   3024  CG  LEU A 185     -36.326   5.822  16.277  1.00  0.00           C  
ATOM   3025  CD1 LEU A 185     -35.809   6.146  17.673  1.00  0.00           C  
ATOM   3026  CD2 LEU A 185     -37.801   5.451  16.313  1.00  0.00           C  
ATOM   3027  H   LEU A 185     -38.411   5.833  13.526  1.00  0.00           H  
ATOM   3028  HA  LEU A 185     -35.906   7.651  13.315  1.00  0.00           H  
ATOM   3029 1HB  LEU A 185     -35.146   7.458  15.581  1.00  0.00           H  
ATOM   3030 2HB  LEU A 185     -36.882   7.777  15.623  1.00  0.00           H  
ATOM   3031  HG  LEU A 185     -35.748   4.980  15.896  1.00  0.00           H  
ATOM   3032 1HD1 LEU A 185     -35.951   5.283  18.323  1.00  0.00           H  
ATOM   3033 2HD1 LEU A 185     -34.748   6.389  17.620  1.00  0.00           H  
ATOM   3034 3HD1 LEU A 185     -36.357   6.998  18.075  1.00  0.00           H  
ATOM   3035 1HD2 LEU A 185     -37.943   4.587  16.963  1.00  0.00           H  
ATOM   3036 2HD2 LEU A 185     -38.379   6.292  16.696  1.00  0.00           H  
ATOM   3037 3HD2 LEU A 185     -38.139   5.207  15.306  1.00  0.00           H  
ATOM   3038  N   PRO A 186     -33.988   5.806  13.531  1.00  0.00           N  
ATOM   3039  CA  PRO A 186     -33.038   4.837  12.984  1.00  0.00           C  
ATOM   3040  C   PRO A 186     -33.250   3.462  13.598  1.00  0.00           C  
ATOM   3041  O   PRO A 186     -33.644   3.344  14.758  1.00  0.00           O  
ATOM   3042  CB  PRO A 186     -31.677   5.423  13.373  1.00  0.00           C  
ATOM   3043  CG  PRO A 186     -31.932   6.886  13.500  1.00  0.00           C  
ATOM   3044  CD  PRO A 186     -33.314   6.975  14.091  1.00  0.00           C  
ATOM   3045  HA  PRO A 186     -33.151   4.796  11.891  1.00  0.00           H  
ATOM   3046 1HB  PRO A 186     -31.325   4.968  14.310  1.00  0.00           H  
ATOM   3047 2HB  PRO A 186     -30.930   5.186  12.600  1.00  0.00           H  
ATOM   3048 1HG  PRO A 186     -31.168   7.351  14.139  1.00  0.00           H  
ATOM   3049 2HG  PRO A 186     -31.861   7.372  12.515  1.00  0.00           H  
ATOM   3050 1HD  PRO A 186     -33.248   6.923  15.188  1.00  0.00           H  
ATOM   3051 2HD  PRO A 186     -33.789   7.915  13.775  1.00  0.00           H  
ATOM   3052  N   LEU A 187     -32.985   2.425  12.810  1.00  0.00           N  
ATOM   3053  CA  LEU A 187     -33.535   1.107  13.095  1.00  0.00           C  
ATOM   3054  C   LEU A 187     -33.112   0.583  14.453  1.00  0.00           C  
ATOM   3055  O   LEU A 187     -33.916   0.002  15.183  1.00  0.00           O  
ATOM   3056  CB  LEU A 187     -33.098   0.113  12.011  1.00  0.00           C  
ATOM   3057  CG  LEU A 187     -33.620  -1.320  12.173  1.00  0.00           C  
ATOM   3058  CD1 LEU A 187     -35.143  -1.313  12.142  1.00  0.00           C  
ATOM   3059  CD2 LEU A 187     -33.055  -2.195  11.064  1.00  0.00           C  
ATOM   3060  H   LEU A 187     -32.394   2.559  12.002  1.00  0.00           H  
ATOM   3061  HA  LEU A 187     -34.622   1.177  13.089  1.00  0.00           H  
ATOM   3062 1HB  LEU A 187     -33.439   0.482  11.044  1.00  0.00           H  
ATOM   3063 2HB  LEU A 187     -32.009   0.070  11.997  1.00  0.00           H  
ATOM   3064  HG  LEU A 187     -33.308  -1.714  13.140  1.00  0.00           H  
ATOM   3065 1HD1 LEU A 187     -35.514  -2.332  12.257  1.00  0.00           H  
ATOM   3066 2HD1 LEU A 187     -35.520  -0.696  12.957  1.00  0.00           H  
ATOM   3067 3HD1 LEU A 187     -35.485  -0.908  11.190  1.00  0.00           H  
ATOM   3068 1HD2 LEU A 187     -33.425  -3.214  11.180  1.00  0.00           H  
ATOM   3069 2HD2 LEU A 187     -33.368  -1.803  10.096  1.00  0.00           H  
ATOM   3070 3HD2 LEU A 187     -31.966  -2.196  11.120  1.00  0.00           H  
ATOM   3071  N   GLU A 188     -31.844   0.767  14.845  1.00  0.00           N  
ATOM   3072  CA  GLU A 188     -31.498   0.196  16.140  1.00  0.00           C  
ATOM   3073  C   GLU A 188     -32.232   0.908  17.270  1.00  0.00           C  
ATOM   3074  O   GLU A 188     -32.717   0.273  18.206  1.00  0.00           O  
ATOM   3075  CB  GLU A 188     -29.988   0.274  16.371  1.00  0.00           C  
ATOM   3076  CG  GLU A 188     -29.163  -0.598  15.435  1.00  0.00           C  
ATOM   3077  CD  GLU A 188     -28.954   0.028  14.084  1.00  0.00           C  
ATOM   3078  OE1 GLU A 188     -29.414   1.126  13.882  1.00  0.00           O  
ATOM   3079  OE2 GLU A 188     -28.334  -0.592  13.253  1.00  0.00           O  
ATOM   3080  H   GLU A 188     -31.211   1.274  14.242  1.00  0.00           H  
ATOM   3081  HA  GLU A 188     -31.799  -0.852  16.148  1.00  0.00           H  
ATOM   3082 1HB  GLU A 188     -29.653   1.304  16.250  1.00  0.00           H  
ATOM   3083 2HB  GLU A 188     -29.760  -0.026  17.394  1.00  0.00           H  
ATOM   3084 1HG  GLU A 188     -28.190  -0.784  15.891  1.00  0.00           H  
ATOM   3085 2HG  GLU A 188     -29.665  -1.557  15.312  1.00  0.00           H  
ATOM   3086  N   VAL A 189     -32.282   2.249  17.126  1.00  0.00           N  
ATOM   3087  CA  VAL A 189     -32.957   3.051  18.138  1.00  0.00           C  
ATOM   3088  C   VAL A 189     -34.436   2.694  18.227  1.00  0.00           C  
ATOM   3089  O   VAL A 189     -34.996   2.599  19.319  1.00  0.00           O  
ATOM   3090  CB  VAL A 189     -32.812   4.551  17.816  1.00  0.00           C  
ATOM   3091  CG1 VAL A 189     -33.679   5.382  18.750  1.00  0.00           C  
ATOM   3092  CG2 VAL A 189     -31.352   4.964  17.924  1.00  0.00           C  
ATOM   3093  H   VAL A 189     -31.849   2.674  16.318  1.00  0.00           H  
ATOM   3094  HA  VAL A 189     -32.491   2.854  19.104  1.00  0.00           H  
ATOM   3095  HB  VAL A 189     -33.168   4.731  16.801  1.00  0.00           H  
ATOM   3096 1HG1 VAL A 189     -33.564   6.439  18.508  1.00  0.00           H  
ATOM   3097 2HG1 VAL A 189     -34.723   5.094  18.630  1.00  0.00           H  
ATOM   3098 3HG1 VAL A 189     -33.370   5.211  19.781  1.00  0.00           H  
ATOM   3099 1HG2 VAL A 189     -31.257   6.025  17.694  1.00  0.00           H  
ATOM   3100 2HG2 VAL A 189     -30.995   4.778  18.937  1.00  0.00           H  
ATOM   3101 3HG2 VAL A 189     -30.757   4.386  17.217  1.00  0.00           H  
ATOM   3102  N   LEU A 190     -35.023   2.505  17.028  1.00  0.00           N  
ATOM   3103  CA  LEU A 190     -36.438   2.157  16.974  1.00  0.00           C  
ATOM   3104  C   LEU A 190     -36.704   0.825  17.662  1.00  0.00           C  
ATOM   3105  O   LEU A 190     -37.690   0.673  18.383  1.00  0.00           O  
ATOM   3106  CB  LEU A 190     -36.912   2.090  15.517  1.00  0.00           C  
ATOM   3107  CG  LEU A 190     -38.395   1.756  15.314  1.00  0.00           C  
ATOM   3108  CD1 LEU A 190     -39.252   2.817  15.991  1.00  0.00           C  
ATOM   3109  CD2 LEU A 190     -38.699   1.675  13.826  1.00  0.00           C  
ATOM   3110  H   LEU A 190     -34.472   2.609  16.188  1.00  0.00           H  
ATOM   3111  HA  LEU A 190     -37.004   2.930  17.492  1.00  0.00           H  
ATOM   3112 1HB  LEU A 190     -36.722   3.053  15.045  1.00  0.00           H  
ATOM   3113 2HB  LEU A 190     -36.328   1.332  14.995  1.00  0.00           H  
ATOM   3114  HG  LEU A 190     -38.620   0.798  15.784  1.00  0.00           H  
ATOM   3115 1HD1 LEU A 190     -40.306   2.580  15.847  1.00  0.00           H  
ATOM   3116 2HD1 LEU A 190     -39.028   2.840  17.058  1.00  0.00           H  
ATOM   3117 3HD1 LEU A 190     -39.037   3.791  15.553  1.00  0.00           H  
ATOM   3118 1HD2 LEU A 190     -39.754   1.436  13.682  1.00  0.00           H  
ATOM   3119 2HD2 LEU A 190     -38.477   2.633  13.356  1.00  0.00           H  
ATOM   3120 3HD2 LEU A 190     -38.086   0.896  13.371  1.00  0.00           H  
ATOM   3121  N   GLN A 191     -35.777  -0.119  17.400  1.00  0.00           N  
ATOM   3122  CA  GLN A 191     -35.914  -1.440  17.999  1.00  0.00           C  
ATOM   3123  C   GLN A 191     -35.856  -1.364  19.520  1.00  0.00           C  
ATOM   3124  O   GLN A 191     -36.620  -2.035  20.215  1.00  0.00           O  
ATOM   3125  CB  GLN A 191     -34.821  -2.380  17.481  1.00  0.00           C  
ATOM   3126  CG  GLN A 191     -34.976  -2.769  16.021  1.00  0.00           C  
ATOM   3127  CD  GLN A 191     -33.829  -3.630  15.527  1.00  0.00           C  
ATOM   3128  OE1 GLN A 191     -32.709  -3.549  16.038  1.00  0.00           O  
ATOM   3129  NE2 GLN A 191     -34.103  -4.461  14.527  1.00  0.00           N  
ATOM   3130  H   GLN A 191     -35.003   0.108  16.792  1.00  0.00           H  
ATOM   3131  HA  GLN A 191     -36.885  -1.848  17.720  1.00  0.00           H  
ATOM   3132 1HB  GLN A 191     -33.847  -1.906  17.601  1.00  0.00           H  
ATOM   3133 2HB  GLN A 191     -34.816  -3.294  18.075  1.00  0.00           H  
ATOM   3134 1HG  GLN A 191     -35.902  -3.332  15.902  1.00  0.00           H  
ATOM   3135 2HG  GLN A 191     -35.010  -1.863  15.416  1.00  0.00           H  
ATOM   3136 1HE2 GLN A 191     -33.385  -5.054  14.159  1.00  0.00           H  
ATOM   3137 2HE2 GLN A 191     -35.025  -4.495  14.142  1.00  0.00           H  
ATOM   3138  N   ALA A 192     -34.917  -0.517  19.987  1.00  0.00           N  
ATOM   3139  CA  ALA A 192     -34.758  -0.350  21.427  1.00  0.00           C  
ATOM   3140  C   ALA A 192     -36.026   0.213  22.059  1.00  0.00           C  
ATOM   3141  O   ALA A 192     -36.441  -0.222  23.133  1.00  0.00           O  
ATOM   3142  CB  ALA A 192     -33.571   0.554  21.729  1.00  0.00           C  
ATOM   3143  H   ALA A 192     -34.339  -0.012  19.330  1.00  0.00           H  
ATOM   3144  HA  ALA A 192     -34.574  -1.332  21.864  1.00  0.00           H  
ATOM   3145 1HB  ALA A 192     -33.467   0.669  22.808  1.00  0.00           H  
ATOM   3146 2HB  ALA A 192     -32.663   0.109  21.322  1.00  0.00           H  
ATOM   3147 3HB  ALA A 192     -33.733   1.530  21.274  1.00  0.00           H  
ATOM   3148  N   ALA A 193     -36.605   1.193  21.336  1.00  0.00           N  
ATOM   3149  CA  ALA A 193     -37.827   1.816  21.830  1.00  0.00           C  
ATOM   3150  C   ALA A 193     -38.958   0.801  21.939  1.00  0.00           C  
ATOM   3151  O   ALA A 193     -39.716   0.804  22.908  1.00  0.00           O  
ATOM   3152  CB  ALA A 193     -38.236   2.969  20.926  1.00  0.00           C  
ATOM   3153  H   ALA A 193     -36.182   1.477  20.464  1.00  0.00           H  
ATOM   3154  HA  ALA A 193     -37.629   2.204  22.829  1.00  0.00           H  
ATOM   3155 1HB  ALA A 193     -39.150   3.425  21.308  1.00  0.00           H  
ATOM   3156 2HB  ALA A 193     -37.441   3.714  20.904  1.00  0.00           H  
ATOM   3157 3HB  ALA A 193     -38.411   2.596  19.918  1.00  0.00           H  
ATOM   3158  N   LEU A 194     -39.022  -0.056  20.899  1.00  0.00           N  
ATOM   3159  CA  LEU A 194     -40.060  -1.080  20.882  1.00  0.00           C  
ATOM   3160  C   LEU A 194     -39.914  -2.033  22.060  1.00  0.00           C  
ATOM   3161  O   LEU A 194     -40.902  -2.419  22.685  1.00  0.00           O  
ATOM   3162  CB  LEU A 194     -40.004  -1.869  19.568  1.00  0.00           C  
ATOM   3163  CG  LEU A 194     -40.420  -1.097  18.310  1.00  0.00           C  
ATOM   3164  CD1 LEU A 194     -40.138  -1.945  17.077  1.00  0.00           C  
ATOM   3165  CD2 LEU A 194     -41.895  -0.736  18.400  1.00  0.00           C  
ATOM   3166  H   LEU A 194     -38.349   0.028  20.150  1.00  0.00           H  
ATOM   3167  HA  LEU A 194     -41.030  -0.590  20.955  1.00  0.00           H  
ATOM   3168 1HB  LEU A 194     -38.985  -2.222  19.418  1.00  0.00           H  
ATOM   3169 2HB  LEU A 194     -40.658  -2.737  19.656  1.00  0.00           H  
ATOM   3170  HG  LEU A 194     -39.827  -0.185  18.230  1.00  0.00           H  
ATOM   3171 1HD1 LEU A 194     -40.434  -1.396  16.182  1.00  0.00           H  
ATOM   3172 2HD1 LEU A 194     -39.073  -2.172  17.027  1.00  0.00           H  
ATOM   3173 3HD1 LEU A 194     -40.706  -2.873  17.136  1.00  0.00           H  
ATOM   3174 1HD2 LEU A 194     -42.190  -0.186  17.505  1.00  0.00           H  
ATOM   3175 2HD2 LEU A 194     -42.489  -1.647  18.478  1.00  0.00           H  
ATOM   3176 3HD2 LEU A 194     -42.064  -0.115  19.280  1.00  0.00           H  
ATOM   3177  N   ARG A 195     -38.637  -2.384  22.322  1.00  0.00           N  
ATOM   3178  CA  ARG A 195     -38.360  -3.293  23.427  1.00  0.00           C  
ATOM   3179  C   ARG A 195     -38.792  -2.691  24.757  1.00  0.00           C  
ATOM   3180  O   ARG A 195     -39.356  -3.380  25.608  1.00  0.00           O  
ATOM   3181  CB  ARG A 195     -36.877  -3.629  23.484  1.00  0.00           C  
ATOM   3182  CG  ARG A 195     -36.374  -4.498  22.343  1.00  0.00           C  
ATOM   3183  CD  ARG A 195     -34.950  -4.879  22.529  1.00  0.00           C  
ATOM   3184  NE  ARG A 195     -34.454  -5.680  21.421  1.00  0.00           N  
ATOM   3185  CZ  ARG A 195     -33.807  -5.185  20.349  1.00  0.00           C  
ATOM   3186  NH1 ARG A 195     -33.585  -3.893  20.253  1.00  0.00           N  
ATOM   3187  NH2 ARG A 195     -33.394  -5.998  19.392  1.00  0.00           N  
ATOM   3188  H   ARG A 195     -37.896  -2.010  21.746  1.00  0.00           H  
ATOM   3189  HA  ARG A 195     -38.919  -4.215  23.266  1.00  0.00           H  
ATOM   3190 1HB  ARG A 195     -36.295  -2.708  23.479  1.00  0.00           H  
ATOM   3191 2HB  ARG A 195     -36.657  -4.149  24.416  1.00  0.00           H  
ATOM   3192 1HG  ARG A 195     -36.969  -5.410  22.290  1.00  0.00           H  
ATOM   3193 2HG  ARG A 195     -36.463  -3.952  21.403  1.00  0.00           H  
ATOM   3194 1HD  ARG A 195     -34.339  -3.980  22.599  1.00  0.00           H  
ATOM   3195 2HD  ARG A 195     -34.846  -5.461  23.444  1.00  0.00           H  
ATOM   3196  HE  ARG A 195     -34.605  -6.679  21.459  1.00  0.00           H  
ATOM   3197 1HH1 ARG A 195     -33.901  -3.271  20.984  1.00  0.00           H  
ATOM   3198 2HH1 ARG A 195     -33.100  -3.521  19.449  1.00  0.00           H  
ATOM   3199 1HH2 ARG A 195     -33.564  -6.992  19.465  1.00  0.00           H  
ATOM   3200 2HH2 ARG A 195     -32.909  -5.627  18.589  1.00  0.00           H  
ATOM   3201  N   THR A 196     -38.498  -1.380  24.883  1.00  0.00           N  
ATOM   3202  CA  THR A 196     -38.860  -0.681  26.110  1.00  0.00           C  
ATOM   3203  C   THR A 196     -40.369  -0.681  26.319  1.00  0.00           C  
ATOM   3204  O   THR A 196     -40.851  -0.876  27.434  1.00  0.00           O  
ATOM   3205  CB  THR A 196     -38.340   0.768  26.097  1.00  0.00           C  
ATOM   3206  OG1 THR A 196     -36.909   0.764  26.010  1.00  0.00           O  
ATOM   3207  CG2 THR A 196     -38.765   1.499  27.362  1.00  0.00           C  
ATOM   3208  H   THR A 196     -38.031  -0.906  24.123  1.00  0.00           H  
ATOM   3209  HA  THR A 196     -38.404  -1.202  26.952  1.00  0.00           H  
ATOM   3210  HB  THR A 196     -38.741   1.291  25.230  1.00  0.00           H  
ATOM   3211  HG1 THR A 196     -36.639   0.320  25.202  1.00  0.00           H  
ATOM   3212 1HG2 THR A 196     -38.388   2.521  27.335  1.00  0.00           H  
ATOM   3213 2HG2 THR A 196     -39.853   1.514  27.425  1.00  0.00           H  
ATOM   3214 3HG2 THR A 196     -38.358   0.986  28.232  1.00  0.00           H  
ATOM   3215  N   ILE A 197     -41.074  -0.454  25.191  1.00  0.00           N  
ATOM   3216  CA  ILE A 197     -42.531  -0.428  25.252  1.00  0.00           C  
ATOM   3217  C   ILE A 197     -43.087  -1.774  25.698  1.00  0.00           C  
ATOM   3218  O   ILE A 197     -44.022  -1.837  26.496  1.00  0.00           O  
ATOM   3219  CB  ILE A 197     -43.132  -0.050  23.886  1.00  0.00           C  
ATOM   3220  CG1 ILE A 197     -42.805   1.405  23.543  1.00  0.00           C  
ATOM   3221  CG2 ILE A 197     -44.636  -0.276  23.886  1.00  0.00           C  
ATOM   3222  CD1 ILE A 197     -43.117   1.780  22.112  1.00  0.00           C  
ATOM   3223  H   ILE A 197     -40.579  -0.305  24.323  1.00  0.00           H  
ATOM   3224  HA  ILE A 197     -42.833   0.324  25.981  1.00  0.00           H  
ATOM   3225  HB  ILE A 197     -42.681  -0.666  23.108  1.00  0.00           H  
ATOM   3226 1HG1 ILE A 197     -43.367   2.069  24.199  1.00  0.00           H  
ATOM   3227 2HG1 ILE A 197     -41.746   1.592  23.720  1.00  0.00           H  
ATOM   3228 1HG2 ILE A 197     -45.044  -0.004  22.913  1.00  0.00           H  
ATOM   3229 2HG2 ILE A 197     -44.845  -1.326  24.086  1.00  0.00           H  
ATOM   3230 3HG2 ILE A 197     -45.096   0.340  24.658  1.00  0.00           H  
ATOM   3231 1HD1 ILE A 197     -42.859   2.826  21.945  1.00  0.00           H  
ATOM   3232 2HD1 ILE A 197     -42.537   1.151  21.436  1.00  0.00           H  
ATOM   3233 3HD1 ILE A 197     -44.179   1.635  21.921  1.00  0.00           H  
ATOM   3234  N   GLU A 198     -42.462  -2.832  25.141  1.00  0.00           N  
ATOM   3235  CA  GLU A 198     -42.898  -4.181  25.486  1.00  0.00           C  
ATOM   3236  C   GLU A 198     -42.709  -4.456  26.972  1.00  0.00           C  
ATOM   3237  O   GLU A 198     -43.569  -5.058  27.616  1.00  0.00           O  
ATOM   3238  CB  GLU A 198     -42.130  -5.217  24.663  1.00  0.00           C  
ATOM   3239  CG  GLU A 198     -42.485  -5.234  23.183  1.00  0.00           C  
ATOM   3240  CD  GLU A 198     -41.656  -6.208  22.393  1.00  0.00           C  
ATOM   3241  OE1 GLU A 198     -40.748  -6.775  22.952  1.00  0.00           O  
ATOM   3242  OE2 GLU A 198     -41.930  -6.384  21.230  1.00  0.00           O  
ATOM   3243  H   GLU A 198     -41.703  -2.671  24.495  1.00  0.00           H  
ATOM   3244  HA  GLU A 198     -43.961  -4.270  25.256  1.00  0.00           H  
ATOM   3245 1HB  GLU A 198     -41.060  -5.028  24.748  1.00  0.00           H  
ATOM   3246 2HB  GLU A 198     -42.319  -6.213  25.064  1.00  0.00           H  
ATOM   3247 1HG  GLU A 198     -43.537  -5.500  23.076  1.00  0.00           H  
ATOM   3248 2HG  GLU A 198     -42.349  -4.233  22.776  1.00  0.00           H  
ATOM   3249  N   ASN A 199     -41.547  -3.986  27.470  1.00  0.00           N  
ATOM   3250  CA  ASN A 199     -41.244  -4.184  28.882  1.00  0.00           C  
ATOM   3251  C   ASN A 199     -42.267  -3.485  29.768  1.00  0.00           C  
ATOM   3252  O   ASN A 199     -42.701  -4.031  30.782  1.00  0.00           O  
ATOM   3253  CB  ASN A 199     -39.841  -3.700  29.201  1.00  0.00           C  
ATOM   3254  CG  ASN A 199     -38.778  -4.617  28.665  1.00  0.00           C  
ATOM   3255  OD1 ASN A 199     -39.019  -5.811  28.453  1.00  0.00           O  
ATOM   3256  ND2 ASN A 199     -37.604  -4.083  28.441  1.00  0.00           N  
ATOM   3257  H   ASN A 199     -40.907  -3.504  26.855  1.00  0.00           H  
ATOM   3258  HA  ASN A 199     -41.302  -5.251  29.102  1.00  0.00           H  
ATOM   3259 1HB  ASN A 199     -39.695  -2.705  28.777  1.00  0.00           H  
ATOM   3260 2HB  ASN A 199     -39.722  -3.616  30.281  1.00  0.00           H  
ATOM   3261 1HD2 ASN A 199     -36.858  -4.646  28.085  1.00  0.00           H  
ATOM   3262 2HD2 ASN A 199     -37.453  -3.112  28.627  1.00  0.00           H  
ATOM   3263  N   ILE A 200     -42.620  -2.259  29.329  1.00  0.00           N  
ATOM   3264  CA  ILE A 200     -43.594  -1.483  30.088  1.00  0.00           C  
ATOM   3265  C   ILE A 200     -44.941  -2.193  30.143  1.00  0.00           C  
ATOM   3266  O   ILE A 200     -45.598  -2.220  31.183  1.00  0.00           O  
ATOM   3267  CB  ILE A 200     -43.775  -0.081  29.477  1.00  0.00           C  
ATOM   3268  CG1 ILE A 200     -42.473   0.717  29.575  1.00  0.00           C  
ATOM   3269  CG2 ILE A 200     -44.910   0.658  30.170  1.00  0.00           C  
ATOM   3270  CD1 ILE A 200     -41.999   0.941  30.993  1.00  0.00           C  
ATOM   3271  H   ILE A 200     -42.203  -1.900  28.482  1.00  0.00           H  
ATOM   3272  HA  ILE A 200     -43.227  -1.369  31.107  1.00  0.00           H  
ATOM   3273  HB  ILE A 200     -44.009  -0.174  28.417  1.00  0.00           H  
ATOM   3274 1HG1 ILE A 200     -41.686   0.197  29.030  1.00  0.00           H  
ATOM   3275 2HG1 ILE A 200     -42.606   1.691  29.104  1.00  0.00           H  
ATOM   3276 1HG2 ILE A 200     -45.024   1.647  29.726  1.00  0.00           H  
ATOM   3277 2HG2 ILE A 200     -45.836   0.098  30.050  1.00  0.00           H  
ATOM   3278 3HG2 ILE A 200     -44.683   0.761  31.231  1.00  0.00           H  
ATOM   3279 1HD1 ILE A 200     -41.071   1.514  30.981  1.00  0.00           H  
ATOM   3280 2HD1 ILE A 200     -42.759   1.492  31.548  1.00  0.00           H  
ATOM   3281 3HD1 ILE A 200     -41.824  -0.021  31.474  1.00  0.00           H  
ATOM   3282  N   ALA A 201     -45.306  -2.758  28.974  1.00  0.00           N  
ATOM   3283  CA  ALA A 201     -46.576  -3.471  28.892  1.00  0.00           C  
ATOM   3284  C   ALA A 201     -46.598  -4.666  29.835  1.00  0.00           C  
ATOM   3285  O   ALA A 201     -47.603  -4.929  30.497  1.00  0.00           O  
ATOM   3286  CB  ALA A 201     -46.840  -3.921  27.463  1.00  0.00           C  
ATOM   3287  H   ALA A 201     -44.693  -2.677  28.175  1.00  0.00           H  
ATOM   3288  HA  ALA A 201     -47.368  -2.788  29.200  1.00  0.00           H  
ATOM   3289 1HB  ALA A 201     -47.791  -4.451  27.418  1.00  0.00           H  
ATOM   3290 2HB  ALA A 201     -46.880  -3.049  26.809  1.00  0.00           H  
ATOM   3291 3HB  ALA A 201     -46.040  -4.583  27.136  1.00  0.00           H  
ATOM   3292  N   GLU A 202     -45.444  -5.364  29.856  1.00  0.00           N  
ATOM   3293  CA  GLU A 202     -45.334  -6.534  30.720  1.00  0.00           C  
ATOM   3294  C   GLU A 202     -45.493  -6.152  32.187  1.00  0.00           C  
ATOM   3295  O   GLU A 202     -46.154  -6.854  32.953  1.00  0.00           O  
ATOM   3296  CB  GLU A 202     -43.987  -7.230  30.507  1.00  0.00           C  
ATOM   3297  CG  GLU A 202     -43.846  -7.926  29.161  1.00  0.00           C  
ATOM   3298  CD  GLU A 202     -42.484  -8.530  28.955  1.00  0.00           C  
ATOM   3299  OE1 GLU A 202     -41.630  -8.318  29.782  1.00  0.00           O  
ATOM   3300  OE2 GLU A 202     -42.298  -9.203  27.969  1.00  0.00           O  
ATOM   3301  H   GLU A 202     -44.677  -5.064  29.273  1.00  0.00           H  
ATOM   3302  HA  GLU A 202     -46.132  -7.231  30.463  1.00  0.00           H  
ATOM   3303 1HB  GLU A 202     -43.183  -6.499  30.592  1.00  0.00           H  
ATOM   3304 2HB  GLU A 202     -43.835  -7.975  31.287  1.00  0.00           H  
ATOM   3305 1HG  GLU A 202     -44.594  -8.715  29.092  1.00  0.00           H  
ATOM   3306 2HG  GLU A 202     -44.043  -7.206  28.369  1.00  0.00           H  
ATOM   3307  N   GLN A 203     -44.854  -5.013  32.525  1.00  0.00           N  
ATOM   3308  CA  GLN A 203     -44.927  -4.536  33.901  1.00  0.00           C  
ATOM   3309  C   GLN A 203     -46.363  -4.215  34.296  1.00  0.00           C  
ATOM   3310  O   GLN A 203     -46.796  -4.528  35.406  1.00  0.00           O  
ATOM   3311  CB  GLN A 203     -44.045  -3.298  34.086  1.00  0.00           C  
ATOM   3312  CG  GLN A 203     -42.555  -3.572  33.969  1.00  0.00           C  
ATOM   3313  CD  GLN A 203     -42.050  -4.498  35.060  1.00  0.00           C  
ATOM   3314  OE1 GLN A 203     -42.285  -4.264  36.249  1.00  0.00           O  
ATOM   3315  NE2 GLN A 203     -41.352  -5.555  34.662  1.00  0.00           N  
ATOM   3316  H   GLN A 203     -44.336  -4.511  31.818  1.00  0.00           H  
ATOM   3317  HA  GLN A 203     -44.564  -5.324  34.560  1.00  0.00           H  
ATOM   3318 1HB  GLN A 203     -44.308  -2.549  33.339  1.00  0.00           H  
ATOM   3319 2HB  GLN A 203     -44.231  -2.862  35.067  1.00  0.00           H  
ATOM   3320 1HG  GLN A 203     -42.356  -4.040  33.005  1.00  0.00           H  
ATOM   3321 2HG  GLN A 203     -42.015  -2.628  34.045  1.00  0.00           H  
ATOM   3322 1HE2 GLN A 203     -40.993  -6.201  35.337  1.00  0.00           H  
ATOM   3323 2HE2 GLN A 203     -41.185  -5.706  33.688  1.00  0.00           H  
ATOM   3324  N   VAL A 204     -47.065  -3.582  33.335  1.00  0.00           N  
ATOM   3325  CA  VAL A 204     -48.454  -3.218  33.587  1.00  0.00           C  
ATOM   3326  C   VAL A 204     -49.289  -4.444  33.936  1.00  0.00           C  
ATOM   3327  O   VAL A 204     -50.054  -4.432  34.900  1.00  0.00           O  
ATOM   3328  CB  VAL A 204     -49.057  -2.524  32.351  1.00  0.00           C  
ATOM   3329  CG1 VAL A 204     -50.557  -2.338  32.524  1.00  0.00           C  
ATOM   3330  CG2 VAL A 204     -48.370  -1.187  32.122  1.00  0.00           C  
ATOM   3331  H   VAL A 204     -46.614  -3.369  32.456  1.00  0.00           H  
ATOM   3332  HA  VAL A 204     -48.483  -2.524  34.428  1.00  0.00           H  
ATOM   3333  HB  VAL A 204     -48.911  -3.163  31.480  1.00  0.00           H  
ATOM   3334 1HG1 VAL A 204     -50.967  -1.846  31.642  1.00  0.00           H  
ATOM   3335 2HG1 VAL A 204     -51.032  -3.310  32.651  1.00  0.00           H  
ATOM   3336 3HG1 VAL A 204     -50.748  -1.722  33.403  1.00  0.00           H  
ATOM   3337 1HG2 VAL A 204     -48.800  -0.702  31.246  1.00  0.00           H  
ATOM   3338 2HG2 VAL A 204     -48.511  -0.551  32.995  1.00  0.00           H  
ATOM   3339 3HG2 VAL A 204     -47.304  -1.349  31.959  1.00  0.00           H  
ATOM   3340  N   SER A 205     -49.151  -5.505  33.163  1.00  0.00           N  
ATOM   3341  CA  SER A 205     -50.097  -6.605  33.266  1.00  0.00           C  
ATOM   3342  C   SER A 205     -50.294  -6.985  34.738  1.00  0.00           C  
ATOM   3343  O   SER A 205     -51.382  -7.394  35.144  1.00  0.00           O  
ATOM   3344  CB  SER A 205     -49.604  -7.800  32.474  1.00  0.00           C  
ATOM   3345  OG  SER A 205     -48.411  -8.301  33.010  1.00  0.00           O  
ATOM   3346  H   SER A 205     -48.385  -5.539  32.506  1.00  0.00           H  
ATOM   3347  HA  SER A 205     -51.053  -6.279  32.853  1.00  0.00           H  
ATOM   3348 1HB  SER A 205     -50.365  -8.580  32.481  1.00  0.00           H  
ATOM   3349 2HB  SER A 205     -49.446  -7.508  31.436  1.00  0.00           H  
ATOM   3350  HG  SER A 205     -47.713  -7.727  32.684  1.00  0.00           H  
ATOM   3351  N   ARG A 206     -49.237  -6.849  35.536  1.00  0.00           N  
ATOM   3352  CA  ARG A 206     -49.290  -7.161  36.967  1.00  0.00           C  
ATOM   3353  C   ARG A 206     -50.131  -6.161  37.766  1.00  0.00           C  
ATOM   3354  O   ARG A 206     -50.704  -6.504  38.800  1.00  0.00           O  
ATOM   3355  CB  ARG A 206     -47.884  -7.197  37.547  1.00  0.00           C  
ATOM   3356  CG  ARG A 206     -47.027  -8.361  37.076  1.00  0.00           C  
ATOM   3357  CD  ARG A 206     -45.694  -8.363  37.733  1.00  0.00           C  
ATOM   3358  NE  ARG A 206     -44.866  -9.467  37.274  1.00  0.00           N  
ATOM   3359  CZ  ARG A 206     -44.033  -9.411  36.217  1.00  0.00           C  
ATOM   3360  NH1 ARG A 206     -43.929  -8.301  35.520  1.00  0.00           N  
ATOM   3361  NH2 ARG A 206     -43.321 -10.472  35.880  1.00  0.00           N  
ATOM   3362  H   ARG A 206     -48.365  -6.519  35.146  1.00  0.00           H  
ATOM   3363  HA  ARG A 206     -49.741  -8.146  37.090  1.00  0.00           H  
ATOM   3364 1HB  ARG A 206     -47.360  -6.277  37.290  1.00  0.00           H  
ATOM   3365 2HB  ARG A 206     -47.940  -7.248  38.635  1.00  0.00           H  
ATOM   3366 1HG  ARG A 206     -47.527  -9.300  37.313  1.00  0.00           H  
ATOM   3367 2HG  ARG A 206     -46.878  -8.291  35.998  1.00  0.00           H  
ATOM   3368 1HD  ARG A 206     -45.176  -7.432  37.507  1.00  0.00           H  
ATOM   3369 2HD  ARG A 206     -45.820  -8.456  38.811  1.00  0.00           H  
ATOM   3370  HE  ARG A 206     -44.919 -10.338  37.786  1.00  0.00           H  
ATOM   3371 1HH1 ARG A 206     -44.474  -7.490  35.778  1.00  0.00           H  
ATOM   3372 2HH1 ARG A 206     -43.305  -8.259  34.728  1.00  0.00           H  
ATOM   3373 1HH2 ARG A 206     -43.400 -11.325  36.416  1.00  0.00           H  
ATOM   3374 2HH2 ARG A 206     -42.697 -10.430  35.088  1.00  0.00           H  
ATOM   3375  N   LEU A 207     -50.202  -4.923  37.282  1.00  0.00           N  
ATOM   3376  CA  LEU A 207     -50.686  -3.806  38.096  1.00  0.00           C  
ATOM   3377  C   LEU A 207     -52.173  -3.919  38.409  1.00  0.00           C  
ATOM   3378  O   LEU A 207     -52.987  -4.171  37.520  1.00  0.00           O  
ATOM   3379  CB  LEU A 207     -50.419  -2.478  37.376  1.00  0.00           C  
ATOM   3380  CG  LEU A 207     -48.941  -2.107  37.192  1.00  0.00           C  
ATOM   3381  CD1 LEU A 207     -48.836  -0.838  36.358  1.00  0.00           C  
ATOM   3382  CD2 LEU A 207     -48.291  -1.922  38.555  1.00  0.00           C  
ATOM   3383  H   LEU A 207     -49.915  -4.750  36.330  1.00  0.00           H  
ATOM   3384  HA  LEU A 207     -50.146  -3.807  39.042  1.00  0.00           H  
ATOM   3385 1HB  LEU A 207     -50.875  -2.520  36.388  1.00  0.00           H  
ATOM   3386 2HB  LEU A 207     -50.894  -1.675  37.939  1.00  0.00           H  
ATOM   3387  HG  LEU A 207     -48.431  -2.904  36.652  1.00  0.00           H  
ATOM   3388 1HD1 LEU A 207     -47.787  -0.574  36.227  1.00  0.00           H  
ATOM   3389 2HD1 LEU A 207     -49.292  -1.005  35.382  1.00  0.00           H  
ATOM   3390 3HD1 LEU A 207     -49.353  -0.025  36.866  1.00  0.00           H  
ATOM   3391 1HD2 LEU A 207     -47.241  -1.659  38.424  1.00  0.00           H  
ATOM   3392 2HD2 LEU A 207     -48.800  -1.124  39.096  1.00  0.00           H  
ATOM   3393 3HD2 LEU A 207     -48.365  -2.849  39.123  1.00  0.00           H  
ATOM   3394  N   LYS A 208     -52.519  -3.732  39.681  1.00  0.00           N  
ATOM   3395  CA  LYS A 208     -53.898  -3.871  40.132  1.00  0.00           C  
ATOM   3396  C   LYS A 208     -54.446  -2.586  40.745  1.00  0.00           C  
ATOM   3397  O   LYS A 208     -55.554  -2.566  41.282  1.00  0.00           O  
ATOM   3398  CB  LYS A 208     -54.007  -5.014  41.143  1.00  0.00           C  
ATOM   3399  CG  LYS A 208     -53.586  -6.374  40.602  1.00  0.00           C  
ATOM   3400  CD  LYS A 208     -54.513  -6.837  39.488  1.00  0.00           C  
ATOM   3401  CE  LYS A 208     -54.149  -8.234  39.008  1.00  0.00           C  
ATOM   3402  NZ  LYS A 208     -55.022  -8.684  37.890  1.00  0.00           N  
ATOM   3403  H   LYS A 208     -51.806  -3.485  40.353  1.00  0.00           H  
ATOM   3404  HA  LYS A 208     -54.523  -4.108  39.270  1.00  0.00           H  
ATOM   3405 1HB  LYS A 208     -53.386  -4.792  42.011  1.00  0.00           H  
ATOM   3406 2HB  LYS A 208     -55.038  -5.096  41.490  1.00  0.00           H  
ATOM   3407 1HG  LYS A 208     -52.569  -6.313  40.215  1.00  0.00           H  
ATOM   3408 2HG  LYS A 208     -53.606  -7.108  41.408  1.00  0.00           H  
ATOM   3409 1HD  LYS A 208     -55.542  -6.842  39.849  1.00  0.00           H  
ATOM   3410 2HD  LYS A 208     -54.445  -6.145  38.648  1.00  0.00           H  
ATOM   3411 1HE  LYS A 208     -53.113  -8.244  38.671  1.00  0.00           H  
ATOM   3412 2HE  LYS A 208     -54.246  -8.939  39.834  1.00  0.00           H  
ATOM   3413 1HZ  LYS A 208     -54.748  -9.612  37.601  1.00  0.00           H  
ATOM   3414 2HZ  LYS A 208     -55.984  -8.696  38.197  1.00  0.00           H  
ATOM   3415 3HZ  LYS A 208     -54.926  -8.048  37.111  1.00  0.00           H  
ATOM   3416  N   ASP A 209     -53.671  -1.513  40.663  1.00  0.00           N  
ATOM   3417  CA  ASP A 209     -54.087  -0.226  41.214  1.00  0.00           C  
ATOM   3418  C   ASP A 209     -53.961   0.870  40.167  1.00  0.00           C  
ATOM   3419  O   ASP A 209     -53.229   0.725  39.188  1.00  0.00           O  
ATOM   3420  CB  ASP A 209     -53.250   0.133  42.444  1.00  0.00           C  
ATOM   3421  CG  ASP A 209     -53.877   1.236  43.287  1.00  0.00           C  
ATOM   3422  OD1 ASP A 209     -54.881   1.771  42.878  1.00  0.00           O  
ATOM   3423  OD2 ASP A 209     -53.348   1.532  44.331  1.00  0.00           O  
ATOM   3424  H   ASP A 209     -52.772  -1.589  40.209  1.00  0.00           H  
ATOM   3425  HA  ASP A 209     -55.132  -0.300  41.514  1.00  0.00           H  
ATOM   3426 1HB  ASP A 209     -53.121  -0.751  43.068  1.00  0.00           H  
ATOM   3427 2HB  ASP A 209     -52.258   0.458  42.128  1.00  0.00           H  
ATOM   3428  N   GLU A 210     -54.676   1.969  40.376  1.00  0.00           N  
ATOM   3429  CA  GLU A 210     -54.762   3.014  39.366  1.00  0.00           C  
ATOM   3430  C   GLU A 210     -53.523   3.907  39.420  1.00  0.00           C  
ATOM   3431  O   GLU A 210     -52.981   4.295  38.385  1.00  0.00           O  
ATOM   3432  CB  GLU A 210     -56.026   3.853  39.569  1.00  0.00           C  
ATOM   3433  CG  GLU A 210     -57.325   3.107  39.300  1.00  0.00           C  
ATOM   3434  CD  GLU A 210     -58.545   3.952  39.541  1.00  0.00           C  
ATOM   3435  OE1 GLU A 210     -58.398   5.053  40.014  1.00  0.00           O  
ATOM   3436  OE2 GLU A 210     -59.626   3.495  39.251  1.00  0.00           O  
ATOM   3437  H   GLU A 210     -55.168   2.077  41.252  1.00  0.00           H  
ATOM   3438  HA  GLU A 210     -54.809   2.543  38.384  1.00  0.00           H  
ATOM   3439 1HB  GLU A 210     -56.058   4.222  40.594  1.00  0.00           H  
ATOM   3440 2HB  GLU A 210     -55.996   4.721  38.909  1.00  0.00           H  
ATOM   3441 1HG  GLU A 210     -57.331   2.769  38.264  1.00  0.00           H  
ATOM   3442 2HG  GLU A 210     -57.366   2.228  39.941  1.00  0.00           H  
ATOM   3443  N   LYS A 211     -53.044   4.254  40.626  1.00  0.00           N  
ATOM   3444  CA  LYS A 211     -51.808   5.025  40.693  1.00  0.00           C  
ATOM   3445  C   LYS A 211     -50.667   4.300  39.992  1.00  0.00           C  
ATOM   3446  O   LYS A 211     -49.933   4.894  39.203  1.00  0.00           O  
ATOM   3447  CB  LYS A 211     -51.434   5.311  42.148  1.00  0.00           C  
ATOM   3448  CG  LYS A 211     -52.431   6.188  42.893  1.00  0.00           C  
ATOM   3449  CD  LYS A 211     -51.934   6.526  44.291  1.00  0.00           C  
ATOM   3450  CE  LYS A 211     -51.905   5.293  45.182  1.00  0.00           C  
ATOM   3451  NZ  LYS A 211     -53.273   4.779  45.465  1.00  0.00           N  
ATOM   3452  H   LYS A 211     -53.548   3.974  41.455  1.00  0.00           H  
ATOM   3453  HA  LYS A 211     -51.964   5.975  40.180  1.00  0.00           H  
ATOM   3454 1HB  LYS A 211     -51.344   4.370  42.693  1.00  0.00           H  
ATOM   3455 2HB  LYS A 211     -50.463   5.804  42.184  1.00  0.00           H  
ATOM   3456 1HG  LYS A 211     -52.587   7.114  42.339  1.00  0.00           H  
ATOM   3457 2HG  LYS A 211     -53.386   5.668  42.972  1.00  0.00           H  
ATOM   3458 1HD  LYS A 211     -50.928   6.943  44.229  1.00  0.00           H  
ATOM   3459 2HD  LYS A 211     -52.590   7.272  44.740  1.00  0.00           H  
ATOM   3460 1HE  LYS A 211     -51.328   4.507  44.697  1.00  0.00           H  
ATOM   3461 2HE  LYS A 211     -51.421   5.538  46.127  1.00  0.00           H  
ATOM   3462 1HZ  LYS A 211     -53.210   3.963  46.058  1.00  0.00           H  
ATOM   3463 2HZ  LYS A 211     -53.812   5.494  45.932  1.00  0.00           H  
ATOM   3464 3HZ  LYS A 211     -53.725   4.529  44.597  1.00  0.00           H  
ATOM   3465  N   LYS A 212     -50.524   3.011  40.285  1.00  0.00           N  
ATOM   3466  CA  LYS A 212     -49.472   2.201  39.683  1.00  0.00           C  
ATOM   3467  C   LYS A 212     -49.571   2.210  38.163  1.00  0.00           C  
ATOM   3468  O   LYS A 212     -48.574   2.403  37.467  1.00  0.00           O  
ATOM   3469  CB  LYS A 212     -49.535   0.764  40.204  1.00  0.00           C  
ATOM   3470  CG  LYS A 212     -49.085   0.600  41.650  1.00  0.00           C  
ATOM   3471  CD  LYS A 212     -48.962  -0.869  42.027  1.00  0.00           C  
ATOM   3472  CE  LYS A 212     -50.329  -1.525  42.153  1.00  0.00           C  
ATOM   3473  NZ  LYS A 212     -50.232  -2.919  42.666  1.00  0.00           N  
ATOM   3474  H   LYS A 212     -51.161   2.582  40.942  1.00  0.00           H  
ATOM   3475  HA  LYS A 212     -48.506   2.628  39.956  1.00  0.00           H  
ATOM   3476 1HB  LYS A 212     -50.558   0.395  40.129  1.00  0.00           H  
ATOM   3477 2HB  LYS A 212     -48.909   0.124  39.584  1.00  0.00           H  
ATOM   3478 1HG  LYS A 212     -48.117   1.084  41.787  1.00  0.00           H  
ATOM   3479 2HG  LYS A 212     -49.807   1.077  42.312  1.00  0.00           H  
ATOM   3480 1HD  LYS A 212     -48.385  -1.394  41.263  1.00  0.00           H  
ATOM   3481 2HD  LYS A 212     -48.438  -0.958  42.978  1.00  0.00           H  
ATOM   3482 1HE  LYS A 212     -50.950  -0.944  42.833  1.00  0.00           H  
ATOM   3483 2HE  LYS A 212     -50.815  -1.544  41.178  1.00  0.00           H  
ATOM   3484 1HZ  LYS A 212     -51.157  -3.318  42.734  1.00  0.00           H  
ATOM   3485 2HZ  LYS A 212     -49.673  -3.473  42.032  1.00  0.00           H  
ATOM   3486 3HZ  LYS A 212     -49.800  -2.913  43.578  1.00  0.00           H  
ATOM   3487  N   ILE A 213     -50.818   1.994  37.697  1.00  0.00           N  
ATOM   3488  CA  ILE A 213     -51.050   1.978  36.258  1.00  0.00           C  
ATOM   3489  C   ILE A 213     -50.714   3.325  35.631  1.00  0.00           C  
ATOM   3490  O   ILE A 213     -50.118   3.389  34.556  1.00  0.00           O  
ATOM   3491  CB  ILE A 213     -52.512   1.614  35.941  1.00  0.00           C  
ATOM   3492  CG1 ILE A 213     -52.795   0.158  36.321  1.00  0.00           C  
ATOM   3493  CG2 ILE A 213     -52.813   1.851  34.469  1.00  0.00           C  
ATOM   3494  CD1 ILE A 213     -54.262  -0.205  36.301  1.00  0.00           C  
ATOM   3495  H   ILE A 213     -51.570   1.846  38.355  1.00  0.00           H  
ATOM   3496  HA  ILE A 213     -50.403   1.224  35.811  1.00  0.00           H  
ATOM   3497  HB  ILE A 213     -53.179   2.232  36.542  1.00  0.00           H  
ATOM   3498 1HG1 ILE A 213     -52.269  -0.505  35.635  1.00  0.00           H  
ATOM   3499 2HG1 ILE A 213     -52.410  -0.038  37.322  1.00  0.00           H  
ATOM   3500 1HG2 ILE A 213     -53.850   1.588  34.262  1.00  0.00           H  
ATOM   3501 2HG2 ILE A 213     -52.650   2.901  34.229  1.00  0.00           H  
ATOM   3502 3HG2 ILE A 213     -52.153   1.233  33.859  1.00  0.00           H  
ATOM   3503 1HD1 ILE A 213     -54.382  -1.251  36.582  1.00  0.00           H  
ATOM   3504 2HD1 ILE A 213     -54.802   0.425  37.009  1.00  0.00           H  
ATOM   3505 3HD1 ILE A 213     -54.661  -0.051  35.300  1.00  0.00           H  
ATOM   3506  N   LYS A 214     -51.129   4.382  36.360  1.00  0.00           N  
ATOM   3507  CA  LYS A 214     -50.869   5.732  35.871  1.00  0.00           C  
ATOM   3508  C   LYS A 214     -49.373   5.999  35.760  1.00  0.00           C  
ATOM   3509  O   LYS A 214     -48.911   6.604  34.793  1.00  0.00           O  
ATOM   3510  CB  LYS A 214     -51.521   6.769  36.787  1.00  0.00           C  
ATOM   3511  CG  LYS A 214     -51.357   8.210  36.323  1.00  0.00           C  
ATOM   3512  CD  LYS A 214     -52.098   9.173  37.239  1.00  0.00           C  
ATOM   3513  CE  LYS A 214     -51.915  10.615  36.791  1.00  0.00           C  
ATOM   3514  NZ  LYS A 214     -52.635  11.569  37.677  1.00  0.00           N  
ATOM   3515  H   LYS A 214     -51.612   4.220  37.231  1.00  0.00           H  
ATOM   3516  HA  LYS A 214     -51.299   5.828  34.874  1.00  0.00           H  
ATOM   3517 1HB  LYS A 214     -52.589   6.563  36.867  1.00  0.00           H  
ATOM   3518 2HB  LYS A 214     -51.096   6.689  37.788  1.00  0.00           H  
ATOM   3519 1HG  LYS A 214     -50.298   8.471  36.316  1.00  0.00           H  
ATOM   3520 2HG  LYS A 214     -51.745   8.313  35.311  1.00  0.00           H  
ATOM   3521 1HD  LYS A 214     -53.162   8.932  37.236  1.00  0.00           H  
ATOM   3522 2HD  LYS A 214     -51.723   9.069  38.257  1.00  0.00           H  
ATOM   3523 1HE  LYS A 214     -50.855  10.865  36.793  1.00  0.00           H  
ATOM   3524 2HE  LYS A 214     -52.291  10.731  35.774  1.00  0.00           H  
ATOM   3525 1HZ  LYS A 214     -52.490  12.512  37.347  1.00  0.00           H  
ATOM   3526 2HZ  LYS A 214     -53.624  11.358  37.668  1.00  0.00           H  
ATOM   3527 3HZ  LYS A 214     -52.282  11.485  38.620  1.00  0.00           H  
ATOM   3528  N   ALA A 215     -48.656   5.517  36.796  1.00  0.00           N  
ATOM   3529  CA  ALA A 215     -47.211   5.705  36.812  1.00  0.00           C  
ATOM   3530  C   ALA A 215     -46.552   5.008  35.628  1.00  0.00           C  
ATOM   3531  O   ALA A 215     -45.642   5.553  35.003  1.00  0.00           O  
ATOM   3532  CB  ALA A 215     -46.624   5.193  38.119  1.00  0.00           C  
ATOM   3533  H   ALA A 215     -49.134   5.035  37.544  1.00  0.00           H  
ATOM   3534  HA  ALA A 215     -47.007   6.772  36.727  1.00  0.00           H  
ATOM   3535 1HB  ALA A 215     -45.544   5.340  38.116  1.00  0.00           H  
ATOM   3536 2HB  ALA A 215     -47.062   5.741  38.953  1.00  0.00           H  
ATOM   3537 3HB  ALA A 215     -46.845   4.133  38.226  1.00  0.00           H  
ATOM   3538  N   LEU A 216     -47.061   3.787  35.363  1.00  0.00           N  
ATOM   3539  CA  LEU A 216     -46.518   3.014  34.252  1.00  0.00           C  
ATOM   3540  C   LEU A 216     -46.729   3.732  32.926  1.00  0.00           C  
ATOM   3541  O   LEU A 216     -45.841   3.758  32.075  1.00  0.00           O  
ATOM   3542  CB  LEU A 216     -47.174   1.629  34.201  1.00  0.00           C  
ATOM   3543  CG  LEU A 216     -46.607   0.663  33.152  1.00  0.00           C  
ATOM   3544  CD1 LEU A 216     -47.170   1.013  31.781  1.00  0.00           C  
ATOM   3545  CD2 LEU A 216     -45.088   0.743  33.157  1.00  0.00           C  
ATOM   3546  H   LEU A 216     -47.809   3.430  35.939  1.00  0.00           H  
ATOM   3547  HA  LEU A 216     -45.447   2.889  34.409  1.00  0.00           H  
ATOM   3548 1HB  LEU A 216     -47.068   1.157  35.176  1.00  0.00           H  
ATOM   3549 2HB  LEU A 216     -48.237   1.755  33.995  1.00  0.00           H  
ATOM   3550  HG  LEU A 216     -46.918  -0.355  33.389  1.00  0.00           H  
ATOM   3551 1HD1 LEU A 216     -46.767   0.327  31.036  1.00  0.00           H  
ATOM   3552 2HD1 LEU A 216     -48.256   0.929  31.801  1.00  0.00           H  
ATOM   3553 3HD1 LEU A 216     -46.889   2.034  31.523  1.00  0.00           H  
ATOM   3554 1HD2 LEU A 216     -44.685   0.056  32.412  1.00  0.00           H  
ATOM   3555 2HD2 LEU A 216     -44.777   1.760  32.918  1.00  0.00           H  
ATOM   3556 3HD2 LEU A 216     -44.712   0.470  34.143  1.00  0.00           H  
ATOM   3557  N   VAL A 217     -47.944   4.306  32.806  1.00  0.00           N  
ATOM   3558  CA  VAL A 217     -48.274   5.028  31.582  1.00  0.00           C  
ATOM   3559  C   VAL A 217     -47.346   6.219  31.378  1.00  0.00           C  
ATOM   3560  O   VAL A 217     -46.898   6.485  30.263  1.00  0.00           O  
ATOM   3561  CB  VAL A 217     -49.733   5.519  31.628  1.00  0.00           C  
ATOM   3562  CG1 VAL A 217     -50.022   6.440  30.451  1.00  0.00           C  
ATOM   3563  CG2 VAL A 217     -50.681   4.330  31.627  1.00  0.00           C  
ATOM   3564  H   VAL A 217     -48.604   4.226  33.566  1.00  0.00           H  
ATOM   3565  HA  VAL A 217     -48.160   4.347  30.737  1.00  0.00           H  
ATOM   3566  HB  VAL A 217     -49.882   6.103  32.536  1.00  0.00           H  
ATOM   3567 1HG1 VAL A 217     -51.058   6.778  30.500  1.00  0.00           H  
ATOM   3568 2HG1 VAL A 217     -49.357   7.302  30.492  1.00  0.00           H  
ATOM   3569 3HG1 VAL A 217     -49.861   5.900  29.519  1.00  0.00           H  
ATOM   3570 1HG2 VAL A 217     -51.710   4.685  31.660  1.00  0.00           H  
ATOM   3571 2HG2 VAL A 217     -50.528   3.743  30.721  1.00  0.00           H  
ATOM   3572 3HG2 VAL A 217     -50.483   3.707  32.500  1.00  0.00           H  
ATOM   3573  N   ARG A 218     -47.090   6.909  32.507  1.00  0.00           N  
ATOM   3574  CA  ARG A 218     -46.213   8.072  32.450  1.00  0.00           C  
ATOM   3575  C   ARG A 218     -44.811   7.684  31.998  1.00  0.00           C  
ATOM   3576  O   ARG A 218     -44.189   8.385  31.200  1.00  0.00           O  
ATOM   3577  CB  ARG A 218     -46.134   8.752  33.809  1.00  0.00           C  
ATOM   3578  CG  ARG A 218     -47.414   9.440  34.255  1.00  0.00           C  
ATOM   3579  CD  ARG A 218     -47.747  10.597  33.386  1.00  0.00           C  
ATOM   3580  NE  ARG A 218     -46.765  11.663  33.501  1.00  0.00           N  
ATOM   3581  CZ  ARG A 218     -46.617  12.667  32.616  1.00  0.00           C  
ATOM   3582  NH1 ARG A 218     -47.394  12.729  31.557  1.00  0.00           N  
ATOM   3583  NH2 ARG A 218     -45.692  13.590  32.811  1.00  0.00           N  
ATOM   3584  H   ARG A 218     -47.511   6.608  33.375  1.00  0.00           H  
ATOM   3585  HA  ARG A 218     -46.625   8.781  31.730  1.00  0.00           H  
ATOM   3586 1HB  ARG A 218     -45.873   8.016  34.568  1.00  0.00           H  
ATOM   3587 2HB  ARG A 218     -45.344   9.502  33.795  1.00  0.00           H  
ATOM   3588 1HG  ARG A 218     -48.242   8.731  34.214  1.00  0.00           H  
ATOM   3589 2HG  ARG A 218     -47.296   9.801  35.277  1.00  0.00           H  
ATOM   3590 1HD  ARG A 218     -47.778  10.274  32.346  1.00  0.00           H  
ATOM   3591 2HD  ARG A 218     -48.719  10.998  33.670  1.00  0.00           H  
ATOM   3592  HE  ARG A 218     -46.148  11.649  34.303  1.00  0.00           H  
ATOM   3593 1HH1 ARG A 218     -48.102  12.024  31.408  1.00  0.00           H  
ATOM   3594 2HH1 ARG A 218     -47.284  13.482  30.893  1.00  0.00           H  
ATOM   3595 1HH2 ARG A 218     -45.094  13.543  33.625  1.00  0.00           H  
ATOM   3596 2HH2 ARG A 218     -45.582  14.343  32.148  1.00  0.00           H  
ATOM   3597  N   ILE A 219     -44.359   6.539  32.549  1.00  0.00           N  
ATOM   3598  CA  ILE A 219     -43.030   6.054  32.200  1.00  0.00           C  
ATOM   3599  C   ILE A 219     -42.932   5.741  30.712  1.00  0.00           C  
ATOM   3600  O   ILE A 219     -41.929   6.051  30.068  1.00  0.00           O  
ATOM   3601  CB  ILE A 219     -42.672   4.797  33.014  1.00  0.00           C  
ATOM   3602  CG1 ILE A 219     -42.589   5.133  34.505  1.00  0.00           C  
ATOM   3603  CG2 ILE A 219     -41.359   4.203  32.526  1.00  0.00           C  
ATOM   3604  CD1 ILE A 219     -41.533   6.161  34.843  1.00  0.00           C  
ATOM   3605  H   ILE A 219     -44.952   6.037  33.196  1.00  0.00           H  
ATOM   3606  HA  ILE A 219     -42.305   6.833  32.433  1.00  0.00           H  
ATOM   3607  HB  ILE A 219     -43.460   4.054  32.902  1.00  0.00           H  
ATOM   3608 1HG1 ILE A 219     -43.553   5.509  34.847  1.00  0.00           H  
ATOM   3609 2HG1 ILE A 219     -42.374   4.226  35.071  1.00  0.00           H  
ATOM   3610 1HG2 ILE A 219     -41.121   3.316  33.112  1.00  0.00           H  
ATOM   3611 2HG2 ILE A 219     -41.453   3.929  31.476  1.00  0.00           H  
ATOM   3612 3HG2 ILE A 219     -40.562   4.938  32.639  1.00  0.00           H  
ATOM   3613 1HD1 ILE A 219     -41.535   6.346  35.917  1.00  0.00           H  
ATOM   3614 2HD1 ILE A 219     -40.554   5.789  34.540  1.00  0.00           H  
ATOM   3615 3HD1 ILE A 219     -41.748   7.089  34.315  1.00  0.00           H  
ATOM   3616  N   ALA A 220     -44.018   5.118  30.213  1.00  0.00           N  
ATOM   3617  CA  ALA A 220     -44.052   4.763  28.800  1.00  0.00           C  
ATOM   3618  C   ALA A 220     -43.976   6.004  27.919  1.00  0.00           C  
ATOM   3619  O   ALA A 220     -43.280   6.013  26.903  1.00  0.00           O  
ATOM   3620  CB  ALA A 220     -45.310   3.966  28.484  1.00  0.00           C  
ATOM   3621  H   ALA A 220     -44.791   4.907  30.829  1.00  0.00           H  
ATOM   3622  HA  ALA A 220     -43.180   4.146  28.584  1.00  0.00           H  
ATOM   3623 1HB  ALA A 220     -45.321   3.709  27.425  1.00  0.00           H  
ATOM   3624 2HB  ALA A 220     -45.321   3.054  29.080  1.00  0.00           H  
ATOM   3625 3HB  ALA A 220     -46.188   4.565  28.721  1.00  0.00           H  
ATOM   3626  N   GLU A 221     -44.724   7.034  28.364  1.00  0.00           N  
ATOM   3627  CA  GLU A 221     -44.737   8.282  27.611  1.00  0.00           C  
ATOM   3628  C   GLU A 221     -43.349   8.908  27.556  1.00  0.00           C  
ATOM   3629  O   GLU A 221     -42.926   9.414  26.517  1.00  0.00           O  
ATOM   3630  CB  GLU A 221     -45.728   9.270  28.232  1.00  0.00           C  
ATOM   3631  CG  GLU A 221     -47.190   8.884  28.061  1.00  0.00           C  
ATOM   3632  CD  GLU A 221     -48.130   9.834  28.751  1.00  0.00           C  
ATOM   3633  OE1 GLU A 221     -47.661  10.706  29.442  1.00  0.00           O  
ATOM   3634  OE2 GLU A 221     -49.318   9.687  28.586  1.00  0.00           O  
ATOM   3635  H   GLU A 221     -45.261   6.921  29.211  1.00  0.00           H  
ATOM   3636  HA  GLU A 221     -45.052   8.067  26.589  1.00  0.00           H  
ATOM   3637 1HB  GLU A 221     -45.529   9.361  29.300  1.00  0.00           H  
ATOM   3638 2HB  GLU A 221     -45.587  10.255  27.787  1.00  0.00           H  
ATOM   3639 1HG  GLU A 221     -47.428   8.865  26.997  1.00  0.00           H  
ATOM   3640 2HG  GLU A 221     -47.339   7.881  28.456  1.00  0.00           H  
ATOM   3641  N   LEU A 222     -42.676   8.842  28.723  1.00  0.00           N  
ATOM   3642  CA  LEU A 222     -41.333   9.404  28.804  1.00  0.00           C  
ATOM   3643  C   LEU A 222     -40.379   8.690  27.856  1.00  0.00           C  
ATOM   3644  O   LEU A 222     -39.555   9.323  27.195  1.00  0.00           O  
ATOM   3645  CB  LEU A 222     -40.804   9.306  30.241  1.00  0.00           C  
ATOM   3646  CG  LEU A 222     -41.496  10.212  31.268  1.00  0.00           C  
ATOM   3647  CD1 LEU A 222     -40.994   9.872  32.665  1.00  0.00           C  
ATOM   3648  CD2 LEU A 222     -41.221  11.669  30.927  1.00  0.00           C  
ATOM   3649  H   LEU A 222     -43.115   8.405  29.520  1.00  0.00           H  
ATOM   3650  HA  LEU A 222     -41.379  10.454  28.519  1.00  0.00           H  
ATOM   3651 1HB  LEU A 222     -40.911   8.278  30.581  1.00  0.00           H  
ATOM   3652 2HB  LEU A 222     -39.743   9.558  30.239  1.00  0.00           H  
ATOM   3653  HG  LEU A 222     -42.571  10.031  31.246  1.00  0.00           H  
ATOM   3654 1HD1 LEU A 222     -41.486  10.515  33.394  1.00  0.00           H  
ATOM   3655 2HD1 LEU A 222     -41.221   8.830  32.889  1.00  0.00           H  
ATOM   3656 3HD1 LEU A 222     -39.917  10.028  32.712  1.00  0.00           H  
ATOM   3657 1HD2 LEU A 222     -41.713  12.313  31.657  1.00  0.00           H  
ATOM   3658 2HD2 LEU A 222     -40.146  11.851  30.949  1.00  0.00           H  
ATOM   3659 3HD2 LEU A 222     -41.605  11.889  29.931  1.00  0.00           H  
ATOM   3660  N   ALA A 223     -40.538   7.351  27.829  1.00  0.00           N  
ATOM   3661  CA  ALA A 223     -39.687   6.548  26.960  1.00  0.00           C  
ATOM   3662  C   ALA A 223     -39.894   6.914  25.495  1.00  0.00           C  
ATOM   3663  O   ALA A 223     -38.936   7.006  24.727  1.00  0.00           O  
ATOM   3664  CB  ALA A 223     -39.955   5.066  27.177  1.00  0.00           C  
ATOM   3665  H   ALA A 223     -41.246   6.928  28.413  1.00  0.00           H  
ATOM   3666  HA  ALA A 223     -38.648   6.760  27.213  1.00  0.00           H  
ATOM   3667 1HB  ALA A 223     -39.312   4.479  26.521  1.00  0.00           H  
ATOM   3668 2HB  ALA A 223     -39.747   4.807  28.216  1.00  0.00           H  
ATOM   3669 3HB  ALA A 223     -40.998   4.848  26.952  1.00  0.00           H  
ATOM   3670  N   LYS A 224     -41.185   7.114  25.161  1.00  0.00           N  
ATOM   3671  CA  LYS A 224     -41.519   7.471  23.788  1.00  0.00           C  
ATOM   3672  C   LYS A 224     -40.889   8.801  23.396  1.00  0.00           C  
ATOM   3673  O   LYS A 224     -40.380   8.954  22.286  1.00  0.00           O  
ATOM   3674  CB  LYS A 224     -43.036   7.534  23.605  1.00  0.00           C  
ATOM   3675  CG  LYS A 224     -43.732   6.179  23.648  1.00  0.00           C  
ATOM   3676  CD  LYS A 224     -45.237   6.325  23.481  1.00  0.00           C  
ATOM   3677  CE  LYS A 224     -45.934   4.974  23.536  1.00  0.00           C  
ATOM   3678  NZ  LYS A 224     -47.411   5.105  23.413  1.00  0.00           N  
ATOM   3679  H   LYS A 224     -41.897   7.012  25.869  1.00  0.00           H  
ATOM   3680  HA  LYS A 224     -41.120   6.704  23.124  1.00  0.00           H  
ATOM   3681 1HB  LYS A 224     -43.472   8.158  24.386  1.00  0.00           H  
ATOM   3682 2HB  LYS A 224     -43.269   7.998  22.647  1.00  0.00           H  
ATOM   3683 1HG  LYS A 224     -43.345   5.546  22.849  1.00  0.00           H  
ATOM   3684 2HG  LYS A 224     -43.526   5.695  24.603  1.00  0.00           H  
ATOM   3685 1HD  LYS A 224     -45.631   6.961  24.274  1.00  0.00           H  
ATOM   3686 2HD  LYS A 224     -45.452   6.795  22.522  1.00  0.00           H  
ATOM   3687 1HE  LYS A 224     -45.569   4.343  22.728  1.00  0.00           H  
ATOM   3688 2HE  LYS A 224     -45.704   4.484  24.482  1.00  0.00           H  
ATOM   3689 1HZ  LYS A 224     -47.836   4.189  23.454  1.00  0.00           H  
ATOM   3690 2HZ  LYS A 224     -47.764   5.674  24.169  1.00  0.00           H  
ATOM   3691 3HZ  LYS A 224     -47.639   5.540  22.530  1.00  0.00           H  
ATOM   3692  N   GLU A 225     -40.954   9.740  24.362  1.00  0.00           N  
ATOM   3693  CA  GLU A 225     -40.385  11.059  24.115  1.00  0.00           C  
ATOM   3694  C   GLU A 225     -38.885  10.975  23.866  1.00  0.00           C  
ATOM   3695  O   GLU A 225     -38.353  11.649  22.984  1.00  0.00           O  
ATOM   3696  CB  GLU A 225     -40.665  11.991  25.296  1.00  0.00           C  
ATOM   3697  CG  GLU A 225     -40.166  13.416  25.104  1.00  0.00           C  
ATOM   3698  CD  GLU A 225     -40.524  14.321  26.251  1.00  0.00           C  
ATOM   3699  OE1 GLU A 225     -41.532  14.089  26.873  1.00  0.00           O  
ATOM   3700  OE2 GLU A 225     -39.787  15.244  26.505  1.00  0.00           O  
ATOM   3701  H   GLU A 225     -41.397   9.511  25.241  1.00  0.00           H  
ATOM   3702  HA  GLU A 225     -40.854  11.476  23.223  1.00  0.00           H  
ATOM   3703 1HB  GLU A 225     -41.738  12.034  25.480  1.00  0.00           H  
ATOM   3704 2HB  GLU A 225     -40.195  11.591  26.194  1.00  0.00           H  
ATOM   3705 1HG  GLU A 225     -39.082  13.399  24.995  1.00  0.00           H  
ATOM   3706 2HG  GLU A 225     -40.590  13.818  24.185  1.00  0.00           H  
ATOM   3707  N   ILE A 226     -38.244  10.118  24.688  1.00  0.00           N  
ATOM   3708  CA  ILE A 226     -36.804   9.943  24.554  1.00  0.00           C  
ATOM   3709  C   ILE A 226     -36.442   9.385  23.184  1.00  0.00           C  
ATOM   3710  O   ILE A 226     -35.470   9.817  22.564  1.00  0.00           O  
ATOM   3711  CB  ILE A 226     -36.260   9.009  25.650  1.00  0.00           C  
ATOM   3712  CG1 ILE A 226     -36.370   9.676  27.023  1.00  0.00           C  
ATOM   3713  CG2 ILE A 226     -34.818   8.625  25.354  1.00  0.00           C  
ATOM   3714  CD1 ILE A 226     -36.116   8.736  28.180  1.00  0.00           C  
ATOM   3715  H   ILE A 226     -38.776   9.613  25.383  1.00  0.00           H  
ATOM   3716  HA  ILE A 226     -36.326  10.916  24.663  1.00  0.00           H  
ATOM   3717  HB  ILE A 226     -36.866   8.104  25.690  1.00  0.00           H  
ATOM   3718 1HG1 ILE A 226     -35.656  10.497  27.087  1.00  0.00           H  
ATOM   3719 2HG1 ILE A 226     -37.367  10.100  27.143  1.00  0.00           H  
ATOM   3720 1HG2 ILE A 226     -34.449   7.965  26.139  1.00  0.00           H  
ATOM   3721 2HG2 ILE A 226     -34.768   8.112  24.395  1.00  0.00           H  
ATOM   3722 3HG2 ILE A 226     -34.203   9.524  25.318  1.00  0.00           H  
ATOM   3723 1HD1 ILE A 226     -36.212   9.282  29.120  1.00  0.00           H  
ATOM   3724 2HD1 ILE A 226     -36.843   7.924  28.156  1.00  0.00           H  
ATOM   3725 3HD1 ILE A 226     -35.110   8.326  28.101  1.00  0.00           H  
ATOM   3726  N   ALA A 227     -37.272   8.413  22.755  1.00  0.00           N  
ATOM   3727  CA  ALA A 227     -37.038   7.796  21.456  1.00  0.00           C  
ATOM   3728  C   ALA A 227     -37.151   8.817  20.331  1.00  0.00           C  
ATOM   3729  O   ALA A 227     -36.354   8.813  19.393  1.00  0.00           O  
ATOM   3730  CB  ALA A 227     -38.014   6.650  21.230  1.00  0.00           C  
ATOM   3731  H   ALA A 227     -38.043   8.130  23.343  1.00  0.00           H  
ATOM   3732  HA  ALA A 227     -36.022   7.401  21.447  1.00  0.00           H  
ATOM   3733 1HB  ALA A 227     -37.826   6.198  20.256  1.00  0.00           H  
ATOM   3734 2HB  ALA A 227     -37.881   5.900  22.010  1.00  0.00           H  
ATOM   3735 3HB  ALA A 227     -39.034   7.030  21.263  1.00  0.00           H  
ATOM   3736  N   LEU A 228     -38.176   9.680  20.481  1.00  0.00           N  
ATOM   3737  CA  LEU A 228     -38.395  10.711  19.473  1.00  0.00           C  
ATOM   3738  C   LEU A 228     -37.204  11.656  19.386  1.00  0.00           C  
ATOM   3739  O   LEU A 228     -36.819  12.087  18.298  1.00  0.00           O  
ATOM   3740  CB  LEU A 228     -39.666  11.507  19.797  1.00  0.00           C  
ATOM   3741  CG  LEU A 228     -40.987  10.743  19.645  1.00  0.00           C  
ATOM   3742  CD1 LEU A 228     -42.133  11.600  20.165  1.00  0.00           C  
ATOM   3743  CD2 LEU A 228     -41.197  10.378  18.183  1.00  0.00           C  
ATOM   3744  H   LEU A 228     -38.775   9.597  21.290  1.00  0.00           H  
ATOM   3745  HA  LEU A 228     -38.522  10.227  18.506  1.00  0.00           H  
ATOM   3746 1HB  LEU A 228     -39.603  11.858  20.826  1.00  0.00           H  
ATOM   3747 2HB  LEU A 228     -39.708  12.376  19.141  1.00  0.00           H  
ATOM   3748  HG  LEU A 228     -40.952   9.833  20.245  1.00  0.00           H  
ATOM   3749 1HD1 LEU A 228     -43.072  11.056  20.057  1.00  0.00           H  
ATOM   3750 2HD1 LEU A 228     -41.967  11.830  21.218  1.00  0.00           H  
ATOM   3751 3HD1 LEU A 228     -42.182  12.526  19.594  1.00  0.00           H  
ATOM   3752 1HD2 LEU A 228     -42.136   9.833  18.075  1.00  0.00           H  
ATOM   3753 2HD2 LEU A 228     -41.233  11.287  17.583  1.00  0.00           H  
ATOM   3754 3HD2 LEU A 228     -40.373   9.751  17.843  1.00  0.00           H  
ATOM   3755  N   SER A 229     -36.614  11.981  20.550  1.00  0.00           N  
ATOM   3756  CA  SER A 229     -35.690  13.122  20.736  1.00  0.00           C  
ATOM   3757  C   SER A 229     -34.520  13.197  19.746  1.00  0.00           C  
ATOM   3758  O   SER A 229     -33.996  14.276  19.471  1.00  0.00           O  
ATOM   3759  CB  SER A 229     -35.128  13.080  22.143  1.00  0.00           C  
ATOM   3760  OG  SER A 229     -34.330  11.944  22.332  1.00  0.00           O  
ATOM   3761  H   SER A 229     -36.801  11.421  21.370  1.00  0.00           H  
ATOM   3762  HA  SER A 229     -36.252  14.048  20.609  1.00  0.00           H  
ATOM   3763 1HB  SER A 229     -34.536  13.977  22.326  1.00  0.00           H  
ATOM   3764 2HB  SER A 229     -35.946  13.076  22.862  1.00  0.00           H  
ATOM   3765  HG  SER A 229     -34.937  11.218  22.494  1.00  0.00           H  
ATOM   3766  N   GLY A 230     -34.096  12.063  19.201  1.00  0.00           N  
ATOM   3767  CA  GLY A 230     -32.875  12.037  18.391  1.00  0.00           C  
ATOM   3768  C   GLY A 230     -31.623  11.904  19.289  1.00  0.00           C  
ATOM   3769  O   GLY A 230     -30.704  12.719  19.213  1.00  0.00           O  
ATOM   3770  H   GLY A 230     -34.626  11.217  19.351  1.00  0.00           H  
ATOM   3771 1HA  GLY A 230     -32.920  11.203  17.690  1.00  0.00           H  
ATOM   3772 2HA  GLY A 230     -32.812  12.949  17.798  1.00  0.00           H  
ATOM   3773  N   LEU A 231     -31.615  10.862  20.132  1.00  0.00           N  
ATOM   3774  CA  LEU A 231     -30.238  11.201  20.532  1.00  0.00           C  
ATOM   3775  C   LEU A 231     -29.328  10.031  20.156  1.00  0.00           C  
ATOM   3776  O   LEU A 231     -29.803   8.944  19.825  1.00  0.00           O  
ATOM   3777  CB  LEU A 231     -30.151  11.482  22.037  1.00  0.00           C  
ATOM   3778  CG  LEU A 231     -30.352  10.267  22.953  1.00  0.00           C  
ATOM   3779  CD1 LEU A 231     -29.834  10.592  24.348  1.00  0.00           C  
ATOM   3780  CD2 LEU A 231     -31.827   9.897  22.989  1.00  0.00           C  
ATOM   3781  H   LEU A 231     -32.437  10.279  20.202  1.00  0.00           H  
ATOM   3782  HA  LEU A 231     -29.931  12.095  19.990  1.00  0.00           H  
ATOM   3783 1HB  LEU A 231     -29.171  11.903  22.256  1.00  0.00           H  
ATOM   3784 2HB  LEU A 231     -30.908  12.222  22.297  1.00  0.00           H  
ATOM   3785  HG  LEU A 231     -29.775   9.424  22.571  1.00  0.00           H  
ATOM   3786 1HD1 LEU A 231     -29.977   9.729  24.998  1.00  0.00           H  
ATOM   3787 2HD1 LEU A 231     -28.773  10.834  24.295  1.00  0.00           H  
ATOM   3788 3HD1 LEU A 231     -30.382  11.443  24.750  1.00  0.00           H  
ATOM   3789 1HD2 LEU A 231     -31.969   9.033  23.639  1.00  0.00           H  
ATOM   3790 2HD2 LEU A 231     -32.404  10.738  23.372  1.00  0.00           H  
ATOM   3791 3HD2 LEU A 231     -32.165   9.653  21.982  1.00  0.00           H  
ATOM   3792  N   PRO A 232     -28.015  10.250  20.206  1.00  0.00           N  
ATOM   3793  CA  PRO A 232     -27.065   9.279  19.659  1.00  0.00           C  
ATOM   3794  C   PRO A 232     -27.277   7.905  20.273  1.00  0.00           C  
ATOM   3795  O   PRO A 232     -27.671   7.787  21.433  1.00  0.00           O  
ATOM   3796  CB  PRO A 232     -25.704   9.866  20.047  1.00  0.00           C  
ATOM   3797  CG  PRO A 232     -25.958  11.329  20.174  1.00  0.00           C  
ATOM   3798  CD  PRO A 232     -27.340  11.418  20.765  1.00  0.00           C  
ATOM   3799  HA  PRO A 232     -27.178   9.239  18.565  1.00  0.00           H  
ATOM   3800 1HB  PRO A 232     -25.352   9.411  20.984  1.00  0.00           H  
ATOM   3801 2HB  PRO A 232     -24.957   9.628  19.274  1.00  0.00           H  
ATOM   3802 1HG  PRO A 232     -25.193  11.793  20.813  1.00  0.00           H  
ATOM   3803 2HG  PRO A 232     -25.887  11.814  19.189  1.00  0.00           H  
ATOM   3804 1HD  PRO A 232     -27.274  11.367  21.862  1.00  0.00           H  
ATOM   3805 2HD  PRO A 232     -27.815  12.359  20.449  1.00  0.00           H  
ATOM   3806  N   LEU A 233     -27.014   6.868  19.485  1.00  0.00           N  
ATOM   3807  CA  LEU A 233     -27.563   5.550  19.770  1.00  0.00           C  
ATOM   3808  C   LEU A 233     -27.141   5.026  21.129  1.00  0.00           C  
ATOM   3809  O   LEU A 233     -27.945   4.446  21.858  1.00  0.00           O  
ATOM   3810  CB  LEU A 233     -27.128   4.556  18.686  1.00  0.00           C  
ATOM   3811  CG  LEU A 233     -27.650   3.123  18.849  1.00  0.00           C  
ATOM   3812  CD1 LEU A 233     -29.173   3.130  18.818  1.00  0.00           C  
ATOM   3813  CD2 LEU A 233     -27.086   2.247  17.740  1.00  0.00           C  
ATOM   3814  H   LEU A 233     -26.422   7.001  18.678  1.00  0.00           H  
ATOM   3815  HA  LEU A 233     -28.651   5.620  19.765  1.00  0.00           H  
ATOM   3816 1HB  LEU A 233     -27.468   4.925  17.720  1.00  0.00           H  
ATOM   3817 2HB  LEU A 233     -26.039   4.512  18.672  1.00  0.00           H  
ATOM   3818  HG  LEU A 233     -27.338   2.729  19.817  1.00  0.00           H  
ATOM   3819 1HD1 LEU A 233     -29.544   2.112  18.934  1.00  0.00           H  
ATOM   3820 2HD1 LEU A 233     -29.550   3.748  19.634  1.00  0.00           H  
ATOM   3821 3HD1 LEU A 233     -29.516   3.535  17.867  1.00  0.00           H  
ATOM   3822 1HD2 LEU A 233     -27.457   1.229  17.856  1.00  0.00           H  
ATOM   3823 2HD2 LEU A 233     -27.398   2.639  16.772  1.00  0.00           H  
ATOM   3824 3HD2 LEU A 233     -25.997   2.246  17.797  1.00  0.00           H  
ATOM   3825  N   GLU A 234     -25.872   5.209  21.520  1.00  0.00           N  
ATOM   3826  CA  GLU A 234     -25.527   4.639  22.816  1.00  0.00           C  
ATOM   3827  C   GLU A 234     -26.260   5.352  23.945  1.00  0.00           C  
ATOM   3828  O   GLU A 234     -26.745   4.717  24.881  1.00  0.00           O  
ATOM   3829  CB  GLU A 234     -24.016   4.716  23.046  1.00  0.00           C  
ATOM   3830  CG  GLU A 234     -23.192   3.843  22.110  1.00  0.00           C  
ATOM   3831  CD  GLU A 234     -22.983   4.469  20.759  1.00  0.00           C  
ATOM   3832  OE1 GLU A 234     -23.443   5.567  20.557  1.00  0.00           O  
ATOM   3833  OE2 GLU A 234     -22.363   3.848  19.928  1.00  0.00           O  
ATOM   3834  H   GLU A 234     -25.240   5.716  20.917  1.00  0.00           H  
ATOM   3835  HA  GLU A 234     -25.829   3.591  22.824  1.00  0.00           H  
ATOM   3836 1HB  GLU A 234     -23.681   5.746  22.924  1.00  0.00           H  
ATOM   3837 2HB  GLU A 234     -23.788   4.417  24.069  1.00  0.00           H  
ATOM   3838 1HG  GLU A 234     -22.220   3.657  22.565  1.00  0.00           H  
ATOM   3839 2HG  GLU A 234     -23.694   2.885  21.988  1.00  0.00           H  
ATOM   3840  N   VAL A 235     -26.309   6.693  23.801  1.00  0.00           N  
ATOM   3841  CA  VAL A 235     -26.984   7.495  24.813  1.00  0.00           C  
ATOM   3842  C   VAL A 235     -28.463   7.139  24.902  1.00  0.00           C  
ATOM   3843  O   VAL A 235     -29.023   7.044  25.994  1.00  0.00           O  
ATOM   3844  CB  VAL A 235     -26.838   8.994  24.491  1.00  0.00           C  
ATOM   3845  CG1 VAL A 235     -27.704   9.826  25.424  1.00  0.00           C  
ATOM   3846  CG2 VAL A 235     -25.378   9.407  24.598  1.00  0.00           C  
ATOM   3847  H   VAL A 235     -25.876   7.116  22.992  1.00  0.00           H  
ATOM   3848  HA  VAL A 235     -26.517   7.298  25.779  1.00  0.00           H  
ATOM   3849  HB  VAL A 235     -27.194   9.175  23.476  1.00  0.00           H  
ATOM   3850 1HG1 VAL A 235     -27.589  10.883  25.182  1.00  0.00           H  
ATOM   3851 2HG1 VAL A 235     -28.749   9.539  25.305  1.00  0.00           H  
ATOM   3852 3HG1 VAL A 235     -27.396   9.656  26.456  1.00  0.00           H  
ATOM   3853 1HG2 VAL A 235     -25.282  10.468  24.368  1.00  0.00           H  
ATOM   3854 2HG2 VAL A 235     -25.021   9.221  25.611  1.00  0.00           H  
ATOM   3855 3HG2 VAL A 235     -24.783   8.828  23.891  1.00  0.00           H  
ATOM   3856  N   LEU A 236     -29.050   6.950  23.704  1.00  0.00           N  
ATOM   3857  CA  LEU A 236     -30.465   6.602  23.650  1.00  0.00           C  
ATOM   3858  C   LEU A 236     -30.732   5.270  24.339  1.00  0.00           C  
ATOM   3859  O   LEU A 236     -31.718   5.119  25.060  1.00  0.00           O  
ATOM   3860  CB  LEU A 236     -30.940   6.535  22.193  1.00  0.00           C  
ATOM   3861  CG  LEU A 236     -32.423   6.202  21.991  1.00  0.00           C  
ATOM   3862  CD1 LEU A 236     -33.280   7.264  22.667  1.00  0.00           C  
ATOM   3863  CD2 LEU A 236     -32.728   6.120  20.503  1.00  0.00           C  
ATOM   3864  H   LEU A 236     -28.499   7.053  22.864  1.00  0.00           H  
ATOM   3865  HA  LEU A 236     -31.031   7.376  24.168  1.00  0.00           H  
ATOM   3866 1HB  LEU A 236     -30.750   7.498  21.721  1.00  0.00           H  
ATOM   3867 2HB  LEU A 236     -30.356   5.777  21.672  1.00  0.00           H  
ATOM   3868  HG  LEU A 236     -32.648   5.244  22.460  1.00  0.00           H  
ATOM   3869 1HD1 LEU A 236     -34.334   7.027  22.524  1.00  0.00           H  
ATOM   3870 2HD1 LEU A 236     -33.055   7.287  23.734  1.00  0.00           H  
ATOM   3871 3HD1 LEU A 236     -33.064   8.238  22.229  1.00  0.00           H  
ATOM   3872 1HD2 LEU A 236     -33.782   5.883  20.359  1.00  0.00           H  
ATOM   3873 2HD2 LEU A 236     -32.505   7.078  20.033  1.00  0.00           H  
ATOM   3874 3HD2 LEU A 236     -32.115   5.342  20.048  1.00  0.00           H  
ATOM   3875  N   GLN A 237     -29.805   4.326  24.076  1.00  0.00           N  
ATOM   3876  CA  GLN A 237     -29.943   3.005  24.676  1.00  0.00           C  
ATOM   3877  C   GLN A 237     -29.885   3.082  26.197  1.00  0.00           C  
ATOM   3878  O   GLN A 237     -30.648   2.411  26.892  1.00  0.00           O  
ATOM   3879  CB  GLN A 237     -28.851   2.065  24.158  1.00  0.00           C  
ATOM   3880  CG  GLN A 237     -29.006   1.675  22.698  1.00  0.00           C  
ATOM   3881  CD  GLN A 237     -27.860   0.814  22.203  1.00  0.00           C  
ATOM   3882  OE1 GLN A 237     -26.739   0.894  22.714  1.00  0.00           O  
ATOM   3883  NE2 GLN A 237     -28.134  -0.017  21.204  1.00  0.00           N  
ATOM   3884  H   GLN A 237     -29.031   4.552  23.468  1.00  0.00           H  
ATOM   3885  HA  GLN A 237     -30.914   2.598  24.397  1.00  0.00           H  
ATOM   3886 1HB  GLN A 237     -27.876   2.539  24.278  1.00  0.00           H  
ATOM   3887 2HB  GLN A 237     -28.845   1.151  24.751  1.00  0.00           H  
ATOM   3888 1HG  GLN A 237     -29.933   1.113  22.580  1.00  0.00           H  
ATOM   3889 2HG  GLN A 237     -29.039   2.581  22.092  1.00  0.00           H  
ATOM   3890 1HE2 GLN A 237     -27.417  -0.611  20.836  1.00  0.00           H  
ATOM   3891 2HE2 GLN A 237     -29.056  -0.051  20.819  1.00  0.00           H  
ATOM   3892  N   ALA A 238     -28.945   3.928  26.663  1.00  0.00           N  
ATOM   3893  CA  ALA A 238     -28.786   4.096  28.104  1.00  0.00           C  
ATOM   3894  C   ALA A 238     -30.053   4.659  28.735  1.00  0.00           C  
ATOM   3895  O   ALA A 238     -30.468   4.225  29.809  1.00  0.00           O  
ATOM   3896  CB  ALA A 238     -27.598   4.999  28.405  1.00  0.00           C  
ATOM   3897  H   ALA A 238     -28.367   4.432  26.006  1.00  0.00           H  
ATOM   3898  HA  ALA A 238     -28.603   3.114  28.541  1.00  0.00           H  
ATOM   3899 1HB  ALA A 238     -27.494   5.114  29.484  1.00  0.00           H  
ATOM   3900 2HB  ALA A 238     -26.691   4.554  27.997  1.00  0.00           H  
ATOM   3901 3HB  ALA A 238     -27.759   5.975  27.950  1.00  0.00           H  
ATOM   3902  N   ALA A 239     -30.632   5.639  28.012  1.00  0.00           N  
ATOM   3903  CA  ALA A 239     -31.853   6.263  28.506  1.00  0.00           C  
ATOM   3904  C   ALA A 239     -32.985   5.249  28.616  1.00  0.00           C  
ATOM   3905  O   ALA A 239     -33.743   5.253  29.585  1.00  0.00           O  
ATOM   3906  CB  ALA A 239     -32.262   7.416  27.602  1.00  0.00           C  
ATOM   3907  H   ALA A 239     -30.209   5.923  27.140  1.00  0.00           H  
ATOM   3908  HA  ALA A 239     -31.655   6.651  29.505  1.00  0.00           H  
ATOM   3909 1HB  ALA A 239     -33.176   7.872  27.984  1.00  0.00           H  
ATOM   3910 2HB  ALA A 239     -31.467   8.161  27.580  1.00  0.00           H  
ATOM   3911 3HB  ALA A 239     -32.438   7.043  26.594  1.00  0.00           H  
ATOM   3912  N   LEU A 240     -33.050   4.392  27.576  1.00  0.00           N  
ATOM   3913  CA  LEU A 240     -34.088   3.368  27.559  1.00  0.00           C  
ATOM   3914  C   LEU A 240     -33.942   2.415  28.738  1.00  0.00           C  
ATOM   3915  O   LEU A 240     -34.930   2.030  29.363  1.00  0.00           O  
ATOM   3916  CB  LEU A 240     -34.033   2.578  26.246  1.00  0.00           C  
ATOM   3917  CG  LEU A 240     -34.448   3.350  24.987  1.00  0.00           C  
ATOM   3918  CD1 LEU A 240     -34.168   2.502  23.754  1.00  0.00           C  
ATOM   3919  CD2 LEU A 240     -35.923   3.712  25.077  1.00  0.00           C  
ATOM   3920  H   LEU A 240     -32.377   4.475  26.827  1.00  0.00           H  
ATOM   3921  HA  LEU A 240     -35.058   3.859  27.633  1.00  0.00           H  
ATOM   3922 1HB  LEU A 240     -33.014   2.225  26.096  1.00  0.00           H  
ATOM   3923 2HB  LEU A 240     -34.687   1.711  26.334  1.00  0.00           H  
ATOM   3924  HG  LEU A 240     -33.855   4.262  24.907  1.00  0.00           H  
ATOM   3925 1HD1 LEU A 240     -34.463   3.051  22.860  1.00  0.00           H  
ATOM   3926 2HD1 LEU A 240     -33.103   2.274  23.704  1.00  0.00           H  
ATOM   3927 3HD1 LEU A 240     -34.735   1.574  23.814  1.00  0.00           H  
ATOM   3928 1HD2 LEU A 240     -36.219   4.262  24.183  1.00  0.00           H  
ATOM   3929 2HD2 LEU A 240     -36.517   2.802  25.156  1.00  0.00           H  
ATOM   3930 3HD2 LEU A 240     -36.093   4.333  25.957  1.00  0.00           H  
ATOM   3931  N   ARG A 241     -32.666   2.064  28.999  1.00  0.00           N  
ATOM   3932  CA  ARG A 241     -32.388   1.155  30.105  1.00  0.00           C  
ATOM   3933  C   ARG A 241     -32.820   1.758  31.435  1.00  0.00           C  
ATOM   3934  O   ARG A 241     -33.384   1.069  32.285  1.00  0.00           O  
ATOM   3935  CB  ARG A 241     -30.906   0.818  30.162  1.00  0.00           C  
ATOM   3936  CG  ARG A 241     -30.403  -0.052  29.020  1.00  0.00           C  
ATOM   3937  CD  ARG A 241     -28.980  -0.433  29.206  1.00  0.00           C  
ATOM   3938  NE  ARG A 241     -28.484  -1.235  28.099  1.00  0.00           N  
ATOM   3939  CZ  ARG A 241     -27.837  -0.740  27.026  1.00  0.00           C  
ATOM   3940  NH1 ARG A 241     -27.615   0.552  26.930  1.00  0.00           N  
ATOM   3941  NH2 ARG A 241     -27.425  -1.554  26.069  1.00  0.00           N  
ATOM   3942  H   ARG A 241     -31.925   2.437  28.423  1.00  0.00           H  
ATOM   3943  HA  ARG A 241     -32.948   0.233  29.944  1.00  0.00           H  
ATOM   3944 1HB  ARG A 241     -30.323   1.738  30.156  1.00  0.00           H  
ATOM   3945 2HB  ARG A 241     -30.686   0.298  31.094  1.00  0.00           H  
ATOM   3946 1HG  ARG A 241     -30.999  -0.963  28.968  1.00  0.00           H  
ATOM   3947 2HG  ARG A 241     -30.492   0.494  28.080  1.00  0.00           H  
ATOM   3948 1HD  ARG A 241     -28.368   0.466  29.276  1.00  0.00           H  
ATOM   3949 2HD  ARG A 241     -28.876  -1.015  30.121  1.00  0.00           H  
ATOM   3950  HE  ARG A 241     -28.636  -2.234  28.137  1.00  0.00           H  
ATOM   3951 1HH1 ARG A 241     -27.930   1.174  27.661  1.00  0.00           H  
ATOM   3952 2HH1 ARG A 241     -27.130   0.923  26.126  1.00  0.00           H  
ATOM   3953 1HH2 ARG A 241     -27.595  -2.548  26.143  1.00  0.00           H  
ATOM   3954 2HH2 ARG A 241     -26.940  -1.184  25.266  1.00  0.00           H  
ATOM   3955  N   THR A 242     -32.525   3.068  31.560  1.00  0.00           N  
ATOM   3956  CA  THR A 242     -32.887   3.767  32.787  1.00  0.00           C  
ATOM   3957  C   THR A 242     -34.396   3.768  32.996  1.00  0.00           C  
ATOM   3958  O   THR A 242     -34.878   3.574  34.112  1.00  0.00           O  
ATOM   3959  CB  THR A 242     -32.366   5.216  32.774  1.00  0.00           C  
ATOM   3960  OG1 THR A 242     -30.935   5.211  32.687  1.00  0.00           O  
ATOM   3961  CG2 THR A 242     -32.790   5.947  34.038  1.00  0.00           C  
ATOM   3962  H   THR A 242     -32.058   3.542  30.800  1.00  0.00           H  
ATOM   3963  HA  THR A 242     -32.431   3.246  33.630  1.00  0.00           H  
ATOM   3964  HB  THR A 242     -32.767   5.739  31.906  1.00  0.00           H  
ATOM   3965  HG1 THR A 242     -30.666   4.768  31.879  1.00  0.00           H  
ATOM   3966 1HG2 THR A 242     -32.414   6.970  34.011  1.00  0.00           H  
ATOM   3967 2HG2 THR A 242     -33.878   5.963  34.102  1.00  0.00           H  
ATOM   3968 3HG2 THR A 242     -32.384   5.434  34.909  1.00  0.00           H  
ATOM   3969  N   ILE A 243     -35.101   3.996  31.868  1.00  0.00           N  
ATOM   3970  CA  ILE A 243     -36.558   4.022  31.930  1.00  0.00           C  
ATOM   3971  C   ILE A 243     -37.114   2.677  32.376  1.00  0.00           C  
ATOM   3972  O   ILE A 243     -38.049   2.615  33.175  1.00  0.00           O  
ATOM   3973  CB  ILE A 243     -37.159   4.400  30.564  1.00  0.00           C  
ATOM   3974  CG1 ILE A 243     -36.832   5.855  30.220  1.00  0.00           C  
ATOM   3975  CG2 ILE A 243     -38.663   4.174  30.564  1.00  0.00           C  
ATOM   3976  CD1 ILE A 243     -37.144   6.230  28.789  1.00  0.00           C  
ATOM   3977  H   ILE A 243     -34.606   4.144  31.000  1.00  0.00           H  
ATOM   3978  HA  ILE A 243     -36.859   4.774  32.659  1.00  0.00           H  
ATOM   3979  HB  ILE A 243     -36.709   3.784  29.786  1.00  0.00           H  
ATOM   3980 1HG1 ILE A 243     -37.393   6.519  30.877  1.00  0.00           H  
ATOM   3981 2HG1 ILE A 243     -35.772   6.042  30.397  1.00  0.00           H  
ATOM   3982 1HG2 ILE A 243     -39.071   4.446  29.591  1.00  0.00           H  
ATOM   3983 2HG2 ILE A 243     -38.873   3.125  30.765  1.00  0.00           H  
ATOM   3984 3HG2 ILE A 243     -39.123   4.791  31.336  1.00  0.00           H  
ATOM   3985 1HD1 ILE A 243     -36.885   7.276  28.622  1.00  0.00           H  
ATOM   3986 2HD1 ILE A 243     -36.564   5.600  28.114  1.00  0.00           H  
ATOM   3987 3HD1 ILE A 243     -38.206   6.085  28.599  1.00  0.00           H  
ATOM   3988  N   GLU A 244     -36.490   1.618  31.820  1.00  0.00           N  
ATOM   3989  CA  GLU A 244     -36.927   0.270  32.165  1.00  0.00           C  
ATOM   3990  C   GLU A 244     -36.738  -0.006  33.651  1.00  0.00           C  
ATOM   3991  O   GLU A 244     -37.598  -0.607  34.295  1.00  0.00           O  
ATOM   3992  CB  GLU A 244     -36.159  -0.767  31.342  1.00  0.00           C  
ATOM   3993  CG  GLU A 244     -36.515  -0.785  29.862  1.00  0.00           C  
ATOM   3994  CD  GLU A 244     -35.686  -1.759  29.073  1.00  0.00           C  
ATOM   3995  OE1 GLU A 244     -34.778  -2.327  29.631  1.00  0.00           O  
ATOM   3996  OE2 GLU A 244     -35.961  -1.936  27.909  1.00  0.00           O  
ATOM   3997  H   GLU A 244     -35.731   1.778  31.173  1.00  0.00           H  
ATOM   3998  HA  GLU A 244     -37.989   0.181  31.935  1.00  0.00           H  
ATOM   3999 1HB  GLU A 244     -35.089  -0.579  31.426  1.00  0.00           H  
ATOM   4000 2HB  GLU A 244     -36.349  -1.763  31.743  1.00  0.00           H  
ATOM   4001 1HG  GLU A 244     -37.567  -1.050  29.755  1.00  0.00           H  
ATOM   4002 2HG  GLU A 244     -36.378   0.216  29.455  1.00  0.00           H  
ATOM   4003  N   ASN A 245     -35.575   0.464  34.149  1.00  0.00           N  
ATOM   4004  CA  ASN A 245     -35.272   0.266  35.561  1.00  0.00           C  
ATOM   4005  C   ASN A 245     -36.294   0.966  36.447  1.00  0.00           C  
ATOM   4006  O   ASN A 245     -36.729   0.420  37.461  1.00  0.00           O  
ATOM   4007  CB  ASN A 245     -33.869   0.750  35.879  1.00  0.00           C  
ATOM   4008  CG  ASN A 245     -32.806  -0.168  35.343  1.00  0.00           C  
ATOM   4009  OD1 ASN A 245     -33.048  -1.362  35.131  1.00  0.00           O  
ATOM   4010  ND2 ASN A 245     -31.632   0.366  35.119  1.00  0.00           N  
ATOM   4011  H   ASN A 245     -34.935   0.946  33.533  1.00  0.00           H  
ATOM   4012  HA  ASN A 245     -35.330  -0.801  35.781  1.00  0.00           H  
ATOM   4013 1HB  ASN A 245     -33.722   1.744  35.455  1.00  0.00           H  
ATOM   4014 2HB  ASN A 245     -33.749   0.834  36.959  1.00  0.00           H  
ATOM   4015 1HD2 ASN A 245     -30.886  -0.198  34.762  1.00  0.00           H  
ATOM   4016 2HD2 ASN A 245     -31.481   1.336  35.304  1.00  0.00           H  
ATOM   4017  N   ILE A 246     -36.647   2.192  36.008  1.00  0.00           N  
ATOM   4018  CA  ILE A 246     -37.620   2.969  36.766  1.00  0.00           C  
ATOM   4019  C   ILE A 246     -38.968   2.259  36.821  1.00  0.00           C  
ATOM   4020  O   ILE A 246     -39.624   2.233  37.862  1.00  0.00           O  
ATOM   4021  CB  ILE A 246     -37.801   4.371  36.155  1.00  0.00           C  
ATOM   4022  CG1 ILE A 246     -36.498   5.168  36.253  1.00  0.00           C  
ATOM   4023  CG2 ILE A 246     -38.935   5.111  36.848  1.00  0.00           C  
ATOM   4024  CD1 ILE A 246     -36.024   5.392  37.670  1.00  0.00           C  
ATOM   4025  H   ILE A 246     -36.230   2.550  35.160  1.00  0.00           H  
ATOM   4026  HA  ILE A 246     -37.253   3.083  37.786  1.00  0.00           H  
ATOM   4027  HB  ILE A 246     -38.035   4.277  35.095  1.00  0.00           H  
ATOM   4028 1HG1 ILE A 246     -35.712   4.647  35.708  1.00  0.00           H  
ATOM   4029 2HG1 ILE A 246     -36.631   6.142  35.781  1.00  0.00           H  
ATOM   4030 1HG2 ILE A 246     -39.049   6.099  36.404  1.00  0.00           H  
ATOM   4031 2HG2 ILE A 246     -39.862   4.550  36.728  1.00  0.00           H  
ATOM   4032 3HG2 ILE A 246     -38.708   5.213  37.909  1.00  0.00           H  
ATOM   4033 1HD1 ILE A 246     -35.096   5.964  37.658  1.00  0.00           H  
ATOM   4034 2HD1 ILE A 246     -36.783   5.944  38.225  1.00  0.00           H  
ATOM   4035 3HD1 ILE A 246     -35.850   4.430  38.152  1.00  0.00           H  
ATOM   4036  N   ALA A 247     -39.334   1.694  35.653  1.00  0.00           N  
ATOM   4037  CA  ALA A 247     -40.603   0.982  35.572  1.00  0.00           C  
ATOM   4038  C   ALA A 247     -40.626  -0.213  36.515  1.00  0.00           C  
ATOM   4039  O   ALA A 247     -41.631  -0.475  37.177  1.00  0.00           O  
ATOM   4040  CB  ALA A 247     -40.868   0.532  34.142  1.00  0.00           C  
ATOM   4041  H   ALA A 247     -38.720   1.774  34.854  1.00  0.00           H  
ATOM   4042  HA  ALA A 247     -41.395   1.665  35.879  1.00  0.00           H  
ATOM   4043 1HB  ALA A 247     -41.820   0.002  34.098  1.00  0.00           H  
ATOM   4044 2HB  ALA A 247     -40.908   1.403  33.488  1.00  0.00           H  
ATOM   4045 3HB  ALA A 247     -40.069  -0.131  33.816  1.00  0.00           H  
ATOM   4046  N   GLU A 248     -39.473  -0.912  36.536  1.00  0.00           N  
ATOM   4047  CA  GLU A 248     -39.362  -2.082  37.400  1.00  0.00           C  
ATOM   4048  C   GLU A 248     -39.521  -1.699  38.867  1.00  0.00           C  
ATOM   4049  O   GLU A 248     -40.182  -2.400  39.633  1.00  0.00           O  
ATOM   4050  CB  GLU A 248     -38.016  -2.778  37.187  1.00  0.00           C  
ATOM   4051  CG  GLU A 248     -37.875  -3.475  35.841  1.00  0.00           C  
ATOM   4052  CD  GLU A 248     -36.514  -4.079  35.635  1.00  0.00           C  
ATOM   4053  OE1 GLU A 248     -35.660  -3.867  36.462  1.00  0.00           O  
ATOM   4054  OE2 GLU A 248     -36.328  -4.752  34.649  1.00  0.00           O  
ATOM   4055  H   GLU A 248     -38.705  -0.612  35.952  1.00  0.00           H  
ATOM   4056  HA  GLU A 248     -40.161  -2.778  37.143  1.00  0.00           H  
ATOM   4057 1HB  GLU A 248     -37.212  -2.047  37.271  1.00  0.00           H  
ATOM   4058 2HB  GLU A 248     -37.865  -3.523  37.967  1.00  0.00           H  
ATOM   4059 1HG  GLU A 248     -38.624  -4.263  35.772  1.00  0.00           H  
ATOM   4060 2HG  GLU A 248     -38.072  -2.754  35.048  1.00  0.00           H  
ATOM   4061  N   GLN A 249     -38.882  -0.560  39.205  1.00  0.00           N  
ATOM   4062  CA  GLN A 249     -38.954  -0.082  40.580  1.00  0.00           C  
ATOM   4063  C   GLN A 249     -40.390   0.239  40.976  1.00  0.00           C  
ATOM   4064  O   GLN A 249     -40.822  -0.073  42.085  1.00  0.00           O  
ATOM   4065  CB  GLN A 249     -38.071   1.155  40.765  1.00  0.00           C  
ATOM   4066  CG  GLN A 249     -36.582   0.880  40.648  1.00  0.00           C  
ATOM   4067  CD  GLN A 249     -36.077  -0.045  41.739  1.00  0.00           C  
ATOM   4068  OE1 GLN A 249     -36.311   0.188  42.928  1.00  0.00           O  
ATOM   4069  NE2 GLN A 249     -35.379  -1.103  41.341  1.00  0.00           N  
ATOM   4070  H   GLN A 249     -38.364  -0.058  38.498  1.00  0.00           H  
ATOM   4071  HA  GLN A 249     -38.591  -0.871  41.239  1.00  0.00           H  
ATOM   4072 1HB  GLN A 249     -38.334   1.904  40.018  1.00  0.00           H  
ATOM   4073 2HB  GLN A 249     -38.257   1.591  41.746  1.00  0.00           H  
ATOM   4074 1HG  GLN A 249     -36.383   0.411  39.684  1.00  0.00           H  
ATOM   4075 2HG  GLN A 249     -36.041   1.823  40.723  1.00  0.00           H  
ATOM   4076 1HE2 GLN A 249     -35.020  -1.749  42.016  1.00  0.00           H  
ATOM   4077 2HE2 GLN A 249     -35.212  -1.255  40.367  1.00  0.00           H  
ATOM   4078  N   VAL A 250     -41.091   0.873  40.015  1.00  0.00           N  
ATOM   4079  CA  VAL A 250     -42.480   1.236  40.267  1.00  0.00           C  
ATOM   4080  C   VAL A 250     -43.316   0.011  40.616  1.00  0.00           C  
ATOM   4081  O   VAL A 250     -44.081   0.024  41.580  1.00  0.00           O  
ATOM   4082  CB  VAL A 250     -43.083   1.930  39.031  1.00  0.00           C  
ATOM   4083  CG1 VAL A 250     -44.583   2.118  39.204  1.00  0.00           C  
ATOM   4084  CG2 VAL A 250     -42.395   3.267  38.801  1.00  0.00           C  
ATOM   4085  H   VAL A 250     -40.641   1.084  39.136  1.00  0.00           H  
ATOM   4086  HA  VAL A 250     -42.509   1.931  41.107  1.00  0.00           H  
ATOM   4087  HB  VAL A 250     -42.938   1.292  38.160  1.00  0.00           H  
ATOM   4088 1HG1 VAL A 250     -44.993   2.610  38.322  1.00  0.00           H  
ATOM   4089 2HG1 VAL A 250     -45.059   1.146  39.331  1.00  0.00           H  
ATOM   4090 3HG1 VAL A 250     -44.773   2.734  40.083  1.00  0.00           H  
ATOM   4091 1HG2 VAL A 250     -42.826   3.752  37.925  1.00  0.00           H  
ATOM   4092 2HG2 VAL A 250     -42.536   3.904  39.675  1.00  0.00           H  
ATOM   4093 3HG2 VAL A 250     -41.330   3.105  38.638  1.00  0.00           H  
ATOM   4094  N   SER A 251     -43.179  -1.050  39.844  1.00  0.00           N  
ATOM   4095  CA  SER A 251     -44.126  -2.149  39.947  1.00  0.00           C  
ATOM   4096  C   SER A 251     -44.322  -2.529  41.419  1.00  0.00           C  
ATOM   4097  O   SER A 251     -45.410  -2.938  41.825  1.00  0.00           O  
ATOM   4098  CB  SER A 251     -43.633  -3.345  39.155  1.00  0.00           C  
ATOM   4099  OG  SER A 251     -42.440  -3.846  39.691  1.00  0.00           O  
ATOM   4100  H   SER A 251     -42.413  -1.084  39.186  1.00  0.00           H  
ATOM   4101  HA  SER A 251     -45.081  -1.823  39.535  1.00  0.00           H  
ATOM   4102 1HB  SER A 251     -44.394  -4.125  39.162  1.00  0.00           H  
ATOM   4103 2HB  SER A 251     -43.475  -3.053  38.117  1.00  0.00           H  
ATOM   4104  HG  SER A 251     -41.742  -3.273  39.365  1.00  0.00           H  
ATOM   4105  N   ARG A 252     -43.264  -2.393  42.217  1.00  0.00           N  
ATOM   4106  CA  ARG A 252     -43.317  -2.705  43.648  1.00  0.00           C  
ATOM   4107  C   ARG A 252     -44.158  -1.705  44.447  1.00  0.00           C  
ATOM   4108  O   ARG A 252     -44.731  -2.047  45.482  1.00  0.00           O  
ATOM   4109  CB  ARG A 252     -41.911  -2.741  44.228  1.00  0.00           C  
ATOM   4110  CG  ARG A 252     -41.055  -3.906  43.757  1.00  0.00           C  
ATOM   4111  CD  ARG A 252     -39.722  -3.909  44.413  1.00  0.00           C  
ATOM   4112  NE  ARG A 252     -38.895  -5.013  43.955  1.00  0.00           N  
ATOM   4113  CZ  ARG A 252     -38.062  -4.958  42.897  1.00  0.00           C  
ATOM   4114  NH1 ARG A 252     -37.958  -3.848  42.200  1.00  0.00           N  
ATOM   4115  NH2 ARG A 252     -37.350  -6.019  42.560  1.00  0.00           N  
ATOM   4116  H   ARG A 252     -42.393  -2.064  41.826  1.00  0.00           H  
ATOM   4117  HA  ARG A 252     -43.769  -3.690  43.771  1.00  0.00           H  
ATOM   4118 1HB  ARG A 252     -41.388  -1.822  43.970  1.00  0.00           H  
ATOM   4119 2HB  ARG A 252     -41.967  -2.792  45.315  1.00  0.00           H  
ATOM   4120 1HG  ARG A 252     -41.556  -4.845  43.994  1.00  0.00           H  
ATOM   4121 2HG  ARG A 252     -40.906  -3.836  42.679  1.00  0.00           H  
ATOM   4122 1HD  ARG A 252     -39.204  -2.978  44.187  1.00  0.00           H  
ATOM   4123 2HD  ARG A 252     -39.848  -4.002  45.491  1.00  0.00           H  
ATOM   4124  HE  ARG A 252     -38.948  -5.884  44.466  1.00  0.00           H  
ATOM   4125 1HH1 ARG A 252     -38.502  -3.037  42.458  1.00  0.00           H  
ATOM   4126 2HH1 ARG A 252     -37.334  -3.806  41.407  1.00  0.00           H  
ATOM   4127 1HH2 ARG A 252     -37.430  -6.872  43.096  1.00  0.00           H  
ATOM   4128 2HH2 ARG A 252     -36.726  -5.977  41.768  1.00  0.00           H  
ATOM   4129  N   LEU A 253     -44.229  -0.466  43.963  1.00  0.00           N  
ATOM   4130  CA  LEU A 253     -44.712   0.651  44.776  1.00  0.00           C  
ATOM   4131  C   LEU A 253     -46.199   0.538  45.089  1.00  0.00           C  
ATOM   4132  O   LEU A 253     -47.013   0.287  44.201  1.00  0.00           O  
ATOM   4133  CB  LEU A 253     -44.444   1.979  44.056  1.00  0.00           C  
ATOM   4134  CG  LEU A 253     -42.967   2.349  43.872  1.00  0.00           C  
ATOM   4135  CD1 LEU A 253     -42.861   3.618  43.037  1.00  0.00           C  
ATOM   4136  CD2 LEU A 253     -42.316   2.534  45.234  1.00  0.00           C  
ATOM   4137  H   LEU A 253     -43.942  -0.294  43.010  1.00  0.00           H  
ATOM   4138  HA  LEU A 253     -44.171   0.650  45.722  1.00  0.00           H  
ATOM   4139 1HB  LEU A 253     -44.900   1.936  43.069  1.00  0.00           H  
ATOM   4140 2HB  LEU A 253     -44.919   2.782  44.619  1.00  0.00           H  
ATOM   4141  HG  LEU A 253     -42.456   1.551  43.331  1.00  0.00           H  
ATOM   4142 1HD1 LEU A 253     -41.811   3.881  42.906  1.00  0.00           H  
ATOM   4143 2HD1 LEU A 253     -43.317   3.451  42.062  1.00  0.00           H  
ATOM   4144 3HD1 LEU A 253     -43.378   4.431  43.546  1.00  0.00           H  
ATOM   4145 1HD2 LEU A 253     -41.265   2.797  45.104  1.00  0.00           H  
ATOM   4146 2HD2 LEU A 253     -42.825   3.333  45.775  1.00  0.00           H  
ATOM   4147 3HD2 LEU A 253     -42.390   1.607  45.803  1.00  0.00           H  
ATOM   4148  N   LYS A 254     -46.544   0.727  46.361  1.00  0.00           N  
ATOM   4149  CA  LYS A 254     -47.924   0.588  46.813  1.00  0.00           C  
ATOM   4150  C   LYS A 254     -48.471   1.873  47.426  1.00  0.00           C  
ATOM   4151  O   LYS A 254     -49.578   1.894  47.964  1.00  0.00           O  
ATOM   4152  CB  LYS A 254     -48.033  -0.555  47.824  1.00  0.00           C  
ATOM   4153  CG  LYS A 254     -47.613  -1.915  47.284  1.00  0.00           C  
ATOM   4154  CD  LYS A 254     -48.540  -2.378  46.170  1.00  0.00           C  
ATOM   4155  CE  LYS A 254     -48.176  -3.775  45.690  1.00  0.00           C  
ATOM   4156  NZ  LYS A 254     -49.050  -4.225  44.572  1.00  0.00           N  
ATOM   4157  H   LYS A 254     -45.831   0.973  47.033  1.00  0.00           H  
ATOM   4158  HA  LYS A 254     -48.548   0.351  45.951  1.00  0.00           H  
ATOM   4159 1HB  LYS A 254     -47.412  -0.333  48.693  1.00  0.00           H  
ATOM   4160 2HB  LYS A 254     -49.063  -0.636  48.172  1.00  0.00           H  
ATOM   4161 1HG  LYS A 254     -46.595  -1.855  46.897  1.00  0.00           H  
ATOM   4162 2HG  LYS A 254     -47.633  -2.648  48.090  1.00  0.00           H  
ATOM   4163 1HD  LYS A 254     -49.569  -2.383  46.531  1.00  0.00           H  
ATOM   4164 2HD  LYS A 254     -48.472  -1.687  45.330  1.00  0.00           H  
ATOM   4165 1HE  LYS A 254     -47.141  -3.786  45.353  1.00  0.00           H  
ATOM   4166 2HE  LYS A 254     -48.274  -4.480  46.516  1.00  0.00           H  
ATOM   4167 1HZ  LYS A 254     -48.777  -5.154  44.284  1.00  0.00           H  
ATOM   4168 2HZ  LYS A 254     -50.012  -4.237  44.880  1.00  0.00           H  
ATOM   4169 3HZ  LYS A 254     -48.954  -3.589  43.793  1.00  0.00           H  
ATOM   4170  N   ASP A 255     -47.695   2.946  47.344  1.00  0.00           N  
ATOM   4171  CA  ASP A 255     -48.110   4.233  47.895  1.00  0.00           C  
ATOM   4172  C   ASP A 255     -47.984   5.329  46.847  1.00  0.00           C  
ATOM   4173  O   ASP A 255     -47.252   5.183  45.868  1.00  0.00           O  
ATOM   4174  CB  ASP A 255     -47.273   4.593  49.124  1.00  0.00           C  
ATOM   4175  CG  ASP A 255     -47.900   5.696  49.967  1.00  0.00           C  
ATOM   4176  OD1 ASP A 255     -48.903   6.231  49.558  1.00  0.00           O  
ATOM   4177  OD2 ASP A 255     -47.370   5.992  51.011  1.00  0.00           O  
ATOM   4178  H   ASP A 255     -46.796   2.870  46.889  1.00  0.00           H  
ATOM   4179  HA  ASP A 255     -49.156   4.160  48.195  1.00  0.00           H  
ATOM   4180 1HB  ASP A 255     -47.144   3.708  49.748  1.00  0.00           H  
ATOM   4181 2HB  ASP A 255     -46.281   4.917  48.808  1.00  0.00           H  
ATOM   4182  N   GLU A 256     -48.699   6.428  47.056  1.00  0.00           N  
ATOM   4183  CA  GLU A 256     -48.785   7.473  46.046  1.00  0.00           C  
ATOM   4184  C   GLU A 256     -47.544   8.366  46.099  1.00  0.00           C  
ATOM   4185  O   GLU A 256     -47.002   8.753  45.064  1.00  0.00           O  
ATOM   4186  CB  GLU A 256     -50.048   8.313  46.248  1.00  0.00           C  
ATOM   4187  CG  GLU A 256     -51.348   7.568  45.980  1.00  0.00           C  
ATOM   4188  CD  GLU A 256     -52.567   8.413  46.221  1.00  0.00           C  
ATOM   4189  OE1 GLU A 256     -52.419   9.515  46.694  1.00  0.00           O  
ATOM   4190  OE2 GLU A 256     -53.648   7.957  45.932  1.00  0.00           O  
ATOM   4191  H   GLU A 256     -49.190   6.537  47.932  1.00  0.00           H  
ATOM   4192  HA  GLU A 256     -48.832   7.002  45.064  1.00  0.00           H  
ATOM   4193 1HB  GLU A 256     -50.079   8.682  47.274  1.00  0.00           H  
ATOM   4194 2HB  GLU A 256     -50.018   9.180  45.589  1.00  0.00           H  
ATOM   4195 1HG  GLU A 256     -51.353   7.229  44.945  1.00  0.00           H  
ATOM   4196 2HG  GLU A 256     -51.389   6.688  46.622  1.00  0.00           H  
ATOM   4197  N   LYS A 257     -47.065   8.713  47.305  1.00  0.00           N  
ATOM   4198  CA  LYS A 257     -45.829   9.483  47.372  1.00  0.00           C  
ATOM   4199  C   LYS A 257     -44.689   8.757  46.671  1.00  0.00           C  
ATOM   4200  O   LYS A 257     -43.954   9.351  45.882  1.00  0.00           O  
ATOM   4201  CB  LYS A 257     -45.455   9.769  48.827  1.00  0.00           C  
ATOM   4202  CG  LYS A 257     -46.451  10.647  49.572  1.00  0.00           C  
ATOM   4203  CD  LYS A 257     -45.954  10.985  50.969  1.00  0.00           C  
ATOM   4204  CE  LYS A 257     -45.925   9.752  51.861  1.00  0.00           C  
ATOM   4205  NZ  LYS A 257     -47.293   9.239  52.144  1.00  0.00           N  
ATOM   4206  H   LYS A 257     -47.570   8.433  48.134  1.00  0.00           H  
ATOM   4207  HA  LYS A 257     -45.985  10.433  46.859  1.00  0.00           H  
ATOM   4208 1HB  LYS A 257     -45.365   8.829  49.371  1.00  0.00           H  
ATOM   4209 2HB  LYS A 257     -44.483  10.262  48.862  1.00  0.00           H  
ATOM   4210 1HG  LYS A 257     -46.607  11.573  49.017  1.00  0.00           H  
ATOM   4211 2HG  LYS A 257     -47.406  10.127  49.651  1.00  0.00           H  
ATOM   4212 1HD  LYS A 257     -44.947  11.401  50.907  1.00  0.00           H  
ATOM   4213 2HD  LYS A 257     -46.609  11.731  51.419  1.00  0.00           H  
ATOM   4214 1HE  LYS A 257     -45.348   8.966  51.376  1.00  0.00           H  
ATOM   4215 2HE  LYS A 257     -45.441   9.998  52.806  1.00  0.00           H  
ATOM   4216 1HZ  LYS A 257     -47.231   8.423  52.737  1.00  0.00           H  
ATOM   4217 2HZ  LYS A 257     -47.832   9.954  52.611  1.00  0.00           H  
ATOM   4218 3HZ  LYS A 257     -47.746   8.989  51.276  1.00  0.00           H  
ATOM   4219  N   LYS A 258     -44.546   7.468  46.964  1.00  0.00           N  
ATOM   4220  CA  LYS A 258     -43.494   6.658  46.361  1.00  0.00           C  
ATOM   4221  C   LYS A 258     -43.594   6.667  44.842  1.00  0.00           C  
ATOM   4222  O   LYS A 258     -42.597   6.859  44.146  1.00  0.00           O  
ATOM   4223  CB  LYS A 258     -43.558   5.221  46.884  1.00  0.00           C  
ATOM   4224  CG  LYS A 258     -43.108   5.057  48.329  1.00  0.00           C  
ATOM   4225  CD  LYS A 258     -42.985   3.588  48.706  1.00  0.00           C  
ATOM   4226  CE  LYS A 258     -44.353   2.932  48.833  1.00  0.00           C  
ATOM   4227  NZ  LYS A 258     -44.256   1.539  49.346  1.00  0.00           N  
ATOM   4228  H   LYS A 258     -45.183   7.040  47.621  1.00  0.00           H  
ATOM   4229  HA  LYS A 258     -42.529   7.085  46.635  1.00  0.00           H  
ATOM   4230 1HB  LYS A 258     -44.581   4.852  46.808  1.00  0.00           H  
ATOM   4231 2HB  LYS A 258     -42.932   4.580  46.263  1.00  0.00           H  
ATOM   4232 1HG  LYS A 258     -42.140   5.540  48.466  1.00  0.00           H  
ATOM   4233 2HG  LYS A 258     -43.829   5.534  48.991  1.00  0.00           H  
ATOM   4234 1HD  LYS A 258     -42.409   3.063  47.943  1.00  0.00           H  
ATOM   4235 2HD  LYS A 258     -42.461   3.499  49.657  1.00  0.00           H  
ATOM   4236 1HE  LYS A 258     -44.973   3.514  49.513  1.00  0.00           H  
ATOM   4237 2HE  LYS A 258     -44.839   2.914  47.858  1.00  0.00           H  
ATOM   4238 1HZ  LYS A 258     -45.182   1.140  49.415  1.00  0.00           H  
ATOM   4239 2HZ  LYS A 258     -43.697   0.984  48.712  1.00  0.00           H  
ATOM   4240 3HZ  LYS A 258     -43.824   1.545  50.258  1.00  0.00           H  
ATOM   4241  N   ILE A 259     -44.841   6.451  44.376  1.00  0.00           N  
ATOM   4242  CA  ILE A 259     -45.074   6.435  42.937  1.00  0.00           C  
ATOM   4243  C   ILE A 259     -44.737   7.782  42.310  1.00  0.00           C  
ATOM   4244  O   ILE A 259     -44.141   7.845  41.235  1.00  0.00           O  
ATOM   4245  CB  ILE A 259     -46.536   6.071  42.621  1.00  0.00           C  
ATOM   4246  CG1 ILE A 259     -46.819   4.616  43.001  1.00  0.00           C  
ATOM   4247  CG2 ILE A 259     -46.836   6.308  41.148  1.00  0.00           C  
ATOM   4248  CD1 ILE A 259     -48.286   4.254  42.982  1.00  0.00           C  
ATOM   4249  H   ILE A 259     -45.593   6.304  45.035  1.00  0.00           H  
ATOM   4250  HA  ILE A 259     -44.427   5.680  42.491  1.00  0.00           H  
ATOM   4251  HB  ILE A 259     -47.202   6.689  43.221  1.00  0.00           H  
ATOM   4252 1HG1 ILE A 259     -46.294   3.952  42.315  1.00  0.00           H  
ATOM   4253 2HG1 ILE A 259     -46.434   4.420  44.002  1.00  0.00           H  
ATOM   4254 1HG2 ILE A 259     -47.874   6.046  40.942  1.00  0.00           H  
ATOM   4255 2HG2 ILE A 259     -46.673   7.358  40.908  1.00  0.00           H  
ATOM   4256 3HG2 ILE A 259     -46.178   5.689  40.539  1.00  0.00           H  
ATOM   4257 1HD1 ILE A 259     -48.407   3.207  43.263  1.00  0.00           H  
ATOM   4258 2HD1 ILE A 259     -48.826   4.884  43.689  1.00  0.00           H  
ATOM   4259 3HD1 ILE A 259     -48.686   4.408  41.980  1.00  0.00           H  
ATOM   4260  N   LYS A 260     -45.151   8.839  43.038  1.00  0.00           N  
ATOM   4261  CA  LYS A 260     -44.890  10.188  42.549  1.00  0.00           C  
ATOM   4262  C   LYS A 260     -43.395  10.455  42.438  1.00  0.00           C  
ATOM   4263  O   LYS A 260     -42.932  11.059  41.470  1.00  0.00           O  
ATOM   4264  CB  LYS A 260     -45.542  11.226  43.465  1.00  0.00           C  
ATOM   4265  CG  LYS A 260     -45.377  12.667  43.001  1.00  0.00           C  
ATOM   4266  CD  LYS A 260     -46.118  13.630  43.917  1.00  0.00           C  
ATOM   4267  CE  LYS A 260     -45.934  15.073  43.468  1.00  0.00           C  
ATOM   4268  NZ  LYS A 260     -46.654  16.027  44.355  1.00  0.00           N  
ATOM   4269  H   LYS A 260     -45.634   8.677  43.910  1.00  0.00           H  
ATOM   4270  HA  LYS A 260     -45.321  10.284  41.552  1.00  0.00           H  
ATOM   4271 1HB  LYS A 260     -46.610  11.020  43.546  1.00  0.00           H  
ATOM   4272 2HB  LYS A 260     -45.117  11.146  44.466  1.00  0.00           H  
ATOM   4273 1HG  LYS A 260     -44.318  12.928  42.993  1.00  0.00           H  
ATOM   4274 2HG  LYS A 260     -45.766  12.770  41.989  1.00  0.00           H  
ATOM   4275 1HD  LYS A 260     -47.182  13.390  43.914  1.00  0.00           H  
ATOM   4276 2HD  LYS A 260     -45.742  13.526  44.935  1.00  0.00           H  
ATOM   4277 1HE  LYS A 260     -44.874  15.322  43.470  1.00  0.00           H  
ATOM   4278 2HE  LYS A 260     -46.310  15.188  42.451  1.00  0.00           H  
ATOM   4279 1HZ  LYS A 260     -46.508  16.970  44.024  1.00  0.00           H  
ATOM   4280 2HZ  LYS A 260     -47.642  15.816  44.346  1.00  0.00           H  
ATOM   4281 3HZ  LYS A 260     -46.301  15.943  45.297  1.00  0.00           H  
ATOM   4282  N   ALA A 261     -42.678   9.973  43.474  1.00  0.00           N  
ATOM   4283  CA  ALA A 261     -41.232  10.160  43.489  1.00  0.00           C  
ATOM   4284  C   ALA A 261     -40.574   9.463  42.306  1.00  0.00           C  
ATOM   4285  O   ALA A 261     -39.664  10.007  41.680  1.00  0.00           O  
ATOM   4286  CB  ALA A 261     -40.646   9.648  44.797  1.00  0.00           C  
ATOM   4287  H   ALA A 261     -43.156   9.491  44.222  1.00  0.00           H  
ATOM   4288  HA  ALA A 261     -41.028  11.227  43.404  1.00  0.00           H  
ATOM   4289 1HB  ALA A 261     -39.565   9.795  44.793  1.00  0.00           H  
ATOM   4290 2HB  ALA A 261     -41.083  10.197  45.631  1.00  0.00           H  
ATOM   4291 3HB  ALA A 261     -40.867   8.588  44.904  1.00  0.00           H  
ATOM   4292  N   LEU A 262     -41.083   8.242  42.040  1.00  0.00           N  
ATOM   4293  CA  LEU A 262     -40.542   7.468  40.930  1.00  0.00           C  
ATOM   4294  C   LEU A 262     -40.753   8.186  39.604  1.00  0.00           C  
ATOM   4295  O   LEU A 262     -39.864   8.211  38.753  1.00  0.00           O  
ATOM   4296  CB  LEU A 262     -41.198   6.083  40.879  1.00  0.00           C  
ATOM   4297  CG  LEU A 262     -40.632   5.117  39.831  1.00  0.00           C  
ATOM   4298  CD1 LEU A 262     -41.195   5.467  38.460  1.00  0.00           C  
ATOM   4299  CD2 LEU A 262     -39.113   5.196  39.835  1.00  0.00           C  
ATOM   4300  H   LEU A 262     -41.832   7.885  42.617  1.00  0.00           H  
ATOM   4301  HA  LEU A 262     -39.471   7.343  41.086  1.00  0.00           H  
ATOM   4302 1HB  LEU A 262     -41.092   5.612  41.855  1.00  0.00           H  
ATOM   4303 2HB  LEU A 262     -42.261   6.210  40.673  1.00  0.00           H  
ATOM   4304  HG  LEU A 262     -40.943   4.099  40.068  1.00  0.00           H  
ATOM   4305 1HD1 LEU A 262     -40.792   4.780  37.715  1.00  0.00           H  
ATOM   4306 2HD1 LEU A 262     -42.281   5.383  38.480  1.00  0.00           H  
ATOM   4307 3HD1 LEU A 262     -40.914   6.488  38.202  1.00  0.00           H  
ATOM   4308 1HD2 LEU A 262     -38.710   4.509  39.090  1.00  0.00           H  
ATOM   4309 2HD2 LEU A 262     -38.801   6.213  39.596  1.00  0.00           H  
ATOM   4310 3HD2 LEU A 262     -38.737   4.923  40.821  1.00  0.00           H  
ATOM   4311  N   VAL A 263     -41.967   8.761  39.484  1.00  0.00           N  
ATOM   4312  CA  VAL A 263     -42.297   9.482  38.260  1.00  0.00           C  
ATOM   4313  C   VAL A 263     -41.369  10.673  38.055  1.00  0.00           C  
ATOM   4314  O   VAL A 263     -40.920  10.938  36.940  1.00  0.00           O  
ATOM   4315  CB  VAL A 263     -43.756   9.975  38.306  1.00  0.00           C  
ATOM   4316  CG1 VAL A 263     -44.045  10.895  37.129  1.00  0.00           C  
ATOM   4317  CG2 VAL A 263     -44.704   8.785  38.306  1.00  0.00           C  
ATOM   4318  H   VAL A 263     -42.627   8.681  40.244  1.00  0.00           H  
ATOM   4319  HA  VAL A 263     -42.184   8.801  37.415  1.00  0.00           H  
ATOM   4320  HB  VAL A 263     -43.904  10.558  39.214  1.00  0.00           H  
ATOM   4321 1HG1 VAL A 263     -45.080  11.234  37.178  1.00  0.00           H  
ATOM   4322 2HG1 VAL A 263     -43.379  11.757  37.170  1.00  0.00           H  
ATOM   4323 3HG1 VAL A 263     -43.884  10.355  36.197  1.00  0.00           H  
ATOM   4324 1HG2 VAL A 263     -45.733   9.141  38.339  1.00  0.00           H  
ATOM   4325 2HG2 VAL A 263     -44.552   8.198  37.399  1.00  0.00           H  
ATOM   4326 3HG2 VAL A 263     -44.507   8.163  39.178  1.00  0.00           H  
ATOM   4327  N   ARG A 264     -41.112  11.363  39.185  1.00  0.00           N  
ATOM   4328  CA  ARG A 264     -40.234  12.526  39.126  1.00  0.00           C  
ATOM   4329  C   ARG A 264     -38.832  12.137  38.674  1.00  0.00           C  
ATOM   4330  O   ARG A 264     -38.210  12.838  37.876  1.00  0.00           O  
ATOM   4331  CB  ARG A 264     -40.155  13.205  40.485  1.00  0.00           C  
ATOM   4332  CG  ARG A 264     -41.435  13.894  40.932  1.00  0.00           C  
ATOM   4333  CD  ARG A 264     -41.767  15.052  40.062  1.00  0.00           C  
ATOM   4334  NE  ARG A 264     -40.784  16.117  40.177  1.00  0.00           N  
ATOM   4335  CZ  ARG A 264     -40.636  17.121  39.291  1.00  0.00           C  
ATOM   4336  NH1 ARG A 264     -41.414  17.183  38.233  1.00  0.00           N  
ATOM   4337  NH2 ARG A 264     -39.710  18.044  39.486  1.00  0.00           N  
ATOM   4338  H   ARG A 264     -41.532  11.062  40.052  1.00  0.00           H  
ATOM   4339  HA  ARG A 264     -40.646  13.234  38.407  1.00  0.00           H  
ATOM   4340 1HB  ARG A 264     -39.894  12.470  41.245  1.00  0.00           H  
ATOM   4341 2HB  ARG A 264     -39.364  13.956  40.472  1.00  0.00           H  
ATOM   4342 1HG  ARG A 264     -42.262  13.186  40.891  1.00  0.00           H  
ATOM   4343 2HG  ARG A 264     -41.316  14.256  41.954  1.00  0.00           H  
ATOM   4344 1HD  ARG A 264     -41.799  14.728  39.022  1.00  0.00           H  
ATOM   4345 2HD  ARG A 264     -42.739  15.453  40.347  1.00  0.00           H  
ATOM   4346  HE  ARG A 264     -40.168  16.103  40.979  1.00  0.00           H  
ATOM   4347 1HH1 ARG A 264     -42.122  16.478  38.084  1.00  0.00           H  
ATOM   4348 2HH1 ARG A 264     -41.303  17.936  37.569  1.00  0.00           H  
ATOM   4349 1HH2 ARG A 264     -39.113  17.996  40.300  1.00  0.00           H  
ATOM   4350 2HH2 ARG A 264     -39.600  18.796  38.823  1.00  0.00           H  
ATOM   4351  N   ILE A 265     -38.381  10.992  39.226  1.00  0.00           N  
ATOM   4352  CA  ILE A 265     -37.052  10.506  38.876  1.00  0.00           C  
ATOM   4353  C   ILE A 265     -36.954  10.193  37.389  1.00  0.00           C  
ATOM   4354  O   ILE A 265     -35.952  10.502  36.744  1.00  0.00           O  
ATOM   4355  CB  ILE A 265     -36.694   9.249  39.691  1.00  0.00           C  
ATOM   4356  CG1 ILE A 265     -36.611   9.585  41.182  1.00  0.00           C  
ATOM   4357  CG2 ILE A 265     -35.383   8.654  39.202  1.00  0.00           C  
ATOM   4358  CD1 ILE A 265     -35.555  10.613  41.519  1.00  0.00           C  
ATOM   4359  H   ILE A 265     -38.974  10.491  39.873  1.00  0.00           H  
ATOM   4360  HA  ILE A 265     -36.327  11.285  39.109  1.00  0.00           H  
ATOM   4361  HB  ILE A 265     -37.483   8.506  39.579  1.00  0.00           H  
ATOM   4362 1HG1 ILE A 265     -37.575   9.962  41.524  1.00  0.00           H  
ATOM   4363 2HG1 ILE A 265     -36.396   8.679  41.748  1.00  0.00           H  
ATOM   4364 1HG2 ILE A 265     -35.145   7.767  39.789  1.00  0.00           H  
ATOM   4365 2HG2 ILE A 265     -35.476   8.380  38.152  1.00  0.00           H  
ATOM   4366 3HG2 ILE A 265     -34.585   9.389  39.316  1.00  0.00           H  
ATOM   4367 1HD1 ILE A 265     -35.557  10.798  42.593  1.00  0.00           H  
ATOM   4368 2HD1 ILE A 265     -34.575  10.240  41.216  1.00  0.00           H  
ATOM   4369 3HD1 ILE A 265     -35.769  11.541  40.991  1.00  0.00           H  
ATOM   4370  N   ALA A 266     -38.041   9.569  36.890  1.00  0.00           N  
ATOM   4371  CA  ALA A 266     -38.076   9.215  35.477  1.00  0.00           C  
ATOM   4372  C   ALA A 266     -37.999  10.455  34.596  1.00  0.00           C  
ATOM   4373  O   ALA A 266     -37.304  10.464  33.580  1.00  0.00           O  
ATOM   4374  CB  ALA A 266     -39.334   8.419  35.161  1.00  0.00           C  
ATOM   4375  H   ALA A 266     -38.814   9.359  37.506  1.00  0.00           H  
ATOM   4376  HA  ALA A 266     -37.204   8.597  35.261  1.00  0.00           H  
ATOM   4377 1HB  ALA A 266     -39.345   8.161  34.102  1.00  0.00           H  
ATOM   4378 2HB  ALA A 266     -39.346   7.506  35.757  1.00  0.00           H  
ATOM   4379 3HB  ALA A 266     -40.212   9.017  35.398  1.00  0.00           H  
ATOM   4380  N   GLU A 267     -38.746  11.486  35.040  1.00  0.00           N  
ATOM   4381  CA  GLU A 267     -38.759  12.734  34.287  1.00  0.00           C  
ATOM   4382  C   GLU A 267     -37.371  13.359  34.232  1.00  0.00           C  
ATOM   4383  O   GLU A 267     -36.948  13.865  33.193  1.00  0.00           O  
ATOM   4384  CB  GLU A 267     -39.749  13.722  34.908  1.00  0.00           C  
ATOM   4385  CG  GLU A 267     -41.212  13.337  34.737  1.00  0.00           C  
ATOM   4386  CD  GLU A 267     -42.151  14.287  35.427  1.00  0.00           C  
ATOM   4387  OE1 GLU A 267     -41.682  15.159  36.119  1.00  0.00           O  
ATOM   4388  OE2 GLU A 267     -43.339  14.141  35.263  1.00  0.00           O  
ATOM   4389  H   GLU A 267     -39.284  11.374  35.888  1.00  0.00           H  
ATOM   4390  HA  GLU A 267     -39.075  12.519  33.266  1.00  0.00           H  
ATOM   4391 1HB  GLU A 267     -39.550  13.814  35.976  1.00  0.00           H  
ATOM   4392 2HB  GLU A 267     -39.608  14.707  34.463  1.00  0.00           H  
ATOM   4393 1HG  GLU A 267     -41.450  13.318  33.674  1.00  0.00           H  
ATOM   4394 2HG  GLU A 267     -41.362  12.334  35.133  1.00  0.00           H  
ATOM   4395  N   LEU A 268     -36.697  13.293  35.399  1.00  0.00           N  
ATOM   4396  CA  LEU A 268     -35.354  13.854  35.480  1.00  0.00           C  
ATOM   4397  C   LEU A 268     -34.401  13.139  34.531  1.00  0.00           C  
ATOM   4398  O   LEU A 268     -33.577  13.772  33.870  1.00  0.00           O  
ATOM   4399  CB  LEU A 268     -34.825  13.757  36.916  1.00  0.00           C  
ATOM   4400  CG  LEU A 268     -35.516  14.663  37.943  1.00  0.00           C  
ATOM   4401  CD1 LEU A 268     -35.014  14.323  39.340  1.00  0.00           C  
ATOM   4402  CD2 LEU A 268     -35.240  16.120  37.602  1.00  0.00           C  
ATOM   4403  H   LEU A 268     -37.137  12.856  36.196  1.00  0.00           H  
ATOM   4404  HA  LEU A 268     -35.400  14.905  35.194  1.00  0.00           H  
ATOM   4405 1HB  LEU A 268     -34.932  12.728  37.257  1.00  0.00           H  
ATOM   4406 2HB  LEU A 268     -33.764  14.008  36.914  1.00  0.00           H  
ATOM   4407  HG  LEU A 268     -36.591  14.482  37.922  1.00  0.00           H  
ATOM   4408 1HD1 LEU A 268     -35.506  14.967  40.070  1.00  0.00           H  
ATOM   4409 2HD1 LEU A 268     -35.242  13.281  39.565  1.00  0.00           H  
ATOM   4410 3HD1 LEU A 268     -33.937  14.478  39.387  1.00  0.00           H  
ATOM   4411 1HD2 LEU A 268     -35.733  16.764  38.331  1.00  0.00           H  
ATOM   4412 2HD2 LEU A 268     -34.166  16.301  37.624  1.00  0.00           H  
ATOM   4413 3HD2 LEU A 268     -35.625  16.339  36.606  1.00  0.00           H  
ATOM   4414  N   ALA A 269     -34.561  11.801  34.505  1.00  0.00           N  
ATOM   4415  CA  ALA A 269     -33.710  10.997  33.635  1.00  0.00           C  
ATOM   4416  C   ALA A 269     -33.917  11.363  32.171  1.00  0.00           C  
ATOM   4417  O   ALA A 269     -32.959  11.454  31.403  1.00  0.00           O  
ATOM   4418  CB  ALA A 269     -33.979   9.515  33.854  1.00  0.00           C  
ATOM   4419  H   ALA A 269     -35.269  11.378  35.089  1.00  0.00           H  
ATOM   4420  HA  ALA A 269     -32.671  11.208  33.889  1.00  0.00           H  
ATOM   4421 1HB  ALA A 269     -33.336   8.928  33.197  1.00  0.00           H  
ATOM   4422 2HB  ALA A 269     -33.770   9.257  34.892  1.00  0.00           H  
ATOM   4423 3HB  ALA A 269     -35.022   9.298  33.628  1.00  0.00           H  
ATOM   4424  N   LYS A 270     -35.208  11.563  31.837  1.00  0.00           N  
ATOM   4425  CA  LYS A 270     -35.543  11.920  30.464  1.00  0.00           C  
ATOM   4426  C   LYS A 270     -34.912  13.250  30.071  1.00  0.00           C  
ATOM   4427  O   LYS A 270     -34.403  13.403  28.961  1.00  0.00           O  
ATOM   4428  CB  LYS A 270     -37.060  11.984  30.281  1.00  0.00           C  
ATOM   4429  CG  LYS A 270     -37.756  10.630  30.325  1.00  0.00           C  
ATOM   4430  CD  LYS A 270     -39.261  10.776  30.158  1.00  0.00           C  
ATOM   4431  CE  LYS A 270     -39.959   9.425  30.214  1.00  0.00           C  
ATOM   4432  NZ  LYS A 270     -41.436   9.557  30.090  1.00  0.00           N  
ATOM   4433  H   LYS A 270     -35.921  11.462  32.545  1.00  0.00           H  
ATOM   4434  HA  LYS A 270     -35.144  11.153  29.800  1.00  0.00           H  
ATOM   4435 1HB  LYS A 270     -37.495  12.608  31.062  1.00  0.00           H  
ATOM   4436 2HB  LYS A 270     -37.292  12.448  29.323  1.00  0.00           H  
ATOM   4437 1HG  LYS A 270     -37.370   9.996  29.526  1.00  0.00           H  
ATOM   4438 2HG  LYS A 270     -37.550  10.146  31.279  1.00  0.00           H  
ATOM   4439 1HD  LYS A 270     -39.655  11.413  30.951  1.00  0.00           H  
ATOM   4440 2HD  LYS A 270     -39.476  11.246  29.198  1.00  0.00           H  
ATOM   4441 1HE  LYS A 270     -39.594   8.794  29.405  1.00  0.00           H  
ATOM   4442 2HE  LYS A 270     -39.729   8.936  31.160  1.00  0.00           H  
ATOM   4443 1HZ  LYS A 270     -41.861   8.641  30.132  1.00  0.00           H  
ATOM   4444 2HZ  LYS A 270     -41.789  10.126  30.847  1.00  0.00           H  
ATOM   4445 3HZ  LYS A 270     -41.663   9.992  29.208  1.00  0.00           H  
ATOM   4446  N   GLU A 271     -34.977  14.189  31.038  1.00  0.00           N  
ATOM   4447  CA  GLU A 271     -34.407  15.508  30.790  1.00  0.00           C  
ATOM   4448  C   GLU A 271     -32.906  15.423  30.541  1.00  0.00           C  
ATOM   4449  O   GLU A 271     -32.375  16.096  29.658  1.00  0.00           O  
ATOM   4450  CB  GLU A 271     -34.686  16.440  31.971  1.00  0.00           C  
ATOM   4451  CG  GLU A 271     -34.186  17.865  31.779  1.00  0.00           C  
ATOM   4452  CD  GLU A 271     -34.543  18.770  32.925  1.00  0.00           C  
ATOM   4453  OE1 GLU A 271     -35.552  18.539  33.547  1.00  0.00           O  
ATOM   4454  OE2 GLU A 271     -33.806  19.693  33.179  1.00  0.00           O  
ATOM   4455  H   GLU A 271     -35.419  13.961  31.917  1.00  0.00           H  
ATOM   4456  HA  GLU A 271     -34.875  15.925  29.897  1.00  0.00           H  
ATOM   4457 1HB  GLU A 271     -35.759  16.484  32.154  1.00  0.00           H  
ATOM   4458 2HB  GLU A 271     -34.216  16.040  32.869  1.00  0.00           H  
ATOM   4459 1HG  GLU A 271     -33.102  17.848  31.669  1.00  0.00           H  
ATOM   4460 2HG  GLU A 271     -34.611  18.267  30.859  1.00  0.00           H  
ATOM   4461  N   ILE A 272     -32.266  14.566  31.363  1.00  0.00           N  
ATOM   4462  CA  ILE A 272     -30.826  14.391  31.228  1.00  0.00           C  
ATOM   4463  C   ILE A 272     -30.465  13.832  29.858  1.00  0.00           C  
ATOM   4464  O   ILE A 272     -29.493  14.263  29.238  1.00  0.00           O  
ATOM   4465  CB  ILE A 272     -30.282  13.456  32.324  1.00  0.00           C  
ATOM   4466  CG1 ILE A 272     -30.391  14.123  33.698  1.00  0.00           C  
ATOM   4467  CG2 ILE A 272     -28.840  13.072  32.029  1.00  0.00           C  
ATOM   4468  CD1 ILE A 272     -30.137  13.184  34.855  1.00  0.00           C  
ATOM   4469  H   ILE A 272     -32.798  14.061  32.057  1.00  0.00           H  
ATOM   4470  HA  ILE A 272     -30.347  15.363  31.337  1.00  0.00           H  
ATOM   4471  HB  ILE A 272     -30.888  12.551  32.364  1.00  0.00           H  
ATOM   4472 1HG1 ILE A 272     -29.677  14.944  33.761  1.00  0.00           H  
ATOM   4473 2HG1 ILE A 272     -31.388  14.548  33.818  1.00  0.00           H  
ATOM   4474 1HG2 ILE A 272     -28.472  12.411  32.813  1.00  0.00           H  
ATOM   4475 2HG2 ILE A 272     -28.791  12.558  31.069  1.00  0.00           H  
ATOM   4476 3HG2 ILE A 272     -28.225  13.970  31.992  1.00  0.00           H  
ATOM   4477 1HD1 ILE A 272     -30.233  13.730  35.794  1.00  0.00           H  
ATOM   4478 2HD1 ILE A 272     -30.865  12.372  34.831  1.00  0.00           H  
ATOM   4479 3HD1 ILE A 272     -29.132  12.773  34.776  1.00  0.00           H  
ATOM   4480  N   ALA A 273     -31.296  12.860  29.430  1.00  0.00           N  
ATOM   4481  CA  ALA A 273     -31.062  12.242  28.131  1.00  0.00           C  
ATOM   4482  C   ALA A 273     -31.175  13.263  27.006  1.00  0.00           C  
ATOM   4483  O   ALA A 273     -30.378  13.258  26.068  1.00  0.00           O  
ATOM   4484  CB  ALA A 273     -32.038  11.097  27.906  1.00  0.00           C  
ATOM   4485  H   ALA A 273     -32.066  12.577  30.018  1.00  0.00           H  
ATOM   4486  HA  ALA A 273     -30.046  11.847  28.122  1.00  0.00           H  
ATOM   4487 1HB  ALA A 273     -31.851  10.645  26.932  1.00  0.00           H  
ATOM   4488 2HB  ALA A 273     -31.905  10.347  28.685  1.00  0.00           H  
ATOM   4489 3HB  ALA A 273     -33.058  11.477  27.939  1.00  0.00           H  
ATOM   4490  N   LEU A 274     -32.199  14.127  27.156  1.00  0.00           N  
ATOM   4491  CA  LEU A 274     -32.418  15.158  26.148  1.00  0.00           C  
ATOM   4492  C   LEU A 274     -31.226  16.103  26.060  1.00  0.00           C  
ATOM   4493  O   LEU A 274     -30.842  16.533  24.972  1.00  0.00           O  
ATOM   4494  CB  LEU A 274     -33.688  15.955  26.472  1.00  0.00           C  
ATOM   4495  CG  LEU A 274     -35.010  15.191  26.320  1.00  0.00           C  
ATOM   4496  CD1 LEU A 274     -36.155  16.048  26.840  1.00  0.00           C  
ATOM   4497  CD2 LEU A 274     -35.220  14.825  24.858  1.00  0.00           C  
ATOM   4498  H   LEU A 274     -32.798  14.044  27.965  1.00  0.00           H  
ATOM   4499  HA  LEU A 274     -32.545  14.673  25.180  1.00  0.00           H  
ATOM   4500 1HB  LEU A 274     -33.625  16.306  27.500  1.00  0.00           H  
ATOM   4501 2HB  LEU A 274     -33.730  16.823  25.815  1.00  0.00           H  
ATOM   4502  HG  LEU A 274     -34.975  14.281  26.920  1.00  0.00           H  
ATOM   4503 1HD1 LEU A 274     -37.094  15.505  26.733  1.00  0.00           H  
ATOM   4504 2HD1 LEU A 274     -35.988  16.278  27.893  1.00  0.00           H  
ATOM   4505 3HD1 LEU A 274     -36.204  16.975  26.269  1.00  0.00           H  
ATOM   4506 1HD2 LEU A 274     -36.159  14.282  24.751  1.00  0.00           H  
ATOM   4507 2HD2 LEU A 274     -35.256  15.734  24.258  1.00  0.00           H  
ATOM   4508 3HD2 LEU A 274     -34.397  14.198  24.518  1.00  0.00           H  
ATOM   4509  N   SER A 275     -30.636  16.427  27.224  1.00  0.00           N  
ATOM   4510  CA  SER A 275     -29.711  17.568  27.409  1.00  0.00           C  
ATOM   4511  C   SER A 275     -28.542  17.642  26.419  1.00  0.00           C  
ATOM   4512  O   SER A 275     -28.017  18.721  26.143  1.00  0.00           O  
ATOM   4513  CB  SER A 275     -29.149  17.526  28.816  1.00  0.00           C  
ATOM   4514  OG  SER A 275     -28.351  16.389  29.005  1.00  0.00           O  
ATOM   4515  H   SER A 275     -30.823  15.867  28.044  1.00  0.00           H  
ATOM   4516  HA  SER A 275     -30.273  18.494  27.282  1.00  0.00           H  
ATOM   4517 1HB  SER A 275     -28.557  18.423  28.999  1.00  0.00           H  
ATOM   4518 2HB  SER A 275     -29.967  17.522  29.535  1.00  0.00           H  
ATOM   4519  HG  SER A 275     -28.959  15.664  29.167  1.00  0.00           H  
ATOM   4520  N   GLY A 276     -28.118  16.508  25.874  1.00  0.00           N  
ATOM   4521  CA  GLY A 276     -26.897  16.480  25.064  1.00  0.00           C  
ATOM   4522  C   GLY A 276     -25.646  16.347  25.961  1.00  0.00           C  
ATOM   4523  O   GLY A 276     -24.726  17.162  25.886  1.00  0.00           O  
ATOM   4524  H   GLY A 276     -28.648  15.662  26.024  1.00  0.00           H  
ATOM   4525 1HA  GLY A 276     -26.943  15.646  24.363  1.00  0.00           H  
ATOM   4526 2HA  GLY A 276     -26.834  17.393  24.471  1.00  0.00           H  
ATOM   4527  N   LEU A 277     -25.638  15.306  26.805  1.00  0.00           N  
ATOM   4528  CA  LEU A 277     -24.260  15.644  27.204  1.00  0.00           C  
ATOM   4529  C   LEU A 277     -23.351  14.473  26.829  1.00  0.00           C  
ATOM   4530  O   LEU A 277     -23.827  13.387  26.498  1.00  0.00           O  
ATOM   4531  CB  LEU A 277     -24.173  15.925  28.710  1.00  0.00           C  
ATOM   4532  CG  LEU A 277     -24.374  14.711  29.625  1.00  0.00           C  
ATOM   4533  CD1 LEU A 277     -23.856  15.035  31.020  1.00  0.00           C  
ATOM   4534  CD2 LEU A 277     -25.849  14.341  29.662  1.00  0.00           C  
ATOM   4535  H   LEU A 277     -26.460  14.723  26.875  1.00  0.00           H  
ATOM   4536  HA  LEU A 277     -23.953  16.538  26.662  1.00  0.00           H  
ATOM   4537 1HB  LEU A 277     -23.192  16.346  28.928  1.00  0.00           H  
ATOM   4538 2HB  LEU A 277     -24.929  16.665  28.970  1.00  0.00           H  
ATOM   4539  HG  LEU A 277     -23.798  13.868  29.244  1.00  0.00           H  
ATOM   4540 1HD1 LEU A 277     -23.999  14.172  31.671  1.00  0.00           H  
ATOM   4541 2HD1 LEU A 277     -22.795  15.277  30.967  1.00  0.00           H  
ATOM   4542 3HD1 LEU A 277     -24.404  15.887  31.422  1.00  0.00           H  
ATOM   4543 1HD2 LEU A 277     -25.992  13.478  30.312  1.00  0.00           H  
ATOM   4544 2HD2 LEU A 277     -26.426  15.183  30.045  1.00  0.00           H  
ATOM   4545 3HD2 LEU A 277     -26.188  14.097  28.655  1.00  0.00           H  
ATOM   4546  N   PRO A 278     -22.038  14.692  26.878  1.00  0.00           N  
ATOM   4547  CA  PRO A 278     -21.088  13.721  26.331  1.00  0.00           C  
ATOM   4548  C   PRO A 278     -21.301  12.347  26.945  1.00  0.00           C  
ATOM   4549  O   PRO A 278     -21.695  12.229  28.106  1.00  0.00           O  
ATOM   4550  CB  PRO A 278     -19.727  14.306  26.719  1.00  0.00           C  
ATOM   4551  CG  PRO A 278     -19.981  15.770  26.846  1.00  0.00           C  
ATOM   4552  CD  PRO A 278     -21.362  15.860  27.437  1.00  0.00           C  
ATOM   4553  HA  PRO A 278     -21.202  13.680  25.238  1.00  0.00           H  
ATOM   4554 1HB  PRO A 278     -19.375  13.851  27.656  1.00  0.00           H  
ATOM   4555 2HB  PRO A 278     -18.981  14.068  25.946  1.00  0.00           H  
ATOM   4556 1HG  PRO A 278     -19.215  16.234  27.484  1.00  0.00           H  
ATOM   4557 2HG  PRO A 278     -19.909  16.254  25.861  1.00  0.00           H  
ATOM   4558 1HD  PRO A 278     -21.296  15.809  28.534  1.00  0.00           H  
ATOM   4559 2HD  PRO A 278     -21.836  16.801  27.120  1.00  0.00           H  
ATOM   4560  N   LEU A 279     -21.038  11.309  26.158  1.00  0.00           N  
ATOM   4561  CA  LEU A 279     -21.589   9.991  26.444  1.00  0.00           C  
ATOM   4562  C   LEU A 279     -21.166   9.468  27.802  1.00  0.00           C  
ATOM   4563  O   LEU A 279     -21.970   8.888  28.532  1.00  0.00           O  
ATOM   4564  CB  LEU A 279     -21.154   8.997  25.360  1.00  0.00           C  
ATOM   4565  CG  LEU A 279     -21.677   7.564  25.523  1.00  0.00           C  
ATOM   4566  CD1 LEU A 279     -23.199   7.573  25.493  1.00  0.00           C  
ATOM   4567  CD2 LEU A 279     -21.113   6.688  24.414  1.00  0.00           C  
ATOM   4568  H   LEU A 279     -20.447  11.442  25.350  1.00  0.00           H  
ATOM   4569  HA  LEU A 279     -22.676  10.062  26.439  1.00  0.00           H  
ATOM   4570 1HB  LEU A 279     -21.494   9.366  24.394  1.00  0.00           H  
ATOM   4571 2HB  LEU A 279     -20.065   8.953  25.345  1.00  0.00           H  
ATOM   4572  HG  LEU A 279     -21.365   7.171  26.491  1.00  0.00           H  
ATOM   4573 1HD1 LEU A 279     -23.571   6.554  25.609  1.00  0.00           H  
ATOM   4574 2HD1 LEU A 279     -23.576   8.191  26.308  1.00  0.00           H  
ATOM   4575 3HD1 LEU A 279     -23.542   7.977  24.541  1.00  0.00           H  
ATOM   4576 1HD2 LEU A 279     -21.484   5.670  24.531  1.00  0.00           H  
ATOM   4577 2HD2 LEU A 279     -21.426   7.080  23.446  1.00  0.00           H  
ATOM   4578 3HD2 LEU A 279     -20.024   6.686  24.470  1.00  0.00           H  
ATOM   4579  N   GLU A 280     -19.897   9.650  28.193  1.00  0.00           N  
ATOM   4580  CA  GLU A 280     -19.552   9.080  29.489  1.00  0.00           C  
ATOM   4581  C   GLU A 280     -20.284   9.794  30.618  1.00  0.00           C  
ATOM   4582  O   GLU A 280     -20.770   9.159  31.555  1.00  0.00           O  
ATOM   4583  CB  GLU A 280     -18.041   9.156  29.719  1.00  0.00           C  
ATOM   4584  CG  GLU A 280     -17.217   8.283  28.783  1.00  0.00           C  
ATOM   4585  CD  GLU A 280     -17.009   8.909  27.432  1.00  0.00           C  
ATOM   4586  OE1 GLU A 280     -17.468  10.007  27.229  1.00  0.00           O  
ATOM   4587  OE2 GLU A 280     -16.389   8.287  26.601  1.00  0.00           O  
ATOM   4588  H   GLU A 280     -19.265  10.157  27.590  1.00  0.00           H  
ATOM   4589  HA  GLU A 280     -19.854   8.032  29.497  1.00  0.00           H  
ATOM   4590 1HB  GLU A 280     -17.706  10.187  29.597  1.00  0.00           H  
ATOM   4591 2HB  GLU A 280     -17.813   8.857  30.742  1.00  0.00           H  
ATOM   4592 1HG  GLU A 280     -16.245   8.097  29.238  1.00  0.00           H  
ATOM   4593 2HG  GLU A 280     -17.720   7.325  28.661  1.00  0.00           H  
ATOM   4594  N   VAL A 281     -20.333  11.135  30.474  1.00  0.00           N  
ATOM   4595  CA  VAL A 281     -21.007  11.938  31.486  1.00  0.00           C  
ATOM   4596  C   VAL A 281     -22.486  11.582  31.576  1.00  0.00           C  
ATOM   4597  O   VAL A 281     -23.046  11.488  32.668  1.00  0.00           O  
ATOM   4598  CB  VAL A 281     -20.861  13.437  31.163  1.00  0.00           C  
ATOM   4599  CG1 VAL A 281     -21.726  14.269  32.097  1.00  0.00           C  
ATOM   4600  CG2 VAL A 281     -19.400  13.849  31.270  1.00  0.00           C  
ATOM   4601  H   VAL A 281     -19.900  11.558  29.665  1.00  0.00           H  
ATOM   4602  HA  VAL A 281     -20.540  11.740  32.452  1.00  0.00           H  
ATOM   4603  HB  VAL A 281     -21.217  13.617  30.149  1.00  0.00           H  
ATOM   4604 1HG1 VAL A 281     -21.611  15.326  31.854  1.00  0.00           H  
ATOM   4605 2HG1 VAL A 281     -22.771  13.982  31.977  1.00  0.00           H  
ATOM   4606 3HG1 VAL A 281     -21.417  14.099  33.128  1.00  0.00           H  
ATOM   4607 1HG2 VAL A 281     -19.304  14.910  31.040  1.00  0.00           H  
ATOM   4608 2HG2 VAL A 281     -19.043  13.663  32.283  1.00  0.00           H  
ATOM   4609 3HG2 VAL A 281     -18.806  13.269  30.563  1.00  0.00           H  
ATOM   4610  N   LEU A 282     -23.074  11.393  30.377  1.00  0.00           N  
ATOM   4611  CA  LEU A 282     -24.489  11.046  30.324  1.00  0.00           C  
ATOM   4612  C   LEU A 282     -24.756   9.714  31.013  1.00  0.00           C  
ATOM   4613  O   LEU A 282     -25.742   9.564  31.734  1.00  0.00           O  
ATOM   4614  CB  LEU A 282     -24.964  10.979  28.867  1.00  0.00           C  
ATOM   4615  CG  LEU A 282     -26.448  10.646  28.665  1.00  0.00           C  
ATOM   4616  CD1 LEU A 282     -27.303  11.709  29.342  1.00  0.00           C  
ATOM   4617  CD2 LEU A 282     -26.753  10.565  27.177  1.00  0.00           C  
ATOM   4618  H   LEU A 282     -22.523  11.496  29.537  1.00  0.00           H  
ATOM   4619  HA  LEU A 282     -25.055  11.820  30.841  1.00  0.00           H  
ATOM   4620 1HB  LEU A 282     -24.773  11.941  28.395  1.00  0.00           H  
ATOM   4621 2HB  LEU A 282     -24.380  10.220  28.345  1.00  0.00           H  
ATOM   4622  HG  LEU A 282     -26.673   9.688  29.135  1.00  0.00           H  
ATOM   4623 1HD1 LEU A 282     -28.358  11.472  29.199  1.00  0.00           H  
ATOM   4624 2HD1 LEU A 282     -27.079  11.732  30.408  1.00  0.00           H  
ATOM   4625 3HD1 LEU A 282     -27.088  12.682  28.903  1.00  0.00           H  
ATOM   4626 1HD2 LEU A 282     -27.807  10.327  27.034  1.00  0.00           H  
ATOM   4627 2HD2 LEU A 282     -26.529  11.522  26.707  1.00  0.00           H  
ATOM   4628 3HD2 LEU A 282     -26.140   9.786  26.722  1.00  0.00           H  
ATOM   4629  N   GLN A 283     -23.830   8.770  30.751  1.00  0.00           N  
ATOM   4630  CA  GLN A 283     -23.968   7.449  31.351  1.00  0.00           C  
ATOM   4631  C   GLN A 283     -23.910   7.526  32.871  1.00  0.00           C  
ATOM   4632  O   GLN A 283     -24.673   6.856  33.566  1.00  0.00           O  
ATOM   4633  CB  GLN A 283     -22.877   6.508  30.832  1.00  0.00           C  
ATOM   4634  CG  GLN A 283     -23.033   6.118  29.372  1.00  0.00           C  
ATOM   4635  CD  GLN A 283     -21.887   5.256  28.878  1.00  0.00           C  
ATOM   4636  OE1 GLN A 283     -20.766   5.336  29.388  1.00  0.00           O  
ATOM   4637  NE2 GLN A 283     -22.161   4.425  27.879  1.00  0.00           N  
ATOM   4638  H   GLN A 283     -23.056   8.996  30.142  1.00  0.00           H  
ATOM   4639  HA  GLN A 283     -24.940   7.042  31.071  1.00  0.00           H  
ATOM   4640 1HB  GLN A 283     -21.902   6.981  30.952  1.00  0.00           H  
ATOM   4641 2HB  GLN A 283     -22.872   5.594  31.426  1.00  0.00           H  
ATOM   4642 1HG  GLN A 283     -23.959   5.556  29.254  1.00  0.00           H  
ATOM   4643 2HG  GLN A 283     -23.066   7.024  28.767  1.00  0.00           H  
ATOM   4644 1HE2 GLN A 283     -21.445   3.831  27.511  1.00  0.00           H  
ATOM   4645 2HE2 GLN A 283     -23.084   4.392  27.494  1.00  0.00           H  
ATOM   4646  N   ALA A 284     -22.969   8.372  33.337  1.00  0.00           N  
ATOM   4647  CA  ALA A 284     -22.810   8.540  34.778  1.00  0.00           C  
ATOM   4648  C   ALA A 284     -24.077   9.104  35.409  1.00  0.00           C  
ATOM   4649  O   ALA A 284     -24.492   8.670  36.484  1.00  0.00           O  
ATOM   4650  CB  ALA A 284     -21.622   9.442  35.078  1.00  0.00           C  
ATOM   4651  H   ALA A 284     -22.392   8.876  32.680  1.00  0.00           H  
ATOM   4652  HA  ALA A 284     -22.627   7.558  35.215  1.00  0.00           H  
ATOM   4653 1HB  ALA A 284     -21.517   9.558  36.157  1.00  0.00           H  
ATOM   4654 2HB  ALA A 284     -20.714   8.997  34.671  1.00  0.00           H  
ATOM   4655 3HB  ALA A 284     -21.783  10.418  34.623  1.00  0.00           H  
ATOM   4656  N   ALA A 285     -24.656  10.084  34.686  1.00  0.00           N  
ATOM   4657  CA  ALA A 285     -25.876  10.708  35.180  1.00  0.00           C  
ATOM   4658  C   ALA A 285     -27.008   9.695  35.290  1.00  0.00           C  
ATOM   4659  O   ALA A 285     -27.767   9.699  36.260  1.00  0.00           O  
ATOM   4660  CB  ALA A 285     -26.285  11.862  34.276  1.00  0.00           C  
ATOM   4661  H   ALA A 285     -24.233  10.367  33.814  1.00  0.00           H  
ATOM   4662  HA  ALA A 285     -25.677  11.097  36.179  1.00  0.00           H  
ATOM   4663 1HB  ALA A 285     -27.198  12.318  34.658  1.00  0.00           H  
ATOM   4664 2HB  ALA A 285     -25.489  12.606  34.253  1.00  0.00           H  
ATOM   4665 3HB  ALA A 285     -26.461  11.489  33.268  1.00  0.00           H  
ATOM   4666  N   LEU A 286     -27.074   8.838  34.251  1.00  0.00           N  
ATOM   4667  CA  LEU A 286     -28.113   7.815  34.235  1.00  0.00           C  
ATOM   4668  C   LEU A 286     -27.967   6.862  35.414  1.00  0.00           C  
ATOM   4669  O   LEU A 286     -28.955   6.477  36.039  1.00  0.00           O  
ATOM   4670  CB  LEU A 286     -28.058   7.024  32.921  1.00  0.00           C  
ATOM   4671  CG  LEU A 286     -28.474   7.797  31.662  1.00  0.00           C  
ATOM   4672  CD1 LEU A 286     -28.193   6.948  30.430  1.00  0.00           C  
ATOM   4673  CD2 LEU A 286     -29.948   8.159  31.753  1.00  0.00           C  
ATOM   4674  H   LEU A 286     -26.401   8.920  33.502  1.00  0.00           H  
ATOM   4675  HA  LEU A 286     -29.083   8.306  34.308  1.00  0.00           H  
ATOM   4676 1HB  LEU A 286     -27.039   6.670  32.771  1.00  0.00           H  
ATOM   4677 2HB  LEU A 286     -28.713   6.158  33.009  1.00  0.00           H  
ATOM   4678  HG  LEU A 286     -27.880   8.708  31.582  1.00  0.00           H  
ATOM   4679 1HD1 LEU A 286     -28.489   7.496  29.535  1.00  0.00           H  
ATOM   4680 2HD1 LEU A 286     -27.129   6.719  30.380  1.00  0.00           H  
ATOM   4681 3HD1 LEU A 286     -28.762   6.020  30.490  1.00  0.00           H  
ATOM   4682 1HD2 LEU A 286     -30.244   8.709  30.859  1.00  0.00           H  
ATOM   4683 2HD2 LEU A 286     -30.543   7.249  31.832  1.00  0.00           H  
ATOM   4684 3HD2 LEU A 286     -30.117   8.781  32.633  1.00  0.00           H  
ATOM   4685  N   ARG A 287     -26.691   6.510  35.674  1.00  0.00           N  
ATOM   4686  CA  ARG A 287     -26.414   5.601  36.780  1.00  0.00           C  
ATOM   4687  C   ARG A 287     -26.845   6.204  38.110  1.00  0.00           C  
ATOM   4688  O   ARG A 287     -27.409   5.516  38.961  1.00  0.00           O  
ATOM   4689  CB  ARG A 287     -24.931   5.264  36.837  1.00  0.00           C  
ATOM   4690  CG  ARG A 287     -24.429   4.393  35.695  1.00  0.00           C  
ATOM   4691  CD  ARG A 287     -23.006   4.011  35.881  1.00  0.00           C  
ATOM   4692  NE  ARG A 287     -22.511   3.209  34.774  1.00  0.00           N  
ATOM   4693  CZ  ARG A 287     -21.864   3.703  33.701  1.00  0.00           C  
ATOM   4694  NH1 ARG A 287     -21.641   4.995  33.604  1.00  0.00           N  
ATOM   4695  NH2 ARG A 287     -21.452   2.889  32.744  1.00  0.00           N  
ATOM   4696  H   ARG A 287     -25.950   6.883  35.098  1.00  0.00           H  
ATOM   4697  HA  ARG A 287     -26.974   4.680  36.619  1.00  0.00           H  
ATOM   4698 1HB  ARG A 287     -24.348   6.184  36.830  1.00  0.00           H  
ATOM   4699 2HB  ARG A 287     -24.712   4.744  37.769  1.00  0.00           H  
ATOM   4700 1HG  ARG A 287     -25.025   3.482  35.644  1.00  0.00           H  
ATOM   4701 2HG  ARG A 287     -24.518   4.939  34.755  1.00  0.00           H  
ATOM   4702 1HD  ARG A 287     -22.394   4.910  35.951  1.00  0.00           H  
ATOM   4703 2HD  ARG A 287     -22.902   3.430  36.796  1.00  0.00           H  
ATOM   4704  HE  ARG A 287     -22.663   2.210  34.812  1.00  0.00           H  
ATOM   4705 1HH1 ARG A 287     -21.956   5.618  34.335  1.00  0.00           H  
ATOM   4706 2HH1 ARG A 287     -21.156   5.366  32.800  1.00  0.00           H  
ATOM   4707 1HH2 ARG A 287     -21.623   1.895  32.818  1.00  0.00           H  
ATOM   4708 2HH2 ARG A 287     -20.967   3.259  31.940  1.00  0.00           H  
ATOM   4709  N   THR A 288     -26.549   7.515  38.235  1.00  0.00           N  
ATOM   4710  CA  THR A 288     -26.910   8.215  39.462  1.00  0.00           C  
ATOM   4711  C   THR A 288     -28.419   8.216  39.671  1.00  0.00           C  
ATOM   4712  O   THR A 288     -28.901   8.023  40.787  1.00  0.00           O  
ATOM   4713  CB  THR A 288     -26.388   9.663  39.449  1.00  0.00           C  
ATOM   4714  OG1 THR A 288     -24.958   9.658  39.361  1.00  0.00           O  
ATOM   4715  CG2 THR A 288     -26.812  10.395  40.713  1.00  0.00           C  
ATOM   4716  H   THR A 288     -26.082   7.988  37.475  1.00  0.00           H  
ATOM   4717  HA  THR A 288     -26.455   7.694  40.304  1.00  0.00           H  
ATOM   4718  HB  THR A 288     -26.790  10.186  38.581  1.00  0.00           H  
ATOM   4719  HG1 THR A 288     -24.689   9.213  38.553  1.00  0.00           H  
ATOM   4720 1HG2 THR A 288     -26.435  11.417  40.685  1.00  0.00           H  
ATOM   4721 2HG2 THR A 288     -27.900  10.411  40.776  1.00  0.00           H  
ATOM   4722 3HG2 THR A 288     -26.406   9.882  41.583  1.00  0.00           H  
ATOM   4723  N   ILE A 289     -29.124   8.444  38.544  1.00  0.00           N  
ATOM   4724  CA  ILE A 289     -30.581   8.471  38.606  1.00  0.00           C  
ATOM   4725  C   ILE A 289     -31.138   7.126  39.052  1.00  0.00           C  
ATOM   4726  O   ILE A 289     -32.073   7.064  39.851  1.00  0.00           O  
ATOM   4727  CB  ILE A 289     -31.182   8.848  37.239  1.00  0.00           C  
ATOM   4728  CG1 ILE A 289     -30.854  10.304  36.895  1.00  0.00           C  
ATOM   4729  CG2 ILE A 289     -32.686   8.624  37.240  1.00  0.00           C  
ATOM   4730  CD1 ILE A 289     -31.167  10.678  35.465  1.00  0.00           C  
ATOM   4731  H   ILE A 289     -28.629   8.591  37.676  1.00  0.00           H  
ATOM   4732  HA  ILE A 289     -30.882   9.223  39.334  1.00  0.00           H  
ATOM   4733  HB  ILE A 289     -30.732   8.232  36.462  1.00  0.00           H  
ATOM   4734 1HG1 ILE A 289     -31.416  10.968  37.552  1.00  0.00           H  
ATOM   4735 2HG1 ILE A 289     -29.795  10.490  37.072  1.00  0.00           H  
ATOM   4736 1HG2 ILE A 289     -33.095   8.896  36.267  1.00  0.00           H  
ATOM   4737 2HG2 ILE A 289     -32.897   7.574  37.441  1.00  0.00           H  
ATOM   4738 3HG2 ILE A 289     -33.146   9.241  38.012  1.00  0.00           H  
ATOM   4739 1HD1 ILE A 289     -30.907  11.724  35.297  1.00  0.00           H  
ATOM   4740 2HD1 ILE A 289     -30.587  10.048  34.789  1.00  0.00           H  
ATOM   4741 3HD1 ILE A 289     -32.229  10.534  35.274  1.00  0.00           H  
ATOM   4742  N   GLU A 290     -30.515   6.067  38.496  1.00  0.00           N  
ATOM   4743  CA  GLU A 290     -30.952   4.719  38.841  1.00  0.00           C  
ATOM   4744  C   GLU A 290     -30.763   4.443  40.328  1.00  0.00           C  
ATOM   4745  O   GLU A 290     -31.623   3.843  40.972  1.00  0.00           O  
ATOM   4746  CB  GLU A 290     -30.185   3.681  38.019  1.00  0.00           C  
ATOM   4747  CG  GLU A 290     -30.541   3.664  36.539  1.00  0.00           C  
ATOM   4748  CD  GLU A 290     -29.713   2.689  35.749  1.00  0.00           C  
ATOM   4749  OE1 GLU A 290     -28.805   2.121  36.308  1.00  0.00           O  
ATOM   4750  OE2 GLU A 290     -29.988   2.512  34.586  1.00  0.00           O  
ATOM   4751  H   GLU A 290     -29.756   6.227  37.849  1.00  0.00           H  
ATOM   4752  HA  GLU A 290     -32.015   4.630  38.612  1.00  0.00           H  
ATOM   4753 1HB  GLU A 290     -29.115   3.869  38.103  1.00  0.00           H  
ATOM   4754 2HB  GLU A 290     -30.375   2.686  38.420  1.00  0.00           H  
ATOM   4755 1HG  GLU A 290     -31.593   3.399  36.432  1.00  0.00           H  
ATOM   4756 2HG  GLU A 290     -30.404   4.664  36.131  1.00  0.00           H  
ATOM   4757  N   ASN A 291     -29.600   4.913  40.825  1.00  0.00           N  
ATOM   4758  CA  ASN A 291     -29.296   4.715  42.237  1.00  0.00           C  
ATOM   4759  C   ASN A 291     -30.318   5.416  43.123  1.00  0.00           C  
ATOM   4760  O   ASN A 291     -30.752   4.870  44.137  1.00  0.00           O  
ATOM   4761  CB  ASN A 291     -27.893   5.199  42.555  1.00  0.00           C  
ATOM   4762  CG  ASN A 291     -26.831   4.280  42.019  1.00  0.00           C  
ATOM   4763  OD1 ASN A 291     -27.073   3.086  41.808  1.00  0.00           O  
ATOM   4764  ND2 ASN A 291     -25.657   4.813  41.794  1.00  0.00           N  
ATOM   4765  H   ASN A 291     -28.960   5.394  40.209  1.00  0.00           H  
ATOM   4766  HA  ASN A 291     -29.355   3.648  42.458  1.00  0.00           H  
ATOM   4767 1HB  ASN A 291     -27.746   6.192  42.130  1.00  0.00           H  
ATOM   4768 2HB  ASN A 291     -27.773   5.283  43.635  1.00  0.00           H  
ATOM   4769 1HD2 ASN A 291     -24.911   4.249  41.438  1.00  0.00           H  
ATOM   4770 2HD2 ASN A 291     -25.505   5.783  41.980  1.00  0.00           H  
ATOM   4771  N   ILE A 292     -30.670   6.642  42.684  1.00  0.00           N  
ATOM   4772  CA  ILE A 292     -31.643   7.420  43.443  1.00  0.00           C  
ATOM   4773  C   ILE A 292     -32.991   6.710  43.498  1.00  0.00           C  
ATOM   4774  O   ILE A 292     -33.647   6.685  44.539  1.00  0.00           O  
ATOM   4775  CB  ILE A 292     -31.824   8.821  42.831  1.00  0.00           C  
ATOM   4776  CG1 ILE A 292     -30.520   9.618  42.928  1.00  0.00           C  
ATOM   4777  CG2 ILE A 292     -32.957   9.562  43.524  1.00  0.00           C  
ATOM   4778  CD1 ILE A 292     -30.045   9.842  44.346  1.00  0.00           C  
ATOM   4779  H   ILE A 292     -30.253   7.000  41.836  1.00  0.00           H  
ATOM   4780  HA  ILE A 292     -31.275   7.533  44.462  1.00  0.00           H  
ATOM   4781  HB  ILE A 292     -32.058   8.728  41.771  1.00  0.00           H  
ATOM   4782 1HG1 ILE A 292     -29.734   9.097  42.383  1.00  0.00           H  
ATOM   4783 2HG1 ILE A 292     -30.653  10.592  42.456  1.00  0.00           H  
ATOM   4784 1HG2 ILE A 292     -33.070  10.550  43.080  1.00  0.00           H  
ATOM   4785 2HG2 ILE A 292     -33.884   9.002  43.404  1.00  0.00           H  
ATOM   4786 3HG2 ILE A 292     -32.729   9.665  44.585  1.00  0.00           H  
ATOM   4787 1HD1 ILE A 292     -29.117  10.414  44.333  1.00  0.00           H  
ATOM   4788 2HD1 ILE A 292     -30.804  10.394  44.901  1.00  0.00           H  
ATOM   4789 3HD1 ILE A 292     -29.871   8.880  44.827  1.00  0.00           H  
ATOM   4790  N   ALA A 293     -33.357   6.145  42.330  1.00  0.00           N  
ATOM   4791  CA  ALA A 293     -34.627   5.433  42.249  1.00  0.00           C  
ATOM   4792  C   ALA A 293     -34.650   4.239  43.193  1.00  0.00           C  
ATOM   4793  O   ALA A 293     -35.655   3.977  43.854  1.00  0.00           O  
ATOM   4794  CB  ALA A 293     -34.893   4.983  40.820  1.00  0.00           C  
ATOM   4795  H   ALA A 293     -32.744   6.225  41.531  1.00  0.00           H  
ATOM   4796  HA  ALA A 293     -35.419   6.117  42.557  1.00  0.00           H  
ATOM   4797 1HB  ALA A 293     -35.844   4.454  40.776  1.00  0.00           H  
ATOM   4798 2HB  ALA A 293     -34.932   5.854  40.165  1.00  0.00           H  
ATOM   4799 3HB  ALA A 293     -34.094   4.320  40.493  1.00  0.00           H  
ATOM   4800  N   GLU A 294     -33.497   3.539  43.214  1.00  0.00           N  
ATOM   4801  CA  GLU A 294     -33.387   2.370  44.078  1.00  0.00           C  
ATOM   4802  C   GLU A 294     -33.545   2.752  45.544  1.00  0.00           C  
ATOM   4803  O   GLU A 294     -34.207   2.052  46.311  1.00  0.00           O  
ATOM   4804  CB  GLU A 294     -32.042   1.673  43.864  1.00  0.00           C  
ATOM   4805  CG  GLU A 294     -31.902   0.976  42.519  1.00  0.00           C  
ATOM   4806  CD  GLU A 294     -30.541   0.371  42.312  1.00  0.00           C  
ATOM   4807  OE1 GLU A 294     -29.686   0.582  43.139  1.00  0.00           O  
ATOM   4808  OE2 GLU A 294     -30.355  -0.303  41.327  1.00  0.00           O  
ATOM   4809  H   GLU A 294     -32.730   3.839  42.629  1.00  0.00           H  
ATOM   4810  HA  GLU A 294     -34.186   1.673  43.821  1.00  0.00           H  
ATOM   4811 1HB  GLU A 294     -31.237   2.403  43.948  1.00  0.00           H  
ATOM   4812 2HB  GLU A 294     -31.890   0.928  44.645  1.00  0.00           H  
ATOM   4813 1HG  GLU A 294     -32.651   0.187  42.450  1.00  0.00           H  
ATOM   4814 2HG  GLU A 294     -32.098   1.696  41.726  1.00  0.00           H  
ATOM   4815  N   GLN A 295     -32.906   3.891  45.882  1.00  0.00           N  
ATOM   4816  CA  GLN A 295     -32.977   4.370  47.257  1.00  0.00           C  
ATOM   4817  C   GLN A 295     -34.413   4.691  47.653  1.00  0.00           C  
ATOM   4818  O   GLN A 295     -34.845   4.380  48.763  1.00  0.00           O  
ATOM   4819  CB  GLN A 295     -32.094   5.606  47.441  1.00  0.00           C  
ATOM   4820  CG  GLN A 295     -30.605   5.331  47.324  1.00  0.00           C  
ATOM   4821  CD  GLN A 295     -30.100   4.405  48.416  1.00  0.00           C  
ATOM   4822  OE1 GLN A 295     -30.334   4.639  49.604  1.00  0.00           O  
ATOM   4823  NE2 GLN A 295     -29.403   3.347  48.017  1.00  0.00           N  
ATOM   4824  H   GLN A 295     -32.388   4.393  45.175  1.00  0.00           H  
ATOM   4825  HA  GLN A 295     -32.615   3.581  47.917  1.00  0.00           H  
ATOM   4826 1HB  GLN A 295     -32.357   6.356  46.694  1.00  0.00           H  
ATOM   4827 2HB  GLN A 295     -32.279   6.043  48.422  1.00  0.00           H  
ATOM   4828 1HG  GLN A 295     -30.407   4.862  46.360  1.00  0.00           H  
ATOM   4829 2HG  GLN A 295     -30.064   6.274  47.399  1.00  0.00           H  
ATOM   4830 1HE2 GLN A 295     -29.044   2.701  48.692  1.00  0.00           H  
ATOM   4831 2HE2 GLN A 295     -29.236   3.195  47.043  1.00  0.00           H  
ATOM   4832  N   VAL A 296     -35.114   5.325  46.692  1.00  0.00           N  
ATOM   4833  CA  VAL A 296     -36.503   5.690  46.944  1.00  0.00           C  
ATOM   4834  C   VAL A 296     -37.339   4.465  47.294  1.00  0.00           C  
ATOM   4835  O   VAL A 296     -38.104   4.479  48.258  1.00  0.00           O  
ATOM   4836  CB  VAL A 296     -37.106   6.384  45.708  1.00  0.00           C  
ATOM   4837  CG1 VAL A 296     -38.606   6.572  45.882  1.00  0.00           C  
ATOM   4838  CG2 VAL A 296     -36.418   7.721  45.478  1.00  0.00           C  
ATOM   4839  H   VAL A 296     -34.664   5.537  45.813  1.00  0.00           H  
ATOM   4840  HA  VAL A 296     -36.531   6.384  47.785  1.00  0.00           H  
ATOM   4841  HB  VAL A 296     -36.961   5.745  44.837  1.00  0.00           H  
ATOM   4842 1HG1 VAL A 296     -39.015   7.064  44.999  1.00  0.00           H  
ATOM   4843 2HG1 VAL A 296     -39.082   5.600  46.009  1.00  0.00           H  
ATOM   4844 3HG1 VAL A 296     -38.796   7.189  46.761  1.00  0.00           H  
ATOM   4845 1HG2 VAL A 296     -36.848   8.205  44.602  1.00  0.00           H  
ATOM   4846 2HG2 VAL A 296     -36.558   8.357  46.352  1.00  0.00           H  
ATOM   4847 3HG2 VAL A 296     -35.352   7.558  45.315  1.00  0.00           H  
ATOM   4848  N   SER A 297     -37.203   3.404  46.522  1.00  0.00           N  
ATOM   4849  CA  SER A 297     -38.150   2.305  46.626  1.00  0.00           C  
ATOM   4850  C   SER A 297     -38.346   1.926  48.098  1.00  0.00           C  
ATOM   4851  O   SER A 297     -39.434   1.518  48.504  1.00  0.00           O  
ATOM   4852  CB  SER A 297     -37.659   1.109  45.834  1.00  0.00           C  
ATOM   4853  OG  SER A 297     -36.465   0.607  46.370  1.00  0.00           O  
ATOM   4854  H   SER A 297     -36.437   3.369  45.864  1.00  0.00           H  
ATOM   4855  HA  SER A 297     -39.106   2.631  46.213  1.00  0.00           H  
ATOM   4856 1HB  SER A 297     -38.420   0.330  45.842  1.00  0.00           H  
ATOM   4857 2HB  SER A 297     -37.500   1.401  44.796  1.00  0.00           H  
ATOM   4858  HG  SER A 297     -35.767   1.180  46.043  1.00  0.00           H  
ATOM   4859  N   ARG A 298     -37.289   2.061  48.895  1.00  0.00           N  
ATOM   4860  CA  ARG A 298     -37.341   1.750  50.327  1.00  0.00           C  
ATOM   4861  C   ARG A 298     -38.182   2.751  51.126  1.00  0.00           C  
ATOM   4862  O   ARG A 298     -38.755   2.409  52.160  1.00  0.00           O  
ATOM   4863  CB  ARG A 298     -35.935   1.713  50.906  1.00  0.00           C  
ATOM   4864  CG  ARG A 298     -35.080   0.547  50.435  1.00  0.00           C  
ATOM   4865  CD  ARG A 298     -33.747   0.544  51.091  1.00  0.00           C  
ATOM   4866  NE  ARG A 298     -32.920  -0.561  50.633  1.00  0.00           N  
ATOM   4867  CZ  ARG A 298     -32.087  -0.506  49.575  1.00  0.00           C  
ATOM   4868  NH1 ARG A 298     -31.983   0.604  48.878  1.00  0.00           N  
ATOM   4869  NH2 ARG A 298     -31.376  -1.567  49.238  1.00  0.00           N  
ATOM   4870  H   ARG A 298     -36.417   2.390  48.505  1.00  0.00           H  
ATOM   4871  HA  ARG A 298     -37.794   0.765  50.450  1.00  0.00           H  
ATOM   4872 1HB  ARG A 298     -35.411   2.632  50.648  1.00  0.00           H  
ATOM   4873 2HB  ARG A 298     -35.991   1.663  51.994  1.00  0.00           H  
ATOM   4874 1HG  ARG A 298     -35.581  -0.391  50.673  1.00  0.00           H  
ATOM   4875 2HG  ARG A 298     -34.931   0.617  49.357  1.00  0.00           H  
ATOM   4876 1HD  ARG A 298     -33.228   1.475  50.865  1.00  0.00           H  
ATOM   4877 2HD  ARG A 298     -33.872   0.452  52.169  1.00  0.00           H  
ATOM   4878  HE  ARG A 298     -32.973  -1.431  51.145  1.00  0.00           H  
ATOM   4879 1HH1 ARG A 298     -32.526   1.415  49.135  1.00  0.00           H  
ATOM   4880 2HH1 ARG A 298     -31.359   0.645  48.085  1.00  0.00           H  
ATOM   4881 1HH2 ARG A 298     -31.456  -2.421  49.775  1.00  0.00           H  
ATOM   4882 2HH2 ARG A 298     -30.752  -1.526  48.446  1.00  0.00           H  
ATOM   4883  N   LEU A 299     -38.252   3.989  50.641  1.00  0.00           N  
ATOM   4884  CA  LEU A 299     -38.734   5.107  51.455  1.00  0.00           C  
ATOM   4885  C   LEU A 299     -40.221   4.995  51.768  1.00  0.00           C  
ATOM   4886  O   LEU A 299     -41.035   4.744  50.879  1.00  0.00           O  
ATOM   4887  CB  LEU A 299     -38.466   6.434  50.734  1.00  0.00           C  
ATOM   4888  CG  LEU A 299     -36.988   6.803  50.549  1.00  0.00           C  
ATOM   4889  CD1 LEU A 299     -36.882   8.072  49.715  1.00  0.00           C  
ATOM   4890  CD2 LEU A 299     -36.337   6.989  51.912  1.00  0.00           C  
ATOM   4891  H   LEU A 299     -37.965   4.161  49.688  1.00  0.00           H  
ATOM   4892  HA  LEU A 299     -38.193   5.106  52.400  1.00  0.00           H  
ATOM   4893 1HB  LEU A 299     -38.922   6.392  49.746  1.00  0.00           H  
ATOM   4894 2HB  LEU A 299     -38.940   7.238  51.297  1.00  0.00           H  
ATOM   4895  HG  LEU A 299     -36.478   6.005  50.009  1.00  0.00           H  
ATOM   4896 1HD1 LEU A 299     -35.832   8.335  49.583  1.00  0.00           H  
ATOM   4897 2HD1 LEU A 299     -37.338   7.905  48.739  1.00  0.00           H  
ATOM   4898 3HD1 LEU A 299     -37.398   8.886  50.223  1.00  0.00           H  
ATOM   4899 1HD2 LEU A 299     -35.287   7.251  51.780  1.00  0.00           H  
ATOM   4900 2HD2 LEU A 299     -36.845   7.788  52.452  1.00  0.00           H  
ATOM   4901 3HD2 LEU A 299     -36.412   6.062  52.480  1.00  0.00           H  
ATOM   4902  N   LYS A 300     -40.566   5.184  53.040  1.00  0.00           N  
ATOM   4903  CA  LYS A 300     -41.946   5.045  53.492  1.00  0.00           C  
ATOM   4904  C   LYS A 300     -42.492   6.331  54.104  1.00  0.00           C  
ATOM   4905  O   LYS A 300     -43.599   6.352  54.642  1.00  0.00           O  
ATOM   4906  CB  LYS A 300     -42.055   3.903  54.504  1.00  0.00           C  
ATOM   4907  CG  LYS A 300     -41.636   2.542  53.963  1.00  0.00           C  
ATOM   4908  CD  LYS A 300     -42.563   2.080  52.850  1.00  0.00           C  
ATOM   4909  CE  LYS A 300     -42.201   0.683  52.370  1.00  0.00           C  
ATOM   4910  NZ  LYS A 300     -43.074   0.233  51.253  1.00  0.00           N  
ATOM   4911  H   LYS A 300     -39.853   5.429  53.712  1.00  0.00           H  
ATOM   4912  HA  LYS A 300     -42.570   4.809  52.630  1.00  0.00           H  
ATOM   4913 1HB  LYS A 300     -41.434   4.125  55.371  1.00  0.00           H  
ATOM   4914 2HB  LYS A 300     -43.085   3.822  54.851  1.00  0.00           H  
ATOM   4915 1HG  LYS A 300     -40.618   2.602  53.576  1.00  0.00           H  
ATOM   4916 2HG  LYS A 300     -41.656   1.809  54.769  1.00  0.00           H  
ATOM   4917 1HD  LYS A 300     -43.593   2.076  53.211  1.00  0.00           H  
ATOM   4918 2HD  LYS A 300     -42.495   2.771  52.009  1.00  0.00           H  
ATOM   4919 1HE  LYS A 300     -41.165   0.671  52.033  1.00  0.00           H  
ATOM   4920 2HE  LYS A 300     -42.298  -0.022  53.196  1.00  0.00           H  
ATOM   4921 1HZ  LYS A 300     -42.802  -0.696  50.964  1.00  0.00           H  
ATOM   4922 2HZ  LYS A 300     -44.037   0.222  51.560  1.00  0.00           H  
ATOM   4923 3HZ  LYS A 300     -42.978   0.868  50.473  1.00  0.00           H  
ATOM   4924  N   ASP A 301     -41.715   7.404  54.022  1.00  0.00           N  
ATOM   4925  CA  ASP A 301     -42.130   8.691  54.573  1.00  0.00           C  
ATOM   4926  C   ASP A 301     -42.003   9.787  53.525  1.00  0.00           C  
ATOM   4927  O   ASP A 301     -41.272   9.641  52.545  1.00  0.00           O  
ATOM   4928  CB  ASP A 301     -41.292   9.051  55.802  1.00  0.00           C  
ATOM   4929  CG  ASP A 301     -41.918  10.154  56.644  1.00  0.00           C
[truncated: 220,894 more chars]
