# Supplementary material for: Blueprinting extendable nanomaterials with standardized protein blocks
Source: Nature. 2024 Mar 13;627(8005):898–904. doi: 10.1038/s41586-024-07188-4 (PMC10972742; doi:10.1038/s41586-024-07188-4)
Supplement: Supplementary file 4 — Design models with ideal backbones as well as experimentally determined structures for comparison. For reference to design names, see Supplementary Fig. 1. [file 41586_2024_7188_MOESM4_ESM.zip › THR25_design.pdb]

HEADER                                            22-OCT-21   XXXX              
EXPDTA    THEORETICAL MODEL                                                     
REMARK 220                                                                      
REMARK 220 EXPERIMENTAL DETAILS                                                 
REMARK 220  EXPERIMENT TYPE                : THEORETICAL MODELLING              
REMARK 220  DATE OF DATA COLLECTION        : 22-OCT-21                          
REMARK 220                                                                      
REMARK 220 REMARK: MODEL GENERATED BY ROSETTA                                   
REMARK 220  VERSION 2021.41+HEAD.36da336f772                                    
ATOM      1  N   SER A   1     -64.955 -19.686   3.877  1.00  0.00           N  
ATOM      2  CA  SER A   1     -64.308 -19.122   5.077  1.00  0.00           C  
ATOM      3  C   SER A   1     -63.824 -20.191   6.101  1.00  0.00           C  
ATOM      4  O   SER A   1     -64.347 -21.305   6.144  1.00  0.00           O  
ATOM      5  CB  SER A   1     -65.273 -18.173   5.760  1.00  0.00           C  
ATOM      6  OG  SER A   1     -65.598 -17.098   4.922  1.00  0.00           O  
ATOM      7 1H   SER A   1     -65.237 -18.943   3.270  1.00  0.00           H  
ATOM      8 2H   SER A   1     -64.309 -20.281   3.398  1.00  0.00           H  
ATOM      9 3H   SER A   1     -65.758 -20.217   4.149  1.00  0.00           H  
ATOM     10  HA  SER A   1     -63.426 -18.562   4.764  1.00  0.00           H  
ATOM     11 1HB  SER A   1     -66.180 -18.711   6.033  1.00  0.00           H  
ATOM     12 2HB  SER A   1     -64.825 -17.798   6.679  1.00  0.00           H  
ATOM     13  HG  SER A   1     -66.265 -17.427   4.315  1.00  0.00           H  
ATOM     14  N   ASP A   2     -62.814 -19.811   6.914  1.00  0.00           N  
ATOM     15  CA  ASP A   2     -62.891 -21.092   7.650  1.00  0.00           C  
ATOM     16  C   ASP A   2     -63.842 -20.976   8.840  1.00  0.00           C  
ATOM     17  O   ASP A   2     -64.653 -20.053   8.912  1.00  0.00           O  
ATOM     18  CB  ASP A   2     -61.507 -21.525   8.140  1.00  0.00           C  
ATOM     19  CG  ASP A   2     -60.937 -20.595   9.203  1.00  0.00           C  
ATOM     20  OD1 ASP A   2     -61.638 -19.705   9.623  1.00  0.00           O  
ATOM     21  OD2 ASP A   2     -59.807 -20.784   9.585  1.00  0.00           O  
ATOM     22  H   ASP A   2     -62.390 -18.904   6.781  1.00  0.00           H  
ATOM     23  HA  ASP A   2     -63.276 -21.857   6.974  1.00  0.00           H  
ATOM     24 1HB  ASP A   2     -61.565 -22.532   8.552  1.00  0.00           H  
ATOM     25 2HB  ASP A   2     -60.816 -21.556   7.297  1.00  0.00           H  
ATOM     26  N   ASP A   3     -63.745 -21.916   9.779  1.00  0.00           N  
ATOM     27  CA  ASP A   3     -64.770 -22.053  10.811  1.00  0.00           C  
ATOM     28  C   ASP A   3     -64.677 -20.972  11.901  1.00  0.00           C  
ATOM     29  O   ASP A   3     -65.695 -20.476  12.385  1.00  0.00           O  
ATOM     30  CB  ASP A   3     -64.674 -23.437  11.457  1.00  0.00           C  
ATOM     31  CG  ASP A   3     -65.086 -24.561  10.515  1.00  0.00           C  
ATOM     32  OD1 ASP A   3     -66.258 -24.692  10.255  1.00  0.00           O  
ATOM     33  OD2 ASP A   3     -64.224 -25.277  10.065  1.00  0.00           O  
ATOM     34  H   ASP A   3     -62.950 -22.538   9.772  1.00  0.00           H  
ATOM     35  HA  ASP A   3     -65.749 -21.955  10.341  1.00  0.00           H  
ATOM     36 1HB  ASP A   3     -63.650 -23.615  11.786  1.00  0.00           H  
ATOM     37 2HB  ASP A   3     -65.312 -23.471  12.341  1.00  0.00           H  
ATOM     38  N   LYS A   4     -63.459 -20.568  12.328  1.00  0.00           N  
ATOM     39  CA  LYS A   4     -63.442 -19.532  13.355  1.00  0.00           C  
ATOM     40  C   LYS A   4     -64.006 -18.220  12.824  1.00  0.00           C  
ATOM     41  O   LYS A   4     -64.757 -17.531  13.514  1.00  0.00           O  
ATOM     42  CB  LYS A   4     -62.021 -19.320  13.878  1.00  0.00           C  
ATOM     43  CG  LYS A   4     -61.483 -20.469  14.721  1.00  0.00           C  
ATOM     44  CD  LYS A   4     -60.061 -20.194  15.187  1.00  0.00           C  
ATOM     45  CE  LYS A   4     -59.519 -21.346  16.020  1.00  0.00           C  
ATOM     46  NZ  LYS A   4     -58.115 -21.108  16.451  1.00  0.00           N  
ATOM     47  H   LYS A   4     -62.633 -20.989  11.929  1.00  0.00           H  
ATOM     48  HA  LYS A   4     -64.074 -19.855  14.183  1.00  0.00           H  
ATOM     49 1HB  LYS A   4     -61.342 -19.175  13.038  1.00  0.00           H  
ATOM     50 2HB  LYS A   4     -61.988 -18.416  14.486  1.00  0.00           H  
ATOM     51 1HG  LYS A   4     -62.122 -20.611  15.593  1.00  0.00           H  
ATOM     52 2HG  LYS A   4     -61.493 -21.387  14.133  1.00  0.00           H  
ATOM     53 1HD  LYS A   4     -59.416 -20.048  14.320  1.00  0.00           H  
ATOM     54 2HD  LYS A   4     -60.045 -19.285  15.788  1.00  0.00           H  
ATOM     55 1HE  LYS A   4     -60.140 -21.479  16.905  1.00  0.00           H  
ATOM     56 2HE  LYS A   4     -59.555 -22.266  15.437  1.00  0.00           H  
ATOM     57 1HZ  LYS A   4     -57.792 -21.893  17.000  1.00  0.00           H  
ATOM     58 2HZ  LYS A   4     -57.525 -21.001  15.637  1.00  0.00           H  
ATOM     59 3HZ  LYS A   4     -58.071 -20.268  17.010  1.00  0.00           H  
ATOM     60  N   LYS A   5     -63.602 -17.922  11.572  1.00  0.00           N  
ATOM     61  CA  LYS A   5     -64.071 -16.692  10.945  1.00  0.00           C  
ATOM     62  C   LYS A   5     -65.586 -16.697  10.789  1.00  0.00           C  
ATOM     63  O   LYS A   5     -66.247 -15.684  11.023  1.00  0.00           O  
ATOM     64  CB  LYS A   5     -63.404 -16.496   9.583  1.00  0.00           C  
ATOM     65  CG  LYS A   5     -61.925 -16.138   9.653  1.00  0.00           C  
ATOM     66  CD  LYS A   5     -61.352 -15.884   8.267  1.00  0.00           C  
ATOM     67  CE  LYS A   5     -59.909 -15.407   8.343  1.00  0.00           C  
ATOM     68  NZ  LYS A   5     -59.003 -16.457   8.881  1.00  0.00           N  
ATOM     69  H   LYS A   5     -62.981 -18.557  11.091  1.00  0.00           H  
ATOM     70  HA  LYS A   5     -63.805 -15.852  11.588  1.00  0.00           H  
ATOM     71 1HB  LYS A   5     -63.499 -17.410   8.996  1.00  0.00           H  
ATOM     72 2HB  LYS A   5     -63.915 -15.703   9.038  1.00  0.00           H  
ATOM     73 1HG  LYS A   5     -61.796 -15.241  10.260  1.00  0.00           H  
ATOM     74 2HG  LYS A   5     -61.375 -16.953  10.121  1.00  0.00           H  
ATOM     75 1HD  LYS A   5     -61.391 -16.804   7.682  1.00  0.00           H  
ATOM     76 2HD  LYS A   5     -61.949 -15.126   7.759  1.00  0.00           H  
ATOM     77 1HE  LYS A   5     -59.567 -15.124   7.348  1.00  0.00           H  
ATOM     78 2HE  LYS A   5     -59.849 -14.529   8.986  1.00  0.00           H  
ATOM     79 1HZ  LYS A   5     -58.058 -16.102   8.915  1.00  0.00           H  
ATOM     80 2HZ  LYS A   5     -59.300 -16.715   9.812  1.00  0.00           H  
ATOM     81 3HZ  LYS A   5     -59.035 -17.270   8.281  1.00  0.00           H  
ATOM     82  N   THR A   6     -66.089 -17.882  10.386  1.00  0.00           N  
ATOM     83  CA  THR A   6     -67.528 -18.020  10.199  1.00  0.00           C  
ATOM     84  C   THR A   6     -68.277 -17.794  11.507  1.00  0.00           C  
ATOM     85  O   THR A   6     -69.322 -17.143  11.530  1.00  0.00           O  
ATOM     86  CB  THR A   6     -67.882 -19.408   9.633  1.00  0.00           C  
ATOM     87  OG1 THR A   6     -67.263 -19.575   8.351  1.00  0.00           O  
ATOM     88  CG2 THR A   6     -69.389 -19.556   9.487  1.00  0.00           C  
ATOM     89  H   THR A   6     -65.458 -18.653  10.220  1.00  0.00           H  
ATOM     90  HA  THR A   6     -67.859 -17.264   9.487  1.00  0.00           H  
ATOM     91  HB  THR A   6     -67.510 -20.181  10.305  1.00  0.00           H  
ATOM     92  HG1 THR A   6     -66.340 -19.814   8.470  1.00  0.00           H  
ATOM     93 1HG2 THR A   6     -69.620 -20.542   9.086  1.00  0.00           H  
ATOM     94 2HG2 THR A   6     -69.861 -19.440  10.463  1.00  0.00           H  
ATOM     95 3HG2 THR A   6     -69.765 -18.791   8.809  1.00  0.00           H  
ATOM     96  N   GLU A   7     -67.687 -18.365  12.577  1.00  0.00           N  
ATOM     97  CA  GLU A   7     -68.303 -18.223  13.891  1.00  0.00           C  
ATOM     98  C   GLU A   7     -68.366 -16.761  14.315  1.00  0.00           C  
ATOM     99  O   GLU A   7     -69.367 -16.308  14.870  1.00  0.00           O  
ATOM    100  CB  GLU A   7     -67.530 -19.034  14.934  1.00  0.00           C  
ATOM    101  CG  GLU A   7     -68.136 -19.003  16.330  1.00  0.00           C  
ATOM    102  CD  GLU A   7     -67.394 -19.870  17.308  1.00  0.00           C  
ATOM    103  OE1 GLU A   7     -66.829 -20.853  16.893  1.00  0.00           O  
ATOM    104  OE2 GLU A   7     -67.393 -19.549  18.474  1.00  0.00           O  
ATOM    105  H   GLU A   7     -66.828 -18.880  12.449  1.00  0.00           H  
ATOM    106  HA  GLU A   7     -69.323 -18.605  13.838  1.00  0.00           H  
ATOM    107 1HB  GLU A   7     -67.474 -20.075  14.616  1.00  0.00           H  
ATOM    108 2HB  GLU A   7     -66.510 -18.657  15.004  1.00  0.00           H  
ATOM    109 1HG  GLU A   7     -68.131 -17.976  16.695  1.00  0.00           H  
ATOM    110 2HG  GLU A   7     -69.172 -19.333  16.272  1.00  0.00           H  
ATOM    111  N   LEU A   8     -67.249 -16.062  14.024  1.00  0.00           N  
ATOM    112  CA  LEU A   8     -67.181 -14.649  14.378  1.00  0.00           C  
ATOM    113  C   LEU A   8     -68.249 -13.846  13.645  1.00  0.00           C  
ATOM    114  O   LEU A   8     -68.882 -12.963  14.224  1.00  0.00           O  
ATOM    115  CB  LEU A   8     -65.793 -14.087  14.047  1.00  0.00           C  
ATOM    116  CG  LEU A   8     -64.641 -14.600  14.921  1.00  0.00           C  
ATOM    117  CD1 LEU A   8     -63.316 -14.101  14.361  1.00  0.00           C  
ATOM    118  CD2 LEU A   8     -64.842 -14.128  16.354  1.00  0.00           C  
ATOM    119  H   LEU A   8     -66.481 -16.531  13.567  1.00  0.00           H  
ATOM    120  HA  LEU A   8     -67.352 -14.552  15.449  1.00  0.00           H  
ATOM    121 1HB  LEU A   8     -65.557 -14.330  13.012  1.00  0.00           H  
ATOM    122 2HB  LEU A   8     -65.825 -13.002  14.145  1.00  0.00           H  
ATOM    123  HG  LEU A   8     -64.624 -15.690  14.897  1.00  0.00           H  
ATOM    124 1HD1 LEU A   8     -62.498 -14.466  14.982  1.00  0.00           H  
ATOM    125 2HD1 LEU A   8     -63.190 -14.470  13.343  1.00  0.00           H  
ATOM    126 3HD1 LEU A   8     -63.310 -13.012  14.357  1.00  0.00           H  
ATOM    127 1HD2 LEU A   8     -64.024 -14.493  16.975  1.00  0.00           H  
ATOM    128 2HD2 LEU A   8     -64.858 -13.038  16.379  1.00  0.00           H  
ATOM    129 3HD2 LEU A   8     -65.788 -14.513  16.735  1.00  0.00           H  
ATOM    130  N   MET A   9     -68.408 -14.203  12.354  1.00  0.00           N  
ATOM    131  CA  MET A   9     -69.400 -13.512  11.540  1.00  0.00           C  
ATOM    132  C   MET A   9     -70.805 -13.716  12.093  1.00  0.00           C  
ATOM    133  O   MET A   9     -71.608 -12.784  12.133  1.00  0.00           O  
ATOM    134  CB  MET A   9     -69.322 -13.992  10.092  1.00  0.00           C  
ATOM    135  CG  MET A   9     -70.327 -13.335   9.156  1.00  0.00           C  
ATOM    136  SD  MET A   9     -71.944 -14.134   9.200  1.00  0.00           S  
ATOM    137  CE  MET A   9     -71.580 -15.678   8.371  1.00  0.00           C  
ATOM    138  H   MET A   9     -67.835 -14.943  11.974  1.00  0.00           H  
ATOM    139  HA  MET A   9     -69.187 -12.443  11.567  1.00  0.00           H  
ATOM    140 1HB  MET A   9     -68.325 -13.800   9.699  1.00  0.00           H  
ATOM    141 2HB  MET A   9     -69.487 -15.069  10.056  1.00  0.00           H  
ATOM    142 1HG  MET A   9     -70.451 -12.289   9.432  1.00  0.00           H  
ATOM    143 2HG  MET A   9     -69.951 -13.374   8.134  1.00  0.00           H  
ATOM    144 1HE  MET A   9     -72.485 -16.285   8.319  1.00  0.00           H  
ATOM    145 2HE  MET A   9     -71.221 -15.474   7.361  1.00  0.00           H  
ATOM    146 3HE  MET A   9     -70.813 -16.218   8.927  1.00  0.00           H  
ATOM    147  N   LEU A  10     -71.047 -14.975  12.509  1.00  0.00           N  
ATOM    148  CA  LEU A  10     -72.356 -15.305  13.062  1.00  0.00           C  
ATOM    149  C   LEU A  10     -72.639 -14.501  14.324  1.00  0.00           C  
ATOM    150  O   LEU A  10     -73.752 -14.016  14.527  1.00  0.00           O  
ATOM    151  CB  LEU A  10     -72.437 -16.804  13.374  1.00  0.00           C  
ATOM    152  CG  LEU A  10     -72.459 -17.737  12.157  1.00  0.00           C  
ATOM    153  CD1 LEU A  10     -72.354 -19.183  12.622  1.00  0.00           C  
ATOM    154  CD2 LEU A  10     -73.737 -17.508  11.364  1.00  0.00           C  
ATOM    155  H   LEU A  10     -70.317 -15.669  12.431  1.00  0.00           H  
ATOM    156  HA  LEU A  10     -73.116 -15.059  12.321  1.00  0.00           H  
ATOM    157 1HB  LEU A  10     -71.579 -17.078  13.986  1.00  0.00           H  
ATOM    158 2HB  LEU A  10     -73.343 -16.991  13.951  1.00  0.00           H  
ATOM    159  HG  LEU A  10     -71.596 -17.528  11.523  1.00  0.00           H  
ATOM    160 1HD1 LEU A  10     -72.370 -19.846  11.757  1.00  0.00           H  
ATOM    161 2HD1 LEU A  10     -71.422 -19.323  13.169  1.00  0.00           H  
ATOM    162 3HD1 LEU A  10     -73.196 -19.417  13.273  1.00  0.00           H  
ATOM    163 1HD2 LEU A  10     -73.752 -18.171  10.498  1.00  0.00           H  
ATOM    164 2HD2 LEU A  10     -74.600 -17.718  11.997  1.00  0.00           H  
ATOM    165 3HD2 LEU A  10     -73.777 -16.472  11.029  1.00  0.00           H  
ATOM    166  N   ARG A  11     -71.577 -14.391  15.149  1.00  0.00           N  
ATOM    167  CA  ARG A  11     -71.715 -13.644  16.393  1.00  0.00           C  
ATOM    168  C   ARG A  11     -72.051 -12.183  16.124  1.00  0.00           C  
ATOM    169  O   ARG A  11     -72.886 -11.592  16.809  1.00  0.00           O  
ATOM    170  CB  ARG A  11     -70.435 -13.725  17.211  1.00  0.00           C  
ATOM    171  CG  ARG A  11     -70.152 -15.088  17.824  1.00  0.00           C  
ATOM    172  CD  ARG A  11     -68.903 -15.080  18.628  1.00  0.00           C  
ATOM    173  NE  ARG A  11     -68.584 -16.401  19.146  1.00  0.00           N  
ATOM    174  CZ  ARG A  11     -69.097 -16.922  20.278  1.00  0.00           C  
ATOM    175  NH1 ARG A  11     -69.950 -16.225  20.995  1.00  0.00           N  
ATOM    176  NH2 ARG A  11     -68.743 -18.135  20.666  1.00  0.00           N  
ATOM    177  H   ARG A  11     -70.705 -14.828  14.888  1.00  0.00           H  
ATOM    178  HA  ARG A  11     -72.527 -14.085  16.973  1.00  0.00           H  
ATOM    179 1HB  ARG A  11     -69.585 -13.463  16.583  1.00  0.00           H  
ATOM    180 2HB  ARG A  11     -70.476 -13.000  18.024  1.00  0.00           H  
ATOM    181 1HG  ARG A  11     -70.978 -15.372  18.476  1.00  0.00           H  
ATOM    182 2HG  ARG A  11     -70.045 -15.828  17.030  1.00  0.00           H  
ATOM    183 1HD  ARG A  11     -68.072 -14.749  18.006  1.00  0.00           H  
ATOM    184 2HD  ARG A  11     -69.018 -14.401  19.472  1.00  0.00           H  
ATOM    185  HE  ARG A  11     -67.932 -16.967  18.621  1.00  0.00           H  
ATOM    186 1HH1 ARG A  11     -70.221 -15.298  20.699  1.00  0.00           H  
ATOM    187 2HH1 ARG A  11     -70.335 -16.617  21.843  1.00  0.00           H  
ATOM    188 1HH2 ARG A  11     -68.088 -18.671  20.114  1.00  0.00           H  
ATOM    189 2HH2 ARG A  11     -69.128 -18.526  21.513  1.00  0.00           H  
ATOM    190  N   LEU A  12     -71.358 -11.645  15.099  1.00  0.00           N  
ATOM    191  CA  LEU A  12     -71.586 -10.251  14.737  1.00  0.00           C  
ATOM    192  C   LEU A  12     -73.025 -10.028  14.291  1.00  0.00           C  
ATOM    193  O   LEU A  12     -73.647  -9.027  14.646  1.00  0.00           O  
ATOM    194  CB  LEU A  12     -70.626  -9.829  13.618  1.00  0.00           C  
ATOM    195  CG  LEU A  12     -70.673  -8.347  13.224  1.00  0.00           C  
ATOM    196  CD1 LEU A  12     -71.877  -8.099  12.325  1.00  0.00           C  
ATOM    197  CD2 LEU A  12     -70.742  -7.490  14.479  1.00  0.00           C  
ATOM    198  H   LEU A  12     -70.693 -12.218  14.600  1.00  0.00           H  
ATOM    199  HA  LEU A  12     -71.398  -9.631  15.613  1.00  0.00           H  
ATOM    200 1HB  LEU A  12     -69.608 -10.056  13.931  1.00  0.00           H  
ATOM    201 2HB  LEU A  12     -70.850 -10.416  12.728  1.00  0.00           H  
ATOM    202  HG  LEU A  12     -69.777  -8.092  12.659  1.00  0.00           H  
ATOM    203 1HD1 LEU A  12     -71.911  -7.046  12.045  1.00  0.00           H  
ATOM    204 2HD1 LEU A  12     -71.792  -8.710  11.427  1.00  0.00           H  
ATOM    205 3HD1 LEU A  12     -72.790  -8.362  12.859  1.00  0.00           H  
ATOM    206 1HD2 LEU A  12     -70.775  -6.437  14.199  1.00  0.00           H  
ATOM    207 2HD2 LEU A  12     -71.639  -7.743  15.044  1.00  0.00           H  
ATOM    208 3HD2 LEU A  12     -69.861  -7.674  15.094  1.00  0.00           H  
ATOM    209  N   VAL A  13     -73.508 -11.008  13.500  1.00  0.00           N  
ATOM    210  CA  VAL A  13     -74.876 -10.915  13.003  1.00  0.00           C  
ATOM    211  C   VAL A  13     -75.879 -10.919  14.150  1.00  0.00           C  
ATOM    212  O   VAL A  13     -76.854 -10.167  14.137  1.00  0.00           O  
ATOM    213  CB  VAL A  13     -75.181 -12.088  12.054  1.00  0.00           C  
ATOM    214  CG1 VAL A  13     -76.658 -12.111  11.692  1.00  0.00           C  
ATOM    215  CG2 VAL A  13     -74.321 -11.980  10.804  1.00  0.00           C  
ATOM    216  H   VAL A  13     -72.913 -11.790  13.266  1.00  0.00           H  
ATOM    217  HA  VAL A  13     -74.980  -9.980  12.450  1.00  0.00           H  
ATOM    218  HB  VAL A  13     -74.962 -13.025  12.567  1.00  0.00           H  
ATOM    219 1HG1 VAL A  13     -76.856 -12.947  11.021  1.00  0.00           H  
ATOM    220 2HG1 VAL A  13     -77.253 -12.225  12.598  1.00  0.00           H  
ATOM    221 3HG1 VAL A  13     -76.926 -11.177  11.196  1.00  0.00           H  
ATOM    222 1HG2 VAL A  13     -74.541 -12.813  10.138  1.00  0.00           H  
ATOM    223 2HG2 VAL A  13     -74.536 -11.041  10.294  1.00  0.00           H  
ATOM    224 3HG2 VAL A  13     -73.268 -12.008  11.083  1.00  0.00           H  
ATOM    225  N   GLU A  14     -75.585 -11.799  15.128  1.00  0.00           N  
ATOM    226  CA  GLU A  14     -76.467 -11.901  16.285  1.00  0.00           C  
ATOM    227  C   GLU A  14     -76.517 -10.589  17.056  1.00  0.00           C  
ATOM    228  O   GLU A  14     -77.582 -10.159  17.500  1.00  0.00           O  
ATOM    229  CB  GLU A  14     -76.004 -13.029  17.211  1.00  0.00           C  
ATOM    230  CG  GLU A  14     -76.207 -14.428  16.647  1.00  0.00           C  
ATOM    231  CD  GLU A  14     -75.670 -15.505  17.548  1.00  0.00           C  
ATOM    232  OE1 GLU A  14     -75.052 -15.177  18.532  1.00  0.00           O  
ATOM    233  OE2 GLU A  14     -75.877 -16.658  17.251  1.00  0.00           O  
ATOM    234  H   GLU A  14     -74.758 -12.373  15.041  1.00  0.00           H  
ATOM    235  HA  GLU A  14     -77.474 -12.128  15.935  1.00  0.00           H  
ATOM    236 1HB  GLU A  14     -74.944 -12.907  17.431  1.00  0.00           H  
ATOM    237 2HB  GLU A  14     -76.544 -12.968  18.156  1.00  0.00           H  
ATOM    238 1HG  GLU A  14     -77.273 -14.596  16.494  1.00  0.00           H  
ATOM    239 2HG  GLU A  14     -75.714 -14.492  15.678  1.00  0.00           H  
ATOM    240  N   ARG A  15     -75.318  -9.986  17.185  1.00  0.00           N  
ATOM    241  CA  ARG A  15     -75.229  -8.720  17.902  1.00  0.00           C  
ATOM    242  C   ARG A  15     -76.046  -7.637  17.210  1.00  0.00           C  
ATOM    243  O   ARG A  15     -76.728  -6.847  17.864  1.00  0.00           O  
ATOM    244  CB  ARG A  15     -73.780  -8.266  18.010  1.00  0.00           C  
ATOM    245  CG  ARG A  15     -73.577  -6.943  18.731  1.00  0.00           C  
ATOM    246  CD  ARG A  15     -74.012  -7.018  20.150  1.00  0.00           C  
ATOM    247  NE  ARG A  15     -73.168  -7.910  20.929  1.00  0.00           N  
ATOM    248  CZ  ARG A  15     -73.446  -8.326  22.180  1.00  0.00           C  
ATOM    249  NH1 ARG A  15     -74.545  -7.923  22.779  1.00  0.00           N  
ATOM    250  NH2 ARG A  15     -72.613  -9.139  22.806  1.00  0.00           N  
ATOM    251  H   ARG A  15     -74.502 -10.423  16.782  1.00  0.00           H  
ATOM    252  HA  ARG A  15     -75.624  -8.863  18.908  1.00  0.00           H  
ATOM    253 1HB  ARG A  15     -73.202  -9.022  18.539  1.00  0.00           H  
ATOM    254 2HB  ARG A  15     -73.355  -8.167  17.012  1.00  0.00           H  
ATOM    255 1HG  ARG A  15     -72.520  -6.676  18.711  1.00  0.00           H  
ATOM    256 2HG  ARG A  15     -74.158  -6.165  18.235  1.00  0.00           H  
ATOM    257 1HD  ARG A  15     -73.964  -6.026  20.598  1.00  0.00           H  
ATOM    258 2HD  ARG A  15     -75.035  -7.389  20.197  1.00  0.00           H  
ATOM    259  HE  ARG A  15     -72.313  -8.241  20.502  1.00  0.00           H  
ATOM    260 1HH1 ARG A  15     -75.181  -7.301  22.300  1.00  0.00           H  
ATOM    261 2HH1 ARG A  15     -74.752  -8.235  23.716  1.00  0.00           H  
ATOM    262 1HH2 ARG A  15     -71.767  -9.449  22.346  1.00  0.00           H  
ATOM    263 2HH2 ARG A  15     -72.820  -9.451  23.743  1.00  0.00           H  
ATOM    264  N   VAL A  16     -75.938  -7.649  15.865  1.00  0.00           N  
ATOM    265  CA  VAL A  16     -76.673  -6.663  15.082  1.00  0.00           C  
ATOM    266  C   VAL A  16     -78.176  -6.816  15.274  1.00  0.00           C  
ATOM    267  O   VAL A  16     -78.900  -5.828  15.398  1.00  0.00           O  
ATOM    268  CB  VAL A  16     -76.332  -6.806  13.587  1.00  0.00           C  
ATOM    269  CG1 VAL A  16     -77.241  -5.921  12.747  1.00  0.00           C  
ATOM    270  CG2 VAL A  16     -74.871  -6.454  13.353  1.00  0.00           C  
ATOM    271  H   VAL A  16     -75.348  -8.341  15.425  1.00  0.00           H  
ATOM    272  HA  VAL A  16     -76.378  -5.667  15.415  1.00  0.00           H  
ATOM    273  HB  VAL A  16     -76.512  -7.836  13.280  1.00  0.00           H  
ATOM    274 1HG1 VAL A  16     -76.986  -6.035  11.693  1.00  0.00           H  
ATOM    275 2HG1 VAL A  16     -78.279  -6.214  12.902  1.00  0.00           H  
ATOM    276 3HG1 VAL A  16     -77.108  -4.880  13.041  1.00  0.00           H  
ATOM    277 1HG2 VAL A  16     -74.636  -6.558  12.294  1.00  0.00           H  
ATOM    278 2HG2 VAL A  16     -74.689  -5.426  13.666  1.00  0.00           H  
ATOM    279 3HG2 VAL A  16     -74.238  -7.127  13.933  1.00  0.00           H  
ATOM    280  N   ALA A  17     -78.595  -8.098  15.289  1.00  0.00           N  
ATOM    281  CA  ALA A  17     -80.014  -8.383  15.467  1.00  0.00           C  
ATOM    282  C   ALA A  17     -80.512  -7.877  16.815  1.00  0.00           C  
ATOM    283  O   ALA A  17     -81.605  -7.318  16.913  1.00  0.00           O  
ATOM    284  CB  ALA A  17     -80.275  -9.876  15.333  1.00  0.00           C  
ATOM    285  H   ALA A  17     -77.917  -8.838  15.178  1.00  0.00           H  
ATOM    286  HA  ALA A  17     -80.565  -7.857  14.688  1.00  0.00           H  
ATOM    287 1HB  ALA A  17     -81.339 -10.073  15.469  1.00  0.00           H  
ATOM    288 2HB  ALA A  17     -79.968 -10.212  14.343  1.00  0.00           H  
ATOM    289 3HB  ALA A  17     -79.708 -10.414  16.091  1.00  0.00           H  
ATOM    290  N   GLU A  18     -79.657  -8.104  17.832  1.00  0.00           N  
ATOM    291  CA  GLU A  18     -80.014  -7.667  19.177  1.00  0.00           C  
ATOM    292  C   GLU A  18     -80.175  -6.154  19.239  1.00  0.00           C  
ATOM    293  O   GLU A  18     -81.097  -5.644  19.876  1.00  0.00           O  
ATOM    294  CB  GLU A  18     -78.954  -8.118  20.184  1.00  0.00           C  
ATOM    295  CG  GLU A  18     -79.271  -7.766  21.630  1.00  0.00           C  
ATOM    296  CD  GLU A  18     -78.246  -8.289  22.598  1.00  0.00           C  
ATOM    297  OE1 GLU A  18     -77.654  -9.303  22.316  1.00  0.00           O  
ATOM    298  OE2 GLU A  18     -78.055  -7.674  23.620  1.00  0.00           O  
ATOM    299  H   GLU A  18     -78.782  -8.573  17.644  1.00  0.00           H  
ATOM    300  HA  GLU A  18     -80.968  -8.122  19.446  1.00  0.00           H  
ATOM    301 1HB  GLU A  18     -78.830  -9.200  20.122  1.00  0.00           H  
ATOM    302 2HB  GLU A  18     -77.996  -7.665  19.931  1.00  0.00           H  
ATOM    303 1HG  GLU A  18     -79.324  -6.682  21.726  1.00  0.00           H  
ATOM    304 2HG  GLU A  18     -80.248  -8.174  21.887  1.00  0.00           H  
ATOM    305  N   LEU A  19     -79.236  -5.477  18.548  1.00  0.00           N  
ATOM    306  CA  LEU A  19     -79.277  -4.020  18.526  1.00  0.00           C  
ATOM    307  C   LEU A  19     -80.561  -3.516  17.879  1.00  0.00           C  
ATOM    308  O   LEU A  19     -81.174  -2.560  18.355  1.00  0.00           O  
ATOM    309  CB  LEU A  19     -78.064  -3.466  17.768  1.00  0.00           C  
ATOM    310  CG  LEU A  19     -77.969  -1.937  17.690  1.00  0.00           C  
ATOM    311  CD1 LEU A  19     -77.890  -1.360  19.097  1.00  0.00           C  
ATOM    312  CD2 LEU A  19     -76.750  -1.545  16.869  1.00  0.00           C  
ATOM    313  H   LEU A  19     -78.519  -5.992  18.057  1.00  0.00           H  
ATOM    314  HA  LEU A  19     -79.245  -3.658  19.553  1.00  0.00           H  
ATOM    315 1HB  LEU A  19     -77.158  -3.830  18.251  1.00  0.00           H  
ATOM    316 2HB  LEU A  19     -78.086  -3.849  16.748  1.00  0.00           H  
ATOM    317  HG  LEU A  19     -78.868  -1.540  17.217  1.00  0.00           H  
ATOM    318 1HD1 LEU A  19     -77.823  -0.273  19.042  1.00  0.00           H  
ATOM    319 2HD1 LEU A  19     -78.783  -1.640  19.656  1.00  0.00           H  
ATOM    320 3HD1 LEU A  19     -77.008  -1.752  19.602  1.00  0.00           H  
ATOM    321 1HD2 LEU A  19     -76.683  -0.458  16.813  1.00  0.00           H  
ATOM    322 2HD2 LEU A  19     -75.851  -1.940  17.342  1.00  0.00           H  
ATOM    323 3HD2 LEU A  19     -76.841  -1.955  15.863  1.00  0.00           H  
ATOM    324  N   ALA A  20     -80.925  -4.207  16.779  1.00  0.00           N  
ATOM    325  CA  ALA A  20     -82.137  -3.826  16.066  1.00  0.00           C  
ATOM    326  C   ALA A  20     -83.355  -3.878  16.980  1.00  0.00           C  
ATOM    327  O   ALA A  20     -84.163  -2.950  17.008  1.00  0.00           O  
ATOM    328  CB  ALA A  20     -82.345  -4.726  14.857  1.00  0.00           C  
ATOM    329  H   ALA A  20     -80.350  -4.977  16.470  1.00  0.00           H  
ATOM    330  HA  ALA A  20     -82.020  -2.798  15.724  1.00  0.00           H  
ATOM    331 1HB  ALA A  20     -83.254  -4.429  14.334  1.00  0.00           H  
ATOM    332 2HB  ALA A  20     -81.493  -4.634  14.183  1.00  0.00           H  
ATOM    333 3HB  ALA A  20     -82.437  -5.760  15.185  1.00  0.00           H  
ATOM    334  N   LYS A  21     -83.480  -4.969  17.728  1.00  0.00           N  
ATOM    335  CA  LYS A  21     -84.600  -5.144  18.645  1.00  0.00           C  
ATOM    336  C   LYS A  21     -84.662  -4.009  19.661  1.00  0.00           C  
ATOM    337  O   LYS A  21     -85.744  -3.557  20.035  1.00  0.00           O  
ATOM    338  CB  LYS A  21     -84.497  -6.489  19.365  1.00  0.00           C  
ATOM    339  CG  LYS A  21     -84.759  -7.699  18.478  1.00  0.00           C  
ATOM    340  CD  LYS A  21     -84.619  -8.997  19.259  1.00  0.00           C  
ATOM    341  CE  LYS A  21     -84.870 -10.207  18.372  1.00  0.00           C  
ATOM    342  NZ  LYS A  21     -84.699 -11.486  19.113  1.00  0.00           N  
ATOM    343  H   LYS A  21     -82.783  -5.695  17.659  1.00  0.00           H  
ATOM    344  HA  LYS A  21     -85.526  -5.127  18.069  1.00  0.00           H  
ATOM    345 1HB  LYS A  21     -83.500  -6.598  19.793  1.00  0.00           H  
ATOM    346 2HB  LYS A  21     -85.211  -6.517  20.189  1.00  0.00           H  
ATOM    347 1HG  LYS A  21     -85.768  -7.638  18.069  1.00  0.00           H  
ATOM    348 2HG  LYS A  21     -84.050  -7.704  17.651  1.00  0.00           H  
ATOM    349 1HD  LYS A  21     -83.614  -9.065  19.676  1.00  0.00           H  
ATOM    350 2HD  LYS A  21     -85.336  -9.007  20.081  1.00  0.00           H  
ATOM    351 1HE  LYS A  21     -85.883 -10.164  17.975  1.00  0.00           H  
ATOM    352 2HE  LYS A  21     -84.175 -10.194  17.532  1.00  0.00           H  
ATOM    353 1HZ  LYS A  21     -84.873 -12.263  18.491  1.00  0.00           H  
ATOM    354 2HZ  LYS A  21     -83.756 -11.546  19.470  1.00  0.00           H  
ATOM    355 3HZ  LYS A  21     -85.352 -11.520  19.883  1.00  0.00           H  
ATOM    356  N   SER A  22     -83.514  -3.539  20.115  1.00  0.00           N  
ATOM    357  CA  SER A  22     -83.492  -2.396  21.033  1.00  0.00           C  
ATOM    358  C   SER A  22     -84.365  -1.243  20.542  1.00  0.00           C  
ATOM    359  O   SER A  22     -84.736  -0.359  21.315  1.00  0.00           O  
ATOM    360  CB  SER A  22     -82.067  -1.909  21.218  1.00  0.00           C  
ATOM    361  OG  SER A  22     -81.288  -2.873  21.870  1.00  0.00           O  
ATOM    362  H   SER A  22     -82.652  -3.977  19.822  1.00  0.00           H  
ATOM    363  HA  SER A  22     -83.880  -2.720  22.000  1.00  0.00           H  
ATOM    364 1HB  SER A  22     -81.632  -1.682  20.245  1.00  0.00           H  
ATOM    365 2HB  SER A  22     -82.071  -0.987  21.798  1.00  0.00           H  
ATOM    366  HG  SER A  22     -81.041  -3.513  21.198  1.00  0.00           H  
ATOM    367  N   GLY A  23     -84.695  -1.248  19.255  1.00  0.00           N  
ATOM    368  CA  GLY A  23     -85.494  -0.176  18.664  1.00  0.00           C  
ATOM    369  C   GLY A  23     -84.628   1.039  18.376  1.00  0.00           C  
ATOM    370  O   GLY A  23     -85.063   2.178  18.548  1.00  0.00           O  
ATOM    371  H   GLY A  23     -84.387  -2.012  18.671  1.00  0.00           H  
ATOM    372 1HA  GLY A  23     -85.957  -0.532  17.743  1.00  0.00           H  
ATOM    373 2HA  GLY A  23     -86.300   0.094  19.346  1.00  0.00           H  
ATOM    374  N   VAL A  24     -83.403   0.782  17.936  1.00  0.00           N  
ATOM    375  CA  VAL A  24     -82.499   1.832  17.493  1.00  0.00           C  
ATOM    376  C   VAL A  24     -82.867   2.324  16.103  1.00  0.00           C  
ATOM    377  O   VAL A  24     -83.200   1.532  15.221  1.00  0.00           O  
ATOM    378  CB  VAL A  24     -81.047   1.318  17.485  1.00  0.00           C  
ATOM    379  CG1 VAL A  24     -80.114   2.367  16.897  1.00  0.00           C  
ATOM    380  CG2 VAL A  24     -80.620   0.948  18.897  1.00  0.00           C  
ATOM    381  H   VAL A  24     -83.082  -0.176  17.907  1.00  0.00           H  
ATOM    382  HA  VAL A  24     -82.570   2.668  18.190  1.00  0.00           H  
ATOM    383  HB  VAL A  24     -80.986   0.439  16.844  1.00  0.00           H  
ATOM    384 1HG1 VAL A  24     -79.092   1.987  16.898  1.00  0.00           H  
ATOM    385 2HG1 VAL A  24     -80.416   2.590  15.874  1.00  0.00           H  
ATOM    386 3HG1 VAL A  24     -80.164   3.275  17.497  1.00  0.00           H  
ATOM    387 1HG2 VAL A  24     -79.593   0.585  18.883  1.00  0.00           H  
ATOM    388 2HG2 VAL A  24     -80.686   1.827  19.539  1.00  0.00           H  
ATOM    389 3HG2 VAL A  24     -81.276   0.167  19.282  1.00  0.00           H  
ATOM    390  N   PRO A  25     -82.806   3.636  15.907  1.00  0.00           N  
ATOM    391  CA  PRO A  25     -83.095   4.217  14.605  1.00  0.00           C  
ATOM    392  C   PRO A  25     -82.112   3.704  13.572  1.00  0.00           C  
ATOM    393  O   PRO A  25     -80.906   3.667  13.814  1.00  0.00           O  
ATOM    394  CB  PRO A  25     -82.932   5.721  14.845  1.00  0.00           C  
ATOM    395  CG  PRO A  25     -83.158   5.884  16.309  1.00  0.00           C  
ATOM    396  CD  PRO A  25     -82.554   4.648  16.921  1.00  0.00           C  
ATOM    397  HA  PRO A  25     -84.129   3.973  14.321  1.00  0.00           H  
ATOM    398 1HB  PRO A  25     -81.930   6.046  14.529  1.00  0.00           H  
ATOM    399 2HB  PRO A  25     -83.658   6.280  14.236  1.00  0.00           H  
ATOM    400 1HG  PRO A  25     -82.683   6.809  16.666  1.00  0.00           H  
ATOM    401 2HG  PRO A  25     -84.234   5.978  16.519  1.00  0.00           H  
ATOM    402 1HD  PRO A  25     -81.479   4.809  17.089  1.00  0.00           H  
ATOM    403 2HD  PRO A  25     -83.065   4.421  17.869  1.00  0.00           H  
ATOM    404  N   VAL A  26     -82.630   3.307  12.419  1.00  0.00           N  
ATOM    405  CA  VAL A  26     -82.586   2.606  11.149  1.00  0.00           C  
ATOM    406  C   VAL A  26     -81.459   3.176  10.306  1.00  0.00           C  
ATOM    407  O   VAL A  26     -81.038   2.567   9.323  1.00  0.00           O  
ATOM    408  CB  VAL A  26     -83.924   2.746  10.399  1.00  0.00           C  
ATOM    409  CG1 VAL A  26     -85.054   2.121  11.204  1.00  0.00           C  
ATOM    410  CG2 VAL A  26     -84.210   4.213  10.118  1.00  0.00           C  
ATOM    411  H   VAL A  26     -83.572   3.584  12.182  1.00  0.00           H  
ATOM    412  HA  VAL A  26     -82.402   1.549  11.343  1.00  0.00           H  
ATOM    413  HB  VAL A  26     -83.861   2.200   9.457  1.00  0.00           H  
ATOM    414 1HG1 VAL A  26     -85.992   2.228  10.659  1.00  0.00           H  
ATOM    415 2HG1 VAL A  26     -84.845   1.063  11.362  1.00  0.00           H  
ATOM    416 3HG1 VAL A  26     -85.135   2.624  12.167  1.00  0.00           H  
ATOM    417 1HG2 VAL A  26     -85.157   4.304   9.586  1.00  0.00           H  
ATOM    418 2HG2 VAL A  26     -84.267   4.759  11.059  1.00  0.00           H  
ATOM    419 3HG2 VAL A  26     -83.409   4.629   9.505  1.00  0.00           H  
ATOM    420  N   GLU A  27     -80.982   4.351  10.706  1.00  0.00           N  
ATOM    421  CA  GLU A  27     -79.701   4.852  10.234  1.00  0.00           C  
ATOM    422  C   GLU A  27     -78.575   4.211  11.011  1.00  0.00           C  
ATOM    423  O   GLU A  27     -77.620   3.697  10.429  1.00  0.00           O  
ATOM    424  CB  GLU A  27     -79.628   6.374  10.368  1.00  0.00           C  
ATOM    425  CG  GLU A  27     -80.586   7.132   9.460  1.00  0.00           C  
ATOM    426  CD  GLU A  27     -81.988   7.181  10.000  1.00  0.00           C  
ATOM    427  OE1 GLU A  27     -82.212   6.665  11.068  1.00  0.00           O  
ATOM    428  OE2 GLU A  27     -82.837   7.736   9.343  1.00  0.00           O  
ATOM    429  H   GLU A  27     -81.523   4.908  11.353  1.00  0.00           H  
ATOM    430  HA  GLU A  27     -79.593   4.588   9.182  1.00  0.00           H  
ATOM    431 1HB  GLU A  27     -79.847   6.660  11.397  1.00  0.00           H  
ATOM    432 2HB  GLU A  27     -78.616   6.712  10.143  1.00  0.00           H  
ATOM    433 1HG  GLU A  27     -80.222   8.151   9.334  1.00  0.00           H  
ATOM    434 2HG  GLU A  27     -80.595   6.655   8.481  1.00  0.00           H  
ATOM    435  N   LEU A  28     -78.700   4.247  12.324  1.00  0.00           N  
ATOM    436  CA  LEU A  28     -77.706   3.653  13.209  1.00  0.00           C  
ATOM    437  C   LEU A  28     -77.599   2.149  12.985  1.00  0.00           C  
ATOM    438  O   LEU A  28     -76.500   1.606  12.868  1.00  0.00           O  
ATOM    439  CB  LEU A  28     -78.065   3.934  14.673  1.00  0.00           C  
ATOM    440  CG  LEU A  28     -77.918   5.392  15.127  1.00  0.00           C  
ATOM    441  CD1 LEU A  28     -78.497   5.550  16.526  1.00  0.00           C  
ATOM    442  CD2 LEU A  28     -76.449   5.787  15.095  1.00  0.00           C  
ATOM    443  H   LEU A  28     -79.506   4.701  12.729  1.00  0.00           H  
ATOM    444  HA  LEU A  28     -76.738   4.102  12.993  1.00  0.00           H  
ATOM    445 1HB  LEU A  28     -79.100   3.638  14.840  1.00  0.00           H  
ATOM    446 2HB  LEU A  28     -77.428   3.322  15.311  1.00  0.00           H  
ATOM    447  HG  LEU A  28     -78.483   6.040  14.457  1.00  0.00           H  
ATOM    448 1HD1 LEU A  28     -78.392   6.586  16.848  1.00  0.00           H  
ATOM    449 2HD1 LEU A  28     -79.552   5.279  16.516  1.00  0.00           H  
ATOM    450 3HD1 LEU A  28     -77.961   4.900  17.217  1.00  0.00           H  
ATOM    451 1HD2 LEU A  28     -76.344   6.824  15.416  1.00  0.00           H  
ATOM    452 2HD2 LEU A  28     -75.883   5.140  15.765  1.00  0.00           H  
ATOM    453 3HD2 LEU A  28     -76.066   5.681  14.080  1.00  0.00           H  
ATOM    454  N   PHE A  29     -78.791   1.521  12.933  1.00  0.00           N  
ATOM    455  CA  PHE A  29     -78.828   0.078  12.722  1.00  0.00           C  
ATOM    456  C   PHE A  29     -78.219  -0.297  11.377  1.00  0.00           C  
ATOM    457  O   PHE A  29     -77.481  -1.277  11.270  1.00  0.00           O  
ATOM    458  CB  PHE A  29     -80.266  -0.438  12.797  1.00  0.00           C  
ATOM    459  CG  PHE A  29     -80.386  -1.926  12.633  1.00  0.00           C  
ATOM    460  CD1 PHE A  29     -79.649  -2.788  13.432  1.00  0.00           C  
ATOM    461  CD2 PHE A  29     -81.234  -2.468  11.679  1.00  0.00           C  
ATOM    462  CE1 PHE A  29     -79.758  -4.158  13.281  1.00  0.00           C  
ATOM    463  CE2 PHE A  29     -81.346  -3.836  11.527  1.00  0.00           C  
ATOM    464  CZ  PHE A  29     -80.607  -4.682  12.330  1.00  0.00           C  
ATOM    465  H   PHE A  29     -79.637   2.061  13.041  1.00  0.00           H  
ATOM    466  HA  PHE A  29     -78.243  -0.402  13.508  1.00  0.00           H  
ATOM    467 1HB  PHE A  29     -80.699  -0.166  13.759  1.00  0.00           H  
ATOM    468 2HB  PHE A  29     -80.864   0.039  12.022  1.00  0.00           H  
ATOM    469  HD1 PHE A  29     -78.979  -2.374  14.186  1.00  0.00           H  
ATOM    470  HD2 PHE A  29     -81.817  -1.799  11.045  1.00  0.00           H  
ATOM    471  HE1 PHE A  29     -79.174  -4.823  13.916  1.00  0.00           H  
ATOM    472  HE2 PHE A  29     -82.017  -4.249  10.774  1.00  0.00           H  
ATOM    473  HZ  PHE A  29     -80.693  -5.761  12.210  1.00  0.00           H  
ATOM    474  N   ASN A  30     -78.568   0.530  10.370  1.00  0.00           N  
ATOM    475  CA  ASN A  30     -78.052   0.282   9.030  1.00  0.00           C  
ATOM    476  C   ASN A  30     -76.533   0.380   8.998  1.00  0.00           C  
ATOM    477  O   ASN A  30     -75.863  -0.429   8.356  1.00  0.00           O  
ATOM    478  CB  ASN A  30     -78.670   1.246   8.033  1.00  0.00           C  
ATOM    479  CG  ASN A  30     -78.280   0.937   6.614  1.00  0.00           C  
ATOM    480  OD1 ASN A  30     -78.583  -0.143   6.094  1.00  0.00           O  
ATOM    481  ND2 ASN A  30     -77.613   1.865   5.977  1.00  0.00           N  
ATOM    482  H   ASN A  30     -79.183   1.308  10.564  1.00  0.00           H  
ATOM    483  HA  ASN A  30     -78.317  -0.736   8.740  1.00  0.00           H  
ATOM    484 1HB  ASN A  30     -79.757   1.208   8.115  1.00  0.00           H  
ATOM    485 2HB  ASN A  30     -78.359   2.263   8.269  1.00  0.00           H  
ATOM    486 1HD2 ASN A  30     -77.327   1.715   5.030  1.00  0.00           H  
ATOM    487 2HD2 ASN A  30     -77.389   2.724   6.436  1.00  0.00           H  
ATOM    488  N   ALA A  31     -76.038   1.405   9.722  1.00  0.00           N  
ATOM    489  CA  ALA A  31     -74.596   1.609   9.775  1.00  0.00           C  
ATOM    490  C   ALA A  31     -73.894   0.415  10.410  1.00  0.00           C  
ATOM    491  O   ALA A  31     -72.839  -0.016   9.945  1.00  0.00           O  
ATOM    492  CB  ALA A  31     -74.270   2.884  10.540  1.00  0.00           C  
ATOM    493  H   ALA A  31     -76.676   2.013  10.214  1.00  0.00           H  
ATOM    494  HA  ALA A  31     -74.230   1.708   8.753  1.00  0.00           H  
ATOM    495 1HB  ALA A  31     -73.189   3.023  10.571  1.00  0.00           H  
ATOM    496 2HB  ALA A  31     -74.731   3.736  10.041  1.00  0.00           H  
ATOM    497 3HB  ALA A  31     -74.655   2.806  11.556  1.00  0.00           H  
ATOM    498  N   VAL A  32     -74.534  -0.085  11.486  1.00  0.00           N  
ATOM    499  CA  VAL A  32     -73.967  -1.230  12.185  1.00  0.00           C  
ATOM    500  C   VAL A  32     -73.892  -2.450  11.275  1.00  0.00           C  
ATOM    501  O   VAL A  32     -72.904  -3.184  11.284  1.00  0.00           O  
ATOM    502  CB  VAL A  32     -74.813  -1.571  13.427  1.00  0.00           C  
ATOM    503  CG1 VAL A  32     -74.347  -2.880  14.045  1.00  0.00           C  
ATOM    504  CG2 VAL A  32     -74.729  -0.437  14.437  1.00  0.00           C  
ATOM    505  H   VAL A  32     -75.397   0.345  11.789  1.00  0.00           H  
ATOM    506  HA  VAL A  32     -72.958  -0.973  12.509  1.00  0.00           H  
ATOM    507  HB  VAL A  32     -75.850  -1.710  13.121  1.00  0.00           H  
ATOM    508 1HG1 VAL A  32     -74.956  -3.106  14.921  1.00  0.00           H  
ATOM    509 2HG1 VAL A  32     -74.450  -3.684  13.316  1.00  0.00           H  
ATOM    510 3HG1 VAL A  32     -73.303  -2.791  14.344  1.00  0.00           H  
ATOM    511 1HG2 VAL A  32     -75.330  -0.684  15.312  1.00  0.00           H  
ATOM    512 2HG2 VAL A  32     -73.691  -0.294  14.738  1.00  0.00           H  
ATOM    513 3HG2 VAL A  32     -75.105   0.481  13.986  1.00  0.00           H  
ATOM    514  N   VAL A  33     -74.983  -2.617  10.500  1.00  0.00           N  
ATOM    515  CA  VAL A  33     -75.038  -3.748   9.580  1.00  0.00           C  
ATOM    516  C   VAL A  33     -73.927  -3.667   8.541  1.00  0.00           C  
ATOM    517  O   VAL A  33     -73.300  -4.673   8.208  1.00  0.00           O  
ATOM    518  CB  VAL A  33     -76.402  -3.791   8.867  1.00  0.00           C  
ATOM    519  CG1 VAL A  33     -76.395  -4.840   7.766  1.00  0.00           C  
ATOM    520  CG2 VAL A  33     -77.505  -4.075   9.876  1.00  0.00           C  
ATOM    521  H   VAL A  33     -75.742  -1.955  10.570  1.00  0.00           H  
ATOM    522  HA  VAL A  33     -74.913  -4.667  10.154  1.00  0.00           H  
ATOM    523  HB  VAL A  33     -76.584  -2.827   8.391  1.00  0.00           H  
ATOM    524 1HG1 VAL A  33     -77.367  -4.857   7.272  1.00  0.00           H  
ATOM    525 2HG1 VAL A  33     -75.623  -4.597   7.037  1.00  0.00           H  
ATOM    526 3HG1 VAL A  33     -76.192  -5.820   8.198  1.00  0.00           H  
ATOM    527 1HG2 VAL A  33     -78.467  -4.103   9.365  1.00  0.00           H  
ATOM    528 2HG2 VAL A  33     -77.320  -5.036  10.356  1.00  0.00           H  
ATOM    529 3HG2 VAL A  33     -77.519  -3.289  10.631  1.00  0.00           H  
ATOM    530  N   GLU A  34     -73.727  -2.424   8.055  1.00  0.00           N  
ATOM    531  CA  GLU A  34     -72.690  -2.209   7.052  1.00  0.00           C  
ATOM    532  C   GLU A  34     -71.312  -2.554   7.602  1.00  0.00           C  
ATOM    533  O   GLU A  34     -70.493  -3.163   6.913  1.00  0.00           O  
ATOM    534  CB  GLU A  34     -72.709  -0.757   6.569  1.00  0.00           C  
ATOM    535  CG  GLU A  34     -73.921  -0.390   5.725  1.00  0.00           C  
ATOM    536  CD  GLU A  34     -73.946   1.061   5.336  1.00  0.00           C  
ATOM    537  OE1 GLU A  34     -73.107   1.796   5.800  1.00  0.00           O  
ATOM    538  OE2 GLU A  34     -74.804   1.437   4.572  1.00  0.00           O  
ATOM    539  H   GLU A  34     -74.299  -1.664   8.395  1.00  0.00           H  
ATOM    540  HA  GLU A  34     -72.890  -2.862   6.202  1.00  0.00           H  
ATOM    541 1HB  GLU A  34     -72.685  -0.087   7.429  1.00  0.00           H  
ATOM    542 2HB  GLU A  34     -71.816  -0.560   5.975  1.00  0.00           H  
ATOM    543 1HG  GLU A  34     -73.918  -0.998   4.820  1.00  0.00           H  
ATOM    544 2HG  GLU A  34     -74.825  -0.627   6.285  1.00  0.00           H  
ATOM    545  N   LEU A  35     -71.110  -2.134   8.868  1.00  0.00           N  
ATOM    546  CA  LEU A  35     -69.830  -2.402   9.512  1.00  0.00           C  
ATOM    547  C   LEU A  35     -69.581  -3.900   9.639  1.00  0.00           C  
ATOM    548  O   LEU A  35     -68.467  -4.374   9.416  1.00  0.00           O  
ATOM    549  CB  LEU A  35     -69.790  -1.750  10.900  1.00  0.00           C  
ATOM    550  CG  LEU A  35     -68.483  -1.934  11.683  1.00  0.00           C  
ATOM    551  CD1 LEU A  35     -67.330  -1.327  10.896  1.00  0.00           C  
ATOM    552  CD2 LEU A  35     -68.615  -1.281  13.051  1.00  0.00           C  
ATOM    553  H   LEU A  35     -71.850  -1.640   9.346  1.00  0.00           H  
ATOM    554  HA  LEU A  35     -69.038  -1.972   8.900  1.00  0.00           H  
ATOM    555 1HB  LEU A  35     -69.961  -0.681  10.787  1.00  0.00           H  
ATOM    556 2HB  LEU A  35     -70.598  -2.165  11.503  1.00  0.00           H  
ATOM    557  HG  LEU A  35     -68.279  -2.997  11.807  1.00  0.00           H  
ATOM    558 1HD1 LEU A  35     -66.401  -1.457  11.452  1.00  0.00           H  
ATOM    559 2HD1 LEU A  35     -67.246  -1.825   9.930  1.00  0.00           H  
ATOM    560 3HD1 LEU A  35     -67.514  -0.264  10.742  1.00  0.00           H  
ATOM    561 1HD2 LEU A  35     -67.686  -1.412  13.608  1.00  0.00           H  
ATOM    562 2HD2 LEU A  35     -68.817  -0.217  12.929  1.00  0.00           H  
ATOM    563 3HD2 LEU A  35     -69.435  -1.746  13.599  1.00  0.00           H  
ATOM    564  N   VAL A  36     -70.670  -4.604  10.006  1.00  0.00           N  
ATOM    565  CA  VAL A  36     -70.567  -6.050  10.163  1.00  0.00           C  
ATOM    566  C   VAL A  36     -70.193  -6.720   8.848  1.00  0.00           C  
ATOM    567  O   VAL A  36     -69.373  -7.637   8.819  1.00  0.00           O  
ATOM    568  CB  VAL A  36     -71.901  -6.630  10.670  1.00  0.00           C  
ATOM    569  CG1 VAL A  36     -71.865  -8.151  10.644  1.00  0.00           C  
ATOM    570  CG2 VAL A  36     -72.186  -6.121  12.075  1.00  0.00           C  
ATOM    571  H   VAL A  36     -71.540  -4.117  10.166  1.00  0.00           H  
ATOM    572  HA  VAL A  36     -69.790  -6.264  10.898  1.00  0.00           H  
ATOM    573  HB  VAL A  36     -72.701  -6.316  10.000  1.00  0.00           H  
ATOM    574 1HG1 VAL A  36     -72.816  -8.543  11.005  1.00  0.00           H  
ATOM    575 2HG1 VAL A  36     -71.696  -8.493   9.623  1.00  0.00           H  
ATOM    576 3HG1 VAL A  36     -71.059  -8.506  11.286  1.00  0.00           H  
ATOM    577 1HG2 VAL A  36     -73.131  -6.534  12.427  1.00  0.00           H  
ATOM    578 2HG2 VAL A  36     -71.383  -6.430  12.744  1.00  0.00           H  
ATOM    579 3HG2 VAL A  36     -72.249  -5.033  12.062  1.00  0.00           H  
ATOM    580  N   LYS A  37     -70.835  -6.212   7.776  1.00  0.00           N  
ATOM    581  CA  LYS A  37     -70.567  -6.765   6.454  1.00  0.00           C  
ATOM    582  C   LYS A  37     -69.108  -6.571   6.062  1.00  0.00           C  
ATOM    583  O   LYS A  37     -68.481  -7.469   5.501  1.00  0.00           O  
ATOM    584  CB  LYS A  37     -71.482  -6.124   5.409  1.00  0.00           C  
ATOM    585  CG  LYS A  37     -71.286  -6.651   3.993  1.00  0.00           C  
ATOM    586  CD  LYS A  37     -71.650  -8.124   3.897  1.00  0.00           C  
ATOM    587  CE  LYS A  37     -71.747  -8.578   2.448  1.00  0.00           C  
ATOM    588  NZ  LYS A  37     -70.451  -8.429   1.730  1.00  0.00           N  
ATOM    589  H   LYS A  37     -71.492  -5.457   7.909  1.00  0.00           H  
ATOM    590  HA  LYS A  37     -70.766  -7.837   6.480  1.00  0.00           H  
ATOM    591 1HB  LYS A  37     -72.523  -6.289   5.686  1.00  0.00           H  
ATOM    592 2HB  LYS A  37     -71.315  -5.047   5.391  1.00  0.00           H  
ATOM    593 1HG  LYS A  37     -71.913  -6.084   3.304  1.00  0.00           H  
ATOM    594 2HG  LYS A  37     -70.245  -6.522   3.698  1.00  0.00           H  
ATOM    595 1HD  LYS A  37     -70.892  -8.721   4.406  1.00  0.00           H  
ATOM    596 2HD  LYS A  37     -72.609  -8.295   4.385  1.00  0.00           H  
ATOM    597 1HE  LYS A  37     -72.049  -9.623   2.413  1.00  0.00           H  
ATOM    598 2HE  LYS A  37     -72.503  -7.987   1.931  1.00  0.00           H  
ATOM    599 1HZ  LYS A  37     -70.558  -8.739   0.775  1.00  0.00           H  
ATOM    600 2HZ  LYS A  37     -70.170  -7.459   1.740  1.00  0.00           H  
ATOM    601 3HZ  LYS A  37     -69.746  -8.988   2.189  1.00  0.00           H  
ATOM    602  N   HIS A  38     -68.613  -5.359   6.389  1.00  0.00           N  
ATOM    603  CA  HIS A  38     -67.226  -5.045   6.069  1.00  0.00           C  
ATOM    604  C   HIS A  38     -66.268  -5.978   6.799  1.00  0.00           C  
ATOM    605  O   HIS A  38     -65.280  -6.439   6.228  1.00  0.00           O  
ATOM    606  CB  HIS A  38     -66.904  -3.590   6.427  1.00  0.00           C  
ATOM    607  CG  HIS A  38     -65.509  -3.178   6.072  1.00  0.00           C  
ATOM    608  ND1 HIS A  38     -65.094  -3.005   4.769  1.00  0.00           N  
ATOM    609  CD2 HIS A  38     -64.435  -2.905   6.850  1.00  0.00           C  
ATOM    610  CE1 HIS A  38     -63.823  -2.642   4.760  1.00  0.00           C  
ATOM    611  NE2 HIS A  38     -63.401  -2.575   6.010  1.00  0.00           N  
ATOM    612  H   HIS A  38     -69.214  -4.690   6.849  1.00  0.00           H  
ATOM    613  HA  HIS A  38     -67.061  -5.173   5.000  1.00  0.00           H  
ATOM    614 1HB  HIS A  38     -67.598  -2.926   5.911  1.00  0.00           H  
ATOM    615 2HB  HIS A  38     -67.043  -3.440   7.497  1.00  0.00           H  
ATOM    616  HD2 HIS A  38     -64.398  -2.940   7.939  1.00  0.00           H  
ATOM    617  HE1 HIS A  38     -63.225  -2.434   3.873  1.00  0.00           H  
ATOM    618  HE2 HIS A  38     -62.469  -2.322   6.306  1.00  0.00           H  
ATOM    619  N   VAL A  39     -66.615  -6.223   8.078  1.00  0.00           N  
ATOM    620  CA  VAL A  39     -65.782  -7.103   8.889  1.00  0.00           C  
ATOM    621  C   VAL A  39     -65.735  -8.509   8.305  1.00  0.00           C  
ATOM    622  O   VAL A  39     -64.680  -9.142   8.271  1.00  0.00           O  
ATOM    623  CB  VAL A  39     -66.317  -7.166  10.331  1.00  0.00           C  
ATOM    624  CG1 VAL A  39     -65.579  -8.231  11.127  1.00  0.00           C  
ATOM    625  CG2 VAL A  39     -66.180  -5.804  10.995  1.00  0.00           C  
ATOM    626  H   VAL A  39     -67.448  -5.792   8.452  1.00  0.00           H  
ATOM    627  HA  VAL A  39     -64.769  -6.699   8.908  1.00  0.00           H  
ATOM    628  HB  VAL A  39     -67.368  -7.454  10.307  1.00  0.00           H  
ATOM    629 1HG1 VAL A  39     -65.970  -8.263  12.145  1.00  0.00           H  
ATOM    630 2HG1 VAL A  39     -65.721  -9.203  10.655  1.00  0.00           H  
ATOM    631 3HG1 VAL A  39     -64.516  -7.993  11.156  1.00  0.00           H  
ATOM    632 1HG2 VAL A  39     -66.561  -5.856  12.014  1.00  0.00           H  
ATOM    633 2HG2 VAL A  39     -65.129  -5.513  11.014  1.00  0.00           H  
ATOM    634 3HG2 VAL A  39     -66.750  -5.065  10.432  1.00  0.00           H  
ATOM    635  N   SER A  40     -66.927  -8.951   7.856  1.00  0.00           N  
ATOM    636  CA  SER A  40     -67.020 -10.284   7.272  1.00  0.00           C  
ATOM    637  C   SER A  40     -66.155 -10.399   6.022  1.00  0.00           C  
ATOM    638  O   SER A  40     -65.485 -11.410   5.811  1.00  0.00           O  
ATOM    639  CB  SER A  40     -68.462 -10.606   6.932  1.00  0.00           C  
ATOM    640  OG  SER A  40     -68.571 -11.885   6.370  1.00  0.00           O  
ATOM    641  H   SER A  40     -67.735  -8.350   7.933  1.00  0.00           H  
ATOM    642  HA  SER A  40     -66.661 -11.009   8.005  1.00  0.00           H  
ATOM    643 1HB  SER A  40     -69.070 -10.548   7.834  1.00  0.00           H  
ATOM    644 2HB  SER A  40     -68.844  -9.865   6.231  1.00  0.00           H  
ATOM    645  HG  SER A  40     -69.505 -12.014   6.184  1.00  0.00           H  
ATOM    646  N   ASP A  41     -66.212  -9.316   5.221  1.00  0.00           N  
ATOM    647  CA  ASP A  41     -65.429  -9.298   3.990  1.00  0.00           C  
ATOM    648  C   ASP A  41     -63.937  -9.387   4.286  1.00  0.00           C  
ATOM    649  O   ASP A  41     -63.200 -10.094   3.599  1.00  0.00           O  
ATOM    650  CB  ASP A  41     -65.721  -8.028   3.186  1.00  0.00           C  
ATOM    651  CG  ASP A  41     -67.104  -8.034   2.551  1.00  0.00           C  
ATOM    652  OD1 ASP A  41     -67.698  -9.083   2.477  1.00  0.00           O  
ATOM    653  OD2 ASP A  41     -67.554  -6.988   2.146  1.00  0.00           O  
ATOM    654  H   ASP A  41     -66.797  -8.536   5.488  1.00  0.00           H  
ATOM    655  HA  ASP A  41     -65.710 -10.163   3.389  1.00  0.00           H  
ATOM    656 1HB  ASP A  41     -65.640  -7.158   3.839  1.00  0.00           H  
ATOM    657 2HB  ASP A  41     -64.975  -7.917   2.398  1.00  0.00           H  
ATOM    658  N   ILE A  42     -63.544  -8.637   5.335  1.00  0.00           N  
ATOM    659  CA  ILE A  42     -62.139  -8.634   5.724  1.00  0.00           C  
ATOM    660  C   ILE A  42     -61.683 -10.024   6.149  1.00  0.00           C  
ATOM    661  O   ILE A  42     -60.584 -10.459   5.804  1.00  0.00           O  
ATOM    662  CB  ILE A  42     -61.889  -7.637   6.870  1.00  0.00           C  
ATOM    663  CG1 ILE A  42     -62.172  -6.206   6.406  1.00  0.00           C  
ATOM    664  CG2 ILE A  42     -60.461  -7.762   7.381  1.00  0.00           C  
ATOM    665  CD1 ILE A  42     -61.296  -5.751   5.261  1.00  0.00           C  
ATOM    666  H   ILE A  42     -64.232  -8.089   5.834  1.00  0.00           H  
ATOM    667  HA  ILE A  42     -61.544  -8.328   4.865  1.00  0.00           H  
ATOM    668  HB  ILE A  42     -62.577  -7.845   7.689  1.00  0.00           H  
ATOM    669 1HG1 ILE A  42     -63.212  -6.125   6.092  1.00  0.00           H  
ATOM    670 2HG1 ILE A  42     -62.028  -5.518   7.239  1.00  0.00           H  
ATOM    671 1HG2 ILE A  42     -60.301  -7.050   8.190  1.00  0.00           H  
ATOM    672 2HG2 ILE A  42     -60.294  -8.773   7.748  1.00  0.00           H  
ATOM    673 3HG2 ILE A  42     -59.765  -7.551   6.569  1.00  0.00           H  
ATOM    674 1HD1 ILE A  42     -61.556  -4.728   4.988  1.00  0.00           H  
ATOM    675 2HD1 ILE A  42     -60.249  -5.791   5.565  1.00  0.00           H  
ATOM    676 3HD1 ILE A  42     -61.450  -6.405   4.403  1.00  0.00           H  
ATOM    677  N   MET A  43     -62.582 -10.683   6.908  1.00  0.00           N  
ATOM    678  CA  MET A  43     -62.267 -12.027   7.381  1.00  0.00           C  
ATOM    679  C   MET A  43     -62.079 -12.990   6.215  1.00  0.00           C  
ATOM    680  O   MET A  43     -61.271 -13.915   6.287  1.00  0.00           O  
ATOM    681  CB  MET A  43     -63.367 -12.529   8.315  1.00  0.00           C  
ATOM    682  CG  MET A  43     -63.415 -11.827   9.665  1.00  0.00           C  
ATOM    683  SD  MET A  43     -64.564 -12.610  10.814  1.00  0.00           S  
ATOM    684  CE  MET A  43     -66.134 -12.087  10.131  1.00  0.00           C  
ATOM    685  H   MET A  43     -63.457 -10.234   7.136  1.00  0.00           H  
ATOM    686  HA  MET A  43     -61.328 -11.988   7.933  1.00  0.00           H  
ATOM    687 1HB  MET A  43     -64.337 -12.400   7.837  1.00  0.00           H  
ATOM    688 2HB  MET A  43     -63.230 -13.596   8.497  1.00  0.00           H  
ATOM    689 1HG  MET A  43     -62.422 -11.833  10.113  1.00  0.00           H  
ATOM    690 2HG  MET A  43     -63.719 -10.790   9.526  1.00  0.00           H  
ATOM    691 1HE  MET A  43     -66.947 -12.492  10.734  1.00  0.00           H  
ATOM    692 2HE  MET A  43     -66.188 -10.997  10.133  1.00  0.00           H  
ATOM    693 3HE  MET A  43     -66.225 -12.452   9.107  1.00  0.00           H  
ATOM    694  N   LEU A  44     -62.736 -12.881   5.141  1.00  0.00           N  
ATOM    695  CA  LEU A  44     -62.335 -13.926   4.213  1.00  0.00           C  
ATOM    696  C   LEU A  44     -60.791 -14.071   4.138  1.00  0.00           C  
ATOM    697  O   LEU A  44     -60.273 -15.143   3.823  1.00  0.00           O  
ATOM    698  CB  LEU A  44     -62.903 -13.620   2.821  1.00  0.00           C  
ATOM    699  CG  LEU A  44     -64.427 -13.727   2.686  1.00  0.00           C  
ATOM    700  CD1 LEU A  44     -64.850 -13.243   1.306  1.00  0.00           C  
ATOM    701  CD2 LEU A  44     -64.857 -15.169   2.916  1.00  0.00           C  
ATOM    702  H   LEU A  44     -63.414 -12.138   5.052  1.00  0.00           H  
ATOM    703  HA  LEU A  44     -62.747 -14.873   4.560  1.00  0.00           H  
ATOM    704 1HB  LEU A  44     -62.616 -12.607   2.544  1.00  0.00           H  
ATOM    705 2HB  LEU A  44     -62.457 -14.311   2.105  1.00  0.00           H  
ATOM    706  HG  LEU A  44     -64.904 -13.084   3.426  1.00  0.00           H  
ATOM    707 1HD1 LEU A  44     -65.934 -13.319   1.210  1.00  0.00           H  
ATOM    708 2HD1 LEU A  44     -64.547 -12.204   1.176  1.00  0.00           H  
ATOM    709 3HD1 LEU A  44     -64.375 -13.859   0.543  1.00  0.00           H  
ATOM    710 1HD2 LEU A  44     -65.941 -15.245   2.821  1.00  0.00           H  
ATOM    711 2HD2 LEU A  44     -64.382 -15.813   2.176  1.00  0.00           H  
ATOM    712 3HD2 LEU A  44     -64.558 -15.483   3.916  1.00  0.00           H  
ATOM    713  N   SER A  45     -60.039 -12.992   4.426  1.00  0.00           N  
ATOM    714  CA  SER A  45     -58.573 -12.994   4.213  1.00  0.00           C  
ATOM    715  C   SER A  45     -57.731 -12.563   5.433  1.00  0.00           C  
ATOM    716  O   SER A  45     -56.677 -11.944   5.284  1.00  0.00           O  
ATOM    717  CB  SER A  45     -58.243 -12.086   3.045  1.00  0.00           C  
ATOM    718  OG  SER A  45     -58.850 -12.541   1.867  1.00  0.00           O  
ATOM    719  H   SER A  45     -60.486 -12.166   4.796  1.00  0.00           H  
ATOM    720  HA  SER A  45     -58.261 -14.010   3.968  1.00  0.00           H  
ATOM    721 1HB  SER A  45     -58.582 -11.073   3.264  1.00  0.00           H  
ATOM    722 2HB  SER A  45     -57.163 -12.047   2.909  1.00  0.00           H  
ATOM    723  HG  SER A  45     -58.596 -11.920   1.181  1.00  0.00           H  
ATOM    724  N   SER A  46     -58.176 -12.880   6.655  1.00  0.00           N  
ATOM    725  CA  SER A  46     -57.530 -12.315   7.854  1.00  0.00           C  
ATOM    726  C   SER A  46     -57.045 -13.383   8.879  1.00  0.00           C  
ATOM    727  O   SER A  46     -57.568 -14.496   8.924  1.00  0.00           O  
ATOM    728  CB  SER A  46     -58.495 -11.365   8.536  1.00  0.00           C  
ATOM    729  OG  SER A  46     -58.820 -10.291   7.697  1.00  0.00           O  
ATOM    730  H   SER A  46     -58.960 -13.511   6.744  1.00  0.00           H  
ATOM    731  HA  SER A  46     -56.648 -11.754   7.541  1.00  0.00           H  
ATOM    732 1HB  SER A  46     -59.402 -11.903   8.810  1.00  0.00           H  
ATOM    733 2HB  SER A  46     -58.048 -10.990   9.456  1.00  0.00           H  
ATOM    734  HG  SER A  46     -59.487 -10.621   7.091  1.00  0.00           H  
ATOM    735  N   ASP A  47     -56.036 -13.001   9.692  1.00  0.00           N  
ATOM    736  CA  ASP A  47     -56.112 -14.282  10.429  1.00  0.00           C  
ATOM    737  C   ASP A  47     -57.064 -14.166  11.620  1.00  0.00           C  
ATOM    738  O   ASP A  47     -57.875 -13.242  11.690  1.00  0.00           O  
ATOM    739  CB  ASP A  47     -54.728 -14.714  10.920  1.00  0.00           C  
ATOM    740  CG  ASP A  47     -54.159 -13.783  11.982  1.00  0.00           C  
ATOM    741  OD1 ASP A  47     -54.860 -12.892  12.401  1.00  0.00           O  
ATOM    742  OD2 ASP A  47     -53.029 -13.971  12.364  1.00  0.00           O  
ATOM    743  H   ASP A  47     -55.612 -12.095   9.558  1.00  0.00           H  
ATOM    744  HA  ASP A  47     -56.496 -15.047   9.754  1.00  0.00           H  
ATOM    745 1HB  ASP A  47     -54.786 -15.721  11.333  1.00  0.00           H  
ATOM    746 2HB  ASP A  47     -54.037 -14.745  10.077  1.00  0.00           H  
ATOM    747  N   ASP A  48     -56.966 -15.104  12.559  1.00  0.00           N  
ATOM    748  CA  ASP A  48     -57.992 -15.241  13.591  1.00  0.00           C  
ATOM    749  C   ASP A  48     -57.899 -14.159  14.680  1.00  0.00           C  
ATOM    750  O   ASP A  48     -58.917 -13.663  15.164  1.00  0.00           O  
ATOM    751  CB  ASP A  48     -57.895 -16.624  14.238  1.00  0.00           C  
ATOM    752  CG  ASP A  48     -58.306 -17.749  13.297  1.00  0.00           C  
ATOM    753  OD1 ASP A  48     -59.478 -17.881  13.037  1.00  0.00           O  
ATOM    754  OD2 ASP A  48     -57.443 -18.465  12.848  1.00  0.00           O  
ATOM    755  H   ASP A  48     -56.171 -15.726  12.552  1.00  0.00           H  
ATOM    756  HA  ASP A  48     -58.971 -15.144  13.120  1.00  0.00           H  
ATOM    757 1HB  ASP A  48     -56.871 -16.802  14.567  1.00  0.00           H  
ATOM    758 2HB  ASP A  48     -58.533 -16.658  15.122  1.00  0.00           H  
ATOM    759  N   LYS A  49     -56.682 -13.754  15.107  1.00  0.00           N  
ATOM    760  CA  LYS A  49     -56.665 -12.717  16.133  1.00  0.00           C  
ATOM    761  C   LYS A  49     -57.229 -11.406  15.600  1.00  0.00           C  
ATOM    762  O   LYS A  49     -57.980 -10.717  16.290  1.00  0.00           O  
ATOM    763  CB  LYS A  49     -55.244 -12.504  16.656  1.00  0.00           C  
ATOM    764  CG  LYS A  49     -54.706 -13.652  17.500  1.00  0.00           C  
ATOM    765  CD  LYS A  49     -53.284 -13.376  17.966  1.00  0.00           C  
ATOM    766  CE  LYS A  49     -52.741 -14.527  18.800  1.00  0.00           C  
ATOM    767  NZ  LYS A  49     -51.337 -14.288  19.231  1.00  0.00           N  
ATOM    768  H   LYS A  49     -55.855 -14.175  14.708  1.00  0.00           H  
ATOM    769  HA  LYS A  49     -57.297 -13.040  16.961  1.00  0.00           H  
ATOM    770 1HB  LYS A  49     -54.564 -12.359  15.816  1.00  0.00           H  
ATOM    771 2HB  LYS A  49     -55.211 -11.599  17.263  1.00  0.00           H  
ATOM    772 1HG  LYS A  49     -55.344 -13.793  18.372  1.00  0.00           H  
ATOM    773 2HG  LYS A  49     -54.715 -14.570  16.913  1.00  0.00           H  
ATOM    774 1HD  LYS A  49     -52.638 -13.230  17.099  1.00  0.00           H  
ATOM    775 2HD  LYS A  49     -53.268 -12.467  18.566  1.00  0.00           H  
ATOM    776 1HE  LYS A  49     -53.362 -14.660  19.685  1.00  0.00           H  
ATOM    777 2HE  LYS A  49     -52.777 -15.448  18.217  1.00  0.00           H  
ATOM    778 1HZ  LYS A  49     -51.014 -15.073  19.780  1.00  0.00           H  
ATOM    779 2HZ  LYS A  49     -50.748 -14.182  18.417  1.00  0.00           H  
ATOM    780 3HZ  LYS A  49     -51.294 -13.447  19.789  1.00  0.00           H  
ATOM    781  N   LYS A  50     -56.825 -11.109  14.348  1.00  0.00           N  
ATOM    782  CA  LYS A  50     -57.295  -9.880  13.720  1.00  0.00           C  
ATOM    783  C   LYS A  50     -58.810  -9.885  13.565  1.00  0.00           C  
ATOM    784  O   LYS A  50     -59.471  -8.873  13.797  1.00  0.00           O  
ATOM    785  CB  LYS A  50     -56.627  -9.685  12.358  1.00  0.00           C  
ATOM    786  CG  LYS A  50     -55.149  -9.325  12.428  1.00  0.00           C  
ATOM    787  CD  LYS A  50     -54.575  -9.073  11.042  1.00  0.00           C  
ATOM    788  CE  LYS A  50     -53.133  -8.595  11.117  1.00  0.00           C  
ATOM    789  NZ  LYS A  50     -52.226  -9.645  11.657  1.00  0.00           N  
ATOM    790  H   LYS A  50     -56.204 -11.744  13.868  1.00  0.00           H  
ATOM    791  HA  LYS A  50     -57.029  -9.039  14.362  1.00  0.00           H  
ATOM    792 1HB  LYS A  50     -56.722 -10.599  11.772  1.00  0.00           H  
ATOM    793 2HB  LYS A  50     -57.139  -8.892  11.812  1.00  0.00           H  
ATOM    794 1HG  LYS A  50     -55.021  -8.428  13.034  1.00  0.00           H  
ATOM    795 2HG  LYS A  50     -54.598 -10.140  12.897  1.00  0.00           H  
ATOM    796 1HD  LYS A  50     -54.614  -9.993  10.458  1.00  0.00           H  
ATOM    797 2HD  LYS A  50     -55.172  -8.315  10.534  1.00  0.00           H  
ATOM    798 1HE  LYS A  50     -52.791  -8.313  10.123  1.00  0.00           H  
ATOM    799 2HE  LYS A  50     -53.073  -7.717  11.760  1.00  0.00           H  
ATOM    800 1HZ  LYS A  50     -51.281  -9.289  11.691  1.00  0.00           H  
ATOM    801 2HZ  LYS A  50     -52.523  -9.901  12.588  1.00  0.00           H  
ATOM    802 3HZ  LYS A  50     -52.258 -10.457  11.058  1.00  0.00           H  
ATOM    803  N   THR A  51     -59.312 -11.070  13.162  1.00  0.00           N  
ATOM    804  CA  THR A  51     -60.751 -11.210  12.975  1.00  0.00           C  
ATOM    805  C   THR A  51     -61.500 -10.983  14.283  1.00  0.00           C  
ATOM    806  O   THR A  51     -62.545 -10.332  14.306  1.00  0.00           O  
ATOM    807  CB  THR A  51     -61.104 -12.598  12.410  1.00  0.00           C  
ATOM    808  OG1 THR A  51     -60.485 -12.766  11.128  1.00  0.00           O  
ATOM    809  CG2 THR A  51     -62.611 -12.747  12.265  1.00  0.00           C  
ATOM    810  H   THR A  51     -58.680 -11.841  12.997  1.00  0.00           H  
ATOM    811  HA  THR A  51     -61.082 -10.454  12.262  1.00  0.00           H  
ATOM    812  HB  THR A  51     -60.732 -13.370  13.083  1.00  0.00           H  
ATOM    813  HG1 THR A  51     -59.562 -13.005  11.248  1.00  0.00           H  
ATOM    814 1HG2 THR A  51     -62.842 -13.734  11.864  1.00  0.00           H  
ATOM    815 2HG2 THR A  51     -63.084 -12.630  13.240  1.00  0.00           H  
ATOM    816 3HG2 THR A  51     -62.988 -11.983  11.586  1.00  0.00           H  
ATOM    817  N   GLU A  52     -60.910 -11.552  15.354  1.00  0.00           N  
ATOM    818  CA  GLU A  52     -61.526 -11.409  16.667  1.00  0.00           C  
ATOM    819  C   GLU A  52     -61.590  -9.948  17.090  1.00  0.00           C  
ATOM    820  O   GLU A  52     -62.591  -9.495  17.644  1.00  0.00           O  
ATOM    821  CB  GLU A  52     -60.753 -12.219  17.711  1.00  0.00           C  
ATOM    822  CG  GLU A  52     -61.360 -12.188  19.106  1.00  0.00           C  
ATOM    823  CD  GLU A  52     -60.617 -13.054  20.086  1.00  0.00           C  
ATOM    824  OE1 GLU A  52     -60.052 -14.037  19.672  1.00  0.00           O  
ATOM    825  OE2 GLU A  52     -60.616 -12.731  21.251  1.00  0.00           O  
ATOM    826  H   GLU A  52     -60.051 -12.068  15.226  1.00  0.00           H  
ATOM    827  HA  GLU A  52     -62.546 -11.792  16.614  1.00  0.00           H  
ATOM    828 1HB  GLU A  52     -60.696 -13.261  17.394  1.00  0.00           H  
ATOM    829 2HB  GLU A  52     -59.733 -11.842  17.781  1.00  0.00           H  
ATOM    830 1HG  GLU A  52     -61.355 -11.161  19.471  1.00  0.00           H  
ATOM    831 2HG  GLU A  52     -62.396 -12.519  19.049  1.00  0.00           H  
ATOM    832  N   LEU A  53     -60.474  -9.248  16.799  1.00  0.00           N  
ATOM    833  CA  LEU A  53     -60.406  -7.835  17.151  1.00  0.00           C  
ATOM    834  C   LEU A  53     -61.474  -7.033  16.417  1.00  0.00           C  
ATOM    835  O   LEU A  53     -62.107  -6.149  16.995  1.00  0.00           O  
ATOM    836  CB  LEU A  53     -59.018  -7.272  16.820  1.00  0.00           C  
ATOM    837  CG  LEU A  53     -57.866  -7.784  17.695  1.00  0.00           C  
ATOM    838  CD1 LEU A  53     -56.541  -7.286  17.134  1.00  0.00           C  
ATOM    839  CD2 LEU A  53     -58.067  -7.311  19.127  1.00  0.00           C  
ATOM    840  H   LEU A  53     -59.704  -9.717  16.342  1.00  0.00           H  
ATOM    841  HA  LEU A  53     -60.577  -7.737  18.222  1.00  0.00           H  
ATOM    842 1HB  LEU A  53     -58.781  -7.517  15.785  1.00  0.00           H  
ATOM    843 2HB  LEU A  53     -59.050  -6.187  16.917  1.00  0.00           H  
ATOM    844  HG  LEU A  53     -57.849  -8.874  17.672  1.00  0.00           H  
ATOM    845 1HD1 LEU A  53     -55.723  -7.650  17.756  1.00  0.00           H  
ATOM    846 2HD1 LEU A  53     -56.415  -7.655  16.117  1.00  0.00           H  
ATOM    847 3HD1 LEU A  53     -56.536  -6.196  17.129  1.00  0.00           H  
ATOM    848 1HD2 LEU A  53     -57.249  -7.676  19.749  1.00  0.00           H  
ATOM    849 2HD2 LEU A  53     -58.084  -6.221  19.151  1.00  0.00           H  
ATOM    850 3HD2 LEU A  53     -59.013  -7.696  19.508  1.00  0.00           H  
ATOM    851  N   MET A  54     -61.633  -7.391  15.127  1.00  0.00           N  
ATOM    852  CA  MET A  54     -62.625  -6.701  14.312  1.00  0.00           C  
ATOM    853  C   MET A  54     -64.030  -6.905  14.865  1.00  0.00           C  
ATOM    854  O   MET A  54     -64.833  -5.973  14.905  1.00  0.00           O  
ATOM    855  CB  MET A  54     -62.547  -7.182  12.865  1.00  0.00           C  
ATOM    856  CG  MET A  54     -63.551  -6.526  11.928  1.00  0.00           C  
ATOM    857  SD  MET A  54     -65.168  -7.326  11.972  1.00  0.00           S  
ATOM    858  CE  MET A  54     -64.804  -8.871  11.144  1.00  0.00           C  
ATOM    859  H   MET A  54     -61.060  -8.131  14.747  1.00  0.00           H  
ATOM    860  HA  MET A  54     -62.412  -5.632  14.338  1.00  0.00           H  
ATOM    861 1HB  MET A  54     -61.549  -6.991  12.471  1.00  0.00           H  
ATOM    862 2HB  MET A  54     -62.711  -8.260  12.830  1.00  0.00           H  
ATOM    863 1HG  MET A  54     -63.677  -5.480  12.203  1.00  0.00           H  
ATOM    864 2HG  MET A  54     -63.175  -6.567  10.905  1.00  0.00           H  
ATOM    865 1HE  MET A  54     -65.708  -9.479  11.093  1.00  0.00           H  
ATOM    866 2HE  MET A  54     -64.445  -8.668  10.135  1.00  0.00           H  
ATOM    867 3HE  MET A  54     -64.036  -9.410  11.701  1.00  0.00           H  
ATOM    868  N   LEU A  55     -64.272  -8.165  15.282  1.00  0.00           N  
ATOM    869  CA  LEU A  55     -65.580  -8.494  15.835  1.00  0.00           C  
ATOM    870  C   LEU A  55     -65.864  -7.689  17.097  1.00  0.00           C  
ATOM    871  O   LEU A  55     -66.977  -7.205  17.299  1.00  0.00           O  
ATOM    872  CB  LEU A  55     -65.661  -9.993  16.149  1.00  0.00           C  
ATOM    873  CG  LEU A  55     -65.682 -10.927  14.932  1.00  0.00           C  
ATOM    874  CD1 LEU A  55     -65.577 -12.373  15.399  1.00  0.00           C  
ATOM    875  CD2 LEU A  55     -66.960 -10.700  14.139  1.00  0.00           C  
ATOM    876  H   LEU A  55     -63.541  -8.858  15.204  1.00  0.00           H  
ATOM    877  HA  LEU A  55     -66.340  -8.249  15.094  1.00  0.00           H  
ATOM    878 1HB  LEU A  55     -64.803 -10.266  16.761  1.00  0.00           H  
ATOM    879 2HB  LEU A  55     -66.567 -10.179  16.725  1.00  0.00           H  
ATOM    880  HG  LEU A  55     -64.820 -10.718  14.298  1.00  0.00           H  
ATOM    881 1HD1 LEU A  55     -65.592 -13.036  14.534  1.00  0.00           H  
ATOM    882 2HD1 LEU A  55     -64.645 -12.512  15.946  1.00  0.00           H  
ATOM    883 3HD1 LEU A  55     -66.419 -12.606  16.050  1.00  0.00           H  
ATOM    884 1HD2 LEU A  55     -66.975 -11.363  13.274  1.00  0.00           H  
ATOM    885 2HD2 LEU A  55     -67.823 -10.909  14.772  1.00  0.00           H  
ATOM    886 3HD2 LEU A  55     -67.001  -9.663  13.803  1.00  0.00           H  
ATOM    887  N   ARG A  56     -64.802  -7.578  17.921  1.00  0.00           N  
ATOM    888  CA  ARG A  56     -64.941  -6.830  19.165  1.00  0.00           C  
ATOM    889  C   ARG A  56     -65.277  -5.369  18.895  1.00  0.00           C  
ATOM    890  O   ARG A  56     -66.112  -4.778  19.579  1.00  0.00           O  
ATOM    891  CB  ARG A  56     -63.661  -6.910  19.983  1.00  0.00           C  
ATOM    892  CG  ARG A  56     -63.377  -8.272  20.597  1.00  0.00           C  
ATOM    893  CD  ARG A  56     -62.129  -8.263  21.401  1.00  0.00           C  
ATOM    894  NE  ARG A  56     -61.809  -9.583  21.921  1.00  0.00           N  
ATOM    895  CZ  ARG A  56     -62.322 -10.104  23.053  1.00  0.00           C  
ATOM    896  NH1 ARG A  56     -63.175  -9.407  23.770  1.00  0.00           N  
ATOM    897  NH2 ARG A  56     -61.968 -11.316  23.442  1.00  0.00           N  
ATOM    898  H   ARG A  56     -63.930  -8.015  17.661  1.00  0.00           H  
ATOM    899  HA  ARG A  56     -65.752  -7.271  19.745  1.00  0.00           H  
ATOM    900 1HB  ARG A  56     -62.810  -6.648  19.355  1.00  0.00           H  
ATOM    901 2HB  ARG A  56     -63.702  -6.184  20.796  1.00  0.00           H  
ATOM    902 1HG  ARG A  56     -64.203  -8.556  21.250  1.00  0.00           H  
ATOM    903 2HG  ARG A  56     -63.270  -9.013  19.804  1.00  0.00           H  
ATOM    904 1HD  ARG A  56     -61.298  -7.932  20.779  1.00  0.00           H  
ATOM    905 2HD  ARG A  56     -62.244  -7.583  22.244  1.00  0.00           H  
ATOM    906  HE  ARG A  56     -61.156 -10.149  21.396  1.00  0.00           H  
ATOM    907 1HH1 ARG A  56     -63.446  -8.480  23.472  1.00  0.00           H  
ATOM    908 2HH1 ARG A  56     -63.560  -9.797  24.618  1.00  0.00           H  
ATOM    909 1HH2 ARG A  56     -61.312 -11.853  22.890  1.00  0.00           H  
ATOM    910 2HH2 ARG A  56     -62.352 -11.707  24.289  1.00  0.00           H  
ATOM    911  N   LEU A  57     -64.584  -4.832  17.869  1.00  0.00           N  
ATOM    912  CA  LEU A  57     -64.813  -3.438  17.506  1.00  0.00           C  
ATOM    913  C   LEU A  57     -66.252  -3.216  17.059  1.00  0.00           C  
ATOM    914  O   LEU A  57     -66.875  -2.215  17.414  1.00  0.00           O  
ATOM    915  CB  LEU A  57     -63.852  -3.017  16.387  1.00  0.00           C  
ATOM    916  CG  LEU A  57     -63.901  -1.536  15.992  1.00  0.00           C  
ATOM    917  CD1 LEU A  57     -65.104  -1.289  15.092  1.00  0.00           C  
ATOM    918  CD2 LEU A  57     -63.970  -0.677  17.246  1.00  0.00           C  
ATOM    919  H   LEU A  57     -63.919  -5.405  17.371  1.00  0.00           H  
ATOM    920  HA  LEU A  57     -64.625  -2.818  18.382  1.00  0.00           H  
ATOM    921 1HB  LEU A  57     -62.834  -3.243  16.700  1.00  0.00           H  
ATOM    922 2HB  LEU A  57     -64.076  -3.605  15.497  1.00  0.00           H  
ATOM    923  HG  LEU A  57     -63.004  -1.281  15.426  1.00  0.00           H  
ATOM    924 1HD1 LEU A  57     -65.138  -0.236  14.811  1.00  0.00           H  
ATOM    925 2HD1 LEU A  57     -65.019  -1.901  14.194  1.00  0.00           H  
ATOM    926 3HD1 LEU A  57     -66.017  -1.551  15.626  1.00  0.00           H  
ATOM    927 1HD2 LEU A  57     -64.003   0.376  16.964  1.00  0.00           H  
ATOM    928 2HD2 LEU A  57     -64.867  -0.930  17.811  1.00  0.00           H  
ATOM    929 3HD2 LEU A  57     -63.089  -0.861  17.861  1.00  0.00           H  
ATOM    930  N   VAL A  58     -66.734  -4.197  16.269  1.00  0.00           N  
ATOM    931  CA  VAL A  58     -68.102  -4.105  15.773  1.00  0.00           C  
ATOM    932  C   VAL A  58     -69.106  -4.108  16.919  1.00  0.00           C  
ATOM    933  O   VAL A  58     -70.081  -3.357  16.906  1.00  0.00           O  
ATOM    934  CB  VAL A  58     -68.407  -5.280  14.824  1.00  0.00           C  
ATOM    935  CG1 VAL A  58     -69.884  -5.303  14.462  1.00  0.00           C  
ATOM    936  CG2 VAL A  58     -67.546  -5.172  13.574  1.00  0.00           C  
ATOM    937  H   VAL A  58     -66.139  -4.979  16.036  1.00  0.00           H  
ATOM    938  HA  VAL A  58     -68.207  -3.171  15.219  1.00  0.00           H  
ATOM    939  HB  VAL A  58     -68.187  -6.216  15.338  1.00  0.00           H  
ATOM    940 1HG1 VAL A  58     -70.081  -6.139  13.791  1.00  0.00           H  
ATOM    941 2HG1 VAL A  58     -70.479  -5.417  15.368  1.00  0.00           H  
ATOM    942 3HG1 VAL A  58     -70.152  -4.370  13.966  1.00  0.00           H  
ATOM    943 1HG2 VAL A  58     -67.766  -6.006  12.908  1.00  0.00           H  
ATOM    944 2HG2 VAL A  58     -67.762  -4.233  13.064  1.00  0.00           H  
ATOM    945 3HG2 VAL A  58     -66.493  -5.199  13.854  1.00  0.00           H  
ATOM    946  N   GLU A  59     -68.811  -4.988  17.897  1.00  0.00           N  
ATOM    947  CA  GLU A  59     -69.693  -5.089  19.055  1.00  0.00           C  
ATOM    948  C   GLU A  59     -69.744  -3.776  19.824  1.00  0.00           C  
ATOM    949  O   GLU A  59     -70.809  -3.347  20.268  1.00  0.00           O  
ATOM    950  CB  GLU A  59     -69.230  -6.216  19.982  1.00  0.00           C  
ATOM    951  CG  GLU A  59     -69.432  -7.616  19.419  1.00  0.00           C  
ATOM    952  CD  GLU A  59     -68.895  -8.692  20.320  1.00  0.00           C  
ATOM    953  OE1 GLU A  59     -68.277  -8.363  21.305  1.00  0.00           O  
ATOM    954  OE2 GLU A  59     -69.102  -9.845  20.024  1.00  0.00           O  
ATOM    955  H   GLU A  59     -67.984  -5.561  17.811  1.00  0.00           H  
ATOM    956  HA  GLU A  59     -70.700  -5.317  18.704  1.00  0.00           H  
ATOM    957 1HB  GLU A  59     -68.169  -6.094  20.202  1.00  0.00           H  
ATOM    958 2HB  GLU A  59     -69.770  -6.155  20.927  1.00  0.00           H  
ATOM    959 1HG  GLU A  59     -70.498  -7.784  19.266  1.00  0.00           H  
ATOM    960 2HG  GLU A  59     -68.939  -7.681  18.450  1.00  0.00           H  
ATOM    961  N   ARG A  60     -68.545  -3.173  19.953  1.00  0.00           N  
ATOM    962  CA  ARG A  60     -68.457  -1.906  20.669  1.00  0.00           C  
ATOM    963  C   ARG A  60     -69.274  -0.824  19.976  1.00  0.00           C  
ATOM    964  O   ARG A  60     -69.956  -0.034  20.629  1.00  0.00           O  
ATOM    965  CB  ARG A  60     -67.008  -1.452  20.777  1.00  0.00           C  
ATOM    966  CG  ARG A  60     -66.805  -0.128  21.497  1.00  0.00           C  
ATOM    967  CD  ARG A  60     -67.240  -0.202  22.916  1.00  0.00           C  
ATOM    968  NE  ARG A  60     -66.397  -1.093  23.696  1.00  0.00           N  
ATOM    969  CZ  ARG A  60     -66.674  -1.508  24.948  1.00  0.00           C  
ATOM    970  NH1 ARG A  60     -67.773  -1.105  25.545  1.00  0.00           N  
ATOM    971  NH2 ARG A  60     -65.841  -2.320  25.574  1.00  0.00           N  
ATOM    972  H   ARG A  60     -67.729  -3.610  19.550  1.00  0.00           H  
ATOM    973  HA  ARG A  60     -68.852  -2.049  21.675  1.00  0.00           H  
ATOM    974 1HB  ARG A  60     -66.429  -2.207  21.307  1.00  0.00           H  
ATOM    975 2HB  ARG A  60     -66.583  -1.353  19.779  1.00  0.00           H  
ATOM    976 1HG  ARG A  60     -65.749   0.139  21.476  1.00  0.00           H  
ATOM    977 2HG  ARG A  60     -67.386   0.650  21.000  1.00  0.00           H  
ATOM    978 1HD  ARG A  60     -67.193   0.791  23.363  1.00  0.00           H  
ATOM    979 2HD  ARG A  60     -68.264  -0.573  22.963  1.00  0.00           H  
ATOM    980  HE  ARG A  60     -65.542  -1.424  23.269  1.00  0.00           H  
ATOM    981 1HH1 ARG A  60     -68.410  -0.484  25.066  1.00  0.00           H  
ATOM    982 2HH1 ARG A  60     -67.981  -1.416  26.483  1.00  0.00           H  
ATOM    983 1HH2 ARG A  60     -64.996  -2.630  25.115  1.00  0.00           H  
ATOM    984 2HH2 ARG A  60     -66.049  -2.631  26.512  1.00  0.00           H  
ATOM    985  N   VAL A  61     -69.166  -0.837  18.631  1.00  0.00           N  
ATOM    986  CA  VAL A  61     -69.901   0.148  17.848  1.00  0.00           C  
ATOM    987  C   VAL A  61     -71.404  -0.006  18.039  1.00  0.00           C  
ATOM    988  O   VAL A  61     -72.128   0.982  18.163  1.00  0.00           O  
ATOM    989  CB  VAL A  61     -69.560   0.004  16.352  1.00  0.00           C  
ATOM    990  CG1 VAL A  61     -70.469   0.887  15.511  1.00  0.00           C  
ATOM    991  CG2 VAL A  61     -68.099   0.356  16.119  1.00  0.00           C  
ATOM    992  H   VAL A  61     -68.576  -1.529  18.192  1.00  0.00           H  
ATOM    993  HA  VAL A  61     -69.607   1.144  18.179  1.00  0.00           H  
ATOM    994  HB  VAL A  61     -69.740  -1.027  16.046  1.00  0.00           H  
ATOM    995 1HG1 VAL A  61     -70.214   0.773  14.457  1.00  0.00           H  
ATOM    996 2HG1 VAL A  61     -71.507   0.594  15.667  1.00  0.00           H  
ATOM    997 3HG1 VAL A  61     -70.337   1.929  15.804  1.00  0.00           H  
ATOM    998 1HG2 VAL A  61     -67.864   0.251  15.060  1.00  0.00           H  
ATOM    999 2HG2 VAL A  61     -67.918   1.384  16.431  1.00  0.00           H  
ATOM   1000 3HG2 VAL A  61     -67.466  -0.316  16.699  1.00  0.00           H  
ATOM   1001  N   ALA A  62     -71.822  -1.288  18.056  1.00  0.00           N  
ATOM   1002  CA  ALA A  62     -73.241  -1.574  18.233  1.00  0.00           C  
ATOM   1003  C   ALA A  62     -73.740  -1.067  19.580  1.00  0.00           C  
ATOM   1004  O   ALA A  62     -74.833  -0.508  19.678  1.00  0.00           O  
ATOM   1005  CB  ALA A  62     -73.502  -3.067  18.101  1.00  0.00           C  
ATOM   1006  H   ALA A  62     -71.144  -2.028  17.945  1.00  0.00           H  
ATOM   1007  HA  ALA A  62     -73.793  -1.048  17.453  1.00  0.00           H  
ATOM   1008 1HB  ALA A  62     -74.566  -3.264  18.236  1.00  0.00           H  
ATOM   1009 2HB  ALA A  62     -73.194  -3.404  17.111  1.00  0.00           H  
ATOM   1010 3HB  ALA A  62     -72.935  -3.604  18.859  1.00  0.00           H  
ATOM   1011  N   GLU A  63     -72.885  -1.292  20.598  1.00  0.00           N  
ATOM   1012  CA  GLU A  63     -73.242  -0.854  21.942  1.00  0.00           C  
ATOM   1013  C   GLU A  63     -73.404   0.659  22.003  1.00  0.00           C  
ATOM   1014  O   GLU A  63     -74.326   1.169  22.640  1.00  0.00           O  
ATOM   1015  CB  GLU A  63     -72.182  -1.304  22.950  1.00  0.00           C  
ATOM   1016  CG  GLU A  63     -72.499  -0.951  24.396  1.00  0.00           C  
ATOM   1017  CD  GLU A  63     -71.475  -1.473  25.364  1.00  0.00           C  
ATOM   1018  OE1 GLU A  63     -70.882  -2.487  25.083  1.00  0.00           O  
ATOM   1019  OE2 GLU A  63     -71.284  -0.857  26.386  1.00  0.00           O  
ATOM   1020  H   GLU A  63     -72.010  -1.761  20.411  1.00  0.00           H  
ATOM   1021  HA  GLU A  63     -74.196  -1.309  22.212  1.00  0.00           H  
ATOM   1022 1HB  GLU A  63     -72.058  -2.386  22.889  1.00  0.00           H  
ATOM   1023 2HB  GLU A  63     -71.224  -0.850  22.697  1.00  0.00           H  
ATOM   1024 1HG  GLU A  63     -72.553   0.134  24.491  1.00  0.00           H  
ATOM   1025 2HG  GLU A  63     -73.476  -1.359  24.653  1.00  0.00           H  
ATOM   1026  N   LEU A  64     -72.465   1.336  21.312  1.00  0.00           N  
ATOM   1027  CA  LEU A  64     -72.507   2.793  21.288  1.00  0.00           C  
ATOM   1028  C   LEU A  64     -73.791   3.296  20.641  1.00  0.00           C  
ATOM   1029  O   LEU A  64     -74.404   4.252  21.116  1.00  0.00           O  
ATOM   1030  CB  LEU A  64     -71.294   3.346  20.531  1.00  0.00           C  
ATOM   1031  CG  LEU A  64     -71.200   4.875  20.451  1.00  0.00           C  
ATOM   1032  CD1 LEU A  64     -71.121   5.454  21.858  1.00  0.00           C  
ATOM   1033  CD2 LEU A  64     -69.981   5.267  19.630  1.00  0.00           C  
ATOM   1034  H   LEU A  64     -71.748   0.820  20.821  1.00  0.00           H  
ATOM   1035  HA  LEU A  64     -72.475   3.156  22.315  1.00  0.00           H  
ATOM   1036 1HB  LEU A  64     -70.388   2.984  21.013  1.00  0.00           H  
ATOM   1037 2HB  LEU A  64     -71.316   2.962  19.511  1.00  0.00           H  
ATOM   1038  HG  LEU A  64     -72.099   5.271  19.978  1.00  0.00           H  
ATOM   1039 1HD1 LEU A  64     -71.055   6.540  21.801  1.00  0.00           H  
ATOM   1040 2HD1 LEU A  64     -72.014   5.174  22.416  1.00  0.00           H  
ATOM   1041 3HD1 LEU A  64     -70.239   5.062  22.363  1.00  0.00           H  
ATOM   1042 1HD2 LEU A  64     -69.915   6.354  19.573  1.00  0.00           H  
ATOM   1043 2HD2 LEU A  64     -69.081   4.873  20.103  1.00  0.00           H  
ATOM   1044 3HD2 LEU A  64     -70.072   4.856  18.624  1.00  0.00           H  
ATOM   1045  N   ALA A  65     -74.154   2.603  19.542  1.00  0.00           N  
ATOM   1046  CA  ALA A  65     -75.367   2.983  18.828  1.00  0.00           C  
ATOM   1047  C   ALA A  65     -76.584   2.932  19.742  1.00  0.00           C  
ATOM   1048  O   ALA A  65     -77.393   3.860  19.769  1.00  0.00           O  
ATOM   1049  CB  ALA A  65     -75.574   2.082  17.619  1.00  0.00           C  
ATOM   1050  H   ALA A  65     -73.579   1.833  19.233  1.00  0.00           H  
ATOM   1051  HA  ALA A  65     -75.250   4.011  18.485  1.00  0.00           H  
ATOM   1052 1HB  ALA A  65     -76.483   2.378  17.096  1.00  0.00           H  
ATOM   1053 2HB  ALA A  65     -74.722   2.174  16.946  1.00  0.00           H  
ATOM   1054 3HB  ALA A  65     -75.666   1.048  17.949  1.00  0.00           H  
ATOM   1055  N   LYS A  66     -76.710   1.842  20.491  1.00  0.00           N  
ATOM   1056  CA  LYS A  66     -77.829   1.667  21.408  1.00  0.00           C  
ATOM   1057  C   LYS A  66     -77.892   2.802  22.423  1.00  0.00           C  
ATOM   1058  O   LYS A  66     -78.974   3.255  22.797  1.00  0.00           O  
ATOM   1059  CB  LYS A  66     -77.726   0.322  22.130  1.00  0.00           C  
ATOM   1060  CG  LYS A  66     -77.987  -0.889  21.243  1.00  0.00           C  
ATOM   1061  CD  LYS A  66     -77.847  -2.186  22.025  1.00  0.00           C  
ATOM   1062  CE  LYS A  66     -78.097  -3.397  21.139  1.00  0.00           C  
ATOM   1063  NZ  LYS A  66     -77.926  -4.676  21.881  1.00  0.00           N  
ATOM   1064  H   LYS A  66     -76.012   1.115  20.422  1.00  0.00           H  
ATOM   1065  HA  LYS A  66     -78.755   1.683  20.832  1.00  0.00           H  
ATOM   1066 1HB  LYS A  66     -76.729   0.214  22.557  1.00  0.00           H  
ATOM   1067 2HB  LYS A  66     -78.440   0.295  22.953  1.00  0.00           H  
ATOM   1068 1HG  LYS A  66     -78.996  -0.829  20.833  1.00  0.00           H  
ATOM   1069 2HG  LYS A  66     -77.278  -0.894  20.417  1.00  0.00           H  
ATOM   1070 1HD  LYS A  66     -76.842  -2.253  22.443  1.00  0.00           H  
ATOM   1071 2HD  LYS A  66     -78.564  -2.195  22.847  1.00  0.00           H  
ATOM   1072 1HE  LYS A  66     -79.111  -3.355  20.742  1.00  0.00           H  
ATOM   1073 2HE  LYS A  66     -77.402  -3.384  20.300  1.00  0.00           H  
ATOM   1074 1HZ  LYS A  66     -78.100  -5.453  21.260  1.00  0.00           H  
ATOM   1075 2HZ  LYS A  66     -76.982  -4.735  22.238  1.00  0.00           H  
ATOM   1076 3HZ  LYS A  66     -78.579  -4.708  22.651  1.00  0.00           H  
ATOM   1077  N   SER A  67     -76.744   3.273  22.877  1.00  0.00           N  
ATOM   1078  CA  SER A  67     -76.722   4.417  23.794  1.00  0.00           C  
ATOM   1079  C   SER A  67     -77.596   5.570  23.302  1.00  0.00           C  
ATOM   1080  O   SER A  67     -77.968   6.454  24.074  1.00  0.00           O  
ATOM   1081  CB  SER A  67     -75.299   4.905  23.978  1.00  0.00           C  
ATOM   1082  OG  SER A  67     -74.519   3.941  24.631  1.00  0.00           O  
ATOM   1083  H   SER A  67     -75.882   2.835  22.584  1.00  0.00           H  
ATOM   1084  HA  SER A  67     -77.111   4.094  24.760  1.00  0.00           H  
ATOM   1085 1HB  SER A  67     -74.863   5.131  23.006  1.00  0.00           H  
ATOM   1086 2HB  SER A  67     -75.302   5.827  24.558  1.00  0.00           H  
ATOM   1087  HG  SER A  67     -74.271   3.301  23.960  1.00  0.00           H  
ATOM   1088  N   GLY A  68     -77.927   5.563  22.015  1.00  0.00           N  
ATOM   1089  CA  GLY A  68     -78.725   6.634  21.423  1.00  0.00           C  
ATOM   1090  C   GLY A  68     -77.860   7.849  21.133  1.00  0.00           C  
ATOM   1091  O   GLY A  68     -78.296   8.988  21.305  1.00  0.00           O  
ATOM   1092  H   GLY A  68     -77.618   4.798  21.432  1.00  0.00           H  
ATOM   1093 1HA  GLY A  68     -79.188   6.278  20.502  1.00  0.00           H  
ATOM   1094 2HA  GLY A  68     -79.532   6.904  22.104  1.00  0.00           H  
ATOM   1095  N   VAL A  69     -76.635   7.592  20.694  1.00  0.00           N  
ATOM   1096  CA  VAL A  69     -75.731   8.642  20.250  1.00  0.00           C  
ATOM   1097  C   VAL A  69     -76.099   9.133  18.859  1.00  0.00           C  
ATOM   1098  O   VAL A  69     -76.432   8.340  17.979  1.00  0.00           O  
ATOM   1099  CB  VAL A  69     -74.279   8.129  20.243  1.00  0.00           C  
ATOM   1100  CG1 VAL A  69     -73.346   9.178  19.654  1.00  0.00           C  
ATOM   1101  CG2 VAL A  69     -73.852   7.761  21.655  1.00  0.00           C  
ATOM   1102  H   VAL A  69     -76.314   6.635  20.665  1.00  0.00           H  
ATOM   1103  HA  VAL A  69     -75.803   9.478  20.947  1.00  0.00           H  
ATOM   1104  HB  VAL A  69     -74.217   7.249  19.602  1.00  0.00           H  
ATOM   1105 1HG1 VAL A  69     -72.324   8.798  19.656  1.00  0.00           H  
ATOM   1106 2HG1 VAL A  69     -73.649   9.400  18.631  1.00  0.00           H  
ATOM   1107 3HG1 VAL A  69     -73.396  10.087  20.253  1.00  0.00           H  
ATOM   1108 1HG2 VAL A  69     -72.825   7.398  21.642  1.00  0.00           H  
ATOM   1109 2HG2 VAL A  69     -73.919   8.640  22.297  1.00  0.00           H  
ATOM   1110 3HG2 VAL A  69     -74.507   6.979  22.041  1.00  0.00           H  
ATOM   1111  N   PRO A  70     -76.039  10.445  18.663  1.00  0.00           N  
ATOM   1112  CA  PRO A  70     -76.327  11.024  17.360  1.00  0.00           C  
ATOM   1113  C   PRO A  70     -75.345  10.511  16.328  1.00  0.00           C  
ATOM   1114  O   PRO A  70     -74.138  10.474  16.570  1.00  0.00           O  
ATOM   1115  CB  PRO A  70     -76.165  12.529  17.599  1.00  0.00           C  
ATOM   1116  CG  PRO A  70     -76.392  12.693  19.063  1.00  0.00           C  
ATOM   1117  CD  PRO A  70     -75.788  11.458  19.676  1.00  0.00           C  
ATOM   1118  HA  PRO A  70     -77.362  10.780  17.076  1.00  0.00           H  
ATOM   1119 1HB  PRO A  70     -75.163  12.854  17.283  1.00  0.00           H  
ATOM   1120 2HB  PRO A  70     -76.891  13.087  16.989  1.00  0.00           H  
ATOM   1121 1HG  PRO A  70     -75.917  13.619  19.419  1.00  0.00           H  
ATOM   1122 2HG  PRO A  70     -77.468  12.787  19.272  1.00  0.00           H  
ATOM   1123 1HD  PRO A  70     -74.713  11.620  19.844  1.00  0.00           H  
ATOM   1124 2HD  PRO A  70     -76.298  11.231  20.623  1.00  0.00           H  
ATOM   1125  N   VAL A  71     -75.862  10.113  15.175  1.00  0.00           N  
ATOM   1126  CA  VAL A  71     -75.818   9.411  13.905  1.00  0.00           C  
ATOM   1127  C   VAL A  71     -74.691   9.981  13.062  1.00  0.00           C  
ATOM   1128  O   VAL A  71     -74.269   9.371  12.079  1.00  0.00           O  
ATOM   1129  CB  VAL A  71     -77.156   9.549  13.155  1.00  0.00           C  
ATOM   1130  CG1 VAL A  71     -78.285   8.925  13.960  1.00  0.00           C  
ATOM   1131  CG2 VAL A  71     -77.442  11.016  12.872  1.00  0.00           C  
ATOM   1132  H   VAL A  71     -76.804  10.389  14.937  1.00  0.00           H  
ATOM   1133  HA  VAL A  71     -75.633   8.354  14.100  1.00  0.00           H  
ATOM   1134  HB  VAL A  71     -77.092   9.003  12.214  1.00  0.00           H  
ATOM   1135 1HG1 VAL A  71     -79.223   9.031  13.415  1.00  0.00           H  
ATOM   1136 2HG1 VAL A  71     -78.077   7.867  14.120  1.00  0.00           H  
ATOM   1137 3HG1 VAL A  71     -78.367   9.428  14.923  1.00  0.00           H  
ATOM   1138 1HG2 VAL A  71     -78.389  11.107  12.341  1.00  0.00           H  
ATOM   1139 2HG2 VAL A  71     -77.500  11.564  13.814  1.00  0.00           H  
ATOM   1140 3HG2 VAL A  71     -76.641  11.432  12.260  1.00  0.00           H  
ATOM   1141  N   GLU A  72     -74.214  11.157  13.462  1.00  0.00           N  
ATOM   1142  CA  GLU A  72     -72.933  11.657  12.989  1.00  0.00           C  
ATOM   1143  C   GLU A  72     -71.808  11.017  13.767  1.00  0.00           C  
ATOM   1144  O   GLU A  72     -70.852  10.503  13.185  1.00  0.00           O  
ATOM   1145  CB  GLU A  72     -72.861  13.180  13.122  1.00  0.00           C  
ATOM   1146  CG  GLU A  72     -73.820  13.936  12.213  1.00  0.00           C  
ATOM   1147  CD  GLU A  72     -75.222  13.985  12.753  1.00  0.00           C  
ATOM   1148  OE1 GLU A  72     -75.445  13.470  13.821  1.00  0.00           O  
ATOM   1149  OE2 GLU A  72     -76.071  14.540  12.095  1.00  0.00           O  
ATOM   1150  H   GLU A  72     -74.756  11.713  14.107  1.00  0.00           H  
ATOM   1151  HA  GLU A  72     -72.825  11.392  11.937  1.00  0.00           H  
ATOM   1152 1HB  GLU A  72     -73.080  13.466  14.151  1.00  0.00           H  
ATOM   1153 2HB  GLU A  72     -71.850  13.517  12.896  1.00  0.00           H  
ATOM   1154 1HG  GLU A  72     -73.455  14.955  12.086  1.00  0.00           H  
ATOM   1155 2HG  GLU A  72     -73.829  13.458  11.234  1.00  0.00           H  
ATOM   1156  N   LEU A  73     -71.932  11.055  15.080  1.00  0.00           N  
ATOM   1157  CA  LEU A  73     -70.939  10.461  15.965  1.00  0.00           C  
ATOM   1158  C   LEU A  73     -70.831   8.958  15.742  1.00  0.00           C  
ATOM   1159  O   LEU A  73     -69.732   8.415  15.626  1.00  0.00           O  
ATOM   1160  CB  LEU A  73     -71.298  10.743  17.429  1.00  0.00           C  
ATOM   1161  CG  LEU A  73     -71.151  12.202  17.881  1.00  0.00           C  
ATOM   1162  CD1 LEU A  73     -71.730  12.361  19.281  1.00  0.00           C  
ATOM   1163  CD2 LEU A  73     -69.682  12.598  17.849  1.00  0.00           C  
ATOM   1164  H   LEU A  73     -72.739  11.508  15.485  1.00  0.00           H  
ATOM   1165  HA  LEU A  73     -69.970  10.911  15.749  1.00  0.00           H  
ATOM   1166 1HB  LEU A  73     -72.333  10.448  17.596  1.00  0.00           H  
ATOM   1167 2HB  LEU A  73     -70.660  10.133  18.068  1.00  0.00           H  
ATOM   1168  HG  LEU A  73     -71.716  12.850  17.211  1.00  0.00           H  
ATOM   1169 1HD1 LEU A  73     -71.626  13.398  19.602  1.00  0.00           H  
ATOM   1170 2HD1 LEU A  73     -72.786  12.090  19.270  1.00  0.00           H  
ATOM   1171 3HD1 LEU A  73     -71.195  11.712  19.972  1.00  0.00           H  
ATOM   1172 1HD2 LEU A  73     -69.578  13.635  18.170  1.00  0.00           H  
ATOM   1173 2HD2 LEU A  73     -69.116  11.952  18.520  1.00  0.00           H  
ATOM   1174 3HD2 LEU A  73     -69.299  12.491  16.834  1.00  0.00           H  
ATOM   1175  N   PHE A  74     -72.023   8.329  15.691  1.00  0.00           N  
ATOM   1176  CA  PHE A  74     -72.058   6.886  15.481  1.00  0.00           C  
ATOM   1177  C   PHE A  74     -71.450   6.510  14.137  1.00  0.00           C  
ATOM   1178  O   PHE A  74     -70.711   5.530  14.031  1.00  0.00           O  
ATOM   1179  CB  PHE A  74     -73.496   6.369  15.557  1.00  0.00           C  
ATOM   1180  CG  PHE A  74     -73.615   4.881  15.394  1.00  0.00           C  
ATOM   1181  CD1 PHE A  74     -72.879   4.020  16.193  1.00  0.00           C  
ATOM   1182  CD2 PHE A  74     -74.463   4.338  14.440  1.00  0.00           C  
ATOM   1183  CE1 PHE A  74     -72.987   2.650  16.044  1.00  0.00           C  
ATOM   1184  CE2 PHE A  74     -74.575   2.970  14.289  1.00  0.00           C  
ATOM   1185  CZ  PHE A  74     -73.835   2.125  15.093  1.00  0.00           C  
ATOM   1186  H   PHE A  74     -72.869   8.869  15.798  1.00  0.00           H  
ATOM   1187  HA  PHE A  74     -71.474   6.407  16.267  1.00  0.00           H  
ATOM   1188 1HB  PHE A  74     -73.930   6.642  16.518  1.00  0.00           H  
ATOM   1189 2HB  PHE A  74     -74.095   6.845  14.781  1.00  0.00           H  
ATOM   1190  HD1 PHE A  74     -72.209   4.435  16.947  1.00  0.00           H  
ATOM   1191  HD2 PHE A  74     -75.047   5.006  13.805  1.00  0.00           H  
ATOM   1192  HE1 PHE A  74     -72.402   1.985  16.679  1.00  0.00           H  
ATOM   1193  HE2 PHE A  74     -75.245   2.556  13.536  1.00  0.00           H  
ATOM   1194  HZ  PHE A  74     -73.921   1.046  14.973  1.00  0.00           H  
ATOM   1195  N   ASN A  75     -71.799   7.336  13.129  1.00  0.00           N  
ATOM   1196  CA  ASN A  75     -71.283   7.087  11.789  1.00  0.00           C  
ATOM   1197  C   ASN A  75     -69.764   7.185  11.757  1.00  0.00           C  
ATOM   1198  O   ASN A  75     -69.093   6.377  11.116  1.00  0.00           O  
ATOM   1199  CB  ASN A  75     -71.900   8.049  10.791  1.00  0.00           C  
ATOM   1200  CG  ASN A  75     -71.510   7.740   9.372  1.00  0.00           C  
ATOM   1201  OD1 ASN A  75     -71.813   6.659   8.854  1.00  0.00           O  
ATOM   1202  ND2 ASN A  75     -70.843   8.668   8.734  1.00  0.00           N  
ATOM   1203  H   ASN A  75     -72.414   8.114  13.322  1.00  0.00           H  
ATOM   1204  HA  ASN A  75     -71.547   6.069  11.499  1.00  0.00           H  
ATOM   1205 1HB  ASN A  75     -72.987   8.011  10.873  1.00  0.00           H  
ATOM   1206 2HB  ASN A  75     -71.590   9.067  11.027  1.00  0.00           H  
ATOM   1207 1HD2 ASN A  75     -70.557   8.517   7.788  1.00  0.00           H  
ATOM   1208 2HD2 ASN A  75     -70.620   9.527   9.193  1.00  0.00           H  
ATOM   1209  N   ALA A  76     -69.269   8.211  12.480  1.00  0.00           N  
ATOM   1210  CA  ALA A  76     -67.827   8.416  12.534  1.00  0.00           C  
ATOM   1211  C   ALA A  76     -67.124   7.223  13.170  1.00  0.00           C  
ATOM   1212  O   ALA A  76     -66.069   6.792  12.705  1.00  0.00           O  
ATOM   1213  CB  ALA A  76     -67.501   9.692  13.298  1.00  0.00           C  
ATOM   1214  H   ALA A  76     -69.908   8.820  12.972  1.00  0.00           H  
ATOM   1215  HA  ALA A  76     -67.461   8.514  11.512  1.00  0.00           H  
ATOM   1216 1HB  ALA A  76     -66.421   9.831  13.329  1.00  0.00           H  
ATOM   1217 2HB  ALA A  76     -67.963  10.543  12.798  1.00  0.00           H  
ATOM   1218 3HB  ALA A  76     -67.886   9.615  14.313  1.00  0.00           H  
ATOM   1219  N   VAL A  77     -67.765   6.724  14.246  1.00  0.00           N  
ATOM   1220  CA  VAL A  77     -67.197   5.579  14.946  1.00  0.00           C  
ATOM   1221  C   VAL A  77     -67.122   4.359  14.037  1.00  0.00           C  
ATOM   1222  O   VAL A  77     -66.133   3.625  14.047  1.00  0.00           O  
ATOM   1223  CB  VAL A  77     -68.043   5.239  16.188  1.00  0.00           C  
ATOM   1224  CG1 VAL A  77     -67.577   3.930  16.808  1.00  0.00           C  
ATOM   1225  CG2 VAL A  77     -67.960   6.374  17.197  1.00  0.00           C  
ATOM   1226  H   VAL A  77     -68.628   7.153  14.548  1.00  0.00           H  
ATOM   1227  HA  VAL A  77     -66.188   5.837  15.270  1.00  0.00           H  
ATOM   1228  HB  VAL A  77     -69.080   5.099  15.882  1.00  0.00           H  
ATOM   1229 1HG1 VAL A  77     -68.186   3.706  17.684  1.00  0.00           H  
ATOM   1230 2HG1 VAL A  77     -67.680   3.126  16.079  1.00  0.00           H  
ATOM   1231 3HG1 VAL A  77     -66.533   4.020  17.106  1.00  0.00           H  
ATOM   1232 1HG2 VAL A  77     -68.560   6.128  18.072  1.00  0.00           H  
ATOM   1233 2HG2 VAL A  77     -66.922   6.518  17.498  1.00  0.00           H  
ATOM   1234 3HG2 VAL A  77     -68.337   7.292  16.745  1.00  0.00           H  
ATOM   1235  N   VAL A  78     -68.212   4.190  13.262  1.00  0.00           N  
ATOM   1236  CA  VAL A  78     -68.267   3.059  12.343  1.00  0.00           C  
ATOM   1237  C   VAL A  78     -67.156   3.140  11.304  1.00  0.00           C  
ATOM   1238  O   VAL A  78     -66.529   2.134  10.972  1.00  0.00           O  
ATOM   1239  CB  VAL A  78     -69.631   3.015  11.630  1.00  0.00           C  
ATOM   1240  CG1 VAL A  78     -69.623   1.964  10.530  1.00  0.00           C  
ATOM   1241  CG2 VAL A  78     -70.734   2.731  12.639  1.00  0.00           C  
ATOM   1242  H   VAL A  78     -68.972   4.852  13.331  1.00  0.00           H  
ATOM   1243  HA  VAL A  78     -68.142   2.141  12.918  1.00  0.00           H  
ATOM   1244  HB  VAL A  78     -69.813   3.978  11.153  1.00  0.00           H  
ATOM   1245 1HG1 VAL A  78     -70.595   1.947  10.036  1.00  0.00           H  
ATOM   1246 2HG1 VAL A  78     -68.851   2.207   9.800  1.00  0.00           H  
ATOM   1247 3HG1 VAL A  78     -69.420   0.985  10.963  1.00  0.00           H  
ATOM   1248 1HG2 VAL A  78     -71.696   2.702  12.128  1.00  0.00           H  
ATOM   1249 2HG2 VAL A  78     -70.548   1.770  13.120  1.00  0.00           H  
ATOM   1250 3HG2 VAL A  78     -70.748   3.518  13.394  1.00  0.00           H  
ATOM   1251  N   GLU A  79     -66.956   4.382  10.817  1.00  0.00           N  
ATOM   1252  CA  GLU A  79     -65.919   4.597   9.814  1.00  0.00           C  
ATOM   1253  C   GLU A  79     -64.541   4.252  10.364  1.00  0.00           C  
ATOM   1254  O   GLU A  79     -63.721   3.644   9.676  1.00  0.00           O  
ATOM   1255  CB  GLU A  79     -65.938   6.048   9.330  1.00  0.00           C  
ATOM   1256  CG  GLU A  79     -67.151   6.413   8.486  1.00  0.00           C  
ATOM   1257  CD  GLU A  79     -67.176   7.865   8.095  1.00  0.00           C  
ATOM   1258  OE1 GLU A  79     -66.338   8.600   8.559  1.00  0.00           O  
ATOM   1259  OE2 GLU A  79     -68.035   8.239   7.331  1.00  0.00           O  
ATOM   1260  H   GLU A  79     -67.528   5.142  11.157  1.00  0.00           H  
ATOM   1261  HA  GLU A  79     -66.119   3.942   8.965  1.00  0.00           H  
ATOM   1262 1HB  GLU A  79     -65.915   6.719  10.189  1.00  0.00           H  
ATOM   1263 2HB  GLU A  79     -65.046   6.245   8.736  1.00  0.00           H  
ATOM   1264 1HG  GLU A  79     -67.148   5.806   7.581  1.00  0.00           H  
ATOM   1265 2HG  GLU A  79     -68.055   6.177   9.046  1.00  0.00           H  
ATOM   1266  N   LEU A  80     -64.339   4.674  11.630  1.00  0.00           N  
ATOM   1267  CA  LEU A  80     -63.060   4.407  12.275  1.00  0.00           C  
ATOM   1268  C   LEU A  80     -62.810   2.909  12.403  1.00  0.00           C  
ATOM   1269  O   LEU A  80     -61.696   2.435  12.180  1.00  0.00           O  
ATOM   1270  CB  LEU A  80     -63.019   5.060  13.662  1.00  0.00           C  
ATOM   1271  CG  LEU A  80     -61.713   4.878  14.445  1.00  0.00           C  
ATOM   1272  CD1 LEU A  80     -60.560   5.484  13.658  1.00  0.00           C  
ATOM   1273  CD2 LEU A  80     -61.845   5.532  15.813  1.00  0.00           C  
ATOM   1274  H   LEU A  80     -65.080   5.168  12.108  1.00  0.00           H  
ATOM   1275  HA  LEU A  80     -62.268   4.837  11.662  1.00  0.00           H  
ATOM   1276 1HB  LEU A  80     -63.191   6.129  13.548  1.00  0.00           H  
ATOM   1277 2HB  LEU A  80     -63.827   4.645  14.265  1.00  0.00           H  
ATOM   1278  HG  LEU A  80     -61.508   3.814  14.570  1.00  0.00           H  
ATOM   1279 1HD1 LEU A  80     -59.631   5.355  14.214  1.00  0.00           H  
ATOM   1280 2HD1 LEU A  80     -60.476   4.985  12.692  1.00  0.00           H  
ATOM   1281 3HD1 LEU A  80     -60.744   6.547  13.503  1.00  0.00           H  
ATOM   1282 1HD2 LEU A  80     -60.917   5.402  16.370  1.00  0.00           H  
ATOM   1283 2HD2 LEU A  80     -62.048   6.596  15.689  1.00  0.00           H  
ATOM   1284 3HD2 LEU A  80     -62.665   5.067  16.361  1.00  0.00           H  
ATOM   1285  N   VAL A  81     -63.899   2.205  12.771  1.00  0.00           N  
ATOM   1286  CA  VAL A  81     -63.795   0.759  12.929  1.00  0.00           C  
ATOM   1287  C   VAL A  81     -63.420   0.088  11.614  1.00  0.00           C  
ATOM   1288  O   VAL A  81     -62.600  -0.829  11.586  1.00  0.00           O  
ATOM   1289  CB  VAL A  81     -65.129   0.179  13.436  1.00  0.00           C  
ATOM   1290  CG1 VAL A  81     -65.092  -1.342  13.411  1.00  0.00           C  
ATOM   1291  CG2 VAL A  81     -65.414   0.689  14.840  1.00  0.00           C  
ATOM   1292  H   VAL A  81     -64.769   2.692  12.930  1.00  0.00           H  
ATOM   1293  HA  VAL A  81     -63.018   0.546  13.664  1.00  0.00           H  
ATOM   1294  HB  VAL A  81     -65.929   0.492  12.765  1.00  0.00           H  
ATOM   1295 1HG1 VAL A  81     -66.042  -1.735  13.773  1.00  0.00           H  
ATOM   1296 2HG1 VAL A  81     -64.922  -1.685  12.391  1.00  0.00           H  
ATOM   1297 3HG1 VAL A  81     -64.286  -1.696  14.053  1.00  0.00           H  
ATOM   1298 1HG2 VAL A  81     -66.359   0.276  15.192  1.00  0.00           H  
ATOM   1299 2HG2 VAL A  81     -64.611   0.381  15.510  1.00  0.00           H  
ATOM   1300 3HG2 VAL A  81     -65.477   1.777  14.827  1.00  0.00           H  
ATOM   1301  N   LYS A  82     -64.063   0.595  10.542  1.00  0.00           N  
ATOM   1302  CA  LYS A  82     -63.794   0.041   9.220  1.00  0.00           C  
ATOM   1303  C   LYS A  82     -62.335   0.235   8.828  1.00  0.00           C  
ATOM   1304  O   LYS A  82     -61.707  -0.663   8.268  1.00  0.00           O  
ATOM   1305  CB  LYS A  82     -64.709   0.681   8.174  1.00  0.00           C  
ATOM   1306  CG  LYS A  82     -64.513   0.153   6.759  1.00  0.00           C  
ATOM   1307  CD  LYS A  82     -64.876  -1.321   6.664  1.00  0.00           C  
ATOM   1308  CE  LYS A  82     -64.973  -1.776   5.215  1.00  0.00           C  
ATOM   1309  NZ  LYS A  82     -63.677  -1.627   4.498  1.00  0.00           N  
ATOM   1310  H   LYS A  82     -64.720   1.350  10.674  1.00  0.00           H  
ATOM   1311  HA  LYS A  82     -63.992  -1.031   9.247  1.00  0.00           H  
ATOM   1312 1HB  LYS A  82     -65.750   0.515   8.452  1.00  0.00           H  
ATOM   1313 2HB  LYS A  82     -64.543   1.758   8.156  1.00  0.00           H  
ATOM   1314 1HG  LYS A  82     -65.140   0.719   6.070  1.00  0.00           H  
ATOM   1315 2HG  LYS A  82     -63.472   0.282   6.464  1.00  0.00           H  
ATOM   1316 1HD  LYS A  82     -64.118  -1.917   7.173  1.00  0.00           H  
ATOM   1317 2HD  LYS A  82     -65.836  -1.492   7.152  1.00  0.00           H  
ATOM   1318 1HE  LYS A  82     -65.275  -2.822   5.181  1.00  0.00           H  
ATOM   1319 2HE  LYS A  82     -65.729  -1.185   4.698  1.00  0.00           H  
ATOM   1320 1HZ  LYS A  82     -63.783  -1.938   3.542  1.00  0.00           H  
ATOM   1321 2HZ  LYS A  82     -63.396  -0.657   4.506  1.00  0.00           H  
ATOM   1322 3HZ  LYS A  82     -62.972  -2.185   4.957  1.00  0.00           H  
ATOM   1323  N   HIS A  83     -61.841   1.448   9.154  1.00  0.00           N  
ATOM   1324  CA  HIS A  83     -60.454   1.762   8.834  1.00  0.00           C  
ATOM   1325  C   HIS A  83     -59.495   0.830   9.565  1.00  0.00           C  
ATOM   1326  O   HIS A  83     -58.507   0.369   8.994  1.00  0.00           O  
ATOM   1327  CB  HIS A  83     -60.133   3.217   9.191  1.00  0.00           C  
ATOM   1328  CG  HIS A  83     -58.738   3.630   8.836  1.00  0.00           C  
ATOM   1329  ND1 HIS A  83     -58.322   3.802   7.532  1.00  0.00           N  
ATOM   1330  CD2 HIS A  83     -57.664   3.904   9.613  1.00  0.00           C  
ATOM   1331  CE1 HIS A  83     -57.051   4.165   7.524  1.00  0.00           C  
ATOM   1332  NE2 HIS A  83     -56.629   4.234   8.773  1.00  0.00           N  
ATOM   1333  H   HIS A  83     -62.442   2.116   9.614  1.00  0.00           H  
ATOM   1334  HA  HIS A  83     -60.289   1.633   7.765  1.00  0.00           H  
ATOM   1335 1HB  HIS A  83     -60.827   3.881   8.674  1.00  0.00           H  
ATOM   1336 2HB  HIS A  83     -60.271   3.368  10.261  1.00  0.00           H  
ATOM   1337  HD2 HIS A  83     -57.627   3.870  10.702  1.00  0.00           H  
ATOM   1338  HE1 HIS A  83     -56.454   4.373   6.636  1.00  0.00           H  
ATOM   1339  HE2 HIS A  83     -55.698   4.488   9.069  1.00  0.00           H  
ATOM   1340  N   VAL A  84     -59.843   0.586  10.844  1.00  0.00           N  
ATOM   1341  CA  VAL A  84     -59.009  -0.293  11.656  1.00  0.00           C  
ATOM   1342  C   VAL A  84     -58.962  -1.699  11.074  1.00  0.00           C  
ATOM   1343  O   VAL A  84     -57.907  -2.332  11.040  1.00  0.00           O  
ATOM   1344  CB  VAL A  84     -59.545  -0.355  13.098  1.00  0.00           C  
ATOM   1345  CG1 VAL A  84     -58.806  -1.419  13.895  1.00  0.00           C  
ATOM   1346  CG2 VAL A  84     -59.408   1.008  13.761  1.00  0.00           C  
ATOM   1347  H   VAL A  84     -60.676   1.017  11.218  1.00  0.00           H  
ATOM   1348  HA  VAL A  84     -57.997   0.112  11.675  1.00  0.00           H  
ATOM   1349  HB  VAL A  84     -60.596  -0.644  13.074  1.00  0.00           H  
ATOM   1350 1HG1 VAL A  84     -59.197  -1.450  14.913  1.00  0.00           H  
ATOM   1351 2HG1 VAL A  84     -58.948  -2.391  13.423  1.00  0.00           H  
ATOM   1352 3HG1 VAL A  84     -57.743  -1.180  13.924  1.00  0.00           H  
ATOM   1353 1HG2 VAL A  84     -59.789   0.956  14.780  1.00  0.00           H  
ATOM   1354 2HG2 VAL A  84     -58.357   1.299  13.780  1.00  0.00           H  
ATOM   1355 3HG2 VAL A  84     -59.979   1.746  13.197  1.00  0.00           H  
ATOM   1356  N   SER A  85     -60.154  -2.142  10.625  1.00  0.00           N  
ATOM   1357  CA  SER A  85     -60.245  -3.476  10.042  1.00  0.00           C  
ATOM   1358  C   SER A  85     -59.381  -3.592   8.792  1.00  0.00           C  
ATOM   1359  O   SER A  85     -58.710  -4.602   8.581  1.00  0.00           O  
ATOM   1360  CB  SER A  85     -61.687  -3.799   9.701  1.00  0.00           C  
ATOM   1361  OG  SER A  85     -61.796  -5.079   9.141  1.00  0.00           O  
ATOM   1362  H   SER A  85     -60.962  -1.541  10.700  1.00  0.00           H  
ATOM   1363  HA  SER A  85     -59.886  -4.200  10.775  1.00  0.00           H  
ATOM   1364 1HB  SER A  85     -62.296  -3.741  10.603  1.00  0.00           H  
ATOM   1365 2HB  SER A  85     -62.070  -3.058   9.000  1.00  0.00           H  
ATOM   1366  HG  SER A  85     -62.729  -5.207   8.955  1.00  0.00           H  
ATOM   1367  N   ASP A  86     -59.438  -2.509   7.990  1.00  0.00           N  
ATOM   1368  CA  ASP A  86     -58.655  -2.492   6.759  1.00  0.00           C  
ATOM   1369  C   ASP A  86     -57.163  -2.580   7.055  1.00  0.00           C  
ATOM   1370  O   ASP A  86     -56.425  -3.288   6.369  1.00  0.00           O  
ATOM   1371  CB  ASP A  86     -58.947  -1.223   5.954  1.00  0.00           C  
ATOM   1372  CG  ASP A  86     -60.331  -1.229   5.319  1.00  0.00           C  
ATOM   1373  OD1 ASP A  86     -60.924  -2.279   5.245  1.00  0.00           O  
ATOM   1374  OD2 ASP A  86     -60.781  -0.185   4.913  1.00  0.00           O  
ATOM   1375  H   ASP A  86     -60.023  -1.730   8.256  1.00  0.00           H  
ATOM   1376  HA  ASP A  86     -58.935  -3.357   6.158  1.00  0.00           H  
ATOM   1377 1HB  ASP A  86     -58.866  -0.352   6.606  1.00  0.00           H  
ATOM   1378 2HB  ASP A  86     -58.201  -1.112   5.166  1.00  0.00           H  
ATOM   1379  N   ILE A  87     -56.770  -1.829   8.104  1.00  0.00           N  
ATOM   1380  CA  ILE A  87     -55.366  -1.825   8.493  1.00  0.00           C  
ATOM   1381  C   ILE A  87     -54.909  -3.214   8.919  1.00  0.00           C  
ATOM   1382  O   ILE A  87     -53.810  -3.650   8.575  1.00  0.00           O  
ATOM   1383  CB  ILE A  87     -55.115  -0.827   9.638  1.00  0.00           C  
ATOM   1384  CG1 ILE A  87     -55.399   0.603   9.172  1.00  0.00           C  
ATOM   1385  CG2 ILE A  87     -53.688  -0.951  10.149  1.00  0.00           C  
ATOM   1386  CD1 ILE A  87     -54.523   1.057   8.027  1.00  0.00           C  
ATOM   1387  H   ILE A  87     -57.458  -1.281   8.602  1.00  0.00           H  
ATOM   1388  HA  ILE A  87     -54.770  -1.519   7.633  1.00  0.00           H  
ATOM   1389  HB  ILE A  87     -55.803  -1.034  10.457  1.00  0.00           H  
ATOM   1390 1HG1 ILE A  87     -56.440   0.684   8.859  1.00  0.00           H  
ATOM   1391 2HG1 ILE A  87     -55.255   1.292  10.005  1.00  0.00           H  
ATOM   1392 1HG2 ILE A  87     -53.528  -0.238  10.958  1.00  0.00           H  
ATOM   1393 2HG2 ILE A  87     -53.520  -1.962  10.518  1.00  0.00           H  
ATOM   1394 3HG2 ILE A  87     -52.992  -0.740   9.337  1.00  0.00           H  
ATOM   1395 1HD1 ILE A  87     -54.783   2.080   7.754  1.00  0.00           H  
ATOM   1396 2HD1 ILE A  87     -53.477   1.018   8.332  1.00  0.00           H  
ATOM   1397 3HD1 ILE A  87     -54.677   0.403   7.170  1.00  0.00           H  
ATOM   1398  N   MET A  88     -55.807  -3.873   9.678  1.00  0.00           N  
ATOM   1399  CA  MET A  88     -55.492  -5.217  10.152  1.00  0.00           C  
ATOM   1400  C   MET A  88     -55.304  -6.180   8.988  1.00  0.00           C  
ATOM   1401  O   MET A  88     -54.495  -7.105   9.060  1.00  0.00           O  
ATOM   1402  CB  MET A  88     -56.591  -5.718  11.087  1.00  0.00           C  
ATOM   1403  CG  MET A  88     -56.640  -5.016  12.436  1.00  0.00           C  
ATOM   1404  SD  MET A  88     -57.789  -5.797  13.586  1.00  0.00           S  
ATOM   1405  CE  MET A  88     -59.359  -5.276  12.902  1.00  0.00           C  
ATOM   1406  H   MET A  88     -56.683  -3.424   9.906  1.00  0.00           H  
ATOM   1407  HA  MET A  88     -54.554  -5.177  10.705  1.00  0.00           H  
ATOM   1408 1HB  MET A  88     -57.562  -5.590  10.609  1.00  0.00           H  
ATOM   1409 2HB  MET A  88     -56.455  -6.785  11.270  1.00  0.00           H  
ATOM   1410 1HG  MET A  88     -55.647  -5.020  12.885  1.00  0.00           H  
ATOM   1411 2HG  MET A  88     -56.945  -3.979  12.296  1.00  0.00           H  
ATOM   1412 1HE  MET A  88     -60.172  -5.681  13.506  1.00  0.00           H  
ATOM   1413 2HE  MET A  88     -59.413  -4.186  12.903  1.00  0.00           H  
ATOM   1414 3HE  MET A  88     -59.450  -5.642  11.879  1.00  0.00           H  
ATOM   1415  N   LEU A  89     -55.960  -6.073   7.913  1.00  0.00           N  
ATOM   1416  CA  LEU A  89     -55.559  -7.118   6.986  1.00  0.00           C  
ATOM   1417  C   LEU A  89     -54.015  -7.263   6.911  1.00  0.00           C  
ATOM   1418  O   LEU A  89     -53.497  -8.335   6.597  1.00  0.00           O  
ATOM   1419  CB  LEU A  89     -56.126  -6.814   5.594  1.00  0.00           C  
ATOM   1420  CG  LEU A  89     -57.651  -6.922   5.459  1.00  0.00           C  
ATOM   1421  CD1 LEU A  89     -58.074  -6.439   4.078  1.00  0.00           C  
ATOM   1422  CD2 LEU A  89     -58.080  -8.363   5.690  1.00  0.00           C  
ATOM   1423  H   LEU A  89     -56.639  -5.330   7.824  1.00  0.00           H  
ATOM   1424  HA  LEU A  89     -55.970  -8.065   7.334  1.00  0.00           H  
ATOM   1425 1HB  LEU A  89     -55.840  -5.801   5.316  1.00  0.00           H  
ATOM   1426 2HB  LEU A  89     -55.681  -7.505   4.878  1.00  0.00           H  
ATOM   1427  HG  LEU A  89     -58.128  -6.278   6.198  1.00  0.00           H  
ATOM   1428 1HD1 LEU A  89     -59.157  -6.516   3.983  1.00  0.00           H  
ATOM   1429 2HD1 LEU A  89     -57.772  -5.400   3.948  1.00  0.00           H  
ATOM   1430 3HD1 LEU A  89     -57.598  -7.055   3.316  1.00  0.00           H  
ATOM   1431 1HD2 LEU A  89     -59.164  -8.440   5.595  1.00  0.00           H  
ATOM   1432 2HD2 LEU A  89     -57.605  -9.008   4.950  1.00  0.00           H  
ATOM   1433 3HD2 LEU A  89     -57.781  -8.676   6.690  1.00  0.00           H  
ATOM   1434  N   SER A  90     -53.263  -6.184   7.199  1.00  0.00           N  
ATOM   1435  CA  SER A  90     -51.798  -6.185   6.986  1.00  0.00           C  
ATOM   1436  C   SER A  90     -50.955  -5.752   8.206  1.00  0.00           C  
ATOM   1437  O   SER A  90     -49.902  -5.133   8.056  1.00  0.00           O  
ATOM   1438  CB  SER A  90     -51.467  -5.277   5.817  1.00  0.00           C  
ATOM   1439  OG  SER A  90     -52.074  -5.734   4.639  1.00  0.00           O  
ATOM   1440  H   SER A  90     -53.710  -5.357   7.568  1.00  0.00           H  
ATOM   1441  HA  SER A  90     -51.484  -7.201   6.742  1.00  0.00           H  
ATOM   1442 1HB  SER A  90     -51.807  -4.265   6.035  1.00  0.00           H  
ATOM   1443 2HB  SER A  90     -50.387  -5.238   5.681  1.00  0.00           H  
ATOM   1444  HG  SER A  90     -51.820  -5.113   3.953  1.00  0.00           H  
ATOM   1445  N   SER A  91     -51.401  -6.069   9.428  1.00  0.00           N  
ATOM   1446  CA  SER A  91     -50.755  -5.502  10.627  1.00  0.00           C  
ATOM   1447  C   SER A  91     -50.270  -6.569  11.653  1.00  0.00           C  
ATOM   1448  O   SER A  91     -50.792  -7.683  11.698  1.00  0.00           O  
ATOM   1449  CB  SER A  91     -51.721  -4.552  11.308  1.00  0.00           C  
ATOM   1450  OG  SER A  91     -52.046  -3.479  10.468  1.00  0.00           O  
ATOM   1451  H   SER A  91     -52.184  -6.699   9.518  1.00  0.00           H  
ATOM   1452  HA  SER A  91     -49.873  -4.942  10.313  1.00  0.00           H  
ATOM   1453 1HB  SER A  91     -52.628  -5.091  11.582  1.00  0.00           H  
ATOM   1454 2HB  SER A  91     -51.274  -4.176  12.227  1.00  0.00           H  
ATOM   1455  HG  SER A  91     -52.713  -3.810   9.862  1.00  0.00           H  
ATOM   1456  N   ASP A  92     -49.261  -6.186  12.466  1.00  0.00           N  
ATOM   1457  CA  ASP A  92     -49.337  -7.467  13.204  1.00  0.00           C  
ATOM   1458  C   ASP A  92     -50.288  -7.349  14.394  1.00  0.00           C  
ATOM   1459  O   ASP A  92     -51.100  -6.426  14.463  1.00  0.00           O  
ATOM   1460  CB  ASP A  92     -47.952  -7.897  13.695  1.00  0.00           C  
ATOM   1461  CG  ASP A  92     -47.384  -6.965  14.756  1.00  0.00           C  
ATOM   1462  OD1 ASP A  92     -48.086  -6.075  15.174  1.00  0.00           O  
ATOM   1463  OD2 ASP A  92     -46.254  -7.152  15.139  1.00  0.00           O  
ATOM   1464  H   ASP A  92     -48.837  -5.280  12.331  1.00  0.00           H  
ATOM   1465  HA  ASP A  92     -49.721  -8.233  12.529  1.00  0.00           H  
ATOM   1466 1HB  ASP A  92     -48.010  -8.904  14.109  1.00  0.00           H  
ATOM   1467 2HB  ASP A  92     -47.261  -7.929  12.852  1.00  0.00           H  
ATOM   1468  N   ASP A  93     -50.191  -8.287  15.334  1.00  0.00           N  
ATOM   1469  CA  ASP A  93     -51.216  -8.423  16.366  1.00  0.00           C  
ATOM   1470  C   ASP A  93     -51.124  -7.341  17.454  1.00  0.00           C  
ATOM   1471  O   ASP A  93     -52.142  -6.845  17.937  1.00  0.00           O  
ATOM   1472  CB  ASP A  93     -51.119  -9.806  17.014  1.00  0.00           C  
ATOM   1473  CG  ASP A  93     -51.529 -10.932  16.074  1.00  0.00           C  
ATOM   1474  OD1 ASP A  93     -52.702 -11.065  15.814  1.00  0.00           O  
ATOM   1475  OD2 ASP A  93     -50.666 -11.648  15.625  1.00  0.00           O  
ATOM   1476  H   ASP A  93     -49.395  -8.909  15.328  1.00  0.00           H  
ATOM   1477  HA  ASP A  93     -52.195  -8.327  15.895  1.00  0.00           H  
ATOM   1478 1HB  ASP A  93     -50.095  -9.983  17.343  1.00  0.00           H  
ATOM   1479 2HB  ASP A  93     -51.757  -9.840  17.898  1.00  0.00           H  
ATOM   1480  N   LYS A  94     -49.907  -6.934  17.881  1.00  0.00           N  
ATOM   1481  CA  LYS A  94     -49.891  -5.897  18.906  1.00  0.00           C  
ATOM   1482  C   LYS A  94     -50.455  -4.586  18.372  1.00  0.00           C  
ATOM   1483  O   LYS A  94     -51.207  -3.897  19.061  1.00  0.00           O  
ATOM   1484  CB  LYS A  94     -48.470  -5.683  19.429  1.00  0.00           C  
ATOM   1485  CG  LYS A  94     -47.931  -6.830  20.274  1.00  0.00           C  
ATOM   1486  CD  LYS A  94     -46.510  -6.553  20.740  1.00  0.00           C  
ATOM   1487  CE  LYS A  94     -45.966  -7.703  21.575  1.00  0.00           C  
ATOM   1488  NZ  LYS A  94     -44.563  -7.463  22.006  1.00  0.00           N  
ATOM   1489  H   LYS A  94     -49.080  -7.355  17.482  1.00  0.00           H  
ATOM   1490  HA  LYS A  94     -50.523  -6.219  19.734  1.00  0.00           H  
ATOM   1491 1HB  LYS A  94     -47.790  -5.539  18.589  1.00  0.00           H  
ATOM   1492 2HB  LYS A  94     -48.438  -4.778  20.036  1.00  0.00           H  
ATOM   1493 1HG  LYS A  94     -48.570  -6.971  21.147  1.00  0.00           H  
ATOM   1494 2HG  LYS A  94     -47.940  -7.749  19.688  1.00  0.00           H  
ATOM   1495 1HD  LYS A  94     -45.864  -6.408  19.873  1.00  0.00           H  
ATOM   1496 2HD  LYS A  94     -46.494  -5.643  21.339  1.00  0.00           H  
ATOM   1497 1HE  LYS A  94     -46.588  -7.835  22.460  1.00  0.00           H  
ATOM   1498 2HE  LYS A  94     -46.002  -8.624  20.993  1.00  0.00           H  
ATOM   1499 1HZ  LYS A  94     -44.240  -8.247  22.556  1.00  0.00           H  
ATOM   1500 2HZ  LYS A  94     -43.973  -7.358  21.192  1.00  0.00           H  
ATOM   1501 3HZ  LYS A  94     -44.520  -6.622  22.563  1.00  0.00           H  
ATOM   1502  N   LYS A  95     -50.052  -4.290  17.120  1.00  0.00           N  
ATOM   1503  CA  LYS A  95     -50.522  -3.062  16.491  1.00  0.00           C  
ATOM   1504  C   LYS A  95     -52.037  -3.068  16.335  1.00  0.00           C  
ATOM   1505  O   LYS A  95     -52.698  -2.056  16.567  1.00  0.00           O  
ATOM   1506  CB  LYS A  95     -49.854  -2.868  15.129  1.00  0.00           C  
ATOM   1507  CG  LYS A  95     -48.376  -2.508  15.198  1.00  0.00           C  
ATOM   1508  CD  LYS A  95     -47.802  -2.256  13.812  1.00  0.00           C  
ATOM   1509  CE  LYS A  95     -46.360  -1.778  13.887  1.00  0.00           C  
ATOM   1510  NZ  LYS A  95     -45.453  -2.826  14.427  1.00  0.00           N  
ATOM   1511  H   LYS A  95     -49.430  -4.925  16.640  1.00  0.00           H  
ATOM   1512  HA  LYS A  95     -50.256  -2.221  17.132  1.00  0.00           H  
ATOM   1513 1HB  LYS A  95     -49.948  -3.783  14.543  1.00  0.00           H  
ATOM   1514 2HB  LYS A  95     -50.365  -2.076  14.582  1.00  0.00           H  
ATOM   1515 1HG  LYS A  95     -48.248  -1.610  15.804  1.00  0.00           H  
ATOM   1516 2HG  LYS A  95     -47.825  -3.322  15.668  1.00  0.00           H  
ATOM   1517 1HD  LYS A  95     -47.841  -3.177  13.229  1.00  0.00           H  
ATOM   1518 2HD  LYS A  95     -48.399  -1.499  13.303  1.00  0.00           H  
ATOM   1519 1HE  LYS A  95     -46.018  -1.496  12.892  1.00  0.00           H  
ATOM   1520 2HE  LYS A  95     -46.301  -0.899  14.529  1.00  0.00           H  
ATOM   1521 1HZ  LYS A  95     -44.508  -2.470  14.462  1.00  0.00           H  
ATOM   1522 2HZ  LYS A  95     -45.750  -3.082  15.359  1.00  0.00           H  
ATOM   1523 3HZ  LYS A  95     -45.484  -3.640  13.829  1.00  0.00           H  
ATOM   1524  N   THR A  96     -52.538  -4.254  15.933  1.00  0.00           N  
ATOM   1525  CA  THR A  96     -53.977  -4.394  15.747  1.00  0.00           C  
ATOM   1526  C   THR A  96     -54.727  -4.166  17.054  1.00  0.00           C  
ATOM   1527  O   THR A  96     -55.772  -3.516  17.076  1.00  0.00           O  
ATOM   1528  CB  THR A  96     -54.329  -5.783  15.182  1.00  0.00           C  
ATOM   1529  OG1 THR A  96     -53.710  -5.952  13.901  1.00  0.00           O  
ATOM   1530  CG2 THR A  96     -55.836  -5.932  15.037  1.00  0.00           C  
ATOM   1531  H   THR A  96     -51.906  -5.025  15.769  1.00  0.00           H  
ATOM   1532  HA  THR A  96     -54.308  -3.639  15.033  1.00  0.00           H  
ATOM   1533  HB  THR A  96     -53.957  -6.554  15.856  1.00  0.00           H  
ATOM   1534  HG1 THR A  96     -52.787  -6.190  14.021  1.00  0.00           H  
ATOM   1535 1HG2 THR A  96     -56.067  -6.920  14.637  1.00  0.00           H  
ATOM   1536 2HG2 THR A  96     -56.309  -5.815  16.012  1.00  0.00           H  
ATOM   1537 3HG2 THR A  96     -56.213  -5.169  14.357  1.00  0.00           H  
ATOM   1538  N   GLU A  97     -54.136  -4.735  18.125  1.00  0.00           N  
ATOM   1539  CA  GLU A  97     -54.753  -4.591  19.439  1.00  0.00           C  
ATOM   1540  C   GLU A  97     -54.817  -3.129  19.860  1.00  0.00           C  
ATOM   1541  O   GLU A  97     -55.819  -2.676  20.414  1.00  0.00           O  
ATOM   1542  CB  GLU A  97     -53.979  -5.399  20.483  1.00  0.00           C  
ATOM   1543  CG  GLU A  97     -54.586  -5.367  21.878  1.00  0.00           C  
ATOM   1544  CD  GLU A  97     -53.844  -6.232  22.859  1.00  0.00           C  
ATOM   1545  OE1 GLU A  97     -53.277  -7.215  22.445  1.00  0.00           O  
ATOM   1546  OE2 GLU A  97     -53.843  -5.909  24.023  1.00  0.00           O  
ATOM   1547  H   GLU A  97     -53.277  -5.250  17.998  1.00  0.00           H  
ATOM   1548  HA  GLU A  97     -55.773  -4.974  19.386  1.00  0.00           H  
ATOM   1549 1HB  GLU A  97     -53.922  -6.441  20.167  1.00  0.00           H  
ATOM   1550 2HB  GLU A  97     -52.959  -5.022  20.553  1.00  0.00           H  
ATOM   1551 1HG  GLU A  97     -54.581  -4.340  22.242  1.00  0.00           H  
ATOM   1552 2HG  GLU A  97     -55.622  -5.698  21.821  1.00  0.00           H  
ATOM   1553  N   LEU A  98     -53.701  -2.429  19.568  1.00  0.00           N  
ATOM   1554  CA  LEU A  98     -53.634  -1.015  19.919  1.00  0.00           C  
ATOM   1555  C   LEU A  98     -54.703  -0.214  19.185  1.00  0.00           C  
ATOM   1556  O   LEU A  98     -55.336   0.669  19.762  1.00  0.00           O  
ATOM   1557  CB  LEU A  98     -52.246  -0.452  19.588  1.00  0.00           C  
ATOM   1558  CG  LEU A  98     -51.095  -0.963  20.463  1.00  0.00           C  
ATOM   1559  CD1 LEU A  98     -49.770  -0.465  19.903  1.00  0.00           C  
ATOM   1560  CD2 LEU A  98     -51.296  -0.489  21.895  1.00  0.00           C  
ATOM   1561  H   LEU A  98     -52.932  -2.898  19.112  1.00  0.00           H  
ATOM   1562  HA  LEU A  98     -53.806  -0.916  20.990  1.00  0.00           H  
ATOM   1563 1HB  LEU A  98     -52.009  -0.698  18.554  1.00  0.00           H  
ATOM   1564 2HB  LEU A  98     -52.279   0.633  19.684  1.00  0.00           H  
ATOM   1565  HG  LEU A  98     -51.077  -2.053  20.441  1.00  0.00           H  
ATOM   1566 1HD1 LEU A  98     -48.951  -0.828  20.525  1.00  0.00           H  
ATOM   1567 2HD1 LEU A  98     -49.643  -0.835  18.885  1.00  0.00           H  
ATOM   1568 3HD1 LEU A  98     -49.764   0.625  19.897  1.00  0.00           H  
ATOM   1569 1HD2 LEU A  98     -50.478  -0.853  22.517  1.00  0.00           H  
ATOM   1570 2HD2 LEU A  98     -51.313   0.601  21.918  1.00  0.00           H  
ATOM   1571 3HD2 LEU A  98     -52.241  -0.874  22.276  1.00  0.00           H  
ATOM   1572  N   MET A  99     -54.861  -0.574  17.894  1.00  0.00           N  
ATOM   1573  CA  MET A  99     -55.854   0.115  17.079  1.00  0.00           C  
ATOM   1574  C   MET A  99     -57.258  -0.089  17.632  1.00  0.00           C  
ATOM   1575  O   MET A  99     -58.062   0.842  17.671  1.00  0.00           O  
ATOM   1576  CB  MET A  99     -55.775  -0.367  15.632  1.00  0.00           C  
ATOM   1577  CG  MET A  99     -56.779   0.287  14.694  1.00  0.00           C  
ATOM   1578  SD  MET A  99     -58.396  -0.513  14.739  1.00  0.00           S  
ATOM   1579  CE  MET A  99     -58.031  -2.059  13.913  1.00  0.00           C  
ATOM   1580  H   MET A  99     -54.288  -1.314  17.516  1.00  0.00           H  
ATOM   1581  HA  MET A  99     -55.641   1.184  17.105  1.00  0.00           H  
ATOM   1582 1HB  MET A  99     -54.777  -0.176  15.239  1.00  0.00           H  
ATOM   1583 2HB  MET A  99     -55.939  -1.445  15.598  1.00  0.00           H  
ATOM   1584 1HG  MET A  99     -56.905   1.334  14.969  1.00  0.00           H  
ATOM   1585 2HG  MET A  99     -56.403   0.246  13.672  1.00  0.00           H  
ATOM   1586 1HE  MET A  99     -58.935  -2.667  13.862  1.00  0.00           H  
ATOM   1587 2HE  MET A  99     -57.671  -1.856  12.903  1.00  0.00           H  
ATOM   1588 3HE  MET A  99     -57.263  -2.597  14.470  1.00  0.00           H  
ATOM   1589  N   LEU A 100     -57.499  -1.348  18.050  1.00  0.00           N  
ATOM   1590  CA  LEU A 100     -58.808  -1.678  18.603  1.00  0.00           C  
ATOM   1591  C   LEU A 100     -59.092  -0.872  19.864  1.00  0.00           C  
ATOM   1592  O   LEU A 100     -60.206  -0.388  20.066  1.00  0.00           O  
ATOM   1593  CB  LEU A 100     -58.888  -3.177  18.918  1.00  0.00           C  
ATOM   1594  CG  LEU A 100     -58.908  -4.112  17.702  1.00  0.00           C  
ATOM   1595  CD1 LEU A 100     -58.803  -5.557  18.170  1.00  0.00           C  
ATOM   1596  CD2 LEU A 100     -60.187  -3.886  16.909  1.00  0.00           C  
ATOM   1597  H   LEU A 100     -56.769  -2.041  17.973  1.00  0.00           H  
ATOM   1598  HA  LEU A 100     -59.568  -1.434  17.862  1.00  0.00           H  
ATOM   1599 1HB  LEU A 100     -58.030  -3.449  19.531  1.00  0.00           H  
ATOM   1600 2HB  LEU A 100     -59.794  -3.363  19.495  1.00  0.00           H  
ATOM   1601  HG  LEU A 100     -58.046  -3.903  17.068  1.00  0.00           H  
ATOM   1602 1HD1 LEU A 100     -58.817  -6.221  17.306  1.00  0.00           H  
ATOM   1603 2HD1 LEU A 100     -57.871  -5.695  18.718  1.00  0.00           H  
ATOM   1604 3HD1 LEU A 100     -59.645  -5.790  18.821  1.00  0.00           H  
ATOM   1605 1HD2 LEU A 100     -60.201  -4.550  16.044  1.00  0.00           H  
ATOM   1606 2HD2 LEU A 100     -61.049  -4.095  17.542  1.00  0.00           H  
ATOM   1607 3HD2 LEU A 100     -60.227  -2.850  16.572  1.00  0.00           H  
ATOM   1608  N   ARG A 101     -58.030  -0.760  20.689  1.00  0.00           N  
ATOM   1609  CA  ARG A 101     -58.170  -0.011  21.932  1.00  0.00           C  
ATOM   1610  C   ARG A 101     -58.506   1.449  21.660  1.00  0.00           C  
ATOM   1611  O   ARG A 101     -59.342   2.041  22.344  1.00  0.00           O  
ATOM   1612  CB  ARG A 101     -56.889  -0.089  22.750  1.00  0.00           C  
ATOM   1613  CG  ARG A 101     -56.606  -1.451  23.365  1.00  0.00           C  
ATOM   1614  CD  ARG A 101     -55.357  -1.441  24.169  1.00  0.00           C  
ATOM   1615  NE  ARG A 101     -55.037  -2.760  24.691  1.00  0.00           N  
ATOM   1616  CZ  ARG A 101     -55.550  -3.280  25.822  1.00  0.00           C  
ATOM   1617  NH1 ARG A 101     -56.404  -2.583  26.539  1.00  0.00           N  
ATOM   1618  NH2 ARG A 101     -55.195  -4.492  26.213  1.00  0.00           N  
ATOM   1619  H   ARG A 101     -57.158  -1.197  20.429  1.00  0.00           H  
ATOM   1620  HA  ARG A 101     -58.981  -0.451  22.512  1.00  0.00           H  
ATOM   1621 1HB  ARG A 101     -56.039   0.172  22.122  1.00  0.00           H  
ATOM   1622 2HB  ARG A 101     -56.931   0.637  23.562  1.00  0.00           H  
ATOM   1623 1HG  ARG A 101     -57.432  -1.734  24.018  1.00  0.00           H  
ATOM   1624 2HG  ARG A 101     -56.498  -2.192  22.573  1.00  0.00           H  
ATOM   1625 1HD  ARG A 101     -54.526  -1.110  23.547  1.00  0.00           H  
ATOM   1626 2HD  ARG A 101     -55.472  -0.760  25.012  1.00  0.00           H  
ATOM   1627  HE  ARG A 101     -54.384  -3.327  24.167  1.00  0.00           H  
ATOM   1628 1HH1 ARG A 101     -56.675  -1.657  26.241  1.00  0.00           H  
ATOM   1629 2HH1 ARG A 101     -56.788  -2.973  27.387  1.00  0.00           H  
ATOM   1630 1HH2 ARG A 101     -54.539  -5.029  25.662  1.00  0.00           H  
ATOM   1631 2HH2 ARG A 101     -55.579  -4.882  27.061  1.00  0.00           H  
ATOM   1632  N   LEU A 102     -57.814   1.986  20.635  1.00  0.00           N  
ATOM   1633  CA  LEU A 102     -58.043   3.379  20.270  1.00  0.00           C  
ATOM   1634  C   LEU A 102     -59.482   3.601  19.823  1.00  0.00           C  
ATOM   1635  O   LEU A 102     -60.105   4.602  20.177  1.00  0.00           O  
ATOM   1636  CB  LEU A 102     -57.082   3.800  19.151  1.00  0.00           C  
ATOM   1637  CG  LEU A 102     -57.131   5.281  18.754  1.00  0.00           C  
ATOM   1638  CD1 LEU A 102     -58.335   5.527  17.854  1.00  0.00           C  
ATOM   1639  CD2 LEU A 102     -57.201   6.141  20.007  1.00  0.00           C  
ATOM   1640  H   LEU A 102     -57.148   1.413  20.137  1.00  0.00           H  
ATOM   1641  HA  LEU A 102     -57.856   4.001  21.145  1.00  0.00           H  
ATOM   1642 1HB  LEU A 102     -56.064   3.575  19.464  1.00  0.00           H  
ATOM   1643 2HB  LEU A 102     -57.306   3.211  18.261  1.00  0.00           H  
ATOM   1644  HG  LEU A 102     -56.235   5.536  18.188  1.00  0.00           H  
ATOM   1645 1HD1 LEU A 102     -58.369   6.579  17.572  1.00  0.00           H  
ATOM   1646 2HD1 LEU A 102     -58.249   4.914  16.957  1.00  0.00           H  
ATOM   1647 3HD1 LEU A 102     -59.247   5.265  18.388  1.00  0.00           H  
ATOM   1648 1HD2 LEU A 102     -57.235   7.194  19.725  1.00  0.00           H  
ATOM   1649 2HD2 LEU A 102     -58.098   5.888  20.573  1.00  0.00           H  
ATOM   1650 3HD2 LEU A 102     -56.320   5.958  20.623  1.00  0.00           H  
ATOM   1651  N   VAL A 103     -59.964   2.619  19.034  1.00  0.00           N  
ATOM   1652  CA  VAL A 103     -61.332   2.710  18.537  1.00  0.00           C  
ATOM   1653  C   VAL A 103     -62.335   2.707  19.683  1.00  0.00           C  
ATOM   1654  O   VAL A 103     -63.311   3.458  19.669  1.00  0.00           O  
ATOM   1655  CB  VAL A 103     -61.635   1.534  17.589  1.00  0.00           C  
ATOM   1656  CG1 VAL A 103     -63.113   1.510  17.227  1.00  0.00           C  
ATOM   1657  CG2 VAL A 103     -60.775   1.641  16.339  1.00  0.00           C  
ATOM   1658  H   VAL A 103     -59.368   1.837  18.801  1.00  0.00           H  
ATOM   1659  HA  VAL A 103     -61.437   3.643  17.982  1.00  0.00           H  
ATOM   1660  HB  VAL A 103     -61.415   0.599  18.104  1.00  0.00           H  
ATOM   1661 1HG1 VAL A 103     -63.310   0.673  16.557  1.00  0.00           H  
ATOM   1662 2HG1 VAL A 103     -63.708   1.397  18.133  1.00  0.00           H  
ATOM   1663 3HG1 VAL A 103     -63.381   2.442  16.730  1.00  0.00           H  
ATOM   1664 1HG2 VAL A 103     -60.995   0.807  15.674  1.00  0.00           H  
ATOM   1665 2HG2 VAL A 103     -60.991   2.580  15.828  1.00  0.00           H  
ATOM   1666 3HG2 VAL A 103     -59.722   1.615  16.619  1.00  0.00           H  
ATOM   1667  N   GLU A 104     -62.041   1.829  20.662  1.00  0.00           N  
ATOM   1668  CA  GLU A 104     -62.922   1.728  21.820  1.00  0.00           C  
ATOM   1669  C   GLU A 104     -62.974   3.042  22.588  1.00  0.00           C  
ATOM   1670  O   GLU A 104     -64.040   3.471  23.031  1.00  0.00           O  
ATOM   1671  CB  GLU A 104     -62.459   0.602  22.747  1.00  0.00           C  
ATOM   1672  CG  GLU A 104     -62.660  -0.798  22.186  1.00  0.00           C  
ATOM   1673  CD  GLU A 104     -62.123  -1.873  23.088  1.00  0.00           C  
ATOM   1674  OE1 GLU A 104     -61.506  -1.543  24.072  1.00  0.00           O  
ATOM   1675  OE2 GLU A 104     -62.329  -3.027  22.793  1.00  0.00           O  
ATOM   1676  H   GLU A 104     -61.213   1.255  20.576  1.00  0.00           H  
ATOM   1677  HA  GLU A 104     -63.929   1.499  21.469  1.00  0.00           H  
ATOM   1678 1HB  GLU A 104     -61.399   0.725  22.968  1.00  0.00           H  
ATOM   1679 2HB  GLU A 104     -62.999   0.664  23.692  1.00  0.00           H  
ATOM   1680 1HG  GLU A 104     -63.726  -0.967  22.033  1.00  0.00           H  
ATOM   1681 2HG  GLU A 104     -62.168  -0.864  21.217  1.00  0.00           H  
ATOM   1682  N   ARG A 105     -61.776   3.645  22.716  1.00  0.00           N  
ATOM   1683  CA  ARG A 105     -61.688   4.913  23.431  1.00  0.00           C  
ATOM   1684  C   ARG A 105     -62.506   5.994  22.737  1.00  0.00           C  
ATOM   1685  O   ARG A 105     -63.188   6.785  23.389  1.00  0.00           O  
ATOM   1686  CB  ARG A 105     -60.240   5.368  23.539  1.00  0.00           C  
ATOM   1687  CG  ARG A 105     -60.037   6.692  24.258  1.00  0.00           C  
ATOM   1688  CD  ARG A 105     -60.472   6.620  25.676  1.00  0.00           C  
ATOM   1689  NE  ARG A 105     -59.629   5.730  26.458  1.00  0.00           N  
ATOM   1690  CZ  ARG A 105     -59.906   5.316  27.710  1.00  0.00           C  
ATOM   1691  NH1 ARG A 105     -61.005   5.719  28.307  1.00  0.00           N  
ATOM   1692  NH2 ARG A 105     -59.072   4.504  28.337  1.00  0.00           N  
ATOM   1693  H   ARG A 105     -60.959   3.208  22.314  1.00  0.00           H  
ATOM   1694  HA  ARG A 105     -62.083   4.771  24.438  1.00  0.00           H  
ATOM   1695 1HB  ARG A 105     -59.660   4.613  24.069  1.00  0.00           H  
ATOM   1696 2HB  ARG A 105     -59.814   5.466  22.541  1.00  0.00           H  
ATOM   1697 1HG  ARG A 105     -58.981   6.960  24.237  1.00  0.00           H  
ATOM   1698 2HG  ARG A 105     -60.619   7.469  23.760  1.00  0.00           H  
ATOM   1699 1HD  ARG A 105     -60.426   7.612  26.123  1.00  0.00           H  
ATOM   1700 2HD  ARG A 105     -61.495   6.248  25.724  1.00  0.00           H  
ATOM   1701  HE  ARG A 105     -58.773   5.398  26.032  1.00  0.00           H  
ATOM   1702 1HH1 ARG A 105     -61.643   6.339  27.827  1.00  0.00           H  
ATOM   1703 2HH1 ARG A 105     -61.213   5.408  29.245  1.00  0.00           H  
ATOM   1704 1HH2 ARG A 105     -58.227   4.194  27.878  1.00  0.00           H  
ATOM   1705 2HH2 ARG A 105     -59.280   4.194  29.275  1.00  0.00           H  
ATOM   1706  N   VAL A 106     -62.397   5.980  21.392  1.00  0.00           N  
ATOM   1707  CA  VAL A 106     -63.133   6.964  20.608  1.00  0.00           C  
ATOM   1708  C   VAL A 106     -64.636   6.810  20.799  1.00  0.00           C  
ATOM   1709  O   VAL A 106     -65.360   7.797  20.922  1.00  0.00           O  
ATOM   1710  CB  VAL A 106     -62.791   6.819  19.113  1.00  0.00           C  
ATOM   1711  CG1 VAL A 106     -63.701   7.701  18.271  1.00  0.00           C  
ATOM   1712  CG2 VAL A 106     -61.330   7.171  18.879  1.00  0.00           C  
ATOM   1713  H   VAL A 106     -61.807   5.288  20.954  1.00  0.00           H  
ATOM   1714  HA  VAL A 106     -62.839   7.961  20.939  1.00  0.00           H  
ATOM   1715  HB  VAL A 106     -62.971   5.788  18.807  1.00  0.00           H  
ATOM   1716 1HG1 VAL A 106     -63.445   7.586  17.217  1.00  0.00           H  
ATOM   1717 2HG1 VAL A 106     -64.738   7.407  18.426  1.00  0.00           H  
ATOM   1718 3HG1 VAL A 106     -63.569   8.743  18.563  1.00  0.00           H  
ATOM   1719 1HG2 VAL A 106     -61.096   7.065  17.820  1.00  0.00           H  
ATOM   1720 2HG2 VAL A 106     -61.150   8.200  19.190  1.00  0.00           H  
ATOM   1721 3HG2 VAL A 106     -60.697   6.500  19.459  1.00  0.00           H  
ATOM   1722  N   ALA A 107     -65.053   5.528  20.817  1.00  0.00           N  
ATOM   1723  CA  ALA A 107     -66.472   5.241  20.995  1.00  0.00           C  
ATOM   1724  C   ALA A 107     -66.971   5.749  22.341  1.00  0.00           C  
ATOM   1725  O   ALA A 107     -68.064   6.307  22.439  1.00  0.00           O  
ATOM   1726  CB  ALA A 107     -66.732   3.748  20.863  1.00  0.00           C  
ATOM   1727  H   ALA A 107     -64.375   4.788  20.706  1.00  0.00           H  
ATOM   1728  HA  ALA A 107     -67.024   5.766  20.214  1.00  0.00           H  
ATOM   1729 1HB  ALA A 107     -67.796   3.550  20.999  1.00  0.00           H  
ATOM   1730 2HB  ALA A 107     -66.424   3.410  19.874  1.00  0.00           H  
ATOM   1731 3HB  ALA A 107     -66.165   3.212  21.622  1.00  0.00           H  
ATOM   1732  N   GLU A 108     -66.116   5.525  23.359  1.00  0.00           N  
ATOM   1733  CA  GLU A 108     -66.474   5.964  24.703  1.00  0.00           C  
ATOM   1734  C   GLU A 108     -66.637   7.477  24.762  1.00  0.00           C  
ATOM   1735  O   GLU A 108     -67.559   7.987  25.398  1.00  0.00           O  
ATOM   1736  CB  GLU A 108     -65.414   5.515  25.711  1.00  0.00           C  
ATOM   1737  CG  GLU A 108     -65.731   5.870  27.157  1.00  0.00           C  
ATOM   1738  CD  GLU A 108     -64.707   5.349  28.126  1.00  0.00           C  
ATOM   1739  OE1 GLU A 108     -64.114   4.335  27.846  1.00  0.00           O  
ATOM   1740  OE2 GLU A 108     -64.516   5.966  29.147  1.00  0.00           O  
ATOM   1741  H   GLU A 108     -65.241   5.056  23.172  1.00  0.00           H  
ATOM   1742  HA  GLU A 108     -67.428   5.509  24.973  1.00  0.00           H  
ATOM   1743 1HB  GLU A 108     -65.289   4.434  25.652  1.00  0.00           H  
ATOM   1744 2HB  GLU A 108     -64.456   5.969  25.458  1.00  0.00           H  
ATOM   1745 1HG  GLU A 108     -65.785   6.954  27.251  1.00  0.00           H  
ATOM   1746 2HG  GLU A 108     -66.708   5.462  27.414  1.00  0.00           H  
ATOM   1747  N   LEU A 109     -65.698   8.154  24.070  1.00  0.00           N  
ATOM   1748  CA  LEU A 109     -65.740   9.611  24.046  1.00  0.00           C  
ATOM   1749  C   LEU A 109     -67.024  10.113  23.398  1.00  0.00           C  
ATOM   1750  O   LEU A 109     -67.638  11.068  23.873  1.00  0.00           O  
ATOM   1751  CB  LEU A 109     -64.527  10.164  23.288  1.00  0.00           C  
ATOM   1752  CG  LEU A 109     -64.434  11.693  23.207  1.00  0.00           C  
ATOM   1753  CD1 LEU A 109     -64.355  12.272  24.613  1.00  0.00           C  
ATOM   1754  CD2 LEU A 109     -63.215  12.085  22.386  1.00  0.00           C  
ATOM   1755  H   LEU A 109     -64.980   7.638  23.581  1.00  0.00           H  
ATOM   1756  HA  LEU A 109     -65.708   9.975  25.072  1.00  0.00           H  
ATOM   1757 1HB  LEU A 109     -63.621   9.802  23.771  1.00  0.00           H  
ATOM   1758 2HB  LEU A 109     -64.549   9.779  22.269  1.00  0.00           H  
ATOM   1759  HG  LEU A 109     -65.333  12.088  22.733  1.00  0.00           H  
ATOM   1760 1HD1 LEU A 109     -64.289  13.359  24.556  1.00  0.00           H  
ATOM   1761 2HD1 LEU A 109     -65.249  11.993  25.172  1.00  0.00           H  
ATOM   1762 3HD1 LEU A 109     -63.473  11.882  25.119  1.00  0.00           H  
ATOM   1763 1HD2 LEU A 109     -63.149  13.172  22.327  1.00  0.00           H  
ATOM   1764 2HD2 LEU A 109     -62.315  11.692  22.859  1.00  0.00           H  
ATOM   1765 3HD2 LEU A 109     -63.306  11.673  21.380  1.00  0.00           H  
ATOM   1766  N   ALA A 110     -67.387   9.419  22.299  1.00  0.00           N  
ATOM   1767  CA  ALA A 110     -68.600   9.798  21.585  1.00  0.00           C  
ATOM   1768  C   ALA A 110     -69.817   9.746  22.499  1.00  0.00           C  
ATOM   1769  O   ALA A 110     -70.626  10.674  22.525  1.00  0.00           O  
ATOM   1770  CB  ALA A 110     -68.807   8.895  20.377  1.00  0.00           C  
ATOM   1771  H   ALA A 110     -66.811   8.649  21.991  1.00  0.00           H  
ATOM   1772  HA  ALA A 110     -68.483  10.826  21.241  1.00  0.00           H  
ATOM   1773 1HB  ALA A 110     -69.716   9.191  19.854  1.00  0.00           H  
ATOM   1774 2HB  ALA A 110     -67.954   8.987  19.704  1.00  0.00           H  
ATOM   1775 3HB  ALA A 110     -68.898   7.862  20.707  1.00  0.00           H  
ATOM   1776  N   LYS A 111     -69.942   8.657  23.249  1.00  0.00           N  
ATOM   1777  CA  LYS A 111     -71.062   8.483  24.166  1.00  0.00           C  
ATOM   1778  C   LYS A 111     -71.125   9.619  25.180  1.00  0.00           C  
ATOM   1779  O   LYS A 111     -72.207  10.071  25.553  1.00  0.00           O  
ATOM   1780  CB  LYS A 111     -70.958   7.138  24.889  1.00  0.00           C  
ATOM   1781  CG  LYS A 111     -71.219   5.927  24.004  1.00  0.00           C  
ATOM   1782  CD  LYS A 111     -71.078   4.630  24.786  1.00  0.00           C  
ATOM   1783  CE  LYS A 111     -71.328   3.418  23.901  1.00  0.00           C  
ATOM   1784  NZ  LYS A 111     -71.156   2.141  24.645  1.00  0.00           N  
ATOM   1785  H   LYS A 111     -69.244   7.931  23.181  1.00  0.00           H  
ATOM   1786  HA  LYS A 111     -71.987   8.498  23.590  1.00  0.00           H  
ATOM   1787 1HB  LYS A 111     -69.961   7.031  25.317  1.00  0.00           H  
ATOM   1788 2HB  LYS A 111     -71.672   7.111  25.712  1.00  0.00           H  
ATOM   1789 1HG  LYS A 111     -72.228   5.986  23.593  1.00  0.00           H  
ATOM   1790 2HG  LYS A 111     -70.509   5.921  23.177  1.00  0.00           H  
ATOM   1791 1HD  LYS A 111     -70.073   4.564  25.204  1.00  0.00           H  
ATOM   1792 2HD  LYS A 111     -71.795   4.621  25.608  1.00  0.00           H  
ATOM   1793 1HE  LYS A 111     -72.341   3.460  23.504  1.00  0.00           H  
ATOM   1794 2HE  LYS A 111     -70.632   3.431  23.062  1.00  0.00           H  
ATOM   1795 1HZ  LYS A 111     -71.329   1.363  24.024  1.00  0.00           H  
ATOM   1796 2HZ  LYS A 111     -70.212   2.082  25.002  1.00  0.00           H  
ATOM   1797 3HZ  LYS A 111     -71.809   2.108  25.414  1.00  0.00           H  
ATOM   1798  N   SER A 112     -69.977  10.090  25.633  1.00  0.00           N  
ATOM   1799  CA  SER A 112     -69.957  11.236  26.550  1.00  0.00           C  
ATOM   1800  C   SER A 112     -70.831  12.387  26.056  1.00  0.00           C  
ATOM   1801  O   SER A 112     -71.203  13.271  26.828  1.00  0.00           O  
ATOM   1802  CB  SER A 112     -68.533  11.724  26.734  1.00  0.00           C  
ATOM   1803  OG  SER A 112     -67.753  10.761  27.388  1.00  0.00           O  
ATOM   1804  H   SER A 112     -69.116   9.652  25.341  1.00  0.00           H  
ATOM   1805  HA  SER A 112     -70.345  10.912  27.516  1.00  0.00           H  
ATOM   1806 1HB  SER A 112     -68.097  11.949  25.761  1.00  0.00           H  
ATOM   1807 2HB  SER A 112     -68.537  12.646  27.312  1.00  0.00           H  
ATOM   1808  HG  SER A 112     -67.505  10.121  26.716  1.00  0.00           H  
ATOM   1809  N   GLY A 113     -71.161  12.379  24.769  1.00  0.00           N  
ATOM   1810  CA  GLY A 113     -71.960  13.449  24.176  1.00  0.00           C  
ATOM   1811  C   GLY A 113     -71.095  14.665  23.886  1.00  0.00           C  
ATOM   1812  O   GLY A 113     -71.531  15.804  24.056  1.00  0.00           O  
ATOM   1813  H   GLY A 113     -70.852  11.614  24.187  1.00  0.00           H  
ATOM   1814 1HA  GLY A 113     -72.422  13.092  23.256  1.00  0.00           H  
ATOM   1815 2HA  GLY A 113     -72.767  13.719  24.857  1.00  0.00           H  
ATOM   1816  N   VAL A 114     -69.870  14.407  23.447  1.00  0.00           N  
ATOM   1817  CA  VAL A 114     -68.966  15.458  23.003  1.00  0.00           C  
ATOM   1818  C   VAL A 114     -69.335  15.947  21.611  1.00  0.00           C  
ATOM   1819  O   VAL A 114     -69.667  15.154  20.731  1.00  0.00           O  
ATOM   1820  CB  VAL A 114     -67.514  14.945  22.995  1.00  0.00           C  
ATOM   1821  CG1 VAL A 114     -66.582  15.994  22.406  1.00  0.00           C  
ATOM   1822  CG2 VAL A 114     -67.087  14.578  24.408  1.00  0.00           C  
ATOM   1823  H   VAL A 114     -69.549  13.450  23.419  1.00  0.00           H  
ATOM   1824  HA  VAL A 114     -69.039  16.295  23.698  1.00  0.00           H  
ATOM   1825  HB  VAL A 114     -67.452  14.065  22.356  1.00  0.00           H  
ATOM   1826 1HG1 VAL A 114     -65.560  15.615  22.408  1.00  0.00           H  
ATOM   1827 2HG1 VAL A 114     -66.884  16.215  21.382  1.00  0.00           H  
ATOM   1828 3HG1 VAL A 114     -66.632  16.903  23.005  1.00  0.00           H  
ATOM   1829 1HG2 VAL A 114     -66.060  14.216  24.396  1.00  0.00           H  
ATOM   1830 2HG2 VAL A 114     -67.155  15.458  25.049  1.00  0.00           H  
ATOM   1831 3HG2 VAL A 114     -67.742  13.797  24.795  1.00  0.00           H  
ATOM   1832  N   PRO A 115     -69.275  17.259  21.413  1.00  0.00           N  
ATOM   1833  CA  PRO A 115     -69.564  17.837  20.110  1.00  0.00           C  
ATOM   1834  C   PRO A 115     -68.581  17.323  19.079  1.00  0.00           C  
ATOM   1835  O   PRO A 115     -67.374  17.288  19.320  1.00  0.00           O  
ATOM   1836  CB  PRO A 115     -69.402  19.342  20.347  1.00  0.00           C  
ATOM   1837  CG  PRO A 115     -69.629  19.507  21.811  1.00  0.00           C  
ATOM   1838  CD  PRO A 115     -69.024  18.273  22.426  1.00  0.00           C  
ATOM   1839  HA  PRO A 115     -70.598  17.592  19.826  1.00  0.00           H  
ATOM   1840 1HB  PRO A 115     -68.400  19.667  20.031  1.00  0.00           H  
ATOM   1841 2HB  PRO A 115     -70.128  19.899  19.737  1.00  0.00           H  
ATOM   1842 1HG  PRO A 115     -69.155  20.434  22.167  1.00  0.00           H  
ATOM   1843 2HG  PRO A 115     -70.705  19.601  22.021  1.00  0.00           H  
ATOM   1844 1HD  PRO A 115     -67.949  18.435  22.593  1.00  0.00           H  
ATOM   1845 2HD  PRO A 115     -69.535  18.047  23.373  1.00  0.00           H  
ATOM   1846  N   VAL A 116     -69.098  16.924  17.926  1.00  0.00           N  
ATOM   1847  CA  VAL A 116     -69.053  16.221  16.657  1.00  0.00           C  
ATOM   1848  C   VAL A 116     -67.926  16.791  15.813  1.00  0.00           C  
ATOM   1849  O   VAL A 116     -67.504  16.181  14.831  1.00  0.00           O  
ATOM   1850  CB  VAL A 116     -70.391  16.358  15.906  1.00  0.00           C  
ATOM   1851  CG1 VAL A 116     -71.520  15.734  16.712  1.00  0.00           C  
ATOM   1852  CG2 VAL A 116     -70.677  17.825  15.622  1.00  0.00           C  
ATOM   1853  H   VAL A 116     -70.040  17.200  17.688  1.00  0.00           H  
ATOM   1854  HA  VAL A 116     -68.867  15.164  16.853  1.00  0.00           H  
ATOM   1855  HB  VAL A 116     -70.326  15.811  14.965  1.00  0.00           H  
ATOM   1856 1HG1 VAL A 116     -72.458  15.839  16.166  1.00  0.00           H  
ATOM   1857 2HG1 VAL A 116     -71.311  14.676  16.872  1.00  0.00           H  
ATOM   1858 3HG1 VAL A 116     -71.602  16.238  17.674  1.00  0.00           H  
ATOM   1859 1HG2 VAL A 116     -71.624  17.914  15.091  1.00  0.00           H  
ATOM   1860 2HG2 VAL A 116     -70.736  18.373  16.563  1.00  0.00           H  
ATOM   1861 3HG2 VAL A 116     -69.877  18.240  15.010  1.00  0.00           H  
ATOM   1862  N   GLU A 117     -67.450  17.967  16.212  1.00  0.00           N  
ATOM   1863  CA  GLU A 117     -66.169  18.467  15.739  1.00  0.00           C  
ATOM   1864  C   GLU A 117     -65.043  17.829  16.518  1.00  0.00           C  
ATOM   1865  O   GLU A 117     -64.087  17.315  15.936  1.00  0.00           O  
ATOM   1866  CB  GLU A 117     -66.098  19.990  15.871  1.00  0.00           C  
ATOM   1867  CG  GLU A 117     -67.056  20.746  14.961  1.00  0.00           C  
ATOM   1868  CD  GLU A 117     -68.459  20.795  15.500  1.00  0.00           C  
ATOM   1869  OE1 GLU A 117     -68.682  20.280  16.570  1.00  0.00           O  
ATOM   1870  OE2 GLU A 117     -69.308  21.348  14.842  1.00  0.00           O  
ATOM   1871  H   GLU A 117     -67.992  18.524  16.857  1.00  0.00           H  
ATOM   1872  HA  GLU A 117     -66.060  18.202  14.687  1.00  0.00           H  
ATOM   1873 1HB  GLU A 117     -66.317  20.278  16.899  1.00  0.00           H  
ATOM   1874 2HB  GLU A 117     -65.086  20.328  15.645  1.00  0.00           H  
ATOM   1875 1HG  GLU A 117     -66.692  21.765  14.833  1.00  0.00           H  
ATOM   1876 2HG  GLU A 117     -67.065  20.267  13.983  1.00  0.00           H  
ATOM   1877  N   LEU A 118     -65.168  17.868  17.830  1.00  0.00           N  
ATOM   1878  CA  LEU A 118     -64.174  17.275  18.716  1.00  0.00           C  
ATOM   1879  C   LEU A 118     -64.066  15.772  18.495  1.00  0.00           C  
ATOM   1880  O   LEU A 118     -62.966  15.230  18.380  1.00  0.00           O  
ATOM   1881  CB  LEU A 118     -64.534  17.558  20.180  1.00  0.00           C  
ATOM   1882  CG  LEU A 118     -64.388  19.017  20.631  1.00  0.00           C  
ATOM   1883  CD1 LEU A 118     -64.967  19.178  22.030  1.00  0.00           C  
ATOM   1884  CD2 LEU A 118     -62.919  19.414  20.599  1.00  0.00           C  
ATOM   1885  H   LEU A 118     -65.975  18.321  18.235  1.00  0.00           H  
ATOM   1886  HA  LEU A 118     -63.206  17.725  18.500  1.00  0.00           H  
ATOM   1887 1HB  LEU A 118     -65.569  17.262  20.347  1.00  0.00           H  
ATOM   1888 2HB  LEU A 118     -63.896  16.948  20.819  1.00  0.00           H  
ATOM   1889  HG  LEU A 118     -64.953  19.664  19.960  1.00  0.00           H  
ATOM   1890 1HD1 LEU A 118     -64.863  20.214  22.350  1.00  0.00           H  
ATOM   1891 2HD1 LEU A 118     -66.023  18.906  22.020  1.00  0.00           H  
ATOM   1892 3HD1 LEU A 118     -64.431  18.529  22.722  1.00  0.00           H  
ATOM   1893 1HD2 LEU A 118     -62.815  20.451  20.918  1.00  0.00           H  
ATOM   1894 2HD2 LEU A 118     -62.353  18.769  21.271  1.00  0.00           H  
ATOM   1895 3HD2 LEU A 118     -62.536  19.307  19.584  1.00  0.00           H  
ATOM   1896  N   PHE A 119     -65.257  15.142  18.444  1.00  0.00           N  
ATOM   1897  CA  PHE A 119     -65.292  13.699  18.235  1.00  0.00           C  
ATOM   1898  C   PHE A 119     -64.683  13.322  16.891  1.00  0.00           C  
ATOM   1899  O   PHE A 119     -63.945  12.343  16.786  1.00  0.00           O  
ATOM   1900  CB  PHE A 119     -66.730  13.182  18.311  1.00  0.00           C  
ATOM   1901  CG  PHE A 119     -66.849  11.693  18.149  1.00  0.00           C  
ATOM   1902  CD1 PHE A 119     -66.112  10.833  18.950  1.00  0.00           C  
ATOM   1903  CD2 PHE A 119     -67.696  11.149  17.196  1.00  0.00           C  
ATOM   1904  CE1 PHE A 119     -66.220   9.463  18.802  1.00  0.00           C  
ATOM   1905  CE2 PHE A 119     -67.807   9.781  17.046  1.00  0.00           C  
ATOM   1906  CZ  PHE A 119     -67.067   8.937  17.851  1.00  0.00           C  
ATOM   1907  H   PHE A 119     -66.104  15.682  18.551  1.00  0.00           H  
ATOM   1908  HA  PHE A 119     -64.708  13.221  19.022  1.00  0.00           H  
ATOM   1909 1HB  PHE A 119     -67.164  13.455  19.272  1.00  0.00           H  
ATOM   1910 2HB  PHE A 119     -67.329  13.657  17.535  1.00  0.00           H  
ATOM   1911  HD1 PHE A 119     -65.442  11.250  19.703  1.00  0.00           H  
ATOM   1912  HD2 PHE A 119     -68.280  11.816  16.560  1.00  0.00           H  
ATOM   1913  HE1 PHE A 119     -65.635   8.799  19.438  1.00  0.00           H  
ATOM   1914  HE2 PHE A 119     -68.477   9.366  16.294  1.00  0.00           H  
ATOM   1915  HZ  PHE A 119     -67.152   7.858  17.732  1.00  0.00           H  
ATOM   1916  N   ASN A 120     -65.033  14.147  15.883  1.00  0.00           N  
ATOM   1917  CA  ASN A 120     -64.516  13.897  14.543  1.00  0.00           C  
ATOM   1918  C   ASN A 120     -62.997  13.996  14.512  1.00  0.00           C  
ATOM   1919  O   ASN A 120     -62.326  13.187  13.871  1.00  0.00           O  
ATOM   1920  CB  ASN A 120     -65.134  14.859  13.544  1.00  0.00           C  
ATOM   1921  CG  ASN A 120     -64.744  14.548  12.126  1.00  0.00           C  
ATOM   1922  OD1 ASN A 120     -65.046  13.467  11.608  1.00  0.00           O  
ATOM   1923  ND2 ASN A 120     -64.077  15.476  11.487  1.00  0.00           N  
ATOM   1924  H   ASN A 120     -65.648  14.925  16.075  1.00  0.00           H  
ATOM   1925  HA  ASN A 120     -64.780  12.879  14.254  1.00  0.00           H  
ATOM   1926 1HB  ASN A 120     -66.221  14.820  13.626  1.00  0.00           H  
ATOM   1927 2HB  ASN A 120     -64.824  15.877  13.779  1.00  0.00           H  
ATOM   1928 1HD2 ASN A 120     -63.791  15.324  10.541  1.00  0.00           H  
ATOM   1929 2HD2 ASN A 120     -63.854  16.336  11.945  1.00  0.00           H  
ATOM   1930  N   ALA A 121     -62.503  15.023  15.234  1.00  0.00           N  
ATOM   1931  CA  ALA A 121     -61.061  15.229  15.287  1.00  0.00           C  
ATOM   1932  C   ALA A 121     -60.358  14.037  15.924  1.00  0.00           C  
ATOM   1933  O   ALA A 121     -59.303  13.605  15.460  1.00  0.00           O  
ATOM   1934  CB  ALA A 121     -60.736  16.505  16.050  1.00  0.00           C  
ATOM   1935  H   ALA A 121     -63.142  15.631  15.725  1.00  0.00           H  
ATOM   1936  HA  ALA A 121     -60.695  15.326  14.265  1.00  0.00           H  
ATOM   1937 1HB  ALA A 121     -59.656  16.645  16.081  1.00  0.00           H  
ATOM   1938 2HB  ALA A 121     -61.198  17.356  15.549  1.00  0.00           H  
ATOM   1939 3HB  ALA A 121     -61.121  16.429  17.066  1.00  0.00           H  
ATOM   1940  N   VAL A 122     -60.999  13.538  17.001  1.00  0.00           N  
ATOM   1941  CA  VAL A 122     -60.431  12.394  17.702  1.00  0.00           C  
ATOM   1942  C   VAL A 122     -60.354  11.172  16.794  1.00  0.00           C  
ATOM   1943  O   VAL A 122     -59.366  10.439  16.805  1.00  0.00           O  
ATOM   1944  CB  VAL A 122     -61.276  12.055  18.944  1.00  0.00           C  
ATOM   1945  CG1 VAL A 122     -60.810  10.746  19.565  1.00  0.00           C  
ATOM   1946  CG2 VAL A 122     -61.194  13.190  19.952  1.00  0.00           C  
ATOM   1947  H   VAL A 122     -61.862  13.967  17.303  1.00  0.00           H  
ATOM   1948  HA  VAL A 122     -59.422  12.652  18.025  1.00  0.00           H  
ATOM   1949  HB  VAL A 122     -62.313  11.914  18.638  1.00  0.00           H  
ATOM   1950 1HG1 VAL A 122     -61.419  10.522  20.441  1.00  0.00           H  
ATOM   1951 2HG1 VAL A 122     -60.912   9.942  18.837  1.00  0.00           H  
ATOM   1952 3HG1 VAL A 122     -59.766  10.837  19.863  1.00  0.00           H  
ATOM   1953 1HG2 VAL A 122     -61.795  12.944  20.827  1.00  0.00           H  
ATOM   1954 2HG2 VAL A 122     -60.156  13.335  20.253  1.00  0.00           H  
ATOM   1955 3HG2 VAL A 122     -61.571  14.107  19.499  1.00  0.00           H  
ATOM   1956  N   VAL A 123     -61.445  11.003  16.019  1.00  0.00           N  
ATOM   1957  CA  VAL A 123     -61.499   9.871  15.101  1.00  0.00           C  
ATOM   1958  C   VAL A 123     -60.388   9.951  14.062  1.00  0.00           C  
ATOM   1959  O   VAL A 123     -59.760   8.945  13.731  1.00  0.00           O  
ATOM   1960  CB  VAL A 123     -62.863   9.826  14.388  1.00  0.00           C  
ATOM   1961  CG1 VAL A 123     -62.855   8.774  13.288  1.00  0.00           C  
ATOM   1962  CG2 VAL A 123     -63.966   9.542  15.397  1.00  0.00           C  
ATOM   1963  H   VAL A 123     -62.205  11.665  16.088  1.00  0.00           H  
ATOM   1964  HA  VAL A 123     -61.374   8.953  15.677  1.00  0.00           H  
ATOM   1965  HB  VAL A 123     -63.045  10.789  13.910  1.00  0.00           H  
ATOM   1966 1HG1 VAL A 123     -63.827   8.756  12.795  1.00  0.00           H  
ATOM   1967 2HG1 VAL A 123     -62.082   9.017  12.559  1.00  0.00           H  
ATOM   1968 3HG1 VAL A 123     -62.651   7.796  13.722  1.00  0.00           H  
ATOM   1969 1HG2 VAL A 123     -64.927   9.512  14.886  1.00  0.00           H  
ATOM   1970 2HG2 VAL A 123     -63.780   8.582  15.878  1.00  0.00           H  
ATOM   1971 3HG2 VAL A 123     -63.980  10.329  16.151  1.00  0.00           H  
ATOM   1972  N   GLU A 124     -60.188  11.193  13.574  1.00  0.00           N  
ATOM   1973  CA  GLU A 124     -59.152  11.407  12.571  1.00  0.00           C  
ATOM   1974  C   GLU A 124     -57.773  11.064  13.122  1.00  0.00           C  
ATOM   1975  O   GLU A 124     -56.953  10.455  12.434  1.00  0.00           O  
ATOM   1976  CB  GLU A 124     -59.171  12.858  12.085  1.00  0.00           C  
ATOM   1977  CG  GLU A 124     -60.384  13.223  11.241  1.00  0.00           C  
ATOM   1978  CD  GLU A 124     -60.410  14.674  10.849  1.00  0.00           C  
ATOM   1979  OE1 GLU A 124     -59.572  15.410  11.312  1.00  0.00           O  
ATOM   1980  OE2 GLU A 124     -61.268  15.047  10.084  1.00  0.00           O  
ATOM   1981  H   GLU A 124     -60.761  11.953  13.913  1.00  0.00           H  
ATOM   1982  HA  GLU A 124     -59.351  10.752  11.722  1.00  0.00           H  
ATOM   1983 1HB  GLU A 124     -59.148  13.530  12.944  1.00  0.00           H  
ATOM   1984 2HB  GLU A 124     -58.279  13.055  11.492  1.00  0.00           H  
ATOM   1985 1HG  GLU A 124     -60.380  12.614  10.337  1.00  0.00           H  
ATOM   1986 2HG  GLU A 124     -61.288  12.986  11.801  1.00  0.00           H  
ATOM   1987  N   LEU A 125     -57.572  11.487  14.387  1.00  0.00           N  
ATOM   1988  CA  LEU A 125     -56.292  11.221  15.032  1.00  0.00           C  
ATOM   1989  C   LEU A 125     -56.042   9.724  15.162  1.00  0.00           C  
ATOM   1990  O   LEU A 125     -54.928   9.249  14.940  1.00  0.00           O  
ATOM   1991  CB  LEU A 125     -56.252  11.875  16.419  1.00  0.00           C  
ATOM   1992  CG  LEU A 125     -54.946  11.694  17.203  1.00  0.00           C  
ATOM   1993  CD1 LEU A 125     -53.793  12.301  16.415  1.00  0.00           C  
ATOM   1994  CD2 LEU A 125     -55.079  12.349  18.569  1.00  0.00           C  
ATOM   1995  H   LEU A 125     -58.313  11.981  14.864  1.00  0.00           H  
ATOM   1996  HA  LEU A 125     -55.500  11.650  14.420  1.00  0.00           H  
ATOM   1997 1HB  LEU A 125     -56.424  12.944  16.304  1.00  0.00           H  
ATOM   1998 2HB  LEU A 125     -57.060  11.461  17.022  1.00  0.00           H  
ATOM   1999  HG  LEU A 125     -54.741  10.631  17.328  1.00  0.00           H  
ATOM   2000 1HD1 LEU A 125     -52.864  12.172  16.971  1.00  0.00           H  
ATOM   2001 2HD1 LEU A 125     -53.709  11.801  15.450  1.00  0.00           H  
ATOM   2002 3HD1 LEU A 125     -53.978  13.363  16.259  1.00  0.00           H  
ATOM   2003 1HD2 LEU A 125     -54.150  12.220  19.127  1.00  0.00           H  
ATOM   2004 2HD2 LEU A 125     -55.282  13.413  18.445  1.00  0.00           H  
ATOM   2005 3HD2 LEU A 125     -55.898  11.885  19.118  1.00  0.00           H  
ATOM   2006  N   VAL A 126     -57.131   9.019  15.530  1.00  0.00           N  
ATOM   2007  CA  VAL A 126     -57.026   7.573  15.689  1.00  0.00           C  
ATOM   2008  C   VAL A 126     -56.651   6.902  14.375  1.00  0.00           C  
ATOM   2009  O   VAL A 126     -55.830   5.985  14.348  1.00  0.00           O  
ATOM   2010  CB  VAL A 126     -58.360   6.993  16.197  1.00  0.00           C  
ATOM   2011  CG1 VAL A 126     -58.322   5.473  16.173  1.00  0.00           C  
ATOM   2012  CG2 VAL A 126     -58.645   7.504  17.601  1.00  0.00           C  
ATOM   2013  H   VAL A 126     -58.001   9.506  15.689  1.00  0.00           H  
ATOM   2014  HA  VAL A 126     -56.249   7.362  16.425  1.00  0.00           H  
ATOM   2015  HB  VAL A 126     -59.160   7.306  15.526  1.00  0.00           H  
ATOM   2016 1HG1 VAL A 126     -59.273   5.080  16.535  1.00  0.00           H  
ATOM   2017 2HG1 VAL A 126     -58.152   5.129  15.153  1.00  0.00           H  
ATOM   2018 3HG1 VAL A 126     -57.516   5.119  16.816  1.00  0.00           H  
ATOM   2019 1HG2 VAL A 126     -59.590   7.091  17.953  1.00  0.00           H  
ATOM   2020 2HG2 VAL A 126     -57.842   7.197  18.270  1.00  0.00           H  
ATOM   2021 3HG2 VAL A 126     -58.709   8.593  17.586  1.00  0.00           H  
ATOM   2022  N   LYS A 127     -57.293   7.407  13.302  1.00  0.00           N  
ATOM   2023  CA  LYS A 127     -57.024   6.852  11.981  1.00  0.00           C  
ATOM   2024  C   LYS A 127     -55.565   7.047  11.589  1.00  0.00           C  
ATOM   2025  O   LYS A 127     -54.937   6.148  11.030  1.00  0.00           O  
ATOM   2026  CB  LYS A 127     -57.939   7.491  10.935  1.00  0.00           C  
ATOM   2027  CG  LYS A 127     -57.743   6.962   9.520  1.00  0.00           C  
ATOM   2028  CD  LYS A 127     -58.106   5.487   9.426  1.00  0.00           C  
ATOM   2029  CE  LYS A 127     -58.202   5.031   7.977  1.00  0.00           C  
ATOM   2030  NZ  LYS A 127     -56.906   5.180   7.260  1.00  0.00           N  
ATOM   2031  H   LYS A 127     -57.951   8.162  13.434  1.00  0.00           H  
ATOM   2032  HA  LYS A 127     -57.222   5.780  12.009  1.00  0.00           H  
ATOM   2033 1HB  LYS A 127     -58.981   7.325  11.212  1.00  0.00           H  
ATOM   2034 2HB  LYS A 127     -57.773   8.568  10.915  1.00  0.00           H  
ATOM   2035 1HG  LYS A 127     -58.371   7.527   8.830  1.00  0.00           H  
ATOM   2036 2HG  LYS A 127     -56.702   7.091   9.225  1.00  0.00           H  
ATOM   2037 1HD  LYS A 127     -57.347   4.892   9.936  1.00  0.00           H  
ATOM   2038 2HD  LYS A 127     -59.065   5.317   9.915  1.00  0.00           H  
ATOM   2039 1HE  LYS A 127     -58.503   3.986   7.945  1.00  0.00           H  
ATOM   2040 2HE  LYS A 127     -58.958   5.621   7.460  1.00  0.00           H  
ATOM   2041 1HZ  LYS A 127     -57.012   4.868   6.305  1.00  0.00           H  
ATOM   2042 2HZ  LYS A 127     -56.626   6.151   7.268  1.00  0.00           H  
ATOM   2043 3HZ  LYS A 127     -56.201   4.622   7.720  1.00  0.00           H  
ATOM   2044  N   HIS A 128     -55.072   8.260  11.914  1.00  0.00           N  
ATOM   2045  CA  HIS A 128     -53.685   8.575  11.594  1.00  0.00           C  
ATOM   2046  C   HIS A 128     -52.726   7.644  12.326  1.00  0.00           C  
ATOM   2047  O   HIS A 128     -51.737   7.182  11.756  1.00  0.00           O  
ATOM   2048  CB  HIS A 128     -53.364  10.030  11.950  1.00  0.00           C  
ATOM   2049  CG  HIS A 128     -51.970  10.443  11.595  1.00  0.00           C  
ATOM   2050  ND1 HIS A 128     -51.554  10.614  10.291  1.00  0.00           N  
ATOM   2051  CD2 HIS A 128     -50.896  10.718  12.372  1.00  0.00           C  
ATOM   2052  CE1 HIS A 128     -50.283  10.978  10.282  1.00  0.00           C  
ATOM   2053  NE2 HIS A 128     -49.861  11.048  11.531  1.00  0.00           N  
ATOM   2054  H   HIS A 128     -55.673   8.929  12.373  1.00  0.00           H  
ATOM   2055  HA  HIS A 128     -53.520   8.444  10.525  1.00  0.00           H  
ATOM   2056 1HB  HIS A 128     -54.059  10.693  11.432  1.00  0.00           H  
ATOM   2057 2HB  HIS A 128     -53.503  10.182  13.020  1.00  0.00           H  
ATOM   2058  HD2 HIS A 128     -50.860  10.685  13.461  1.00  0.00           H  
ATOM   2059  HE1 HIS A 128     -49.685  11.185   9.395  1.00  0.00           H  
ATOM   2060  HE2 HIS A 128     -48.930  11.302  11.827  1.00  0.00           H  
ATOM   2061  N   VAL A 129     -53.074   7.400  13.605  1.00  0.00           N  
ATOM   2062  CA  VAL A 129     -52.240   6.523  14.418  1.00  0.00           C  
ATOM   2063  C   VAL A 129     -52.192   5.115  13.837  1.00  0.00           C  
ATOM   2064  O   VAL A 129     -51.136   4.483  13.804  1.00  0.00           O  
ATOM   2065  CB  VAL A 129     -52.776   6.461  15.860  1.00  0.00           C  
ATOM   2066  CG1 VAL A 129     -52.036   5.398  16.658  1.00  0.00           C  
ATOM   2067  CG2 VAL A 129     -52.639   7.824  16.522  1.00  0.00           C  
ATOM   2068  H   VAL A 129     -53.907   7.831  13.979  1.00  0.00           H  
ATOM   2069  HA  VAL A 129     -51.227   6.928  14.437  1.00  0.00           H  
ATOM   2070  HB  VAL A 129     -53.826   6.172  15.836  1.00  0.00           H  
ATOM   2071 1HG1 VAL A 129     -52.428   5.368  17.676  1.00  0.00           H  
ATOM   2072 2HG1 VAL A 129     -52.178   4.426  16.187  1.00  0.00           H  
ATOM   2073 3HG1 VAL A 129     -50.973   5.638  16.687  1.00  0.00           H  
ATOM   2074 1HG2 VAL A 129     -53.021   7.774  17.541  1.00  0.00           H  
ATOM   2075 2HG2 VAL A 129     -51.589   8.116  16.541  1.00  0.00           H  
ATOM   2076 3HG2 VAL A 129     -53.210   8.562  15.957  1.00  0.00           H  
ATOM   2077  N   SER A 130     -53.383   4.672  13.388  1.00  0.00           N  
ATOM   2078  CA  SER A 130     -53.474   3.337  12.806  1.00  0.00           C  
ATOM   2079  C   SER A 130     -52.609   3.221  11.557  1.00  0.00           C  
ATOM   2080  O   SER A 130     -51.938   2.211  11.347  1.00  0.00           O  
ATOM   2081  CB  SER A 130     -54.916   3.014  12.466  1.00  0.00           C  
ATOM   2082  OG  SER A 130     -55.025   1.733  11.907  1.00  0.00           O  
ATOM   2083  H   SER A 130     -54.192   5.272  13.463  1.00  0.00           H  
ATOM   2084  HA  SER A 130     -53.115   2.615  13.540  1.00  0.00           H  
ATOM   2085 1HB  SER A 130     -55.525   3.072  13.368  1.00  0.00           H  
ATOM   2086 2HB  SER A 130     -55.299   3.753  11.764  1.00  0.00           H  
ATOM   2087  HG  SER A 130     -55.958   1.604  11.721  1.00  0.00           H  
ATOM   2088  N   ASP A 131     -52.667   4.303  10.753  1.00  0.00           N  
ATOM   2089  CA  ASP A 131     -51.884   4.320   9.523  1.00  0.00           C  
ATOM   2090  C   ASP A 131     -50.392   4.232   9.819  1.00  0.00           C  
ATOM   2091  O   ASP A 131     -49.654   3.524   9.134  1.00  0.00           O  
ATOM   2092  CB  ASP A 131     -52.176   5.588   8.717  1.00  0.00           C  
ATOM   2093  CG  ASP A 131     -53.560   5.580   8.081  1.00  0.00           C  
ATOM   2094  OD1 ASP A 131     -54.153   4.530   8.009  1.00  0.00           O  
ATOM   2095  OD2 ASP A 131     -54.010   6.624   7.675  1.00  0.00           O  
ATOM   2096  H   ASP A 131     -53.253   5.082  11.019  1.00  0.00           H  
ATOM   2097  HA  ASP A 131     -52.164   3.453   8.923  1.00  0.00           H  
ATOM   2098 1HB  ASP A 131     -52.096   6.459   9.368  1.00  0.00           H  
ATOM   2099 2HB  ASP A 131     -51.431   5.698   7.929  1.00  0.00           H  
ATOM   2100  N   ILE A 132     -50.000   4.985  10.868  1.00  0.00           N  
ATOM   2101  CA  ILE A 132     -48.595   4.989  11.256  1.00  0.00           C  
ATOM   2102  C   ILE A 132     -48.138   3.600  11.684  1.00  0.00           C  
ATOM   2103  O   ILE A 132     -47.039   3.165  11.340  1.00  0.00           O  
ATOM   2104  CB  ILE A 132     -48.345   5.988  12.401  1.00  0.00           C  
ATOM   2105  CG1 ILE A 132     -48.630   7.418  11.934  1.00  0.00           C  
ATOM   2106  CG2 ILE A 132     -46.918   5.865  12.912  1.00  0.00           C  
ATOM   2107  CD1 ILE A 132     -47.754   7.871  10.789  1.00  0.00           C  
ATOM   2108  H   ILE A 132     -50.688   5.532  11.365  1.00  0.00           H  
ATOM   2109  HA  ILE A 132     -47.999   5.294  10.397  1.00  0.00           H  
ATOM   2110  HB  ILE A 132     -49.033   5.781  13.221  1.00  0.00           H  
ATOM   2111 1HG1 ILE A 132     -49.670   7.498  11.620  1.00  0.00           H  
ATOM   2112 2HG1 ILE A 132     -48.486   8.108  12.766  1.00  0.00           H  
ATOM   2113 1HG2 ILE A 132     -46.759   6.579  13.720  1.00  0.00           H  
ATOM   2114 2HG2 ILE A 132     -46.750   4.855  13.282  1.00  0.00           H  
ATOM   2115 3HG2 ILE A 132     -46.222   6.076  12.100  1.00  0.00           H  
ATOM   2116 1HD1 ILE A 132     -48.014   8.894  10.514  1.00  0.00           H  
ATOM   2117 2HD1 ILE A 132     -46.707   7.833  11.093  1.00  0.00           H  
ATOM   2118 3HD1 ILE A 132     -47.907   7.216   9.932  1.00  0.00           H  
ATOM   2119  N   MET A 133     -49.036   2.942  12.444  1.00  0.00           N  
ATOM   2120  CA  MET A 133     -48.721   1.599  12.919  1.00  0.00           C  
ATOM   2121  C   MET A 133     -48.531   0.634  11.755  1.00  0.00           C  
ATOM   2122  O   MET A 133     -47.722  -0.290  11.828  1.00  0.00           O  
ATOM   2123  CB  MET A 133     -49.820   1.098  13.854  1.00  0.00           C  
ATOM   2124  CG  MET A 133     -49.869   1.801  15.203  1.00  0.00           C  
ATOM   2125  SD  MET A 133     -51.018   1.020  16.353  1.00  0.00           S  
ATOM   2126  CE  MET A 133     -52.588   1.540  15.668  1.00  0.00           C  
ATOM   2127  H   MET A 133     -49.912   3.390  12.671  1.00  0.00           H  
ATOM   2128  HA  MET A 133     -47.782   1.639  13.471  1.00  0.00           H  
ATOM   2129 1HB  MET A 133     -50.790   1.225  13.376  1.00  0.00           H  
ATOM   2130 2HB  MET A 133     -49.683   0.031  14.038  1.00  0.00           H  
ATOM   2131 1HG  MET A 133     -48.876   1.797  15.651  1.00  0.00           H  
ATOM   2132 2HG  MET A 133     -50.174   2.838  15.061  1.00  0.00           H  
ATOM   2133 1HE  MET A 133     -53.401   1.135  16.272  1.00  0.00           H  
ATOM   2134 2HE  MET A 133     -52.643   2.630  15.669  1.00  0.00           H  
ATOM   2135 3HE  MET A 133     -52.679   1.173  14.645  1.00  0.00           H  
ATOM   2136  N   LEU A 134     -49.188   0.741  10.681  1.00  0.00           N  
ATOM   2137  CA  LEU A 134     -48.786  -0.305   9.754  1.00  0.00           C  
ATOM   2138  C   LEU A 134     -47.242  -0.450   9.680  1.00  0.00           C  
ATOM   2139  O   LEU A 134     -46.723  -1.522   9.367  1.00  0.00           O  
ATOM   2140  CB  LEU A 134     -49.353  -0.003   8.362  1.00  0.00           C  
ATOM   2141  CG  LEU A 134     -50.878  -0.112   8.227  1.00  0.00           C  
ATOM   2142  CD1 LEU A 134     -51.301   0.370   6.846  1.00  0.00           C  
ATOM   2143  CD2 LEU A 134     -51.307  -1.553   8.459  1.00  0.00           C  
ATOM   2144  H   LEU A 134     -49.867   1.483  10.590  1.00  0.00           H  
ATOM   2145  HA  LEU A 134     -49.197  -1.252  10.103  1.00  0.00           H  
ATOM   2146 1HB  LEU A 134     -49.068   1.010   8.083  1.00  0.00           H  
ATOM   2147 2HB  LEU A 134     -48.907  -0.694   7.647  1.00  0.00           H  
ATOM   2148  HG  LEU A 134     -51.355   0.533   8.966  1.00  0.00           H  
ATOM   2149 1HD1 LEU A 134     -52.384   0.293   6.750  1.00  0.00           H  
ATOM   2150 2HD1 LEU A 134     -50.999   1.409   6.714  1.00  0.00           H  
ATOM   2151 3HD1 LEU A 134     -50.825  -0.246   6.084  1.00  0.00           H  
ATOM   2152 1HD2 LEU A 134     -52.390  -1.630   8.364  1.00  0.00           H  
ATOM   2153 2HD2 LEU A 134     -50.831  -2.198   7.720  1.00  0.00           H  
ATOM   2154 3HD2 LEU A 134     -51.007  -1.865   9.460  1.00  0.00           H  
ATOM   2155  N   SER A 135     -46.490   0.630   9.967  1.00  0.00           N  
ATOM   2156  CA  SER A 135     -45.025   0.629   9.754  1.00  0.00           C  
ATOM   2157  C   SER A 135     -44.183   1.063  10.973  1.00  0.00           C  
ATOM   2158  O   SER A 135     -43.130   1.683  10.824  1.00  0.00           O  
ATOM   2159  CB  SER A 135     -44.695   1.536   8.584  1.00  0.00           C  
ATOM   2160  OG  SER A 135     -45.302   1.078   7.407  1.00  0.00           O  
ATOM   2161  H   SER A 135     -46.938   1.457  10.335  1.00  0.00           H  
ATOM   2162  HA  SER A 135     -44.711  -0.387   9.511  1.00  0.00           H  
ATOM   2163 1HB  SER A 135     -45.035   2.548   8.802  1.00  0.00           H  
ATOM   2164 2HB  SER A 135     -43.615   1.576   8.448  1.00  0.00           H  
ATOM   2165  HG  SER A 135     -45.048   1.699   6.720  1.00  0.00           H  
ATOM   2166  N   SER A 136     -44.629   0.748  12.196  1.00  0.00           N  
ATOM   2167  CA  SER A 136     -43.983   1.316  13.394  1.00  0.00           C  
ATOM   2168  C   SER A 136     -43.498   0.250  14.421  1.00  0.00           C  
ATOM   2169  O   SER A 136     -44.020  -0.864  14.468  1.00  0.00           O  
ATOM   2170  CB  SER A 136     -44.950   2.266  14.075  1.00  0.00           C  
ATOM   2171  OG  SER A 136     -45.275   3.338  13.234  1.00  0.00           O  
ATOM   2172  H   SER A 136     -45.412   0.117  12.286  1.00  0.00           H  
ATOM   2173  HA  SER A 136     -43.101   1.876  13.080  1.00  0.00           H  
ATOM   2174 1HB  SER A 136     -45.856   1.727  14.349  1.00  0.00           H  
ATOM   2175 2HB  SER A 136     -44.503   2.643  14.993  1.00  0.00           H  
ATOM   2176  HG  SER A 136     -45.942   3.006  12.627  1.00  0.00           H  
ATOM   2177  N   ASP A 137     -42.489   0.634  15.234  1.00  0.00           N  
ATOM   2178  CA  ASP A 137     -42.564  -0.646  15.973  1.00  0.00           C  
ATOM   2179  C   ASP A 137     -43.516  -0.528  17.163  1.00  0.00           C  
ATOM   2180  O   ASP A 137     -44.328   0.395  17.232  1.00  0.00           O  
ATOM   2181  CB  ASP A 137     -41.180  -1.075  16.464  1.00  0.00           C  
ATOM   2182  CG  ASP A 137     -40.612  -0.142  17.525  1.00  0.00           C  
ATOM   2183  OD1 ASP A 137     -41.314   0.748  17.943  1.00  0.00           O  
ATOM   2184  OD2 ASP A 137     -39.482  -0.329  17.908  1.00  0.00           O  
ATOM   2185  H   ASP A 137     -42.065   1.540  15.098  1.00  0.00           H  
ATOM   2186  HA  ASP A 137     -42.948  -1.413  15.299  1.00  0.00           H  
ATOM   2187 1HB  ASP A 137     -41.237  -2.082  16.880  1.00  0.00           H  
ATOM   2188 2HB  ASP A 137     -40.488  -1.108  15.622  1.00  0.00           H  
ATOM   2189  N   ASP A 138     -43.418  -1.465  18.104  1.00  0.00           N  
ATOM   2190  CA  ASP A 138     -44.444  -1.601  19.136  1.00  0.00           C  
ATOM   2191  C   ASP A 138     -44.353  -0.517  20.223  1.00  0.00           C  
ATOM   2192  O   ASP A 138     -45.371  -0.021  20.706  1.00  0.00           O  
ATOM   2193  CB  ASP A 138     -44.346  -2.983  19.785  1.00  0.00           C  
ATOM   2194  CG  ASP A 138     -44.756  -4.110  18.846  1.00  0.00           C  
ATOM   2195  OD1 ASP A 138     -45.928  -4.243  18.586  1.00  0.00           O  
ATOM   2196  OD2 ASP A 138     -43.893  -4.826  18.398  1.00  0.00           O  
ATOM   2197  H   ASP A 138     -42.622  -2.087  18.098  1.00  0.00           H  
ATOM   2198  HA  ASP A 138     -45.423  -1.506  18.665  1.00  0.00           H  
ATOM   2199 1HB  ASP A 138     -43.322  -3.159  20.115  1.00  0.00           H  
ATOM   2200 2HB  ASP A 138     -44.984  -3.016  20.669  1.00  0.00           H  
ATOM   2201  N   LYS A 139     -43.135  -0.110  20.650  1.00  0.00           N  
ATOM   2202  CA  LYS A 139     -43.120   0.928  21.674  1.00  0.00           C  
ATOM   2203  C   LYS A 139     -43.685   2.238  21.139  1.00  0.00           C  
ATOM   2204  O   LYS A 139     -44.437   2.928  21.827  1.00  0.00           O  
ATOM   2205  CB  LYS A 139     -41.699   1.143  22.197  1.00  0.00           C  
ATOM   2206  CG  LYS A 139     -41.160  -0.003  23.043  1.00  0.00           C  
ATOM   2207  CD  LYS A 139     -39.739   0.275  23.509  1.00  0.00           C  
ATOM   2208  CE  LYS A 139     -39.195  -0.874  24.345  1.00  0.00           C  
ATOM   2209  NZ  LYS A 139     -37.791  -0.633  24.776  1.00  0.00           N  
ATOM   2210  H   LYS A 139     -42.308  -0.531  20.252  1.00  0.00           H  
ATOM   2211  HA  LYS A 139     -43.752   0.607  22.502  1.00  0.00           H  
ATOM   2212 1HB  LYS A 139     -41.020   1.287  21.357  1.00  0.00           H  
ATOM   2213 2HB  LYS A 139     -41.668   2.049  22.803  1.00  0.00           H  
ATOM   2214 1HG  LYS A 139     -41.799  -0.143  23.916  1.00  0.00           H  
ATOM   2215 2HG  LYS A 139     -41.168  -0.922  22.457  1.00  0.00           H  
ATOM   2216 1HD  LYS A 139     -39.093   0.420  22.642  1.00  0.00           H  
ATOM   2217 2HD  LYS A 139     -39.724   1.186  24.108  1.00  0.00           H  
ATOM   2218 1HE  LYS A 139     -39.816  -1.006  25.230  1.00  0.00           H  
ATOM   2219 2HE  LYS A 139     -39.230  -1.795  23.764  1.00  0.00           H  
ATOM   2220 1HZ  LYS A 139     -37.468  -1.416  25.327  1.00  0.00           H  
ATOM   2221 2HZ  LYS A 139     -37.202  -0.528  23.962  1.00  0.00           H  
ATOM   2222 3HZ  LYS A 139     -37.749   0.209  25.333  1.00  0.00           H  
ATOM   2223  N   LYS A 140     -43.281   2.534  19.886  1.00  0.00           N  
ATOM   2224  CA  LYS A 140     -43.752   3.761  19.256  1.00  0.00           C  
ATOM   2225  C   LYS A 140     -45.267   3.754  19.100  1.00  0.00           C  
ATOM   2226  O   LYS A 140     -45.929   4.766  19.331  1.00  0.00           O  
ATOM   2227  CB  LYS A 140     -43.084   3.954  17.894  1.00  0.00           C  
ATOM   2228  CG  LYS A 140     -41.606   4.315  17.964  1.00  0.00           C  
ATOM   2229  CD  LYS A 140     -41.032   4.566  16.577  1.00  0.00           C  
ATOM   2230  CE  LYS A 140     -39.590   5.045  16.652  1.00  0.00           C  
ATOM   2231  NZ  LYS A 140     -38.683   3.997  17.193  1.00  0.00           N  
ATOM   2232  H   LYS A 140     -42.659   1.898  19.407  1.00  0.00           H  
ATOM   2233  HA  LYS A 140     -43.486   4.603  19.897  1.00  0.00           H  
ATOM   2234 1HB  LYS A 140     -43.177   3.039  17.310  1.00  0.00           H  
ATOM   2235 2HB  LYS A 140     -43.596   4.746  17.346  1.00  0.00           H  
ATOM   2236 1HG  LYS A 140     -41.478   5.214  18.568  1.00  0.00           H  
ATOM   2237 2HG  LYS A 140     -41.054   3.501  18.434  1.00  0.00           H  
ATOM   2238 1HD  LYS A 140     -41.070   3.644  15.995  1.00  0.00           H  
ATOM   2239 2HD  LYS A 140     -41.630   5.322  16.067  1.00  0.00           H  
ATOM   2240 1HE  LYS A 140     -39.248   5.326  15.657  1.00  0.00           H  
ATOM   2241 2HE  LYS A 140     -39.531   5.924  17.294  1.00  0.00           H  
ATOM   2242 1HZ  LYS A 140     -37.738   4.353  17.227  1.00  0.00           H  
ATOM   2243 2HZ  LYS A 140     -38.980   3.742  18.125  1.00  0.00           H  
ATOM   2244 3HZ  LYS A 140     -38.713   3.183  16.596  1.00  0.00           H  
ATOM   2245  N   THR A 141     -45.767   2.568  18.699  1.00  0.00           N  
ATOM   2246  CA  THR A 141     -47.206   2.427  18.513  1.00  0.00           C  
ATOM   2247  C   THR A 141     -47.956   2.655  19.819  1.00  0.00           C  
ATOM   2248  O   THR A 141     -49.001   3.305  19.841  1.00  0.00           O  
ATOM   2249  CB  THR A 141     -47.558   1.037  17.950  1.00  0.00           C  
ATOM   2250  OG1 THR A 141     -46.938   0.867  16.668  1.00  0.00           O  
ATOM   2251  CG2 THR A 141     -49.065   0.887  17.804  1.00  0.00           C  
ATOM   2252  H   THR A 141     -45.135   1.797  18.536  1.00  0.00           H  
ATOM   2253  HA  THR A 141     -47.538   3.181  17.798  1.00  0.00           H  
ATOM   2254  HB  THR A 141     -47.185   0.267  18.624  1.00  0.00           H  
ATOM   2255  HG1 THR A 141     -46.016   0.630  16.789  1.00  0.00           H  
ATOM   2256 1HG2 THR A 141     -49.295  -0.101  17.405  1.00  0.00           H  
ATOM   2257 2HG2 THR A 141     -49.538   1.005  18.779  1.00  0.00           H  
ATOM   2258 3HG2 THR A 141     -49.442   1.649  17.124  1.00  0.00           H  
ATOM   2259  N   GLU A 142     -47.366   2.088  20.892  1.00  0.00           N  
ATOM   2260  CA  GLU A 142     -47.983   2.233  22.205  1.00  0.00           C  
ATOM   2261  C   GLU A 142     -48.047   3.695  22.625  1.00  0.00           C  
ATOM   2262  O   GLU A 142     -49.049   4.148  23.178  1.00  0.00           O  
ATOM   2263  CB  GLU A 142     -47.209   1.426  23.250  1.00  0.00           C  
ATOM   2264  CG  GLU A 142     -47.816   1.459  24.645  1.00  0.00           C  
ATOM   2265  CD  GLU A 142     -47.073   0.595  25.627  1.00  0.00           C  
ATOM   2266  OE1 GLU A 142     -46.506  -0.388  25.214  1.00  0.00           O  
ATOM   2267  OE2 GLU A 142     -47.073   0.919  26.791  1.00  0.00           O  
ATOM   2268  H   GLU A 142     -46.506   1.573  20.765  1.00  0.00           H  
ATOM   2269  HA  GLU A 142     -49.002   1.850  22.152  1.00  0.00           H  
ATOM   2270 1HB  GLU A 142     -47.151   0.384  22.935  1.00  0.00           H  
ATOM   2271 2HB  GLU A 142     -46.189   1.804  23.319  1.00  0.00           H  
ATOM   2272 1HG  GLU A 142     -47.812   2.486  25.008  1.00  0.00           H  
ATOM   2273 2HG  GLU A 142     -48.851   1.127  24.588  1.00  0.00           H  
ATOM   2274  N   LEU A 143     -46.932   4.395  22.333  1.00  0.00           N  
ATOM   2275  CA  LEU A 143     -46.865   5.809  22.682  1.00  0.00           C  
ATOM   2276  C   LEU A 143     -47.934   6.609  21.947  1.00  0.00           C  
ATOM   2277  O   LEU A 143     -48.568   7.493  22.523  1.00  0.00           O  
ATOM   2278  CB  LEU A 143     -45.477   6.372  22.351  1.00  0.00           C  
ATOM   2279  CG  LEU A 143     -44.326   5.863  23.227  1.00  0.00           C  
ATOM   2280  CD1 LEU A 143     -43.001   6.362  22.666  1.00  0.00           C  
ATOM   2281  CD2 LEU A 143     -44.528   6.338  24.658  1.00  0.00           C  
ATOM   2282  H   LEU A 143     -46.162   3.926  21.877  1.00  0.00           H  
ATOM   2283  HA  LEU A 143     -47.037   5.909  23.754  1.00  0.00           H  
ATOM   2284 1HB  LEU A 143     -45.241   6.126  21.317  1.00  0.00           H  
ATOM   2285 2HB  LEU A 143     -45.511   7.458  22.446  1.00  0.00           H  
ATOM   2286  HG  LEU A 143     -44.308   4.773  23.206  1.00  0.00           H  
ATOM   2287 1HD1 LEU A 143     -42.183   5.999  23.289  1.00  0.00           H  
ATOM   2288 2HD1 LEU A 143     -42.874   5.991  21.649  1.00  0.00           H  
ATOM   2289 3HD1 LEU A 143     -42.996   7.451  22.659  1.00  0.00           H  
ATOM   2290 1HD2 LEU A 143     -43.710   5.975  25.281  1.00  0.00           H  
ATOM   2291 2HD2 LEU A 143     -44.545   7.428  24.680  1.00  0.00           H  
ATOM   2292 3HD2 LEU A 143     -45.473   5.953  25.040  1.00  0.00           H  
ATOM   2293  N   MET A 144     -48.092   6.249  20.657  1.00  0.00           N  
ATOM   2294  CA  MET A 144     -49.085   6.936  19.841  1.00  0.00           C  
ATOM   2295  C   MET A 144     -50.489   6.732  20.394  1.00  0.00           C  
ATOM   2296  O   MET A 144     -51.293   7.663  20.432  1.00  0.00           O  
ATOM   2297  CB  MET A 144     -49.006   6.453  18.395  1.00  0.00           C  
ATOM   2298  CG  MET A 144     -50.011   7.106  17.456  1.00  0.00           C  
ATOM   2299  SD  MET A 144     -51.626   6.305  17.501  1.00  0.00           S  
ATOM   2300  CE  MET A 144     -51.261   4.759  16.677  1.00  0.00           C  
ATOM   2301  H   MET A 144     -47.518   5.508  20.279  1.00  0.00           H  
ATOM   2302  HA  MET A 144     -48.873   8.005  19.866  1.00  0.00           H  
ATOM   2303 1HB  MET A 144     -48.008   6.644  18.001  1.00  0.00           H  
ATOM   2304 2HB  MET A 144     -49.169   5.375  18.362  1.00  0.00           H  
ATOM   2305 1HG  MET A 144     -50.137   8.153  17.730  1.00  0.00           H  
ATOM   2306 2HG  MET A 144     -49.634   7.064  16.434  1.00  0.00           H  
ATOM   2307 1HE  MET A 144     -52.164   4.151  16.626  1.00  0.00           H  
ATOM   2308 2HE  MET A 144     -50.901   4.961  15.667  1.00  0.00           H  
ATOM   2309 3HE  MET A 144     -50.493   4.222  17.234  1.00  0.00           H  
ATOM   2310  N   LEU A 145     -50.730   5.473  20.813  1.00  0.00           N  
ATOM   2311  CA  LEU A 145     -52.039   5.144  21.367  1.00  0.00           C  
ATOM   2312  C   LEU A 145     -52.323   5.950  22.627  1.00  0.00           C  
ATOM   2313  O   LEU A 145     -53.437   6.434  22.827  1.00  0.00           O  
ATOM   2314  CB  LEU A 145     -52.118   3.645  21.683  1.00  0.00           C  
ATOM   2315  CG  LEU A 145     -52.138   2.709  20.467  1.00  0.00           C  
ATOM   2316  CD1 LEU A 145     -52.032   1.264  20.937  1.00  0.00           C  
ATOM   2317  CD2 LEU A 145     -53.416   2.934  19.674  1.00  0.00           C  
ATOM   2318  H   LEU A 145     -49.999   4.780  20.737  1.00  0.00           H  
ATOM   2319  HA  LEU A 145     -52.799   5.386  20.625  1.00  0.00           H  
ATOM   2320 1HB  LEU A 145     -51.260   3.373  22.296  1.00  0.00           H  
ATOM   2321 2HB  LEU A 145     -53.024   3.459  22.259  1.00  0.00           H  
ATOM   2322  HG  LEU A 145     -51.276   2.917  19.833  1.00  0.00           H  
ATOM   2323 1HD1 LEU A 145     -52.046   0.599  20.073  1.00  0.00           H  
ATOM   2324 2HD1 LEU A 145     -51.100   1.127  21.485  1.00  0.00           H  
ATOM   2325 3HD1 LEU A 145     -52.874   1.031  21.588  1.00  0.00           H  
ATOM   2326 1HD2 LEU A 145     -53.430   2.269  18.810  1.00  0.00           H  
ATOM   2327 2HD2 LEU A 145     -54.279   2.724  20.307  1.00  0.00           H  
ATOM   2328 3HD2 LEU A 145     -53.457   3.969  19.336  1.00  0.00           H  
ATOM   2329  N   ARG A 146     -51.262   6.064  23.451  1.00  0.00           N  
ATOM   2330  CA  ARG A 146     -51.402   6.814  24.694  1.00  0.00           C  
ATOM   2331  C   ARG A 146     -51.739   8.274  24.421  1.00  0.00           C  
ATOM   2332  O   ARG A 146     -52.575   8.866  25.104  1.00  0.00           O  
ATOM   2333  CB  ARG A 146     -50.121   6.736  25.513  1.00  0.00           C  
ATOM   2334  CG  ARG A 146     -49.837   5.376  26.129  1.00  0.00           C  
ATOM   2335  CD  ARG A 146     -48.589   5.387  26.933  1.00  0.00           C  
ATOM   2336  NE  ARG A 146     -48.268   4.068  27.455  1.00  0.00           N  
ATOM   2337  CZ  ARG A 146     -48.781   3.548  28.588  1.00  0.00           C  
ATOM   2338  NH1 ARG A 146     -49.635   4.246  29.303  1.00  0.00           N  
ATOM   2339  NH2 ARG A 146     -48.426   2.337  28.979  1.00  0.00           N  
ATOM   2340  H   ARG A 146     -50.389   5.627  23.192  1.00  0.00           H  
ATOM   2341  HA  ARG A 146     -52.213   6.373  25.274  1.00  0.00           H  
ATOM   2342 1HB  ARG A 146     -49.271   6.997  24.884  1.00  0.00           H  
ATOM   2343 2HB  ARG A 146     -50.164   7.463  26.324  1.00  0.00           H  
ATOM   2344 1HG  ARG A 146     -50.663   5.092  26.781  1.00  0.00           H  
ATOM   2345 2HG  ARG A 146     -49.729   4.633  25.337  1.00  0.00           H  
ATOM   2346 1HD  ARG A 146     -47.758   5.718  26.310  1.00  0.00           H  
ATOM   2347 2HD  ARG A 146     -48.705   6.068  27.775  1.00  0.00           H  
ATOM   2348  HE  ARG A 146     -47.614   3.501  26.932  1.00  0.00           H  
ATOM   2349 1HH1 ARG A 146     -49.907   5.172  29.004  1.00  0.00           H  
ATOM   2350 2HH1 ARG A 146     -50.019   3.857  30.152  1.00  0.00           H  
ATOM   2351 1HH2 ARG A 146     -47.769   1.800  28.429  1.00  0.00           H  
ATOM   2352 2HH2 ARG A 146     -48.810   1.948  29.827  1.00  0.00           H  
ATOM   2353  N   LEU A 147     -51.046   8.810  23.395  1.00  0.00           N  
ATOM   2354  CA  LEU A 147     -51.276  10.203  23.029  1.00  0.00           C  
ATOM   2355  C   LEU A 147     -52.715  10.423  22.581  1.00  0.00           C  
ATOM   2356  O   LEU A 147     -53.339  11.424  22.934  1.00  0.00           O  
ATOM   2357  CB  LEU A 147     -50.316  10.623  21.910  1.00  0.00           C  
ATOM   2358  CG  LEU A 147     -50.365  12.103  21.511  1.00  0.00           C  
ATOM   2359  CD1 LEU A 147     -51.569  12.348  20.611  1.00  0.00           C  
ATOM   2360  CD2 LEU A 147     -50.435  12.964  22.764  1.00  0.00           C  
ATOM   2361  H   LEU A 147     -50.380   8.236  22.897  1.00  0.00           H  
ATOM   2362  HA  LEU A 147     -51.089  10.825  23.904  1.00  0.00           H  
ATOM   2363 1HB  LEU A 147     -49.297  10.398  22.223  1.00  0.00           H  
ATOM   2364 2HB  LEU A 147     -50.539  10.033  21.021  1.00  0.00           H  
ATOM   2365  HG  LEU A 147     -49.468  12.358  20.946  1.00  0.00           H  
ATOM   2366 1HD1 LEU A 147     -51.604  13.400  20.328  1.00  0.00           H  
ATOM   2367 2HD1 LEU A 147     -51.483  11.734  19.714  1.00  0.00           H  
ATOM   2368 3HD1 LEU A 147     -52.481  12.085  21.145  1.00  0.00           H  
ATOM   2369 1HD2 LEU A 147     -50.469  14.017  22.481  1.00  0.00           H  
ATOM   2370 2HD2 LEU A 147     -51.332  12.711  23.330  1.00  0.00           H  
ATOM   2371 3HD2 LEU A 147     -49.554  12.782  23.380  1.00  0.00           H  
ATOM   2372  N   VAL A 148     -53.197   9.440  21.793  1.00  0.00           N  
ATOM   2373  CA  VAL A 148     -54.564   9.530  21.296  1.00  0.00           C  
ATOM   2374  C   VAL A 148     -55.568   9.528  22.442  1.00  0.00           C  
ATOM   2375  O   VAL A 148     -56.544  10.279  22.427  1.00  0.00           O  
ATOM   2376  CB  VAL A 148     -54.867   8.354  20.349  1.00  0.00           C  
ATOM   2377  CG1 VAL A 148     -56.345   8.329  19.987  1.00  0.00           C  
ATOM   2378  CG2 VAL A 148     -54.007   8.460  19.099  1.00  0.00           C  
ATOM   2379  H   VAL A 148     -52.600   8.658  21.561  1.00  0.00           H  
ATOM   2380  HA  VAL A 148     -54.670  10.463  20.740  1.00  0.00           H  
ATOM   2381  HB  VAL A 148     -54.647   7.419  20.864  1.00  0.00           H  
ATOM   2382 1HG1 VAL A 148     -56.541   7.491  19.317  1.00  0.00           H  
ATOM   2383 2HG1 VAL A 148     -56.940   8.216  20.893  1.00  0.00           H  
ATOM   2384 3HG1 VAL A 148     -56.613   9.260  19.489  1.00  0.00           H  
ATOM   2385 1HG2 VAL A 148     -54.226   7.624  18.435  1.00  0.00           H  
ATOM   2386 2HG2 VAL A 148     -54.223   9.398  18.587  1.00  0.00           H  
ATOM   2387 3HG2 VAL A 148     -52.954   8.434  19.379  1.00  0.00           H  
ATOM   2388  N   GLU A 149     -55.273   8.650  23.422  1.00  0.00           N  
ATOM   2389  CA  GLU A 149     -56.155   8.550  24.580  1.00  0.00           C  
ATOM   2390  C   GLU A 149     -56.208   9.865  25.346  1.00  0.00           C  
ATOM   2391  O   GLU A 149     -57.273  10.294  25.789  1.00  0.00           O  
ATOM   2392  CB  GLU A 149     -55.692   7.425  25.508  1.00  0.00           C  
ATOM   2393  CG  GLU A 149     -55.892   6.025  24.948  1.00  0.00           C  
ATOM   2394  CD  GLU A 149     -55.354   4.950  25.851  1.00  0.00           C  
ATOM   2395  OE1 GLU A 149     -54.737   5.282  26.835  1.00  0.00           O  
ATOM   2396  OE2 GLU A 149     -55.560   3.796  25.557  1.00  0.00           O  
ATOM   2397  H   GLU A 149     -54.446   8.077  23.337  1.00  0.00           H  
ATOM   2398  HA  GLU A 149     -57.162   8.321  24.229  1.00  0.00           H  
ATOM   2399 1HB  GLU A 149     -54.631   7.549  25.728  1.00  0.00           H  
ATOM   2400 2HB  GLU A 149     -56.232   7.488  26.453  1.00  0.00           H  
ATOM   2401 1HG  GLU A 149     -56.958   5.855  24.795  1.00  0.00           H  
ATOM   2402 2HG  GLU A 149     -55.399   5.958  23.979  1.00  0.00           H  
ATOM   2403  N   ARG A 150     -55.009  10.469  25.475  1.00  0.00           N  
ATOM   2404  CA  ARG A 150     -54.922  11.737  26.189  1.00  0.00           C  
ATOM   2405  C   ARG A 150     -55.740  12.817  25.494  1.00  0.00           C  
ATOM   2406  O   ARG A 150     -56.423  13.608  26.145  1.00  0.00           O  
ATOM   2407  CB  ARG A 150     -53.474  12.193  26.296  1.00  0.00           C  
ATOM   2408  CG  ARG A 150     -53.272  13.518  27.014  1.00  0.00           C  
ATOM   2409  CD  ARG A 150     -53.708  13.446  28.432  1.00  0.00           C  
ATOM   2410  NE  ARG A 150     -52.864  12.557  29.215  1.00  0.00           N  
ATOM   2411  CZ  ARG A 150     -53.141  12.144  30.467  1.00  0.00           C  
ATOM   2412  NH1 ARG A 150     -54.241  12.547  31.063  1.00  0.00           N  
ATOM   2413  NH2 ARG A 150     -52.307  11.334  31.095  1.00  0.00           N  
ATOM   2414  H   ARG A 150     -54.192  10.032  25.073  1.00  0.00           H  
ATOM   2415  HA  ARG A 150     -55.318  11.596  27.195  1.00  0.00           H  
ATOM   2416 1HB  ARG A 150     -52.894  11.439  26.827  1.00  0.00           H  
ATOM   2417 2HB  ARG A 150     -53.048  12.290  25.298  1.00  0.00           H  
ATOM   2418 1HG  ARG A 150     -52.216  13.786  26.993  1.00  0.00           H  
ATOM   2419 2HG  ARG A 150     -53.854  14.294  26.516  1.00  0.00           H  
ATOM   2420 1HD  ARG A 150     -53.662  14.439  28.878  1.00  0.00           H  
ATOM   2421 2HD  ARG A 150     -54.731  13.074  28.480  1.00  0.00           H  
ATOM   2422  HE  ARG A 150     -52.008  12.226  28.789  1.00  0.00           H  
ATOM   2423 1HH1 ARG A 150     -54.878  13.167  30.583  1.00  0.00           H  
ATOM   2424 2HH1 ARG A 150     -54.448  12.238  32.002  1.00  0.00           H  
ATOM   2425 1HH2 ARG A 150     -51.461  11.024  30.636  1.00  0.00           H  
ATOM   2426 2HH2 ARG A 150     -52.515  11.025  32.033  1.00  0.00           H  
ATOM   2427  N   VAL A 151     -55.631  12.802  24.149  1.00  0.00           N  
ATOM   2428  CA  VAL A 151     -56.368  13.785  23.363  1.00  0.00           C  
ATOM   2429  C   VAL A 151     -57.871  13.630  23.554  1.00  0.00           C  
ATOM   2430  O   VAL A 151     -58.596  14.618  23.676  1.00  0.00           O  
ATOM   2431  CB  VAL A 151     -56.026  13.639  21.868  1.00  0.00           C  
ATOM   2432  CG1 VAL A 151     -56.935  14.520  21.025  1.00  0.00           C  
ATOM   2433  CG2 VAL A 151     -54.565  13.991  21.634  1.00  0.00           C  
ATOM   2434  H   VAL A 151     -55.041  12.110  23.711  1.00  0.00           H  
ATOM   2435  HA  VAL A 151     -56.074  14.782  23.693  1.00  0.00           H  
ATOM   2436  HB  VAL A 151     -56.205  12.608  21.563  1.00  0.00           H  
ATOM   2437 1HG1 VAL A 151     -56.680  14.404  19.972  1.00  0.00           H  
ATOM   2438 2HG1 VAL A 151     -57.973  14.226  21.181  1.00  0.00           H  
ATOM   2439 3HG1 VAL A 151     -56.804  15.562  21.317  1.00  0.00           H  
ATOM   2440 1HG2 VAL A 151     -54.330  13.885  20.576  1.00  0.00           H  
ATOM   2441 2HG2 VAL A 151     -54.385  15.021  21.945  1.00  0.00           H  
ATOM   2442 3HG2 VAL A 151     -53.931  13.321  22.215  1.00  0.00           H  
ATOM   2443  N   ALA A 152     -58.288  12.348  23.573  1.00  0.00           N  
ATOM   2444  CA  ALA A 152     -59.706  12.061  23.751  1.00  0.00           C  
ATOM   2445  C   ALA A 152     -60.206  12.570  25.097  1.00  0.00           C  
ATOM   2446  O   ALA A 152     -61.299  13.128  25.194  1.00  0.00           O  
ATOM   2447  CB  ALA A 152     -59.966  10.568  23.621  1.00  0.00           C  
ATOM   2448  H   ALA A 152     -57.609  11.608  23.463  1.00  0.00           H  
ATOM   2449  HA  ALA A 152     -60.258  12.585  22.970  1.00  0.00           H  
ATOM   2450 1HB  ALA A 152     -61.029  10.370  23.756  1.00  0.00           H  
ATOM   2451 2HB  ALA A 152     -59.657  10.230  22.631  1.00  0.00           H  
ATOM   2452 3HB  ALA A 152     -59.398  10.033  24.380  1.00  0.00           H  
ATOM   2453  N   GLU A 153     -59.350  12.347  26.115  1.00  0.00           N  
ATOM   2454  CA  GLU A 153     -59.709  12.787  27.459  1.00  0.00           C  
ATOM   2455  C   GLU A 153     -59.872  14.300  27.517  1.00  0.00           C  
ATOM   2456  O   GLU A 153     -60.795  14.811  28.152  1.00  0.00           O  
ATOM   2457  CB  GLU A 153     -58.649  12.340  28.467  1.00  0.00           C  
ATOM   2458  CG  GLU A 153     -58.967  12.695  29.913  1.00  0.00           C  
ATOM   2459  CD  GLU A 153     -57.942  12.176  30.882  1.00  0.00           C  
ATOM   2460  OE1 GLU A 153     -57.348  11.162  30.603  1.00  0.00           O  
ATOM   2461  OE2 GLU A 153     -57.752  12.794  31.903  1.00  0.00           O  
ATOM   2462  H   GLU A 153     -58.475  11.879  25.929  1.00  0.00           H  
ATOM   2463  HA  GLU A 153     -60.662  12.332  27.729  1.00  0.00           H  
ATOM   2464 1HB  GLU A 153     -58.524  11.258  28.409  1.00  0.00           H  
ATOM   2465 2HB  GLU A 153     -57.691  12.794  28.214  1.00  0.00           H  
ATOM   2466 1HG  GLU A 153     -59.021  13.780  30.006  1.00  0.00           H  
ATOM   2467 2HG  GLU A 153     -59.943  12.287  30.170  1.00  0.00           H  
ATOM   2468  N   LEU A 154     -58.933  14.977  26.824  1.00  0.00           N  
ATOM   2469  CA  LEU A 154     -58.977  16.434  26.799  1.00  0.00           C  
ATOM   2470  C   LEU A 154     -60.261  16.935  26.150  1.00  0.00           C  
ATOM   2471  O   LEU A 154     -60.875  17.891  26.624  1.00  0.00           O  
ATOM   2472  CB  LEU A 154     -57.764  16.987  26.040  1.00  0.00           C  
ATOM   2473  CG  LEU A 154     -57.671  18.516  25.958  1.00  0.00           C  
ATOM   2474  CD1 LEU A 154     -57.593  19.097  27.364  1.00  0.00           C  
ATOM   2475  CD2 LEU A 154     -56.452  18.907  25.136  1.00  0.00           C  
ATOM   2476  H   LEU A 154     -58.216  14.461  26.335  1.00  0.00           H  
ATOM   2477  HA  LEU A 154     -58.945  16.799  27.825  1.00  0.00           H  
ATOM   2478 1HB  LEU A 154     -56.857  16.626  26.524  1.00  0.00           H  
ATOM   2479 2HB  LEU A 154     -57.785  16.601  25.021  1.00  0.00           H  
ATOM   2480  HG  LEU A 154     -58.570  18.910  25.484  1.00  0.00           H  
ATOM   2481 1HD1 LEU A 154     -57.527  20.183  27.305  1.00  0.00           H  
ATOM   2482 2HD1 LEU A 154     -58.486  18.817  27.923  1.00  0.00           H  
ATOM   2483 3HD1 LEU A 154     -56.711  18.707  27.870  1.00  0.00           H  
ATOM   2484 1HD2 LEU A 154     -56.387  19.994  25.077  1.00  0.00           H  
ATOM   2485 2HD2 LEU A 154     -55.552  18.515  25.610  1.00  0.00           H  
ATOM   2486 3HD2 LEU A 154     -56.542  18.494  24.132  1.00  0.00           H  
ATOM   2487  N   ALA A 155     -60.623  16.240  25.052  1.00  0.00           N  
ATOM   2488  CA  ALA A 155     -61.836  16.617  24.337  1.00  0.00           C  
ATOM   2489  C   ALA A 155     -63.054  16.566  25.251  1.00  0.00           C  
ATOM   2490  O   ALA A 155     -63.863  17.494  25.276  1.00  0.00           O  
ATOM   2491  CB  ALA A 155     -62.042  15.714  23.130  1.00  0.00           C  
ATOM   2492  H   ALA A 155     -60.047  15.469  24.745  1.00  0.00           H  
ATOM   2493  HA  ALA A 155     -61.720  17.645  23.993  1.00  0.00           H  
ATOM   2494 1HB  ALA A 155     -62.951  16.008  22.606  1.00  0.00           H  
ATOM   2495 2HB  ALA A 155     -61.190  15.805  22.457  1.00  0.00           H  
ATOM   2496 3HB  ALA A 155     -62.133  14.680  23.461  1.00  0.00           H  
ATOM   2497  N   LYS A 156     -63.178  15.478  26.002  1.00  0.00           N  
ATOM   2498  CA  LYS A 156     -64.298  15.303  26.919  1.00  0.00           C  
ATOM   2499  C   LYS A 156     -64.361  16.441  27.932  1.00  0.00           C  
ATOM   2500  O   LYS A 156     -65.444  16.893  28.304  1.00  0.00           O  
ATOM   2501  CB  LYS A 156     -64.193  13.960  27.643  1.00  0.00           C  
ATOM   2502  CG  LYS A 156     -64.454  12.747  26.759  1.00  0.00           C  
ATOM   2503  CD  LYS A 156     -64.313  11.451  27.543  1.00  0.00           C  
ATOM   2504  CE  LYS A 156     -64.561  10.239  26.658  1.00  0.00           C  
ATOM   2505  NZ  LYS A 156     -64.389   8.962  27.403  1.00  0.00           N  
ATOM   2506  H   LYS A 156     -62.479  14.751  25.935  1.00  0.00           H  
ATOM   2507  HA  LYS A 156     -65.223  15.318  26.343  1.00  0.00           H  
ATOM   2508 1HB  LYS A 156     -63.196  13.854  28.071  1.00  0.00           H  
ATOM   2509 2HB  LYS A 156     -64.908  13.933  28.466  1.00  0.00           H  
ATOM   2510 1HG  LYS A 156     -65.462  12.806  26.348  1.00  0.00           H  
ATOM   2511 2HG  LYS A 156     -63.744  12.741  25.932  1.00  0.00           H  
ATOM   2512 1HD  LYS A 156     -63.307  11.386  27.960  1.00  0.00           H  
ATOM   2513 2HD  LYS A 156     -65.029  11.443  28.364  1.00  0.00           H  
ATOM   2514 1HE  LYS A 156     -65.575  10.280  26.261  1.00  0.00           H  
ATOM   2515 2HE  LYS A 156     -63.866  10.251  25.819  1.00  0.00           H  
ATOM   2516 1HZ  LYS A 156     -64.562   8.183  26.783  1.00  0.00           H  
ATOM   2517 2HZ  LYS A 156     -63.446   8.904  27.760  1.00  0.00           H  
ATOM   2518 3HZ  LYS A 156     -65.043   8.930  28.172  1.00  0.00           H  
ATOM   2519  N   SER A 157     -63.214  16.913  28.385  1.00  0.00           N  
ATOM   2520  CA  SER A 157     -63.194  18.059  29.300  1.00  0.00           C  
ATOM   2521  C   SER A 157     -64.069  19.210  28.806  1.00  0.00           C  
ATOM   2522  O   SER A 157     -64.441  20.094  29.577  1.00  0.00           O  
ATOM   2523  CB  SER A 157     -61.770  18.548  29.484  1.00  0.00           C  
ATOM   2524  OG  SER A 157     -60.990  17.586  30.139  1.00  0.00           O  
ATOM   2525  H   SER A 157     -62.352  16.475  28.093  1.00  0.00           H  
ATOM   2526  HA  SER A 157     -63.583  17.736  30.267  1.00  0.00           H  
ATOM   2527 1HB  SER A 157     -61.335  18.773  28.511  1.00  0.00           H  
ATOM   2528 2HB  SER A 157     -61.775  19.471  30.062  1.00  0.00           H  
ATOM   2529  HG  SER A 157     -60.742  16.945  29.469  1.00  0.00           H  
ATOM   2530  N   GLY A 158     -64.399  19.200  27.519  1.00  0.00           N  
ATOM   2531  CA  GLY A 158     -65.198  20.270  26.925  1.00  0.00           C  
ATOM   2532  C   GLY A 158     -64.334  21.486  26.634  1.00  0.00           C  
ATOM   2533  O   GLY A 158     -64.770  22.624  26.803  1.00  0.00           O  
ATOM   2534  H   GLY A 158     -64.089  18.435  26.937  1.00  0.00           H  
ATOM   2535 1HA  GLY A 158     -65.660  19.911  26.005  1.00  0.00           H  
ATOM   2536 2HA  GLY A 158     -66.005  20.540  27.605  1.00  0.00           H  
ATOM   2537  N   VAL A 159     -63.108  21.228  26.195  1.00  0.00           N  
ATOM   2538  CA  VAL A 159     -62.205  22.279  25.750  1.00  0.00           C  
ATOM   2539  C   VAL A 159     -62.573  22.767  24.358  1.00  0.00           C  
ATOM   2540  O   VAL A 159     -62.905  21.972  23.479  1.00  0.00           O  
ATOM   2541  CB  VAL A 159     -60.752  21.767  25.743  1.00  0.00           C  
ATOM   2542  CG1 VAL A 159     -59.821  22.815  25.153  1.00  0.00           C  
ATOM   2543  CG2 VAL A 159     -60.326  21.401  27.157  1.00  0.00           C  
ATOM   2544  H   VAL A 159     -62.786  20.271  26.168  1.00  0.00           H  
ATOM   2545  HA  VAL A 159     -62.278  23.116  26.445  1.00  0.00           H  
ATOM   2546  HB  VAL A 159     -60.690  20.886  25.105  1.00  0.00           H  
ATOM   2547 1HG1 VAL A 159     -58.798  22.437  25.156  1.00  0.00           H  
ATOM   2548 2HG1 VAL A 159     -60.123  23.035  24.129  1.00  0.00           H  
ATOM   2549 3HG1 VAL A 159     -59.872  23.725  25.751  1.00  0.00           H  
ATOM   2550 1HG2 VAL A 159     -59.298  21.039  27.144  1.00  0.00           H  
ATOM   2551 2HG2 VAL A 159     -60.394  22.281  27.797  1.00  0.00           H  
ATOM   2552 3HG2 VAL A 159     -60.980  20.620  27.544  1.00  0.00           H  
ATOM   2553  N   PRO A 160     -62.514  24.078  24.159  1.00  0.00           N  
ATOM   2554  CA  PRO A 160     -62.803  24.655  22.855  1.00  0.00           C  
ATOM   2555  C   PRO A 160     -61.820  24.141  21.824  1.00  0.00           C  
ATOM   2556  O   PRO A 160     -60.613  24.106  22.066  1.00  0.00           O  
ATOM   2557  CB  PRO A 160     -62.642  26.160  23.091  1.00  0.00           C  
ATOM   2558  CG  PRO A 160     -62.869  26.327  24.555  1.00  0.00           C  
ATOM   2559  CD  PRO A 160     -62.264  25.093  25.171  1.00  0.00           C  
ATOM   2560  HA  PRO A 160     -63.837  24.410  22.572  1.00  0.00           H  
ATOM   2561 1HB  PRO A 160     -61.640  26.486  22.775  1.00  0.00           H  
ATOM   2562 2HB  PRO A 160     -63.368  26.716  22.481  1.00  0.00           H  
ATOM   2563 1HG  PRO A 160     -62.395  27.253  24.910  1.00  0.00           H  
ATOM   2564 2HG  PRO A 160     -63.945  26.420  24.764  1.00  0.00           H  
ATOM   2565 1HD  PRO A 160     -61.189  25.256  25.338  1.00  0.00           H  
ATOM   2566 2HD  PRO A 160     -62.775  24.867  26.118  1.00  0.00           H  
ATOM   2567  N   VAL A 161     -62.336  23.741  20.672  1.00  0.00           N  
ATOM   2568  CA  VAL A 161     -62.291  23.037  19.403  1.00  0.00           C  
ATOM   2569  C   VAL A 161     -61.165  23.606  18.559  1.00  0.00           C  
ATOM   2570  O   VAL A 161     -60.742  22.995  17.578  1.00  0.00           O  
ATOM   2571  CB  VAL A 161     -63.629  23.172  18.652  1.00  0.00           C  
ATOM   2572  CG1 VAL A 161     -64.758  22.548  19.459  1.00  0.00           C  
ATOM   2573  CG2 VAL A 161     -63.916  24.639  18.367  1.00  0.00           C  
ATOM   2574  H   VAL A 161     -63.278  24.016  20.434  1.00  0.00           H  
ATOM   2575  HA  VAL A 161     -62.105  21.980  19.600  1.00  0.00           H  
ATOM   2576  HB  VAL A 161     -63.564  22.624  17.712  1.00  0.00           H  
ATOM   2577 1HG1 VAL A 161     -65.696  22.653  18.913  1.00  0.00           H  
ATOM   2578 2HG1 VAL A 161     -64.548  21.491  19.620  1.00  0.00           H  
ATOM   2579 3HG1 VAL A 161     -64.840  23.053  20.421  1.00  0.00           H  
ATOM   2580 1HG2 VAL A 161     -64.863  24.727  17.836  1.00  0.00           H  
ATOM   2581 2HG2 VAL A 161     -63.975  25.187  19.308  1.00  0.00           H  
ATOM   2582 3HG2 VAL A 161     -63.116  25.054  17.754  1.00  0.00           H  
ATOM   2583  N   GLU A 162     -60.689  24.783  18.957  1.00  0.00           N  
ATOM   2584  CA  GLU A 162     -59.408  25.283  18.484  1.00  0.00           C  
ATOM   2585  C   GLU A 162     -58.282  24.646  19.263  1.00  0.00           C  
ATOM   2586  O   GLU A 162     -57.326  24.132  18.683  1.00  0.00           O  
ATOM   2587  CB  GLU A 162     -59.337  26.806  18.614  1.00  0.00           C  
ATOM   2588  CG  GLU A 162     -60.296  27.560  17.704  1.00  0.00           C  
ATOM   2589  CD  GLU A 162     -61.698  27.609  18.243  1.00  0.00           C  
ATOM   2590  OE1 GLU A 162     -61.922  27.095  19.313  1.00  0.00           O  
ATOM   2591  OE2 GLU A 162     -62.548  28.162  17.584  1.00  0.00           O  
ATOM   2592  H   GLU A 162     -61.231  25.340  19.602  1.00  0.00           H  
ATOM   2593  HA  GLU A 162     -59.299  25.017  17.433  1.00  0.00           H  
ATOM   2594 1HB  GLU A 162     -59.557  27.094  19.643  1.00  0.00           H  
ATOM   2595 2HB  GLU A 162     -58.326  27.144  18.388  1.00  0.00           H  
ATOM   2596 1HG  GLU A 162     -59.933  28.579  17.575  1.00  0.00           H  
ATOM   2597 2HG  GLU A 162     -60.304  27.081  16.726  1.00  0.00           H  
ATOM   2598  N   LEU A 163     -58.407  24.686  20.576  1.00  0.00           N  
ATOM   2599  CA  LEU A 163     -57.413  24.094  21.463  1.00  0.00           C  
ATOM   2600  C   LEU A 163     -57.304  22.591  21.243  1.00  0.00           C  
ATOM   2601  O   LEU A 163     -56.204  22.049  21.128  1.00  0.00           O  
ATOM   2602  CB  LEU A 163     -57.773  24.379  22.926  1.00  0.00           C  
ATOM   2603  CG  LEU A 163     -57.628  25.838  23.376  1.00  0.00           C  
ATOM   2604  CD1 LEU A 163     -58.207  25.999  24.775  1.00  0.00           C  
ATOM   2605  CD2 LEU A 163     -56.159  26.235  23.343  1.00  0.00           C  
ATOM   2606  H   LEU A 163     -59.214  25.139  20.980  1.00  0.00           H  
ATOM   2607  HA  LEU A 163     -56.445  24.545  21.246  1.00  0.00           H  
ATOM   2608 1HB  LEU A 163     -58.808  24.082  23.093  1.00  0.00           H  
ATOM   2609 2HB  LEU A 163     -57.135  23.769  23.566  1.00  0.00           H  
ATOM   2610  HG  LEU A 163     -58.193  26.484  22.704  1.00  0.00           H  
ATOM   2611 1HD1 LEU A 163     -58.104  27.036  25.094  1.00  0.00           H  
ATOM   2612 2HD1 LEU A 163     -59.263  25.727  24.765  1.00  0.00           H  
ATOM   2613 3HD1 LEU A 163     -57.671  25.351  25.467  1.00  0.00           H  
ATOM   2614 1HD2 LEU A 163     -56.056  27.273  23.662  1.00  0.00           H  
ATOM   2615 2HD2 LEU A 163     -55.593  25.591  24.016  1.00  0.00           H  
ATOM   2616 3HD2 LEU A 163     -55.776  26.127  22.329  1.00  0.00           H  
ATOM   2617  N   PHE A 164     -58.495  21.960  21.192  1.00  0.00           N  
ATOM   2618  CA  PHE A 164     -58.530  20.517  20.984  1.00  0.00           C  
ATOM   2619  C   PHE A 164     -57.920  20.139  19.641  1.00  0.00           C  
ATOM   2620  O   PHE A 164     -57.181  19.160  19.537  1.00  0.00           O  
ATOM   2621  CB  PHE A 164     -59.967  20.000  21.061  1.00  0.00           C  
ATOM   2622  CG  PHE A 164     -60.085  18.511  20.900  1.00  0.00           C  
ATOM   2623  CD1 PHE A 164     -59.348  17.652  21.702  1.00  0.00           C  
ATOM   2624  CD2 PHE A 164     -60.932  17.966  19.947  1.00  0.00           C  
ATOM   2625  CE1 PHE A 164     -59.455  16.282  21.555  1.00  0.00           C  
ATOM   2626  CE2 PHE A 164     -61.043  16.597  19.799  1.00  0.00           C  
ATOM   2627  CZ  PHE A 164     -60.303  15.754  20.604  1.00  0.00           C  
ATOM   2628  H   PHE A 164     -59.342  22.500  21.298  1.00  0.00           H  
ATOM   2629  HA  PHE A 164     -57.945  20.040  21.772  1.00  0.00           H  
ATOM   2630 1HB  PHE A 164     -60.402  20.273  22.021  1.00  0.00           H  
ATOM   2631 2HB  PHE A 164     -60.566  20.474  20.284  1.00  0.00           H  
ATOM   2632  HD1 PHE A 164     -58.679  18.069  22.454  1.00  0.00           H  
ATOM   2633  HD2 PHE A 164     -61.517  18.632  19.311  1.00  0.00           H  
ATOM   2634  HE1 PHE A 164     -58.870  15.618  22.191  1.00  0.00           H  
ATOM   2635  HE2 PHE A 164     -61.713  16.181  19.046  1.00  0.00           H  
ATOM   2636  HZ  PHE A 164     -60.387  14.675  20.486  1.00  0.00           H  
ATOM   2637  N   ASN A 165     -58.270  20.964  18.632  1.00  0.00           N  
ATOM   2638  CA  ASN A 165     -57.753  20.713  17.292  1.00  0.00           C  
ATOM   2639  C   ASN A 165     -56.234  20.812  17.261  1.00  0.00           C  
ATOM   2640  O   ASN A 165     -55.563  20.003  16.621  1.00  0.00           O  
ATOM   2641  CB  ASN A 165     -58.371  21.673  16.292  1.00  0.00           C  
ATOM   2642  CG  ASN A 165     -57.981  21.361  14.874  1.00  0.00           C  
ATOM   2643  OD1 ASN A 165     -58.283  20.279  14.358  1.00  0.00           O  
ATOM   2644  ND2 ASN A 165     -57.315  22.289  14.235  1.00  0.00           N  
ATOM   2645  H   ASN A 165     -58.886  21.741  18.823  1.00  0.00           H  
ATOM   2646  HA  ASN A 165     -58.016  19.694  17.004  1.00  0.00           H  
ATOM   2647 1HB  ASN A 165     -59.458  21.634  16.374  1.00  0.00           H  
ATOM   2648 2HB  ASN A 165     -58.062  22.691  16.527  1.00  0.00           H  
ATOM   2649 1HD2 ASN A 165     -57.028  22.136  13.289  1.00  0.00           H  
ATOM   2650 2HD2 ASN A 165     -57.092  23.149  14.692  1.00  0.00           H  
ATOM   2651  N   ALA A 166     -55.741  21.840  17.982  1.00  0.00           N  
ATOM   2652  CA  ALA A 166     -54.299  22.046  18.036  1.00  0.00           C  
ATOM   2653  C   ALA A 166     -53.595  20.855  18.674  1.00  0.00           C  
ATOM   2654  O   ALA A 166     -52.540  20.424  18.210  1.00  0.00           O  
ATOM   2655  CB  ALA A 166     -53.975  23.323  18.797  1.00  0.00           C  
ATOM   2656  H   ALA A 166     -56.380  22.448  18.473  1.00  0.00           H  
ATOM   2657  HA  ALA A 166     -53.932  22.142  17.013  1.00  0.00           H  
ATOM   2658 1HB  ALA A 166     -52.894  23.464  18.829  1.00  0.00           H  
ATOM   2659 2HB  ALA A 166     -54.437  24.173  18.296  1.00  0.00           H  
ATOM   2660 3HB  ALA A 166     -54.360  23.248  19.813  1.00  0.00           H  
ATOM   2661  N   VAL A 167     -54.236  20.357  19.751  1.00  0.00           N  
ATOM   2662  CA  VAL A 167     -53.667  19.213  20.453  1.00  0.00           C  
ATOM   2663  C   VAL A 167     -53.590  17.992  19.546  1.00  0.00           C  
ATOM   2664  O   VAL A 167     -52.601  17.259  19.558  1.00  0.00           O  
ATOM   2665  CB  VAL A 167     -54.513  18.875  21.695  1.00  0.00           C  
ATOM   2666  CG1 VAL A 167     -54.046  17.568  22.317  1.00  0.00           C  
ATOM   2667  CG2 VAL A 167     -54.431  20.012  22.702  1.00  0.00           C  
ATOM   2668  H   VAL A 167     -55.099  20.786  20.052  1.00  0.00           H  
ATOM   2669  HA  VAL A 167     -52.658  19.473  20.776  1.00  0.00           H  
ATOM   2670  HB  VAL A 167     -55.550  18.734  21.389  1.00  0.00           H  
ATOM   2671 1HG1 VAL A 167     -54.655  17.344  23.194  1.00  0.00           H  
ATOM   2672 2HG1 VAL A 167     -54.148  16.762  21.590  1.00  0.00           H  
ATOM   2673 3HG1 VAL A 167     -53.002  17.659  22.616  1.00  0.00           H  
ATOM   2674 1HG2 VAL A 167     -55.032  19.766  23.578  1.00  0.00           H  
ATOM   2675 2HG2 VAL A 167     -53.393  20.157  23.003  1.00  0.00           H  
ATOM   2676 3HG2 VAL A 167     -54.809  20.928  22.249  1.00  0.00           H  
ATOM   2677  N   VAL A 168     -54.681  17.821  18.771  1.00  0.00           N  
ATOM   2678  CA  VAL A 168     -54.734  16.688  17.854  1.00  0.00           C  
ATOM   2679  C   VAL A 168     -53.623  16.768  16.815  1.00  0.00           C  
ATOM   2680  O   VAL A 168     -52.995  15.762  16.485  1.00  0.00           O  
ATOM   2681  CB  VAL A 168     -56.098  16.642  17.141  1.00  0.00           C  
ATOM   2682  CG1 VAL A 168     -56.089  15.589  16.042  1.00  0.00           C  
ATOM   2683  CG2 VAL A 168     -57.201  16.359  18.150  1.00  0.00           C  
ATOM   2684  H   VAL A 168     -55.441  18.482  18.839  1.00  0.00           H  
ATOM   2685  HA  VAL A 168     -54.609  15.771  18.430  1.00  0.00           H  
ATOM   2686  HB  VAL A 168     -56.281  17.604  16.662  1.00  0.00           H  
ATOM   2687 1HG1 VAL A 168     -57.061  15.570  15.548  1.00  0.00           H  
ATOM   2688 2HG1 VAL A 168     -55.317  15.832  15.312  1.00  0.00           H  
ATOM   2689 3HG1 VAL A 168     -55.885  14.611  16.477  1.00  0.00           H  
ATOM   2690 1HG2 VAL A 168     -58.163  16.328  17.639  1.00  0.00           H  
ATOM   2691 2HG2 VAL A 168     -57.015  15.399  18.632  1.00  0.00           H  
ATOM   2692 3HG2 VAL A 168     -57.216  17.146  18.903  1.00  0.00           H  
ATOM   2693  N   GLU A 169     -53.424  18.010  16.326  1.00  0.00           N  
ATOM   2694  CA  GLU A 169     -52.387  18.223  15.323  1.00  0.00           C  
ATOM   2695  C   GLU A 169     -51.009  17.881  15.874  1.00  0.00           C  
ATOM   2696  O   GLU A 169     -50.189  17.272  15.187  1.00  0.00           O  
ATOM   2697  CB  GLU A 169     -52.408  19.674  14.836  1.00  0.00           C  
ATOM   2698  CG  GLU A 169     -53.620  20.037  13.991  1.00  0.00           C  
ATOM   2699  CD  GLU A 169     -53.646  21.488  13.598  1.00  0.00           C  
ATOM   2700  OE1 GLU A 169     -52.809  22.224  14.061  1.00  0.00           O  
ATOM   2701  OE2 GLU A 169     -54.505  21.860  12.833  1.00  0.00           O  
ATOM   2702  H   GLU A 169     -53.997  18.769  16.664  1.00  0.00           H  
ATOM   2703  HA  GLU A 169     -52.586  17.567  14.475  1.00  0.00           H  
ATOM   2704 1HB  GLU A 169     -52.385  20.346  15.694  1.00  0.00           H  
ATOM   2705 2HB  GLU A 169     -51.515  19.871  14.242  1.00  0.00           H  
ATOM   2706 1HG  GLU A 169     -53.616  19.427  13.088  1.00  0.00           H  
ATOM   2707 2HG  GLU A 169     -54.524  19.801  14.551  1.00  0.00           H  
ATOM   2708  N   LEU A 170     -50.808  18.305  17.139  1.00  0.00           N  
ATOM   2709  CA  LEU A 170     -49.528  18.041  17.785  1.00  0.00           C  
ATOM   2710  C   LEU A 170     -49.277  16.543  17.916  1.00  0.00           C  
ATOM   2711  O   LEU A 170     -48.163  16.069  17.694  1.00  0.00           O  
ATOM   2712  CB  LEU A 170     -49.489  18.696  19.171  1.00  0.00           C  
ATOM   2713  CG  LEU A 170     -48.182  18.516  19.955  1.00  0.00           C  
ATOM   2714  CD1 LEU A 170     -47.029  19.122  19.167  1.00  0.00           C  
ATOM   2715  CD2 LEU A 170     -48.315  19.172  21.321  1.00  0.00           C  
ATOM   2716  H   LEU A 170     -51.549  18.799  17.616  1.00  0.00           H  
ATOM   2717  HA  LEU A 170     -48.736  18.470  17.172  1.00  0.00           H  
ATOM   2718 1HB  LEU A 170     -49.661  19.764  19.055  1.00  0.00           H  
ATOM   2719 2HB  LEU A 170     -50.297  18.282  19.774  1.00  0.00           H  
ATOM   2720  HG  LEU A 170     -47.977  17.453  20.081  1.00  0.00           H  
ATOM   2721 1HD1 LEU A 170     -46.101  18.994  19.723  1.00  0.00           H  
ATOM   2722 2HD1 LEU A 170     -46.945  18.621  18.202  1.00  0.00           H  
ATOM   2723 3HD1 LEU A 170     -47.215  20.184  19.010  1.00  0.00           H  
ATOM   2724 1HD2 LEU A 170     -47.387  19.044  21.879  1.00  0.00           H  
ATOM   2725 2HD2 LEU A 170     -48.519  20.236  21.196  1.00  0.00           H  
ATOM   2726 3HD2 LEU A 170     -49.135  18.708  21.870  1.00  0.00           H  
ATOM   2727  N   VAL A 171     -50.366  15.838  18.284  1.00  0.00           N  
ATOM   2728  CA  VAL A 171     -50.260  14.393  18.445  1.00  0.00           C  
ATOM   2729  C   VAL A 171     -49.885  13.720  17.131  1.00  0.00           C  
ATOM   2730  O   VAL A 171     -49.064  12.804  17.105  1.00  0.00           O  
ATOM   2731  CB  VAL A 171     -51.594  13.813  18.953  1.00  0.00           C  
ATOM   2732  CG1 VAL A 171     -51.556  12.292  18.931  1.00  0.00           C  
ATOM   2733  CG2 VAL A 171     -51.880  14.325  20.356  1.00  0.00           C  
ATOM   2734  H   VAL A 171     -51.236  16.325  18.443  1.00  0.00           H  
ATOM   2735  HA  VAL A 171     -49.484  14.182  19.181  1.00  0.00           H  
ATOM   2736  HB  VAL A 171     -52.394  14.124  18.281  1.00  0.00           H  
ATOM   2737 1HG1 VAL A 171     -52.506  11.899  19.292  1.00  0.00           H  
ATOM   2738 2HG1 VAL A 171     -51.386  11.947  17.911  1.00  0.00           H  
ATOM   2739 3HG1 VAL A 171     -50.750  11.939  19.573  1.00  0.00           H  
ATOM   2740 1HG2 VAL A 171     -52.824  13.911  20.709  1.00  0.00           H  
ATOM   2741 2HG2 VAL A 171     -51.077  14.018  21.026  1.00  0.00           H  
ATOM   2742 3HG2 VAL A 171     -51.944  15.413  20.340  1.00  0.00           H  
ATOM   2743  N   LYS A 172     -50.527  14.224  16.058  1.00  0.00           N  
ATOM   2744  CA  LYS A 172     -50.258  13.668  14.737  1.00  0.00           C  
ATOM   2745  C   LYS A 172     -48.799  13.863  14.345  1.00  0.00           C  
ATOM   2746  O   LYS A 172     -48.171  12.964  13.787  1.00  0.00           O  
ATOM   2747  CB  LYS A 172     -51.173  14.306  13.690  1.00  0.00           C  
ATOM   2748  CG  LYS A 172     -50.976  13.776  12.276  1.00  0.00           C  
ATOM   2749  CD  LYS A 172     -51.338  12.301  12.183  1.00  0.00           C  
ATOM   2750  CE  LYS A 172     -51.434  11.844  10.735  1.00  0.00           C  
ATOM   2751  NZ  LYS A 172     -50.139  11.992  10.018  1.00  0.00           N  
ATOM   2752  H   LYS A 172     -51.185  14.979  16.189  1.00  0.00           H  
ATOM   2753  HA  LYS A 172     -50.455  12.596  14.766  1.00  0.00           H  
ATOM   2754 1HB  LYS A 172     -52.214  14.140  13.968  1.00  0.00           H  
ATOM   2755 2HB  LYS A 172     -51.008  15.383  13.670  1.00  0.00           H  
ATOM   2756 1HG  LYS A 172     -51.604  14.340  11.585  1.00  0.00           H  
ATOM   2757 2HG  LYS A 172     -49.935  13.905  11.981  1.00  0.00           H  
ATOM   2758 1HD  LYS A 172     -50.579  11.707  12.694  1.00  0.00           H  
ATOM   2759 2HD  LYS A 172     -52.298  12.131  12.672  1.00  0.00           H  
ATOM   2760 1HE  LYS A 172     -51.735  10.798  10.703  1.00  0.00           H  
ATOM   2761 2HE  LYS A 172     -52.191  12.433  10.217  1.00  0.00           H  
ATOM   2762 1HZ  LYS A 172     -50.244  11.680   9.063  1.00  0.00           H  
ATOM   2763 2HZ  LYS A 172     -49.859  12.963  10.025  1.00  0.00           H  
ATOM   2764 3HZ  LYS A 172     -49.433  11.436  10.478  1.00  0.00           H  
ATOM   2765  N   HIS A 173     -48.306  15.077  14.669  1.00  0.00           N  
ATOM   2766  CA  HIS A 173     -46.919  15.392  14.349  1.00  0.00           C  
ATOM   2767  C   HIS A 173     -45.960  14.462  15.082  1.00  0.00           C  
ATOM   2768  O   HIS A 173     -44.971  14.001  14.512  1.00  0.00           O  
ATOM   2769  CB  HIS A 173     -46.599  16.848  14.704  1.00  0.00           C  
ATOM   2770  CG  HIS A 173     -45.205  17.261  14.349  1.00  0.00           C  
ATOM   2771  ND1 HIS A 173     -44.789  17.431  13.045  1.00  0.00           N  
ATOM   2772  CD2 HIS A 173     -44.132  17.538  15.126  1.00  0.00           C  
ATOM   2773  CE1 HIS A 173     -43.518  17.795  13.036  1.00  0.00           C  
ATOM   2774  NE2 HIS A 173     -43.097  17.867  14.285  1.00  0.00           N  
ATOM   2775  H   HIS A 173     -48.908  15.746  15.128  1.00  0.00           H  
ATOM   2776  HA  HIS A 173     -46.754  15.261  13.280  1.00  0.00           H  
ATOM   2777 1HB  HIS A 173     -47.294  17.510  14.186  1.00  0.00           H  
ATOM   2778 2HB  HIS A 173     -46.738  17.001  15.774  1.00  0.00           H  
ATOM   2779  HD2 HIS A 173     -44.095  17.505  16.215  1.00  0.00           H  
ATOM   2780  HE1 HIS A 173     -42.921  18.002  12.148  1.00  0.00           H  
ATOM   2781  HE2 HIS A 173     -42.165  18.122  14.581  1.00  0.00           H  
ATOM   2782  N   VAL A 174     -46.308  14.220  16.361  1.00  0.00           N  
ATOM   2783  CA  VAL A 174     -45.474  13.343  17.175  1.00  0.00           C  
ATOM   2784  C   VAL A 174     -45.425  11.935  16.595  1.00  0.00           C  
ATOM   2785  O   VAL A 174     -44.369  11.303  16.563  1.00  0.00           O  
ATOM   2786  CB  VAL A 174     -46.010  13.283  18.617  1.00  0.00           C  
ATOM   2787  CG1 VAL A 174     -45.270  12.220  19.416  1.00  0.00           C  
ATOM   2788  CG2 VAL A 174     -45.874  14.647  19.278  1.00  0.00           C  
ATOM   2789  H   VAL A 174     -47.141  14.651  16.735  1.00  0.00           H  
ATOM   2790  HA  VAL A 174     -44.461  13.749  17.194  1.00  0.00           H  
ATOM   2791  HB  VAL A 174     -47.060  12.993  18.593  1.00  0.00           H  
ATOM   2792 1HG1 VAL A 174     -45.662  12.191  20.434  1.00  0.00           H  
ATOM   2793 2HG1 VAL A 174     -45.411  11.248  18.946  1.00  0.00           H  
ATOM   2794 3HG1 VAL A 174     -44.207  12.461  19.445  1.00  0.00           H  
ATOM   2795 1HG2 VAL A 174     -46.255  14.597  20.297  1.00  0.00           H  
ATOM   2796 2HG2 VAL A 174     -44.824  14.939  19.297  1.00  0.00           H  
ATOM   2797 3HG2 VAL A 174     -46.445  15.383  18.712  1.00  0.00           H  
ATOM   2798  N   SER A 175     -46.616  11.491  16.147  1.00  0.00           N  
ATOM   2799  CA  SER A 175     -46.707  10.156  15.566  1.00  0.00           C  
ATOM   2800  C   SER A 175     -45.841  10.039  14.317  1.00  0.00           C  
ATOM   2801  O   SER A 175     -45.170   9.029  14.108  1.00  0.00           O  
ATOM   2802  CB  SER A 175     -48.148   9.831  15.226  1.00  0.00           C  
ATOM   2803  OG  SER A 175     -48.256   8.550  14.668  1.00  0.00           O  
ATOM   2804  H   SER A 175     -47.425  12.091  16.221  1.00  0.00           H  
ATOM   2805  HA  SER A 175     -46.347   9.434  16.300  1.00  0.00           H  
ATOM   2806 1HB  SER A 175     -48.757   9.891  16.127  1.00  0.00           H  
ATOM   2807 2HB  SER A 175     -48.531  10.570  14.523  1.00  0.00           H  
ATOM   2808  HG  SER A 175     -49.189   8.421  14.482  1.00  0.00           H  
ATOM   2809  N   ASP A 176     -45.900  11.120  13.512  1.00  0.00           N  
ATOM   2810  CA  ASP A 176     -45.116  11.136  12.282  1.00  0.00           C  
ATOM   2811  C   ASP A 176     -43.624  11.049  12.578  1.00  0.00           C  
ATOM   2812  O   ASP A 176     -42.886  10.341  11.894  1.00  0.00           O  
ATOM   2813  CB  ASP A 176     -45.409  12.403  11.475  1.00  0.00           C  
ATOM   2814  CG  ASP A 176     -46.792  12.394  10.839  1.00  0.00           C  
ATOM   2815  OD1 ASP A 176     -47.385  11.344  10.767  1.00  0.00           O  
ATOM   2816  OD2 ASP A 176     -47.243  13.438  10.431  1.00  0.00           O  
ATOM   2817  H   ASP A 176     -46.486  11.899  13.777  1.00  0.00           H  
ATOM   2818  HA  ASP A 176     -45.395  10.269  11.682  1.00  0.00           H  
ATOM   2819 1HB  ASP A 176     -45.329  13.275  12.125  1.00  0.00           H  
ATOM   2820 2HB  ASP A 176     -44.663  12.513  10.687  1.00  0.00           H  
ATOM   2821  N   ILE A 177     -43.233  11.803  13.626  1.00  0.00           N  
ATOM   2822  CA  ILE A 177     -41.828  11.808  14.015  1.00  0.00           C  
ATOM   2823  C   ILE A 177     -41.370  10.420  14.444  1.00  0.00           C  
ATOM   2824  O   ILE A 177     -40.271   9.985  14.101  1.00  0.00           O  
ATOM   2825  CB  ILE A 177     -41.579  12.808  15.159  1.00  0.00           C  
ATOM   2826  CG1 ILE A 177     -41.864  14.238  14.691  1.00  0.00           C  
ATOM   2827  CG2 ILE A 177     -40.151  12.687  15.670  1.00  0.00           C  
ATOM   2828  CD1 ILE A 177     -40.988  14.691  13.545  1.00  0.00           C  
ATOM   2829  H   ILE A 177     -43.921  12.351  14.123  1.00  0.00           H  
ATOM   2830  HA  ILE A 177     -41.232  12.113  13.156  1.00  0.00           H  
ATOM   2831  HB  ILE A 177     -42.267  12.602  15.979  1.00  0.00           H  
ATOM   2832 1HG1 ILE A 177     -42.904  14.317  14.377  1.00  0.00           H  
ATOM   2833 2HG1 ILE A 177     -41.721  14.928  15.522  1.00  0.00           H  
ATOM   2834 1HG2 ILE A 177     -39.992  13.401  16.478  1.00  0.00           H  
ATOM   2835 2HG2 ILE A 177     -39.983  11.677  16.041  1.00  0.00           H  
ATOM   2836 3HG2 ILE A 177     -39.455  12.897  14.858  1.00  0.00           H  
ATOM   2837 1HD1 ILE A 177     -41.249  15.713  13.270  1.00  0.00           H  
ATOM   2838 2HD1 ILE A 177     -39.941  14.653  13.850  1.00  0.00           H  
ATOM   2839 3HD1 ILE A 177     -41.140  14.035  12.689  1.00  0.00           H  
ATOM   2840  N   MET A 178     -42.268   9.762  15.204  1.00  0.00           N  
ATOM   2841  CA  MET A 178     -41.952   8.420  15.681  1.00  0.00           C  
ATOM   2842  C   MET A 178     -41.762   7.454  14.518  1.00  0.00           C  
ATOM   2843  O   MET A 178     -40.953   6.530  14.592  1.00  0.00           O  
ATOM   2844  CB  MET A 178     -43.051   7.919  16.616  1.00  0.00           C  
ATOM   2845  CG  MET A 178     -43.101   8.623  17.964  1.00  0.00           C  
ATOM   2846  SD  MET A 178     -44.249   7.843  19.115  1.00  0.00           S  
ATOM   2847  CE  MET A 178     -45.820   8.362  18.429  1.00  0.00           C  
ATOM   2848  H   MET A 178     -43.144  10.210  15.431  1.00  0.00           H  
ATOM   2849  HA  MET A 178     -41.013   8.461  16.233  1.00  0.00           H  
ATOM   2850 1HB  MET A 178     -44.021   8.045  16.137  1.00  0.00           H  
ATOM   2851 2HB  MET A 178     -42.914   6.852  16.801  1.00  0.00           H  
ATOM   2852 1HG  MET A 178     -42.108   8.620  18.413  1.00  0.00           H  
ATOM   2853 2HG  MET A 178     -43.407   9.660  17.822  1.00  0.00           H  
ATOM   2854 1HE  MET A 178     -46.632   7.957  19.034  1.00  0.00           H  
ATOM   2855 2HE  MET A 178     -45.875   9.451  18.429  1.00  0.00           H  
ATOM   2856 3HE  MET A 178     -45.910   7.994  17.407  1.00  0.00           H  
ATOM   2857  N   LEU A 179     -42.419   7.559  13.443  1.00  0.00           N  
ATOM   2858  CA  LEU A 179     -42.016   6.513  12.518  1.00  0.00           C  
ATOM   2859  C   LEU A 179     -40.472   6.369  12.443  1.00  0.00           C  
ATOM   2860  O   LEU A 179     -39.953   5.297  12.132  1.00  0.00           O  
ATOM   2861  CB  LEU A 179     -42.584   6.813  11.125  1.00  0.00           C  
ATOM   2862  CG  LEU A 179     -44.108   6.704  10.990  1.00  0.00           C  
ATOM   2863  CD1 LEU A 179     -44.531   7.184   9.608  1.00  0.00           C  
ATOM   2864  CD2 LEU A 179     -44.536   5.263  11.223  1.00  0.00           C  
ATOM   2865  H   LEU A 179     -43.098   8.301  13.352  1.00  0.00           H  
ATOM   2866  HA  LEU A 179     -42.427   5.566  12.867  1.00  0.00           H  
ATOM   2867 1HB  LEU A 179     -42.298   7.826  10.845  1.00  0.00           H  
ATOM   2868 2HB  LEU A 179     -42.137   6.122  10.411  1.00  0.00           H  
ATOM   2869  HG  LEU A 179     -44.586   7.349  11.728  1.00  0.00           H  
ATOM   2870 1HD1 LEU A 179     -45.614   7.107   9.512  1.00  0.00           H  
ATOM   2871 2HD1 LEU A 179     -44.230   8.223   9.476  1.00  0.00           H  
ATOM   2872 3HD1 LEU A 179     -44.055   6.567   8.847  1.00  0.00           H  
ATOM   2873 1HD2 LEU A 179     -45.620   5.186  11.128  1.00  0.00           H  
ATOM   2874 2HD2 LEU A 179     -44.060   4.618  10.485  1.00  0.00           H  
ATOM   2875 3HD2 LEU A 179     -44.237   4.952  12.224  1.00  0.00           H  
ATOM   2876  N   SER A 180     -39.721   7.449  12.730  1.00  0.00           N  
ATOM   2877  CA  SER A 180     -38.256   7.449  12.517  1.00  0.00           C  
ATOM   2878  C   SER A 180     -37.414   7.884  13.736  1.00  0.00           C  
ATOM   2879  O   SER A 180     -36.361   8.504  13.586  1.00  0.00           O  
ATOM   2880  CB  SER A 180     -37.926   8.355  11.346  1.00  0.00           C  
ATOM   2881  OG  SER A 180     -38.532   7.896  10.170  1.00  0.00           O  
ATOM   2882  H   SER A 180     -40.169   8.276  13.097  1.00  0.00           H  
ATOM   2883  HA  SER A 180     -37.941   6.433  12.275  1.00  0.00           H  
ATOM   2884 1HB  SER A 180     -38.266   9.367  11.563  1.00  0.00           H  
ATOM   2885 2HB  SER A 180     -36.846   8.395  11.211  1.00  0.00           H  
ATOM   2886  HG  SER A 180     -38.278   8.516   9.482  1.00  0.00           H  
ATOM   2887  N   SER A 181     -37.860   7.570  14.959  1.00  0.00           N  
ATOM   2888  CA  SER A 181     -37.214   8.139  16.157  1.00  0.00           C  
ATOM   2889  C   SER A 181     -36.729   7.074  17.185  1.00  0.00           C  
ATOM   2890  O   SER A 181     -37.250   5.960  17.232  1.00  0.00           O  
ATOM   2891  CB  SER A 181     -38.181   9.089  16.836  1.00  0.00           C  
ATOM   2892  OG  SER A 181     -38.507  10.161  15.994  1.00  0.00           O  
ATOM   2893  H   SER A 181     -38.643   6.938  15.050  1.00  0.00           H  
ATOM   2894  HA  SER A 181     -36.333   8.700  15.842  1.00  0.00           H  
ATOM   2895 1HB  SER A 181     -39.088   8.550  17.111  1.00  0.00           H  
ATOM   2896 2HB  SER A 181     -37.735   9.468  17.755  1.00  0.00           H  
ATOM   2897  HG  SER A 181     -39.174   9.828  15.388  1.00  0.00           H  
ATOM   2898  N   ASP A 182     -35.720   7.459  17.997  1.00  0.00           N  
ATOM   2899  CA  ASP A 182     -35.795   6.180  18.737  1.00  0.00           C  
ATOM   2900  C   ASP A 182     -36.748   6.298  19.927  1.00  0.00           C  
ATOM   2901  O   ASP A 182     -37.560   7.221  19.995  1.00  0.00           O  
ATOM   2902  CB  ASP A 182     -34.411   5.752  19.229  1.00  0.00           C  
ATOM   2903  CG  ASP A 182     -33.843   6.686  20.290  1.00  0.00           C  
ATOM   2904  OD1 ASP A 182     -34.546   7.576  20.706  1.00  0.00           O  
ATOM   2905  OD2 ASP A 182     -32.713   6.500  20.673  1.00  0.00           O  
ATOM   2906  H   ASP A 182     -35.297   8.366  17.861  1.00  0.00           H  
ATOM   2907  HA  ASP A 182     -36.178   5.412  18.064  1.00  0.00           H  
ATOM   2908 1HB  ASP A 182     -34.467   4.745  19.646  1.00  0.00           H  
ATOM   2909 2HB  ASP A 182     -33.719   5.719  18.387  1.00  0.00           H  
ATOM   2910  N   ASP A 183     -36.649   5.362  20.869  1.00  0.00           N  
ATOM   2911  CA  ASP A 183     -37.675   5.227  21.901  1.00  0.00           C  
ATOM   2912  C   ASP A 183     -37.584   6.311  22.987  1.00  0.00           C  
ATOM   2913  O   ASP A 183     -38.603   6.808  23.469  1.00  0.00           O  
ATOM   2914  CB  ASP A 183     -37.577   3.845  22.551  1.00  0.00           C  
ATOM   2915  CG  ASP A 183     -37.986   2.718  21.613  1.00  0.00           C  
ATOM   2916  OD1 ASP A 183     -39.158   2.584  21.353  1.00  0.00           O  
ATOM   2917  OD2 ASP A 183     -37.122   2.002  21.166  1.00  0.00           O  
ATOM   2918  H   ASP A 183     -35.853   4.741  20.864  1.00  0.00           H  
ATOM   2919  HA  ASP A 183     -38.654   5.321  21.430  1.00  0.00           H  
ATOM   2920 1HB  ASP A 183     -36.552   3.670  22.881  1.00  0.00           H  
ATOM   2921 2HB  ASP A 183     -38.215   3.813  23.435  1.00  0.00           H  
ATOM   2922  N   LYS A 184     -36.367   6.720  23.414  1.00  0.00           N  
ATOM   2923  CA  LYS A 184     -36.352   7.759  24.437  1.00  0.00           C  
ATOM   2924  C   LYS A 184     -36.918   9.068  23.901  1.00  0.00           C  
ATOM   2925  O   LYS A 184     -37.670   9.758  24.589  1.00  0.00           O  
ATOM   2926  CB  LYS A 184     -34.932   7.975  24.960  1.00  0.00           C  
ATOM   2927  CG  LYS A 184     -34.392   6.830  25.807  1.00  0.00           C  
ATOM   2928  CD  LYS A 184     -32.971   7.109  26.273  1.00  0.00           C  
ATOM   2929  CE  LYS A 184     -32.427   5.961  27.110  1.00  0.00           C  
ATOM   2930  NZ  LYS A 184     -31.024   6.203  27.541  1.00  0.00           N  
ATOM   2931  H   LYS A 184     -35.540   6.299  23.016  1.00  0.00           H  
ATOM   2932  HA  LYS A 184     -36.984   7.438  25.265  1.00  0.00           H  
ATOM   2933 1HB  LYS A 184     -34.252   8.119  24.120  1.00  0.00           H  
ATOM   2934 2HB  LYS A 184     -34.901   8.881  25.565  1.00  0.00           H  
ATOM   2935 1HG  LYS A 184     -35.031   6.690  26.680  1.00  0.00           H  
ATOM   2936 2HG  LYS A 184     -34.400   5.910  25.222  1.00  0.00           H  
ATOM   2937 1HD  LYS A 184     -32.325   7.253  25.406  1.00  0.00           H  
ATOM   2938 2HD  LYS A 184     -32.957   8.020  26.871  1.00  0.00           H  
ATOM   2939 1HE  LYS A 184     -33.048   5.829  27.995  1.00  0.00           H  
ATOM   2940 2HE  LYS A 184     -32.461   5.039  26.530  1.00  0.00           H  
ATOM   2941 1HZ  LYS A 184     -30.700   5.420  28.092  1.00  0.00           H  
ATOM   2942 2HZ  LYS A 184     -30.434   6.307  26.727  1.00  0.00           H  
ATOM   2943 3HZ  LYS A 184     -30.982   7.045  28.097  1.00  0.00           H  
ATOM   2944  N   LYS A 185     -36.514   9.363  22.648  1.00  0.00           N  
ATOM   2945  CA  LYS A 185     -36.985  10.589  22.017  1.00  0.00           C  
ATOM   2946  C   LYS A 185     -38.500  10.582  21.860  1.00  0.00           C  
ATOM   2947  O   LYS A 185     -39.162  11.594  22.090  1.00  0.00           O  
ATOM   2948  CB  LYS A 185     -36.317  10.782  20.654  1.00  0.00           C  
ATOM   2949  CG  LYS A 185     -34.839  11.143  20.724  1.00  0.00           C  
ATOM   2950  CD  LYS A 185     -34.265  11.393  19.337  1.00  0.00           C  
ATOM   2951  CE  LYS A 185     -32.823  11.873  19.412  1.00  0.00           C  
ATOM   2952  NZ  LYS A 185     -31.916  10.826  19.954  1.00  0.00           N  
ATOM   2953  H   LYS A 185     -35.892   8.727  22.169  1.00  0.00           H  
ATOM   2954  HA  LYS A 185     -36.720  11.432  22.657  1.00  0.00           H  
ATOM   2955 1HB  LYS A 185     -36.410   9.865  20.071  1.00  0.00           H  
ATOM   2956 2HB  LYS A 185     -36.829  11.573  20.106  1.00  0.00           H  
ATOM   2957 1HG  LYS A 185     -34.712  12.042  21.328  1.00  0.00           H  
ATOM   2958 2HG  LYS A 185     -34.287  10.330  21.195  1.00  0.00           H  
ATOM   2959 1HD  LYS A 185     -34.303  10.471  18.756  1.00  0.00           H  
ATOM   2960 2HD  LYS A 185     -34.863  12.148  18.827  1.00  0.00           H  
ATOM   2961 1HE  LYS A 185     -32.481  12.153  18.417  1.00  0.00           H  
ATOM   2962 2HE  LYS A 185     -32.765  12.753  20.053  1.00  0.00           H  
ATOM   2963 1HZ  LYS A 185     -30.971  11.182  19.988  1.00  0.00           H  
ATOM   2964 2HZ  LYS A 185     -32.213  10.571  20.886  1.00  0.00           H  
ATOM   2965 3HZ  LYS A 185     -31.946  10.011  19.358  1.00  0.00           H  
ATOM   2966  N   THR A 186     -39.000   9.395  21.461  1.00  0.00           N  
ATOM   2967  CA  THR A 186     -40.439   9.253  21.274  1.00  0.00           C  
ATOM   2968  C   THR A 186     -41.189   9.482  22.580  1.00  0.00           C  
ATOM   2969  O   THR A 186     -42.235  10.132  22.601  1.00  0.00           O  
ATOM   2970  CB  THR A 186     -40.790   7.863  20.712  1.00  0.00           C  
ATOM   2971  OG1 THR A 186     -40.170   7.692  19.431  1.00  0.00           O  
ATOM   2972  CG2 THR A 186     -42.297   7.712  20.566  1.00  0.00           C  
ATOM   2973  H   THR A 186     -38.368   8.624  21.298  1.00  0.00           H  
ATOM   2974  HA  THR A 186     -40.770  10.006  20.559  1.00  0.00           H  
ATOM   2975  HB  THR A 186     -40.417   7.093  21.387  1.00  0.00           H  
ATOM   2976  HG1 THR A 186     -39.247   7.455  19.552  1.00  0.00           H  
ATOM   2977 1HG2 THR A 186     -42.526   6.724  20.169  1.00  0.00           H  
ATOM   2978 2HG2 THR A 186     -42.770   7.830  21.541  1.00  0.00           H  
ATOM   2979 3HG2 THR A 186     -42.674   8.473  19.885  1.00  0.00           H  
ATOM   2980  N   GLU A 187     -40.598   8.916  23.653  1.00  0.00           N  
ATOM   2981  CA  GLU A 187     -41.216   9.062  24.966  1.00  0.00           C  
ATOM   2982  C   GLU A 187     -41.281  10.524  25.385  1.00  0.00           C  
ATOM   2983  O   GLU A 187     -42.283  10.978  25.938  1.00  0.00           O  
ATOM   2984  CB  GLU A 187     -40.442   8.256  26.012  1.00  0.00           C  
ATOM   2985  CG  GLU A 187     -41.049   8.290  27.407  1.00  0.00           C  
ATOM   2986  CD  GLU A 187     -40.306   7.428  28.389  1.00  0.00           C  
ATOM   2987  OE1 GLU A 187     -39.739   6.444  27.978  1.00  0.00           O  
ATOM   2988  OE2 GLU A 187     -40.306   7.753  29.553  1.00  0.00           O  
ATOM   2989  H   GLU A 187     -39.738   8.402  23.527  1.00  0.00           H  
ATOM   2990  HA  GLU A 187     -42.235   8.678  24.913  1.00  0.00           H  
ATOM   2991 1HB  GLU A 187     -40.383   7.213  25.698  1.00  0.00           H  
ATOM   2992 2HB  GLU A 187     -39.422   8.634  26.081  1.00  0.00           H  
ATOM   2993 1HG  GLU A 187     -41.045   9.318  27.769  1.00  0.00           H  
ATOM   2994 2HG  GLU A 187     -42.084   7.958  27.350  1.00  0.00           H  
ATOM   2995  N   LEU A 188     -40.166  11.225  25.092  1.00  0.00           N  
ATOM   2996  CA  LEU A 188     -40.100  12.639  25.441  1.00  0.00           C  
ATOM   2997  C   LEU A 188     -41.169  13.438  24.705  1.00  0.00           C  
ATOM   2998  O   LEU A 188     -41.803  14.322  25.280  1.00  0.00           O  
ATOM   2999  CB  LEU A 188     -38.712  13.203  25.109  1.00  0.00           C  
ATOM   3000  CG  LEU A 188     -37.561  12.694  25.986  1.00  0.00           C  
ATOM   3001  CD1 LEU A 188     -36.236  13.193  25.424  1.00  0.00           C  
ATOM   3002  CD2 LEU A 188     -37.763  13.171  27.416  1.00  0.00           C  
ATOM   3003  H   LEU A 188     -39.396  10.756  24.637  1.00  0.00           H  
ATOM   3004  HA  LEU A 188     -40.272  12.740  26.512  1.00  0.00           H  
ATOM   3005 1HB  LEU A 188     -38.475  12.956  24.075  1.00  0.00           H  
ATOM   3006 2HB  LEU A 188     -38.746  14.288  25.203  1.00  0.00           H  
ATOM   3007  HG  LEU A 188     -37.542  11.604  25.966  1.00  0.00           H  
ATOM   3008 1HD1 LEU A 188     -35.418  12.832  26.047  1.00  0.00           H  
ATOM   3009 2HD1 LEU A 188     -36.108  12.821  24.408  1.00  0.00           H  
ATOM   3010 3HD1 LEU A 188     -36.232  14.282  25.417  1.00  0.00           H  
ATOM   3011 1HD2 LEU A 188     -36.945  12.809  28.040  1.00  0.00           H  
ATOM   3012 2HD2 LEU A 188     -37.780  14.261  27.438  1.00  0.00           H  
ATOM   3013 3HD2 LEU A 188     -38.708  12.785  27.798  1.00  0.00           H  
ATOM   3014  N   MET A 189     -41.326  13.076  23.415  1.00  0.00           N  
ATOM   3015  CA  MET A 189     -42.320  13.763  22.598  1.00  0.00           C  
ATOM   3016  C   MET A 189     -43.724  13.558  23.151  1.00  0.00           C  
ATOM   3017  O   MET A 189     -44.528  14.489  23.188  1.00  0.00           O  
ATOM   3018  CB  MET A 189     -42.240  13.278  21.152  1.00  0.00           C  
ATOM   3019  CG  MET A 189     -43.245  13.930  20.213  1.00  0.00           C  
ATOM   3020  SD  MET A 189     -44.860  13.129  20.259  1.00  0.00           S  
ATOM   3021  CE  MET A 189     -44.494  11.582  19.435  1.00  0.00           C  
ATOM   3022  H   MET A 189     -40.752  12.336  23.038  1.00  0.00           H  
ATOM   3023  HA  MET A 189     -42.108  14.832  22.622  1.00  0.00           H  
ATOM   3024 1HB  MET A 189     -41.243  13.470  20.759  1.00  0.00           H  
ATOM   3025 2HB  MET A 189     -42.403  12.200  21.120  1.00  0.00           H  
ATOM   3026 1HG  MET A 189     -43.372  14.977  20.486  1.00  0.00           H  
ATOM   3027 2HG  MET A 189     -42.869  13.888  19.191  1.00  0.00           H  
ATOM   3028 1HE  MET A 189     -45.397  10.973  19.385  1.00  0.00           H  
ATOM   3029 2HE  MET A 189     -44.135  11.783  18.425  1.00  0.00           H  
ATOM   3030 3HE  MET A 189     -43.726  11.045  19.993  1.00  0.00           H  
ATOM   3031  N   LEU A 190     -43.965  12.300  23.572  1.00  0.00           N  
ATOM   3032  CA  LEU A 190     -45.273  11.970  24.125  1.00  0.00           C  
ATOM   3033  C   LEU A 190     -45.558  12.778  25.384  1.00  0.00           C  
ATOM   3034  O   LEU A 190     -46.672  13.261  25.584  1.00  0.00           O  
ATOM   3035  CB  LEU A 190     -45.352  10.472  24.442  1.00  0.00           C  
ATOM   3036  CG  LEU A 190     -45.371   9.534  23.228  1.00  0.00           C  
ATOM   3037  CD1 LEU A 190     -45.265   8.090  23.699  1.00  0.00           C  
ATOM   3038  CD2 LEU A 190     -46.649   9.758  22.434  1.00  0.00           C  
ATOM   3039  H   LEU A 190     -43.233  11.607  23.496  1.00  0.00           H  
ATOM   3040  HA  LEU A 190     -46.033  12.212  23.383  1.00  0.00           H  
ATOM   3041 1HB  LEU A 190     -44.494  10.201  25.056  1.00  0.00           H  
ATOM   3042 2HB  LEU A 190     -46.258  10.286  25.019  1.00  0.00           H  
ATOM   3043  HG  LEU A 190     -44.509   9.743  22.594  1.00  0.00           H  
ATOM   3044 1HD1 LEU A 190     -45.278   7.424  22.836  1.00  0.00           H  
ATOM   3045 2HD1 LEU A 190     -44.332   7.954  24.246  1.00  0.00           H  
ATOM   3046 3HD1 LEU A 190     -46.106   7.857  24.350  1.00  0.00           H  
ATOM   3047 1HD2 LEU A 190     -46.663   9.093  21.570  1.00  0.00           H  
ATOM   3048 2HD2 LEU A 190     -47.512   9.549  23.067  1.00  0.00           H  
ATOM   3049 3HD2 LEU A 190     -46.691  10.793  22.095  1.00  0.00           H  
ATOM   3050  N   ARG A 191     -44.497  12.892  26.209  1.00  0.00           N  
ATOM   3051  CA  ARG A 191     -44.637  13.643  27.451  1.00  0.00           C  
ATOM   3052  C   ARG A 191     -44.974  15.103  27.177  1.00  0.00           C  
ATOM   3053  O   ARG A 191     -45.811  15.695  27.859  1.00  0.00           O  
ATOM   3054  CB  ARG A 191     -43.357  13.567  28.270  1.00  0.00           C  
ATOM   3055  CG  ARG A 191     -43.072  12.207  28.887  1.00  0.00           C  
ATOM   3056  CD  ARG A 191     -41.824  12.219  29.691  1.00  0.00           C  
ATOM   3057  NE  ARG A 191     -41.503  10.901  30.215  1.00  0.00           N  
ATOM   3058  CZ  ARG A 191     -42.015  10.382  31.348  1.00  0.00           C  
ATOM   3059  NH1 ARG A 191     -42.870  11.081  32.062  1.00  0.00           N  
ATOM   3060  NH2 ARG A 191     -41.660   9.172  31.740  1.00  0.00           N  
ATOM   3061  H   ARG A 191     -43.623  12.456  25.950  1.00  0.00           H  
ATOM   3062  HA  ARG A 191     -45.448  13.203  28.032  1.00  0.00           H  
ATOM   3063 1HB  ARG A 191     -42.507  13.828  27.641  1.00  0.00           H  
ATOM   3064 2HB  ARG A 191     -43.400  14.295  29.080  1.00  0.00           H  
ATOM   3065 1HG  ARG A 191     -43.898  11.924  29.540  1.00  0.00           H  
ATOM   3066 2HG  ARG A 191     -42.963  11.464  28.096  1.00  0.00           H  
ATOM   3067 1HD  ARG A 191     -40.993  12.550  29.069  1.00  0.00           H  
ATOM   3068 2HD  ARG A 191     -41.940  12.901  30.533  1.00  0.00           H  
ATOM   3069  HE  ARG A 191     -40.849  10.334  29.692  1.00  0.00           H  
ATOM   3070 1HH1 ARG A 191     -43.142  12.006  31.763  1.00  0.00           H  
ATOM   3071 2HH1 ARG A 191     -43.254  10.692  32.911  1.00  0.00           H  
ATOM   3072 1HH2 ARG A 191     -41.003   8.635  31.190  1.00  0.00           H  
ATOM   3073 2HH2 ARG A 191     -42.044   8.783  32.588  1.00  0.00           H  
ATOM   3074  N   LEU A 192     -44.282  15.639  26.150  1.00  0.00           N  
ATOM   3075  CA  LEU A 192     -44.513  17.031  25.783  1.00  0.00           C  
ATOM   3076  C   LEU A 192     -45.952  17.250  25.335  1.00  0.00           C  
ATOM   3077  O   LEU A 192     -46.576  18.251  25.687  1.00  0.00           O  
ATOM   3078  CB  LEU A 192     -43.552  17.450  24.663  1.00  0.00           C  
ATOM   3079  CG  LEU A 192     -43.602  18.931  24.264  1.00  0.00           C  
ATOM   3080  CD1 LEU A 192     -44.806  19.174  23.364  1.00  0.00           C  
ATOM   3081  CD2 LEU A 192     -43.673  19.792  25.516  1.00  0.00           C  
ATOM   3082  H   LEU A 192     -43.616  15.065  25.653  1.00  0.00           H  
ATOM   3083  HA  LEU A 192     -44.326  17.654  26.657  1.00  0.00           H  
ATOM   3084 1HB  LEU A 192     -42.534  17.226  24.977  1.00  0.00           H  
ATOM   3085 2HB  LEU A 192     -43.775  16.860  23.775  1.00  0.00           H  
ATOM   3086  HG  LEU A 192     -42.706  19.185  23.698  1.00  0.00           H  
ATOM   3087 1HD1 LEU A 192     -44.841  20.226  23.080  1.00  0.00           H  
ATOM   3088 2HD1 LEU A 192     -44.719  18.560  22.467  1.00  0.00           H  
ATOM   3089 3HD1 LEU A 192     -45.718  18.912  23.898  1.00  0.00           H  
ATOM   3090 1HD2 LEU A 192     -43.707  20.845  25.232  1.00  0.00           H  
ATOM   3091 2HD2 LEU A 192     -44.570  19.539  26.082  1.00  0.00           H  
ATOM   3092 3HD2 LEU A 192     -42.792  19.612  26.132  1.00  0.00           H  
ATOM   3093  N   VAL A 193     -46.433  16.266  24.548  1.00  0.00           N  
ATOM   3094  CA  VAL A 193     -47.800  16.356  24.050  1.00  0.00           C  
ATOM   3095  C   VAL A 193     -48.804  16.354  25.196  1.00  0.00           C  
ATOM   3096  O   VAL A 193     -49.780  17.104  25.180  1.00  0.00           O  
ATOM   3097  CB  VAL A 193     -48.103  15.178  23.104  1.00  0.00           C  
ATOM   3098  CG1 VAL A 193     -49.580  15.152  22.742  1.00  0.00           C  
ATOM   3099  CG2 VAL A 193     -47.242  15.284  21.854  1.00  0.00           C  
ATOM   3100  H   VAL A 193     -45.836  15.485  24.317  1.00  0.00           H  
ATOM   3101  HA  VAL A 193     -47.906  17.288  23.494  1.00  0.00           H  
ATOM   3102  HB  VAL A 193     -47.882  14.244  23.620  1.00  0.00           H  
ATOM   3103 1HG1 VAL A 193     -49.776  14.314  22.073  1.00  0.00           H  
ATOM   3104 2HG1 VAL A 193     -50.175  15.040  23.648  1.00  0.00           H  
ATOM   3105 3HG1 VAL A 193     -49.849  16.083  22.243  1.00  0.00           H  
ATOM   3106 1HG2 VAL A 193     -47.461  14.448  21.191  1.00  0.00           H  
ATOM   3107 2HG2 VAL A 193     -47.459  16.221  21.342  1.00  0.00           H  
ATOM   3108 3HG2 VAL A 193     -46.189  15.258  22.135  1.00  0.00           H  
ATOM   3109  N   GLU A 194     -48.509  15.477  26.177  1.00  0.00           N  
ATOM   3110  CA  GLU A 194     -49.391  15.378  27.334  1.00  0.00           C  
ATOM   3111  C   GLU A 194     -49.444  16.693  28.100  1.00  0.00           C  
ATOM   3112  O   GLU A 194     -50.510  17.122  28.543  1.00  0.00           O  
ATOM   3113  CB  GLU A 194     -48.927  14.254  28.264  1.00  0.00           C  
ATOM   3114  CG  GLU A 194     -49.127  12.853  27.705  1.00  0.00           C  
ATOM   3115  CD  GLU A 194     -48.589  11.779  28.609  1.00  0.00           C  
ATOM   3116  OE1 GLU A 194     -47.972  12.112  29.593  1.00  0.00           O  
ATOM   3117  OE2 GLU A 194     -48.794  10.625  28.316  1.00  0.00           O  
ATOM   3118  H   GLU A 194     -47.681  14.904  26.092  1.00  0.00           H  
ATOM   3119  HA  GLU A 194     -50.398  15.148  26.984  1.00  0.00           H  
ATOM   3120 1HB  GLU A 194     -47.867  14.378  28.484  1.00  0.00           H  
ATOM   3121 2HB  GLU A 194     -49.467  14.317  29.209  1.00  0.00           H  
ATOM   3122 1HG  GLU A 194     -50.192  12.682  27.552  1.00  0.00           H  
ATOM   3123 2HG  GLU A 194     -48.634  12.786  26.736  1.00  0.00           H  
ATOM   3124  N   ARG A 195     -48.246  17.298  28.228  1.00  0.00           N  
ATOM   3125  CA  ARG A 195     -48.160  18.567  28.941  1.00  0.00           C  
ATOM   3126  C   ARG A 195     -48.978  19.646  28.245  1.00  0.00           C  
ATOM   3127  O   ARG A 195     -49.661  20.437  28.895  1.00  0.00           O  
ATOM   3128  CB  ARG A 195     -46.712  19.023  29.048  1.00  0.00           C  
ATOM   3129  CG  ARG A 195     -46.511  20.349  29.765  1.00  0.00           C  
ATOM   3130  CD  ARG A 195     -46.946  20.278  31.183  1.00  0.00           C  
ATOM   3131  NE  ARG A 195     -46.102  19.390  31.966  1.00  0.00           N  
ATOM   3132  CZ  ARG A 195     -46.379  18.978  33.219  1.00  0.00           C  
ATOM   3133  NH1 ARG A 195     -47.479  19.381  33.815  1.00  0.00           N  
ATOM   3134  NH2 ARG A 195     -45.545  18.169  33.848  1.00  0.00           N  
ATOM   3135  H   ARG A 195     -47.429  16.860  27.827  1.00  0.00           H  
ATOM   3136  HA  ARG A 195     -48.555  18.426  29.947  1.00  0.00           H  
ATOM   3137 1HB  ARG A 195     -46.132  18.270  29.580  1.00  0.00           H  
ATOM   3138 2HB  ARG A 195     -46.286  19.120  28.050  1.00  0.00           H  
ATOM   3139 1HG  ARG A 195     -45.454  20.617  29.744  1.00  0.00           H  
ATOM   3140 2HG  ARG A 195     -47.093  21.124  29.266  1.00  0.00           H  
ATOM   3141 1HD  ARG A 195     -46.901  21.272  31.628  1.00  0.00           H  
ATOM   3142 2HD  ARG A 195     -47.969  19.906  31.232  1.00  0.00           H  
ATOM   3143  HE  ARG A 195     -45.246  19.059  31.541  1.00  0.00           H  
ATOM   3144 1HH1 ARG A 195     -48.117  20.000  33.334  1.00  0.00           H  
ATOM   3145 2HH1 ARG A 195     -47.687  19.072  34.754  1.00  0.00           H  
ATOM   3146 1HH2 ARG A 195     -44.699  17.859  33.389  1.00  0.00           H  
ATOM   3147 2HH2 ARG A 195     -45.753  17.860  34.786  1.00  0.00           H  
ATOM   3148  N   VAL A 196     -48.869  19.630  26.900  1.00  0.00           N  
ATOM   3149  CA  VAL A 196     -49.606  20.612  26.113  1.00  0.00           C  
ATOM   3150  C   VAL A 196     -51.109  20.456  26.305  1.00  0.00           C  
ATOM   3151  O   VAL A 196     -51.834  21.444  26.425  1.00  0.00           O  
ATOM   3152  CB  VAL A 196     -49.264  20.464  24.619  1.00  0.00           C  
ATOM   3153  CG1 VAL A 196     -50.173  21.344  23.775  1.00  0.00           C  
ATOM   3154  CG2 VAL A 196     -47.803  20.817  24.385  1.00  0.00           C  
ATOM   3155  H   VAL A 196     -48.278  18.937  26.463  1.00  0.00           H  
ATOM   3156  HA  VAL A 196     -49.313  21.609  26.443  1.00  0.00           H  
ATOM   3157  HB  VAL A 196     -49.442  19.432  24.315  1.00  0.00           H  
ATOM   3158 1HG1 VAL A 196     -49.918  21.227  22.721  1.00  0.00           H  
ATOM   3159 2HG1 VAL A 196     -51.211  21.050  23.931  1.00  0.00           H  
ATOM   3160 3HG1 VAL A 196     -50.043  22.386  24.065  1.00  0.00           H  
ATOM   3161 1HG2 VAL A 196     -47.568  20.710  23.326  1.00  0.00           H  
ATOM   3162 2HG2 VAL A 196     -47.623  21.847  24.694  1.00  0.00           H  
ATOM   3163 3HG2 VAL A 196     -47.169  20.148  24.966  1.00  0.00           H  
ATOM   3164  N   ALA A 197     -51.525  19.174  26.324  1.00  0.00           N  
ATOM   3165  CA  ALA A 197     -52.944  18.887  26.502  1.00  0.00           C  
ATOM   3166  C   ALA A 197     -53.444  19.397  27.848  1.00  0.00           C  
ATOM   3167  O   ALA A 197     -54.537  19.954  27.944  1.00  0.00           O  
ATOM   3168  CB  ALA A 197     -53.203  17.393  26.373  1.00  0.00           C  
ATOM   3169  H   ALA A 197     -50.846  18.434  26.215  1.00  0.00           H  
ATOM   3170  HA  ALA A 197     -53.496  19.409  25.721  1.00  0.00           H  
ATOM   3171 1HB  ALA A 197     -54.266  17.195  26.509  1.00  0.00           H  
ATOM   3172 2HB  ALA A 197     -52.894  17.054  25.384  1.00  0.00           H  
ATOM   3173 3HB  ALA A 197     -52.635  16.859  27.133  1.00  0.00           H  
ATOM   3174  N   GLU A 198     -52.588  19.175  28.866  1.00  0.00           N  
ATOM   3175  CA  GLU A 198     -52.947  19.616  30.209  1.00  0.00           C  
ATOM   3176  C   GLU A 198     -53.111  21.129  30.266  1.00  0.00           C  
ATOM   3177  O   GLU A 198     -54.034  21.639  30.901  1.00  0.00           O  
ATOM   3178  CB  GLU A 198     -51.887  19.170  31.219  1.00  0.00           C  
ATOM   3179  CG  GLU A 198     -52.205  19.526  32.664  1.00  0.00           C  
ATOM   3180  CD  GLU A 198     -51.180  19.008  33.634  1.00  0.00           C  
ATOM   3181  OE1 GLU A 198     -50.586  17.994  33.356  1.00  0.00           O  
ATOM   3182  OE2 GLU A 198     -50.990  19.627  34.654  1.00  0.00           O  
ATOM   3183  H   GLU A 198     -51.713  18.706  28.681  1.00  0.00           H  
ATOM   3184  HA  GLU A 198     -53.900  19.160  30.480  1.00  0.00           H  
ATOM   3185 1HB  GLU A 198     -51.761  18.088  31.161  1.00  0.00           H  
ATOM   3186 2HB  GLU A 198     -50.929  19.624  30.965  1.00  0.00           H  
ATOM   3187 1HG  GLU A 198     -52.260  20.611  32.756  1.00  0.00           H  
ATOM   3188 2HG  GLU A 198     -53.181  19.118  32.921  1.00  0.00           H  
ATOM   3189  N   LEU A 199     -52.172  21.805  29.573  1.00  0.00           N  
ATOM   3190  CA  LEU A 199     -52.216  23.262  29.546  1.00  0.00           C  
ATOM   3191  C   LEU A 199     -53.500  23.762  28.897  1.00  0.00           C  
ATOM   3192  O   LEU A 199     -54.115  24.718  29.370  1.00  0.00           O  
ATOM   3193  CB  LEU A 199     -51.003  23.815  28.788  1.00  0.00           C  
ATOM   3194  CG  LEU A 199     -50.911  25.344  28.704  1.00  0.00           C  
ATOM   3195  CD1 LEU A 199     -50.834  25.926  30.109  1.00  0.00           C  
ATOM   3196  CD2 LEU A 199     -49.692  25.735  27.882  1.00  0.00           C  
ATOM   3197  H   LEU A 199     -51.454  21.289  29.085  1.00  0.00           H  
ATOM   3198  HA  LEU A 199     -52.185  23.628  30.572  1.00  0.00           H  
ATOM   3199 1HB  LEU A 199     -50.097  23.455  29.272  1.00  0.00           H  
ATOM   3200 2HB  LEU A 199     -51.025  23.428  27.769  1.00  0.00           H  
ATOM   3201  HG  LEU A 199     -51.811  25.737  28.230  1.00  0.00           H  
ATOM   3202 1HD1 LEU A 199     -50.769  27.012  30.050  1.00  0.00           H  
ATOM   3203 2HD1 LEU A 199     -51.727  25.647  30.668  1.00  0.00           H  
ATOM   3204 3HD1 LEU A 199     -49.951  25.537  30.616  1.00  0.00           H  
ATOM   3205 1HD2 LEU A 199     -49.627  26.822  27.822  1.00  0.00           H  
ATOM   3206 2HD2 LEU A 199     -48.792  25.344  28.357  1.00  0.00           H  
ATOM   3207 3HD2 LEU A 199     -49.782  25.321  26.878  1.00  0.00           H  
ATOM   3208  N   ALA A 200     -53.862  23.066  27.800  1.00  0.00           N  
ATOM   3209  CA  ALA A 200     -55.075  23.442  27.084  1.00  0.00           C  
ATOM   3210  C   ALA A 200     -56.293  23.391  27.998  1.00  0.00           C  
ATOM   3211  O   ALA A 200     -57.102  24.319  28.022  1.00  0.00           O  
ATOM   3212  CB  ALA A 200     -55.281  22.538  25.878  1.00  0.00           C  
ATOM   3213  H   ALA A 200     -53.286  22.295  27.493  1.00  0.00           H  
ATOM   3214  HA  ALA A 200     -54.960  24.470  26.739  1.00  0.00           H  
ATOM   3215 1HB  ALA A 200     -56.190  22.831  25.354  1.00  0.00           H  
ATOM   3216 2HB  ALA A 200     -54.428  22.629  25.205  1.00  0.00           H  
ATOM   3217 3HB  ALA A 200     -55.372  21.505  26.210  1.00  0.00           H  
ATOM   3218  N   LYS A 201     -56.417  22.303  28.749  1.00  0.00           N  
ATOM   3219  CA  LYS A 201     -57.537  22.130  29.667  1.00  0.00           C  
ATOM   3220  C   LYS A 201     -57.601  23.267  30.679  1.00  0.00           C  
ATOM   3221  O   LYS A 201     -58.684  23.719  31.051  1.00  0.00           O  
ATOM   3222  CB  LYS A 201     -57.432  20.787  30.392  1.00  0.00           C  
ATOM   3223  CG  LYS A 201     -57.692  19.573  29.509  1.00  0.00           C  
ATOM   3224  CD  LYS A 201     -57.550  18.278  30.294  1.00  0.00           C  
ATOM   3225  CE  LYS A 201     -57.798  17.064  29.410  1.00  0.00           C  
ATOM   3226  NZ  LYS A 201     -57.626  15.788  30.156  1.00  0.00           N  
ATOM   3227  H   LYS A 201     -55.718  21.577  28.683  1.00  0.00           H  
ATOM   3228  HA  LYS A 201     -58.462  22.143  29.090  1.00  0.00           H  
ATOM   3229 1HB  LYS A 201     -56.435  20.681  30.820  1.00  0.00           H  
ATOM   3230 2HB  LYS A 201     -58.147  20.760  31.215  1.00  0.00           H  
ATOM   3231 1HG  LYS A 201     -58.700  19.631  29.098  1.00  0.00           H  
ATOM   3232 2HG  LYS A 201     -56.982  19.567  28.682  1.00  0.00           H  
ATOM   3233 1HD  LYS A 201     -56.545  18.213  30.712  1.00  0.00           H  
ATOM   3234 2HD  LYS A 201     -58.267  18.270  31.115  1.00  0.00           H  
ATOM   3235 1HE  LYS A 201     -58.812  17.105  29.014  1.00  0.00           H  
ATOM   3236 2HE  LYS A 201     -57.103  17.077  28.572  1.00  0.00           H  
ATOM   3237 1HZ  LYS A 201     -57.798  15.009  29.537  1.00  0.00           H  
ATOM   3238 2HZ  LYS A 201     -56.682  15.731  30.514  1.00  0.00           H  
ATOM   3239 3HZ  LYS A 201     -58.279  15.757  30.926  1.00  0.00           H  
ATOM   3240  N   SER A 202     -56.454  23.741  31.132  1.00  0.00           N  
ATOM   3241  CA  SER A 202     -56.435  24.887  32.046  1.00  0.00           C  
ATOM   3242  C   SER A 202     -57.310  26.037  31.551  1.00  0.00           C  
ATOM   3243  O   SER A 202     -57.682  26.923  32.321  1.00  0.00           O  
ATOM   3244  CB  SER A 202     -55.011  25.377  32.230  1.00  0.00           C  
ATOM   3245  OG  SER A 202     -54.230  24.416  32.886  1.00  0.00           O  
ATOM   3246  H   SER A 202     -55.592  23.303  30.840  1.00  0.00           H  
ATOM   3247  HA  SER A 202     -56.823  24.566  33.013  1.00  0.00           H  
ATOM   3248 1HB  SER A 202     -54.575  25.602  31.257  1.00  0.00           H  
ATOM   3249 2HB  SER A 202     -55.016  26.301  32.807  1.00  0.00           H  
ATOM   3250  HG  SER A 202     -53.982  23.775  32.216  1.00  0.00           H  
ATOM   3251  N   GLY A 203     -57.639  26.027  30.264  1.00  0.00           N  
ATOM   3252  CA  GLY A 203     -58.439  27.095  29.669  1.00  0.00           C  
ATOM   3253  C   GLY A 203     -57.576  28.311  29.376  1.00  0.00           C  
ATOM   3254  O   GLY A 203     -58.012  29.450  29.545  1.00  0.00           O  
ATOM   3255  H   GLY A 203     -57.329  25.261  29.682  1.00  0.00           H  
ATOM   3256 1HA  GLY A 203     -58.901  26.736  28.749  1.00  0.00           H  
ATOM   3257 2HA  GLY A 203     -59.246  27.366  30.349  1.00  0.00           H  
ATOM   3258  N   VAL A 204     -56.350  28.054  28.939  1.00  0.00           N  
ATOM   3259  CA  VAL A 204     -55.447  29.105  28.492  1.00  0.00           C  
ATOM   3260  C   VAL A 204     -55.815  29.592  27.100  1.00  0.00           C  
ATOM   3261  O   VAL A 204     -56.147  28.796  26.221  1.00  0.00           O  
ATOM   3262  CB  VAL A 204     -53.994  28.593  28.486  1.00  0.00           C  
ATOM   3263  CG1 VAL A 204     -53.063  29.642  27.895  1.00  0.00           C  
ATOM   3264  CG2 VAL A 204     -53.568  28.229  29.900  1.00  0.00           C  
ATOM   3265  H   VAL A 204     -56.028  27.097  28.912  1.00  0.00           H  
ATOM   3266  HA  VAL A 204     -55.520  29.942  29.186  1.00  0.00           H  
ATOM   3267  HB  VAL A 204     -53.931  27.712  27.848  1.00  0.00           H  
ATOM   3268 1HG1 VAL A 204     -52.040  29.263  27.898  1.00  0.00           H  
ATOM   3269 2HG1 VAL A 204     -53.365  29.860  26.871  1.00  0.00           H  
ATOM   3270 3HG1 VAL A 204     -53.114  30.552  28.492  1.00  0.00           H  
ATOM   3271 1HG2 VAL A 204     -52.540  27.868  29.888  1.00  0.00           H  
ATOM   3272 2HG2 VAL A 204     -53.636  29.109  30.539  1.00  0.00           H  
ATOM   3273 3HG2 VAL A 204     -54.222  27.448  30.288  1.00  0.00           H  
ATOM   3274  N   PRO A 205     -55.757  30.903  26.900  1.00  0.00           N  
ATOM   3275  CA  PRO A 205     -56.045  31.478  25.595  1.00  0.00           C  
ATOM   3276  C   PRO A 205     -55.062  30.963  24.565  1.00  0.00           C  
ATOM   3277  O   PRO A 205     -53.855  30.929  24.807  1.00  0.00           O  
ATOM   3278  CB  PRO A 205     -55.885  32.984  25.830  1.00  0.00           C  
ATOM   3279  CG  PRO A 205     -56.113  33.151  27.294  1.00  0.00           C  
ATOM   3280  CD  PRO A 205     -55.507  31.919  27.910  1.00  0.00           C  
ATOM   3281  HA  PRO A 205     -57.079  31.232  25.312  1.00  0.00           H  
ATOM   3282 1HB  PRO A 205     -54.883  33.309  25.514  1.00  0.00           H  
ATOM   3283 2HB  PRO A 205     -56.612  33.539  25.219  1.00  0.00           H  
ATOM   3284 1HG  PRO A 205     -55.639  34.079  27.648  1.00  0.00           H  
ATOM   3285 2HG  PRO A 205     -57.189  33.244  27.503  1.00  0.00           H  
ATOM   3286 1HD  PRO A 205     -54.432  32.082  28.078  1.00  0.00           H  
ATOM   3287 2HD  PRO A 205     -56.018  31.693  28.858  1.00  0.00           H  
ATOM   3288  N   VAL A 206     -55.578  30.562  23.413  1.00  0.00           N  
ATOM   3289  CA  VAL A 206     -55.532  29.857  22.145  1.00  0.00           C  
ATOM   3290  C   VAL A 206     -54.406  30.426  21.301  1.00  0.00           C  
ATOM   3291  O   VAL A 206     -53.983  29.815  20.320  1.00  0.00           O  
ATOM   3292  CB  VAL A 206     -56.870  29.992  21.394  1.00  0.00           C  
ATOM   3293  CG1 VAL A 206     -57.999  29.368  22.200  1.00  0.00           C  
ATOM   3294  CG2 VAL A 206     -57.158  31.458  21.107  1.00  0.00           C  
ATOM   3295  H   VAL A 206     -56.520  30.836  23.174  1.00  0.00           H  
ATOM   3296  HA  VAL A 206     -55.346  28.801  22.343  1.00  0.00           H  
ATOM   3297  HB  VAL A 206     -56.805  29.443  20.454  1.00  0.00           H  
ATOM   3298 1HG1 VAL A 206     -58.937  29.471  21.654  1.00  0.00           H  
ATOM   3299 2HG1 VAL A 206     -57.789  28.310  22.362  1.00  0.00           H  
ATOM   3300 3HG1 VAL A 206     -58.082  29.874  23.162  1.00  0.00           H  
ATOM   3301 1HG2 VAL A 206     -58.105  31.545  20.576  1.00  0.00           H  
ATOM   3302 2HG2 VAL A 206     -57.217  32.007  22.047  1.00  0.00           H  
ATOM   3303 3HG2 VAL A 206     -56.358  31.873  20.494  1.00  0.00           H  
ATOM   3304  N   GLU A 207     -53.931  31.603  21.697  1.00  0.00           N  
ATOM   3305  CA  GLU A 207     -52.650  32.104  21.225  1.00  0.00           C  
ATOM   3306  C   GLU A 207     -51.524  31.468  22.004  1.00  0.00           C  
ATOM   3307  O   GLU A 207     -50.568  30.954  21.424  1.00  0.00           O  
ATOM   3308  CB  GLU A 207     -52.580  33.627  21.353  1.00  0.00           C  
ATOM   3309  CG  GLU A 207     -53.539  34.380  20.442  1.00  0.00           C  
ATOM   3310  CD  GLU A 207     -54.942  34.429  20.981  1.00  0.00           C  
ATOM   3311  OE1 GLU A 207     -55.165  33.916  22.051  1.00  0.00           O  
ATOM   3312  OE2 GLU A 207     -55.791  34.980  20.321  1.00  0.00           O  
ATOM   3313  H   GLU A 207     -54.473  32.161  22.342  1.00  0.00           H  
ATOM   3314  HA  GLU A 207     -52.541  31.837  20.173  1.00  0.00           H  
ATOM   3315 1HB  GLU A 207     -52.800  33.916  22.381  1.00  0.00           H  
ATOM   3316 2HB  GLU A 207     -51.569  33.966  21.127  1.00  0.00           H  
ATOM   3317 1HG  GLU A 207     -53.176  35.399  20.312  1.00  0.00           H  
ATOM   3318 2HG  GLU A 207     -53.547  33.900  19.464  1.00  0.00           H  
ATOM   3319  N   LEU A 208     -51.649  31.509  23.317  1.00  0.00           N  
ATOM   3320  CA  LEU A 208     -50.655  30.919  24.204  1.00  0.00           C  
ATOM   3321  C   LEU A 208     -50.545  29.415  23.985  1.00  0.00           C  
ATOM   3322  O   LEU A 208     -49.446  28.873  23.871  1.00  0.00           O  
ATOM   3323  CB  LEU A 208     -51.016  31.204  25.667  1.00  0.00           C  
ATOM   3324  CG  LEU A 208     -50.871  32.664  26.116  1.00  0.00           C  
ATOM   3325  CD1 LEU A 208     -51.451  32.826  27.514  1.00  0.00           C  
ATOM   3326  CD2 LEU A 208     -49.403  33.062  26.083  1.00  0.00           C  
ATOM   3327  H   LEU A 208     -52.457  31.962  23.720  1.00  0.00           H  
ATOM   3328  HA  LEU A 208     -49.687  31.369  23.987  1.00  0.00           H  
ATOM   3329 1HB  LEU A 208     -52.050  30.908  25.835  1.00  0.00           H  
ATOM   3330 2HB  LEU A 208     -50.377  30.596  26.308  1.00  0.00           H  
ATOM   3331  HG  LEU A 208     -51.437  33.309  25.443  1.00  0.00           H  
ATOM   3332 1HD1 LEU A 208     -51.348  33.863  27.833  1.00  0.00           H  
ATOM   3333 2HD1 LEU A 208     -52.506  32.553  27.505  1.00  0.00           H  
ATOM   3334 3HD1 LEU A 208     -50.914  32.179  28.208  1.00  0.00           H  
ATOM   3335 1HD2 LEU A 208     -49.299  34.100  26.401  1.00  0.00           H  
ATOM   3336 2HD2 LEU A 208     -48.836  32.418  26.756  1.00  0.00           H  
ATOM   3337 3HD2 LEU A 208     -49.019  32.953  25.069  1.00  0.00           H  
ATOM   3338  N   PHE A 209     -51.736  28.784  23.935  1.00  0.00           N  
ATOM   3339  CA  PHE A 209     -51.770  27.340  23.728  1.00  0.00           C  
ATOM   3340  C   PHE A 209     -51.161  26.962  22.385  1.00  0.00           C  
ATOM   3341  O   PHE A 209     -50.421  25.983  22.282  1.00  0.00           O  
ATOM   3342  CB  PHE A 209     -53.208  26.823  23.805  1.00  0.00           C  
ATOM   3343  CG  PHE A 209     -53.325  25.333  23.646  1.00  0.00           C  
ATOM   3344  CD1 PHE A 209     -52.587  24.476  24.448  1.00  0.00           C  
ATOM   3345  CD2 PHE A 209     -54.172  24.787  22.693  1.00  0.00           C  
ATOM   3346  CE1 PHE A 209     -52.694  23.105  24.302  1.00  0.00           C  
ATOM   3347  CE2 PHE A 209     -54.281  23.418  22.546  1.00  0.00           C  
ATOM   3348  CZ  PHE A 209     -53.541  22.576  23.352  1.00  0.00           C  
ATOM   3349  H   PHE A 209     -52.584  29.324  24.041  1.00  0.00           H  
ATOM   3350  HA  PHE A 209     -51.185  26.864  24.517  1.00  0.00           H  
ATOM   3351 1HB  PHE A 209     -53.642  27.097  24.765  1.00  0.00           H  
ATOM   3352 2HB  PHE A 209     -53.807  27.296  23.028  1.00  0.00           H  
ATOM   3353  HD1 PHE A 209     -51.918  24.894  25.201  1.00  0.00           H  
ATOM   3354  HD2 PHE A 209     -54.756  25.452  22.056  1.00  0.00           H  
ATOM   3355  HE1 PHE A 209     -52.109  22.443  24.939  1.00  0.00           H  
ATOM   3356  HE2 PHE A 209     -54.951  23.002  21.794  1.00  0.00           H  
ATOM   3357  HZ  PHE A 209     -53.625  21.497  23.235  1.00  0.00           H  
ATOM   3358  N   ASN A 210     -51.511  27.785  21.376  1.00  0.00           N  
ATOM   3359  CA  ASN A 210     -50.993  27.533  20.036  1.00  0.00           C  
ATOM   3360  C   ASN A 210     -49.474  27.633  20.005  1.00  0.00           C  
ATOM   3361  O   ASN A 210     -48.802  26.824  19.366  1.00  0.00           O  
ATOM   3362  CB  ASN A 210     -51.612  28.492  19.036  1.00  0.00           C  
ATOM   3363  CG  ASN A 210     -51.221  28.180  17.618  1.00  0.00           C  
ATOM   3364  OD1 ASN A 210     -51.522  27.097  17.102  1.00  0.00           O  
ATOM   3365  ND2 ASN A 210     -50.555  29.107  16.978  1.00  0.00           N  
ATOM   3366  H   ASN A 210     -52.126  28.563  21.566  1.00  0.00           H  
ATOM   3367  HA  ASN A 210     -51.256  26.514  19.749  1.00  0.00           H  
ATOM   3368 1HB  ASN A 210     -52.699  28.453  19.118  1.00  0.00           H  
ATOM   3369 2HB  ASN A 210     -51.303  29.511  19.269  1.00  0.00           H  
ATOM   3370 1HD2 ASN A 210     -50.268  28.954  16.032  1.00  0.00           H  
ATOM   3371 2HD2 ASN A 210     -50.333  29.968  17.434  1.00  0.00           H  
ATOM   3372  N   ALA A 211     -48.981  28.662  20.726  1.00  0.00           N  
ATOM   3373  CA  ALA A 211     -47.540  28.869  20.779  1.00  0.00           C  
ATOM   3374  C   ALA A 211     -46.836  27.678  21.418  1.00  0.00           C  
ATOM   3375  O   ALA A 211     -45.780  27.247  20.955  1.00  0.00           O  
ATOM   3376  CB  ALA A 211     -47.216  30.146  21.540  1.00  0.00           C  
ATOM   3377  H   ALA A 211     -49.621  29.271  21.216  1.00  0.00           H  
ATOM   3378  HA  ALA A 211     -47.173  28.964  19.757  1.00  0.00           H  
ATOM   3379 1HB  ALA A 211     -46.136  30.288  21.571  1.00  0.00           H  
ATOM   3380 2HB  ALA A 211     -47.679  30.996  21.038  1.00  0.00           H  
ATOM   3381 3HB  ALA A 211     -47.601  30.072  22.556  1.00  0.00           H  
ATOM   3382  N   VAL A 212     -47.476  27.181  22.496  1.00  0.00           N  
ATOM   3383  CA  VAL A 212     -46.907  26.038  23.199  1.00  0.00           C  
ATOM   3384  C   VAL A 212     -46.830  24.816  22.293  1.00  0.00           C  
ATOM   3385  O   VAL A 212     -45.840  24.084  22.306  1.00  0.00           O  
ATOM   3386  CB  VAL A 212     -47.753  25.701  24.441  1.00  0.00           C  
ATOM   3387  CG1 VAL A 212     -47.286  24.394  25.065  1.00  0.00           C  
ATOM   3388  CG2 VAL A 212     -47.671  26.838  25.448  1.00  0.00           C  
ATOM   3389  H   VAL A 212     -48.340  27.610  22.796  1.00  0.00           H  
ATOM   3390  HA  VAL A 212     -45.898  26.298  23.522  1.00  0.00           H  
ATOM   3391  HB  VAL A 212     -48.790  25.559  24.136  1.00  0.00           H  
ATOM   3392 1HG1 VAL A 212     -47.895  24.171  25.941  1.00  0.00           H  
ATOM   3393 2HG1 VAL A 212     -47.387  23.588  24.338  1.00  0.00           H  
ATOM   3394 3HG1 VAL A 212     -46.242  24.486  25.363  1.00  0.00           H  
ATOM   3395 1HG2 VAL A 212     -48.272  26.593  26.323  1.00  0.00           H  
ATOM   3396 2HG2 VAL A 212     -46.634  26.984  25.749  1.00  0.00           H  
ATOM   3397 3HG2 VAL A 212     -48.050  27.754  24.993  1.00  0.00           H  
ATOM   3398  N   VAL A 213     -47.920  24.644  21.518  1.00  0.00           N  
ATOM   3399  CA  VAL A 213     -47.973  23.511  20.602  1.00  0.00           C  
ATOM   3400  C   VAL A 213     -46.862  23.590  19.563  1.00  0.00           C  
ATOM   3401  O   VAL A 213     -46.233  22.584  19.234  1.00  0.00           O  
ATOM   3402  CB  VAL A 213     -49.337  23.463  19.889  1.00  0.00           C  
ATOM   3403  CG1 VAL A 213     -49.327  22.409  18.791  1.00  0.00           C  
ATOM   3404  CG2 VAL A 213     -50.439  23.180  20.898  1.00  0.00           C  
ATOM   3405  H   VAL A 213     -48.681  25.305  21.585  1.00  0.00           H  
ATOM   3406  HA  VAL A 213     -47.847  22.594  21.179  1.00  0.00           H  
ATOM   3407  HB  VAL A 213     -49.520  24.425  19.409  1.00  0.00           H  
ATOM   3408 1HG1 VAL A 213     -50.299  22.390  18.297  1.00  0.00           H  
ATOM   3409 2HG1 VAL A 213     -48.555  22.652  18.061  1.00  0.00           H  
ATOM   3410 3HG1 VAL A 213     -49.122  21.432  19.227  1.00  0.00           H  
ATOM   3411 1HG2 VAL A 213     -51.401  23.148  20.386  1.00  0.00           H  
ATOM   3412 2HG2 VAL A 213     -50.253  22.221  21.381  1.00  0.00           H  
ATOM   3413 3HG2 VAL A 213     -50.455  23.969  21.650  1.00  0.00           H  
ATOM   3414  N   GLU A 214     -46.663  24.831  19.073  1.00  0.00           N  
ATOM   3415  CA  GLU A 214     -45.626  25.045  18.070  1.00  0.00           C  
ATOM   3416  C   GLU A 214     -44.247  24.704  18.622  1.00  0.00           C  
ATOM   3417  O   GLU A 214     -43.427  24.094  17.935  1.00  0.00           O  
ATOM   3418  CB  GLU A 214     -45.647  26.495  17.582  1.00  0.00           C  
ATOM   3419  CG  GLU A 214     -46.860  26.856  16.736  1.00  0.00           C  
ATOM   3420  CD  GLU A 214     -46.886  28.307  16.342  1.00  0.00           C  
ATOM   3421  OE1 GLU A 214     -46.049  29.044  16.804  1.00  0.00           O  
ATOM   3422  OE2 GLU A 214     -47.745  28.678  15.577  1.00  0.00           O  
ATOM   3423  H   GLU A 214     -47.236  25.591  19.410  1.00  0.00           H  
ATOM   3424  HA  GLU A 214     -45.825  24.388  17.222  1.00  0.00           H  
ATOM   3425 1HB  GLU A 214     -45.624  27.168  18.439  1.00  0.00           H  
ATOM   3426 2HB  GLU A 214     -44.754  26.692  16.988  1.00  0.00           H  
ATOM   3427 1HG  GLU A 214     -46.855  26.246  15.834  1.00  0.00           H  
ATOM   3428 2HG  GLU A 214     -47.763  26.620  17.297  1.00  0.00           H  
ATOM   3429  N   LEU A 215     -44.047  25.129  19.886  1.00  0.00           N  
ATOM   3430  CA  LEU A 215     -42.767  24.865  20.532  1.00  0.00           C  
ATOM   3431  C   LEU A 215     -42.515  23.368  20.665  1.00  0.00           C  
ATOM   3432  O   LEU A 215     -41.401  22.894  20.444  1.00  0.00           O  
ATOM   3433  CB  LEU A 215     -42.728  25.521  21.918  1.00  0.00           C  
ATOM   3434  CG  LEU A 215     -41.422  25.343  22.702  1.00  0.00           C  
ATOM   3435  CD1 LEU A 215     -40.269  25.949  21.914  1.00  0.00           C  
ATOM   3436  CD2 LEU A 215     -41.555  26.000  24.068  1.00  0.00           C  
ATOM   3437  H   LEU A 215     -44.788  25.623  20.362  1.00  0.00           H  
ATOM   3438  HA  LEU A 215     -41.975  25.294  19.919  1.00  0.00           H  
ATOM   3439 1HB  LEU A 215     -42.901  26.590  21.801  1.00  0.00           H  
ATOM   3440 2HB  LEU A 215     -43.536  25.107  22.522  1.00  0.00           H  
ATOM   3441  HG  LEU A 215     -41.216  24.280  22.830  1.00  0.00           H  
ATOM   3442 1HD1 LEU A 215     -39.341  25.822  22.471  1.00  0.00           H  
ATOM   3443 2HD1 LEU A 215     -40.184  25.447  20.950  1.00  0.00           H  
ATOM   3444 3HD1 LEU A 215     -40.455  27.011  21.756  1.00  0.00           H  
ATOM   3445 1HD2 LEU A 215     -40.627  25.873  24.626  1.00  0.00           H  
ATOM   3446 2HD2 LEU A 215     -41.760  27.064  23.942  1.00  0.00           H  
ATOM   3447 3HD2 LEU A 215     -42.375  25.536  24.617  1.00  0.00           H  
ATOM   3448  N   VAL A 216     -43.604  22.663  21.033  1.00  0.00           N  
ATOM   3449  CA  VAL A 216     -43.498  21.218  21.195  1.00  0.00           C  
ATOM   3450  C   VAL A 216     -43.122  20.544  19.882  1.00  0.00           C  
ATOM   3451  O   VAL A 216     -42.300  19.628  19.857  1.00  0.00           O  
ATOM   3452  CB  VAL A 216     -44.831  20.637  21.704  1.00  0.00           C  
ATOM   3453  CG1 VAL A 216     -44.793  19.117  21.683  1.00  0.00           C  
ATOM   3454  CG2 VAL A 216     -45.118  21.151  23.107  1.00  0.00           C  
ATOM   3455  H   VAL A 216     -44.475  23.149  21.191  1.00  0.00           H  
ATOM   3456  HA  VAL A 216     -42.721  21.008  21.932  1.00  0.00           H  
ATOM   3457  HB  VAL A 216     -45.632  20.948  21.032  1.00  0.00           H  
ATOM   3458 1HG1 VAL A 216     -45.743  18.723  22.045  1.00  0.00           H  
ATOM   3459 2HG1 VAL A 216     -44.622  18.771  20.663  1.00  0.00           H  
ATOM   3460 3HG1 VAL A 216     -43.986  18.764  22.326  1.00  0.00           H  
ATOM   3461 1HG2 VAL A 216     -46.062  20.737  23.459  1.00  0.00           H  
ATOM   3462 2HG2 VAL A 216     -44.314  20.845  23.777  1.00  0.00           H  
ATOM   3463 3HG2 VAL A 216     -45.182  22.239  23.090  1.00  0.00           H  
ATOM   3464  N   LYS A 217     -43.765  21.047  18.809  1.00  0.00           N  
ATOM   3465  CA  LYS A 217     -43.495  20.490  17.488  1.00  0.00           C  
ATOM   3466  C   LYS A 217     -42.036  20.685  17.097  1.00  0.00           C  
ATOM   3467  O   LYS A 217     -41.407  19.786  16.539  1.00  0.00           O  
ATOM   3468  CB  LYS A 217     -44.410  21.126  16.441  1.00  0.00           C  
ATOM   3469  CG  LYS A 217     -44.213  20.595  15.027  1.00  0.00           C  
ATOM   3470  CD  LYS A 217     -44.574  19.120  14.935  1.00  0.00           C  
ATOM   3471  CE  LYS A 217     -44.670  18.662  13.488  1.00  0.00           C  
ATOM   3472  NZ  LYS A 217     -43.374  18.810  12.771  1.00  0.00           N  
ATOM   3473  H   LYS A 217     -44.423  21.802  18.938  1.00  0.00           H  
ATOM   3474  HA  LYS A 217     -43.692  19.418  17.518  1.00  0.00           H  
ATOM   3475 1HB  LYS A 217     -45.451  20.960  16.718  1.00  0.00           H  
ATOM   3476 2HB  LYS A 217     -44.245  22.203  16.419  1.00  0.00           H  
ATOM   3477 1HG  LYS A 217     -44.841  21.158  14.336  1.00  0.00           H  
ATOM   3478 2HG  LYS A 217     -43.172  20.724  14.732  1.00  0.00           H  
ATOM   3479 1HD  LYS A 217     -43.815  18.527  15.447  1.00  0.00           H  
ATOM   3480 2HD  LYS A 217     -45.534  18.950  15.424  1.00  0.00           H  
ATOM   3481 1HE  LYS A 217     -44.970  17.615  13.457  1.00  0.00           H  
ATOM   3482 2HE  LYS A 217     -45.427  19.250  12.969  1.00  0.00           H  
ATOM   3483 1HZ  LYS A 217     -43.479  18.496  11.816  1.00  0.00           H  
ATOM   3484 2HZ  LYS A 217     -43.094  19.781  12.777  1.00  0.00           H  
ATOM   3485 3HZ  LYS A 217     -42.668  18.254  13.231  1.00  0.00           H  
ATOM   3486  N   HIS A 218     -41.544  21.899  17.419  1.00  0.00           N  
ATOM   3487  CA  HIS A 218     -40.157  22.215  17.099  1.00  0.00           C  
ATOM   3488  C   HIS A 218     -39.197  21.286  17.833  1.00  0.00           C  
ATOM   3489  O   HIS A 218     -38.208  20.824  17.264  1.00  0.00           O  
ATOM   3490  CB  HIS A 218     -39.838  23.671  17.453  1.00  0.00           C  
ATOM   3491  CG  HIS A 218     -38.443  24.085  17.097  1.00  0.00           C  
ATOM   3492  ND1 HIS A 218     -38.027  24.253  15.793  1.00  0.00           N  
ATOM   3493  CD2 HIS A 218     -37.370  24.362  17.874  1.00  0.00           C  
ATOM   3494  CE1 HIS A 218     -36.757  24.618  15.784  1.00  0.00           C  
ATOM   3495  NE2 HIS A 218     -36.335  24.691  17.034  1.00  0.00           N  
ATOM   3496  H   HIS A 218     -42.146  22.568  17.877  1.00  0.00           H  
ATOM   3497  HA  HIS A 218     -39.991  22.083  16.030  1.00  0.00           H  
ATOM   3498 1HB  HIS A 218     -40.533  24.332  16.934  1.00  0.00           H  
ATOM   3499 2HB  HIS A 218     -39.977  23.825  18.522  1.00  0.00           H  
ATOM   3500  HD2 HIS A 218     -37.334  24.330  18.964  1.00  0.00           H  
ATOM   3501  HE1 HIS A 218     -36.159  24.824  14.897  1.00  0.00           H  
ATOM   3502  HE2 HIS A 218     -35.404  24.947  17.329  1.00  0.00           H  
ATOM   3503  N   VAL A 219     -39.545  21.045  19.113  1.00  0.00           N  
ATOM   3504  CA  VAL A 219     -38.711  20.169  19.927  1.00  0.00           C  
ATOM   3505  C   VAL A 219     -38.661  18.761  19.348  1.00  0.00           C  
ATOM   3506  O   VAL A 219     -37.605  18.129  19.317  1.00  0.00           O  
ATOM   3507  CB  VAL A 219     -39.247  20.110  21.369  1.00  0.00           C  
ATOM   3508  CG1 VAL A 219     -38.507  19.048  22.170  1.00  0.00           C  
ATOM   3509  CG2 VAL A 219     -39.112  21.474  22.028  1.00  0.00           C  
ATOM   3510  H   VAL A 219     -40.379  21.475  19.485  1.00  0.00           H  
ATOM   3511  HA  VAL A 219     -37.698  20.575  19.946  1.00  0.00           H  
ATOM   3512  HB  VAL A 219     -40.297  19.819  21.345  1.00  0.00           H  
ATOM   3513 1HG1 VAL A 219     -38.899  19.020  23.187  1.00  0.00           H  
ATOM   3514 2HG1 VAL A 219     -38.647  18.075  21.700  1.00  0.00           H  
ATOM   3515 3HG1 VAL A 219     -37.444  19.289  22.198  1.00  0.00           H  
ATOM   3516 1HG2 VAL A 219     -39.493  21.425  23.048  1.00  0.00           H  
ATOM   3517 2HG2 VAL A 219     -38.062  21.766  22.047  1.00  0.00           H  
ATOM   3518 3HG2 VAL A 219     -39.683  22.210  21.462  1.00  0.00           H  
ATOM   3519  N   SER A 220     -39.852  18.315  18.900  1.00  0.00           N  
ATOM   3520  CA  SER A 220     -39.942  16.980  18.320  1.00  0.00           C  
ATOM   3521  C   SER A 220     -39.077  16.862  17.072  1.00  0.00           C  
ATOM   3522  O   SER A 220     -38.405  15.852  16.864  1.00  0.00           O  
ATOM   3523  CB  SER A 220     -41.383  16.654  17.980  1.00  0.00           C  
ATOM   3524  OG  SER A 220     -41.491  15.373  17.423  1.00  0.00           O  
ATOM   3525  H   SER A 220     -40.661  18.915  18.974  1.00  0.00           H  
ATOM   3526  HA  SER A 220     -39.582  16.258  19.056  1.00  0.00           H  
ATOM   3527 1HB  SER A 220     -41.992  16.714  18.882  1.00  0.00           H  
ATOM   3528 2HB  SER A 220     -41.767  17.392  17.277  1.00  0.00           H  
ATOM   3529  HG  SER A 220     -42.424  15.242  17.237  1.00  0.00           H  
ATOM   3530  N   ASP A 221     -39.135  17.943  16.266  1.00  0.00           N  
ATOM   3531  CA  ASP A 221     -38.351  17.958  15.036  1.00  0.00           C  
ATOM   3532  C   ASP A 221     -36.860  17.872  15.333  1.00  0.00           C  
ATOM   3533  O   ASP A 221     -36.121  17.163  14.649  1.00  0.00           O  
ATOM   3534  CB  ASP A 221     -38.645  19.224  14.228  1.00  0.00           C  
ATOM   3535  CG  ASP A 221     -40.028  19.214  13.592  1.00  0.00           C  
ATOM   3536  OD1 ASP A 221     -40.620  18.163  13.521  1.00  0.00           O  
ATOM   3537  OD2 ASP A 221     -40.480  20.257  13.183  1.00  0.00           O  
ATOM   3538  H   ASP A 221     -39.721  18.722  16.530  1.00  0.00           H  
ATOM   3539  HA  ASP A 221     -38.630  17.090  14.437  1.00  0.00           H  
ATOM   3540 1HB  ASP A 221     -38.566  20.097  14.877  1.00  0.00           H  
ATOM   3541 2HB  ASP A 221     -37.899  19.334  13.440  1.00  0.00           H  
ATOM   3542  N   ILE A 222     -36.468  18.627  16.380  1.00  0.00           N  
ATOM   3543  CA  ILE A 222     -35.064  18.633  16.769  1.00  0.00           C  
ATOM   3544  C   ILE A 222     -34.605  17.245  17.199  1.00  0.00           C  
ATOM   3545  O   ILE A 222     -33.506  16.810  16.857  1.00  0.00           O  
ATOM   3546  CB  ILE A 222     -34.815  19.634  17.912  1.00  0.00           C  
ATOM   3547  CG1 ILE A 222     -35.101  21.063  17.443  1.00  0.00           C  
ATOM   3548  CG2 ILE A 222     -33.388  19.514  18.424  1.00  0.00           C  
ATOM   3549  CD1 ILE A 222     -34.225  21.515  16.297  1.00  0.00           C  
ATOM   3550  H   ILE A 222     -37.157  19.174  16.876  1.00  0.00           H  
ATOM   3551  HA  ILE A 222     -34.468  18.937  15.909  1.00  0.00           H  
ATOM   3552  HB  ILE A 222     -35.503  19.428  18.732  1.00  0.00           H  
ATOM   3553 1HG1 ILE A 222     -36.141  21.141  17.129  1.00  0.00           H  
ATOM   3554 2HG1 ILE A 222     -34.958  21.754  18.273  1.00  0.00           H  
ATOM   3555 1HG2 ILE A 222     -33.229  20.228  19.231  1.00  0.00           H  
ATOM   3556 2HG2 ILE A 222     -33.219  18.504  18.795  1.00  0.00           H  
ATOM   3557 3HG2 ILE A 222     -32.692  19.723  17.612  1.00  0.00           H  
ATOM   3558 1HD1 ILE A 222     -34.486  22.537  16.020  1.00  0.00           H  
ATOM   3559 2HD1 ILE A 222     -33.178  21.478  16.602  1.00  0.00           H  
ATOM   3560 3HD1 ILE A 222     -34.377  20.859  15.441  1.00  0.00           H  
ATOM   3561  N   MET A 223     -35.503  16.587  17.960  1.00  0.00           N  
ATOM   3562  CA  MET A 223     -35.187  15.245  18.438  1.00  0.00           C  
ATOM   3563  C   MET A 223     -34.997  14.279  17.276  1.00  0.00           C  
ATOM   3564  O   MET A 223     -34.186  13.355  17.350  1.00  0.00           O  
ATOM   3565  CB  MET A 223     -36.286  14.745  19.373  1.00  0.00           C  
ATOM   3566  CG  MET A 223     -36.336  15.451  20.721  1.00  0.00           C  
ATOM   3567  SD  MET A 223     -37.484  14.671  21.872  1.00  0.00           S  
ATOM   3568  CE  MET A 223     -39.055  15.188  21.186  1.00  0.00           C  
ATOM   3569  H   MET A 223     -36.380  17.036  18.186  1.00  0.00           H  
ATOM   3570  HA  MET A 223     -34.248  15.287  18.990  1.00  0.00           H  
ATOM   3571 1HB  MET A 223     -37.256  14.871  18.894  1.00  0.00           H  
ATOM   3572 2HB  MET A 223     -36.148  13.679  19.559  1.00  0.00           H  
ATOM   3573 1HG  MET A 223     -35.343  15.448  21.169  1.00  0.00           H  
ATOM   3574 2HG  MET A 223     -36.642  16.487  20.577  1.00  0.00           H  
ATOM   3575 1HE  MET A 223     -39.867  14.784  21.790  1.00  0.00           H  
ATOM   3576 2HE  MET A 223     -39.110  16.278  21.184  1.00  0.00           H  
ATOM   3577 3HE  MET A 223     -39.145  14.819  20.163  1.00  0.00           H  
ATOM   3578  N   LEU A 224     -35.653  14.383  16.201  1.00  0.00           N  
ATOM   3579  CA  LEU A 224     -35.250  13.336  15.276  1.00  0.00           C  
ATOM   3580  C   LEU A 224     -33.705  13.192  15.202  1.00  0.00           C  
ATOM   3581  O   LEU A 224     -33.186  12.120  14.891  1.00  0.00           O  
ATOM   3582  CB  LEU A 224     -35.817  13.635  13.883  1.00  0.00           C  
ATOM   3583  CG  LEU A 224     -37.341  13.525  13.748  1.00  0.00           C  
ATOM   3584  CD1 LEU A 224     -37.765  14.004  12.366  1.00  0.00           C  
ATOM   3585  CD2 LEU A 224     -37.769  12.084  13.982  1.00  0.00           C  
ATOM   3586  H   LEU A 224     -36.332  15.124  16.109  1.00  0.00           H  
ATOM   3587  HA  LEU A 224     -35.660  12.389  15.626  1.00  0.00           H  
ATOM   3588 1HB  LEU A 224     -35.532  14.648  13.602  1.00  0.00           H  
ATOM   3589 2HB  LEU A 224     -35.370  12.943  13.169  1.00  0.00           H  
ATOM   3590  HG  LEU A 224     -37.820  14.170  14.485  1.00  0.00           H  
ATOM   3591 1HD1 LEU A 224     -38.848  13.926  12.270  1.00  0.00           H  
ATOM   3592 2HD1 LEU A 224     -37.463  15.043  12.233  1.00  0.00           H  
ATOM   3593 3HD1 LEU A 224     -37.288  13.387  11.605  1.00  0.00           H  
ATOM   3594 1HD2 LEU A 224     -38.853  12.006  13.887  1.00  0.00           H  
ATOM   3595 2HD2 LEU A 224     -37.292  11.438  13.245  1.00  0.00           H  
ATOM   3596 3HD2 LEU A 224     -37.470  11.774  14.983  1.00  0.00           H  
ATOM   3597  N   SER A 225     -32.955  14.274  15.487  1.00  0.00           N  
ATOM   3598  CA  SER A 225     -31.490  14.274  15.275  1.00  0.00           C  
ATOM   3599  C   SER A 225     -30.648  14.711  16.494  1.00  0.00           C  
ATOM   3600  O   SER A 225     -29.596  15.331  16.343  1.00  0.00           O  
ATOM   3601  CB  SER A 225     -31.160  15.179  14.104  1.00  0.00           C  
ATOM   3602  OG  SER A 225     -31.766  14.718  12.927  1.00  0.00           O  
ATOM   3603  H   SER A 225     -33.404  15.101  15.854  1.00  0.00           H  
ATOM   3604  HA  SER A 225     -31.175  13.257  15.034  1.00  0.00           H  
ATOM   3605 1HB  SER A 225     -31.501  16.191  14.319  1.00  0.00           H  
ATOM   3606 2HB  SER A 225     -30.080  15.219  13.968  1.00  0.00           H  
ATOM   3607  HG  SER A 225     -31.512  15.338  12.239  1.00  0.00           H  
ATOM   3608  N   SER A 226     -31.094  14.397  17.717  1.00  0.00           N  
ATOM   3609  CA  SER A 226     -30.449  14.967  18.915  1.00  0.00           C  
ATOM   3610  C   SER A 226     -29.963  13.904  19.944  1.00  0.00           C  
ATOM   3611  O   SER A 226     -30.484  12.789  19.991  1.00  0.00           O  
ATOM   3612  CB  SER A 226     -31.417  15.918  19.593  1.00  0.00           C  
ATOM   3613  OG  SER A 226     -31.743  16.988  18.750  1.00  0.00           O  
ATOM   3614  H   SER A 226     -31.877  13.765  17.808  1.00  0.00           H  
ATOM   3615  HA  SER A 226     -29.568  15.528  18.600  1.00  0.00           H  
ATOM   3616 1HB  SER A 226     -32.323  15.379  19.868  1.00  0.00           H  
ATOM   3617 2HB  SER A 226     -30.970  16.297  20.511  1.00  0.00           H  
ATOM   3618  HG  SER A 226     -32.409  16.655  18.144  1.00  0.00           H  
ATOM   3619  N   ASP A 227     -28.955  14.289  20.756  1.00  0.00           N  
ATOM   3620  CA  ASP A 227     -29.030  13.011  21.497  1.00  0.00           C  
ATOM   3621  C   ASP A 227     -29.982  13.130  22.686  1.00  0.00           C  
ATOM   3622  O   ASP A 227     -30.794  14.052  22.753  1.00  0.00           O  
ATOM   3623  CB  ASP A 227     -27.645  12.584  21.989  1.00  0.00           C  
ATOM   3624  CG  ASP A 227     -27.078  13.519  23.049  1.00  0.00           C  
ATOM   3625  OD1 ASP A 227     -27.781  14.410  23.465  1.00  0.00           O  
ATOM   3626  OD2 ASP A 227     -25.948  13.334  23.432  1.00  0.00           O  
ATOM   3627  H   ASP A 227     -28.532  15.196  20.618  1.00  0.00           H  
ATOM   3628  HA  ASP A 227     -29.412  12.243  20.824  1.00  0.00           H  
ATOM   3629 1HB  ASP A 227     -27.701  11.578  22.406  1.00  0.00           H  
ATOM   3630 2HB  ASP A 227     -26.953  12.551  21.147  1.00  0.00           H  
ATOM   3631  N   ASP A 228     -29.883  12.195  23.629  1.00  0.00           N  
ATOM   3632  CA  ASP A 228     -30.909  12.060  24.661  1.00  0.00           C  
ATOM   3633  C   ASP A 228     -30.819  13.146  25.746  1.00  0.00           C  
ATOM   3634  O   ASP A 228     -31.838  13.642  26.228  1.00  0.00           O  
ATOM   3635  CB  ASP A 228     -30.810  10.679  25.313  1.00  0.00           C  
ATOM   3636  CG  ASP A 228     -31.219   9.550  24.375  1.00  0.00           C  
ATOM   3637  OD1 ASP A 228     -32.391   9.416  24.115  1.00  0.00           O  
ATOM   3638  OD2 ASP A 228     -30.355   8.834  23.929  1.00  0.00           O  
ATOM   3639  H   ASP A 228     -29.087  11.574  23.625  1.00  0.00           H  
ATOM   3640  HA  ASP A 228     -31.888  12.154  24.189  1.00  0.00           H  
ATOM   3641 1HB  ASP A 228     -29.786  10.505  25.643  1.00  0.00           H  
ATOM   3642 2HB  ASP A 228     -31.449  10.647  26.196  1.00  0.00           H  
ATOM   3643  N   LYS A 229     -29.602  13.555  26.173  1.00  0.00           N  
ATOM   3644  CA  LYS A 229     -29.588  14.595  27.195  1.00  0.00           C  
ATOM   3645  C   LYS A 229     -30.154  15.903  26.658  1.00  0.00           C  
ATOM   3646  O   LYS A 229     -30.907  16.593  27.345  1.00  0.00           O  
ATOM   3647  CB  LYS A 229     -28.167  14.812  27.718  1.00  0.00           C  
ATOM   3648  CG  LYS A 229     -27.628  13.667  28.566  1.00  0.00           C  
ATOM   3649  CD  LYS A 229     -26.207  13.947  29.032  1.00  0.00           C  
ATOM   3650  CE  LYS A 229     -25.662  12.800  29.870  1.00  0.00           C  
ATOM   3651  NZ  LYS A 229     -24.259  13.043  30.301  1.00  0.00           N  
ATOM   3652  H   LYS A 229     -28.775  13.134  25.776  1.00  0.00           H  
ATOM   3653  HA  LYS A 229     -30.220  14.274  28.024  1.00  0.00           H  
ATOM   3654 1HB  LYS A 229     -27.488  14.955  26.878  1.00  0.00           H  
ATOM   3655 2HB  LYS A 229     -28.137  15.719  28.322  1.00  0.00           H  
ATOM   3656 1HG  LYS A 229     -28.267  13.528  29.439  1.00  0.00           H  
ATOM   3657 2HG  LYS A 229     -27.635  12.748  27.982  1.00  0.00           H  
ATOM   3658 1HD  LYS A 229     -25.561  14.092  28.165  1.00  0.00           H  
ATOM   3659 2HD  LYS A 229     -26.193  14.859  29.629  1.00  0.00           H  
ATOM   3660 1HE  LYS A 229     -26.284  12.670  30.755  1.00  0.00           H  
ATOM   3661 2HE  LYS A 229     -25.696  11.878  29.291  1.00  0.00           H  
ATOM   3662 1HZ  LYS A 229     -23.935  12.261  30.853  1.00  0.00           H  
ATOM   3663 2HZ  LYS A 229     -23.669  13.147  29.487  1.00  0.00           H  
ATOM   3664 3HZ  LYS A 229     -24.218  13.886  30.856  1.00  0.00           H  
ATOM   3665  N   LYS A 230     -29.750  16.197  25.405  1.00  0.00           N  
ATOM   3666  CA  LYS A 230     -30.221  17.423  24.772  1.00  0.00           C  
ATOM   3667  C   LYS A 230     -31.736  17.414  24.616  1.00  0.00           C  
ATOM   3668  O   LYS A 230     -32.399  18.426  24.845  1.00  0.00           O  
ATOM   3669  CB  LYS A 230     -29.553  17.614  23.410  1.00  0.00           C  
ATOM   3670  CG  LYS A 230     -28.076  17.976  23.479  1.00  0.00           C  
ATOM   3671  CD  LYS A 230     -27.502  18.225  22.092  1.00  0.00           C  
ATOM   3672  CE  LYS A 230     -26.060  18.706  22.167  1.00  0.00           C  
ATOM   3673  NZ  LYS A 230     -25.152  17.659  22.710  1.00  0.00           N  
ATOM   3674  H   LYS A 230     -29.128  15.561  24.927  1.00  0.00           H  
ATOM   3675  HA  LYS A 230     -29.957  18.266  25.412  1.00  0.00           H  
ATOM   3676 1HB  LYS A 230     -29.646  16.697  22.827  1.00  0.00           H  
ATOM   3677 2HB  LYS A 230     -30.066  18.404  22.861  1.00  0.00           H  
ATOM   3678 1HG  LYS A 230     -27.949  18.876  24.083  1.00  0.00           H  
ATOM   3679 2HG  LYS A 230     -27.524  17.164  23.951  1.00  0.00           H  
ATOM   3680 1HD  LYS A 230     -27.539  17.302  21.512  1.00  0.00           H  
ATOM   3681 2HD  LYS A 230     -28.100  18.980  21.581  1.00  0.00           H  
ATOM   3682 1HE  LYS A 230     -25.718  18.985  21.172  1.00  0.00           H  
ATOM   3683 2HE  LYS A 230     -26.002  19.586  22.807  1.00  0.00           H  
ATOM   3684 1HZ  LYS A 230     -24.208  18.017  22.744  1.00  0.00           H  
ATOM   3685 2HZ  LYS A 230     -25.449  17.406  23.642  1.00  0.00           H  
ATOM   3686 3HZ  LYS A 230     -25.182  16.845  22.114  1.00  0.00           H  
ATOM   3687  N   THR A 231     -32.236  16.227  24.217  1.00  0.00           N  
ATOM   3688  CA  THR A 231     -33.674  16.084  24.030  1.00  0.00           C  
ATOM   3689  C   THR A 231     -34.425  16.314  25.336  1.00  0.00           C  
ATOM   3690  O   THR A 231     -35.471  16.963  25.356  1.00  0.00           O  
ATOM   3691  CB  THR A 231     -34.025  14.694  23.469  1.00  0.00           C  
ATOM   3692  OG1 THR A 231     -33.405  14.522  22.189  1.00  0.00           O  
ATOM   3693  CG2 THR A 231     -35.532  14.542  23.324  1.00  0.00           C  
ATOM   3694  H   THR A 231     -31.603  15.456  24.055  1.00  0.00           H  
ATOM   3695  HA  THR A 231     -34.006  16.837  23.314  1.00  0.00           H  
ATOM   3696  HB  THR A 231     -33.652  13.924  24.145  1.00  0.00           H  
ATOM   3697  HG1 THR A 231     -32.482  14.286  22.310  1.00  0.00           H  
ATOM   3698 1HG2 THR A 231     -35.761  13.553  22.927  1.00  0.00           H  
ATOM   3699 2HG2 THR A 231     -36.005  14.661  24.298  1.00  0.00           H  
ATOM   3700 3HG2 THR A 231     -35.909  15.303  22.642  1.00  0.00           H  
ATOM   3701  N   GLU A 232     -33.834  15.750  26.410  1.00  0.00           N  
ATOM   3702  CA  GLU A 232     -34.452  15.896  27.722  1.00  0.00           C  
ATOM   3703  C   GLU A 232     -34.518  17.359  28.140  1.00  0.00           C  
ATOM   3704  O   GLU A 232     -35.520  17.812  28.692  1.00  0.00           O  
ATOM   3705  CB  GLU A 232     -33.678  15.091  28.769  1.00  0.00           C  
ATOM   3706  CG  GLU A 232     -34.285  15.126  30.164  1.00  0.00           C  
ATOM   3707  CD  GLU A 232     -33.542  14.265  31.147  1.00  0.00           C  
ATOM   3708  OE1 GLU A 232     -32.974  13.282  30.736  1.00  0.00           O  
ATOM   3709  OE2 GLU A 232     -33.542  14.591  32.311  1.00  0.00           O  
ATOM   3710  H   GLU A 232     -32.974  15.235  26.284  1.00  0.00           H  
ATOM   3711  HA  GLU A 232     -35.471  15.512  27.670  1.00  0.00           H  
ATOM   3712 1HB  GLU A 232     -33.619  14.049  28.456  1.00  0.00           H  
ATOM   3713 2HB  GLU A 232     -32.658  15.470  28.838  1.00  0.00           H  
ATOM   3714 1HG  GLU A 232     -34.282  16.155  30.525  1.00  0.00           H  
ATOM   3715 2HG  GLU A 232     -35.320  14.793  30.107  1.00  0.00           H  
ATOM   3716  N   LEU A 233     -33.403  18.059  27.847  1.00  0.00           N  
ATOM   3717  CA  LEU A 233     -33.337  19.474  28.194  1.00  0.00           C  
ATOM   3718  C   LEU A 233     -34.407  20.272  27.457  1.00  0.00           C  
ATOM   3719  O   LEU A 233     -35.042  21.156  28.032  1.00  0.00           O  
ATOM   3720  CB  LEU A 233     -31.950  20.038  27.862  1.00  0.00           C  
ATOM   3721  CG  LEU A 233     -30.799  19.531  28.739  1.00  0.00           C  
ATOM   3722  CD1 LEU A 233     -29.474  20.030  28.178  1.00  0.00           C  
ATOM   3723  CD2 LEU A 233     -31.001  20.009  30.169  1.00  0.00           C  
ATOM   3724  H   LEU A 233     -32.633  17.590  27.392  1.00  0.00           H  
ATOM   3725  HA  LEU A 233     -33.510  19.576  29.265  1.00  0.00           H  
ATOM   3726 1HB  LEU A 233     -31.713  19.790  26.829  1.00  0.00           H  
ATOM   3727 2HB  LEU A 233     -31.985  21.123  27.955  1.00  0.00           H  
ATOM   3728  HG  LEU A 233     -30.779  18.441  28.720  1.00  0.00           H  
ATOM   3729 1HD1 LEU A 233     -28.656  19.669  28.801  1.00  0.00           H  
ATOM   3730 2HD1 LEU A 233     -29.346  19.657  27.161  1.00  0.00           H  
ATOM   3731 3HD1 LEU A 233     -29.470  21.119  28.169  1.00  0.00           H  
ATOM   3732 1HD2 LEU A 233     -30.183  19.647  30.793  1.00  0.00           H  
ATOM   3733 2HD2 LEU A 233     -31.019  21.098  30.190  1.00  0.00           H  
ATOM   3734 3HD2 LEU A 233     -31.946  19.623  30.552  1.00  0.00           H  
ATOM   3735  N   MET A 234     -34.564  19.909  26.168  1.00  0.00           N  
ATOM   3736  CA  MET A 234     -35.558  20.595  25.350  1.00  0.00           C  
ATOM   3737  C   MET A 234     -36.962  20.390  25.903  1.00  0.00           C  
ATOM   3738  O   MET A 234     -37.767  21.320  25.939  1.00  0.00           O  
ATOM   3739  CB  MET A 234     -35.477  20.108  23.905  1.00  0.00           C  
ATOM   3740  CG  MET A 234     -36.483  20.759  22.965  1.00  0.00           C  
ATOM   3741  SD  MET A 234     -38.098  19.957  23.011  1.00  0.00           S  
ATOM   3742  CE  MET A 234     -37.731  18.410  22.189  1.00  0.00           C  
ATOM   3743  H   MET A 234     -33.990  19.168  25.792  1.00  0.00           H  
ATOM   3744  HA  MET A 234     -35.346  21.663  25.373  1.00  0.00           H  
ATOM   3745 1HB  MET A 234     -34.480  20.300  23.511  1.00  0.00           H  
ATOM   3746 2HB  MET A 234     -35.640  19.030  23.873  1.00  0.00           H  
ATOM   3747 1HG  MET A 234     -36.610  21.806  23.237  1.00  0.00           H  
ATOM   3748 2HG  MET A 234     -36.106  20.716  21.943  1.00  0.00           H  
ATOM   3749 1HE  MET A 234     -38.634  17.801  22.140  1.00  0.00           H  
ATOM   3750 2HE  MET A 234     -37.371  18.610  21.179  1.00  0.00           H  
ATOM   3751 3HE  MET A 234     -36.962  17.874  22.748  1.00  0.00           H  
ATOM   3752  N   LEU A 235     -37.202  19.131  26.325  1.00  0.00           N  
ATOM   3753  CA  LEU A 235     -38.510  18.802  26.878  1.00  0.00           C  
ATOM   3754  C   LEU A 235     -38.796  19.611  28.137  1.00  0.00           C  
ATOM   3755  O   LEU A 235     -39.910  20.093  28.336  1.00  0.00           O  
ATOM   3756  CB  LEU A 235     -38.588  17.304  27.197  1.00  0.00           C  
ATOM   3757  CG  LEU A 235     -38.607  16.365  25.983  1.00  0.00           C  
ATOM   3758  CD1 LEU A 235     -38.500  14.922  26.455  1.00  0.00           C  
ATOM   3759  CD2 LEU A 235     -39.886  16.588  25.189  1.00  0.00           C  
ATOM   3760  H   LEU A 235     -36.470  18.439  26.250  1.00  0.00           H  
ATOM   3761  HA  LEU A 235     -39.270  19.043  26.136  1.00  0.00           H  
ATOM   3762 1HB  LEU A 235     -37.730  17.034  27.811  1.00  0.00           H  
ATOM   3763 2HB  LEU A 235     -39.494  17.118  27.773  1.00  0.00           H  
ATOM   3764  HG  LEU A 235     -37.745  16.573  25.349  1.00  0.00           H  
ATOM   3765 1HD1 LEU A 235     -38.513  14.255  25.593  1.00  0.00           H  
ATOM   3766 2HD1 LEU A 235     -37.568  14.786  27.003  1.00  0.00           H  
ATOM   3767 3HD1 LEU A 235     -39.342  14.689  27.106  1.00  0.00           H  
ATOM   3768 1HD2 LEU A 235     -39.899  15.922  24.326  1.00  0.00           H  
ATOM   3769 2HD2 LEU A 235     -40.748  16.379  25.822  1.00  0.00           H  
ATOM   3770 3HD2 LEU A 235     -39.927  17.623  24.849  1.00  0.00           H  
ATOM   3771  N   ARG A 236     -37.735  19.726  28.961  1.00  0.00           N  
ATOM   3772  CA  ARG A 236     -37.875  20.478  30.203  1.00  0.00           C  
ATOM   3773  C   ARG A 236     -38.213  21.937  29.927  1.00  0.00           C  
ATOM   3774  O   ARG A 236     -39.050  22.530  30.609  1.00  0.00           O  
ATOM   3775  CB  ARG A 236     -36.595  20.403  31.022  1.00  0.00           C  
ATOM   3776  CG  ARG A 236     -36.310  19.044  31.640  1.00  0.00           C  
ATOM   3777  CD  ARG A 236     -35.062  19.057  32.445  1.00  0.00           C  
ATOM   3778  NE  ARG A 236     -34.740  17.740  32.970  1.00  0.00           N  
ATOM   3779  CZ  ARG A 236     -35.253  17.222  34.103  1.00  0.00           C  
ATOM   3780  NH1 ARG A 236     -36.108  17.920  34.817  1.00  0.00           N  
ATOM   3781  NH2 ARG A 236     -34.897  16.011  34.496  1.00  0.00           N  
ATOM   3782  H   ARG A 236     -36.861  19.290  28.704  1.00  0.00           H  
ATOM   3783  HA  ARG A 236     -38.686  20.038  30.784  1.00  0.00           H  
ATOM   3784 1HB  ARG A 236     -35.745  20.664  30.393  1.00  0.00           H  
ATOM   3785 2HB  ARG A 236     -36.639  21.132  31.832  1.00  0.00           H  
ATOM   3786 1HG  ARG A 236     -37.136  18.761  32.293  1.00  0.00           H  
ATOM   3787 2HG  ARG A 236     -36.201  18.300  30.850  1.00  0.00           H  
ATOM   3788 1HD  ARG A 236     -34.231  19.388  31.822  1.00  0.00           H  
ATOM   3789 2HD  ARG A 236     -35.178  19.740  33.286  1.00  0.00           H  
ATOM   3790  HE  ARG A 236     -34.086  17.173  32.447  1.00  0.00           H  
ATOM   3791 1HH1 ARG A 236     -36.380  18.845  34.516  1.00  0.00           H  
ATOM   3792 2HH1 ARG A 236     -36.492  17.532  35.666  1.00  0.00           H  
ATOM   3793 1HH2 ARG A 236     -34.240  15.474  33.947  1.00  0.00           H  
ATOM   3794 2HH2 ARG A 236     -35.281  15.623  35.345  1.00  0.00           H  
ATOM   3795  N   LEU A 237     -37.521  22.472  28.900  1.00  0.00           N  
ATOM   3796  CA  LEU A 237     -37.752  23.864  28.532  1.00  0.00           C  
ATOM   3797  C   LEU A 237     -39.191  24.083  28.084  1.00  0.00           C  
ATOM   3798  O   LEU A 237     -39.816  25.084  28.435  1.00  0.00           O  
ATOM   3799  CB  LEU A 237     -36.792  24.283  27.412  1.00  0.00           C  
ATOM   3800  CG  LEU A 237     -36.842  25.763  27.012  1.00  0.00           C  
ATOM   3801  CD1 LEU A 237     -38.046  26.005  26.111  1.00  0.00           C  
ATOM   3802  CD2 LEU A 237     -36.914  26.626  28.263  1.00  0.00           C  
ATOM   3803  H   LEU A 237     -36.855  21.898  28.404  1.00  0.00           H  
ATOM   3804  HA  LEU A 237     -37.566  24.488  29.406  1.00  0.00           H  
ATOM   3805 1HB  LEU A 237     -35.774  24.060  27.726  1.00  0.00           H  
ATOM   3806 2HB  LEU A 237     -37.014  23.692  26.524  1.00  0.00           H  
ATOM   3807  HG  LEU A 237     -35.946  26.018  26.446  1.00  0.00           H  
ATOM   3808 1HD1 LEU A 237     -38.082  27.057  25.826  1.00  0.00           H  
ATOM   3809 2HD1 LEU A 237     -37.959  25.390  25.215  1.00  0.00           H  
ATOM   3810 3HD1 LEU A 237     -38.958  25.743  26.645  1.00  0.00           H  
ATOM   3811 1HD2 LEU A 237     -36.949  27.678  27.978  1.00  0.00           H  
ATOM   3812 2HD2 LEU A 237     -37.810  26.373  28.829  1.00  0.00           H  
ATOM   3813 3HD2 LEU A 237     -36.033  26.446  28.879  1.00  0.00           H  
ATOM   3814  N   VAL A 238     -39.672  23.098  27.297  1.00  0.00           N  
ATOM   3815  CA  VAL A 238     -41.039  23.186  26.799  1.00  0.00           C  
ATOM   3816  C   VAL A 238     -42.044  23.185  27.945  1.00  0.00           C  
ATOM   3817  O   VAL A 238     -43.020  23.935  27.929  1.00  0.00           O  
ATOM   3818  CB  VAL A 238     -41.341  22.008  25.854  1.00  0.00           C  
ATOM   3819  CG1 VAL A 238     -42.819  21.981  25.492  1.00  0.00           C  
ATOM   3820  CG2 VAL A 238     -40.481  22.113  24.605  1.00  0.00           C  
ATOM   3821  H   VAL A 238     -39.075  22.317  27.067  1.00  0.00           H  
ATOM   3822  HA  VAL A 238     -41.146  24.118  26.242  1.00  0.00           H  
ATOM   3823  HB  VAL A 238     -41.120  21.074  26.371  1.00  0.00           H  
ATOM   3824 1HG1 VAL A 238     -43.014  21.142  24.824  1.00  0.00           H  
ATOM   3825 2HG1 VAL A 238     -43.414  21.869  26.398  1.00  0.00           H  
ATOM   3826 3HG1 VAL A 238     -43.087  22.911  24.992  1.00  0.00           H  
ATOM   3827 1HG2 VAL A 238     -40.699  21.276  23.942  1.00  0.00           H  
ATOM   3828 2HG2 VAL A 238     -40.698  23.049  24.091  1.00  0.00           H  
ATOM   3829 3HG2 VAL A 238     -39.428  22.088  24.885  1.00  0.00           H  
ATOM   3830  N   GLU A 239     -41.748  22.309  28.927  1.00  0.00           N  
ATOM   3831  CA  GLU A 239     -42.630  22.210  30.084  1.00  0.00           C  
ATOM   3832  C   GLU A 239     -42.684  23.526  30.849  1.00  0.00           C  
ATOM   3833  O   GLU A 239     -43.750  23.955  31.291  1.00  0.00           O  
ATOM   3834  CB  GLU A 239     -42.166  21.088  31.015  1.00  0.00           C  
ATOM   3835  CG  GLU A 239     -42.365  19.686  30.457  1.00  0.00           C  
ATOM   3836  CD  GLU A 239     -41.826  18.613  31.362  1.00  0.00           C  
ATOM   3837  OE1 GLU A 239     -41.210  18.947  32.346  1.00  0.00           O  
ATOM   3838  OE2 GLU A 239     -42.032  17.459  31.070  1.00  0.00           O  
ATOM   3839  H   GLU A 239     -40.920  21.737  28.843  1.00  0.00           H  
ATOM   3840  HA  GLU A 239     -43.637  21.980  29.734  1.00  0.00           H  
ATOM   3841 1HB  GLU A 239     -41.106  21.212  31.235  1.00  0.00           H  
ATOM   3842 2HB  GLU A 239     -42.706  21.151  31.960  1.00  0.00           H  
ATOM   3843 1HG  GLU A 239     -43.431  19.515  30.304  1.00  0.00           H  
ATOM   3844 2HG  GLU A 239     -41.872  19.618  29.488  1.00  0.00           H  
ATOM   3845  N   ARG A 240     -41.486  24.132  30.976  1.00  0.00           N  
ATOM   3846  CA  ARG A 240     -41.400  25.401  31.688  1.00  0.00           C  
ATOM   3847  C   ARG A 240     -42.219  26.480  30.991  1.00  0.00           C  
ATOM   3848  O   ARG A 240     -42.903  27.271  31.641  1.00  0.00           O  
ATOM   3849  CB  ARG A 240     -39.953  25.858  31.795  1.00  0.00           C  
ATOM   3850  CG  ARG A 240     -39.752  27.185  32.511  1.00  0.00           C  
ATOM   3851  CD  ARG A 240     -40.188  27.115  33.929  1.00  0.00           C  
ATOM   3852  NE  ARG A 240     -39.343  26.228  34.713  1.00  0.00           N  
ATOM   3853  CZ  ARG A 240     -39.621  25.817  35.966  1.00  0.00           C  
ATOM   3854  NH1 ARG A 240     -40.721  26.220  36.562  1.00  0.00           N  
ATOM   3855  NH2 ARG A 240     -38.786  25.009  36.596  1.00  0.00           N  
ATOM   3856  H   ARG A 240     -40.669  23.694  30.575  1.00  0.00           H  
ATOM   3857  HA  ARG A 240     -41.796  25.261  32.694  1.00  0.00           H  
ATOM   3858 1HB  ARG A 240     -39.373  25.106  32.328  1.00  0.00           H  
ATOM   3859 2HB  ARG A 240     -39.527  25.954  30.797  1.00  0.00           H  
ATOM   3860 1HG  ARG A 240     -38.696  27.454  32.490  1.00  0.00           H  
ATOM   3861 2HG  ARG A 240     -40.334  27.960  32.011  1.00  0.00           H  
ATOM   3862 1HD  ARG A 240     -40.143  28.109  34.373  1.00  0.00           H  
ATOM   3863 2HD  ARG A 240     -41.211  26.743  33.978  1.00  0.00           H  
ATOM   3864  HE  ARG A 240     -38.488  25.897  34.288  1.00  0.00           H  
ATOM   3865 1HH1 ARG A 240     -41.359  26.839  36.080  1.00  0.00           H  
ATOM   3866 2HH1 ARG A 240     -40.929  25.912  37.501  1.00  0.00           H  
ATOM   3867 1HH2 ARG A 240     -37.940  24.698  36.138  1.00  0.00           H  
ATOM   3868 2HH2 ARG A 240     -38.994  24.701  37.534  1.00  0.00           H  
ATOM   3869  N   VAL A 241     -42.110  26.462  29.646  1.00  0.00           N  
ATOM   3870  CA  VAL A 241     -42.847  27.443  28.859  1.00  0.00           C  
ATOM   3871  C   VAL A 241     -44.350  27.287  29.050  1.00  0.00           C  
ATOM   3872  O   VAL A 241     -45.076  28.275  29.170  1.00  0.00           O  
ATOM   3873  CB  VAL A 241     -42.505  27.294  27.364  1.00  0.00           C  
ATOM   3874  CG1 VAL A 241     -43.415  28.174  26.519  1.00  0.00           C  
ATOM   3875  CG2 VAL A 241     -41.044  27.648  27.130  1.00  0.00           C  
ATOM   3876  H   VAL A 241     -41.519  25.769  29.210  1.00  0.00           H  
ATOM   3877  HA  VAL A 241     -42.554  28.441  29.187  1.00  0.00           H  
ATOM   3878  HB  VAL A 241     -42.683  26.263  27.061  1.00  0.00           H  
ATOM   3879 1HG1 VAL A 241     -43.159  28.056  25.466  1.00  0.00           H  
ATOM   3880 2HG1 VAL A 241     -44.452  27.879  26.676  1.00  0.00           H  
ATOM   3881 3HG1 VAL A 241     -43.285  29.216  26.809  1.00  0.00           H  
ATOM   3882 1HG2 VAL A 241     -40.809  27.540  26.072  1.00  0.00           H  
ATOM   3883 2HG2 VAL A 241     -40.865  28.678  27.439  1.00  0.00           H  
ATOM   3884 3HG2 VAL A 241     -40.410  26.979  27.713  1.00  0.00           H  
ATOM   3885  N   ALA A 242     -44.766  26.005  29.071  1.00  0.00           N  
ATOM   3886  CA  ALA A 242     -46.184  25.717  29.249  1.00  0.00           C  
ATOM   3887  C   ALA A 242     -46.685  26.228  30.594  1.00  0.00           C  
ATOM   3888  O   ALA A 242     -47.778  26.785  30.689  1.00  0.00           O  
ATOM   3889  CB  ALA A 242     -46.443  24.223  29.121  1.00  0.00           C  
ATOM   3890  H   ALA A 242     -44.086  25.266  28.963  1.00  0.00           H  
ATOM   3891  HA  ALA A 242     -46.736  26.239  28.467  1.00  0.00           H  
ATOM   3892 1HB  ALA A 242     -47.506  24.025  29.257  1.00  0.00           H  
ATOM   3893 2HB  ALA A 242     -46.133  23.884  28.132  1.00  0.00           H  
ATOM   3894 3HB  ALA A 242     -45.874  23.690  29.881  1.00  0.00           H  
ATOM   3895  N   GLU A 243     -45.829  26.007  31.613  1.00  0.00           N  
ATOM   3896  CA  GLU A 243     -46.188  26.449  32.955  1.00  0.00           C  
ATOM   3897  C   GLU A 243     -46.353  27.962  33.011  1.00  0.00           C  
ATOM   3898  O   GLU A 243     -47.276  28.473  33.645  1.00  0.00           O  
ATOM   3899  CB  GLU A 243     -45.128  26.005  33.965  1.00  0.00           C  
ATOM   3900  CG  GLU A 243     -45.447  26.362  35.410  1.00  0.00           C  
ATOM   3901  CD  GLU A 243     -44.421  25.845  36.380  1.00  0.00           C  
ATOM   3902  OE1 GLU A 243     -43.827  24.831  36.103  1.00  0.00           O  
ATOM   3903  OE2 GLU A 243     -44.232  26.465  37.400  1.00  0.00           O  
ATOM   3904  H   GLU A 243     -44.954  25.539  31.427  1.00  0.00           H  
ATOM   3905  HA  GLU A 243     -47.141  25.994  33.226  1.00  0.00           H  
ATOM   3906 1HB  GLU A 243     -45.002  24.923  33.908  1.00  0.00           H  
ATOM   3907 2HB  GLU A 243     -44.170  26.459  33.711  1.00  0.00           H  
ATOM   3908 1HG  GLU A 243     -45.502  27.447  35.501  1.00  0.00           H  
ATOM   3909 2HG  GLU A 243     -46.423  25.954  35.667  1.00  0.00           H  
ATOM   3910  N   LEU A 244     -45.414  28.639  32.317  1.00  0.00           N  
ATOM   3911  CA  LEU A 244     -45.459  30.095  32.289  1.00  0.00           C  
ATOM   3912  C   LEU A 244     -46.743  30.594  31.639  1.00  0.00           C  
ATOM   3913  O   LEU A 244     -47.358  31.550  32.111  1.00  0.00           O  
ATOM   3914  CB  LEU A 244     -44.246  30.648  31.530  1.00  0.00           C  
ATOM   3915  CG  LEU A 244     -44.155  32.177  31.445  1.00  0.00           C  
ATOM   3916  CD1 LEU A 244     -44.078  32.760  32.850  1.00  0.00           C  
ATOM   3917  CD2 LEU A 244     -42.936  32.568  30.623  1.00  0.00           C  
ATOM   3918  H   LEU A 244     -44.696  28.123  31.829  1.00  0.00           H  
ATOM   3919  HA  LEU A 244     -45.428  30.462  33.315  1.00  0.00           H  
ATOM   3920 1HB  LEU A 244     -43.340  30.289  32.015  1.00  0.00           H  
ATOM   3921 2HB  LEU A 244     -44.267  30.261  30.512  1.00  0.00           H  
ATOM   3922  HG  LEU A 244     -45.054  32.570  30.970  1.00  0.00           H  
ATOM   3923 1HD1 LEU A 244     -44.013  33.847  32.790  1.00  0.00           H  
ATOM   3924 2HD1 LEU A 244     -44.971  32.481  33.409  1.00  0.00           H  
ATOM   3925 3HD1 LEU A 244     -43.195  32.372  33.357  1.00  0.00           H  
ATOM   3926 1HD2 LEU A 244     -42.871  33.655  30.562  1.00  0.00           H  
ATOM   3927 2HD2 LEU A 244     -42.036  32.178  31.098  1.00  0.00           H  
ATOM   3928 3HD2 LEU A 244     -43.026  32.154  29.619  1.00  0.00           H  
ATOM   3929  N   ALA A 245     -47.105  29.897  30.542  1.00  0.00           N  
ATOM   3930  CA  ALA A 245     -48.318  30.272  29.826  1.00  0.00           C  
ATOM   3931  C   ALA A 245     -49.536  30.222  30.740  1.00  0.00           C  
ATOM   3932  O   ALA A 245     -50.346  31.149  30.763  1.00  0.00           O  
ATOM   3933  CB  ALA A 245     -48.523  29.367  28.621  1.00  0.00           C  
ATOM   3934  H   ALA A 245     -46.528  29.127  30.237  1.00  0.00           H  
ATOM   3935  HA  ALA A 245     -48.203  31.300  29.480  1.00  0.00           H  
ATOM   3936 1HB  ALA A 245     -49.432  29.659  28.096  1.00  0.00           H  
ATOM   3937 2HB  ALA A 245     -47.670  29.458  27.948  1.00  0.00           H  
ATOM   3938 3HB  ALA A 245     -48.613  28.334  28.954  1.00  0.00           H  
ATOM   3939  N   LYS A 246     -49.660  29.134  31.493  1.00  0.00           N  
ATOM   3940  CA  LYS A 246     -50.779  28.961  32.410  1.00  0.00           C  
ATOM   3941  C   LYS A 246     -50.844  30.100  33.421  1.00  0.00           C  
ATOM   3942  O   LYS A 246     -51.927  30.551  33.792  1.00  0.00           O  
ATOM   3943  CB  LYS A 246     -50.674  27.619  33.136  1.00  0.00           C  
ATOM   3944  CG  LYS A 246     -50.933  26.404  32.254  1.00  0.00           C  
ATOM   3945  CD  LYS A 246     -50.791  25.110  33.040  1.00  0.00           C  
ATOM   3946  CE  LYS A 246     -51.038  23.895  32.158  1.00  0.00           C  
ATOM   3947  NZ  LYS A 246     -50.865  22.620  32.905  1.00  0.00           N  
ATOM   3948  H   LYS A 246     -48.960  28.409  31.427  1.00  0.00           H  
ATOM   3949  HA  LYS A 246     -51.705  28.973  31.833  1.00  0.00           H  
ATOM   3950 1HB  LYS A 246     -49.677  27.514  33.565  1.00  0.00           H  
ATOM   3951 2HB  LYS A 246     -51.388  27.593  33.959  1.00  0.00           H  
ATOM   3952 1HG  LYS A 246     -51.942  26.461  31.843  1.00  0.00           H  
ATOM   3953 2HG  LYS A 246     -50.223  26.397  31.427  1.00  0.00           H  
ATOM   3954 1HD  LYS A 246     -49.785  25.046  33.458  1.00  0.00           H  
ATOM   3955 2HD  LYS A 246     -51.508  25.102  33.861  1.00  0.00           H  
ATOM   3956 1HE  LYS A 246     -52.052  23.935  31.761  1.00  0.00           H  
ATOM   3957 2HE  LYS A 246     -50.343  23.907  31.319  1.00  0.00           H  
ATOM   3958 1HZ  LYS A 246     -51.038  21.840  32.286  1.00  0.00           H  
ATOM   3959 2HZ  LYS A 246     -49.922  22.564  33.262  1.00  0.00           H  
ATOM   3960 3HZ  LYS A 246     -51.519  22.589  33.674  1.00  0.00           H  
ATOM   3961  N   SER A 247     -49.697  30.574  33.874  1.00  0.00           N  
ATOM   3962  CA  SER A 247     -49.678  31.721  34.787  1.00  0.00           C  
ATOM   3963  C   SER A 247     -50.554  32.870  34.290  1.00  0.00           C  
ATOM   3964  O   SER A 247     -50.927  33.756  35.059  1.00  0.00           O  
ATOM   3965  CB  SER A 247     -48.255  32.212  34.970  1.00  0.00           C  
ATOM   3966  OG  SER A 247     -47.474  31.252  35.627  1.00  0.00           O  
ATOM   3967  H   SER A 247     -48.835  30.136  33.583  1.00  0.00           H  
ATOM   3968  HA  SER A 247     -50.067  31.400  35.754  1.00  0.00           H  
ATOM   3969 1HB  SER A 247     -47.819  32.435  33.997  1.00  0.00           H  
ATOM   3970 2HB  SER A 247     -48.261  33.136  35.547  1.00  0.00           H  
ATOM   3971  HG  SER A 247     -47.225  30.610  34.958  1.00  0.00           H  
ATOM   3972  N   GLY A 248     -50.883  32.859  33.003  1.00  0.00           N  
ATOM   3973  CA  GLY A 248     -51.684  33.926  32.407  1.00  0.00           C  
ATOM   3974  C   GLY A 248     -50.821  35.142  32.114  1.00  0.00           C  
ATOM   3975  O   GLY A 248     -51.258  36.281  32.281  1.00  0.00           O  
ATOM   3976  H   GLY A 248     -50.573  32.092  32.423  1.00  0.00           H  
ATOM   3977 1HA  GLY A 248     -52.145  33.566  31.487  1.00  0.00           H  
ATOM   3978 2HA  GLY A 248     -52.491  34.197  33.087  1.00  0.00           H  
ATOM   3979  N   VAL A 249     -49.595  34.885  31.677  1.00  0.00           N  
ATOM   3980  CA  VAL A 249     -48.692  35.936  31.229  1.00  0.00           C  
ATOM   3981  C   VAL A 249     -49.060  36.421  29.837  1.00  0.00           C  
ATOM   3982  O   VAL A 249     -49.392  35.625  28.958  1.00  0.00           O  
ATOM   3983  CB  VAL A 249     -47.239  35.425  31.224  1.00  0.00           C  
ATOM   3984  CG1 VAL A 249     -46.308  36.473  30.632  1.00  0.00           C  
ATOM   3985  CG2 VAL A 249     -46.812  35.062  32.638  1.00  0.00           C  
ATOM   3986  H   VAL A 249     -49.272  33.929  31.651  1.00  0.00           H  
ATOM   3987  HA  VAL A 249     -48.766  36.774  31.923  1.00  0.00           H  
ATOM   3988  HB  VAL A 249     -47.176  34.543  30.587  1.00  0.00           H  
ATOM   3989 1HG1 VAL A 249     -45.285  36.096  30.636  1.00  0.00           H  
ATOM   3990 2HG1 VAL A 249     -46.610  36.691  29.608  1.00  0.00           H  
ATOM   3991 3HG1 VAL A 249     -46.360  37.384  31.229  1.00  0.00           H  
ATOM   3992 1HG2 VAL A 249     -45.784  34.701  32.627  1.00  0.00           H  
ATOM   3993 2HG2 VAL A 249     -46.881  35.943  33.277  1.00  0.00           H  
ATOM   3994 3HG2 VAL A 249     -47.467  34.281  33.026  1.00  0.00           H  
ATOM   3995  N   PRO A 250     -49.002  37.732  29.635  1.00  0.00           N  
ATOM   3996  CA  PRO A 250     -49.291  38.307  28.330  1.00  0.00           C  
ATOM   3997  C   PRO A 250     -48.307  37.791  27.301  1.00  0.00           C  
ATOM   3998  O   PRO A 250     -47.101  37.758  27.543  1.00  0.00           O  
ATOM   3999  CB  PRO A 250     -49.132  39.812  28.564  1.00  0.00           C  
ATOM   4000  CG  PRO A 250     -49.360  39.981  30.028  1.00  0.00           C  
ATOM   4001  CD  PRO A 250     -48.753  38.749  30.645  1.00  0.00           C  
ATOM   4002  HA  PRO A 250     -50.325  38.060  28.047  1.00  0.00           H  
ATOM   4003 1HB  PRO A 250     -48.130  40.138  28.248  1.00  0.00           H  
ATOM   4004 2HB  PRO A 250     -49.858  40.367  27.952  1.00  0.00           H  
ATOM   4005 1HG  PRO A 250     -48.886  40.909  30.381  1.00  0.00           H  
ATOM   4006 2HG  PRO A 250     -50.436  40.074  30.236  1.00  0.00           H  
ATOM   4007 1HD  PRO A 250     -47.679  38.913  30.813  1.00  0.00           H  
ATOM   4008 2HD  PRO A 250     -49.264  38.525  31.593  1.00  0.00           H  
ATOM   4009  N   VAL A 251     -48.823  37.389  26.149  1.00  0.00           N  
ATOM   4010  CA  VAL A 251     -48.777  36.683  24.882  1.00  0.00           C  
ATOM   4011  C   VAL A 251     -47.651  37.252  24.037  1.00  0.00           C  
ATOM   4012  O   VAL A 251     -47.227  36.639  23.057  1.00  0.00           O  
ATOM   4013  CB  VAL A 251     -50.115  36.816  24.130  1.00  0.00           C  
ATOM   4014  CG1 VAL A 251     -51.243  36.192  24.937  1.00  0.00           C  
ATOM   4015  CG2 VAL A 251     -50.403  38.282  23.843  1.00  0.00           C  
ATOM   4016  H   VAL A 251     -49.766  37.663  25.910  1.00  0.00           H  
ATOM   4017  HA  VAL A 251     -48.590  35.627  25.080  1.00  0.00           H  
ATOM   4018  HB  VAL A 251     -50.049  36.267  23.191  1.00  0.00           H  
ATOM   4019 1HG1 VAL A 251     -52.181  36.295  24.391  1.00  0.00           H  
ATOM   4020 2HG1 VAL A 251     -51.033  35.135  25.100  1.00  0.00           H  
ATOM   4021 3HG1 VAL A 251     -51.327  36.699  25.898  1.00  0.00           H  
ATOM   4022 1HG2 VAL A 251     -51.350  38.368  23.310  1.00  0.00           H  
ATOM   4023 2HG2 VAL A 251     -50.462  38.832  24.782  1.00  0.00           H  
ATOM   4024 3HG2 VAL A 251     -49.603  38.696  23.229  1.00  0.00           H  
ATOM   4025  N   GLU A 252     -47.176  38.429  24.433  1.00  0.00           N  
ATOM   4026  CA  GLU A 252     -45.896  38.930  23.960  1.00  0.00           C  
ATOM   4027  C   GLU A 252     -44.769  38.295  24.740  1.00  0.00           C  
ATOM   4028  O   GLU A 252     -43.813  37.781  24.160  1.00  0.00           O  
ATOM   4029  CB  GLU A 252     -45.826  40.454  24.087  1.00  0.00           C  
ATOM   4030  CG  GLU A 252     -46.785  41.205  23.175  1.00  0.00           C  
ATOM   4031  CD  GLU A 252     -48.188  41.254  23.714  1.00  0.00           C  
ATOM   4032  OE1 GLU A 252     -48.411  40.742  24.784  1.00  0.00           O  
ATOM   4033  OE2 GLU A 252     -49.038  41.804  23.054  1.00  0.00           O  
ATOM   4034  H   GLU A 252     -47.719  38.987  25.077  1.00  0.00           H  
ATOM   4035  HA  GLU A 252     -45.786  38.662  22.908  1.00  0.00           H  
ATOM   4036 1HB  GLU A 252     -46.046  40.743  25.115  1.00  0.00           H  
ATOM   4037 2HB  GLU A 252     -44.815  40.792  23.861  1.00  0.00           H  
ATOM   4038 1HG  GLU A 252     -46.423  42.225  23.044  1.00  0.00           H  
ATOM   4039 2HG  GLU A 252     -46.793  40.724  22.198  1.00  0.00           H  
ATOM   4040  N   LEU A 253     -44.895  38.337  26.053  1.00  0.00           N  
ATOM   4041  CA  LEU A 253     -43.901  37.748  26.941  1.00  0.00           C  
ATOM   4042  C   LEU A 253     -43.790  36.244  26.723  1.00  0.00           C  
ATOM   4043  O   LEU A 253     -42.690  35.703  26.609  1.00  0.00           O  
ATOM   4044  CB  LEU A 253     -44.261  38.035  28.404  1.00  0.00           C  
ATOM   4045  CG  LEU A 253     -44.117  39.495  28.851  1.00  0.00           C  
ATOM   4046  CD1 LEU A 253     -44.697  39.658  30.249  1.00  0.00           C  
ATOM   4047  CD2 LEU A 253     -42.649  39.893  28.818  1.00  0.00           C  
ATOM   4048  H   LEU A 253     -45.703  38.790  26.455  1.00  0.00           H  
ATOM   4049  HA  LEU A 253     -42.933  38.199  26.723  1.00  0.00           H  
ATOM   4050 1HB  LEU A 253     -45.296  37.738  28.571  1.00  0.00           H  
ATOM   4051 2HB  LEU A 253     -43.623  37.427  29.044  1.00  0.00           H  
ATOM   4052  HG  LEU A 253     -44.683  40.139  28.178  1.00  0.00           H  
ATOM   4053 1HD1 LEU A 253     -44.595  40.696  30.567  1.00  0.00           H  
ATOM   4054 2HD1 LEU A 253     -45.752  39.385  30.239  1.00  0.00           H  
ATOM   4055 3HD1 LEU A 253     -44.161  39.012  30.943  1.00  0.00           H  
ATOM   4056 1HD2 LEU A 253     -42.546  40.932  29.135  1.00  0.00           H  
ATOM   4057 2HD2 LEU A 253     -42.082  39.250  29.492  1.00  0.00           H  
ATOM   4058 3HD2 LEU A 253     -42.265  39.784  27.803  1.00  0.00           H  
ATOM   4059  N   PHE A 254     -44.981  35.613  26.673  1.00  0.00           N  
ATOM   4060  CA  PHE A 254     -45.014  34.169  26.468  1.00  0.00           C  
ATOM   4061  C   PHE A 254     -44.404  33.789  25.125  1.00  0.00           C  
ATOM   4062  O   PHE A 254     -43.664  32.811  25.023  1.00  0.00           O  
ATOM   4063  CB  PHE A 254     -46.451  33.651  26.545  1.00  0.00           C  
ATOM   4064  CG  PHE A 254     -46.568  32.161  26.387  1.00  0.00           C  
ATOM   4065  CD1 PHE A 254     -45.830  31.304  27.190  1.00  0.00           C  
ATOM   4066  CD2 PHE A 254     -47.414  31.614  25.434  1.00  0.00           C  
ATOM   4067  CE1 PHE A 254     -45.936  29.934  27.045  1.00  0.00           C  
ATOM   4068  CE2 PHE A 254     -47.523  30.245  25.288  1.00  0.00           C  
ATOM   4069  CZ  PHE A 254     -46.783  29.404  26.095  1.00  0.00           C  
ATOM   4070  H   PHE A 254     -45.828  36.152  26.778  1.00  0.00           H  
ATOM   4071  HA  PHE A 254     -44.429  33.694  27.256  1.00  0.00           H  
ATOM   4072 1HB  PHE A 254     -46.886  33.926  27.505  1.00  0.00           H  
ATOM   4073 2HB  PHE A 254     -47.050  34.123  25.767  1.00  0.00           H  
ATOM   4074  HD1 PHE A 254     -45.161  31.724  27.942  1.00  0.00           H  
ATOM   4075  HD2 PHE A 254     -47.999  32.278  24.797  1.00  0.00           H  
ATOM   4076  HE1 PHE A 254     -45.351  29.272  27.683  1.00  0.00           H  
ATOM   4077  HE2 PHE A 254     -48.193  29.827  24.536  1.00  0.00           H  
ATOM   4078  HZ  PHE A 254     -46.866  28.324  25.980  1.00  0.00           H  
ATOM   4079  N   ASN A 255     -44.754  34.612  24.115  1.00  0.00           N  
ATOM   4080  CA  ASN A 255     -44.237  34.359  22.776  1.00  0.00           C  
ATOM   4081  C   ASN A 255     -42.718  34.460  22.745  1.00  0.00           C  
ATOM   4082  O   ASN A 255     -42.045  33.650  22.106  1.00  0.00           O  
ATOM   4083  CB  ASN A 255     -44.856  35.317  21.774  1.00  0.00           C  
ATOM   4084  CG  ASN A 255     -44.464  35.003  20.357  1.00  0.00           C  
ATOM   4085  OD1 ASN A 255     -44.765  33.920  19.842  1.00  0.00           O  
ATOM   4086  ND2 ASN A 255     -43.799  35.930  19.716  1.00  0.00           N  
ATOM   4087  H   ASN A 255     -45.370  35.390  24.305  1.00  0.00           H  
ATOM   4088  HA  ASN A 255     -44.499  33.340  22.490  1.00  0.00           H  
ATOM   4089 1HB  ASN A 255     -45.943  35.277  21.856  1.00  0.00           H  
ATOM   4090 2HB  ASN A 255     -44.547  36.336  22.007  1.00  0.00           H  
ATOM   4091 1HD2 ASN A 255     -43.512  35.776  18.770  1.00  0.00           H  
ATOM   4092 2HD2 ASN A 255     -43.577  36.791  20.172  1.00  0.00           H  
ATOM   4093  N   ALA A 256     -42.225  35.489  23.464  1.00  0.00           N  
ATOM   4094  CA  ALA A 256     -40.784  35.697  23.518  1.00  0.00           C  
ATOM   4095  C   ALA A 256     -40.079  34.507  24.158  1.00  0.00           C  
ATOM   4096  O   ALA A 256     -39.023  34.076  23.696  1.00  0.00           O  
ATOM   4097  CB  ALA A 256     -40.461  36.975  24.277  1.00  0.00           C  
ATOM   4098  H   ALA A 256     -42.865  36.098  23.953  1.00  0.00           H  
ATOM   4099  HA  ALA A 256     -40.417  35.792  22.495  1.00  0.00           H  
ATOM   4100 1HB  ALA A 256     -39.380  37.117  24.309  1.00  0.00           H  
ATOM   4101 2HB  ALA A 256     -40.924  37.824  23.774  1.00  0.00           H  
ATOM   4102 3HB  ALA A 256     -40.846  36.901  25.293  1.00  0.00           H  
ATOM   4103  N   VAL A 257     -40.720  34.010  25.236  1.00  0.00           N  
ATOM   4104  CA  VAL A 257     -40.150  32.869  25.940  1.00  0.00           C  
ATOM   4105  C   VAL A 257     -40.072  31.645  25.035  1.00  0.00           C  
ATOM   4106  O   VAL A 257     -39.082  30.914  25.048  1.00  0.00           O  
ATOM   4107  CB  VAL A 257     -40.996  32.532  27.182  1.00  0.00           C  
ATOM   4108  CG1 VAL A 257     -40.529  31.226  27.807  1.00  0.00           C  
ATOM   4109  CG2 VAL A 257     -40.915  33.670  28.188  1.00  0.00           C  
ATOM   4110  H   VAL A 257     -41.583  34.439  25.536  1.00  0.00           H  
ATOM   4111  HA  VAL A 257     -39.142  33.129  26.263  1.00  0.00           H  
ATOM   4112  HB  VAL A 257     -42.033  32.389  26.877  1.00  0.00           H  
ATOM   4113 1HG1 VAL A 257     -41.138  31.003  28.684  1.00  0.00           H  
ATOM   4114 2HG1 VAL A 257     -40.629  30.419  27.081  1.00  0.00           H  
ATOM   4115 3HG1 VAL A 257     -39.485  31.319  28.106  1.00  0.00           H  
ATOM   4116 1HG2 VAL A 257     -41.516  33.426  29.063  1.00  0.00           H  
ATOM   4117 2HG2 VAL A 257     -39.878  33.817  28.489  1.00  0.00           H  
ATOM   4118 3HG2 VAL A 257     -41.294  34.586  27.733  1.00  0.00           H  
ATOM   4119  N   VAL A 258     -41.162  31.473  24.260  1.00  0.00           N  
ATOM   4120  CA  VAL A 258     -41.214  30.338  23.345  1.00  0.00           C  
ATOM   4121  C   VAL A 258     -40.103  30.417  22.306  1.00  0.00           C  
ATOM   4122  O   VAL A 258     -39.474  29.411  21.979  1.00  0.00           O  
ATOM   4123  CB  VAL A 258     -42.578  30.289  22.632  1.00  0.00           C  
ATOM   4124  CG1 VAL A 258     -42.568  29.235  21.535  1.00  0.00           C  
ATOM   4125  CG2 VAL A 258     -43.681  30.007  23.641  1.00  0.00           C  
ATOM   4126  H   VAL A 258     -41.923  32.133  24.327  1.00  0.00           H  
ATOM   4127  HA  VAL A 258     -41.088  29.422  23.923  1.00  0.00           H  
ATOM   4128  HB  VAL A 258     -42.762  31.251  22.151  1.00  0.00           H  
ATOM   4129 1HG1 VAL A 258     -43.540  29.214  21.041  1.00  0.00           H  
ATOM   4130 2HG1 VAL A 258     -41.796  29.477  20.805  1.00  0.00           H  
ATOM   4131 3HG1 VAL A 258     -42.363  28.258  21.971  1.00  0.00           H  
ATOM   4132 1HG2 VAL A 258     -44.642  29.974  23.129  1.00  0.00           H  
ATOM   4133 2HG2 VAL A 258     -43.494  29.048  24.125  1.00  0.00           H  
ATOM   4134 3HG2 VAL A 258     -43.697  30.796  24.393  1.00  0.00           H  
ATOM   4135  N   GLU A 259     -39.905  31.658  21.815  1.00  0.00           N  
ATOM   4136  CA  GLU A 259     -38.868  31.871  20.812  1.00  0.00           C  
ATOM   4137  C   GLU A 259     -37.489  31.531  21.364  1.00  0.00           C  
ATOM   4138  O   GLU A 259     -36.669  30.921  20.679  1.00  0.00           O  
ATOM   4139  CB  GLU A 259     -38.890  33.321  20.323  1.00  0.00           C  
ATOM   4140  CG  GLU A 259     -40.102  33.681  19.477  1.00  0.00           C  
ATOM   4141  CD  GLU A 259     -40.130  35.131  19.081  1.00  0.00           C  
ATOM   4142  OE1 GLU A 259     -39.293  35.869  19.543  1.00  0.00           O  
ATOM   4143  OE2 GLU A 259     -40.988  35.501  18.315  1.00  0.00           O  
ATOM   4144  H   GLU A 259     -40.479  32.418  22.152  1.00  0.00           H  
ATOM   4145  HA  GLU A 259     -39.066  31.213  19.965  1.00  0.00           H  
ATOM   4146 1HB  GLU A 259     -38.867  33.994  21.180  1.00  0.00           H  
ATOM   4147 2HB  GLU A 259     -37.997  33.517  19.729  1.00  0.00           H  
ATOM   4148 1HG  GLU A 259     -40.098  33.070  18.574  1.00  0.00           H  
ATOM   4149 2HG  GLU A 259     -41.006  33.445  20.037  1.00  0.00           H  
ATOM   4150  N   LEU A 260     -37.289  31.957  22.628  1.00  0.00           N  
ATOM   4151  CA  LEU A 260     -36.010  31.695  23.275  1.00  0.00           C  
ATOM   4152  C   LEU A 260     -35.757  30.198  23.408  1.00  0.00           C  
ATOM   4153  O   LEU A 260     -34.642  29.725  23.188  1.00  0.00           O  
ATOM   4154  CB  LEU A 260     -35.971  32.352  24.660  1.00  0.00           C  
ATOM   4155  CG  LEU A 260     -34.665  32.175  25.445  1.00  0.00           C  
ATOM   4156  CD1 LEU A 260     -33.512  32.781  24.656  1.00  0.00           C  
ATOM   4157  CD2 LEU A 260     -34.799  32.833  26.810  1.00  0.00           C  
ATOM   4158  H   LEU A 260     -38.031  32.451  23.104  1.00  0.00           H  
ATOM   4159  HA  LEU A 260     -35.218  32.123  22.661  1.00  0.00           H  
ATOM   4160 1HB  LEU A 260     -36.144  33.421  24.543  1.00  0.00           H  
ATOM   4161 2HB  LEU A 260     -36.779  31.938  25.264  1.00  0.00           H  
ATOM   4162  HG  LEU A 260     -34.459  31.112  25.573  1.00  0.00           H  
ATOM   4163 1HD1 LEU A 260     -32.584  32.655  25.213  1.00  0.00           H  
ATOM   4164 2HD1 LEU A 260     -33.427  32.278  23.692  1.00  0.00           H  
ATOM   4165 3HD1 LEU A 260     -33.698  33.842  24.497  1.00  0.00           H  
ATOM   4166 1HD2 LEU A 260     -33.870  32.707  27.368  1.00  0.00           H  
ATOM   4167 2HD2 LEU A 260     -35.003  33.897  26.682  1.00  0.00           H  
ATOM   4168 3HD2 LEU A 260     -35.618  32.369  27.359  1.00  0.00           H  
ATOM   4169  N   VAL A 261     -36.845  29.493  23.778  1.00  0.00           N  
ATOM   4170  CA  VAL A 261     -36.739  28.048  23.941  1.00  0.00           C  
ATOM   4171  C   VAL A 261     -36.362  27.373  22.629  1.00  0.00           C  
ATOM   4172  O   VAL A 261     -35.540  26.457  22.604  1.00  0.00           O  
ATOM   4173  CB  VAL A 261     -38.072  27.467  24.450  1.00  0.00           C  
ATOM   4174  CG1 VAL A 261     -38.033  25.947  24.430  1.00  0.00           C  
ATOM   4175  CG2 VAL A 261     -38.359  27.982  25.852  1.00  0.00           C  
ATOM   4176  H   VAL A 261     -37.716  29.979  23.935  1.00  0.00           H  
ATOM   4177  HA  VAL A 261     -35.962  27.839  24.678  1.00  0.00           H  
ATOM   4178  HB  VAL A 261     -38.872  27.777  23.777  1.00  0.00           H  
ATOM   4179 1HG1 VAL A 261     -38.983  25.553  24.792  1.00  0.00           H  
ATOM   4180 2HG1 VAL A 261     -37.862  25.600  23.411  1.00  0.00           H  
ATOM   4181 3HG1 VAL A 261     -37.226  25.595  25.074  1.00  0.00           H  
ATOM   4182 1HG2 VAL A 261     -39.303  27.568  26.205  1.00  0.00           H  
ATOM   4183 2HG2 VAL A 261     -37.555  27.677  26.523  1.00  0.00           H  
ATOM   4184 3HG2 VAL A 261     -38.424  29.070  25.834  1.00  0.00           H  
ATOM   4185  N   LYS A 262     -37.005  27.875  21.554  1.00  0.00           N  
ATOM   4186  CA  LYS A 262     -36.735  27.317  20.234  1.00  0.00           C  
ATOM   4187  C   LYS A 262     -35.276  27.512  19.843  1.00  0.00           C  
ATOM   4188  O   LYS A 262     -34.647  26.613  19.286  1.00  0.00           O  
ATOM   4189  CB  LYS A 262     -37.650  27.952  19.186  1.00  0.00           C  
ATOM   4190  CG  LYS A 262     -37.453  27.419  17.773  1.00  0.00           C  
ATOM   4191  CD  LYS A 262     -37.814  25.944  17.683  1.00  0.00           C  
ATOM   4192  CE  LYS A 262     -37.908  25.485  16.235  1.00  0.00           C  
ATOM   4193  NZ  LYS A 262     -36.613  25.633  15.518  1.00  0.00           N  
ATOM   4194  H   LYS A 262     -37.664  28.630  21.683  1.00  0.00           H  
ATOM   4195  HA  LYS A 262     -36.931  26.245  20.265  1.00  0.00           H  
ATOM   4196 1HB  LYS A 262     -38.692  27.785  19.464  1.00  0.00           H  
ATOM   4197 2HB  LYS A 262     -37.486  29.029  19.164  1.00  0.00           H  
ATOM   4198 1HG  LYS A 262     -38.081  27.982  17.081  1.00  0.00           H  
ATOM   4199 2HG  LYS A 262     -36.412  27.549  17.478  1.00  0.00           H  
ATOM   4200 1HD  LYS A 262     -37.054  25.351  18.195  1.00  0.00           H  
ATOM   4201 2HD  LYS A 262     -38.773  25.774  18.171  1.00  0.00           H  
ATOM   4202 1HE  LYS A 262     -38.209  24.438  16.205  1.00  0.00           H  
ATOM   4203 2HE  LYS A 262     -38.666  26.072  15.716  1.00  0.00           H  
ATOM   4204 1HZ  LYS A 262     -36.718  25.318  14.564  1.00  0.00           H  
ATOM   4205 2HZ  LYS A 262     -36.334  26.604  15.524  1.00  0.00           H  
ATOM   4206 3HZ  LYS A 262     -35.907  25.077  15.979  1.00  0.00           H  
ATOM   4207  N   HIS A 263     -34.784  28.727  20.165  1.00  0.00           N  
ATOM   4208  CA  HIS A 263     -33.397  29.043  19.844  1.00  0.00           C  
ATOM   4209  C   HIS A 263     -32.438  28.115  20.579  1.00  0.00           C  
ATOM   4210  O   HIS A 263     -31.448  27.653  20.010  1.00  0.00           O  
ATOM   4211  CB  HIS A 263     -33.079  30.499  20.197  1.00  0.00           C  
ATOM   4212  CG  HIS A 263     -31.685  30.913  19.841  1.00  0.00           C  
ATOM   4213  ND1 HIS A 263     -31.269  31.081  18.537  1.00  0.00           N  
ATOM   4214  CD2 HIS A 263     -30.612  31.192  20.618  1.00  0.00           C  
ATOM   4215  CE1 HIS A 263     -29.998  31.446  18.528  1.00  0.00           C  
ATOM   4216  NE2 HIS A 263     -29.577  31.520  19.777  1.00  0.00           N  
ATOM   4217  H   HIS A 263     -35.387  29.396  20.622  1.00  0.00           H  
ATOM   4218  HA  HIS A 263     -33.232  28.910  18.776  1.00  0.00           H  
ATOM   4219 1HB  HIS A 263     -33.774  31.160  19.677  1.00  0.00           H  
ATOM   4220 2HB  HIS A 263     -33.218  30.654  21.266  1.00  0.00           H  
ATOM   4221  HD2 HIS A 263     -30.576  31.161  21.707  1.00  0.00           H  
ATOM   4222  HE1 HIS A 263     -29.400  31.652  17.640  1.00  0.00           H  
ATOM   4223  HE2 HIS A 263     -28.646  31.777  20.072  1.00  0.00           H  
ATOM   4224  N   VAL A 264     -32.786  27.874  21.859  1.00  0.00           N  
ATOM   4225  CA  VAL A 264     -31.951  27.000  22.674  1.00  0.00           C  
ATOM   4226  C   VAL A 264     -31.901  25.591  22.097  1.00  0.00           C  
ATOM   4227  O   VAL A 264     -30.844  24.960  22.066  1.00  0.00           O  
ATOM   4228  CB  VAL A 264     -32.487  26.942  24.117  1.00  0.00           C  
ATOM   4229  CG1 VAL A 264     -31.747  25.881  24.918  1.00  0.00           C  
ATOM   4230  CG2 VAL A 264     -32.353  28.306  24.774  1.00  0.00           C  
ATOM   4231  H   VAL A 264     -33.620  28.305  22.231  1.00  0.00           H  
ATOM   4232  HA  VAL A 264     -30.939  27.406  22.693  1.00  0.00           H  
ATOM   4233  HB  VAL A 264     -33.538  26.651  24.092  1.00  0.00           H  
ATOM   4234 1HG1 VAL A 264     -32.139  25.853  25.935  1.00  0.00           H  
ATOM   4235 2HG1 VAL A 264     -31.887  24.907  24.449  1.00  0.00           H  
ATOM   4236 3HG1 VAL A 264     -30.684  26.122  24.946  1.00  0.00           H  
ATOM   4237 1HG2 VAL A 264     -32.734  28.258  25.794  1.00  0.00           H  
ATOM   4238 2HG2 VAL A 264     -31.303  28.599  24.793  1.00  0.00           H  
ATOM   4239 3HG2 VAL A 264     -32.924  29.042  24.208  1.00  0.00           H  
ATOM   4240  N   SER A 265     -33.092  25.145  21.649  1.00  0.00           N  
ATOM   4241  CA  SER A 265     -33.181  23.809  21.070  1.00  0.00           C  
ATOM   4242  C   SER A 265     -32.315  23.690  19.822  1.00  0.00           C  
ATOM   4243  O   SER A 265     -31.643  22.680  19.614  1.00  0.00           O  
ATOM   4244  CB  SER A 265     -34.622  23.482  20.730  1.00  0.00           C  
ATOM   4245  OG  SER A 265     -34.729  22.200  20.174  1.00  0.00           O  
ATOM   4246  H   SER A 265     -33.901  25.745  21.722  1.00  0.00           H  
ATOM   4247  HA  SER A 265     -32.821  23.088  21.806  1.00  0.00           H  
ATOM   4248 1HB  SER A 265     -35.231  23.543  21.632  1.00  0.00           H  
ATOM   4249 2HB  SER A 265     -35.005  24.220  20.026  1.00  0.00           H  
ATOM   4250  HG  SER A 265     -35.661  22.070  19.988  1.00  0.00           H  
ATOM   4251  N   ASP A 266     -32.374  24.770  19.015  1.00  0.00           N  
ATOM   4252  CA  ASP A 266     -31.590  24.785  17.785  1.00  0.00           C  
ATOM   4253  C   ASP A 266     -30.098  24.700  18.082  1.00  0.00           C  
ATOM   4254  O   ASP A 266     -29.359  23.991  17.399  1.00  0.00           O  
ATOM   4255  CB  ASP A 266     -31.884  26.050  16.976  1.00  0.00           C  
ATOM   4256  CG  ASP A 266     -33.267  26.039  16.340  1.00  0.00           C  
ATOM   4257  OD1 ASP A 266     -33.859  24.988  16.269  1.00  0.00           O  
ATOM   4258  OD2 ASP A 266     -33.719  27.082  15.930  1.00  0.00           O  
ATOM   4259  H   ASP A 266     -32.961  25.549  19.279  1.00  0.00           H  
ATOM   4260  HA  ASP A 266     -31.869  23.916  17.187  1.00  0.00           H  
ATOM   4261 1HB  ASP A 266     -31.805  26.923  17.624  1.00  0.00           H  
ATOM   4262 2HB  ASP A 266     -31.138  26.160  16.188  1.00  0.00           H  
ATOM   4263  N   ILE A 267     -29.708  25.455  19.129  1.00  0.00           N  
ATOM   4264  CA  ILE A 267     -28.303  25.463  19.518  1.00  0.00           C  
ATOM   4265  C   ILE A 267     -27.844  24.076  19.949  1.00  0.00           C  
ATOM   4266  O   ILE A 267     -26.744  23.641  19.607  1.00  0.00           O  
ATOM   4267  CB  ILE A 267     -28.055  26.465  20.660  1.00  0.00           C  
ATOM   4268  CG1 ILE A 267     -28.341  27.893  20.189  1.00  0.00           C  
ATOM   4269  CG2 ILE A 267     -26.628  26.345  21.172  1.00  0.00           C  
ATOM   4270  CD1 ILE A 267     -27.465  28.345  19.043  1.00  0.00           C  
ATOM   4271  H   ILE A 267     -30.396  26.003  19.624  1.00  0.00           H  
ATOM   4272  HA  ILE A 267     -27.707  25.766  18.658  1.00  0.00           H  
ATOM   4273  HB  ILE A 267     -28.743  26.260  21.480  1.00  0.00           H  
ATOM   4274 1HG1 ILE A 267     -29.381  27.971  19.875  1.00  0.00           H  
ATOM   4275 2HG1 ILE A 267     -28.199  28.585  21.020  1.00  0.00           H  
ATOM   4276 1HG2 ILE A 267     -26.469  27.061  21.979  1.00  0.00           H  
ATOM   4277 2HG2 ILE A 267     -26.458  25.336  21.544  1.00  0.00           H  
ATOM   4278 3HG2 ILE A 267     -25.931  26.554  20.360  1.00  0.00           H  
ATOM   4279 1HD1 ILE A 267     -27.727  29.366  18.766  1.00  0.00           H  
ATOM   4280 2HD1 ILE A 267     -26.419  28.309  19.349  1.00  0.00           H  
ATOM   4281 3HD1 ILE A 267     -27.617  27.688  18.188  1.00  0.00           H  
ATOM   4282  N   MET A 268     -28.742  23.418  20.711  1.00  0.00           N  
ATOM   4283  CA  MET A 268     -28.425  22.077  21.189  1.00  0.00           C  
ATOM   4284  C   MET A 268     -28.234  21.109  20.028  1.00  0.00           C  
ATOM   4285  O   MET A 268     -27.424  20.186  20.104  1.00  0.00           O  
ATOM   4286  CB  MET A 268     -29.524  21.576  22.125  1.00  0.00           C  
ATOM   4287  CG  MET A 268     -29.574  22.283  23.472  1.00  0.00           C  
ATOM   4288  SD  MET A 268     -30.723  21.504  24.624  1.00  0.00           S  
ATOM   4289  CE  MET A 268     -32.293  22.020  23.937  1.00  0.00           C  
ATOM   4290  H   MET A 268     -29.618  23.866  20.936  1.00  0.00           H  
ATOM   4291  HA  MET A 268     -27.486  22.119  21.742  1.00  0.00           H  
ATOM   4292 1HB  MET A 268     -30.494  21.701  21.646  1.00  0.00           H  
ATOM   4293 2HB  MET A 268     -29.385  20.511  22.312  1.00  0.00           H  
ATOM   4294 1HG  MET A 268     -28.581  22.282  23.921  1.00  0.00           H  
ATOM   4295 2HG  MET A 268     -29.881  23.319  23.328  1.00  0.00           H  
ATOM   4296 1HE  MET A 268     -33.105  21.616  24.542  1.00  0.00           H  
ATOM   4297 2HE  MET A 268     -32.349  23.110  23.935  1.00  0.00           H  
ATOM   4298 3HE  MET A 268     -32.383  21.650  22.915  1.00  0.00           H  
ATOM   4299  N   LEU A 269     -28.890  21.212  18.953  1.00  0.00           N  
ATOM   4300  CA  LEU A 269     -28.486  20.164  18.030  1.00  0.00           C  
ATOM   4301  C   LEU A 269     -26.942  20.021  17.956  1.00  0.00           C  
ATOM   4302  O   LEU A 269     -26.422  18.949  17.646  1.00  0.00           O  
ATOM   4303  CB  LEU A 269     -29.054  20.462  16.636  1.00  0.00           C  
ATOM   4304  CG  LEU A 269     -30.578  20.351  16.501  1.00  0.00           C  
ATOM   4305  CD1 LEU A 269     -31.001  20.829  15.118  1.00  0.00           C  
ATOM   4306  CD2 LEU A 269     -31.005  18.910  16.736  1.00  0.00           C  
ATOM   4307  H   LEU A 269     -29.570  21.953  18.861  1.00  0.00           H  
ATOM   4308  HA  LEU A 269     -28.896  19.218  18.380  1.00  0.00           H  
ATOM   4309 1HB  LEU A 269     -28.769  21.475  16.355  1.00  0.00           H  
ATOM   4310 2HB  LEU A 269     -28.607  19.770  15.923  1.00  0.00           H  
ATOM   4311  HG  LEU A 269     -31.057  20.997  17.238  1.00  0.00           H  
ATOM   4312 1HD1 LEU A 269     -32.084  20.750  15.022  1.00  0.00           H  
ATOM   4313 2HD1 LEU A 269     -30.701  21.868  14.984  1.00  0.00           H  
ATOM   4314 3HD1 LEU A 269     -30.524  20.211  14.358  1.00  0.00           H  
ATOM   4315 1HD2 LEU A 269     -32.089  18.832  16.641  1.00  0.00           H  
ATOM   4316 2HD2 LEU A 269     -30.528  18.264  15.999  1.00  0.00           H  
ATOM   4317 3HD2 LEU A 269     -30.706  18.601  17.738  1.00  0.00           H  
ATOM   4318  N   SER A 270     -26.192  21.103  18.240  1.00  0.00           N  
ATOM   4319  CA  SER A 270     -24.727  21.104  18.028  1.00  0.00           C  
ATOM   4320  C   SER A 270     -23.886  21.542  19.247  1.00  0.00           C  
ATOM   4321  O   SER A 270     -22.834  22.163  19.096  1.00  0.00           O  
ATOM   4322  CB  SER A 270     -24.398  22.008  16.856  1.00  0.00           C  
ATOM   4323  OG  SER A 270     -25.003  21.546  15.680  1.00  0.00           O  
ATOM   4324  H   SER A 270     -26.641  21.930  18.606  1.00  0.00           H  
ATOM   4325  HA  SER A 270     -24.412  20.087  17.788  1.00  0.00           H  
ATOM   4326 1HB  SER A 270     -24.739  23.020  17.071  1.00  0.00           H  
ATOM   4327 2HB  SER A 270     -23.318  22.049  16.721  1.00  0.00           H  
ATOM   4328  HG  SER A 270     -24.749  22.165  14.991  1.00  0.00           H  
ATOM   4329  N   SER A 271     -24.332  21.229  20.470  1.00  0.00           N  
ATOM   4330  CA  SER A 271     -23.687  21.801  21.667  1.00  0.00           C  
ATOM   4331  C   SER A 271     -23.201  20.738  22.697  1.00  0.00           C  
ATOM   4332  O   SER A 271     -23.721  19.624  22.746  1.00  0.00           O  
ATOM   4333  CB  SER A 271     -24.655  22.751  22.345  1.00  0.00           C  
ATOM   4334  OG  SER A 271     -24.982  23.821  21.501  1.00  0.00           O  
ATOM   4335  H   SER A 271     -25.114  20.597  20.561  1.00  0.00           H  
ATOM   4336  HA  SER A 271     -22.806  22.362  21.352  1.00  0.00           H  
ATOM   4337 1HB  SER A 271     -25.561  22.212  22.620  1.00  0.00           H  
ATOM   4338 2HB  SER A 271     -24.209  23.132  23.262  1.00  0.00           H  
ATOM   4339  HG  SER A 271     -25.647  23.487  20.895  1.00  0.00           H  
ATOM   4340  N   ASP A 272     -22.193  21.125  23.509  1.00  0.00           N  
ATOM   4341  CA  ASP A 272     -22.267  19.847  24.251  1.00  0.00           C  
ATOM   4342  C   ASP A 272     -23.220  19.967  25.441  1.00  0.00           C  
ATOM   4343  O   ASP A 272     -24.033  20.889  25.507  1.00  0.00           O  
ATOM   4344  CB  ASP A 272     -20.882  19.421  24.745  1.00  0.00           C  
ATOM   4345  CG  ASP A 272     -20.316  20.358  25.803  1.00  0.00           C  
ATOM   4346  OD1 ASP A 272     -21.019  21.248  26.218  1.00  0.00           O  
ATOM   4347  OD2 ASP A 272     -19.186  20.174  26.187  1.00  0.00           O  
ATOM   4348  H   ASP A 272     -21.770  22.032  23.371  1.00  0.00           H  
ATOM   4349  HA  ASP A 272     -22.649  19.078  23.579  1.00  0.00           H  
ATOM   4350 1HB  ASP A 272     -20.938  18.416  25.162  1.00  0.00           H  
ATOM   4351 2HB  ASP A 272     -20.190  19.388  23.902  1.00  0.00           H  
ATOM   4352  N   ASP A 273     -23.121  19.033  26.384  1.00  0.00           N  
ATOM   4353  CA  ASP A 273     -24.147  18.898  27.416  1.00  0.00           C  
ATOM   4354  C   ASP A 273     -24.057  19.985  28.501  1.00  0.00           C  
ATOM   4355  O   ASP A 273     -25.076  20.481  28.981  1.00  0.00           O  
ATOM   4356  CB  ASP A 273     -24.047  17.518  28.069  1.00  0.00           C  
ATOM   4357  CG  ASP A 273     -24.455  16.388  27.133  1.00  0.00           C  
ATOM   4358  OD1 ASP A 273     -25.627  16.253  26.872  1.00  0.00           O  
ATOM   4359  OD2 ASP A 273     -23.591  15.672  26.687  1.00  0.00           O  
ATOM   4360  H   ASP A 273     -22.324  18.412  26.380  1.00  0.00           H  
ATOM   4361  HA  ASP A 273     -25.125  18.991  26.944  1.00  0.00           H  
ATOM   4362 1HB  ASP A 273     -23.023  17.344  28.399  1.00  0.00           H  
ATOM   4363 2HB  ASP A 273     -24.686  17.486  28.952  1.00  0.00           H  
ATOM   4364  N   LYS A 274     -22.840  20.395  28.927  1.00  0.00           N  
ATOM   4365  CA  LYS A 274     -22.827  21.436  29.948  1.00  0.00           C  
ATOM   4366  C   LYS A 274     -23.393  22.743  29.410  1.00  0.00           C  
ATOM   4367  O   LYS A 274     -24.147  23.434  30.096  1.00  0.00           O  
ATOM   4368  CB  LYS A 274     -21.406  21.654  30.471  1.00  0.00           C  
ATOM   4369  CG  LYS A 274     -20.866  20.510  31.320  1.00  0.00           C  
ATOM   4370  CD  LYS A 274     -19.446  20.791  31.786  1.00  0.00           C  
ATOM   4371  CE  LYS A 274     -18.901  19.645  32.626  1.00  0.00           C  
ATOM   4372  NZ  LYS A 274     -17.497  19.889  33.057  1.00  0.00           N  
ATOM   4373  H   LYS A 274     -22.013  19.974  28.530  1.00  0.00           H  
ATOM   4374  HA  LYS A 274     -23.459  21.115  30.777  1.00  0.00           H  
ATOM   4375 1HB  LYS A 274     -20.727  21.797  29.631  1.00  0.00           H  
ATOM   4376 2HB  LYS A 274     -21.376  22.561  31.075  1.00  0.00           H  
ATOM   4377 1HG  LYS A 274     -21.505  20.372  32.193  1.00  0.00           H  
ATOM   4378 2HG  LYS A 274     -20.873  19.590  30.737  1.00  0.00           H  
ATOM   4379 1HD  LYS A 274     -18.800  20.935  30.919  1.00  0.00           H  
ATOM   4380 2HD  LYS A 274     -19.432  21.704  32.382  1.00  0.00           H  
ATOM   4381 1HE  LYS A 274     -19.522  19.515  33.510  1.00  0.00           H  
ATOM   4382 2HE  LYS A 274     -18.934  18.722  32.047  1.00  0.00           H  
ATOM   4383 1HZ  LYS A 274     -17.174  19.108  33.609  1.00  0.00           H  
ATOM   4384 2HZ  LYS A 274     -16.908  19.993  32.242  1.00  0.00           H  
ATOM   4385 3HZ  LYS A 274     -17.457  20.732  33.611  1.00  0.00           H  
ATOM   4386  N   LYS A 275     -22.989  23.036  28.156  1.00  0.00           N  
ATOM   4387  CA  LYS A 275     -23.461  24.262  27.523  1.00  0.00           C  
ATOM   4388  C   LYS A 275     -24.976  24.252  27.366  1.00  0.00           C  
ATOM   4389  O   LYS A 275     -25.639  25.264  27.594  1.00  0.00           O  
ATOM   4390  CB  LYS A 275     -22.793  24.452  26.160  1.00  0.00           C  
ATOM   4391  CG  LYS A 275     -21.315  24.815  26.230  1.00  0.00           C  
ATOM   4392  CD  LYS A 275     -20.741  25.063  24.843  1.00  0.00           C  
ATOM   4393  CE  LYS A 275     -19.300  25.544  24.917  1.00  0.00           C  
ATOM   4394  NZ  LYS A 275     -18.392  24.498  25.461  1.00  0.00           N  
ATOM   4395  H   LYS A 275     -22.366  22.400  27.679  1.00  0.00           H  
ATOM   4396  HA  LYS A 275     -23.197  25.105  28.161  1.00  0.00           H  
ATOM   4397 1HB  LYS A 275     -22.885  23.535  25.578  1.00  0.00           H  
ATOM   4398 2HB  LYS A 275     -23.306  25.241  25.611  1.00  0.00           H  
ATOM   4399 1HG  LYS A 275     -21.189  25.715  26.832  1.00  0.00           H  
ATOM   4400 2HG  LYS A 275     -20.763  24.003  26.702  1.00  0.00           H  
ATOM   4401 1HD  LYS A 275     -20.778  24.139  24.263  1.00  0.00           H  
ATOM   4402 2HD  LYS A 275     -21.340  25.817  24.331  1.00  0.00           H  
ATOM   4403 1HE  LYS A 275     -18.958  25.823  23.921  1.00  0.00           H  
ATOM   4404 2HE  LYS A 275     -19.243  26.425  25.556  1.00  0.00           H  
ATOM   4405 1HZ  LYS A 275     -17.447  24.856  25.495  1.00  0.00           H  
ATOM   4406 2HZ  LYS A 275     -18.689  24.245  26.393  1.00  0.00           H  
ATOM   4407 3HZ  LYS A 275     -18.421  23.683  24.866  1.00  0.00           H  
ATOM   4408  N   THR A 276     -25.475  23.064  26.968  1.00  0.00           N  
ATOM   4409  CA  THR A 276     -26.913  22.921  26.781  1.00  0.00           C  
ATOM   4410  C   THR A 276     -27.664  23.152  28.087  1.00  0.00           C  
ATOM   4411  O   THR A 276     -28.711  23.800  28.107  1.00  0.00           O  
ATOM   4412  CB  THR A 276     -27.264  21.530  26.222  1.00  0.00           C  
ATOM   4413  OG1 THR A 276     -26.643  21.357  24.941  1.00  0.00           O  
ATOM   4414  CG2 THR A 276     -28.770  21.377  26.076  1.00  0.00           C  
ATOM   4415  H   THR A 276     -24.842  22.294  26.807  1.00  0.00           H  
ATOM   4416  HA  THR A 276     -27.246  23.672  26.065  1.00  0.00           H  
ATOM   4417  HB  THR A 276     -26.890  20.761  26.898  1.00  0.00           H  
ATOM   4418  HG1 THR A 276     -25.720  21.121  25.063  1.00  0.00           H  
ATOM   4419 1HG2 THR A 276     -28.999  20.388  25.680  1.00  0.00           H  
ATOM   4420 2HG2 THR A 276     -29.244  21.496  27.050  1.00  0.00           H  
ATOM   4421 3HG2 THR A 276     -29.148  22.137  25.394  1.00  0.00           H  
ATOM   4422  N   GLU A 277     -27.073  22.588  29.161  1.00  0.00           N  
ATOM   4423  CA  GLU A 277     -27.691  22.735  30.474  1.00  0.00           C  
ATOM   4424  C   GLU A 277     -27.758  24.199  30.890  1.00  0.00           C  
ATOM   4425  O   GLU A 277     -28.761  24.652  31.442  1.00  0.00           O  
ATOM   4426  CB  GLU A 277     -26.917  21.932  31.521  1.00  0.00           C  
ATOM   4427  CG  GLU A 277     -27.524  21.968  32.916  1.00  0.00           C  
ATOM   4428  CD  GLU A 277     -26.781  21.108  33.900  1.00  0.00           C  
ATOM   4429  OE1 GLU A 277     -26.213  20.124  33.490  1.00  0.00           O  
ATOM   4430  OE2 GLU A 277     -26.781  21.435  35.064  1.00  0.00           O  
ATOM   4431  H   GLU A 277     -26.213  22.074  29.036  1.00  0.00           H  
ATOM   4432  HA  GLU A 277     -28.710  22.351  30.422  1.00  0.00           H  
ATOM   4433 1HB  GLU A 277     -26.858  20.889  31.209  1.00  0.00           H  
ATOM   4434 2HB  GLU A 277     -25.898  22.311  31.590  1.00  0.00           H  
ATOM   4435 1HG  GLU A 277     -27.522  22.996  33.276  1.00  0.00           H  
ATOM   4436 2HG  GLU A 277     -28.560  21.635  32.859  1.00  0.00           H  
ATOM   4437  N   LEU A 278     -26.643  24.899  30.597  1.00  0.00           N  
ATOM   4438  CA  LEU A 278     -26.579  26.314  30.943  1.00  0.00           C  
ATOM   4439  C   LEU A 278     -27.648  27.111  30.205  1.00  0.00           C  
ATOM   4440  O   LEU A 278     -28.284  27.996  30.779  1.00  0.00           O  
ATOM   4441  CB  LEU A 278     -25.191  26.878  30.610  1.00  0.00           C  
ATOM   4442  CG  LEU A 278     -24.040  26.373  31.488  1.00  0.00           C  
ATOM   4443  CD1 LEU A 278     -22.715  26.872  30.926  1.00  0.00           C  
ATOM   4444  CD2 LEU A 278     -24.243  26.852  32.918  1.00  0.00           C  
ATOM   4445  H   LEU A 278     -25.873  24.430  30.142  1.00  0.00           H  
ATOM   4446  HA  LEU A 278     -26.751  26.417  32.013  1.00  0.00           H  
ATOM   4447 1HB  LEU A 278     -24.954  26.630  29.577  1.00  0.00           H  
ATOM   4448 2HB  LEU A 278     -25.226  27.964  30.702  1.00  0.00           H  
ATOM   4449  HG  LEU A 278     -24.020  25.283  31.470  1.00  0.00           H  
ATOM   4450 1HD1 LEU A 278     -21.897  26.512  31.550  1.00  0.00           H  
ATOM   4451 2HD1 LEU A 278     -22.587  26.498  29.910  1.00  0.00           H  
ATOM   4452 3HD1 LEU A 278     -22.712  27.961  30.916  1.00  0.00           H  
ATOM   4453 1HD2 LEU A 278     -23.424  26.491  33.542  1.00  0.00           H  
ATOM   4454 2HD2 LEU A 278     -24.261  27.941  32.937  1.00  0.00           H  
ATOM   4455 3HD2 LEU A 278     -25.188  26.466  33.300  1.00  0.00           H  
ATOM   4456  N   MET A 279     -27.805  26.747  28.916  1.00  0.00           N  
ATOM   4457  CA  MET A 279     -28.799  27.431  28.098  1.00  0.00           C  
ATOM   4458  C   MET A 279     -30.203  27.227  28.650  1.00  0.00           C  
ATOM   4459  O   MET A 279     -31.008  28.157  28.686  1.00  0.00           O  
ATOM   4460  CB  MET A 279     -28.718  26.944  26.652  1.00  0.00           C  
ATOM   4461  CG  MET A 279     -29.724  27.594  25.712  1.00  0.00           C  
ATOM   4462  SD  MET A 279     -31.338  26.791  25.758  1.00  0.00           S  
ATOM   4463  CE  MET A 279     -30.971  25.243  24.938  1.00  0.00           C  
ATOM   4464  H   MET A 279     -27.230  26.006  28.540  1.00  0.00           H  
ATOM   4465  HA  MET A 279     -28.588  28.500  28.119  1.00  0.00           H  
ATOM   4466 1HB  MET A 279     -27.721  27.136  26.259  1.00  0.00           H  
ATOM   4467 2HB  MET A 279     -28.880  25.866  26.622  1.00  0.00           H  
ATOM   4468 1HG  MET A 279     -29.851  28.641  25.983  1.00  0.00           H  
ATOM   4469 2HG  MET A 279     -29.347  27.550  24.690  1.00  0.00           H  
ATOM   4470 1HE  MET A 279     -31.873  24.633  24.889  1.00  0.00           H  
ATOM   4471 2HE  MET A 279     -30.611  25.443  23.927  1.00  0.00           H  
ATOM   4472 3HE  MET A 279     -30.202  24.708  25.497  1.00  0.00           H  
ATOM   4473  N   LEU A 280     -30.443  25.968  29.073  1.00  0.00           N  
ATOM   4474  CA  LEU A 280     -31.751  25.639  29.626  1.00  0.00           C  
ATOM   4475  C   LEU A 280     -32.037  26.448  30.884  1.00  0.00           C  
ATOM   4476  O   LEU A 280     -33.152  26.931  31.084  1.00  0.00           O  
ATOM   4477  CB  LEU A 280     -31.828  24.141  29.946  1.00  0.00           C  
ATOM   4478  CG  LEU A 280     -31.847  23.202  28.734  1.00  0.00           C  
ATOM   4479  CD1 LEU A 280     -31.739  21.758  29.207  1.00  0.00           C  
ATOM   4480  CD2 LEU A 280     -33.125  23.423  27.939  1.00  0.00           C  
ATOM   4481  H   LEU A 280     -29.711  25.277  28.999  1.00  0.00           H  
ATOM   4482  HA  LEU A 280     -32.511  25.879  28.884  1.00  0.00           H  
ATOM   4483 1HB  LEU A 280     -30.970  23.872  30.560  1.00  0.00           H  
ATOM   4484 2HB  LEU A 280     -32.734  23.955  30.523  1.00  0.00           H  
ATOM   4485  HG  LEU A 280     -30.984  23.409  28.099  1.00  0.00           H  
ATOM   4486 1HD1 LEU A 280     -31.752  21.091  28.345  1.00  0.00           H  
ATOM   4487 2HD1 LEU A 280     -30.807  21.623  29.755  1.00  0.00           H  
ATOM   4488 3HD1 LEU A 280     -32.581  21.525  29.858  1.00  0.00           H  
ATOM   4489 1HD2 LEU A 280     -33.138  22.756  27.077  1.00  0.00           H  
ATOM   4490 2HD2 LEU A 280     -33.988  23.214  28.572  1.00  0.00           H  
ATOM   4491 3HD2 LEU A 280     -33.167  24.457  27.598  1.00  0.00           H  
ATOM   4492  N   ARG A 281     -30.976  26.565  31.709  1.00  0.00           N  
ATOM   4493  CA  ARG A 281     -31.117  27.318  32.950  1.00  0.00           C  
ATOM   4494  C   ARG A 281     -31.456  28.777  32.673  1.00  0.00           C  
ATOM   4495  O   ARG A 281     -32.293  29.370  33.354  1.00  0.00           O  
ATOM   4496  CB  ARG A 281     -29.837  27.245  33.769  1.00  0.00           C  
ATOM   4497  CG  ARG A 281     -29.552  25.886  34.389  1.00  0.00           C  
ATOM   4498  CD  ARG A 281     -28.303  25.901  35.193  1.00  0.00           C  
ATOM   4499  NE  ARG A 281     -27.981  24.584  35.719  1.00  0.00           N  
ATOM   4500  CZ  ARG A 281     -28.494  24.066  36.853  1.00  0.00           C  
ATOM   4501  NH1 ARG A 281     -29.349  24.765  37.566  1.00  0.00           N  
ATOM   4502  NH2 ARG A 281     -28.137  22.856  37.247  1.00  0.00           N  
ATOM   4503  H   ARG A 281     -30.102  26.129  31.452  1.00  0.00           H  
ATOM   4504  HA  ARG A 281     -31.928  26.878  33.531  1.00  0.00           H  
ATOM   4505 1HB  ARG A 281     -28.987  27.505  33.140  1.00  0.00           H  
ATOM   4506 2HB  ARG A 281     -29.881  27.974  34.578  1.00  0.00           H  
ATOM   4507 1HG  ARG A 281     -30.377  25.603  35.042  1.00  0.00           H  
ATOM   4508 2HG  ARG A 281     -29.442  25.141  33.599  1.00  0.00           H  
ATOM   4509 1HD  ARG A 281     -27.473  26.231  34.570  1.00  0.00           H  
ATOM   4510 2HD  ARG A 281     -28.420  26.584  36.034  1.00  0.00           H  
ATOM   4511  HE  ARG A 281     -27.327  24.016  35.198  1.00  0.00           H  
ATOM   4512 1HH1 ARG A 281     -29.622  25.690  37.265  1.00  0.00           H  
ATOM   4513 2HH1 ARG A 281     -29.733  24.377  38.416  1.00  0.00           H  
ATOM   4514 1HH2 ARG A 281     -27.480  22.319  36.699  1.00  0.00           H  
ATOM   4515 2HH2 ARG A 281     -28.521  22.469  38.096  1.00  0.00           H  
ATOM   4516  N   LEU A 282     -30.764  29.312  31.646  1.00  0.00           N  
ATOM   4517  CA  LEU A 282     -30.995  30.703  31.276  1.00  0.00           C  
ATOM   4518  C   LEU A 282     -32.434  30.920  30.827  1.00  0.00           C  
ATOM   4519  O   LEU A 282     -33.059  31.921  31.178  1.00  0.00           O  
ATOM   4520  CB  LEU A 282     -30.035  31.121  30.156  1.00  0.00           C  
ATOM   4521  CG  LEU A 282     -30.086  32.601  29.754  1.00  0.00           C  
ATOM   4522  CD1 LEU A 282     -31.289  32.842  28.853  1.00  0.00           C  
ATOM   4523  CD2 LEU A 282     -30.158  33.465  31.005  1.00  0.00           C  
ATOM   4524  H   LEU A 282     -30.097  28.737  31.150  1.00  0.00           H  
ATOM   4525  HA  LEU A 282     -30.809  31.328  32.149  1.00  0.00           H  
ATOM   4526 1HB  LEU A 282     -29.016  30.899  30.471  1.00  0.00           H  
ATOM   4527 2HB  LEU A 282     -30.257  30.529  29.269  1.00  0.00           H  
ATOM   4528  HG  LEU A 282     -29.189  32.855  29.188  1.00  0.00           H  
ATOM   4529 1HD1 LEU A 282     -31.326  33.893  28.567  1.00  0.00           H  
ATOM   4530 2HD1 LEU A 282     -31.202  32.226  27.958  1.00  0.00           H  
ATOM   4531 3HD1 LEU A 282     -32.202  32.580  29.387  1.00  0.00           H  
ATOM   4532 1HD2 LEU A 282     -30.193  34.517  30.719  1.00  0.00           H  
ATOM   4533 2HD2 LEU A 282     -31.054  33.212  31.570  1.00  0.00           H  
ATOM   4534 3HD2 LEU A 282     -29.277  33.286  31.621  1.00  0.00           H  
ATOM   4535  N   VAL A 283     -32.914  29.935  30.042  1.00  0.00           N  
ATOM   4536  CA  VAL A 283     -34.282  30.022  29.543  1.00  0.00           C  
ATOM   4537  C   VAL A 283     -35.286  30.021  30.689  1.00  0.00           C  
ATOM   4538  O   VAL A 283     -36.263  30.771  30.672  1.00  0.00           O  
ATOM   4539  CB  VAL A 283     -34.583  28.843  28.600  1.00  0.00           C  
ATOM   4540  CG1 VAL A 283     -36.060  28.815  28.237  1.00  0.00           C  
ATOM   4541  CG2 VAL A 283     -33.722  28.947  27.350  1.00  0.00           C  
ATOM   4542  H   VAL A 283     -32.317  29.153  29.812  1.00  0.00           H  
ATOM   4543  HA  VAL A 283     -34.388  30.953  28.985  1.00  0.00           H  
ATOM   4544  HB  VAL A 283     -34.362  27.909  29.117  1.00  0.00           H  
ATOM   4545 1HG1 VAL A 283     -36.255  27.975  27.569  1.00  0.00           H  
ATOM   4546 2HG1 VAL A 283     -36.656  28.704  29.143  1.00  0.00           H  
ATOM   4547 3HG1 VAL A 283     -36.330  29.745  27.736  1.00  0.00           H  
ATOM   4548 1HG2 VAL A 283     -33.940  28.109  26.688  1.00  0.00           H  
ATOM   4549 2HG2 VAL A 283     -33.940  29.883  26.835  1.00  0.00           H  
ATOM   4550 3HG2 VAL A 283     -32.669  28.923  27.630  1.00  0.00           H  
ATOM   4551  N   GLU A 284     -34.990  29.147  31.672  1.00  0.00           N  
ATOM   4552  CA  GLU A 284     -35.873  29.048  32.829  1.00  0.00           C  
ATOM   4553  C   GLU A 284     -35.927  30.365  33.593  1.00  0.00           C  
ATOM   4554  O   GLU A 284     -36.993  30.793  34.034  1.00  0.00           O  
ATOM   4555  CB  GLU A 284     -35.408  27.927  33.761  1.00  0.00           C  
ATOM   4556  CG  GLU A 284     -35.607  26.524  33.204  1.00  0.00           C  
ATOM   4557  CD  GLU A 284     -35.068  25.453  34.110  1.00  0.00           C  
ATOM   4558  OE1 GLU A 284     -34.452  25.788  35.094  1.00  0.00           O  
ATOM   4559  OE2 GLU A 284     -35.272  24.298  33.819  1.00  0.00           O  
ATOM   4560  H   GLU A 284     -34.162  28.574  31.588  1.00  0.00           H  
ATOM   4561  HA  GLU A 284     -36.879  28.817  32.479  1.00  0.00           H  
ATOM   4562 1HB  GLU A 284     -34.348  28.052  33.981  1.00  0.00           H  
ATOM   4563 2HB  GLU A 284     -35.948  27.991  34.705  1.00  0.00           H  
ATOM   4564 1HG  GLU A 284     -36.672  26.352  33.051  1.00  0.00           H  
ATOM   4565 2HG  GLU A 284     -35.113  26.456  32.235  1.00  0.00           H  
ATOM   4566  N   ARG A 285     -34.730  30.971  33.720  1.00  0.00           N  
ATOM   4567  CA  ARG A 285     -34.644  32.241  34.430  1.00  0.00           C  
ATOM   4568  C   ARG A 285     -35.464  33.318  33.732  1.00  0.00           C  
ATOM   4569  O   ARG A 285     -36.148  34.110  34.381  1.00  0.00           O  
ATOM   4570  CB  ARG A 285     -33.197  32.699  34.538  1.00  0.00           C  
ATOM   4571  CG  ARG A 285     -32.997  34.026  35.252  1.00  0.00           C  
ATOM   4572  CD  ARG A 285     -33.433  33.957  36.670  1.00  0.00           C  
ATOM   4573  NE  ARG A 285     -32.588  33.072  37.455  1.00  0.00           N  
ATOM   4574  CZ  ARG A 285     -32.865  32.661  38.708  1.00  0.00           C  
ATOM   4575  NH1 ARG A 285     -33.966  33.065  39.303  1.00  0.00           N  
ATOM   4576  NH2 ARG A 285     -32.031  31.854  39.339  1.00  0.00           N  
ATOM   4577  H   ARG A 285     -33.912  30.534  33.319  1.00  0.00           H  
ATOM   4578  HA  ARG A 285     -35.040  32.102  35.437  1.00  0.00           H  
ATOM   4579 1HB  ARG A 285     -32.617  31.947  35.070  1.00  0.00           H  
ATOM   4580 2HB  ARG A 285     -32.771  32.794  33.539  1.00  0.00           H  
ATOM   4581 1HG  ARG A 285     -31.941  34.295  35.231  1.00  0.00           H  
ATOM   4582 2HG  ARG A 285     -33.580  34.800  34.751  1.00  0.00           H  
ATOM   4583 1HD  ARG A 285     -33.388  34.952  37.113  1.00  0.00           H  
ATOM   4584 2HD  ARG A 285     -34.455  33.584  36.719  1.00  0.00           H  
ATOM   4585  HE  ARG A 285     -31.732  32.740  37.030  1.00  0.00           H  
ATOM   4586 1HH1 ARG A 285     -34.604  33.682  38.821  1.00  0.00           H  
ATOM   4587 2HH1 ARG A 285     -34.174  32.757  40.242  1.00  0.00           H  
ATOM   4588 1HH2 ARG A 285     -31.184  31.544  38.881  1.00  0.00           H  
ATOM   4589 2HH2 ARG A 285     -32.238  31.546  40.277  1.00  0.00           H  
ATOM   4590  N   VAL A 286     -35.354  33.300  32.388  1.00  0.00           N  
ATOM   4591  CA  VAL A 286     -36.091  34.280  31.599  1.00  0.00           C  
ATOM   4592  C   VAL A 286     -37.594  34.124  31.790  1.00  0.00           C  
ATOM   4593  O   VAL A 286     -38.320  35.111  31.909  1.00  0.00           O  
ATOM   4594  CB  VAL A 286     -35.749  34.130  30.105  1.00  0.00           C  
ATOM   4595  CG1 VAL A 286     -36.659  35.008  29.259  1.00  0.00           C  
ATOM   4596  CG2 VAL A 286     -34.288  34.484  29.871  1.00  0.00           C  
ATOM   4597  H   VAL A 286     -34.763  32.607  31.952  1.00  0.00           H  
ATOM   4598  HA  VAL A 286     -35.799  35.278  31.927  1.00  0.00           H  
ATOM   4599  HB  VAL A 286     -35.926  33.098  29.803  1.00  0.00           H  
ATOM   4600 1HG1 VAL A 286     -36.403  34.890  28.206  1.00  0.00           H  
ATOM   4601 2HG1 VAL A 286     -37.697  34.713  29.415  1.00  0.00           H  
ATOM   4602 3HG1 VAL A 286     -36.530  36.051  29.548  1.00  0.00           H  
ATOM   4603 1HG2 VAL A 286     -34.053  34.375  28.812  1.00  0.00           H  
ATOM   4604 2HG2 VAL A 286     -34.110  35.514  30.178  1.00  0.00           H  
ATOM   4605 3HG2 VAL A 286     -33.654  33.816  30.454  1.00  0.00           H  
ATOM   4606  N   ALA A 287     -38.010  32.841  31.812  1.00  0.00           N  
ATOM   4607  CA  ALA A 287     -39.428  32.553  31.990  1.00  0.00           C  
ATOM   4608  C   ALA A 287     -39.929  33.065  33.335  1.00  0.00           C  
ATOM   4609  O   ALA A 287     -41.023  33.621  33.430  1.00  0.00           O  
ATOM   4610  CB  ALA A 287     -39.686  31.059  31.864  1.00  0.00           C  
ATOM   4611  H   ALA A 287     -37.330  32.102  31.705  1.00  0.00           H  
ATOM   4612  HA  ALA A 287     -39.980  33.074  31.208  1.00  0.00           H  
ATOM   4613 1HB  ALA A 287     -40.749  30.860  31.999  1.00  0.00           H  
ATOM   4614 2HB  ALA A 287     -39.376  30.718  30.875  1.00  0.00           H  
ATOM   4615 3HB  ALA A 287     -39.117  30.526  32.625  1.00  0.00           H  
ATOM   4616  N   GLU A 288     -39.073  32.845  34.354  1.00  0.00           N  
ATOM   4617  CA  GLU A 288     -39.433  33.288  35.696  1.00  0.00           C  
ATOM   4618  C   GLU A 288     -39.598  34.801  35.750  1.00  0.00           C  
ATOM   4619  O   GLU A 288     -40.522  35.312  36.384  1.00  0.00           O  
ATOM   4620  CB  GLU A 288     -38.373  32.845  36.706  1.00  0.00           C  
ATOM   4621  CG  GLU A 288     -38.691  33.204  38.151  1.00  0.00           C  
ATOM   4622  CD  GLU A 288     -37.666  32.688  39.122  1.00  0.00           C  
ATOM   4623  OE1 GLU A 288     -37.071  31.674  38.846  1.00  0.00           O  
ATOM   4624  OE2 GLU A 288     -37.478  33.309  40.141  1.00  0.00           O  
ATOM   4625  H   GLU A 288     -38.198  32.377  34.169  1.00  0.00           H  
ATOM   4626  HA  GLU A 288     -40.386  32.833  35.967  1.00  0.00           H  
ATOM   4627 1HB  GLU A 288     -38.246  31.763  36.650  1.00  0.00           H  
ATOM   4628 2HB  GLU A 288     -37.415  33.300  36.452  1.00  0.00           H  
ATOM   4629 1HG  GLU A 288     -38.747  34.288  38.241  1.00  0.00           H  
ATOM   4630 2HG  GLU A 288     -39.667  32.795  38.409  1.00  0.00           H  
ATOM   4631  N   LEU A 289     -38.660  35.477  35.056  1.00  0.00           N  
ATOM   4632  CA  LEU A 289     -38.705  36.934  35.027  1.00  0.00           C  
ATOM   4633  C   LEU A 289     -39.989  37.432  34.377  1.00  0.00           C  
ATOM   4634  O   LEU A 289     -40.605  38.388  34.848  1.00  0.00           O  
ATOM   4635  CB  LEU A 289     -37.492  37.487  34.268  1.00  0.00           C  
ATOM   4636  CG  LEU A 289     -37.402  39.016  34.182  1.00  0.00           C  
ATOM   4637  CD1 LEU A 289     -37.325  39.600  35.586  1.00  0.00           C  
ATOM   4638  CD2 LEU A 289     -36.183  39.407  33.359  1.00  0.00           C  
ATOM   4639  H   LEU A 289     -37.942  34.961  34.569  1.00  0.00           H  
ATOM   4640  HA  LEU A 289     -38.674  37.302  36.052  1.00  0.00           H  
ATOM   4641 1HB  LEU A 289     -36.586  37.128  34.753  1.00  0.00           H  
ATOM   4642 2HB  LEU A 289     -37.513  37.098  33.249  1.00  0.00           H  
ATOM   4643  HG  LEU A 289     -38.301  39.407  33.706  1.00  0.00           H  
ATOM   4644 1HD1 LEU A 289     -37.261  40.687  35.525  1.00  0.00           H  
ATOM   4645 2HD1 LEU A 289     -38.218  39.321  36.145  1.00  0.00           H  
ATOM   4646 3HD1 LEU A 289     -36.442  39.213  36.093  1.00  0.00           H  
ATOM   4647 1HD2 LEU A 289     -36.119  40.494  33.297  1.00  0.00           H  
ATOM   4648 2HD2 LEU A 289     -35.283  39.017  33.835  1.00  0.00           H  
ATOM   4649 3HD2 LEU A 289     -36.272  38.991  32.356  1.00  0.00           H  
ATOM   4650  N   ALA A 290     -40.351  36.733  33.280  1.00  0.00           N  
ATOM   4651  CA  ALA A 290     -41.564  37.108  32.564  1.00  0.00           C  
ATOM   4652  C   ALA A 290     -42.782  37.057  33.477  1.00  0.00           C  
ATOM   4653  O   ALA A 290     -43.592  37.984  33.499  1.00  0.00           O  
ATOM   4654  CB  ALA A 290     -41.768  36.201  31.359  1.00  0.00           C  
ATOM   4655  H   ALA A 290     -39.773  35.963  32.975  1.00  0.00           H  
ATOM   4656  HA  ALA A 290     -41.449  38.135  32.217  1.00  0.00           H  
ATOM   4657 1HB  ALA A 290     -42.678  36.493  30.834  1.00  0.00           H  
ATOM   4658 2HB  ALA A 290     -40.916  36.292  30.686  1.00  0.00           H  
ATOM   4659 3HB  ALA A 290     -41.858  35.168  31.693  1.00  0.00           H  
ATOM   4660  N   LYS A 291     -42.905  35.970  34.231  1.00  0.00           N  
ATOM   4661  CA  LYS A 291     -44.025  35.797  35.148  1.00  0.00           C  
ATOM   4662  C   LYS A 291     -44.090  36.937  36.158  1.00  0.00           C  
ATOM   4663  O   LYS A 291     -45.174  37.389  36.529  1.00  0.00           O  
ATOM   4664  CB  LYS A 291     -43.919  34.456  35.875  1.00  0.00           C  
ATOM   4665  CG  LYS A 291     -44.177  33.241  34.994  1.00  0.00           C  
ATOM   4666  CD  LYS A 291     -44.035  31.947  35.782  1.00  0.00           C  
ATOM   4667  CE  LYS A 291     -44.282  30.731  34.900  1.00  0.00           C  
ATOM   4668  NZ  LYS A 291     -44.108  29.457  35.648  1.00  0.00           N  
ATOM   4669  H   LYS A 291     -42.205  35.245  34.166  1.00  0.00           H  
ATOM   4670  HA  LYS A 291     -44.950  35.809  34.571  1.00  0.00           H  
ATOM   4671 1HB  LYS A 291     -42.922  34.352  36.304  1.00  0.00           H  
ATOM   4672 2HB  LYS A 291     -44.634  34.430  36.698  1.00  0.00           H  
ATOM   4673 1HG  LYS A 291     -45.186  33.297  34.583  1.00  0.00           H  
ATOM   4674 2HG  LYS A 291     -43.467  33.233  34.168  1.00  0.00           H  
ATOM   4675 1HD  LYS A 291     -43.029  31.884  36.200  1.00  0.00           H  
ATOM   4676 2HD  LYS A 291     -44.752  31.940  36.603  1.00  0.00           H  
ATOM   4677 1HE  LYS A 291     -45.295  30.770  34.503  1.00  0.00           H  
ATOM   4678 2HE  LYS A 291     -43.586  30.743  34.061  1.00  0.00           H  
ATOM   4679 1HZ  LYS A 291     -44.280  28.677  35.030  1.00  0.00           H  
ATOM   4680 2HZ  LYS A 291     -43.165  29.401  36.006  1.00  0.00           H  
ATOM   4681 3HZ  LYS A 291     -44.762  29.426  36.418  1.00  0.00           H  
ATOM   4682  N   SER A 292     -42.944  37.412  36.610  1.00  0.00           N  
ATOM   4683  CA  SER A 292     -42.925  38.560  37.523  1.00  0.00           C  
ATOM   4684  C   SER A 292     -43.801  39.709  37.025  1.00  0.00           C  
ATOM   4685  O   SER A 292     -44.175  40.595  37.793  1.00  0.00           O  
ATOM   4686  CB  SER A 292     -41.503  39.051  37.706  1.00  0.00           C  
ATOM   4687  OG  SER A 292     -40.721  38.092  38.364  1.00  0.00           O  
ATOM   4688  H   SER A 292     -42.081  36.974  36.320  1.00  0.00           H  
ATOM   4689  HA  SER A 292     -43.314  38.240  38.490  1.00  0.00           H  
ATOM   4690 1HB  SER A 292     -41.067  39.275  36.733  1.00  0.00           H  
ATOM   4691 2HB  SER A 292     -41.508  39.976  38.281  1.00  0.00           H  
ATOM   4692  HG  SER A 292     -40.472  37.450  37.695  1.00  0.00           H  
ATOM   4693  N   GLY A 293     -44.131  39.696  35.738  1.00  0.00           N  
ATOM   4694  CA  GLY A 293     -44.931  40.762  35.141  1.00  0.00           C  
ATOM   4695  C   GLY A 293     -44.069  41.979  34.847  1.00  0.00           C  
ATOM   4696  O   GLY A 293     -44.506  43.117  35.013  1.00  0.00           O  
ATOM   4697  H   GLY A 293     -43.820  38.929  35.158  1.00  0.00           H  
ATOM   4698 1HA  GLY A 293     -45.393  40.401  34.221  1.00  0.00           H  
ATOM   4699 2HA  GLY A 293     -45.739  41.034  35.820  1.00  0.00           H  
ATOM   4700  N   VAL A 294     -42.843  41.722  34.410  1.00  0.00           N  
ATOM   4701  CA  VAL A 294     -41.940  42.772  33.962  1.00  0.00           C  
ATOM   4702  C   VAL A 294     -42.309  43.256  32.569  1.00  0.00           C  
ATOM   4703  O   VAL A 294     -42.639  42.459  31.691  1.00  0.00           O  
ATOM   4704  CB  VAL A 294     -40.487  42.262  33.957  1.00  0.00           C  
ATOM   4705  CG1 VAL A 294     -39.557  43.310  33.365  1.00  0.00           C  
ATOM   4706  CG2 VAL A 294     -40.061  41.900  35.372  1.00  0.00           C  
ATOM   4707  H   VAL A 294     -42.519  40.765  34.385  1.00  0.00           H  
ATOM   4708  HA  VAL A 294     -42.015  43.611  34.655  1.00  0.00           H  
ATOM   4709  HB  VAL A 294     -40.423  41.379  33.321  1.00  0.00           H  
ATOM   4710 1HG1 VAL A 294     -38.534  42.933  33.369  1.00  0.00           H  
ATOM   4711 2HG1 VAL A 294     -39.859  43.527  32.340  1.00  0.00           H  
ATOM   4712 3HG1 VAL A 294     -39.609  44.221  33.960  1.00  0.00           H  
ATOM   4713 1HG2 VAL A 294     -39.032  41.540  35.361  1.00  0.00           H  
ATOM   4714 2HG2 VAL A 294     -40.130  42.782  36.009  1.00  0.00           H  
ATOM   4715 3HG2 VAL A 294     -40.714  41.119  35.760  1.00  0.00           H  
ATOM   4716  N   PRO A 295     -42.251  44.567  32.366  1.00  0.00           N  
ATOM   4717  CA  PRO A 295     -42.540  45.140  31.061  1.00  0.00           C  
ATOM   4718  C   PRO A 295     -41.556  44.624  30.032  1.00  0.00           C  
ATOM   4719  O   PRO A 295     -40.349  44.592  30.274  1.00  0.00           O  
ATOM   4720  CB  PRO A 295     -42.381  46.646  31.293  1.00  0.00           C  
ATOM   4721  CG  PRO A 295     -42.610  46.816  32.756  1.00  0.00           C  
ATOM   4722  CD  PRO A 295     -42.003  45.585  33.375  1.00  0.00           C  
ATOM   4723  HA  PRO A 295     -43.574  44.893  30.777  1.00  0.00           H  
ATOM   4724 1HB  PRO A 295     -41.380  46.972  30.977  1.00  0.00           H  
ATOM   4725 2HB  PRO A 295     -43.108  47.200  30.681  1.00  0.00           H  
ATOM   4726 1HG  PRO A 295     -42.137  47.745  33.109  1.00  0.00           H  
ATOM   4727 2HG  PRO A 295     -43.686  46.909  32.965  1.00  0.00           H  
ATOM   4728 1HD  PRO A 295     -40.928  45.750  33.543  1.00  0.00           H  
ATOM   4729 2HD  PRO A 295     -42.514  45.361  34.323  1.00  0.00           H  
ATOM   4730  N   VAL A 296     -42.072  44.221  28.880  1.00  0.00           N  
ATOM   4731  CA  VAL A 296     -42.025  43.514  27.613  1.00  0.00           C  
ATOM   4732  C   VAL A 296     -40.899  44.082  26.768  1.00  0.00           C  
ATOM   4733  O   VAL A 296     -40.475  43.469  25.789  1.00  0.00           O  
ATOM   4734  CB  VAL A 296     -43.362  43.646  26.862  1.00  0.00           C  
ATOM   4735  CG1 VAL A 296     -44.491  43.022  27.669  1.00  0.00           C  
ATOM   4736  CG2 VAL A 296     -43.651  45.111  26.573  1.00  0.00           C  
ATOM   4737  H   VAL A 296     -43.014  44.494  28.641  1.00  0.00           H  
ATOM   4738  HA  VAL A 296     -41.838  42.458  27.813  1.00  0.00           H  
ATOM   4739  HB  VAL A 296     -43.297  43.096  25.923  1.00  0.00           H  
ATOM   4740 1HG1 VAL A 296     -45.429  43.124  27.123  1.00  0.00           H  
ATOM   4741 2HG1 VAL A 296     -44.280  41.966  27.833  1.00  0.00           H  
ATOM   4742 3HG1 VAL A 296     -44.575  43.530  28.630  1.00  0.00           H  
ATOM   4743 1HG2 VAL A 296     -44.598  45.197  26.040  1.00  0.00           H  
ATOM   4744 2HG2 VAL A 296     -43.711  45.662  27.511  1.00  0.00           H  
ATOM   4745 3HG2 VAL A 296     -42.852  45.526  25.959  1.00  0.00           H  
ATOM   4746  N   GLU A 297     -40.425  45.261  27.163  1.00  0.00           N  
ATOM   4747  CA  GLU A 297     -39.144  45.762  26.690  1.00  0.00           C  
ATOM   4748  C   GLU A 297     -38.018  45.127  27.471  1.00  0.00           C  
ATOM   4749  O   GLU A 297     -37.061  44.613  26.892  1.00  0.00           O  
ATOM   4750  CB  GLU A 297     -39.076  47.285  26.816  1.00  0.00           C  
ATOM   4751  CG  GLU A 297     -40.035  48.035  25.903  1.00  0.00           C  
ATOM   4752  CD  GLU A 297     -41.438  48.084  26.442  1.00  0.00           C  
ATOM   4753  OE1 GLU A 297     -41.661  47.573  27.512  1.00  0.00           O  
ATOM   4754  OE2 GLU A 297     -42.288  48.634  25.781  1.00  0.00           O  
ATOM   4755  H   GLU A 297     -40.968  45.819  27.806  1.00  0.00           H  
ATOM   4756  HA  GLU A 297     -39.035  45.493  25.639  1.00  0.00           H  
ATOM   4757 1HB  GLU A 297     -39.296  47.576  27.843  1.00  0.00           H  
ATOM   4758 2HB  GLU A 297     -38.065  47.624  26.589  1.00  0.00           H  
ATOM   4759 1HG  GLU A 297     -39.673  49.055  25.772  1.00  0.00           H  
ATOM   4760 2HG  GLU A 297     -40.042  47.553  24.926  1.00  0.00           H  
ATOM   4761  N   LEU A 298     -38.144  45.171  28.783  1.00  0.00           N  
ATOM   4762  CA  LEU A 298     -37.149  44.583  29.672  1.00  0.00           C  
ATOM   4763  C   LEU A 298     -37.038  43.079  29.456  1.00  0.00           C  
ATOM   4764  O   LEU A 298     -35.938  42.538  29.343  1.00  0.00           O  
ATOM   4765  CB  LEU A 298     -37.510  44.870  31.135  1.00  0.00           C  
ATOM   4766  CG  LEU A 298     -37.367  46.331  31.581  1.00  0.00           C  
ATOM   4767  CD1 LEU A 298     -37.947  46.495  32.979  1.00  0.00           C  
ATOM   4768  CD2 LEU A 298     -35.899  46.730  31.548  1.00  0.00           C  
ATOM   4769  H   LEU A 298     -38.952  45.624  29.186  1.00  0.00           H  
ATOM   4770  HA  LEU A 298     -36.182  45.034  29.454  1.00  0.00           H  
ATOM   4771 1HB  LEU A 298     -38.544  44.573  31.302  1.00  0.00           H  
ATOM   4772 2HB  LEU A 298     -36.871  44.264  31.776  1.00  0.00           H  
ATOM   4773  HG  LEU A 298     -37.933  46.975  30.907  1.00  0.00           H  
ATOM   4774 1HD1 LEU A 298     -37.845  47.533  33.295  1.00  0.00           H  
ATOM   4775 2HD1 LEU A 298     -39.002  46.222  32.969  1.00  0.00           H  
ATOM   4776 3HD1 LEU A 298     -37.410  45.850  33.673  1.00  0.00           H  
ATOM   4777 1HD2 LEU A 298     -35.797  47.769  31.864  1.00  0.00           H  
ATOM   4778 2HD2 LEU A 298     -35.332  46.088  32.222  1.00  0.00           H  
ATOM   4779 3HD2 LEU A 298     -35.515  46.620  30.533  1.00  0.00           H  
ATOM   4780  N   PHE A 299     -38.228  42.447  29.406  1.00  0.00           N  
ATOM   4781  CA  PHE A 299     -38.261  41.003  29.202  1.00  0.00           C  
ATOM   4782  C   PHE A 299     -37.651  40.622  27.860  1.00  0.00           C  
ATOM   4783  O   PHE A 299     -36.910  39.644  27.759  1.00  0.00           O  
ATOM   4784  CB  PHE A 299     -39.698  40.484  29.279  1.00  0.00           C  
ATOM   4785  CG  PHE A 299     -39.814  38.994  29.122  1.00  0.00           C  
ATOM   4786  CD1 PHE A 299     -39.076  38.139  29.927  1.00  0.00           C  
ATOM   4787  CD2 PHE A 299     -40.660  38.446  28.171  1.00  0.00           C  
ATOM   4788  CE1 PHE A 299     -39.182  36.768  29.783  1.00  0.00           C  
ATOM   4789  CE2 PHE A 299     -40.769  37.077  28.026  1.00  0.00           C  
ATOM   4790  CZ  PHE A 299     -40.028  36.237  28.833  1.00  0.00           C  
ATOM   4791  H   PHE A 299     -39.076  42.986  29.511  1.00  0.00           H  
ATOM   4792  HA  PHE A 299     -37.676  40.528  29.991  1.00  0.00           H  
ATOM   4793 1HB  PHE A 299     -40.133  40.760  30.239  1.00  0.00           H  
ATOM   4794 2HB  PHE A 299     -40.297  40.955  28.501  1.00  0.00           H  
ATOM   4795  HD1 PHE A 299     -38.407  38.559  30.679  1.00  0.00           H  
ATOM   4796  HD2 PHE A 299     -41.245  39.109  27.533  1.00  0.00           H  
ATOM   4797  HE1 PHE A 299     -38.596  36.107  30.421  1.00  0.00           H  
ATOM   4798  HE2 PHE A 299     -41.438  36.658  27.274  1.00  0.00           H  
ATOM   4799  HZ  PHE A 299     -40.111  35.157  28.719  1.00  0.00           H  
ATOM   4800  N   ASN A 300     -38.001  41.444  26.849  1.00  0.00           N  
ATOM   4801  CA  ASN A 300     -37.483  41.190  25.510  1.00  0.00           C  
ATOM   4802  C   ASN A 300     -35.964  41.291  25.479  1.00  0.00           C  
ATOM   4803  O   ASN A 300     -35.292  40.482  24.841  1.00  0.00           O  
ATOM   4804  CB  ASN A 300     -38.102  42.147  24.507  1.00  0.00           C  
ATOM   4805  CG  ASN A 300     -37.711  41.832  23.090  1.00  0.00           C  
ATOM   4806  OD1 ASN A 300     -38.011  40.749  22.576  1.00  0.00           O  
ATOM   4807  ND2 ASN A 300     -37.045  42.759  22.449  1.00  0.00           N  
ATOM   4808  H   ASN A 300     -38.618  42.221  27.038  1.00  0.00           H  
ATOM   4809  HA  ASN A 300     -37.745  40.170  25.225  1.00  0.00           H  
ATOM   4810 1HB  ASN A 300     -39.189  42.107  24.589  1.00  0.00           H  
ATOM   4811 2HB  ASN A 300     -37.794  43.167  24.739  1.00  0.00           H  
ATOM   4812 1HD2 ASN A 300     -36.759  42.604  21.503  1.00  0.00           H  
ATOM   4813 2HD2 ASN A 300     -36.824  43.621  22.904  1.00  0.00           H  
ATOM   4814  N   ALA A 301     -35.472  42.322  26.198  1.00  0.00           N  
ATOM   4815  CA  ALA A 301     -34.031  42.530  26.251  1.00  0.00           C  
ATOM   4816  C   ALA A 301     -33.326  41.341  26.893  1.00  0.00           C  
ATOM   4817  O   ALA A 301     -32.270  40.910  26.431  1.00  0.00           O  
ATOM   4818  CB  ALA A 301     -33.709  43.809  27.010  1.00  0.00           C  
ATOM   4819  H   ALA A 301     -36.113  42.931  26.686  1.00  0.00           H  
ATOM   4820  HA  ALA A 301     -33.664  42.624  25.229  1.00  0.00           H  
ATOM   4821 1HB  ALA A 301     -32.628  43.951  27.041  1.00  0.00           H  
ATOM   4822 2HB  ALA A 301     -34.172  44.658  26.506  1.00  0.00           H  
ATOM   4823 3HB  ALA A 301     -34.094  43.736  28.026  1.00  0.00           H  
ATOM   4824  N   VAL A 302     -33.966  40.845  27.971  1.00  0.00           N  
ATOM   4825  CA  VAL A 302     -33.397  39.704  28.676  1.00  0.00           C  
ATOM   4826  C   VAL A 302     -33.318  38.480  27.772  1.00  0.00           C  
ATOM   4827  O   VAL A 302     -32.328  37.749  27.786  1.00  0.00           O  
ATOM   4828  CB  VAL A 302     -34.243  39.368  29.919  1.00  0.00           C  
ATOM   4829  CG1 VAL A 302     -33.775  38.063  30.544  1.00  0.00           C  
ATOM   4830  CG2 VAL A 302     -34.162  40.507  30.923  1.00  0.00           C  
ATOM   4831  H   VAL A 302     -34.830  41.274  28.271  1.00  0.00           H  
ATOM   4832  HA  VAL A 302     -32.388  39.965  28.999  1.00  0.00           H  
ATOM   4833  HB  VAL A 302     -35.279  39.224  29.613  1.00  0.00           H  
ATOM   4834 1HG1 VAL A 302     -34.384  37.840  31.421  1.00  0.00           H  
ATOM   4835 2HG1 VAL A 302     -33.875  37.255  29.820  1.00  0.00           H  
ATOM   4836 3HG1 VAL A 302     -32.731  38.156  30.843  1.00  0.00           H  
ATOM   4837 1HG2 VAL A 302     -34.763  40.263  31.799  1.00  0.00           H  
ATOM   4838 2HG2 VAL A 302     -33.125  40.655  31.224  1.00  0.00           H  
ATOM   4839 3HG2 VAL A 302     -34.541  41.422  30.467  1.00  0.00           H  
ATOM   4840  N   VAL A 303     -34.408  38.306  26.997  1.00  0.00           N  
ATOM   4841  CA  VAL A 303     -34.459  37.171  26.083  1.00  0.00           C  
ATOM   4842  C   VAL A 303     -33.348  37.249  25.044  1.00  0.00           C  
ATOM   4843  O   VAL A 303     -32.718  36.243  24.718  1.00  0.00           O  
ATOM   4844  CB  VAL A 303     -35.823  37.121  25.370  1.00  0.00           C  
ATOM   4845  CG1 VAL A 303     -35.812  36.066  24.274  1.00  0.00           C  
ATOM   4846  CG2 VAL A 303     -36.926  36.839  26.379  1.00  0.00           C  
ATOM   4847  H   VAL A 303     -35.169  38.967  27.063  1.00  0.00           H  
ATOM   4848  HA  VAL A 303     -34.333  36.255  26.662  1.00  0.00           H  
ATOM   4849  HB  VAL A 303     -36.007  38.082  24.889  1.00  0.00           H  
ATOM   4850 1HG1 VAL A 303     -36.784  36.044  23.779  1.00  0.00           H  
ATOM   4851 2HG1 VAL A 303     -35.040  36.307  23.544  1.00  0.00           H  
ATOM   4852 3HG1 VAL A 303     -35.607  35.089  24.711  1.00  0.00           H  
ATOM   4853 1HG2 VAL A 303     -37.887  36.806  25.867  1.00  0.00           H  
ATOM   4854 2HG2 VAL A 303     -36.739  35.881  26.864  1.00  0.00           H  
ATOM   4855 3HG2 VAL A 303     -36.942  37.629  27.130  1.00  0.00           H  
ATOM   4856  N   GLU A 304     -33.150  38.490  24.552  1.00  0.00           N  
ATOM   4857  CA  GLU A 304     -32.114  38.703  23.549  1.00  0.00           C  
ATOM   4858  C   GLU A 304     -30.735  38.364  24.102  1.00  0.00           C  
ATOM   4859  O   GLU A 304     -29.914  37.754  23.417  1.00  0.00           O  
ATOM   4860  CB  GLU A 304     -32.135  40.152  23.059  1.00  0.00           C  
ATOM   4861  CG  GLU A 304     -33.348  40.511  22.212  1.00  0.00           C  
ATOM   4862  CD  GLU A 304     -33.376  41.961  21.815  1.00  0.00           C  
ATOM   4863  OE1 GLU A 304     -32.540  42.700  22.277  1.00  0.00           O  
ATOM   4864  OE2 GLU A 304     -34.235  42.330  21.049  1.00  0.00           O  
ATOM   4865  H   GLU A 304     -33.725  39.250  24.888  1.00  0.00           H  
ATOM   4866  HA  GLU A 304     -32.311  38.044  22.703  1.00  0.00           H  
ATOM   4867 1HB  GLU A 304     -32.114  40.826  23.915  1.00  0.00           H  
ATOM   4868 2HB  GLU A 304     -31.243  40.348  22.465  1.00  0.00           H  
ATOM   4869 1HG  GLU A 304     -33.343  39.899  21.310  1.00  0.00           H  
ATOM   4870 2HG  GLU A 304     -34.252  40.275  22.773  1.00  0.00           H  
ATOM   4871  N   LEU A 305     -30.535  38.791  25.366  1.00  0.00           N  
ATOM   4872  CA  LEU A 305     -29.255  38.530  26.013  1.00  0.00           C  
ATOM   4873  C   LEU A 305     -29.002  37.033  26.147  1.00  0.00           C  
ATOM   4874  O   LEU A 305     -27.887  36.560  25.927  1.00  0.00           O  
ATOM   4875  CB  LEU A 305     -29.217  39.188  27.397  1.00  0.00           C  
ATOM   4876  CG  LEU A 305     -27.911  39.012  28.182  1.00  0.00           C  
ATOM   4877  CD1 LEU A 305     -26.758  39.618  27.393  1.00  0.00           C  
ATOM   4878  CD2 LEU A 305     -28.045  39.672  29.546  1.00  0.00           C  
ATOM   4879  H   LEU A 305     -31.277  39.285  25.841  1.00  0.00           H  
ATOM   4880  HA  LEU A 305     -28.464  38.958  25.399  1.00  0.00           H  
ATOM   4881 1HB  LEU A 305     -29.391  40.257  27.279  1.00  0.00           H  
ATOM   4882 2HB  LEU A 305     -30.025  38.775  28.001  1.00  0.00           H  
ATOM   4883  HG  LEU A 305     -27.704  37.950  28.311  1.00  0.00           H  
ATOM   4884 1HD1 LEU A 305     -25.830  39.493  27.950  1.00  0.00           H  
ATOM   4885 2HD1 LEU A 305     -26.673  39.115  26.429  1.00  0.00           H  
ATOM   4886 3HD1 LEU A 305     -26.945  40.679  27.233  1.00  0.00           H  
ATOM   4887 1HD2 LEU A 305     -27.117  39.546  30.105  1.00  0.00           H  
ATOM   4888 2HD2 LEU A 305     -28.250  40.735  29.418  1.00  0.00           H  
ATOM   4889 3HD2 LEU A 305     -28.864  39.208  30.096  1.00  0.00           H  
ATOM   4890  N   VAL A 306     -30.090  36.328  26.517  1.00  0.00           N  
ATOM   4891  CA  VAL A 306     -29.983  34.883  26.682  1.00  0.00           C  
ATOM   4892  C   VAL A 306     -29.606  34.207  25.370  1.00  0.00           C  
ATOM   4893  O   VAL A 306     -28.784  33.292  25.346  1.00  0.00           O  
ATOM   4894  CB  VAL A 306     -31.316  34.302  27.191  1.00  0.00           C  
ATOM   4895  CG1 VAL A 306     -31.276  32.782  27.172  1.00  0.00           C  
ATOM   4896  CG2 VAL A 306     -31.603  34.818  28.592  1.00  0.00           C  
ATOM   4897  H   VAL A 306     -30.961  36.814  26.674  1.00  0.00           H  
ATOM   4898  HA  VAL A 306     -29.206  34.675  27.418  1.00  0.00           H  
ATOM   4899  HB  VAL A 306     -32.116  34.611  26.518  1.00  0.00           H  
ATOM   4900 1HG1 VAL A 306     -32.226  32.388  27.535  1.00  0.00           H  
ATOM   4901 2HG1 VAL A 306     -31.105  32.434  26.153  1.00  0.00           H  
ATOM   4902 3HG1 VAL A 306     -30.470  32.431  27.816  1.00  0.00           H  
ATOM   4903 1HG2 VAL A 306     -32.547  34.404  28.946  1.00  0.00           H  
ATOM   4904 2HG2 VAL A 306     -30.800  34.514  29.264  1.00  0.00           H  
ATOM   4905 3HG2 VAL A 306     -31.669  35.906  28.574  1.00  0.00           H  
ATOM   4906  N   LYS A 307     -30.249  34.708  24.295  1.00  0.00           N  
ATOM   4907  CA  LYS A 307     -29.978  34.149  22.976  1.00  0.00           C  
ATOM   4908  C   LYS A 307     -28.519  34.345  22.584  1.00  0.00           C  
ATOM   4909  O   LYS A 307     -27.890  33.445  22.028  1.00  0.00           O  
ATOM   4910  CB  LYS A 307     -30.894  34.782  21.927  1.00  0.00           C  
ATOM   4911  CG  LYS A 307     -30.696  34.249  20.514  1.00  0.00           C  
ATOM   4912  CD  LYS A 307     -31.056  32.774  20.425  1.00  0.00           C  
ATOM   4913  CE  LYS A 307     -31.150  32.313  18.978  1.00  0.00           C  
ATOM   4914  NZ  LYS A 307     -29.855  32.461  18.261  1.00  0.00           N  
ATOM   4915  H   LYS A 307     -30.908  35.462  24.423  1.00  0.00           H  
ATOM   4916  HA  LYS A 307     -30.174  33.076  23.007  1.00  0.00           H  
ATOM   4917 1HB  LYS A 307     -31.935  34.616  22.205  1.00  0.00           H  
ATOM   4918 2HB  LYS A 307     -30.730  35.860  21.904  1.00  0.00           H  
ATOM   4919 1HG  LYS A 307     -31.324  34.810  19.822  1.00  0.00           H  
ATOM   4920 2HG  LYS A 307     -29.655  34.379  20.219  1.00  0.00           H  
ATOM   4921 1HD  LYS A 307     -30.296  32.182  20.938  1.00  0.00           H  
ATOM   4922 2HD  LYS A 307     -32.015  32.603  20.914  1.00  0.00           H  
ATOM   4923 1HE  LYS A 307     -31.450  31.266  18.949  1.00  0.00           H  
ATOM   4924 2HE  LYS A 307     -31.908  32.899  18.458  1.00  0.00           H  
ATOM   4925 1HZ  LYS A 307     -29.960  32.146  17.307  1.00  0.00           H  
ATOM   4926 2HZ  LYS A 307     -29.576  33.432  18.266  1.00  0.00           H  
ATOM   4927 3HZ  LYS A 307     -29.149  31.906  18.723  1.00  0.00           H  
ATOM   4928  N   HIS A 308     -28.028  35.560  22.905  1.00  0.00           N  
ATOM   4929  CA  HIS A 308     -26.641  35.876  22.585  1.00  0.00           C
[truncated: 196,168 more chars]
