# Supplementary material for: Blueprinting extendable nanomaterials with standardized protein blocks
Source: Nature. 2024 Mar 13;627(8005):898–904. doi: 10.1038/s41586-024-07188-4 (PMC10972742; doi:10.1038/s41586-024-07188-4)
Supplement: Supplementary file 4 — Design models with ideal backbones as well as experimentally determined structures for comparison. For reference to design names, see Supplementary Fig. 1. [file 41586_2024_7188_MOESM4_ESM.zip › THR26_design.pdb]

HEADER                                            22-OCT-21   XXXX              
EXPDTA    THEORETICAL MODEL                                                     
REMARK 220                                                                      
REMARK 220 EXPERIMENTAL DETAILS                                                 
REMARK 220  EXPERIMENT TYPE                : THEORETICAL MODELLING              
REMARK 220  DATE OF DATA COLLECTION        : 22-OCT-21                          
REMARK 220                                                                      
REMARK 220 REMARK: MODEL GENERATED BY ROSETTA                                   
REMARK 220  VERSION 2021.41+HEAD.36da336f772                                    
ATOM      1  N   GLN A   1     -37.489  31.520   7.058  1.00  0.00           N  
ATOM      2  CA  GLN A   1     -37.178  30.695   5.908  1.00  0.00           C  
ATOM      3  C   GLN A   1     -36.962  31.546   4.668  1.00  0.00           C  
ATOM      4  O   GLN A   1     -35.932  31.439   4.002  1.00  0.00           O  
ATOM      5  CB  GLN A   1     -38.296  29.679   5.660  1.00  0.00           C  
ATOM      6  CG  GLN A   1     -38.422  28.616   6.738  1.00  0.00           C  
ATOM      7  CD  GLN A   1     -37.204  27.715   6.807  1.00  0.00           C  
ATOM      8  OE1 GLN A   1     -36.770  27.156   5.796  1.00  0.00           O  
ATOM      9  NE2 GLN A   1     -36.644  27.569   8.003  1.00  0.00           N  
ATOM     10 1H   GLN A   1     -37.626  30.938   7.859  1.00  0.00           H  
ATOM     11 2H   GLN A   1     -36.732  32.151   7.231  1.00  0.00           H  
ATOM     12 3H   GLN A   1     -38.323  32.042   6.879  1.00  0.00           H  
ATOM     13  HA  GLN A   1     -36.254  30.153   6.111  1.00  0.00           H  
ATOM     14 1HB  GLN A   1     -39.251  30.200   5.588  1.00  0.00           H  
ATOM     15 2HB  GLN A   1     -38.126  29.175   4.709  1.00  0.00           H  
ATOM     16 1HG  GLN A   1     -38.541  29.106   7.705  1.00  0.00           H  
ATOM     17 2HG  GLN A   1     -39.293  27.997   6.523  1.00  0.00           H  
ATOM     18 1HE2 GLN A   1     -35.837  26.987   8.110  1.00  0.00           H  
ATOM     19 2HE2 GLN A   1     -37.029  28.041   8.796  1.00  0.00           H  
ATOM     20  N   ASP A   2     -37.940  32.397   4.357  1.00  0.00           N  
ATOM     21  CA  ASP A   2     -37.890  33.193   3.131  1.00  0.00           C  
ATOM     22  C   ASP A   2     -36.884  34.342   3.243  1.00  0.00           C  
ATOM     23  O   ASP A   2     -36.394  34.852   2.235  1.00  0.00           O  
ATOM     24  CB  ASP A   2     -39.276  33.753   2.804  1.00  0.00           C  
ATOM     25  CG  ASP A   2     -39.831  34.644   3.907  1.00  0.00           C  
ATOM     26  OD1 ASP A   2     -39.930  34.186   5.020  1.00  0.00           O  
ATOM     27  OD2 ASP A   2     -40.150  35.775   3.625  1.00  0.00           O  
ATOM     28  H   ASP A   2     -38.728  32.490   4.981  1.00  0.00           H  
ATOM     29  HA  ASP A   2     -37.573  32.547   2.312  1.00  0.00           H  
ATOM     30 1HB  ASP A   2     -39.226  34.331   1.880  1.00  0.00           H  
ATOM     31 2HB  ASP A   2     -39.971  32.930   2.638  1.00  0.00           H  
ATOM     32  N   GLY A   3     -36.596  34.726   4.473  1.00  0.00           N  
ATOM     33  CA  GLY A   3     -35.635  35.774   4.792  1.00  0.00           C  
ATOM     34  C   GLY A   3     -34.241  35.412   4.296  1.00  0.00           C  
ATOM     35  O   GLY A   3     -33.521  36.258   3.764  1.00  0.00           O  
ATOM     36  H   GLY A   3     -37.061  34.278   5.249  1.00  0.00           H  
ATOM     37 1HA  GLY A   3     -35.954  36.712   4.337  1.00  0.00           H  
ATOM     38 2HA  GLY A   3     -35.612  35.931   5.870  1.00  0.00           H  
ATOM     39  N   ILE A   4     -33.908  34.120   4.499  1.00  0.00           N  
ATOM     40  CA  ILE A   4     -32.599  33.643   4.069  1.00  0.00           C  
ATOM     41  C   ILE A   4     -32.436  33.770   2.560  1.00  0.00           C  
ATOM     42  O   ILE A   4     -31.377  34.164   2.072  1.00  0.00           O  
ATOM     43  CB  ILE A   4     -32.384  32.177   4.488  1.00  0.00           C  
ATOM     44  CG1 ILE A   4     -32.274  32.068   6.011  1.00  0.00           C  
ATOM     45  CG2 ILE A   4     -31.141  31.610   3.819  1.00  0.00           C  
ATOM     46  CD1 ILE A   4     -32.335  30.648   6.527  1.00  0.00           C  
ATOM     47  H   ILE A   4     -34.574  33.506   4.947  1.00  0.00           H  
ATOM     48  HA  ILE A   4     -31.835  34.254   4.547  1.00  0.00           H  
ATOM     49  HB  ILE A   4     -33.248  31.584   4.191  1.00  0.00           H  
ATOM     50 1HG1 ILE A   4     -31.335  32.511   6.341  1.00  0.00           H  
ATOM     51 2HG1 ILE A   4     -33.082  32.633   6.476  1.00  0.00           H  
ATOM     52 1HG2 ILE A   4     -31.004  30.574   4.127  1.00  0.00           H  
ATOM     53 2HG2 ILE A   4     -31.258  31.655   2.738  1.00  0.00           H  
ATOM     54 3HG2 ILE A   4     -30.270  32.195   4.115  1.00  0.00           H  
ATOM     55 1HD1 ILE A   4     -32.251  30.653   7.614  1.00  0.00           H  
ATOM     56 2HD1 ILE A   4     -33.284  30.196   6.238  1.00  0.00           H  
ATOM     57 3HD1 ILE A   4     -31.514  30.072   6.103  1.00  0.00           H  
ATOM     58  N   VAL A   5     -33.535  33.418   1.862  1.00  0.00           N  
ATOM     59  CA  VAL A   5     -33.511  33.495   0.407  1.00  0.00           C  
ATOM     60  C   VAL A   5     -33.290  34.926  -0.066  1.00  0.00           C  
ATOM     61  O   VAL A   5     -32.536  35.170  -1.009  1.00  0.00           O  
ATOM     62  CB  VAL A   5     -34.832  32.961  -0.178  1.00  0.00           C  
ATOM     63  CG1 VAL A   5     -34.895  33.223  -1.676  1.00  0.00           C  
ATOM     64  CG2 VAL A   5     -34.965  31.475   0.116  1.00  0.00           C  
ATOM     65  H   VAL A   5     -34.356  33.106   2.361  1.00  0.00           H  
ATOM     66  HA  VAL A   5     -32.690  32.876   0.041  1.00  0.00           H  
ATOM     67  HB  VAL A   5     -35.663  33.499   0.277  1.00  0.00           H  
ATOM     68 1HG1 VAL A   5     -35.836  32.840  -2.073  1.00  0.00           H  
ATOM     69 2HG1 VAL A   5     -34.834  34.295  -1.861  1.00  0.00           H  
ATOM     70 3HG1 VAL A   5     -34.063  32.721  -2.168  1.00  0.00           H  
ATOM     71 1HG2 VAL A   5     -35.902  31.105  -0.300  1.00  0.00           H  
ATOM     72 2HG2 VAL A   5     -34.131  30.938  -0.335  1.00  0.00           H  
ATOM     73 3HG2 VAL A   5     -34.959  31.315   1.194  1.00  0.00           H  
ATOM     74  N   GLU A   6     -33.985  35.844   0.637  1.00  0.00           N  
ATOM     75  CA  GLU A   6     -33.861  37.255   0.286  1.00  0.00           C  
ATOM     76  C   GLU A   6     -32.430  37.743   0.468  1.00  0.00           C  
ATOM     77  O   GLU A   6     -31.909  38.490  -0.361  1.00  0.00           O  
ATOM     78  CB  GLU A   6     -34.811  38.102   1.136  1.00  0.00           C  
ATOM     79  CG  GLU A   6     -36.286  37.904   0.817  1.00  0.00           C  
ATOM     80  CD  GLU A   6     -36.650  38.358  -0.569  1.00  0.00           C  
ATOM     81  OE1 GLU A   6     -36.127  39.356  -1.004  1.00  0.00           O  
ATOM     82  OE2 GLU A   6     -37.453  37.705  -1.194  1.00  0.00           O  
ATOM     83  H   GLU A   6     -34.578  35.537   1.395  1.00  0.00           H  
ATOM     84  HA  GLU A   6     -34.131  37.375  -0.763  1.00  0.00           H  
ATOM     85 1HB  GLU A   6     -34.662  37.868   2.191  1.00  0.00           H  
ATOM     86 2HB  GLU A   6     -34.577  39.158   1.000  1.00  0.00           H  
ATOM     87 1HG  GLU A   6     -36.530  36.847   0.917  1.00  0.00           H  
ATOM     88 2HG  GLU A   6     -36.881  38.457   1.544  1.00  0.00           H  
ATOM     89  N   LEU A   7     -31.834  37.282   1.587  1.00  0.00           N  
ATOM     90  CA  LEU A   7     -30.461  37.675   1.877  1.00  0.00           C  
ATOM     91  C   LEU A   7     -29.507  37.187   0.795  1.00  0.00           C  
ATOM     92  O   LEU A   7     -28.600  37.909   0.382  1.00  0.00           O  
ATOM     93  CB  LEU A   7     -30.027  37.119   3.239  1.00  0.00           C  
ATOM     94  CG  LEU A   7     -30.711  37.744   4.462  1.00  0.00           C  
ATOM     95  CD1 LEU A   7     -30.319  36.971   5.714  1.00  0.00           C  
ATOM     96  CD2 LEU A   7     -30.310  39.207   4.574  1.00  0.00           C  
ATOM     97  H   LEU A   7     -32.350  36.671   2.204  1.00  0.00           H  
ATOM     98  HA  LEU A   7     -30.413  38.763   1.911  1.00  0.00           H  
ATOM     99 1HB  LEU A   7     -30.229  36.049   3.258  1.00  0.00           H  
ATOM    100 2HB  LEU A   7     -28.952  37.266   3.349  1.00  0.00           H  
ATOM    101  HG  LEU A   7     -31.793  37.672   4.350  1.00  0.00           H  
ATOM    102 1HD1 LEU A   7     -30.805  37.416   6.582  1.00  0.00           H  
ATOM    103 2HD1 LEU A   7     -30.635  35.933   5.614  1.00  0.00           H  
ATOM    104 3HD1 LEU A   7     -29.238  37.012   5.843  1.00  0.00           H  
ATOM    105 1HD2 LEU A   7     -30.796  39.652   5.443  1.00  0.00           H  
ATOM    106 2HD2 LEU A   7     -29.228  39.281   4.687  1.00  0.00           H  
ATOM    107 3HD2 LEU A   7     -30.617  39.739   3.674  1.00  0.00           H  
ATOM    108  N   ALA A   8     -29.764  35.933   0.368  1.00  0.00           N  
ATOM    109  CA  ALA A   8     -28.923  35.347  -0.669  1.00  0.00           C  
ATOM    110  C   ALA A   8     -29.014  36.140  -1.966  1.00  0.00           C  
ATOM    111  O   ALA A   8     -28.007  36.367  -2.638  1.00  0.00           O  
ATOM    112  CB  ALA A   8     -29.312  33.895  -0.908  1.00  0.00           C  
ATOM    113  H   ALA A   8     -30.535  35.423   0.775  1.00  0.00           H  
ATOM    114  HA  ALA A   8     -27.889  35.383  -0.327  1.00  0.00           H  
ATOM    115 1HB  ALA A   8     -28.676  33.471  -1.685  1.00  0.00           H  
ATOM    116 2HB  ALA A   8     -29.187  33.328   0.014  1.00  0.00           H  
ATOM    117 3HB  ALA A   8     -30.353  33.845  -1.225  1.00  0.00           H  
ATOM    118  N   ARG A   9     -30.265  36.541  -2.272  1.00  0.00           N  
ATOM    119  CA  ARG A   9     -30.489  37.312  -3.490  1.00  0.00           C  
ATOM    120  C   ARG A   9     -29.740  38.638  -3.448  1.00  0.00           C  
ATOM    121  O   ARG A   9     -29.155  39.063  -4.444  1.00  0.00           O  
ATOM    122  CB  ARG A   9     -31.974  37.577  -3.689  1.00  0.00           C  
ATOM    123  CG  ARG A   9     -32.322  38.342  -4.956  1.00  0.00           C  
ATOM    124  CD  ARG A   9     -33.786  38.562  -5.080  1.00  0.00           C  
ATOM    125  NE  ARG A   9     -34.303  39.392  -4.003  1.00  0.00           N  
ATOM    126  CZ  ARG A   9     -34.215  40.736  -3.964  1.00  0.00           C  
ATOM    127  NH1 ARG A   9     -33.629  41.386  -4.945  1.00  0.00           N  
ATOM    128  NH2 ARG A   9     -34.717  41.401  -2.938  1.00  0.00           N  
ATOM    129  H   ARG A   9     -31.024  36.301  -1.651  1.00  0.00           H  
ATOM    130  HA  ARG A   9     -30.122  36.733  -4.338  1.00  0.00           H  
ATOM    131 1HB  ARG A   9     -32.512  36.630  -3.718  1.00  0.00           H  
ATOM    132 2HB  ARG A   9     -32.359  38.147  -2.843  1.00  0.00           H  
ATOM    133 1HG  ARG A   9     -31.829  39.315  -4.941  1.00  0.00           H  
ATOM    134 2HG  ARG A   9     -31.986  37.778  -5.826  1.00  0.00           H  
ATOM    135 1HD  ARG A   9     -34.001  39.059  -6.026  1.00  0.00           H  
ATOM    136 2HD  ARG A   9     -34.302  37.603  -5.048  1.00  0.00           H  
ATOM    137  HE  ARG A   9     -34.760  38.928  -3.230  1.00  0.00           H  
ATOM    138 1HH1 ARG A   9     -33.245  40.877  -5.729  1.00  0.00           H  
ATOM    139 2HH1 ARG A   9     -33.563  42.393  -4.915  1.00  0.00           H  
ATOM    140 1HH2 ARG A   9     -35.167  40.902  -2.183  1.00  0.00           H  
ATOM    141 2HH2 ARG A   9     -34.651  42.408  -2.908  1.00  0.00           H  
ATOM    142  N   GLU A  10     -29.794  39.255  -2.251  1.00  0.00           N  
ATOM    143  CA  GLU A  10     -29.115  40.535  -2.077  1.00  0.00           C  
ATOM    144  C   GLU A  10     -27.613  40.394  -2.286  1.00  0.00           C  
ATOM    145  O   GLU A  10     -26.981  41.245  -2.913  1.00  0.00           O  
ATOM    146  CB  GLU A  10     -29.394  41.102  -0.684  1.00  0.00           C  
ATOM    147  CG  GLU A  10     -30.826  41.574  -0.472  1.00  0.00           C  
ATOM    148  CD  GLU A  10     -31.084  42.050   0.930  1.00  0.00           C  
ATOM    149  OE1 GLU A  10     -30.211  41.914   1.754  1.00  0.00           O  
ATOM    150  OE2 GLU A  10     -32.155  42.551   1.179  1.00  0.00           O  
ATOM    151  H   GLU A  10     -30.304  38.821  -1.495  1.00  0.00           H  
ATOM    152  HA  GLU A  10     -29.498  41.233  -2.822  1.00  0.00           H  
ATOM    153 1HB  GLU A  10     -29.178  40.343   0.068  1.00  0.00           H  
ATOM    154 2HB  GLU A  10     -28.733  41.948  -0.496  1.00  0.00           H  
ATOM    155 1HG  GLU A  10     -31.035  42.389  -1.165  1.00  0.00           H  
ATOM    156 2HG  GLU A  10     -31.505  40.754  -0.703  1.00  0.00           H  
ATOM    157  N   ALA A  11     -27.088  39.282  -1.732  1.00  0.00           N  
ATOM    158  CA  ALA A  11     -25.658  39.027  -1.861  1.00  0.00           C  
ATOM    159  C   ALA A  11     -25.257  38.864  -3.321  1.00  0.00           C  
ATOM    160  O   ALA A  11     -24.221  39.371  -3.751  1.00  0.00           O  
ATOM    161  CB  ALA A  11     -25.266  37.792  -1.064  1.00  0.00           C  
ATOM    162  H   ALA A  11     -27.695  38.645  -1.236  1.00  0.00           H  
ATOM    163  HA  ALA A  11     -25.123  39.889  -1.462  1.00  0.00           H  
ATOM    164 1HB  ALA A  11     -24.195  37.614  -1.171  1.00  0.00           H  
ATOM    165 2HB  ALA A  11     -25.504  37.946  -0.012  1.00  0.00           H  
ATOM    166 3HB  ALA A  11     -25.815  36.929  -1.438  1.00  0.00           H  
ATOM    167  N   VAL A  12     -26.130  38.136  -4.047  1.00  0.00           N  
ATOM    168  CA  VAL A  12     -25.865  37.905  -5.462  1.00  0.00           C  
ATOM    169  C   VAL A  12     -25.835  39.216  -6.237  1.00  0.00           C  
ATOM    170  O   VAL A  12     -24.986  39.417  -7.105  1.00  0.00           O  
ATOM    171  CB  VAL A  12     -26.940  36.980  -6.064  1.00  0.00           C  
ATOM    172  CG1 VAL A  12     -26.785  36.897  -7.575  1.00  0.00           C  
ATOM    173  CG2 VAL A  12     -26.844  35.598  -5.436  1.00  0.00           C  
ATOM    174  H   VAL A  12     -26.954  37.763  -3.597  1.00  0.00           H  
ATOM    175  HA  VAL A  12     -24.892  37.420  -5.557  1.00  0.00           H  
ATOM    176  HB  VAL A  12     -27.924  37.404  -5.864  1.00  0.00           H  
ATOM    177 1HG1 VAL A  12     -27.553  36.240  -7.984  1.00  0.00           H  
ATOM    178 2HG1 VAL A  12     -26.893  37.892  -8.007  1.00  0.00           H  
ATOM    179 3HG1 VAL A  12     -25.800  36.499  -7.819  1.00  0.00           H  
ATOM    180 1HG2 VAL A  12     -27.608  34.950  -5.865  1.00  0.00           H  
ATOM    181 2HG2 VAL A  12     -25.858  35.177  -5.630  1.00  0.00           H  
ATOM    182 3HG2 VAL A  12     -26.999  35.677  -4.359  1.00  0.00           H  
ATOM    183  N   ASP A  13     -26.801  40.085  -5.875  1.00  0.00           N  
ATOM    184  CA  ASP A  13     -26.883  41.379  -6.541  1.00  0.00           C  
ATOM    185  C   ASP A  13     -25.622  42.201  -6.303  1.00  0.00           C  
ATOM    186  O   ASP A  13     -25.113  42.853  -7.215  1.00  0.00           O  
ATOM    187  CB  ASP A  13     -28.107  42.157  -6.053  1.00  0.00           C  
ATOM    188  CG  ASP A  13     -29.419  41.579  -6.563  1.00  0.00           C  
ATOM    189  OD1 ASP A  13     -29.384  40.802  -7.488  1.00  0.00           O  
ATOM    190  OD2 ASP A  13     -30.445  41.918  -6.023  1.00  0.00           O  
ATOM    191  H   ASP A  13     -27.452  39.822  -5.149  1.00  0.00           H  
ATOM    192  HA  ASP A  13     -26.982  41.211  -7.614  1.00  0.00           H  
ATOM    193 1HB  ASP A  13     -28.126  42.158  -4.963  1.00  0.00           H  
ATOM    194 2HB  ASP A  13     -28.033  43.195  -6.380  1.00  0.00           H  
ATOM    195  N   LEU A  14     -25.157  42.131  -5.039  1.00  0.00           N  
ATOM    196  CA  LEU A  14     -23.954  42.873  -4.679  1.00  0.00           C  
ATOM    197  C   LEU A  14     -22.750  42.389  -5.478  1.00  0.00           C  
ATOM    198  O   LEU A  14     -21.935  43.190  -5.936  1.00  0.00           O  
ATOM    199  CB  LEU A  14     -23.672  42.728  -3.179  1.00  0.00           C  
ATOM    200  CG  LEU A  14     -24.665  43.430  -2.244  1.00  0.00           C  
ATOM    201  CD1 LEU A  14     -24.363  43.047  -0.801  1.00  0.00           C  
ATOM    202  CD2 LEU A  14     -24.570  44.936  -2.441  1.00  0.00           C  
ATOM    203  H   LEU A  14     -25.652  41.566  -4.364  1.00  0.00           H  
ATOM    204  HA  LEU A  14     -24.117  43.926  -4.905  1.00  0.00           H  
ATOM    205 1HB  LEU A  14     -23.671  41.669  -2.926  1.00  0.00           H  
ATOM    206 2HB  LEU A  14     -22.680  43.130  -2.971  1.00  0.00           H  
ATOM    207  HG  LEU A  14     -25.678  43.097  -2.472  1.00  0.00           H  
ATOM    208 1HD1 LEU A  14     -25.069  43.545  -0.137  1.00  0.00           H  
ATOM    209 2HD1 LEU A  14     -24.457  41.967  -0.684  1.00  0.00           H  
ATOM    210 3HD1 LEU A  14     -23.349  43.353  -0.548  1.00  0.00           H  
ATOM    211 1HD2 LEU A  14     -25.277  45.435  -1.777  1.00  0.00           H  
ATOM    212 2HD2 LEU A  14     -23.558  45.270  -2.211  1.00  0.00           H  
ATOM    213 3HD2 LEU A  14     -24.808  45.183  -3.475  1.00  0.00           H  
ATOM    214  N   SER A  15     -22.690  41.049  -5.615  1.00  0.00           N  
ATOM    215  CA  SER A  15     -21.585  40.457  -6.360  1.00  0.00           C  
ATOM    216  C   SER A  15     -21.593  40.916  -7.813  1.00  0.00           C  
ATOM    217  O   SER A  15     -20.544  41.213  -8.385  1.00  0.00           O  
ATOM    218  CB  SER A  15     -21.665  38.944  -6.298  1.00  0.00           C  
ATOM    219  OG  SER A  15     -20.609  38.356  -7.007  1.00  0.00           O  
ATOM    220  H   SER A  15     -23.413  40.479  -5.199  1.00  0.00           H  
ATOM    221  HA  SER A  15     -20.648  40.779  -5.904  1.00  0.00           H  
ATOM    222 1HB  SER A  15     -21.633  38.620  -5.258  1.00  0.00           H  
ATOM    223 2HB  SER A  15     -22.615  38.613  -6.715  1.00  0.00           H  
ATOM    224  HG  SER A  15     -20.533  37.459  -6.673  1.00  0.00           H  
ATOM    225  N   LYS A  16     -22.823  40.955  -8.365  1.00  0.00           N  
ATOM    226  CA  LYS A  16     -22.969  41.381  -9.752  1.00  0.00           C  
ATOM    227  C   LYS A  16     -22.499  42.817  -9.942  1.00  0.00           C  
ATOM    228  O   LYS A  16     -21.837  43.138 -10.928  1.00  0.00           O  
ATOM    229  CB  LYS A  16     -24.422  41.239 -10.206  1.00  0.00           C  
ATOM    230  CG  LYS A  16     -24.666  41.612 -11.663  1.00  0.00           C  
ATOM    231  CD  LYS A  16     -26.113  41.367 -12.061  1.00  0.00           C  
ATOM    232  CE  LYS A  16     -26.336  41.648 -13.540  1.00  0.00           C  
ATOM    233  NZ  LYS A  16     -26.123  43.083 -13.873  1.00  0.00           N  
ATOM    234  H   LYS A  16     -23.622  40.690  -7.807  1.00  0.00           H  
ATOM    235  HA  LYS A  16     -22.345  40.741 -10.378  1.00  0.00           H  
ATOM    236 1HB  LYS A  16     -24.749  40.209 -10.065  1.00  0.00           H  
ATOM    237 2HB  LYS A  16     -25.060  41.872  -9.588  1.00  0.00           H  
ATOM    238 1HG  LYS A  16     -24.429  42.666 -11.814  1.00  0.00           H  
ATOM    239 2HG  LYS A  16     -24.016  41.017 -12.304  1.00  0.00           H  
ATOM    240 1HD  LYS A  16     -26.378  40.330 -11.853  1.00  0.00           H  
ATOM    241 2HD  LYS A  16     -26.766  42.015 -11.476  1.00  0.00           H  
ATOM    242 1HE  LYS A  16     -25.650  41.044 -14.132  1.00  0.00           H  
ATOM    243 2HE  LYS A  16     -27.355  41.373 -13.813  1.00  0.00           H  
ATOM    244 1HZ  LYS A  16     -26.280  43.227 -14.860  1.00  0.00           H  
ATOM    245 2HZ  LYS A  16     -26.768  43.651 -13.342  1.00  0.00           H  
ATOM    246 3HZ  LYS A  16     -25.175  43.345 -13.642  1.00  0.00           H  
ATOM    247  N   HIS A  17     -22.877  43.648  -8.948  1.00  0.00           N  
ATOM    248  CA  HIS A  17     -22.489  45.052  -9.007  1.00  0.00           C  
ATOM    249  C   HIS A  17     -20.974  45.207  -8.982  1.00  0.00           C  
ATOM    250  O   HIS A  17     -20.412  46.024  -9.711  1.00  0.00           O  
ATOM    251  CB  HIS A  17     -23.107  45.834  -7.843  1.00  0.00           C  
ATOM    252  CG  HIS A  17     -24.587  46.025  -7.967  1.00  0.00           C  
ATOM    253  ND1 HIS A  17     -25.189  46.436  -9.137  1.00  0.00           N  
ATOM    254  CD2 HIS A  17     -25.585  45.862  -7.067  1.00  0.00           C  
ATOM    255  CE1 HIS A  17     -26.495  46.518  -8.952  1.00  0.00           C  
ATOM    256  NE2 HIS A  17     -26.761  46.175  -7.704  1.00  0.00           N  
ATOM    257  H   HIS A  17     -23.422  43.282  -8.181  1.00  0.00           H  
ATOM    258  HA  HIS A  17     -22.849  45.490  -9.937  1.00  0.00           H  
ATOM    259 1HB  HIS A  17     -22.907  45.312  -6.907  1.00  0.00           H  
ATOM    260 2HB  HIS A  17     -22.641  46.816  -7.776  1.00  0.00           H  
ATOM    261  HD1 HIS A  17     -24.736  46.573 -10.019  1.00  0.00           H  
ATOM    262  HD2 HIS A  17     -25.597  45.553  -6.021  1.00  0.00           H  
ATOM    263  HE1 HIS A  17     -27.153  46.827  -9.764  1.00  0.00           H  
ATOM    264  N   ALA A  18     -20.357  44.384  -8.109  1.00  0.00           N  
ATOM    265  CA  ALA A  18     -18.905  44.431  -7.988  1.00  0.00           C  
ATOM    266  C   ALA A  18     -18.230  44.055  -9.301  1.00  0.00           C  
ATOM    267  O   ALA A  18     -17.246  44.675  -9.704  1.00  0.00           O  
ATOM    268  CB  ALA A  18     -18.438  43.512  -6.869  1.00  0.00           C  
ATOM    269  H   ALA A  18     -20.914  43.749  -7.555  1.00  0.00           H  
ATOM    270  HA  ALA A  18     -18.619  45.455  -7.746  1.00  0.00           H  
ATOM    271 1HB  ALA A  18     -17.351  43.558  -6.790  1.00  0.00           H  
ATOM    272 2HB  ALA A  18     -18.884  43.830  -5.926  1.00  0.00           H  
ATOM    273 3HB  ALA A  18     -18.742  42.490  -7.087  1.00  0.00           H  
ATOM    274  N   ILE A  19     -18.811  43.013  -9.932  1.00  0.00           N  
ATOM    275  CA  ILE A  19     -18.261  42.552 -11.201  1.00  0.00           C  
ATOM    276  C   ILE A  19     -18.340  43.642 -12.263  1.00  0.00           C  
ATOM    277  O   ILE A  19     -17.403  43.835 -13.038  1.00  0.00           O  
ATOM    278  CB  ILE A  19     -19.001  41.296 -11.696  1.00  0.00           C  
ATOM    279  CG1 ILE A  19     -18.710  40.108 -10.776  1.00  0.00           C  
ATOM    280  CG2 ILE A  19     -18.604  40.975 -13.128  1.00  0.00           C  
ATOM    281  CD1 ILE A  19     -19.601  38.912 -11.023  1.00  0.00           C  
ATOM    282  H   ILE A  19     -19.617  42.571  -9.513  1.00  0.00           H  
ATOM    283  HA  ILE A  19     -17.213  42.298 -11.051  1.00  0.00           H  
ATOM    284  HB  ILE A  19     -20.077  41.469 -11.657  1.00  0.00           H  
ATOM    285 1HG1 ILE A  19     -17.675  39.794 -10.904  1.00  0.00           H  
ATOM    286 2HG1 ILE A  19     -18.832  40.413  -9.737  1.00  0.00           H  
ATOM    287 1HG2 ILE A  19     -19.136  40.084 -13.462  1.00  0.00           H  
ATOM    288 2HG2 ILE A  19     -18.861  41.814 -13.774  1.00  0.00           H  
ATOM    289 3HG2 ILE A  19     -17.530  40.796 -13.177  1.00  0.00           H  
ATOM    290 1HD1 ILE A  19     -19.335  38.111 -10.333  1.00  0.00           H  
ATOM    291 2HD1 ILE A  19     -20.643  39.195 -10.866  1.00  0.00           H  
ATOM    292 3HD1 ILE A  19     -19.470  38.566 -12.048  1.00  0.00           H  
ATOM    293  N   ASP A  20     -19.499  44.330 -12.251  1.00  0.00           N  
ATOM    294  CA  ASP A  20     -19.701  45.403 -13.218  1.00  0.00           C  
ATOM    295  C   ASP A  20     -18.614  46.464 -13.099  1.00  0.00           C  
ATOM    296  O   ASP A  20     -18.082  46.937 -14.103  1.00  0.00           O  
ATOM    297  CB  ASP A  20     -21.076  46.047 -13.024  1.00  0.00           C  
ATOM    298  CG  ASP A  20     -22.220  45.148 -13.472  1.00  0.00           C  
ATOM    299  OD1 ASP A  20     -21.964  44.198 -14.173  1.00  0.00           O  
ATOM    300  OD2 ASP A  20     -23.340  45.420 -13.108  1.00  0.00           O  
ATOM    301  H   ASP A  20     -20.207  44.091 -11.572  1.00  0.00           H  
ATOM    302  HA  ASP A  20     -19.654  44.978 -14.221  1.00  0.00           H  
ATOM    303 1HB  ASP A  20     -21.217  46.294 -11.971  1.00  0.00           H  
ATOM    304 2HB  ASP A  20     -21.123  46.980 -13.587  1.00  0.00           H  
ATOM    305  N   LYS A  21     -18.274  46.849 -11.873  1.00  0.00           N  
ATOM    306  CA  LYS A  21     -17.190  47.815 -11.659  1.00  0.00           C  
ATOM    307  C   LYS A  21     -15.793  47.253 -11.967  1.00  0.00           C  
ATOM    308  O   LYS A  21     -14.961  47.929 -12.572  1.00  0.00           O  
ATOM    309  CB  LYS A  21     -17.230  48.325 -10.218  1.00  0.00           C  
ATOM    310  CG  LYS A  21     -18.413  49.231  -9.904  1.00  0.00           C  
ATOM    311  CD  LYS A  21     -18.394  49.682  -8.451  1.00  0.00           C  
ATOM    312  CE  LYS A  21     -19.580  50.580  -8.133  1.00  0.00           C  
ATOM    313  NZ  LYS A  21     -19.595  50.997  -6.705  1.00  0.00           N  
ATOM    314  H   LYS A  21     -18.772  46.467 -11.082  1.00  0.00           H  
ATOM    315  HA  LYS A  21     -17.341  48.660 -12.332  1.00  0.00           H  
ATOM    316 1HB  LYS A  21     -17.266  47.478  -9.533  1.00  0.00           H  
ATOM    317 2HB  LYS A  21     -16.317  48.881 -10.003  1.00  0.00           H  
ATOM    318 1HG  LYS A  21     -18.381  50.110 -10.549  1.00  0.00           H  
ATOM    319 2HG  LYS A  21     -19.342  48.695 -10.096  1.00  0.00           H  
ATOM    320 1HD  LYS A  21     -18.424  48.808  -7.798  1.00  0.00           H  
ATOM    321 2HD  LYS A  21     -17.472  50.230  -8.252  1.00  0.00           H  
ATOM    322 1HE  LYS A  21     -19.540  51.470  -8.759  1.00  0.00           H  
ATOM    323 2HE  LYS A  21     -20.507  50.049  -8.352  1.00  0.00           H  
ATOM    324 1HZ  LYS A  21     -20.395  51.590  -6.535  1.00  0.00           H  
ATOM    325 2HZ  LYS A  21     -19.651  50.179  -6.114  1.00  0.00           H  
ATOM    326 3HZ  LYS A  21     -18.749  51.507  -6.494  1.00  0.00           H  
ATOM    327  N   ASN A  22     -15.537  46.012 -11.551  1.00  0.00           N  
ATOM    328  CA  ASN A  22     -14.180  45.448 -11.559  1.00  0.00           C  
ATOM    329  C   ASN A  22     -13.800  44.874 -12.923  1.00  0.00           C  
ATOM    330  O   ASN A  22     -14.592  44.174 -13.555  1.00  0.00           O  
ATOM    331  CB  ASN A  22     -14.043  44.383 -10.486  1.00  0.00           C  
ATOM    332  CG  ASN A  22     -14.128  44.950  -9.095  1.00  0.00           C  
ATOM    333  OD1 ASN A  22     -13.780  46.113  -8.864  1.00  0.00           O  
ATOM    334  ND2 ASN A  22     -14.584  44.150  -8.166  1.00  0.00           N  
ATOM    335  H   ASN A  22     -16.298  45.438 -11.218  1.00  0.00           H  
ATOM    336  HA  ASN A  22     -13.470  46.249 -11.346  1.00  0.00           H  
ATOM    337 1HB  ASN A  22     -14.829  43.637 -10.610  1.00  0.00           H  
ATOM    338 2HB  ASN A  22     -13.087  43.872 -10.599  1.00  0.00           H  
ATOM    339 1HD2 ASN A  22     -14.663  44.473  -7.222  1.00  0.00           H  
ATOM    340 2HD2 ASN A  22     -14.854  43.216  -8.398  1.00  0.00           H  
ATOM    341  N   LYS A  23     -12.582  45.173 -13.377  1.00  0.00           N  
ATOM    342  CA  LYS A  23     -12.134  44.736 -14.699  1.00  0.00           C  
ATOM    343  C   LYS A  23     -10.961  43.758 -14.645  1.00  0.00           C  
ATOM    344  O   LYS A  23     -10.465  43.312 -15.680  1.00  0.00           O  
ATOM    345  CB  LYS A  23     -11.752  45.950 -15.547  1.00  0.00           C  
ATOM    346  CG  LYS A  23     -10.533  46.711 -15.042  1.00  0.00           C  
ATOM    347  CD  LYS A  23     -10.240  47.924 -15.912  1.00  0.00           C  
ATOM    348  CE  LYS A  23      -9.014  48.677 -15.418  1.00  0.00           C  
ATOM    349  NZ  LYS A  23      -8.729  49.881 -16.245  1.00  0.00           N  
ATOM    350  H   LYS A  23     -11.958  45.712 -12.793  1.00  0.00           H  
ATOM    351  HA  LYS A  23     -12.958  44.214 -15.188  1.00  0.00           H  
ATOM    352 1HB  LYS A  23     -11.547  45.630 -16.569  1.00  0.00           H  
ATOM    353 2HB  LYS A  23     -12.590  46.647 -15.583  1.00  0.00           H  
ATOM    354 1HG  LYS A  23     -10.710  47.043 -14.018  1.00  0.00           H  
ATOM    355 2HG  LYS A  23      -9.666  46.053 -15.047  1.00  0.00           H  
ATOM    356 1HD  LYS A  23     -10.069  47.602 -16.940  1.00  0.00           H  
ATOM    357 2HD  LYS A  23     -11.097  48.597 -15.899  1.00  0.00           H  
ATOM    358 1HE  LYS A  23      -9.170  48.989 -14.386  1.00  0.00           H  
ATOM    359 2HE  LYS A  23      -8.146  48.019 -15.448  1.00  0.00           H  
ATOM    360 1HZ  LYS A  23      -7.910  50.351 -15.886  1.00  0.00           H  
ATOM    361 2HZ  LYS A  23      -8.564  49.601 -17.202  1.00  0.00           H  
ATOM    362 3HZ  LYS A  23      -9.519  50.509 -16.210  1.00  0.00           H  
ATOM    363  N   ASN A  24     -10.510  43.419 -13.443  1.00  0.00           N  
ATOM    364  CA  ASN A  24      -9.443  42.431 -13.291  1.00  0.00           C  
ATOM    365  C   ASN A  24      -9.973  41.035 -13.590  1.00  0.00           C  
ATOM    366  O   ASN A  24     -11.009  40.628 -13.065  1.00  0.00           O  
ATOM    367  CB  ASN A  24      -8.841  42.492 -11.899  1.00  0.00           C  
ATOM    368  CG  ASN A  24      -7.638  41.603 -11.750  1.00  0.00           C  
ATOM    369  OD1 ASN A  24      -7.766  40.410 -11.451  1.00  0.00           O  
ATOM    370  ND2 ASN A  24      -6.471  42.159 -11.953  1.00  0.00           N  
ATOM    371  H   ASN A  24     -10.914  43.853 -12.626  1.00  0.00           H  
ATOM    372  HA  ASN A  24      -8.660  42.652 -14.019  1.00  0.00           H  
ATOM    373 1HB  ASN A  24      -8.549  43.519 -11.674  1.00  0.00           H  
ATOM    374 2HB  ASN A  24      -9.590  42.196 -11.165  1.00  0.00           H  
ATOM    375 1HD2 ASN A  24      -5.636  41.615 -11.868  1.00  0.00           H  
ATOM    376 2HD2 ASN A  24      -6.414  43.128 -12.193  1.00  0.00           H  
ATOM    377  N   GLN A  25      -9.258  40.303 -14.436  1.00  0.00           N  
ATOM    378  CA  GLN A  25      -9.738  39.014 -14.924  1.00  0.00           C  
ATOM    379  C   GLN A  25      -9.930  38.013 -13.787  1.00  0.00           C  
ATOM    380  O   GLN A  25     -10.992  37.404 -13.657  1.00  0.00           O  
ATOM    381  CB  GLN A  25      -8.765  38.443 -15.960  1.00  0.00           C  
ATOM    382  CG  GLN A  25      -8.713  39.225 -17.261  1.00  0.00           C  
ATOM    383  CD  GLN A  25     -10.020  39.162 -18.028  1.00  0.00           C  
ATOM    384  OE1 GLN A  25     -10.557  38.080 -18.278  1.00  0.00           O  
ATOM    385  NE2 GLN A  25     -10.540  40.324 -18.406  1.00  0.00           N  
ATOM    386  H   GLN A  25      -8.361  40.648 -14.748  1.00  0.00           H  
ATOM    387  HA  GLN A  25     -10.706  39.163 -15.400  1.00  0.00           H  
ATOM    388 1HB  GLN A  25      -7.760  38.419 -15.540  1.00  0.00           H  
ATOM    389 2HB  GLN A  25      -9.046  37.417 -16.195  1.00  0.00           H  
ATOM    390 1HG  GLN A  25      -8.498  40.270 -17.037  1.00  0.00           H  
ATOM    391 2HG  GLN A  25      -7.926  38.809 -17.891  1.00  0.00           H  
ATOM    392 1HE2 GLN A  25     -11.401  40.345 -18.915  1.00  0.00           H  
ATOM    393 2HE2 GLN A  25     -10.071  41.179 -18.182  1.00  0.00           H  
ATOM    394  N   ASP A  26      -8.899  37.843 -12.963  1.00  0.00           N  
ATOM    395  CA  ASP A  26      -8.902  36.793 -11.946  1.00  0.00           C  
ATOM    396  C   ASP A  26      -9.722  37.189 -10.714  1.00  0.00           C  
ATOM    397  O   ASP A  26     -10.261  36.332 -10.013  1.00  0.00           O  
ATOM    398  CB  ASP A  26      -7.468  36.463 -11.522  1.00  0.00           C  
ATOM    399  CG  ASP A  26      -6.661  35.800 -12.630  1.00  0.00           C  
ATOM    400  OD1 ASP A  26      -7.256  35.318 -13.565  1.00  0.00           O  
ATOM    401  OD2 ASP A  26      -5.457  35.781 -12.531  1.00  0.00           O  
ATOM    402  H   ASP A  26      -8.099  38.454 -13.045  1.00  0.00           H  
ATOM    403  HA  ASP A  26      -9.353  35.898 -12.374  1.00  0.00           H  
ATOM    404 1HB  ASP A  26      -6.958  37.378 -11.219  1.00  0.00           H  
ATOM    405 2HB  ASP A  26      -7.488  35.798 -10.659  1.00  0.00           H  
ATOM    406  N   ASN A  27      -9.801  38.488 -10.473  1.00  0.00           N  
ATOM    407  CA  ASN A  27     -10.534  39.041  -9.341  1.00  0.00           C  
ATOM    408  C   ASN A  27     -12.023  38.738  -9.447  1.00  0.00           C  
ATOM    409  O   ASN A  27     -12.670  38.399  -8.456  1.00  0.00           O  
ATOM    410  CB  ASN A  27     -10.299  40.536  -9.231  1.00  0.00           C  
ATOM    411  CG  ASN A  27     -10.914  41.128  -7.993  1.00  0.00           C  
ATOM    412  OD1 ASN A  27     -10.550  40.764  -6.869  1.00  0.00           O  
ATOM    413  ND2 ASN A  27     -11.839  42.035  -8.177  1.00  0.00           N  
ATOM    414  H   ASN A  27      -9.337  39.133 -11.097  1.00  0.00           H  
ATOM    415  HA  ASN A  27     -10.172  38.564  -8.428  1.00  0.00           H  
ATOM    416 1HB  ASN A  27      -9.227  40.736  -9.222  1.00  0.00           H  
ATOM    417 2HB  ASN A  27     -10.718  41.035 -10.105  1.00  0.00           H  
ATOM    418 1HD2 ASN A  27     -12.283  42.464  -7.390  1.00  0.00           H  
ATOM    419 2HD2 ASN A  27     -12.102  42.299  -9.104  1.00  0.00           H  
ATOM    420  N   ILE A  28     -12.519  38.880 -10.693  1.00  0.00           N  
ATOM    421  CA  ILE A  28     -13.935  38.620 -10.931  1.00  0.00           C  
ATOM    422  C   ILE A  28     -14.287  37.171 -10.620  1.00  0.00           C  
ATOM    423  O   ILE A  28     -15.330  36.889 -10.030  1.00  0.00           O  
ATOM    424  CB  ILE A  28     -14.314  38.940 -12.389  1.00  0.00           C  
ATOM    425  CG1 ILE A  28     -14.224  40.447 -12.645  1.00  0.00           C  
ATOM    426  CG2 ILE A  28     -15.712  38.427 -12.699  1.00  0.00           C  
ATOM    427  CD1 ILE A  28     -14.313  40.823 -14.107  1.00  0.00           C  
ATOM    428  H   ILE A  28     -11.901  39.165 -11.439  1.00  0.00           H  
ATOM    429  HA  ILE A  28     -14.520  39.262 -10.274  1.00  0.00           H  
ATOM    430  HB  ILE A  28     -13.604  38.462 -13.063  1.00  0.00           H  
ATOM    431 1HG1 ILE A  28     -15.027  40.955 -12.112  1.00  0.00           H  
ATOM    432 2HG1 ILE A  28     -13.280  40.827 -12.253  1.00  0.00           H  
ATOM    433 1HG2 ILE A  28     -15.965  38.662 -13.733  1.00  0.00           H  
ATOM    434 2HG2 ILE A  28     -15.743  37.348 -12.554  1.00  0.00           H  
ATOM    435 3HG2 ILE A  28     -16.431  38.903 -12.032  1.00  0.00           H  
ATOM    436 1HD1 ILE A  28     -14.241  41.907 -14.208  1.00  0.00           H  
ATOM    437 2HD1 ILE A  28     -13.496  40.352 -14.654  1.00  0.00           H  
ATOM    438 3HD1 ILE A  28     -15.265  40.484 -14.512  1.00  0.00           H  
ATOM    439  N   VAL A  29     -13.366  36.283 -11.048  1.00  0.00           N  
ATOM    440  CA  VAL A  29     -13.583  34.860 -10.811  1.00  0.00           C  
ATOM    441  C   VAL A  29     -13.643  34.553  -9.321  1.00  0.00           C  
ATOM    442  O   VAL A  29     -14.476  33.765  -8.873  1.00  0.00           O  
ATOM    443  CB  VAL A  29     -12.456  34.033 -11.457  1.00  0.00           C  
ATOM    444  CG1 VAL A  29     -12.565  32.572 -11.045  1.00  0.00           C  
ATOM    445  CG2 VAL A  29     -12.513  34.172 -12.970  1.00  0.00           C  
ATOM    446  H   VAL A  29     -12.542  36.620 -11.525  1.00  0.00           H  
ATOM    447  HA  VAL A  29     -14.532  34.574 -11.266  1.00  0.00           H  
ATOM    448  HB  VAL A  29     -11.495  34.398 -11.094  1.00  0.00           H  
ATOM    449 1HG1 VAL A  29     -11.760  32.002 -11.510  1.00  0.00           H  
ATOM    450 2HG1 VAL A  29     -12.485  32.493  -9.961  1.00  0.00           H  
ATOM    451 3HG1 VAL A  29     -13.525  32.173 -11.370  1.00  0.00           H  
ATOM    452 1HG2 VAL A  29     -11.713  33.585 -13.420  1.00  0.00           H  
ATOM    453 2HG2 VAL A  29     -13.476  33.812 -13.333  1.00  0.00           H  
ATOM    454 3HG2 VAL A  29     -12.392  35.220 -13.244  1.00  0.00           H  
ATOM    455  N   LYS A  30     -12.722  35.215  -8.590  1.00  0.00           N  
ATOM    456  CA  LYS A  30     -12.673  35.010  -7.148  1.00  0.00           C  
ATOM    457  C   LYS A  30     -13.971  35.452  -6.484  1.00  0.00           C  
ATOM    458  O   LYS A  30     -14.479  34.782  -5.586  1.00  0.00           O  
ATOM    459  CB  LYS A  30     -11.488  35.762  -6.541  1.00  0.00           C  
ATOM    460  CG  LYS A  30     -10.126  35.175  -6.887  1.00  0.00           C  
ATOM    461  CD  LYS A  30      -9.000  35.988  -6.265  1.00  0.00           C  
ATOM    462  CE  LYS A  30      -7.638  35.410  -6.620  1.00  0.00           C  
ATOM    463  NZ  LYS A  30      -6.525  36.217  -6.051  1.00  0.00           N  
ATOM    464  H   LYS A  30     -12.082  35.841  -9.057  1.00  0.00           H  
ATOM    465  HA  LYS A  30     -12.545  33.944  -6.955  1.00  0.00           H  
ATOM    466 1HB  LYS A  30     -11.502  36.798  -6.881  1.00  0.00           H  
ATOM    467 2HB  LYS A  30     -11.582  35.773  -5.455  1.00  0.00           H  
ATOM    468 1HG  LYS A  30     -10.068  34.150  -6.520  1.00  0.00           H  
ATOM    469 2HG  LYS A  30      -9.999  35.162  -7.969  1.00  0.00           H  
ATOM    470 1HD  LYS A  30      -9.053  37.017  -6.624  1.00  0.00           H  
ATOM    471 2HD  LYS A  30      -9.110  35.993  -5.181  1.00  0.00           H  
ATOM    472 1HE  LYS A  30      -7.564  34.392  -6.238  1.00  0.00           H  
ATOM    473 2HE  LYS A  30      -7.528  35.376  -7.704  1.00  0.00           H  
ATOM    474 1HZ  LYS A  30      -5.641  35.802  -6.308  1.00  0.00           H  
ATOM    475 2HZ  LYS A  30      -6.573  37.160  -6.413  1.00  0.00           H  
ATOM    476 3HZ  LYS A  30      -6.605  36.240  -5.044  1.00  0.00           H  
ATOM    477  N   ILE A  31     -14.467  36.607  -6.976  1.00  0.00           N  
ATOM    478  CA  ILE A  31     -15.708  37.140  -6.427  1.00  0.00           C  
ATOM    479  C   ILE A  31     -16.869  36.181  -6.656  1.00  0.00           C  
ATOM    480  O   ILE A  31     -17.702  35.977  -5.772  1.00  0.00           O  
ATOM    481  CB  ILE A  31     -16.041  38.508  -7.050  1.00  0.00           C  
ATOM    482  CG1 ILE A  31     -15.022  39.560  -6.603  1.00  0.00           C  
ATOM    483  CG2 ILE A  31     -17.451  38.935  -6.673  1.00  0.00           C  
ATOM    484  CD1 ILE A  31     -15.107  40.858  -7.373  1.00  0.00           C  
ATOM    485  H   ILE A  31     -13.969  37.080  -7.716  1.00  0.00           H  
ATOM    486  HA  ILE A  31     -15.582  37.271  -5.353  1.00  0.00           H  
ATOM    487  HB  ILE A  31     -15.970  38.441  -8.135  1.00  0.00           H  
ATOM    488 1HG1 ILE A  31     -15.166  39.780  -5.546  1.00  0.00           H  
ATOM    489 2HG1 ILE A  31     -14.013  39.162  -6.719  1.00  0.00           H  
ATOM    490 1HG2 ILE A  31     -17.670  39.904  -7.120  1.00  0.00           H  
ATOM    491 2HG2 ILE A  31     -18.164  38.197  -7.038  1.00  0.00           H  
ATOM    492 3HG2 ILE A  31     -17.531  39.010  -5.588  1.00  0.00           H  
ATOM    493 1HD1 ILE A  31     -14.354  41.552  -7.001  1.00  0.00           H  
ATOM    494 2HD1 ILE A  31     -14.931  40.665  -8.432  1.00  0.00           H  
ATOM    495 3HD1 ILE A  31     -16.097  41.293  -7.243  1.00  0.00           H  
ATOM    496  N   THR A  32     -16.873  35.614  -7.879  1.00  0.00           N  
ATOM    497  CA  THR A  32     -17.932  34.674  -8.227  1.00  0.00           C  
ATOM    498  C   THR A  32     -17.903  33.451  -7.319  1.00  0.00           C  
ATOM    499  O   THR A  32     -18.946  32.965  -6.881  1.00  0.00           O  
ATOM    500  CB  THR A  32     -17.819  34.231  -9.697  1.00  0.00           C  
ATOM    501  OG1 THR A  32     -17.956  35.371 -10.555  1.00  0.00           O  
ATOM    502  CG2 THR A  32     -18.901  33.216 -10.032  1.00  0.00           C  
ATOM    503  H   THR A  32     -16.141  35.850  -8.534  1.00  0.00           H  
ATOM    504  HA  THR A  32     -18.893  35.171  -8.091  1.00  0.00           H  
ATOM    505  HB  THR A  32     -16.842  33.780  -9.867  1.00  0.00           H  
ATOM    506  HG1 THR A  32     -17.261  36.004 -10.358  1.00  0.00           H  
ATOM    507 1HG2 THR A  32     -18.806  32.914 -11.075  1.00  0.00           H  
ATOM    508 2HG2 THR A  32     -18.793  32.342  -9.390  1.00  0.00           H  
ATOM    509 3HG2 THR A  32     -19.882  33.664  -9.873  1.00  0.00           H  
ATOM    510  N   GLU A  33     -16.661  32.990  -7.067  1.00  0.00           N  
ATOM    511  CA  GLU A  33     -16.493  31.823  -6.209  1.00  0.00           C  
ATOM    512  C   GLU A  33     -17.013  32.093  -4.803  1.00  0.00           C  
ATOM    513  O   GLU A  33     -17.659  31.239  -4.195  1.00  0.00           O  
ATOM    514  CB  GLU A  33     -15.020  31.412  -6.149  1.00  0.00           C  
ATOM    515  CG  GLU A  33     -14.750  30.159  -5.328  1.00  0.00           C  
ATOM    516  CD  GLU A  33     -13.306  29.743  -5.353  1.00  0.00           C  
ATOM    517  OE1 GLU A  33     -12.530  30.397  -6.009  1.00  0.00           O  
ATOM    518  OE2 GLU A  33     -12.977  28.771  -4.715  1.00  0.00           O  
ATOM    519  H   GLU A  33     -15.868  33.463  -7.477  1.00  0.00           H  
ATOM    520  HA  GLU A  33     -17.069  30.998  -6.631  1.00  0.00           H  
ATOM    521 1HB  GLU A  33     -14.649  31.237  -7.159  1.00  0.00           H  
ATOM    522 2HB  GLU A  33     -14.433  32.225  -5.721  1.00  0.00           H  
ATOM    523 1HG  GLU A  33     -15.046  30.342  -4.296  1.00  0.00           H  
ATOM    524 2HG  GLU A  33     -15.364  29.346  -5.714  1.00  0.00           H  
ATOM    525  N   LYS A  34     -16.696  33.316  -4.331  1.00  0.00           N  
ATOM    526  CA  LYS A  34     -17.137  33.702  -2.996  1.00  0.00           C  
ATOM    527  C   LYS A  34     -18.657  33.718  -2.900  1.00  0.00           C  
ATOM    528  O   LYS A  34     -19.230  33.273  -1.905  1.00  0.00           O  
ATOM    529  CB  LYS A  34     -16.572  35.073  -2.621  1.00  0.00           C  
ATOM    530  CG  LYS A  34     -16.927  35.537  -1.215  1.00  0.00           C  
ATOM    531  CD  LYS A  34     -16.265  36.867  -0.888  1.00  0.00           C  
ATOM    532  CE  LYS A  34     -16.638  37.343   0.508  1.00  0.00           C  
ATOM    533  NZ  LYS A  34     -15.998  38.644   0.842  1.00  0.00           N  
ATOM    534  H   LYS A  34     -16.158  33.943  -4.912  1.00  0.00           H  
ATOM    535  HA  LYS A  34     -16.765  32.965  -2.283  1.00  0.00           H  
ATOM    536 1HB  LYS A  34     -15.485  35.053  -2.703  1.00  0.00           H  
ATOM    537 2HB  LYS A  34     -16.939  35.822  -3.323  1.00  0.00           H  
ATOM    538 1HG  LYS A  34     -18.009  35.648  -1.131  1.00  0.00           H  
ATOM    539 2HG  LYS A  34     -16.599  34.790  -0.492  1.00  0.00           H  
ATOM    540 1HD  LYS A  34     -15.182  36.759  -0.949  1.00  0.00           H  
ATOM    541 2HD  LYS A  34     -16.580  37.618  -1.613  1.00  0.00           H  
ATOM    542 1HE  LYS A  34     -17.719  37.456   0.577  1.00  0.00           H  
ATOM    543 2HE  LYS A  34     -16.325  36.600   1.242  1.00  0.00           H  
ATOM    544 1HZ  LYS A  34     -16.269  38.925   1.774  1.00  0.00           H  
ATOM    545 2HZ  LYS A  34     -14.993  38.546   0.799  1.00  0.00           H  
ATOM    546 3HZ  LYS A  34     -16.295  39.346   0.180  1.00  0.00           H  
ATOM    547  N   THR A  35     -19.265  34.250  -3.980  1.00  0.00           N  
ATOM    548  CA  THR A  35     -20.720  34.323  -4.016  1.00  0.00           C  
ATOM    549  C   THR A  35     -21.343  32.934  -3.962  1.00  0.00           C  
ATOM    550  O   THR A  35     -22.338  32.715  -3.271  1.00  0.00           O  
ATOM    551  CB  THR A  35     -21.207  35.060  -5.277  1.00  0.00           C  
ATOM    552  OG1 THR A  35     -20.708  36.404  -5.270  1.00  0.00           O  
ATOM    553  CG2 THR A  35     -22.727  35.088  -5.325  1.00  0.00           C  
ATOM    554  H   THR A  35     -18.700  34.589  -4.746  1.00  0.00           H  
ATOM    555  HA  THR A  35     -21.060  34.877  -3.141  1.00  0.00           H  
ATOM    556  HB  THR A  35     -20.830  34.552  -6.164  1.00  0.00           H  
ATOM    557  HG1 THR A  35     -19.803  36.407  -4.950  1.00  0.00           H  
ATOM    558 1HG2 THR A  35     -23.053  35.613  -6.222  1.00  0.00           H  
ATOM    559 2HG2 THR A  35     -23.109  34.067  -5.341  1.00  0.00           H  
ATOM    560 3HG2 THR A  35     -23.109  35.604  -4.445  1.00  0.00           H  
ATOM    561  N   LEU A  36     -20.705  32.022  -4.724  1.00  0.00           N  
ATOM    562  CA  LEU A  36     -21.200  30.651  -4.761  1.00  0.00           C  
ATOM    563  C   LEU A  36     -21.135  30.005  -3.383  1.00  0.00           C  
ATOM    564  O   LEU A  36     -22.058  29.301  -2.973  1.00  0.00           O  
ATOM    565  CB  LEU A  36     -20.385  29.820  -5.761  1.00  0.00           C  
ATOM    566  CG  LEU A  36     -20.583  30.178  -7.239  1.00  0.00           C  
ATOM    567  CD1 LEU A  36     -19.582  29.404  -8.087  1.00  0.00           C  
ATOM    568  CD2 LEU A  36     -22.012  29.858  -7.652  1.00  0.00           C  
ATOM    569  H   LEU A  36     -19.895  32.306  -5.256  1.00  0.00           H  
ATOM    570  HA  LEU A  36     -22.240  30.668  -5.084  1.00  0.00           H  
ATOM    571 1HB  LEU A  36     -19.328  29.939  -5.530  1.00  0.00           H  
ATOM    572 2HB  LEU A  36     -20.648  28.770  -5.635  1.00  0.00           H  
ATOM    573  HG  LEU A  36     -20.392  31.241  -7.386  1.00  0.00           H  
ATOM    574 1HD1 LEU A  36     -19.723  29.658  -9.138  1.00  0.00           H  
ATOM    575 2HD1 LEU A  36     -18.569  29.666  -7.784  1.00  0.00           H  
ATOM    576 3HD1 LEU A  36     -19.738  28.335  -7.949  1.00  0.00           H  
ATOM    577 1HD2 LEU A  36     -22.153  30.112  -8.703  1.00  0.00           H  
ATOM    578 2HD2 LEU A  36     -22.203  28.794  -7.508  1.00  0.00           H  
ATOM    579 3HD2 LEU A  36     -22.705  30.437  -7.042  1.00  0.00           H  
ATOM    580  N   GLU A  37     -20.004  30.285  -2.703  1.00  0.00           N  
ATOM    581  CA  GLU A  37     -19.818  29.727  -1.369  1.00  0.00           C  
ATOM    582  C   GLU A  37     -20.888  30.228  -0.408  1.00  0.00           C  
ATOM    583  O   GLU A  37     -21.414  29.465   0.403  1.00  0.00           O  
ATOM    584  CB  GLU A  37     -18.430  30.083  -0.831  1.00  0.00           C  
ATOM    585  CG  GLU A  37     -17.282  29.375  -1.537  1.00  0.00           C  
ATOM    586  CD  GLU A  37     -15.932  29.808  -1.037  1.00  0.00           C  
ATOM    587  OE1 GLU A  37     -15.876  30.718  -0.244  1.00  0.00           O  
ATOM    588  OE2 GLU A  37     -14.954  29.229  -1.448  1.00  0.00           O  
ATOM    589  H   GLU A  37     -19.306  30.875  -3.132  1.00  0.00           H  
ATOM    590  HA  GLU A  37     -19.900  28.642  -1.433  1.00  0.00           H  
ATOM    591 1HB  GLU A  37     -18.268  31.157  -0.925  1.00  0.00           H  
ATOM    592 2HB  GLU A  37     -18.375  29.835   0.229  1.00  0.00           H  
ATOM    593 1HG  GLU A  37     -17.384  28.301  -1.386  1.00  0.00           H  
ATOM    594 2HG  GLU A  37     -17.349  29.573  -2.606  1.00  0.00           H  
ATOM    595  N   LEU A  38     -21.175  31.539  -0.548  1.00  0.00           N  
ATOM    596  CA  LEU A  38     -22.185  32.143   0.312  1.00  0.00           C  
ATOM    597  C   LEU A  38     -23.550  31.503   0.093  1.00  0.00           C  
ATOM    598  O   LEU A  38     -24.287  31.248   1.046  1.00  0.00           O  
ATOM    599  CB  LEU A  38     -22.273  33.651   0.048  1.00  0.00           C  
ATOM    600  CG  LEU A  38     -21.061  34.477   0.498  1.00  0.00           C  
ATOM    601  CD1 LEU A  38     -21.213  35.911   0.008  1.00  0.00           C  
ATOM    602  CD2 LEU A  38     -20.949  34.428   2.015  1.00  0.00           C  
ATOM    603  H   LEU A  38     -20.683  32.078  -1.246  1.00  0.00           H  
ATOM    604  HA  LEU A  38     -21.895  31.986   1.350  1.00  0.00           H  
ATOM    605 1HB  LEU A  38     -22.402  33.810  -1.022  1.00  0.00           H  
ATOM    606 2HB  LEU A  38     -23.151  34.044   0.560  1.00  0.00           H  
ATOM    607  HG  LEU A  38     -20.155  34.067   0.053  1.00  0.00           H  
ATOM    608 1HD1 LEU A  38     -20.352  36.498   0.328  1.00  0.00           H  
ATOM    609 2HD1 LEU A  38     -21.271  35.919  -1.081  1.00  0.00           H  
ATOM    610 3HD1 LEU A  38     -22.121  36.344   0.424  1.00  0.00           H  
ATOM    611 1HD2 LEU A  38     -20.087  35.014   2.335  1.00  0.00           H  
ATOM    612 2HD2 LEU A  38     -21.854  34.840   2.461  1.00  0.00           H  
ATOM    613 3HD2 LEU A  38     -20.824  33.394   2.337  1.00  0.00           H  
ATOM    614  N   LEU A  39     -23.837  31.263  -1.203  1.00  0.00           N  
ATOM    615  CA  LEU A  39     -25.114  30.651  -1.550  1.00  0.00           C  
ATOM    616  C   LEU A  39     -25.240  29.259  -0.942  1.00  0.00           C  
ATOM    617  O   LEU A  39     -26.300  28.884  -0.440  1.00  0.00           O  
ATOM    618  CB  LEU A  39     -25.264  30.565  -3.074  1.00  0.00           C  
ATOM    619  CG  LEU A  39     -26.617  30.053  -3.582  1.00  0.00           C  
ATOM    620  CD1 LEU A  39     -26.663  28.535  -3.462  1.00  0.00           C  
ATOM    621  CD2 LEU A  39     -27.738  30.698  -2.780  1.00  0.00           C  
ATOM    622  H   LEU A  39     -23.160  31.512  -1.910  1.00  0.00           H  
ATOM    623  HA  LEU A  39     -25.915  31.273  -1.153  1.00  0.00           H  
ATOM    624 1HB  LEU A  39     -25.107  31.557  -3.494  1.00  0.00           H  
ATOM    625 2HB  LEU A  39     -24.491  29.902  -3.463  1.00  0.00           H  
ATOM    626  HG  LEU A  39     -26.731  30.308  -4.636  1.00  0.00           H  
ATOM    627 1HD1 LEU A  39     -27.625  28.171  -3.823  1.00  0.00           H  
ATOM    628 2HD1 LEU A  39     -25.863  28.099  -4.060  1.00  0.00           H  
ATOM    629 3HD1 LEU A  39     -26.535  28.249  -2.419  1.00  0.00           H  
ATOM    630 1HD2 LEU A  39     -28.700  30.334  -3.142  1.00  0.00           H  
ATOM    631 2HD2 LEU A  39     -27.626  30.443  -1.727  1.00  0.00           H  
ATOM    632 3HD2 LEU A  39     -27.692  31.781  -2.898  1.00  0.00           H  
ATOM    633  N   GLU A  40     -24.109  28.527  -1.017  1.00  0.00           N  
ATOM    634  CA  GLU A  40     -24.097  27.176  -0.471  1.00  0.00           C  
ATOM    635  C   GLU A  40     -24.359  27.186   1.030  1.00  0.00           C  
ATOM    636  O   GLU A  40     -25.096  26.346   1.547  1.00  0.00           O  
ATOM    637  CB  GLU A  40     -22.757  26.497  -0.760  1.00  0.00           C  
ATOM    638  CG  GLU A  40     -22.668  25.053  -0.286  1.00  0.00           C  
ATOM    639  CD  GLU A  40     -21.367  24.396  -0.654  1.00  0.00           C  
ATOM    640  OE1 GLU A  40     -20.557  25.034  -1.282  1.00  0.00           O  
ATOM    641  OE2 GLU A  40     -21.183  23.253  -0.306  1.00  0.00           O  
ATOM    642  H   GLU A  40     -23.291  28.929  -1.450  1.00  0.00           H  
ATOM    643  HA  GLU A  40     -24.890  26.602  -0.950  1.00  0.00           H  
ATOM    644 1HB  GLU A  40     -22.567  26.509  -1.834  1.00  0.00           H  
ATOM    645 2HB  GLU A  40     -21.954  27.057  -0.280  1.00  0.00           H  
ATOM    646 1HG  GLU A  40     -22.780  25.030   0.797  1.00  0.00           H  
ATOM    647 2HG  GLU A  40     -23.491  24.488  -0.721  1.00  0.00           H  
ATOM    648  N   LYS A  41     -23.720  28.176   1.687  1.00  0.00           N  
ATOM    649  CA  LYS A  41     -23.889  28.298   3.130  1.00  0.00           C  
ATOM    650  C   LYS A  41     -25.343  28.572   3.495  1.00  0.00           C  
ATOM    651  O   LYS A  41     -25.868  28.012   4.457  1.00  0.00           O  
ATOM    652  CB  LYS A  41     -22.991  29.406   3.682  1.00  0.00           C  
ATOM    653  CG  LYS A  41     -21.504  29.076   3.669  1.00  0.00           C  
ATOM    654  CD  LYS A  41     -20.676  30.231   4.212  1.00  0.00           C  
ATOM    655  CE  LYS A  41     -19.190  29.907   4.187  1.00  0.00           C  
ATOM    656  NZ  LYS A  41     -18.365  31.043   4.680  1.00  0.00           N  
ATOM    657  H   LYS A  41     -23.136  28.815   1.167  1.00  0.00           H  
ATOM    658  HA  LYS A  41     -23.602  27.353   3.593  1.00  0.00           H  
ATOM    659 1HB  LYS A  41     -23.137  30.316   3.101  1.00  0.00           H  
ATOM    660 2HB  LYS A  41     -23.275  29.625   4.712  1.00  0.00           H  
ATOM    661 1HG  LYS A  41     -21.322  28.190   4.279  1.00  0.00           H  
ATOM    662 2HG  LYS A  41     -21.188  28.862   2.648  1.00  0.00           H  
ATOM    663 1HD  LYS A  41     -20.856  31.122   3.609  1.00  0.00           H  
ATOM    664 2HD  LYS A  41     -20.975  30.441   5.238  1.00  0.00           H  
ATOM    665 1HE  LYS A  41     -18.997  29.036   4.812  1.00  0.00           H  
ATOM    666 2HE  LYS A  41     -18.886  29.670   3.168  1.00  0.00           H  
ATOM    667 1HZ  LYS A  41     -17.387  30.790   4.647  1.00  0.00           H  
ATOM    668 2HZ  LYS A  41     -18.522  31.853   4.095  1.00  0.00           H  
ATOM    669 3HZ  LYS A  41     -18.624  31.261   5.631  1.00  0.00           H  
ATOM    670  N   ILE A  42     -25.951  29.456   2.676  1.00  0.00           N  
ATOM    671  CA  ILE A  42     -27.346  29.805   2.915  1.00  0.00           C  
ATOM    672  C   ILE A  42     -28.250  28.587   2.780  1.00  0.00           C  
ATOM    673  O   ILE A  42     -29.172  28.396   3.573  1.00  0.00           O  
ATOM    674  CB  ILE A  42     -27.813  30.902   1.941  1.00  0.00           C  
ATOM    675  CG1 ILE A  42     -27.035  32.198   2.183  1.00  0.00           C  
ATOM    676  CG2 ILE A  42     -29.308  31.140   2.084  1.00  0.00           C  
ATOM    677  CD1 ILE A  42     -27.218  32.770   3.570  1.00  0.00           C  
ATOM    678  H   ILE A  42     -25.428  29.860   1.912  1.00  0.00           H  
ATOM    679  HA  ILE A  42     -27.438  30.186   3.932  1.00  0.00           H  
ATOM    680  HB  ILE A  42     -27.600  30.593   0.917  1.00  0.00           H  
ATOM    681 1HG1 ILE A  42     -25.972  32.019   2.025  1.00  0.00           H  
ATOM    682 2HG1 ILE A  42     -27.349  32.951   1.460  1.00  0.00           H  
ATOM    683 1HG2 ILE A  42     -29.621  31.918   1.389  1.00  0.00           H  
ATOM    684 2HG2 ILE A  42     -29.846  30.219   1.864  1.00  0.00           H  
ATOM    685 3HG2 ILE A  42     -29.530  31.454   3.104  1.00  0.00           H  
ATOM    686 1HD1 ILE A  42     -26.637  33.687   3.665  1.00  0.00           H  
ATOM    687 2HD1 ILE A  42     -28.273  32.990   3.737  1.00  0.00           H  
ATOM    688 3HD1 ILE A  42     -26.877  32.047   4.309  1.00  0.00           H  
ATOM    689  N   ALA A  43     -27.933  27.786   1.742  1.00  0.00           N  
ATOM    690  CA  ALA A  43     -28.721  26.583   1.503  1.00  0.00           C  
ATOM    691  C   ALA A  43     -28.711  25.667   2.719  1.00  0.00           C  
ATOM    692  O   ALA A  43     -29.755  25.174   3.147  1.00  0.00           O  
ATOM    693  CB  ALA A  43     -28.201  25.843   0.279  1.00  0.00           C  
ATOM    694  H   ALA A  43     -27.155  28.035   1.148  1.00  0.00           H  
ATOM    695  HA  ALA A  43     -29.753  26.884   1.321  1.00  0.00           H  
ATOM    696 1HB  ALA A  43     -28.799  24.947   0.114  1.00  0.00           H  
ATOM    697 2HB  ALA A  43     -28.269  26.492  -0.594  1.00  0.00           H  
ATOM    698 3HB  ALA A  43     -27.162  25.560   0.440  1.00  0.00           H  
ATOM    699  N   LYS A  44     -27.525  25.441   3.274  1.00  0.00           N  
ATOM    700  CA  LYS A  44     -27.376  24.583   4.444  1.00  0.00           C  
ATOM    701  C   LYS A  44     -28.222  25.086   5.607  1.00  0.00           C  
ATOM    702  O   LYS A  44     -28.854  24.300   6.312  1.00  0.00           O  
ATOM    703  CB  LYS A  44     -25.907  24.496   4.861  1.00  0.00           C  
ATOM    704  CG  LYS A  44     -25.028  23.700   3.905  1.00  0.00           C  
ATOM    705  CD  LYS A  44     -23.581  23.676   4.375  1.00  0.00           C  
ATOM    706  CE  LYS A  44     -22.699  22.894   3.414  1.00  0.00           C  
ATOM    707  NZ  LYS A  44     -21.273  22.894   3.841  1.00  0.00           N  
ATOM    708  H   LYS A  44     -26.704  25.876   2.876  1.00  0.00           H  
ATOM    709  HA  LYS A  44     -27.725  23.583   4.185  1.00  0.00           H  
ATOM    710 1HB  LYS A  44     -25.491  25.500   4.941  1.00  0.00           H  
ATOM    711 2HB  LYS A  44     -25.836  24.033   5.845  1.00  0.00           H  
ATOM    712 1HG  LYS A  44     -25.397  22.676   3.839  1.00  0.00           H  
ATOM    713 2HG  LYS A  44     -25.072  24.148   2.913  1.00  0.00           H  
ATOM    714 1HD  LYS A  44     -23.206  24.698   4.451  1.00  0.00           H  
ATOM    715 2HD  LYS A  44     -23.527  23.214   5.361  1.00  0.00           H  
ATOM    716 1HE  LYS A  44     -23.048  21.864   3.357  1.00  0.00           H  
ATOM    717 2HE  LYS A  44     -22.767  23.333   2.419  1.00  0.00           H  
ATOM    718 1HZ  LYS A  44     -20.723  22.367   3.178  1.00  0.00           H  
ATOM    719 2HZ  LYS A  44     -20.933  23.845   3.879  1.00  0.00           H  
ATOM    720 3HZ  LYS A  44     -21.195  22.472   4.755  1.00  0.00           H  
ATOM    721  N   LEU A  45     -28.243  26.388   5.818  1.00  0.00           N  
ATOM    722  CA  LEU A  45     -29.147  26.959   6.819  1.00  0.00           C  
ATOM    723  C   LEU A  45     -30.631  26.746   6.479  1.00  0.00           C  
ATOM    724  O   LEU A  45     -31.457  26.537   7.368  1.00  0.00           O  
ATOM    725  CB  LEU A  45     -28.869  28.461   6.965  1.00  0.00           C  
ATOM    726  CG  LEU A  45     -27.523  28.829   7.601  1.00  0.00           C  
ATOM    727  CD1 LEU A  45     -27.321  30.337   7.526  1.00  0.00           C  
ATOM    728  CD2 LEU A  45     -27.493  28.345   9.043  1.00  0.00           C  
ATOM    729  H   LEU A  45     -27.629  26.983   5.281  1.00  0.00           H  
ATOM    730  HA  LEU A  45     -28.956  26.473   7.775  1.00  0.00           H  
ATOM    731 1HB  LEU A  45     -28.905  28.919   5.978  1.00  0.00           H  
ATOM    732 2HB  LEU A  45     -29.656  28.902   7.576  1.00  0.00           H  
ATOM    733  HG  LEU A  45     -26.714  28.356   7.043  1.00  0.00           H  
ATOM    734 1HD1 LEU A  45     -26.364  30.599   7.978  1.00  0.00           H  
ATOM    735 2HD1 LEU A  45     -27.327  30.653   6.483  1.00  0.00           H  
ATOM    736 3HD1 LEU A  45     -28.125  30.839   8.063  1.00  0.00           H  
ATOM    737 1HD2 LEU A  45     -26.535  28.606   9.495  1.00  0.00           H  
ATOM    738 2HD2 LEU A  45     -28.300  28.818   9.603  1.00  0.00           H  
ATOM    739 3HD2 LEU A  45     -27.622  27.262   9.066  1.00  0.00           H  
ATOM    740  N   ASN A  46     -30.956  26.801   5.185  1.00  0.00           N  
ATOM    741  CA  ASN A  46     -32.347  26.860   4.726  1.00  0.00           C  
ATOM    742  C   ASN A  46     -32.989  25.474   4.607  1.00  0.00           C  
ATOM    743  O   ASN A  46     -32.366  24.531   4.121  1.00  0.00           O  
ATOM    744  CB  ASN A  46     -32.430  27.591   3.399  1.00  0.00           C  
ATOM    745  CG  ASN A  46     -33.847  27.822   2.953  1.00  0.00           C  
ATOM    746  OD1 ASN A  46     -34.798  27.470   3.660  1.00  0.00           O  
ATOM    747  ND2 ASN A  46     -34.006  28.409   1.794  1.00  0.00           N  
ATOM    748  H   ASN A  46     -30.221  26.803   4.493  1.00  0.00           H  
ATOM    749  HA  ASN A  46     -32.933  27.410   5.464  1.00  0.00           H  
ATOM    750 1HB  ASN A  46     -31.925  28.555   3.482  1.00  0.00           H  
ATOM    751 2HB  ASN A  46     -31.910  27.015   2.633  1.00  0.00           H  
ATOM    752 1HD2 ASN A  46     -34.927  28.588   1.447  1.00  0.00           H  
ATOM    753 2HD2 ASN A  46     -33.208  28.677   1.256  1.00  0.00           H  
ATOM    754  N   LYS A  47     -34.247  25.361   5.057  1.00  0.00           N  
ATOM    755  CA  LYS A  47     -34.955  24.083   5.017  1.00  0.00           C  
ATOM    756  C   LYS A  47     -36.147  24.100   4.063  1.00  0.00           C  
ATOM    757  O   LYS A  47     -36.816  23.084   3.873  1.00  0.00           O  
ATOM    758  CB  LYS A  47     -35.423  23.699   6.422  1.00  0.00           C  
ATOM    759  CG  LYS A  47     -34.300  23.550   7.440  1.00  0.00           C  
ATOM    760  CD  LYS A  47     -33.365  22.409   7.068  1.00  0.00           C  
ATOM    761  CE  LYS A  47     -32.298  22.197   8.132  1.00  0.00           C  
ATOM    762  NZ  LYS A  47     -31.351  21.110   7.762  1.00  0.00           N  
ATOM    763  H   LYS A  47     -34.711  26.176   5.431  1.00  0.00           H  
ATOM    764  HA  LYS A  47     -34.267  23.318   4.657  1.00  0.00           H  
ATOM    765 1HB  LYS A  47     -36.114  24.455   6.795  1.00  0.00           H  
ATOM    766 2HB  LYS A  47     -35.964  22.754   6.379  1.00  0.00           H  
ATOM    767 1HG  LYS A  47     -33.727  24.477   7.489  1.00  0.00           H  
ATOM    768 2HG  LYS A  47     -34.725  23.354   8.424  1.00  0.00           H  
ATOM    769 1HD  LYS A  47     -33.940  21.489   6.954  1.00  0.00           H  
ATOM    770 2HD  LYS A  47     -32.878  22.632   6.119  1.00  0.00           H  
ATOM    771 1HE  LYS A  47     -31.736  23.120   8.272  1.00  0.00           H  
ATOM    772 2HE  LYS A  47     -32.773  21.941   9.078  1.00  0.00           H  
ATOM    773 1HZ  LYS A  47     -30.661  21.001   8.492  1.00  0.00           H  
ATOM    774 2HZ  LYS A  47     -31.859  20.244   7.648  1.00  0.00           H  
ATOM    775 3HZ  LYS A  47     -30.889  21.346   6.895  1.00  0.00           H  
ATOM    776  N   ASP A  48     -36.413  25.254   3.461  1.00  0.00           N  
ATOM    777  CA  ASP A  48     -37.505  25.364   2.498  1.00  0.00           C  
ATOM    778  C   ASP A  48     -37.133  24.669   1.198  1.00  0.00           C  
ATOM    779  O   ASP A  48     -36.057  24.897   0.646  1.00  0.00           O  
ATOM    780  CB  ASP A  48     -37.845  26.831   2.225  1.00  0.00           C  
ATOM    781  CG  ASP A  48     -39.065  27.000   1.329  1.00  0.00           C  
ATOM    782  OD1 ASP A  48     -40.161  26.952   1.835  1.00  0.00           O  
ATOM    783  OD2 ASP A  48     -38.888  27.174   0.147  1.00  0.00           O  
ATOM    784  H   ASP A  48     -35.849  26.063   3.677  1.00  0.00           H  
ATOM    785  HA  ASP A  48     -38.385  24.874   2.916  1.00  0.00           H  
ATOM    786 1HB  ASP A  48     -38.033  27.342   3.170  1.00  0.00           H  
ATOM    787 2HB  ASP A  48     -36.994  27.320   1.752  1.00  0.00           H  
ATOM    788  N   GLN A  49     -38.027  23.817   0.706  1.00  0.00           N  
ATOM    789  CA  GLN A  49     -37.717  22.992  -0.444  1.00  0.00           C  
ATOM    790  C   GLN A  49     -37.501  23.843  -1.684  1.00  0.00           C  
ATOM    791  O   GLN A  49     -36.471  23.736  -2.350  1.00  0.00           O  
ATOM    792  CB  GLN A  49     -38.835  21.976  -0.691  1.00  0.00           C  
ATOM    793  CG  GLN A  49     -38.960  20.913   0.387  1.00  0.00           C  
ATOM    794  CD  GLN A  49     -37.742  20.013   0.456  1.00  0.00           C  
ATOM    795  OE1 GLN A  49     -37.308  19.453  -0.555  1.00  0.00           O  
ATOM    796  NE2 GLN A  49     -37.182  19.867   1.651  1.00  0.00           N  
ATOM    797  H   GLN A  49     -38.934  23.749   1.145  1.00  0.00           H  
ATOM    798  HA  GLN A  49     -36.793  22.450  -0.241  1.00  0.00           H  
ATOM    799 1HB  GLN A  49     -39.790  22.497  -0.763  1.00  0.00           H  
ATOM    800 2HB  GLN A  49     -38.665  21.472  -1.642  1.00  0.00           H  
ATOM    801 1HG  GLN A  49     -39.079  21.403   1.354  1.00  0.00           H  
ATOM    802 2HG  GLN A  49     -39.832  20.294   0.173  1.00  0.00           H  
ATOM    803 1HE2 GLN A  49     -36.375  19.284   1.759  1.00  0.00           H  
ATOM    804 2HE2 GLN A  49     -37.566  20.338   2.445  1.00  0.00           H  
ATOM    805  N   ASP A  50     -38.479  24.693  -1.995  1.00  0.00           N  
ATOM    806  CA  ASP A  50     -38.429  25.489  -3.221  1.00  0.00           C  
ATOM    807  C   ASP A  50     -37.423  26.639  -3.109  1.00  0.00           C  
ATOM    808  O   ASP A  50     -36.934  27.148  -4.118  1.00  0.00           O  
ATOM    809  CB  ASP A  50     -39.815  26.049  -3.548  1.00  0.00           C  
ATOM    810  CG  ASP A  50     -40.370  26.941  -2.445  1.00  0.00           C  
ATOM    811  OD1 ASP A  50     -40.469  26.483  -1.331  1.00  0.00           O  
ATOM    812  OD2 ASP A  50     -40.689  28.071  -2.727  1.00  0.00           O  
ATOM    813  H   ASP A  50     -39.267  24.787  -1.370  1.00  0.00           H  
ATOM    814  HA  ASP A  50     -38.112  24.843  -4.040  1.00  0.00           H  
ATOM    815 1HB  ASP A  50     -39.766  26.627  -4.471  1.00  0.00           H  
ATOM    816 2HB  ASP A  50     -40.511  25.226  -3.713  1.00  0.00           H  
ATOM    817  N   GLY A  51     -37.135  27.023  -1.880  1.00  0.00           N  
ATOM    818  CA  GLY A  51     -36.173  28.071  -1.561  1.00  0.00           C  
ATOM    819  C   GLY A  51     -34.780  27.709  -2.058  1.00  0.00           C  
ATOM    820  O   GLY A  51     -34.060  28.554  -2.590  1.00  0.00           O  
ATOM    821  H   GLY A  51     -37.600  26.574  -1.103  1.00  0.00           H  
ATOM    822 1HA  GLY A  51     -36.493  29.009  -2.016  1.00  0.00           H  
ATOM    823 2HA  GLY A  51     -36.150  28.228  -0.484  1.00  0.00           H  
ATOM    824  N   ILE A  52     -34.447  26.417  -1.854  1.00  0.00           N  
ATOM    825  CA  ILE A  52     -33.138  25.940  -2.284  1.00  0.00           C  
ATOM    826  C   ILE A  52     -32.975  26.066  -3.794  1.00  0.00           C  
ATOM    827  O   ILE A  52     -31.916  26.460  -4.282  1.00  0.00           O  
ATOM    828  CB  ILE A  52     -32.923  24.474  -1.865  1.00  0.00           C  
ATOM    829  CG1 ILE A  52     -32.813  24.365  -0.342  1.00  0.00           C  
ATOM    830  CG2 ILE A  52     -31.681  23.907  -2.534  1.00  0.00           C  
ATOM    831  CD1 ILE A  52     -32.873  22.945   0.174  1.00  0.00           C  
ATOM    832  H   ILE A  52     -35.112  25.803  -1.406  1.00  0.00           H  
ATOM    833  HA  ILE A  52     -32.374  26.551  -1.807  1.00  0.00           H  
ATOM    834  HB  ILE A  52     -33.787  23.880  -2.162  1.00  0.00           H  
ATOM    835 1HG1 ILE A  52     -31.873  24.808  -0.013  1.00  0.00           H  
ATOM    836 2HG1 ILE A  52     -33.620  24.931   0.123  1.00  0.00           H  
ATOM    837 1HG2 ILE A  52     -31.543  22.870  -2.227  1.00  0.00           H  
ATOM    838 2HG2 ILE A  52     -31.798  23.951  -3.616  1.00  0.00           H  
ATOM    839 3HG2 ILE A  52     -30.809  24.491  -2.239  1.00  0.00           H  
ATOM    840 1HD1 ILE A  52     -32.789  22.950   1.261  1.00  0.00           H  
ATOM    841 2HD1 ILE A  52     -33.823  22.493  -0.114  1.00  0.00           H  
ATOM    842 3HD1 ILE A  52     -32.053  22.369  -0.250  1.00  0.00           H  
ATOM    843  N   VAL A  53     -34.075  25.714  -4.492  1.00  0.00           N  
ATOM    844  CA  VAL A  53     -34.051  25.790  -5.947  1.00  0.00           C  
ATOM    845  C   VAL A  53     -33.830  27.222  -6.420  1.00  0.00           C  
ATOM    846  O   VAL A  53     -33.077  27.465  -7.363  1.00  0.00           O  
ATOM    847  CB  VAL A  53     -35.372  25.257  -6.531  1.00  0.00           C  
ATOM    848  CG1 VAL A  53     -35.436  25.518  -8.029  1.00  0.00           C  
ATOM    849  CG2 VAL A  53     -35.506  23.771  -6.237  1.00  0.00           C  
ATOM    850  H   VAL A  53     -34.896  25.402  -3.992  1.00  0.00           H  
ATOM    851  HA  VAL A  53     -33.231  25.171  -6.312  1.00  0.00           H  
ATOM    852  HB  VAL A  53     -36.204  25.795  -6.075  1.00  0.00           H  
ATOM    853 1HG1 VAL A  53     -36.377  25.135  -8.425  1.00  0.00           H  
ATOM    854 2HG1 VAL A  53     -35.375  26.591  -8.214  1.00  0.00           H  
ATOM    855 3HG1 VAL A  53     -34.604  25.016  -8.521  1.00  0.00           H  
ATOM    856 1HG2 VAL A  53     -36.443  23.400  -6.652  1.00  0.00           H  
ATOM    857 2HG2 VAL A  53     -34.671  23.234  -6.688  1.00  0.00           H  
ATOM    858 3HG2 VAL A  53     -35.499  23.611  -5.158  1.00  0.00           H  
ATOM    859  N   GLU A  54     -34.525  28.140  -5.716  1.00  0.00           N  
ATOM    860  CA  GLU A  54     -34.401  29.550  -6.068  1.00  0.00           C  
ATOM    861  C   GLU A  54     -32.970  30.039  -5.887  1.00  0.00           C  
ATOM    862  O   GLU A  54     -32.450  30.786  -6.715  1.00  0.00           O  
ATOM    863  CB  GLU A  54     -35.350  30.398  -5.217  1.00  0.00           C  
ATOM    864  CG  GLU A  54     -36.826  30.200  -5.536  1.00  0.00           C  
ATOM    865  CD  GLU A  54     -37.191  30.653  -6.922  1.00  0.00           C  
ATOM    866  OE1 GLU A  54     -36.668  31.651  -7.357  1.00  0.00           O  
ATOM    867  OE2 GLU A  54     -37.993  30.001  -7.547  1.00  0.00           O  
ATOM    868  H   GLU A  54     -35.118  27.833  -4.959  1.00  0.00           H  
ATOM    869  HA  GLU A  54     -34.671  29.670  -7.117  1.00  0.00           H  
ATOM    870 1HB  GLU A  54     -35.202  30.164  -4.163  1.00  0.00           H  
ATOM    871 2HB  GLU A  54     -35.117  31.454  -5.354  1.00  0.00           H  
ATOM    872 1HG  GLU A  54     -37.070  29.143  -5.436  1.00  0.00           H  
ATOM    873 2HG  GLU A  54     -37.420  30.753  -4.810  1.00  0.00           H  
ATOM    874  N   LEU A  55     -32.373  29.578  -4.768  1.00  0.00           N  
ATOM    875  CA  LEU A  55     -31.000  29.971  -4.478  1.00  0.00           C  
ATOM    876  C   LEU A  55     -30.047  29.482  -5.560  1.00  0.00           C  
ATOM    877  O   LEU A  55     -29.140  30.204  -5.974  1.00  0.00           O  
ATOM    878  CB  LEU A  55     -30.566  29.415  -3.116  1.00  0.00           C  
ATOM    879  CG  LEU A  55     -31.249  30.041  -1.894  1.00  0.00           C  
ATOM    880  CD1 LEU A  55     -30.857  29.268  -0.641  1.00  0.00           C  
ATOM    881  CD2 LEU A  55     -30.848  31.504  -1.781  1.00  0.00           C  
ATOM    882  H   LEU A  55     -32.890  28.968  -4.151  1.00  0.00           H  
ATOM    883  HA  LEU A  55     -30.952  31.059  -4.444  1.00  0.00           H  
ATOM    884 1HB  LEU A  55     -30.768  28.345  -3.097  1.00  0.00           H  
ATOM    885 2HB  LEU A  55     -29.492  29.562  -3.007  1.00  0.00           H  
ATOM    886  HG  LEU A  55     -32.332  29.968  -2.005  1.00  0.00           H  
ATOM    887 1HD1 LEU A  55     -31.343  29.713   0.227  1.00  0.00           H  
ATOM    888 2HD1 LEU A  55     -31.173  28.229  -0.741  1.00  0.00           H  
ATOM    889 3HD1 LEU A  55     -29.776  29.309  -0.513  1.00  0.00           H  
ATOM    890 1HD2 LEU A  55     -31.335  31.949  -0.912  1.00  0.00           H  
ATOM    891 2HD2 LEU A  55     -29.767  31.577  -1.668  1.00  0.00           H  
ATOM    892 3HD2 LEU A  55     -31.156  32.036  -2.682  1.00  0.00           H  
ATOM    893  N   ALA A  56     -30.304  28.229  -5.987  1.00  0.00           N  
ATOM    894  CA  ALA A  56     -29.464  27.642  -7.024  1.00  0.00           C  
ATOM    895  C   ALA A  56     -29.554  28.435  -8.322  1.00  0.00           C  
ATOM    896  O   ALA A  56     -28.548  28.662  -8.994  1.00  0.00           O  
ATOM    897  CB  ALA A  56     -29.853  26.190  -7.263  1.00  0.00           C  
ATOM    898  H   ALA A  56     -31.075  27.719  -5.580  1.00  0.00           H  
ATOM    899  HA  ALA A  56     -28.429  27.678  -6.682  1.00  0.00           H  
ATOM    900 1HB  ALA A  56     -29.217  25.766  -8.040  1.00  0.00           H  
ATOM    901 2HB  ALA A  56     -29.727  25.623  -6.341  1.00  0.00           H  
ATOM    902 3HB  ALA A  56     -30.893  26.141  -7.580  1.00  0.00           H  
ATOM    903  N   ARG A  57     -30.806  28.837  -8.627  1.00  0.00           N  
ATOM    904  CA  ARG A  57     -31.030  29.606  -9.845  1.00  0.00           C  
ATOM    905  C   ARG A  57     -30.282  30.933  -9.803  1.00  0.00           C  
ATOM    906  O   ARG A  57     -29.697  31.357 -10.800  1.00  0.00           O  
ATOM    907  CB  ARG A  57     -32.515  29.872 -10.044  1.00  0.00           C  
ATOM    908  CG  ARG A  57     -32.864  30.637 -11.311  1.00  0.00           C  
ATOM    909  CD  ARG A  57     -34.328  30.857 -11.434  1.00  0.00           C  
ATOM    910  NE  ARG A  57     -34.844  31.687 -10.358  1.00  0.00           N  
ATOM    911  CZ  ARG A  57     -34.756  33.031 -10.318  1.00  0.00           C  
ATOM    912  NH1 ARG A  57     -34.170  33.680 -11.300  1.00  0.00           N  
ATOM    913  NH2 ARG A  57     -35.258  33.696  -9.293  1.00  0.00           N  
ATOM    914  H   ARG A  57     -31.565  28.596  -8.006  1.00  0.00           H  
ATOM    915  HA  ARG A  57     -30.664  29.027 -10.693  1.00  0.00           H  
ATOM    916 1HB  ARG A  57     -33.053  28.925 -10.072  1.00  0.00           H  
ATOM    917 2HB  ARG A  57     -32.900  30.442  -9.198  1.00  0.00           H  
ATOM    918 1HG  ARG A  57     -32.371  31.609 -11.296  1.00  0.00           H  
ATOM    919 2HG  ARG A  57     -32.528  30.072 -12.181  1.00  0.00           H  
ATOM    920 1HD  ARG A  57     -34.543  31.353 -12.380  1.00  0.00           H  
ATOM    921 2HD  ARG A  57     -34.844  29.898 -11.402  1.00  0.00           H  
ATOM    922  HE  ARG A  57     -35.301  31.223  -9.584  1.00  0.00           H  
ATOM    923 1HH1 ARG A  57     -33.787  33.172 -12.084  1.00  0.00           H  
ATOM    924 2HH1 ARG A  57     -34.104  34.687 -11.271  1.00  0.00           H  
ATOM    925 1HH2 ARG A  57     -35.708  33.197  -8.538  1.00  0.00           H  
ATOM    926 2HH2 ARG A  57     -35.192  34.703  -9.263  1.00  0.00           H  
ATOM    927  N   GLU A  58     -30.335  31.551  -8.607  1.00  0.00           N  
ATOM    928  CA  GLU A  58     -29.656  32.830  -8.433  1.00  0.00           C  
ATOM    929  C   GLU A  58     -28.154  32.689  -8.643  1.00  0.00           C  
ATOM    930  O   GLU A  58     -27.522  33.540  -9.270  1.00  0.00           O  
ATOM    931  CB  GLU A  58     -29.935  33.397  -7.040  1.00  0.00           C  
ATOM    932  CG  GLU A  58     -31.366  33.869  -6.828  1.00  0.00           C  
ATOM    933  CD  GLU A  58     -31.624  34.346  -5.426  1.00  0.00           C  
ATOM    934  OE1 GLU A  58     -30.751  34.210  -4.603  1.00  0.00           O  
ATOM    935  OE2 GLU A  58     -32.695  34.847  -5.177  1.00  0.00           O  
ATOM    936  H   GLU A  58     -30.845  31.116  -7.851  1.00  0.00           H  
ATOM    937  HA  GLU A  58     -30.039  33.528  -9.178  1.00  0.00           H  
ATOM    938 1HB  GLU A  58     -29.718  32.639  -6.288  1.00  0.00           H  
ATOM    939 2HB  GLU A  58     -29.273  34.243  -6.852  1.00  0.00           H  
ATOM    940 1HG  GLU A  58     -31.576  34.684  -7.521  1.00  0.00           H  
ATOM    941 2HG  GLU A  58     -32.046  33.050  -7.058  1.00  0.00           H  
ATOM    942  N   ALA A  59     -27.629  31.577  -8.089  1.00  0.00           N  
ATOM    943  CA  ALA A  59     -26.199  31.322  -8.218  1.00  0.00           C  
ATOM    944  C   ALA A  59     -25.799  31.159  -9.678  1.00  0.00           C  
ATOM    945  O   ALA A  59     -24.762  31.666 -10.108  1.00  0.00           O  
ATOM    946  CB  ALA A  59     -25.806  30.087  -7.421  1.00  0.00           C  
ATOM    947  H   ALA A  59     -28.236  30.941  -7.593  1.00  0.00           H  
ATOM    948  HA  ALA A  59     -25.663  32.184  -7.820  1.00  0.00           H  
ATOM    949 1HB  ALA A  59     -24.736  29.910  -7.528  1.00  0.00           H  
ATOM    950 2HB  ALA A  59     -26.045  30.242  -6.369  1.00  0.00           H  
ATOM    951 3HB  ALA A  59     -26.356  29.224  -7.794  1.00  0.00           H  
ATOM    952  N   VAL A  60     -26.672  30.430 -10.404  1.00  0.00           N  
ATOM    953  CA  VAL A  60     -26.407  30.199 -11.819  1.00  0.00           C  
ATOM    954  C   VAL A  60     -26.377  31.511 -12.594  1.00  0.00           C  
ATOM    955  O   VAL A  60     -25.528  31.711 -13.463  1.00  0.00           O  
ATOM    956  CB  VAL A  60     -27.482  29.274 -12.420  1.00  0.00           C  
ATOM    957  CG1 VAL A  60     -27.328  29.191 -13.932  1.00  0.00           C  
ATOM    958  CG2 VAL A  60     -27.386  27.893 -11.792  1.00  0.00           C  
ATOM    959  H   VAL A  60     -27.495  30.057  -9.954  1.00  0.00           H  
ATOM    960  HA  VAL A  60     -25.434  29.714 -11.914  1.00  0.00           H  
ATOM    961  HB  VAL A  60     -28.466  29.698 -12.220  1.00  0.00           H  
ATOM    962 1HG1 VAL A  60     -28.096  28.534 -14.340  1.00  0.00           H  
ATOM    963 2HG1 VAL A  60     -27.436  30.186 -14.364  1.00  0.00           H  
ATOM    964 3HG1 VAL A  60     -26.343  28.793 -14.176  1.00  0.00           H  
ATOM    965 1HG2 VAL A  60     -28.150  27.244 -12.221  1.00  0.00           H  
ATOM    966 2HG2 VAL A  60     -26.400  27.471 -11.987  1.00  0.00           H  
ATOM    967 3HG2 VAL A  60     -27.541  27.971 -10.715  1.00  0.00           H  
ATOM    968  N   ASP A  61     -27.343  32.379 -12.232  1.00  0.00           N  
ATOM    969  CA  ASP A  61     -27.425  33.673 -12.898  1.00  0.00           C  
ATOM    970  C   ASP A  61     -26.164  34.496 -12.661  1.00  0.00           C  
ATOM    971  O   ASP A  61     -25.655  35.147 -13.573  1.00  0.00           O  
ATOM    972  CB  ASP A  61     -28.649  34.452 -12.410  1.00  0.00           C  
ATOM    973  CG  ASP A  61     -29.962  33.873 -12.920  1.00  0.00           C  
ATOM    974  OD1 ASP A  61     -29.926  33.096 -13.845  1.00  0.00           O  
ATOM    975  OD2 ASP A  61     -30.987  34.213 -12.379  1.00  0.00           O  
ATOM    976  H   ASP A  61     -27.994  32.116 -11.506  1.00  0.00           H  
ATOM    977  HA  ASP A  61     -27.525  33.505 -13.971  1.00  0.00           H  
ATOM    978 1HB  ASP A  61     -28.668  34.453 -11.320  1.00  0.00           H  
ATOM    979 2HB  ASP A  61     -28.575  35.489 -12.737  1.00  0.00           H  
ATOM    980  N   LEU A  62     -25.699  34.426 -11.397  1.00  0.00           N  
ATOM    981  CA  LEU A  62     -24.496  35.167 -11.038  1.00  0.00           C  
ATOM    982  C   LEU A  62     -23.292  34.684 -11.837  1.00  0.00           C  
ATOM    983  O   LEU A  62     -22.477  35.484 -12.295  1.00  0.00           O  
ATOM    984  CB  LEU A  62     -24.213  35.023  -9.537  1.00  0.00           C  
ATOM    985  CG  LEU A  62     -25.206  35.725  -8.602  1.00  0.00           C  
ATOM    986  CD1 LEU A  62     -24.904  35.342  -7.160  1.00  0.00           C  
ATOM    987  CD2 LEU A  62     -25.111  37.231  -8.799  1.00  0.00           C  
ATOM    988  H   LEU A  62     -26.193  33.860 -10.722  1.00  0.00           H  
ATOM    989  HA  LEU A  62     -24.658  36.220 -11.264  1.00  0.00           H  
ATOM    990 1HB  LEU A  62     -24.212  33.964  -9.284  1.00  0.00           H  
ATOM    991 2HB  LEU A  62     -23.221  35.425  -9.330  1.00  0.00           H  
ATOM    992  HG  LEU A  62     -26.218  35.392  -8.830  1.00  0.00           H  
ATOM    993 1HD1 LEU A  62     -25.609  35.841  -6.495  1.00  0.00           H  
ATOM    994 2HD1 LEU A  62     -24.997  34.262  -7.043  1.00  0.00           H  
ATOM    995 3HD1 LEU A  62     -23.889  35.648  -6.907  1.00  0.00           H  
ATOM    996 1HD2 LEU A  62     -25.817  37.730  -8.135  1.00  0.00           H  
ATOM    997 2HD2 LEU A  62     -24.099  37.565  -8.570  1.00  0.00           H  
ATOM    998 3HD2 LEU A  62     -25.349  37.478  -9.834  1.00  0.00           H  
ATOM    999  N   SER A  63     -23.232  33.343 -11.974  1.00  0.00           N  
ATOM   1000  CA  SER A  63     -22.128  32.751 -12.719  1.00  0.00           C  
ATOM   1001  C   SER A  63     -22.136  33.210 -14.171  1.00  0.00           C  
ATOM   1002  O   SER A  63     -21.087  33.506 -14.744  1.00  0.00           O  
ATOM   1003  CB  SER A  63     -22.207  31.238 -12.657  1.00  0.00           C  
ATOM   1004  OG  SER A  63     -21.152  30.650 -13.366  1.00  0.00           O  
ATOM   1005  H   SER A  63     -23.954  32.774 -11.557  1.00  0.00           H  
ATOM   1006  HA  SER A  63     -21.190  33.073 -12.263  1.00  0.00           H  
ATOM   1007 1HB  SER A  63     -22.175  30.915 -11.617  1.00  0.00           H  
ATOM   1008 2HB  SER A  63     -23.158  30.907 -13.073  1.00  0.00           H  
ATOM   1009  HG  SER A  63     -21.075  29.753 -13.032  1.00  0.00           H  
ATOM   1010  N   LYS A  64     -23.366  33.249 -14.724  1.00  0.00           N  
ATOM   1011  CA  LYS A  64     -23.512  33.674 -16.111  1.00  0.00           C  
ATOM   1012  C   LYS A  64     -23.042  35.110 -16.300  1.00  0.00           C  
ATOM   1013  O   LYS A  64     -22.381  35.432 -17.287  1.00  0.00           O  
ATOM   1014  CB  LYS A  64     -24.966  33.533 -16.564  1.00  0.00           C  
ATOM   1015  CG  LYS A  64     -25.209  33.905 -18.021  1.00  0.00           C  
ATOM   1016  CD  LYS A  64     -26.657  33.660 -18.419  1.00  0.00           C  
ATOM   1017  CE  LYS A  64     -26.881  33.941 -19.898  1.00  0.00           C  
ATOM   1018  NZ  LYS A  64     -26.667  35.375 -20.231  1.00  0.00           N  
ATOM   1019  H   LYS A  64     -24.164  32.983 -14.165  1.00  0.00           H  
ATOM   1020  HA  LYS A  64     -22.888  33.034 -16.736  1.00  0.00           H  
ATOM   1021 1HB  LYS A  64     -25.292  32.502 -16.423  1.00  0.00           H  
ATOM   1022 2HB  LYS A  64     -25.603  34.166 -15.946  1.00  0.00           H  
ATOM   1023 1HG  LYS A  64     -24.973  34.959 -18.172  1.00  0.00           H  
ATOM   1024 2HG  LYS A  64     -24.560  33.309 -18.662  1.00  0.00           H  
ATOM   1025 1HD  LYS A  64     -26.922  32.623 -18.210  1.00  0.00           H  
ATOM   1026 2HD  LYS A  64     -27.310  34.308 -17.834  1.00  0.00           H  
ATOM   1027 1HE  LYS A  64     -26.194  33.337 -20.490  1.00  0.00           H  
ATOM   1028 2HE  LYS A  64     -27.899  33.665 -20.170  1.00  0.00           H  
ATOM   1029 1HZ  LYS A  64     -26.825  35.519 -21.218  1.00  0.00           H  
ATOM   1030 2HZ  LYS A  64     -27.313  35.944 -19.700  1.00  0.00           H  
ATOM   1031 3HZ  LYS A  64     -25.720  35.638 -20.000  1.00  0.00           H  
ATOM   1032  N   HIS A  65     -23.419  35.942 -15.307  1.00  0.00           N  
ATOM   1033  CA  HIS A  65     -23.032  37.346 -15.366  1.00  0.00           C  
ATOM   1034  C   HIS A  65     -21.517  37.501 -15.341  1.00  0.00           C  
ATOM   1035  O   HIS A  65     -20.955  38.318 -16.071  1.00  0.00           O  
ATOM   1036  CB  HIS A  65     -23.650  38.127 -14.203  1.00  0.00           C  
ATOM   1037  CG  HIS A  65     -25.130  38.319 -14.325  1.00  0.00           C  
ATOM   1038  ND1 HIS A  65     -25.732  38.730 -15.496  1.00  0.00           N  
ATOM   1039  CD2 HIS A  65     -26.128  38.156 -13.425  1.00  0.00           C  
ATOM   1040  CE1 HIS A  65     -27.038  38.811 -15.310  1.00  0.00           C  
ATOM   1041  NE2 HIS A  65     -27.303  38.469 -14.063  1.00  0.00           N  
ATOM   1042  H   HIS A  65     -23.965  35.576 -14.539  1.00  0.00           H  
ATOM   1043  HA  HIS A  65     -23.393  37.784 -16.296  1.00  0.00           H  
ATOM   1044 1HB  HIS A  65     -23.450  37.606 -13.266  1.00  0.00           H  
ATOM   1045 2HB  HIS A  65     -23.183  39.110 -14.136  1.00  0.00           H  
ATOM   1046  HD1 HIS A  65     -25.279  38.866 -16.378  1.00  0.00           H  
ATOM   1047  HD2 HIS A  65     -26.139  37.848 -12.380  1.00  0.00           H  
ATOM   1048  HE1 HIS A  65     -27.696  39.120 -16.122  1.00  0.00           H  
ATOM   1049  N   ALA A  66     -20.900  36.678 -14.469  1.00  0.00           N  
ATOM   1050  CA  ALA A  66     -19.448  36.725 -14.348  1.00  0.00           C  
ATOM   1051  C   ALA A  66     -18.773  36.348 -15.661  1.00  0.00           C  
ATOM   1052  O   ALA A  66     -17.789  36.968 -16.065  1.00  0.00           O  
ATOM   1053  CB  ALA A  66     -18.980  35.806 -13.229  1.00  0.00           C  
ATOM   1054  H   ALA A  66     -21.456  36.042 -13.915  1.00  0.00           H  
ATOM   1055  HA  ALA A  66     -19.161  37.749 -14.107  1.00  0.00           H  
ATOM   1056 1HB  ALA A  66     -17.894  35.852 -13.151  1.00  0.00           H  
ATOM   1057 2HB  ALA A  66     -19.426  36.124 -12.287  1.00  0.00           H  
ATOM   1058 3HB  ALA A  66     -19.284  34.783 -13.447  1.00  0.00           H  
ATOM   1059  N   ILE A  67     -19.354  35.306 -16.292  1.00  0.00           N  
ATOM   1060  CA  ILE A  67     -18.805  34.845 -17.561  1.00  0.00           C  
ATOM   1061  C   ILE A  67     -18.884  35.934 -18.624  1.00  0.00           C  
ATOM   1062  O   ILE A  67     -17.947  36.127 -19.399  1.00  0.00           O  
ATOM   1063  CB  ILE A  67     -19.545  33.589 -18.055  1.00  0.00           C  
ATOM   1064  CG1 ILE A  67     -19.254  32.401 -17.136  1.00  0.00           C  
ATOM   1065  CG2 ILE A  67     -19.149  33.268 -19.488  1.00  0.00           C  
ATOM   1066  CD1 ILE A  67     -20.145  31.205 -17.382  1.00  0.00           C  
ATOM   1067  H   ILE A  67     -20.160  34.865 -15.873  1.00  0.00           H  
ATOM   1068  HA  ILE A  67     -17.756  34.590 -17.411  1.00  0.00           H  
ATOM   1069  HB  ILE A  67     -20.620  33.762 -18.016  1.00  0.00           H  
ATOM   1070 1HG1 ILE A  67     -18.218  32.087 -17.264  1.00  0.00           H  
ATOM   1071 2HG1 ILE A  67     -19.375  32.706 -16.096  1.00  0.00           H  
ATOM   1072 1HG2 ILE A  67     -19.681  32.377 -19.822  1.00  0.00           H  
ATOM   1073 2HG2 ILE A  67     -19.406  34.106 -20.133  1.00  0.00           H  
ATOM   1074 3HG2 ILE A  67     -18.075  33.088 -19.537  1.00  0.00           H  
ATOM   1075 1HD1 ILE A  67     -19.878  30.404 -16.692  1.00  0.00           H  
ATOM   1076 2HD1 ILE A  67     -21.186  31.488 -17.224  1.00  0.00           H  
ATOM   1077 3HD1 ILE A  67     -20.014  30.859 -18.407  1.00  0.00           H  
ATOM   1078  N   ASP A  68     -20.043  36.623 -18.612  1.00  0.00           N  
ATOM   1079  CA  ASP A  68     -20.245  37.695 -19.578  1.00  0.00           C  
ATOM   1080  C   ASP A  68     -19.158  38.756 -19.460  1.00  0.00           C  
ATOM   1081  O   ASP A  68     -18.626  39.229 -20.465  1.00  0.00           O  
ATOM   1082  CB  ASP A  68     -21.620  38.340 -19.384  1.00  0.00           C  
ATOM   1083  CG  ASP A  68     -22.765  37.441 -19.831  1.00  0.00           C  
ATOM   1084  OD1 ASP A  68     -22.509  36.491 -20.533  1.00  0.00           O  
ATOM   1085  OD2 ASP A  68     -23.884  37.713 -19.467  1.00  0.00           O  
ATOM   1086  H   ASP A  68     -20.750  36.383 -17.932  1.00  0.00           H  
ATOM   1087  HA  ASP A  68     -20.199  37.270 -20.581  1.00  0.00           H  
ATOM   1088 1HB  ASP A  68     -21.761  38.586 -18.331  1.00  0.00           H  
ATOM   1089 2HB  ASP A  68     -21.668  39.272 -19.948  1.00  0.00           H  
ATOM   1090  N   LYS A  69     -18.818  39.142 -18.234  1.00  0.00           N  
ATOM   1091  CA  LYS A  69     -17.734  40.108 -18.021  1.00  0.00           C  
ATOM   1092  C   LYS A  69     -16.337  39.546 -18.329  1.00  0.00           C  
ATOM   1093  O   LYS A  69     -15.505  40.222 -18.934  1.00  0.00           O  
ATOM   1094  CB  LYS A  69     -17.773  40.618 -16.580  1.00  0.00           C  
ATOM   1095  CG  LYS A  69     -18.956  41.524 -16.265  1.00  0.00           C  
ATOM   1096  CD  LYS A  69     -18.936  41.975 -14.812  1.00  0.00           C  
ATOM   1097  CE  LYS A  69     -20.122  42.873 -14.494  1.00  0.00           C  
ATOM   1098  NZ  LYS A  69     -20.137  43.291 -13.066  1.00  0.00           N  
ATOM   1099  H   LYS A  69     -19.315  38.760 -17.443  1.00  0.00           H  
ATOM   1100  HA  LYS A  69     -17.885  40.952 -18.694  1.00  0.00           H  
ATOM   1101 1HB  LYS A  69     -17.809  39.771 -15.894  1.00  0.00           H  
ATOM   1102 2HB  LYS A  69     -16.860  41.174 -16.365  1.00  0.00           H  
ATOM   1103 1HG  LYS A  69     -18.924  42.403 -16.910  1.00  0.00           H  
ATOM   1104 2HG  LYS A  69     -19.885  40.988 -16.457  1.00  0.00           H  
ATOM   1105 1HD  LYS A  69     -18.966  41.102 -14.159  1.00  0.00           H  
ATOM   1106 2HD  LYS A  69     -18.015  42.523 -14.614  1.00  0.00           H  
ATOM   1107 1HE  LYS A  69     -20.083  43.763 -15.120  1.00  0.00           H  
ATOM   1108 2HE  LYS A  69     -21.049  42.343 -14.713  1.00  0.00           H  
ATOM   1109 1HZ  LYS A  69     -20.937  43.884 -12.896  1.00  0.00           H  
ATOM   1110 2HZ  LYS A  69     -20.192  42.473 -12.476  1.00  0.00           H  
ATOM   1111 3HZ  LYS A  69     -19.291  43.801 -12.855  1.00  0.00           H  
ATOM   1112  N   ASN A  70     -16.080  38.305 -17.912  1.00  0.00           N  
ATOM   1113  CA  ASN A  70     -14.723  37.740 -17.921  1.00  0.00           C  
ATOM   1114  C   ASN A  70     -14.344  37.166 -19.285  1.00  0.00           C  
ATOM   1115  O   ASN A  70     -15.136  36.466 -19.917  1.00  0.00           O  
ATOM   1116  CB  ASN A  70     -14.586  36.676 -16.847  1.00  0.00           C  
ATOM   1117  CG  ASN A  70     -14.671  37.243 -15.457  1.00  0.00           C  
ATOM   1118  OD1 ASN A  70     -14.323  38.407 -15.226  1.00  0.00           O  
ATOM   1119  ND2 ASN A  70     -15.127  36.443 -14.527  1.00  0.00           N  
ATOM   1120  H   ASN A  70     -16.841  37.731 -17.579  1.00  0.00           H  
ATOM   1121  HA  ASN A  70     -14.013  38.541 -17.709  1.00  0.00           H  
ATOM   1122 1HB  ASN A  70     -15.373  35.930 -16.972  1.00  0.00           H  
ATOM   1123 2HB  ASN A  70     -13.630  36.165 -16.961  1.00  0.00           H  
ATOM   1124 1HD2 ASN A  70     -15.205  36.767 -13.584  1.00  0.00           H  
ATOM   1125 2HD2 ASN A  70     -15.397  35.509 -14.760  1.00  0.00           H  
ATOM   1126  N   LYS A  71     -13.126  37.465 -19.739  1.00  0.00           N  
ATOM   1127  CA  LYS A  71     -12.679  37.028 -21.061  1.00  0.00           C  
ATOM   1128  C   LYS A  71     -11.506  36.050 -21.008  1.00  0.00           C  
ATOM   1129  O   LYS A  71     -11.010  35.603 -22.043  1.00  0.00           O  
ATOM   1130  CB  LYS A  71     -12.297  38.242 -21.910  1.00  0.00           C  
ATOM   1131  CG  LYS A  71     -11.078  39.003 -21.405  1.00  0.00           C  
ATOM   1132  CD  LYS A  71     -10.785  40.216 -22.276  1.00  0.00           C  
ATOM   1133  CE  LYS A  71      -9.558  40.969 -21.783  1.00  0.00           C  
ATOM   1134  NZ  LYS A  71      -9.274  42.173 -22.610  1.00  0.00           N  
ATOM   1135  H   LYS A  71     -12.502  38.004 -19.156  1.00  0.00           H  
ATOM   1136  HA  LYS A  71     -13.503  36.506 -21.550  1.00  0.00           H  
ATOM   1137 1HB  LYS A  71     -12.093  37.922 -22.932  1.00  0.00           H  
ATOM   1138 2HB  LYS A  71     -13.135  38.938 -21.946  1.00  0.00           H  
ATOM   1139 1HG  LYS A  71     -11.254  39.335 -20.382  1.00  0.00           H  
ATOM   1140 2HG  LYS A  71     -10.210  38.344 -21.411  1.00  0.00           H  
ATOM   1141 1HD  LYS A  71     -10.614  39.894 -23.304  1.00  0.00           H  
ATOM   1142 2HD  LYS A  71     -11.642  40.889 -22.262  1.00  0.00           H  
ATOM   1143 1HE  LYS A  71      -9.714  41.281 -20.751  1.00  0.00           H  
ATOM   1144 2HE  LYS A  71      -8.691  40.310 -21.813  1.00  0.00           H  
ATOM   1145 1HZ  LYS A  71      -8.455  42.643 -22.251  1.00  0.00           H  
ATOM   1146 2HZ  LYS A  71      -9.109  41.893 -23.567  1.00  0.00           H  
ATOM   1147 3HZ  LYS A  71     -10.064  42.800 -22.575  1.00  0.00           H  
ATOM   1148  N   ASN A  72     -11.054  35.711 -19.806  1.00  0.00           N  
ATOM   1149  CA  ASN A  72      -9.987  34.723 -19.654  1.00  0.00           C  
ATOM   1150  C   ASN A  72     -10.517  33.327 -19.953  1.00  0.00           C  
ATOM   1151  O   ASN A  72     -11.553  32.920 -19.427  1.00  0.00           O  
ATOM   1152  CB  ASN A  72      -9.384  34.785 -18.262  1.00  0.00           C  
ATOM   1153  CG  ASN A  72      -8.182  33.895 -18.114  1.00  0.00           C  
ATOM   1154  OD1 ASN A  72      -8.310  32.702 -17.814  1.00  0.00           O  
ATOM   1155  ND2 ASN A  72      -7.015  34.452 -18.317  1.00  0.00           N  
ATOM   1156  H   ASN A  72     -11.458  36.145 -18.989  1.00  0.00           H  
ATOM   1157  HA  ASN A  72      -9.205  34.944 -20.382  1.00  0.00           H  
ATOM   1158 1HB  ASN A  72      -9.093  35.812 -18.037  1.00  0.00           H  
ATOM   1159 2HB  ASN A  72     -10.134  34.489 -17.528  1.00  0.00           H  
ATOM   1160 1HD2 ASN A  72      -6.180  33.908 -18.232  1.00  0.00           H  
ATOM   1161 2HD2 ASN A  72      -6.958  35.420 -18.558  1.00  0.00           H  
ATOM   1162  N   GLN A  73      -9.802  32.595 -20.798  1.00  0.00           N  
ATOM   1163  CA  GLN A  73     -10.283  31.306 -21.286  1.00  0.00           C  
ATOM   1164  C   GLN A  73     -10.475  30.305 -20.149  1.00  0.00           C  
ATOM   1165  O   GLN A  73     -11.537  29.696 -20.018  1.00  0.00           O  
ATOM   1166  CB  GLN A  73      -9.311  30.735 -22.322  1.00  0.00           C  
ATOM   1167  CG  GLN A  73      -9.258  31.516 -23.624  1.00  0.00           C  
ATOM   1168  CD  GLN A  73     -10.566  31.453 -24.390  1.00  0.00           C  
ATOM   1169  OE1 GLN A  73     -11.103  30.371 -24.639  1.00  0.00           O  
ATOM   1170  NE2 GLN A  73     -11.086  32.615 -24.768  1.00  0.00           N  
ATOM   1171  H   GLN A  73      -8.906  32.940 -21.111  1.00  0.00           H  
ATOM   1172  HA  GLN A  73     -11.251  31.455 -21.762  1.00  0.00           H  
ATOM   1173 1HB  GLN A  73      -8.305  30.711 -21.903  1.00  0.00           H  
ATOM   1174 2HB  GLN A  73      -9.592  29.708 -22.557  1.00  0.00           H  
ATOM   1175 1HG  GLN A  73      -9.044  32.561 -23.399  1.00  0.00           H  
ATOM   1176 2HG  GLN A  73      -8.472  31.101 -24.254  1.00  0.00           H  
ATOM   1177 1HE2 GLN A  73     -11.948  32.636 -25.277  1.00  0.00           H  
ATOM   1178 2HE2 GLN A  73     -10.617  33.470 -24.545  1.00  0.00           H  
ATOM   1179  N   ASP A  74      -9.443  30.136 -19.325  1.00  0.00           N  
ATOM   1180  CA  ASP A  74      -9.446  29.085 -18.308  1.00  0.00           C  
ATOM   1181  C   ASP A  74     -10.266  29.481 -17.075  1.00  0.00           C  
ATOM   1182  O   ASP A  74     -10.804  28.624 -16.374  1.00  0.00           O  
ATOM   1183  CB  ASP A  74      -8.012  28.756 -17.885  1.00  0.00           C  
ATOM   1184  CG  ASP A  74      -7.205  28.092 -18.993  1.00  0.00           C  
ATOM   1185  OD1 ASP A  74      -7.800  27.610 -19.927  1.00  0.00           O  
ATOM   1186  OD2 ASP A  74      -6.002  28.074 -18.894  1.00  0.00           O  
ATOM   1187  H   ASP A  74      -8.643  30.747 -19.407  1.00  0.00           H  
ATOM   1188  HA  ASP A  74      -9.897  28.190 -18.735  1.00  0.00           H  
ATOM   1189 1HB  ASP A  74      -7.502  29.670 -17.582  1.00  0.00           H  
ATOM   1190 2HB  ASP A  74      -8.031  28.090 -17.021  1.00  0.00           H  
ATOM   1191  N   ASN A  75     -10.345  30.781 -16.835  1.00  0.00           N  
ATOM   1192  CA  ASN A  75     -11.077  31.334 -15.702  1.00  0.00           C  
ATOM   1193  C   ASN A  75     -12.566  31.031 -15.808  1.00  0.00           C  
ATOM   1194  O   ASN A  75     -13.213  30.692 -14.817  1.00  0.00           O  
ATOM   1195  CB  ASN A  75     -10.842  32.829 -15.593  1.00  0.00           C  
ATOM   1196  CG  ASN A  75     -11.456  33.421 -14.355  1.00  0.00           C  
ATOM   1197  OD1 ASN A  75     -11.092  33.057 -13.231  1.00  0.00           O  
ATOM   1198  ND2 ASN A  75     -12.382  34.328 -14.539  1.00  0.00           N  
ATOM   1199  H   ASN A  75      -9.881  31.425 -17.459  1.00  0.00           H  
ATOM   1200  HA  ASN A  75     -10.715  30.857 -14.790  1.00  0.00           H  
ATOM   1201 1HB  ASN A  75      -9.770  33.030 -15.585  1.00  0.00           H  
ATOM   1202 2HB  ASN A  75     -11.262  33.328 -16.467  1.00  0.00           H  
ATOM   1203 1HD2 ASN A  75     -12.826  34.757 -13.752  1.00  0.00           H  
ATOM   1204 2HD2 ASN A  75     -12.645  34.593 -15.467  1.00  0.00           H  
ATOM   1205  N   ILE A  76     -13.063  31.173 -17.054  1.00  0.00           N  
ATOM   1206  CA  ILE A  76     -14.478  30.913 -17.292  1.00  0.00           C  
ATOM   1207  C   ILE A  76     -14.831  29.464 -16.981  1.00  0.00           C  
ATOM   1208  O   ILE A  76     -15.873  29.182 -16.390  1.00  0.00           O  
ATOM   1209  CB  ILE A  76     -14.858  31.233 -18.749  1.00  0.00           C  
ATOM   1210  CG1 ILE A  76     -14.768  32.739 -19.006  1.00  0.00           C  
ATOM   1211  CG2 ILE A  76     -16.256  30.719 -19.059  1.00  0.00           C  
ATOM   1212  CD1 ILE A  76     -14.857  33.116 -20.468  1.00  0.00           C  
ATOM   1213  H   ILE A  76     -12.445  31.458 -17.801  1.00  0.00           H  
ATOM   1214  HA  ILE A  76     -15.063  31.555 -16.634  1.00  0.00           H  
ATOM   1215  HB  ILE A  76     -14.148  30.755 -19.424  1.00  0.00           H  
ATOM   1216 1HG1 ILE A  76     -15.571  33.248 -18.473  1.00  0.00           H  
ATOM   1217 2HG1 ILE A  76     -13.824  33.119 -18.615  1.00  0.00           H  
ATOM   1218 1HG2 ILE A  76     -16.509  30.954 -20.093  1.00  0.00           H  
ATOM   1219 2HG2 ILE A  76     -16.288  29.640 -18.914  1.00  0.00           H  
ATOM   1220 3HG2 ILE A  76     -16.975  31.196 -18.392  1.00  0.00           H  
ATOM   1221 1HD1 ILE A  76     -14.785  34.199 -20.570  1.00  0.00           H  
ATOM   1222 2HD1 ILE A  76     -14.041  32.644 -21.016  1.00  0.00           H  
ATOM   1223 3HD1 ILE A  76     -15.810  32.776 -20.873  1.00  0.00           H  
ATOM   1224  N   VAL A  77     -13.910  28.576 -17.408  1.00  0.00           N  
ATOM   1225  CA  VAL A  77     -14.127  27.153 -17.171  1.00  0.00           C  
ATOM   1226  C   VAL A  77     -14.187  26.846 -15.681  1.00  0.00           C  
ATOM   1227  O   VAL A  77     -15.020  26.058 -15.232  1.00  0.00           O  
ATOM   1228  CB  VAL A  77     -13.000  26.325 -17.817  1.00  0.00           C  
ATOM   1229  CG1 VAL A  77     -13.108  24.865 -17.405  1.00  0.00           C  
ATOM   1230  CG2 VAL A  77     -13.058  26.464 -19.331  1.00  0.00           C  
ATOM   1231  H   VAL A  77     -13.086  28.913 -17.886  1.00  0.00           H  
ATOM   1232  HA  VAL A  77     -15.076  26.867 -17.625  1.00  0.00           H  
ATOM   1233  HB  VAL A  77     -12.039  26.691 -17.454  1.00  0.00           H  
ATOM   1234 1HG1 VAL A  77     -12.304  24.294 -17.870  1.00  0.00           H  
ATOM   1235 2HG1 VAL A  77     -13.028  24.786 -16.321  1.00  0.00           H  
ATOM   1236 3HG1 VAL A  77     -14.069  24.466 -17.729  1.00  0.00           H  
ATOM   1237 1HG2 VAL A  77     -12.258  25.877 -19.781  1.00  0.00           H  
ATOM   1238 2HG2 VAL A  77     -14.021  26.104 -19.693  1.00  0.00           H  
ATOM   1239 3HG2 VAL A  77     -12.936  27.513 -19.605  1.00  0.00           H  
ATOM   1240  N   LYS A  78     -13.265  27.508 -14.951  1.00  0.00           N  
ATOM   1241  CA  LYS A  78     -13.215  27.303 -13.509  1.00  0.00           C  
ATOM   1242  C   LYS A  78     -14.513  27.746 -12.844  1.00  0.00           C  
ATOM   1243  O   LYS A  78     -15.021  27.075 -11.945  1.00  0.00           O  
ATOM   1244  CB  LYS A  78     -12.030  28.056 -12.902  1.00  0.00           C  
ATOM   1245  CG  LYS A  78     -10.668  27.469 -13.248  1.00  0.00           C  
ATOM   1246  CD  LYS A  78      -9.542  28.282 -12.627  1.00  0.00           C  
ATOM   1247  CE  LYS A  78      -8.180  27.703 -12.982  1.00  0.00           C  
ATOM   1248  NZ  LYS A  78      -7.067  28.511 -12.413  1.00  0.00           N  
ATOM   1249  H   LYS A  78     -12.625  28.135 -15.418  1.00  0.00           H  
ATOM   1250  HA  LYS A  78     -13.088  26.238 -13.315  1.00  0.00           H  
ATOM   1251 1HB  LYS A  78     -12.044  29.092 -13.242  1.00  0.00           H  
ATOM   1252 2HB  LYS A  78     -12.124  28.067 -11.816  1.00  0.00           H  
ATOM   1253 1HG  LYS A  78     -10.610  26.443 -12.881  1.00  0.00           H  
ATOM   1254 2HG  LYS A  78     -10.542  27.456 -14.330  1.00  0.00           H  
ATOM   1255 1HD  LYS A  78      -9.596  29.310 -12.985  1.00  0.00           H  
ATOM   1256 2HD  LYS A  78      -9.652  28.287 -11.543  1.00  0.00           H  
ATOM   1257 1HE  LYS A  78      -8.107  26.686 -12.600  1.00  0.00           H  
ATOM   1258 2HE  LYS A  78      -8.070  27.670 -14.066  1.00  0.00           H  
ATOM   1259 1HZ  LYS A  78      -6.183  28.096 -12.671  1.00  0.00           H  
ATOM   1260 2HZ  LYS A  78      -7.115  29.453 -12.776  1.00  0.00           H  
ATOM   1261 3HZ  LYS A  78      -7.147  28.534 -11.407  1.00  0.00           H  
ATOM   1262  N   ILE A  79     -15.010  28.900 -13.336  1.00  0.00           N  
ATOM   1263  CA  ILE A  79     -16.250  29.434 -12.787  1.00  0.00           C  
ATOM   1264  C   ILE A  79     -17.411  28.475 -13.015  1.00  0.00           C  
ATOM   1265  O   ILE A  79     -18.244  28.271 -12.131  1.00  0.00           O  
ATOM   1266  CB  ILE A  79     -16.583  30.802 -13.410  1.00  0.00           C  
ATOM   1267  CG1 ILE A  79     -15.564  31.853 -12.964  1.00  0.00           C  
ATOM   1268  CG2 ILE A  79     -17.993  31.229 -13.032  1.00  0.00           C  
ATOM   1269  CD1 ILE A  79     -15.650  33.151 -13.734  1.00  0.00           C  
ATOM   1270  H   ILE A  79     -14.512  29.374 -14.076  1.00  0.00           H  
ATOM   1271  HA  ILE A  79     -16.124  29.565 -11.713  1.00  0.00           H  
ATOM   1272  HB  ILE A  79     -16.512  30.734 -14.495  1.00  0.00           H  
ATOM   1273 1HG1 ILE A  79     -15.707  32.074 -11.907  1.00  0.00           H  
ATOM   1274 2HG1 ILE A  79     -14.556  31.455 -13.080  1.00  0.00           H  
ATOM   1275 1HG2 ILE A  79     -18.212  32.198 -13.480  1.00  0.00           H  
ATOM   1276 2HG2 ILE A  79     -18.707  30.491 -13.397  1.00  0.00           H  
ATOM   1277 3HG2 ILE A  79     -18.073  31.304 -11.948  1.00  0.00           H  
ATOM   1278 1HD1 ILE A  79     -14.896  33.846 -13.362  1.00  0.00           H  
ATOM   1279 2HD1 ILE A  79     -15.474  32.959 -14.793  1.00  0.00           H  
ATOM   1280 3HD1 ILE A  79     -16.639  33.587 -13.604  1.00  0.00           H  
ATOM   1281  N   THR A  80     -17.416  27.907 -14.239  1.00  0.00           N  
ATOM   1282  CA  THR A  80     -18.475  26.968 -14.585  1.00  0.00           C  
ATOM   1283  C   THR A  80     -18.445  25.745 -13.677  1.00  0.00           C  
ATOM   1284  O   THR A  80     -19.489  25.259 -13.239  1.00  0.00           O  
ATOM   1285  CB  THR A  80     -18.363  26.524 -16.055  1.00  0.00           C  
ATOM   1286  OG1 THR A  80     -18.500  27.664 -16.913  1.00  0.00           O  
ATOM   1287  CG2 THR A  80     -19.445  25.509 -16.391  1.00  0.00           C  
ATOM   1288  H   THR A  80     -16.684  28.143 -14.894  1.00  0.00           H  
ATOM   1289  HA  THR A  80     -19.436  27.464 -14.449  1.00  0.00           H  
ATOM   1290  HB  THR A  80     -17.385  26.073 -16.226  1.00  0.00           H  
ATOM   1291  HG1 THR A  80     -17.805  28.297 -16.717  1.00  0.00           H  
ATOM   1292 1HG2 THR A  80     -19.350  25.206 -17.433  1.00  0.00           H  
ATOM   1293 2HG2 THR A  80     -19.336  24.636 -15.748  1.00  0.00           H  
ATOM   1294 3HG2 THR A  80     -20.425  25.957 -16.231  1.00  0.00           H  
ATOM   1295  N   GLU A  81     -17.203  25.284 -13.426  1.00  0.00           N  
ATOM   1296  CA  GLU A  81     -17.036  24.117 -12.568  1.00  0.00           C  
ATOM   1297  C   GLU A  81     -17.555  24.387 -11.162  1.00  0.00           C  
ATOM   1298  O   GLU A  81     -18.200  23.533 -10.553  1.00  0.00           O  
ATOM   1299  CB  GLU A  81     -15.563  23.706 -12.507  1.00  0.00           C  
ATOM   1300  CG  GLU A  81     -15.292  22.453 -11.687  1.00  0.00           C  
ATOM   1301  CD  GLU A  81     -13.848  22.037 -11.712  1.00  0.00           C  
ATOM   1302  OE1 GLU A  81     -13.073  22.690 -12.369  1.00  0.00           O  
ATOM   1303  OE2 GLU A  81     -13.519  21.065 -11.074  1.00  0.00           O  
ATOM   1304  H   GLU A  81     -16.411  25.756 -13.836  1.00  0.00           H  
ATOM   1305  HA  GLU A  81     -17.611  23.292 -12.989  1.00  0.00           H  
ATOM   1306 1HB  GLU A  81     -15.192  23.531 -13.518  1.00  0.00           H  
ATOM   1307 2HB  GLU A  81     -14.975  24.519 -12.080  1.00  0.00           H  
ATOM   1308 1HG  GLU A  81     -15.587  22.637 -10.654  1.00  0.00           H  
ATOM   1309 2HG  GLU A  81     -15.906  21.640 -12.072  1.00  0.00           H  
ATOM   1310  N   LYS A  82     -17.238  25.610 -10.690  1.00  0.00           N  
ATOM   1311  CA  LYS A  82     -17.678  25.996  -9.355  1.00  0.00           C  
ATOM   1312  C   LYS A  82     -19.198  26.012  -9.258  1.00  0.00           C  
ATOM   1313  O   LYS A  82     -19.771  25.568  -8.263  1.00  0.00           O  
ATOM   1314  CB  LYS A  82     -17.113  27.367  -8.981  1.00  0.00           C  
ATOM   1315  CG  LYS A  82     -17.468  27.832  -7.574  1.00  0.00           C  
ATOM   1316  CD  LYS A  82     -16.806  29.162  -7.248  1.00  0.00           C  
ATOM   1317  CE  LYS A  82     -17.178  29.639  -5.852  1.00  0.00           C  
ATOM   1318  NZ  LYS A  82     -16.538  30.940  -5.518  1.00  0.00           N  
ATOM   1319  H   LYS A  82     -16.700  26.237 -11.271  1.00  0.00           H  
ATOM   1320  HA  LYS A  82     -17.306  25.260  -8.641  1.00  0.00           H  
ATOM   1321 1HB  LYS A  82     -16.026  27.348  -9.062  1.00  0.00           H  
ATOM   1322 2HB  LYS A  82     -17.480  28.116  -9.683  1.00  0.00           H  
ATOM   1323 1HG  LYS A  82     -18.549  27.943  -7.490  1.00  0.00           H  
ATOM   1324 2HG  LYS A  82     -17.140  27.085  -6.851  1.00  0.00           H  
ATOM   1325 1HD  LYS A  82     -15.722  29.054  -7.309  1.00  0.00           H  
ATOM   1326 2HD  LYS A  82     -17.120  29.912  -7.973  1.00  0.00           H  
ATOM   1327 1HE  LYS A  82     -18.259  29.751  -5.782  1.00  0.00           H  
ATOM   1328 2HE  LYS A  82     -16.865  28.896  -5.118  1.00  0.00           H  
ATOM   1329 1HZ  LYS A  82     -16.809  31.220  -4.586  1.00  0.00           H  
ATOM   1330 2HZ  LYS A  82     -15.533  30.842  -5.561  1.00  0.00           H  
ATOM   1331 3HZ  LYS A  82     -16.836  31.642  -6.181  1.00  0.00           H  
ATOM   1332  N   THR A  83     -19.806  26.544 -10.338  1.00  0.00           N  
ATOM   1333  CA  THR A  83     -21.261  26.617 -10.373  1.00  0.00           C  
ATOM   1334  C   THR A  83     -21.884  25.228 -10.320  1.00  0.00           C  
ATOM   1335  O   THR A  83     -22.879  25.010  -9.628  1.00  0.00           O  
ATOM   1336  CB  THR A  83     -21.749  27.354 -11.634  1.00  0.00           C  
ATOM   1337  OG1 THR A  83     -21.250  28.698 -11.628  1.00  0.00           O  
ATOM   1338  CG2 THR A  83     -23.269  27.382 -11.682  1.00  0.00           C  
ATOM   1339  H   THR A  83     -19.242  26.883 -11.104  1.00  0.00           H  
ATOM   1340  HA  THR A  83     -21.601  27.172  -9.498  1.00  0.00           H  
ATOM   1341  HB  THR A  83     -21.373  26.846 -12.521  1.00  0.00           H  
ATOM   1342  HG1 THR A  83     -20.344  28.701 -11.309  1.00  0.00           H  
ATOM   1343 1HG2 THR A  83     -23.595  27.907 -12.580  1.00  0.00           H  
ATOM   1344 2HG2 THR A  83     -23.651  26.362 -11.698  1.00  0.00           H  
ATOM   1345 3HG2 THR A  83     -23.651  27.898 -10.802  1.00  0.00           H  
ATOM   1346  N   LEU A  84     -21.247  24.316 -11.081  1.00  0.00           N  
ATOM   1347  CA  LEU A  84     -21.742  22.945 -11.118  1.00  0.00           C  
ATOM   1348  C   LEU A  84     -21.677  22.300  -9.739  1.00  0.00           C  
ATOM   1349  O   LEU A  84     -22.599  21.595  -9.329  1.00  0.00           O  
ATOM   1350  CB  LEU A  84     -20.927  22.114 -12.118  1.00  0.00           C  
ATOM   1351  CG  LEU A  84     -21.126  22.471 -13.596  1.00  0.00           C  
ATOM   1352  CD1 LEU A  84     -20.125  21.698 -14.444  1.00  0.00           C  
ATOM   1353  CD2 LEU A  84     -22.555  22.152 -14.008  1.00  0.00           C  
ATOM   1354  H   LEU A  84     -20.437  24.600 -11.613  1.00  0.00           H  
ATOM   1355  HA  LEU A  84     -22.782  22.962 -11.441  1.00  0.00           H  
ATOM   1356 1HB  LEU A  84     -19.870  22.233 -11.887  1.00  0.00           H  
ATOM   1357 2HB  LEU A  84     -21.190  21.064 -11.992  1.00  0.00           H  
ATOM   1358  HG  LEU A  84     -20.935  23.535 -13.743  1.00  0.00           H  
ATOM   1359 1HD1 LEU A  84     -20.266  21.951 -15.495  1.00  0.00           H  
ATOM   1360 2HD1 LEU A  84     -19.112  21.960 -14.141  1.00  0.00           H  
ATOM   1361 3HD1 LEU A  84     -20.281  20.628 -14.306  1.00  0.00           H  
ATOM   1362 1HD2 LEU A  84     -22.696  22.406 -15.059  1.00  0.00           H  
ATOM   1363 2HD2 LEU A  84     -22.746  21.088 -13.864  1.00  0.00           H  
ATOM   1364 3HD2 LEU A  84     -23.248  22.731 -13.399  1.00  0.00           H  
ATOM   1365  N   GLU A  85     -20.545  22.579  -9.060  1.00  0.00           N  
ATOM   1366  CA  GLU A  85     -20.358  22.022  -7.726  1.00  0.00           C  
ATOM   1367  C   GLU A  85     -21.429  22.523  -6.765  1.00  0.00           C  
ATOM   1368  O   GLU A  85     -21.954  21.761  -5.953  1.00  0.00           O  
ATOM   1369  CB  GLU A  85     -18.970  22.379  -7.189  1.00  0.00           C  
ATOM   1370  CG  GLU A  85     -17.823  21.670  -7.894  1.00  0.00           C  
ATOM   1371  CD  GLU A  85     -16.472  22.103  -7.395  1.00  0.00           C  
ATOM   1372  OE1 GLU A  85     -16.417  23.013  -6.603  1.00  0.00           O  
ATOM   1373  OE2 GLU A  85     -15.495  21.523  -7.806  1.00  0.00           O  
ATOM   1374  H   GLU A  85     -19.847  23.170  -9.489  1.00  0.00           H  
ATOM   1375  HA  GLU A  85     -20.440  20.937  -7.789  1.00  0.00           H  
ATOM   1376 1HB  GLU A  85     -18.808  23.453  -7.283  1.00  0.00           H  
ATOM   1377 2HB  GLU A  85     -18.915  22.131  -6.129  1.00  0.00           H  
ATOM   1378 1HG  GLU A  85     -17.925  20.596  -7.744  1.00  0.00           H  
ATOM   1379 2HG  GLU A  85     -17.890  21.867  -8.963  1.00  0.00           H  
ATOM   1380  N   LEU A  86     -21.715  23.834  -6.905  1.00  0.00           N  
ATOM   1381  CA  LEU A  86     -22.726  24.439  -6.044  1.00  0.00           C  
ATOM   1382  C   LEU A  86     -24.091  23.798  -6.263  1.00  0.00           C  
ATOM   1383  O   LEU A  86     -24.827  23.543  -5.310  1.00  0.00           O  
ATOM   1384  CB  LEU A  86     -22.813  25.947  -6.309  1.00  0.00           C  
ATOM   1385  CG  LEU A  86     -21.602  26.773  -5.859  1.00  0.00           C  
ATOM   1386  CD1 LEU A  86     -21.753  28.206  -6.350  1.00  0.00           C  
ATOM   1387  CD2 LEU A  86     -21.488  26.723  -4.343  1.00  0.00           C  
ATOM   1388  H   LEU A  86     -21.224  24.373  -7.603  1.00  0.00           H  
ATOM   1389  HA  LEU A  86     -22.435  24.281  -5.006  1.00  0.00           H  
ATOM   1390 1HB  LEU A  86     -22.943  26.105  -7.379  1.00  0.00           H  
ATOM   1391 2HB  LEU A  86     -23.691  26.339  -5.796  1.00  0.00           H  
ATOM   1392  HG  LEU A  86     -20.695  26.362  -6.304  1.00  0.00           H  
ATOM   1393 1HD1 LEU A  86     -20.892  28.793  -6.030  1.00  0.00           H  
ATOM   1394 2HD1 LEU A  86     -21.812  28.214  -7.439  1.00  0.00           H  
ATOM   1395 3HD1 LEU A  86     -22.661  28.639  -5.934  1.00  0.00           H  
ATOM   1396 1HD2 LEU A  86     -20.626  27.310  -4.023  1.00  0.00           H  
ATOM   1397 2HD2 LEU A  86     -22.394  27.135  -3.897  1.00  0.00           H  
ATOM   1398 3HD2 LEU A  86     -21.363  25.689  -4.021  1.00  0.00           H  
ATOM   1399  N   LEU A  87     -24.377  23.558  -7.559  1.00  0.00           N  
ATOM   1400  CA  LEU A  87     -25.655  22.946  -7.905  1.00  0.00           C  
ATOM   1401  C   LEU A  87     -25.781  21.554  -7.297  1.00  0.00           C  
ATOM   1402  O   LEU A  87     -26.841  21.180  -6.795  1.00  0.00           O  
ATOM   1403  CB  LEU A  87     -25.805  22.860  -9.429  1.00  0.00           C  
ATOM   1404  CG  LEU A  87     -27.159  22.347  -9.937  1.00  0.00           C  
ATOM   1405  CD1 LEU A  87     -27.205  20.830  -9.817  1.00  0.00           C  
ATOM   1406  CD2 LEU A  87     -28.279  22.993  -9.135  1.00  0.00           C  
ATOM   1407  H   LEU A  87     -23.701  23.807  -8.267  1.00  0.00           H  
ATOM   1408  HA  LEU A  87     -26.456  23.568  -7.508  1.00  0.00           H  
ATOM   1409 1HB  LEU A  87     -25.648  23.852  -9.850  1.00  0.00           H  
ATOM   1410 2HB  LEU A  87     -25.033  22.197  -9.818  1.00  0.00           H  
ATOM   1411  HG  LEU A  87     -27.273  22.602 -10.991  1.00  0.00           H  
ATOM   1412 1HD1 LEU A  87     -28.167  20.466 -10.177  1.00  0.00           H  
ATOM   1413 2HD1 LEU A  87     -26.405  20.393 -10.415  1.00  0.00           H  
ATOM   1414 3HD1 LEU A  87     -27.077  20.544  -8.774  1.00  0.00           H  
ATOM   1415 1HD2 LEU A  87     -29.242  22.629  -9.496  1.00  0.00           H  
ATOM   1416 2HD2 LEU A  87     -28.167  22.738  -8.081  1.00  0.00           H  
ATOM   1417 3HD2 LEU A  87     -28.233  24.076  -9.253  1.00  0.00           H  
ATOM   1418  N   GLU A  88     -24.650  20.822  -7.372  1.00  0.00           N  
ATOM   1419  CA  GLU A  88     -24.638  19.472  -6.826  1.00  0.00           C  
ATOM   1420  C   GLU A  88     -24.900  19.482  -5.325  1.00  0.00           C  
ATOM   1421  O   GLU A  88     -25.636  18.642  -4.808  1.00  0.00           O  
ATOM   1422  CB  GLU A  88     -23.297  18.792  -7.116  1.00  0.00           C  
ATOM   1423  CG  GLU A  88     -23.209  17.349  -6.641  1.00  0.00           C  
ATOM   1424  CD  GLU A  88     -21.908  16.691  -7.009  1.00  0.00           C  
ATOM   1425  OE1 GLU A  88     -21.098  17.329  -7.638  1.00  0.00           O  
ATOM   1426  OE2 GLU A  88     -21.724  15.548  -6.661  1.00  0.00           O  
ATOM   1427  H   GLU A  88     -23.832  21.225  -7.806  1.00  0.00           H  
ATOM   1428  HA  GLU A  88     -25.431  18.897  -7.305  1.00  0.00           H  
ATOM   1429 1HB  GLU A  88     -23.108  18.804  -8.189  1.00  0.00           H  
ATOM   1430 2HB  GLU A  88     -22.494  19.352  -6.636  1.00  0.00           H  
ATOM   1431 1HG  GLU A  88     -23.321  17.326  -5.558  1.00  0.00           H  
ATOM   1432 2HG  GLU A  88     -24.032  16.783  -7.076  1.00  0.00           H  
ATOM   1433  N   LYS A  89     -24.260  20.472  -4.668  1.00  0.00           N  
ATOM   1434  CA  LYS A  89     -24.428  20.594  -3.225  1.00  0.00           C  
ATOM   1435  C   LYS A  89     -25.882  20.868  -2.860  1.00  0.00           C  
ATOM   1436  O   LYS A  89     -26.407  20.308  -1.898  1.00  0.00           O  
ATOM   1437  CB  LYS A  89     -23.530  21.702  -2.673  1.00  0.00           C  
ATOM   1438  CG  LYS A  89     -22.043  21.372  -2.688  1.00  0.00           C  
ATOM   1439  CD  LYS A  89     -21.215  22.527  -2.145  1.00  0.00           C  
ATOM   1440  CE  LYS A  89     -19.729  22.203  -2.170  1.00  0.00           C  
ATOM   1441  NZ  LYS A  89     -18.903  23.340  -1.678  1.00  0.00           N  
ATOM   1442  H   LYS A  89     -23.676  21.110  -5.189  1.00  0.00           H  
ATOM   1443  HA  LYS A  89     -24.141  19.649  -2.762  1.00  0.00           H  
ATOM   1444 1HB  LYS A  89     -23.676  22.612  -3.255  1.00  0.00           H  
ATOM   1445 2HB  LYS A  89     -23.814  21.922  -1.644  1.00  0.00           H  
ATOM   1446 1HG  LYS A  89     -21.861  20.487  -2.077  1.00  0.00           H  
ATOM   1447 2HG  LYS A  89     -21.728  21.158  -3.709  1.00  0.00           H  
ATOM   1448 1HD  LYS A  89     -21.395  23.418  -2.748  1.00  0.00           H  
ATOM   1449 2HD  LYS A  89     -21.514  22.738  -1.118  1.00  0.00           H  
ATOM   1450 1HE  LYS A  89     -19.536  21.333  -1.545  1.00  0.00           H  
ATOM   1451 2HE  LYS A  89     -19.425  21.966  -3.190  1.00  0.00           H  
ATOM   1452 1HZ  LYS A  89     -17.926  23.086  -1.711  1.00  0.00           H  
ATOM   1453 2HZ  LYS A  89     -19.061  24.149  -2.263  1.00  0.00           H  
ATOM   1454 3HZ  LYS A  89     -19.162  23.557  -0.726  1.00  0.00           H  
ATOM   1455  N   ILE A  90     -26.491  21.752  -3.679  1.00  0.00           N  
ATOM   1456  CA  ILE A  90     -27.886  22.101  -3.439  1.00  0.00           C  
ATOM   1457  C   ILE A  90     -28.790  20.883  -3.574  1.00  0.00           C  
ATOM   1458  O   ILE A  90     -29.712  20.692  -2.781  1.00  0.00           O  
ATOM   1459  CB  ILE A  90     -28.353  23.198  -4.414  1.00  0.00           C  
ATOM   1460  CG1 ILE A  90     -27.575  24.494  -4.172  1.00  0.00           C  
ATOM   1461  CG2 ILE A  90     -29.848  23.436  -4.270  1.00  0.00           C  
ATOM   1462  CD1 ILE A  90     -27.757  25.066  -2.785  1.00  0.00           C  
ATOM   1463  H   ILE A  90     -25.968  22.156  -4.443  1.00  0.00           H  
ATOM   1464  HA  ILE A  90     -27.977  22.482  -2.423  1.00  0.00           H  
ATOM   1465  HB  ILE A  90     -28.141  22.889  -5.437  1.00  0.00           H  
ATOM   1466 1HG1 ILE A  90     -26.512  24.315  -4.331  1.00  0.00           H  
ATOM   1467 2HG1 ILE A  90     -27.889  25.247  -4.895  1.00  0.00           H  
ATOM   1468 1HG2 ILE A  90     -30.161  24.214  -4.966  1.00  0.00           H  
ATOM   1469 2HG2 ILE A  90     -30.386  22.515  -4.490  1.00  0.00           H  
ATOM   1470 3HG2 ILE A  90     -30.070  23.751  -3.250  1.00  0.00           H  
ATOM   1471 1HD1 ILE A  90     -27.176  25.983  -2.690  1.00  0.00           H  
ATOM   1472 2HD1 ILE A  90     -28.812  25.286  -2.618  1.00  0.00           H  
ATOM   1473 3HD1 ILE A  90     -27.416  24.343  -2.046  1.00  0.00           H  
ATOM   1474  N   ALA A  91     -28.473  20.082  -4.612  1.00  0.00           N  
ATOM   1475  CA  ALA A  91     -29.261  18.879  -4.851  1.00  0.00           C  
ATOM   1476  C   ALA A  91     -29.250  17.963  -3.634  1.00  0.00           C  
ATOM   1477  O   ALA A  91     -30.295  17.471  -3.206  1.00  0.00           O  
ATOM   1478  CB  ALA A  91     -28.741  18.139  -6.074  1.00  0.00           C  
ATOM   1479  H   ALA A  91     -27.695  20.331  -5.206  1.00  0.00           H  
ATOM   1480  HA  ALA A  91     -30.293  19.180  -5.033  1.00  0.00           H  
ATOM   1481 1HB  ALA A  91     -29.340  17.243  -6.239  1.00  0.00           H  
ATOM   1482 2HB  ALA A  91     -28.810  18.787  -6.948  1.00  0.00           H  
ATOM   1483 3HB  ALA A  91     -27.702  17.856  -5.913  1.00  0.00           H  
ATOM   1484  N   LYS A  92     -28.064  17.738  -3.079  1.00  0.00           N  
ATOM   1485  CA  LYS A  92     -27.915  16.880  -1.910  1.00  0.00           C  
ATOM   1486  C   LYS A  92     -28.761  17.382  -0.747  1.00  0.00           C  
ATOM   1487  O   LYS A  92     -29.393  16.597  -0.041  1.00  0.00           O  
ATOM   1488  CB  LYS A  92     -26.446  16.792  -1.493  1.00  0.00           C  
ATOM   1489  CG  LYS A  92     -25.568  15.996  -2.449  1.00  0.00           C  
ATOM   1490  CD  LYS A  92     -24.121  15.972  -1.979  1.00  0.00           C  
ATOM   1491  CE  LYS A  92     -23.239  15.190  -2.941  1.00  0.00           C  
ATOM   1492  NZ  LYS A  92     -21.813  15.190  -2.514  1.00  0.00           N  
ATOM   1493  H   LYS A  92     -27.244  18.172  -3.478  1.00  0.00           H  
ATOM   1494  HA  LYS A  92     -28.264  15.879  -2.168  1.00  0.00           H  
ATOM   1495 1HB  LYS A  92     -26.030  17.797  -1.414  1.00  0.00           H  
ATOM   1496 2HB  LYS A  92     -26.374  16.329  -0.508  1.00  0.00           H  
ATOM   1497 1HG  LYS A  92     -25.936  14.972  -2.515  1.00  0.00           H  
ATOM   1498 2HG  LYS A  92     -25.611  16.444  -3.441  1.00  0.00           H  
ATOM   1499 1HD  LYS A  92     -23.745  16.994  -1.904  1.00  0.00           H  
ATOM   1500 2HD  LYS A  92     -24.066  15.511  -0.993  1.00  0.00           H  
ATOM   1501 1HE  LYS A  92     -23.587  14.160  -2.998  1.00  0.00           H  
ATOM   1502 2HE  LYS A  92     -23.307  15.628  -3.936  1.00  0.00           H  
ATOM   1503 1HZ  LYS A  92     -21.262  14.663  -3.177  1.00  0.00           H  
ATOM   1504 2HZ  LYS A  92     -21.473  16.141  -2.476  1.00  0.00           H  
ATOM   1505 3HZ  LYS A  92     -21.734  14.768  -1.600  1.00  0.00           H  
ATOM   1506  N   LEU A  93     -28.782  18.685  -0.536  1.00  0.00           N  
ATOM   1507  CA  LEU A  93     -29.685  19.256   0.465  1.00  0.00           C  
ATOM   1508  C   LEU A  93     -31.169  19.043   0.126  1.00  0.00           C  
ATOM   1509  O   LEU A  93     -31.995  18.834   1.015  1.00  0.00           O  
ATOM   1510  CB  LEU A  93     -29.407  20.758   0.611  1.00  0.00           C  
ATOM   1511  CG  LEU A  93     -28.061  21.126   1.247  1.00  0.00           C  
ATOM   1512  CD1 LEU A  93     -27.859  22.634   1.172  1.00  0.00           C  
ATOM   1513  CD2 LEU A  93     -28.030  20.642   2.689  1.00  0.00           C  
ATOM   1514  H   LEU A  93     -28.168  19.280  -1.073  1.00  0.00           H  
ATOM   1515  HA  LEU A  93     -29.494  18.770   1.421  1.00  0.00           H  
ATOM   1516 1HB  LEU A  93     -29.443  21.215  -0.376  1.00  0.00           H  
ATOM   1517 2HB  LEU A  93     -30.194  21.199   1.223  1.00  0.00           H  
ATOM   1518  HG  LEU A  93     -27.253  20.653   0.688  1.00  0.00           H  
ATOM   1519 1HD1 LEU A  93     -26.902  22.896   1.623  1.00  0.00           H  
ATOM   1520 2HD1 LEU A  93     -27.865  22.950   0.128  1.00  0.00           H  
ATOM   1521 3HD1 LEU A  93     -28.662  23.136   1.709  1.00  0.00           H  
ATOM   1522 1HD2 LEU A  93     -27.073  20.903   3.141  1.00  0.00           H  
ATOM   1523 2HD2 LEU A  93     -28.837  21.116   3.249  1.00  0.00           H  
ATOM   1524 3HD2 LEU A  93     -28.159  19.560   2.712  1.00  0.00           H  
ATOM   1525  N   ASN A  94     -31.495  19.098  -1.167  1.00  0.00           N  
ATOM   1526  CA  ASN A  94     -32.886  19.156  -1.627  1.00  0.00           C  
ATOM   1527  C   ASN A  94     -33.528  17.771  -1.745  1.00  0.00           C  
ATOM   1528  O   ASN A  94     -32.905  16.827  -2.231  1.00  0.00           O  
ATOM   1529  CB  ASN A  94     -32.969  19.888  -2.954  1.00  0.00           C  
ATOM   1530  CG  ASN A  94     -34.386  20.119  -3.399  1.00  0.00           C  
ATOM   1531  OD1 ASN A  94     -35.337  19.766  -2.692  1.00  0.00           O  
ATOM   1532  ND2 ASN A  94     -34.546  20.705  -4.558  1.00  0.00           N  
ATOM   1533  H   ASN A  94     -30.760  19.099  -1.860  1.00  0.00           H  
ATOM   1534  HA  ASN A  94     -33.472  19.707  -0.889  1.00  0.00           H  
ATOM   1535 1HB  ASN A  94     -32.465  20.851  -2.871  1.00  0.00           H  
ATOM   1536 2HB  ASN A  94     -32.450  19.312  -3.720  1.00  0.00           H  
ATOM   1537 1HD2 ASN A  94     -35.467  20.884  -4.905  1.00  0.00           H  
ATOM   1538 2HD2 ASN A  94     -33.748  20.973  -5.097  1.00  0.00           H  
ATOM   1539  N   LYS A  95     -34.786  17.657  -1.294  1.00  0.00           N  
ATOM   1540  CA  LYS A  95     -35.494  16.380  -1.334  1.00  0.00           C  
ATOM   1541  C   LYS A  95     -36.686  16.396  -2.288  1.00  0.00           C  
ATOM   1542  O   LYS A  95     -37.356  15.381  -2.478  1.00  0.00           O  
ATOM   1543  CB  LYS A  95     -35.961  15.996   0.071  1.00  0.00           C  
ATOM   1544  CG  LYS A  95     -34.838  15.847   1.089  1.00  0.00           C  
ATOM   1545  CD  LYS A  95     -33.903  14.706   0.717  1.00  0.00           C  
ATOM   1546  CE  LYS A  95     -32.836  14.495   1.780  1.00  0.00           C  
ATOM   1547  NZ  LYS A  95     -31.889  13.408   1.411  1.00  0.00           N  
ATOM   1548  H   LYS A  95     -35.250  18.473  -0.921  1.00  0.00           H  
ATOM   1549  HA  LYS A  95     -34.806  15.614  -1.694  1.00  0.00           H  
ATOM   1550 1HB  LYS A  95     -36.652  16.753   0.444  1.00  0.00           H  
ATOM   1551 2HB  LYS A  95     -36.502  15.051   0.029  1.00  0.00           H  
ATOM   1552 1HG  LYS A  95     -34.265  16.774   1.137  1.00  0.00           H  
ATOM   1553 2HG  LYS A  95     -35.263  15.652   2.073  1.00  0.00           H  
ATOM   1554 1HD  LYS A  95     -34.479  13.786   0.604  1.00  0.00           H  
ATOM   1555 2HD  LYS A  95     -33.417  14.929  -0.233  1.00  0.00           H  
ATOM   1556 1HE  LYS A  95     -32.274  15.417   1.920  1.00  0.00           H  
ATOM   1557 2HE  LYS A  95     -33.311  14.238   2.727  1.00  0.00           H  
ATOM   1558 1HZ  LYS A  95     -31.199  13.299   2.140  1.00  0.00           H  
ATOM   1559 2HZ  LYS A  95     -32.398  12.542   1.297  1.00  0.00           H  
ATOM   1560 3HZ  LYS A  95     -31.428  13.643   0.544  1.00  0.00           H  
ATOM   1561  N   ASP A  96     -36.953  17.551  -2.890  1.00  0.00           N  
ATOM   1562  CA  ASP A  96     -38.045  17.660  -3.852  1.00  0.00           C  
ATOM   1563  C   ASP A  96     -37.673  16.965  -5.153  1.00  0.00           C  
ATOM   1564  O   ASP A  96     -36.597  17.193  -5.705  1.00  0.00           O  
ATOM   1565  CB  ASP A  96     -38.385  19.127  -4.125  1.00  0.00           C  
ATOM   1566  CG  ASP A  96     -39.605  19.296  -5.021  1.00  0.00           C  
ATOM   1567  OD1 ASP A  96     -40.701  19.249  -4.514  1.00  0.00           O  
ATOM   1568  OD2 ASP A  96     -39.429  19.470  -6.203  1.00  0.00           O  
ATOM   1569  H   ASP A  96     -36.389  18.360  -2.674  1.00  0.00           H  
ATOM   1570  HA  ASP A  96     -38.925  17.170  -3.434  1.00  0.00           H  
ATOM   1571 1HB  ASP A  96     -38.572  19.639  -3.181  1.00  0.00           H  
ATOM   1572 2HB  ASP A  96     -37.533  19.616  -4.599  1.00  0.00           H  
ATOM   1573  N   GLN A  97     -38.567  16.113  -5.644  1.00  0.00           N  
ATOM   1574  CA  GLN A  97     -38.257  15.288  -6.793  1.00  0.00           C  
ATOM   1575  C   GLN A  97     -38.042  16.138  -8.034  1.00  0.00           C  
ATOM   1576  O   GLN A  97     -37.013  16.031  -8.701  1.00  0.00           O  
ATOM   1577  CB  GLN A  97     -39.376  14.272  -7.040  1.00  0.00           C  
ATOM   1578  CG  GLN A  97     -39.501  13.209  -5.962  1.00  0.00           C  
ATOM   1579  CD  GLN A  97     -38.283  12.308  -5.893  1.00  0.00           C  
ATOM   1580  OE1 GLN A  97     -37.849  11.749  -6.904  1.00  0.00           O  
ATOM   1581  NE2 GLN A  97     -37.722  12.163  -4.698  1.00  0.00           N  
ATOM   1582  H   GLN A  97     -39.474  16.045  -5.205  1.00  0.00           H  
ATOM   1583  HA  GLN A  97     -37.333  14.746  -6.591  1.00  0.00           H  
ATOM   1584 1HB  GLN A  97     -40.331  14.793  -7.112  1.00  0.00           H  
ATOM   1585 2HB  GLN A  97     -39.206  13.768  -7.991  1.00  0.00           H  
ATOM   1586 1HG  GLN A  97     -39.619  13.699  -4.995  1.00  0.00           H  
ATOM   1587 2HG  GLN A  97     -40.372  12.590  -6.175  1.00  0.00           H  
ATOM   1588 1HE2 GLN A  97     -36.915  11.580  -4.591  1.00  0.00           H  
ATOM   1589 2HE2 GLN A  97     -38.106  12.635  -3.904  1.00  0.00           H  
ATOM   1590  N   ASP A  98     -39.020  16.989  -8.345  1.00  0.00           N  
ATOM   1591  CA  ASP A  98     -38.971  17.785  -9.571  1.00  0.00           C  
ATOM   1592  C   ASP A  98     -37.965  18.934  -9.460  1.00  0.00           C  
ATOM   1593  O   ASP A  98     -37.476  19.443 -10.468  1.00  0.00           O  
ATOM   1594  CB  ASP A  98     -40.357  18.345  -9.898  1.00  0.00           C  
ATOM   1595  CG  ASP A  98     -40.911  19.236  -8.795  1.00  0.00           C  
ATOM   1596  OD1 ASP A  98     -41.010  18.779  -7.681  1.00  0.00           O  
ATOM   1597  OD2 ASP A  98     -41.230  20.367  -9.077  1.00  0.00           O  
ATOM   1598  H   ASP A  98     -39.808  17.082  -7.720  1.00  0.00           H  
ATOM   1599  HA  ASP A  98     -38.654  17.138 -10.390  1.00  0.00           H  
ATOM   1600 1HB  ASP A  98     -40.308  18.922 -10.821  1.00  0.00           H  
ATOM   1601 2HB  ASP A  98     -41.053  17.521 -10.063  1.00  0.00           H  
ATOM   1602  N   GLY A  99     -37.676  19.318  -8.231  1.00  0.00           N  
ATOM   1603  CA  GLY A  99     -36.714  20.366  -7.913  1.00  0.00           C  
ATOM   1604  C   GLY A  99     -35.321  20.004  -8.410  1.00  0.00           C  
ATOM   1605  O   GLY A  99     -34.602  20.849  -8.942  1.00  0.00           O  
ATOM   1606  H   GLY A  99     -38.141  18.870  -7.454  1.00  0.00           H  
ATOM   1607 1HA  GLY A  99     -37.034  21.304  -8.367  1.00  0.00           H  
ATOM   1608 2HA  GLY A  99     -36.691  20.524  -6.835  1.00  0.00           H  
ATOM   1609  N   ILE A 100     -34.988  18.712  -8.206  1.00  0.00           N  
ATOM   1610  CA  ILE A 100     -33.680  18.235  -8.636  1.00  0.00           C  
ATOM   1611  C   ILE A 100     -33.517  18.361 -10.146  1.00  0.00           C  
ATOM   1612  O   ILE A 100     -32.458  18.755 -10.635  1.00  0.00           O  
ATOM   1613  CB  ILE A 100     -33.464  16.769  -8.217  1.00  0.00           C  
ATOM   1614  CG1 ILE A 100     -33.353  16.660  -6.694  1.00  0.00           C  
ATOM   1615  CG2 ILE A 100     -32.222  16.202  -8.886  1.00  0.00           C  
ATOM   1616  CD1 ILE A 100     -33.414  15.241  -6.177  1.00  0.00           C  
ATOM   1617  H   ILE A 100     -35.653  18.098  -7.757  1.00  0.00           H  
ATOM   1618  HA  ILE A 100     -32.915  18.846  -8.159  1.00  0.00           H  
ATOM   1619  HB  ILE A 100     -34.328  16.175  -8.513  1.00  0.00           H  
ATOM   1620 1HG1 ILE A 100     -32.414  17.104  -6.365  1.00  0.00           H  
ATOM   1621 2HG1 ILE A 100     -34.161  17.226  -6.229  1.00  0.00           H  
ATOM   1622 1HG2 ILE A 100     -32.084  15.165  -8.578  1.00  0.00           H  
ATOM   1623 2HG2 ILE A 100     -32.340  16.246  -9.968  1.00  0.00           H  
ATOM   1624 3HG2 ILE A 100     -31.351  16.787  -8.592  1.00  0.00           H  
ATOM   1625 1HD1 ILE A 100     -33.329  15.246  -5.090  1.00  0.00           H  
ATOM   1626 2HD1 ILE A 100     -34.364  14.789  -6.465  1.00  0.00           H  
ATOM   1627 3HD1 ILE A 100     -32.593  14.664  -6.602  1.00  0.00           H  
ATOM   1628  N   VAL A 101     -34.617  18.008 -10.843  1.00  0.00           N  
ATOM   1629  CA  VAL A 101     -34.593  18.085 -12.298  1.00  0.00           C  
ATOM   1630  C   VAL A 101     -34.373  19.516 -12.772  1.00  0.00           C  
ATOM   1631  O   VAL A 101     -33.620  19.759 -13.715  1.00  0.00           O  
ATOM   1632  CB  VAL A 101     -35.915  17.551 -12.882  1.00  0.00           C  
ATOM   1633  CG1 VAL A 101     -35.979  17.812 -14.380  1.00  0.00           C  
ATOM   1634  CG2 VAL A 101     -36.048  16.065 -12.588  1.00  0.00           C  
ATOM   1635  H   VAL A 101     -35.438  17.697 -10.343  1.00  0.00           H  
ATOM   1636  HA  VAL A 101     -33.773  17.466 -12.664  1.00  0.00           H  
ATOM   1637  HB  VAL A 101     -36.746  18.089 -12.426  1.00  0.00           H  
ATOM   1638 1HG1 VAL A 101     -36.920  17.429 -14.776  1.00  0.00           H  
ATOM   1639 2HG1 VAL A 101     -35.918  18.885 -14.565  1.00  0.00           H  
ATOM   1640 3HG1 VAL A 101     -35.147  17.310 -14.873  1.00  0.00           H  
ATOM   1641 1HG2 VAL A 101     -36.985  15.695 -13.003  1.00  0.00           H  
ATOM   1642 2HG2 VAL A 101     -35.214  15.528 -13.039  1.00  0.00           H  
ATOM   1643 3HG2 VAL A 101     -36.042  15.906 -11.509  1.00  0.00           H  
ATOM   1644  N   GLU A 102     -35.067  20.434 -12.068  1.00  0.00           N  
ATOM   1645  CA  GLU A 102     -34.944  21.845 -12.420  1.00  0.00           C  
ATOM   1646  C   GLU A 102     -33.512  22.333 -12.240  1.00  0.00           C  
ATOM   1647  O   GLU A 102     -32.992  23.080 -13.069  1.00  0.00           O  
ATOM   1648  CB  GLU A 102     -35.892  22.692 -11.570  1.00  0.00           C  
ATOM   1649  CG  GLU A 102     -37.368  22.495 -11.888  1.00  0.00           C  
ATOM   1650  CD  GLU A 102     -37.733  22.948 -13.274  1.00  0.00           C  
ATOM   1651  OE1 GLU A 102     -37.211  23.945 -13.709  1.00  0.00           O  
ATOM   1652  OE2 GLU A 102     -38.536  22.295 -13.898  1.00  0.00           O  
ATOM   1653  H   GLU A 102     -35.660  20.127 -11.310  1.00  0.00           H  
ATOM   1654  HA  GLU A 102     -35.214  21.965 -13.470  1.00  0.00           H  
ATOM   1655 1HB  GLU A 102     -35.743  22.459 -10.515  1.00  0.00           H  
ATOM   1656 2HB  GLU A 102     -35.659  23.748 -11.707  1.00  0.00           H  
ATOM   1657 1HG  GLU A 102     -37.612  21.438 -11.787  1.00  0.00           H  
ATOM   1658 2HG  GLU A 102     -37.962  23.048 -11.161  1.00  0.00           H  
ATOM   1659  N   LEU A 103     -32.915  21.872 -11.121  1.00  0.00           N  
ATOM   1660  CA  LEU A 103     -31.542  22.266 -10.832  1.00  0.00           C  
ATOM   1661  C   LEU A 103     -30.589  21.777 -11.914  1.00  0.00           C  
ATOM   1662  O   LEU A 103     -29.682  22.498 -12.328  1.00  0.00           O  
ATOM   1663  CB  LEU A 103     -31.107  21.710  -9.470  1.00  0.00           C  
ATOM   1664  CG  LEU A 103     -31.790  22.336  -8.247  1.00  0.00           C  
ATOM   1665  CD1 LEU A 103     -31.398  21.564  -6.995  1.00  0.00           C  
ATOM   1666  CD2 LEU A 103     -31.389  23.799  -8.135  1.00  0.00           C  
ATOM   1667  H   LEU A 103     -33.432  21.262 -10.503  1.00  0.00           H  
ATOM   1668  HA  LEU A 103     -31.494  23.354 -10.798  1.00  0.00           H  
ATOM   1669 1HB  LEU A 103     -31.310  20.640  -9.450  1.00  0.00           H  
ATOM   1670 2HB  LEU A 103     -30.033  21.857  -9.361  1.00  0.00           H  
ATOM   1671  HG  LEU A 103     -32.873  22.264  -8.358  1.00  0.00           H  
ATOM   1672 1HD1 LEU A 103     -31.883  22.008  -6.126  1.00  0.00           H  
ATOM   1673 2HD1 LEU A 103     -31.714  20.525  -7.094  1.00  0.00           H  
ATOM   1674 3HD1 LEU A 103     -30.317  21.604  -6.866  1.00  0.00           H  
ATOM   1675 1HD2 LEU A 103     -31.875  24.244  -7.266  1.00  0.00           H  
ATOM   1676 2HD2 LEU A 103     -30.307  23.873  -8.023  1.00  0.00           H  
ATOM   1677 3HD2 LEU A 103     -31.698  24.331  -9.035  1.00  0.00           H  
ATOM   1678  N   ALA A 104     -30.846  20.523 -12.340  1.00  0.00           N  
ATOM   1679  CA  ALA A 104     -30.006  19.936 -13.377  1.00  0.00           C  
ATOM   1680  C   ALA A 104     -30.098  20.729 -14.675  1.00  0.00           C  
ATOM   1681  O   ALA A 104     -29.092  20.955 -15.348  1.00  0.00           O  
ATOM   1682  CB  ALA A 104     -30.396  18.485 -13.616  1.00  0.00           C  
ATOM   1683  H   ALA A 104     -31.617  20.013 -11.933  1.00  0.00           H  
ATOM   1684  HA  ALA A 104     -28.972  19.972 -13.036  1.00  0.00           H  
ATOM   1685 1HB  ALA A 104     -29.760  18.060 -14.393  1.00  0.00           H  
ATOM   1686 2HB  ALA A 104     -30.270  17.918 -12.693  1.00  0.00           H  
ATOM   1687 3HB  ALA A 104     -31.436  18.435 -13.932  1.00  0.00           H  
ATOM   1688  N   ARG A 105     -31.349  21.130 -14.981  1.00  0.00           N  
ATOM   1689  CA  ARG A 105     -31.574  21.900 -16.198  1.00  0.00           C  
ATOM   1690  C   ARG A 105     -30.825  23.226 -16.157  1.00  0.00           C  
ATOM   1691  O   ARG A 105     -30.240  23.651 -17.154  1.00  0.00           O  
ATOM   1692  CB  ARG A 105     -33.059  22.165 -16.397  1.00  0.00           C  
ATOM   1693  CG  ARG A 105     -33.408  22.930 -17.664  1.00  0.00           C  
ATOM   1694  CD  ARG A 105     -34.872  23.150 -17.787  1.00  0.00           C  
ATOM   1695  NE  ARG A 105     -35.388  23.981 -16.710  1.00  0.00           N  
ATOM   1696  CZ  ARG A 105     -35.300  25.325 -16.671  1.00  0.00           C  
ATOM   1697  NH1 ARG A 105     -34.714  25.974 -17.653  1.00  0.00           N  
ATOM   1698  NH2 ARG A 105     -35.801  25.990 -15.646  1.00  0.00           N  
ATOM   1699  H   ARG A 105     -32.108  20.890 -14.359  1.00  0.00           H  
ATOM   1700  HA  ARG A 105     -31.208  21.321 -17.046  1.00  0.00           H  
ATOM   1701 1HB  ARG A 105     -33.597  21.219 -16.425  1.00  0.00           H  
ATOM   1702 2HB  ARG A 105     -33.443  22.735 -15.551  1.00  0.00           H  
ATOM   1703 1HG  ARG A 105     -32.915  23.902 -17.649  1.00  0.00           H  
ATOM   1704 2HG  ARG A 105     -33.072  22.366 -18.534  1.00  0.00           H  
ATOM   1705 1HD  ARG A 105     -35.087  23.646 -18.733  1.00  0.00           H  
ATOM   1706 2HD  ARG A 105     -35.388  22.191 -17.754  1.00  0.00           H  
ATOM   1707  HE  ARG A 105     -35.845  23.517 -15.936  1.00  0.00           H  
ATOM   1708 1HH1 ARG A 105     -34.331  25.465 -18.437  1.00  0.00           H  
ATOM   1709 2HH1 ARG A 105     -34.648  26.981 -17.624  1.00  0.00           H  
ATOM   1710 1HH2 ARG A 105     -36.251  25.491 -14.890  1.00  0.00           H  
ATOM   1711 2HH2 ARG A 105     -35.735  26.997 -15.616  1.00  0.00           H  
ATOM   1712  N   GLU A 106     -30.878  23.844 -14.961  1.00  0.00           N  
ATOM   1713  CA  GLU A 106     -30.199  25.124 -14.788  1.00  0.00           C  
ATOM   1714  C   GLU A 106     -28.697  24.983 -14.998  1.00  0.00           C  
ATOM   1715  O   GLU A 106     -28.066  25.833 -15.625  1.00  0.00           O  
ATOM   1716  CB  GLU A 106     -30.477  25.692 -13.394  1.00  0.00           C  
ATOM   1717  CG  GLU A 106     -31.909  26.163 -13.182  1.00  0.00           C  
ATOM   1718  CD  GLU A 106     -32.166  26.641 -11.780  1.00  0.00           C  
ATOM   1719  OE1 GLU A 106     -31.292  26.505 -10.957  1.00  0.00           O  
ATOM   1720  OE2 GLU A 106     -33.237  27.142 -11.531  1.00  0.00           O  
ATOM   1721  H   GLU A 106     -31.388  23.410 -14.205  1.00  0.00           H  
ATOM   1722  HA  GLU A 106     -30.582  25.822 -15.533  1.00  0.00           H  
ATOM   1723 1HB  GLU A 106     -30.260  24.933 -12.642  1.00  0.00           H  
ATOM   1724 2HB  GLU A 106     -29.815  26.537 -13.207  1.00  0.00           H  
ATOM   1725 1HG  GLU A 106     -32.118  26.978 -13.875  1.00  0.00           H  
ATOM   1726 2HG  GLU A 106     -32.588  25.344 -13.412  1.00  0.00           H  
ATOM   1727  N   ALA A 107     -28.172  23.871 -14.443  1.00  0.00           N  
ATOM   1728  CA  ALA A 107     -26.742  23.616 -14.573  1.00  0.00           C  
ATOM   1729  C   ALA A 107     -26.342  23.453 -16.034  1.00  0.00           C  
ATOM   1730  O   ALA A 107     -25.306  23.959 -16.464  1.00  0.00           O  
ATOM   1731  CB  ALA A 107     -26.349  22.381 -13.776  1.00  0.00           C  
ATOM   1732  H   ALA A 107     -28.779  23.235 -13.947  1.00  0.00           H  
ATOM   1733  HA  ALA A 107     -26.206  24.478 -14.175  1.00  0.00           H  
ATOM   1734 1HB  ALA A 107     -25.279  22.203 -13.884  1.00  0.00           H  
ATOM   1735 2HB  ALA A 107     -26.587  22.536 -12.724  1.00  0.00           H  
ATOM   1736 3HB  ALA A 107     -26.898  21.518 -14.149  1.00  0.00           H  
ATOM   1737  N   VAL A 108     -27.216  22.724 -16.759  1.00  0.00           N  
ATOM   1738  CA  VAL A 108     -26.951  22.492 -18.174  1.00  0.00           C  
ATOM   1739  C   VAL A 108     -26.922  23.803 -18.950  1.00  0.00           C  
ATOM   1740  O   VAL A 108     -26.073  24.003 -19.818  1.00  0.00           O  
ATOM   1741  CB  VAL A 108     -28.026  21.567 -18.775  1.00  0.00           C  
ATOM   1742  CG1 VAL A 108     -27.873  21.484 -20.286  1.00  0.00           C  
ATOM   1743  CG2 VAL A 108     -27.931  20.186 -18.146  1.00  0.00           C  
ATOM   1744  H   VAL A 108     -28.039  22.351 -16.308  1.00  0.00           H  
ATOM   1745  HA  VAL A 108     -25.979  22.007 -18.269  1.00  0.00           H  
ATOM   1746  HB  VAL A 108     -29.010  21.991 -18.575  1.00  0.00           H  
ATOM   1747 1HG1 VAL A 108     -28.641  20.826 -20.694  1.00  0.00           H  
ATOM   1748 2HG1 VAL A 108     -27.981  22.478 -20.718  1.00  0.00           H  
ATOM   1749 3HG1 VAL A 108     -26.888  21.085 -20.530  1.00  0.00           H  
ATOM   1750 1HG2 VAL A 108     -28.694  19.537 -18.574  1.00  0.00           H  
ATOM   1751 2HG2 VAL A 108     -26.944  19.764 -18.341  1.00  0.00           H  
ATOM   1752 3HG2 VAL A 108     -28.085  20.264 -17.069  1.00  0.00           H  
ATOM   1753  N   ASP A 109     -27.888  24.672 -18.588  1.00  0.00           N  
ATOM   1754  CA  ASP A 109     -27.969  25.966 -19.254  1.00  0.00           C  
ATOM   1755  C   ASP A 109     -26.708  26.788 -19.017  1.00  0.00           C  
ATOM   1756  O   ASP A 109     -26.199  27.440 -19.929  1.00  0.00           O  
ATOM   1757  CB  ASP A 109     -29.193  26.745 -18.765  1.00  0.00           C  
ATOM   1758  CG  ASP A 109     -30.506  26.166 -19.274  1.00  0.00           C  
ATOM   1759  OD1 ASP A 109     -30.471  25.389 -20.199  1.00  0.00           O  
ATOM   1760  OD2 ASP A 109     -31.531  26.506 -18.734  1.00  0.00           O  
ATOM   1761  H   ASP A 109     -28.538  24.409 -17.860  1.00  0.00           H  
ATOM   1762  HA  ASP A 109     -28.070  25.797 -20.326  1.00  0.00           H  
ATOM   1763 1HB  ASP A 109     -29.212  26.746 -17.675  1.00  0.00           H  
ATOM   1764 2HB  ASP A 109     -29.119  27.782 -19.092  1.00  0.00           H  
ATOM   1765  N   LEU A 110     -26.243  26.719 -17.753  1.00  0.00           N  
ATOM   1766  CA  LEU A 110     -25.040  27.460 -17.394  1.00  0.00           C  
ATOM   1767  C   LEU A 110     -23.836  26.976 -18.194  1.00  0.00           C  
ATOM   1768  O   LEU A 110     -23.021  27.777 -18.652  1.00  0.00           O  
ATOM   1769  CB  LEU A 110     -24.756  27.316 -15.894  1.00  0.00           C  
ATOM   1770  CG  LEU A 110     -25.749  28.019 -14.959  1.00  0.00           C  
ATOM   1771  CD1 LEU A 110     -25.446  27.636 -13.516  1.00  0.00           C  
ATOM   1772  CD2 LEU A 110     -25.654  29.524 -15.156  1.00  0.00           C  
ATOM   1773  H   LEU A 110     -26.737  26.154 -17.078  1.00  0.00           H  
ATOM   1774  HA  LEU A 110     -25.202  28.513 -17.621  1.00  0.00           H  
ATOM   1775 1HB  LEU A 110     -24.755  26.257 -15.640  1.00  0.00           H  
ATOM   1776 2HB  LEU A 110     -23.764  27.719 -15.687  1.00  0.00           H  
ATOM   1777  HG  LEU A 110     -26.761  27.686 -15.186  1.00  0.00           H  
ATOM   1778 1HD1 LEU A 110     -26.152  28.135 -12.852  1.00  0.00           H  
ATOM   1779 2HD1 LEU A 110     -25.540  26.556 -13.399  1.00  0.00           H  
ATOM   1780 3HD1 LEU A 110     -24.432  27.942 -13.264  1.00  0.00           H  
ATOM   1781 1HD2 LEU A 110     -26.360  30.024 -14.492  1.00  0.00           H  
ATOM   1782 2HD2 LEU A 110     -24.642  29.858 -14.927  1.00  0.00           H  
ATOM   1783 3HD2 LEU A 110     -25.892  29.771 -16.191  1.00  0.00           H  
ATOM   1784  N   SER A 111     -23.776  25.636 -18.330  1.00  0.00           N  
ATOM   1785  CA  SER A 111     -22.672  25.044 -19.076  1.00  0.00           C  
ATOM   1786  C   SER A 111     -22.680  25.502 -20.528  1.00  0.00           C  
ATOM   1787  O   SER A 111     -21.632  25.799 -21.102  1.00  0.00           O  
ATOM   1788  CB  SER A 111     -22.752  23.531 -19.013  1.00  0.00           C  
ATOM   1789  OG  SER A 111     -21.696  22.942 -19.723  1.00  0.00           O  
ATOM   1790  H   SER A 111     -24.498  25.066 -17.913  1.00  0.00           H  
ATOM   1791  HA  SER A 111     -21.735  25.366 -18.620  1.00  0.00           H  
ATOM   1792 1HB  SER A 111     -22.719  23.208 -17.973  1.00  0.00           H  
ATOM   1793 2HB  SER A 111     -23.702  23.199 -19.429  1.00  0.00           H  
ATOM   1794  HG  SER A 111     -21.620  22.046 -19.388  1.00  0.00           H  
ATOM   1795  N   LYS A 112     -23.911  25.541 -21.080  1.00  0.00           N  
ATOM   1796  CA  LYS A 112     -24.057  25.966 -22.467  1.00  0.00           C  
ATOM   1797  C   LYS A 112     -23.588  27.402 -22.657  1.00  0.00           C  
ATOM   1798  O   LYS A 112     -22.926  27.723 -23.645  1.00  0.00           O  
ATOM   1799  CB  LYS A 112     -25.511  25.825 -22.920  1.00  0.00           C  
ATOM   1800  CG  LYS A 112     -25.755  26.196 -24.377  1.00  0.00           C  
ATOM   1801  CD  LYS A 112     -27.203  25.952 -24.774  1.00  0.00           C  
ATOM   1802  CE  LYS A 112     -27.427  26.232 -26.253  1.00  0.00           C  
ATOM   1803  NZ  LYS A 112     -27.214  27.666 -26.587  1.00  0.00           N  
ATOM   1804  H   LYS A 112     -24.709  25.276 -20.522  1.00  0.00           H  
ATOM   1805  HA  LYS A 112     -23.434  25.326 -23.093  1.00  0.00           H  
ATOM   1806 1HB  LYS A 112     -25.838  24.794 -22.779  1.00  0.00           H  
ATOM   1807 2HB  LYS A 112     -26.148  26.458 -22.302  1.00  0.00           H  
ATOM   1808 1HG  LYS A 112     -25.519  27.250 -24.528  1.00  0.00           H  
ATOM   1809 2HG  LYS A 112     -25.106  25.601 -25.018  1.00  0.00           H  
ATOM   1810 1HD  LYS A 112     -27.468  24.914 -24.565  1.00  0.00           H  
ATOM   1811 2HD  LYS A 112     -27.856  26.600 -24.189  1.00  0.00           H  
ATOM   1812 1HE  LYS A 112     -26.741  25.628 -26.845  1.00  0.00           H  
ATOM   1813 2HE  LYS A 112     -28.446  25.956 -26.526  1.00  0.00           H  
ATOM   1814 1HZ  LYS A 112     -27.372  27.810 -27.574  1.00  0.00           H  
ATOM   1815 2HZ  LYS A 112     -27.859  28.235 -26.056  1.00  0.00           H  
ATOM   1816 3HZ  LYS A 112     -26.267  27.929 -26.356  1.00  0.00           H  
ATOM   1817  N   HIS A 113     -23.965  28.234 -21.664  1.00  0.00           N  
ATOM   1818  CA  HIS A 113     -23.577  29.638 -21.724  1.00  0.00           C  
ATOM   1819  C   HIS A 113     -22.062  29.793 -21.699  1.00  0.00           C  
ATOM   1820  O   HIS A 113     -21.500  30.610 -22.429  1.00  0.00           O  
ATOM   1821  CB  HIS A 113     -24.195  30.420 -20.560  1.00  0.00           C  
ATOM   1822  CG  HIS A 113     -25.674  30.611 -20.682  1.00  0.00           C  
ATOM   1823  ND1 HIS A 113     -26.277  31.022 -21.853  1.00  0.00           N  
ATOM   1824  CD2 HIS A 113     -26.672  30.449 -19.782  1.00  0.00           C  
ATOM   1825  CE1 HIS A 113     -27.583  31.103 -21.666  1.00  0.00           C  
ATOM   1826  NE2 HIS A 113     -27.848  30.761 -20.419  1.00  0.00           N  
ATOM   1827  H   HIS A 113     -24.509  27.868 -20.896  1.00  0.00           H  
ATOM   1828  HA  HIS A 113     -23.938  30.075 -22.654  1.00  0.00           H  
ATOM   1829 1HB  HIS A 113     -23.994  29.898 -19.624  1.00  0.00           H  
ATOM   1830 2HB  HIS A 113     -23.728  31.402 -20.494  1.00  0.00           H  
ATOM   1831  HD1 HIS A 113     -25.825  31.158 -22.735  1.00  0.00           H  
ATOM   1832  HD2 HIS A 113     -26.683  30.140 -18.736  1.00  0.00           H  
ATOM   1833  HE1 HIS A 113     -28.241  31.412 -22.478  1.00  0.00           H  
ATOM   1834  N   ALA A 114     -21.445  28.970 -20.827  1.00  0.00           N  
ATOM   1835  CA  ALA A 114     -19.993  29.017 -20.707  1.00  0.00           C  
ATOM   1836  C   ALA A 114     -19.318  28.640 -22.020  1.00  0.00           C  
ATOM   1837  O   ALA A 114     -18.335  29.260 -22.424  1.00  0.00           O  
ATOM   1838  CB  ALA A 114     -19.524  28.098 -19.588  1.00  0.00           C  
ATOM   1839  H   ALA A 114     -22.001  28.335 -20.272  1.00  0.00           H  
ATOM   1840  HA  ALA A 114     -19.706  30.041 -20.466  1.00  0.00           H  
ATOM   1841 1HB  ALA A 114     -18.438  28.145 -19.510  1.00  0.00           H  
ATOM   1842 2HB  ALA A 114     -19.970  28.416 -18.645  1.00  0.00           H  
ATOM   1843 3HB  ALA A 114     -19.829  27.076 -19.806  1.00  0.00           H  
ATOM   1844  N   ILE A 115     -19.900  27.598 -22.650  1.00  0.00           N  
ATOM   1845  CA  ILE A 115     -19.351  27.137 -23.919  1.00  0.00           C  
ATOM   1846  C   ILE A 115     -19.430  28.226 -24.982  1.00  0.00           C  
ATOM   1847  O   ILE A 115     -18.493  28.419 -25.758  1.00  0.00           O  
ATOM   1848  CB  ILE A 115     -20.091  25.881 -24.413  1.00  0.00           C  
ATOM   1849  CG1 ILE A 115     -19.800  24.692 -23.493  1.00  0.00           C  
ATOM   1850  CG2 ILE A 115     -19.695  25.559 -25.846  1.00  0.00           C  
ATOM   1851  CD1 ILE A 115     -20.691  23.496 -23.739  1.00  0.00           C  
ATOM   1852  H   ILE A 115     -20.705  27.157 -22.230  1.00  0.00           H  
ATOM   1853  HA  ILE A 115     -18.302  26.882 -23.770  1.00  0.00           H  
ATOM   1854  HB  ILE A 115     -21.166  26.053 -24.374  1.00  0.00           H  
ATOM   1855 1HG1 ILE A 115     -18.764  24.379 -23.622  1.00  0.00           H  
ATOM   1856 2HG1 ILE A 115     -19.921  24.998 -22.454  1.00  0.00           H  
ATOM   1857 1HG2 ILE A 115     -20.227  24.668 -26.179  1.00  0.00           H  
ATOM   1858 2HG2 ILE A 115     -19.952  26.397 -26.491  1.00  0.00           H  
ATOM   1859 3HG2 ILE A 115     -18.621  25.379 -25.895  1.00  0.00           H  
ATOM   1860 1HD1 ILE A 115     -20.424  22.695 -23.049  1.00  0.00           H  
ATOM   1861 2HD1 ILE A 115     -21.732  23.780 -23.581  1.00  0.00           H  
ATOM   1862 3HD1 ILE A 115     -20.560  23.150 -24.764  1.00  0.00           H  
ATOM   1863  N   ASP A 116     -20.589  28.914 -24.970  1.00  0.00           N  
ATOM   1864  CA  ASP A 116     -20.792  29.986 -25.937  1.00  0.00           C  
ATOM   1865  C   ASP A 116     -19.705  31.048 -25.819  1.00  0.00           C  
ATOM   1866  O   ASP A 116     -19.173  31.520 -26.824  1.00  0.00           O  
ATOM   1867  CB  ASP A 116     -22.166  30.631 -25.742  1.00  0.00           C  
ATOM   1868  CG  ASP A 116     -23.311  29.732 -26.189  1.00  0.00           C  
ATOM   1869  OD1 ASP A 116     -23.056  28.782 -26.890  1.00  0.00           O  
ATOM   1870  OD2 ASP A 116     -24.430  30.004 -25.825  1.00  0.00           O  
ATOM   1871  H   ASP A 116     -21.296  28.675 -24.290  1.00  0.00           H  
ATOM   1872  HA  ASP A 116     -20.746  29.561 -26.940  1.00  0.00           H  
ATOM   1873 1HB  ASP A 116     -22.307  30.878 -24.690  1.00  0.00           H  
ATOM   1874 2HB  ASP A 116     -22.214  31.563 -26.306  1.00  0.00           H  
ATOM   1875  N   LYS A 117     -19.364  31.433 -24.594  1.00  0.00           N  
ATOM   1876  CA  LYS A 117     -18.279  32.399 -24.381  1.00  0.00           C  
ATOM   1877  C   LYS A 117     -16.883  31.837 -24.689  1.00  0.00           C  
ATOM   1878  O   LYS A 117     -16.051  32.513 -25.294  1.00  0.00           O  
ATOM   1879  CB  LYS A 117     -18.318  32.910 -22.939  1.00  0.00           C  
ATOM   1880  CG  LYS A 117     -19.502  33.816 -22.625  1.00  0.00           C  
ATOM   1881  CD  LYS A 117     -19.481  34.267 -21.172  1.00  0.00           C  
ATOM   1882  CE  LYS A 117     -20.667  35.165 -20.854  1.00  0.00           C  
ATOM   1883  NZ  LYS A 117     -20.681  35.584 -19.426  1.00  0.00           N  
ATOM   1884  H   LYS A 117     -19.861  31.052 -23.802  1.00  0.00           H  
ATOM   1885  HA  LYS A 117     -18.431  33.244 -25.054  1.00  0.00           H  
ATOM   1886 1HB  LYS A 117     -18.354  32.063 -22.254  1.00  0.00           H  
ATOM   1887 2HB  LYS A 117     -17.405  33.466 -22.726  1.00  0.00           H  
ATOM   1888 1HG  LYS A 117     -19.469  34.694 -23.270  1.00  0.00           H  
ATOM   1889 2HG  LYS A 117     -20.431  33.280 -22.817  1.00  0.00           H  
ATOM   1890 1HD  LYS A 117     -19.511  33.394 -20.519  1.00  0.00           H  
ATOM   1891 2HD  LYS A 117     -18.560  34.815 -20.975  1.00  0.00           H  
ATOM   1892 1HE  LYS A 117     -20.628  36.055 -21.480  1.00  0.00           H  
ATOM   1893 2HE  LYS A 117     -21.594  34.635 -21.073  1.00  0.00           H  
ATOM   1894 1HZ  LYS A 117     -21.481  36.176 -19.256  1.00  0.00           H  
ATOM   1895 2HZ  LYS A 117     -20.737  34.766 -18.835  1.00  0.00           H  
ATOM   1896 3HZ  LYS A 117     -19.835  36.093 -19.216  1.00  0.00           H  
ATOM   1897  N   ASN A 118     -16.626  30.597 -24.272  1.00  0.00           N  
ATOM   1898  CA  ASN A 118     -15.269  30.032 -24.281  1.00  0.00           C  
ATOM   1899  C   ASN A 118     -14.890  29.457 -25.646  1.00  0.00           C  
ATOM   1900  O   ASN A 118     -15.682  28.757 -26.277  1.00  0.00           O  
ATOM   1901  CB  ASN A 118     -15.132  28.968 -23.208  1.00  0.00           C  
ATOM   1902  CG  ASN A 118     -15.216  29.535 -21.818  1.00  0.00           C  
ATOM   1903  OD1 ASN A 118     -14.868  30.699 -21.587  1.00  0.00           O  
ATOM   1904  ND2 ASN A 118     -15.672  28.735 -20.887  1.00  0.00           N  
ATOM   1905  H   ASN A 118     -17.387  30.023 -23.939  1.00  0.00           H  
ATOM   1906  HA  ASN A 118     -14.559  30.833 -24.069  1.00  0.00           H  
ATOM   1907 1HB  ASN A 118     -15.919  28.222 -23.331  1.00  0.00           H  
ATOM   1908 2HB  ASN A 118     -14.176  28.457 -23.322  1.00  0.00           H  
ATOM   1909 1HD2 ASN A 118     -15.749  29.059 -19.944  1.00  0.00           H  
ATOM   1910 2HD2 ASN A 118     -15.942  27.801 -21.119  1.00  0.00           H  
ATOM   1911  N   LYS A 119     -13.673  29.756 -26.100  1.00  0.00           N  
ATOM   1912  CA  LYS A 119     -13.226  29.318 -27.422  1.00  0.00           C  
ATOM   1913  C   LYS A 119     -12.053  28.341 -27.369  1.00  0.00           C  
ATOM   1914  O   LYS A 119     -11.558  27.894 -28.404  1.00  0.00           O  
ATOM   1915  CB  LYS A 119     -12.844  30.532 -28.271  1.00  0.00           C  
ATOM   1916  CG  LYS A 119     -11.625  31.294 -27.767  1.00  0.00           C  
ATOM   1917  CD  LYS A 119     -11.332  32.506 -28.638  1.00  0.00           C  
ATOM   1918  CE  LYS A 119     -10.106  33.259 -28.145  1.00  0.00           C  
ATOM   1919  NZ  LYS A 119      -9.821  34.463 -28.973  1.00  0.00           N  
ATOM   1920  H   LYS A 119     -13.049  30.295 -25.517  1.00  0.00           H  
ATOM   1921  HA  LYS A 119     -14.050  28.797 -27.911  1.00  0.00           H  
ATOM   1922 1HB  LYS A 119     -12.640  30.212 -29.293  1.00  0.00           H  
ATOM   1923 2HB  LYS A 119     -13.682  31.229 -28.307  1.00  0.00           H  
ATOM   1924 1HG  LYS A 119     -11.801  31.626 -26.743  1.00  0.00           H  
ATOM   1925 2HG  LYS A 119     -10.757  30.635 -27.773  1.00  0.00           H  
ATOM   1926 1HD  LYS A 119     -11.162  32.184 -29.666  1.00  0.00           H  
ATOM   1927 2HD  LYS A 119     -12.190  33.179 -28.624  1.00  0.00           H  
ATOM   1928 1HE  LYS A 119     -10.261  33.572 -27.114  1.00  0.00           H  
ATOM   1929 2HE  LYS A 119      -9.238  32.601 -28.175  1.00  0.00           H  
ATOM   1930 1HZ  LYS A 119      -9.002  34.933 -28.615  1.00  0.00           H  
ATOM   1931 2HZ  LYS A 119      -9.657  34.183 -29.930  1.00  0.00           H  
ATOM   1932 3HZ  LYS A 119     -10.612  35.091 -28.938  1.00  0.00           H  
ATOM   1933  N   ASN A 120     -11.601  28.002 -26.167  1.00  0.00           N  
ATOM   1934  CA  ASN A 120     -10.534  27.014 -26.015  1.00  0.00           C  
ATOM   1935  C   ASN A 120     -11.064  25.618 -26.313  1.00  0.00           C  
ATOM   1936  O   ASN A 120     -12.100  25.211 -25.787  1.00  0.00           O  
ATOM   1937  CB  ASN A 120      -9.931  27.076 -24.624  1.00  0.00           C  
ATOM   1938  CG  ASN A 120      -8.728  26.186 -24.475  1.00  0.00           C  
ATOM   1939  OD1 ASN A 120      -8.856  24.994 -24.175  1.00  0.00           O  
ATOM   1940  ND2 ASN A 120      -7.561  26.743 -24.679  1.00  0.00           N  
ATOM   1941  H   ASN A 120     -12.004  28.436 -25.350  1.00  0.00           H  
ATOM   1942  HA  ASN A 120      -9.751  27.235 -26.743  1.00  0.00           H  
ATOM   1943 1HB  ASN A 120      -9.639  28.103 -24.399  1.00  0.00           H  
ATOM   1944 2HB  ASN A 120     -10.680  26.780 -23.889  1.00  0.00           H  
ATOM   1945 1HD2 ASN A 120      -6.726  26.199 -24.594  1.00  0.00           H  
ATOM   1946 2HD2 ASN A 120      -7.504  27.711 -24.920  1.00  0.00           H  
ATOM   1947  N   GLN A 121     -10.350  24.886 -27.159  1.00  0.00           N  
ATOM   1948  CA  GLN A 121     -10.830  23.596 -27.646  1.00  0.00           C  
ATOM   1949  C   GLN A 121     -11.022  22.596 -26.509  1.00  0.00           C  
ATOM   1950  O   GLN A 121     -12.084  21.987 -26.378  1.00  0.00           O  
ATOM   1951  CB  GLN A 121      -9.858  23.025 -28.683  1.00  0.00           C  
ATOM   1952  CG  GLN A 121      -9.806  23.806 -29.984  1.00  0.00           C  
ATOM   1953  CD  GLN A 121     -11.114  23.743 -30.750  1.00  0.00           C  
ATOM   1954  OE1 GLN A 121     -11.652  22.660 -30.999  1.00  0.00           O  
ATOM   1955  NE2 GLN A 121     -11.634  24.905 -31.128  1.00  0.00           N  
ATOM   1956  H   GLN A 121      -9.453  25.230 -27.472  1.00  0.00           H  
ATOM   1957  HA  GLN A 121     -11.799  23.746 -28.122  1.00  0.00           H  
ATOM   1958 1HB  GLN A 121      -8.852  23.001 -28.264  1.00  0.00           H  
ATOM   1959 2HB  GLN A 121     -10.139  21.998 -28.917  1.00  0.00           H  
ATOM   1960 1HG  GLN A 121      -9.591  24.851 -29.760  1.00  0.00           H  
ATOM   1961 2HG  GLN A 121      -9.020  23.390 -30.615  1.00  0.00           H  
ATOM   1962 1HE2 GLN A 121     -12.496  24.926 -31.637  1.00  0.00           H  
ATOM   1963 2HE2 GLN A 121     -11.165  25.760 -30.905  1.00  0.00           H  
ATOM   1964  N   ASP A 122      -9.990  22.427 -25.686  1.00  0.00           N  
ATOM   1965  CA  ASP A 122      -9.992  21.377 -24.668  1.00  0.00           C  
ATOM   1966  C   ASP A 122     -10.812  21.773 -23.435  1.00  0.00           C  
ATOM   1967  O   ASP A 122     -11.350  20.916 -22.734  1.00  0.00           O  
ATOM   1968  CB  ASP A 122      -8.558  21.047 -24.245  1.00  0.00           C  
ATOM   1969  CG  ASP A 122      -7.752  20.383 -25.353  1.00  0.00           C  
ATOM   1970  OD1 ASP A 122      -8.347  19.901 -26.287  1.00  0.00           O  
ATOM   1971  OD2 ASP A 122      -6.548  20.365 -25.255  1.00  0.00           O  
ATOM   1972  H   ASP A 122      -9.190  23.037 -25.768  1.00  0.00           H  
ATOM   1973  HA  ASP A 122     -10.444  20.481 -25.095  1.00  0.00           H  
ATOM   1974 1HB  ASP A 122      -8.048  21.962 -23.943  1.00  0.00           H  
ATOM   1975 2HB  ASP A 122      -8.577  20.382 -23.381  1.00  0.00           H  
ATOM   1976  N   ASN A 123     -10.891  23.072 -23.196  1.00  0.00           N  
ATOM   1977  CA  ASN A 123     -11.623  23.625 -22.063  1.00  0.00           C  
ATOM   1978  C   ASN A 123     -13.112  23.323 -22.168  1.00  0.00           C  
ATOM   1979  O   ASN A 123     -13.758  22.984 -21.176  1.00  0.00           O  
ATOM   1980  CB  ASN A 123     -11.388  25.121 -21.954  1.00  0.00           C  
ATOM   1981  CG  ASN A 123     -12.001  25.713 -20.716  1.00  0.00           C  
ATOM   1982  OD1 ASN A 123     -11.637  25.349 -19.592  1.00  0.00           O  
ATOM   1983  ND2 ASN A 123     -12.927  26.620 -20.900  1.00  0.00           N  
ATOM   1984  H   ASN A 123     -10.427  23.717 -23.820  1.00  0.00           H  
ATOM   1985  HA  ASN A 123     -11.260  23.149 -21.150  1.00  0.00           H  
ATOM   1986 1HB  ASN A 123     -10.316  25.321 -21.946  1.00  0.00           H  
ATOM   1987 2HB  ASN A 123     -11.807  25.619 -22.828  1.00  0.00           H  
ATOM   1988 1HD2 ASN A 123     -13.370  27.049 -20.112  1.00  0.00           H  
ATOM   1989 2HD2 ASN A 123     -13.191  26.884 -21.827  1.00  0.00           H  
ATOM   1990  N   ILE A 124     -13.609  23.465 -23.414  1.00  0.00           N  
ATOM   1991  CA  ILE A 124     -15.024  23.204 -23.651  1.00  0.00           C  
ATOM   1992  C   ILE A 124     -15.377  21.756 -23.339  1.00  0.00           C  
ATOM   1993  O   ILE A 124     -16.419  21.474 -22.748  1.00  0.00           O  
ATOM   1994  CB  ILE A 124     -15.405  23.524 -25.108  1.00  0.00           C  
ATOM   1995  CG1 ILE A 124     -15.315  25.030 -25.366  1.00  0.00           C  
ATOM   1996  CG2 ILE A 124     -16.803  23.010 -25.417  1.00  0.00           C  
ATOM   1997  CD1 ILE A 124     -15.404  25.406 -26.827  1.00  0.00           C  
ATOM   1998  H   ILE A 124     -12.991  23.749 -24.160  1.00  0.00           H  
ATOM   1999  HA  ILE A 124     -15.609  23.846 -22.993  1.00  0.00           H  
ATOM   2000  HB  ILE A 124     -14.695  23.046 -25.783  1.00  0.00           H  
ATOM   2001 1HG1 ILE A 124     -16.117  25.539 -24.832  1.00  0.00           H  
ATOM   2002 2HG1 ILE A 124     -14.371  25.410 -24.974  1.00  0.00           H  
ATOM   2003 1HG2 ILE A 124     -17.056  23.245 -26.451  1.00  0.00           H  
ATOM   2004 2HG2 ILE A 124     -16.834  21.931 -25.272  1.00  0.00           H  
ATOM   2005 3HG2 ILE A 124     -17.521  23.487 -24.751  1.00  0.00           H  
ATOM   2006 1HD1 ILE A 124     -15.332  26.489 -26.929  1.00  0.00           H  
ATOM   2007 2HD1 ILE A 124     -14.588  24.935 -27.375  1.00  0.00           H  
ATOM   2008 3HD1 ILE A 124     -16.357  25.067 -27.232  1.00  0.00           H  
ATOM   2009  N   VAL A 125     -14.456  20.867 -23.767  1.00  0.00           N  
ATOM   2010  CA  VAL A 125     -14.673  19.444 -23.529  1.00  0.00           C  
ATOM   2011  C   VAL A 125     -14.732  19.138 -22.039  1.00  0.00           C  
ATOM   2012  O   VAL A 125     -15.565  18.350 -21.590  1.00  0.00           O  
ATOM   2013  CB  VAL A 125     -13.546  18.617 -24.176  1.00  0.00           C  
ATOM   2014  CG1 VAL A 125     -13.655  17.156 -23.763  1.00  0.00           C  
ATOM   2015  CG2 VAL A 125     -13.604  18.755 -25.689  1.00  0.00           C  
ATOM   2016  H   VAL A 125     -13.632  21.204 -24.245  1.00  0.00           H  
ATOM   2017  HA  VAL A 125     -15.622  19.158 -23.983  1.00  0.00           H  
ATOM   2018  HB  VAL A 125     -12.585  18.982 -23.813  1.00  0.00           H  
ATOM   2019 1HG1 VAL A 125     -12.850  16.586 -24.229  1.00  0.00           H  
ATOM   2020 2HG1 VAL A 125     -13.574  17.077 -22.679  1.00  0.00           H  
ATOM   2021 3HG1 VAL A 125     -14.616  16.757 -24.087  1.00  0.00           H  
ATOM   2022 1HG2 VAL A 125     -12.805  18.168 -26.139  1.00  0.00           H  
ATOM   2023 2HG2 VAL A 125     -14.568  18.395 -26.051  1.00  0.00           H  
ATOM   2024 3HG2 VAL A 125     -13.483  19.804 -25.963  1.00  0.00           H  
ATOM   2025  N   LYS A 126     -13.811  19.800 -21.309  1.00  0.00           N  
ATOM   2026  CA  LYS A 126     -13.760  19.595 -19.867  1.00  0.00           C  
ATOM   2027  C   LYS A 126     -15.058  20.038 -19.203  1.00  0.00           C  
ATOM   2028  O   LYS A 126     -15.566  19.368 -18.303  1.00  0.00           O  
ATOM   2029  CB  LYS A 126     -12.575  20.348 -19.261  1.00  0.00           C  
ATOM   2030  CG  LYS A 126     -11.213  19.761 -19.607  1.00  0.00           C  
ATOM   2031  CD  LYS A 126     -10.087  20.574 -18.987  1.00  0.00           C  
ATOM   2032  CE  LYS A 126      -8.725  19.995 -19.342  1.00  0.00           C  
ATOM   2033  NZ  LYS A 126      -7.612  20.803 -18.774  1.00  0.00           N  
ATOM   2034  H   LYS A 126     -13.171  20.426 -21.777  1.00  0.00           H  
ATOM   2035  HA  LYS A 126     -13.633  18.530 -19.673  1.00  0.00           H  
ATOM   2036 1HB  LYS A 126     -12.589  21.384 -19.601  1.00  0.00           H  
ATOM   2037 2HB  LYS A 126     -12.668  20.359 -18.175  1.00  0.00           H  
ATOM   2038 1HG  LYS A 126     -11.155  18.736 -19.240  1.00  0.00           H  
ATOM   2039 2HG  LYS A 126     -11.087  19.748 -20.689  1.00  0.00           H  
ATOM   2040 1HD  LYS A 126     -10.140  21.603 -19.346  1.00  0.00           H  
ATOM   2041 2HD  LYS A 126     -10.196  20.579 -17.903  1.00  0.00           H  
ATOM   2042 1HE  LYS A 126      -8.651  18.978 -18.960  1.00  0.00           H  
ATOM   2043 2HE  LYS A 126      -8.615  19.962 -20.426  1.00  0.00           H  
ATOM   2044 1HZ  LYS A 126      -6.728  20.388 -19.032  1.00  0.00           H  
ATOM   2045 2HZ  LYS A 126      -7.659  21.745 -19.137  1.00  0.00           H  
ATOM   2046 3HZ  LYS A 126      -7.691  20.826 -17.768  1.00  0.00           H  
ATOM   2047  N   ILE A 127     -15.554  21.192 -19.694  1.00  0.00           N  
ATOM   2048  CA  ILE A 127     -16.795  21.726 -19.145  1.00  0.00           C  
ATOM   2049  C   ILE A 127     -17.956  20.768 -19.373  1.00  0.00           C  
ATOM   2050  O   ILE A 127     -18.788  20.564 -18.489  1.00  0.00           O  
ATOM   2051  CB  ILE A 127     -17.128  23.094 -19.768  1.00  0.00           C  
ATOM   2052  CG1 ILE A 127     -16.109  24.146 -19.323  1.00  0.00           C  
ATOM   2053  CG2 ILE A 127     -18.538  23.521 -19.390  1.00  0.00           C  
ATOM   2054  CD1 ILE A 127     -16.194  25.444 -20.093  1.00  0.00           C  
ATOM   2055  H   ILE A 127     -15.057  21.666 -20.435  1.00  0.00           H  
ATOM   2056  HA  ILE A 127     -16.668  21.858 -18.071  1.00  0.00           H  
ATOM   2057  HB  ILE A 127     -17.057  23.026 -20.853  1.00  0.00           H  
ATOM   2058 1HG1 ILE A 127     -16.252  24.366 -18.266  1.00  0.00           H  
ATOM   2059 2HG1 ILE A 127     -15.100  23.748 -19.439  1.00  0.00           H  
ATOM   2060 1HG2 ILE A 127     -18.757  24.490 -19.838  1.00  0.00           H  
ATOM   2061 2HG2 ILE A 127     -19.251  22.783 -19.755  1.00  0.00           H  
ATOM   2062 3HG2 ILE A 127     -18.617  23.597 -18.305  1.00  0.00           H  
ATOM   2063 1HD1 ILE A 127     -15.441  26.138 -19.721  1.00  0.00           H  
ATOM   2064 2HD1 ILE A 127     -16.019  25.251 -21.152  1.00  0.00           H  
ATOM   2065 3HD1 ILE A 127     -17.184  25.879 -19.963  1.00  0.00           H  
ATOM   2066  N   THR A 128     -17.961  20.199 -20.596  1.00  0.00           N  
ATOM   2067  CA  THR A 128     -19.020  19.260 -20.942  1.00  0.00           C  
ATOM   2068  C   THR A 128     -18.990  18.037 -20.034  1.00  0.00           C  
ATOM   2069  O   THR A 128     -20.033  17.551 -19.596  1.00  0.00           O  
ATOM   2070  CB  THR A 128     -18.908  18.816 -22.412  1.00  0.00           C  
ATOM   2071  OG1 THR A 128     -19.046  19.956 -23.270  1.00  0.00           O  
ATOM   2072  CG2 THR A 128     -19.991  17.801 -22.747  1.00  0.00           C  
ATOM   2073  H   THR A 128     -17.230  20.435 -21.251  1.00  0.00           H  
ATOM   2074  HA  THR A 128     -19.981  19.757 -20.806  1.00  0.00           H  
ATOM   2075  HB  THR A 128     -17.931  18.365 -22.583  1.00  0.00           H  
ATOM   2076  HG1 THR A 128     -18.351  20.589 -23.074  1.00  0.00           H  
ATOM   2077 1HG2 THR A 128     -19.896  17.498 -23.789  1.00  0.00           H  
ATOM   2078 2HG2 THR A 128     -19.882  16.928 -22.104  1.00  0.00           H  
ATOM   2079 3HG2 THR A 128     -20.971  18.249 -22.587  1.00  0.00           H  
ATOM   2080  N   GLU A 129     -17.748  17.576 -19.782  1.00  0.00           N  
ATOM   2081  CA  GLU A 129     -17.580  16.409 -18.924  1.00  0.00           C  
ATOM   2082  C   GLU A 129     -18.099  16.680 -17.518  1.00  0.00           C  
ATOM   2083  O   GLU A 129     -18.744  15.826 -16.909  1.00  0.00           O  
ATOM   2084  CB  GLU A 129     -16.107  15.998 -18.865  1.00  0.00           C  
ATOM   2085  CG  GLU A 129     -15.837  14.745 -18.044  1.00  0.00           C  
ATOM   2086  CD  GLU A 129     -14.392  14.330 -18.070  1.00  0.00           C  
ATOM   2087  OE1 GLU A 129     -13.617  14.983 -18.726  1.00  0.00           O  
ATOM   2088  OE2 GLU A 129     -14.063  13.358 -17.431  1.00  0.00           O  
ATOM   2089  H   GLU A 129     -16.956  18.049 -20.194  1.00  0.00           H  
ATOM   2090  HA  GLU A 129     -18.156  15.584 -19.345  1.00  0.00           H  
ATOM   2091 1HB  GLU A 129     -15.737  15.823 -19.875  1.00  0.00           H  
ATOM   2092 2HB  GLU A 129     -15.520  16.811 -18.437  1.00  0.00           H  
ATOM   2093 1HG  GLU A 129     -16.131  14.930 -17.011  1.00  0.00           H  
ATOM   2094 2HG  GLU A 129     -16.451  13.932 -18.428  1.00  0.00           H  
ATOM   2095  N   LYS A 130     -17.782  17.903 -17.047  1.00  0.00           N  
ATOM   2096  CA  LYS A 130     -18.221  18.290 -15.712  1.00  0.00           C  
ATOM   2097  C   LYS A 130     -19.741  18.306 -15.614  1.00  0.00           C  
ATOM   2098  O   LYS A 130     -20.314  17.862 -14.619  1.00  0.00           O  
ATOM   2099  CB  LYS A 130     -17.656  19.661 -15.338  1.00  0.00           C  
ATOM   2100  CG  LYS A 130     -18.011  20.125 -13.932  1.00  0.00           C  
ATOM   2101  CD  LYS A 130     -17.349  21.456 -13.606  1.00  0.00           C  
ATOM   2102  CE  LYS A 130     -17.721  21.933 -12.209  1.00  0.00           C  
ATOM   2103  NZ  LYS A 130     -17.080  23.234 -11.877  1.00  0.00           N  
ATOM   2104  H   LYS A 130     -17.244  18.530 -17.628  1.00  0.00           H  
ATOM   2105  HA  LYS A 130     -17.850  17.553 -14.998  1.00  0.00           H  
ATOM   2106 1HB  LYS A 130     -16.569  19.641 -15.420  1.00  0.00           H  
ATOM   2107 2HB  LYS A 130     -18.024  20.410 -16.040  1.00  0.00           H  
ATOM   2108 1HG  LYS A 130     -19.092  20.237 -13.847  1.00  0.00           H  
ATOM   2109 2HG  LYS A 130     -17.682  19.379 -13.209  1.00  0.00           H  
ATOM   2110 1HD  LYS A 130     -16.265  21.348 -13.667  1.00  0.00           H  
ATOM   2111 2HD  LYS A 130     -17.663  22.206 -14.331  1.00  0.00           H  
ATOM   2112 1HE  LYS A 130     -18.801  22.045 -12.140  1.00  0.00           H  
ATOM   2113 2HE  LYS A 130     -17.407  21.190 -11.476  1.00  0.00           H  
ATOM   2114 1HZ  LYS A 130     -17.351  23.514 -10.945  1.00  0.00           H  
ATOM   2115 2HZ  LYS A 130     -16.075  23.136 -11.920  1.00  0.00           H  
ATOM   2116 3HZ  LYS A 130     -17.378  23.935 -12.539  1.00  0.00           H  
ATOM   2117  N   THR A 131     -20.350  18.837 -16.694  1.00  0.00           N  
ATOM   2118  CA  THR A 131     -21.805  18.910 -16.729  1.00  0.00           C  
ATOM   2119  C   THR A 131     -22.428  17.521 -16.675  1.00  0.00           C  
ATOM   2120  O   THR A 131     -23.423  17.303 -15.983  1.00  0.00           O  
ATOM   2121  CB  THR A 131     -22.293  19.647 -17.990  1.00  0.00           C  
ATOM   2122  OG1 THR A 131     -21.794  20.991 -17.984  1.00  0.00           O  
ATOM   2123  CG2 THR A 131     -23.813  19.675 -18.037  1.00  0.00           C  
ATOM   2124  H   THR A 131     -19.786  19.176 -17.460  1.00  0.00           H  
ATOM   2125  HA  THR A 131     -22.145  19.465 -15.854  1.00  0.00           H  
ATOM   2126  HB  THR A 131     -21.917  19.138 -18.877  1.00  0.00           H  
ATOM   2127  HG1 THR A 131     -20.888  20.994 -17.665  1.00  0.00           H  
ATOM   2128 1HG2 THR A 131     -24.140  20.199 -18.935  1.00  0.00           H  
ATOM   2129 2HG2 THR A 131     -24.195  18.654 -18.053  1.00  0.00           H  
ATOM   2130 3HG2 THR A 131     -24.195  20.191 -17.157  1.00  0.00           H  
ATOM   2131  N   LEU A 132     -21.791  16.609 -17.437  1.00  0.00           N  
ATOM   2132  CA  LEU A 132     -22.286  15.238 -17.473  1.00  0.00           C  
ATOM   2133  C   LEU A 132     -22.220  14.593 -16.094  1.00  0.00           C  
ATOM   2134  O   LEU A 132     -23.143  13.889 -15.683  1.00  0.00           O  
ATOM   2135  CB  LEU A 132     -21.472  14.407 -18.473  1.00  0.00           C  
ATOM   2136  CG  LEU A 132     -21.671  14.764 -19.951  1.00  0.00           C  
ATOM   2137  CD1 LEU A 132     -20.671  13.990 -20.800  1.00  0.00           C  
ATOM   2138  CD2 LEU A 132     -23.100  14.444 -20.363  1.00  0.00           C  
ATOM   2139  H   LEU A 132     -20.981  16.893 -17.969  1.00  0.00           H  
ATOM   2140  HA  LEU A 132     -23.326  15.255 -17.795  1.00  0.00           H  
ATOM   2141 1HB  LEU A 132     -20.414  14.526 -18.243  1.00  0.00           H  
ATOM   2142 2HB  LEU A 132     -21.735  13.357 -18.347  1.00  0.00           H  
ATOM   2143  HG  LEU A 132     -21.480  15.827 -20.098  1.00  0.00           H  
ATOM   2144 1HD1 LEU A 132     -20.812  14.243 -21.850  1.00  0.00           H  
ATOM   2145 2HD1 LEU A 132     -19.657  14.252 -20.497  1.00  0.00           H  
ATOM   2146 3HD1 LEU A 132     -20.826  12.921 -20.661  1.00  0.00           H  
ATOM   2147 1HD2 LEU A 132     -23.242  14.698 -21.414  1.00  0.00           H  
ATOM   2148 2HD2 LEU A 132     -23.291  13.381 -20.218  1.00  0.00           H  
ATOM   2149 3HD2 LEU A 132     -23.793  15.024 -19.753  1.00  0.00           H  
ATOM   2150  N   GLU A 133     -21.089  14.873 -15.415  1.00  0.00           N  
ATOM   2151  CA  GLU A 133     -20.902  14.316 -14.081  1.00  0.00           C  
ATOM   2152  C   GLU A 133     -21.972  14.817 -13.120  1.00  0.00           C  
ATOM   2153  O   GLU A 133     -22.496  14.055 -12.308  1.00  0.00           O  
ATOM   2154  CB  GLU A 133     -19.513  14.672 -13.545  1.00  0.00           C  
ATOM   2155  CG  GLU A 133     -18.366  13.964 -14.250  1.00  0.00           C  
ATOM   2156  CD  GLU A 133     -17.015  14.397 -13.751  1.00  0.00           C  
ATOM   2157  OE1 GLU A 133     -16.960  15.306 -12.959  1.00  0.00           O  
ATOM   2158  OE2 GLU A 133     -16.038  13.817 -14.163  1.00  0.00           O  
ATOM   2159  H   GLU A 133     -20.391  15.463 -15.845  1.00  0.00           H  
ATOM   2160  HA  GLU A 133     -20.984  13.230 -14.144  1.00  0.00           H  
ATOM   2161 1HB  GLU A 133     -19.351  15.746 -13.639  1.00  0.00           H  
ATOM   2162 2HB  GLU A 133     -19.458  14.424 -12.485  1.00  0.00           H  
ATOM   2163 1HG  GLU A 133     -18.468  12.889 -14.100  1.00  0.00           H  
ATOM   2164 2HG  GLU A 133     -18.433  14.161 -15.319  1.00  0.00           H  
ATOM   2165  N   LEU A 134     -22.258  16.128 -13.260  1.00  0.00           N  
ATOM   2166  CA  LEU A 134     -23.268  16.733 -12.399  1.00  0.00           C  
ATOM   2167  C   LEU A 134     -24.633  16.092 -12.617  1.00  0.00           C  
ATOM   2168  O   LEU A 134     -25.370  15.838 -11.664  1.00  0.00           O  
ATOM   2169  CB  LEU A 134     -23.356  18.241 -12.665  1.00  0.00           C  
ATOM   2170  CG  LEU A 134     -22.144  19.067 -12.215  1.00  0.00           C  
ATOM   2171  CD1 LEU A 134     -22.295  20.500 -12.706  1.00  0.00           C  
ATOM   2172  CD2 LEU A 134     -22.030  19.018 -10.699  1.00  0.00           C  
ATOM   2173  H   LEU A 134     -21.767  16.667 -13.959  1.00  0.00           H  
ATOM   2174  HA  LEU A 134     -22.977  16.576 -11.361  1.00  0.00           H  
ATOM   2175 1HB  LEU A 134     -23.486  18.398 -13.734  1.00  0.00           H  
ATOM   2176 2HB  LEU A 134     -24.233  18.634 -12.151  1.00  0.00           H  
ATOM   2177  HG  LEU A 134     -21.238  18.656 -12.660  1.00  0.00           H  
ATOM   2178 1HD1 LEU A 134     -21.434  21.087 -12.387  1.00  0.00           H  
ATOM   2179 2HD1 LEU A 134     -22.355  20.508 -13.795  1.00  0.00           H  
ATOM   2180 3HD1 LEU A 134     -23.204  20.933 -12.289  1.00  0.00           H  
ATOM   2181 1HD2 LEU A 134     -21.168  19.604 -10.379  1.00  0.00           H  
ATOM   2182 2HD2 LEU A 134     -22.935  19.430 -10.252  1.00  0.00           H  
ATOM   2183 3HD2 LEU A 134     -21.905  17.984 -10.376  1.00  0.00           H  
ATOM   2184  N   LEU A 135     -24.920  15.852 -13.913  1.00  0.00           N  
ATOM   2185  CA  LEU A 135     -26.198  15.239 -14.259  1.00  0.00           C  
ATOM   2186  C   LEU A 135     -26.324  13.848 -13.650  1.00  0.00           C  
ATOM   2187  O   LEU A 135     -27.384  13.474 -13.148  1.00  0.00           O  
ATOM   2188  CB  LEU A 135     -26.349  15.154 -15.783  1.00  0.00           C  
ATOM   2189  CG  LEU A 135     -27.703  14.641 -16.290  1.00  0.00           C  
ATOM   2190  CD1 LEU A 135     -27.749  13.123 -16.170  1.00  0.00           C  
ATOM   2191  CD2 LEU A 135     -28.823  15.287 -15.488  1.00  0.00           C  
ATOM   2192  H   LEU A 135     -24.245  16.101 -14.621  1.00  0.00           H  
ATOM   2193  HA  LEU A 135     -26.999  15.862 -13.862  1.00  0.00           H  
ATOM   2194 1HB  LEU A 135     -26.192  16.145 -16.204  1.00  0.00           H  
ATOM   2195 2HB  LEU A 135     -25.576  14.490 -16.172  1.00  0.00           H  
ATOM   2196  HG  LEU A 135     -27.817  14.895 -17.344  1.00  0.00           H  
ATOM   2197 1HD1 LEU A 135     -28.711  12.759 -16.530  1.00  0.00           H  
ATOM   2198 2HD1 LEU A 135     -26.949  12.687 -16.768  1.00  0.00           H  
ATOM   2199 3HD1 LEU A 135     -27.620  12.837 -15.126  1.00  0.00           H  
ATOM   2200 1HD2 LEU A 135     -29.785  14.923 -15.849  1.00  0.00           H  
ATOM   2201 2HD2 LEU A 135     -28.710  15.032 -14.434  1.00  0.00           H  
ATOM   2202 3HD2 LEU A 135     -28.777  16.370 -15.606  1.00  0.00           H  
ATOM   2203  N   GLU A 136     -25.193  13.116 -13.726  1.00  0.00           N  
ATOM   2204  CA  GLU A 136     -25.180  11.766 -13.179  1.00  0.00           C  
ATOM   2205  C   GLU A 136     -25.442  11.776 -11.678  1.00  0.00           C  
ATOM   2206  O   GLU A 136     -26.178  10.936 -11.161  1.00  0.00           O  
ATOM   2207  CB  GLU A 136     -23.840  11.086 -13.469  1.00  0.00           C  
ATOM   2208  CG  GLU A 136     -23.752   9.643 -12.995  1.00  0.00           C  
ATOM   2209  CD  GLU A 136     -22.451   8.985 -13.363  1.00  0.00           C  
ATOM   2210  OE1 GLU A 136     -21.641   9.623 -13.992  1.00  0.00           O  
ATOM   2211  OE2 GLU A 136     -22.267   7.842 -13.014  1.00  0.00           O  
ATOM   2212  H   GLU A 136     -24.375  13.518 -14.160  1.00  0.00           H  
ATOM   2213  HA  GLU A 136     -25.974  11.191 -13.658  1.00  0.00           H  
ATOM   2214 1HB  GLU A 136     -23.651  11.098 -14.543  1.00  0.00           H  
ATOM   2215 2HB  GLU A 136     -23.037  11.646 -12.990  1.00  0.00           H  
ATOM   2216 1HG  GLU A 136     -23.863   9.620 -11.911  1.00  0.00           H  
ATOM   2217 2HG  GLU A 136     -24.575   9.077 -13.429  1.00  0.00           H  
ATOM   2218  N   LYS A 137     -24.803  12.766 -11.022  1.00  0.00           N  
ATOM   2219  CA  LYS A 137     -24.970  12.889  -9.579  1.00  0.00           C  
ATOM   2220  C   LYS A 137     -26.424  13.163  -9.214  1.00  0.00           C  
ATOM   2221  O   LYS A 137     -26.948  12.603  -8.251  1.00  0.00           O  
ATOM   2222  CB  LYS A 137     -24.071  13.997  -9.028  1.00  0.00           C  
ATOM   2223  CG  LYS A 137     -22.585  13.666  -9.042  1.00  0.00           C  
ATOM   2224  CD  LYS A 137     -21.757  14.822  -8.500  1.00  0.00           C  
ATOM   2225  CE  LYS A 137     -20.270  14.498  -8.526  1.00  0.00           C  
ATOM   2226  NZ  LYS A 137     -19.445  15.635  -8.034  1.00  0.00           N  
ATOM   2227  H   LYS A 137     -24.219  13.405 -11.543  1.00  0.00           H  
ATOM   2228  HA  LYS A 137     -24.683  11.944  -9.115  1.00  0.00           H  
ATOM   2229 1HB  LYS A 137     -24.218  14.907  -9.609  1.00  0.00           H  
ATOM   2230 2HB  LYS A 137     -24.355  14.217  -7.998  1.00  0.00           H  
ATOM   2231 1HG  LYS A 137     -22.402  12.782  -8.431  1.00  0.00           H  
ATOM   2232 2HG  LYS A 137     -22.270  13.452 -10.063  1.00  0.00           H  
ATOM   2233 1HD  LYS A 137     -21.937  15.713  -9.103  1.00  0.00           H  
ATOM   2234 2HD  LYS A 137     -22.055  15.033  -7.473  1.00  0.00           H  
ATOM   2235 1HE  LYS A 137     -20.077  13.628  -7.901  1.00  0.00           H  
ATOM   2236 2HE  LYS A 137     -19.967  14.260  -9.545  1.00  0.00           H  
ATOM   2237 1HZ  LYS A 137     -18.467  15.381  -8.067  1.00  0.00           H  
ATOM   2238 2HZ  LYS A 137     -19.602  16.444  -8.619  1.00  0.00           H  
ATOM   2239 3HZ  LYS A 137     -19.703  15.852  -7.082  1.00  0.00           H  
ATOM   2240  N   ILE A 138     -27.033  14.047 -10.032  1.00  0.00           N  
ATOM   2241  CA  ILE A 138     -28.428  14.396  -9.792  1.00  0.00           C  
ATOM   2242  C   ILE A 138     -29.332  13.178  -9.926  1.00  0.00           C  
ATOM   2243  O   ILE A 138     -30.253  12.987  -9.133  1.00  0.00           O  
ATOM   2244  CB  ILE A 138     -28.895  15.492 -10.767  1.00  0.00           C  
ATOM   2245  CG1 ILE A 138     -28.116  16.788 -10.526  1.00  0.00           C  
ATOM   2246  CG2 ILE A 138     -30.390  15.731 -10.622  1.00  0.00           C  
ATOM   2247  CD1 ILE A 138     -28.299  17.361  -9.139  1.00  0.00           C  
ATOM   2248  H   ILE A 138     -26.510  14.451 -10.796  1.00  0.00           H  
ATOM   2249  HA  ILE A 138     -28.519  14.777  -8.776  1.00  0.00           H  
ATOM   2250  HB  ILE A 138     -28.683  15.183 -11.790  1.00  0.00           H  
ATOM   2251 1HG1 ILE A 138     -27.054  16.609 -10.684  1.00  0.00           H  
ATOM   2252 2HG1 ILE A 138     -28.431  17.542 -11.248  1.00  0.00           H  
ATOM   2253 1HG2 ILE A 138     -30.703  16.509 -11.318  1.00  0.00           H  
ATOM   2254 2HG2 ILE A 138     -30.928  14.809 -10.842  1.00  0.00           H  
ATOM   2255 3HG2 ILE A 138     -30.611  16.045  -9.602  1.00  0.00           H  
ATOM   2256 1HD1 ILE A 138     -27.717  18.278  -9.044  1.00  0.00           H  
ATOM   2257 2HD1 ILE A 138     -29.354  17.581  -8.972  1.00  0.00           H  
ATOM   2258 3HD1 ILE A 138     -27.957  16.638  -8.399  1.00  0.00           H  
ATOM   2259  N   ALA A 139     -29.015  12.377 -10.964  1.00  0.00           N  
ATOM   2260  CA  ALA A 139     -29.804  11.173 -11.202  1.00  0.00           C  
ATOM   2261  C   ALA A 139     -29.792  10.258  -9.985  1.00  0.00           C  
ATOM   2262  O   ALA A 139     -30.836   9.766  -9.557  1.00  0.00           O  
ATOM   2263  CB  ALA A 139     -29.284  10.433 -12.426  1.00  0.00           C  
ATOM   2264  H   ALA A 139     -28.238  12.626 -11.559  1.00  0.00           H  
ATOM   2265  HA  ALA A 139     -30.835  11.475 -11.384  1.00  0.00           H  
ATOM   2266 1HB  ALA A 139     -29.882   9.537 -12.591  1.00  0.00           H  
ATOM   2267 2HB  ALA A 139     -29.353  11.081 -13.300  1.00  0.00           H  
ATOM   2268 3HB  ALA A 139     -28.245  10.150 -12.265  1.00  0.00           H  
ATOM   2269  N   LYS A 140     -28.606  10.032  -9.431  1.00  0.00           N  
ATOM   2270  CA  LYS A 140     -28.457   9.175  -8.261  1.00  0.00           C  
ATOM   2271  C   LYS A 140     -29.302   9.678  -7.098  1.00  0.00           C  
ATOM   2272  O   LYS A 140     -29.934   8.892  -6.392  1.00  0.00           O  
ATOM   2273  CB  LYS A 140     -26.988   9.087  -7.845  1.00  0.00           C  
ATOM   2274  CG  LYS A 140     -26.109   8.291  -8.801  1.00  0.00           C  
ATOM   2275  CD  LYS A 140     -24.662   8.267  -8.332  1.00  0.00           C  
ATOM   2276  CE  LYS A 140     -23.780   7.484  -9.294  1.00  0.00           C  
ATOM   2277  NZ  LYS A 140     -22.355   7.485  -8.868  1.00  0.00           N  
ATOM   2278  H   LYS A 140     -27.786  10.467  -9.831  1.00  0.00           H  
ATOM   2279  HA  LYS A 140     -28.806   8.174  -8.519  1.00  0.00           H  
ATOM   2280 1HB  LYS A 140     -26.571  10.092  -7.766  1.00  0.00           H  
ATOM   2281 2HB  LYS A 140     -26.915   8.625  -6.861  1.00  0.00           H  
ATOM   2282 1HG  LYS A 140     -26.478   7.267  -8.867  1.00  0.00           H  
ATOM   2283 2HG  LYS A 140     -26.153   8.738  -9.793  1.00  0.00           H  
ATOM   2284 1HD  LYS A 140     -24.287   9.289  -8.257  1.00  0.00           H  
ATOM   2285 2HD  LYS A 140     -24.607   7.806  -7.346  1.00  0.00           H  
ATOM   2286 1HE  LYS A 140     -24.129   6.454  -9.350  1.00  0.00           H  
ATOM   2287 2HE  LYS A 140     -23.849   7.923 -10.289  1.00  0.00           H  
ATOM   2288 1HZ  LYS A 140     -21.804   6.957  -9.530  1.00  0.00           H  
ATOM   2289 2HZ  LYS A 140     -22.014   8.436  -8.830  1.00  0.00           H  
ATOM   2290 3HZ  LYS A 140     -22.276   7.063  -7.953  1.00  0.00           H  
ATOM   2291  N   LEU A 141     -29.323  10.980  -6.888  1.00  0.00           N  
ATOM   2292  CA  LEU A 141     -30.226  11.552  -5.886  1.00  0.00           C  
ATOM   2293  C   LEU A 141     -31.710  11.339  -6.225  1.00  0.00           C  
ATOM   2294  O   LEU A 141     -32.536  11.130  -5.336  1.00  0.00           O  
ATOM   2295  CB  LEU A 141     -29.948  13.054  -5.741  1.00  0.00           C  
ATOM   2296  CG  LEU A 141     -28.601  13.422  -5.105  1.00  0.00           C  
ATOM   2297  CD1 LEU A 141     -28.399  14.930  -5.181  1.00  0.00           C  
ATOM   2298  CD2 LEU A 141     -28.570  12.938  -3.663  1.00  0.00           C  
ATOM   2299  H   LEU A 141     -28.709  11.575  -7.425  1.00  0.00           H  
ATOM   2300  HA  LEU A 141     -30.034  11.066  -4.930  1.00  0.00           H  
ATOM   2301 1HB  LEU A 141     -29.984  13.511  -6.728  1.00  0.00           H  
ATOM   2302 2HB  LEU A 141     -30.735  13.495  -5.129  1.00  0.00           H  
ATOM   2303  HG  LEU A 141     -27.793  12.949  -5.664  1.00  0.00           H  
ATOM   2304 1HD1 LEU A 141     -27.442  15.191  -4.730  1.00  0.00           H  
ATOM   2305 2HD1 LEU A 141     -28.406  15.246  -6.225  1.00  0.00           H  
ATOM   2306 3HD1 LEU A 141     -29.203  15.432  -4.644  1.00  0.00           H  
ATOM   2307 1HD2 LEU A 141     -27.612  13.200  -3.212  1.00  0.00           H  
ATOM   2308 2HD2 LEU A 141     -29.377  13.412  -3.103  1.00  0.00           H  
ATOM   2309 3HD2 LEU A 141     -28.699  11.856  -3.640  1.00  0.00           H  
ATOM   2310  N   ASN A 142     -32.036  11.393  -7.518  1.00  0.00           N  
ATOM   2311  CA  ASN A 142     -33.428  11.452  -7.977  1.00  0.00           C  
ATOM   2312  C   ASN A 142     -34.070  10.066  -8.095  1.00  0.00           C  
ATOM   2313  O   ASN A 142     -33.447   9.122  -8.581  1.00  0.00           O  
ATOM   2314  CB  ASN A 142     -33.511  12.183  -9.305  1.00  0.00           C  
ATOM   2315  CG  ASN A 142     -34.928  12.414  -9.749  1.00  0.00           C  
ATOM   2316  OD1 ASN A 142     -35.879  12.062  -9.042  1.00  0.00           O  
ATOM   2317  ND2 ASN A 142     -35.088  12.999 -10.909  1.00  0.00           N  
ATOM   2318  H   ASN A 142     -31.301  11.395  -8.211  1.00  0.00           H  
ATOM   2319  HA  ASN A 142     -34.013  12.003  -7.239  1.00  0.00           H  
ATOM   2320 1HB  ASN A 142     -33.006  13.146  -9.222  1.00  0.00           H  
ATOM   2321 2HB  ASN A 142     -32.991  11.606 -10.071  1.00  0.00           H  
ATOM   2322 1HD2 ASN A 142     -36.010  13.179 -11.255  1.00  0.00           H  
ATOM   2323 2HD2 ASN A 142     -34.291  13.267 -11.448  1.00  0.00           H  
ATOM   2324  N   LYS A 143     -35.327   9.953  -7.644  1.00  0.00           N  
ATOM   2325  CA  LYS A 143     -36.035   8.676  -7.683  1.00  0.00           C  
ATOM   2326  C   LYS A 143     -37.228   8.692  -8.637  1.00  0.00           C  
ATOM   2327  O   LYS A 143     -37.897   7.676  -8.826  1.00  0.00           O  
ATOM   2328  CB  LYS A 143     -36.502   8.292  -6.278  1.00  0.00           C  
ATOM   2329  CG  LYS A 143     -35.379   8.143  -5.260  1.00  0.00           C  
ATOM   2330  CD  LYS A 143     -34.444   7.002  -5.632  1.00  0.00           C  
ATOM   2331  CE  LYS A 143     -33.376   6.791  -4.569  1.00  0.00           C  
ATOM   2332  NZ  LYS A 143     -32.430   5.703  -4.939  1.00  0.00           N  
ATOM   2333  H   LYS A 143     -35.791  10.768  -7.270  1.00  0.00           H  
ATOM   2334  HA  LYS A 143     -35.347   7.910  -8.043  1.00  0.00           H  
ATOM   2335 1HB  LYS A 143     -37.193   9.048  -5.905  1.00  0.00           H  
ATOM   2336 2HB  LYS A 143     -37.043   7.347  -6.320  1.00  0.00           H  
ATOM   2337 1HG  LYS A 143     -34.806   9.070  -5.212  1.00  0.00           H  
ATOM   2338 2HG  LYS A 143     -35.803   7.948  -4.276  1.00  0.00           H  
ATOM   2339 1HD  LYS A 143     -35.019   6.082  -5.745  1.00  0.00           H  
ATOM   2340 2HD  LYS A 143     -33.958   7.224  -6.582  1.00  0.00           H  
ATOM   2341 1HE  LYS A 143     -32.814   7.713  -4.430  1.00  0.00           H  
ATOM   2342 2HE  LYS A 143     -33.851   6.535  -3.622  1.00  0.00           H  
ATOM   2343 1HZ  LYS A 143     -31.739   5.595  -4.210  1.00  0.00           H  
ATOM   2344 2HZ  LYS A 143     -32.938   4.838  -5.052  1.00  0.00           H  
ATOM   2345 3HZ  LYS A 143     -31.969   5.938  -5.806  1.00  0.00           H  
ATOM   2346  N   ASP A 144     -37.495   9.846  -9.239  1.00  0.00           N  
ATOM   2347  CA  ASP A 144     -38.587   9.955 -10.201  1.00  0.00           C  
ATOM   2348  C   ASP A 144     -38.216   9.260 -11.501  1.00  0.00           C  
ATOM   2349  O   ASP A 144     -37.140   9.488 -12.054  1.00  0.00           O  
ATOM   2350  CB  ASP A 144     -38.927  11.422 -10.474  1.00  0.00           C  
ATOM   2351  CG  ASP A 144     -40.147  11.590 -11.369  1.00  0.00           C  
ATOM   2352  OD1 ASP A 144     -41.243  11.544 -10.863  1.00  0.00           O  
ATOM   2353  OD2 ASP A 144     -39.971  11.764 -12.552  1.00  0.00           O  
ATOM   2354  H   ASP A 144     -36.930  10.655  -9.023  1.00  0.00           H  
ATOM   2355  HA  ASP A 144     -39.466   9.465  -9.782  1.00  0.00           H  
ATOM   2356 1HB  ASP A 144     -39.114  11.934  -9.530  1.00  0.00           H  
ATOM   2357 2HB  ASP A 144     -38.076  11.911 -10.948  1.00  0.00           H  
ATOM   2358  N   GLN A 145     -39.110   8.408 -11.992  1.00  0.00           N  
ATOM   2359  CA  GLN A 145     -38.800   7.582 -13.141  1.00  0.00           C  
ATOM   2360  C   GLN A 145     -38.585   8.432 -14.382  1.00  0.00           C  
ATOM   2361  O   GLN A 145     -37.556   8.325 -15.049  1.00  0.00           O  
ATOM   2362  CB  GLN A 145     -39.919   6.566 -13.388  1.00  0.00           C  
ATOM   2363  CG  GLN A 145     -40.044   5.504 -12.309  1.00  0.00           C  
ATOM   2364  CD  GLN A 145     -38.825   4.603 -12.241  1.00  0.00           C  
ATOM   2365  OE1 GLN A 145     -38.392   4.043 -13.252  1.00  0.00           O  
ATOM   2366  NE2 GLN A 145     -38.265   4.458 -11.045  1.00  0.00           N  
ATOM   2367  H   GLN A 145     -40.017   8.340 -11.552  1.00  0.00           H  
ATOM   2368  HA  GLN A 145     -37.876   7.041 -12.939  1.00  0.00           H  
ATOM   2369 1HB  GLN A 145     -40.874   7.087 -13.459  1.00  0.00           H  
ATOM   2370 2HB  GLN A 145     -39.750   6.062 -14.339  1.00  0.00           H  
ATOM   2371 1HG  GLN A 145     -40.161   5.994 -11.343  1.00  0.00           H  
ATOM   2372 2HG  GLN A 145     -40.915   4.885 -12.522  1.00  0.00           H  
ATOM   2373 1HE2 GLN A 145     -37.458   3.875 -10.938  1.00  0.00           H  
ATOM   2374 2HE2 GLN A 145     -38.648   4.930 -10.252  1.00  0.00           H  
ATOM   2375  N   ASP A 146     -39.564   9.283 -14.693  1.00  0.00           N  
ATOM   2376  CA  ASP A 146     -39.514  10.078 -15.919  1.00  0.00           C  
ATOM   2377  C   ASP A 146     -38.508  11.228 -15.809  1.00  0.00           C  
ATOM   2378  O   ASP A 146     -38.020  11.737 -16.818  1.00  0.00           O  
ATOM   2379  CB  ASP A 146     -40.901  10.638 -16.246  1.00  0.00           C  
ATOM   2380  CG  ASP A 146     -41.455  11.530 -15.143  1.00  0.00           C  
ATOM   2381  OD1 ASP A 146     -41.553  11.073 -14.029  1.00  0.00           O  
ATOM   2382  OD2 ASP A 146     -41.774  12.661 -15.425  1.00  0.00           O  
ATOM   2383  H   ASP A 146     -40.352   9.377 -14.068  1.00  0.00           H  
ATOM   2384  HA  ASP A 146     -39.198   9.432 -16.738  1.00  0.00           H  
ATOM   2385 1HB  ASP A 146     -40.852  11.215 -17.169  1.00  0.00           H  
ATOM   2386 2HB  ASP A 146     -41.597   9.815 -16.410  1.00  0.00           H  
ATOM   2387  N   GLY A 147     -38.220  11.612 -14.580  1.00  0.00           N  
ATOM   2388  CA  GLY A 147     -37.257  12.661 -14.262  1.00  0.00           C  
ATOM   2389  C   GLY A 147     -35.864  12.298 -14.760  1.00  0.00           C  
ATOM   2390  O   GLY A 147     -35.145  13.143 -15.293  1.00  0.00           O  
ATOM   2391  H   GLY A 147     -38.684  11.164 -13.802  1.00  0.00           H  
ATOM   2392 1HA  GLY A 147     -37.578  13.598 -14.717  1.00  0.00           H  
ATOM   2393 2HA  GLY A 147     -37.234  12.818 -13.185  1.00  0.00           H  
ATOM   2394  N   ILE A 148     -35.532  11.006 -14.555  1.00  0.00           N  
ATOM   2395  CA  ILE A 148     -34.223  10.529 -14.986  1.00  0.00           C  
ATOM   2396  C   ILE A 148     -34.061  10.655 -16.496  1.00  0.00           C  
ATOM   2397  O   ILE A 148     -33.002  11.048 -16.985  1.00  0.00           O  
ATOM   2398  CB  ILE A 148     -34.008   9.063 -14.567  1.00  0.00           C  
ATOM   2399  CG1 ILE A 148     -33.896   8.955 -13.044  1.00  0.00           C  
ATOM   2400  CG2 ILE A 148     -32.766   8.495 -15.236  1.00  0.00           C  
ATOM   2401  CD1 ILE A 148     -33.957   7.536 -12.527  1.00  0.00           C  
ATOM   2402  H   ILE A 148     -36.197  10.392 -14.107  1.00  0.00           H  
ATOM   2403  HA  ILE A 148     -33.458  11.140 -14.509  1.00  0.00           H  
ATOM   2404  HB  ILE A 148     -34.872   8.469 -14.863  1.00  0.00           H  
ATOM   2405 1HG1 ILE A 148     -32.957   9.398 -12.715  1.00  0.00           H  
ATOM   2406 2HG1 ILE A 148     -34.704   9.521 -12.579  1.00  0.00           H  
ATOM   2407 1HG2 ILE A 148     -32.628   7.459 -14.928  1.00  0.00           H  
ATOM   2408 2HG2 ILE A 148     -32.884   8.540 -16.318  1.00  0.00           H  
ATOM   2409 3HG2 ILE A 148     -31.894   9.080 -14.942  1.00  0.00           H  
ATOM   2410 1HD1 ILE A 148     -33.872   7.540 -11.440  1.00  0.00           H  
ATOM   2411 2HD1 ILE A 148     -34.907   7.083 -12.814  1.00  0.00           H  
ATOM   2412 3HD1 ILE A 148     -33.136   6.959 -12.951  1.00  0.00           H  
ATOM   2413  N   VAL A 149     -35.161  10.302 -17.193  1.00  0.00           N  
ATOM   2414  CA  VAL A 149     -35.138  10.378 -18.648  1.00  0.00           C  
ATOM   2415  C   VAL A 149     -34.918  11.809 -19.122  1.00  0.00           C  
ATOM   2416  O   VAL A 149     -34.165  12.052 -20.065  1.00  0.00           O  
ATOM   2417  CB  VAL A 149     -36.460   9.844 -19.232  1.00  0.00           C  
ATOM   2418  CG1 VAL A 149     -36.524  10.105 -20.729  1.00  0.00           C  
ATOM   2419  CG2 VAL A 149     -36.593   8.358 -18.936  1.00  0.00           C  
ATOM   2420  H   VAL A 149     -35.982   9.991 -16.693  1.00  0.00           H  
ATOM   2421  HA  VAL A 149     -34.318   9.759 -19.014  1.00  0.00           H  
ATOM   2422  HB  VAL A 149     -37.291  10.382 -18.775  1.00  0.00           H  
ATOM   2423 1HG1 VAL A 149     -37.465   9.722 -21.125  1.00  0.00           H  
ATOM   2424 2HG1 VAL A 149     -36.463  11.177 -20.915  1.00  0.00           H  
ATOM   2425 3HG1 VAL A 149     -35.693   9.602 -21.222  1.00  0.00           H  
ATOM   2426 1HG2 VAL A 149     -37.530   7.988 -19.351  1.00  0.00           H  
ATOM   2427 2HG2 VAL A 149     -35.759   7.821 -19.388  1.00  0.00           H  
ATOM   2428 3HG2 VAL A 149     -36.586   8.199 -17.858  1.00  0.00           H  
ATOM   2429  N   GLU A 150     -35.612  12.727 -18.418  1.00  0.00           N  
ATOM   2430  CA  GLU A 150     -35.488  14.138 -18.770  1.00  0.00           C  
ATOM   2431  C   GLU A 150     -34.057  14.626 -18.591  1.00  0.00           C  
ATOM   2432  O   GLU A 150     -33.537  15.373 -19.420  1.00  0.00           O  
ATOM   2433  CB  GLU A 150     -36.437  14.986 -17.920  1.00  0.00           C  
ATOM   2434  CG  GLU A 150     -37.912  14.788 -18.237  1.00  0.00           C  
ATOM   2435  CD  GLU A 150     -38.278  15.241 -19.624  1.00  0.00           C  
ATOM   2436  OE1 GLU A 150     -37.756  16.238 -20.060  1.00  0.00           O  
ATOM   2437  OE2 GLU A 150     -39.081  14.588 -20.247  1.00  0.00           O  
ATOM   2438  H   GLU A 150     -36.205  12.421 -17.660  1.00  0.00           H  
ATOM   2439  HA  GLU A 150     -35.759  14.258 -19.820  1.00  0.00           H  
ATOM   2440 1HB  GLU A 150     -36.287  14.752 -16.866  1.00  0.00           H  
ATOM   2441 2HB  GLU A 150     -36.203  16.042 -18.058  1.00  0.00           H  
ATOM   2442 1HG  GLU A 150     -38.157  13.731 -18.137  1.00  0.00           H  
ATOM   2443 2HG  GLU A 150     -38.506  15.341 -17.511  1.00  0.00           H  
ATOM   2444  N   LEU A 151     -33.460  14.166 -17.472  1.00  0.00           N  
ATOM   2445  CA  LEU A 151     -32.086  14.559 -17.183  1.00  0.00           C  
ATOM   2446  C   LEU A 151     -31.134  14.070 -18.266  1.00  0.00           C  
ATOM   2447  O   LEU A 151     -30.227  14.791 -18.681  1.00  0.00           O  
ATOM   2448  CB  LEU A 151     -31.651  14.004 -15.821  1.00  0.00           C  
ATOM   2449  CG  LEU A 151     -32.334  14.630 -14.599  1.00  0.00           C  
ATOM   2450  CD1 LEU A 151     -31.941  13.858 -13.346  1.00  0.00           C  
ATOM   2451  CD2 LEU A 151     -31.933  16.093 -14.487  1.00  0.00           C  
ATOM   2452  H   LEU A 151     -33.976  13.556 -16.854  1.00  0.00           H  
ATOM   2453  HA  LEU A 151     -32.038  15.647 -17.150  1.00  0.00           H  
ATOM   2454 1HB  LEU A 151     -31.854  12.934 -15.802  1.00  0.00           H  
ATOM   2455 2HB  LEU A 151     -30.577  14.151 -15.713  1.00  0.00           H  
ATOM   2456  HG  LEU A 151     -33.416  14.557 -14.709  1.00  0.00           H  
ATOM   2457 1HD1 LEU A 151     -32.426  14.303 -12.477  1.00  0.00           H  
ATOM   2458 2HD1 LEU A 151     -32.257  12.819 -13.445  1.00  0.00           H  
ATOM   2459 3HD1 LEU A 151     -30.860  13.898 -13.218  1.00  0.00           H  
ATOM   2460 1HD2 LEU A 151     -32.418  16.538 -13.618  1.00  0.00           H  
ATOM   2461 2HD2 LEU A 151     -30.851  16.166 -14.375  1.00  0.00           H  
ATOM   2462 3HD2 LEU A 151     -32.241  16.625 -15.387  1.00  0.00           H  
ATOM   2463  N   ALA A 152     -31.391  12.816 -18.692  1.00  0.00           N  
ATOM   2464  CA  ALA A 152     -30.551  12.229 -19.729  1.00  0.00           C  
ATOM   2465  C   ALA A 152     -30.643  13.021 -21.027  1.00  0.00           C  
ATOM   2466  O   ALA A 152     -29.637  13.247 -21.700  1.00  0.00           O  
ATOM   2467  CB  ALA A 152     -30.941  10.777 -19.967  1.00  0.00           C  
ATOM   2468  H   ALA A 152     -32.162  12.307 -18.284  1.00  0.00           H  
ATOM   2469  HA  ALA A 152     -29.517  12.265 -19.388  1.00  0.00           H  
ATOM   2470 1HB  ALA A 152     -30.305  10.353 -20.744  1.00  0.00           H  
ATOM   2471 2HB  ALA A 152     -30.814  10.211 -19.045  1.00  0.00           H  
ATOM   2472 3HB  ALA A 152     -31.982  10.727 -20.283  1.00  0.00           H  
ATOM   2473  N   ARG A 153     -31.894  13.423 -21.332  1.00  0.00           N  
ATOM   2474  CA  ARG A 153     -32.120  14.192 -22.550  1.00  0.00           C  
ATOM   2475  C   ARG A 153     -31.371  15.518 -22.509  1.00  0.00           C  
ATOM   2476  O   ARG A 153     -30.787  15.943 -23.506  1.00  0.00           O  
ATOM   2477  CB  ARG A 153     -33.605  14.458 -22.748  1.00  0.00           C  
ATOM   2478  CG  ARG A 153     -33.954  15.222 -24.015  1.00  0.00           C  
ATOM   2479  CD  ARG A 153     -35.418  15.442 -24.137  1.00  0.00           C  
ATOM   2480  NE  ARG A 153     -35.934  16.273 -23.061  1.00  0.00           N  
ATOM   2481  CZ  ARG A 153     -35.845  17.617 -23.022  1.00  0.00           C  
ATOM   2482  NH1 ARG A 153     -35.261  18.266 -24.005  1.00  0.00           N  
ATOM   2483  NH2 ARG A 153     -36.347  18.283 -21.997  1.00  0.00           N  
ATOM   2484  H   ARG A 153     -32.653  13.183 -20.710  1.00  0.00           H  
ATOM   2485  HA  ARG A 153     -31.754  13.613 -23.398  1.00  0.00           H  
ATOM   2486 1HB  ARG A 153     -34.143  13.511 -22.775  1.00  0.00           H  
ATOM   2487 2HB  ARG A 153     -33.989  15.028 -21.902  1.00  0.00           H  
ATOM   2488 1HG  ARG A 153     -33.461  16.194 -24.001  1.00  0.00           H  
ATOM   2489 2HG  ARG A 153     -33.619  14.657 -24.885  1.00  0.00           H  
ATOM   2490 1HD  ARG A 153     -35.634  15.938 -25.083  1.00  0.00           H  
ATOM   2491 2HD  ARG A 153     -35.934  14.483 -24.105  1.00  0.00           H  
ATOM   2492  HE  ARG A 153     -36.391  15.809 -22.287  1.00  0.00           H  
ATOM   2493 1HH1 ARG A 153     -34.877  17.757 -24.789  1.00  0.00           H  
ATOM   2494 2HH1 ARG A 153     -35.194  19.273 -23.976  1.00  0.00           H  
ATOM   2495 1HH2 ARG A 153     -36.797  17.784 -21.241  1.00  0.00           H  
ATOM   2496 2HH2 ARG A 153     -36.281  19.289 -21.968  1.00  0.00           H  
ATOM   2497  N   GLU A 154     -31.423  16.137 -21.313  1.00  0.00           N  
ATOM   2498  CA  GLU A 154     -30.744  17.416 -21.141  1.00  0.00           C  
ATOM   2499  C   GLU A 154     -29.243  17.275 -21.351  1.00  0.00           C  
ATOM   2500  O   GLU A 154     -28.611  18.126 -21.978  1.00  0.00           O  
ATOM   2501  CB  GLU A 154     -31.022  17.984 -19.747  1.00  0.00           C  
ATOM   2502  CG  GLU A 154     -32.454  18.456 -19.534  1.00  0.00           C  
ATOM   2503  CD  GLU A 154     -32.710  18.934 -18.132  1.00  0.00           C  
ATOM   2504  OE1 GLU A 154     -31.836  18.798 -17.310  1.00  0.00           O  
ATOM   2505  OE2 GLU A 154     -33.781  19.435 -17.883  1.00  0.00           O  
ATOM   2506  H   GLU A 154     -31.933  15.703 -20.557  1.00  0.00           H  
ATOM   2507  HA  GLU A 154     -31.127  18.114 -21.885  1.00  0.00           H  
ATOM   2508 1HB  GLU A 154     -30.805  17.226 -18.995  1.00  0.00           H  
ATOM   2509 2HB  GLU A 154     -30.360  18.830 -19.560  1.00  0.00           H  
ATOM   2510 1HG  GLU A 154     -32.663  19.271 -20.227  1.00  0.00           H  
ATOM   2511 2HG  GLU A 154     -33.133  17.637 -19.764  1.00  0.00           H  
ATOM   2512  N   ALA A 155     -28.717  16.164 -20.796  1.00  0.00           N  
ATOM   2513  CA  ALA A 155     -27.287  15.909 -20.927  1.00  0.00           C  
ATOM   2514  C   ALA A 155     -26.888  15.745 -22.387  1.00  0.00           C  
ATOM   2515  O   ALA A 155     -25.852  16.251 -22.818  1.00  0.00           O  
ATOM   2516  CB  ALA A 155     -26.894  14.673 -20.130  1.00  0.00           C  
ATOM   2517  H   ALA A 155     -29.324  15.527 -20.300  1.00  0.00           H  
ATOM   2518  HA  ALA A 155     -26.751  16.771 -20.529  1.00  0.00           H  
ATOM   2519 1HB  ALA A 155     -25.824  14.496 -20.238  1.00  0.00           H  
ATOM   2520 2HB  ALA A 155     -27.132  14.829 -19.077  1.00  0.00           H  
ATOM   2521 3HB  ALA A 155     -27.444  13.810 -20.502  1.00  0.00           H  
ATOM   2522  N   VAL A 156     -27.762  15.016 -23.112  1.00  0.00           N  
ATOM   2523  CA  VAL A 156     -27.497  14.784 -24.527  1.00  0.00           C  
ATOM   2524  C   VAL A 156     -27.468  16.095 -25.303  1.00  0.00           C  
ATOM   2525  O   VAL A 156     -26.620  16.295 -26.172  1.00  0.00           O  
ATOM   2526  CB  VAL A 156     -28.573  13.859 -25.127  1.00  0.00           C  
ATOM   2527  CG1 VAL A 156     -28.420  13.775 -26.639  1.00  0.00           C  
ATOM   2528  CG2 VAL A 156     -28.477  12.477 -24.498  1.00  0.00           C  
ATOM   2529  H   VAL A 156     -28.585  14.643 -22.661  1.00  0.00           H  
ATOM   2530  HA  VAL A 156     -26.525  14.299 -24.623  1.00  0.00           H  
ATOM   2531  HB  VAL A 156     -29.557  14.283 -24.927  1.00  0.00           H  
ATOM   2532 1HG1 VAL A 156     -29.188  13.117 -27.046  1.00  0.00           H  
ATOM   2533 2HG1 VAL A 156     -28.528  14.770 -27.071  1.00  0.00           H  
ATOM   2534 3HG1 VAL A 156     -27.435  13.377 -26.883  1.00  0.00           H  
ATOM   2535 1HG2 VAL A 156     -29.241  11.829 -24.926  1.00  0.00           H  
ATOM   2536 2HG2 VAL A 156     -27.491  12.056 -24.694  1.00  0.00           H  
ATOM   2537 3HG2 VAL A 156     -28.631  12.556 -23.422  1.00  0.00           H  
ATOM   2538  N   ASP A 157     -28.434  16.963 -24.941  1.00  0.00           N  
ATOM   2539  CA  ASP A 157     -28.516  18.258 -25.607  1.00  0.00           C  
ATOM   2540  C   ASP A 157     -27.255  19.080 -25.371  1.00  0.00           C  
ATOM   2541  O   ASP A 157     -26.746  19.731 -26.284  1.00  0.00           O  
ATOM   2542  CB  ASP A 157     -29.740  19.036 -25.118  1.00  0.00           C  
ATOM   2543  CG  ASP A 157     -31.053  18.457 -25.627  1.00  0.00           C  
ATOM   2544  OD1 ASP A 157     -31.018  17.680 -26.552  1.00  0.00           O  
ATOM   2545  OD2 ASP A 157     -32.078  18.797 -25.086  1.00  0.00           O  
ATOM   2546  H   ASP A 157     -29.084  16.701 -24.213  1.00  0.00           H  
ATOM   2547  HA  ASP A 157     -28.617  18.089 -26.680  1.00  0.00           H  
ATOM   2548 1HB  ASP A 157     -29.758  19.038 -24.028  1.00  0.00           H  
ATOM   2549 2HB  ASP A 157     -29.666  20.074 -25.446  1.00  0.00           H  
ATOM   2550  N   LEU A 158     -26.789  19.011 -24.108  1.00  0.00           N  
ATOM   2551  CA  LEU A 158     -25.586  19.752 -23.749  1.00  0.00           C  
ATOM   2552  C   LEU A 158     -24.383  19.268 -24.549  1.00  0.00           C  
ATOM   2553  O   LEU A 158     -23.568  20.068 -25.008  1.00  0.00           O  
ATOM   2554  CB  LEU A 158     -25.302  19.608 -22.249  1.00  0.00           C  
ATOM   2555  CG  LEU A 158     -26.294  20.311 -21.313  1.00  0.00           C  
ATOM   2556  CD1 LEU A 158     -25.991  19.929 -19.871  1.00  0.00           C  
ATOM   2557  CD2 LEU A 158     -26.199  21.817 -21.511  1.00  0.00           C  
ATOM   2558  H   LEU A 158     -27.283  18.445 -23.432  1.00  0.00           H  
ATOM   2559  HA  LEU A 158     -25.748  20.805 -23.976  1.00  0.00           H  
ATOM   2560 1HB  LEU A 158     -25.301  18.549 -21.995  1.00  0.00           H  
ATOM   2561 2HB  LEU A 158     -24.310  20.011 -22.042  1.00  0.00           H  
ATOM   2562  HG  LEU A 158     -27.307  19.978 -21.541  1.00  0.00           H  
ATOM   2563 1HD1 LEU A 158     -26.696  20.428 -19.206  1.00  0.00           H  
ATOM   2564 2HD1 LEU A 158     -26.085  18.849 -19.753  1.00  0.00           H  
ATOM   2565 3HD1 LEU A 158     -24.976  20.235 -19.619  1.00  0.00           H  
ATOM   2566 1HD2 LEU A 158     -26.905  22.316 -20.847  1.00  0.00           H  
ATOM   2567 2HD2 LEU A 158     -25.187  22.151 -21.283  1.00  0.00           H  
ATOM   2568 3HD2 LEU A 158     -26.438  22.063 -22.546  1.00  0.00           H  
ATOM   2569  N   SER A 159     -24.323  17.928 -24.685  1.00  0.00           N  
ATOM   2570  CA  SER A 159     -23.219  17.335 -25.431  1.00  0.00           C  
ATOM   2571  C   SER A 159     -23.228  17.793 -26.883  1.00  0.00           C  
ATOM   2572  O   SER A 159     -22.180  18.090 -27.457  1.00  0.00           O  
ATOM   2573  CB  SER A 159     -23.299  15.822 -25.368  1.00  0.00           C  
ATOM   2574  OG  SER A 159     -22.243  15.234 -26.078  1.00  0.00           O  
ATOM   2575  H   SER A 159     -25.045  17.358 -24.268  1.00  0.00           H  
ATOM   2576  HA  SER A 159     -22.281  17.657 -24.976  1.00  0.00           H  
ATOM   2577 1HB  SER A 159     -23.266  15.499 -24.328  1.00  0.00           H  
ATOM   2578 2HB  SER A 159     -24.249  15.491 -25.783  1.00  0.00           H  
ATOM   2579  HG  SER A 159     -22.167  14.337 -25.743  1.00  0.00           H  
ATOM   2580  N   LYS A 160     -24.458  17.832 -27.435  1.00  0.00           N  
ATOM   2581  CA  LYS A 160     -24.605  18.257 -28.822  1.00  0.00           C  
ATOM   2582  C   LYS A 160     -24.135  19.692 -29.013  1.00  0.00           C  
ATOM   2583  O   LYS A 160     -23.474  20.014 -30.000  1.00  0.00           O  
ATOM   2584  CB  LYS A 160     -26.059  18.115 -29.275  1.00  0.00           C  
ATOM   2585  CG  LYS A 160     -26.304  18.487 -30.731  1.00  0.00           C  
ATOM   2586  CD  LYS A 160     -27.752  18.242 -31.128  1.00  0.00           C  
ATOM   2587  CE  LYS A 160     -27.976  18.522 -32.607  1.00  0.00           C  
ATOM   2588  NZ  LYS A 160     -27.763  19.956 -32.941  1.00  0.00           N  
ATOM   2589  H   LYS A 160     -25.256  17.567 -26.876  1.00  0.00           H  
ATOM   2590  HA  LYS A 160     -23.982  17.616 -29.448  1.00  0.00           H  
ATOM   2591 1HB  LYS A 160     -26.386  17.085 -29.133  1.00  0.00           H  
ATOM   2592 2HB  LYS A 160     -26.696  18.748 -28.657  1.00  0.00           H  
ATOM   2593 1HG  LYS A 160     -26.067  19.540 -30.883  1.00  0.00           H  
ATOM   2594 2HG  LYS A 160     -25.655  17.891 -31.372  1.00  0.00           H  
ATOM   2595 1HD  LYS A 160     -28.017  17.205 -30.919  1.00  0.00           H  
ATOM   2596 2HD  LYS A 160     -28.404  18.890 -30.543  1.00  0.00           H  
ATOM   2597 1HE  LYS A 160     -27.290  17.918 -33.199  1.00  0.00           H  
ATOM   2598 2HE  LYS A 160     -28.995  18.246 -32.879  1.00  0.00           H  
ATOM   2599 1HZ  LYS A 160     -27.922  20.100 -33.928  1.00  0.00           H  
ATOM   2600 2HZ  LYS A 160     -28.408  20.525 -32.410  1.00  0.00           H  
ATOM   2601 3HZ  LYS A 160     -26.815  20.219 -32.711  1.00  0.00           H  
ATOM   2602  N   HIS A 161     -24.512  20.525 -28.019  1.00  0.00           N  
ATOM   2603  CA  HIS A 161     -24.124  21.929 -28.080  1.00  0.00           C  
ATOM   2604  C   HIS A 161     -22.609  22.084 -28.056  1.00  0.00           C  
ATOM   2605  O   HIS A 161     -22.048  22.900 -28.786  1.00  0.00           O  
ATOM   2606  CB  HIS A 161     -24.742  22.711 -26.916  1.00  0.00           C  
ATOM   2607  CG  HIS A 161     -26.222  22.902 -27.038  1.00  0.00           C  
ATOM   2608  ND1 HIS A 161     -26.824  23.313 -28.208  1.00  0.00           N  
ATOM   2609  CD2 HIS A 161     -27.219  22.740 -26.137  1.00  0.00           C  
ATOM   2610  CE1 HIS A 161     -28.131  23.394 -28.021  1.00  0.00           C  
ATOM   2611  NE2 HIS A 161     -28.395  23.053 -26.774  1.00  0.00           N  
ATOM   2612  H   HIS A 161     -25.057  20.159 -27.251  1.00  0.00           H  
ATOM   2613  HA  HIS A 161     -24.486  22.366 -29.010  1.00  0.00           H  
ATOM   2614 1HB  HIS A 161     -24.541  22.189 -25.979  1.00  0.00           H  
ATOM   2615 2HB  HIS A 161     -24.275  23.693 -26.850  1.00  0.00           H  
ATOM   2616  HD1 HIS A 161     -26.372  23.449 -29.090  1.00  0.00           H  
ATOM   2617  HD2 HIS A 161     -27.229  22.432 -25.091  1.00  0.00           H  
ATOM   2618  HE1 HIS A 161     -28.789  23.703 -28.833  1.00  0.00           H  
ATOM   2619  N   ALA A 162     -21.992  21.261 -27.183  1.00  0.00           N  
ATOM   2620  CA  ALA A 162     -20.540  21.308 -27.063  1.00  0.00           C  
ATOM   2621  C   ALA A 162     -19.866  20.930 -28.377  1.00  0.00           C  
ATOM   2622  O   ALA A 162     -18.882  21.551 -28.782  1.00  0.00           O  
ATOM   2623  CB  ALA A 162     -20.071  20.389 -25.944  1.00  0.00           C  
ATOM   2624  H   ALA A 162     -22.548  20.626 -26.628  1.00  0.00           H  
ATOM   2625  HA  ALA A 162     -20.253  22.332 -26.823  1.00  0.00           H  
ATOM   2626 1HB  ALA A 162     -18.985  20.436 -25.867  1.00  0.00           H  
ATOM   2627 2HB  ALA A 162     -20.516  20.708 -25.002  1.00  0.00           H  
ATOM   2628 3HB  ALA A 162     -20.375  19.367 -26.162  1.00  0.00           H  
ATOM   2629  N   ILE A 163     -20.447  19.889 -29.007  1.00  0.00           N  
ATOM   2630  CA  ILE A 163     -19.899  19.427 -30.276  1.00  0.00           C  
ATOM   2631  C   ILE A 163     -19.978  20.516 -31.339  1.00  0.00           C  
ATOM   2632  O   ILE A 163     -19.042  20.708 -32.115  1.00  0.00           O  
ATOM   2633  CB  ILE A 163     -20.640  18.171 -30.769  1.00  0.00           C  
ATOM   2634  CG1 ILE A 163     -20.348  16.983 -29.849  1.00  0.00           C  
ATOM   2635  CG2 ILE A 163     -20.244  17.849 -32.202  1.00  0.00           C  
ATOM   2636  CD1 ILE A 163     -21.239  15.787 -30.095  1.00  0.00           C  
ATOM   2637  H   ILE A 163     -21.253  19.447 -28.587  1.00  0.00           H  
ATOM   2638  HA  ILE A 163     -18.850  19.172 -30.127  1.00  0.00           H  
ATOM   2639  HB  ILE A 163     -21.715  18.343 -30.729  1.00  0.00           H  
ATOM   2640 1HG1 ILE A 163     -19.312  16.669 -29.978  1.00  0.00           H  
ATOM   2641 2HG1 ILE A 163     -20.469  17.289 -28.810  1.00  0.00           H  
ATOM   2642 1HG2 ILE A 163     -20.776  16.958 -32.535  1.00  0.00           H  
ATOM   2643 2HG2 ILE A 163     -20.501  18.687 -32.848  1.00  0.00           H  
ATOM   2644 3HG2 ILE A 163     -19.170  17.669 -32.251  1.00  0.00           H  
ATOM   2645 1HD1 ILE A 163     -20.972  14.986 -29.405  1.00  0.00           H  
ATOM   2646 2HD1 ILE A 163     -22.280  16.070 -29.936  1.00  0.00           H  
ATOM   2647 3HD1 ILE A 163     -21.109  15.440 -31.119  1.00  0.00           H  
ATOM   2648  N   ASP A 164     -21.137  21.205 -31.326  1.00  0.00           N  
ATOM   2649  CA  ASP A 164     -21.340  22.276 -32.294  1.00  0.00           C  
ATOM   2650  C   ASP A 164     -20.253  23.338 -32.176  1.00  0.00           C  
ATOM   2651  O   ASP A 164     -19.722  23.809 -33.181  1.00  0.00           O  
ATOM   2652  CB  ASP A 164     -22.715  22.921 -32.099  1.00  0.00           C  
ATOM   2653  CG  ASP A 164     -23.860  22.022 -32.545  1.00  0.00           C  
ATOM   2654  OD1 ASP A 164     -23.605  21.072 -33.246  1.00  0.00           O  
ATOM   2655  OD2 ASP A 164     -24.979  22.294 -32.180  1.00  0.00           O  
ATOM   2656  H   ASP A 164     -21.844  20.965 -30.646  1.00  0.00           H  
ATOM   2657  HA  ASP A 164     -21.295  21.851 -33.296  1.00  0.00           H  
ATOM   2658 1HB  ASP A 164     -22.855  23.168 -31.046  1.00  0.00           H  
ATOM   2659 2HB  ASP A 164     -22.763  23.853 -32.663  1.00  0.00           H  
ATOM   2660  N   LYS A 165     -19.912  23.723 -30.951  1.00  0.00           N  
ATOM   2661  CA  LYS A 165     -18.828  24.689 -30.739  1.00  0.00           C  
ATOM   2662  C   LYS A 165     -17.431  24.127 -31.048  1.00  0.00           C  
ATOM   2663  O   LYS A 165     -16.599  24.803 -31.653  1.00  0.00           O  
ATOM   2664  CB  LYS A 165     -18.866  25.200 -29.298  1.00  0.00           C  
ATOM   2665  CG  LYS A 165     -20.049  26.106 -28.983  1.00  0.00           C  
ATOM   2666  CD  LYS A 165     -20.028  26.558 -27.530  1.00  0.00           C  
ATOM   2667  CE  LYS A 165     -21.214  27.456 -27.212  1.00  0.00           C  
ATOM   2668  NZ  LYS A 165     -21.228  27.875 -25.784  1.00  0.00           N  
ATOM   2669  H   LYS A 165     -20.409  23.342 -30.159  1.00  0.00           H  
ATOM   2670  HA  LYS A 165     -18.980  25.534 -31.412  1.00  0.00           H  
ATOM   2671 1HB  LYS A 165     -18.902  24.353 -28.612  1.00  0.00           H  
ATOM   2672 2HB  LYS A 165     -17.953  25.756 -29.084  1.00  0.00           H  
ATOM   2673 1HG  LYS A 165     -20.017  26.985 -29.628  1.00  0.00           H  
ATOM   2674 2HG  LYS A 165     -20.978  25.571 -29.174  1.00  0.00           H  
ATOM   2675 1HD  LYS A 165     -20.058  25.685 -26.877  1.00  0.00           H  
ATOM   2676 2HD  LYS A 165     -19.107  27.106 -27.333  1.00  0.00           H  
ATOM   2677 1HE  LYS A 165     -21.175  28.346 -27.838  1.00  0.00           H  
ATOM   2678 2HE  LYS A 165     -22.141  26.926 -27.430  1.00  0.00           H  
ATOM   2679 1HZ  LYS A 165     -22.028  28.467 -25.614  1.00  0.00           H  
ATOM   2680 2HZ  LYS A 165     -21.283  27.057 -25.193  1.00  0.00           H  
ATOM   2681 3HZ  LYS A 165     -20.381  28.385 -25.574  1.00  0.00           H  
ATOM   2682  N   ASN A 166     -17.174  22.887 -30.631  1.00  0.00           N  
ATOM   2683  CA  ASN A 166     -15.817  22.322 -30.640  1.00  0.00           C  
ATOM   2684  C   ASN A 166     -15.439  21.747 -32.004  1.00  0.00           C  
ATOM   2685  O   ASN A 166     -16.231  21.047 -32.635  1.00  0.00           O  
ATOM   2686  CB  ASN A 166     -15.680  21.258 -29.566  1.00  0.00           C  
ATOM   2687  CG  ASN A 166     -15.764  21.825 -28.176  1.00  0.00           C  
ATOM   2688  OD1 ASN A 166     -15.415  22.989 -27.945  1.00  0.00           O  
ATOM   2689  ND2 ASN A 166     -16.219  21.026 -27.245  1.00  0.00           N  
ATOM   2690  H   ASN A 166     -17.935  22.313 -30.296  1.00  0.00           H  
ATOM   2691  HA  ASN A 166     -15.107  23.123 -30.428  1.00  0.00           H  
ATOM   2692 1HB  ASN A 166     -16.467  20.512 -29.689  1.00  0.00           H  
ATOM   2693 2HB  ASN A 166     -14.724  20.747 -29.680  1.00  0.00           H  
ATOM   2694 1HD2 ASN A 166     -16.296  21.350 -26.302  1.00  0.00           H  
ATOM   2695 2HD2 ASN A 166     -16.489  20.092 -27.477  1.00  0.00           H  
ATOM   2696  N   LYS A 167     -14.222  22.045 -32.459  1.00  0.00           N  
ATOM   2697  CA  LYS A 167     -13.775  21.608 -33.781  1.00  0.00           C  
ATOM   2698  C   LYS A 167     -12.602  20.630 -33.728  1.00  0.00           C  
ATOM   2699  O   LYS A 167     -12.107  20.183 -34.763  1.00  0.00           O  
ATOM   2700  CB  LYS A 167     -13.394  22.821 -34.630  1.00  0.00           C  
ATOM   2701  CG  LYS A 167     -12.174  23.583 -34.127  1.00  0.00           C  
ATOM   2702  CD  LYS A 167     -11.882  24.795 -34.998  1.00  0.00           C  
ATOM   2703  CE  LYS A 167     -10.655  25.548 -34.506  1.00  0.00           C  
ATOM   2704  NZ  LYS A 167     -10.371  26.752 -35.334  1.00  0.00           N  
ATOM   2705  H   LYS A 167     -13.597  22.585 -31.877  1.00  0.00           H  
ATOM   2706  HA  LYS A 167     -14.599  21.086 -34.269  1.00  0.00           H  
ATOM   2707 1HB  LYS A 167     -13.190  22.501 -35.652  1.00  0.00           H  
ATOM   2708 2HB  LYS A 167     -14.232  23.518 -34.666  1.00  0.00           H  
ATOM   2709 1HG  LYS A 167     -12.350  23.915 -33.103  1.00  0.00           H  
ATOM   2710 2HG  LYS A 167     -11.307  22.924 -34.133  1.00  0.00           H  
ATOM   2711 1HD  LYS A 167     -11.712  24.472 -36.026  1.00  0.00           H  
ATOM   2712 2HD  LYS A 167     -12.739  25.468 -34.985  1.00  0.00           H  
ATOM   2713 1HE  LYS A 167     -10.810  25.861 -33.474  1.00  0.00           H  
ATOM   2714 2HE  LYS A 167      -9.787  24.890 -34.536  1.00  0.00           H  
ATOM   2715 1HZ  LYS A 167      -9.552  27.222 -34.976  1.00  0.00           H  
ATOM   2716 2HZ  LYS A 167     -10.207  26.471 -36.291  1.00  0.00           H  
ATOM   2717 3HZ  LYS A 167     -11.161  27.380 -35.299  1.00  0.00           H  
ATOM   2718  N   ASN A 168     -12.150  20.291 -32.527  1.00  0.00           N  
ATOM   2719  CA  ASN A 168     -11.082  19.304 -32.375  1.00  0.00           C  
ATOM   2720  C   ASN A 168     -11.613  17.907 -32.672  1.00  0.00           C  
ATOM   2721  O   ASN A 168     -12.649  17.501 -32.146  1.00  0.00           O  
ATOM   2722  CB  ASN A 168     -10.479  19.366 -30.983  1.00  0.00           C  
ATOM   2723  CG  ASN A 168      -9.276  18.476 -30.835  1.00  0.00           C  
ATOM   2724  OD1 ASN A 168      -9.404  17.283 -30.535  1.00  0.00           O  
ATOM   2725  ND2 ASN A 168      -8.110  19.032 -31.039  1.00  0.00           N  
ATOM   2726  H   ASN A 168     -12.553  20.726 -31.709  1.00  0.00           H  
ATOM   2727  HA  ASN A 168     -10.300  19.524 -33.103  1.00  0.00           H  
ATOM   2728 1HB  ASN A 168     -10.187  20.393 -30.759  1.00  0.00           H  
ATOM   2729 2HB  ASN A 168     -11.228  19.070 -30.248  1.00  0.00           H  
ATOM   2730 1HD2 ASN A 168      -7.274  18.488 -30.955  1.00  0.00           H  
ATOM   2731 2HD2 ASN A 168      -8.053  20.001 -31.280  1.00  0.00           H  
ATOM   2732  N   GLN A 169     -10.899  17.175 -33.518  1.00  0.00           N  
ATOM   2733  CA  GLN A 169     -11.379  15.886 -34.005  1.00  0.00           C  
ATOM   2734  C   GLN A 169     -11.571  14.885 -32.867  1.00  0.00           C  
ATOM   2735  O   GLN A 169     -12.633  14.276 -32.735  1.00  0.00           O  
ATOM   2736  CB  GLN A 169     -10.408  15.314 -35.041  1.00  0.00           C  
ATOM   2737  CG  GLN A 169     -10.356  16.095 -36.343  1.00  0.00           C  
ATOM   2738  CD  GLN A 169     -11.665  16.032 -37.109  1.00  0.00           C  
ATOM   2739  OE1 GLN A 169     -12.202  14.949 -37.357  1.00  0.00           O  
ATOM   2740  NE2 GLN A 169     -12.185  17.194 -37.487  1.00  0.00           N  
ATOM   2741  H   GLN A 169     -10.003  17.520 -33.832  1.00  0.00           H  
ATOM   2742  HA  GLN A 169     -12.348  16.035 -34.481  1.00  0.00           H  
ATOM   2743 1HB  GLN A 169      -9.402  15.290 -34.623  1.00  0.00           H  
ATOM   2744 2HB  GLN A 169     -10.689  14.287 -35.276  1.00  0.00           H  
ATOM   2745 1HG  GLN A 169     -10.142  17.140 -36.120  1.00  0.00           H  
ATOM   2746 2HG  GLN A 169      -9.571  15.679 -36.974  1.00  0.00           H  
ATOM   2747 1HE2 GLN A 169     -13.047  17.215 -37.995  1.00  0.00           H  
ATOM   2748 2HE2 GLN A 169     -11.716  18.048 -37.264  1.00  0.00           H  
ATOM   2749  N   ASP A 170     -10.539  14.716 -32.044  1.00  0.00           N  
ATOM   2750  CA  ASP A 170     -10.541  13.666 -31.026  1.00  0.00           C  
ATOM   2751  C   ASP A 170     -11.360  14.063 -29.794  1.00  0.00           C  
ATOM   2752  O   ASP A 170     -11.898  13.206 -29.092  1.00  0.00           O  
ATOM   2753  CB  ASP A 170      -9.107  13.337 -30.604  1.00  0.00           C  
ATOM   2754  CG  ASP A 170      -8.301  12.673 -31.712  1.00  0.00           C  
ATOM   2755  OD1 ASP A 170      -8.897  12.190 -32.646  1.00  0.00           O  
ATOM   2756  OD2 ASP A 170      -7.097  12.654 -31.614  1.00  0.00           O  
ATOM   2757  H   ASP A 170      -9.739  15.327 -32.127  1.00  0.00           H  
ATOM   2758  HA  ASP A 170     -10.993  12.771 -31.453  1.00  0.00           H  
ATOM   2759 1HB  ASP A 170      -8.597  14.251 -30.302  1.00  0.00           H  
ATOM   2760 2HB  ASP A 170      -9.125  12.672 -29.740  1.00  0.00           H  
ATOM   2761  N   ASN A 171     -11.439  15.362 -29.554  1.00  0.00           N  
ATOM   2762  CA  ASN A 171     -12.170  15.916 -28.421  1.00  0.00           C  
ATOM   2763  C   ASN A 171     -13.659  15.613 -28.526  1.00  0.00           C  
ATOM   2764  O   ASN A 171     -14.305  15.275 -27.534  1.00  0.00           O  
ATOM   2765  CB  ASN A 171     -11.935  17.411 -28.313  1.00  0.00           C  
ATOM   2766  CG  ASN A 171     -12.549  18.004 -27.075  1.00  0.00           C  
ATOM   2767  OD1 ASN A 171     -12.184  17.640 -25.951  1.00  0.00           O  
ATOM   2768  ND2 ASN A 171     -13.474  18.911 -27.258  1.00  0.00           N  
ATOM   2769  H   ASN A 171     -10.975  16.007 -30.178  1.00  0.00           H  
ATOM   2770  HA  ASN A 171     -11.807  15.440 -27.509  1.00  0.00           H  
ATOM   2771 1HB  ASN A 171     -10.863  17.612 -28.305  1.00  0.00           H  
ATOM   2772 2HB  ASN A 171     -12.355  17.910 -29.186  1.00  0.00           H  
ATOM   2773 1HD2 ASN A 171     -13.917  19.340 -26.471  1.00  0.00           H  
ATOM   2774 2HD2 ASN A 171     -13.738  19.175 -28.185  1.00  0.00           H  
ATOM   2775  N   ILE A 172     -14.157  15.755 -29.771  1.00  0.00           N  
ATOM   2776  CA  ILE A 172     -15.572  15.494 -30.008  1.00  0.00           C  
ATOM   2777  C   ILE A 172     -15.925  14.046 -29.696  1.00  0.00           C  
ATOM   2778  O   ILE A 172     -16.967  13.764 -29.104  1.00  0.00           O  
ATOM   2779  CB  ILE A 172     -15.954  15.814 -31.465  1.00  0.00           C  
ATOM   2780  CG1 ILE A 172     -15.863  17.320 -31.723  1.00  0.00           C  
ATOM   2781  CG2 ILE A 172     -17.352  15.300 -31.774  1.00  0.00           C  
ATOM   2782  CD1 ILE A 172     -15.954  17.696 -33.184  1.00  0.00           C  
ATOM   2783  H   ILE A 172     -13.540  16.039 -30.518  1.00  0.00           H  
ATOM   2784  HA  ILE A 172     -16.157  16.137 -29.350  1.00  0.00           H  
ATOM   2785  HB  ILE A 172     -15.244  15.336 -32.140  1.00  0.00           H  
ATOM   2786 1HG1 ILE A 172     -16.665  17.829 -31.190  1.00  0.00           H  
ATOM   2787 2HG1 ILE A 172     -14.919  17.700 -31.332  1.00  0.00           H  
ATOM   2788 1HG2 ILE A 172     -17.605  15.535 -32.808  1.00  0.00           H  
ATOM   2789 2HG2 ILE A 172     -17.383  14.221 -31.629  1.00  0.00           H  
ATOM   2790 3HG2 ILE A 172     -18.070  15.777 -31.107  1.00  0.00           H  
ATOM   2791 1HD1 ILE A 172     -15.882  18.779 -33.287  1.00  0.00           H  
ATOM   2792 2HD1 ILE A 172     -15.137  17.225 -33.733  1.00  0.00           H  
ATOM   2793 3HD1 ILE A 172     -16.906  17.357 -33.589  1.00  0.00           H  
ATOM   2794  N   VAL A 173     -15.004  13.157 -30.124  1.00  0.00           N  
ATOM   2795  CA  VAL A 173     -15.221  11.735 -29.886  1.00  0.00           C  
ATOM   2796  C   VAL A 173     -15.280  11.429 -28.395  1.00  0.00           C  
ATOM   2797  O   VAL A 173     -16.113  10.641 -27.946  1.00  0.00           O  
ATOM   2798  CB  VAL A 173     -14.095  10.907 -30.532  1.00  0.00           C  
ATOM   2799  CG1 VAL A 173     -14.203   9.446 -30.119  1.00  0.00           C  
ATOM   2800  CG2 VAL A 173     -14.153  11.045 -32.046  1.00  0.00           C  
ATOM   2801  H   VAL A 173     -14.181  13.494 -30.602  1.00  0.00           H  
ATOM   2802  HA  VAL A 173     -16.171  11.449 -30.339  1.00  0.00           H  
ATOM   2803  HB  VAL A 173     -13.134  11.272 -30.170  1.00  0.00           H  
ATOM   2804 1HG1 VAL A 173     -13.399   8.876 -30.585  1.00  0.00           H  
ATOM   2805 2HG1 VAL A 173     -14.122   9.368 -29.035  1.00  0.00           H  
ATOM   2806 3HG1 VAL A 173     -15.164   9.047 -30.443  1.00  0.00           H  
ATOM   2807 1HG2 VAL A 173     -13.354  10.458 -32.496  1.00  0.00           H  
ATOM   2808 2HG2 VAL A 173     -15.117  10.685 -32.407  1.00  0.00           H  
ATOM   2809 3HG2 VAL A 173     -14.032  12.093 -32.320  1.00  0.00           H  
ATOM   2810  N   LYS A 174     -14.358  12.091 -27.666  1.00  0.00           N  
ATOM   2811  CA  LYS A 174     -14.307  11.886 -26.224  1.00  0.00           C  
ATOM   2812  C   LYS A 174     -15.605  12.329 -25.559  1.00  0.00           C  
ATOM   2813  O   LYS A 174     -16.112  11.659 -24.660  1.00  0.00           O  
ATOM   2814  CB  LYS A 174     -13.122  12.639 -25.618  1.00  0.00           C  
ATOM   2815  CG  LYS A 174     -11.760  12.052 -25.965  1.00  0.00           C  
ATOM   2816  CD  LYS A 174     -10.634  12.865 -25.345  1.00  0.00           C  
ATOM   2817  CE  LYS A 174      -9.272  12.286 -25.701  1.00  0.00           C  
ATOM   2818  NZ  LYS A 174      -8.158  13.094 -25.133  1.00  0.00           N  
ATOM   2819  H   LYS A 174     -13.719  12.717 -28.134  1.00  0.00           H  
ATOM   2820  HA  LYS A 174     -14.180  10.821 -26.030  1.00  0.00           H  
ATOM   2821 1HB  LYS A 174     -13.136  13.675 -25.959  1.00  0.00           H  
ATOM   2822 2HB  LYS A 174     -13.215  12.650 -24.532  1.00  0.00           H  
ATOM   2823 1HG  LYS A 174     -11.702  11.026 -25.597  1.00  0.00           H  
ATOM   2824 2HG  LYS A 174     -11.635  12.038 -27.047  1.00  0.00           H  
ATOM   2825 1HD  LYS A 174     -10.687  13.894 -25.704  1.00  0.00           H  
ATOM   2826 2HD  LYS A 174     -10.743  12.871 -24.261  1.00  0.00           H  
ATOM   2827 1HE  LYS A 174      -9.198  11.269 -25.319  1.00  0.00           H  
ATOM   2828 2HE  LYS A 174      -9.163  12.252 -26.785  1.00  0.00           H  
ATOM   2829 1HZ  LYS A 174      -7.275  12.679 -25.391  1.00  0.00           H  
ATOM   2830 2HZ  LYS A 174      -8.206  14.036 -25.496  1.00  0.00           H  
ATOM   2831 3HZ  LYS A 174      -8.238  13.117 -24.127  1.00  0.00           H  
ATOM   2832  N   ILE A 175     -16.101  13.483 -26.051  1.00  0.00           N  
ATOM   2833  CA  ILE A 175     -17.342  14.017 -25.501  1.00  0.00           C  
ATOM   2834  C   ILE A 175     -18.503  13.059 -25.728  1.00  0.00           C  
ATOM   2835  O   ILE A 175     -19.335  12.856 -24.844  1.00  0.00           O  
ATOM   2836  CB  ILE A 175     -17.675  15.385 -26.124  1.00  0.00           C  
ATOM   2837  CG1 ILE A 175     -16.655  16.437 -25.680  1.00  0.00           C  
ATOM   2838  CG2 ILE A 175     -19.085  15.812 -25.746  1.00  0.00           C  
ATOM   2839  CD1 ILE A 175     -16.741  17.735 -26.450  1.00  0.00           C  
ATOM   2840  H   ILE A 175     -15.604  13.957 -26.792  1.00  0.00           H  
ATOM   2841  HA  ILE A 175     -17.215  14.149 -24.427  1.00  0.00           H  
ATOM   2842  HB  ILE A 175     -17.605  15.317 -27.209  1.00  0.00           H  
ATOM   2843 1HG1 ILE A 175     -16.798  16.658 -24.623  1.00  0.00           H  
ATOM   2844 2HG1 ILE A 175     -15.647  16.039 -25.796  1.00  0.00           H  
ATOM   2845 1HG2 ILE A 175     -19.304  16.781 -26.194  1.00  0.00           H  
ATOM   2846 2HG2 ILE A 175     -19.798  15.075 -26.111  1.00  0.00           H  
ATOM   2847 3HG2 ILE A 175     -19.163  15.888 -24.661  1.00  0.00           H  
ATOM   2848 1HD1 ILE A 175     -15.988  18.429 -26.079  1.00  0.00           H  
ATOM   2849 2HD1 ILE A 175     -16.566  17.541 -27.509  1.00  0.00           H  
ATOM   2850 3HD1 ILE A 175     -17.731  18.170 -26.320  1.00  0.00           H  
ATOM   2851  N   THR A 176     -18.508  12.490 -26.952  1.00  0.00           N  
ATOM   2852  CA  THR A 176     -19.568  11.551 -27.297  1.00  0.00           C  
ATOM   2853  C   THR A 176     -19.538  10.328 -26.389  1.00  0.00           C  
ATOM   2854  O   THR A 176     -20.580   9.843 -25.950  1.00  0.00           O  
ATOM   2855  CB  THR A 176     -19.456  11.106 -28.767  1.00  0.00           C  
ATOM   2856  OG1 THR A 176     -19.594  12.246 -29.626  1.00  0.00           O  
ATOM   2857  CG2 THR A 176     -20.539  10.091 -29.101  1.00  0.00           C  
ATOM   2858  H   THR A 176     -17.777  12.726 -27.607  1.00  0.00           H  
ATOM   2859  HA  THR A 176     -20.529  12.047 -27.161  1.00  0.00           H  
ATOM   2860  HB  THR A 176     -18.479  10.656 -28.938  1.00  0.00           H  
ATOM   2861  HG1 THR A 176     -18.899  12.879 -29.430  1.00  0.00           H  
ATOM   2862 1HG2 THR A 176     -20.444   9.788 -30.144  1.00  0.00           H  
ATOM   2863 2HG2 THR A 176     -20.430   9.218 -28.458  1.00  0.00           H  
ATOM   2864 3HG2 THR A 176     -21.519  10.539 -28.941  1.00  0.00           H  
ATOM   2865  N   GLU A 177     -18.295   9.867 -26.138  1.00  0.00           N  
ATOM   2866  CA  GLU A 177     -18.127   8.700 -25.279  1.00  0.00           C  
ATOM   2867  C   GLU A 177     -18.645   8.971 -23.873  1.00  0.00           C  
ATOM   2868  O   GLU A 177     -19.291   8.118 -23.264  1.00  0.00           O  
ATOM   2869  CB  GLU A 177     -16.654   8.290 -25.220  1.00  0.00           C  
ATOM   2870  CG  GLU A 177     -16.383   7.037 -24.399  1.00  0.00           C  
ATOM   2871  CD  GLU A 177     -14.939   6.621 -24.425  1.00  0.00           C  
ATOM   2872  OE1 GLU A 177     -14.164   7.274 -25.082  1.00  0.00           O  
ATOM   2873  OE2 GLU A 177     -14.610   5.649 -23.787  1.00  0.00           O  
ATOM   2874  H   GLU A 177     -17.503  10.340 -26.549  1.00  0.00           H  
ATOM   2875  HA  GLU A 177     -18.703   7.876 -25.700  1.00  0.00           H  
ATOM   2876 1HB  GLU A 177     -16.284   8.114 -26.230  1.00  0.00           H  
ATOM   2877 2HB  GLU A 177     -16.067   9.103 -24.793  1.00  0.00           H  
ATOM   2878 1HG  GLU A 177     -16.678   7.221 -23.366  1.00  0.00           H  
ATOM   2879 2HG  GLU A 177     -16.998   6.224 -24.783  1.00  0.00           H  
ATOM   2880  N   LYS A 178     -18.328  10.195 -23.402  1.00  0.00           N  
ATOM   2881  CA  LYS A 178     -18.767  10.581 -22.067  1.00  0.00           C  
ATOM   2882  C   LYS A 178     -20.287  10.598 -21.969  1.00  0.00           C  
ATOM   2883  O   LYS A 178     -20.859  10.154 -20.973  1.00  0.00           O  
ATOM   2884  CB  LYS A 178     -18.202  11.953 -21.694  1.00  0.00           C  
ATOM   2885  CG  LYS A 178     -18.556  12.417 -20.287  1.00  0.00           C  
ATOM   2886  CD  LYS A 178     -17.894  13.748 -19.962  1.00  0.00           C  
ATOM   2887  CE  LYS A 178     -18.265  14.225 -18.565  1.00  0.00           C  
ATOM   2888  NZ  LYS A 178     -17.624  15.526 -18.233  1.00  0.00           N  
ATOM   2889  H   LYS A 178     -17.791  10.822 -23.984  1.00  0.00           H  
ATOM   2890  HA  LYS A 178     -18.395   9.845 -21.353  1.00  0.00           H  
ATOM   2891 1HB  LYS A 178     -17.115  11.933 -21.776  1.00  0.00           H  
ATOM   2892 2HB  LYS A 178     -18.570  12.701 -22.396  1.00  0.00           H  
ATOM   2893 1HG  LYS A 178     -19.637  12.529 -20.202  1.00  0.00           H  
ATOM   2894 2HG  LYS A 178     -18.227  11.671 -19.564  1.00  0.00           H  
ATOM   2895 1HD  LYS A 178     -16.810  13.640 -20.024  1.00  0.00           H  
ATOM   2896 2HD  LYS A 178     -18.209  14.498 -20.687  1.00  0.00           H  
ATOM   2897 1HE  LYS A 178     -19.346  14.338 -18.495  1.00  0.00           H  
ATOM   2898 2HE  LYS A 178     -17.951  13.483 -17.832  1.00  0.00           H  
ATOM   2899 1HZ  LYS A 178     -17.895  15.807 -17.301  1.00  0.00           H  
ATOM   2900 2HZ  LYS A 178     -16.619  15.428 -18.277  1.00  0.00           H  
ATOM   2901 3HZ  LYS A 178     -17.923  16.228 -18.895  1.00  0.00           H  
ATOM   2902  N   THR A 179     -20.896  11.129 -23.049  1.00  0.00           N  
ATOM   2903  CA  THR A 179     -22.351  11.202 -23.083  1.00  0.00           C  
ATOM   2904  C   THR A 179     -22.974   9.813 -23.029  1.00  0.00           C  
ATOM   2905  O   THR A 179     -23.969   9.595 -22.336  1.00  0.00           O  
ATOM   2906  CB  THR A 179     -22.840  11.939 -24.344  1.00  0.00           C  
ATOM   2907  OG1 THR A 179     -22.341  13.283 -24.339  1.00  0.00           O  
ATOM   2908  CG2 THR A 179     -24.360  11.967 -24.391  1.00  0.00           C  
ATOM   2909  H   THR A 179     -20.332  11.467 -23.815  1.00  0.00           H  
ATOM   2910  HA  THR A 179     -22.691  11.757 -22.208  1.00  0.00           H  
ATOM   2911  HB  THR A 179     -22.464  11.430 -25.231  1.00  0.00           H  
ATOM   2912  HG1 THR A 179     -21.435  13.286 -24.020  1.00  0.00           H  
ATOM   2913 1HG2 THR A 179     -24.687  12.491 -25.289  1.00  0.00           H  
ATOM   2914 2HG2 THR A 179     -24.742  10.946 -24.407  1.00  0.00           H  
ATOM   2915 3HG2 THR A 179     -24.741  12.483 -23.511  1.00  0.00           H  
ATOM   2916  N   LEU A 180     -22.337   8.901 -23.790  1.00  0.00           N  
ATOM   2917  CA  LEU A 180     -22.832   7.530 -23.826  1.00  0.00           C  
ATOM   2918  C   LEU A 180     -22.766   6.885 -22.447  1.00  0.00           C  
ATOM   2919  O   LEU A 180     -23.689   6.181 -22.036  1.00  0.00           O  
ATOM   2920  CB  LEU A 180     -22.019   6.699 -24.826  1.00  0.00           C  
ATOM   2921  CG  LEU A 180     -22.218   7.055 -26.305  1.00  0.00           C  
ATOM   2922  CD1 LEU A 180     -21.218   6.281 -27.153  1.00  0.00           C  
ATOM   2923  CD2 LEU A 180     -23.648   6.735 -26.716  1.00  0.00           C  
ATOM   2924  H   LEU A 180     -21.527   9.185 -24.323  1.00  0.00           H  
ATOM   2925  HA  LEU A 180     -23.873   7.546 -24.148  1.00  0.00           H  
ATOM   2926 1HB  LEU A 180     -20.961   6.817 -24.596  1.00  0.00           H  
ATOM   2927 2HB  LEU A 180     -22.281   5.648 -24.700  1.00  0.00           H  
ATOM   2928  HG  LEU A 180     -22.027   8.118 -26.452  1.00  0.00           H  
ATOM   2929 1HD1 LEU A 180     -21.360   6.534 -28.204  1.00  0.00           H  
ATOM   2930 2HD1 LEU A 180     -20.204   6.543 -26.851  1.00  0.00           H  
ATOM   2931 3HD1 LEU A 180     -21.374   5.212 -27.014  1.00  0.00           H  
ATOM   2932 1HD2 LEU A 180     -23.789   6.989 -27.767  1.00  0.00           H  
ATOM   2933 2HD2 LEU A 180     -23.839   5.672 -26.570  1.00  0.00           H  
ATOM   2934 3HD2 LEU A 180     -24.340   7.315 -26.106  1.00  0.00           H  
ATOM   2935  N   GLU A 181     -21.635   7.165 -21.769  1.00  0.00           N  
ATOM   2936  CA  GLU A 181     -21.447   6.608 -20.434  1.00  0.00           C  
ATOM   2937  C   GLU A 181     -22.517   7.110 -19.473  1.00  0.00           C  
ATOM   2938  O   GLU A 181     -23.041   6.348 -18.661  1.00  0.00           O  
ATOM   2939  CB  GLU A 181     -20.058   6.965 -19.899  1.00  0.00           C  
ATOM   2940  CG  GLU A 181     -18.911   6.256 -20.604  1.00  0.00           C  
ATOM   2941  CD  GLU A 181     -17.561   6.689 -20.106  1.00  0.00           C  
ATOM   2942  OE1 GLU A 181     -17.505   7.599 -19.314  1.00  0.00           O  
ATOM   2943  OE2 GLU A 181     -16.584   6.109 -20.518  1.00  0.00           O  
ATOM   2944  H   GLU A 181     -20.937   7.755 -22.198  1.00  0.00           H  
ATOM   2945  HA  GLU A 181     -21.529   5.523 -20.497  1.00  0.00           H  
ATOM   2946 1HB  GLU A 181     -19.897   8.039 -19.993  1.00  0.00           H  
ATOM   2947 2HB  GLU A 181     -20.003   6.717 -18.838  1.00  0.00           H  
ATOM   2948 1HG  GLU A 181     -19.014   5.181 -20.453  1.00  0.00           H  
ATOM   2949 2HG  GLU A 181     -18.979   6.453 -21.673  1.00  0.00           H  
ATOM   2950  N   LEU A 182     -22.803   8.420 -19.613  1.00  0.00           N  
ATOM   2951  CA  LEU A 182     -23.813   9.025 -18.753  1.00  0.00           C  
ATOM   2952  C   LEU A 182     -25.178   8.385 -18.970  1.00  0.00           C  
ATOM   2953  O   LEU A 182     -25.914   8.131 -18.017  1.00  0.00           O  
ATOM   2954  CB  LEU A 182     -23.901  10.534 -19.018  1.00  0.00           C  
ATOM   2955  CG  LEU A 182     -22.689  11.360 -18.569  1.00  0.00           C  
ATOM   2956  CD1 LEU A 182     -22.840  12.793 -19.060  1.00  0.00           C  
ATOM   2957  CD2 LEU A 182     -22.574  11.311 -17.053  1.00  0.00           C  
ATOM   2958  H   LEU A 182     -22.312   8.959 -20.312  1.00  0.00           H  
ATOM   2959  HA  LEU A 182     -23.522   8.869 -17.715  1.00  0.00           H  
ATOM   2960 1HB  LEU A 182     -24.031  10.691 -20.088  1.00  0.00           H  
ATOM   2961 2HB  LEU A 182     -24.778  10.927 -18.505  1.00  0.00           H  
ATOM   2962  HG  LEU A 182     -21.783  10.949 -19.015  1.00  0.00           H  
ATOM   2963 1HD1 LEU A 182     -21.979  13.380 -18.741  1.00  0.00           H  
ATOM   2964 2HD1 LEU A 182     -22.900  12.800 -20.149  1.00  0.00           H  
ATOM   2965 3HD1 LEU A 182     -23.749  13.226 -18.644  1.00  0.00           H  
ATOM   2966 1HD2 LEU A 182     -21.712  11.897 -16.733  1.00  0.00           H  
ATOM   2967 2HD2 LEU A 182     -23.479  11.723 -16.606  1.00  0.00           H  
ATOM   2968 3HD2 LEU A 182     -22.449  10.277 -16.730  1.00  0.00           H  
ATOM   2969  N   LEU A 183     -25.466   8.144 -20.265  1.00  0.00           N  
ATOM   2970  CA  LEU A 183     -26.743   7.532 -20.611  1.00  0.00           C  
ATOM   2971  C   LEU A 183     -26.869   6.141 -20.002  1.00  0.00           C  
ATOM   2972  O   LEU A 183     -27.929   5.766 -19.499  1.00  0.00           O  
ATOM   2973  CB  LEU A 183     -26.895   7.446 -22.135  1.00  0.00           C  
ATOM   2974  CG  LEU A 183     -28.249   6.933 -22.641  1.00  0.00           C  
ATOM   2975  CD1 LEU A 183     -28.295   5.416 -22.521  1.00  0.00           C  
ATOM   2976  CD2 LEU A 183     -29.369   7.579 -21.839  1.00  0.00           C  
ATOM   2977  H   LEU A 183     -24.790   8.393 -20.974  1.00  0.00           H  
ATOM   2978  HA  LEU A 183     -27.544   8.155 -20.214  1.00  0.00           H  
ATOM   2979 1HB  LEU A 183     -26.738   8.438 -22.556  1.00  0.00           H  
ATOM   2980 2HB  LEU A 183     -26.122   6.782 -22.524  1.00  0.00           H  
ATOM   2981  HG  LEU A 183     -28.364   7.187 -23.695  1.00  0.00           H  
ATOM   2982 1HD1 LEU A 183     -29.257   5.051 -22.880  1.00  0.00           H  
ATOM   2983 2HD1 LEU A 183     -27.495   4.979 -23.119  1.00  0.00           H  
ATOM   2984 3HD1 LEU A 183     -28.166   5.130 -21.477  1.00  0.00           H  
ATOM   2985 1HD2 LEU A 183     -30.331   7.215 -22.199  1.00  0.00           H  
ATOM   2986 2HD2 LEU A 183     -29.256   7.324 -20.785  1.00  0.00           H  
ATOM   2987 3HD2 LEU A 183     -29.323   8.662 -21.957  1.00  0.00           H  
ATOM   2988  N   GLU A 184     -25.738   5.409 -20.077  1.00  0.00           N  
ATOM   2989  CA  GLU A 184     -25.726   4.058 -19.531  1.00  0.00           C  
ATOM   2990  C   GLU A 184     -25.987   4.069 -18.029  1.00  0.00           C  
ATOM   2991  O   GLU A 184     -26.723   3.229 -17.512  1.00  0.00           O  
ATOM   2992  CB  GLU A 184     -24.386   3.379 -19.821  1.00  0.00           C  
ATOM   2993  CG  GLU A 184     -24.297   1.935 -19.346  1.00  0.00           C  
ATOM   2994  CD  GLU A 184     -22.996   1.277 -19.715  1.00  0.00           C  
ATOM   2995  OE1 GLU A 184     -22.187   1.915 -20.344  1.00  0.00           O  
ATOM   2996  OE2 GLU A 184     -22.812   0.135 -19.366  1.00  0.00           O  
ATOM   2997  H   GLU A 184     -24.920   5.811 -20.512  1.00  0.00           H  
ATOM   2998  HA  GLU A 184     -26.520   3.484 -20.009  1.00  0.00           H  
ATOM   2999 1HB  GLU A 184     -24.197   3.390 -20.895  1.00  0.00           H  
ATOM   3000 2HB  GLU A 184     -23.582   3.938 -19.342  1.00  0.00           H  
ATOM   3001 1HG  GLU A 184     -24.408   1.913 -18.262  1.00  0.00           H  
ATOM   3002 2HG  GLU A 184     -25.121   1.370 -19.780  1.00  0.00           H  
ATOM   3003  N   LYS A 185     -25.347   5.059 -17.374  1.00  0.00           N  
ATOM   3004  CA  LYS A 185     -25.514   5.182 -15.930  1.00  0.00           C  
ATOM   3005  C   LYS A 185     -26.968   5.456 -15.565  1.00  0.00           C  
ATOM   3006  O   LYS A 185     -27.492   4.897 -14.602  1.00  0.00           O  
ATOM   3007  CB  LYS A 185     -24.615   6.290 -15.380  1.00  0.00           C  
ATOM   3008  CG  LYS A 185     -23.129   5.960 -15.395  1.00  0.00           C  
ATOM   3009  CD  LYS A 185     -22.300   7.115 -14.853  1.00  0.00           C  
ATOM   3010  CE  LYS A 185     -20.814   6.792 -14.879  1.00  0.00           C  
ATOM   3011  NZ  LYS A 185     -19.988   7.928 -14.388  1.00  0.00           N  
ATOM   3012  H   LYS A 185     -24.763   5.698 -17.895  1.00  0.00           H  
ATOM   3013  HA  LYS A 185     -25.227   4.238 -15.467  1.00  0.00           H  
ATOM   3014 1HB  LYS A 185     -24.762   7.200 -15.962  1.00  0.00           H  
ATOM   3015 2HB  LYS A 185     -24.898   6.511 -14.350  1.00  0.00           H  
ATOM   3016 1HG  LYS A 185     -22.946   5.075 -14.784  1.00  0.00           H  
ATOM   3017 2HG  LYS A 185     -22.814   5.746 -16.416  1.00  0.00           H  
ATOM   3018 1HD  LYS A 185     -22.480   8.006 -15.456  1.00  0.00           H  
ATOM   3019 2HD  LYS A 185     -22.598   7.327 -13.826  1.00  0.00           H  
ATOM   3020 1HE  LYS A 185     -20.620   5.921 -14.254  1.00  0.00           H  
ATOM   3021 2HE  LYS A 185     -20.511   6.554 -15.899  1.00  0.00           H  
ATOM   3022 1HZ  LYS A 185     -19.011   7.674 -14.421  1.00  0.00           H  
ATOM   3023 2HZ  LYS A 185     -20.146   8.737 -14.973  1.00  0.00           H  
ATOM   3024 3HZ  LYS A 185     -20.246   8.146 -13.436  1.00  0.00           H  
ATOM   3025  N   ILE A 186     -27.577   6.340 -16.383  1.00  0.00           N  
ATOM   3026  CA  ILE A 186     -28.972   6.690 -16.143  1.00  0.00           C  
ATOM   3027  C   ILE A 186     -29.876   5.471 -16.276  1.00  0.00           C  
ATOM   3028  O   ILE A 186     -30.797   5.280 -15.483  1.00  0.00           O  
ATOM   3029  CB  ILE A 186     -29.439   7.786 -17.118  1.00  0.00           C  
ATOM   3030  CG1 ILE A 186     -28.661   9.082 -16.877  1.00  0.00           C  
ATOM   3031  CG2 ILE A 186     -30.934   8.024 -16.973  1.00  0.00           C  
ATOM   3032  CD1 ILE A 186     -28.842   9.655 -15.490  1.00  0.00           C  
ATOM   3033  H   ILE A 186     -27.054   6.744 -17.148  1.00  0.00           H  
ATOM   3034  HA  ILE A 186     -29.062   7.071 -15.127  1.00  0.00           H  
ATOM   3035  HB  ILE A 186     -29.228   7.476 -18.141  1.00  0.00           H  
ATOM   3036 1HG1 ILE A 186     -27.598   8.902 -17.036  1.00  0.00           H  
ATOM   3037 2HG1 ILE A 186     -28.976   9.835 -17.600  1.00  0.00           H  
ATOM   3038 1HG2 ILE A 186     -31.248   8.802 -17.669  1.00  0.00           H  
ATOM   3039 2HG2 ILE A 186     -31.472   7.103 -17.193  1.00  0.00           H  
ATOM   3040 3HG2 ILE A 186     -31.155   8.339 -15.953  1.00  0.00           H  
ATOM   3041 1HD1 ILE A 186     -28.261  10.572 -15.396  1.00  0.00           H  
ATOM   3042 2HD1 ILE A 186     -29.897   9.875 -15.323  1.00  0.00           H  
ATOM   3043 3HD1 ILE A 186     -28.501   8.932 -14.751  1.00  0.00           H  
ATOM   3044  N   ALA A 187     -29.560   4.670 -17.315  1.00  0.00           N  
ATOM   3045  CA  ALA A 187     -30.348   3.467 -17.552  1.00  0.00           C  
ATOM   3046  C   ALA A 187     -30.337   2.551 -16.335  1.00  0.00           C  
ATOM   3047  O   ALA A 187     -31.380   2.059 -15.906  1.00  0.00           O  
ATOM   3048  CB  ALA A 187     -29.829   2.726 -18.776  1.00  0.00           C  
ATOM   3049  H   ALA A 187     -28.782   4.919 -17.909  1.00  0.00           H  
ATOM   3050  HA  ALA A 187     -31.380   3.768 -17.734  1.00  0.00           H  
ATOM   3051 1HB  ALA A 187     -30.427   1.830 -18.940  1.00  0.00           H  
ATOM   3052 2HB  ALA A 187     -29.898   3.374 -19.650  1.00  0.00           H  
ATOM   3053 3HB  ALA A 187     -28.790   2.443 -18.616  1.00  0.00           H  
ATOM   3054  N   LYS A 188     -29.150   2.326 -15.781  1.00  0.00           N  
ATOM   3055  CA  LYS A 188     -29.000   1.469 -14.611  1.00  0.00           C  
ATOM   3056  C   LYS A 188     -29.845   1.972 -13.448  1.00  0.00           C  
ATOM   3057  O   LYS A 188     -30.477   1.186 -12.741  1.00  0.00           O  
ATOM   3058  CB  LYS A 188     -27.531   1.381 -14.195  1.00  0.00           C  
ATOM   3059  CG  LYS A 188     -26.653   0.585 -15.151  1.00  0.00           C  
ATOM   3060  CD  LYS A 188     -25.206   0.561 -14.683  1.00  0.00           C  
ATOM   3061  CE  LYS A 188     -24.324  -0.222 -15.645  1.00  0.00           C  
ATOM   3062  NZ  LYS A 188     -22.898  -0.221 -15.219  1.00  0.00           N  
ATOM   3063  H   LYS A 188     -28.330   2.760 -16.181  1.00  0.00           H  
ATOM   3064  HA  LYS A 188     -29.350   0.468 -14.869  1.00  0.00           H  
ATOM   3065 1HB  LYS A 188     -27.115   2.386 -14.117  1.00  0.00           H  
ATOM   3066 2HB  LYS A 188     -27.459   0.919 -13.211  1.00  0.00           H  
ATOM   3067 1HG  LYS A 188     -27.022  -0.440 -15.217  1.00  0.00           H  
ATOM   3068 2HG  LYS A 188     -26.697   1.032 -16.144  1.00  0.00           H  
ATOM   3069 1HD  LYS A 188     -24.830   1.582 -14.609  1.00  0.00           H  
ATOM   3070 2HD  LYS A 188     -25.150   0.100 -13.697  1.00  0.00           H  
ATOM   3071 1HE  LYS A 188     -24.673  -1.252 -15.701  1.00  0.00           H  
ATOM   3072 2HE  LYS A 188     -24.393   0.216 -16.640  1.00  0.00           H  
ATOM   3073 1HZ  LYS A 188     -22.348  -0.749 -15.882  1.00  0.00           H  
ATOM   3074 2HZ  LYS A 188     -22.558   0.730 -15.181  1.00  0.00           H  
ATOM   3075 3HZ  LYS A 188     -22.819  -0.643 -14.305  1.00  0.00           H  
ATOM   3076  N   LEU A 189     -29.866   3.274 -13.238  1.00  0.00           N  
ATOM   3077  CA  LEU A 189     -30.769   3.846 -12.236  1.00  0.00           C  
ATOM   3078  C   LEU A 189     -32.253   3.633 -12.574  1.00  0.00           C  
ATOM   3079  O   LEU A 189     -33.078   3.425 -11.685  1.00  0.00           O  
ATOM   3080  CB  LEU A 189     -30.491   5.348 -12.091  1.00  0.00           C  
ATOM   3081  CG  LEU A 189     -29.144   5.717 -11.456  1.00  0.00           C  
ATOM   3082  CD1 LEU A 189     -28.941   7.224 -11.532  1.00  0.00           C  
ATOM   3083  CD2 LEU A 189     -29.112   5.233 -10.014  1.00  0.00           C  
ATOM   3084  H   LEU A 189     -29.252   3.869 -13.775  1.00  0.00           H  
ATOM   3085  HA  LEU A 189     -30.577   3.360 -11.280  1.00  0.00           H  
ATOM   3086 1HB  LEU A 189     -30.527   5.805 -13.078  1.00  0.00           H  
ATOM   3087 2HB  LEU A 189     -31.277   5.790 -11.479  1.00  0.00           H  
ATOM   3088  HG  LEU A 189     -28.336   5.243 -12.015  1.00  0.00           H  
ATOM   3089 1HD1 LEU A 189     -27.984   7.486 -11.082  1.00  0.00           H  
ATOM   3090 2HD1 LEU A 189     -28.949   7.540 -12.576  1.00  0.00           H  
ATOM   3091 3HD1 LEU A 189     -29.745   7.726 -10.995  1.00  0.00           H  
ATOM   3092 1HD2 LEU A 189     -28.154   5.494  -9.563  1.00  0.00           H  
ATOM   3093 2HD2 LEU A 189     -29.919   5.707  -9.454  1.00  0.00           H  
ATOM   3094 3HD2 LEU A 189     -29.241   4.151  -9.990  1.00  0.00           H  
ATOM   3095  N   ASN A 190     -32.580   3.687 -13.868  1.00  0.00           N  
ATOM   3096  CA  ASN A 190     -33.971   3.746 -14.326  1.00  0.00           C  
ATOM   3097  C   ASN A 190     -34.613   2.360 -14.443  1.00  0.00           C  
ATOM   3098  O   ASN A 190     -33.991   1.416 -14.929  1.00  0.00           O  
ATOM   3099  CB  ASN A 190     -34.055   4.476 -15.654  1.00  0.00           C  
ATOM   3100  CG  ASN A 190     -35.472   4.707 -16.098  1.00  0.00           C  
ATOM   3101  OD1 ASN A 190     -36.423   4.355 -15.390  1.00  0.00           O  
ATOM   3102  ND2 ASN A 190     -35.633   5.293 -17.257  1.00  0.00           N  
ATOM   3103  H   ASN A 190     -31.845   3.689 -14.561  1.00  0.00           H  
ATOM   3104  HA  ASN A 190     -34.556   4.297 -13.588  1.00  0.00           H  
ATOM   3105 1HB  ASN A 190     -33.550   5.440 -15.571  1.00  0.00           H  
ATOM   3106 2HB  ASN A 190     -33.536   3.900 -16.420  1.00  0.00           H  
ATOM   3107 1HD2 ASN A 190     -36.554   5.472 -17.604  1.00  0.00           H  
ATOM   3108 2HD2 ASN A 190     -34.835   5.561 -17.796  1.00  0.00           H  
ATOM   3109  N   LYS A 191     -35.871   2.247 -13.992  1.00  0.00           N  
ATOM   3110  CA  LYS A 191     -36.579   0.970 -14.030  1.00  0.00           C  
ATOM   3111  C   LYS A 191     -37.772   0.986 -14.984  1.00  0.00           C  
ATOM   3112  O   LYS A 191     -38.441  -0.030 -15.172  1.00  0.00           O  
ATOM   3113  CB  LYS A 191     -37.045   0.587 -12.625  1.00  0.00           C  
ATOM   3114  CG  LYS A 191     -35.921   0.438 -11.608  1.00  0.00           C  
ATOM   3115  CD  LYS A 191     -34.987  -0.704 -11.980  1.00  0.00           C  
ATOM   3116  CE  LYS A 191     -33.919  -0.915 -10.917  1.00  0.00           C  
ATOM   3117  NZ  LYS A 191     -32.972  -2.002 -11.287  1.00  0.00           N  
ATOM   3118  H   LYS A 191     -36.335   3.063 -13.618  1.00  0.00           H  
ATOM   3119  HA  LYS A 191     -35.891   0.204 -14.390  1.00  0.00           H  
ATOM   3120 1HB  LYS A 191     -37.736   1.343 -12.252  1.00  0.00           H  
ATOM   3121 2HB  LYS A 191     -37.586  -0.359 -12.666  1.00  0.00           H  
ATOM   3122 1HG  LYS A 191     -35.348   1.364 -11.560  1.00  0.00           H  
ATOM   3123 2HG  LYS A 191     -36.345   0.243 -10.623  1.00  0.00           H  
ATOM   3124 1HD  LYS A 191     -35.562  -1.624 -12.093  1.00  0.00           H  
ATOM   3125 2HD  LYS A 191     -34.501  -0.481 -12.930  1.00  0.00           H  
ATOM   3126 1HE  LYS A 191     -33.357   0.008 -10.778  1.00  0.00           H  
ATOM   3127 2HE  LYS A 191     -34.393  -1.171  -9.970  1.00  0.00           H  
ATOM   3128 1HZ  LYS A 191     -32.282  -2.110 -10.558  1.00  0.00           H  
ATOM   3129 2HZ  LYS A 191     -33.481  -2.868 -11.400  1.00  0.00           H  
ATOM   3130 3HZ  LYS A 191     -32.512  -1.767 -12.154  1.00  0.00           H  
ATOM   3131  N   ASP A 192     -38.039   2.140 -15.586  1.00  0.00           N  
ATOM   3132  CA  ASP A 192     -39.131   2.249 -16.548  1.00  0.00           C  
ATOM   3133  C   ASP A 192     -38.760   1.553 -17.848  1.00  0.00           C  
ATOM   3134  O   ASP A 192     -37.684   1.781 -18.401  1.00  0.00           O  
ATOM   3135  CB  ASP A 192     -39.471   3.716 -16.821  1.00  0.00           C  
ATOM   3136  CG  ASP A 192     -40.692   3.884 -17.716  1.00  0.00           C  
ATOM   3137  OD1 ASP A 192     -41.787   3.837 -17.209  1.00  0.00           O  
ATOM   3138  OD2 ASP A 192     -40.516   4.058 -18.898  1.00  0.00           O  
ATOM   3139  H   ASP A 192     -37.474   2.949 -15.371  1.00  0.00           H  
ATOM   3140  HA  ASP A 192     -40.011   1.759 -16.129  1.00  0.00           H  
ATOM   3141 1HB  ASP A 192     -39.658   4.228 -15.877  1.00  0.00           H  
ATOM   3142 2HB  ASP A 192     -38.620   4.204 -17.296  1.00  0.00           H  
ATOM   3143  N   GLN A 193     -39.655   0.701 -18.338  1.00  0.00           N  
ATOM   3144  CA  GLN A 193     -39.346  -0.125 -19.488  1.00  0.00           C  
ATOM   3145  C   GLN A 193     -39.131   0.725 -20.729  1.00  0.00           C  
ATOM   3146  O   GLN A 193     -38.102   0.618 -21.396  1.00  0.00           O  
ATOM   3147  CB  GLN A 193     -40.465  -1.141 -19.733  1.00  0.00           C  
ATOM   3148  CG  GLN A 193     -40.589  -2.203 -18.654  1.00  0.00           C  
ATOM   3149  CD  GLN A 193     -39.371  -3.104 -18.586  1.00  0.00           C  
ATOM   3150  OE1 GLN A 193     -38.938  -3.664 -19.597  1.00  0.00           O  
ATOM   3151  NE2 GLN A 193     -38.809  -3.249 -17.391  1.00  0.00           N  
ATOM   3152  H   GLN A 193     -40.562   0.633 -17.898  1.00  0.00           H  
ATOM   3153  HA  GLN A 193     -38.422  -0.666 -19.286  1.00  0.00           H  
ATOM   3154 1HB  GLN A 193     -41.420  -0.620 -19.805  1.00  0.00           H  
ATOM   3155 2HB  GLN A 193     -40.295  -1.645 -20.684  1.00  0.00           H  
ATOM   3156 1HG  GLN A 193     -40.706  -1.712 -17.688  1.00  0.00           H  
ATOM   3157 2HG  GLN A 193     -41.460  -2.822 -18.867  1.00  0.00           H  
ATOM   3158 1HE2 GLN A 193     -38.002  -3.831 -17.284  1.00  0.00           H  
ATOM   3159 2HE2 GLN A 193     -39.193  -2.776 -16.597  1.00  0.00           H  
ATOM   3160  N   ASP A 194     -40.110   1.576 -21.039  1.00  0.00           N  
ATOM   3161  CA  ASP A 194     -40.061   2.371 -22.266  1.00  0.00           C  
ATOM   3162  C   ASP A 194     -39.054   3.520 -22.156  1.00  0.00           C  
ATOM   3163  O   ASP A 194     -38.566   4.029 -23.165  1.00  0.00           O  
ATOM   3164  CB  ASP A 194     -41.447   2.931 -22.592  1.00  0.00           C  
ATOM   3165  CG  ASP A 194     -42.000   3.823 -21.489  1.00  0.00           C  
ATOM   3166  OD1 ASP A 194     -42.098   3.366 -20.375  1.00  0.00           O  
ATOM   3167  OD2 ASP A 194     -42.320   4.953 -21.771  1.00  0.00           O  
ATOM   3168  H   ASP A 194     -40.897   1.669 -20.414  1.00  0.00           H  
ATOM   3169  HA  ASP A 194     -39.745   1.724 -23.085  1.00  0.00           H  
ATOM   3170 1HB  ASP A 194     -41.399   3.508 -23.516  1.00  0.00           H  
ATOM   3171 2HB  ASP A 194     -42.143   2.107 -22.756  1.00  0.00           H  
ATOM   3172  N   GLY A 195     -38.765   3.905 -20.927  1.00  0.00           N  
ATOM   3173  CA  GLY A 195     -37.803   4.953 -20.610  1.00  0.00           C  
ATOM   3174  C   GLY A 195     -36.410   4.591 -21.108  1.00  0.00           C  
ATOM   3175  O   GLY A 195     -35.691   5.436 -21.641  1.00  0.00           O  
ATOM   3176  H   GLY A 195     -39.229   3.457 -20.149  1.00  0.00           H  
ATOM   3177 1HA  GLY A 195     -38.123   5.891 -21.065  1.00  0.00           H  
ATOM   3178 2HA  GLY A 195     -37.779   5.111 -19.532  1.00  0.00           H  
ATOM   3179  N   ILE A 196     -36.077   3.299 -20.903  1.00  0.00           N  
ATOM   3180  CA  ILE A 196     -34.769   2.821 -21.335  1.00  0.00           C  
ATOM   3181  C   ILE A 196     -34.607   2.947 -22.844  1.00  0.00           C  
ATOM   3182  O   ILE A 196     -33.549   3.340 -23.334  1.00  0.00           O  
ATOM   3183  CB  ILE A 196     -34.553   1.356 -20.915  1.00  0.00           C  
ATOM   3184  CG1 ILE A 196     -34.442   1.248 -19.392  1.00  0.00           C  
ATOM   3185  CG2 ILE A 196     -33.312   0.788 -21.585  1.00  0.00           C  
ATOM   3186  CD1 ILE A 196     -34.502  -0.171 -18.874  1.00  0.00           C  
ATOM   3187  H   ILE A 196     -36.742   2.685 -20.454  1.00  0.00           H  
ATOM   3188  HA  ILE A 196     -34.004   3.433 -20.858  1.00  0.00           H  
ATOM   3189  HB  ILE A 196     -35.418   0.762 -21.210  1.00  0.00           H  
ATOM   3190 1HG1 ILE A 196     -33.502   1.691 -19.064  1.00  0.00           H  
ATOM   3191 2HG1 ILE A 196     -35.249   1.814 -18.927  1.00  0.00           H  
ATOM   3192 1HG2 ILE A 196     -33.174  -0.248 -21.277  1.00  0.00           H  
ATOM   3193 2HG2 ILE A 196     -33.430   0.832 -22.667  1.00  0.00           H  
ATOM   3194 3HG2 ILE A 196     -32.440   1.373 -21.291  1.00  0.00           H  
ATOM   3195 1HD1 ILE A 196     -34.417  -0.166 -17.788  1.00  0.00           H  
ATOM   3196 2HD1 ILE A 196     -35.452  -0.624 -19.162  1.00  0.00           H  
ATOM   3197 3HD1 ILE A 196     -33.682  -0.748 -19.299  1.00  0.00           H  
ATOM   3198  N   VAL A 197     -35.708   2.594 -23.541  1.00  0.00           N  
ATOM   3199  CA  VAL A 197     -35.685   2.670 -24.996  1.00  0.00           C  
ATOM   3200  C   VAL A 197     -35.465   4.101 -25.471  1.00  0.00           C  
ATOM   3201  O   VAL A 197     -34.712   4.344 -26.414  1.00  0.00           O  
ATOM   3202  CB  VAL A 197     -37.007   2.136 -25.579  1.00  0.00           C  
ATOM   3203  CG1 VAL A 197     -37.072   2.397 -27.077  1.00  0.00           C  
ATOM   3204  CG2 VAL A 197     -37.140   0.650 -25.284  1.00  0.00           C  
ATOM   3205  H   VAL A 197     -36.528   2.283 -23.041  1.00  0.00           H  
ATOM   3206  HA  VAL A 197     -34.865   2.050 -25.362  1.00  0.00           H  
ATOM   3207  HB  VAL A 197     -37.838   2.674 -25.123  1.00  0.00           H  
ATOM   3208 1HG1 VAL A 197     -38.013   2.013 -27.472  1.00  0.00           H  
ATOM   3209 2HG1 VAL A 197     -37.011   3.469 -27.262  1.00  0.00           H  
ATOM   3210 3HG1 VAL A 197     -36.241   1.894 -27.570  1.00  0.00           H  
ATOM   3211 1HG2 VAL A 197     -38.078   0.280 -25.698  1.00  0.00           H  
ATOM   3212 2HG2 VAL A 197     -36.306   0.113 -25.735  1.00  0.00           H  
ATOM   3213 3HG2 VAL A 197     -37.133   0.491 -24.205  1.00  0.00           H  
ATOM   3214  N   GLU A 198     -36.159   5.019 -24.767  1.00  0.00           N  
ATOM   3215  CA  GLU A 198     -36.035   6.430 -25.119  1.00  0.00           C  
ATOM   3216  C   GLU A 198     -34.604   6.918 -24.940  1.00  0.00           C  
ATOM   3217  O   GLU A 198     -34.084   7.664 -25.770  1.00  0.00           O  
ATOM   3218  CB  GLU A 198     -36.983   7.278 -24.268  1.00  0.00           C  
ATOM   3219  CG  GLU A 198     -38.459   7.080 -24.585  1.00  0.00           C  
ATOM   3220  CD  GLU A 198     -38.825   7.533 -25.972  1.00  0.00           C  
ATOM   3221  OE1 GLU A 198     -38.303   8.530 -26.408  1.00  0.00           O  
ATOM   3222  OE2 GLU A 198     -39.629   6.880 -26.595  1.00  0.00           O  
ATOM   3223  H   GLU A 198     -36.751   4.713 -24.008  1.00  0.00           H  
ATOM   3224  HA  GLU A 198     -36.306   6.549 -26.169  1.00  0.00           H  
ATOM   3225 1HB  GLU A 198     -36.834   7.044 -23.214  1.00  0.00           H  
ATOM   3226 2HB  GLU A 198     -36.750   8.334 -24.406  1.00  0.00           H  
ATOM   3227 1HG  GLU A 198     -38.703   6.023 -24.484  1.00  0.00           H  
ATOM   3228 2HG  GLU A 198     -39.053   7.633 -23.859  1.00  0.00           H  
ATOM   3229  N   LEU A 199     -34.006   6.458 -23.821  1.00  0.00           N  
ATOM   3230  CA  LEU A 199     -32.633   6.851 -23.533  1.00  0.00           C  
ATOM   3231  C   LEU A 199     -31.680   6.362 -24.616  1.00  0.00           C  
ATOM   3232  O   LEU A 199     -30.773   7.083 -25.031  1.00  0.00           O  
ATOM   3233  CB  LEU A 199     -32.197   6.296 -22.171  1.00  0.00           C  
ATOM   3234  CG  LEU A 199     -32.879   6.922 -20.948  1.00  0.00           C  
ATOM   3235  CD1 LEU A 199     -32.486   6.151 -19.696  1.00  0.00           C  
ATOM   3236  CD2 LEU A 199     -32.478   8.386 -20.837  1.00  0.00           C  
ATOM   3237  H   LEU A 199     -34.522   5.848 -23.203  1.00  0.00           H  
ATOM   3238  HA  LEU A 199     -32.584   7.939 -23.500  1.00  0.00           H  
ATOM   3239 1HB  LEU A 199     -32.400   5.226 -22.151  1.00  0.00           H  
ATOM   3240 2HB  LEU A 199     -31.123   6.443 -22.063  1.00  0.00           H  
ATOM   3241  HG  LEU A 199     -33.962   6.850 -21.058  1.00  0.00           H  
ATOM   3242 1HD1 LEU A 199     -32.971   6.596 -18.827  1.00  0.00           H  
ATOM   3243 2HD1 LEU A 199     -32.802   5.112 -19.794  1.00  0.00           H  
ATOM   3244 3HD1 LEU A 199     -31.405   6.191 -19.568  1.00  0.00           H  
ATOM   3245 1HD2 LEU A 199     -32.964   8.831 -19.968  1.00  0.00           H  
ATOM   3246 2HD2 LEU A 199     -31.396   8.459 -20.726  1.00  0.00           H  
ATOM   3247 3HD2 LEU A 199     -32.787   8.917 -21.738  1.00  0.00           H  
ATOM   3248  N   ALA A 200     -31.938   5.108 -25.042  1.00  0.00           N  
ATOM   3249  CA  ALA A 200     -31.099   4.520 -26.079  1.00  0.00           C  
ATOM   3250  C   ALA A 200     -31.191   5.312 -27.377  1.00  0.00           C  
ATOM   3251  O   ALA A 200     -30.185   5.539 -28.050  1.00  0.00           O  
ATOM   3252  CB  ALA A 200     -31.488   3.069 -26.317  1.00  0.00           C  
ATOM   3253  H   ALA A 200     -32.709   4.598 -24.633  1.00  0.00           H  
ATOM   3254  HA  ALA A 200     -30.064   4.557 -25.738  1.00  0.00           H  
ATOM   3255 1HB  ALA A 200     -30.853   2.644 -27.094  1.00  0.00           H  
ATOM   3256 2HB  ALA A 200     -31.362   2.502 -25.394  1.00  0.00           H  
ATOM   3257 3HB  ALA A 200     -32.529   3.019 -26.632  1.00  0.00           H  
ATOM   3258  N   ARG A 201     -32.442   5.714 -27.682  1.00  0.00           N  
ATOM   3259  CA  ARG A 201     -32.668   6.483 -28.899  1.00  0.00           C  
ATOM   3260  C   ARG A 201     -31.919   7.809 -28.860  1.00  0.00           C  
ATOM   3261  O   ARG A 201     -31.335   8.233 -29.857  1.00  0.00           O  
ATOM   3262  CB  ARG A 201     -34.153   6.748 -29.097  1.00  0.00           C  
ATOM   3263  CG  ARG A 201     -34.503   7.513 -30.364  1.00  0.00           C  
ATOM   3264  CD  ARG A 201     -35.967   7.733 -30.486  1.00  0.00           C  
ATOM   3265  NE  ARG A 201     -36.482   8.564 -29.410  1.00  0.00           N  
ATOM   3266  CZ  ARG A 201     -36.394   9.908 -29.372  1.00  0.00           C  
ATOM   3267  NH1 ARG A 201     -35.809  10.556 -30.354  1.00  0.00           N  
ATOM   3268  NH2 ARG A 201     -36.895  10.574 -28.346  1.00  0.00           N  
ATOM   3269  H   ARG A 201     -33.201   5.474 -27.060  1.00  0.00           H  
ATOM   3270  HA  ARG A 201     -32.302   5.904 -29.748  1.00  0.00           H  
ATOM   3271 1HB  ARG A 201     -34.691   5.802 -29.124  1.00  0.00           H  
ATOM   3272 2HB  ARG A 201     -34.537   7.319 -28.251  1.00  0.00           H  
ATOM   3273 1HG  ARG A 201     -34.010   8.485 -30.351  1.00  0.00           H  
ATOM   3274 2HG  ARG A 201     -34.167   6.948 -31.235  1.00  0.00           H  
ATOM   3275 1HD  ARG A 201     -36.183   8.229 -31.432  1.00  0.00           H  
ATOM   3276 2HD  ARG A 201     -36.483   6.774 -30.453  1.00  0.00           H  
ATOM   3277  HE  ARG A 201     -36.939   8.100 -28.636  1.00  0.00           H  
ATOM   3278 1HH1 ARG A 201     -35.426  10.047 -31.138  1.00  0.00           H  
ATOM   3279 2HH1 ARG A 201     -35.743  11.563 -30.325  1.00  0.00           H  
ATOM   3280 1HH2 ARG A 201     -37.344  10.075 -27.590  1.00  0.00           H  
ATOM   3281 2HH2 ARG A 201     -36.828  11.580 -28.317  1.00  0.00           H  
ATOM   3282  N   GLU A 202     -31.971   8.428 -27.663  1.00  0.00           N  
ATOM   3283  CA  GLU A 202     -31.292   9.707 -27.491  1.00  0.00           C  
ATOM   3284  C   GLU A 202     -29.790   9.566 -27.703  1.00  0.00           C  
ATOM   3285  O   GLU A 202     -29.159  10.416 -28.330  1.00  0.00           O  
ATOM   3286  CB  GLU A 202     -31.569  10.276 -26.098  1.00  0.00           C  
ATOM   3287  CG  GLU A 202     -33.001  10.748 -25.885  1.00  0.00           C  
ATOM   3288  CD  GLU A 202     -33.257  11.226 -24.483  1.00  0.00           C  
ATOM   3289  OE1 GLU A 202     -32.383  11.090 -23.660  1.00  0.00           O  
ATOM   3290  OE2 GLU A 202     -34.328  11.727 -24.234  1.00  0.00           O  
ATOM   3291  H   GLU A 202     -32.480   7.994 -26.907  1.00  0.00           H  
ATOM   3292  HA  GLU A 202     -31.675  10.405 -28.236  1.00  0.00           H  
ATOM   3293 1HB  GLU A 202     -31.352   9.518 -25.346  1.00  0.00           H  
ATOM   3294 2HB  GLU A 202     -30.907  11.121 -25.912  1.00  0.00           H  
ATOM   3295 1HG  GLU A 202     -33.210  11.562 -26.578  1.00  0.00           H  
ATOM   3296 2HG  GLU A 202     -33.680   9.928 -26.114  1.00  0.00           H  
ATOM   3297  N   ALA A 203     -29.264   8.455 -27.148  1.00  0.00           N  
ATOM   3298  CA  ALA A 203     -27.835   8.200 -27.279  1.00  0.00           C  
ATOM   3299  C   ALA A 203     -27.436   8.035 -28.739  1.00  0.00           C  
ATOM   3300  O   ALA A 203     -26.400   8.542 -29.170  1.00  0.00           O  
ATOM   3301  CB  ALA A 203     -27.441   6.965 -26.481  1.00  0.00           C  
ATOM   3302  H   ALA A 203     -29.871   7.819 -26.651  1.00  0.00           H  
ATOM   3303  HA  ALA A 203     -27.299   9.062 -26.881  1.00  0.00           H  
ATOM   3304 1HB  ALA A 203     -26.371   6.787 -26.589  1.00  0.00           H  
ATOM   3305 2HB  ALA A 203     -27.679   7.120 -25.429  1.00  0.00           H  
ATOM   3306 3HB  ALA A 203     -27.991   6.102 -26.853  1.00  0.00           H  
ATOM   3307  N   VAL A 204     -28.310   7.306 -29.464  1.00  0.00           N  
ATOM   3308  CA  VAL A 204     -28.046   7.074 -30.879  1.00  0.00           C  
ATOM   3309  C   VAL A 204     -28.017   8.385 -31.655  1.00  0.00           C  
ATOM   3310  O   VAL A 204     -27.169   8.585 -32.524  1.00  0.00           O  
ATOM   3311  CB  VAL A 204     -29.122   6.149 -31.478  1.00  0.00           C  
ATOM   3312  CG1 VAL A 204     -28.969   6.065 -32.990  1.00  0.00           C  
ATOM   3313  CG2 VAL A 204     -29.026   4.768 -30.849  1.00  0.00           C  
ATOM   3314  H   VAL A 204     -29.133   6.934 -29.012  1.00  0.00           H  
ATOM   3315  HA  VAL A 204     -27.074   6.589 -30.974  1.00  0.00           H  
ATOM   3316  HB  VAL A 204     -30.106   6.573 -31.278  1.00  0.00           H  
ATOM   3317 1HG1 VAL A 204     -29.738   5.407 -33.397  1.00  0.00           H  
ATOM   3318 2HG1 VAL A 204     -29.077   7.059 -33.422  1.00  0.00           H  
ATOM   3319 3HG1 VAL A 204     -27.985   5.666 -33.234  1.00  0.00           H  
ATOM   3320 1HG2 VAL A 204     -29.790   4.119 -31.277  1.00  0.00           H  
ATOM   3321 2HG2 VAL A 204     -28.040   4.346 -31.044  1.00  0.00           H  
ATOM   3322 3HG2 VAL A 204     -29.179   4.847 -29.772  1.00  0.00           H  
ATOM   3323  N   ASP A 205     -28.983   9.254 -31.292  1.00  0.00           N  
ATOM   3324  CA  ASP A 205     -29.065  10.548 -31.959  1.00  0.00           C  
ATOM   3325  C   ASP A 205     -27.804  11.370 -31.723  1.00  0.00           C  
ATOM   3326  O   ASP A 205     -27.296  12.021 -32.637  1.00  0.00           O  
ATOM   3327  CB  ASP A 205     -30.288  11.327 -31.470  1.00  0.00           C  
ATOM   3328  CG  ASP A 205     -31.602  10.747 -31.978  1.00  0.00           C  
ATOM   3329  OD1 ASP A 205     -31.567   9.970 -32.903  1.00  0.00           O  
ATOM   3330  OD2 ASP A 205     -32.627  11.088 -31.437  1.00  0.00           O  
ATOM   3331  H   ASP A 205     -29.633   8.992 -30.565  1.00  0.00           H  
ATOM   3332  HA  ASP A 205     -29.166  10.378 -33.032  1.00  0.00           H  
ATOM   3333 1HB  ASP A 205     -30.307  11.328 -30.380  1.00  0.00           H  
ATOM   3334 2HB  ASP A 205     -30.214  12.364 -31.797  1.00  0.00           H  
ATOM   3335  N   LEU A 206     -27.338  11.301 -30.460  1.00  0.00           N  
ATOM   3336  CA  LEU A 206     -26.134  12.042 -30.102  1.00  0.00           C  
ATOM   3337  C   LEU A 206     -24.931  11.558 -30.902  1.00  0.00           C  
ATOM   3338  O   LEU A 206     -24.116  12.358 -31.362  1.00  0.00           O  
ATOM   3339  CB  LEU A 206     -25.849  11.899 -28.602  1.00  0.00           C  
ATOM   3340  CG  LEU A 206     -26.841  12.602 -27.666  1.00  0.00           C  
ATOM   3341  CD1 LEU A 206     -26.538  12.220 -26.224  1.00  0.00           C  
ATOM   3342  CD2 LEU A 206     -26.747  14.107 -27.864  1.00  0.00           C  
ATOM   3343  H   LEU A 206     -27.831  10.736 -29.784  1.00  0.00           H  
ATOM   3344  HA  LEU A 206     -26.297  13.096 -30.329  1.00  0.00           H  
ATOM   3345 1HB  LEU A 206     -25.849  10.840 -28.348  1.00  0.00           H  
ATOM   3346 2HB  LEU A 206     -24.858  12.301 -28.396  1.00  0.00           H  
ATOM   3347  HG  LEU A 206     -27.854  12.269 -27.893  1.00  0.00           H  
ATOM   3348 1HD1 LEU A 206     -27.243  12.719 -25.559  1.00  0.00           H  
ATOM   3349 2HD1 LEU A 206     -26.632  11.140 -26.106  1.00  0.00           H  
ATOM   3350 3HD1 LEU A 206     -25.523  12.526 -25.972  1.00  0.00           H  
ATOM   3351 1HD2 LEU A 206     -27.453  14.607 -27.200  1.00  0.00           H  
ATOM   3352 2HD2 LEU A 206     -25.735  14.442 -27.636  1.00  0.00           H  
ATOM   3353 3HD2 LEU A 206     -26.986  14.354 -28.899  1.00  0.00           H  
ATOM   3354  N   SER A 207     -24.871  10.218 -31.038  1.00  0.00           N  
ATOM   3355  CA  SER A 207     -23.768   9.625 -31.784  1.00  0.00           C  
ATOM   3356  C   SER A 207     -23.777  10.083 -33.237  1.00  0.00           C  
ATOM   3357  O   SER A 207     -22.729  10.379 -33.811  1.00  0.00           O  
ATOM   3358  CB  SER A 207     -23.847   8.112 -31.721  1.00  0.00           C  
ATOM   3359  OG  SER A 207     -22.793   7.523 -32.431  1.00  0.00           O  
ATOM   3360  H   SER A 207     -25.593   9.648 -30.621  1.00  0.00           H  
ATOM   3361  HA  SER A 207     -22.830   9.947 -31.329  1.00  0.00           H  
ATOM   3362 1HB  SER A 207     -23.814   7.789 -30.681  1.00  0.00           H  
ATOM   3363 2HB  SER A 207     -24.798   7.781 -32.136  1.00  0.00           H  
ATOM   3364  HG  SER A 207     -22.716   6.627 -32.096  1.00  0.00           H  
ATOM   3365  N   LYS A 208     -25.008  10.122 -33.788  1.00  0.00           N  
ATOM   3366  CA  LYS A 208     -25.155  10.546 -35.175  1.00  0.00           C  
ATOM   3367  C   LYS A 208     -24.685  11.982 -35.366  1.00  0.00           C  
ATOM   3368  O   LYS A 208     -24.025  12.303 -36.354  1.00  0.00           O  
ATOM   3369  CB  LYS A 208     -26.609  10.405 -35.627  1.00  0.00           C  
ATOM   3370  CG  LYS A 208     -26.854  10.776 -37.084  1.00  0.00           C  
ATOM   3371  CD  LYS A 208     -28.303  10.531 -37.480  1.00  0.00           C  
ATOM   3372  CE  LYS A 208     -28.527  10.811 -38.959  1.00  0.00           C  
ATOM   3373  NZ  LYS A 208     -28.314  12.245 -39.293  1.00  0.00           N  
ATOM   3374  H   LYS A 208     -25.806   9.857 -33.229  1.00  0.00           H  
ATOM   3375  HA  LYS A 208     -24.532   9.906 -35.801  1.00  0.00           H  
ATOM   3376 1HB  LYS A 208     -26.936   9.374 -35.485  1.00  0.00           H  
ATOM   3377 2HB  LYS A 208     -27.246  11.038 -35.009  1.00  0.00           H  
ATOM   3378 1HG  LYS A 208     -26.618  11.829 -37.236  1.00  0.00           H  
ATOM   3379 2HG  LYS A 208     -26.206  10.180 -37.725  1.00  0.00           H  
ATOM   3380 1HD  LYS A 208     -28.567   9.494 -37.271  1.00  0.00           H  
ATOM   3381 2HD  LYS A 208     -28.955  11.179 -36.895  1.00  0.00           H  
ATOM   3382 1HE  LYS A 208     -27.842  10.207 -39.551  1.00  0.00           H  
ATOM   3383 2HE  LYS A 208     -29.546  10.535 -39.231  1.00  0.00           H  
ATOM   3384 1HZ  LYS A 208     -28.473  12.388 -40.280  1.00  0.00           H  
ATOM   3385 2HZ  LYS A 208     -28.959  12.814 -38.762  1.00  0.00           H  
ATOM   3386 3HZ  LYS A 208     -27.367  12.507 -39.063  1.00  0.00           H  
ATOM   3387  N   HIS A 209     -25.062  12.814 -34.373  1.00  0.00           N  
ATOM   3388  CA  HIS A 209     -24.674  14.218 -34.434  1.00  0.00           C  
ATOM   3389  C   HIS A 209     -23.159  14.373 -34.410  1.00  0.00           C  
ATOM   3390  O   HIS A 209     -22.597  15.190 -35.141  1.00  0.00           O  
ATOM   3391  CB  HIS A 209     -25.291  15.001 -33.270  1.00  0.00           C  
ATOM   3392  CG  HIS A 209     -26.771  15.192 -33.391  1.00  0.00           C  
ATOM   3393  ND1 HIS A 209     -27.374  15.603 -34.562  1.00  0.00           N  
ATOM   3394  CD2 HIS A 209     -27.768  15.030 -32.490  1.00  0.00           C  
ATOM   3395  CE1 HIS A 209     -28.680  15.684 -34.374  1.00  0.00           C  
ATOM   3396  NE2 HIS A 209     -28.944  15.342 -33.126  1.00  0.00           N  
ATOM   3397  H   HIS A 209     -25.606  12.449 -33.605  1.00  0.00           H  
ATOM   3398  HA  HIS A 209     -25.036  14.655 -35.364  1.00  0.00           H  
ATOM   3399 1HB  HIS A 209     -25.090  14.479 -32.333  1.00  0.00           H  
ATOM   3400 2HB  HIS A 209     -24.824  15.983 -33.204  1.00  0.00           H  
ATOM   3401  HD1 HIS A 209     -26.922  15.738 -35.444  1.00  0.00           H  
ATOM   3402  HD2 HIS A 209     -27.778  14.722 -31.444  1.00  0.00           H  
ATOM   3403  HE1 HIS A 209     -29.339  15.993 -35.186  1.00  0.00           H  
ATOM   3404  N   ALA A 210     -22.541  13.550 -33.538  1.00  0.00           N  
ATOM   3405  CA  ALA A 210     -21.089  13.598 -33.418  1.00  0.00           C  
ATOM   3406  C   ALA A 210     -20.415  13.220 -34.732  1.00  0.00           C  
ATOM   3407  O   ALA A 210     -19.432  13.840 -35.137  1.00  0.00           O  
ATOM   3408  CB  ALA A 210     -20.620  12.679 -32.299  1.00  0.00           C  
ATOM   3409  H   ALA A 210     -23.097  12.916 -32.983  1.00  0.00           H  
ATOM   3410  HA  ALA A 210     -20.802  14.621 -33.178  1.00  0.00           H  
ATOM   3411 1HB  ALA A 210     -19.534  12.725 -32.222  1.00  0.00           H  
ATOM   3412 2HB  ALA A 210     -21.065  12.998 -31.357  1.00  0.00           H  
ATOM   3413 3HB  ALA A 210     -20.925  11.657 -32.517  1.00  0.00           H  
ATOM   3414  N   ILE A 211     -20.997  12.178 -35.361  1.00  0.00           N  
ATOM   3415  CA  ILE A 211     -20.449  11.716 -36.631  1.00  0.00           C  
ATOM   3416  C   ILE A 211     -20.529  12.804 -37.694  1.00  0.00           C  
ATOM   3417  O   ILE A 211     -19.593  12.997 -38.470  1.00  0.00           O  
ATOM   3418  CB  ILE A 211     -21.190  10.460 -37.124  1.00  0.00           C  
ATOM   3419  CG1 ILE A 211     -20.898   9.272 -36.203  1.00  0.00           C  
ATOM   3420  CG2 ILE A 211     -20.795  10.137 -38.556  1.00  0.00           C  
ATOM   3421  CD1 ILE A 211     -21.790   8.076 -36.448  1.00  0.00           C  
ATOM   3422  H   ILE A 211     -21.803  11.737 -34.941  1.00  0.00           H  
ATOM   3423  HA  ILE A 211     -19.401  11.461 -36.482  1.00  0.00           H  
ATOM   3424  HB  ILE A 211     -22.265  10.632 -37.083  1.00  0.00           H  
ATOM   3425 1HG1 ILE A 211     -19.863   8.958 -36.332  1.00  0.00           H  
ATOM   3426 2HG1 ILE A 211     -21.019   9.578 -35.164  1.00  0.00           H  
ATOM   3427 1HG2 ILE A 211     -21.328   9.246 -38.889  1.00  0.00           H  
ATOM   3428 2HG2 ILE A 211     -21.053  10.976 -39.202  1.00  0.00           H  
ATOM   3429 3HG2 ILE A 211     -19.721   9.957 -38.606  1.00  0.00           H  
ATOM   3430 1HD1 ILE A 211     -21.523   7.275 -35.758  1.00  0.00           H  
ATOM   3431 2HD1 ILE A 211     -22.831   8.359 -36.290  1.00  0.00           H  
ATOM   3432 3HD1 ILE A 211     -21.660   7.729 -37.473  1.00  0.00           H  
ATOM   3433  N   ASP A 212     -21.688  13.493 -37.681  1.00  0.00           N  
ATOM   3434  CA  ASP A 212     -21.892  14.565 -38.648  1.00  0.00           C  
ATOM   3435  C   ASP A 212     -20.804  15.626 -38.532  1.00  0.00           C  
ATOM   3436  O   ASP A 212     -20.273  16.098 -39.537  1.00  0.00           O  
ATOM   3437  CB  ASP A 212     -23.266  15.210 -38.453  1.00  0.00           C  
ATOM   3438  CG  ASP A 212     -24.411  14.310 -38.899  1.00  0.00           C  
ATOM   3439  OD1 ASP A 212     -24.156  13.360 -39.600  1.00  0.00           O  
ATOM   3440  OD2 ASP A 212     -25.530  14.583 -38.534  1.00  0.00           O  
ATOM   3441  H   ASP A 212     -22.395  13.254 -37.001  1.00  0.00           H  
ATOM   3442  HA  ASP A 212     -21.846  14.139 -39.651  1.00  0.00           H  
ATOM   3443 1HB  ASP A 212     -23.406  15.457 -37.401  1.00  0.00           H  
ATOM   3444 2HB  ASP A 212     -23.314  16.142 -39.017  1.00  0.00           H  
ATOM   3445  N   LYS A 213     -20.462  16.012 -37.307  1.00  0.00           N  
ATOM   3446  CA  LYS A 213     -19.378  16.978 -37.095  1.00  0.00           C  
ATOM   3447  C   LYS A 213     -17.982  16.416 -37.404  1.00  0.00           C  
ATOM   3448  O   LYS A 213     -17.150  17.092 -38.010  1.00  0.00           O  
ATOM   3449  CB  LYS A 213     -19.416  17.489 -35.654  1.00  0.00           C  
ATOM   3450  CG  LYS A 213     -20.599  18.395 -35.339  1.00  0.00           C  
ATOM   3451  CD  LYS A 213     -20.577  18.848 -33.886  1.00  0.00           C  
ATOM   3452  CE  LYS A 213     -21.763  19.746 -33.568  1.00  0.00           C  
ATOM   3453  NZ  LYS A 213     -21.776  20.165 -32.140  1.00  0.00           N  
ATOM   3454  H   LYS A 213     -20.960  15.631 -36.514  1.00  0.00           H  
ATOM   3455  HA  LYS A 213     -19.530  17.822 -37.768  1.00  0.00           H  
ATOM   3456 1HB  LYS A 213     -19.451  16.642 -34.968  1.00  0.00           H  
ATOM   3457 2HB  LYS A 213     -18.503  18.045 -35.441  1.00  0.00           H  
ATOM   3458 1HG  LYS A 213     -20.567  19.274 -35.985  1.00  0.00           H  
ATOM   3459 2HG  LYS A 213     -21.528  17.860 -35.530  1.00  0.00           H  
ATOM   3460 1HD  LYS A 213     -20.607  17.975 -33.233  1.00  0.00           H  
ATOM   3461 2HD  LYS A 213     -19.656  19.396 -33.690  1.00  0.00           H  
ATOM   3462 1HE  LYS A 213     -21.724  20.636 -34.194  1.00  0.00           H  
ATOM   3463 2HE  LYS A 213     -22.690  19.216 -33.786  1.00  0.00           H  
ATOM   3464 1HZ  LYS A 213     -22.576  20.757 -31.970  1.00  0.00           H  
ATOM   3465 2HZ  LYS A 213     -21.831  19.347 -31.549  1.00  0.00           H  
ATOM   3466 3HZ  LYS A 213     -20.930  20.674 -31.930  1.00  0.00           H  
ATOM   3467  N   ASN A 214     -17.725  15.175 -36.987  1.00  0.00           N  
ATOM   3468  CA  ASN A 214     -16.368  14.610 -36.996  1.00  0.00           C  
ATOM   3469  C   ASN A 214     -15.990  14.035 -38.361  1.00  0.00           C  
ATOM   3470  O   ASN A 214     -16.783  13.335 -38.991  1.00  0.00           O  
ATOM   3471  CB  ASN A 214     -16.230  13.547 -35.922  1.00  0.00           C  
ATOM   3472  CG  ASN A 214     -16.313  14.115 -34.533  1.00  0.00           C  
ATOM   3473  OD1 ASN A 214     -15.965  15.278 -34.302  1.00  0.00           O  
ATOM   3474  ND2 ASN A 214     -16.768  13.316 -33.602  1.00  0.00           N  
ATOM   3475  H   ASN A 214     -18.486  14.602 -36.652  1.00  0.00           H  
ATOM   3476  HA  ASN A 214     -15.658  15.412 -36.785  1.00  0.00           H  
ATOM   3477 1HB  ASN A 214     -17.017  12.801 -36.045  1.00  0.00           H  
ATOM   3478 2HB  ASN A 214     -15.274  13.036 -36.037  1.00  0.00           H  
ATOM   3479 1HD2 ASN A 214     -16.845  13.639 -32.658  1.00  0.00           H  
ATOM   3480 2HD2 ASN A 214     -17.039  12.381 -33.833  1.00  0.00           H  
ATOM   3481  N   LYS A 215     -14.773  14.334 -38.816  1.00  0.00           N  
ATOM   3482  CA  LYS A 215     -14.327  13.896 -40.138  1.00  0.00           C  
ATOM   3483  C   LYS A 215     -13.154  12.918 -40.086  1.00  0.00           C  
ATOM   3484  O   LYS A 215     -12.659  12.470 -41.121  1.00  0.00           O  
ATOM   3485  CB  LYS A 215     -13.946  15.109 -40.988  1.00  0.00           C  
ATOM   3486  CG  LYS A 215     -12.726  15.871 -40.485  1.00  0.00           C  
ATOM   3487  CD  LYS A 215     -12.434  17.083 -41.357  1.00  0.00           C  
ATOM   3488  CE  LYS A 215     -11.207  17.836 -40.865  1.00  0.00           C  
ATOM   3489  NZ  LYS A 215     -10.923  19.039 -41.694  1.00  0.00           N  
ATOM   3490  H   LYS A 215     -14.148  14.873 -38.234  1.00  0.00           H  
ATOM   3491  HA  LYS A 215     -15.151  13.374 -40.626  1.00  0.00           H  
ATOM   3492 1HB  LYS A 215     -13.742  14.789 -42.010  1.00  0.00           H  
ATOM   3493 2HB  LYS A 215     -14.783  15.806 -41.024  1.00  0.00           H  
ATOM   3494 1HG  LYS A 215     -12.901  16.203 -39.461  1.00  0.00           H  
ATOM   3495 2HG  LYS A 215     -11.858  15.212 -40.491  1.00  0.00           H  
ATOM   3496 1HD  LYS A 215     -12.264  16.760 -42.385  1.00  0.00           H  
ATOM   3497 2HD  LYS A 215     -13.291  17.756 -41.343  1.00  0.00           H  
ATOM   3498 1HE  LYS A 215     -11.361  18.149 -39.833  1.00  0.00           H  
ATOM   3499 2HE  LYS A 215     -10.339  17.177 -40.895  1.00  0.00           H  
ATOM   3500 1HZ  LYS A 215     -10.103  19.509 -41.336  1.00  0.00           H  
ATOM   3501 2HZ  LYS A 215     -10.759  18.759 -42.651  1.00  0.00           H  
ATOM   3502 3HZ  LYS A 215     -11.713  19.667 -41.658  1.00  0.00           H  
ATOM   3503  N   ASN A 216     -12.701  12.580 -38.884  1.00  0.00           N  
ATOM   3504  CA  ASN A 216     -11.634  11.592 -38.732  1.00  0.00           C  
ATOM   3505  C   ASN A 216     -12.164  10.195 -39.029  1.00  0.00           C  
ATOM   3506  O   ASN A 216     -13.200   9.789 -38.502  1.00  0.00           O  
ATOM   3507  CB  ASN A 216     -11.030  11.654 -37.341  1.00  0.00           C  
ATOM   3508  CG  ASN A 216      -9.827  10.764 -37.193  1.00  0.00           C  
ATOM   3509  OD1 ASN A 216      -9.955   9.572 -36.893  1.00  0.00           O  
ATOM   3510  ND2 ASN A 216      -8.660  11.321 -37.398  1.00  0.00           N  
ATOM   3511  H   ASN A 216     -13.103  13.015 -38.066  1.00  0.00           H  
ATOM   3512  HA  ASN A 216     -10.852  11.812 -39.461  1.00  0.00           H  
ATOM   3513 1HB  ASN A 216     -10.738  12.681 -37.117  1.00  0.00           H  
ATOM   3514 2HB  ASN A 216     -11.778  11.359 -36.606  1.00  0.00           H  
ATOM   3515 1HD2 ASN A 216      -7.825  10.777 -37.313  1.00  0.00           H  
ATOM   3516 2HD2 ASN A 216      -8.604  12.289 -37.639  1.00  0.00           H  
ATOM   3517  N   GLN A 217     -11.450   9.463 -39.875  1.00  0.00           N  
ATOM   3518  CA  GLN A 217     -11.931   8.173 -40.362  1.00  0.00           C  
ATOM   3519  C   GLN A 217     -12.122   7.173 -39.224  1.00  0.00           C  
ATOM   3520  O   GLN A 217     -13.184   6.564 -39.092  1.00  0.00           O  
ATOM   3521  CB  GLN A 217     -10.960   7.602 -41.398  1.00  0.00           C  
ATOM   3522  CG  GLN A 217     -10.909   8.382 -42.700  1.00  0.00           C  
ATOM   3523  CD  GLN A 217     -12.217   8.319 -43.465  1.00  0.00           C  
ATOM   3524  OE1 GLN A 217     -12.755   7.236 -43.714  1.00  0.00           O  
ATOM   3525  NE2 GLN A 217     -12.738   9.481 -43.844  1.00  0.00           N  
ATOM   3526  H   GLN A 217     -10.554   9.807 -40.189  1.00  0.00           H  
ATOM   3527  HA  GLN A 217     -12.900   8.323 -40.837  1.00  0.00           H  
ATOM   3528 1HB  GLN A 217      -9.954   7.578 -40.980  1.00  0.00           H  
ATOM   3529 2HB  GLN A 217     -11.241   6.575 -41.633  1.00  0.00           H  
ATOM   3530 1HG  GLN A 217     -10.694   9.427 -42.477  1.00  0.00           H  
ATOM   3531 2HG  GLN A 217     -10.124   7.966 -43.331  1.00  0.00           H  
ATOM   3532 1HE2 GLN A 217     -13.600   9.502 -44.352  1.00  0.00           H  
ATOM   3533 2HE2 GLN A 217     -12.268  10.335 -43.621  1.00  0.00           H  
ATOM   3534  N   ASP A 218     -11.090   7.004 -38.401  1.00  0.00           N  
ATOM   3535  CA  ASP A 218     -11.091   5.955 -37.383  1.00  0.00           C  
ATOM   3536  C   ASP A 218     -11.910   6.352 -36.150  1.00  0.00           C  
ATOM   3537  O   ASP A 218     -12.448   5.495 -35.448  1.00  0.00           O  
ATOM   3538  CB  ASP A 218      -9.657   5.625 -36.961  1.00  0.00           C  
ATOM   3539  CG  ASP A 218      -8.852   4.961 -38.069  1.00  0.00           C  
ATOM   3540  OD1 ASP A 218      -9.448   4.478 -39.003  1.00  0.00           O  
ATOM   3541  OD2 ASP A 218      -7.648   4.942 -37.972  1.00  0.00           O  
ATOM   3542  H   ASP A 218     -10.290   7.615 -38.484  1.00  0.00           H  
ATOM   3543  HA  ASP A 218     -11.544   5.059 -37.809  1.00  0.00           H  
ATOM   3544 1HB  ASP A 218      -9.147   6.540 -36.659  1.00  0.00           H  
ATOM   3545 2HB  ASP A 218      -9.676   4.960 -36.097  1.00  0.00           H  
ATOM   3546  N   ASN A 219     -11.989   7.651 -35.911  1.00  0.00           N  
ATOM   3547  CA  ASN A 219     -12.720   8.205 -34.777  1.00  0.00           C  
ATOM   3548  C   ASN A 219     -14.209   7.903 -34.882  1.00  0.00           C  
ATOM   3549  O   ASN A 219     -14.855   7.564 -33.890  1.00  0.00           O  
ATOM   3550  CB  ASN A 219     -12.485   9.700 -34.669  1.00  0.00           C  
ATOM   3551  CG  ASN A 219     -13.098  10.294 -33.431  1.00  0.00           C  
ATOM   3552  OD1 ASN A 219     -12.733   9.930 -32.308  1.00  0.00           O  
ATOM   3553  ND2 ASN A 219     -14.024  11.200 -33.615  1.00  0.00           N  
ATOM   3554  H   ASN A 219     -11.525   8.295 -36.535  1.00  0.00           H  
ATOM   3555  HA  ASN A 219     -12.357   7.729 -33.865  1.00  0.00           H  
ATOM   3556 1HB  ASN A 219     -11.413   9.901 -34.662  1.00  0.00           H  
ATOM   3557 2HB  ASN A 219     -12.905  10.199 -35.543  1.00  0.00           H  
ATOM   3558 1HD2 ASN A 219     -14.466  11.630 -32.827  1.00  0.00           H  
ATOM   3559 2HD2 ASN A 219     -14.288  11.464 -34.542  1.00  0.00           H  
ATOM   3560  N   ILE A 220     -14.707   8.044 -36.127  1.00  0.00           N  
ATOM   3561  CA  ILE A 220     -16.123   7.783 -36.363  1.00  0.00           C  
ATOM   3562  C   ILE A 220     -16.475   6.335 -36.051  1.00  0.00           C  
ATOM   3563  O   ILE A 220     -17.517   6.053 -35.459  1.00  0.00           O  
ATOM   3564  CB  ILE A 220     -16.504   8.102 -37.821  1.00  0.00           C  
ATOM   3565  CG1 ILE A 220     -16.414   9.608 -38.079  1.00  0.00           C  
ATOM   3566  CG2 ILE A 220     -17.903   7.589 -38.129  1.00  0.00           C  
ATOM   3567  CD1 ILE A 220     -16.505   9.984 -39.540  1.00  0.00           C  
ATOM   3568  H   ILE A 220     -14.090   8.328 -36.874  1.00  0.00           H  
ATOM   3569  HA  ILE A 220     -16.707   8.426 -35.706  1.00  0.00           H  
ATOM   3570  HB  ILE A 220     -15.795   7.624 -38.495  1.00  0.00           H  
ATOM   3571 1HG1 ILE A 220     -17.216  10.118 -37.545  1.00  0.00           H  
ATOM   3572 2HG1 ILE A 220     -15.470   9.989 -37.688  1.00  0.00           H  
ATOM   3573 1HG2 ILE A 220     -18.157   7.823 -39.162  1.00  0.00           H  
ATOM   3574 2HG2 ILE A 220     -17.934   6.510 -37.983  1.00  0.00           H  
ATOM   3575 3HG2 ILE A 220     -18.621   8.066 -37.462  1.00  0.00           H  
ATOM   3576 1HD1 ILE A 220     -16.433  11.067 -39.643  1.00  0.00           H  
ATOM   3577 2HD1 ILE A 220     -15.689   9.513 -40.089  1.00  0.00           H  
ATOM   3578 3HD1 ILE A 220     -17.458   9.645 -39.944  1.00  0.00           H  
ATOM   3579  N   VAL A 221     -15.555   5.446 -36.479  1.00  0.00           N  
ATOM   3580  CA  VAL A 221     -15.772   4.024 -36.240  1.00  0.00           C  
ATOM   3581  C   VAL A 221     -15.830   3.718 -34.750  1.00  0.00           C  
ATOM   3582  O   VAL A 221     -16.663   2.930 -34.300  1.00  0.00           O  
ATOM   3583  CB  VAL A 221     -14.645   3.195 -36.887  1.00  0.00           C  
ATOM   3584  CG1 VAL A 221     -14.754   1.735 -36.474  1.00  0.00           C  
ATOM   3585  CG2 VAL A 221     -14.705   3.333 -38.401  1.00  0.00           C  
ATOM   3586  H   VAL A 221     -14.732   5.783 -36.957  1.00  0.00           H  
ATOM   3587  HA  VAL A 221     -16.721   3.737 -36.694  1.00  0.00           H  
ATOM   3588  HB  VAL A 221     -13.684   3.561 -36.525  1.00  0.00           H  
ATOM   3589 1HG1 VAL A 221     -13.950   1.164 -36.940  1.00  0.00           H  
ATOM   3590 2HG1 VAL A 221     -14.673   1.657 -35.390  1.00  0.00           H  
ATOM   3591 3HG1 VAL A 221     -15.715   1.336 -36.797  1.00  0.00           H  
ATOM   3592 1HG2 VAL A 221     -13.905   2.746 -38.851  1.00  0.00           H  
ATOM   3593 2HG2 VAL A 221     -15.668   2.973 -38.762  1.00  0.00           H  
ATOM   3594 3HG2 VAL A 221     -14.584   4.381 -38.675  1.00  0.00           H  
ATOM   3595  N   LYS A 222     -14.908   4.380 -34.021  1.00  0.00           N  
ATOM   3596  CA  LYS A 222     -14.857   4.176 -32.579  1.00  0.00           C  
ATOM   3597  C   LYS A 222     -16.154   4.619 -31.914  1.00  0.00           C  
ATOM   3598  O   LYS A 222     -16.661   3.949 -31.014  1.00  0.00           O  
ATOM   3599  CB  LYS A 222     -13.671   4.929 -31.974  1.00  0.00           C  
ATOM   3600  CG  LYS A 222     -12.309   4.341 -32.321  1.00  0.00           C  
ATOM   3601  CD  LYS A 222     -11.183   5.154 -31.702  1.00  0.00           C  
ATOM   3602  CE  LYS A 222      -9.821   4.576 -32.058  1.00  0.00           C  
ATOM   3603  NZ  LYS A 222      -8.707   5.384 -31.490  1.00  0.00           N  
ATOM   3604  H   LYS A 222     -14.269   5.006 -34.489  1.00  0.00           H  
ATOM   3605  HA  LYS A 222     -14.729   3.111 -32.385  1.00  0.00           H  
ATOM   3606 1HB  LYS A 222     -13.685   5.964 -32.315  1.00  0.00           H  
ATOM   3607 2HB  LYS A 222     -13.763   4.940 -30.888  1.00  0.00           H  
ATOM   3608 1HG  LYS A 222     -12.251   3.316 -31.953  1.00  0.00           H  
ATOM   3609 2HG  LYS A 222     -12.184   4.328 -33.403  1.00  0.00           H  
ATOM   3610 1HD  LYS A 222     -11.236   6.183 -32.061  1.00  0.00           H  
ATOM   3611 2HD  LYS A 222     -11.292   5.161 -30.617  1.00  0.00           H  
ATOM   3612 1HE  LYS A 222      -9.747   3.559 -31.675  1.00  0.00           H  
ATOM   3613 2HE  LYS A 222      -9.712   4.542 -33.142  1.00  0.00           H  
ATOM   3614 1HZ  LYS A 222      -7.824   4.968 -31.749  1.00  0.00           H  
ATOM   3615 2HZ  LYS A 222      -8.755   6.326 -31.853  1.00  0.00           H  
ATOM   3616 3HZ  LYS A 222      -8.786   5.407 -30.484  1.00  0.00           H  
ATOM   3617  N   ILE A 223     -16.651   5.773 -32.406  1.00  0.00           N  
ATOM   3618  CA  ILE A 223     -17.891   6.307 -31.855  1.00  0.00           C  
ATOM   3619  C   ILE A 223     -19.052   5.349 -32.082  1.00  0.00           C  
ATOM   3620  O   ILE A 223     -19.884   5.146 -31.198  1.00  0.00           O  
ATOM   3621  CB  ILE A 223     -18.224   7.675 -32.479  1.00  0.00           C  
ATOM   3622  CG1 ILE A 223     -17.204   8.727 -32.035  1.00  0.00           C  
ATOM   3623  CG2 ILE A 223     -19.634   8.102 -32.100  1.00  0.00           C  
ATOM   3624  CD1 ILE A 223     -17.291  10.024 -32.806  1.00  0.00           C  
ATOM   3625  H   ILE A 223     -16.154   6.246 -33.147  1.00  0.00           H  
ATOM   3626  HA  ILE A 223     -17.764   6.440 -30.782  1.00  0.00           H  
ATOM   3627  HB  ILE A 223     -18.154   7.606 -33.564  1.00  0.00           H  
ATOM   3628 1HG1 ILE A 223     -17.347   8.948 -30.978  1.00  0.00           H  
ATOM   3629 2HG1 ILE A 223     -16.196   8.328 -32.152  1.00  0.00           H  
ATOM   3630 1HG2 ILE A 223     -19.853   9.071 -32.549  1.00  0.00           H  
ATOM   3631 2HG2 ILE A 223     -20.348   7.364 -32.464  1.00  0.00           H  
ATOM   3632 3HG2 ILE A 223     -19.712   8.178 -31.016  1.00  0.00           H  
ATOM   3633 1HD1 ILE A 223     -16.537  10.719 -32.435  1.00  0.00           H  
ATOM   3634 2HD1 ILE A 223     -17.116   9.831 -33.865  1.00  0.00           H  
ATOM   3635 3HD1 ILE A 223     -18.280  10.460 -32.675  1.00  0.00           H  
ATOM   3636  N   THR A 224     -19.058   4.780 -33.305  1.00  0.00           N  
ATOM   3637  CA  THR A 224     -20.118   3.840 -33.650  1.00  0.00           C  
ATOM   3638  C   THR A 224     -20.087   2.618 -32.742  1.00  0.00           C  
ATOM   3639  O   THR A 224     -21.130   2.133 -32.302  1.00  0.00           O  
ATOM   3640  CB  THR A 224     -20.007   3.395 -35.120  1.00  0.00           C  
ATOM   3641  OG1 THR A 224     -20.144   4.535 -35.979  1.00  0.00           O  
ATOM   3642  CG2 THR A 224     -21.089   2.381 -35.454  1.00  0.00           C  
ATOM   3643  H   THR A 224     -18.327   5.016 -33.961  1.00  0.00           H  
ATOM   3644  HA  THR A 224     -21.078   4.337 -33.514  1.00  0.00           H  
ATOM   3645  HB  THR A 224     -19.029   2.945 -35.291  1.00  0.00           H  
ATOM   3646  HG1 THR A 224     -19.449   5.168 -35.783  1.00  0.00           H  
ATOM   3647 1HG2 THR A 224     -20.995   2.077 -36.496  1.00  0.00           H  
ATOM   3648 2HG2 THR A 224     -20.980   1.508 -34.810  1.00  0.00           H  
ATOM   3649 3HG2 THR A 224     -22.069   2.828 -35.294  1.00  0.00           H  
ATOM   3650  N   GLU A 225     -18.845   2.157 -32.491  1.00  0.00           N  
ATOM   3651  CA  GLU A 225     -18.676   0.990 -31.632  1.00  0.00           C  
ATOM   3652  C   GLU A 225     -19.194   1.261 -30.226  1.00  0.00           C  
ATOM   3653  O   GLU A 225     -19.839   0.408 -29.616  1.00  0.00           O  
ATOM   3654  CB  GLU A 225     -17.203   0.580 -31.573  1.00  0.00           C  
ATOM   3655  CG  GLU A 225     -16.932  -0.673 -30.752  1.00  0.00           C  
ATOM   3656  CD  GLU A 225     -15.488  -1.089 -30.779  1.00  0.00           C  
ATOM   3657  OE1 GLU A 225     -14.713  -0.436 -31.436  1.00  0.00           O  
ATOM   3658  OE2 GLU A 225     -15.158  -2.061 -30.140  1.00  0.00           O  
ATOM   3659  H   GLU A 225     -18.052   2.629 -32.903  1.00  0.00           H  
ATOM   3660  HA  GLU A 225     -19.252   0.165 -32.053  1.00  0.00           H  
ATOM   3661 1HB  GLU A 225     -16.834   0.404 -32.584  1.00  0.00           H  
ATOM   3662 2HB  GLU A 225     -16.616   1.393 -31.147  1.00  0.00           H  
ATOM   3663 1HG  GLU A 225     -17.226  -0.489 -29.719  1.00  0.00           H  
ATOM   3664 2HG  GLU A 225     -17.547  -1.486 -31.136  1.00  0.00           H  
ATOM   3665  N   LYS A 226     -18.876   2.485 -29.755  1.00  0.00           N  
ATOM   3666  CA  LYS A 226     -19.315   2.872 -28.420  1.00  0.00           C  
ATOM   3667  C   LYS A 226     -20.835   2.888 -28.322  1.00  0.00           C  
ATOM   3668  O   LYS A 226     -21.407   2.445 -27.326  1.00  0.00           O  
ATOM   3669  CB  LYS A 226     -18.750   4.243 -28.047  1.00  0.00           C  
ATOM   3670  CG  LYS A 226     -19.103   4.708 -26.641  1.00  0.00           C  
ATOM   3671  CD  LYS A 226     -18.441   6.039 -26.316  1.00  0.00           C  
ATOM   3672  CE  LYS A 226     -18.812   6.517 -24.920  1.00  0.00           C  
ATOM   3673  NZ  LYS A 226     -18.171   7.818 -24.588  1.00  0.00           N  
ATOM   3674  H   LYS A 226     -18.339   3.112 -30.337  1.00  0.00           H  
ATOM   3675  HA  LYS A 226     -18.943   2.136 -27.707  1.00  0.00           H  
ATOM   3676 1HB  LYS A 226     -17.663   4.224 -28.130  1.00  0.00           H  
ATOM   3677 2HB  LYS A 226     -19.118   4.992 -28.749  1.00  0.00           H  
ATOM   3678 1HG  LYS A 226     -20.185   4.820 -26.555  1.00  0.00           H  
ATOM   3679 2HG  LYS A 226     -18.775   3.963 -25.918  1.00  0.00           H  
ATOM   3680 1HD  LYS A 226     -17.357   5.931 -26.378  1.00  0.00           H  
ATOM   3681 2HD  LYS A 226     -18.756   6.789 -27.041  1.00  0.00           H  
ATOM   3682 1HE  LYS A 226     -19.893   6.630 -24.849  1.00  0.00           H  
ATOM   3683 2HE  LYS A 226     -18.498   5.774 -24.186  1.00  0.00           H  
ATOM   3684 1HZ  LYS A 226     -18.441   8.099 -23.656  1.00  0.00           H  
ATOM   3685 2HZ  LYS A 226     -17.166   7.720 -24.632  1.00  0.00           H  
ATOM   3686 3HZ  LYS A 226     -18.469   8.519 -25.250  1.00  0.00           H  
ATOM   3687  N   THR A 227     -21.445   3.420 -29.402  1.00  0.00           N  
ATOM   3688  CA  THR A 227     -22.900   3.493 -29.435  1.00  0.00           C  
ATOM   3689  C   THR A 227     -23.523   2.104 -29.380  1.00  0.00           C  
ATOM   3690  O   THR A 227     -24.517   1.886 -28.688  1.00  0.00           O  
ATOM   3691  CB  THR A 227     -23.388   4.229 -30.696  1.00  0.00           C  
ATOM   3692  OG1 THR A 227     -22.889   5.573 -30.691  1.00  0.00           O  
ATOM   3693  CG2 THR A 227     -24.909   4.257 -30.743  1.00  0.00           C  
ATOM   3694  H   THR A 227     -20.881   3.758 -30.168  1.00  0.00           H  
ATOM   3695  HA  THR A 227     -23.239   4.048 -28.561  1.00  0.00           H  
ATOM   3696  HB  THR A 227     -23.013   3.720 -31.584  1.00  0.00           H  
ATOM   3697  HG1 THR A 227     -21.983   5.576 -30.373  1.00  0.00           H  
ATOM   3698 1HG2 THR A 227     -25.236   4.781 -31.640  1.00  0.00           H  
ATOM   3699 2HG2 THR A 227     -25.291   3.236 -30.758  1.00  0.00           H  
ATOM   3700 3HG2 THR A 227     -25.290   4.773 -29.863  1.00  0.00           H  
ATOM   3701  N   LEU A 228     -22.886   1.191 -30.142  1.00  0.00           N  
ATOM   3702  CA  LEU A 228     -23.381  -0.180 -30.177  1.00  0.00           C  
ATOM   3703  C   LEU A 228     -23.315  -0.825 -28.798  1.00  0.00           C  
ATOM   3704  O   LEU A 228     -24.237  -1.529 -28.387  1.00  0.00           O  
ATOM   3705  CB  LEU A 228     -22.568  -1.011 -31.177  1.00  0.00           C  
ATOM   3706  CG  LEU A 228     -22.768  -0.655 -32.656  1.00  0.00           C  
ATOM   3707  CD1 LEU A 228     -21.768  -1.430 -33.505  1.00  0.00           C  
ATOM   3708  CD2 LEU A 228     -24.197  -0.975 -33.067  1.00  0.00           C  
ATOM   3709  H   LEU A 228     -22.076   1.475 -30.675  1.00  0.00           H  
ATOM   3710  HA  LEU A 228     -24.422  -0.163 -30.499  1.00  0.00           H  
ATOM   3711 1HB  LEU A 228     -21.510  -0.893 -30.948  1.00  0.00           H  
ATOM   3712 2HB  LEU A 228     -22.830  -2.061 -31.051  1.00  0.00           H  
ATOM   3713  HG  LEU A 228     -22.577   0.408 -32.803  1.00  0.00           H  
ATOM   3714 1HD1 LEU A 228     -21.910  -1.176 -34.555  1.00  0.00           H  
ATOM   3715 2HD1 LEU A 228     -20.754  -1.167 -33.203  1.00  0.00           H  
ATOM   3716 3HD1 LEU A 228     -21.924  -2.499 -33.365  1.00  0.00           H  
ATOM   3717 1HD2 LEU A 228     -24.339  -0.721 -34.118  1.00  0.00           H  
ATOM   3718 2HD2 LEU A 228     -24.389  -2.038 -32.921  1.00  0.00           H  
ATOM   3719 3HD2 LEU A 228     -24.890  -0.395 -32.456  1.00  0.00           H  
ATOM   3720  N   GLU A 229     -22.183  -0.545 -28.121  1.00  0.00           N  
ATOM   3721  CA  GLU A 229     -21.995  -1.101 -26.786  1.00  0.00           C  
ATOM   3722  C   GLU A 229     -23.064  -0.599 -25.824  1.00  0.00           C  
ATOM   3723  O   GLU A 229     -23.588  -1.361 -25.012  1.00  0.00           O  
ATOM   3724  CB  GLU A 229     -20.606  -0.744 -26.251  1.00  0.00           C  
ATOM   3725  CG  GLU A 229     -19.459  -1.453 -26.957  1.00  0.00           C  
ATOM   3726  CD  GLU A 229     -18.108  -1.020 -26.459  1.00  0.00           C  
ATOM   3727  OE1 GLU A 229     -18.052  -0.110 -25.667  1.00  0.00           O  
ATOM   3728  OE2 GLU A 229     -17.131  -1.600 -26.871  1.00  0.00           O  
ATOM   3729  H   GLU A 229     -21.485   0.046 -28.550  1.00  0.00           H  
ATOM   3730  HA  GLU A 229     -22.077  -2.186 -26.849  1.00  0.00           H  
ATOM   3731 1HB  GLU A 229     -20.444   0.330 -26.345  1.00  0.00           H  
ATOM   3732 2HB  GLU A 229     -20.550  -0.992 -25.191  1.00  0.00           H  
ATOM   3733 1HG  GLU A 229     -19.562  -2.528 -26.806  1.00  0.00           H  
ATOM   3734 2HG  GLU A 229     -19.527  -1.257 -28.026  1.00  0.00           H  
ATOM   3735  N   LEU A 230     -23.350   0.712 -25.965  1.00  0.00           N  
ATOM   3736  CA  LEU A 230     -24.360   1.317 -25.104  1.00  0.00           C  
ATOM   3737  C   LEU A 230     -25.725   0.677 -25.321  1.00  0.00           C  
ATOM   3738  O   LEU A 230     -26.461   0.422 -24.367  1.00  0.00           O  
ATOM   3739  CB  LEU A 230     -24.448   2.825 -25.370  1.00  0.00           C  
ATOM   3740  CG  LEU A 230     -23.236   3.651 -24.921  1.00  0.00           C  
ATOM   3741  CD1 LEU A 230     -23.387   5.084 -25.413  1.00  0.00           C  
ATOM   3742  CD2 LEU A 230     -23.121   3.603 -23.405  1.00  0.00           C  
ATOM   3743  H   LEU A 230     -22.860   1.250 -26.664  1.00  0.00           H  
ATOM   3744  HA  LEU A 230     -24.068   1.160 -24.066  1.00  0.00           H  
ATOM   3745 1HB  LEU A 230     -24.578   2.982 -26.439  1.00  0.00           H  
ATOM   3746 2HB  LEU A 230     -25.325   3.218 -24.856  1.00  0.00           H  
ATOM   3747  HG  LEU A 230     -22.330   3.240 -25.367  1.00  0.00           H  
ATOM   3748 1HD1 LEU A 230     -22.526   5.671 -25.094  1.00  0.00           H  
ATOM   3749 2HD1 LEU A 230     -23.447   5.091 -26.501  1.00  0.00           H  
ATOM   3750 3HD1 LEU A 230     -24.295   5.518 -24.996  1.00  0.00           H  
ATOM   3751 1HD2 LEU A 230     -22.259   4.189 -23.086  1.00  0.00           H  
ATOM   3752 2HD2 LEU A 230     -24.026   4.015 -22.958  1.00  0.00           H  
ATOM   3753 3HD2 LEU A 230     -22.996   2.569 -23.082  1.00  0.00           H  
ATOM   3754  N   LEU A 231     -26.013   0.436 -26.616  1.00  0.00           N  
ATOM   3755  CA  LEU A 231     -27.291  -0.177 -26.961  1.00  0.00           C  
ATOM   3756  C   LEU A 231     -27.417  -1.568 -26.352  1.00  0.00           C  
ATOM   3757  O   LEU A 231     -28.476  -1.942 -25.848  1.00  0.00           O  
ATOM   3758  CB  LEU A 231     -27.443  -0.263 -28.485  1.00  0.00           C  
ATOM   3759  CG  LEU A 231     -28.797  -0.776 -28.990  1.00  0.00           C  
ATOM   3760  CD1 LEU A 231     -28.843  -2.294 -28.870  1.00  0.00           C  
ATOM   3761  CD2 LEU A 231     -29.917  -0.130 -28.188  1.00  0.00           C  
ATOM   3762  H   LEU A 231     -25.338   0.684 -27.325  1.00  0.00           H  
ATOM   3763  HA  LEU A 231     -28.092   0.446 -26.564  1.00  0.00           H  
ATOM   3764 1HB  LEU A 231     -27.286   0.728 -28.906  1.00  0.00           H  
ATOM   3765 2HB  LEU A 231     -26.671  -0.927 -28.874  1.00  0.00           H  
ATOM   3766  HG  LEU A 231     -28.912  -0.522 -30.044  1.00  0.00           H  
ATOM   3767 1HD1 LEU A 231     -29.806  -2.658 -29.229  1.00  0.00           H  
ATOM   3768 2HD1 LEU A 231     -28.044  -2.731 -29.468  1.00  0.00           H  
ATOM   3769 3HD1 LEU A 231     -28.714  -2.579 -27.826  1.00  0.00           H  
ATOM   3770 1HD2 LEU A 231     -30.880  -0.494 -28.548  1.00  0.00           H  
ATOM   3771 2HD2 LEU A 231     -29.803  -0.385 -27.134  1.00  0.00           H  
ATOM   3772 3HD2 LEU A 231     -29.871   0.953 -28.307  1.00  0.00           H  
ATOM   3773  N   GLU A 232     -26.286  -2.300 -26.427  1.00  0.00           N  
ATOM   3774  CA  GLU A 232     -26.273  -3.650 -25.880  1.00  0.00           C  
ATOM   3775  C   GLU A 232     -26.534  -3.639 -24.379  1.00  0.00           C  
ATOM   3776  O   GLU A 232     -27.270  -4.479 -23.861  1.00  0.00           O  
ATOM   3777  CB  GLU A 232     -24.933  -4.330 -26.171  1.00  0.00           C  
ATOM   3778  CG  GLU A 232     -24.844  -5.773 -25.696  1.00  0.00           C  
ATOM   3779  CD  GLU A 232     -23.544  -6.432 -26.065  1.00  0.00           C  
ATOM   3780  OE1 GLU A 232     -22.735  -5.794 -26.694  1.00  0.00           O  
ATOM   3781  OE2 GLU A 232     -23.360  -7.574 -25.716  1.00  0.00           O  
ATOM   3782  H   GLU A 232     -25.468  -1.898 -26.863  1.00  0.00           H  
ATOM   3783  HA  GLU A 232     -27.067  -4.225 -26.358  1.00  0.00           H  
ATOM   3784 1HB  GLU A 232     -24.745  -4.319 -27.245  1.00  0.00           H  
ATOM   3785 2HB  GLU A 232     -24.130  -3.770 -25.692  1.00  0.00           H  
ATOM   3786 1HG  GLU A 232     -24.955  -5.796 -24.612  1.00  0.00           H  
ATOM   3787 2HG  GLU A 232     -25.668  -6.339 -26.129  1.00  0.00           H  
ATOM   3788  N   LYS A 233     -25.894  -2.649 -23.724  1.00  0.00           N  
ATOM   3789  CA  LYS A 233     -26.061  -2.526 -22.280  1.00  0.00           C  
ATOM   3790  C   LYS A 233     -27.514  -2.251 -21.915  1.00  0.00           C  
ATOM   3791  O   LYS A 233     -28.038  -2.810 -20.951  1.00  0.00           O  
ATOM   3792  CB  LYS A 233     -25.161  -1.418 -21.730  1.00  0.00           C  
ATOM   3793  CG  LYS A 233     -23.675  -1.748 -21.746  1.00  0.00           C  
ATOM   3794  CD  LYS A 233     -22.846  -0.592 -21.205  1.00  0.00           C  
ATOM   3795  CE  LYS A 233     -21.360  -0.916 -21.231  1.00  0.00           C  
ATOM   3796  NZ  LYS A 233     -20.534   0.220 -20.740  1.00  0.00           N  
ATOM   3797  H   LYS A 233     -25.310  -2.011 -24.245  1.00  0.00           H  
ATOM   3798  HA  LYS A 233     -25.773  -3.470 -21.817  1.00  0.00           H  
ATOM   3799 1HB  LYS A 233     -25.308  -0.507 -22.312  1.00  0.00           H  
ATOM   3800 2HB  LYS A 233     -25.444  -1.197 -20.701  1.00  0.00           H  
ATOM   3801 1HG  LYS A 233     -23.492  -2.633 -21.135  1.00  0.00           H  
ATOM   3802 2HG  LYS A 233     -23.360  -1.962 -22.767  1.00  0.00           H  
ATOM   3803 1HD  LYS A 233     -23.026   0.299 -21.808  1.00  0.00           H  
ATOM   3804 2HD  LYS A 233     -23.144  -0.381 -20.178  1.00  0.00           H  
ATOM   3805 1HE  LYS A 233     -21.166  -1.786 -20.606  1.00  0.00           H  
ATOM   3806 2HE  LYS A 233     -21.057  -1.154 -22.251  1.00  0.00           H  
ATOM   3807 1HZ  LYS A 233     -19.557  -0.034 -20.774  1.00  0.00           H  
ATOM   3808 2HZ  LYS A 233     -20.691   1.029 -21.325  1.00  0.00           H  
ATOM   3809 3HZ  LYS A 233     -20.792   0.438 -19.789  1.00  0.00           H  
ATOM   3810  N   ILE A 234     -28.123  -1.368 -22.733  1.00  0.00           N  
ATOM   3811  CA  ILE A 234     -29.518  -1.018 -22.492  1.00  0.00           C  
ATOM   3812  C   ILE A 234     -30.422  -2.236 -22.625  1.00  0.00           C  
ATOM   3813  O   ILE A 234     -31.343  -2.427 -21.831  1.00  0.00           O  
ATOM   3814  CB  ILE A 234     -29.986   0.078 -23.467  1.00  0.00           C  
ATOM   3815  CG1 ILE A 234     -29.207   1.374 -23.227  1.00  0.00           C  
ATOM   3816  CG2 ILE A 234     -31.481   0.316 -23.322  1.00  0.00           C  
ATOM   3817  CD1 ILE A 234     -29.389   1.947 -21.840  1.00  0.00           C  
ATOM   3818  H   ILE A 234     -27.601  -0.964 -23.498  1.00  0.00           H  
ATOM   3819  HA  ILE A 234     -29.608  -0.637 -21.476  1.00  0.00           H  
ATOM   3820  HB  ILE A 234     -29.774  -0.232 -24.491  1.00  0.00           H  
ATOM   3821 1HG1 ILE A 234     -28.144   1.194 -23.386  1.00  0.00           H  
ATOM   3822 2HG1 ILE A 234     -29.522   2.127 -23.950  1.00  0.00           H  
ATOM   3823 1HG2 ILE A 234     -31.794   1.094 -24.018  1.00  0.00           H  
ATOM   3824 2HG2 ILE A 234     -32.019  -0.605 -23.541  1.00  0.00           H  
ATOM   3825 3HG2 ILE A 234     -31.701   0.631 -22.302  1.00  0.00           H  
ATOM   3826 1HD1 ILE A 234     -28.807   2.864 -21.747  1.00  0.00           H  
ATOM   3827 2HD1 ILE A 234     -30.443   2.167 -21.672  1.00  0.00           H  
ATOM   3828 3HD1 ILE A 234     -29.046   1.224 -21.101  1.00  0.00           H  
ATOM   3829  N   ALA A 235     -30.107  -3.038 -23.663  1.00  0.00           N  
ATOM   3830  CA  ALA A 235     -30.895  -4.241 -23.900  1.00  0.00           C  
ATOM   3831  C   ALA A 235     -30.883  -5.157 -22.683  1.00  0.00           C  
ATOM   3832  O   ALA A 235     -31.927  -5.648 -22.254  1.00  0.00           O  
ATOM   3833  CB  ALA A 235     -30.376  -4.982 -25.124  1.00  0.00           C  
ATOM   3834  H   ALA A 235     -29.329  -2.790 -24.258  1.00  0.00           H  
ATOM   3835  HA  ALA A 235     -31.927  -3.940 -24.081  1.00  0.00           H  
ATOM   3836 1HB  ALA A 235     -30.975  -5.878 -25.288  1.00  0.00           H  
ATOM   3837 2HB  ALA A 235     -30.445  -4.335 -25.998  1.00  0.00           H  
ATOM   3838 3HB  ALA A 235     -29.337  -5.265 -24.964  1.00  0.00           H  
ATOM   3839  N   LYS A 236     -29.696  -5.382 -22.130  1.00  0.00           N  
ATOM   3840  CA  LYS A 236     -29.546  -6.239 -20.959  1.00  0.00           C  
ATOM   3841  C   LYS A 236     -30.391  -5.735 -19.796  1.00  0.00           C  
ATOM   3842  O   LYS A 236     -31.022  -6.521 -19.089  1.00  0.00           O  
ATOM   3843  CB  LYS A 236     -28.077  -6.326 -20.544  1.00  0.00           C  
ATOM   3844  CG  LYS A 236     -27.199  -7.123 -21.500  1.00  0.00           C  
ATOM   3845  CD  LYS A 236     -25.752  -7.147 -21.032  1.00  0.00           C  
ATOM   3846  CE  LYS A 236     -24.871  -7.930 -21.994  1.00  0.00           C  
ATOM   3847  NZ  LYS A 236     -23.445  -7.929 -21.569  1.00  0.00           N  
ATOM   3848  H   LYS A 236     -28.877  -4.948 -22.530  1.00  0.00           H  
ATOM   3849  HA  LYS A 236     -29.896  -7.240 -21.216  1.00  0.00           H  
ATOM   3850 1HB  LYS A 236     -27.661  -5.322 -20.466  1.00  0.00           H  
ATOM   3851 2HB  LYS A 236     -28.004  -6.789 -19.559  1.00  0.00           H  
ATOM   3852 1HG  LYS A 236     -27.568  -8.147 -21.565  1.00  0.00           H  
ATOM   3853 2HG  LYS A 236     -27.244  -6.676 -22.493  1.00  0.00           H  
ATOM   3854 1HD  LYS A 236     -25.376  -6.125 -20.958  1.00  0.00           H  
ATOM   3855 2HD  LYS A 236     -25.696  -7.608 -20.046  1.00  0.00           H  
ATOM   3856 1HE  LYS A 236     -25.220  -8.960 -22.050  1.00  0.00           H  
ATOM   3857 2HE  LYS A 236     -24.940  -7.492 -22.989  1.00  0.00           H  
ATOM   3858 1HZ  LYS A 236     -22.895  -8.457 -22.232  1.00  0.00           H  
ATOM   3859 2HZ  LYS A 236     -23.104  -6.978 -21.532  1.00  0.00           H  
ATOM   3860 3HZ  LYS A 236     -23.365  -8.351 -20.655  1.00  0.00           H  
ATOM   3861  N   LEU A 237     -30.411  -4.433 -19.586  1.00  0.00           N  
ATOM   3862  CA  LEU A 237     -31.314  -3.861 -18.584  1.00  0.00           C  
ATOM   3863  C   LEU A 237     -32.798  -4.074 -18.922  1.00  0.00           C  
ATOM   3864  O   LEU A 237     -33.623  -4.282 -18.032  1.00  0.00           O  
ATOM   3865  CB  LEU A 237     -31.036  -2.359 -18.439  1.00  0.00           C  
ATOM   3866  CG  LEU A 237     -29.688  -1.990 -17.805  1.00  0.00           C  
ATOM   3867  CD1 LEU A 237     -29.486  -0.483 -17.882  1.00  0.00           C  
ATOM   3868  CD2 LEU A 237     -29.657  -2.474 -16.363  1.00  0.00           C  
ATOM   3869  H   LEU A 237     -29.798  -3.838 -20.124  1.00  0.00           H  
ATOM   3870  HA  LEU A 237     -31.122  -4.346 -17.628  1.00  0.00           H  
ATOM   3871 1HB  LEU A 237     -31.073  -1.902 -19.427  1.00  0.00           H  
ATOM   3872 2HB  LEU A 237     -31.822  -1.917 -17.828  1.00  0.00           H  
ATOM   3873  HG  LEU A 237     -28.881  -2.464 -18.364  1.00  0.00           H  
ATOM   3874 1HD1 LEU A 237     -28.529  -0.221 -17.431  1.00  0.00           H  
ATOM   3875 2HD1 LEU A 237     -29.494  -0.167 -18.925  1.00  0.00           H  
ATOM   3876 3HD1 LEU A 237     -30.289   0.019 -17.344  1.00  0.00           H  
ATOM   3877 1HD2 LEU A 237     -28.699  -2.212 -15.912  1.00  0.00           H  
ATOM   3878 2HD2 LEU A 237     -30.463  -2.000 -15.802  1.00  0.00           H  
ATOM   3879 3HD2 LEU A 237     -29.786  -3.556 -16.339  1.00  0.00           H  
ATOM   3880  N   ASN A 238     -33.125  -4.020 -20.215  1.00  0.00           N  
ATOM   3881  CA  ASN A 238     -34.517  -3.962 -20.673  1.00  0.00           C  
ATOM   3882  C   ASN A 238     -35.159  -5.347 -20.790  1.00  0.00           C  
ATOM   3883  O   ASN A 238     -34.537  -6.291 -21.276  1.00  0.00           O  
ATOM   3884  CB  ASN A 238     -34.601  -3.231 -22.001  1.00  0.00           C  
ATOM   3885  CG  ASN A 238     -36.019  -3.000 -22.445  1.00  0.00           C  
ATOM   3886  OD1 ASN A 238     -36.969  -3.352 -21.736  1.00  0.00           O  
ATOM   3887  ND2 ASN A 238     -36.180  -2.415 -23.604  1.00  0.00           N  
ATOM   3888  H   ASN A 238     -32.391  -4.019 -20.909  1.00  0.00           H  
ATOM   3889  HA  ASN A 238     -35.102  -3.410 -19.935  1.00  0.00           H  
ATOM   3890 1HB  ASN A 238     -34.096  -2.267 -21.918  1.00  0.00           H  
ATOM   3891 2HB  ASN A 238     -34.082  -3.808 -22.767  1.00  0.00           H  
ATOM   3892 1HD2 ASN A 238     -37.101  -2.236 -23.950  1.00  0.00           H  
ATOM   3893 2HD2 ASN A 238     -35.382  -2.147 -24.144  1.00  0.00           H  
ATOM   3894  N   LYS A 239     -36.416  -5.460 -20.338  1.00  0.00           N  
ATOM   3895  CA  LYS A 239     -37.124  -6.737 -20.376  1.00  0.00           C  
ATOM   3896  C   LYS A 239     -38.318  -6.722 -21.329  1.00  0.00           C  
ATOM   3897  O   LYS A 239     -38.988  -7.737 -21.517  1.00  0.00           O  
ATOM   3898  CB  LYS A 239     -37.590  -7.120 -18.970  1.00  0.00           C  
ATOM   3899  CG  LYS A 239     -36.466  -7.269 -17.954  1.00  0.00           C  
ATOM   3900  CD  LYS A 239     -35.532  -8.410 -18.326  1.00  0.00           C  
ATOM   3901  CE  LYS A 239     -34.464  -8.621 -17.263  1.00  0.00           C  
ATOM   3902  NZ  LYS A 239     -33.517  -9.709 -17.633  1.00  0.00           N  
ATOM   3903  H   LYS A 239     -36.880  -4.645 -19.964  1.00  0.00           H  
ATOM   3904  HA  LYS A 239     -36.437  -7.503 -20.736  1.00  0.00           H  
ATOM   3905 1HB  LYS A 239     -38.281  -6.364 -18.597  1.00  0.00           H  
ATOM   3906 2HB  LYS A 239     -38.132  -8.066 -19.011  1.00  0.00           H  
ATOM   3907 1HG  LYS A 239     -35.893  -6.342 -17.906  1.00  0.00           H  
ATOM   3908 2HG  LYS A 239     -36.890  -7.464 -16.969  1.00  0.00           H  
ATOM   3909 1HD  LYS A 239     -36.108  -9.330 -18.438  1.00  0.00           H  
ATOM   3910 2HD  LYS A 239     -35.047  -8.188 -19.276  1.00  0.00           H  
ATOM   3911 1HE  LYS A 239     -33.902  -7.699 -17.125  1.00  0.00           H  
ATOM   3912 2HE  LYS A 239     -34.938  -8.877 -16.316  1.00  0.00           H  
ATOM   3913 1HZ  LYS A 239     -32.826  -9.817 -16.904  1.00  0.00           H  
ATOM   3914 2HZ  LYS A 239     -34.026 -10.574 -17.746  1.00  0.00           H  
ATOM   3915 3HZ  LYS A 239     -33.057  -9.474 -18.501  1.00  0.00           H  
ATOM   3916  N   ASP A 240     -38.585  -5.568 -21.931  1.00  0.00           N  
ATOM   3917  CA  ASP A 240     -39.677  -5.459 -22.893  1.00  0.00           C  
ATOM   3918  C   ASP A 240     -39.308  -6.155 -24.193  1.00  0.00           C  
ATOM   3919  O   ASP A 240     -38.232  -5.927 -24.746  1.00  0.00           O  
ATOM   3920  CB  ASP A 240     -40.018  -3.992 -23.166  1.00  0.00           C  
ATOM   3921  CG  ASP A 240     -41.239  -3.824 -24.061  1.00  0.00           C  
ATOM   3922  OD1 ASP A 240     -42.334  -3.870 -23.553  1.00  0.00           O  
ATOM   3923  OD2 ASP A 240     -41.064  -3.650 -25.243  1.00  0.00           O  
ATOM   3924  H   ASP A 240     -38.020  -4.758 -21.716  1.00  0.00           H  
ATOM   3925  HA  ASP A 240     -40.557  -5.948 -22.474  1.00  0.00           H  
ATOM   3926 1HB  ASP A 240     -40.204  -3.480 -22.222  1.00  0.00           H  
ATOM   3927 2HB  ASP A 240     -39.167  -3.503 -23.641  1.00  0.00           H  
ATOM   3928  N   GLN A 241     -40.202  -7.007 -24.683  1.00  0.00           N  
ATOM   3929  CA  GLN A 241     -39.893  -7.833 -25.832  1.00  0.00           C  
ATOM   3930  C   GLN A 241     -39.679  -6.983 -27.073  1.00  0.00           C  
ATOM   3931  O   GLN A 241     -38.650  -7.091 -27.741  1.00  0.00           O  
ATOM   3932  CB  GLN A 241     -41.012  -8.849 -26.077  1.00  0.00           C  
ATOM   3933  CG  GLN A 241     -41.136  -9.911 -24.998  1.00  0.00           C  
ATOM   3934  CD  GLN A 241     -39.918 -10.812 -24.930  1.00  0.00           C  
ATOM   3935  OE1 GLN A 241     -39.485 -11.372 -25.941  1.00  0.00           O  
ATOM   3936  NE2 GLN A 241     -39.356 -10.957 -23.735  1.00  0.00           N  
ATOM   3937  H   GLN A 241     -41.109  -7.075 -24.243  1.00  0.00           H  
ATOM   3938  HA  GLN A 241     -38.969  -8.375 -25.630  1.00  0.00           H  
ATOM   3939 1HB  GLN A 241     -41.967  -8.328 -26.148  1.00  0.00           H  
ATOM   3940 2HB  GLN A 241     -40.843  -9.354 -27.028  1.00  0.00           H  
ATOM   3941 1HG  GLN A 241     -41.253  -9.420 -24.032  1.00  0.00           H  
ATOM   3942 2HG  GLN A 241     -42.008 -10.530 -25.211  1.00  0.00           H  
ATOM   3943 1HE2 GLN A 241     -38.549 -11.539 -23.628  1.00  0.00           H  
ATOM   3944 2HE2 GLN A 241     -39.740 -10.484 -22.941  1.00  0.00           H  
ATOM   3945  N   ASP A 242     -40.658  -6.133 -27.384  1.00  0.00           N  
ATOM   3946  CA  ASP A 242     -40.609  -5.338 -28.610  1.00  0.00           C  
ATOM   3947  C   ASP A 242     -39.603  -4.189 -28.501  1.00  0.00           C  
ATOM   3948  O   ASP A 242     -39.115  -3.680 -29.511  1.00  0.00           O  
ATOM   3949  CB  ASP A 242     -41.996  -4.778 -28.936  1.00  0.00           C  
ATOM   3950  CG  ASP A 242     -42.549  -3.885 -27.833  1.00  0.00           C  
ATOM   3951  OD1 ASP A 242     -42.646  -4.342 -26.719  1.00  0.00           O  
ATOM   3952  OD2 ASP A 242     -42.868  -2.755 -28.116  1.00  0.00           O  
ATOM   3953  H   ASP A 242     -41.445  -6.039 -26.758  1.00  0.00           H  
ATOM   3954  HA  ASP A 242     -40.293  -5.985 -29.430  1.00  0.00           H  
ATOM   3955 1HB  ASP A 242     -41.947  -4.201 -29.860  1.00  0.00           H  
ATOM   3956 2HB  ASP A 242     -42.691  -5.601 -29.100  1.00  0.00           H  
ATOM   3957  N   GLY A 243     -39.313  -3.804 -27.273  1.00  0.00           N  
ATOM   3958  CA  GLY A 243     -38.351  -2.755 -26.956  1.00  0.00           C  
ATOM   3959  C   GLY A 243     -36.958  -3.118 -27.454  1.00  0.00           C  
ATOM   3960  O   GLY A 243     -36.239  -2.273 -27.988  1.00  0.00           O  
ATOM   3961  H   GLY A 243     -39.777  -4.251 -26.495  1.00  0.00           H  
ATOM   3962 1HA  GLY A 243     -38.671  -1.818 -27.411  1.00  0.00           H  
ATOM   3963 2HA  GLY A 243     -38.326  -2.597 -25.879  1.00  0.00           H  
ATOM   3964  N   ILE A 244     -36.625  -4.410 -27.250  1.00  0.00           N  
ATOM   3965  CA  ILE A 244     -35.317  -4.887 -27.681  1.00  0.00           C  
ATOM   3966  C   ILE A 244     -35.156  -4.762 -29.191  1.00  0.00           C  
ATOM   3967  O   ILE A 244     -34.098  -4.369 -29.681  1.00  0.00           O  
ATOM   3968  CB  ILE A 244     -35.101  -6.353 -27.261  1.00  0.00           C  
ATOM   3969  CG1 ILE A 244     -34.989  -6.461 -25.738  1.00  0.00           C  
ATOM   3970  CG2 ILE A 244     -33.860  -6.921 -27.931  1.00  0.00           C  
ATOM   3971  CD1 ILE A 244     -35.049  -7.880 -25.220  1.00  0.00           C  
ATOM   3972  H   ILE A 244     -37.290  -5.023 -26.800  1.00  0.00           H  
ATOM   3973  HA  ILE A 244     -34.552  -4.276 -27.205  1.00  0.00           H  
ATOM   3974  HB  ILE A 244     -35.966  -6.947 -27.556  1.00  0.00           H  
ATOM   3975 1HG1 ILE A 244     -34.049  -6.017 -25.411  1.00  0.00           H  
ATOM   3976 2HG1 ILE A 244     -35.796  -5.895 -25.273  1.00  0.00           H  
ATOM   3977 1HG2 ILE A 244     -33.722  -7.957 -27.623  1.00  0.00           H  
ATOM   3978 2HG2 ILE A 244     -33.978  -6.877 -29.013  1.00  0.00           H  
ATOM   3979 3HG2 ILE A 244     -32.988  -6.336 -27.638  1.00  0.00           H  
ATOM   3980 1HD1 ILE A 244     -34.964  -7.874 -24.134  1.00  0.00           H  
ATOM   3981 2HD1 ILE A 244     -35.999  -8.332 -25.507  1.00  0.00           H  
ATOM   3982 3HD1 ILE A 244     -34.229  -8.457 -25.645  1.00  0.00           H  
ATOM   3983  N   VAL A 245     -36.256  -5.115 -29.887  1.00  0.00           N  
ATOM   3984  CA  VAL A 245     -36.234  -5.040 -31.342  1.00  0.00           C  
ATOM   3985  C   VAL A 245     -36.014  -3.608 -31.817  1.00  0.00           C  
ATOM   3986  O   VAL A 245     -35.262  -3.366 -32.761  1.00  0.00           O  
ATOM   3987  CB  VAL A 245     -37.556  -5.573 -31.925  1.00  0.00           C  
ATOM   3988  CG1 VAL A 245     -37.622  -5.313 -33.422  1.00  0.00           C  
ATOM   3989  CG2 VAL A 245     -37.690  -7.059 -31.629  1.00  0.00           C  
ATOM   3990  H   VAL A 245     -37.077  -5.426 -29.386  1.00  0.00           H  
ATOM   3991  HA  VAL A 245     -35.415  -5.659 -31.708  1.00  0.00           H  
ATOM   3992  HB  VAL A 245     -38.387  -5.035 -31.468  1.00  0.00           H  
ATOM   3993 1HG1 VAL A 245     -38.563  -5.697 -33.817  1.00  0.00           H  
ATOM   3994 2HG1 VAL A 245     -37.561  -4.241 -33.608  1.00  0.00           H  
ATOM   3995 3HG1 VAL A 245     -36.791  -5.816 -33.916  1.00  0.00           H  
ATOM   3996 1HG2 VAL A 245     -38.627  -7.430 -32.043  1.00  0.00           H  
ATOM   3997 2HG2 VAL A 245     -36.856  -7.597 -32.081  1.00  0.00           H  
ATOM   3998 3HG2 VAL A 245     -37.682  -7.218 -30.550  1.00  0.00           H  
ATOM   3999  N   GLU A 246     -36.708  -2.690 -31.113  1.00  0.00           N  
ATOM   4000  CA  GLU A 246     -36.584  -1.280 -31.466  1.00  0.00           C  
ATOM   4001  C   GLU A 246     -35.153  -0.791 -31.288  1.00  0.00           C  
ATOM   4002  O   GLU A 246     -34.633  -0.045 -32.117  1.00  0.00           O  
ATOM   4003  CB  GLU A 246     -37.532  -0.432 -30.615  1.00  0.00           C  
ATOM   4004  CG  GLU A 246     -39.008  -0.629 -30.932  1.00  0.00           C  
ATOM   4005  CD  GLU A 246     -39.375  -0.177 -32.318  1.00  0.00           C  
ATOM   4006  OE1 GLU A 246     -38.852   0.820 -32.755  1.00  0.00           O  
ATOM   4007  OE2 GLU A 246     -40.178  -0.830 -32.941  1.00  0.00           O  
ATOM   4008  H   GLU A 246     -37.300  -2.996 -30.355  1.00  0.00           H  
ATOM   4009  HA  GLU A 246     -36.856  -1.160 -32.515  1.00  0.00           H  
ATOM   4010 1HB  GLU A 246     -37.382  -0.665 -29.561  1.00  0.00           H  
ATOM   4011 2HB  GLU A 246     -37.299   0.624 -30.753  1.00  0.00           H  
ATOM   4012 1HG  GLU A 246     -39.252  -1.686 -30.830  1.00  0.00           H  
ATOM   4013 2HG  GLU A 246     -39.602  -0.076 -30.205  1.00  0.00           H  
ATOM   4014  N   LEU A 247     -34.555  -1.252 -30.169  1.00  0.00           N  
ATOM   4015  CA  LEU A 247     -33.181  -0.858 -29.881  1.00  0.00           C  
ATOM   4016  C   LEU A 247     -32.229  -1.348 -30.964  1.00  0.00           C  
ATOM   4017  O   LEU A 247     -31.323  -0.627 -31.380  1.00  0.00           O  
ATOM   4018  CB  LEU A 247     -32.745  -1.413 -28.519  1.00  0.00           C  
ATOM   4019  CG  LEU A 247     -33.427  -0.786 -27.296  1.00  0.00           C  
ATOM   4020  CD1 LEU A 247     -33.034  -1.558 -26.044  1.00  0.00           C  
ATOM   4021  CD2 LEU A 247     -33.026   0.677 -27.186  1.00  0.00           C  
ATOM   4022  H   LEU A 247     -35.071  -1.861 -29.550  1.00  0.00           H  
ATOM   4023  HA  LEU A 247     -33.133   0.230 -29.848  1.00  0.00           H  
ATOM   4024 1HB  LEU A 247     -32.948  -2.483 -28.499  1.00  0.00           H  
ATOM   4025 2HB  LEU A 247     -31.671  -1.266 -28.412  1.00  0.00           H  
ATOM   4026  HG  LEU A 247     -34.509  -0.859 -27.406  1.00  0.00           H  
ATOM   4027 1HD1 LEU A 247     -33.518  -1.113 -25.175  1.00  0.00           H  
ATOM   4028 2HD1 LEU A 247     -33.350  -2.597 -26.142  1.00  0.00           H  
ATOM   4029 3HD1 LEU A 247     -31.952  -1.517 -25.917  1.00  0.00           H  
ATOM   4030 1HD2 LEU A 247     -33.511   1.123 -26.317  1.00  0.00           H  
ATOM   4031 2HD2 LEU A 247     -31.944   0.750 -27.074  1.00  0.00           H  
ATOM   4032 3HD2 LEU A 247     -33.335   1.208 -28.086  1.00  0.00           H  
ATOM   4033  N   ALA A 248     -32.487  -2.602 -31.389  1.00  0.00           N  
ATOM   4034  CA  ALA A 248     -31.648  -3.189 -32.427  1.00  0.00           C  
ATOM   4035  C   ALA A 248     -31.741  -2.398 -33.725  1.00  0.00           C  
ATOM   4036  O   ALA A 248     -30.735  -2.172 -34.399  1.00  0.00           O  
ATOM   4037  CB  ALA A 248     -32.038  -4.641 -32.664  1.00  0.00           C  
ATOM   4038  H   ALA A 248     -33.258  -3.111 -30.981  1.00  0.00           H  
ATOM   4039  HA  ALA A 248     -30.613  -3.153 -32.087  1.00  0.00           H  
ATOM   4040 1HB  ALA A 248     -31.403  -5.066 -33.441  1.00  0.00           H  
ATOM   4041 2HB  ALA A 248     -31.911  -5.207 -31.742  1.00  0.00           H  
ATOM   4042 3HB  ALA A 248     -33.079  -4.691 -32.980  1.00  0.00           H  
ATOM   4043  N   ARG A 249     -32.992  -1.996 -34.030  1.00  0.00           N  
ATOM   4044  CA  ARG A 249     -33.218  -1.227 -35.247  1.00  0.00           C  
ATOM   4045  C   ARG A 249     -32.469   0.099 -35.208  1.00  0.00           C  
ATOM   4046  O   ARG A 249     -31.886   0.523 -36.206  1.00  0.00           O  
ATOM   4047  CB  ARG A 249     -34.704  -0.962 -35.445  1.00  0.00           C  
ATOM   4048  CG  ARG A 249     -35.054  -0.198 -36.712  1.00  0.00           C  
ATOM   4049  CD  ARG A 249     -36.518   0.022 -36.834  1.00  0.00           C  
ATOM   4050  NE  ARG A 249     -37.032   0.853 -35.757  1.00  0.00           N  
ATOM   4051  CZ  ARG A 249     -36.944   2.197 -35.719  1.00  0.00           C  
ATOM   4052  NH1 ARG A 249     -36.360   2.846 -36.702  1.00  0.00           N  
ATOM   4053  NH2 ARG A 249     -37.445   2.864 -34.693  1.00  0.00           N  
ATOM   4054  H   ARG A 249     -33.751  -2.236 -33.407  1.00  0.00           H  
ATOM   4055  HA  ARG A 249     -32.853  -1.807 -36.096  1.00  0.00           H  
ATOM   4056 1HB  ARG A 249     -35.242  -1.908 -35.472  1.00  0.00           H  
ATOM   4057 2HB  ARG A 249     -35.087  -0.391 -34.599  1.00  0.00           H  
ATOM   4058 1HG  ARG A 249     -34.561   0.774 -36.699  1.00  0.00           H  
ATOM   4059 2HG  ARG A 249     -34.719  -0.763 -37.582  1.00  0.00           H  
ATOM   4060 1HD  ARG A 249     -36.734   0.518 -37.780  1.00  0.00           H  
ATOM   4061 2HD  ARG A 249     -37.034  -0.936 -36.800  1.00  0.00           H  
ATOM   4062  HE  ARG A 249     -37.489   0.390 -34.983  1.00  0.00           H  
ATOM   4063 1HH1 ARG A 249     -35.977   2.336 -37.486  1.00  0.00           H  
ATOM   4064 2HH1 ARG A 249     -36.294   3.853 -36.674  1.00  0.00           H  
ATOM   4065 1HH2 ARG A 249     -37.894   2.365 -33.937  1.00  0.00           H  
ATOM   4066 2HH2 ARG A 249     -37.379   3.870 -34.665  1.00  0.00           H  
ATOM   4067  N   GLU A 250     -32.521   0.718 -34.012  1.00  0.00           N  
ATOM   4068  CA  GLU A 250     -31.842   1.997 -33.841  1.00  0.00           C  
ATOM   4069  C   GLU A 250     -30.340   1.856 -34.052  1.00  0.00           C  
ATOM   4070  O   GLU A 250     -29.709   2.706 -34.680  1.00  0.00           O  
ATOM   4071  CB  GLU A 250     -32.119   2.566 -32.447  1.00  0.00           C  
ATOM   4072  CG  GLU A 250     -33.550   3.038 -32.234  1.00  0.00           C  
ATOM   4073  CD  GLU A 250     -33.805   3.516 -30.832  1.00  0.00           C  
ATOM   4074  OE1 GLU A 250     -32.931   3.381 -30.009  1.00  0.00           O  
ATOM   4075  OE2 GLU A 250     -34.876   4.018 -30.582  1.00  0.00           O  
ATOM   4076  H   GLU A 250     -33.030   0.284 -33.255  1.00  0.00           H  
ATOM   4077  HA  GLU A 250     -32.225   2.695 -34.585  1.00  0.00           H  
ATOM   4078 1HB  GLU A 250     -31.901   1.808 -31.695  1.00  0.00           H  
ATOM   4079 2HB  GLU A 250     -31.456   3.412 -32.261  1.00  0.00           H  
ATOM   4080 1HG  GLU A 250     -33.760   3.852 -32.927  1.00  0.00           H  
ATOM   4081 2HG  GLU A 250     -34.230   2.218 -32.463  1.00  0.00           H  
ATOM   4082  N   ALA A 251     -29.814   0.745 -33.497  1.00  0.00           N  
ATOM   4083  CA  ALA A 251     -28.384   0.489 -33.629  1.00  0.00           C  
ATOM   4084  C   ALA A 251     -27.986   0.325 -35.089  1.00  0.00           C  
ATOM   4085  O   ALA A 251     -26.950   0.831 -35.521  1.00  0.00           O  
ATOM   4086  CB  ALA A 251     -27.991  -0.745 -32.831  1.00  0.00           C  
ATOM   4087  H   ALA A 251     -30.421   0.109 -33.000  1.00  0.00           H  
ATOM   4088  HA  ALA A 251     -27.849   1.352 -33.231  1.00  0.00           H  
ATOM   4089 1HB  ALA A 251     -26.921  -0.923 -32.939  1.00  0.00           H  
ATOM   4090 2HB  ALA A 251     -28.228  -0.590 -31.779  1.00  0.00           H  
ATOM   4091 3HB  ALA A 251     -28.541  -1.609 -33.203  1.00  0.00           H  
ATOM   4092  N   VAL A 252     -28.861  -0.404 -35.813  1.00  0.00           N  
ATOM   4093  CA  VAL A 252     -28.597  -0.637 -37.228  1.00  0.00           C  
ATOM   4094  C   VAL A 252     -28.569   0.674 -38.004  1.00  0.00           C  
ATOM   4095  O   VAL A 252     -27.721   0.873 -38.874  1.00  0.00           O  
ATOM   4096  CB  VAL A 252     -29.673  -1.562 -37.827  1.00  0.00           C  
ATOM   4097  CG1 VAL A 252     -29.521  -1.646 -39.339  1.00  0.00           C  
ATOM   4098  CG2 VAL A 252     -29.577  -2.943 -37.197  1.00  0.00           C  
ATOM   4099  H   VAL A 252     -29.683  -0.777 -35.361  1.00  0.00           H  
ATOM   4100  HA  VAL A 252     -27.625  -1.122 -37.324  1.00  0.00           H  
ATOM   4101  HB  VAL A 252     -30.657  -1.138 -37.626  1.00  0.00           H  
ATOM   4102 1HG1 VAL A 252     -30.290  -2.304 -39.746  1.00  0.00           H  
ATOM   4103 2HG1 VAL A 252     -29.629  -0.652 -39.771  1.00  0.00           H  
ATOM   4104 3HG1 VAL A 252     -28.537  -2.045 -39.584  1.00  0.00           H  
ATOM   4105 1HG2 VAL A 252     -30.341  -3.592 -37.625  1.00  0.00           H  
ATOM   4106 2HG2 VAL A 252     -28.591  -3.365 -37.394  1.00  0.00           H  
ATOM   4107 3HG2 VAL A 252     -29.730  -2.864 -36.121  1.00  0.00           H  
ATOM   4108  N   ASP A 253     -29.534   1.543 -37.642  1.00  0.00           N  
ATOM   4109  CA  ASP A 253     -29.616   2.837 -38.309  1.00  0.00           C  
ATOM   4110  C   ASP A 253     -28.355   3.659 -38.074  1.00  0.00           C  
ATOM   4111  O   ASP A 253     -27.847   4.310 -38.987  1.00  0.00           O  
ATOM   4112  CB  ASP A 253     -30.839   3.615 -37.820  1.00  0.00           C  
ATOM   4113  CG  ASP A 253     -32.153   3.036 -38.327  1.00  0.00           C  
ATOM   4114  OD1 ASP A 253     -32.119   2.259 -39.252  1.00  0.00           O  
ATOM   4115  OD2 ASP A 253     -33.178   3.377 -37.786  1.00  0.00           O  
ATOM   4116  H   ASP A 253     -30.183   1.281 -36.914  1.00  0.00           H  
ATOM   4117  HA  ASP A 253     -29.718   2.667 -39.382  1.00  0.00           H  
ATOM   4118 1HB  ASP A 253     -30.857   3.617 -36.729  1.00  0.00           H  
ATOM   4119 2HB  ASP A 253     -30.766   4.653 -38.147  1.00  0.00           H  
ATOM   4120  N   LEU A 254     -27.888   3.590 -36.811  1.00  0.00           N  
ATOM   4121  CA  LEU A 254     -26.685   4.332 -36.453  1.00  0.00           C  
ATOM   4122  C   LEU A 254     -25.482   3.847 -37.254  1.00  0.00           C  
ATOM   4123  O   LEU A 254     -24.667   4.647 -37.714  1.00  0.00           O  
ATOM   4124  CB  LEU A 254     -26.400   4.188 -34.953  1.00  0.00           C  
ATOM   4125  CG  LEU A 254     -27.391   4.892 -34.017  1.00  0.00           C  
ATOM   4126  CD1 LEU A 254     -27.087   4.510 -32.575  1.00  0.00           C  
ATOM   4127  CD2 LEU A 254     -27.297   6.397 -34.216  1.00  0.00           C  
ATOM   4128  H   LEU A 254     -28.382   3.025 -36.134  1.00  0.00           H  
ATOM   4129  HA  LEU A 254     -26.847   5.385 -36.680  1.00  0.00           H  
ATOM   4130 1HB  LEU A 254     -26.399   3.130 -34.699  1.00  0.00           H  
ATOM   4131 2HB  LEU A 254     -25.408   4.591 -34.748  1.00  0.00           H  
ATOM   4132  HG  LEU A 254     -28.404   4.559 -34.244  1.00  0.00           H  
ATOM   4133 1HD1 LEU A 254     -27.792   5.009 -31.910  1.00  0.00           H  
ATOM   4134 2HD1 LEU A 254     -27.181   3.430 -32.457  1.00  0.00           H  
ATOM   4135 3HD1 LEU A 254     -26.073   4.816 -32.324  1.00  0.00           H  
ATOM   4136 1HD2 LEU A 254     -28.002   6.897 -33.551  1.00  0.00           H  
ATOM   4137 2HD2 LEU A 254     -26.284   6.731 -33.988  1.00  0.00           H  
ATOM   4138 3HD2 LEU A 254     -27.536   6.643 -35.251  1.00  0.00           H  
ATOM   4139  N   SER A 255     -25.422   2.507 -37.390  1.00  0.00           N  
ATOM   4140  CA  SER A 255     -24.319   1.914 -38.136  1.00  0.00           C  
ATOM   4141  C   SER A 255     -24.329   2.371 -39.588  1.00  0.00           C  
ATOM   4142  O   SER A 255     -23.281   2.667 -40.163  1.00  0.00           O  
ATOM   4143  CB  SER A 255     -24.399   0.401 -38.072  1.00  0.00           C  
ATOM   4144  OG  SER A 255     -23.344  -0.188 -38.782  1.00  0.00           O  
ATOM   4145  H   SER A 255     -26.144   1.938 -36.971  1.00  0.00           H  
ATOM   4146  HA  SER A 255     -23.381   2.236 -37.681  1.00  0.00           H  
ATOM   4147 1HB  SER A 255     -24.365   0.078 -37.032  1.00  0.00           H  
ATOM   4148 2HB  SER A 255     -25.350   0.069 -38.487  1.00  0.00           H  
ATOM   4149  HG  SER A 255     -23.268  -1.085 -38.447  1.00  0.00           H  
ATOM   4150  N   LYS A 256     -25.560   2.410 -40.139  1.00  0.00           N  
ATOM   4151  CA  LYS A 256     -25.707   2.834 -41.527  1.00  0.00           C  
ATOM   4152  C   LYS A 256     -25.238   4.270 -41.718  1.00  0.00           C  
ATOM   4153  O   LYS A 256     -24.577   4.591 -42.706  1.00  0.00           O  
ATOM   4154  CB  LYS A 256     -27.162   2.693 -41.978  1.00  0.00           C  
ATOM   4155  CG  LYS A 256     -27.407   3.063 -43.435  1.00  0.00           C  
ATOM   4156  CD  LYS A 256     -28.856   2.819 -43.831  1.00  0.00           C  
ATOM   4157  CE  LYS A 256     -29.081   3.098 -45.309  1.00  0.00           C  
ATOM   4158  NZ  LYS A 256     -28.868   4.532 -45.644  1.00  0.00           N  
ATOM   4159  H   LYS A 256     -26.358   2.145 -39.580  1.00  0.00           H  
ATOM   4160  HA  LYS A 256     -25.084   2.194 -42.152  1.00  0.00           H  
ATOM   4161 1HB  LYS A 256     -27.489   1.662 -41.836  1.00  0.00           H  
ATOM   4162 2HB  LYS A 256     -27.798   3.326 -41.360  1.00  0.00           H  
ATOM   4163 1HG  LYS A 256     -27.171   4.117 -43.587  1.00  0.00           H  
ATOM   4164 2HG  LYS A 256     -26.759   2.467 -44.076  1.00  0.00           H  
ATOM   4165 1HD  LYS A 256     -29.120   1.782 -43.620  1.00  0.00           H  
ATOM   4166 2HD  LYS A 256     -29.507   3.467 -43.245  1.00  0.00           H  
ATOM   4167 1HE  LYS A 256     -28.395   2.494 -45.902  1.00  0.00           H  
ATOM   4168 2HE  LYS A 256     -30.100   2.822 -45.580  1.00  0.00           H  
ATOM   4169 1HZ  LYS A 256     -29.027   4.676 -46.631  1.00  0.00           H  
ATOM   4170 2HZ  LYS A 256     -29.512   5.102 -45.113  1.00  0.00           H  
ATOM   4171 3HZ  LYS A 256     -27.920   4.795 -45.414  1.00  0.00           H  
ATOM   4172  N   HIS A 257     -25.614   5.102 -40.725  1.00  0.00           N  
ATOM   4173  CA  HIS A 257     -25.226   6.506 -40.786  1.00  0.00           C  
ATOM   4174  C   HIS A 257     -23.711   6.661 -40.763  1.00  0.00           C  
ATOM   4175  O   HIS A 257     -23.150   7.478 -41.494  1.00  0.00           O  
ATOM   4176  CB  HIS A 257     -25.842   7.289 -39.622  1.00  0.00           C  
ATOM   4177  CG  HIS A 257     -27.322   7.480 -39.743  1.00  0.00           C  
ATOM   4178  ND1 HIS A 257     -27.926   7.891 -40.913  1.00  0.00           N  
ATOM   4179  CD2 HIS A 257     -28.319   7.319 -38.841  1.00  0.00           C  
ATOM   4180  CE1 HIS A 257     -29.232   7.972 -40.725  1.00  0.00           C  
ATOM   4181  NE2 HIS A 257     -29.495   7.631 -39.477  1.00  0.00           N  
ATOM   4182  H   HIS A 257     -26.158   4.737 -39.956  1.00  0.00           H  
ATOM   4183  HA  HIS A 257     -25.588   6.943 -41.716  1.00  0.00           H  
ATOM   4184 1HB  HIS A 257     -25.641   6.768 -38.685  1.00  0.00           H  
ATOM   4185 2HB  HIS A 257     -25.376   8.272 -39.557  1.00  0.00           H  
ATOM   4186  HD1 HIS A 257     -27.475   8.026 -41.795  1.00  0.00           H  
ATOM   4187  HD2 HIS A 257     -28.329   7.011 -37.795  1.00  0.00           H  
ATOM   4188  HE1 HIS A 257     -29.891   8.281 -41.537  1.00  0.00           H  
ATOM   4189  N   ALA A 258     -23.093   5.839 -39.891  1.00  0.00           N  
ATOM   4190  CA  ALA A 258     -21.641   5.886 -39.771  1.00  0.00           C  
ATOM   4191  C   ALA A 258     -20.967   5.508 -41.085  1.00  0.00           C  
ATOM   4192  O   ALA A 258     -19.985   6.128 -41.491  1.00  0.00           O  
ATOM   4193  CB  ALA A 258     -21.171   4.968 -38.653  1.00  0.00           C  
ATOM   4194  H   ALA A 258     -23.649   5.204 -39.335  1.00  0.00           H  
ATOM   4195  HA  ALA A 258     -21.354   6.910 -39.532  1.00  0.00           H  
ATOM   4196 1HB  ALA A 258     -20.085   5.014 -38.576  1.00  0.00           H  
ATOM   4197 2HB  ALA A 258     -21.616   5.286 -37.710  1.00  0.00           H  
ATOM   4198 3HB  ALA A 258     -21.476   3.945 -38.870  1.00  0.00           H  
ATOM   4199  N   ILE A 259     -21.550   4.466 -41.714  1.00  0.00           N  
ATOM   4200  CA  ILE A 259     -21.002   4.003 -42.984  1.00  0.00           C  
ATOM   4201  C   ILE A 259     -21.082   5.092 -44.047  1.00  0.00           C  
ATOM   4202  O   ILE A 259     -20.146   5.284 -44.824  1.00  0.00           O  
ATOM   4203  CB  ILE A 259     -21.743   2.747 -43.476  1.00  0.00           C  
ATOM   4204  CG1 ILE A 259     -21.451   1.559 -42.556  1.00  0.00           C  
ATOM   4205  CG2 ILE A 259     -21.349   2.424 -44.909  1.00  0.00           C  
ATOM   4206  CD1 ILE A 259     -22.342   0.363 -42.800  1.00  0.00           C  
ATOM   4207  H   ILE A 259     -22.355   4.025 -41.294  1.00  0.00           H  
ATOM   4208  HA  ILE A 259     -19.953   3.749 -42.835  1.00  0.00           H  
ATOM   4209  HB  ILE A 259     -22.818   2.920 -43.436  1.00  0.00           H  
ATOM   4210 1HG1 ILE A 259     -20.416   1.245 -42.685  1.00  0.00           H  
ATOM   4211 2HG1 ILE A 259     -21.571   1.866 -41.516  1.00  0.00           H  
ATOM   4212 1HG2 ILE A 259     -21.881   1.533 -45.241  1.00  0.00           H  
ATOM   4213 2HG2 ILE A 259     -21.606   3.263 -45.555  1.00  0.00           H  
ATOM   4214 3HG2 ILE A 259     -20.275   2.245 -44.959  1.00  0.00           H  
ATOM   4215 1HD1 ILE A 259     -22.075  -0.437 -42.110  1.00  0.00           H  
ATOM   4216 2HD1 ILE A 259     -23.384   0.647 -42.641  1.00  0.00           H  
ATOM   4217 3HD1 ILE A 259     -22.213   0.017 -43.824  1.00  0.00           H  
ATOM   4218  N   ASP A 260     -22.241   5.781 -44.034  1.00  0.00           N  
ATOM   4219  CA  ASP A 260     -22.445   6.852 -45.002  1.00  0.00           C  
ATOM   4220  C   ASP A 260     -21.358   7.913 -44.885  1.00  0.00           C  
ATOM   4221  O   ASP A 260     -20.827   8.385 -45.891  1.00  0.00           O  
ATOM   4222  CB  ASP A 260     -23.819   7.497 -44.806  1.00  0.00           C  
ATOM   4223  CG  ASP A 260     -24.964   6.598 -45.251  1.00  0.00           C  
ATOM   4224  OD1 ASP A 260     -24.710   5.647 -45.952  1.00  0.00           O  
ATOM   4225  OD2 ASP A 260     -26.083   6.870 -44.886  1.00  0.00           O  
ATOM   4226  H   ASP A 260     -22.948   5.542 -43.353  1.00  0.00           H  
ATOM   4227  HA  ASP A 260     -22.400   6.426 -46.004  1.00  0.00           H  
ATOM   4228 1HB  ASP A 260     -23.959   7.744 -43.753  1.00  0.00           H  
ATOM   4229 2HB  ASP A 260     -23.868   8.429 -45.370  1.00  0.00           H  
ATOM   4230  N   LYS A 261     -21.015   8.299 -43.661  1.00  0.00           N  
ATOM   4231  CA  LYS A 261     -19.931   9.266 -43.449  1.00  0.00           C  
ATOM   4232  C   LYS A 261     -18.534   8.703 -43.759  1.00  0.00           C  
ATOM   4233  O   LYS A 261     -17.703   9.379 -44.365  1.00  0.00           O  
ATOM   4234  CB  LYS A 261     -19.968   9.777 -42.009  1.00  0.00           C  
ATOM   4235  CG  LYS A 261     -21.151  10.683 -41.693  1.00  0.00           C  
ATOM   4236  CD  LYS A 261     -21.129  11.136 -40.241  1.00  0.00           C  
ATOM   4237  CE  LYS A 261     -22.315  12.034 -39.922  1.00  0.00           C  
ATOM   4238  NZ  LYS A 261     -22.327  12.453 -38.494  1.00  0.00           N  
ATOM   4239  H   LYS A 261     -21.512   7.919 -42.868  1.00  0.00           H  
ATOM   4240  HA  LYS A 261     -20.083  10.110 -44.123  1.00  0.00           H  
ATOM   4241 1HB  LYS A 261     -20.003   8.930 -41.323  1.00  0.00           H  
ATOM   4242 2HB  LYS A 261     -19.055  10.333 -41.796  1.00  0.00           H  
ATOM   4243 1HG  LYS A 261     -21.119  11.561 -42.339  1.00  0.00           H  
ATOM   4244 2HG  LYS A 261     -22.081  10.148 -41.884  1.00  0.00           H  
ATOM   4245 1HD  LYS A 261     -21.158  10.263 -39.587  1.00  0.00           H  
ATOM   4246 2HD  LYS A 261     -20.207  11.684 -40.045  1.00  0.00           H  
ATOM   4247 1HE  LYS A 261     -22.276  12.924 -40.549  1.00  0.00           H  
ATOM   4248 2HE  LYS A 261     -23.242  11.504 -40.139  1.00  0.00           H  
ATOM   4249 1HZ  LYS A 261     -23.127  13.046 -38.324  1.00  0.00           H  
ATOM   4250 2HZ  LYS A 261     -22.382  11.636 -37.903  1.00  0.00           H  
ATOM   4251 3HZ  LYS A 261     -21.481  12.963 -38.285  1.00  0.00           H  
ATOM   4252  N   ASN A 262     -18.278   7.463 -43.342  1.00  0.00           N  
ATOM   4253  CA  ASN A 262     -16.921   6.898 -43.351  1.00  0.00           C  
ATOM   4254  C   ASN A 262     -16.543   6.322 -44.716  1.00  0.00           C  
ATOM   4255  O   ASN A 262     -17.336   5.622 -45.346  1.00  0.00           O  
ATOM   4256  CB  ASN A 262     -16.783   5.834 -42.277  1.00  0.00           C  
ATOM   4257  CG  ASN A 262     -16.865   6.403 -40.888  1.00  0.00           C  
ATOM   4258  OD1 ASN A 262     -16.517   7.566 -40.658  1.00  0.00           O  
ATOM   4259  ND2 ASN A 262     -17.320   5.604 -39.956  1.00  0.00           N  
ATOM   4260  H   ASN A 262     -19.038   6.889 -43.007  1.00  0.00           H  
ATOM   4261  HA  ASN A 262     -16.210   7.699 -43.141  1.00  0.00           H  
ATOM   4262 1HB  ASN A 262     -17.569   5.089 -42.400  1.00  0.00           H  
ATOM   4263 2HB  ASN A 262     -15.827   5.323 -42.392  1.00  0.00           H  
ATOM   4264 1HD2 ASN A 262     -17.397   5.928 -39.013  1.00  0.00           H  
ATOM   4265 2HD2 ASN A 262     -17.590   4.670 -40.187  1.00  0.00           H  
ATOM   4266  N   LYS A 263     -15.326   6.621 -45.172  1.00  0.00           N  
ATOM   4267  CA  LYS A 263     -14.881   6.182 -46.494  1.00  0.00           C  
ATOM   4268  C   LYS A 263     -13.708   5.204 -46.441  1.00  0.00           C  
ATOM   4269  O   LYS A 263     -13.213   4.757 -47.476  1.00  0.00           O  
ATOM   4270  CB  LYS A 263     -14.500   7.396 -47.344  1.00  0.00           C  
ATOM   4271  CG  LYS A 263     -13.280   8.157 -46.842  1.00  0.00           C  
ATOM   4272  CD  LYS A 263     -12.988   9.369 -47.713  1.00  0.00           C  
ATOM   4273  CE  LYS A 263     -11.760  10.123 -47.222  1.00  0.00           C  
ATOM   4274  NZ  LYS A 263     -11.477  11.325 -48.051  1.00  0.00           N  
ATOM   4275  H   LYS A 263     -14.701   7.160 -44.590  1.00  0.00           H  
ATOM   4276  HA  LYS A 263     -15.705   5.661 -46.981  1.00  0.00           H  
ATOM   4277 1HB  LYS A 263     -14.296   7.075 -48.366  1.00  0.00           H  
ATOM   4278 2HB  LYS A 263     -15.337   8.092 -47.380  1.00  0.00           H  
ATOM   4279 1HG  LYS A 263     -13.455   8.490 -45.818  1.00  0.00           H  
ATOM   4280 2HG  LYS A 263     -12.412   7.498 -46.847  1.00  0.00           H  
ATOM   4281 1HD  LYS A 263     -12.818   9.046 -48.741  1.00  0.00           H  
ATOM   4282 2HD  LYS A 263     -13.845  10.043 -47.699  1.00  0.00           H  
ATOM   4283 1HE  LYS A 263     -11.915  10.436 -46.191  1.00  0.00           H  
ATOM   4284 2HE  LYS A 263     -10.893   9.464 -47.253  1.00  0.00           H  
ATOM   4285 1HZ  LYS A 263     -10.657  11.796 -47.694  1.00  0.00           H  
ATOM   4286 2HZ  LYS A 263     -11.314  11.045 -49.008  1.00  0.00           H  
ATOM   4287 3HZ  LYS A 263     -12.267  11.953 -48.015  1.00  0.00           H  
ATOM   4288  N   ASN A 264     -13.254   4.867 -45.240  1.00  0.00           N  
ATOM   4289  CA  ASN A 264     -12.187   3.879 -45.088  1.00  0.00           C  
ATOM   4290  C   ASN A 264     -12.718   2.482 -45.385  1.00  0.00           C  
ATOM   4291  O   ASN A 264     -13.753   2.076 -44.857  1.00  0.00           O  
ATOM   4292  CB  ASN A 264     -11.583   3.942 -43.697  1.00  0.00           C  
ATOM   4293  CG  ASN A 264     -10.380   3.052 -43.549  1.00  0.00           C  
ATOM   4294  OD1 ASN A 264     -10.508   1.859 -43.249  1.00  0.00           O  
ATOM   4295  ND2 ASN A 264      -9.213   3.608 -43.755  1.00  0.00           N  
ATOM   4296  H   ASN A 264     -13.657   5.302 -44.422  1.00  0.00           H  
ATOM   4297  HA  ASN A 264     -11.405   4.099 -45.817  1.00  0.00           H  
ATOM   4298 1HB  ASN A 264     -11.290   4.968 -43.473  1.00  0.00           H  
ATOM   4299 2HB  ASN A 264     -12.331   3.646 -42.962  1.00  0.00           H  
ATOM   4300 1HD2 ASN A 264      -8.378   3.064 -43.670  1.00  0.00           H  
ATOM   4301 2HD2 ASN A 264      -9.157   4.576 -43.996  1.00  0.00           H  
ATOM   4302  N   GLN A 265     -12.004   1.750 -46.231  1.00  0.00           N  
ATOM   4303  CA  GLN A 265     -12.485   0.460 -46.717  1.00  0.00           C  
ATOM   4304  C   GLN A 265     -12.676  -0.540 -45.579  1.00  0.00           C  
ATOM   4305  O   GLN A 265     -13.738  -1.149 -45.446  1.00  0.00           O  
ATOM   4306  CB  GLN A 265     -11.515  -0.112 -47.753  1.00  0.00           C  
ATOM   4307  CG  GLN A 265     -11.464   0.669 -49.056  1.00  0.00           C  
ATOM   4308  CD  GLN A 265     -12.772   0.605 -49.820  1.00  0.00           C  
ATOM   4309  OE1 GLN A 265     -13.310  -0.478 -50.068  1.00  0.00           O  
ATOM   4310  NE2 GLN A 265     -13.293   1.767 -50.199  1.00  0.00           N  
ATOM   4311  H   GLN A 265     -11.108   2.094 -46.545  1.00  0.00           H  
ATOM   4312  HA  GLN A 265     -13.455   0.609 -47.192  1.00  0.00           H  
ATOM   4313 1HB  GLN A 265     -10.508  -0.136 -47.336  1.00  0.00           H  
ATOM   4314 2HB  GLN A 265     -11.796  -1.139 -47.987  1.00  0.00           H  
ATOM   4315 1HG  GLN A 265     -11.249   1.714 -48.833  1.00  0.00           H  
ATOM   4316 2HG  GLN A 265     -10.679   0.252 -49.687  1.00  0.00           H  
ATOM   4317 1HE2 GLN A 265     -14.155   1.787 -50.707  1.00  0.00           H  
ATOM   4318 2HE2 GLN A 265     -12.823   2.621 -49.977  1.00  0.00           H  
ATOM   4319  N   ASP A 266     -11.643  -0.709 -44.756  1.00  0.00           N  
ATOM   4320  CA  ASP A 266     -11.645  -1.758 -43.737  1.00  0.00           C  
ATOM   4321  C   ASP A 266     -12.463  -1.361 -42.505  1.00  0.00           C  
ATOM   4322  O   ASP A 266     -13.001  -2.217 -41.802  1.00  0.00           O  
ATOM   4323  CB  ASP A 266     -10.210  -2.088 -43.316  1.00  0.00           C  
ATOM   4324  CG  ASP A 266      -9.405  -2.752 -44.425  1.00  0.00           C  
ATOM   4325  OD1 ASP A 266     -10.002  -3.235 -45.358  1.00  0.00           O  
ATOM   4326  OD2 ASP A 266      -8.201  -2.771 -44.327  1.00  0.00           O  
ATOM   4327  H   ASP A 266     -10.843  -0.098 -44.839  1.00  0.00           H  
ATOM   4328  HA  ASP A 266     -12.097  -2.654 -44.164  1.00  0.00           H  
ATOM   4329 1HB  ASP A 266      -9.700  -1.173 -43.015  1.00  0.00           H  
ATOM   4330 2HB  ASP A 266     -10.229  -2.752 -42.452  1.00  0.00           H  
ATOM   4331  N   ASN A 267     -12.542  -0.061 -42.266  1.00  0.00           N  
ATOM   4332  CA  ASN A 267     -13.273   0.492 -41.132  1.00  0.00           C  
ATOM   4333  C   ASN A 267     -14.762   0.190 -41.236  1.00  0.00           C  
ATOM   4334  O   ASN A 267     -15.407  -0.148 -40.243  1.00  0.00           O  
ATOM   4335  CB  ASN A 267     -13.037   1.988 -41.025  1.00  0.00           C  
ATOM   4336  CG  ASN A 267     -13.650   2.582 -39.786  1.00  0.00           C  
ATOM   4337  OD1 ASN A 267     -13.284   2.218 -38.663  1.00  0.00           O  
ATOM   4338  ND2 ASN A 267     -14.575   3.488 -39.970  1.00  0.00           N  
ATOM   4339  H   ASN A 267     -12.078   0.583 -42.891  1.00  0.00           H  
ATOM   4340  HA  ASN A 267     -12.909   0.017 -40.220  1.00  0.00           H  
ATOM   4341 1HB  ASN A 267     -11.965   2.188 -41.018  1.00  0.00           H  
ATOM   4342 2HB  ASN A 267     -13.458   2.486 -41.898  1.00  0.00           H  
ATOM   4343 1HD2 ASN A 267     -15.018   3.918 -39.182  1.00  0.00           H  
ATOM   4344 2HD2 ASN A 267     -14.840   3.752 -40.897  1.00  0.00           H  
ATOM   4345  N   ILE A 268     -15.260   0.331 -42.481  1.00  0.00           N  
ATOM   4346  CA  ILE A 268     -16.676   0.071 -42.717  1.00  0.00           C  
ATOM   4347  C   ILE A 268     -17.028  -1.378 -42.404  1.00  0.00           C  
ATOM   4348  O   ILE A 268     -18.070  -1.659 -41.812  1.00  0.00           O  
ATOM   4349  CB  ILE A 268     -17.058   0.389 -44.174  1.00  0.00           C  
ATOM   4350  CG1 ILE A 268     -16.968   1.896 -44.433  1.00  0.00           C  
ATOM   4351  CG2 ILE A 268     -18.456  -0.124 -44.482  1.00  0.00           C  
ATOM   4352  CD1 ILE A 268     -17.059   2.271 -45.894  1.00  0.00           C  
ATOM   4353  H   ILE A 268     -14.643   0.615 -43.229  1.00  0.00           H  
ATOM   4354  HA  ILE A 268     -17.260   0.713 -42.059  1.00  0.00           H  
ATOM   4355  HB  ILE A 268     -16.349  -0.089 -44.849  1.00  0.00           H  
ATOM   4356 1HG1 ILE A 268     -17.769   2.405 -43.899  1.00  0.00           H  
ATOM   4357 2HG1 ILE A 268     -16.023   2.276 -44.042  1.00  0.00           H  
ATOM   4358 1HG2 ILE A 268     -18.710   0.110 -45.515  1.00  0.00           H  
ATOM   4359 2HG2 ILE A 268     -18.487  -1.203 -44.336  1.00  0.00           H  
ATOM   4360 3HG2 ILE A 268     -19.174   0.353 -43.814  1.00  0.00           H  
ATOM   4361 1HD1 ILE A 268     -16.987   3.354 -45.997  1.00  0.00           H  
ATOM   4362 2HD1 ILE A 268     -16.243   1.799 -46.443  1.00  0.00           H  
ATOM   4363 3HD1 ILE A 268     -18.011   1.932 -46.298  1.00  0.00           H  
ATOM   4364  N   VAL A 269     -16.108  -2.266 -42.832  1.00  0.00           N  
ATOM   4365  CA  VAL A 269     -16.324  -3.689 -42.593  1.00  0.00           C  
ATOM   4366  C   VAL A 269     -16.383  -3.994 -41.103  1.00  0.00           C  
ATOM   4367  O   VAL A 269     -17.215  -4.782 -40.653  1.00  0.00           O  
ATOM   4368  CB  VAL A 269     -15.198  -4.517 -43.240  1.00  0.00           C  
ATOM   4369  CG1 VAL A 269     -15.307  -5.977 -42.827  1.00  0.00           C  
ATOM   4370  CG2 VAL A 269     -15.258  -4.379 -44.754  1.00  0.00           C  
ATOM   4371  H   VAL A 269     -15.285  -1.930 -43.311  1.00  0.00           H  
ATOM   4372  HA  VAL A 269     -17.274  -3.975 -43.046  1.00  0.00           H  
ATOM   4373  HB  VAL A 269     -14.237  -4.151 -42.879  1.00  0.00           H  
ATOM   4374 1HG1 VAL A 269     -14.503  -6.548 -43.293  1.00  0.00           H  
ATOM   4375 2HG1 VAL A 269     -15.225  -6.056 -41.743  1.00  0.00           H  
ATOM   4376 3HG1 VAL A 269     -16.268  -6.377 -43.149  1.00  0.00           H  
ATOM   4377 1HG2 VAL A 269     -14.459  -4.967 -45.204  1.00  0.00           H  
ATOM   4378 2HG2 VAL A 269     -16.222  -4.740 -45.114  1.00  0.00           H  
ATOM   4379 3HG2 VAL A 269     -15.137  -3.332 -45.029  1.00  0.00           H  
ATOM   4380  N   LYS A 270     -15.460  -3.332 -40.375  1.00  0.00           N  
ATOM   4381  CA  LYS A 270     -15.408  -3.536 -38.932  1.00  0.00           C  
ATOM   4382  C   LYS A 270     -16.705  -3.093 -38.267  1.00  0.00           C  
ATOM   4383  O   LYS A 270     -17.212  -3.762 -37.367  1.00  0.00           O  
ATOM   4384  CB  LYS A 270     -14.222  -2.783 -38.328  1.00  0.00           C  
ATOM   4385  CG  LYS A 270     -12.861  -3.370 -38.675  1.00  0.00           C  
ATOM   4386  CD  LYS A 270     -11.734  -2.557 -38.056  1.00  0.00           C  
ATOM   4387  CE  LYS A 270     -10.373  -3.136 -38.412  1.00  0.00           C  
ATOM   4388  NZ  LYS A 270      -9.259  -2.328 -37.846  1.00  0.00           N  
ATOM   4389  H   LYS A 270     -14.821  -2.706 -40.843  1.00  0.00           H  
ATOM   4390  HA  LYS A 270     -15.281  -4.601 -38.738  1.00  0.00           H  
ATOM   4391 1HB  LYS A 270     -14.237  -1.747 -38.668  1.00  0.00           H  
ATOM   4392 2HB  LYS A 270     -14.314  -2.771 -37.241  1.00  0.00           H  
ATOM   4393 1HG  LYS A 270     -12.802  -4.396 -38.307  1.00  0.00           H  
ATOM   4394 2HG  LYS A 270     -12.736  -3.384 -39.757  1.00  0.00           H  
ATOM   4395 1HD  LYS A 270     -11.788  -1.529 -38.415  1.00  0.00           H  
ATOM   4396 2HD  LYS A 270     -11.843  -2.551 -36.972  1.00  0.00           H  
ATOM   4397 1HE  LYS A 270     -10.298  -4.153 -38.030  1.00  0.00           H  
ATOM   4398 2HE  LYS A 270     -10.264  -3.170 -39.496  1.00  0.00           H  
ATOM   4399 1HZ  LYS A 270      -8.375  -2.744 -38.104  1.00  0.00           H  
ATOM   4400 2HZ  LYS A 270      -9.307  -1.386 -38.209  1.00  0.00           H  
ATOM   4401 3HZ  LYS A 270      -9.337  -2.304 -36.839  1.00  0.00           H  
ATOM   4402  N   ILE A 271     -17.202  -1.938 -38.759  1.00  0.00           N  
ATOM   4403  CA  ILE A 271     -18.442  -1.404 -38.208  1.00  0.00           C  
ATOM   4404  C   ILE A 271     -19.604  -2.363 -38.434  1.00  0.00           C  
ATOM   4405  O   ILE A 271     -20.435  -2.566 -37.549  1.00  0.00           O  
ATOM   4406  CB  ILE A 271     -18.776  -0.037 -38.832  1.00  0.00           C  
ATOM   4407  CG1 ILE A 271     -17.756   1.015 -38.388  1.00  0.00           C  
ATOM   4408  CG2 ILE A 271     -20.185   0.391 -38.453  1.00  0.00           C  
ATOM   4409  CD1 ILE A 271     -17.842   2.312 -39.160  1.00  0.00           C  
ATOM   4410  H   ILE A 271     -16.705  -1.465 -39.500  1.00  0.00           H  
ATOM   4411  HA  ILE A 271     -18.315  -1.272 -37.134  1.00  0.00           H  
ATOM   4412  HB  ILE A 271     -18.706  -0.105 -39.917  1.00  0.00           H  
ATOM   4413 1HG1 ILE A 271     -17.898   1.236 -37.331  1.00  0.00           H  
ATOM   4414 2HG1 ILE A 271     -16.748   0.617 -38.505  1.00  0.00           H  
ATOM   4415 1HG2 ILE A 271     -20.404   1.359 -38.901  1.00  0.00           H  
ATOM   4416 2HG2 ILE A 271     -20.899  -0.347 -38.817  1.00  0.00           H  
ATOM   4417 3HG2 ILE A 271     -20.263   0.467 -37.368  1.00  0.00           H  
ATOM   4418 1HD1 ILE A 271     -17.088   3.007 -38.789  1.00  0.00           H  
ATOM   4419 2HD1 ILE A 271     -17.668   2.119 -40.219  1.00  0.00           H  
ATOM   4420 3HD1 ILE A 271     -18.832   2.748 -39.028  1.00  0.00           H  
ATOM   4421  N   THR A 272     -19.610  -2.932 -39.657  1.00  0.00           N  
ATOM   4422  CA  THR A 272     -20.670  -3.871 -40.002  1.00  0.00           C  
ATOM   4423  C   THR A 272     -20.639  -5.094 -39.093  1.00  0.00           C  
ATOM   4424  O   THR A 272     -21.681  -5.579 -38.653  1.00  0.00           O  
ATOM   4425  CB  THR A 272     -20.559  -4.317 -41.472  1.00  0.00           C  
ATOM   4426  OG1 THR A 272     -20.697  -3.177 -42.331  1.00  0.00           O  
ATOM   4427  CG2 THR A 272     -21.642  -5.332 -41.805  1.00  0.00           C  
ATOM   4428  H   THR A 272     -18.879  -2.696 -40.313  1.00  0.00           H  
ATOM   4429  HA  THR A 272     -21.630  -3.375 -39.865  1.00  0.00           H  
ATOM   4430  HB  THR A 272     -19.582  -4.767 -41.643  1.00  0.00           H  
ATOM   4431  HG1 THR A 272     -20.002  -2.544 -42.135  1.00  0.00           H  
ATOM   4432 1HG2 THR A 272     -21.548  -5.635 -42.847  1.00  0.00           H  
ATOM   4433 2HG2 THR A 272     -21.533  -6.204 -41.161  1.00  0.00           H  
ATOM   4434 3HG2 THR A 272     -22.622  -4.884 -41.644  1.00  0.00           H  
ATOM   4435  N   GLU A 273     -19.396  -5.555 -38.842  1.00  0.00           N  
ATOM   4436  CA  GLU A 273     -19.228  -6.721 -37.984  1.00  0.00           C  
ATOM   4437  C   GLU A 273     -19.745  -6.450 -36.577  1.00  0.00           C  
ATOM   4438  O   GLU A 273     -20.390  -7.303 -35.967  1.00  0.00           O  
ATOM   4439  CB  GLU A 273     -17.755  -7.132 -37.925  1.00  0.00           C  
ATOM   4440  CG  GLU A 273     -17.484  -8.384 -37.104  1.00  0.00           C  
ATOM   4441  CD  GLU A 273     -16.039  -8.800 -37.131  1.00  0.00           C  
ATOM   4442  OE1 GLU A 273     -15.265  -8.148 -37.789  1.00  0.00           O  
ATOM   4443  OE2 GLU A 273     -15.709  -9.772 -36.492  1.00  0.00           O  
ATOM   4444  H   GLU A 273     -18.604  -5.083 -39.255  1.00  0.00           H  
ATOM   4445  HA  GLU A 273     -19.804  -7.546 -38.404  1.00  0.00           H  
ATOM   4446 1HB  GLU A 273     -17.386  -7.308 -38.936  1.00  0.00           H  
ATOM   4447 2HB  GLU A 273     -17.167  -6.319 -37.499  1.00  0.00           H  
ATOM   4448 1HG  GLU A 273     -17.777  -8.200 -36.071  1.00  0.00           H  
ATOM   4449 2HG  GLU A 273     -18.098  -9.198 -37.487  1.00  0.00           H  
ATOM   4450  N   LYS A 274     -19.427  -5.226 -36.107  1.00  0.00           N  
ATOM   4451  CA  LYS A 274     -19.866  -4.839 -34.772  1.00  0.00           C  
ATOM   4452  C   LYS A 274     -21.385  -4.822 -34.673  1.00  0.00           C  
ATOM   4453  O   LYS A 274     -21.957  -5.266 -33.677  1.00  0.00           O  
ATOM   4454  CB  LYS A 274     -19.300  -3.467 -34.399  1.00  0.00           C  
ATOM   4455  CG  LYS A 274     -19.653  -3.002 -32.993  1.00  0.00           C  
ATOM   4456  CD  LYS A 274     -18.991  -1.671 -32.668  1.00  0.00           C  
ATOM   4457  CE  LYS A 274     -19.361  -1.193 -31.272  1.00  0.00           C  
ATOM   4458  NZ  LYS A 274     -18.720   0.108 -30.941  1.00  0.00           N  
ATOM   4459  H   LYS A 274     -18.890  -4.599 -36.689  1.00  0.00           H  
ATOM   4460  HA  LYS A 274     -19.493  -5.575 -34.058  1.00  0.00           H  
ATOM   4461 1HB  LYS A 274     -18.213  -3.487 -34.482  1.00  0.00           H  
ATOM   4462 2HB  LYS A 274     -19.668  -2.719 -35.101  1.00  0.00           H  
ATOM   4463 1HG  LYS A 274     -20.735  -2.890 -32.907  1.00  0.00           H  
ATOM   4464 2HG  LYS A 274     -19.324  -3.748 -32.270  1.00  0.00           H  
ATOM   4465 1HD  LYS A 274     -17.907  -1.779 -32.731  1.00  0.00           H  
ATOM   4466 2HD  LYS A 274     -19.306  -0.921 -33.394  1.00  0.00           H  
ATOM   4467 1HE  LYS A 274     -20.442  -1.080 -31.201  1.00  0.00           H  
ATOM   4468 2HE  LYS A 274     -19.047  -1.936 -30.538  1.00  0.00           H  
ATOM   4469 1HZ  LYS A 274     -18.990   0.389 -30.009  1.00  0.00           H  
ATOM   4470 2HZ  LYS A 274     -17.715   0.010 -30.985  1.00  0.00           H  
ATOM   4471 3HZ  LYS A 274     -19.019   0.809 -31.603  1.00  0.00           H  
ATOM   4472  N   THR A 275     -21.995  -4.291 -35.753  1.00  0.00           N  
ATOM   4473  CA  THR A 275     -23.451  -4.218 -35.786  1.00  0.00           C  
ATOM   4474  C   THR A 275     -24.073  -5.607 -35.730  1.00  0.00           C  
ATOM   4475  O   THR A 275     -25.067  -5.825 -35.038  1.00  0.00           O  
ATOM   4476  CB  THR A 275     -23.940  -3.482 -37.047  1.00  0.00           C  
ATOM   4477  OG1 THR A 275     -23.440  -2.138 -37.042  1.00  0.00           O  
ATOM   4478  CG2 THR A 275     -25.460  -3.454 -37.093  1.00  0.00           C  
ATOM   4479  H   THR A 275     -21.432  -3.953 -36.519  1.00  0.00           H  
ATOM   4480  HA  THR A 275     -23.789  -3.663 -34.911  1.00  0.00           H  
ATOM   4481  HB  THR A 275     -23.564  -3.991 -37.934  1.00  0.00           H  
ATOM   4482  HG1 THR A 275     -22.534  -2.135 -36.724  1.00  0.00           H  
ATOM   4483 1HG2 THR A 275     -25.787  -2.930 -37.990  1.00  0.00           H  
ATOM   4484 2HG2 THR A 275     -25.842  -4.475 -37.108  1.00  0.00           H  
ATOM   4485 3HG2 THR A 275     -25.840  -2.937 -36.212  1.00  0.00           H  
ATOM   4486  N   LEU A 276     -23.437  -6.519 -36.492  1.00  0.00           N  
ATOM   4487  CA  LEU A 276     -23.932  -7.891 -36.527  1.00  0.00           C  
ATOM   4488  C   LEU A 276     -23.865  -8.535 -35.148  1.00  0.00           C  
ATOM   4489  O   LEU A 276     -24.788  -9.239 -34.736  1.00  0.00           O  
ATOM   4490  CB  LEU A 276     -23.119  -8.722 -37.527  1.00  0.00           C  
ATOM   4491  CG  LEU A 276     -23.319  -8.367 -39.006  1.00  0.00           C  
ATOM   4492  CD1 LEU A 276     -22.320  -9.141 -39.854  1.00  0.00           C  
ATOM   4493  CD2 LEU A 276     -24.749  -8.687 -39.416  1.00  0.00           C  
ATOM   4494  H   LEU A 276     -22.627  -6.236 -37.026  1.00  0.00           H  
ATOM   4495  HA  LEU A 276     -24.973  -7.874 -36.848  1.00  0.00           H  
ATOM   4496 1HB  LEU A 276     -22.061  -8.604 -37.298  1.00  0.00           H  
ATOM   4497 2HB  LEU A 276     -23.382  -9.773 -37.400  1.00  0.00           H  
ATOM   4498  HG  LEU A 276     -23.129  -7.303 -39.153  1.00  0.00           H  
ATOM   4499 1HD1 LEU A 276     -22.462  -8.888 -40.905  1.00  0.00           H  
ATOM   4500 2HD1 LEU A 276     -21.306  -8.879 -39.553  1.00  0.00           H  
ATOM   4501 3HD1 LEU A 276     -22.476 -10.210 -39.715  1.00  0.00           H  
ATOM   4502 1HD2 LEU A 276     -24.892  -8.433 -40.467  1.00  0.00           H  
ATOM   4503 2HD2 LEU A 276     -24.940  -9.750 -39.270  1.00  0.00           H  
ATOM   4504 3HD2 LEU A 276     -25.441  -8.106 -38.805  1.00  0.00           H  
ATOM   4505  N   GLU A 277     -22.733  -8.255 -34.470  1.00  0.00           N  
ATOM   4506  CA  GLU A 277     -22.545  -8.811 -33.136  1.00  0.00           C  
ATOM   4507  C   GLU A 277     -23.614  -8.309 -32.174  1.00  0.00           C  
ATOM   4508  O   GLU A 277     -24.138  -9.071 -31.361  1.00  0.00           O  
ATOM   4509  CB  GLU A 277     -21.156  -8.454 -32.601  1.00  0.00           C  
ATOM   4510  CG  GLU A 277     -20.009  -9.164 -33.307  1.00  0.00           C  
ATOM   4511  CD  GLU A 277     -18.658  -8.730 -32.810  1.00  0.00           C  
ATOM   4512  OE1 GLU A 277     -18.601  -7.820 -32.018  1.00  0.00           O  
ATOM   4513  OE2 GLU A 277     -17.681  -9.310 -33.222  1.00  0.00           O  
ATOM   4514  H   GLU A 277     -22.036  -7.665 -34.901  1.00  0.00           H  
ATOM   4515  HA  GLU A 277     -22.627  -9.896 -33.198  1.00  0.00           H  
ATOM   4516 1HB  GLU A 277     -20.994  -7.381 -32.696  1.00  0.00           H  
ATOM   4517 2HB  GLU A 277     -21.100  -8.702 -31.541  1.00  0.00           H  
ATOM   4518 1HG  GLU A 277     -20.112 -10.238 -33.156  1.00  0.00           H  
ATOM   4519 2HG  GLU A 277     -20.078  -8.967 -34.376  1.00  0.00           H  
ATOM   4520  N   LEU A 278     -23.900  -6.998 -32.314  1.00  0.00           N  
ATOM   4521  CA  LEU A 278     -24.909  -6.393 -31.453  1.00  0.00           C  
ATOM   4522  C   LEU A 278     -26.275  -7.033 -31.670  1.00  0.00           C  
ATOM   4523  O   LEU A 278     -27.010  -7.287 -30.716  1.00  0.00           O  
ATOM   4524  CB  LEU A 278     -24.997  -4.885 -31.720  1.00  0.00           C  
ATOM   4525  CG  LEU A 278     -23.785  -4.059 -31.272  1.00  0.00           C  
ATOM   4526  CD1 LEU A 278     -23.937  -2.626 -31.764  1.00  0.00           C  
ATOM   4527  CD2 LEU A 278     -23.670  -4.107 -29.755  1.00  0.00           C  
ATOM   4528  H   LEU A 278     -23.409  -6.460 -33.014  1.00  0.00           H  
ATOM   4529  HA  LEU A 278     -24.617  -6.549 -30.416  1.00  0.00           H  
ATOM   4530 1HB  LEU A 278     -25.128  -4.728 -32.789  1.00  0.00           H  
ATOM   4531 2HB  LEU A 278     -25.874  -4.492 -31.206  1.00  0.00           H  
ATOM   4532  HG  LEU A 278     -22.879  -4.470 -31.718  1.00  0.00           H  
ATOM   4533 1HD1 LEU A 278     -23.075  -2.039 -31.445  1.00  0.00           H  
ATOM   4534 2HD1 LEU A 278     -23.997  -2.619 -32.852  1.00  0.00           H  
ATOM   4535 3HD1 LEU A 278     -24.845  -2.192 -31.346  1.00  0.00           H  
ATOM   4536 1HD2 LEU A 278     -22.807  -3.520 -29.437  1.00  0.00           H  
ATOM   4537 2HD2 LEU A 278     -24.574  -3.694 -29.308  1.00  0.00           H  
ATOM   4538 3HD2 LEU A 278     -23.544  -5.141 -29.433  1.00  0.00           H  
ATOM   4539  N   LEU A 279     -26.563  -7.274 -32.965  1.00  0.00           N  
ATOM   4540  CA  LEU A 279     -27.841  -7.887 -33.309  1.00  0.00           C  
ATOM   4541  C   LEU A 279     -27.967  -9.278 -32.700  1.00  0.00           C  
ATOM   4542  O   LEU A 279     -29.026  -9.652 -32.196  1.00  0.00           O  
ATOM   4543  CB  LEU A 279     -27.993  -7.974 -34.833  1.00  0.00           C  
ATOM   4544  CG  LEU A 279     -29.348  -8.487 -35.338  1.00  0.00           C  
ATOM   4545  CD1 LEU A 279     -29.394 -10.004 -35.217  1.00  0.00           C  
ATOM   4546  CD2 LEU A 279     -30.467  -7.840 -34.536  1.00  0.00           C  
ATOM   4547  H   LEU A 279     -25.888  -7.026 -33.674  1.00  0.00           H  
ATOM   4548  HA  LEU A 279     -28.641  -7.264 -32.912  1.00  0.00           H  
ATOM   4549 1HB  LEU A 279     -27.837  -6.982 -35.255  1.00  0.00           H  
ATOM   4550 2HB  LEU A 279     -27.221  -8.638 -35.222  1.00  0.00           H  
ATOM   4551  HG  LEU A 279     -29.463  -8.233 -36.392  1.00  0.00           H  
ATOM   4552 1HD1 LEU A 279     -30.356 -10.369 -35.576  1.00  0.00           H  
ATOM   4553 2HD1 LEU A 279     -28.595 -10.441 -35.816  1.00  0.00           H  
ATOM   4554 3HD1 LEU A 279     -29.264 -10.290 -34.174  1.00  0.00           H  
ATOM   4555 1HD2 LEU A 279     -31.430  -8.204 -34.895  1.00  0.00           H  
ATOM   4556 2HD2 LEU A 279     -30.353  -8.095 -33.482  1.00  0.00           H  
ATOM   4557 3HD2 LEU A 279     -30.421  -6.758 -34.655  1.00  0.00           H  
ATOM   4558  N   GLU A 280     -26.836 -10.010 -32.776  1.00  0.00           N  
ATOM   4559  CA  GLU A 280     -26.823 -11.360 -32.228  1.00  0.00           C  
ATOM   4560  C   GLU A 280     -27.083 -11.349 -30.727  1.00  0.00           C  
ATOM   4561  O   GLU A 280     -27.819 -12.188 -30.208  1.00  0.00           O  
ATOM   4562  CB  GLU A 280     -25.483 -12.040 -32.519  1.00  0.00           C  
ATOM   4563  CG  GLU A 280     -25.394 -13.483 -32.044  1.00  0.00           C  
ATOM   4564  CD  GLU A 280     -24.094 -14.142 -32.413  1.00  0.00           C  
ATOM   4565  OE1 GLU A 280     -23.285 -13.504 -33.043  1.00  0.00           O  
ATOM   4566  OE2 GLU A 280     -23.910 -15.284 -32.064  1.00  0.00           O  
ATOM   4567  H   GLU A 280     -26.018  -9.608 -33.211  1.00  0.00           H  
ATOM   4568  HA  GLU A 280     -27.617 -11.935 -32.706  1.00  0.00           H  
ATOM   4569 1HB  GLU A 280     -25.295 -12.029 -33.593  1.00  0.00           H  
ATOM   4570 2HB  GLU A 280     -24.680 -11.480 -32.041  1.00  0.00           H  
ATOM   4571 1HG  GLU A 280     -25.505 -13.505 -30.960  1.00  0.00           H  
ATOM   4572 2HG  GLU A 280     -26.218 -14.049 -32.477  1.00  0.00           H  
ATOM   4573  N   LYS A 281     -26.443 -10.359 -30.072  1.00  0.00           N  
ATOM   4574  CA  LYS A 281     -26.609 -10.235 -28.629  1.00  0.00           C  
ATOM   4575  C   LYS A 281     -28.062  -9.960 -28.262  1.00  0.00           C  
ATOM   4576  O   LYS A 281     -28.586 -10.519 -27.299  1.00  0.00           O  
ATOM   4577  CB  LYS A 281     -25.710  -9.127 -28.079  1.00  0.00           C  
ATOM   4578  CG  LYS A 281     -24.223  -9.457 -28.095  1.00  0.00           C  
ATOM   4579  CD  LYS A 281     -23.394  -8.302 -27.555  1.00  0.00           C  
ATOM   4580  CE  LYS A 281     -21.908  -8.625 -27.581  1.00  0.00           C  
ATOM   4581  NZ  LYS A 281     -21.082  -7.489 -27.091  1.00  0.00           N  
ATOM   4582  H   LYS A 281     -25.859  -9.720 -30.594  1.00  0.00           H  
ATOM   4583  HA  LYS A 281     -26.321 -11.179 -28.165  1.00  0.00           H  
ATOM   4584 1HB  LYS A 281     -25.856  -8.217 -28.661  1.00  0.00           H  
ATOM   4585 2HB  LYS A 281     -25.992  -8.906 -27.050  1.00  0.00           H  
ATOM   4586 1HG  LYS A 281     -24.040 -10.342 -27.484  1.00  0.00           H  
ATOM   4587 2HG  LYS A 281     -23.909  -9.672 -29.116  1.00  0.00           H  
ATOM   4588 1HD  LYS A 281     -23.575  -7.411 -28.158  1.00  0.00           H  
ATOM   4589 2HD  LYS A 281     -23.692  -8.090 -26.527  1.00  0.00           H  
ATOM   4590 1HE  LYS A 281     -21.714  -9.496 -26.956  1.00  0.00           H  
ATOM   4591 2HE  LYS A 281     -21.606  -8.864 -28.601  1.00  0.00           H  
ATOM   4592 1HZ  LYS A 281     -20.105  -7.743 -27.125  1.00  0.00           H  
ATOM   4593 2HZ  LYS A 281     -21.240  -6.680 -27.676  1.00  0.00           H  
ATOM   4594 3HZ  LYS A 281     -21.339  -7.271 -26.139  1.00  0.00           H  
ATOM   4595  N   ILE A 282     -28.672  -9.077 -29.081  1.00  0.00           N  
ATOM   4596  CA  ILE A 282     -30.066  -8.727 -28.840  1.00  0.00           C  
ATOM   4597  C   ILE A 282     -30.971  -9.946 -28.972  1.00  0.00           C  
ATOM   4598  O   ILE A 282     -31.892 -10.136 -28.178  1.00  0.00           O  
ATOM   4599  CB  ILE A 282     -30.535  -7.632 -29.815  1.00  0.00           C  
ATOM   4600  CG1 ILE A 282     -29.756  -6.336 -29.575  1.00  0.00           C  
ATOM   4601  CG2 ILE A 282     -32.029  -7.393 -29.669  1.00  0.00           C  
ATOM   4602  CD1 ILE A 282     -29.937  -5.762 -28.188  1.00  0.00           C  
ATOM   4603  H   ILE A 282     -28.150  -8.674 -29.846  1.00  0.00           H  
ATOM   4604  HA  ILE A 282     -30.156  -8.346 -27.823  1.00  0.00           H  
ATOM   4605  HB  ILE A 282     -30.324  -7.941 -30.838  1.00  0.00           H  
ATOM   4606 1HG1 ILE A 282     -28.693  -6.515 -29.735  1.00  0.00           H  
ATOM   4607 2HG1 ILE A 282     -30.071  -5.583 -30.298  1.00  0.00           H  
ATOM   4608 1HG2 ILE A 282     -32.343  -6.616 -30.365  1.00  0.00           H  
ATOM   4609 2HG2 ILE A 282     -32.568  -8.314 -29.888  1.00  0.00           H  
ATOM   4610 3HG2 ILE A 282     -32.250  -7.078 -28.649  1.00  0.00           H  
ATOM   4611 1HD1 ILE A 282     -29.355  -4.845 -28.095  1.00  0.00           H  
ATOM   4612 2HD1 ILE A 282     -30.992  -5.542 -28.020  1.00  0.00           H  
ATOM   4613 3HD1 ILE A 282     -29.595  -6.485 -27.449  1.00  0.00           H  
ATOM   4614  N   ALA A 283     -30.656 -10.747 -30.010  1.00  0.00           N  
ATOM   4615  CA  ALA A 283     -31.444 -11.951 -30.247  1.00  0.00           C  
ATOM   4616  C   ALA A 283     -31.432 -12.866 -29.029  1.00  0.00           C  
ATOM   4617  O   ALA A 283     -32.476 -13.358 -28.600  1.00  0.00           O  
ATOM   4618  CB  ALA A 283     -30.926 -12.692 -31.470  1.00  0.00           C  
ATOM   4619  H   ALA A 283     -29.878 -10.499 -30.605  1.00  0.00           H  
ATOM   4620  HA  ALA A 283     -32.476 -11.649 -30.427  1.00  0.00           H  
ATOM   4621 1HB  ALA A 283     -31.524 -13.588 -31.634  1.00  0.00           H  
ATOM   4622 2HB  ALA A 283     -30.995 -12.045 -32.344  1.00  0.00           H  
ATOM   4623 3HB  ALA A 283     -29.886 -12.975 -31.311  1.00  0.00           H  
ATOM   4624  N   LYS A 284     -30.245 -13.091 -28.476  1.00  0.00           N  
ATOM   4625  CA  LYS A 284     -30.095 -13.948 -27.306  1.00  0.00           C  
ATOM   4626  C   LYS A 284     -30.938 -13.444 -26.142  1.00  0.00           C  
ATOM   4627  O   LYS A 284     -31.570 -14.229 -25.435  1.00  0.00           O  
ATOM   4628  CB  LYS A 284     -28.625 -14.035 -26.891  1.00  0.00           C  
ATOM   4629  CG  LYS A 284     -27.748 -14.832 -27.847  1.00  0.00           C  
ATOM   4630  CD  LYS A 284     -26.300 -14.856 -27.379  1.00  0.00           C  
ATOM   4631  CE  LYS A 284     -25.419 -15.639 -28.341  1.00  0.00           C  
ATOM   4632  NZ  LYS A 284     -23.993 -15.638 -27.917  1.00  0.00           N  
ATOM   4633  H   LYS A 284     -29.425 -12.657 -28.876  1.00  0.00           H  
ATOM   4634  HA  LYS A 284     -30.444 -14.948 -27.562  1.00  0.00           H  
ATOM   4635 1HB  LYS A 284     -28.209 -13.031 -26.813  1.00  0.00           H  
ATOM   4636 2HB  LYS A 284     -28.552 -14.497 -25.906  1.00  0.00           H  
ATOM   4637 1HG  LYS A 284     -28.117 -15.856 -27.912  1.00  0.00           H  
ATOM   4638 2HG  LYS A 284     -27.793 -14.385 -28.840  1.00  0.00           H  
ATOM   4639 1HD  LYS A 284     -25.925 -13.834 -27.306  1.00  0.00           H  
ATOM   4640 2HD  LYS A 284     -26.244 -15.317 -26.393  1.00  0.00           H  
ATOM   4641 1HE  LYS A 284     -25.769 -16.669 -28.397  1.00  0.00           H  
ATOM   4642 2HE  LYS A 284     -25.489 -15.201 -29.337  1.00  0.00           H  
ATOM   4643 1HZ  LYS A 284     -23.444 -16.167 -28.579  1.00  0.00           H  
ATOM   4644 2HZ  LYS A 284     -23.653 -14.687 -27.880  1.00  0.00           H  
ATOM   4645 3HZ  LYS A 284     -23.913 -16.060 -27.002  1.00  0.00           H  
ATOM   4646  N   LEU A 285     -30.959 -12.141 -25.932  1.00  0.00           N  
ATOM   4647  CA  LEU A 285     -31.861 -11.569 -24.930  1.00  0.00           C  
ATOM   4648  C   LEU A 285     -33.346 -11.782 -25.267  1.00  0.00           C  
ATOM   4649  O   LEU A 285     -34.170 -11.990 -24.377  1.00  0.00           O  
ATOM   4650  CB  LEU A 285     -31.583 -10.067 -24.786  1.00  0.00           C  
ATOM   4651  CG  LEU A 285     -30.235  -9.698 -24.152  1.00  0.00           C  
ATOM   4652  CD1 LEU A 285     -30.033  -8.191 -24.229  1.00  0.00           C  
ATOM   4653  CD2 LEU A 285     -30.203 -10.181 -22.710  1.00  0.00           C  
ATOM   4654  H   LEU A 285     -30.346 -11.547 -26.471  1.00  0.00           H  
ATOM   4655  HA  LEU A 285     -31.669 -12.054 -23.974  1.00  0.00           H  
ATOM   4656 1HB  LEU A 285     -31.620  -9.611 -25.774  1.00  0.00           H  
ATOM   4657 2HB  LEU A 285     -32.369  -9.625 -24.174  1.00  0.00           H  
ATOM   4658  HG  LEU A 285     -29.428 -10.172 -24.712  1.00  0.00           H  
ATOM   4659 1HD1 LEU A 285     -29.076  -7.929 -23.779  1.00  0.00           H  
ATOM   4660 2HD1 LEU A 285     -30.041  -7.876 -25.273  1.00  0.00           H  
ATOM   4661 3HD1 LEU A 285     -30.836  -7.689 -23.691  1.00  0.00           H  
ATOM   4662 1HD2 LEU A 285     -29.245  -9.920 -22.260  1.00  0.00           H  
ATOM   4663 2HD2 LEU A 285     -31.009  -9.707 -22.149  1.00  0.00           H  
ATOM   4664 3HD2 LEU A 285     -30.332 -11.264 -22.686  1.00  0.00           H  
ATOM   4665  N   ASN A 286     -33.673 -11.729 -26.561  1.00  0.00           N  
ATOM   4666  CA  ASN A 286     -35.065 -11.670 -27.018  1.00  0.00           C  
ATOM   4667  C   ASN A 286     -35.707 -13.055 -27.135  1.00  0.00           C  
ATOM   4668  O   ASN A 286     -35.085 -14.000 -27.621  1.00  0.00           O  
ATOM   4669  CB  ASN A 286     -35.149 -10.940 -28.346  1.00  0.00           C  
ATOM   4670  CG  ASN A 286     -36.567 -10.709 -28.789  1.00  0.00           C  
ATOM   4671  OD1 ASN A 286     -37.517 -11.061 -28.081  1.00  0.00           O  
ATOM   4672  ND2 ASN A 286     -36.729 -10.124 -29.949  1.00  0.00           N  
ATOM   4673  H   ASN A 286     -32.939 -11.728 -27.254  1.00  0.00           H  
ATOM   4674  HA  ASN A 286     -35.649 -11.119 -26.280  1.00  0.00           H  
ATOM   4675 1HB  ASN A 286     -34.645  -9.976 -28.264  1.00  0.00           H  
ATOM   4676 2HB  ASN A 286     -34.631 -11.517 -29.112  1.00  0.00           H  
ATOM   4677 1HD2 ASN A 286     -37.650  -9.945 -30.295  1.00  0.00           H  
ATOM   4678 2HD2 ASN A 286     -35.931  -9.857 -30.489  1.00  0.00           H  
ATOM   4679  N   LYS A 287     -36.964 -13.169 -26.682  1.00  0.00           N  
ATOM   4680  CA  LYS A 287     -37.673 -14.446 -26.720  1.00  0.00           C  
ATOM   4681  C   LYS A 287     -38.866 -14.430 -27.672  1.00  0.00           C  
ATOM   4682  O   LYS A 287     -39.536 -15.446 -27.860  1.00  0.00           O  
ATOM   4683  CB  LYS A 287     -38.138 -14.828 -25.314  1.00  0.00           C  
ATOM   4684  CG  LYS A 287     -37.014 -14.977 -24.297  1.00  0.00           C  
ATOM   4685  CD  LYS A 287     -36.080 -16.119 -24.670  1.00  0.00           C  
ATOM   4686  CE  LYS A 287     -35.011 -16.329 -23.607  1.00  0.00           C  
ATOM   4687  NZ  LYS A 287     -34.065 -17.417 -23.977  1.00  0.00           N  
ATOM   4688  H   LYS A 287     -37.428 -12.353 -26.308  1.00  0.00           H  
ATOM   4689  HA  LYS A 287     -36.985 -15.212 -27.080  1.00  0.00           H  
ATOM   4690 1HB  LYS A 287     -38.829 -14.072 -24.941  1.00  0.00           H  
ATOM   4691 2HB  LYS A 287     -38.679 -15.774 -25.354  1.00  0.00           H  
ATOM   4692 1HG  LYS A 287     -36.441 -14.050 -24.251  1.00  0.00           H  
ATOM   4693 2HG  LYS A 287     -37.437 -15.172 -23.313  1.00  0.00           H  
ATOM   4694 1HD  LYS A 287     -36.655 -17.038 -24.781  1.00  0.00           H  
ATOM   4695 2HD  LYS A 287     -35.594 -15.897 -25.620  1.00  0.00           H  
ATOM   4696 1HE  LYS A 287     -34.449 -15.407 -23.469  1.00  0.00           H  
ATOM   4697 2HE  LYS A 287     -35.485 -16.585 -22.660  1.00  0.00           H  
ATOM   4698 1HZ  LYS A 287     -33.374 -17.525 -23.249  1.00  0.00           H  
ATOM   4699 2HZ  LYS A 287     -34.573 -18.282 -24.090  1.00  0.00           H  
ATOM   4700 3HZ  LYS A 287     -33.604 -17.182 -24.845  1.00  0.00           H  
ATOM   4701  N   ASP A 288     -39.133 -13.276 -28.275  1.00  0.00           N  
ATOM   4702  CA  ASP A 288     -40.226 -13.168 -29.236  1.00  0.00           C  
ATOM   4703  C   ASP A 288     -39.857 -13.864 -30.536  1.00  0.00           C  
ATOM   4704  O   ASP A 288     -38.781 -13.636 -31.090  1.00  0.00           O  
ATOM   4705  CB  ASP A 288     -40.567 -11.701 -29.510  1.00  0.00           C  
ATOM   4706  CG  ASP A 288     -41.788 -11.533 -30.404  1.00  0.00           C  
ATOM   4707  OD1 ASP A 288     -42.883 -11.579 -29.896  1.00  0.00           O  
ATOM   4708  OD2 ASP A 288     -41.613 -11.360 -31.587  1.00  0.00           O  
ATOM   4709  H   ASP A 288     -38.569 -12.467 -28.060  1.00  0.00           H  
ATOM   4710  HA  ASP A 288     -41.106 -13.657 -28.816  1.00  0.00           H  
ATOM   4711 1HB  ASP A 288     -40.753 -11.188 -28.566  1.00  0.00           H  
ATOM   4712 2HB  ASP A 288     -39.716 -11.212 -29.985  1.00  0.00           H  
ATOM   4713  N   GLN A 289     -40.752 -14.716 -31.025  1.00  0.00           N  
ATOM   4714  CA  GLN A 289     -40.443 -15.542 -32.175  1.00  0.00           C  
ATOM   4715  C   GLN A 289     -40.229 -14.693 -33.416  1.00  0.00           C  
ATOM   4716  O   GLN A 289     -39.201 -14.801 -34.084  1.00  0.00           O  
ATOM   4717  CB  GLN A 289     -41.562 -16.558 -32.419  1.00  0.00           C  
ATOM   4718  CG  GLN A 289     -41.686 -17.620 -31.340  1.00  0.00           C  
ATOM   4719  CD  GLN A 289     -40.468 -18.521 -31.272  1.00  0.00           C  
ATOM   4720  OE1 GLN A 289     -40.035 -19.082 -32.283  1.00  0.00           O  
ATOM   4721  NE2 GLN A 289     -39.906 -18.666 -30.077  1.00  0.00           N  
ATOM   4722  H   GLN A 289     -41.658 -14.784 -30.585  1.00  0.00           H  
ATOM   4723  HA  GLN A 289     -39.519 -16.084 -31.973  1.00  0.00           H  
ATOM   4724 1HB  GLN A 289     -42.517 -16.038 -32.490  1.00  0.00           H  
ATOM   4725 2HB  GLN A 289     -41.394 -17.063 -33.370  1.00  0.00           H  
ATOM   4726 1HG  GLN A 289     -41.803 -17.129 -30.374  1.00  0.00           H  
ATOM   4727 2HG  GLN A 289     -42.558 -18.239 -31.552  1.00  0.00           H  
ATOM   4728 1HE2 GLN A 289     -39.099 -19.248 -29.971  1.00  0.00           H  
ATOM   4729 2HE2 GLN A 289     -40.289 -18.193 -29.284  1.00  0.00           H  
ATOM   4730  N   ASP A 290     -41.208 -13.843 -33.727  1.00  0.00           N  
ATOM   4731  CA  ASP A 290     -41.160 -13.048 -34.953  1.00  0.00           C  
ATOM   4732  C   ASP A 290     -40.153 -11.899 -34.845  1.00  0.00           C  
ATOM   4733  O   ASP A 290     -39.666 -11.390 -35.854  1.00  0.00           O  
ATOM   4734  CB  ASP A 290     -42.547 -12.488 -35.279  1.00  0.00           C  
ATOM   4735  CG  ASP A 290     -43.099 -11.595 -34.176  1.00  0.00           C  
ATOM   4736  OD1 ASP A 290     -43.196 -12.052 -33.062  1.00  0.00           O  
ATOM   4737  OD2 ASP A 290     -43.418 -10.465 -34.458  1.00  0.00           O  
ATOM   4738  H   ASP A 290     -41.995 -13.749 -33.101  1.00  0.00           H  
ATOM   4739  HA  ASP A 290     -40.844 -13.695 -35.773  1.00  0.00           H  
ATOM   4740 1HB  ASP A 290     -42.499 -11.912 -36.203  1.00  0.00           H  
ATOM   4741 2HB  ASP A 290     -43.242 -13.312 -35.442  1.00  0.00           H  
ATOM   4742  N   GLY A 291     -39.864 -11.513 -33.616  1.00  0.00           N  
ATOM   4743  CA  GLY A 291     -38.901 -10.465 -33.300  1.00  0.00           C  
ATOM   4744  C   GLY A 291     -37.508 -10.828 -33.799  1.00  0.00           C  
ATOM   4745  O   GLY A 291     -36.790  -9.983 -34.333  1.00  0.00           O  
ATOM   4746  H   GLY A 291     -40.327 -11.961 -32.838  1.00  0.00           H  
ATOM   4747 1HA  GLY A 291     -39.221  -9.528 -33.755  1.00  0.00           H  
ATOM   4748 2HA  GLY A 291     -38.876 -10.307 -32.223  1.00  0.00           H  
ATOM   4749  N   ILE A 292     -37.176 -12.120 -33.594  1.00  0.00           N  
ATOM   4750  CA  ILE A 292     -35.868 -12.597 -34.026  1.00  0.00           C  
ATOM   4751  C   ILE A 292     -35.707 -12.472 -35.536  1.00  0.00           C  
ATOM   4752  O   ILE A 292     -34.648 -12.080 -36.026  1.00  0.00           O  
ATOM   4753  CB  ILE A 292     -35.652 -14.063 -33.606  1.00  0.00           C  
ATOM   4754  CG1 ILE A 292     -35.539 -14.170 -32.083  1.00  0.00           C  
ATOM   4755  CG2 ILE A 292     -34.410 -14.631 -34.276  1.00  0.00           C  
ATOM   4756  CD1 ILE A 292     -35.599 -15.589 -31.565  1.00  0.00           C  
ATOM   4757  H   ILE A 292     -37.840 -12.733 -33.144  1.00  0.00           H  
ATOM   4758  HA  ILE A 292     -35.102 -11.986 -33.550  1.00  0.00           H  
ATOM   4759  HB  ILE A 292     -36.516 -14.657 -33.900  1.00  0.00           H  
ATOM   4760 1HG1 ILE A 292     -34.599 -13.727 -31.756  1.00  0.00           H  
ATOM   4761 2HG1 ILE A 292     -36.346 -13.604 -31.617  1.00  0.00           H  
ATOM   4762 1HG2 ILE A 292     -34.272 -15.667 -33.968  1.00  0.00           H  
ATOM   4763 2HG2 ILE A 292     -34.529 -14.588 -35.358  1.00  0.00           H  
ATOM   4764 3HG2 ILE A 292     -33.538 -14.046 -33.983  1.00  0.00           H  
ATOM   4765 1HD1 ILE A 292     -35.513 -15.584 -30.478  1.00  0.00           H  
ATOM   4766 2HD1 ILE A 292     -36.549 -16.041 -31.851  1.00  0.00           H  
ATOM   4767 3HD1 ILE A 292     -34.779 -16.166 -31.990  1.00  0.00           H  
ATOM   4768  N   VAL A 293     -36.807 -12.826 -36.231  1.00  0.00           N  
ATOM   4769  CA  VAL A 293     -36.786 -12.750 -37.687  1.00  0.00           C  
ATOM   4770  C   VAL A 293     -36.566 -11.319 -38.162  1.00  0.00           C  
ATOM   4771  O   VAL A 293     -35.814 -11.077 -39.106  1.00  0.00           O  
ATOM   4772  CB  VAL A 293     -38.108 -13.284 -38.269  1.00  0.00           C  
ATOM   4773  CG1 VAL A 293     -38.174 -13.024 -39.766  1.00  0.00           C  
ATOM   4774  CG2 VAL A 293     -38.242 -14.770 -37.972  1.00  0.00           C  
ATOM   4775  H   VAL A 293     -37.628 -13.136 -35.731  1.00  0.00           H  
ATOM   4776  HA  VAL A 293     -35.966 -13.370 -38.053  1.00  0.00           H  
ATOM   4777  HB  VAL A 293     -38.939 -12.746 -37.812  1.00  0.00           H  
ATOM   4778 1HG1 VAL A 293     -39.116 -13.408 -40.161  1.00  0.00           H  
ATOM   4779 2HG1 VAL A 293     -38.113 -11.952 -39.952  1.00  0.00           H  
ATOM   4780 3HG1 VAL A 293     -37.343 -13.528 -40.260  1.00  0.00           H  
ATOM   4781 1HG2 VAL A 293     -39.179 -15.141 -38.386  1.00  0.00           H  
ATOM   4782 2HG2 VAL A 293     -37.408 -15.308 -38.424  1.00  0.00           H  
ATOM   4783 3HG2 VAL A 293     -38.233 -14.928 -36.894  1.00  0.00           H  
ATOM   4784  N   GLU A 294     -37.259 -10.401 -37.458  1.00  0.00           N  
ATOM   4785  CA  GLU A 294     -37.136  -8.991 -37.811  1.00  0.00           C  
ATOM   4786  C   GLU A 294     -35.704  -8.502 -37.633  1.00  0.00           C  
ATOM   4787  O   GLU A 294     -35.185  -7.756 -38.463  1.00  0.00           O  
ATOM   4788  CB  GLU A 294     -38.083  -8.142 -36.960  1.00  0.00           C  
ATOM   4789  CG  GLU A 294     -39.559  -8.340 -37.276  1.00  0.00           C  
ATOM   4790  CD  GLU A 294     -39.926  -7.888 -38.662  1.00  0.00           C  
ATOM   4791  OE1 GLU A 294     -39.404  -6.891 -39.099  1.00  0.00           O  
ATOM   4792  OE2 GLU A 294     -40.730  -8.541 -39.285  1.00  0.00           O  
ATOM   4793  H   GLU A 294     -37.851 -10.707 -36.699  1.00  0.00           H  
ATOM   4794  HA  GLU A 294     -37.407  -8.872 -38.860  1.00  0.00           H  
ATOM   4795 1HB  GLU A 294     -37.933  -8.375 -35.906  1.00  0.00           H  
ATOM   4796 2HB  GLU A 294     -37.850  -7.086 -37.099  1.00  0.00           H  
ATOM   4797 1HG  GLU A 294     -39.804  -9.397 -37.174  1.00  0.00           H  
ATOM   4798 2HG  GLU A 294     -40.153  -7.786 -36.550  1.00  0.00           H  
ATOM   4799  N   LEU A 295     -35.106  -8.962 -36.515  1.00  0.00           N  
ATOM   4800  CA  LEU A 295     -33.732  -8.569 -36.227  1.00  0.00           C  
ATOM   4801  C   LEU A 295     -32.781  -9.059 -37.311  1.00  0.00           C  
ATOM   4802  O   LEU A 295     -31.874  -8.337 -37.727  1.00  0.00           O  
ATOM   4803  CB  LEU A 295     -33.296  -9.123 -34.866  1.00  0.00           C  
ATOM   4804  CG  LEU A 295     -33.977  -8.496 -33.643  1.00  0.00           C  
ATOM   4805  CD1 LEU A 295     -33.583  -9.268 -32.390  1.00  0.00           C  
ATOM   4806  CD2 LEU A 295     -33.576  -7.033 -33.532  1.00  0.00           C  
ATOM   4807  H   LEU A 295     -35.621  -9.572 -35.896  1.00  0.00           H  
ATOM   4808  HA  LEU A 295     -33.684  -7.481 -36.195  1.00  0.00           H  
ATOM   4809 1HB  LEU A 295     -33.498 -10.193 -34.845  1.00  0.00           H  
ATOM   4810 2HB  LEU A 295     -32.221  -8.976 -34.758  1.00  0.00           H  
ATOM   4811  HG  LEU A 295     -35.060  -8.569 -33.752  1.00  0.00           H  
ATOM   4812 1HD1 LEU A 295     -34.068  -8.822 -31.521  1.00  0.00           H  
ATOM   4813 2HD1 LEU A 295     -33.899 -10.306 -32.488  1.00  0.00           H  
ATOM   4814 3HD1 LEU A 295     -32.502  -9.227 -32.263  1.00  0.00           H  
ATOM   4815 1HD2 LEU A 295     -34.061  -6.587 -32.663  1.00  0.00           H  
ATOM   4816 2HD2 LEU A 295     -32.494  -6.960 -33.421  1.00  0.00           H  
ATOM   4817 3HD2 LEU A 295     -33.885  -6.502 -34.433  1.00  0.00           H  
ATOM   4818  N   ALA A 296     -33.039 -10.313 -37.736  1.00  0.00           N  
ATOM   4819  CA  ALA A 296     -32.200 -10.901 -38.773  1.00  0.00           C  
ATOM   4820  C   ALA A 296     -32.293 -10.109 -40.072  1.00  0.00           C  
ATOM   4821  O   ALA A 296     -31.288  -9.883 -40.746  1.00  0.00           O  
ATOM   4822  CB  ALA A 296     -32.590 -12.352 -39.010  1.00  0.00           C  
ATOM   4823  H   ALA A 296     -33.809 -10.822 -37.327  1.00  0.00           H  
ATOM   4824  HA  ALA A 296     -31.165 -10.864 -38.433  1.00  0.00           H  
ATOM   4825 1HB  ALA A 296     -31.955 -12.778 -39.787  1.00  0.00           H  
ATOM   4826 2HB  ALA A 296     -32.463 -12.919 -38.087  1.00  0.00           H  
ATOM   4827 3HB  ALA A 296     -33.631 -12.402 -39.325  1.00  0.00           H  
ATOM   4828  N   ARG A 297     -33.544  -9.708 -40.376  1.00  0.00           N  
ATOM   4829  CA  ARG A 297     -33.771  -8.939 -41.594  1.00  0.00           C  
ATOM   4830  C   ARG A 297     -33.022  -7.613 -41.555  1.00  0.00           C  
ATOM   4831  O   ARG A 297     -32.439  -7.189 -42.553  1.00  0.00           O  
ATOM   4832  CB  ARG A 297     -35.256  -8.674 -41.791  1.00  0.00           C  
ATOM   4833  CG  ARG A 297     -35.607  -7.910 -43.058  1.00  0.00           C  
ATOM   4834  CD  ARG A 297     -37.071  -7.690 -43.179  1.00  0.00           C  
ATOM   4835  NE  ARG A 297     -37.585  -6.858 -42.103  1.00  0.00           N  
ATOM   4836  CZ  ARG A 297     -37.497  -5.514 -42.065  1.00  0.00           C  
ATOM   4837  NH1 ARG A 297     -36.913  -4.866 -43.048  1.00  0.00           N  
ATOM   4838  NH2 ARG A 297     -37.997  -4.848 -41.039  1.00  0.00           N  
ATOM   4839  H   ARG A 297     -34.303  -9.947 -39.753  1.00  0.00           H  
ATOM   4840  HA  ARG A 297     -33.406  -9.519 -42.442  1.00  0.00           H  
ATOM   4841 1HB  ARG A 297     -35.794  -9.620 -41.817  1.00  0.00           H  
ATOM   4842 2HB  ARG A 297     -35.640  -8.103 -40.945  1.00  0.00           H  
ATOM   4843 1HG  ARG A 297     -35.114  -6.938 -43.045  1.00  0.00           H  
ATOM   4844 2HG  ARG A 297     -35.272  -8.475 -43.928  1.00  0.00           H  
ATOM   4845 1HD  ARG A 297     -37.287  -7.194 -44.125  1.00  0.00           H  
ATOM   4846 2HD  ARG A 297     -37.587  -8.648 -43.145  1.00  0.00           H  
ATOM   4847  HE  ARG A 297     -38.041  -7.321 -41.328  1.00  0.00           H  
ATOM   4848 1HH1 ARG A 297     -36.530  -5.376 -43.832  1.00  0.00           H  
ATOM   4849 2HH1 ARG A 297     -36.847  -3.859 -43.020  1.00  0.00           H  
ATOM   4850 1HH2 ARG A 297     -38.446  -5.346 -40.283  1.00  0.00           H  
ATOM   4851 2HH2 ARG A 297     -37.931  -3.841 -41.011  1.00  0.00           H  
ATOM   4852  N   GLU A 298     -33.073  -6.994 -40.359  1.00  0.00           N  
ATOM   4853  CA  GLU A 298     -32.394  -5.714 -40.188  1.00  0.00           C  
ATOM   4854  C   GLU A 298     -30.892  -5.856 -40.400  1.00  0.00           C  
ATOM   4855  O   GLU A 298     -30.262  -5.006 -41.028  1.00  0.00           O  
ATOM   4856  CB  GLU A 298     -32.670  -5.145 -38.794  1.00  0.00           C  
ATOM   4857  CG  GLU A 298     -34.102  -4.673 -38.581  1.00  0.00           C  
ATOM   4858  CD  GLU A 298     -34.356  -4.195 -37.179  1.00  0.00           C  
ATOM   4859  OE1 GLU A 298     -33.482  -4.330 -36.357  1.00  0.00           O  
ATOM   4860  OE2 GLU A 298     -35.427  -3.693 -36.929  1.00  0.00           O  
ATOM   4861  H   GLU A 298     -33.582  -7.427 -39.602  1.00  0.00           H  
ATOM   4862  HA  GLU A 298     -32.778  -5.016 -40.933  1.00  0.00           H  
ATOM   4863 1HB  GLU A 298     -32.452  -5.903 -38.042  1.00  0.00           H  
ATOM   4864 2HB  GLU A 298     -32.008  -4.300 -38.609  1.00  0.00           H  
ATOM   4865 1HG  GLU A 298     -34.312  -3.859 -39.274  1.00  0.00           H  
ATOM   4866 2HG  GLU A 298     -34.781  -5.493 -38.809  1.00  0.00           H  
ATOM   4867  N   ALA A 299     -30.366  -6.967 -39.845  1.00  0.00           N  
ATOM   4868  CA  ALA A 299     -28.936  -7.222 -39.977  1.00  0.00           C  
ATOM   4869  C   ALA A 299     -28.539  -7.387 -41.437  1.00  0.00           C  
ATOM   4870  O   ALA A 299     -27.503  -6.881 -41.869  1.00  0.00           O  
ATOM   4871  CB  ALA A 299     -28.543  -8.457 -39.179  1.00  0.00           C  
ATOM   4872  H   ALA A 299     -30.973  -7.603 -39.347  1.00  0.00           H  
ATOM   4873  HA  ALA A 299     -28.401  -6.360 -39.580  1.00  0.00           H  
ATOM   4874 1HB  ALA A 299     -27.473  -8.634 -39.288  1.00  0.00           H  
ATOM   4875 2HB  ALA A 299     -28.780  -8.301 -38.127  1.00  0.00           H  
ATOM   4876 3HB  ALA A 299     -29.093  -9.320 -39.550  1.00  0.00           H  
ATOM   4877  N   VAL A 300     -29.413  -8.116 -42.161  1.00  0.00           N  
ATOM   4878  CA  VAL A 300     -29.151  -8.349 -43.576  1.00  0.00           C  
ATOM   4879  C   VAL A 300     -29.122  -7.038 -44.353  1.00  0.00           C  
ATOM   4880  O   VAL A 300     -28.274  -6.839 -45.223  1.00  0.00           O  
ATOM   4881  CB  VAL A 300     -30.227  -9.274 -44.175  1.00  0.00           C  
ATOM   4882  CG1 VAL A 300     -30.075  -9.359 -45.686  1.00  0.00           C  
ATOM   4883  CG2 VAL A 300     -30.130 -10.655 -43.544  1.00  0.00           C  
ATOM   4884  H   VAL A 300     -30.236  -8.489 -41.709  1.00  0.00           H  
ATOM   4885  HA  VAL A 300     -28.178  -8.834 -43.672  1.00  0.00           H  
ATOM   4886  HB  VAL A 300     -31.210  -8.850 -43.973  1.00  0.00           H  
ATOM   4887 1HG1 VAL A 300     -30.844 -10.017 -46.092  1.00  0.00           H  
ATOM   4888 2HG1 VAL A 300     -30.183  -8.365 -46.119  1.00  0.00           H  
ATOM   4889 3HG1 VAL A 300     -29.091  -9.758 -45.931  1.00  0.00           H  
ATOM   4890 1HG2 VAL A 300     -30.895 -11.304 -43.972  1.00  0.00           H  
ATOM   4891 2HG2 VAL A 300     -29.145 -11.077 -43.741  1.00  0.00           H  
ATOM   4892 3HG2 VAL A 300     -30.283 -10.576 -42.468  1.00  0.00           H  
ATOM   4893  N   ASP A 301     -30.087  -6.170 -43.990  1.00  0.00           N  
ATOM   4894  CA  ASP A 301     -30.170  -4.876 -44.657  1.00  0.00           C  
ATOM   4895  C   ASP A 301     -28.908  -4.054 -44.423  1.00  0.00           C  
ATOM   4896  O   ASP A 301     -28.401  -3.403 -45.336  1.00  0.00           O  
ATOM   4897  CB  ASP A 301     -31.393  -4.097 -44.167  1.00  0.00           C  
ATOM   4898  CG  ASP A 301     -32.707  -4.676 -44.675  1.00  0.00           C  
ATOM   4899  OD1 ASP A 301     -32.673  -5.454 -45.599  1.00  0.00           O  
ATOM   4900  OD2 ASP A 301     -33.731  -4.335 -44.133  1.00  0.00           O  
ATOM   4901  H   ASP A 301     -30.737  -6.431 -43.262  1.00  0.00           H  
ATOM   4902  HA  ASP A 301     -30.271  -5.046 -45.730  1.00  0.00           H  
ATOM   4903 1HB  ASP A 301     -31.410  -4.095 -43.077  1.00  0.00           H  
ATOM   4904 2HB  ASP A 301     -31.319  -3.060 -44.496  1.00  0.00           H  
ATOM   4905  N   LEU A 302     -28.441  -4.122 -43.160  1.00  0.00           N  
ATOM   4906  CA  LEU A 302     -27.238  -3.381 -42.803  1.00  0.00           C  
ATOM   4907  C   LEU A 302     -26.035  -3.865 -43.603  1.00  0.00           C  
ATOM   4908  O   LEU A 302     -25.221  -3.065 -44.064  1.00  0.00           O  
ATOM   4909  CB  LEU A 302     -26.952  -3.523 -41.302  1.00  0.00           C  
ATOM   4910  CG  LEU A 302     -27.943  -2.820 -40.367  1.00  0.00           C  
ATOM   4911  CD1 LEU A 302     -27.639  -3.202 -38.924  1.00  0.00           C  
ATOM   4912  CD2 LEU A 302     -27.849  -1.315 -40.566  1.00  0.00           C  
ATOM   4913  H   LEU A 302     -28.935  -4.687 -42.483  1.00  0.00           H  
ATOM   4914  HA  LEU A 302     -27.400  -2.328 -43.030  1.00  0.00           H  
ATOM   4915 1HB  LEU A 302     -26.951  -4.582 -41.048  1.00  0.00           H  
ATOM   4916 2HB  LEU A 302     -25.960  -3.121 -41.098  1.00  0.00           H  
ATOM   4917  HG  LEU A 302     -28.957  -3.153 -40.593  1.00  0.00           H  
ATOM   4918 1HD1 LEU A 302     -28.344  -2.702 -38.259  1.00  0.00           H  
ATOM   4919 2HD1 LEU A 302     -27.733  -4.281 -38.806  1.00  0.00           H  
ATOM   4920 3HD1 LEU A 302     -26.624  -2.895 -38.673  1.00  0.00           H  
ATOM   4921 1HD2 LEU A 302     -28.554  -0.815 -39.901  1.00  0.00           H  
ATOM   4922 2HD2 LEU A 302     -26.836  -0.980 -40.338  1.00  0.00           H  
ATOM   4923 3HD2 LEU A 302     -28.088  -1.069 -41.600  1.00  0.00           H  
ATOM   4924  N   SER A 303     -25.976  -5.205 -43.739  1.00  0.00           N  
ATOM   4925  CA  SER A 303     -24.872  -5.799 -44.485  1.00  0.00           C  
ATOM   4926  C   SER A 303     -24.883  -5.342 -45.938  1.00  0.00           C  
ATOM   4927  O   SER A 303     -23.835  -5.046 -46.513  1.00  0.00           O  
ATOM   4928  CB  SER A 303     -24.952  -7.312 -44.421  1.00  0.00           C  
ATOM   4929  OG  SER A 303     -23.898  -7.901 -45.132  1.00  0.00           O
[truncated: 247,387 more chars]
