# Supplementary material for: Blueprinting extendable nanomaterials with standardized protein blocks
Source: Nature. 2024 Mar 13;627(8005):898–904. doi: 10.1038/s41586-024-07188-4 (PMC10972742; doi:10.1038/s41586-024-07188-4)
Supplement: Supplementary file 4 — Design models with ideal backbones as well as experimentally determined structures for comparison. For reference to design names, see Supplementary Fig. 1. [file 41586_2024_7188_MOESM4_ESM.zip › THR27_design.pdb]

HEADER                                            22-OCT-21   XXXX              
EXPDTA    THEORETICAL MODEL                                                     
REMARK 220                                                                      
REMARK 220 EXPERIMENTAL DETAILS                                                 
REMARK 220  EXPERIMENT TYPE                : THEORETICAL MODELLING              
REMARK 220  DATE OF DATA COLLECTION        : 22-OCT-21                          
REMARK 220                                                                      
REMARK 220 REMARK: MODEL GENERATED BY ROSETTA                                   
REMARK 220  VERSION 2021.41+HEAD.36da336f772                                    
ATOM      1  N   GLY A   1     -43.581  -1.244  22.370  1.00  0.00           N  
ATOM      2  CA  GLY A   1     -42.374  -0.431  22.403  1.00  0.00           C  
ATOM      3  C   GLY A   1     -41.168  -1.270  22.815  1.00  0.00           C  
ATOM      4  O   GLY A   1     -40.229  -0.765  23.431  1.00  0.00           O  
ATOM      5 1H   GLY A   1     -44.358  -0.677  22.098  1.00  0.00           H  
ATOM      6 2H   GLY A   1     -43.465  -1.987  21.711  1.00  0.00           H  
ATOM      7 3H   GLY A   1     -43.750  -1.628  23.278  1.00  0.00           H  
ATOM      8 1HA  GLY A   1     -42.203   0.007  21.420  1.00  0.00           H  
ATOM      9 2HA  GLY A   1     -42.510   0.392  23.103  1.00  0.00           H  
ATOM     10  N   GLY A   2     -41.209  -2.555  22.466  1.00  0.00           N  
ATOM     11  CA  GLY A   2     -40.066  -3.451  22.581  1.00  0.00           C  
ATOM     12  C   GLY A   2     -39.032  -3.131  21.509  1.00  0.00           C  
ATOM     13  O   GLY A   2     -39.360  -2.565  20.467  1.00  0.00           O  
ATOM     14  H   GLY A   2     -42.069  -2.940  22.104  1.00  0.00           H  
ATOM     15 1HA  GLY A   2     -39.622  -3.350  23.572  1.00  0.00           H  
ATOM     16 2HA  GLY A   2     -40.400  -4.483  22.483  1.00  0.00           H  
ATOM     17  N   ASP A   3     -37.776  -3.494  21.762  1.00  0.00           N  
ATOM     18  CA  ASP A   3     -36.713  -3.274  20.783  1.00  0.00           C  
ATOM     19  C   ASP A   3     -37.003  -4.019  19.491  1.00  0.00           C  
ATOM     20  O   ASP A   3     -37.518  -5.138  19.510  1.00  0.00           O  
ATOM     21  CB  ASP A   3     -35.361  -3.721  21.344  1.00  0.00           C  
ATOM     22  CG  ASP A   3     -34.193  -3.353  20.438  1.00  0.00           C  
ATOM     23  OD1 ASP A   3     -33.732  -2.239  20.519  1.00  0.00           O  
ATOM     24  OD2 ASP A   3     -33.773  -4.189  19.675  1.00  0.00           O  
ATOM     25  H   ASP A   3     -37.558  -3.929  22.647  1.00  0.00           H  
ATOM     26  HA  ASP A   3     -36.662  -2.208  20.561  1.00  0.00           H  
ATOM     27 1HB  ASP A   3     -35.202  -3.264  22.321  1.00  0.00           H  
ATOM     28 2HB  ASP A   3     -35.365  -4.803  21.485  1.00  0.00           H  
ATOM     29  N   LEU A   4     -36.669  -3.389  18.369  1.00  0.00           N  
ATOM     30  CA  LEU A   4     -37.194  -3.810  17.084  1.00  0.00           C  
ATOM     31  C   LEU A   4     -36.293  -4.811  16.373  1.00  0.00           C  
ATOM     32  O   LEU A   4     -36.770  -5.781  15.783  1.00  0.00           O  
ATOM     33  CB  LEU A   4     -37.401  -2.584  16.186  1.00  0.00           C  
ATOM     34  CG  LEU A   4     -38.761  -1.886  16.316  1.00  0.00           C  
ATOM     35  CD1 LEU A   4     -39.870  -2.857  15.930  1.00  0.00           C  
ATOM     36  CD2 LEU A   4     -38.942  -1.389  17.742  1.00  0.00           C  
ATOM     37  H   LEU A   4     -36.037  -2.603  18.416  1.00  0.00           H  
ATOM     38  HA  LEU A   4     -38.157  -4.293  17.245  1.00  0.00           H  
ATOM     39 1HB  LEU A   4     -36.630  -1.851  16.415  1.00  0.00           H  
ATOM     40 2HB  LEU A   4     -37.285  -2.891  15.146  1.00  0.00           H  
ATOM     41  HG  LEU A   4     -38.804  -1.041  15.629  1.00  0.00           H  
ATOM     42 1HD1 LEU A   4     -40.836  -2.361  16.023  1.00  0.00           H  
ATOM     43 2HD1 LEU A   4     -39.727  -3.181  14.899  1.00  0.00           H  
ATOM     44 3HD1 LEU A   4     -39.842  -3.722  16.591  1.00  0.00           H  
ATOM     45 1HD2 LEU A   4     -39.908  -0.892  17.835  1.00  0.00           H  
ATOM     46 2HD2 LEU A   4     -38.901  -2.234  18.430  1.00  0.00           H  
ATOM     47 3HD2 LEU A   4     -38.147  -0.684  17.986  1.00  0.00           H  
ATOM     48  N   ASP A   5     -34.960  -4.622  16.396  1.00  0.00           N  
ATOM     49  CA  ASP A   5     -34.169  -5.622  15.689  1.00  0.00           C  
ATOM     50  C   ASP A   5     -34.307  -6.993  16.339  1.00  0.00           C  
ATOM     51  O   ASP A   5     -34.423  -8.008  15.651  1.00  0.00           O  
ATOM     52  CB  ASP A   5     -32.695  -5.213  15.655  1.00  0.00           C  
ATOM     53  CG  ASP A   5     -32.428  -4.037  14.725  1.00  0.00           C  
ATOM     54  OD1 ASP A   5     -33.274  -3.741  13.915  1.00  0.00           O  
ATOM     55  OD2 ASP A   5     -31.380  -3.447  14.833  1.00  0.00           O  
ATOM     56  H   ASP A   5     -34.585  -3.822  16.885  1.00  0.00           H  
ATOM     57  HA  ASP A   5     -34.535  -5.693  14.665  1.00  0.00           H  
ATOM     58 1HB  ASP A   5     -32.368  -4.945  16.660  1.00  0.00           H  
ATOM     59 2HB  ASP A   5     -32.090  -6.060  15.329  1.00  0.00           H  
ATOM     60  N   LYS A   6     -34.287  -6.961  17.688  1.00  0.00           N  
ATOM     61  CA  LYS A   6     -34.411  -8.208  18.433  1.00  0.00           C  
ATOM     62  C   LYS A   6     -35.749  -8.882  18.160  1.00  0.00           C  
ATOM     63  O   LYS A   6     -35.820 -10.101  18.000  1.00  0.00           O  
ATOM     64  CB  LYS A   6     -34.246  -7.955  19.933  1.00  0.00           C  
ATOM     65  CG  LYS A   6     -32.829  -7.592  20.357  1.00  0.00           C  
ATOM     66  CD  LYS A   6     -32.750  -7.335  21.855  1.00  0.00           C  
ATOM     67  CE  LYS A   6     -31.337  -6.961  22.279  1.00  0.00           C  
ATOM     68  NZ  LYS A   6     -31.253  -6.669  23.736  1.00  0.00           N  
ATOM     69  H   LYS A   6     -34.187  -6.072  18.157  1.00  0.00           H  
ATOM     70  HA  LYS A   6     -33.622  -8.886  18.106  1.00  0.00           H  
ATOM     71 1HB  LYS A   6     -34.905  -7.142  20.239  1.00  0.00           H  
ATOM     72 2HB  LYS A   6     -34.544  -8.845  20.487  1.00  0.00           H  
ATOM     73 1HG  LYS A   6     -32.152  -8.408  20.101  1.00  0.00           H  
ATOM     74 2HG  LYS A   6     -32.508  -6.697  19.826  1.00  0.00           H  
ATOM     75 1HD  LYS A   6     -33.428  -6.523  22.121  1.00  0.00           H  
ATOM     76 2HD  LYS A   6     -33.055  -8.231  22.394  1.00  0.00           H  
ATOM     77 1HE  LYS A   6     -30.659  -7.779  22.045  1.00  0.00           H  
ATOM     78 2HE  LYS A   6     -31.013  -6.080  21.726  1.00  0.00           H  
ATOM     79 1HZ  LYS A   6     -30.302  -6.425  23.976  1.00  0.00           H  
ATOM     80 2HZ  LYS A   6     -31.865  -5.897  23.961  1.00  0.00           H  
ATOM     81 3HZ  LYS A   6     -31.533  -7.485  24.260  1.00  0.00           H  
ATOM     82  N   ILE A   7     -36.791  -8.026  18.117  1.00  0.00           N  
ATOM     83  CA  ILE A   7     -38.130  -8.544  17.861  1.00  0.00           C  
ATOM     84  C   ILE A   7     -38.213  -9.203  16.490  1.00  0.00           C  
ATOM     85  O   ILE A   7     -38.827 -10.259  16.334  1.00  0.00           O  
ATOM     86  CB  ILE A   7     -39.180  -7.423  17.958  1.00  0.00           C  
ATOM     87  CG1 ILE A   7     -39.304  -6.930  19.402  1.00  0.00           C  
ATOM     88  CG2 ILE A   7     -40.526  -7.909  17.441  1.00  0.00           C  
ATOM     89  CD1 ILE A   7     -40.105  -5.656  19.546  1.00  0.00           C  
ATOM     90  H   ILE A   7     -36.625  -7.041  18.263  1.00  0.00           H  
ATOM     91  HA  ILE A   7     -38.359  -9.297  18.615  1.00  0.00           H  
ATOM     92  HB  ILE A   7     -38.858  -6.571  17.361  1.00  0.00           H  
ATOM     93 1HG1 ILE A   7     -39.776  -7.701  20.010  1.00  0.00           H  
ATOM     94 2HG1 ILE A   7     -38.309  -6.755  19.813  1.00  0.00           H  
ATOM     95 1HG2 ILE A   7     -41.257  -7.104  17.517  1.00  0.00           H  
ATOM     96 2HG2 ILE A   7     -40.427  -8.212  16.399  1.00  0.00           H  
ATOM     97 3HG2 ILE A   7     -40.859  -8.759  18.036  1.00  0.00           H  
ATOM     98 1HD1 ILE A   7     -40.148  -5.370  20.597  1.00  0.00           H  
ATOM     99 2HD1 ILE A   7     -39.629  -4.860  18.972  1.00  0.00           H  
ATOM    100 3HD1 ILE A   7     -41.115  -5.818  19.174  1.00  0.00           H  
ATOM    101  N   ALA A   8     -37.567  -8.525  15.520  1.00  0.00           N  
ATOM    102  CA  ALA A   8     -37.568  -9.049  14.159  1.00  0.00           C  
ATOM    103  C   ALA A   8     -36.886 -10.410  14.094  1.00  0.00           C  
ATOM    104  O   ALA A   8     -37.357 -11.319  13.409  1.00  0.00           O  
ATOM    105  CB  ALA A   8     -36.888  -8.070  13.213  1.00  0.00           C  
ATOM    106  H   ALA A   8     -37.092  -7.664  15.753  1.00  0.00           H  
ATOM    107  HA  ALA A   8     -38.604  -9.179  13.848  1.00  0.00           H  
ATOM    108 1HB  ALA A   8     -36.896  -8.476  12.202  1.00  0.00           H  
ATOM    109 2HB  ALA A   8     -37.422  -7.120  13.228  1.00  0.00           H  
ATOM    110 3HB  ALA A   8     -35.858  -7.913  13.532  1.00  0.00           H  
ATOM    111  N   GLU A   9     -35.764 -10.493  14.837  1.00  0.00           N  
ATOM    112  CA  GLU A   9     -35.016 -11.744  14.862  1.00  0.00           C  
ATOM    113  C   GLU A   9     -35.854 -12.876  15.440  1.00  0.00           C  
ATOM    114  O   GLU A   9     -35.831 -13.999  14.934  1.00  0.00           O  
ATOM    115  CB  GLU A   9     -33.731 -11.580  15.677  1.00  0.00           C  
ATOM    116  CG  GLU A   9     -32.845 -12.817  15.709  1.00  0.00           C  
ATOM    117  CD  GLU A   9     -31.558 -12.596  16.455  1.00  0.00           C  
ATOM    118  OE1 GLU A   9     -31.344 -11.503  16.921  1.00  0.00           O  
ATOM    119  OE2 GLU A   9     -30.789 -13.522  16.560  1.00  0.00           O  
ATOM    120  H   GLU A   9     -35.461  -9.686  15.363  1.00  0.00           H  
ATOM    121  HA  GLU A   9     -34.748 -12.008  13.838  1.00  0.00           H  
ATOM    122 1HB  GLU A   9     -33.143 -10.758  15.269  1.00  0.00           H  
ATOM    123 2HB  GLU A   9     -33.983 -11.323  16.706  1.00  0.00           H  
ATOM    124 1HG  GLU A   9     -33.391 -13.631  16.183  1.00  0.00           H  
ATOM    125 2HG  GLU A   9     -32.619 -13.115  14.686  1.00  0.00           H  
ATOM    126  N   LYS A  10     -36.586 -12.517  16.514  1.00  0.00           N  
ATOM    127  CA  LYS A  10     -37.435 -13.510  17.163  1.00  0.00           C  
ATOM    128  C   LYS A  10     -38.511 -14.020  16.213  1.00  0.00           C  
ATOM    129  O   LYS A  10     -38.802 -15.216  16.173  1.00  0.00           O  
ATOM    130  CB  LYS A  10     -38.080 -12.924  18.420  1.00  0.00           C  
ATOM    131  CG  LYS A  10     -38.939 -13.908  19.203  1.00  0.00           C  
ATOM    132  CD  LYS A  10     -39.479 -13.277  20.478  1.00  0.00           C  
ATOM    133  CE  LYS A  10     -40.357 -14.251  21.250  1.00  0.00           C  
ATOM    134  NZ  LYS A  10     -40.892 -13.647  22.500  1.00  0.00           N  
ATOM    135  H   LYS A  10     -36.532 -11.567  16.851  1.00  0.00           H  
ATOM    136  HA  LYS A  10     -36.816 -14.359  17.452  1.00  0.00           H  
ATOM    137 1HB  LYS A  10     -37.302 -12.554  19.089  1.00  0.00           H  
ATOM    138 2HB  LYS A  10     -38.707 -12.076  18.146  1.00  0.00           H  
ATOM    139 1HG  LYS A  10     -39.777 -14.231  18.585  1.00  0.00           H  
ATOM    140 2HG  LYS A  10     -38.345 -14.783  19.464  1.00  0.00           H  
ATOM    141 1HD  LYS A  10     -38.647 -12.970  21.113  1.00  0.00           H  
ATOM    142 2HD  LYS A  10     -40.066 -12.394  20.227  1.00  0.00           H  
ATOM    143 1HE  LYS A  10     -41.193 -14.561  20.624  1.00  0.00           H  
ATOM    144 2HE  LYS A  10     -39.777 -15.137  21.509  1.00  0.00           H  
ATOM    145 1HZ  LYS A  10     -41.468 -14.324  22.982  1.00  0.00           H  
ATOM    146 2HZ  LYS A  10     -40.125 -13.373  23.097  1.00  0.00           H  
ATOM    147 3HZ  LYS A  10     -41.448 -12.836  22.272  1.00  0.00           H  
ATOM    148  N   ILE A  11     -39.074 -13.053  15.460  1.00  0.00           N  
ATOM    149  CA  ILE A  11     -40.119 -13.409  14.506  1.00  0.00           C  
ATOM    150  C   ILE A  11     -39.592 -14.362  13.443  1.00  0.00           C  
ATOM    151  O   ILE A  11     -40.268 -15.318  13.062  1.00  0.00           O  
ATOM    152  CB  ILE A  11     -40.696 -12.153  13.829  1.00  0.00           C  
ATOM    153  CG1 ILE A  11     -41.471 -11.307  14.843  1.00  0.00           C  
ATOM    154  CG2 ILE A  11     -41.590 -12.541  12.661  1.00  0.00           C  
ATOM    155  CD1 ILE A  11     -41.839  -9.931  14.337  1.00  0.00           C  
ATOM    156  H   ILE A  11     -38.762 -12.098  15.571  1.00  0.00           H  
ATOM    157  HA  ILE A  11     -40.922 -13.910  15.045  1.00  0.00           H  
ATOM    158  HB  ILE A  11     -39.881 -11.532  13.459  1.00  0.00           H  
ATOM    159 1HG1 ILE A  11     -42.389 -11.825  15.122  1.00  0.00           H  
ATOM    160 2HG1 ILE A  11     -40.876 -11.189  15.749  1.00  0.00           H  
ATOM    161 1HG2 ILE A  11     -41.990 -11.642  12.194  1.00  0.00           H  
ATOM    162 2HG2 ILE A  11     -41.009 -13.102  11.930  1.00  0.00           H  
ATOM    163 3HG2 ILE A  11     -42.412 -13.159  13.022  1.00  0.00           H  
ATOM    164 1HD1 ILE A  11     -42.385  -9.393  15.112  1.00  0.00           H  
ATOM    165 2HD1 ILE A  11     -40.931  -9.382  14.085  1.00  0.00           H  
ATOM    166 3HD1 ILE A  11     -42.465 -10.025  13.451  1.00  0.00           H  
ATOM    167  N   LEU A  12     -38.359 -14.049  12.993  1.00  0.00           N  
ATOM    168  CA  LEU A  12     -37.738 -14.885  11.971  1.00  0.00           C  
ATOM    169  C   LEU A  12     -37.530 -16.307  12.475  1.00  0.00           C  
ATOM    170  O   LEU A  12     -37.758 -17.273  11.747  1.00  0.00           O  
ATOM    171  CB  LEU A  12     -36.392 -14.286  11.543  1.00  0.00           C  
ATOM    172  CG  LEU A  12     -35.676 -15.012  10.397  1.00  0.00           C  
ATOM    173  CD1 LEU A  12     -34.772 -14.033   9.661  1.00  0.00           C  
ATOM    174  CD2 LEU A  12     -34.876 -16.180  10.956  1.00  0.00           C  
ATOM    175  H   LEU A  12     -37.888 -13.240  13.372  1.00  0.00           H  
ATOM    176  HA  LEU A  12     -38.398 -14.920  11.105  1.00  0.00           H  
ATOM    177 1HB  LEU A  12     -36.554 -13.256  11.232  1.00  0.00           H  
ATOM    178 2HB  LEU A  12     -35.723 -14.284  12.403  1.00  0.00           H  
ATOM    179  HG  LEU A  12     -36.413 -15.385   9.685  1.00  0.00           H  
ATOM    180 1HD1 LEU A  12     -34.263 -14.549   8.846  1.00  0.00           H  
ATOM    181 2HD1 LEU A  12     -35.372 -13.219   9.254  1.00  0.00           H  
ATOM    182 3HD1 LEU A  12     -34.033 -13.630  10.352  1.00  0.00           H  
ATOM    183 1HD2 LEU A  12     -34.368 -16.696  10.142  1.00  0.00           H  
ATOM    184 2HD2 LEU A  12     -34.138 -15.808  11.667  1.00  0.00           H  
ATOM    185 3HD2 LEU A  12     -35.549 -16.873  11.462  1.00  0.00           H  
ATOM    186  N   GLU A  13     -37.091 -16.375  13.749  1.00  0.00           N  
ATOM    187  CA  GLU A  13     -36.852 -17.681  14.352  1.00  0.00           C  
ATOM    188  C   GLU A  13     -38.137 -18.496  14.426  1.00  0.00           C  
ATOM    189  O   GLU A  13     -38.137 -19.698  14.161  1.00  0.00           O  
ATOM    190  CB  GLU A  13     -36.257 -17.520  15.753  1.00  0.00           C  
ATOM    191  CG  GLU A  13     -34.829 -16.995  15.773  1.00  0.00           C  
ATOM    192  CD  GLU A  13     -34.305 -16.776  17.165  1.00  0.00           C  
ATOM    193  OE1 GLU A  13     -35.065 -16.916  18.094  1.00  0.00           O  
ATOM    194  OE2 GLU A  13     -33.145 -16.468  17.300  1.00  0.00           O  
ATOM    195  H   GLU A  13     -36.934 -15.519  14.261  1.00  0.00           H  
ATOM    196  HA  GLU A  13     -36.140 -18.225  13.731  1.00  0.00           H  
ATOM    197 1HB  GLU A  13     -36.874 -16.834  16.334  1.00  0.00           H  
ATOM    198 2HB  GLU A  13     -36.267 -18.482  16.265  1.00  0.00           H  
ATOM    199 1HG  GLU A  13     -34.183 -17.710  15.263  1.00  0.00           H  
ATOM    200 2HG  GLU A  13     -34.790 -16.056  15.223  1.00  0.00           H  
ATOM    201  N   ILE A  14     -39.217 -17.778  14.797  1.00  0.00           N  
ATOM    202  CA  ILE A  14     -40.511 -18.440  14.905  1.00  0.00           C  
ATOM    203  C   ILE A  14     -40.958 -18.998  13.560  1.00  0.00           C  
ATOM    204  O   ILE A  14     -41.484 -20.108  13.482  1.00  0.00           O  
ATOM    205  CB  ILE A  14     -41.581 -17.470  15.440  1.00  0.00           C  
ATOM    206  CG1 ILE A  14     -41.292 -17.107  16.898  1.00  0.00           C  
ATOM    207  CG2 ILE A  14     -42.968 -18.082  15.305  1.00  0.00           C  
ATOM    208  CD1 ILE A  14     -42.125 -15.959  17.419  1.00  0.00           C  
ATOM    209  H   ILE A  14     -39.109 -16.793  14.995  1.00  0.00           H  
ATOM    210  HA  ILE A  14     -40.418 -19.270  15.604  1.00  0.00           H  
ATOM    211  HB  ILE A  14     -41.547 -16.542  14.871  1.00  0.00           H  
ATOM    212 1HG1 ILE A  14     -41.472 -17.975  17.532  1.00  0.00           H  
ATOM    213 2HG1 ILE A  14     -40.240 -16.839  17.005  1.00  0.00           H  
ATOM    214 1HG2 ILE A  14     -43.712 -17.383  15.688  1.00  0.00           H  
ATOM    215 2HG2 ILE A  14     -43.173 -18.291  14.256  1.00  0.00           H  
ATOM    216 3HG2 ILE A  14     -43.013 -19.009  15.876  1.00  0.00           H  
ATOM    217 1HD1 ILE A  14     -41.863 -15.760  18.458  1.00  0.00           H  
ATOM    218 2HD1 ILE A  14     -41.933 -15.068  16.819  1.00  0.00           H  
ATOM    219 3HD1 ILE A  14     -43.181 -16.218  17.355  1.00  0.00           H  
ATOM    220  N   ALA A  15     -40.718 -18.172  12.521  1.00  0.00           N  
ATOM    221  CA  ALA A  15     -41.097 -18.588  11.177  1.00  0.00           C  
ATOM    222  C   ALA A  15     -40.344 -19.842  10.755  1.00  0.00           C  
ATOM    223  O   ALA A  15     -40.917 -20.748  10.149  1.00  0.00           O  
ATOM    224  CB  ALA A  15     -40.848 -17.462  10.183  1.00  0.00           C  
ATOM    225  H   ALA A  15     -40.280 -17.278  12.695  1.00  0.00           H  
ATOM    226  HA  ALA A  15     -42.161 -18.824  11.183  1.00  0.00           H  
ATOM    227 1HB  ALA A  15     -41.135 -17.788   9.184  1.00  0.00           H  
ATOM    228 2HB  ALA A  15     -41.439 -16.591  10.465  1.00  0.00           H  
ATOM    229 3HB  ALA A  15     -39.791 -17.201  10.189  1.00  0.00           H  
ATOM    230  N   LYS A  16     -39.041 -19.839  11.107  1.00  0.00           N  
ATOM    231  CA  LYS A  16     -38.206 -20.983  10.763  1.00  0.00           C  
ATOM    232  C   LYS A  16     -38.706 -22.254  11.439  1.00  0.00           C  
ATOM    233  O   LYS A  16     -38.735 -23.323  10.829  1.00  0.00           O  
ATOM    234  CB  LYS A  16     -36.750 -20.719  11.151  1.00  0.00           C  
ATOM    235  CG  LYS A  16     -35.786 -21.836  10.774  1.00  0.00           C  
ATOM    236  CD  LYS A  16     -34.351 -21.467  11.118  1.00  0.00           C  
ATOM    237  CE  LYS A  16     -33.389 -22.591  10.763  1.00  0.00           C  
ATOM    238  NZ  LYS A  16     -31.980 -22.244  11.095  1.00  0.00           N  
ATOM    239  H   LYS A  16     -38.668 -19.042  11.603  1.00  0.00           H  
ATOM    240  HA  LYS A  16     -38.257 -21.137   9.685  1.00  0.00           H  
ATOM    241 1HB  LYS A  16     -36.406 -19.803  10.670  1.00  0.00           H  
ATOM    242 2HB  LYS A  16     -36.682 -20.568  12.229  1.00  0.00           H  
ATOM    243 1HG  LYS A  16     -36.056 -22.746  11.309  1.00  0.00           H  
ATOM    244 2HG  LYS A  16     -35.855 -22.030   9.704  1.00  0.00           H  
ATOM    245 1HD  LYS A  16     -34.064 -20.568  10.570  1.00  0.00           H  
ATOM    246 2HD  LYS A  16     -34.274 -21.260  12.186  1.00  0.00           H  
ATOM    247 1HE  LYS A  16     -33.666 -23.492  11.308  1.00  0.00           H  
ATOM    248 2HE  LYS A  16     -33.455 -22.803   9.696  1.00  0.00           H  
ATOM    249 1HZ  LYS A  16     -31.375 -23.013  10.845  1.00  0.00           H  
ATOM    250 2HZ  LYS A  16     -31.706 -21.419  10.580  1.00  0.00           H  
ATOM    251 3HZ  LYS A  16     -31.902 -22.063  12.085  1.00  0.00           H  
ATOM    252  N   GLU A  17     -39.093 -22.073  12.719  1.00  0.00           N  
ATOM    253  CA  GLU A  17     -39.595 -23.210  13.479  1.00  0.00           C  
ATOM    254  C   GLU A  17     -40.861 -23.779  12.851  1.00  0.00           C  
ATOM    255  O   GLU A  17     -41.033 -24.995  12.771  1.00  0.00           O  
ATOM    256  CB  GLU A  17     -39.872 -22.802  14.928  1.00  0.00           C  
ATOM    257  CG  GLU A  17     -38.624 -22.512  15.749  1.00  0.00           C  
ATOM    258  CD  GLU A  17     -38.936 -22.038  17.141  1.00  0.00           C  
ATOM    259  OE1 GLU A  17     -40.089 -21.828  17.432  1.00  0.00           O  
ATOM    260  OE2 GLU A  17     -38.021 -21.886  17.915  1.00  0.00           O  
ATOM    261  H   GLU A  17     -39.029 -21.151  13.127  1.00  0.00           H  
ATOM    262  HA  GLU A  17     -38.834 -23.992  13.476  1.00  0.00           H  
ATOM    263 1HB  GLU A  17     -40.497 -21.909  14.942  1.00  0.00           H  
ATOM    264 2HB  GLU A  17     -40.425 -23.596  15.430  1.00  0.00           H  
ATOM    265 1HG  GLU A  17     -38.024 -23.419  15.812  1.00  0.00           H  
ATOM    266 2HG  GLU A  17     -38.033 -21.754  15.237  1.00  0.00           H  
ATOM    267  N   ALA A  18     -41.723 -22.837  12.417  1.00  0.00           N  
ATOM    268  CA  ALA A  18     -42.976 -23.249  11.793  1.00  0.00           C  
ATOM    269  C   ALA A  18     -42.720 -24.044  10.521  1.00  0.00           C  
ATOM    270  O   ALA A  18     -43.386 -25.047  10.260  1.00  0.00           O  
ATOM    271  CB  ALA A  18     -43.843 -22.035  11.493  1.00  0.00           C  
ATOM    272  H   ALA A  18     -41.485 -21.862  12.532  1.00  0.00           H  
ATOM    273  HA  ALA A  18     -43.505 -23.896  12.492  1.00  0.00           H  
ATOM    274 1HB  ALA A  18     -44.773 -22.359  11.027  1.00  0.00           H  
ATOM    275 2HB  ALA A  18     -44.066 -21.508  12.421  1.00  0.00           H  
ATOM    276 3HB  ALA A  18     -43.312 -21.367  10.816  1.00  0.00           H  
ATOM    277  N   LEU A  19     -41.729 -23.544   9.755  1.00  0.00           N  
ATOM    278  CA  LEU A  19     -41.383 -24.215   8.507  1.00  0.00           C  
ATOM    279  C   LEU A  19     -40.892 -25.634   8.762  1.00  0.00           C  
ATOM    280  O   LEU A  19     -41.244 -26.563   8.035  1.00  0.00           O  
ATOM    281  CB  LEU A  19     -40.305 -23.420   7.759  1.00  0.00           C  
ATOM    282  CG  LEU A  19     -40.754 -22.072   7.181  1.00  0.00           C  
ATOM    283  CD1 LEU A  19     -39.544 -21.325   6.636  1.00  0.00           C  
ATOM    284  CD2 LEU A  19     -41.789 -22.306   6.090  1.00  0.00           C  
ATOM    285  H   LEU A  19     -41.243 -22.713  10.060  1.00  0.00           H  
ATOM    286  HA  LEU A  19     -42.276 -24.267   7.884  1.00  0.00           H  
ATOM    287 1HB  LEU A  19     -39.479 -23.229   8.441  1.00  0.00           H  
ATOM    288 2HB  LEU A  19     -39.935 -24.029   6.934  1.00  0.00           H  
ATOM    289  HG  LEU A  19     -41.192 -21.464   7.972  1.00  0.00           H  
ATOM    290 1HD1 LEU A  19     -39.862 -20.367   6.225  1.00  0.00           H  
ATOM    291 2HD1 LEU A  19     -38.829 -21.154   7.441  1.00  0.00           H  
ATOM    292 3HD1 LEU A  19     -39.074 -21.918   5.852  1.00  0.00           H  
ATOM    293 1HD2 LEU A  19     -42.108 -21.348   5.680  1.00  0.00           H  
ATOM    294 2HD2 LEU A  19     -41.351 -22.913   5.297  1.00  0.00           H  
ATOM    295 3HD2 LEU A  19     -42.650 -22.825   6.511  1.00  0.00           H  
ATOM    296  N   LYS A  20     -40.068 -25.741   9.825  1.00  0.00           N  
ATOM    297  CA  LYS A  20     -39.527 -27.048  10.178  1.00  0.00           C  
ATOM    298  C   LYS A  20     -40.641 -28.052  10.444  1.00  0.00           C  
ATOM    299  O   LYS A  20     -40.533 -29.224  10.084  1.00  0.00           O  
ATOM    300  CB  LYS A  20     -38.616 -26.938  11.401  1.00  0.00           C  
ATOM    301  CG  LYS A  20     -37.949 -28.246  11.809  1.00  0.00           C  
ATOM    302  CD  LYS A  20     -37.002 -28.041  12.981  1.00  0.00           C  
ATOM    303  CE  LYS A  20     -36.359 -29.351  13.410  1.00  0.00           C  
ATOM    304  NZ  LYS A  20     -35.429 -29.166  14.557  1.00  0.00           N  
ATOM    305  H   LYS A  20     -39.841 -24.913  10.357  1.00  0.00           H  
ATOM    306  HA  LYS A  20     -38.939 -27.418   9.337  1.00  0.00           H  
ATOM    307 1HB  LYS A  20     -37.829 -26.209  11.204  1.00  0.00           H  
ATOM    308 2HB  LYS A  20     -39.192 -26.577  12.253  1.00  0.00           H  
ATOM    309 1HG  LYS A  20     -38.713 -28.971  12.092  1.00  0.00           H  
ATOM    310 2HG  LYS A  20     -37.388 -28.646  10.965  1.00  0.00           H  
ATOM    311 1HD  LYS A  20     -36.219 -27.337  12.698  1.00  0.00           H  
ATOM    312 2HD  LYS A  20     -37.552 -27.625  13.825  1.00  0.00           H  
ATOM    313 1HE  LYS A  20     -37.134 -30.060  13.697  1.00  0.00           H  
ATOM    314 2HE  LYS A  20     -35.803 -29.775  12.573  1.00  0.00           H  
ATOM    315 1HZ  LYS A  20     -35.024 -30.057  14.810  1.00  0.00           H  
ATOM    316 2HZ  LYS A  20     -34.694 -28.524  14.295  1.00  0.00           H  
ATOM    317 3HZ  LYS A  20     -35.937 -28.792  15.346  1.00  0.00           H  
ATOM    318  N   ASN A  21     -41.736 -27.603  11.083  1.00  0.00           N  
ATOM    319  CA  ASN A  21     -42.851 -28.514  11.427  1.00  0.00           C  
ATOM    320  C   ASN A  21     -44.195 -28.268  10.700  1.00  0.00           C  
ATOM    321  O   ASN A  21     -45.266 -28.498  11.261  1.00  0.00           O  
ATOM    322  CB  ASN A  21     -43.078 -28.472  12.927  1.00  0.00           C  
ATOM    323  CG  ASN A  21     -41.933 -29.063  13.701  1.00  0.00           C  
ATOM    324  OD1 ASN A  21     -41.847 -30.285  13.871  1.00  0.00           O  
ATOM    325  ND2 ASN A  21     -41.051 -28.220  14.174  1.00  0.00           N  
ATOM    326  H   ASN A  21     -41.795 -26.626  11.331  1.00  0.00           H  
ATOM    327  HA  ASN A  21     -42.568 -29.530  11.146  1.00  0.00           H  
ATOM    328 1HB  ASN A  21     -43.221 -27.438  13.244  1.00  0.00           H  
ATOM    329 2HB  ASN A  21     -43.988 -29.019  13.173  1.00  0.00           H  
ATOM    330 1HD2 ASN A  21     -40.267 -28.557  14.698  1.00  0.00           H  
ATOM    331 2HD2 ASN A  21     -41.160 -27.239  14.013  1.00  0.00           H  
ATOM    332  N   THR A  22     -44.160 -27.799   9.451  1.00  0.00           N  
ATOM    333  CA  THR A  22     -45.390 -27.718   8.633  1.00  0.00           C  
ATOM    334  C   THR A  22     -45.214 -28.454   7.302  1.00  0.00           C  
ATOM    335  O   THR A  22     -44.209 -28.279   6.613  1.00  0.00           O  
ATOM    336  CB  THR A  22     -45.787 -26.255   8.361  1.00  0.00           C  
ATOM    337  OG1 THR A  22     -46.023 -25.583   9.605  1.00  0.00           O  
ATOM    338  CG2 THR A  22     -47.045 -26.194   7.509  1.00  0.00           C  
ATOM    339  H   THR A  22     -43.278 -27.497   9.063  1.00  0.00           H  
ATOM    340  HA  THR A  22     -46.201 -28.199   9.179  1.00  0.00           H  
ATOM    341  HB  THR A  22     -44.976 -25.749   7.839  1.00  0.00           H  
ATOM    342  HG1 THR A  22     -45.183 -25.326   9.994  1.00  0.00           H  
ATOM    343 1HG2 THR A  22     -47.311 -25.152   7.327  1.00  0.00           H  
ATOM    344 2HG2 THR A  22     -46.865 -26.694   6.558  1.00  0.00           H  
ATOM    345 3HG2 THR A  22     -47.862 -26.690   8.031  1.00  0.00           H  
ATOM    346  N   LYS A  23     -46.200 -29.279   6.946  1.00  0.00           N  
ATOM    347  CA  LYS A  23     -46.102 -30.145   5.769  1.00  0.00           C  
ATOM    348  C   LYS A  23     -46.916 -29.624   4.585  1.00  0.00           C  
ATOM    349  O   LYS A  23     -46.437 -29.603   3.452  1.00  0.00           O  
ATOM    350  CB  LYS A  23     -46.554 -31.563   6.120  1.00  0.00           C  
ATOM    351  CG  LYS A  23     -45.628 -32.298   7.081  1.00  0.00           C  
ATOM    352  CD  LYS A  23     -46.136 -33.703   7.372  1.00  0.00           C  
ATOM    353  CE  LYS A  23     -45.212 -34.438   8.331  1.00  0.00           C  
ATOM    354  NZ  LYS A  23     -45.717 -35.800   8.655  1.00  0.00           N  
ATOM    355  H   LYS A  23     -47.042 -29.308   7.503  1.00  0.00           H  
ATOM    356  HA  LYS A  23     -45.059 -30.180   5.451  1.00  0.00           H  
ATOM    357 1HB  LYS A  23     -47.545 -31.528   6.572  1.00  0.00           H  
ATOM    358 2HB  LYS A  23     -46.630 -32.157   5.209  1.00  0.00           H  
ATOM    359 1HG  LYS A  23     -44.630 -32.365   6.645  1.00  0.00           H  
ATOM    360 2HG  LYS A  23     -45.561 -31.744   8.016  1.00  0.00           H  
ATOM    361 1HD  LYS A  23     -47.132 -33.646   7.812  1.00  0.00           H  
ATOM    362 2HD  LYS A  23     -46.200 -34.266   6.441  1.00  0.00           H  
ATOM    363 1HE  LYS A  23     -44.222 -34.527   7.886  1.00  0.00           H  
ATOM    364 2HE  LYS A  23     -45.121 -33.870   9.256  1.00  0.00           H  
ATOM    365 1HZ  LYS A  23     -45.078 -36.254   9.293  1.00  0.00           H  
ATOM    366 2HZ  LYS A  23     -46.628 -35.729   9.086  1.00  0.00           H  
ATOM    367 3HZ  LYS A  23     -45.788 -36.344   7.807  1.00  0.00           H  
ATOM    368  N   ASP A  24     -48.148 -29.202   4.854  1.00  0.00           N  
ATOM    369  CA  ASP A  24     -49.091 -28.870   3.787  1.00  0.00           C  
ATOM    370  C   ASP A  24     -48.624 -27.662   2.989  1.00  0.00           C  
ATOM    371  O   ASP A  24     -48.131 -26.686   3.553  1.00  0.00           O  
ATOM    372  CB  ASP A  24     -50.482 -28.596   4.364  1.00  0.00           C  
ATOM    373  CG  ASP A  24     -51.168 -29.853   4.880  1.00  0.00           C  
ATOM    374  OD1 ASP A  24     -50.726 -30.927   4.546  1.00  0.00           O  
ATOM    375  OD2 ASP A  24     -52.128 -29.728   5.602  1.00  0.00           O  
ATOM    376  H   ASP A  24     -48.438 -29.111   5.817  1.00  0.00           H  
ATOM    377  HA  ASP A  24     -49.158 -29.720   3.107  1.00  0.00           H  
ATOM    378 1HB  ASP A  24     -50.401 -27.881   5.184  1.00  0.00           H  
ATOM    379 2HB  ASP A  24     -51.112 -28.144   3.598  1.00  0.00           H  
ATOM    380  N   ASP A  25     -48.781 -27.730   1.668  1.00  0.00           N  
ATOM    381  CA  ASP A  25     -48.317 -26.655   0.802  1.00  0.00           C  
ATOM    382  C   ASP A  25     -49.029 -25.353   1.131  1.00  0.00           C  
ATOM    383  O   ASP A  25     -48.406 -24.294   1.201  1.00  0.00           O  
ATOM    384  CB  ASP A  25     -48.542 -27.011  -0.670  1.00  0.00           C  
ATOM    385  CG  ASP A  25     -47.599 -28.098  -1.167  1.00  0.00           C  
ATOM    386  OD1 ASP A  25     -46.620 -28.356  -0.508  1.00  0.00           O  
ATOM    387  OD2 ASP A  25     -47.866 -28.660  -2.202  1.00  0.00           O  
ATOM    388  H   ASP A  25     -49.230 -28.541   1.267  1.00  0.00           H  
ATOM    389  HA  ASP A  25     -47.248 -26.515   0.966  1.00  0.00           H  
ATOM    390 1HB  ASP A  25     -49.569 -27.350  -0.809  1.00  0.00           H  
ATOM    391 2HB  ASP A  25     -48.405 -26.122  -1.285  1.00  0.00           H  
ATOM    392  N   GLU A  26     -50.340 -25.432   1.335  1.00  0.00           N  
ATOM    393  CA  GLU A  26     -51.111 -24.259   1.727  1.00  0.00           C  
ATOM    394  C   GLU A  26     -50.622 -23.696   3.056  1.00  0.00           C  
ATOM    395  O   GLU A  26     -50.418 -22.490   3.193  1.00  0.00           O  
ATOM    396  CB  GLU A  26     -52.598 -24.607   1.826  1.00  0.00           C  
ATOM    397  CG  GLU A  26     -53.255 -24.944   0.495  1.00  0.00           C  
ATOM    398  CD  GLU A  26     -52.994 -26.357   0.055  1.00  0.00           C  
ATOM    399  OE1 GLU A  26     -52.332 -27.069   0.771  1.00  0.00           O  
ATOM    400  OE2 GLU A  26     -53.458 -26.726  -0.998  1.00  0.00           O  
ATOM    401  H   GLU A  26     -50.804 -26.321   1.215  1.00  0.00           H  
ATOM    402  HA  GLU A  26     -50.983 -23.489   0.965  1.00  0.00           H  
ATOM    403 1HB  GLU A  26     -52.729 -25.462   2.489  1.00  0.00           H  
ATOM    404 2HB  GLU A  26     -53.140 -23.768   2.263  1.00  0.00           H  
ATOM    405 1HG  GLU A  26     -54.331 -24.796   0.584  1.00  0.00           H  
ATOM    406 2HG  GLU A  26     -52.884 -24.257  -0.265  1.00  0.00           H  
ATOM    407  N   SER A  27     -50.436 -24.577   4.032  1.00  0.00           N  
ATOM    408  CA  SER A  27     -49.971 -24.170   5.353  1.00  0.00           C  
ATOM    409  C   SER A  27     -48.632 -23.448   5.267  1.00  0.00           C  
ATOM    410  O   SER A  27     -48.446 -22.390   5.869  1.00  0.00           O  
ATOM    411  CB  SER A  27     -49.845 -25.380   6.258  1.00  0.00           C  
ATOM    412  OG  SER A  27     -51.099 -25.951   6.510  1.00  0.00           O  
ATOM    413  H   SER A  27     -50.621 -25.554   3.855  1.00  0.00           H  
ATOM    414  HA  SER A  27     -50.703 -23.485   5.782  1.00  0.00           H  
ATOM    415 1HB  SER A  27     -49.193 -26.118   5.791  1.00  0.00           H  
ATOM    416 2HB  SER A  27     -49.382 -25.084   7.199  1.00  0.00           H  
ATOM    417  HG  SER A  27     -50.937 -26.704   7.084  1.00  0.00           H  
ATOM    418  N   LYS A  28     -47.702 -24.024   4.514  1.00  0.00           N  
ATOM    419  CA  LYS A  28     -46.378 -23.435   4.348  1.00  0.00           C  
ATOM    420  C   LYS A  28     -46.469 -22.025   3.780  1.00  0.00           C  
ATOM    421  O   LYS A  28     -45.825 -21.102   4.278  1.00  0.00           O  
ATOM    422  CB  LYS A  28     -45.512 -24.312   3.441  1.00  0.00           C  
ATOM    423  CG  LYS A  28     -44.056 -23.877   3.350  1.00  0.00           C  
ATOM    424  CD  LYS A  28     -43.314 -24.155   4.649  1.00  0.00           C  
ATOM    425  CE  LYS A  28     -42.874 -25.609   4.735  1.00  0.00           C  
ATOM    426  NZ  LYS A  28     -44.033 -26.535   4.849  1.00  0.00           N  
ATOM    427  H   LYS A  28     -47.917 -24.893   4.045  1.00  0.00           H  
ATOM    428  HA  LYS A  28     -45.903 -23.370   5.327  1.00  0.00           H  
ATOM    429 1HB  LYS A  28     -45.532 -25.340   3.803  1.00  0.00           H  
ATOM    430 2HB  LYS A  28     -45.925 -24.312   2.432  1.00  0.00           H  
ATOM    431 1HG  LYS A  28     -43.565 -24.415   2.538  1.00  0.00           H  
ATOM    432 2HG  LYS A  28     -44.008 -22.809   3.136  1.00  0.00           H  
ATOM    433 1HD  LYS A  28     -42.433 -23.514   4.710  1.00  0.00           H  
ATOM    434 2HD  LYS A  28     -43.964 -23.931   5.494  1.00  0.00           H  
ATOM    435 1HE  LYS A  28     -42.302 -25.870   3.846  1.00  0.00           H  
ATOM    436 2HE  LYS A  28     -42.232 -25.744   5.606  1.00  0.00           H  
ATOM    437 1HZ  LYS A  28     -43.700 -27.487   4.904  1.00  0.00           H  
ATOM    438 2HZ  LYS A  28     -44.561 -26.314   5.682  1.00  0.00           H  
ATOM    439 3HZ  LYS A  28     -44.627 -26.433   4.038  1.00  0.00           H  
ATOM    440  N   LEU A  29     -47.298 -21.918   2.721  1.00  0.00           N  
ATOM    441  CA  LEU A  29     -47.476 -20.618   2.083  1.00  0.00           C  
ATOM    442  C   LEU A  29     -48.077 -19.608   3.052  1.00  0.00           C  
ATOM    443  O   LEU A  29     -47.664 -18.448   3.089  1.00  0.00           O  
ATOM    444  CB  LEU A  29     -48.377 -20.752   0.849  1.00  0.00           C  
ATOM    445  CG  LEU A  29     -48.627 -19.457   0.065  1.00  0.00           C  
ATOM    446  CD1 LEU A  29     -47.301 -18.902  -0.436  1.00  0.00           C  
ATOM    447  CD2 LEU A  29     -49.574 -19.739  -1.092  1.00  0.00           C  
ATOM    448  H   LEU A  29     -47.781 -22.740   2.389  1.00  0.00           H  
ATOM    449  HA  LEU A  29     -46.500 -20.252   1.767  1.00  0.00           H  
ATOM    450 1HB  LEU A  29     -47.926 -21.470   0.166  1.00  0.00           H  
ATOM    451 2HB  LEU A  29     -49.345 -21.140   1.166  1.00  0.00           H  
ATOM    452  HG  LEU A  29     -49.072 -18.712   0.725  1.00  0.00           H  
ATOM    453 1HD1 LEU A  29     -47.479 -17.982  -0.993  1.00  0.00           H  
ATOM    454 2HD1 LEU A  29     -46.651 -18.691   0.413  1.00  0.00           H  
ATOM    455 3HD1 LEU A  29     -46.823 -19.633  -1.087  1.00  0.00           H  
ATOM    456 1HD2 LEU A  29     -49.753 -18.819  -1.649  1.00  0.00           H  
ATOM    457 2HD2 LEU A  29     -49.129 -20.483  -1.753  1.00  0.00           H  
ATOM    458 3HD2 LEU A  29     -50.520 -20.118  -0.704  1.00  0.00           H  
ATOM    459  N   GLU A  30     -49.064 -20.111   3.821  1.00  0.00           N  
ATOM    460  CA  GLU A  30     -49.723 -19.245   4.792  1.00  0.00           C  
ATOM    461  C   GLU A  30     -48.737 -18.743   5.840  1.00  0.00           C  
ATOM    462  O   GLU A  30     -48.770 -17.575   6.227  1.00  0.00           O  
ATOM    463  CB  GLU A  30     -50.874 -19.988   5.474  1.00  0.00           C  
ATOM    464  CG  GLU A  30     -52.066 -20.266   4.569  1.00  0.00           C  
ATOM    465  CD  GLU A  30     -53.143 -21.065   5.249  1.00  0.00           C  
ATOM    466  OE1 GLU A  30     -52.927 -21.494   6.357  1.00  0.00           O  
ATOM    467  OE2 GLU A  30     -54.182 -21.246   4.660  1.00  0.00           O  
ATOM    468  H   GLU A  30     -49.328 -21.079   3.711  1.00  0.00           H  
ATOM    469  HA  GLU A  30     -50.128 -18.381   4.265  1.00  0.00           H  
ATOM    470 1HB  GLU A  30     -50.515 -20.943   5.856  1.00  0.00           H  
ATOM    471 2HB  GLU A  30     -51.228 -19.407   6.325  1.00  0.00           H  
ATOM    472 1HG  GLU A  30     -52.488 -19.317   4.239  1.00  0.00           H  
ATOM    473 2HG  GLU A  30     -51.722 -20.805   3.688  1.00  0.00           H  
ATOM    474  N   ILE A  31     -47.872 -19.684   6.268  1.00  0.00           N  
ATOM    475  CA  ILE A  31     -46.874 -19.333   7.272  1.00  0.00           C  
ATOM    476  C   ILE A  31     -45.930 -18.254   6.756  1.00  0.00           C  
ATOM    477  O   ILE A  31     -45.577 -17.325   7.482  1.00  0.00           O  
ATOM    478  CB  ILE A  31     -46.060 -20.569   7.695  1.00  0.00           C  
ATOM    479  CG1 ILE A  31     -46.946 -21.555   8.462  1.00  0.00           C  
ATOM    480  CG2 ILE A  31     -44.864 -20.156   8.538  1.00  0.00           C  
ATOM    481  CD1 ILE A  31     -46.309 -22.909   8.677  1.00  0.00           C  
ATOM    482  H   ILE A  31     -47.930 -20.617   5.884  1.00  0.00           H  
ATOM    483  HA  ILE A  31     -47.389 -18.943   8.149  1.00  0.00           H  
ATOM    484  HB  ILE A  31     -45.704 -21.091   6.807  1.00  0.00           H  
ATOM    485 1HG1 ILE A  31     -47.196 -21.136   9.436  1.00  0.00           H  
ATOM    486 2HG1 ILE A  31     -47.881 -21.701   7.921  1.00  0.00           H  
ATOM    487 1HG2 ILE A  31     -44.300 -21.042   8.828  1.00  0.00           H  
ATOM    488 2HG2 ILE A  31     -44.223 -19.492   7.959  1.00  0.00           H  
ATOM    489 3HG2 ILE A  31     -45.211 -19.638   9.432  1.00  0.00           H  
ATOM    490 1HD1 ILE A  31     -46.997 -23.551   9.227  1.00  0.00           H  
ATOM    491 2HD1 ILE A  31     -46.082 -23.362   7.711  1.00  0.00           H  
ATOM    492 3HD1 ILE A  31     -45.389 -22.791   9.248  1.00  0.00           H  
ATOM    493  N   ALA A  32     -45.549 -18.433   5.474  1.00  0.00           N  
ATOM    494  CA  ALA A  32     -44.646 -17.468   4.858  1.00  0.00           C  
ATOM    495  C   ALA A  32     -45.273 -16.082   4.805  1.00  0.00           C  
ATOM    496  O   ALA A  32     -44.608 -15.079   5.063  1.00  0.00           O  
ATOM    497  CB  ALA A  32     -44.255 -17.926   3.460  1.00  0.00           C  
ATOM    498  H   ALA A  32     -45.897 -19.232   4.965  1.00  0.00           H  
ATOM    499  HA  ALA A  32     -43.747 -17.405   5.472  1.00  0.00           H  
ATOM    500 1HB  ALA A  32     -43.581 -17.195   3.013  1.00  0.00           H  
ATOM    501 2HB  ALA A  32     -43.755 -18.892   3.520  1.00  0.00           H  
ATOM    502 3HB  ALA A  32     -45.149 -18.018   2.845  1.00  0.00           H  
ATOM    503  N   LYS A  33     -46.576 -16.086   4.459  1.00  0.00           N  
ATOM    504  CA  LYS A  33     -47.297 -14.822   4.372  1.00  0.00           C  
ATOM    505  C   LYS A  33     -47.337 -14.118   5.723  1.00  0.00           C  
ATOM    506  O   LYS A  33     -47.167 -12.902   5.805  1.00  0.00           O  
ATOM    507  CB  LYS A  33     -48.718 -15.049   3.854  1.00  0.00           C  
ATOM    508  CG  LYS A  33     -49.537 -13.777   3.685  1.00  0.00           C  
ATOM    509  CD  LYS A  33     -50.905 -14.075   3.089  1.00  0.00           C  
ATOM    510  CE  LYS A  33     -51.781 -12.831   3.061  1.00  0.00           C  
ATOM    511  NZ  LYS A  33     -51.233 -11.786   2.154  1.00  0.00           N  
ATOM    512  H   LYS A  33     -47.031 -16.967   4.265  1.00  0.00           H  
ATOM    513  HA  LYS A  33     -46.771 -14.171   3.672  1.00  0.00           H  
ATOM    514 1HB  LYS A  33     -48.677 -15.551   2.887  1.00  0.00           H  
ATOM    515 2HB  LYS A  33     -49.255 -15.705   4.540  1.00  0.00           H  
ATOM    516 1HG  LYS A  33     -49.670 -13.298   4.656  1.00  0.00           H  
ATOM    517 2HG  LYS A  33     -49.007 -13.087   3.029  1.00  0.00           H  
ATOM    518 1HD  LYS A  33     -50.786 -14.449   2.072  1.00  0.00           H  
ATOM    519 2HD  LYS A  33     -51.401 -14.843   3.684  1.00  0.00           H  
ATOM    520 1HE  LYS A  33     -52.781 -13.099   2.724  1.00  0.00           H  
ATOM    521 2HE  LYS A  33     -51.858 -12.418   4.066  1.00  0.00           H  
ATOM    522 1HZ  LYS A  33     -51.841 -10.979   2.163  1.00  0.00           H  
ATOM    523 2HZ  LYS A  33     -50.311 -11.517   2.468  1.00  0.00           H  
ATOM    524 3HZ  LYS A  33     -51.175 -12.152   1.214  1.00  0.00           H  
ATOM    525  N   GLU A  34     -47.571 -14.947   6.761  1.00  0.00           N  
ATOM    526  CA  GLU A  34     -47.634 -14.398   8.111  1.00  0.00           C  
ATOM    527  C   GLU A  34     -46.307 -13.766   8.510  1.00  0.00           C  
ATOM    528  O   GLU A  34     -46.276 -12.697   9.121  1.00  0.00           O  
ATOM    529  CB  GLU A  34     -48.012 -15.490   9.114  1.00  0.00           C  
ATOM    530  CG  GLU A  34     -49.449 -15.978   8.999  1.00  0.00           C  
ATOM    531  CD  GLU A  34     -49.761 -17.105   9.945  1.00  0.00           C  
ATOM    532  OE1 GLU A  34     -48.860 -17.577  10.595  1.00  0.00           O  
ATOM    533  OE2 GLU A  34     -50.903 -17.493  10.018  1.00  0.00           O  
ATOM    534  H   GLU A  34     -47.698 -15.933   6.585  1.00  0.00           H  
ATOM    535  HA  GLU A  34     -48.400 -13.622   8.134  1.00  0.00           H  
ATOM    536 1HB  GLU A  34     -47.355 -16.350   8.980  1.00  0.00           H  
ATOM    537 2HB  GLU A  34     -47.864 -15.120  10.128  1.00  0.00           H  
ATOM    538 1HG  GLU A  34     -50.122 -15.147   9.208  1.00  0.00           H  
ATOM    539 2HG  GLU A  34     -49.629 -16.308   7.977  1.00  0.00           H  
ATOM    540  N   ALA A  35     -45.227 -14.481   8.133  1.00  0.00           N  
ATOM    541  CA  ALA A  35     -43.895 -13.986   8.454  1.00  0.00           C  
ATOM    542  C   ALA A  35     -43.629 -12.645   7.780  1.00  0.00           C  
ATOM    543  O   ALA A  35     -43.055 -11.739   8.384  1.00  0.00           O  
ATOM    544  CB  ALA A  35     -42.839 -15.002   8.044  1.00  0.00           C  
ATOM    545  H   ALA A  35     -45.362 -15.349   7.634  1.00  0.00           H  
ATOM    546  HA  ALA A  35     -43.840 -13.835   9.532  1.00  0.00           H  
ATOM    547 1HB  ALA A  35     -41.849 -14.619   8.290  1.00  0.00           H  
ATOM    548 2HB  ALA A  35     -43.009 -15.938   8.577  1.00  0.00           H  
ATOM    549 3HB  ALA A  35     -42.903 -15.180   6.972  1.00  0.00           H  
ATOM    550  N   VAL A  36     -44.076 -12.576   6.510  1.00  0.00           N  
ATOM    551  CA  VAL A  36     -43.885 -11.345   5.751  1.00  0.00           C  
ATOM    552  C   VAL A  36     -44.619 -10.180   6.401  1.00  0.00           C  
ATOM    553  O   VAL A  36     -44.094  -9.069   6.479  1.00  0.00           O  
ATOM    554  CB  VAL A  36     -44.389 -11.523   4.307  1.00  0.00           C  
ATOM    555  CG1 VAL A  36     -44.379 -10.191   3.571  1.00  0.00           C  
ATOM    556  CG2 VAL A  36     -43.528 -12.546   3.581  1.00  0.00           C  
ATOM    557  H   VAL A  36     -44.535 -13.379   6.106  1.00  0.00           H  
ATOM    558  HA  VAL A  36     -42.819 -11.116   5.725  1.00  0.00           H  
ATOM    559  HB  VAL A  36     -45.422 -11.869   4.332  1.00  0.00           H  
ATOM    560 1HG1 VAL A  36     -44.738 -10.336   2.552  1.00  0.00           H  
ATOM    561 2HG1 VAL A  36     -45.029  -9.486   4.088  1.00  0.00           H  
ATOM    562 3HG1 VAL A  36     -43.363  -9.798   3.545  1.00  0.00           H  
ATOM    563 1HG2 VAL A  36     -43.891 -12.668   2.561  1.00  0.00           H  
ATOM    564 2HG2 VAL A  36     -42.494 -12.203   3.561  1.00  0.00           H  
ATOM    565 3HG2 VAL A  36     -43.583 -13.503   4.102  1.00  0.00           H  
ATOM    566  N   GLU A  37     -45.848 -10.496   6.858  1.00  0.00           N  
ATOM    567  CA  GLU A  37     -46.656  -9.469   7.503  1.00  0.00           C  
ATOM    568  C   GLU A  37     -45.982  -8.950   8.767  1.00  0.00           C  
ATOM    569  O   GLU A  37     -45.984  -7.748   9.034  1.00  0.00           O  
ATOM    570  CB  GLU A  37     -48.044 -10.016   7.841  1.00  0.00           C  
ATOM    571  CG  GLU A  37     -48.925 -10.289   6.631  1.00  0.00           C  
ATOM    572  CD  GLU A  37     -49.280  -9.041   5.872  1.00  0.00           C  
ATOM    573  OE1 GLU A  37     -49.510  -8.034   6.498  1.00  0.00           O  
ATOM    574  OE2 GLU A  37     -49.321  -9.094   4.666  1.00  0.00           O  
ATOM    575  H   GLU A  37     -46.187 -11.441   6.744  1.00  0.00           H  
ATOM    576  HA  GLU A  37     -46.770  -8.633   6.811  1.00  0.00           H  
ATOM    577 1HB  GLU A  37     -47.942 -10.949   8.397  1.00  0.00           H  
ATOM    578 2HB  GLU A  37     -48.568  -9.308   8.484  1.00  0.00           H  
ATOM    579 1HG  GLU A  37     -48.403 -10.971   5.960  1.00  0.00           H  
ATOM    580 2HG  GLU A  37     -49.839 -10.779   6.963  1.00  0.00           H  
ATOM    581  N   GLY A  38     -45.413  -9.917   9.515  1.00  0.00           N  
ATOM    582  CA  GLY A  38     -44.732  -9.553  10.753  1.00  0.00           C  
ATOM    583  C   GLY A  38     -43.547  -8.636  10.480  1.00  0.00           C  
ATOM    584  O   GLY A  38     -43.317  -7.670  11.208  1.00  0.00           O  
ATOM    585  H   GLY A  38     -45.470 -10.877   9.205  1.00  0.00           H  
ATOM    586 1HA  GLY A  38     -45.435  -9.057  11.422  1.00  0.00           H  
ATOM    587 2HA  GLY A  38     -44.389 -10.455  11.258  1.00  0.00           H  
ATOM    588  N   MET A  39     -42.820  -8.992   9.401  1.00  0.00           N  
ATOM    589  CA  MET A  39     -41.657  -8.194   9.029  1.00  0.00           C  
ATOM    590  C   MET A  39     -42.059  -6.767   8.676  1.00  0.00           C  
ATOM    591  O   MET A  39     -41.383  -5.810   9.053  1.00  0.00           O  
ATOM    592  CB  MET A  39     -40.922  -8.846   7.859  1.00  0.00           C  
ATOM    593  CG  MET A  39     -40.291 -10.192   8.185  1.00  0.00           C  
ATOM    594  SD  MET A  39     -39.058 -10.083   9.497  1.00  0.00           S  
ATOM    595  CE  MET A  39     -40.026 -10.594  10.914  1.00  0.00           C  
ATOM    596  H   MET A  39     -43.095  -9.805   8.869  1.00  0.00           H  
ATOM    597  HA  MET A  39     -40.983  -8.146   9.884  1.00  0.00           H  
ATOM    598 1HB  MET A  39     -41.614  -8.993   7.032  1.00  0.00           H  
ATOM    599 2HB  MET A  39     -40.131  -8.181   7.511  1.00  0.00           H  
ATOM    600 1HG  MET A  39     -41.065 -10.892   8.497  1.00  0.00           H  
ATOM    601 2HG  MET A  39     -39.809 -10.593   7.293  1.00  0.00           H  
ATOM    602 1HE  MET A  39     -39.400 -10.579  11.807  1.00  0.00           H  
ATOM    603 2HE  MET A  39     -40.866  -9.912  11.046  1.00  0.00           H  
ATOM    604 3HE  MET A  39     -40.402 -11.605  10.752  1.00  0.00           H  
ATOM    605  N   LYS A  40     -43.185  -6.685   7.939  1.00  0.00           N  
ATOM    606  CA  LYS A  40     -43.679  -5.374   7.534  1.00  0.00           C  
ATOM    607  C   LYS A  40     -44.039  -4.523   8.744  1.00  0.00           C  
ATOM    608  O   LYS A  40     -43.750  -3.327   8.783  1.00  0.00           O  
ATOM    609  CB  LYS A  40     -44.892  -5.519   6.613  1.00  0.00           C  
ATOM    610  CG  LYS A  40     -44.567  -6.053   5.224  1.00  0.00           C  
ATOM    611  CD  LYS A  40     -45.773  -5.961   4.301  1.00  0.00           C  
ATOM    612  CE  LYS A  40     -46.838  -6.980   4.677  1.00  0.00           C  
ATOM    613  NZ  LYS A  40     -47.963  -6.994   3.704  1.00  0.00           N  
ATOM    614  H   LYS A  40     -43.667  -7.534   7.680  1.00  0.00           H  
ATOM    615  HA  LYS A  40     -42.887  -4.859   6.988  1.00  0.00           H  
ATOM    616 1HB  LYS A  40     -45.616  -6.193   7.070  1.00  0.00           H  
ATOM    617 2HB  LYS A  40     -45.376  -4.550   6.494  1.00  0.00           H  
ATOM    618 1HG  LYS A  40     -43.747  -5.476   4.795  1.00  0.00           H  
ATOM    619 2HG  LYS A  40     -44.255  -7.094   5.298  1.00  0.00           H  
ATOM    620 1HD  LYS A  40     -46.202  -4.960   4.361  1.00  0.00           H  
ATOM    621 2HD  LYS A  40     -45.458  -6.141   3.273  1.00  0.00           H  
ATOM    622 1HE  LYS A  40     -46.393  -7.974   4.715  1.00  0.00           H  
ATOM    623 2HE  LYS A  40     -47.233  -6.746   5.666  1.00  0.00           H  
ATOM    624 1HZ  LYS A  40     -48.647  -7.681   3.989  1.00  0.00           H  
ATOM    625 2HZ  LYS A  40     -48.396  -6.081   3.675  1.00  0.00           H  
ATOM    626 3HZ  LYS A  40     -47.613  -7.229   2.786  1.00  0.00           H  
ATOM    627  N   PHE A  41     -44.680  -5.205   9.716  1.00  0.00           N  
ATOM    628  CA  PHE A  41     -45.080  -4.506  10.932  1.00  0.00           C  
ATOM    629  C   PHE A  41     -43.868  -3.964  11.681  1.00  0.00           C  
ATOM    630  O   PHE A  41     -43.890  -2.842  12.188  1.00  0.00           O  
ATOM    631  CB  PHE A  41     -45.876  -5.438  11.847  1.00  0.00           C  
ATOM    632  CG  PHE A  41     -46.365  -4.780  13.106  1.00  0.00           C  
ATOM    633  CD1 PHE A  41     -47.472  -3.945  13.084  1.00  0.00           C  
ATOM    634  CD2 PHE A  41     -45.719  -4.994  14.314  1.00  0.00           C  
ATOM    635  CE1 PHE A  41     -47.923  -3.339  14.241  1.00  0.00           C  
ATOM    636  CE2 PHE A  41     -46.168  -4.390  15.473  1.00  0.00           C  
ATOM    637  CZ  PHE A  41     -47.272  -3.562  15.435  1.00  0.00           C  
ATOM    638  H   PHE A  41     -44.870  -6.188   9.585  1.00  0.00           H  
ATOM    639  HA  PHE A  41     -45.716  -3.664  10.654  1.00  0.00           H  
ATOM    640 1HB  PHE A  41     -46.739  -5.826  11.309  1.00  0.00           H  
ATOM    641 2HB  PHE A  41     -45.256  -6.289  12.127  1.00  0.00           H  
ATOM    642  HD1 PHE A  41     -47.988  -3.770  12.139  1.00  0.00           H  
ATOM    643  HD2 PHE A  41     -44.847  -5.648  14.343  1.00  0.00           H  
ATOM    644  HE1 PHE A  41     -48.795  -2.685  14.209  1.00  0.00           H  
ATOM    645  HE2 PHE A  41     -45.652  -4.567  16.416  1.00  0.00           H  
ATOM    646  HZ  PHE A  41     -47.626  -3.084  16.348  1.00  0.00           H  
ATOM    647  N   VAL A  42     -42.825  -4.818  11.718  1.00  0.00           N  
ATOM    648  CA  VAL A  42     -41.601  -4.420  12.403  1.00  0.00           C  
ATOM    649  C   VAL A  42     -40.977  -3.195  11.748  1.00  0.00           C  
ATOM    650  O   VAL A  42     -40.504  -2.287  12.432  1.00  0.00           O  
ATOM    651  CB  VAL A  42     -40.584  -5.577  12.396  1.00  0.00           C  
ATOM    652  CG1 VAL A  42     -39.239  -5.106  12.929  1.00  0.00           C  
ATOM    653  CG2 VAL A  42     -41.116  -6.738  13.223  1.00  0.00           C  
ATOM    654  H   VAL A  42     -42.910  -5.719  11.269  1.00  0.00           H  
ATOM    655  HA  VAL A  42     -41.848  -4.176  13.437  1.00  0.00           H  
ATOM    656  HB  VAL A  42     -40.427  -5.904  11.369  1.00  0.00           H  
ATOM    657 1HG1 VAL A  42     -38.532  -5.937  12.917  1.00  0.00           H  
ATOM    658 2HG1 VAL A  42     -38.861  -4.300  12.301  1.00  0.00           H  
ATOM    659 3HG1 VAL A  42     -39.358  -4.747  13.951  1.00  0.00           H  
ATOM    660 1HG2 VAL A  42     -40.392  -7.552  13.213  1.00  0.00           H  
ATOM    661 2HG2 VAL A  42     -41.279  -6.409  14.250  1.00  0.00           H  
ATOM    662 3HG2 VAL A  42     -42.058  -7.085  12.799  1.00  0.00           H  
ATOM    663  N   ALA A  43     -41.003  -3.226  10.399  1.00  0.00           N  
ATOM    664  CA  ALA A  43     -40.437  -2.111   9.650  1.00  0.00           C  
ATOM    665  C   ALA A  43     -41.180  -0.815   9.944  1.00  0.00           C  
ATOM    666  O   ALA A  43     -40.567   0.239  10.113  1.00  0.00           O  
ATOM    667  CB  ALA A  43     -40.463  -2.408   8.157  1.00  0.00           C  
ATOM    668  H   ALA A  43     -41.416  -4.021   9.933  1.00  0.00           H  
ATOM    669  HA  ALA A  43     -39.402  -1.982   9.966  1.00  0.00           H  
ATOM    670 1HB  ALA A  43     -40.037  -1.567   7.611  1.00  0.00           H  
ATOM    671 2HB  ALA A  43     -39.879  -3.306   7.955  1.00  0.00           H  
ATOM    672 3HB  ALA A  43     -41.492  -2.565   7.836  1.00  0.00           H  
ATOM    673  N   GLU A  44     -42.521  -0.919  10.002  1.00  0.00           N  
ATOM    674  CA  GLU A  44     -43.420   0.202  10.307  1.00  0.00           C  
ATOM    675  C   GLU A  44     -43.260   0.681  11.745  1.00  0.00           C  
ATOM    676  O   GLU A  44     -43.467   1.857  12.044  1.00  0.00           O  
ATOM    677  CB  GLU A  44     -44.876  -0.200  10.061  1.00  0.00           C  
ATOM    678  CG  GLU A  44     -45.877   0.937  10.216  1.00  0.00           C  
ATOM    679  CD  GLU A  44     -47.278   0.537   9.844  1.00  0.00           C  
ATOM    680  OE1 GLU A  44     -47.470  -0.589   9.452  1.00  0.00           O  
ATOM    681  OE2 GLU A  44     -48.157   1.360   9.952  1.00  0.00           O  
ATOM    682  H   GLU A  44     -42.953  -1.815   9.828  1.00  0.00           H  
ATOM    683  HA  GLU A  44     -43.171   1.034   9.648  1.00  0.00           H  
ATOM    684 1HB  GLU A  44     -44.978  -0.599   9.052  1.00  0.00           H  
ATOM    685 2HB  GLU A  44     -45.158  -0.991  10.756  1.00  0.00           H  
ATOM    686 1HG  GLU A  44     -45.871   1.274  11.252  1.00  0.00           H  
ATOM    687 2HG  GLU A  44     -45.564   1.771   9.590  1.00  0.00           H  
ATOM    688  N   SER A  45     -42.892  -0.237  12.630  1.00  0.00           N  
ATOM    689  CA  SER A  45     -42.671   0.086  14.036  1.00  0.00           C  
ATOM    690  C   SER A  45     -41.535   1.095  14.172  1.00  0.00           C  
ATOM    691  O   SER A  45     -41.367   1.717  15.221  1.00  0.00           O  
ATOM    692  CB  SER A  45     -42.349  -1.170  14.822  1.00  0.00           C  
ATOM    693  OG  SER A  45     -43.448  -2.039  14.853  1.00  0.00           O  
ATOM    694  H   SER A  45     -42.759  -1.190  12.325  1.00  0.00           H  
ATOM    695  HA  SER A  45     -43.584   0.528  14.437  1.00  0.00           H  
ATOM    696 1HB  SER A  45     -41.496  -1.674  14.369  1.00  0.00           H  
ATOM    697 2HB  SER A  45     -42.067  -0.900  15.839  1.00  0.00           H  
ATOM    698  HG  SER A  45     -43.640  -2.255  13.938  1.00  0.00           H  
ATOM    699  N   GLY A  46     -40.764   1.245  13.100  1.00  0.00           N  
ATOM    700  CA  GLY A  46     -39.556   2.056  13.135  1.00  0.00           C  
ATOM    701  C   GLY A  46     -38.352   1.216  13.548  1.00  0.00           C  
ATOM    702  O   GLY A  46     -37.413   1.720  14.164  1.00  0.00           O  
ATOM    703  H   GLY A  46     -41.023   0.784  12.240  1.00  0.00           H  
ATOM    704 1HA  GLY A  46     -39.384   2.494  12.152  1.00  0.00           H  
ATOM    705 2HA  GLY A  46     -39.692   2.880  13.834  1.00  0.00           H  
ATOM    706  N   GLY A  47     -38.394  -0.070  13.199  1.00  0.00           N  
ATOM    707  CA  GLY A  47     -37.252  -0.967  13.314  1.00  0.00           C  
ATOM    708  C   GLY A  47     -36.217  -0.649  12.244  1.00  0.00           C  
ATOM    709  O   GLY A  47     -36.543  -0.081  11.201  1.00  0.00           O  
ATOM    710  H   GLY A  47     -39.255  -0.453  12.835  1.00  0.00           H  
ATOM    711 1HA  GLY A  47     -36.810  -0.867  14.306  1.00  0.00           H  
ATOM    712 2HA  GLY A  47     -37.588  -1.998  13.216  1.00  0.00           H  
ATOM    713  N   ASP A  48     -34.962  -1.013  12.497  1.00  0.00           N  
ATOM    714  CA  ASP A  48     -33.897  -0.795  11.520  1.00  0.00           C  
ATOM    715  C   ASP A  48     -34.188  -1.539  10.227  1.00  0.00           C  
ATOM    716  O   ASP A  48     -34.704  -2.657  10.246  1.00  0.00           O  
ATOM    717  CB  ASP A  48     -32.546  -1.244  12.082  1.00  0.00           C  
ATOM    718  CG  ASP A  48     -31.377  -0.877  11.177  1.00  0.00           C  
ATOM    719  OD1 ASP A  48     -30.915   0.236  11.259  1.00  0.00           O  
ATOM    720  OD2 ASP A  48     -30.958  -1.714  10.414  1.00  0.00           O  
ATOM    721  H   ASP A  48     -34.745  -1.448  13.383  1.00  0.00           H  
ATOM    722  HA  ASP A  48     -33.845   0.272  11.298  1.00  0.00           H  
ATOM    723 1HB  ASP A  48     -32.388  -0.786  13.059  1.00  0.00           H  
ATOM    724 2HB  ASP A  48     -32.552  -2.325  12.223  1.00  0.00           H  
ATOM    725  N   LEU A  49     -33.851  -0.909   9.105  1.00  0.00           N  
ATOM    726  CA  LEU A  49     -34.376  -1.330   7.820  1.00  0.00           C  
ATOM    727  C   LEU A  49     -33.476  -2.332   7.110  1.00  0.00           C  
ATOM    728  O   LEU A  49     -33.954  -3.301   6.520  1.00  0.00           O  
ATOM    729  CB  LEU A  49     -34.581  -0.103   6.922  1.00  0.00           C  
ATOM    730  CG  LEU A  49     -35.940   0.596   7.051  1.00  0.00           C  
ATOM    731  CD1 LEU A  49     -37.049  -0.372   6.664  1.00  0.00           C  
ATOM    732  CD2 LEU A  49     -36.121   1.094   8.477  1.00  0.00           C  
ATOM    733  H   LEU A  49     -33.218  -0.124   9.153  1.00  0.00           H  
ATOM    734  HA  LEU A  49     -35.340  -1.812   7.981  1.00  0.00           H  
ATOM    735 1HB  LEU A  49     -33.808   0.629   7.152  1.00  0.00           H  
ATOM    736 2HB  LEU A  49     -34.463  -0.410   5.882  1.00  0.00           H  
ATOM    737  HG  LEU A  49     -35.981   1.442   6.364  1.00  0.00           H  
ATOM    738 1HD1 LEU A  49     -38.015   0.125   6.756  1.00  0.00           H  
ATOM    739 2HD1 LEU A  49     -36.905  -0.697   5.633  1.00  0.00           H  
ATOM    740 3HD1 LEU A  49     -37.023  -1.238   7.325  1.00  0.00           H  
ATOM    741 1HD2 LEU A  49     -37.087   1.592   8.569  1.00  0.00           H  
ATOM    742 2HD2 LEU A  49     -36.082   0.249   9.165  1.00  0.00           H  
ATOM    743 3HD2 LEU A  49     -35.325   1.798   8.721  1.00  0.00           H  
ATOM    744  N   ASP A  50     -32.142  -2.145   7.134  1.00  0.00           N  
ATOM    745  CA  ASP A  50     -31.352  -3.146   6.428  1.00  0.00           C  
ATOM    746  C   ASP A  50     -31.493  -4.517   7.078  1.00  0.00           C  
ATOM    747  O   ASP A  50     -31.609  -5.531   6.390  1.00  0.00           O  
ATOM    748  CB  ASP A  50     -29.877  -2.739   6.395  1.00  0.00           C  
ATOM    749  CG  ASP A  50     -29.608  -1.564   5.465  1.00  0.00           C  
ATOM    750  OD1 ASP A  50     -30.453  -1.266   4.655  1.00  0.00           O  
ATOM    751  OD2 ASP A  50     -28.559  -0.974   5.575  1.00  0.00           O  
ATOM    752  H   ASP A  50     -31.767  -1.345   7.624  1.00  0.00           H  
ATOM    753  HA  ASP A  50     -31.718  -3.216   5.403  1.00  0.00           H  
ATOM    754 1HB  ASP A  50     -29.551  -2.471   7.400  1.00  0.00           H  
ATOM    755 2HB  ASP A  50     -29.273  -3.587   6.070  1.00  0.00           H  
ATOM    756  N   LYS A  51     -31.474  -4.485   8.427  1.00  0.00           N  
ATOM    757  CA  LYS A  51     -31.600  -5.731   9.172  1.00  0.00           C  
ATOM    758  C   LYS A  51     -32.939  -6.404   8.897  1.00  0.00           C  
ATOM    759  O   LYS A  51     -33.012  -7.622   8.737  1.00  0.00           O  
ATOM    760  CB  LYS A  51     -31.436  -5.478  10.671  1.00  0.00           C  
ATOM    761  CG  LYS A  51     -30.019  -5.118  11.097  1.00  0.00           C  
ATOM    762  CD  LYS A  51     -29.941  -4.861  12.595  1.00  0.00           C  
ATOM    763  CE  LYS A  51     -28.528  -4.489  13.020  1.00  0.00           C  
ATOM    764  NZ  LYS A  51     -28.445  -4.197  14.477  1.00  0.00           N  
ATOM    765  H   LYS A  51     -31.373  -3.596   8.896  1.00  0.00           H  
ATOM    766  HA  LYS A  51     -30.812  -6.411   8.845  1.00  0.00           H  
ATOM    767 1HB  LYS A  51     -32.095  -4.665  10.977  1.00  0.00           H  
ATOM    768 2HB  LYS A  51     -31.736  -6.368  11.225  1.00  0.00           H  
ATOM    769 1HG  LYS A  51     -29.343  -5.935  10.842  1.00  0.00           H  
ATOM    770 2HG  LYS A  51     -29.697  -4.223  10.567  1.00  0.00           H  
ATOM    771 1HD  LYS A  51     -30.618  -4.048  12.861  1.00  0.00           H  
ATOM    772 2HD  LYS A  51     -30.248  -5.757  13.134  1.00  0.00           H  
ATOM    773 1HE  LYS A  51     -27.850  -5.308  12.787  1.00  0.00           H  
ATOM    774 2HE  LYS A  51     -28.202  -3.608  12.467  1.00  0.00           H  
ATOM    775 1HZ  LYS A  51     -27.494  -3.954  14.718  1.00  0.00           H  
ATOM    776 2HZ  LYS A  51     -29.056  -3.425  14.702  1.00  0.00           H  
ATOM    777 3HZ  LYS A  51     -28.726  -5.013  15.001  1.00  0.00           H  
ATOM    778  N   ILE A  52     -33.980  -5.546   8.853  1.00  0.00           N  
ATOM    779  CA  ILE A  52     -35.319  -6.063   8.596  1.00  0.00           C  
ATOM    780  C   ILE A  52     -35.402  -6.721   7.225  1.00  0.00           C  
ATOM    781  O   ILE A  52     -36.017  -7.776   7.068  1.00  0.00           O  
ATOM    782  CB  ILE A  52     -36.368  -4.940   8.692  1.00  0.00           C  
ATOM    783  CG1 ILE A  52     -36.492  -4.447  10.136  1.00  0.00           C  
ATOM    784  CG2 ILE A  52     -37.713  -5.424   8.174  1.00  0.00           C  
ATOM    785  CD1 ILE A  52     -37.292  -3.172  10.280  1.00  0.00           C  
ATOM    786  H   ILE A  52     -33.813  -4.561   8.999  1.00  0.00           H  
ATOM    787  HA  ILE A  52     -35.550  -6.815   9.350  1.00  0.00           H  
ATOM    788  HB  ILE A  52     -36.044  -4.088   8.095  1.00  0.00           H  
ATOM    789 1HG1 ILE A  52     -36.966  -5.217  10.744  1.00  0.00           H  
ATOM    790 2HG1 ILE A  52     -35.498  -4.273  10.548  1.00  0.00           H  
ATOM    791 1HG2 ILE A  52     -38.443  -4.618   8.249  1.00  0.00           H  
ATOM    792 2HG2 ILE A  52     -37.614  -5.727   7.132  1.00  0.00           H  
ATOM    793 3HG2 ILE A  52     -38.048  -6.274   8.769  1.00  0.00           H  
ATOM    794 1HD1 ILE A  52     -37.335  -2.886  11.331  1.00  0.00           H  
ATOM    795 2HD1 ILE A  52     -36.814  -2.377   9.706  1.00  0.00           H  
ATOM    796 3HD1 ILE A  52     -38.302  -3.332   9.906  1.00  0.00           H  
ATOM    797  N   ALA A  53     -34.754  -6.044   6.255  1.00  0.00           N  
ATOM    798  CA  ALA A  53     -34.754  -6.568   4.895  1.00  0.00           C  
ATOM    799  C   ALA A  53     -34.074  -7.930   4.830  1.00  0.00           C  
ATOM    800  O   ALA A  53     -34.546  -8.838   4.145  1.00  0.00           O  
ATOM    801  CB  ALA A  53     -34.072  -5.590   3.950  1.00  0.00           C  
ATOM    802  H   ALA A  53     -34.278  -5.184   6.490  1.00  0.00           H  
ATOM    803  HA  ALA A  53     -35.790  -6.697   4.582  1.00  0.00           H  
ATOM    804 1HB  ALA A  53     -34.080  -5.996   2.938  1.00  0.00           H  
ATOM    805 2HB  ALA A  53     -34.604  -4.639   3.964  1.00  0.00           H  
ATOM    806 3HB  ALA A  53     -33.043  -5.434   4.269  1.00  0.00           H  
ATOM    807  N   GLU A  54     -32.953  -8.015   5.574  1.00  0.00           N  
ATOM    808  CA  GLU A  54     -32.207  -9.266   5.600  1.00  0.00           C  
ATOM    809  C   GLU A  54     -33.047 -10.398   6.177  1.00  0.00           C  
ATOM    810  O   GLU A  54     -33.025 -11.520   5.672  1.00  0.00           O  
ATOM    811  CB  GLU A  54     -30.922  -9.105   6.416  1.00  0.00           C  
ATOM    812  CG  GLU A  54     -30.038 -10.343   6.448  1.00  0.00           C  
ATOM    813  CD  GLU A  54     -28.752 -10.124   7.196  1.00  0.00           C  
ATOM    814  OE1 GLU A  54     -28.536  -9.031   7.662  1.00  0.00           O  
ATOM    815  OE2 GLU A  54     -27.984 -11.051   7.301  1.00  0.00           O  
ATOM    816  H   GLU A  54     -32.650  -7.208   6.101  1.00  0.00           H  
ATOM    817  HA  GLU A  54     -31.939  -9.530   4.576  1.00  0.00           H  
ATOM    818 1HB  GLU A  54     -30.333  -8.283   6.009  1.00  0.00           H  
ATOM    819 2HB  GLU A  54     -31.175  -8.847   7.445  1.00  0.00           H  
ATOM    820 1HG  GLU A  54     -30.586 -11.156   6.922  1.00  0.00           H  
ATOM    821 2HG  GLU A  54     -29.811 -10.641   5.426  1.00  0.00           H  
ATOM    822  N   LYS A  55     -33.779 -10.038   7.251  1.00  0.00           N  
ATOM    823  CA  LYS A  55     -34.631 -11.029   7.898  1.00  0.00           C  
ATOM    824  C   LYS A  55     -35.706 -11.538   6.947  1.00  0.00           C  
ATOM    825  O   LYS A  55     -35.999 -12.733   6.908  1.00  0.00           O  
ATOM    826  CB  LYS A  55     -35.275 -10.443   9.155  1.00  0.00           C  
ATOM    827  CG  LYS A  55     -36.137 -11.425   9.937  1.00  0.00           C  
ATOM    828  CD  LYS A  55     -36.677 -10.794  11.212  1.00  0.00           C  
ATOM    829  CE  LYS A  55     -37.557 -11.766  11.983  1.00  0.00           C  
ATOM    830  NZ  LYS A  55     -38.093 -11.162  13.233  1.00  0.00           N  
ATOM    831  H   LYS A  55     -33.724  -9.087   7.588  1.00  0.00           H  
ATOM    832  HA  LYS A  55     -34.013 -11.880   8.188  1.00  0.00           H  
ATOM    833 1HB  LYS A  55     -34.498 -10.073   9.825  1.00  0.00           H  
ATOM    834 2HB  LYS A  55     -35.902  -9.593   8.881  1.00  0.00           H  
ATOM    835 1HG  LYS A  55     -36.975 -11.747   9.318  1.00  0.00           H  
ATOM    836 2HG  LYS A  55     -35.544 -12.301  10.199  1.00  0.00           H  
ATOM    837 1HD  LYS A  55     -35.845 -10.488  11.847  1.00  0.00           H  
ATOM    838 2HD  LYS A  55     -37.263  -9.910  10.960  1.00  0.00           H  
ATOM    839 1HE  LYS A  55     -38.393 -12.075  11.356  1.00  0.00           H  
ATOM    840 2HE  LYS A  55     -36.979 -12.653  12.242  1.00  0.00           H  
ATOM    841 1HZ  LYS A  55     -38.670 -11.838  13.714  1.00  0.00           H  
ATOM    842 2HZ  LYS A  55     -37.326 -10.888  13.831  1.00  0.00           H  
ATOM    843 3HZ  LYS A  55     -38.647 -10.349  13.004  1.00  0.00           H  
ATOM    844  N   ILE A  56     -36.268 -10.569   6.194  1.00  0.00           N  
ATOM    845  CA  ILE A  56     -37.312 -10.924   5.239  1.00  0.00           C  
ATOM    846  C   ILE A  56     -36.785 -11.879   4.177  1.00  0.00           C  
ATOM    847  O   ILE A  56     -37.462 -12.833   3.795  1.00  0.00           O  
ATOM    848  CB  ILE A  56     -37.887  -9.667   4.561  1.00  0.00           C  
ATOM    849  CG1 ILE A  56     -38.661  -8.821   5.575  1.00  0.00           C  
ATOM    850  CG2 ILE A  56     -38.780 -10.055   3.393  1.00  0.00           C  
ATOM    851  CD1 ILE A  56     -39.027  -7.444   5.069  1.00  0.00           C  
ATOM    852  H   ILE A  56     -35.954  -9.616   6.305  1.00  0.00           H  
ATOM    853  HA  ILE A  56     -38.116 -11.424   5.777  1.00  0.00           H  
ATOM    854  HB  ILE A  56     -37.070  -9.047   4.192  1.00  0.00           H  
ATOM    855 1HG1 ILE A  56     -39.580  -9.337   5.853  1.00  0.00           H  
ATOM    856 2HG1 ILE A  56     -38.067  -8.703   6.481  1.00  0.00           H  
ATOM    857 1HG2 ILE A  56     -39.178  -9.154   2.926  1.00  0.00           H  
ATOM    858 2HG2 ILE A  56     -38.199 -10.616   2.662  1.00  0.00           H  
ATOM    859 3HG2 ILE A  56     -39.603 -10.671   3.753  1.00  0.00           H  
ATOM    860 1HD1 ILE A  56     -39.573  -6.905   5.843  1.00  0.00           H  
ATOM    861 2HD1 ILE A  56     -38.118  -6.896   4.817  1.00  0.00           H  
ATOM    862 3HD1 ILE A  56     -39.652  -7.537   4.182  1.00  0.00           H  
ATOM    863  N   LEU A  57     -35.551 -11.567   3.727  1.00  0.00           N  
ATOM    864  CA  LEU A  57     -34.930 -12.403   2.707  1.00  0.00           C  
ATOM    865  C   LEU A  57     -34.725 -13.826   3.211  1.00  0.00           C  
ATOM    866  O   LEU A  57     -34.954 -14.792   2.482  1.00  0.00           O  
ATOM    867  CB  LEU A  57     -33.583 -11.807   2.279  1.00  0.00           C  
ATOM    868  CG  LEU A  57     -32.867 -12.534   1.134  1.00  0.00           C  
ATOM    869  CD1 LEU A  57     -31.961 -11.556   0.399  1.00  0.00           C  
ATOM    870  CD2 LEU A  57     -32.070 -13.702   1.694  1.00  0.00           C  
ATOM    871  H   LEU A  57     -35.079 -10.759   4.107  1.00  0.00           H  
ATOM    872  HA  LEU A  57     -35.589 -12.438   1.840  1.00  0.00           H  
ATOM    873 1HB  LEU A  57     -33.743 -10.776   1.968  1.00  0.00           H  
ATOM    874 2HB  LEU A  57     -32.915 -11.805   3.140  1.00  0.00           H  
ATOM    875  HG  LEU A  57     -33.604 -12.906   0.422  1.00  0.00           H  
ATOM    876 1HD1 LEU A  57     -31.452 -12.072  -0.415  1.00  0.00           H  
ATOM    877 2HD1 LEU A  57     -32.560 -10.741  -0.008  1.00  0.00           H  
ATOM    878 3HD1 LEU A  57     -31.222 -11.153   1.091  1.00  0.00           H  
ATOM    879 1HD2 LEU A  57     -31.561 -14.220   0.880  1.00  0.00           H  
ATOM    880 2HD2 LEU A  57     -31.331 -13.331   2.406  1.00  0.00           H  
ATOM    881 3HD2 LEU A  57     -32.744 -14.394   2.199  1.00  0.00           H  
ATOM    882  N   GLU A  58     -34.287 -13.895   4.484  1.00  0.00           N  
ATOM    883  CA  GLU A  58     -34.051 -15.201   5.088  1.00  0.00           C  
ATOM    884  C   GLU A  58     -35.337 -16.014   5.161  1.00  0.00           C  
ATOM    885  O   GLU A  58     -35.338 -17.216   4.896  1.00  0.00           O  
ATOM    886  CB  GLU A  58     -33.457 -15.041   6.490  1.00  0.00           C  
ATOM    887  CG  GLU A  58     -32.028 -14.518   6.511  1.00  0.00           C  
ATOM    888  CD  GLU A  58     -31.505 -14.300   7.904  1.00  0.00           C  
ATOM    889  OE1 GLU A  58     -32.266 -14.438   8.831  1.00  0.00           O  
ATOM    890  OE2 GLU A  58     -30.344 -13.993   8.040  1.00  0.00           O  
ATOM    891  H   GLU A  58     -34.130 -13.039   4.997  1.00  0.00           H  
ATOM    892  HA  GLU A  58     -33.339 -15.746   4.467  1.00  0.00           H  
ATOM    893 1HB  GLU A  58     -34.073 -14.354   7.070  1.00  0.00           H  
ATOM    894 2HB  GLU A  58     -33.469 -16.003   7.002  1.00  0.00           H  
ATOM    895 1HG  GLU A  58     -31.382 -15.234   6.002  1.00  0.00           H  
ATOM    896 2HG  GLU A  58     -31.987 -13.579   5.961  1.00  0.00           H  
ATOM    897  N   ILE A  59     -36.416 -15.295   5.531  1.00  0.00           N  
ATOM    898  CA  ILE A  59     -37.712 -15.955   5.638  1.00  0.00           C  
ATOM    899  C   ILE A  59     -38.157 -16.512   4.292  1.00  0.00           C  
ATOM    900  O   ILE A  59     -38.685 -17.622   4.214  1.00  0.00           O  
ATOM    901  CB  ILE A  59     -38.781 -14.984   6.171  1.00  0.00           C  
ATOM    902  CG1 ILE A  59     -38.492 -14.621   7.630  1.00  0.00           C  
ATOM    903  CG2 ILE A  59     -40.168 -15.593   6.036  1.00  0.00           C  
ATOM    904  CD1 ILE A  59     -39.324 -13.471   8.150  1.00  0.00           C  
ATOM    905  H   ILE A  59     -36.307 -14.310   5.728  1.00  0.00           H  
ATOM    906  HA  ILE A  59     -37.620 -16.785   6.337  1.00  0.00           H  
ATOM    907  HB  ILE A  59     -38.745 -14.055   5.603  1.00  0.00           H  
ATOM    908 1HG1 ILE A  59     -38.674 -15.488   8.264  1.00  0.00           H  
ATOM    909 2HG1 ILE A  59     -37.440 -14.354   7.737  1.00  0.00           H  
ATOM    910 1HG2 ILE A  59     -40.911 -14.894   6.418  1.00  0.00           H  
ATOM    911 2HG2 ILE A  59     -40.372 -15.802   4.986  1.00  0.00           H  
ATOM    912 3HG2 ILE A  59     -40.215 -16.521   6.606  1.00  0.00           H  
ATOM    913 1HD1 ILE A  59     -39.062 -13.273   9.189  1.00  0.00           H  
ATOM    914 2HD1 ILE A  59     -39.130 -12.581   7.551  1.00  0.00           H  
ATOM    915 3HD1 ILE A  59     -40.381 -13.729   8.085  1.00  0.00           H  
ATOM    916  N   ALA A  60     -37.916 -15.686   3.254  1.00  0.00           N  
ATOM    917  CA  ALA A  60     -38.294 -16.102   1.909  1.00  0.00           C  
ATOM    918  C   ALA A  60     -37.542 -17.357   1.487  1.00  0.00           C  
ATOM    919  O   ALA A  60     -38.116 -18.262   0.882  1.00  0.00           O  
ATOM    920  CB  ALA A  60     -38.042 -14.977   0.916  1.00  0.00           C  
ATOM    921  H   ALA A  60     -37.476 -14.793   3.427  1.00  0.00           H  
ATOM    922  HA  ALA A  60     -39.359 -16.336   1.914  1.00  0.00           H  
ATOM    923 1HB  ALA A  60     -38.329 -15.302  -0.084  1.00  0.00           H  
ATOM    924 2HB  ALA A  60     -38.632 -14.104   1.197  1.00  0.00           H  
ATOM    925 3HB  ALA A  60     -36.985 -14.716   0.922  1.00  0.00           H  
ATOM    926  N   LYS A  61     -36.240 -17.355   1.841  1.00  0.00           N  
ATOM    927  CA  LYS A  61     -35.406 -18.501   1.498  1.00  0.00           C  
ATOM    928  C   LYS A  61     -35.909 -19.771   2.173  1.00  0.00           C  
ATOM    929  O   LYS A  61     -35.938 -20.840   1.563  1.00  0.00           O  
ATOM    930  CB  LYS A  61     -33.950 -18.239   1.887  1.00  0.00           C  
ATOM    931  CG  LYS A  61     -32.987 -19.357   1.511  1.00  0.00           C  
ATOM    932  CD  LYS A  61     -31.552 -18.990   1.856  1.00  0.00           C  
ATOM    933  CE  LYS A  61     -30.591 -20.115   1.502  1.00  0.00           C  
ATOM    934  NZ  LYS A  61     -29.182 -19.770   1.835  1.00  0.00           N  
ATOM    935  H   LYS A  61     -35.866 -16.560   2.338  1.00  0.00           H  
ATOM    936  HA  LYS A  61     -35.456 -18.654   0.419  1.00  0.00           H  
ATOM    937 1HB  LYS A  61     -33.604 -17.323   1.407  1.00  0.00           H  
ATOM    938 2HB  LYS A  61     -33.883 -18.088   2.965  1.00  0.00           H  
ATOM    939 1HG  LYS A  61     -33.259 -20.267   2.046  1.00  0.00           H  
ATOM    940 2HG  LYS A  61     -33.056 -19.551   0.441  1.00  0.00           H  
ATOM    941 1HD  LYS A  61     -31.264 -18.091   1.309  1.00  0.00           H  
ATOM    942 2HD  LYS A  61     -31.476 -18.783   2.924  1.00  0.00           H  
ATOM    943 1HE  LYS A  61     -30.870 -21.016   2.047  1.00  0.00           H  
ATOM    944 2HE  LYS A  61     -30.657 -20.328   0.435  1.00  0.00           H  
ATOM    945 1HZ  LYS A  61     -28.578 -20.540   1.585  1.00  0.00           H  
ATOM    946 2HZ  LYS A  61     -28.906 -18.946   1.320  1.00  0.00           H  
ATOM    947 3HZ  LYS A  61     -29.105 -19.590   2.826  1.00  0.00           H  
ATOM    948  N   GLU A  62     -36.297 -19.590   3.452  1.00  0.00           N  
ATOM    949  CA  GLU A  62     -36.801 -20.727   4.213  1.00  0.00           C  
ATOM    950  C   GLU A  62     -38.067 -21.293   3.583  1.00  0.00           C  
ATOM    951  O   GLU A  62     -38.241 -22.509   3.502  1.00  0.00           O  
ATOM    952  CB  GLU A  62     -37.078 -20.318   5.661  1.00  0.00           C  
ATOM    953  CG  GLU A  62     -35.830 -20.029   6.483  1.00  0.00           C  
ATOM    954  CD  GLU A  62     -36.144 -19.555   7.875  1.00  0.00           C  
ATOM    955  OE1 GLU A  62     -37.297 -19.344   8.165  1.00  0.00           O  
ATOM    956  OE2 GLU A  62     -35.228 -19.404   8.650  1.00  0.00           O  
ATOM    957  H   GLU A  62     -36.231 -18.668   3.860  1.00  0.00           H  
ATOM    958  HA  GLU A  62     -36.041 -21.509   4.210  1.00  0.00           H  
ATOM    959 1HB  GLU A  62     -37.702 -19.424   5.674  1.00  0.00           H  
ATOM    960 2HB  GLU A  62     -37.633 -21.111   6.163  1.00  0.00           H  
ATOM    961 1HG  GLU A  62     -35.232 -20.937   6.547  1.00  0.00           H  
ATOM    962 2HG  GLU A  62     -35.238 -19.272   5.971  1.00  0.00           H  
ATOM    963  N   ALA A  63     -38.927 -20.350   3.148  1.00  0.00           N  
ATOM    964  CA  ALA A  63     -40.180 -20.760   2.524  1.00  0.00           C  
ATOM    965  C   ALA A  63     -39.924 -21.556   1.251  1.00  0.00           C  
ATOM    966  O   ALA A  63     -40.591 -22.557   0.989  1.00  0.00           O  
ATOM    967  CB  ALA A  63     -41.045 -19.545   2.222  1.00  0.00           C  
ATOM    968  H   ALA A  63     -38.688 -19.375   3.264  1.00  0.00           H  
ATOM    969  HA  ALA A  63     -40.711 -21.407   3.222  1.00  0.00           H  
ATOM    970 1HB  ALA A  63     -41.976 -19.868   1.756  1.00  0.00           H  
ATOM    971 2HB  ALA A  63     -41.268 -19.018   3.150  1.00  0.00           H  
ATOM    972 3HB  ALA A  63     -40.512 -18.878   1.546  1.00  0.00           H  
ATOM    973  N   LEU A  64     -38.932 -21.057   0.486  1.00  0.00           N  
ATOM    974  CA  LEU A  64     -38.586 -21.728  -0.761  1.00  0.00           C  
ATOM    975  C   LEU A  64     -38.096 -23.148  -0.506  1.00  0.00           C  
ATOM    976  O   LEU A  64     -38.449 -24.077  -1.233  1.00  0.00           O  
ATOM    977  CB  LEU A  64     -37.506 -20.935  -1.508  1.00  0.00           C  
ATOM    978  CG  LEU A  64     -37.952 -19.586  -2.087  1.00  0.00           C  
ATOM    979  CD1 LEU A  64     -36.740 -18.841  -2.631  1.00  0.00           C  
ATOM    980  CD2 LEU A  64     -38.986 -19.819  -3.178  1.00  0.00           C  
ATOM    981  H   LEU A  64     -38.445 -20.226   0.792  1.00  0.00           H  
ATOM    982  HA  LEU A  64     -39.478 -21.779  -1.385  1.00  0.00           H  
ATOM    983 1HB  LEU A  64     -36.680 -20.746  -0.825  1.00  0.00           H  
ATOM    984 2HB  LEU A  64     -37.136 -21.544  -2.333  1.00  0.00           H  
ATOM    985  HG  LEU A  64     -38.390 -18.978  -1.296  1.00  0.00           H  
ATOM    986 1HD1 LEU A  64     -37.057 -17.883  -3.042  1.00  0.00           H  
ATOM    987 2HD1 LEU A  64     -36.026 -18.671  -1.825  1.00  0.00           H  
ATOM    988 3HD1 LEU A  64     -36.270 -19.434  -3.415  1.00  0.00           H  
ATOM    989 1HD2 LEU A  64     -39.304 -18.860  -3.589  1.00  0.00           H  
ATOM    990 2HD2 LEU A  64     -38.548 -20.426  -3.971  1.00  0.00           H  
ATOM    991 3HD2 LEU A  64     -39.848 -20.337  -2.758  1.00  0.00           H  
ATOM    992  N   LYS A  65     -37.274 -23.257   0.558  1.00  0.00           N  
ATOM    993  CA  LYS A  65     -36.735 -24.564   0.911  1.00  0.00           C  
ATOM    994  C   LYS A  65     -37.851 -25.567   1.176  1.00  0.00           C  
ATOM    995  O   LYS A  65     -37.744 -26.739   0.817  1.00  0.00           O  
ATOM    996  CB  LYS A  65     -35.824 -24.456   2.135  1.00  0.00           C  
ATOM    997  CG  LYS A  65     -35.160 -25.764   2.543  1.00  0.00           C  
ATOM    998  CD  LYS A  65     -34.214 -25.560   3.717  1.00  0.00           C  
ATOM    999  CE  LYS A  65     -33.573 -26.872   4.146  1.00  0.00           C  
ATOM   1000  NZ  LYS A  65     -32.644 -26.688   5.294  1.00  0.00           N  
ATOM   1001  H   LYS A  65     -37.046 -22.429   1.090  1.00  0.00           H  
ATOM   1002  HA  LYS A  65     -36.147 -24.935   0.071  1.00  0.00           H  
ATOM   1003 1HB  LYS A  65     -35.037 -23.727   1.939  1.00  0.00           H  
ATOM   1004 2HB  LYS A  65     -36.401 -24.093   2.987  1.00  0.00           H  
ATOM   1005 1HG  LYS A  65     -35.925 -26.488   2.826  1.00  0.00           H  
ATOM   1006 2HG  LYS A  65     -34.599 -26.165   1.700  1.00  0.00           H  
ATOM   1007 1HD  LYS A  65     -33.429 -24.857   3.434  1.00  0.00           H  
ATOM   1008 2HD  LYS A  65     -34.764 -25.144   4.560  1.00  0.00           H  
ATOM   1009 1HE  LYS A  65     -34.349 -27.580   4.432  1.00  0.00           H  
ATOM   1010 2HE  LYS A  65     -33.017 -27.296   3.310  1.00  0.00           H  
ATOM   1011 1HZ  LYS A  65     -32.240 -27.579   5.547  1.00  0.00           H  
ATOM   1012 2HZ  LYS A  65     -31.908 -26.047   5.033  1.00  0.00           H  
ATOM   1013 3HZ  LYS A  65     -33.152 -26.314   6.082  1.00  0.00           H  
ATOM   1014  N   ASN A  66     -38.945 -25.116   1.814  1.00  0.00           N  
ATOM   1015  CA  ASN A  66     -40.062 -26.026   2.157  1.00  0.00           C  
ATOM   1016  C   ASN A  66     -41.405 -25.777   1.429  1.00  0.00           C  
ATOM   1017  O   ASN A  66     -42.477 -26.006   1.989  1.00  0.00           O  
ATOM   1018  CB  ASN A  66     -40.290 -25.983   3.657  1.00  0.00           C  
ATOM   1019  CG  ASN A  66     -39.147 -26.576   4.432  1.00  0.00           C  
ATOM   1020  OD1 ASN A  66     -39.063 -27.798   4.602  1.00  0.00           O  
ATOM   1021  ND2 ASN A  66     -38.264 -25.734   4.906  1.00  0.00           N  
ATOM   1022  H   ASN A  66     -39.003 -24.139   2.062  1.00  0.00           H  
ATOM   1023  HA  ASN A  66     -39.780 -27.042   1.876  1.00  0.00           H  
ATOM   1024 1HB  ASN A  66     -40.432 -24.949   3.974  1.00  0.00           H  
ATOM   1025 2HB  ASN A  66     -41.201 -26.529   3.902  1.00  0.00           H  
ATOM   1026 1HD2 ASN A  66     -37.482 -26.072   5.430  1.00  0.00           H  
ATOM   1027 2HD2 ASN A  66     -38.371 -24.753   4.744  1.00  0.00           H  
ATOM   1028  N   THR A  67     -41.369 -25.309   0.180  1.00  0.00           N  
ATOM   1029  CA  THR A  67     -42.597 -25.226  -0.640  1.00  0.00           C  
ATOM   1030  C   THR A  67     -42.421 -25.962  -1.970  1.00  0.00           C  
ATOM   1031  O   THR A  67     -41.415 -25.789  -2.659  1.00  0.00           O  
ATOM   1032  CB  THR A  67     -42.992 -23.763  -0.911  1.00  0.00           C  
ATOM   1033  OG1 THR A  67     -43.228 -23.090   0.333  1.00  0.00           O  
ATOM   1034  CG2 THR A  67     -44.249 -23.699  -1.764  1.00  0.00           C  
ATOM   1035  H   THR A  67     -40.486 -25.008  -0.207  1.00  0.00           H  
ATOM   1036  HA  THR A  67     -43.410 -25.705  -0.094  1.00  0.00           H  
ATOM   1037  HB  THR A  67     -42.180 -23.257  -1.433  1.00  0.00           H  
ATOM   1038  HG1 THR A  67     -42.388 -22.834   0.722  1.00  0.00           H  
ATOM   1039 1HG2 THR A  67     -44.513 -22.658  -1.946  1.00  0.00           H  
ATOM   1040 2HG2 THR A  67     -44.069 -24.200  -2.716  1.00  0.00           H  
ATOM   1041 3HG2 THR A  67     -45.068 -24.194  -1.243  1.00  0.00           H  
ATOM   1042  N   LYS A  68     -43.408 -26.785  -2.327  1.00  0.00           N  
ATOM   1043  CA  LYS A  68     -43.310 -27.652  -3.504  1.00  0.00           C  
ATOM   1044  C   LYS A  68     -44.122 -27.129  -4.688  1.00  0.00           C  
ATOM   1045  O   LYS A  68     -43.642 -27.110  -5.822  1.00  0.00           O  
ATOM   1046  CB  LYS A  68     -43.764 -29.070  -3.153  1.00  0.00           C  
ATOM   1047  CG  LYS A  68     -42.840 -29.806  -2.192  1.00  0.00           C  
ATOM   1048  CD  LYS A  68     -43.350 -31.209  -1.901  1.00  0.00           C  
ATOM   1049  CE  LYS A  68     -42.429 -31.947  -0.941  1.00  0.00           C  
ATOM   1050  NZ  LYS A  68     -42.935 -33.308  -0.618  1.00  0.00           N  
ATOM   1051  H   LYS A  68     -44.251 -26.814  -1.771  1.00  0.00           H  
ATOM   1052  HA  LYS A  68     -42.267 -27.688  -3.821  1.00  0.00           H  
ATOM   1053 1HB  LYS A  68     -44.756 -29.033  -2.702  1.00  0.00           H  
ATOM   1054 2HB  LYS A  68     -43.841 -29.663  -4.064  1.00  0.00           H  
ATOM   1055 1HG  LYS A  68     -41.842 -29.874  -2.626  1.00  0.00           H  
ATOM   1056 2HG  LYS A  68     -42.773 -29.252  -1.256  1.00  0.00           H  
ATOM   1057 1HD  LYS A  68     -44.347 -31.151  -1.462  1.00  0.00           H  
ATOM   1058 2HD  LYS A  68     -43.415 -31.773  -2.832  1.00  0.00           H  
ATOM   1059 1HE  LYS A  68     -41.438 -32.037  -1.385  1.00  0.00           H  
ATOM   1060 2HE  LYS A  68     -42.337 -31.378  -0.016  1.00  0.00           H  
ATOM   1061 1HZ  LYS A  68     -42.297 -33.762   0.021  1.00  0.00           H  
ATOM   1062 2HZ  LYS A  68     -43.847 -33.235  -0.188  1.00  0.00           H  
ATOM   1063 3HZ  LYS A  68     -43.006 -33.851  -1.466  1.00  0.00           H  
ATOM   1064  N   ASP A  69     -45.354 -26.706  -4.421  1.00  0.00           N  
ATOM   1065  CA  ASP A  69     -46.296 -26.372  -5.489  1.00  0.00           C  
ATOM   1066  C   ASP A  69     -45.826 -25.165  -6.287  1.00  0.00           C  
ATOM   1067  O   ASP A  69     -45.332 -24.190  -5.721  1.00  0.00           O  
ATOM   1068  CB  ASP A  69     -47.686 -26.096  -4.913  1.00  0.00           C  
ATOM   1069  CG  ASP A  69     -48.375 -27.353  -4.398  1.00  0.00           C  
ATOM   1070  OD1 ASP A  69     -47.934 -28.427  -4.731  1.00  0.00           O  
ATOM   1071  OD2 ASP A  69     -49.335 -27.227  -3.676  1.00  0.00           O  
ATOM   1072  H   ASP A  69     -45.645 -26.614  -3.458  1.00  0.00           H  
ATOM   1073  HA  ASP A  69     -46.363 -27.222  -6.169  1.00  0.00           H  
ATOM   1074 1HB  ASP A  69     -47.605 -25.382  -4.093  1.00  0.00           H  
ATOM   1075 2HB  ASP A  69     -48.315 -25.643  -5.680  1.00  0.00           H  
ATOM   1076  N   ASP A  70     -45.982 -25.233  -7.607  1.00  0.00           N  
ATOM   1077  CA  ASP A  70     -45.515 -24.159  -8.473  1.00  0.00           C  
ATOM   1078  C   ASP A  70     -46.226 -22.856  -8.144  1.00  0.00           C  
ATOM   1079  O   ASP A  70     -45.601 -21.797  -8.074  1.00  0.00           O  
ATOM   1080  CB  ASP A  70     -45.740 -24.515  -9.945  1.00  0.00           C  
ATOM   1081  CG  ASP A  70     -44.797 -25.603 -10.442  1.00  0.00           C  
ATOM   1082  OD1 ASP A  70     -43.820 -25.862  -9.781  1.00  0.00           O  
ATOM   1083  OD2 ASP A  70     -45.065 -26.164 -11.477  1.00  0.00           O  
ATOM   1084  H   ASP A  70     -46.432 -26.043  -8.009  1.00  0.00           H  
ATOM   1085  HA  ASP A  70     -44.446 -24.020  -8.308  1.00  0.00           H  
ATOM   1086 1HB  ASP A  70     -46.767 -24.852 -10.085  1.00  0.00           H  
ATOM   1087 2HB  ASP A  70     -45.601 -23.625 -10.560  1.00  0.00           H  
ATOM   1088  N   GLU A  71     -47.537 -22.932  -7.941  1.00  0.00           N  
ATOM   1089  CA  GLU A  71     -48.308 -21.758  -7.550  1.00  0.00           C  
ATOM   1090  C   GLU A  71     -47.819 -21.197  -6.221  1.00  0.00           C  
ATOM   1091  O   GLU A  71     -47.613 -19.991  -6.083  1.00  0.00           O  
ATOM   1092  CB  GLU A  71     -49.795 -22.104  -7.453  1.00  0.00           C  
ATOM   1093  CG  GLU A  71     -50.451 -22.440  -8.785  1.00  0.00           C  
ATOM   1094  CD  GLU A  71     -50.192 -23.854  -9.224  1.00  0.00           C  
ATOM   1095  OE1 GLU A  71     -49.531 -24.567  -8.508  1.00  0.00           O  
ATOM   1096  OE2 GLU A  71     -50.655 -24.222 -10.278  1.00  0.00           O  
ATOM   1097  H   GLU A  71     -48.003 -23.821  -8.062  1.00  0.00           H  
ATOM   1098  HA  GLU A  71     -48.177 -20.989  -8.312  1.00  0.00           H  
ATOM   1099 1HB  GLU A  71     -49.927 -22.959  -6.790  1.00  0.00           H  
ATOM   1100 2HB  GLU A  71     -50.336 -21.265  -7.016  1.00  0.00           H  
ATOM   1101 1HG  GLU A  71     -51.527 -22.291  -8.696  1.00  0.00           H  
ATOM   1102 2HG  GLU A  71     -50.078 -21.755  -9.544  1.00  0.00           H  
ATOM   1103  N   SER A  72     -47.634 -22.078  -5.244  1.00  0.00           N  
ATOM   1104  CA  SER A  72     -47.170 -21.672  -3.923  1.00  0.00           C  
ATOM   1105  C   SER A  72     -45.830 -20.951  -4.008  1.00  0.00           C  
ATOM   1106  O   SER A  72     -45.644 -19.894  -3.406  1.00  0.00           O  
ATOM   1107  CB  SER A  72     -47.047 -22.882  -3.018  1.00  0.00           C  
ATOM   1108  OG  SER A  72     -48.302 -23.451  -2.767  1.00  0.00           O  
ATOM   1109  H   SER A  72     -47.821 -23.055  -5.422  1.00  0.00           H  
ATOM   1110  HA  SER A  72     -47.902 -20.985  -3.495  1.00  0.00           H  
ATOM   1111 1HB  SER A  72     -46.396 -23.621  -3.485  1.00  0.00           H  
ATOM   1112 2HB  SER A  72     -46.584 -22.586  -2.077  1.00  0.00           H  
ATOM   1113  HG  SER A  72     -48.141 -24.204  -2.193  1.00  0.00           H  
ATOM   1114  N   LYS A  73     -44.900 -21.529  -4.760  1.00  0.00           N  
ATOM   1115  CA  LYS A  73     -43.576 -20.942  -4.925  1.00  0.00           C  
ATOM   1116  C   LYS A  73     -43.664 -19.531  -5.493  1.00  0.00           C  
ATOM   1117  O   LYS A  73     -43.019 -18.609  -4.994  1.00  0.00           O  
ATOM   1118  CB  LYS A  73     -42.710 -21.819  -5.831  1.00  0.00           C  
ATOM   1119  CG  LYS A  73     -41.253 -21.386  -5.921  1.00  0.00           C  
ATOM   1120  CD  LYS A  73     -40.512 -21.666  -4.621  1.00  0.00           C  
ATOM   1121  CE  LYS A  73     -40.075 -23.120  -4.534  1.00  0.00           C  
ATOM   1122  NZ  LYS A  73     -41.236 -24.045  -4.422  1.00  0.00           N  
ATOM   1123  H   LYS A  73     -45.116 -22.397  -5.229  1.00  0.00           H  
ATOM   1124  HA  LYS A  73     -43.101 -20.877  -3.946  1.00  0.00           H  
ATOM   1125 1HB  LYS A  73     -42.732 -22.848  -5.470  1.00  0.00           H  
ATOM   1126 2HB  LYS A  73     -43.122 -21.818  -6.840  1.00  0.00           H  
ATOM   1127 1HG  LYS A  73     -40.762 -21.925  -6.732  1.00  0.00           H  
ATOM   1128 2HG  LYS A  73     -41.203 -20.319  -6.135  1.00  0.00           H  
ATOM   1129 1HD  LYS A  73     -39.631 -21.025  -4.560  1.00  0.00           H  
ATOM   1130 2HD  LYS A  73     -41.163 -21.441  -3.776  1.00  0.00           H  
ATOM   1131 1HE  LYS A  73     -39.503 -23.382  -5.423  1.00  0.00           H  
ATOM   1132 2HE  LYS A  73     -39.434 -23.256  -3.664  1.00  0.00           H  
ATOM   1133 1HZ  LYS A  73     -40.904 -24.997  -4.366  1.00  0.00           H  
ATOM   1134 2HZ  LYS A  73     -41.764 -23.823  -3.590  1.00  0.00           H  
ATOM   1135 3HZ  LYS A  73     -41.828 -23.942  -5.233  1.00  0.00           H  
ATOM   1136  N   LEU A  74     -44.492 -19.423  -6.553  1.00  0.00           N  
ATOM   1137  CA  LEU A  74     -44.667 -18.123  -7.191  1.00  0.00           C  
ATOM   1138  C   LEU A  74     -45.268 -17.112  -6.223  1.00  0.00           C  
ATOM   1139  O   LEU A  74     -44.853 -15.953  -6.184  1.00  0.00           O  
ATOM   1140  CB  LEU A  74     -45.567 -18.255  -8.426  1.00  0.00           C  
ATOM   1141  CG  LEU A  74     -45.815 -16.960  -9.210  1.00  0.00           C  
ATOM   1142  CD1 LEU A  74     -44.488 -16.407  -9.710  1.00  0.00           C  
ATOM   1143  CD2 LEU A  74     -46.761 -17.241 -10.368  1.00  0.00           C  
ATOM   1144  H   LEU A  74     -44.976 -20.244  -6.885  1.00  0.00           H  
ATOM   1145  HA  LEU A  74     -43.690 -17.759  -7.506  1.00  0.00           H  
ATOM   1146 1HB  LEU A  74     -45.117 -18.974  -9.108  1.00  0.00           H  
ATOM   1147 2HB  LEU A  74     -46.536 -18.642  -8.110  1.00  0.00           H  
ATOM   1148  HG  LEU A  74     -46.260 -16.215  -8.550  1.00  0.00           H  
ATOM   1149 1HD1 LEU A  74     -44.664 -15.487 -10.267  1.00  0.00           H  
ATOM   1150 2HD1 LEU A  74     -43.838 -16.197  -8.860  1.00  0.00           H  
ATOM   1151 3HD1 LEU A  74     -44.010 -17.139 -10.360  1.00  0.00           H  
ATOM   1152 1HD2 LEU A  74     -46.938 -16.320 -10.925  1.00  0.00           H  
ATOM   1153 2HD2 LEU A  74     -46.317 -17.985 -11.029  1.00  0.00           H  
ATOM   1154 3HD2 LEU A  74     -47.708 -17.618  -9.980  1.00  0.00           H  
ATOM   1155  N   GLU A  75     -46.256 -17.613  -5.454  1.00  0.00           N  
ATOM   1156  CA  GLU A  75     -46.915 -16.747  -4.484  1.00  0.00           C  
ATOM   1157  C   GLU A  75     -45.930 -16.246  -3.435  1.00  0.00           C  
ATOM   1158  O   GLU A  75     -45.961 -15.078  -3.048  1.00  0.00           O  
ATOM   1159  CB  GLU A  75     -48.068 -17.488  -3.803  1.00  0.00           C  
ATOM   1160  CG  GLU A  75     -49.260 -17.764  -4.709  1.00  0.00           C  
ATOM   1161  CD  GLU A  75     -50.338 -18.562  -4.030  1.00  0.00           C  
ATOM   1162  OE1 GLU A  75     -50.124 -18.992  -2.922  1.00  0.00           O  
ATOM   1163  OE2 GLU A  75     -51.377 -18.742  -4.620  1.00  0.00           O  
ATOM   1164  H   GLU A  75     -46.522 -18.582  -5.565  1.00  0.00           H  
ATOM   1165  HA  GLU A  75     -47.319 -15.882  -5.011  1.00  0.00           H  
ATOM   1166 1HB  GLU A  75     -47.710 -18.444  -3.420  1.00  0.00           H  
ATOM   1167 2HB  GLU A  75     -48.422 -16.906  -2.952  1.00  0.00           H  
ATOM   1168 1HG  GLU A  75     -49.680 -16.814  -5.039  1.00  0.00           H  
ATOM   1169 2HG  GLU A  75     -48.916 -18.304  -5.590  1.00  0.00           H  
ATOM   1170  N   ILE A  76     -45.066 -17.188  -3.006  1.00  0.00           N  
ATOM   1171  CA  ILE A  76     -44.069 -16.838  -2.001  1.00  0.00           C  
ATOM   1172  C   ILE A  76     -43.122 -15.761  -2.517  1.00  0.00           C  
ATOM   1173  O   ILE A  76     -42.769 -14.832  -1.790  1.00  0.00           O  
ATOM   1174  CB  ILE A  76     -43.257 -18.076  -1.578  1.00  0.00           C  
ATOM   1175  CG1 ILE A  76     -44.145 -19.060  -0.812  1.00  0.00           C  
ATOM   1176  CG2 ILE A  76     -42.061 -17.665  -0.733  1.00  0.00           C  
ATOM   1177  CD1 ILE A  76     -43.510 -20.415  -0.596  1.00  0.00           C  
ATOM   1178  H   ILE A  76     -45.125 -18.121  -3.390  1.00  0.00           H  
ATOM   1179  HA  ILE A  76     -44.584 -16.448  -1.124  1.00  0.00           H  
ATOM   1180  HB  ILE A  76     -42.901 -18.599  -2.465  1.00  0.00           H  
ATOM   1181 1HG1 ILE A  76     -44.395 -18.642   0.163  1.00  0.00           H  
ATOM   1182 2HG1 ILE A  76     -45.079 -19.206  -1.354  1.00  0.00           H  
ATOM   1183 1HG2 ILE A  76     -41.499 -18.552  -0.442  1.00  0.00           H  
ATOM   1184 2HG2 ILE A  76     -41.418 -17.002  -1.312  1.00  0.00           H  
ATOM   1185 3HG2 ILE A  76     -42.407 -17.146   0.160  1.00  0.00           H  
ATOM   1186 1HD1 ILE A  76     -44.199 -21.057  -0.047  1.00  0.00           H  
ATOM   1187 2HD1 ILE A  76     -43.283 -20.869  -1.561  1.00  0.00           H  
ATOM   1188 3HD1 ILE A  76     -42.590 -20.299  -0.024  1.00  0.00           H  
ATOM   1189  N   ALA A  77     -42.740 -15.940  -3.798  1.00  0.00           N  
ATOM   1190  CA  ALA A  77     -41.835 -14.977  -4.413  1.00  0.00           C  
ATOM   1191  C   ALA A  77     -42.461 -13.590  -4.467  1.00  0.00           C  
ATOM   1192  O   ALA A  77     -41.795 -12.587  -4.208  1.00  0.00           O  
ATOM   1193  CB  ALA A  77     -41.444 -15.435  -5.811  1.00  0.00           C  
ATOM   1194  H   ALA A  77     -43.089 -16.739  -4.308  1.00  0.00           H  
ATOM   1195  HA  ALA A  77     -40.937 -14.915  -3.798  1.00  0.00           H  
ATOM   1196 1HB  ALA A  77     -40.768 -14.706  -6.257  1.00  0.00           H  
ATOM   1197 2HB  ALA A  77     -40.945 -16.402  -5.750  1.00  0.00           H  
ATOM   1198 3HB  ALA A  77     -42.337 -15.526  -6.426  1.00  0.00           H  
ATOM   1199  N   LYS A  78     -43.763 -13.592  -4.814  1.00  0.00           N  
ATOM   1200  CA  LYS A  78     -44.482 -12.327  -4.902  1.00  0.00           C  
ATOM   1201  C   LYS A  78     -44.523 -11.623  -3.551  1.00  0.00           C  
ATOM   1202  O   LYS A  78     -44.351 -10.407  -3.468  1.00  0.00           O  
ATOM   1203  CB  LYS A  78     -45.903 -12.553  -5.421  1.00  0.00           C  
ATOM   1204  CG  LYS A  78     -46.721 -11.279  -5.591  1.00  0.00           C  
ATOM   1205  CD  LYS A  78     -48.088 -11.575  -6.187  1.00  0.00           C  
ATOM   1206  CE  LYS A  78     -48.962 -10.330  -6.217  1.00  0.00           C  
ATOM   1207  NZ  LYS A  78     -48.412  -9.286  -7.123  1.00  0.00           N  
ATOM   1208  H   LYS A  78     -44.219 -14.472  -5.008  1.00  0.00           H  
ATOM   1209  HA  LYS A  78     -43.955 -11.677  -5.601  1.00  0.00           H  
ATOM   1210 1HB  LYS A  78     -45.862 -13.055  -6.388  1.00  0.00           H  
ATOM   1211 2HB  LYS A  78     -46.442 -13.207  -4.735  1.00  0.00           H  
ATOM   1212 1HG  LYS A  78     -46.853 -10.800  -4.620  1.00  0.00           H  
ATOM   1213 2HG  LYS A  78     -46.189 -10.590  -6.246  1.00  0.00           H  
ATOM   1214 1HD  LYS A  78     -47.968 -11.949  -7.205  1.00  0.00           H  
ATOM   1215 2HD  LYS A  78     -48.586 -12.342  -5.594  1.00  0.00           H  
ATOM   1216 1HE  LYS A  78     -49.963 -10.596  -6.554  1.00  0.00           H  
ATOM   1217 2HE  LYS A  78     -49.040  -9.916  -5.212  1.00  0.00           H  
ATOM   1218 1HZ  LYS A  78     -49.019  -8.478  -7.114  1.00  0.00           H  
ATOM   1219 2HZ  LYS A  78     -47.490  -9.017  -6.808  1.00  0.00           H  
ATOM   1220 3HZ  LYS A  78     -48.354  -9.651  -8.063  1.00  0.00           H  
ATOM   1221  N   GLU A  79     -44.759 -12.451  -2.512  1.00  0.00           N  
ATOM   1222  CA  GLU A  79     -44.822 -11.903  -1.163  1.00  0.00           C  
ATOM   1223  C   GLU A  79     -43.494 -11.272  -0.762  1.00  0.00           C  
ATOM   1224  O   GLU A  79     -43.463 -10.204  -0.151  1.00  0.00           O  
ATOM   1225  CB  GLU A  79     -45.203 -12.994  -0.161  1.00  0.00           C  
ATOM   1226  CG  GLU A  79     -46.641 -13.481  -0.276  1.00  0.00           C  
ATOM   1227  CD  GLU A  79     -46.955 -14.606   0.669  1.00  0.00           C  
ATOM   1228  OE1 GLU A  79     -46.055 -15.080   1.320  1.00  0.00           O  
ATOM   1229  OE2 GLU A  79     -48.098 -14.993   0.741  1.00  0.00           O  
ATOM   1230  H   GLU A  79     -44.887 -13.437  -2.689  1.00  0.00           H  
ATOM   1231  HA  GLU A  79     -45.587 -11.126  -1.141  1.00  0.00           H  
ATOM   1232 1HB  GLU A  79     -44.547 -13.855  -0.293  1.00  0.00           H  
ATOM   1233 2HB  GLU A  79     -45.056 -12.624   0.854  1.00  0.00           H  
ATOM   1234 1HG  GLU A  79     -47.312 -12.648  -0.068  1.00  0.00           H  
ATOM   1235 2HG  GLU A  79     -46.820 -13.810  -1.299  1.00  0.00           H  
ATOM   1236  N   ALA A  80     -42.415 -11.989  -1.139  1.00  0.00           N  
ATOM   1237  CA  ALA A  80     -41.083 -11.496  -0.817  1.00  0.00           C  
ATOM   1238  C   ALA A  80     -40.815 -10.155  -1.490  1.00  0.00           C  
ATOM   1239  O   ALA A  80     -40.240  -9.250  -0.885  1.00  0.00           O  
ATOM   1240  CB  ALA A  80     -40.028 -12.514  -1.225  1.00  0.00           C  
ATOM   1241  H   ALA A  80     -42.551 -12.857  -1.638  1.00  0.00           H  
ATOM   1242  HA  ALA A  80     -41.029 -11.345   0.262  1.00  0.00           H  
ATOM   1243 1HB  ALA A  80     -39.038 -12.131  -0.978  1.00  0.00           H  
ATOM   1244 2HB  ALA A  80     -40.200 -13.449  -0.692  1.00  0.00           H  
ATOM   1245 3HB  ALA A  80     -40.091 -12.691  -2.298  1.00  0.00           H  
ATOM   1246  N   VAL A  81     -41.260 -10.085  -2.761  1.00  0.00           N  
ATOM   1247  CA  VAL A  81     -41.067  -8.855  -3.519  1.00  0.00           C  
ATOM   1248  C   VAL A  81     -41.800  -7.688  -2.869  1.00  0.00           C  
ATOM   1249  O   VAL A  81     -41.273  -6.578  -2.791  1.00  0.00           O  
ATOM   1250  CB  VAL A  81     -41.570  -9.032  -4.964  1.00  0.00           C  
ATOM   1251  CG1 VAL A  81     -41.557  -7.700  -5.699  1.00  0.00           C  
ATOM   1252  CG2 VAL A  81     -40.710 -10.057  -5.689  1.00  0.00           C  
ATOM   1253  H   VAL A  81     -41.720 -10.888  -3.165  1.00  0.00           H  
ATOM   1254  HA  VAL A  81     -40.001  -8.628  -3.544  1.00  0.00           H  
ATOM   1255  HB  VAL A  81     -42.604  -9.376  -4.939  1.00  0.00           H  
ATOM   1256 1HG1 VAL A  81     -41.916  -7.844  -6.719  1.00  0.00           H  
ATOM   1257 2HG1 VAL A  81     -42.207  -6.994  -5.183  1.00  0.00           H  
ATOM   1258 3HG1 VAL A  81     -40.541  -7.308  -5.725  1.00  0.00           H  
ATOM   1259 1HG2 VAL A  81     -41.071 -10.178  -6.710  1.00  0.00           H  
ATOM   1260 2HG2 VAL A  81     -39.675  -9.715  -5.708  1.00  0.00           H  
ATOM   1261 3HG2 VAL A  81     -40.767 -11.013  -5.168  1.00  0.00           H  
ATOM   1262  N   GLU A  82     -43.030  -8.003  -2.414  1.00  0.00           N  
ATOM   1263  CA  GLU A  82     -43.837  -6.975  -1.770  1.00  0.00           C  
ATOM   1264  C   GLU A  82     -43.163  -6.457  -0.505  1.00  0.00           C  
ATOM   1265  O   GLU A  82     -43.164  -5.255  -0.238  1.00  0.00           O  
ATOM   1266  CB  GLU A  82     -45.226  -7.521  -1.433  1.00  0.00           C  
ATOM   1267  CG  GLU A  82     -46.106  -7.792  -2.644  1.00  0.00           C  
ATOM   1268  CD  GLU A  82     -46.459  -6.543  -3.403  1.00  0.00           C  
ATOM   1269  OE1 GLU A  82     -46.688  -5.536  -2.778  1.00  0.00           O  
ATOM   1270  OE2 GLU A  82     -46.499  -6.596  -4.610  1.00  0.00           O  
ATOM   1271  H   GLU A  82     -43.370  -8.947  -2.529  1.00  0.00           H  
ATOM   1272  HA  GLU A  82     -43.949  -6.139  -2.461  1.00  0.00           H  
ATOM   1273 1HB  GLU A  82     -45.126  -8.453  -0.877  1.00  0.00           H  
ATOM   1274 2HB  GLU A  82     -45.750  -6.812  -0.791  1.00  0.00           H  
ATOM   1275 1HG  GLU A  82     -45.584  -8.475  -3.314  1.00  0.00           H  
ATOM   1276 2HG  GLU A  82     -47.022  -8.281  -2.313  1.00  0.00           H  
ATOM   1277  N   GLY A  83     -42.597  -7.425   0.244  1.00  0.00           N  
ATOM   1278  CA  GLY A  83     -41.916  -7.062   1.482  1.00  0.00           C  
ATOM   1279  C   GLY A  83     -40.730  -6.146   1.210  1.00  0.00           C  
ATOM   1280  O   GLY A  83     -40.499  -5.181   1.938  1.00  0.00           O  
ATOM   1281  H   GLY A  83     -42.654  -8.384  -0.067  1.00  0.00           H  
ATOM   1282 1HA  GLY A  83     -42.619  -6.565   2.151  1.00  0.00           H  
ATOM   1283 2HA  GLY A  83     -41.575  -7.965   1.987  1.00  0.00           H  
ATOM   1284  N   MET A  84     -40.002  -6.503   0.131  1.00  0.00           N  
ATOM   1285  CA  MET A  84     -38.838  -5.707  -0.239  1.00  0.00           C  
ATOM   1286  C   MET A  84     -39.237  -4.280  -0.593  1.00  0.00           C  
ATOM   1287  O   MET A  84     -38.560  -3.324  -0.214  1.00  0.00           O  
ATOM   1288  CB  MET A  84     -38.103  -6.360  -1.408  1.00  0.00           C  
ATOM   1289  CG  MET A  84     -37.473  -7.707  -1.082  1.00  0.00           C  
ATOM   1290  SD  MET A  84     -36.241  -7.600   0.231  1.00  0.00           S  
ATOM   1291  CE  MET A  84     -37.211  -8.110   1.647  1.00  0.00           C  
ATOM   1292  H   MET A  84     -40.278  -7.316  -0.400  1.00  0.00           H  
ATOM   1293  HA  MET A  84     -38.165  -5.660   0.616  1.00  0.00           H  
ATOM   1294 1HB  MET A  84     -38.794  -6.506  -2.236  1.00  0.00           H  
ATOM   1295 2HB  MET A  84     -37.310  -5.696  -1.756  1.00  0.00           H  
ATOM   1296 1HG  MET A  84     -38.249  -8.405  -0.771  1.00  0.00           H  
ATOM   1297 2HG  MET A  84     -36.991  -8.109  -1.974  1.00  0.00           H  
ATOM   1298 1HE  MET A  84     -36.587  -8.095   2.541  1.00  0.00           H  
ATOM   1299 2HE  MET A  84     -38.051  -7.426   1.779  1.00  0.00           H  
ATOM   1300 3HE  MET A  84     -37.588  -9.120   1.485  1.00  0.00           H  
ATOM   1301  N   LYS A  85     -40.363  -4.196  -1.331  1.00  0.00           N  
ATOM   1302  CA  LYS A  85     -40.854  -2.884  -1.736  1.00  0.00           C  
ATOM   1303  C   LYS A  85     -41.214  -2.033  -0.526  1.00  0.00           C  
ATOM   1304  O   LYS A  85     -40.923  -0.837  -0.487  1.00  0.00           O  
ATOM   1305  CB  LYS A  85     -42.066  -3.027  -2.658  1.00  0.00           C  
ATOM   1306  CG  LYS A  85     -41.741  -3.561  -4.047  1.00  0.00           C  
ATOM   1307  CD  LYS A  85     -42.946  -3.468  -4.971  1.00  0.00           C  
ATOM   1308  CE  LYS A  85     -44.013  -4.486  -4.595  1.00  0.00           C  
ATOM   1309  NZ  LYS A  85     -45.137  -4.498  -5.570  1.00  0.00           N  
ATOM   1310  H   LYS A  85     -40.845  -5.044  -1.590  1.00  0.00           H  
ATOM   1311  HA  LYS A  85     -40.061  -2.371  -2.281  1.00  0.00           H  
ATOM   1312 1HB  LYS A  85     -42.792  -3.701  -2.202  1.00  0.00           H  
ATOM   1313 2HB  LYS A  85     -42.549  -2.057  -2.777  1.00  0.00           H  
ATOM   1314 1HG  LYS A  85     -40.919  -2.986  -4.475  1.00  0.00           H  
ATOM   1315 2HG  LYS A  85     -41.431  -4.603  -3.972  1.00  0.00           H  
ATOM   1316 1HD  LYS A  85     -43.374  -2.466  -4.911  1.00  0.00           H  
ATOM   1317 2HD  LYS A  85     -42.631  -3.649  -5.999  1.00  0.00           H  
ATOM   1318 1HE  LYS A  85     -43.570  -5.480  -4.558  1.00  0.00           H  
ATOM   1319 2HE  LYS A  85     -44.408  -4.251  -3.607  1.00  0.00           H  
ATOM   1320 1HZ  LYS A  85     -45.822  -5.184  -5.286  1.00  0.00           H  
ATOM   1321 2HZ  LYS A  85     -45.568  -3.585  -5.599  1.00  0.00           H  
ATOM   1322 3HZ  LYS A  85     -44.786  -4.734  -6.487  1.00  0.00           H  
ATOM   1323  N   PHE A  86     -41.857  -2.713   0.446  1.00  0.00           N  
ATOM   1324  CA  PHE A  86     -42.257  -2.014   1.661  1.00  0.00           C  
ATOM   1325  C   PHE A  86     -41.045  -1.474   2.411  1.00  0.00           C  
ATOM   1326  O   PHE A  86     -41.066  -0.352   2.918  1.00  0.00           O  
ATOM   1327  CB  PHE A  86     -43.055  -2.946   2.575  1.00  0.00           C  
ATOM   1328  CG  PHE A  86     -43.545  -2.287   3.834  1.00  0.00           C  
ATOM   1329  CD1 PHE A  86     -44.651  -1.451   3.810  1.00  0.00           C  
ATOM   1330  CD2 PHE A  86     -42.900  -2.502   5.042  1.00  0.00           C  
ATOM   1331  CE1 PHE A  86     -45.102  -0.844   4.967  1.00  0.00           C  
ATOM   1332  CE2 PHE A  86     -43.349  -1.897   6.200  1.00  0.00           C  
ATOM   1333  CZ  PHE A  86     -44.452  -1.067   6.162  1.00  0.00           C  
ATOM   1334  H   PHE A  86     -42.049  -3.696   0.314  1.00  0.00           H  
ATOM   1335  HA  PHE A  86     -42.891  -1.171   1.383  1.00  0.00           H  
ATOM   1336 1HB  PHE A  86     -43.919  -3.333   2.036  1.00  0.00           H  
ATOM   1337 2HB  PHE A  86     -42.437  -3.797   2.856  1.00  0.00           H  
ATOM   1338  HD1 PHE A  86     -45.166  -1.275   2.865  1.00  0.00           H  
ATOM   1339  HD2 PHE A  86     -42.029  -3.157   5.072  1.00  0.00           H  
ATOM   1340  HE1 PHE A  86     -45.972  -0.189   4.935  1.00  0.00           H  
ATOM   1341  HE2 PHE A  86     -42.834  -2.075   7.144  1.00  0.00           H  
ATOM   1342  HZ  PHE A  86     -44.806  -0.589   7.074  1.00  0.00           H  
ATOM   1343  N   VAL A  87     -40.003  -2.329   2.449  1.00  0.00           N  
ATOM   1344  CA  VAL A  87     -38.780  -1.933   3.135  1.00  0.00           C  
ATOM   1345  C   VAL A  87     -38.153  -0.709   2.481  1.00  0.00           C  
ATOM   1346  O   VAL A  87     -37.679   0.198   3.165  1.00  0.00           O  
ATOM   1347  CB  VAL A  87     -37.764  -3.092   3.129  1.00  0.00           C  
ATOM   1348  CG1 VAL A  87     -36.419  -2.623   3.663  1.00  0.00           C  
ATOM   1349  CG2 VAL A  87     -38.298  -4.252   3.956  1.00  0.00           C  
ATOM   1350  H   VAL A  87     -40.090  -3.230   2.000  1.00  0.00           H  
ATOM   1351  HA  VAL A  87     -39.027  -1.689   4.169  1.00  0.00           H  
ATOM   1352  HB  VAL A  87     -37.606  -3.419   2.102  1.00  0.00           H  
ATOM   1353 1HG1 VAL A  87     -35.713  -3.454   3.651  1.00  0.00           H  
ATOM   1354 2HG1 VAL A  87     -36.039  -1.817   3.035  1.00  0.00           H  
ATOM   1355 3HG1 VAL A  87     -36.538  -2.264   4.685  1.00  0.00           H  
ATOM   1356 1HG2 VAL A  87     -37.575  -5.067   3.946  1.00  0.00           H  
ATOM   1357 2HG2 VAL A  87     -38.461  -3.923   4.982  1.00  0.00           H  
ATOM   1358 3HG2 VAL A  87     -39.241  -4.598   3.531  1.00  0.00           H  
ATOM   1359  N   ALA A  88     -38.178  -0.740   1.132  1.00  0.00           N  
ATOM   1360  CA  ALA A  88     -37.609   0.374   0.383  1.00  0.00           C  
ATOM   1361  C   ALA A  88     -38.351   1.671   0.677  1.00  0.00           C  
ATOM   1362  O   ALA A  88     -37.736   2.724   0.846  1.00  0.00           O  
ATOM   1363  CB  ALA A  88     -37.635   0.077  -1.109  1.00  0.00           C  
ATOM   1364  H   ALA A  88     -38.592  -1.535   0.666  1.00  0.00           H  
ATOM   1365  HA  ALA A  88     -36.574   0.502   0.700  1.00  0.00           H  
ATOM   1366 1HB  ALA A  88     -37.207   0.918  -1.655  1.00  0.00           H  
ATOM   1367 2HB  ALA A  88     -37.051  -0.821  -1.312  1.00  0.00           H  
ATOM   1368 3HB  ALA A  88     -38.663  -0.079  -1.431  1.00  0.00           H  
ATOM   1369  N   GLU A  89     -39.692   1.569   0.734  1.00  0.00           N  
ATOM   1370  CA  GLU A  89     -40.590   2.691   1.038  1.00  0.00           C  
ATOM   1371  C   GLU A  89     -40.431   3.170   2.476  1.00  0.00           C  
ATOM   1372  O   GLU A  89     -40.636   4.346   2.775  1.00  0.00           O  
ATOM   1373  CB  GLU A  89     -42.047   2.292   0.790  1.00  0.00           C  
ATOM   1374  CG  GLU A  89     -43.046   3.429   0.944  1.00  0.00           C  
ATOM   1375  CD  GLU A  89     -44.447   3.032   0.571  1.00  0.00           C  
ATOM   1376  OE1 GLU A  89     -44.641   1.906   0.179  1.00  0.00           O  
ATOM   1377  OE2 GLU A  89     -45.325   3.856   0.678  1.00  0.00           O  
ATOM   1378  H   GLU A  89     -40.126   0.673   0.559  1.00  0.00           H  
ATOM   1379  HA  GLU A  89     -40.340   3.523   0.379  1.00  0.00           H  
ATOM   1380 1HB  GLU A  89     -42.148   1.892  -0.219  1.00  0.00           H  
ATOM   1381 2HB  GLU A  89     -42.330   1.501   1.485  1.00  0.00           H  
ATOM   1382 1HG  GLU A  89     -43.040   3.766   1.981  1.00  0.00           H  
ATOM   1383 2HG  GLU A  89     -42.731   4.263   0.318  1.00  0.00           H  
ATOM   1384  N   SER A  90     -40.065   2.252   3.361  1.00  0.00           N  
ATOM   1385  CA  SER A  90     -39.845   2.574   4.767  1.00  0.00           C  
ATOM   1386  C   SER A  90     -38.708   3.582   4.904  1.00  0.00           C  
ATOM   1387  O   SER A  90     -38.539   4.204   5.953  1.00  0.00           O  
ATOM   1388  CB  SER A  90     -39.525   1.318   5.554  1.00  0.00           C  
ATOM   1389  OG  SER A  90     -40.626   0.451   5.584  1.00  0.00           O  
ATOM   1390  H   SER A  90     -39.933   1.298   3.056  1.00  0.00           H  
ATOM   1391  HA  SER A  90     -40.757   3.017   5.168  1.00  0.00           H  
ATOM   1392 1HB  SER A  90     -38.672   0.812   5.102  1.00  0.00           H  
ATOM   1393 2HB  SER A  90     -39.244   1.587   6.571  1.00  0.00           H  
ATOM   1394  HG  SER A  90     -40.817   0.234   4.668  1.00  0.00           H  
ATOM   1395  N   GLY A  91     -37.935   3.731   3.833  1.00  0.00           N  
ATOM   1396  CA  GLY A  91     -36.726   4.540   3.869  1.00  0.00           C  
ATOM   1397  C   GLY A  91     -35.523   3.698   4.283  1.00  0.00           C  
ATOM   1398  O   GLY A  91     -34.584   4.201   4.900  1.00  0.00           O  
ATOM   1399  H   GLY A  91     -38.194   3.270   2.972  1.00  0.00           H  
ATOM   1400 1HA  GLY A  91     -36.552   4.978   2.886  1.00  0.00           H  
ATOM   1401 2HA  GLY A  91     -36.861   5.364   4.569  1.00  0.00           H  
ATOM   1402  N   GLY A  92     -35.567   2.413   3.934  1.00  0.00           N  
ATOM   1403  CA  GLY A  92     -34.426   1.514   4.050  1.00  0.00           C  
ATOM   1404  C   GLY A  92     -33.390   1.831   2.981  1.00  0.00           C  
ATOM   1405  O   GLY A  92     -33.715   2.398   1.938  1.00  0.00           O  
ATOM   1406  H   GLY A  92     -36.428   2.031   3.570  1.00  0.00           H  
ATOM   1407 1HA  GLY A  92     -33.985   1.613   5.042  1.00  0.00           H  
ATOM   1408 2HA  GLY A  92     -34.764   0.483   3.952  1.00  0.00           H  
ATOM   1409  N   ASP A  93     -32.135   1.464   3.236  1.00  0.00           N  
ATOM   1410  CA  ASP A  93     -31.070   1.681   2.259  1.00  0.00           C  
ATOM   1411  C   ASP A  93     -31.360   0.937   0.966  1.00  0.00           C  
ATOM   1412  O   ASP A  93     -31.878  -0.180   0.984  1.00  0.00           O  
ATOM   1413  CB  ASP A  93     -29.720   1.230   2.822  1.00  0.00           C  
ATOM   1414  CG  ASP A  93     -28.549   1.595   1.919  1.00  0.00           C  
ATOM   1415  OD1 ASP A  93     -28.086   2.708   2.001  1.00  0.00           O  
ATOM   1416  OD2 ASP A  93     -28.130   0.758   1.156  1.00  0.00           O  
ATOM   1417  H   ASP A  93     -31.920   1.029   4.121  1.00  0.00           H  
ATOM   1418  HA  ASP A  93     -31.016   2.748   2.037  1.00  0.00           H  
ATOM   1419 1HB  ASP A  93     -29.562   1.687   3.799  1.00  0.00           H  
ATOM   1420 2HB  ASP A  93     -29.727   0.149   2.964  1.00  0.00           H  
ATOM   1421  N   LEU A  94     -31.022   1.567  -0.155  1.00  0.00           N  
ATOM   1422  CA  LEU A  94     -31.546   1.147  -1.441  1.00  0.00           C  
ATOM   1423  C   LEU A  94     -30.646   0.144  -2.151  1.00  0.00           C  
ATOM   1424  O   LEU A  94     -31.125  -0.824  -2.741  1.00  0.00           O  
ATOM   1425  CB  LEU A  94     -31.748   2.374  -2.340  1.00  0.00           C  
ATOM   1426  CG  LEU A  94     -33.106   3.075  -2.212  1.00  0.00           C  
ATOM   1427  CD1 LEU A  94     -34.216   2.108  -2.600  1.00  0.00           C  
ATOM   1428  CD2 LEU A  94     -33.288   3.573  -0.786  1.00  0.00           C  
ATOM   1429  H   LEU A  94     -30.388   2.351  -0.107  1.00  0.00           H  
ATOM   1430  HA  LEU A  94     -32.510   0.667  -1.282  1.00  0.00           H  
ATOM   1431 1HB  LEU A  94     -30.975   3.105  -2.109  1.00  0.00           H  
ATOM   1432 2HB  LEU A  94     -31.630   2.067  -3.379  1.00  0.00           H  
ATOM   1433  HG  LEU A  94     -33.145   3.921  -2.899  1.00  0.00           H  
ATOM   1434 1HD1 LEU A  94     -35.182   2.607  -2.509  1.00  0.00           H  
ATOM   1435 2HD1 LEU A  94     -34.072   1.783  -3.630  1.00  0.00           H  
ATOM   1436 3HD1 LEU A  94     -34.192   1.243  -1.939  1.00  0.00           H  
ATOM   1437 1HD2 LEU A  94     -34.253   4.073  -0.695  1.00  0.00           H  
ATOM   1438 2HD2 LEU A  94     -33.251   2.728  -0.098  1.00  0.00           H  
ATOM   1439 3HD2 LEU A  94     -32.492   4.276  -0.541  1.00  0.00           H  
ATOM   1440  N   ASP A  95     -29.313   0.329  -2.125  1.00  0.00           N  
ATOM   1441  CA  ASP A  95     -28.523  -0.673  -2.830  1.00  0.00           C  
ATOM   1442  C   ASP A  95     -28.666  -2.044  -2.181  1.00  0.00           C  
ATOM   1443  O   ASP A  95     -28.784  -3.058  -2.869  1.00  0.00           O  
ATOM   1444  CB  ASP A  95     -27.048  -0.269  -2.862  1.00  0.00           C  
ATOM   1445  CG  ASP A  95     -26.776   0.907  -3.791  1.00  0.00           C  
ATOM   1446  OD1 ASP A  95     -27.620   1.205  -4.602  1.00  0.00           O  
ATOM   1447  OD2 ASP A  95     -25.726   1.494  -3.681  1.00  0.00           O  
ATOM   1448  H   ASP A  95     -28.936   1.128  -1.635  1.00  0.00           H  
ATOM   1449  HA  ASP A  95     -28.888  -0.743  -3.855  1.00  0.00           H  
ATOM   1450 1HB  ASP A  95     -26.722  -0.001  -1.857  1.00  0.00           H  
ATOM   1451 2HB  ASP A  95     -26.444  -1.117  -3.187  1.00  0.00           H  
ATOM   1452  N   LYS A  96     -28.649  -2.012  -0.832  1.00  0.00           N  
ATOM   1453  CA  LYS A  96     -28.777  -3.258  -0.087  1.00  0.00           C  
ATOM   1454  C   LYS A  96     -30.117  -3.929  -0.363  1.00  0.00           C  
ATOM   1455  O   LYS A  96     -30.191  -5.147  -0.523  1.00  0.00           O  
ATOM   1456  CB  LYS A  96     -28.615  -3.006   1.413  1.00  0.00           C  
ATOM   1457  CG  LYS A  96     -27.198  -2.647   1.840  1.00  0.00           C  
ATOM   1458  CD  LYS A  96     -27.120  -2.391   3.338  1.00  0.00           C  
ATOM   1459  CE  LYS A  96     -25.707  -2.020   3.764  1.00  0.00           C  
ATOM   1460  NZ  LYS A  96     -25.625  -1.729   5.221  1.00  0.00           N  
ATOM   1461  H   LYS A  96     -28.547  -1.123  -0.362  1.00  0.00           H  
ATOM   1462  HA  LYS A  96     -27.990  -3.939  -0.413  1.00  0.00           H  
ATOM   1463 1HB  LYS A  96     -29.272  -2.191   1.718  1.00  0.00           H  
ATOM   1464 2HB  LYS A  96     -28.916  -3.895   1.967  1.00  0.00           H  
ATOM   1465 1HG  LYS A  96     -26.522  -3.465   1.585  1.00  0.00           H  
ATOM   1466 2HG  LYS A  96     -26.873  -1.753   1.310  1.00  0.00           H  
ATOM   1467 1HD  LYS A  96     -27.796  -1.577   3.603  1.00  0.00           H  
ATOM   1468 2HD  LYS A  96     -27.429  -3.286   3.877  1.00  0.00           H  
ATOM   1469 1HE  LYS A  96     -25.030  -2.841   3.532  1.00  0.00           H  
ATOM   1470 2HE  LYS A  96     -25.379  -1.140   3.212  1.00  0.00           H  
ATOM   1471 1HZ  LYS A  96     -24.674  -1.487   5.463  1.00  0.00           H  
ATOM   1472 2HZ  LYS A  96     -26.235  -0.956   5.446  1.00  0.00           H  
ATOM   1473 3HZ  LYS A  96     -25.908  -2.544   5.745  1.00  0.00           H  
ATOM   1474  N   ILE A  97     -31.157  -3.070  -0.408  1.00  0.00           N  
ATOM   1475  CA  ILE A  97     -32.496  -3.585  -0.666  1.00  0.00           C  
ATOM   1476  C   ILE A  97     -32.579  -4.243  -2.037  1.00  0.00           C  
ATOM   1477  O   ILE A  97     -33.195  -5.297  -2.194  1.00  0.00           O  
ATOM   1478  CB  ILE A  97     -33.544  -2.460  -0.571  1.00  0.00           C  
ATOM   1479  CG1 ILE A  97     -33.669  -1.967   0.873  1.00  0.00           C  
ATOM   1480  CG2 ILE A  97     -34.889  -2.942  -1.091  1.00  0.00           C  
ATOM   1481  CD1 ILE A  97     -34.466  -0.691   1.016  1.00  0.00           C  
ATOM   1482  H   ILE A  97     -30.988  -2.085  -0.261  1.00  0.00           H  
ATOM   1483  HA  ILE A  97     -32.728  -4.337   0.087  1.00  0.00           H  
ATOM   1484  HB  ILE A  97     -33.218  -1.609  -1.168  1.00  0.00           H  
ATOM   1485 1HG1 ILE A  97     -34.144  -2.737   1.480  1.00  0.00           H  
ATOM   1486 2HG1 ILE A  97     -32.674  -1.795   1.286  1.00  0.00           H  
ATOM   1487 1HG2 ILE A  97     -35.618  -2.136  -1.016  1.00  0.00           H  
ATOM   1488 2HG2 ILE A  97     -34.790  -3.245  -2.132  1.00  0.00           H  
ATOM   1489 3HG2 ILE A  97     -35.226  -3.792  -0.496  1.00  0.00           H  
ATOM   1490 1HD1 ILE A  97     -34.510  -0.405   2.067  1.00  0.00           H  
ATOM   1491 2HD1 ILE A  97     -33.987   0.104   0.443  1.00  0.00           H  
ATOM   1492 3HD1 ILE A  97     -35.476  -0.850   0.641  1.00  0.00           H  
ATOM   1493  N   ALA A  98     -31.928  -3.566  -3.006  1.00  0.00           N  
ATOM   1494  CA  ALA A  98     -31.929  -4.091  -4.367  1.00  0.00           C  
ATOM   1495  C   ALA A  98     -31.250  -5.453  -4.431  1.00  0.00           C  
ATOM   1496  O   ALA A  98     -31.723  -6.361  -5.116  1.00  0.00           O  
ATOM   1497  CB  ALA A  98     -31.244  -3.114  -5.311  1.00  0.00           C  
ATOM   1498  H   ALA A  98     -31.452  -2.707  -2.772  1.00  0.00           H  
ATOM   1499  HA  ALA A  98     -32.965  -4.218  -4.680  1.00  0.00           H  
ATOM   1500 1HB  ALA A  98     -31.252  -3.520  -6.323  1.00  0.00           H  
ATOM   1501 2HB  ALA A  98     -31.775  -2.162  -5.298  1.00  0.00           H  
ATOM   1502 3HB  ALA A  98     -30.215  -2.959  -4.991  1.00  0.00           H  
ATOM   1503  N   GLU A  99     -30.130  -5.540  -3.686  1.00  0.00           N  
ATOM   1504  CA  GLU A  99     -29.385  -6.792  -3.660  1.00  0.00           C  
ATOM   1505  C   GLU A  99     -30.228  -7.923  -3.084  1.00  0.00           C  
ATOM   1506  O   GLU A  99     -30.207  -9.045  -3.589  1.00  0.00           O  
ATOM   1507  CB  GLU A  99     -28.102  -6.632  -2.842  1.00  0.00           C  
ATOM   1508  CG  GLU A  99     -27.219  -7.872  -2.809  1.00  0.00           C  
ATOM   1509  CD  GLU A  99     -25.933  -7.655  -2.060  1.00  0.00           C  
ATOM   1510  OE1 GLU A  99     -25.717  -6.562  -1.594  1.00  0.00           O  
ATOM   1511  OE2 GLU A  99     -25.167  -8.583  -1.954  1.00  0.00           O  
ATOM   1512  H   GLU A  99     -29.826  -4.733  -3.159  1.00  0.00           H  
ATOM   1513  HA  GLU A  99     -29.117  -7.057  -4.683  1.00  0.00           H  
ATOM   1514 1HB  GLU A  99     -27.511  -5.811  -3.249  1.00  0.00           H  
ATOM   1515 2HB  GLU A  99     -28.355  -6.375  -1.813  1.00  0.00           H  
ATOM   1516 1HG  GLU A  99     -27.769  -8.685  -2.336  1.00  0.00           H  
ATOM   1517 2HG  GLU A  99     -26.992  -8.171  -3.832  1.00  0.00           H  
ATOM   1518  N   LYS A 100     -30.961  -7.562  -2.010  1.00  0.00           N  
ATOM   1519  CA  LYS A 100     -31.814  -8.552  -1.363  1.00  0.00           C  
ATOM   1520  C   LYS A 100     -32.889  -9.059  -2.316  1.00  0.00           C  
ATOM   1521  O   LYS A 100     -33.184 -10.254  -2.355  1.00  0.00           O  
ATOM   1522  CB  LYS A 100     -32.459  -7.964  -0.107  1.00  0.00           C  
ATOM   1523  CG  LYS A 100     -33.323  -8.946   0.674  1.00  0.00           C  
ATOM   1524  CD  LYS A 100     -33.863  -8.314   1.948  1.00  0.00           C  
ATOM   1525  CE  LYS A 100     -34.745  -9.285   2.718  1.00  0.00           C  
ATOM   1526  NZ  LYS A 100     -35.281  -8.680   3.968  1.00  0.00           N  
ATOM   1527  H   LYS A 100     -30.905  -6.611  -1.673  1.00  0.00           H  
ATOM   1528  HA  LYS A 100     -31.198  -9.403  -1.073  1.00  0.00           H  
ATOM   1529 1HB  LYS A 100     -31.682  -7.596   0.563  1.00  0.00           H  
ATOM   1530 2HB  LYS A 100     -33.084  -7.114  -0.382  1.00  0.00           H  
ATOM   1531 1HG  LYS A 100     -34.161  -9.267   0.054  1.00  0.00           H  
ATOM   1532 2HG  LYS A 100     -32.731  -9.822   0.936  1.00  0.00           H  
ATOM   1533 1HD  LYS A 100     -33.031  -8.009   2.585  1.00  0.00           H  
ATOM   1534 2HD  LYS A 100     -34.448  -7.429   1.696  1.00  0.00           H  
ATOM   1535 1HE  LYS A 100     -35.581  -9.593   2.091  1.00  0.00           H  
ATOM   1536 2HE  LYS A 100     -34.169 -10.173   2.978  1.00  0.00           H  
ATOM   1537 1HZ  LYS A 100     -35.859  -9.355   4.448  1.00  0.00           H  
ATOM   1538 2HZ  LYS A 100     -34.514  -8.408   4.566  1.00  0.00           H  
ATOM   1539 3HZ  LYS A 100     -35.834  -7.867   3.738  1.00  0.00           H  
ATOM   1540  N   ILE A 101     -33.449  -8.090  -3.069  1.00  0.00           N  
ATOM   1541  CA  ILE A 101     -34.492  -8.443  -4.025  1.00  0.00           C  
ATOM   1542  C   ILE A 101     -33.966  -9.398  -5.087  1.00  0.00           C  
ATOM   1543  O   ILE A 101     -34.644 -10.352  -5.469  1.00  0.00           O  
ATOM   1544  CB  ILE A 101     -35.065  -7.185  -4.703  1.00  0.00           C  
ATOM   1545  CG1 ILE A 101     -35.840  -6.338  -3.690  1.00  0.00           C  
ATOM   1546  CG2 ILE A 101     -35.958  -7.571  -5.872  1.00  0.00           C  
ATOM   1547  CD1 ILE A 101     -36.202  -4.961  -4.197  1.00  0.00           C  
ATOM   1548  H   ILE A 101     -33.134  -7.137  -2.958  1.00  0.00           H  
ATOM   1549  HA  ILE A 101     -35.298  -8.942  -3.488  1.00  0.00           H  
ATOM   1550  HB  ILE A 101     -34.247  -6.567  -5.072  1.00  0.00           H  
ATOM   1551 1HG1 ILE A 101     -36.759  -6.853  -3.413  1.00  0.00           H  
ATOM   1552 2HG1 ILE A 101     -35.246  -6.221  -2.784  1.00  0.00           H  
ATOM   1553 1HG2 ILE A 101     -36.355  -6.671  -6.340  1.00  0.00           H  
ATOM   1554 2HG2 ILE A 101     -35.378  -8.134  -6.603  1.00  0.00           H  
ATOM   1555 3HG2 ILE A 101     -36.783  -8.187  -5.513  1.00  0.00           H  
ATOM   1556 1HD1 ILE A 101     -36.749  -4.421  -3.423  1.00  0.00           H  
ATOM   1557 2HD1 ILE A 101     -35.293  -4.414  -4.448  1.00  0.00           H  
ATOM   1558 3HD1 ILE A 101     -36.827  -5.053  -5.084  1.00  0.00           H  
ATOM   1559  N   LEU A 102     -32.732  -9.088  -5.535  1.00  0.00           N  
ATOM   1560  CA  LEU A 102     -32.111  -9.926  -6.556  1.00  0.00           C  
ATOM   1561  C   LEU A 102     -31.908 -11.349  -6.051  1.00  0.00           C  
ATOM   1562  O   LEU A 102     -32.137 -12.314  -6.780  1.00  0.00           O  
ATOM   1563  CB  LEU A 102     -30.763  -9.331  -6.981  1.00  0.00           C  
ATOM   1564  CG  LEU A 102     -30.046 -10.059  -8.126  1.00  0.00           C  
ATOM   1565  CD1 LEU A 102     -29.138  -9.082  -8.861  1.00  0.00           C  
ATOM   1566  CD2 LEU A 102     -29.251 -11.228  -7.565  1.00  0.00           C  
ATOM   1567  H   LEU A 102     -32.259  -8.281  -5.155  1.00  0.00           H  
ATOM   1568  HA  LEU A 102     -32.769  -9.959  -7.423  1.00  0.00           H  
ATOM   1569 1HB  LEU A 102     -30.921  -8.300  -7.293  1.00  0.00           H  
ATOM   1570 2HB  LEU A 102     -30.095  -9.330  -6.120  1.00  0.00           H  
ATOM   1571  HG  LEU A 102     -30.783 -10.430  -8.839  1.00  0.00           H  
ATOM   1572 1HD1 LEU A 102     -28.630  -9.599  -9.674  1.00  0.00           H  
ATOM   1573 2HD1 LEU A 102     -29.736  -8.266  -9.268  1.00  0.00           H  
ATOM   1574 3HD1 LEU A 102     -28.400  -8.681  -8.168  1.00  0.00           H  
ATOM   1575 1HD2 LEU A 102     -28.742 -11.746  -8.379  1.00  0.00           H  
ATOM   1576 2HD2 LEU A 102     -28.513 -10.858  -6.853  1.00  0.00           H  
ATOM   1577 3HD2 LEU A 102     -29.927 -11.920  -7.061  1.00  0.00           H  
ATOM   1578  N   GLU A 103     -31.471 -11.418  -4.777  1.00  0.00           N  
ATOM   1579  CA  GLU A 103     -31.238 -12.724  -4.173  1.00  0.00           C  
ATOM   1580  C   GLU A 103     -32.525 -13.535  -4.102  1.00  0.00           C  
ATOM   1581  O   GLU A 103     -32.528 -14.738  -4.367  1.00  0.00           O  
ATOM   1582  CB  GLU A 103     -30.645 -12.565  -2.771  1.00  0.00           C  
ATOM   1583  CG  GLU A 103     -29.215 -12.045  -2.749  1.00  0.00           C  
ATOM   1584  CD  GLU A 103     -28.693 -11.827  -1.355  1.00  0.00           C  
ATOM   1585  OE1 GLU A 103     -29.455 -11.964  -0.428  1.00  0.00           O  
ATOM   1586  OE2 GLU A 103     -27.532 -11.522  -1.218  1.00  0.00           O  
ATOM   1587  H   GLU A 103     -31.313 -10.562  -4.264  1.00  0.00           H  
ATOM   1588  HA  GLU A 103     -30.526 -13.270  -4.793  1.00  0.00           H  
ATOM   1589 1HB  GLU A 103     -31.260 -11.877  -2.191  1.00  0.00           H  
ATOM   1590 2HB  GLU A 103     -30.658 -13.528  -2.259  1.00  0.00           H  
ATOM   1591 1HG  GLU A 103     -28.570 -12.761  -3.257  1.00  0.00           H  
ATOM   1592 2HG  GLU A 103     -29.172 -11.105  -3.298  1.00  0.00           H  
ATOM   1593  N   ILE A 104     -33.603 -12.815  -3.732  1.00  0.00           N  
ATOM   1594  CA  ILE A 104     -34.900 -13.473  -3.627  1.00  0.00           C  
ATOM   1595  C   ILE A 104     -35.345 -14.030  -4.973  1.00  0.00           C  
ATOM   1596  O   ILE A 104     -35.875 -15.139  -5.052  1.00  0.00           O  
ATOM   1597  CB  ILE A 104     -35.968 -12.501  -3.094  1.00  0.00           C  
ATOM   1598  CG1 ILE A 104     -35.680 -12.138  -1.635  1.00  0.00           C  
ATOM   1599  CG2 ILE A 104     -37.356 -13.108  -3.231  1.00  0.00           C  
ATOM   1600  CD1 ILE A 104     -36.511 -10.988  -1.116  1.00  0.00           C  
ATOM   1601  H   ILE A 104     -33.493 -11.831  -3.535  1.00  0.00           H  
ATOM   1602  HA  ILE A 104     -34.810 -14.304  -2.928  1.00  0.00           H  
ATOM   1603  HB  ILE A 104     -35.930 -11.572  -3.663  1.00  0.00           H  
ATOM   1604 1HG1 ILE A 104     -35.864 -13.006  -1.002  1.00  0.00           H  
ATOM   1605 2HG1 ILE A 104     -34.628 -11.873  -1.527  1.00  0.00           H  
ATOM   1606 1HG2 ILE A 104     -38.098 -12.408  -2.850  1.00  0.00           H  
ATOM   1607 2HG2 ILE A 104     -37.559 -13.316  -4.281  1.00  0.00           H  
ATOM   1608 3HG2 ILE A 104     -37.405 -14.036  -2.661  1.00  0.00           H  
ATOM   1609 1HD1 ILE A 104     -36.250 -10.790  -0.076  1.00  0.00           H  
ATOM   1610 2HD1 ILE A 104     -36.315 -10.098  -1.715  1.00  0.00           H  
ATOM   1611 3HD1 ILE A 104     -37.568 -11.244  -1.182  1.00  0.00           H  
ATOM   1612  N   ALA A 105     -35.101 -13.204  -6.011  1.00  0.00           N  
ATOM   1613  CA  ALA A 105     -35.479 -13.619  -7.357  1.00  0.00           C  
ATOM   1614  C   ALA A 105     -34.728 -14.876  -7.777  1.00  0.00           C  
ATOM   1615  O   ALA A 105     -35.303 -15.780  -8.384  1.00  0.00           O  
ATOM   1616  CB  ALA A 105     -35.225 -12.494  -8.349  1.00  0.00           C  
ATOM   1617  H   ALA A 105     -34.661 -12.312  -5.837  1.00  0.00           H  
ATOM   1618  HA  ALA A 105     -36.544 -13.852  -7.353  1.00  0.00           H  
ATOM   1619 1HB  ALA A 105     -35.512 -12.820  -9.349  1.00  0.00           H  
ATOM   1620 2HB  ALA A 105     -35.814 -11.621  -8.069  1.00  0.00           H  
ATOM   1621 3HB  ALA A 105     -34.167 -12.236  -8.342  1.00  0.00           H  
ATOM   1622  N   LYS A 106     -33.426 -14.876  -7.423  1.00  0.00           N  
ATOM   1623  CA  LYS A 106     -32.594 -16.022  -7.765  1.00  0.00           C  
ATOM   1624  C   LYS A 106     -33.099 -17.292  -7.090  1.00  0.00           C  
ATOM   1625  O   LYS A 106     -33.130 -18.361  -7.700  1.00  0.00           O  
ATOM   1626  CB  LYS A 106     -31.138 -15.762  -7.374  1.00  0.00           C  
ATOM   1627  CG  LYS A 106     -30.176 -16.882  -7.750  1.00  0.00           C  
ATOM   1628  CD  LYS A 106     -28.741 -16.517  -7.403  1.00  0.00           C  
ATOM   1629  CE  LYS A 106     -27.781 -17.644  -7.756  1.00  0.00           C  
ATOM   1630  NZ  LYS A 106     -26.372 -17.300  -7.422  1.00  0.00           N  
ATOM   1631  H   LYS A 106     -33.052 -14.080  -6.926  1.00  0.00           H  
ATOM   1632  HA  LYS A 106     -32.643 -16.176  -8.844  1.00  0.00           H  
ATOM   1633 1HB  LYS A 106     -30.790 -14.847  -7.854  1.00  0.00           H  
ATOM   1634 2HB  LYS A 106     -31.072 -15.612  -6.297  1.00  0.00           H  
ATOM   1635 1HG  LYS A 106     -30.450 -17.792  -7.215  1.00  0.00           H  
ATOM   1636 2HG  LYS A 106     -30.244 -17.076  -8.820  1.00  0.00           H  
ATOM   1637 1HD  LYS A 106     -28.451 -15.619  -7.950  1.00  0.00           H  
ATOM   1638 2HD  LYS A 106     -28.666 -16.310  -6.335  1.00  0.00           H  
ATOM   1639 1HE  LYS A 106     -28.062 -18.544  -7.212  1.00  0.00           H  
ATOM   1640 2HE  LYS A 106     -27.846 -17.856  -8.823  1.00  0.00           H  
ATOM   1641 1HZ  LYS A 106     -25.769 -18.071  -7.671  1.00  0.00           H  
ATOM   1642 2HZ  LYS A 106     -26.095 -16.476  -7.936  1.00  0.00           H  
ATOM   1643 3HZ  LYS A 106     -26.295 -17.120  -6.431  1.00  0.00           H  
ATOM   1644  N   GLU A 107     -33.488 -17.110  -5.811  1.00  0.00           N  
ATOM   1645  CA  GLU A 107     -33.994 -18.246  -5.051  1.00  0.00           C  
ATOM   1646  C   GLU A 107     -35.261 -18.811  -5.682  1.00  0.00           C  
ATOM   1647  O   GLU A 107     -35.436 -20.027  -5.763  1.00  0.00           O  
ATOM   1648  CB  GLU A 107     -34.273 -17.838  -3.603  1.00  0.00           C  
ATOM   1649  CG  GLU A 107     -33.025 -17.550  -2.780  1.00  0.00           C  
ATOM   1650  CD  GLU A 107     -33.339 -17.076  -1.388  1.00  0.00           C  
ATOM   1651  OE1 GLU A 107     -34.492 -16.863  -1.099  1.00  0.00           O  
ATOM   1652  OE2 GLU A 107     -32.424 -16.926  -0.613  1.00  0.00           O  
ATOM   1653  H   GLU A 107     -33.421 -16.188  -5.403  1.00  0.00           H  
ATOM   1654  HA  GLU A 107     -33.236 -19.029  -5.054  1.00  0.00           H  
ATOM   1655 1HB  GLU A 107     -34.895 -16.943  -3.591  1.00  0.00           H  
ATOM   1656 2HB  GLU A 107     -34.829 -18.630  -3.102  1.00  0.00           H  
ATOM   1657 1HG  GLU A 107     -32.428 -18.459  -2.715  1.00  0.00           H  
ATOM   1658 2HG  GLU A 107     -32.431 -16.794  -3.291  1.00  0.00           H  
ATOM   1659  N   ALA A 108     -36.119 -17.867  -6.118  1.00  0.00           N  
ATOM   1660  CA  ALA A 108     -37.372 -18.275  -6.744  1.00  0.00           C  
ATOM   1661  C   ALA A 108     -37.116 -19.071  -8.016  1.00  0.00           C  
ATOM   1662  O   ALA A 108     -37.784 -20.072  -8.278  1.00  0.00           O  
ATOM   1663  CB  ALA A 108     -38.235 -17.059  -7.045  1.00  0.00           C  
ATOM   1664  H   ALA A 108     -35.878 -16.893  -6.002  1.00  0.00           H  
ATOM   1665  HA  ALA A 108     -37.904 -18.921  -6.046  1.00  0.00           H  
ATOM   1666 1HB  ALA A 108     -39.166 -17.380  -7.513  1.00  0.00           H  
ATOM   1667 2HB  ALA A 108     -38.458 -16.532  -6.118  1.00  0.00           H  
ATOM   1668 3HB  ALA A 108     -37.701 -16.392  -7.721  1.00  0.00           H  
ATOM   1669  N   LEU A 109     -36.122 -18.574  -8.780  1.00  0.00           N  
ATOM   1670  CA  LEU A 109     -35.776 -19.245 -10.027  1.00  0.00           C  
ATOM   1671  C   LEU A 109     -35.289 -20.666  -9.771  1.00  0.00           C  
ATOM   1672  O   LEU A 109     -35.642 -21.594 -10.499  1.00  0.00           O  
ATOM   1673  CB  LEU A 109     -34.695 -18.454 -10.773  1.00  0.00           C  
ATOM   1674  CG  LEU A 109     -35.138 -17.104 -11.352  1.00  0.00           C  
ATOM   1675  CD1 LEU A 109     -33.925 -16.361 -11.895  1.00  0.00           C  
ATOM   1676  CD2 LEU A 109     -36.171 -17.335 -12.444  1.00  0.00           C  
ATOM   1677  H   LEU A 109     -35.635 -17.744  -8.474  1.00  0.00           H  
ATOM   1678  HA  LEU A 109     -36.667 -19.295 -10.652  1.00  0.00           H  
ATOM   1679 1HB  LEU A 109     -33.869 -18.265 -10.089  1.00  0.00           H  
ATOM   1680 2HB  LEU A 109     -34.325 -19.063 -11.598  1.00  0.00           H  
ATOM   1681  HG  LEU A 109     -35.576 -16.495 -10.561  1.00  0.00           H  
ATOM   1682 1HD1 LEU A 109     -34.240 -15.402 -12.306  1.00  0.00           H  
ATOM   1683 2HD1 LEU A 109     -33.211 -16.192 -11.089  1.00  0.00           H  
ATOM   1684 3HD1 LEU A 109     -33.455 -16.955 -12.678  1.00  0.00           H  
ATOM   1685 1HD2 LEU A 109     -36.487 -16.376 -12.856  1.00  0.00           H  
ATOM   1686 2HD2 LEU A 109     -35.734 -17.943 -13.237  1.00  0.00           H  
ATOM   1687 3HD2 LEU A 109     -37.035 -17.852 -12.025  1.00  0.00           H  
ATOM   1688  N   LYS A 110     -34.467 -20.776  -8.707  1.00  0.00           N  
ATOM   1689  CA  LYS A 110     -33.931 -22.084  -8.353  1.00  0.00           C  
ATOM   1690  C   LYS A 110     -35.048 -23.085  -8.089  1.00  0.00           C  
ATOM   1691  O   LYS A 110     -34.943 -24.257  -8.448  1.00  0.00           O  
ATOM   1692  CB  LYS A 110     -33.021 -21.977  -7.128  1.00  0.00           C  
ATOM   1693  CG  LYS A 110     -32.359 -23.286  -6.719  1.00  0.00           C  
ATOM   1694  CD  LYS A 110     -31.414 -23.084  -5.545  1.00  0.00           C  
ATOM   1695  CE  LYS A 110     -30.775 -24.396  -5.115  1.00  0.00           C  
ATOM   1696  NZ  LYS A 110     -29.847 -24.214  -3.966  1.00  0.00           N  
ATOM   1697  H   LYS A 110     -34.239 -19.948  -8.174  1.00  0.00           H  
ATOM   1698  HA  LYS A 110     -33.343 -22.456  -9.193  1.00  0.00           H  
ATOM   1699 1HB  LYS A 110     -32.233 -21.249  -7.323  1.00  0.00           H  
ATOM   1700 2HB  LYS A 110     -33.598 -21.614  -6.277  1.00  0.00           H  
ATOM   1701 1HG  LYS A 110     -33.125 -24.009  -6.438  1.00  0.00           H  
ATOM   1702 2HG  LYS A 110     -31.797 -23.688  -7.562  1.00  0.00           H  
ATOM   1703 1HD  LYS A 110     -30.628 -22.382  -5.827  1.00  0.00           H  
ATOM   1704 2HD  LYS A 110     -31.964 -22.666  -4.702  1.00  0.00           H  
ATOM   1705 1HE  LYS A 110     -31.553 -25.103  -4.830  1.00  0.00           H  
ATOM   1706 2HE  LYS A 110     -30.219 -24.821  -5.951  1.00  0.00           H  
ATOM   1707 1HZ  LYS A 110     -29.444 -25.105  -3.713  1.00  0.00           H  
ATOM   1708 2HZ  LYS A 110     -29.109 -23.574  -4.227  1.00  0.00           H  
ATOM   1709 3HZ  LYS A 110     -30.355 -23.838  -3.179  1.00  0.00           H  
ATOM   1710  N   ASN A 111     -36.143 -22.633  -7.452  1.00  0.00           N  
ATOM   1711  CA  ASN A 111     -37.261 -23.541  -7.110  1.00  0.00           C  
ATOM   1712  C   ASN A 111     -38.603 -23.291  -7.839  1.00  0.00           C  
ATOM   1713  O   ASN A 111     -39.676 -23.518  -7.280  1.00  0.00           O  
ATOM   1714  CB  ASN A 111     -37.490 -23.498  -5.611  1.00  0.00           C  
ATOM   1715  CG  ASN A 111     -36.349 -24.092  -4.834  1.00  0.00           C  
ATOM   1716  OD1 ASN A 111     -36.267 -25.314  -4.664  1.00  0.00           O  
ATOM   1717  ND2 ASN A 111     -35.465 -23.252  -4.359  1.00  0.00           N  
ATOM   1718  H   ASN A 111     -36.199 -21.656  -7.204  1.00  0.00           H  
ATOM   1719  HA  ASN A 111     -36.980 -24.557  -7.391  1.00  0.00           H  
ATOM   1720 1HB  ASN A 111     -37.631 -22.464  -5.293  1.00  0.00           H  
ATOM   1721 2HB  ASN A 111     -38.403 -24.042  -5.367  1.00  0.00           H  
ATOM   1722 1HD2 ASN A 111     -34.684 -23.590  -3.835  1.00  0.00           H  
ATOM   1723 2HD2 ASN A 111     -35.571 -22.271  -4.521  1.00  0.00           H  
ATOM   1724  N   THR A 112     -38.565 -22.822  -9.089  1.00  0.00           N  
ATOM   1725  CA  THR A 112     -39.792 -22.738  -9.909  1.00  0.00           C  
ATOM   1726  C   THR A 112     -39.616 -23.474 -11.240  1.00  0.00           C  
ATOM   1727  O   THR A 112     -38.609 -23.302 -11.927  1.00  0.00           O  
ATOM   1728  CB  THR A 112     -40.185 -21.274 -10.181  1.00  0.00           C  
ATOM   1729  OG1 THR A 112     -40.421 -20.601  -8.937  1.00  0.00           O  
ATOM   1730  CG2 THR A 112     -41.442 -21.208 -11.035  1.00  0.00           C  
ATOM   1731  H   THR A 112     -37.681 -22.522  -9.475  1.00  0.00           H  
ATOM   1732  HA  THR A 112     -40.606 -23.216  -9.364  1.00  0.00           H  
ATOM   1733  HB  THR A 112     -39.371 -20.769 -10.702  1.00  0.00           H  
ATOM   1734  HG1 THR A 112     -39.582 -20.346  -8.547  1.00  0.00           H  
ATOM   1735 1HG2 THR A 112     -41.704 -20.166 -11.218  1.00  0.00           H  
ATOM   1736 2HG2 THR A 112     -41.261 -21.709 -11.986  1.00  0.00           H  
ATOM   1737 3HG2 THR A 112     -42.261 -21.702 -10.515  1.00  0.00           H  
ATOM   1738  N   LYS A 113     -40.604 -24.295 -11.598  1.00  0.00           N  
ATOM   1739  CA  LYS A 113     -40.506 -25.162 -12.774  1.00  0.00           C  
ATOM   1740  C   LYS A 113     -41.316 -24.639 -13.959  1.00  0.00           C  
ATOM   1741  O   LYS A 113     -40.835 -24.619 -15.092  1.00  0.00           O  
ATOM   1742  CB  LYS A 113     -40.962 -26.579 -12.424  1.00  0.00           C  
ATOM   1743  CG  LYS A 113     -40.041 -27.317 -11.462  1.00  0.00           C  
ATOM   1744  CD  LYS A 113     -40.553 -28.720 -11.172  1.00  0.00           C  
ATOM   1745  CE  LYS A 113     -39.633 -29.458 -10.211  1.00  0.00           C  
ATOM   1746  NZ  LYS A 113     -40.142 -30.819  -9.888  1.00  0.00           N  
ATOM   1747  H   LYS A 113     -41.447 -24.323 -11.042  1.00  0.00           H  
ATOM   1748  HA  LYS A 113     -39.463 -25.200 -13.090  1.00  0.00           H  
ATOM   1749 1HB  LYS A 113     -41.955 -26.541 -11.974  1.00  0.00           H  
ATOM   1750 2HB  LYS A 113     -41.039 -27.173 -13.335  1.00  0.00           H  
ATOM   1751 1HG  LYS A 113     -39.042 -27.386 -11.895  1.00  0.00           H  
ATOM   1752 2HG  LYS A 113     -39.973 -26.763 -10.526  1.00  0.00           H  
ATOM   1753 1HD  LYS A 113     -41.550 -28.660 -10.734  1.00  0.00           H  
ATOM   1754 2HD  LYS A 113     -40.617 -29.283 -12.103  1.00  0.00           H  
ATOM   1755 1HE  LYS A 113     -38.642 -29.550 -10.654  1.00  0.00           H  
ATOM   1756 2HE  LYS A 113     -39.542 -28.890  -9.285  1.00  0.00           H  
ATOM   1757 1HZ  LYS A 113     -39.505 -31.274  -9.249  1.00  0.00           H  
ATOM   1758 2HZ  LYS A 113     -41.054 -30.745  -9.458  1.00  0.00           H  
ATOM   1759 3HZ  LYS A 113     -40.213 -31.362 -10.736  1.00  0.00           H  
ATOM   1760  N   ASP A 114     -42.548 -24.214 -13.693  1.00  0.00           N  
ATOM   1761  CA  ASP A 114     -43.488 -23.879 -14.762  1.00  0.00           C  
ATOM   1762  C   ASP A 114     -43.017 -22.672 -15.559  1.00  0.00           C  
ATOM   1763  O   ASP A 114     -42.522 -21.697 -14.993  1.00  0.00           O  
ATOM   1764  CB  ASP A 114     -44.879 -23.600 -14.187  1.00  0.00           C  
ATOM   1765  CG  ASP A 114     -45.570 -24.856 -13.673  1.00  0.00           C  
ATOM   1766  OD1 ASP A 114     -45.130 -25.931 -14.006  1.00  0.00           O  
ATOM   1767  OD2 ASP A 114     -46.530 -24.729 -12.952  1.00  0.00           O  
ATOM   1768  H   ASP A 114     -42.840 -24.121 -12.730  1.00  0.00           H  
ATOM   1769  HA  ASP A 114     -43.556 -24.728 -15.442  1.00  0.00           H  
ATOM   1770 1HB  ASP A 114     -44.798 -22.887 -13.367  1.00  0.00           H  
ATOM   1771 2HB  ASP A 114     -45.506 -23.147 -14.955  1.00  0.00           H  
ATOM   1772  N   ASP A 115     -43.171 -22.739 -16.879  1.00  0.00           N  
ATOM   1773  CA  ASP A 115     -42.702 -21.666 -17.745  1.00  0.00           C  
ATOM   1774  C   ASP A 115     -43.411 -20.362 -17.417  1.00  0.00           C  
ATOM   1775  O   ASP A 115     -42.785 -19.304 -17.346  1.00  0.00           O  
ATOM   1776  CB  ASP A 115     -42.926 -22.021 -19.217  1.00  0.00           C  
ATOM   1777  CG  ASP A 115     -41.984 -23.111 -19.713  1.00  0.00           C  
ATOM   1778  OD1 ASP A 115     -41.007 -23.371 -19.052  1.00  0.00           O  
ATOM   1779  OD2 ASP A 115     -42.251 -23.672 -20.749  1.00  0.00           O  
ATOM   1780  H   ASP A 115     -43.621 -23.549 -17.282  1.00  0.00           H  
ATOM   1781  HA  ASP A 115     -41.633 -21.529 -17.579  1.00  0.00           H  
ATOM   1782 1HB  ASP A 115     -43.953 -22.357 -19.358  1.00  0.00           H  
ATOM   1783 2HB  ASP A 115     -42.785 -21.132 -19.832  1.00  0.00           H  
ATOM   1784  N   GLU A 116     -44.723 -20.437 -17.215  1.00  0.00           N  
ATOM   1785  CA  GLU A 116     -45.492 -19.262 -16.825  1.00  0.00           C  
ATOM   1786  C   GLU A 116     -45.003 -18.701 -15.495  1.00  0.00           C  
ATOM   1787  O   GLU A 116     -44.796 -17.495 -15.357  1.00  0.00           O  
ATOM   1788  CB  GLU A 116     -46.980 -19.605 -16.729  1.00  0.00           C  
ATOM   1789  CG  GLU A 116     -47.635 -19.940 -18.061  1.00  0.00           C  
ATOM   1790  CD  GLU A 116     -47.377 -21.355 -18.501  1.00  0.00           C  
ATOM   1791  OE1 GLU A 116     -46.718 -22.069 -17.784  1.00  0.00           O  
ATOM   1792  OE2 GLU A 116     -47.840 -21.722 -19.555  1.00  0.00           O  
ATOM   1793  H   GLU A 116     -45.189 -21.324 -17.336  1.00  0.00           H  
ATOM   1794  HA  GLU A 116     -45.359 -18.493 -17.587  1.00  0.00           H  
ATOM   1795 1HB  GLU A 116     -47.114 -20.460 -16.066  1.00  0.00           H  
ATOM   1796 2HB  GLU A 116     -47.520 -18.765 -16.293  1.00  0.00           H  
ATOM   1797 1HG  GLU A 116     -48.710 -19.790 -17.974  1.00  0.00           H  
ATOM   1798 2HG  GLU A 116     -47.260 -19.255 -18.821  1.00  0.00           H  
ATOM   1799  N   SER A 117     -44.821 -19.582 -14.519  1.00  0.00           N  
ATOM   1800  CA  SER A 117     -44.357 -19.177 -13.197  1.00  0.00           C  
ATOM   1801  C   SER A 117     -43.016 -18.458 -13.281  1.00  0.00           C  
ATOM   1802  O   SER A 117     -42.829 -17.401 -12.678  1.00  0.00           O  
ATOM   1803  CB  SER A 117     -44.237 -20.387 -12.291  1.00  0.00           C  
ATOM   1804  OG  SER A 117     -45.493 -20.955 -12.042  1.00  0.00           O  
ATOM   1805  H   SER A 117     -45.009 -20.559 -14.696  1.00  0.00           H  
ATOM   1806  HA  SER A 117     -45.089 -18.489 -12.769  1.00  0.00           H  
ATOM   1807 1HB  SER A 117     -43.586 -21.127 -12.758  1.00  0.00           H  
ATOM   1808 2HB  SER A 117     -43.774 -20.092 -11.350  1.00  0.00           H  
ATOM   1809  HG  SER A 117     -45.334 -21.708 -11.468  1.00  0.00           H  
ATOM   1810  N   LYS A 118     -42.087 -19.037 -14.032  1.00  0.00           N  
ATOM   1811  CA  LYS A 118     -40.761 -18.452 -14.196  1.00  0.00           C  
ATOM   1812  C   LYS A 118     -40.847 -17.041 -14.764  1.00  0.00           C  
ATOM   1813  O   LYS A 118     -40.201 -16.120 -14.264  1.00  0.00           O  
ATOM   1814  CB  LYS A 118     -39.896 -19.331 -15.101  1.00  0.00           C  
ATOM   1815  CG  LYS A 118     -38.438 -18.899 -15.189  1.00  0.00           C  
ATOM   1816  CD  LYS A 118     -37.699 -19.180 -13.889  1.00  0.00           C  
ATOM   1817  CE  LYS A 118     -37.264 -20.635 -13.802  1.00  0.00           C  
ATOM   1818  NZ  LYS A 118     -38.426 -21.558 -13.690  1.00  0.00           N  
ATOM   1819  H   LYS A 118     -42.303 -19.905 -14.501  1.00  0.00           H  
ATOM   1820  HA  LYS A 118     -40.287 -18.388 -13.216  1.00  0.00           H  
ATOM   1821 1HB  LYS A 118     -39.919 -20.359 -14.739  1.00  0.00           H  
ATOM   1822 2HB  LYS A 118     -40.307 -19.329 -16.110  1.00  0.00           H  
ATOM   1823 1HG  LYS A 118     -37.947 -19.439 -16.000  1.00  0.00           H  
ATOM   1824 2HG  LYS A 118     -38.387 -17.832 -15.403  1.00  0.00           H  
ATOM   1825 1HD  LYS A 118     -36.817 -18.541 -13.826  1.00  0.00           H  
ATOM   1826 2HD  LYS A 118     -38.350 -18.954 -13.044  1.00  0.00           H  
ATOM   1827 1HE  LYS A 118     -36.691 -20.897 -14.690  1.00  0.00           H  
ATOM   1828 2HE  LYS A 118     -36.623 -20.772 -12.930  1.00  0.00           H  
ATOM   1829 1HZ  LYS A 118     -38.096 -22.511 -13.634  1.00  0.00           H  
ATOM   1830 2HZ  LYS A 118     -38.955 -21.336 -12.858  1.00  0.00           H  
ATOM   1831 3HZ  LYS A 118     -39.017 -21.454 -14.502  1.00  0.00           H  
ATOM   1832  N   LEU A 119     -41.674 -16.931 -15.824  1.00  0.00           N  
ATOM   1833  CA  LEU A 119     -41.847 -15.631 -16.462  1.00  0.00           C  
ATOM   1834  C   LEU A 119     -42.446 -14.619 -15.495  1.00  0.00           C  
ATOM   1835  O   LEU A 119     -42.031 -13.461 -15.456  1.00  0.00           O  
ATOM   1836  CB  LEU A 119     -42.746 -15.762 -17.698  1.00  0.00           C  
ATOM   1837  CG  LEU A 119     -42.991 -14.467 -18.482  1.00  0.00           C  
ATOM   1838  CD1 LEU A 119     -41.662 -13.915 -18.981  1.00  0.00           C  
ATOM   1839  CD2 LEU A 119     -43.937 -14.746 -19.641  1.00  0.00           C  
ATOM   1840  H   LEU A 119     -42.159 -17.752 -16.157  1.00  0.00           H  
ATOM   1841  HA  LEU A 119     -40.869 -15.268 -16.777  1.00  0.00           H  
ATOM   1842 1HB  LEU A 119     -42.296 -16.482 -18.380  1.00  0.00           H  
ATOM   1843 2HB  LEU A 119     -43.715 -16.148 -17.383  1.00  0.00           H  
ATOM   1844  HG  LEU A 119     -43.435 -13.721 -17.823  1.00  0.00           H  
ATOM   1845 1HD1 LEU A 119     -41.837 -12.995 -19.538  1.00  0.00           H  
ATOM   1846 2HD1 LEU A 119     -41.013 -13.706 -18.131  1.00  0.00           H  
ATOM   1847 3HD1 LEU A 119     -41.186 -14.648 -19.631  1.00  0.00           H  
ATOM   1848 1HD2 LEU A 119     -44.112 -13.825 -20.198  1.00  0.00           H  
ATOM   1849 2HD2 LEU A 119     -43.493 -15.491 -20.301  1.00  0.00           H  
ATOM   1850 3HD2 LEU A 119     -44.884 -15.122 -19.254  1.00  0.00           H  
ATOM   1851  N   GLU A 120     -43.436 -15.120 -14.727  1.00  0.00           N  
ATOM   1852  CA  GLU A 120     -44.095 -14.252 -13.758  1.00  0.00           C  
ATOM   1853  C   GLU A 120     -43.110 -13.753 -12.707  1.00  0.00           C  
ATOM   1854  O   GLU A 120     -43.140 -12.585 -12.320  1.00  0.00           O  
ATOM   1855  CB  GLU A 120     -45.249 -14.992 -13.078  1.00  0.00           C  
ATOM   1856  CG  GLU A 120     -46.441 -15.266 -13.984  1.00  0.00           C  
ATOM   1857  CD  GLU A 120     -47.521 -16.062 -13.306  1.00  0.00           C  
ATOM   1858  OE1 GLU A 120     -47.309 -16.492 -12.198  1.00  0.00           O  
ATOM   1859  OE2 GLU A 120     -48.560 -16.241 -13.897  1.00  0.00           O  
ATOM   1860  H   GLU A 120     -43.704 -16.087 -14.838  1.00  0.00           H  
ATOM   1861  HA  GLU A 120     -44.497 -13.387 -14.285  1.00  0.00           H  
ATOM   1862 1HB  GLU A 120     -44.893 -15.948 -12.694  1.00  0.00           H  
ATOM   1863 2HB  GLU A 120     -45.604 -14.410 -12.227  1.00  0.00           H  
ATOM   1864 1HG  GLU A 120     -46.859 -14.316 -14.315  1.00  0.00           H  
ATOM   1865 2HG  GLU A 120     -46.097 -15.806 -14.865  1.00  0.00           H  
ATOM   1866  N   ILE A 121     -42.248 -14.696 -12.278  1.00  0.00           N  
ATOM   1867  CA  ILE A 121     -41.251 -14.348 -11.272  1.00  0.00           C  
ATOM   1868  C   ILE A 121     -40.303 -13.272 -11.786  1.00  0.00           C  
ATOM   1869  O   ILE A 121     -39.948 -12.344 -11.059  1.00  0.00           O  
ATOM   1870  CB  ILE A 121     -40.441 -15.587 -10.848  1.00  0.00           C  
ATOM   1871  CG1 ILE A 121     -41.331 -16.570 -10.082  1.00  0.00           C  
ATOM   1872  CG2 ILE A 121     -39.245 -15.177 -10.002  1.00  0.00           C  
ATOM   1873  CD1 ILE A 121     -40.698 -17.925  -9.866  1.00  0.00           C  
ATOM   1874  H   ILE A 121     -42.307 -15.629 -12.662  1.00  0.00           H  
ATOM   1875  HA  ILE A 121     -41.767 -13.957 -10.395  1.00  0.00           H  
ATOM   1876  HB  ILE A 121     -40.085 -16.109 -11.735  1.00  0.00           H  
ATOM   1877 1HG1 ILE A 121     -41.582 -16.151  -9.108  1.00  0.00           H  
ATOM   1878 2HG1 ILE A 121     -42.266 -16.714 -10.625  1.00  0.00           H  
ATOM   1879 1HG2 ILE A 121     -38.685 -16.065  -9.711  1.00  0.00           H  
ATOM   1880 2HG2 ILE A 121     -38.602 -14.515 -10.580  1.00  0.00           H  
ATOM   1881 3HG2 ILE A 121     -39.592 -14.657  -9.109  1.00  0.00           H  
ATOM   1882 1HD1 ILE A 121     -41.389 -18.566  -9.318  1.00  0.00           H  
ATOM   1883 2HD1 ILE A 121     -40.471 -18.379 -10.831  1.00  0.00           H  
ATOM   1884 3HD1 ILE A 121     -39.779 -17.810  -9.294  1.00  0.00           H  
ATOM   1885  N   ALA A 122     -39.920 -13.452 -13.067  1.00  0.00           N  
ATOM   1886  CA  ALA A 122     -39.013 -12.490 -13.682  1.00  0.00           C  
ATOM   1887  C   ALA A 122     -39.637 -11.101 -13.736  1.00  0.00           C  
ATOM   1888  O   ALA A 122     -38.969 -10.100 -13.476  1.00  0.00           O  
ATOM   1889  CB  ALA A 122     -38.621 -12.948 -15.079  1.00  0.00           C  
ATOM   1890  H   ALA A 122     -40.269 -14.250 -13.577  1.00  0.00           H  
ATOM   1891  HA  ALA A 122     -38.115 -12.429 -13.066  1.00  0.00           H  
ATOM   1892 1HB  ALA A 122     -37.944 -12.219 -15.524  1.00  0.00           H  
ATOM   1893 2HB  ALA A 122     -38.123 -13.916 -15.018  1.00  0.00           H  
ATOM   1894 3HB  ALA A 122     -39.514 -13.038 -15.695  1.00  0.00           H  
ATOM   1895  N   LYS A 123     -40.939 -11.102 -14.084  1.00  0.00           N  
ATOM   1896  CA  LYS A 123     -41.656  -9.835 -14.173  1.00  0.00           C  
ATOM   1897  C   LYS A 123     -41.697  -9.132 -12.822  1.00  0.00           C  
ATOM   1898  O   LYS A 123     -41.523  -7.916 -12.739  1.00  0.00           O  
ATOM   1899  CB  LYS A 123     -43.076 -10.059 -14.693  1.00  0.00           C  
ATOM   1900  CG  LYS A 123     -43.892  -8.784 -14.863  1.00  0.00           C  
ATOM   1901  CD  LYS A 123     -45.260  -9.079 -15.461  1.00  0.00           C  
ATOM   1902  CE  LYS A 123     -46.132  -7.833 -15.492  1.00  0.00           C  
ATOM   1903  NZ  LYS A 123     -45.580  -6.789 -16.397  1.00  0.00           N  
ATOM   1904  H   LYS A 123     -41.395 -11.982 -14.279  1.00  0.00           H  
ATOM   1905  HA  LYS A 123     -41.127  -9.186 -14.871  1.00  0.00           H  
ATOM   1906 1HB  LYS A 123     -43.035 -10.561 -15.660  1.00  0.00           H  
ATOM   1907 2HB  LYS A 123     -43.616 -10.713 -14.008  1.00  0.00           H  
ATOM   1908 1HG  LYS A 123     -44.025  -8.305 -13.893  1.00  0.00           H  
ATOM   1909 2HG  LYS A 123     -43.359  -8.096 -15.519  1.00  0.00           H  
ATOM   1910 1HD  LYS A 123     -45.139  -9.453 -16.479  1.00  0.00           H  
ATOM   1911 2HD  LYS A 123     -45.759  -9.845 -14.868  1.00  0.00           H  
ATOM   1912 1HE  LYS A 123     -47.132  -8.097 -15.830  1.00  0.00           H  
ATOM   1913 2HE  LYS A 123     -46.210  -7.419 -14.487  1.00  0.00           H  
ATOM   1914 1HZ  LYS A 123     -46.185  -5.980 -16.389  1.00  0.00           H  
ATOM   1915 2HZ  LYS A 123     -44.658  -6.522 -16.082  1.00  0.00           H  
ATOM   1916 3HZ  LYS A 123     -45.520  -7.155 -17.337  1.00  0.00           H  
ATOM   1917  N   GLU A 124     -41.935  -9.960 -11.783  1.00  0.00           N  
ATOM   1918  CA  GLU A 124     -41.998  -9.411 -10.434  1.00  0.00           C  
ATOM   1919  C   GLU A 124     -40.670  -8.782 -10.032  1.00  0.00           C  
ATOM   1920  O   GLU A 124     -40.638  -7.714  -9.421  1.00  0.00           O  
ATOM   1921  CB  GLU A 124     -42.382 -10.502  -9.432  1.00  0.00           C  
ATOM   1922  CG  GLU A 124     -43.820 -10.987  -9.549  1.00  0.00           C  
ATOM   1923  CD  GLU A 124     -44.137 -12.112  -8.604  1.00  0.00           C  
ATOM   1924  OE1 GLU A 124     -43.238 -12.587  -7.953  1.00  0.00           O  
ATOM   1925  OE2 GLU A 124     -45.280 -12.497  -8.533  1.00  0.00           O  
ATOM   1926  H   GLU A 124     -42.064 -10.946 -11.960  1.00  0.00           H  
ATOM   1927  HA  GLU A 124     -42.762  -8.633 -10.413  1.00  0.00           H  
ATOM   1928 1HB  GLU A 124     -41.727 -11.364  -9.564  1.00  0.00           H  
ATOM   1929 2HB  GLU A 124     -42.235 -10.132  -8.417  1.00  0.00           H  
ATOM   1930 1HG  GLU A 124     -44.491 -10.153  -9.342  1.00  0.00           H  
ATOM   1931 2HG  GLU A 124     -43.999 -11.316 -10.572  1.00  0.00           H  
ATOM   1932  N   ALA A 125     -39.592  -9.501 -10.408  1.00  0.00           N  
ATOM   1933  CA  ALA A 125     -38.259  -9.009 -10.084  1.00  0.00           C  
ATOM   1934  C   ALA A 125     -37.988  -7.669 -10.757  1.00  0.00           C  
ATOM   1935  O   ALA A 125     -37.413  -6.765 -10.152  1.00  0.00           O  
ATOM   1936  CB  ALA A 125     -37.206 -10.029 -10.492  1.00  0.00           C  
ATOM   1937  H   ALA A 125     -39.728 -10.368 -10.907  1.00  0.00           H  
ATOM   1938  HA  ALA A 125     -38.206  -8.859  -9.006  1.00  0.00           H  
ATOM   1939 1HB  ALA A 125     -36.215  -9.648 -10.244  1.00  0.00           H  
ATOM   1940 2HB  ALA A 125     -37.379 -10.964  -9.959  1.00  0.00           H  
ATOM   1941 3HB  ALA A 125     -37.267 -10.206 -11.565  1.00  0.00           H  
ATOM   1942  N   VAL A 126     -38.432  -7.599 -12.028  1.00  0.00           N  
ATOM   1943  CA  VAL A 126     -38.237  -6.368 -12.786  1.00  0.00           C  
ATOM   1944  C   VAL A 126     -38.968  -5.201 -12.138  1.00  0.00           C  
ATOM   1945  O   VAL A 126     -38.441  -4.092 -12.059  1.00  0.00           O  
ATOM   1946  CB  VAL A 126     -38.738  -6.545 -14.232  1.00  0.00           C  
ATOM   1947  CG1 VAL A 126     -38.724  -5.213 -14.967  1.00  0.00           C  
ATOM   1948  CG2 VAL A 126     -37.880  -7.570 -14.956  1.00  0.00           C  
ATOM   1949  H   VAL A 126     -38.893  -8.401 -12.434  1.00  0.00           H  
ATOM   1950  HA  VAL A 126     -37.170  -6.143 -12.811  1.00  0.00           H  
ATOM   1951  HB  VAL A 126     -39.773  -6.888 -14.208  1.00  0.00           H  
ATOM   1952 1HG1 VAL A 126     -39.081  -5.357 -15.987  1.00  0.00           H  
ATOM   1953 2HG1 VAL A 126     -39.373  -4.506 -14.452  1.00  0.00           H  
ATOM   1954 3HG1 VAL A 126     -37.707  -4.822 -14.992  1.00  0.00           H  
ATOM   1955 1HG2 VAL A 126     -38.240  -7.691 -15.977  1.00  0.00           H  
ATOM   1956 2HG2 VAL A 126     -36.844  -7.230 -14.974  1.00  0.00           H  
ATOM   1957 3HG2 VAL A 126     -37.938  -8.527 -14.436  1.00  0.00           H  
ATOM   1958  N   GLU A 127     -40.200  -5.514 -11.684  1.00  0.00           N  
ATOM   1959  CA  GLU A 127     -41.006  -4.484 -11.040  1.00  0.00           C  
ATOM   1960  C   GLU A 127     -40.332  -3.967  -9.775  1.00  0.00           C  
ATOM   1961  O   GLU A 127     -40.332  -2.766  -9.507  1.00  0.00           O  
ATOM   1962  CB  GLU A 127     -42.396  -5.028 -10.704  1.00  0.00           C  
ATOM   1963  CG  GLU A 127     -43.276  -5.299 -11.916  1.00  0.00           C  
ATOM   1964  CD  GLU A 127     -43.626  -4.049 -12.675  1.00  0.00           C  
ATOM   1965  OE1 GLU A 127     -43.854  -3.041 -12.050  1.00  0.00           O  
ATOM   1966  OE2 GLU A 127     -43.665  -4.102 -13.882  1.00  0.00           O  
ATOM   1967  H   GLU A 127     -40.541  -6.458 -11.798  1.00  0.00           H  
ATOM   1968  HA  GLU A 127     -41.116  -3.648 -11.732  1.00  0.00           H  
ATOM   1969 1HB  GLU A 127     -42.297  -5.961 -10.148  1.00  0.00           H  
ATOM   1970 2HB  GLU A 127     -42.919  -4.319 -10.063  1.00  0.00           H  
ATOM   1971 1HG  GLU A 127     -42.754  -5.982 -12.586  1.00  0.00           H  
ATOM   1972 2HG  GLU A 127     -44.192  -5.786 -11.586  1.00  0.00           H  
ATOM   1973  N   GLY A 128     -39.768  -4.937  -9.025  1.00  0.00           N  
ATOM   1974  CA  GLY A 128     -39.088  -4.575  -7.787  1.00  0.00           C  
ATOM   1975  C   GLY A 128     -37.900  -3.660  -8.057  1.00  0.00           C  
ATOM   1976  O   GLY A 128     -37.668  -2.695  -7.329  1.00  0.00           O  
ATOM   1977  H   GLY A 128     -39.827  -5.896  -9.336  1.00  0.00           H  
ATOM   1978 1HA  GLY A 128     -39.790  -4.076  -7.118  1.00  0.00           H  
ATOM   1979 2HA  GLY A 128     -38.749  -5.478  -7.281  1.00  0.00           H  
ATOM   1980  N   MET A 129     -37.172  -4.018  -9.135  1.00  0.00           N  
ATOM   1981  CA  MET A 129     -36.006  -3.224  -9.505  1.00  0.00           C  
ATOM   1982  C   MET A 129     -36.403  -1.796  -9.858  1.00  0.00           C  
ATOM   1983  O   MET A 129     -35.725  -0.841  -9.480  1.00  0.00           O  
ATOM   1984  CB  MET A 129     -35.271  -3.878 -10.673  1.00  0.00           C  
ATOM   1985  CG  MET A 129     -34.644  -5.226 -10.347  1.00  0.00           C  
ATOM   1986  SD  MET A 129     -33.413  -5.120  -9.032  1.00  0.00           S  
ATOM   1987  CE  MET A 129     -34.385  -5.629  -7.617  1.00  0.00           C  
ATOM   1988  H   MET A 129     -37.448  -4.831  -9.667  1.00  0.00           H  
ATOM   1989  HA  MET A 129     -35.334  -3.177  -8.648  1.00  0.00           H  
ATOM   1990 1HB  MET A 129     -35.962  -4.023 -11.502  1.00  0.00           H  
ATOM   1991 2HB  MET A 129     -34.477  -3.215 -11.020  1.00  0.00           H  
ATOM   1992 1HG  MET A 129     -35.421  -5.923 -10.036  1.00  0.00           H  
ATOM   1993 2HG  MET A 129     -34.162  -5.628 -11.237  1.00  0.00           H  
ATOM   1994 1HE  MET A 129     -33.761  -5.615  -6.723  1.00  0.00           H  
ATOM   1995 2HE  MET A 129     -35.224  -4.944  -7.486  1.00  0.00           H  
ATOM   1996 3HE  MET A 129     -34.763  -6.639  -7.779  1.00  0.00           H  
ATOM   1997  N   LYS A 130     -37.528  -1.710 -10.598  1.00  0.00           N  
ATOM   1998  CA  LYS A 130     -38.017  -0.398 -11.003  1.00  0.00           C  
ATOM   1999  C   LYS A 130     -38.377   0.454  -9.793  1.00  0.00           C  
ATOM   2000  O   LYS A 130     -38.085   1.649  -9.754  1.00  0.00           O  
ATOM   2001  CB  LYS A 130     -39.229  -0.540 -11.926  1.00  0.00           C  
ATOM   2002  CG  LYS A 130     -38.903  -1.074 -13.315  1.00  0.00           C  
ATOM   2003  CD  LYS A 130     -40.107  -0.979 -14.240  1.00  0.00           C  
ATOM   2004  CE  LYS A 130     -41.175  -1.995 -13.866  1.00  0.00           C  
ATOM   2005  NZ  LYS A 130     -42.299  -2.006 -14.841  1.00  0.00           N  
ATOM   2006  H   LYS A 130     -38.012  -2.558 -10.857  1.00  0.00           H  
ATOM   2007  HA  LYS A 130     -37.223   0.114 -11.547  1.00  0.00           H  
ATOM   2008 1HB  LYS A 130     -39.956  -1.212 -11.471  1.00  0.00           H  
ATOM   2009 2HB  LYS A 130     -39.710   0.431 -12.046  1.00  0.00           H  
ATOM   2010 1HG  LYS A 130     -38.080  -0.499 -13.742  1.00  0.00           H  
ATOM   2011 2HG  LYS A 130     -38.594  -2.116 -13.240  1.00  0.00           H  
ATOM   2012 1HD  LYS A 130     -40.533   0.023 -14.180  1.00  0.00           H  
ATOM   2013 2HD  LYS A 130     -39.791  -1.160 -15.267  1.00  0.00           H  
ATOM   2014 1HE  LYS A 130     -40.734  -2.990 -13.828  1.00  0.00           H  
ATOM   2015 2HE  LYS A 130     -41.571  -1.760 -12.878  1.00  0.00           H  
ATOM   2016 1HZ  LYS A 130     -42.985  -2.691 -14.558  1.00  0.00           H  
ATOM   2017 2HZ  LYS A 130     -42.729  -1.092 -14.871  1.00  0.00           H  
ATOM   2018 3HZ  LYS A 130     -41.947  -2.242 -15.758  1.00  0.00           H  
ATOM   2019  N   PHE A 131     -39.022  -0.226  -8.822  1.00  0.00           N  
ATOM   2020  CA  PHE A 131     -39.422   0.474  -7.607  1.00  0.00           C  
ATOM   2021  C   PHE A 131     -38.210   1.012  -6.857  1.00  0.00           C  
ATOM   2022  O   PHE A 131     -38.230   2.134  -6.350  1.00  0.00           O  
ATOM   2023  CB  PHE A 131     -40.222  -0.457  -6.694  1.00  0.00           C  
ATOM   2024  CG  PHE A 131     -40.712   0.203  -5.436  1.00  0.00           C  
ATOM   2025  CD1 PHE A 131     -41.817   1.041  -5.460  1.00  0.00           C  
ATOM   2026  CD2 PHE A 131     -40.069  -0.013  -4.227  1.00  0.00           C  
ATOM   2027  CE1 PHE A 131     -42.268   1.648  -4.304  1.00  0.00           C  
ATOM   2028  CE2 PHE A 131     -40.519   0.592  -3.069  1.00  0.00           C  
ATOM   2029  CZ  PHE A 131     -41.620   1.424  -3.108  1.00  0.00           C  
ATOM   2030  H   PHE A 131     -39.215  -1.208  -8.955  1.00  0.00           H  
ATOM   2031  HA  PHE A 131     -40.055   1.318  -7.886  1.00  0.00           H  
ATOM   2032 1HB  PHE A 131     -41.086  -0.842  -7.234  1.00  0.00           H  
ATOM   2033 2HB  PHE A 131     -39.605  -1.309  -6.413  1.00  0.00           H  
ATOM   2034  HD1 PHE A 131     -42.331   1.217  -6.406  1.00  0.00           H  
ATOM   2035  HD2 PHE A 131     -39.199  -0.669  -4.196  1.00  0.00           H  
ATOM   2036  HE1 PHE A 131     -43.138   2.304  -4.337  1.00  0.00           H  
ATOM   2037  HE2 PHE A 131     -40.004   0.414  -2.125  1.00  0.00           H  
ATOM   2038  HZ  PHE A 131     -41.974   1.903  -2.196  1.00  0.00           H  
ATOM   2039  N   VAL A 132     -37.170   0.156  -6.818  1.00  0.00           N  
ATOM   2040  CA  VAL A 132     -35.946   0.550  -6.130  1.00  0.00           C  
ATOM   2041  C   VAL A 132     -35.317   1.773  -6.783  1.00  0.00           C  
ATOM   2042  O   VAL A 132     -34.843   2.680  -6.099  1.00  0.00           O  
ATOM   2043  CB  VAL A 132     -34.932  -0.610  -6.135  1.00  0.00           C  
ATOM   2044  CG1 VAL A 132     -33.587  -0.143  -5.600  1.00  0.00           C  
ATOM   2045  CG2 VAL A 132     -35.468  -1.769  -5.309  1.00  0.00           C  
ATOM   2046  H   VAL A 132     -37.257  -0.745  -7.267  1.00  0.00           H  
ATOM   2047  HA  VAL A 132     -36.194   0.794  -5.096  1.00  0.00           H  
ATOM   2048  HB  VAL A 132     -34.774  -0.937  -7.163  1.00  0.00           H  
ATOM   2049 1HG1 VAL A 132     -32.882  -0.975  -5.611  1.00  0.00           H  
ATOM   2050 2HG1 VAL A 132     -33.205   0.662  -6.227  1.00  0.00           H  
ATOM   2051 3HG1 VAL A 132     -33.706   0.216  -4.578  1.00  0.00           H  
ATOM   2052 1HG2 VAL A 132     -34.747  -2.586  -5.318  1.00  0.00           H  
ATOM   2053 2HG2 VAL A 132     -35.632  -1.440  -4.283  1.00  0.00           H  
ATOM   2054 3HG2 VAL A 132     -36.411  -2.114  -5.735  1.00  0.00           H  
ATOM   2055  N   ALA A 133     -35.341   1.742  -8.133  1.00  0.00           N  
ATOM   2056  CA  ALA A 133     -34.770   2.856  -8.881  1.00  0.00           C  
ATOM   2057  C   ALA A 133     -35.510   4.154  -8.588  1.00  0.00           C  
ATOM   2058  O   ALA A 133     -34.894   5.206  -8.418  1.00  0.00           O  
ATOM   2059  CB  ALA A 133     -34.795   2.559 -10.373  1.00  0.00           C  
ATOM   2060  H   ALA A 133     -35.755   0.948  -8.599  1.00  0.00           H  
ATOM   2061  HA  ALA A 133     -33.735   2.982  -8.563  1.00  0.00           H  
ATOM   2062 1HB  ALA A 133     -34.365   3.399 -10.919  1.00  0.00           H  
ATOM   2063 2HB  ALA A 133     -34.212   1.660 -10.575  1.00  0.00           H  
ATOM   2064 3HB  ALA A 133     -35.823   2.404 -10.697  1.00  0.00           H  
ATOM   2065  N   GLU A 134     -36.852   4.053  -8.532  1.00  0.00           N  
ATOM   2066  CA  GLU A 134     -37.749   5.177  -8.229  1.00  0.00           C  
ATOM   2067  C   GLU A 134     -37.590   5.655  -6.791  1.00  0.00           C  
ATOM   2068  O   GLU A 134     -37.793   6.832  -6.492  1.00  0.00           O  
ATOM   2069  CB  GLU A 134     -39.205   4.779  -8.478  1.00  0.00           C  
ATOM   2070  CG  GLU A 134     -40.203   5.919  -8.325  1.00  0.00           C  
ATOM   2071  CD  GLU A 134     -41.604   5.523  -8.699  1.00  0.00           C  
ATOM   2072  OE1 GLU A 134     -41.799   4.398  -9.092  1.00  0.00           O  
ATOM   2073  OE2 GLU A 134     -42.481   6.348  -8.593  1.00  0.00           O  
ATOM   2074  H   GLU A 134     -37.286   3.159  -8.707  1.00  0.00           H  
ATOM   2075  HA  GLU A 134     -37.496   6.009  -8.887  1.00  0.00           H  
ATOM   2076 1HB  GLU A 134     -39.306   4.380  -9.487  1.00  0.00           H  
ATOM   2077 2HB  GLU A 134     -39.490   3.989  -7.784  1.00  0.00           H  
ATOM   2078 1HG  GLU A 134     -40.198   6.255  -7.288  1.00  0.00           H  
ATOM   2079 2HG  GLU A 134     -39.886   6.752  -8.950  1.00  0.00           H  
ATOM   2080  N   SER A 135     -37.225   4.737  -5.905  1.00  0.00           N  
ATOM   2081  CA  SER A 135     -37.006   5.059  -4.499  1.00  0.00           C  
ATOM   2082  C   SER A 135     -35.868   6.065  -4.361  1.00  0.00           C  
ATOM   2083  O   SER A 135     -35.700   6.686  -3.312  1.00  0.00           O  
ATOM   2084  CB  SER A 135     -36.689   3.802  -3.712  1.00  0.00           C  
ATOM   2085  OG  SER A 135     -37.791   2.936  -3.683  1.00  0.00           O  
ATOM   2086  H   SER A 135     -37.095   3.783  -6.210  1.00  0.00           H  
ATOM   2087  HA  SER A 135     -37.919   5.503  -4.099  1.00  0.00           H  
ATOM   2088 1HB  SER A 135     -35.837   3.295  -4.163  1.00  0.00           H  
ATOM   2089 2HB  SER A 135     -36.408   4.071  -2.694  1.00  0.00           H  
ATOM   2090  HG  SER A 135     -37.981   2.720  -4.599  1.00  0.00           H  
ATOM   2091  N   GLY A 136     -35.094   6.213  -5.431  1.00  0.00           N  
ATOM   2092  CA  GLY A 136     -33.884   7.021  -5.394  1.00  0.00           C  
ATOM   2093  C   GLY A 136     -32.683   6.176  -4.979  1.00  0.00           C  
ATOM   2094  O   GLY A 136     -31.744   6.678  -4.361  1.00  0.00           O  
ATOM   2095  H   GLY A 136     -35.353   5.753  -6.292  1.00  0.00           H  
ATOM   2096 1HA  GLY A 136     -33.709   7.458  -6.377  1.00  0.00           H  
ATOM   2097 2HA  GLY A 136     -34.019   7.844  -4.695  1.00  0.00           H  
ATOM   2098  N   GLY A 137     -32.728   4.891  -5.328  1.00  0.00           N  
ATOM   2099  CA  GLY A 137     -31.589   3.991  -5.211  1.00  0.00           C  
ATOM   2100  C   GLY A 137     -30.551   4.306  -6.279  1.00  0.00           C  
ATOM   2101  O   GLY A 137     -30.874   4.874  -7.323  1.00  0.00           O  
ATOM   2102  H   GLY A 137     -33.589   4.511  -5.693  1.00  0.00           H  
ATOM   2103 1HA  GLY A 137     -31.148   4.090  -4.218  1.00  0.00           H  
ATOM   2104 2HA  GLY A 137     -31.928   2.960  -5.310  1.00  0.00           H  
ATOM   2105  N   ASP A 138     -29.297   3.938  -6.023  1.00  0.00           N  
ATOM   2106  CA  ASP A 138     -28.230   4.154  -6.999  1.00  0.00           C  
ATOM   2107  C   ASP A 138     -28.520   3.410  -8.292  1.00  0.00           C  
ATOM   2108  O   ASP A 138     -29.040   2.294  -8.274  1.00  0.00           O  
ATOM   2109  CB  ASP A 138     -26.882   3.701  -6.435  1.00  0.00           C  
ATOM   2110  CG  ASP A 138     -25.710   4.064  -7.337  1.00  0.00           C  
ATOM   2111  OD1 ASP A 138     -25.245   5.176  -7.255  1.00  0.00           O  
ATOM   2112  OD2 ASP A 138     -25.291   3.227  -8.099  1.00  0.00           O  
ATOM   2113  H   ASP A 138     -29.083   3.502  -5.138  1.00  0.00           H  
ATOM   2114  HA  ASP A 138     -28.175   5.220  -7.221  1.00  0.00           H  
ATOM   2115 1HB  ASP A 138     -26.724   4.158  -5.457  1.00  0.00           H  
ATOM   2116 2HB  ASP A 138     -26.891   2.620  -6.293  1.00  0.00           H  
ATOM   2117  N   LEU A 139     -28.180   4.039  -9.413  1.00  0.00           N  
ATOM   2118  CA  LEU A 139     -28.704   3.620 -10.700  1.00  0.00           C  
ATOM   2119  C   LEU A 139     -27.805   2.616 -11.408  1.00  0.00           C  
ATOM   2120  O   LEU A 139     -28.284   1.648 -11.999  1.00  0.00           O  
ATOM   2121  CB  LEU A 139     -28.903   4.847 -11.598  1.00  0.00           C  
ATOM   2122  CG  LEU A 139     -30.261   5.551 -11.472  1.00  0.00           C  
ATOM   2123  CD1 LEU A 139     -31.372   4.585 -11.861  1.00  0.00           C  
ATOM   2124  CD2 LEU A 139     -30.443   6.049 -10.046  1.00  0.00           C  
ATOM   2125  H   LEU A 139     -27.545   4.823  -9.365  1.00  0.00           H  
ATOM   2126  HA  LEU A 139     -29.669   3.141 -10.541  1.00  0.00           H  
ATOM   2127 1HB  LEU A 139     -28.129   5.577 -11.367  1.00  0.00           H  
ATOM   2128 2HB  LEU A 139     -28.785   4.540 -12.637  1.00  0.00           H  
ATOM   2129  HG  LEU A 139     -30.298   6.396 -12.159  1.00  0.00           H  
ATOM   2130 1HD1 LEU A 139     -32.336   5.085 -11.771  1.00  0.00           H  
ATOM   2131 2HD1 LEU A 139     -31.227   4.260 -12.891  1.00  0.00           H  
ATOM   2132 3HD1 LEU A 139     -31.349   3.719 -11.200  1.00  0.00           H  
ATOM   2133 1HD2 LEU A 139     -31.408   6.550  -9.956  1.00  0.00           H  
ATOM   2134 2HD2 LEU A 139     -30.408   5.204  -9.358  1.00  0.00           H  
ATOM   2135 3HD2 LEU A 139     -29.646   6.750  -9.800  1.00  0.00           H  
ATOM   2136  N   ASP A 140     -26.471   2.799 -11.382  1.00  0.00           N  
ATOM   2137  CA  ASP A 140     -25.683   1.796 -12.086  1.00  0.00           C  
ATOM   2138  C   ASP A 140     -25.828   0.425 -11.437  1.00  0.00           C  
ATOM   2139  O   ASP A 140     -25.946  -0.589 -12.125  1.00  0.00           O  
ATOM   2140  CB  ASP A 140     -24.206   2.198 -12.116  1.00  0.00           C  
ATOM   2141  CG  ASP A 140     -23.932   3.373 -13.045  1.00  0.00           C  
ATOM   2142  OD1 ASP A 140     -24.775   3.673 -13.857  1.00  0.00           O  
ATOM   2143  OD2 ASP A 140     -22.882   3.960 -12.934  1.00  0.00           O  
ATOM   2144  H   ASP A 140     -26.094   3.598 -10.891  1.00  0.00           H  
ATOM   2145  HA  ASP A 140     -26.046   1.727 -13.112  1.00  0.00           H  
ATOM   2146 1HB  ASP A 140     -23.881   2.465 -11.111  1.00  0.00           H  
ATOM   2147 2HB  ASP A 140     -23.604   1.349 -12.441  1.00  0.00           H  
ATOM   2148  N   LYS A 141     -25.812   0.457 -10.088  1.00  0.00           N  
ATOM   2149  CA  LYS A 141     -25.943  -0.789  -9.343  1.00  0.00           C  
ATOM   2150  C   LYS A 141     -27.283  -1.458  -9.620  1.00  0.00           C  
ATOM   2151  O   LYS A 141     -27.359  -2.676  -9.781  1.00  0.00           O  
ATOM   2152  CB  LYS A 141     -25.781  -0.537  -7.843  1.00  0.00           C  
ATOM   2153  CG  LYS A 141     -24.364  -0.180  -7.414  1.00  0.00           C  
ATOM   2154  CD  LYS A 141     -24.287   0.076  -5.917  1.00  0.00           C  
ATOM   2155  CE  LYS A 141     -22.875   0.445  -5.489  1.00  0.00           C  
ATOM   2156  NZ  LYS A 141     -22.793   0.736  -4.032  1.00  0.00           N  
ATOM   2157  H   LYS A 141     -25.709   1.346  -9.618  1.00  0.00           H  
ATOM   2158  HA  LYS A 141     -25.156  -1.471  -9.668  1.00  0.00           H  
ATOM   2159 1HB  LYS A 141     -26.438   0.279  -7.538  1.00  0.00           H  
ATOM   2160 2HB  LYS A 141     -26.084  -1.426  -7.290  1.00  0.00           H  
ATOM   2161 1HG  LYS A 141     -23.690  -0.999  -7.669  1.00  0.00           H  
ATOM   2162 2HG  LYS A 141     -24.037   0.714  -7.945  1.00  0.00           H  
ATOM   2163 1HD  LYS A 141     -24.963   0.891  -5.652  1.00  0.00           H  
ATOM   2164 2HD  LYS A 141     -24.598  -0.819  -5.378  1.00  0.00           H  
ATOM   2165 1HE  LYS A 141     -22.198  -0.377  -5.721  1.00  0.00           H  
ATOM   2166 2HE  LYS A 141     -22.545   1.325  -6.041  1.00  0.00           H  
ATOM   2167 1HZ  LYS A 141     -21.842   0.976  -3.789  1.00  0.00           H  
ATOM   2168 2HZ  LYS A 141     -23.403   1.510  -3.808  1.00  0.00           H  
ATOM   2169 3HZ  LYS A 141     -23.078  -0.079  -3.508  1.00  0.00           H  
ATOM   2170  N   ILE A 142     -28.322  -0.598  -9.666  1.00  0.00           N  
ATOM   2171  CA  ILE A 142     -29.661  -1.110  -9.925  1.00  0.00           C  
ATOM   2172  C   ILE A 142     -29.743  -1.768 -11.297  1.00  0.00           C  
ATOM   2173  O   ILE A 142     -30.361  -2.821 -11.455  1.00  0.00           O  
ATOM   2174  CB  ILE A 142     -30.707   0.016  -9.831  1.00  0.00           C  
ATOM   2175  CG1 ILE A 142     -30.833   0.509  -8.388  1.00  0.00           C  
ATOM   2176  CG2 ILE A 142     -32.053  -0.464 -10.352  1.00  0.00           C  
ATOM   2177  CD1 ILE A 142     -31.629   1.786  -8.246  1.00  0.00           C  
ATOM   2178  H   ILE A 142     -28.152   0.387  -9.519  1.00  0.00           H  
ATOM   2179  HA  ILE A 142     -29.895  -1.862  -9.172  1.00  0.00           H  
ATOM   2180  HB  ILE A 142     -30.380   0.867 -10.428  1.00  0.00           H  
ATOM   2181 1HG1 ILE A 142     -31.310  -0.260  -7.781  1.00  0.00           H  
ATOM   2182 2HG1 ILE A 142     -29.839   0.680  -7.974  1.00  0.00           H  
ATOM   2183 1HG2 ILE A 142     -32.781   0.343 -10.278  1.00  0.00           H  
ATOM   2184 2HG2 ILE A 142     -31.953  -0.768 -11.394  1.00  0.00           H  
ATOM   2185 3HG2 ILE A 142     -32.392  -1.313  -9.758  1.00  0.00           H  
ATOM   2186 1HD1 ILE A 142     -31.673   2.072  -7.194  1.00  0.00           H  
ATOM   2187 2HD1 ILE A 142     -31.148   2.580  -8.818  1.00  0.00           H  
ATOM   2188 3HD1 ILE A 142     -32.639   1.628  -8.621  1.00  0.00           H  
ATOM   2189  N   ALA A 143     -29.092  -1.093 -12.265  1.00  0.00           N  
ATOM   2190  CA  ALA A 143     -29.091  -1.617 -13.626  1.00  0.00           C  
ATOM   2191  C   ALA A 143     -28.415  -2.980 -13.690  1.00  0.00           C  
ATOM   2192  O   ALA A 143     -28.887  -3.887 -14.375  1.00  0.00           O  
ATOM   2193  CB  ALA A 143     -28.404  -0.641 -14.570  1.00  0.00           C  
ATOM   2194  H   ALA A 143     -28.614  -0.234 -12.030  1.00  0.00           H  
ATOM   2195  HA  ALA A 143     -30.127  -1.743 -13.940  1.00  0.00           H  
ATOM   2196 1HB  ALA A 143     -28.412  -1.047 -15.581  1.00  0.00           H  
ATOM   2197 2HB  ALA A 143     -28.934   0.312 -14.557  1.00  0.00           H  
ATOM   2198 3HB  ALA A 143     -27.375  -0.488 -14.248  1.00  0.00           H  
ATOM   2199  N   GLU A 144     -27.295  -3.068 -12.943  1.00  0.00           N  
ATOM   2200  CA  GLU A 144     -26.552  -4.322 -12.916  1.00  0.00           C  
ATOM   2201  C   GLU A 144     -27.397  -5.451 -12.341  1.00  0.00           C  
ATOM   2202  O   GLU A 144     -27.377  -6.574 -12.846  1.00  0.00           O  
ATOM   2203  CB  GLU A 144     -25.269  -4.164 -12.097  1.00  0.00           C  
ATOM   2204  CG  GLU A 144     -24.388  -5.405 -12.064  1.00  0.00           C  
ATOM   2205  CD  GLU A 144     -23.103  -5.189 -11.314  1.00  0.00           C  
ATOM   2206  OE1 GLU A 144     -22.885  -4.097 -10.847  1.00  0.00           O  
ATOM   2207  OE2 GLU A 144     -22.338  -6.119 -11.207  1.00  0.00           O  
ATOM   2208  H   GLU A 144     -26.991  -2.262 -12.416  1.00  0.00           H  
ATOM   2209  HA  GLU A 144     -26.283  -4.587 -13.939  1.00  0.00           H  
ATOM   2210 1HB  GLU A 144     -24.677  -3.344 -12.504  1.00  0.00           H  
ATOM   2211 2HB  GLU A 144     -25.523  -3.906 -11.069  1.00  0.00           H  
ATOM   2212 1HG  GLU A 144     -24.940  -6.217 -11.591  1.00  0.00           H  
ATOM   2213 2HG  GLU A 144     -24.161  -5.704 -13.086  1.00  0.00           H  
ATOM   2214  N   LYS A 145     -28.130  -5.089 -11.268  1.00  0.00           N  
ATOM   2215  CA  LYS A 145     -28.986  -6.078 -10.622  1.00  0.00           C  
ATOM   2216  C   LYS A 145     -30.061  -6.584 -11.576  1.00  0.00           C  
ATOM   2217  O   LYS A 145     -30.357  -7.778 -11.616  1.00  0.00           O  
ATOM   2218  CB  LYS A 145     -29.631  -5.490  -9.367  1.00  0.00           C  
ATOM   2219  CG  LYS A 145     -30.497  -6.470  -8.586  1.00  0.00           C  
ATOM   2220  CD  LYS A 145     -31.037  -5.837  -7.313  1.00  0.00           C  
ATOM   2221  CE  LYS A 145     -31.922  -6.808  -6.544  1.00  0.00           C  
ATOM   2222  NZ  LYS A 145     -32.458  -6.202  -5.295  1.00  0.00           N  
ATOM   2223  H   LYS A 145     -28.073  -4.139 -10.931  1.00  0.00           H  
ATOM   2224  HA  LYS A 145     -28.370  -6.931 -10.331  1.00  0.00           H  
ATOM   2225 1HB  LYS A 145     -28.854  -5.123  -8.696  1.00  0.00           H  
ATOM   2226 2HB  LYS A 145     -30.254  -4.639  -9.642  1.00  0.00           H  
ATOM   2227 1HG  LYS A 145     -31.335  -6.790  -9.207  1.00  0.00           H  
ATOM   2228 2HG  LYS A 145     -29.907  -7.348  -8.324  1.00  0.00           H  
ATOM   2229 1HD  LYS A 145     -30.206  -5.534  -6.676  1.00  0.00           H  
ATOM   2230 2HD  LYS A 145     -31.620  -4.952  -7.565  1.00  0.00           H  
ATOM   2231 1HE  LYS A 145     -32.757  -7.114  -7.172  1.00  0.00           H  
ATOM   2232 2HE  LYS A 145     -31.346  -7.696  -6.283  1.00  0.00           H  
ATOM   2233 1HZ  LYS A 145     -33.037  -6.876  -4.815  1.00  0.00           H  
ATOM   2234 2HZ  LYS A 145     -31.691  -5.930  -4.695  1.00  0.00           H  
ATOM   2235 3HZ  LYS A 145     -33.009  -5.388  -5.525  1.00  0.00           H  
ATOM   2236  N   ILE A 146     -30.618  -5.614 -12.330  1.00  0.00           N  
ATOM   2237  CA  ILE A 146     -31.661  -5.966 -13.286  1.00  0.00           C  
ATOM   2238  C   ILE A 146     -31.135  -6.922 -14.348  1.00  0.00           C  
ATOM   2239  O   ILE A 146     -31.814  -7.874 -14.731  1.00  0.00           O  
ATOM   2240  CB  ILE A 146     -32.232  -4.707 -13.965  1.00  0.00           C  
ATOM   2241  CG1 ILE A 146     -33.006  -3.859 -12.953  1.00  0.00           C  
ATOM   2242  CG2 ILE A 146     -33.124  -5.092 -15.135  1.00  0.00           C  
ATOM   2243  CD1 ILE A 146     -33.366  -2.481 -13.460  1.00  0.00           C  
ATOM   2244  H   ILE A 146     -30.302  -4.661 -12.218  1.00  0.00           H  
ATOM   2245  HA  ILE A 146     -32.468  -6.464 -12.750  1.00  0.00           H  
ATOM   2246  HB  ILE A 146     -31.413  -4.089 -14.333  1.00  0.00           H  
ATOM   2247 1HG1 ILE A 146     -33.926  -4.372 -12.677  1.00  0.00           H  
ATOM   2248 2HG1 ILE A 146     -32.412  -3.743 -12.046  1.00  0.00           H  
ATOM   2249 1HG2 ILE A 146     -33.519  -4.191 -15.603  1.00  0.00           H  
ATOM   2250 2HG2 ILE A 146     -32.544  -5.655 -15.865  1.00  0.00           H  
ATOM   2251 3HG2 ILE A 146     -33.950  -5.706 -14.776  1.00  0.00           H  
ATOM   2252 1HD1 ILE A 146     -33.913  -1.940 -12.687  1.00  0.00           H  
ATOM   2253 2HD1 ILE A 146     -32.456  -1.935 -13.710  1.00  0.00           H  
ATOM   2254 3HD1 ILE A 146     -33.990  -2.572 -14.348  1.00  0.00           H  
ATOM   2255  N   LEU A 147     -29.900  -6.613 -14.795  1.00  0.00           N  
ATOM   2256  CA  LEU A 147     -29.279  -7.451 -15.815  1.00  0.00           C  
ATOM   2257  C   LEU A 147     -29.079  -8.875 -15.311  1.00  0.00           C  
ATOM   2258  O   LEU A 147     -29.309  -9.840 -16.040  1.00  0.00           O  
ATOM   2259  CB  LEU A 147     -27.930  -6.859 -16.240  1.00  0.00           C  
ATOM   2260  CG  LEU A 147     -27.214  -7.588 -17.384  1.00  0.00           C  
ATOM   2261  CD1 LEU A 147     -26.304  -6.612 -18.117  1.00  0.00           C  
ATOM   2262  CD2 LEU A 147     -26.420  -8.758 -16.822  1.00  0.00           C  
ATOM   2263  H   LEU A 147     -29.426  -5.806 -14.415  1.00  0.00           H  
ATOM   2264  HA  LEU A 147     -29.937  -7.484 -16.683  1.00  0.00           H  
ATOM   2265 1HB  LEU A 147     -28.086  -5.827 -16.551  1.00  0.00           H  
ATOM   2266 2HB  LEU A 147     -27.263  -6.859 -15.377  1.00  0.00           H  
ATOM   2267  HG  LEU A 147     -27.950  -7.957 -18.097  1.00  0.00           H  
ATOM   2268 1HD1 LEU A 147     -25.795  -7.130 -18.930  1.00  0.00           H  
ATOM   2269 2HD1 LEU A 147     -26.900  -5.795 -18.525  1.00  0.00           H  
ATOM   2270 3HD1 LEU A 147     -25.565  -6.212 -17.424  1.00  0.00           H  
ATOM   2271 1HD2 LEU A 147     -25.912  -9.277 -17.635  1.00  0.00           H  
ATOM   2272 2HD2 LEU A 147     -25.683  -8.389 -16.109  1.00  0.00           H  
ATOM   2273 3HD2 LEU A 147     -27.098  -9.449 -16.319  1.00  0.00           H  
ATOM   2274  N   GLU A 148     -28.643  -8.945 -14.036  1.00  0.00           N  
ATOM   2275  CA  GLU A 148     -28.412 -10.251 -13.432  1.00  0.00           C  
ATOM   2276  C   GLU A 148     -29.701 -11.061 -13.361  1.00  0.00           C  
ATOM   2277  O   GLU A 148     -29.705 -12.263 -13.627  1.00  0.00           O  
ATOM   2278  CB  GLU A 148     -27.820 -10.093 -12.029  1.00  0.00           C  
ATOM   2279  CG  GLU A 148     -26.390  -9.575 -12.005  1.00  0.00           C  
ATOM   2280  CD  GLU A 148     -25.869  -9.357 -10.612  1.00  0.00           C  
ATOM   2281  OE1 GLU A 148     -26.632  -9.494  -9.685  1.00  0.00           O  
ATOM   2282  OE2 GLU A 148     -24.708  -9.054 -10.473  1.00  0.00           O  
ATOM   2283  H   GLU A 148     -28.485  -8.089 -13.523  1.00  0.00           H  
ATOM   2284  HA  GLU A 148     -27.701 -10.798 -14.051  1.00  0.00           H  
ATOM   2285 1HB  GLU A 148     -28.436  -9.405 -11.450  1.00  0.00           H  
ATOM   2286 2HB  GLU A 148     -27.836 -11.056 -11.517  1.00  0.00           H  
ATOM   2287 1HG  GLU A 148     -25.746 -10.292 -12.513  1.00  0.00           H  
ATOM   2288 2HG  GLU A 148     -26.346  -8.636 -12.555  1.00  0.00           H  
ATOM   2289  N   ILE A 149     -30.778 -10.339 -12.993  1.00  0.00           N  
ATOM   2290  CA  ILE A 149     -32.076 -10.995 -12.889  1.00  0.00           C  
ATOM   2291  C   ILE A 149     -32.521 -11.552 -14.235  1.00  0.00           C  
ATOM   2292  O   ILE A 149     -33.052 -12.659 -14.315  1.00  0.00           O  
ATOM   2293  CB  ILE A 149     -33.143 -10.021 -12.357  1.00  0.00           C  
ATOM   2294  CG1 ILE A 149     -32.856  -9.659 -10.898  1.00  0.00           C  
ATOM   2295  CG2 ILE A 149     -34.532 -10.627 -12.496  1.00  0.00           C  
ATOM   2296  CD1 ILE A 149     -33.687  -8.508 -10.380  1.00  0.00           C  
ATOM   2297  H   ILE A 149     -30.667  -9.355 -12.796  1.00  0.00           H  
ATOM   2298  HA  ILE A 149     -31.988 -11.826 -12.190  1.00  0.00           H  
ATOM   2299  HB  ILE A 149     -33.104  -9.093 -12.926  1.00  0.00           H  
ATOM   2300 1HG1 ILE A 149     -33.042 -10.526 -10.265  1.00  0.00           H  
ATOM   2301 2HG1 ILE A 149     -31.804  -9.396 -10.789  1.00  0.00           H  
ATOM   2302 1HG2 ILE A 149     -35.274  -9.926 -12.115  1.00  0.00           H  
ATOM   2303 2HG2 ILE A 149     -34.735 -10.835 -13.545  1.00  0.00           H  
ATOM   2304 3HG2 ILE A 149     -34.583 -11.554 -11.926  1.00  0.00           H  
ATOM   2305 1HD1 ILE A 149     -33.426  -8.310  -9.340  1.00  0.00           H  
ATOM   2306 2HD1 ILE A 149     -33.489  -7.618 -10.979  1.00  0.00           H  
ATOM   2307 3HD1 ILE A 149     -34.743  -8.762 -10.446  1.00  0.00           H  
ATOM   2308  N   ALA A 150     -32.275 -10.726 -15.273  1.00  0.00           N  
ATOM   2309  CA  ALA A 150     -32.652 -11.140 -16.619  1.00  0.00           C  
ATOM   2310  C   ALA A 150     -31.903 -12.398 -17.039  1.00  0.00           C  
ATOM   2311  O   ALA A 150     -32.478 -13.301 -17.646  1.00  0.00           O  
ATOM   2312  CB  ALA A 150     -32.395 -10.016 -17.612  1.00  0.00           C  
ATOM   2313  H   ALA A 150     -31.833  -9.834 -15.099  1.00  0.00           H  
ATOM   2314  HA  ALA A 150     -33.717 -11.372 -16.616  1.00  0.00           H  
ATOM   2315 1HB  ALA A 150     -32.682 -10.341 -18.612  1.00  0.00           H  
ATOM   2316 2HB  ALA A 150     -32.983  -9.142 -17.331  1.00  0.00           H  
ATOM   2317 3HB  ALA A 150     -31.337  -9.758 -17.603  1.00  0.00           H  
ATOM   2318  N   LYS A 151     -30.601 -12.400 -16.683  1.00  0.00           N  
ATOM   2319  CA  LYS A 151     -29.770 -13.547 -17.025  1.00  0.00           C  
ATOM   2320  C   LYS A 151     -30.278 -14.816 -16.351  1.00  0.00           C  
ATOM   2321  O   LYS A 151     -30.309 -15.885 -16.960  1.00  0.00           O  
ATOM   2322  CB  LYS A 151     -28.314 -13.289 -16.633  1.00  0.00           C  
ATOM   2323  CG  LYS A 151     -27.353 -14.410 -17.008  1.00  0.00           C  
ATOM   2324  CD  LYS A 151     -25.918 -14.047 -16.659  1.00  0.00           C  
ATOM   2325  CE  LYS A 151     -24.959 -15.175 -17.012  1.00  0.00           C  
ATOM   2326  NZ  LYS A 151     -23.550 -14.834 -16.676  1.00  0.00           N  
ATOM   2327  H   LYS A 151     -30.226 -11.605 -16.186  1.00  0.00           H  
ATOM   2328  HA  LYS A 151     -29.818 -13.701 -18.104  1.00  0.00           H  
ATOM   2329 1HB  LYS A 151     -27.964 -12.375 -17.113  1.00  0.00           H  
ATOM   2330 2HB  LYS A 151     -28.248 -13.139 -15.555  1.00  0.00           H  
ATOM   2331 1HG  LYS A 151     -27.629 -15.320 -16.473  1.00  0.00           H  
ATOM   2332 2HG  LYS A 151     -27.421 -14.604 -18.078  1.00  0.00           H  
ATOM   2333 1HD  LYS A 151     -25.626 -13.150 -17.206  1.00  0.00           H  
ATOM   2334 2HD  LYS A 151     -25.843 -13.841 -15.592  1.00  0.00           H  
ATOM   2335 1HE  LYS A 151     -25.242 -16.075 -16.467  1.00  0.00           H  
ATOM   2336 2HE  LYS A 151     -25.024 -15.388 -18.079  1.00  0.00           H  
ATOM   2337 1HZ  LYS A 151     -22.948 -15.606 -16.925  1.00  0.00           H  
ATOM   2338 2HZ  LYS A 151     -23.271 -14.010 -17.190  1.00  0.00           H  
ATOM   2339 3HZ  LYS A 151     -23.474 -14.654 -15.685  1.00  0.00           H  
ATOM   2340  N   GLU A 152     -30.667 -14.634 -15.072  1.00  0.00           N  
ATOM   2341  CA  GLU A 152     -31.176 -15.769 -14.313  1.00  0.00           C  
ATOM   2342  C   GLU A 152     -32.442 -16.333 -14.945  1.00  0.00           C  
ATOM   2343  O   GLU A 152     -32.619 -17.548 -15.026  1.00  0.00           O  
ATOM   2344  CB  GLU A 152     -31.455 -15.360 -12.865  1.00  0.00           C  
ATOM   2345  CG  GLU A 152     -30.208 -15.075 -12.040  1.00  0.00           C  
ATOM   2346  CD  GLU A 152     -30.522 -14.600 -10.649  1.00  0.00           C  
ATOM   2347  OE1 GLU A 152     -31.675 -14.386 -10.361  1.00  0.00           O  
ATOM   2348  OE2 GLU A 152     -29.608 -14.452  -9.873  1.00  0.00           O  
ATOM   2349  H   GLU A 152     -30.600 -13.712 -14.664  1.00  0.00           H  
ATOM   2350  HA  GLU A 152     -30.418 -16.554 -14.314  1.00  0.00           H  
ATOM   2351 1HB  GLU A 152     -32.076 -14.465 -12.853  1.00  0.00           H  
ATOM   2352 2HB  GLU A 152     -32.013 -16.152 -12.364  1.00  0.00           H  
ATOM   2353 1HG  GLU A 152     -29.612 -15.985 -11.975  1.00  0.00           H  
ATOM   2354 2HG  GLU A 152     -29.613 -14.319 -12.551  1.00  0.00           H  
ATOM   2355  N   ALA A 153     -33.299 -15.387 -15.381  1.00  0.00           N  
ATOM   2356  CA  ALA A 153     -34.552 -15.793 -16.008  1.00  0.00           C  
ATOM   2357  C   ALA A 153     -34.296 -16.590 -17.280  1.00  0.00           C  
ATOM   2358  O   ALA A 153     -34.965 -17.589 -17.543  1.00  0.00           O  
ATOM   2359  CB  ALA A 153     -35.413 -14.576 -16.311  1.00  0.00           C  
ATOM   2360  H   ALA A 153     -33.057 -14.413 -15.265  1.00  0.00           H  
ATOM   2361  HA  ALA A 153     -35.086 -16.439 -15.311  1.00  0.00           H  
ATOM   2362 1HB  ALA A 153     -36.344 -14.896 -16.779  1.00  0.00           H  
ATOM   2363 2HB  ALA A 153     -35.637 -14.049 -15.383  1.00  0.00           H  
ATOM   2364 3HB  ALA A 153     -34.877 -13.910 -16.986  1.00  0.00           H  
ATOM   2365  N   LEU A 154     -33.301 -16.094 -18.043  1.00  0.00           N  
ATOM   2366  CA  LEU A 154     -32.955 -16.766 -19.290  1.00  0.00           C  
ATOM   2367  C   LEU A 154     -32.470 -18.187 -19.034  1.00  0.00           C  
ATOM   2368  O   LEU A 154     -32.823 -19.115 -19.762  1.00  0.00           O  
ATOM   2369  CB  LEU A 154     -31.871 -15.976 -20.035  1.00  0.00           C  
ATOM   2370  CG  LEU A 154     -32.312 -14.626 -20.615  1.00  0.00           C  
ATOM   2371  CD1 LEU A 154     -31.098 -13.884 -21.156  1.00  0.00           C  
ATOM   2372  CD2 LEU A 154     -33.345 -14.855 -21.708  1.00  0.00           C  
ATOM   2373  H   LEU A 154     -32.813 -15.265 -17.737  1.00  0.00           H  
ATOM   2374  HA  LEU A 154     -33.845 -16.814 -19.916  1.00  0.00           H  
ATOM   2375 1HB  LEU A 154     -31.045 -15.789 -19.350  1.00  0.00           H  
ATOM   2376 2HB  LEU A 154     -31.501 -16.585 -20.859  1.00  0.00           H  
ATOM   2377  HG  LEU A 154     -32.750 -14.016 -19.824  1.00  0.00           H  
ATOM   2378 1HD1 LEU A 154     -31.411 -12.925 -21.568  1.00  0.00           H  
ATOM   2379 2HD1 LEU A 154     -30.384 -13.716 -20.349  1.00  0.00           H  
ATOM   2380 3HD1 LEU A 154     -30.628 -14.478 -21.939  1.00  0.00           H  
ATOM   2381 1HD2 LEU A 154     -33.659 -13.896 -22.119  1.00  0.00           H  
ATOM   2382 2HD2 LEU A 154     -32.908 -15.464 -22.500  1.00  0.00           H  
ATOM   2383 3HD2 LEU A 154     -34.209 -15.371 -21.289  1.00  0.00           H  
ATOM   2384  N   LYS A 155     -31.649 -18.298 -17.969  1.00  0.00           N  
ATOM   2385  CA  LYS A 155     -31.115 -19.607 -17.614  1.00  0.00           C  
ATOM   2386  C   LYS A 155     -32.234 -20.606 -17.351  1.00  0.00           C  
ATOM   2387  O   LYS A 155     -32.129 -21.779 -17.711  1.00  0.00           O  
ATOM   2388  CB  LYS A 155     -30.206 -19.501 -16.389  1.00  0.00           C  
ATOM   2389  CG  LYS A 155     -29.546 -20.811 -15.979  1.00  0.00           C  
ATOM   2390  CD  LYS A 155     -28.601 -20.611 -14.804  1.00  0.00           C  
ATOM   2391  CE  LYS A 155     -27.965 -21.924 -14.374  1.00  0.00           C  
ATOM   2392  NZ  LYS A 155     -27.038 -21.743 -13.224  1.00  0.00           N  
ATOM   2393  H   LYS A 155     -31.420 -17.471 -17.436  1.00  0.00           H  
ATOM   2394  HA  LYS A 155     -30.526 -19.980 -18.453  1.00  0.00           H  
ATOM   2395 1HB  LYS A 155     -29.416 -18.775 -16.583  1.00  0.00           H  
ATOM   2396 2HB  LYS A 155     -30.783 -19.137 -15.538  1.00  0.00           H  
ATOM   2397 1HG  LYS A 155     -30.314 -21.533 -15.699  1.00  0.00           H  
ATOM   2398 2HG  LYS A 155     -28.984 -21.214 -16.822  1.00  0.00           H  
ATOM   2399 1HD  LYS A 155     -27.814 -19.910 -15.085  1.00  0.00           H  
ATOM   2400 2HD  LYS A 155     -29.152 -20.192 -13.962  1.00  0.00           H  
ATOM   2401 1HE  LYS A 155     -28.744 -22.629 -14.089  1.00  0.00           H  
ATOM   2402 2HE  LYS A 155     -27.408 -22.349 -15.209  1.00  0.00           H  
ATOM   2403 1HZ  LYS A 155     -26.637 -22.635 -12.970  1.00  0.00           H  
ATOM   2404 2HZ  LYS A 155     -26.299 -21.104 -13.484  1.00  0.00           H  
ATOM   2405 3HZ  LYS A 155     -27.546 -21.367 -12.437  1.00  0.00           H  
ATOM   2406  N   ASN A 156     -33.328 -20.153 -16.716  1.00  0.00           N  
ATOM   2407  CA  ASN A 156     -34.448 -21.059 -16.375  1.00  0.00           C  
ATOM   2408  C   ASN A 156     -35.789 -20.807 -17.105  1.00  0.00           C  
ATOM   2409  O   ASN A 156     -36.863 -21.033 -16.547  1.00  0.00           O  
ATOM   2410  CB  ASN A 156     -34.679 -21.016 -14.876  1.00  0.00           C  
ATOM   2411  CG  ASN A 156     -33.538 -21.612 -14.098  1.00  0.00           C  
ATOM   2412  OD1 ASN A 156     -33.459 -22.834 -13.928  1.00  0.00           O  
ATOM   2413  ND2 ASN A 156     -32.654 -20.773 -13.622  1.00  0.00           N  
ATOM   2414  H   ASN A 156     -33.383 -19.176 -16.468  1.00  0.00           H  
ATOM   2415  HA  ASN A 156     -34.168 -22.076 -16.656  1.00  0.00           H  
ATOM   2416 1HB  ASN A 156     -34.818 -19.982 -14.558  1.00  0.00           H  
ATOM   2417 2HB  ASN A 156     -35.592 -21.559 -14.632  1.00  0.00           H  
ATOM   2418 1HD2 ASN A 156     -31.874 -21.113 -13.097  1.00  0.00           H  
ATOM   2419 2HD2 ASN A 156     -32.758 -19.792 -13.784  1.00  0.00           H  
ATOM   2420  N   THR A 157     -35.749 -20.339 -18.354  1.00  0.00           N  
ATOM   2421  CA  THR A 157     -36.976 -20.253 -19.176  1.00  0.00           C  
ATOM   2422  C   THR A 157     -36.799 -20.989 -20.507  1.00  0.00           C  
ATOM   2423  O   THR A 157     -35.792 -20.818 -21.193  1.00  0.00           O  
ATOM   2424  CB  THR A 157     -37.366 -18.788 -19.448  1.00  0.00           C  
ATOM   2425  OG1 THR A 157     -37.603 -18.115 -18.205  1.00  0.00           O  
ATOM   2426  CG2 THR A 157     -38.622 -18.721 -20.304  1.00  0.00           C  
ATOM   2427  H   THR A 157     -34.865 -20.040 -18.740  1.00  0.00           H  
ATOM   2428  HA  THR A 157     -37.791 -20.730 -18.632  1.00  0.00           H  
ATOM   2429  HB  THR A 157     -36.551 -18.285 -19.969  1.00  0.00           H  
ATOM   2430  HG1 THR A 157     -36.763 -17.862 -17.814  1.00  0.00           H  
ATOM   2431 1HG2 THR A 157     -38.882 -17.679 -20.486  1.00  0.00           H  
ATOM   2432 2HG2 THR A 157     -38.441 -19.222 -21.255  1.00  0.00           H  
ATOM   2433 3HG2 THR A 157     -39.442 -19.214 -19.784  1.00  0.00           H  
ATOM   2434  N   LYS A 158     -37.788 -21.809 -20.865  1.00  0.00           N  
ATOM   2435  CA  LYS A 158     -37.690 -22.676 -22.042  1.00  0.00           C  
ATOM   2436  C   LYS A 158     -38.498 -22.151 -23.228  1.00  0.00           C  
ATOM   2437  O   LYS A 158     -38.016 -22.133 -24.360  1.00  0.00           O  
ATOM   2438  CB  LYS A 158     -38.149 -24.093 -21.692  1.00  0.00           C  
ATOM   2439  CG  LYS A 158     -37.229 -24.832 -20.729  1.00  0.00           C  
ATOM   2440  CD  LYS A 158     -37.743 -26.234 -20.440  1.00  0.00           C  
ATOM   2441  CE  LYS A 158     -36.825 -26.973 -19.478  1.00  0.00           C  
ATOM   2442  NZ  LYS A 158     -37.336 -28.333 -19.155  1.00  0.00           N  
ATOM   2443  H   LYS A 158     -38.632 -21.836 -20.310  1.00  0.00           H  
ATOM   2444  HA  LYS A 158     -36.647 -22.715 -22.357  1.00  0.00           H  
ATOM   2445 1HB  LYS A 158     -39.141 -24.053 -21.243  1.00  0.00           H  
ATOM   2446 2HB  LYS A 158     -38.225 -24.686 -22.603  1.00  0.00           H  
ATOM   2447 1HG  LYS A 158     -36.230 -24.902 -21.162  1.00  0.00           H  
ATOM   2448 2HG  LYS A 158     -37.162 -24.278 -19.793  1.00  0.00           H  
ATOM   2449 1HD  LYS A 158     -38.741 -26.173 -20.002  1.00  0.00           H  
ATOM   2450 2HD  LYS A 158     -37.808 -26.797 -21.370  1.00  0.00           H  
ATOM   2451 1HE  LYS A 158     -35.834 -27.066 -19.920  1.00  0.00           H  
ATOM   2452 2HE  LYS A 158     -36.734 -26.405 -18.552  1.00  0.00           H  
ATOM   2453 1HZ  LYS A 158     -36.701 -28.790 -18.516  1.00  0.00           H  
ATOM   2454 2HZ  LYS A 158     -38.249 -28.258 -18.727  1.00  0.00           H  
ATOM   2455 3HZ  LYS A 158     -37.407 -28.877 -20.004  1.00  0.00           H  
ATOM   2456  N   ASP A 159     -39.730 -21.725 -22.963  1.00  0.00           N  
ATOM   2457  CA  ASP A 159     -40.669 -21.388 -24.032  1.00  0.00           C  
ATOM   2458  C   ASP A 159     -40.195 -20.182 -24.829  1.00  0.00           C  
ATOM   2459  O   ASP A 159     -39.699 -19.208 -24.263  1.00  0.00           O  
ATOM   2460  CB  ASP A 159     -42.060 -21.108 -23.458  1.00  0.00           C  
ATOM   2461  CG  ASP A 159     -42.752 -22.363 -22.945  1.00  0.00           C  
ATOM   2462  OD1 ASP A 159     -42.314 -23.439 -23.277  1.00  0.00           O  
ATOM   2463  OD2 ASP A 159     -43.714 -22.234 -22.225  1.00  0.00           O  
ATOM   2464  H   ASP A 159     -40.022 -21.632 -22.000  1.00  0.00           H  
ATOM   2465  HA  ASP A 159     -40.737 -22.238 -24.712  1.00  0.00           H  
ATOM   2466 1HB  ASP A 159     -41.978 -20.394 -22.638  1.00  0.00           H  
ATOM   2467 2HB  ASP A 159     -42.686 -20.654 -24.227  1.00  0.00           H  
ATOM   2468  N   ASP A 160     -40.348 -20.249 -26.149  1.00  0.00           N  
ATOM   2469  CA  ASP A 160     -39.877 -19.176 -27.015  1.00  0.00           C  
ATOM   2470  C   ASP A 160     -40.584 -17.871 -26.687  1.00  0.00           C  
ATOM   2471  O   ASP A 160     -39.957 -16.815 -26.616  1.00  0.00           O  
ATOM   2472  CB  ASP A 160     -40.099 -19.532 -28.487  1.00  0.00           C  
ATOM   2473  CG  ASP A 160     -39.159 -20.622 -28.982  1.00  0.00           C  
ATOM   2474  OD1 ASP A 160     -38.183 -20.884 -28.320  1.00  0.00           O  
ATOM   2475  OD2 ASP A 160     -39.426 -21.183 -30.018  1.00  0.00           O  
ATOM   2476  H   ASP A 160     -40.799 -21.058 -26.552  1.00  0.00           H  
ATOM   2477  HA  ASP A 160     -38.808 -19.041 -26.847  1.00  0.00           H  
ATOM   2478 1HB  ASP A 160     -41.127 -19.866 -28.629  1.00  0.00           H  
ATOM   2479 2HB  ASP A 160     -39.957 -18.643 -29.102  1.00  0.00           H  
ATOM   2480  N   GLU A 161     -41.896 -17.945 -26.487  1.00  0.00           N  
ATOM   2481  CA  GLU A 161     -42.664 -16.768 -26.097  1.00  0.00           C  
ATOM   2482  C   GLU A 161     -42.176 -16.208 -24.767  1.00  0.00           C  
ATOM   2483  O   GLU A 161     -41.967 -15.003 -24.629  1.00  0.00           O  
ATOM   2484  CB  GLU A 161     -44.153 -17.110 -26.002  1.00  0.00           C  
ATOM   2485  CG  GLU A 161     -44.807 -17.444 -27.335  1.00  0.00           C  
ATOM   2486  CD  GLU A 161     -44.551 -18.859 -27.774  1.00  0.00           C  
ATOM   2487  OE1 GLU A 161     -43.893 -19.574 -27.057  1.00  0.00           O  
ATOM   2488  OE2 GLU A 161     -45.013 -19.226 -28.829  1.00  0.00           O  
ATOM   2489  H   GLU A 161     -42.364 -18.832 -26.608  1.00  0.00           H  
ATOM   2490  HA  GLU A 161     -42.530 -16.000 -26.858  1.00  0.00           H  
ATOM   2491 1HB  GLU A 161     -44.288 -17.965 -25.340  1.00  0.00           H  
ATOM   2492 2HB  GLU A 161     -44.692 -16.269 -25.566  1.00  0.00           H  
ATOM   2493 1HG  GLU A 161     -45.882 -17.292 -27.249  1.00  0.00           H  
ATOM   2494 2HG  GLU A 161     -44.431 -16.760 -28.094  1.00  0.00           H  
ATOM   2495  N   SER A 162     -41.996 -17.090 -23.790  1.00  0.00           N  
ATOM   2496  CA  SER A 162     -41.533 -16.685 -22.468  1.00  0.00           C  
ATOM   2497  C   SER A 162     -40.191 -15.968 -22.551  1.00  0.00           C  
ATOM   2498  O   SER A 162     -40.002 -14.911 -21.948  1.00  0.00           O  
ATOM   2499  CB  SER A 162     -41.414 -17.896 -21.562  1.00  0.00           C  
ATOM   2500  OG  SER A 162     -42.672 -18.462 -21.314  1.00  0.00           O  
ATOM   2501  H   SER A 162     -42.185 -18.066 -23.968  1.00  0.00           H  
ATOM   2502  HA  SER A 162     -42.263 -15.997 -22.041  1.00  0.00           H  
ATOM   2503 1HB  SER A 162     -40.765 -18.636 -22.028  1.00  0.00           H  
ATOM   2504 2HB  SER A 162     -40.953 -17.602 -20.621  1.00  0.00           H  
ATOM   2505  HG  SER A 162     -42.514 -19.215 -20.739  1.00  0.00           H  
ATOM   2506  N   LYS A 163     -39.261 -16.548 -23.301  1.00  0.00           N  
ATOM   2507  CA  LYS A 163     -37.934 -15.965 -23.463  1.00  0.00           C  
ATOM   2508  C   LYS A 163     -38.018 -14.554 -24.031  1.00  0.00           C  
ATOM   2509  O   LYS A 163     -37.371 -13.634 -23.531  1.00  0.00           O  
ATOM   2510  CB  LYS A 163     -37.070 -16.845 -24.367  1.00  0.00           C  
ATOM   2511  CG  LYS A 163     -35.611 -16.416 -24.454  1.00  0.00           C  
ATOM   2512  CD  LYS A 163     -34.874 -16.698 -23.154  1.00  0.00           C  
ATOM   2513  CE  LYS A 163     -34.441 -18.154 -23.066  1.00  0.00           C  
ATOM   2514  NZ  LYS A 163     -35.604 -19.075 -22.956  1.00  0.00           N  
ATOM   2515  H   LYS A 163     -39.478 -17.416 -23.770  1.00  0.00           H  
ATOM   2516  HA  LYS A 163     -37.461 -15.902 -22.483  1.00  0.00           H  
ATOM   2517 1HB  LYS A 163     -37.095 -17.874 -24.006  1.00  0.00           H  
ATOM   2518 2HB  LYS A 163     -37.480 -16.843 -25.377  1.00  0.00           H  
ATOM   2519 1HG  LYS A 163     -35.120 -16.956 -25.265  1.00  0.00           H  
ATOM   2520 2HG  LYS A 163     -35.558 -15.349 -24.669  1.00  0.00           H  
ATOM   2521 1HD  LYS A 163     -33.991 -16.060 -23.090  1.00  0.00           H  
ATOM   2522 2HD  LYS A 163     -35.525 -16.471 -22.310  1.00  0.00           H  
ATOM   2523 1HE  LYS A 163     -33.867 -18.417 -23.954  1.00  0.00           H  
ATOM   2524 2HE  LYS A 163     -33.801 -18.291 -22.194  1.00  0.00           H  
ATOM   2525 1HZ  LYS A 163     -35.275 -20.028 -22.900  1.00  0.00           H  
ATOM   2526 2HZ  LYS A 163     -36.133 -18.852 -22.124  1.00  0.00           H  
ATOM   2527 3HZ  LYS A 163     -36.195 -18.970 -23.768  1.00  0.00           H  
ATOM   2528  N   LEU A 164     -38.844 -14.443 -25.092  1.00  0.00           N  
ATOM   2529  CA  LEU A 164     -39.014 -13.143 -25.730  1.00  0.00           C  
ATOM   2530  C   LEU A 164     -39.613 -12.130 -24.764  1.00  0.00           C  
ATOM   2531  O   LEU A 164     -39.196 -10.973 -24.724  1.00  0.00           O  
ATOM   2532  CB  LEU A 164     -39.912 -13.273 -26.967  1.00  0.00           C  
ATOM   2533  CG  LEU A 164     -40.155 -11.977 -27.752  1.00  0.00           C  
ATOM   2534  CD1 LEU A 164     -38.825 -11.427 -28.249  1.00  0.00           C  
ATOM   2535  CD2 LEU A 164     -41.100 -12.255 -28.911  1.00  0.00           C  
ATOM   2536  H   LEU A 164     -39.329 -15.264 -25.426  1.00  0.00           H  
ATOM   2537  HA  LEU A 164     -38.035 -12.782 -26.044  1.00  0.00           H  
ATOM   2538 1HB  LEU A 164     -39.463 -13.993 -27.648  1.00  0.00           H  
ATOM   2539 2HB  LEU A 164     -40.883 -13.657 -26.653  1.00  0.00           H  
ATOM   2540  HG  LEU A 164     -40.599 -11.230 -27.093  1.00  0.00           H  
ATOM   2541 1HD1 LEU A 164     -38.998 -10.507 -28.806  1.00  0.00           H  
ATOM   2542 2HD1 LEU A 164     -38.176 -11.219 -27.398  1.00  0.00           H  
ATOM   2543 3HD1 LEU A 164     -38.349 -12.161 -28.899  1.00  0.00           H  
ATOM   2544 1HD2 LEU A 164     -41.273 -11.334 -29.468  1.00  0.00           H  
ATOM   2545 2HD2 LEU A 164     -40.656 -13.001 -29.571  1.00  0.00           H  
ATOM   2546 3HD2 LEU A 164     -42.048 -12.630 -28.526  1.00  0.00           H  
ATOM   2547  N   GLU A 165     -40.605 -12.629 -23.997  1.00  0.00           N  
ATOM   2548  CA  GLU A 165     -41.263 -11.761 -23.028  1.00  0.00           C  
ATOM   2549  C   GLU A 165     -40.278 -11.263 -21.977  1.00  0.00           C  
ATOM   2550  O   GLU A 165     -40.307 -10.095 -21.589  1.00  0.00           O  
ATOM   2551  CB  GLU A 165     -42.419 -12.499 -22.349  1.00  0.00           C  
ATOM   2552  CG  GLU A 165     -43.610 -12.772 -23.257  1.00  0.00           C  
ATOM   2553  CD  GLU A 165     -44.692 -13.567 -22.580  1.00  0.00           C  
ATOM   2554  OE1 GLU A 165     -44.481 -13.997 -21.472  1.00  0.00           O  
ATOM   2555  OE2 GLU A 165     -45.730 -13.743 -23.172  1.00  0.00           O  
ATOM   2556  H   GLU A 165     -40.873 -13.597 -24.108  1.00  0.00           H  
ATOM   2557  HA  GLU A 165     -41.663 -10.895 -23.556  1.00  0.00           H  
ATOM   2558 1HB  GLU A 165     -42.065 -13.456 -21.966  1.00  0.00           H  
ATOM   2559 2HB  GLU A 165     -42.773 -11.917 -21.499  1.00  0.00           H  
ATOM   2560 1HG  GLU A 165     -44.027 -11.821 -23.588  1.00  0.00           H  
ATOM   2561 2HG  GLU A 165     -43.266 -13.312 -24.138  1.00  0.00           H  
ATOM   2562  N   ILE A 166     -39.418 -12.208 -21.547  1.00  0.00           N  
ATOM   2563  CA  ILE A 166     -38.421 -11.861 -20.540  1.00  0.00           C  
ATOM   2564  C   ILE A 166     -37.471 -10.786 -21.053  1.00  0.00           C  
ATOM   2565  O   ILE A 166     -37.116  -9.858 -20.326  1.00  0.00           O  
ATOM   2566  CB  ILE A 166     -37.614 -13.101 -20.115  1.00  0.00           C  
ATOM   2567  CG1 ILE A 166     -38.506 -14.083 -19.350  1.00  0.00           C  
ATOM   2568  CG2 ILE A 166     -36.418 -12.693 -19.268  1.00  0.00           C  
ATOM   2569  CD1 ILE A 166     -37.875 -15.439 -19.134  1.00  0.00           C  
ATOM   2570  H   ILE A 166     -39.478 -13.140 -21.931  1.00  0.00           H  
ATOM   2571  HA  ILE A 166     -38.937 -11.469 -19.664  1.00  0.00           H  
ATOM   2572  HB  ILE A 166     -37.258 -13.624 -21.002  1.00  0.00           H  
ATOM   2573 1HG1 ILE A 166     -38.757 -13.663 -18.377  1.00  0.00           H  
ATOM   2574 2HG1 ILE A 166     -39.440 -14.225 -19.894  1.00  0.00           H  
ATOM   2575 1HG2 ILE A 166     -35.859 -13.581 -18.976  1.00  0.00           H  
ATOM   2576 2HG2 ILE A 166     -35.773 -12.032 -19.845  1.00  0.00           H  
ATOM   2577 3HG2 ILE A 166     -36.765 -12.173 -18.375  1.00  0.00           H  
ATOM   2578 1HD1 ILE A 166     -38.567 -16.079 -18.586  1.00  0.00           H  
ATOM   2579 2HD1 ILE A 166     -37.648 -15.893 -20.099  1.00  0.00           H  
ATOM   2580 3HD1 ILE A 166     -36.956 -15.325 -18.560  1.00  0.00           H  
ATOM   2581  N   ALA A 167     -37.087 -10.966 -22.334  1.00  0.00           N  
ATOM   2582  CA  ALA A 167     -36.178 -10.006 -22.947  1.00  0.00           C  
ATOM   2583  C   ALA A 167     -36.800  -8.616 -23.002  1.00  0.00           C  
ATOM   2584  O   ALA A 167     -36.132  -7.616 -22.742  1.00  0.00           O  
ATOM   2585  CB  ALA A 167     -35.786 -10.465 -24.344  1.00  0.00           C  
ATOM   2586  H   ALA A 167     -37.437 -11.764 -22.844  1.00  0.00           H  
ATOM   2587  HA  ALA A 167     -35.282  -9.946 -22.330  1.00  0.00           H  
ATOM   2588 1HB  ALA A 167     -35.107  -9.737 -24.789  1.00  0.00           H  
ATOM   2589 2HB  ALA A 167     -35.290 -11.433 -24.283  1.00  0.00           H  
ATOM   2590 3HB  ALA A 167     -36.678 -10.553 -24.962  1.00  0.00           H  
ATOM   2591  N   LYS A 168     -38.102  -8.615 -23.352  1.00  0.00           N  
ATOM   2592  CA  LYS A 168     -38.817  -7.348 -23.441  1.00  0.00           C  
ATOM   2593  C   LYS A 168     -38.859  -6.644 -22.090  1.00  0.00           C  
ATOM   2594  O   LYS A 168     -38.683  -5.429 -22.007  1.00  0.00           O  
ATOM   2595  CB  LYS A 168     -40.238  -7.570 -23.963  1.00  0.00           C  
ATOM   2596  CG  LYS A 168     -41.052  -6.294 -24.134  1.00  0.00           C  
ATOM   2597  CD  LYS A 168     -42.419  -6.586 -24.733  1.00  0.00           C  
ATOM   2598  CE  LYS A 168     -43.289  -5.339 -24.764  1.00  0.00           C  
ATOM   2599  NZ  LYS A 168     -42.735  -4.296 -25.669  1.00  0.00           N  
ATOM   2600  H   LYS A 168     -38.560  -9.494 -23.547  1.00  0.00           H  
ATOM   2601  HA  LYS A 168     -38.287  -6.699 -24.139  1.00  0.00           H  
ATOM   2602 1HB  LYS A 168     -40.196  -8.072 -24.930  1.00  0.00           H  
ATOM   2603 2HB  LYS A 168     -40.779  -8.223 -23.278  1.00  0.00           H  
ATOM   2604 1HG  LYS A 168     -41.185  -5.814 -23.163  1.00  0.00           H  
ATOM   2605 2HG  LYS A 168     -40.517  -5.606 -24.788  1.00  0.00           H  
ATOM   2606 1HD  LYS A 168     -42.298  -6.960 -25.750  1.00  0.00           H  
ATOM   2607 2HD  LYS A 168     -42.920  -7.352 -24.140  1.00  0.00           H  
ATOM   2608 1HE  LYS A 168     -44.290  -5.602 -25.103  1.00  0.00           H  
ATOM   2609 2HE  LYS A 168     -43.367  -4.925 -23.759  1.00  0.00           H  
ATOM   2610 1HZ  LYS A 168     -43.339  -3.486 -25.661  1.00  0.00           H  
ATOM   2611 2HZ  LYS A 168     -41.813  -4.030 -25.353  1.00  0.00           H  
ATOM   2612 3HZ  LYS A 168     -42.675  -4.661 -26.608  1.00  0.00           H  
ATOM   2613  N   GLU A 169     -39.099  -7.472 -21.052  1.00  0.00           N  
ATOM   2614  CA  GLU A 169     -39.163  -6.923 -19.703  1.00  0.00           C  
ATOM   2615  C   GLU A 169     -37.834  -6.296 -19.299  1.00  0.00           C  
ATOM   2616  O   GLU A 169     -37.801  -5.228 -18.688  1.00  0.00           O  
ATOM   2617  CB  GLU A 169     -39.548  -8.014 -18.701  1.00  0.00           C  
ATOM   2618  CG  GLU A 169     -40.987  -8.496 -18.819  1.00  0.00           C  
ATOM   2619  CD  GLU A 169     -41.307  -9.621 -17.874  1.00  0.00           C  
ATOM   2620  OE1 GLU A 169     -40.409 -10.097 -17.222  1.00  0.00           O  
ATOM   2621  OE2 GLU A 169     -42.451 -10.005 -17.805  1.00  0.00           O  
ATOM   2622  H   GLU A 169     -39.229  -8.458 -21.229  1.00  0.00           H  
ATOM   2623  HA  GLU A 169     -39.926  -6.144 -19.682  1.00  0.00           H  
ATOM   2624 1HB  GLU A 169     -38.895  -8.876 -18.832  1.00  0.00           H  
ATOM   2625 2HB  GLU A 169     -39.402  -7.644 -17.686  1.00  0.00           H  
ATOM   2626 1HG  GLU A 169     -41.657  -7.662 -18.612  1.00  0.00           H  
ATOM   2627 2HG  GLU A 169     -41.166  -8.825 -19.842  1.00  0.00           H  
ATOM   2628  N   ALA A 170     -36.756  -7.016 -19.674  1.00  0.00           N  
ATOM   2629  CA  ALA A 170     -35.423  -6.526 -19.349  1.00  0.00           C  
ATOM   2630  C   ALA A 170     -35.150  -5.186 -20.022  1.00  0.00           C  
ATOM   2631  O   ALA A 170     -34.574  -4.283 -19.416  1.00  0.00           O  
ATOM   2632  CB  ALA A 170     -34.371  -7.548 -19.756  1.00  0.00           C  
ATOM   2633  H   ALA A 170     -36.893  -7.883 -20.173  1.00  0.00           H  
ATOM   2634  HA  ALA A 170     -35.371  -6.376 -18.271  1.00  0.00           H  
ATOM   2635 1HB  ALA A 170     -33.380  -7.168 -19.507  1.00  0.00           H  
ATOM   2636 2HB  ALA A 170     -34.546  -8.482 -19.224  1.00  0.00           H  
ATOM   2637 3HB  ALA A 170     -34.432  -7.725 -20.829  1.00  0.00           H  
ATOM   2638  N   VAL A 171     -35.593  -5.116 -21.294  1.00  0.00           N  
ATOM   2639  CA  VAL A 171     -35.395  -3.885 -22.051  1.00  0.00           C  
ATOM   2640  C   VAL A 171     -36.125  -2.717 -21.403  1.00  0.00           C  
ATOM   2641  O   VAL A 171     -35.596  -1.608 -21.324  1.00  0.00           O  
ATOM   2642  CB  VAL A 171     -35.895  -4.061 -23.497  1.00  0.00           C  
ATOM   2643  CG1 VAL A 171     -35.878  -2.730 -24.233  1.00  0.00           C  
ATOM   2644  CG2 VAL A 171     -35.037  -5.088 -24.221  1.00  0.00           C  
ATOM   2645  H   VAL A 171     -36.054  -5.917 -21.699  1.00  0.00           H  
ATOM   2646  HA  VAL A 171     -34.328  -3.661 -22.075  1.00  0.00           H  
ATOM   2647  HB  VAL A 171     -36.930  -4.403 -23.475  1.00  0.00           H  
ATOM   2648 1HG1 VAL A 171     -36.235  -2.872 -25.253  1.00  0.00           H  
ATOM   2649 2HG1 VAL A 171     -36.527  -2.021 -23.718  1.00  0.00           H  
ATOM   2650 3HG1 VAL A 171     -34.860  -2.340 -24.256  1.00  0.00           H  
ATOM   2651 1HG2 VAL A 171     -35.397  -5.208 -25.242  1.00  0.00           H  
ATOM   2652 2HG2 VAL A 171     -34.001  -4.749 -24.238  1.00  0.00           H  
ATOM   2653 3HG2 VAL A 171     -35.098  -6.044 -23.700  1.00  0.00           H  
ATOM   2654  N   GLU A 172     -37.358  -3.028 -20.950  1.00  0.00           N  
ATOM   2655  CA  GLU A 172     -38.163  -1.998 -20.307  1.00  0.00           C  
ATOM   2656  C   GLU A 172     -37.490  -1.482 -19.041  1.00  0.00           C  
ATOM   2657  O   GLU A 172     -37.488  -0.280 -18.774  1.00  0.00           O  
ATOM   2658  CB  GLU A 172     -39.554  -2.540 -19.973  1.00  0.00           C  
ATOM   2659  CG  GLU A 172     -40.433  -2.809 -21.186  1.00  0.00           C  
ATOM   2660  CD  GLU A 172     -40.780  -1.559 -21.945  1.00  0.00           C  
ATOM   2661  OE1 GLU A 172     -41.008  -0.551 -21.320  1.00  0.00           O  
ATOM   2662  OE2 GLU A 172     -40.819  -1.612 -23.152  1.00  0.00           O  
ATOM   2663  H   GLU A 172     -37.700  -3.971 -21.065  1.00  0.00           H  
ATOM   2664  HA  GLU A 172     -38.271  -1.161 -20.999  1.00  0.00           H  
ATOM   2665 1HB  GLU A 172     -39.457  -3.472 -19.417  1.00  0.00           H  
ATOM   2666 2HB  GLU A 172     -40.077  -1.830 -19.332  1.00  0.00           H  
ATOM   2667 1HG  GLU A 172     -39.911  -3.493 -21.855  1.00  0.00           H  
ATOM   2668 2HG  GLU A 172     -41.350  -3.295 -20.856  1.00  0.00           H  
ATOM   2669  N   GLY A 173     -36.927  -2.452 -18.291  1.00  0.00           N  
ATOM   2670  CA  GLY A 173     -36.248  -2.091 -17.052  1.00  0.00           C  
ATOM   2671  C   GLY A 173     -35.059  -1.178 -17.322  1.00  0.00           C  
ATOM   2672  O   GLY A 173     -34.826  -0.213 -16.593  1.00  0.00           O  
ATOM   2673  H   GLY A 173     -36.987  -3.411 -18.602  1.00  0.00           H  
ATOM   2674 1HA  GLY A 173     -36.950  -1.592 -16.384  1.00  0.00           H  
ATOM   2675 2HA  GLY A 173     -35.911  -2.994 -16.546  1.00  0.00           H  
ATOM   2676  N   MET A 174     -34.330  -1.537 -18.399  1.00  0.00           N  
ATOM   2677  CA  MET A 174     -33.163  -0.744 -18.767  1.00  0.00           C  
ATOM   2678  C   MET A 174     -33.558   0.685 -19.121  1.00  0.00           C  
ATOM   2679  O   MET A 174     -32.878   1.639 -18.742  1.00  0.00           O  
ATOM   2680  CB  MET A 174     -32.427  -1.399 -19.935  1.00  0.00           C  
ATOM   2681  CG  MET A 174     -31.802  -2.748 -19.608  1.00  0.00           C  
ATOM   2682  SD  MET A 174     -30.573  -2.644 -18.292  1.00  0.00           S  
ATOM   2683  CE  MET A 174     -31.547  -3.152 -16.878  1.00  0.00           C  
ATOM   2684  H   MET A 174     -34.607  -2.349 -18.931  1.00  0.00           H  
ATOM   2685  HA  MET A 174     -32.491  -0.699 -17.911  1.00  0.00           H  
ATOM   2686 1HB  MET A 174     -33.118  -1.543 -20.765  1.00  0.00           H  
ATOM   2687 2HB  MET A 174     -31.632  -0.737 -20.281  1.00  0.00           H  
ATOM   2688 1HG  MET A 174     -32.581  -3.444 -19.298  1.00  0.00           H  
ATOM   2689 2HG  MET A 174     -31.320  -3.151 -20.499  1.00  0.00           H  
ATOM   2690 1HE  MET A 174     -30.924  -3.138 -15.984  1.00  0.00           H  
ATOM   2691 2HE  MET A 174     -32.385  -2.465 -16.748  1.00  0.00           H  
ATOM   2692 3HE  MET A 174     -31.926  -4.161 -17.041  1.00  0.00           H  
ATOM   2693  N   LYS A 175     -34.681   0.771 -19.862  1.00  0.00           N  
ATOM   2694  CA  LYS A 175     -35.168   2.084 -20.268  1.00  0.00           C  
ATOM   2695  C   LYS A 175     -35.529   2.937 -19.058  1.00  0.00           C  
ATOM   2696  O   LYS A 175     -35.234   4.131 -19.019  1.00  0.00           O  
ATOM   2697  CB  LYS A 175     -36.379   1.945 -21.192  1.00  0.00           C  
ATOM   2698  CG  LYS A 175     -36.053   1.410 -22.580  1.00  0.00           C  
ATOM   2699  CD  LYS A 175     -37.256   1.507 -23.506  1.00  0.00           C  
ATOM   2700  CE  LYS A 175     -38.326   0.492 -23.133  1.00  0.00           C  
ATOM   2701  NZ  LYS A 175     -39.449   0.483 -24.110  1.00  0.00           N  
ATOM   2702  H   LYS A 175     -35.166  -0.076 -20.122  1.00  0.00           H  
ATOM   2703  HA  LYS A 175     -34.373   2.596 -20.811  1.00  0.00           H  
ATOM   2704 1HB  LYS A 175     -37.108   1.273 -20.737  1.00  0.00           H  
ATOM   2705 2HB  LYS A 175     -36.859   2.916 -21.312  1.00  0.00           H  
ATOM   2706 1HG  LYS A 175     -35.229   1.983 -23.007  1.00  0.00           H  
ATOM   2707 2HG  LYS A 175     -35.746   0.367 -22.505  1.00  0.00           H  
ATOM   2708 1HD  LYS A 175     -37.681   2.510 -23.447  1.00  0.00           H  
ATOM   2709 2HD  LYS A 175     -36.940   1.325 -24.533  1.00  0.00           H  
ATOM   2710 1HE  LYS A 175     -37.886  -0.503 -23.095  1.00  0.00           H  
ATOM   2711 2HE  LYS A 175     -38.723   0.728 -22.146  1.00  0.00           H  
ATOM   2712 1HZ  LYS A 175     -40.136  -0.202 -23.827  1.00  0.00           H  
ATOM   2713 2HZ  LYS A 175     -39.878   1.397 -24.140  1.00  0.00           H  
ATOM   2714 3HZ  LYS A 175     -39.097   0.246 -25.026  1.00  0.00           H  
ATOM   2715  N   PHE A 176     -36.175   2.258 -18.088  1.00  0.00           N  
ATOM   2716  CA  PHE A 176     -36.575   2.958 -16.873  1.00  0.00           C  
ATOM   2717  C   PHE A 176     -35.363   3.495 -16.121  1.00  0.00           C  
ATOM   2718  O   PHE A 176     -35.382   4.617 -15.614  1.00  0.00           O  
ATOM   2719  CB  PHE A 176     -37.378   2.029 -15.960  1.00  0.00           C  
ATOM   2720  CG  PHE A 176     -37.868   2.689 -14.703  1.00  0.00           C  
ATOM   2721  CD1 PHE A 176     -38.971   3.528 -14.728  1.00  0.00           C  
ATOM   2722  CD2 PHE A 176     -37.226   2.472 -13.493  1.00  0.00           C  
ATOM   2723  CE1 PHE A 176     -39.423   4.136 -13.572  1.00  0.00           C  
ATOM   2724  CE2 PHE A 176     -37.676   3.078 -12.336  1.00  0.00           C  
ATOM   2725  CZ  PHE A 176     -38.776   3.911 -12.376  1.00  0.00           C  
ATOM   2726  H   PHE A 176     -36.369   1.276 -18.220  1.00  0.00           H  
ATOM   2727  HA  PHE A 176     -37.207   3.803 -17.153  1.00  0.00           H  
ATOM   2728 1HB  PHE A 176     -38.241   1.644 -16.501  1.00  0.00           H  
ATOM   2729 2HB  PHE A 176     -36.762   1.175 -15.679  1.00  0.00           H  
ATOM   2730  HD1 PHE A 176     -39.484   3.706 -15.674  1.00  0.00           H  
ATOM   2731  HD2 PHE A 176     -36.357   1.814 -13.461  1.00  0.00           H  
ATOM   2732  HE1 PHE A 176     -40.291   4.794 -13.606  1.00  0.00           H  
ATOM   2733  HE2 PHE A 176     -37.163   2.899 -11.391  1.00  0.00           H  
ATOM   2734  HZ  PHE A 176     -39.130   4.390 -11.465  1.00  0.00           H  
ATOM   2735  N   VAL A 177     -34.324   2.637 -16.081  1.00  0.00           N  
ATOM   2736  CA  VAL A 177     -33.100   3.029 -15.392  1.00  0.00           C  
ATOM   2737  C   VAL A 177     -32.469   4.251 -16.045  1.00  0.00           C  
ATOM   2738  O   VAL A 177     -31.994   5.158 -15.360  1.00  0.00           O  
ATOM   2739  CB  VAL A 177     -32.088   1.868 -15.396  1.00  0.00           C  
ATOM   2740  CG1 VAL A 177     -30.743   2.333 -14.860  1.00  0.00           C  
ATOM   2741  CG2 VAL A 177     -32.627   0.709 -14.571  1.00  0.00           C  
ATOM   2742  H   VAL A 177     -34.412   1.736 -16.530  1.00  0.00           H  
ATOM   2743  HA  VAL A 177     -33.349   3.274 -14.359  1.00  0.00           H  
ATOM   2744  HB  VAL A 177     -31.929   1.541 -16.424  1.00  0.00           H  
ATOM   2745 1HG1 VAL A 177     -30.039   1.500 -14.871  1.00  0.00           H  
ATOM   2746 2HG1 VAL A 177     -30.360   3.138 -15.487  1.00  0.00           H  
ATOM   2747 3HG1 VAL A 177     -30.862   2.693 -13.839  1.00  0.00           H  
ATOM   2748 1HG2 VAL A 177     -31.906  -0.108 -14.579  1.00  0.00           H  
ATOM   2749 2HG2 VAL A 177     -32.791   1.039 -13.545  1.00  0.00           H  
ATOM   2750 3HG2 VAL A 177     -33.570   0.366 -14.998  1.00  0.00           H  
ATOM   2751  N   ALA A 178     -32.492   4.221 -17.394  1.00  0.00           N  
ATOM   2752  CA  ALA A 178     -31.919   5.333 -18.143  1.00  0.00           C  
ATOM   2753  C   ALA A 178     -32.657   6.632 -17.850  1.00  0.00           C  
ATOM   2754  O   ALA A 178     -32.040   7.684 -17.679  1.00  0.00           O  
ATOM   2755  CB  ALA A 178     -31.942   5.037 -19.635  1.00  0.00           C  
ATOM   2756  H   ALA A 178     -32.907   3.427 -17.862  1.00  0.00           H  
ATOM   2757  HA  ALA A 178     -30.884   5.458 -17.824  1.00  0.00           H  
ATOM   2758 1HB  ALA A 178     -31.511   5.877 -20.180  1.00  0.00           H  
ATOM   2759 2HB  ALA A 178     -31.361   4.137 -19.836  1.00  0.00           H  
ATOM   2760 3HB  ALA A 178     -32.971   4.884 -19.959  1.00  0.00           H  
ATOM   2761  N   GLU A 179     -33.999   6.534 -17.795  1.00  0.00           N  
ATOM   2762  CA  GLU A 179     -34.895   7.659 -17.493  1.00  0.00           C  
ATOM   2763  C   GLU A 179     -34.736   8.137 -16.055  1.00  0.00           C  
ATOM   2764  O   GLU A 179     -34.939   9.314 -15.756  1.00  0.00           O  
ATOM   2765  CB  GLU A 179     -36.351   7.263 -17.743  1.00  0.00           C  
ATOM   2766  CG  GLU A 179     -37.348   8.404 -17.591  1.00  0.00           C  
ATOM   2767  CD  GLU A 179     -38.749   8.011 -17.967  1.00  0.00           C  
ATOM   2768  OE1 GLU A 179     -38.945   6.886 -18.359  1.00  0.00           O  
ATOM   2769  OE2 GLU A 179     -39.625   8.837 -17.862  1.00  0.00           O  
ATOM   2770  H   GLU A 179     -34.434   5.640 -17.971  1.00  0.00           H  
ATOM   2771  HA  GLU A 179     -34.640   8.491 -18.151  1.00  0.00           H  
ATOM   2772 1HB  GLU A 179     -36.452   6.864 -18.753  1.00  0.00           H  
ATOM   2773 2HB  GLU A 179     -36.638   6.474 -17.049  1.00  0.00           H  
ATOM   2774 1HG  GLU A 179     -37.343   8.741 -16.555  1.00  0.00           H  
ATOM   2775 2HG  GLU A 179     -37.029   9.237 -18.216  1.00  0.00           H  
ATOM   2776  N   SER A 180     -34.374   7.218 -15.169  1.00  0.00           N  
ATOM   2777  CA  SER A 180     -34.156   7.539 -13.762  1.00  0.00           C  
ATOM   2778  C   SER A 180     -33.016   8.544 -13.623  1.00  0.00           C  
ATOM   2779  O   SER A 180     -32.848   9.165 -12.574  1.00  0.00           O  
ATOM   2780  CB  SER A 180     -33.841   6.282 -12.975  1.00  0.00           C  
ATOM   2781  OG  SER A 180     -34.944   5.418 -12.947  1.00  0.00           O  
ATOM   2782  H   SER A 180     -34.245   6.264 -15.474  1.00  0.00           H  
ATOM   2783  HA  SER A 180     -35.068   7.985 -13.363  1.00  0.00           H  
ATOM   2784 1HB  SER A 180     -32.989   5.774 -13.426  1.00  0.00           H  
ATOM   2785 2HB  SER A 180     -33.561   6.551 -11.957  1.00  0.00           H  
ATOM   2786  HG  SER A 180     -35.134   5.202 -13.863  1.00  0.00           H  
ATOM   2787  N   GLY A 181     -32.242   8.691 -14.692  1.00  0.00           N  
ATOM   2788  CA  GLY A 181     -31.030   9.497 -14.655  1.00  0.00           C  
ATOM   2789  C   GLY A 181     -29.830   8.651 -14.239  1.00  0.00           C  
ATOM   2790  O   GLY A 181     -28.891   9.151 -13.619  1.00  0.00           O  
ATOM   2791  H   GLY A 181     -32.500   8.231 -15.554  1.00  0.00           H  
ATOM   2792 1HA  GLY A 181     -30.853   9.934 -15.637  1.00  0.00           H  
ATOM   2793 2HA  GLY A 181     -31.164  10.321 -13.955  1.00  0.00           H  
ATOM   2794  N   GLY A 182     -29.877   7.366 -14.587  1.00  0.00           N  
ATOM   2795  CA  GLY A 182     -28.739   6.464 -14.469  1.00  0.00           C  
ATOM   2796  C   GLY A 182     -27.700   6.778 -15.537  1.00  0.00           C  
ATOM   2797  O   GLY A 182     -28.021   7.347 -16.580  1.00  0.00           O  
ATOM   2798  H   GLY A 182     -30.739   6.987 -14.953  1.00  0.00           H  
ATOM   2799 1HA  GLY A 182     -28.299   6.562 -13.476  1.00  0.00           H  
ATOM   2800 2HA  GLY A 182     -29.079   5.434 -14.569  1.00  0.00           H  
ATOM   2801  N   ASP A 183     -26.447   6.408 -15.280  1.00  0.00           N  
ATOM   2802  CA  ASP A 183     -25.379   6.623 -16.254  1.00  0.00           C  
ATOM   2803  C   ASP A 183     -25.669   5.879 -17.548  1.00  0.00           C  
ATOM   2804  O   ASP A 183     -26.190   4.764 -17.530  1.00  0.00           O  
ATOM   2805  CB  ASP A 183     -24.031   6.168 -15.689  1.00  0.00           C  
ATOM   2806  CG  ASP A 183     -22.858   6.530 -16.590  1.00  0.00           C  
ATOM   2807  OD1 ASP A 183     -22.392   7.641 -16.507  1.00  0.00           O  
ATOM   2808  OD2 ASP A 183     -22.440   5.691 -17.352  1.00  0.00           O  
ATOM   2809  H   ASP A 183     -26.235   5.972 -14.394  1.00  0.00           H  
ATOM   2810  HA  ASP A 183     -25.322   7.689 -16.476  1.00  0.00           H  
ATOM   2811 1HB  ASP A 183     -23.874   6.624 -14.711  1.00  0.00           H  
ATOM   2812 2HB  ASP A 183     -24.042   5.087 -15.547  1.00  0.00           H  
ATOM   2813  N   LEU A 184     -25.327   6.508 -18.669  1.00  0.00           N  
ATOM   2814  CA  LEU A 184     -25.850   6.090 -19.956  1.00  0.00           C  
ATOM   2815  C   LEU A 184     -24.952   5.084 -20.663  1.00  0.00           C  
ATOM   2816  O   LEU A 184     -25.432   4.117 -21.255  1.00  0.00           O  
ATOM   2817  CB  LEU A 184     -26.047   7.317 -20.854  1.00  0.00           C  
ATOM   2818  CG  LEU A 184     -27.403   8.022 -20.729  1.00  0.00           C  
ATOM   2819  CD1 LEU A 184     -28.515   7.058 -21.119  1.00  0.00           C  
ATOM   2820  CD2 LEU A 184     -27.586   8.521 -19.303  1.00  0.00           C  
ATOM   2821  H   LEU A 184     -24.691   7.291 -18.619  1.00  0.00           H  
ATOM   2822  HA  LEU A 184     -26.816   5.612 -19.798  1.00  0.00           H  
ATOM   2823 1HB  LEU A 184     -25.272   8.046 -20.622  1.00  0.00           H  
ATOM   2824 2HB  LEU A 184     -25.928   7.010 -21.893  1.00  0.00           H  
ATOM   2825  HG  LEU A 184     -27.439   8.868 -21.416  1.00  0.00           H  
ATOM   2826 1HD1 LEU A 184     -29.479   7.560 -21.030  1.00  0.00           H  
ATOM   2827 2HD1 LEU A 184     -28.370   6.733 -22.149  1.00  0.00           H  
ATOM   2828 3HD1 LEU A 184     -28.495   6.193 -20.458  1.00  0.00           H  
ATOM   2829 1HD2 LEU A 184     -28.550   9.023 -19.214  1.00  0.00           H  
ATOM   2830 2HD2 LEU A 184     -27.553   7.676 -18.615  1.00  0.00           H  
ATOM   2831 3HD2 LEU A 184     -26.788   9.221 -19.057  1.00  0.00           H  
ATOM   2832  N   ASP A 185     -23.618   5.266 -20.636  1.00  0.00           N  
ATOM   2833  CA  ASP A 185     -22.830   4.261 -21.339  1.00  0.00           C  
ATOM   2834  C   ASP A 185     -22.978   2.891 -20.690  1.00  0.00           C  
ATOM   2835  O   ASP A 185     -23.097   1.877 -21.378  1.00  0.00           O  
ATOM   2836  CB  ASP A 185     -21.353   4.662 -21.368  1.00  0.00           C  
ATOM   2837  CG  ASP A 185     -21.076   5.836 -22.297  1.00  0.00           C  
ATOM   2838  OD1 ASP A 185     -21.918   6.137 -23.109  1.00  0.00           O  
ATOM   2839  OD2 ASP A 185     -20.025   6.421 -22.185  1.00  0.00           O  
ATOM   2840  H   ASP A 185     -23.240   6.063 -20.145  1.00  0.00           H  
ATOM   2841  HA  ASP A 185     -23.193   4.193 -22.365  1.00  0.00           H  
ATOM   2842 1HB  ASP A 185     -21.028   4.928 -20.362  1.00  0.00           H  
ATOM   2843 2HB  ASP A 185     -20.751   3.812 -21.692  1.00  0.00           H  
ATOM   2844  N   LYS A 186     -22.963   2.923 -19.341  1.00  0.00           N  
ATOM   2845  CA  LYS A 186     -23.096   1.676 -18.596  1.00  0.00           C  
ATOM   2846  C   LYS A 186     -24.437   1.010 -18.875  1.00  0.00           C  
ATOM   2847  O   LYS A 186     -24.514  -0.208 -19.035  1.00  0.00           O  
ATOM   2848  CB  LYS A 186     -22.935   1.929 -17.096  1.00  0.00           C  
ATOM   2849  CG  LYS A 186     -21.518   2.283 -16.666  1.00  0.00           C  
ATOM   2850  CD  LYS A 186     -21.443   2.540 -15.169  1.00  0.00           C  
ATOM   2851  CE  LYS A 186     -20.030   2.906 -14.739  1.00  0.00           C  
ATOM   2852  NZ  LYS A 186     -19.949   3.197 -13.282  1.00  0.00           N  
ATOM   2853  H   LYS A 186     -22.859   3.811 -18.871  1.00  0.00           H  
ATOM   2854  HA  LYS A 186     -22.310   0.994 -18.921  1.00  0.00           H  
ATOM   2855 1HB  LYS A 186     -23.591   2.745 -16.792  1.00  0.00           H  
ATOM   2856 2HB  LYS A 186     -23.240   1.040 -16.543  1.00  0.00           H  
ATOM   2857 1HG  LYS A 186     -20.845   1.464 -16.920  1.00  0.00           H  
ATOM   2858 2HG  LYS A 186     -21.190   3.177 -17.196  1.00  0.00           H  
ATOM   2859 1HD  LYS A 186     -22.117   3.355 -14.904  1.00  0.00           H  
ATOM   2860 2HD  LYS A 186     -21.755   1.645 -14.630  1.00  0.00           H  
ATOM   2861 1HE  LYS A 186     -19.355   2.084 -14.971  1.00  0.00           H  
ATOM   2862 2HE  LYS A 186     -19.698   3.785 -15.291  1.00  0.00           H  
ATOM   2863 1HZ  LYS A 186     -18.998   3.436 -13.038  1.00  0.00           H  
ATOM   2864 2HZ  LYS A 186     -20.558   3.972 -13.059  1.00  0.00           H  
ATOM   2865 3HZ  LYS A 186     -20.235   2.382 -12.759  1.00  0.00           H  
ATOM   2866  N   ILE A 187     -25.474   1.871 -18.921  1.00  0.00           N  
ATOM   2867  CA  ILE A 187     -26.814   1.361 -19.182  1.00  0.00           C  
ATOM   2868  C   ILE A 187     -26.896   0.703 -20.554  1.00  0.00           C  
ATOM   2869  O   ILE A 187     -27.516  -0.349 -20.712  1.00  0.00           O  
ATOM   2870  CB  ILE A 187     -27.859   2.488 -19.089  1.00  0.00           C  
ATOM   2871  CG1 ILE A 187     -27.985   2.981 -17.645  1.00  0.00           C  
ATOM   2872  CG2 ILE A 187     -29.205   2.010 -19.611  1.00  0.00           C  
ATOM   2873  CD1 ILE A 187     -28.780   4.260 -17.504  1.00  0.00           C  
ATOM   2874  H   ILE A 187     -25.303   2.856 -18.775  1.00  0.00           H  
ATOM   2875  HA  ILE A 187     -27.050   0.609 -18.429  1.00  0.00           H  
ATOM   2876  HB  ILE A 187     -27.530   3.339 -19.685  1.00  0.00           H  
ATOM   2877 1HG1 ILE A 187     -28.464   2.213 -17.039  1.00  0.00           H  
ATOM   2878 2HG1 ILE A 187     -26.991   3.151 -17.231  1.00  0.00           H  
ATOM   2879 1HG2 ILE A 187     -29.932   2.818 -19.538  1.00  0.00           H  
ATOM   2880 2HG2 ILE A 187     -29.104   1.706 -20.652  1.00  0.00           H  
ATOM   2881 3HG2 ILE A 187     -29.545   1.161 -19.017  1.00  0.00           H  
ATOM   2882 1HD1 ILE A 187     -28.825   4.546 -16.453  1.00  0.00           H  
ATOM   2883 2HD1 ILE A 187     -28.297   5.053 -18.076  1.00  0.00           H  
ATOM   2884 3HD1 ILE A 187     -29.790   4.103 -17.880  1.00  0.00           H  
ATOM   2885  N   ALA A 188     -26.243   1.378 -21.521  1.00  0.00           N  
ATOM   2886  CA  ALA A 188     -26.242   0.853 -22.882  1.00  0.00           C  
ATOM   2887  C   ALA A 188     -25.567  -0.511 -22.945  1.00  0.00           C  
ATOM   2888  O   ALA A 188     -26.040  -1.417 -23.631  1.00  0.00           O  
ATOM   2889  CB  ALA A 188     -25.553   1.828 -23.825  1.00  0.00           C  
ATOM   2890  H   ALA A 188     -25.765   2.236 -21.286  1.00  0.00           H  
ATOM   2891  HA  ALA A 188     -27.278   0.729 -23.198  1.00  0.00           H  
ATOM   2892 1HB  ALA A 188     -25.560   1.423 -24.837  1.00  0.00           H  
ATOM   2893 2HB  ALA A 188     -26.081   2.782 -23.813  1.00  0.00           H  
ATOM   2894 3HB  ALA A 188     -24.524   1.980 -23.503  1.00  0.00           H  
ATOM   2895  N   GLU A 189     -24.448  -0.601 -22.198  1.00  0.00           N  
ATOM   2896  CA  GLU A 189     -23.707  -1.855 -22.170  1.00  0.00           C  
ATOM   2897  C   GLU A 189     -24.554  -2.983 -21.596  1.00  0.00           C  
ATOM   2898  O   GLU A 189     -24.535  -4.106 -22.101  1.00  0.00           O  
ATOM   2899  CB  GLU A 189     -22.425  -1.699 -21.350  1.00  0.00           C  
ATOM   2900  CG  GLU A 189     -21.545  -2.941 -21.316  1.00  0.00           C  
ATOM   2901  CD  GLU A 189     -20.261  -2.728 -20.565  1.00  0.00           C  
ATOM   2902  OE1 GLU A 189     -20.042  -1.635 -20.098  1.00  0.00           O  
ATOM   2903  OE2 GLU A 189     -19.497  -3.658 -20.457  1.00  0.00           O  
ATOM   2904  H   GLU A 189     -24.143   0.205 -21.670  1.00  0.00           H  
ATOM   2905  HA  GLU A 189     -23.438  -2.121 -23.193  1.00  0.00           H  
ATOM   2906 1HB  GLU A 189     -21.831  -0.880 -21.756  1.00  0.00           H  
ATOM   2907 2HB  GLU A 189     -22.679  -1.441 -20.322  1.00  0.00           H  
ATOM   2908 1HG  GLU A 189     -22.098  -3.752 -20.844  1.00  0.00           H  
ATOM   2909 2HG  GLU A 189     -21.318  -3.240 -22.338  1.00  0.00           H  
ATOM   2910  N   LYS A 190     -25.288  -2.621 -20.524  1.00  0.00           N  
ATOM   2911  CA  LYS A 190     -26.145  -3.608 -19.879  1.00  0.00           C  
ATOM   2912  C   LYS A 190     -27.220  -4.113 -20.833  1.00  0.00           C  
ATOM   2913  O   LYS A 190     -27.518  -5.306 -20.873  1.00  0.00           O  
ATOM   2914  CB  LYS A 190     -26.791  -3.019 -18.624  1.00  0.00           C  
ATOM   2915  CG  LYS A 190     -27.659  -3.998 -17.844  1.00  0.00           C  
ATOM   2916  CD  LYS A 190     -28.200  -3.365 -16.571  1.00  0.00           C  
ATOM   2917  CE  LYS A 190     -29.086  -4.334 -15.803  1.00  0.00           C  
ATOM   2918  NZ  LYS A 190     -29.622  -3.727 -14.554  1.00  0.00           N  
ATOM   2919  H   LYS A 190     -25.230  -1.670 -20.187  1.00  0.00           H  
ATOM   2920  HA  LYS A 190     -25.531  -4.461 -19.587  1.00  0.00           H  
ATOM   2921 1HB  LYS A 190     -26.014  -2.653 -17.952  1.00  0.00           H  
ATOM   2922 2HB  LYS A 190     -27.413  -2.168 -18.900  1.00  0.00           H  
ATOM   2923 1HG  LYS A 190     -28.496  -4.317 -18.465  1.00  0.00           H  
ATOM   2924 2HG  LYS A 190     -27.070  -4.877 -17.581  1.00  0.00           H  
ATOM   2925 1HD  LYS A 190     -27.368  -3.062 -15.933  1.00  0.00           H  
ATOM   2926 2HD  LYS A 190     -28.781  -2.478 -16.824  1.00  0.00           H  
ATOM   2927 1HE  LYS A 190     -29.921  -4.639 -16.432  1.00  0.00           H  
ATOM   2928 2HE  LYS A 190     -28.512  -5.223 -15.542  1.00  0.00           H  
ATOM   2929 1HZ  LYS A 190     -30.203  -4.401 -14.075  1.00  0.00           H  
ATOM   2930 2HZ  LYS A 190     -28.856  -3.457 -13.954  1.00  0.00           H  
ATOM   2931 3HZ  LYS A 190     -30.173  -2.912 -14.785  1.00  0.00           H  
ATOM   2932  N   ILE A 191     -27.775  -3.142 -21.588  1.00  0.00           N  
ATOM   2933  CA  ILE A 191     -28.818  -3.492 -22.545  1.00  0.00           C  
ATOM   2934  C   ILE A 191     -28.292  -4.449 -23.607  1.00  0.00           C  
ATOM   2935  O   ILE A 191     -28.972  -5.400 -23.990  1.00  0.00           O  
ATOM   2936  CB  ILE A 191     -29.386  -2.233 -23.225  1.00  0.00           C  
ATOM   2937  CG1 ILE A 191     -30.160  -1.383 -22.213  1.00  0.00           C  
ATOM   2938  CG2 ILE A 191     -30.278  -2.616 -24.395  1.00  0.00           C  
ATOM   2939  CD1 ILE A 191     -30.518  -0.005 -22.720  1.00  0.00           C  
ATOM   2940  H   ILE A 191     -27.458  -2.189 -21.475  1.00  0.00           H  
ATOM   2941  HA  ILE A 191     -29.626  -3.989 -22.009  1.00  0.00           H  
ATOM   2942  HB  ILE A 191     -28.566  -1.616 -23.591  1.00  0.00           H  
ATOM   2943 1HG1 ILE A 191     -31.081  -1.896 -21.938  1.00  0.00           H  
ATOM   2944 2HG1 ILE A 191     -29.567  -1.268 -21.305  1.00  0.00           H  
ATOM   2945 1HG2 ILE A 191     -30.671  -1.714 -24.864  1.00  0.00           H  
ATOM   2946 2HG2 ILE A 191     -29.698  -3.180 -25.125  1.00  0.00           H  
ATOM   2947 3HG2 ILE A 191     -31.105  -3.229 -24.037  1.00  0.00           H  
ATOM   2948 1HD1 ILE A 191     -31.065   0.537 -21.948  1.00  0.00           H  
ATOM   2949 2HD1 ILE A 191     -29.607   0.540 -22.969  1.00  0.00           H  
ATOM   2950 3HD1 ILE A 191     -31.141  -0.095 -23.609  1.00  0.00           H  
ATOM   2951  N   LEU A 192     -27.056  -4.142 -24.052  1.00  0.00           N  
ATOM   2952  CA  LEU A 192     -26.436  -4.981 -25.072  1.00  0.00           C  
ATOM   2953  C   LEU A 192     -26.239  -6.405 -24.567  1.00  0.00           C  
ATOM   2954  O   LEU A 192     -26.469  -7.369 -25.296  1.00  0.00           O  
ATOM   2955  CB  LEU A 192     -25.085  -4.390 -25.495  1.00  0.00           C  
ATOM   2956  CG  LEU A 192     -24.369  -5.120 -26.638  1.00  0.00           C  
ATOM   2957  CD1 LEU A 192     -23.457  -4.145 -27.371  1.00  0.00           C  
ATOM   2958  CD2 LEU A 192     -23.578  -6.292 -26.076  1.00  0.00           C  
ATOM   2959  H   LEU A 192     -26.582  -3.336 -23.672  1.00  0.00           H  
ATOM   2960  HA  LEU A 192     -27.093  -5.012 -25.940  1.00  0.00           H  
ATOM   2961 1HB  LEU A 192     -25.240  -3.358 -25.806  1.00  0.00           H  
ATOM   2962 2HB  LEU A 192     -24.420  -4.391 -24.632  1.00  0.00           H  
ATOM   2963  HG  LEU A 192     -25.106  -5.489 -27.353  1.00  0.00           H  
ATOM   2964 1HD1 LEU A 192     -22.948  -4.664 -28.184  1.00  0.00           H  
ATOM   2965 2HD1 LEU A 192     -24.052  -3.328 -27.780  1.00  0.00           H  
ATOM   2966 3HD1 LEU A 192     -22.719  -3.746 -26.677  1.00  0.00           H  
ATOM   2967 1HD2 LEU A 192     -23.069  -6.811 -26.889  1.00  0.00           H  
ATOM   2968 2HD2 LEU A 192     -22.840  -5.924 -25.363  1.00  0.00           H  
ATOM   2969 3HD2 LEU A 192     -24.257  -6.981 -25.573  1.00  0.00           H  
ATOM   2970  N   GLU A 193     -25.804  -6.475 -23.292  1.00  0.00           N  
ATOM   2971  CA  GLU A 193     -25.575  -7.782 -22.688  1.00  0.00           C  
ATOM   2972  C   GLU A 193     -26.865  -8.590 -22.619  1.00  0.00           C  
ATOM   2973  O   GLU A 193     -26.870  -9.792 -22.884  1.00  0.00           O  
ATOM   2974  CB  GLU A 193     -24.984  -7.625 -21.285  1.00  0.00           C  
ATOM   2975  CG  GLU A 193     -23.553  -7.108 -21.259  1.00  0.00           C  
ATOM   2976  CD  GLU A 193     -23.033  -6.892 -19.865  1.00  0.00           C  
ATOM   2977  OE1 GLU A 193     -23.797  -7.028 -18.940  1.00  0.00           O  
ATOM   2978  OE2 GLU A 193     -21.871  -6.590 -19.726  1.00  0.00           O  
ATOM   2979  H   GLU A 193     -25.645  -5.620 -22.779  1.00  0.00           H  
ATOM   2980  HA  GLU A 193     -24.864  -8.330 -23.307  1.00  0.00           H  
ATOM   2981 1HB  GLU A 193     -25.599  -6.935 -20.706  1.00  0.00           H  
ATOM   2982 2HB  GLU A 193     -25.002  -8.587 -20.773  1.00  0.00           H  
ATOM   2983 1HG  GLU A 193     -22.909  -7.826 -21.767  1.00  0.00           H  
ATOM   2984 2HG  GLU A 193     -23.507  -6.169 -21.809  1.00  0.00           H  
ATOM   2985  N   ILE A 194     -27.942  -7.866 -22.251  1.00  0.00           N  
ATOM   2986  CA  ILE A 194     -29.240  -8.521 -22.149  1.00  0.00           C  
ATOM   2987  C   ILE A 194     -29.685  -9.077 -23.495  1.00  0.00           C  
ATOM   2988  O   ILE A 194     -30.217 -10.184 -23.575  1.00  0.00           O  
ATOM   2989  CB  ILE A 194     -30.307  -7.546 -21.618  1.00  0.00           C  
ATOM   2990  CG1 ILE A 194     -30.020  -7.184 -20.158  1.00  0.00           C  
ATOM   2991  CG2 ILE A 194     -31.696  -8.149 -21.757  1.00  0.00           C  
ATOM   2992  CD1 ILE A 194     -30.850  -6.031 -19.640  1.00  0.00           C  
ATOM   2993  H   ILE A 194     -27.829  -6.882 -22.054  1.00  0.00           H  
ATOM   2994  HA  ILE A 194     -29.154  -9.352 -21.449  1.00  0.00           H  
ATOM   2995  HB  ILE A 194     -30.265  -6.617 -22.186  1.00  0.00           H  
ATOM   2996 1HG1 ILE A 194     -30.208  -8.051 -19.525  1.00  0.00           H  
ATOM   2997 2HG1 ILE A 194     -28.968  -6.922 -20.048  1.00  0.00           H  
ATOM   2998 1HG2 ILE A 194     -32.437  -7.447 -21.377  1.00  0.00           H  
ATOM   2999 2HG2 ILE A 194     -31.898  -8.357 -22.807  1.00  0.00           H  
ATOM   3000 3HG2 ILE A 194     -31.749  -9.077 -21.187  1.00  0.00           H  
ATOM   3001 1HD1 ILE A 194     -30.590  -5.834 -18.600  1.00  0.00           H  
ATOM   3002 2HD1 ILE A 194     -30.650  -5.142 -20.239  1.00  0.00           H  
ATOM   3003 3HD1 ILE A 194     -31.907  -6.284 -19.708  1.00  0.00           H  
ATOM   3004  N   ALA A 195     -29.437  -8.251 -24.533  1.00  0.00           N  
ATOM   3005  CA  ALA A 195     -29.813  -8.665 -25.879  1.00  0.00           C  
ATOM   3006  C   ALA A 195     -29.065  -9.923 -26.298  1.00  0.00           C  
ATOM   3007  O   ALA A 195     -29.641 -10.826 -26.906  1.00  0.00           O  
ATOM   3008  CB  ALA A 195     -29.554  -7.541 -26.871  1.00  0.00           C  
ATOM   3009  H   ALA A 195     -28.994  -7.360 -24.358  1.00  0.00           H  
ATOM   3010  HA  ALA A 195     -30.879  -8.895 -25.877  1.00  0.00           H  
ATOM   3011 1HB  ALA A 195     -29.840  -7.865 -27.872  1.00  0.00           H  
ATOM   3012 2HB  ALA A 195     -30.141  -6.666 -26.592  1.00  0.00           H  
ATOM   3013 3HB  ALA A 195     -28.495  -7.285 -26.862  1.00  0.00           H  
ATOM   3014  N   LYS A 196     -27.764  -9.927 -25.941  1.00  0.00           N  
ATOM   3015  CA  LYS A 196     -26.934 -11.076 -26.282  1.00  0.00           C  
ATOM   3016  C   LYS A 196     -27.444 -12.344 -25.608  1.00  0.00           C  
ATOM   3017  O   LYS A 196     -27.476 -13.413 -26.218  1.00  0.00           O  
ATOM   3018  CB  LYS A 196     -25.478 -10.820 -25.889  1.00  0.00           C  
ATOM   3019  CG  LYS A 196     -24.519 -11.942 -26.263  1.00  0.00           C  
ATOM   3020  CD  LYS A 196     -23.083 -11.581 -25.913  1.00  0.00           C  
ATOM   3021  CE  LYS A 196     -22.126 -12.711 -26.265  1.00  0.00           C  
ATOM   3022  NZ  LYS A 196     -20.717 -12.372 -25.928  1.00  0.00           N  
ATOM   3023  H   LYS A 196     -27.388  -9.133 -25.444  1.00  0.00           H  
ATOM   3024  HA  LYS A 196     -26.981 -11.230 -27.361  1.00  0.00           H  
ATOM   3025 1HB  LYS A 196     -25.127  -9.906 -26.368  1.00  0.00           H  
ATOM   3026 2HB  LYS A 196     -25.413 -10.670 -24.811  1.00  0.00           H  
ATOM   3027 1HG  LYS A 196     -24.796 -12.852 -25.729  1.00  0.00           H  
ATOM   3028 2HG  LYS A 196     -24.585 -12.136 -27.333  1.00  0.00           H  
ATOM   3029 1HD  LYS A 196     -22.789 -10.684 -26.460  1.00  0.00           H  
ATOM   3030 2HD  LYS A 196     -23.009 -11.375 -24.845  1.00  0.00           H  
ATOM   3031 1HE  LYS A 196     -22.410 -13.611 -25.721  1.00  0.00           H  
ATOM   3032 2HE  LYS A 196     -22.190 -12.923 -27.332  1.00  0.00           H  
ATOM   3033 1HZ  LYS A 196     -20.115 -13.144 -26.176  1.00  0.00           H  
ATOM   3034 2HZ  LYS A 196     -20.436 -11.548 -26.442  1.00  0.00           H  
ATOM   3035 3HZ  LYS A 196     -20.641 -12.192 -24.937  1.00  0.00           H  
ATOM   3036  N   GLU A 197     -27.835 -12.161 -24.330  1.00  0.00           N  
ATOM   3037  CA  GLU A 197     -28.345 -13.296 -23.571  1.00  0.00           C  
ATOM   3038  C   GLU A 197     -29.612 -13.858 -24.205  1.00  0.00           C  
ATOM   3039  O   GLU A 197     -29.791 -15.073 -24.286  1.00  0.00           O  
ATOM   3040  CB  GLU A 197     -28.625 -12.887 -22.124  1.00  0.00           C  
ATOM   3041  CG  GLU A 197     -27.379 -12.603 -21.298  1.00  0.00           C  
ATOM   3042  CD  GLU A 197     -27.694 -12.128 -19.907  1.00  0.00           C  
ATOM   3043  OE1 GLU A 197     -28.846 -11.912 -19.620  1.00  0.00           O  
ATOM   3044  OE2 GLU A 197     -26.780 -11.981 -19.130  1.00  0.00           O  
ATOM   3045  H   GLU A 197     -27.766 -11.240 -23.922  1.00  0.00           H  
ATOM   3046  HA  GLU A 197     -27.589 -14.082 -23.572  1.00  0.00           H  
ATOM   3047 1HB  GLU A 197     -29.245 -11.990 -22.112  1.00  0.00           H  
ATOM   3048 2HB  GLU A 197     -29.185 -13.678 -21.624  1.00  0.00           H  
ATOM   3049 1HG  GLU A 197     -26.784 -13.514 -21.233  1.00  0.00           H  
ATOM   3050 2HG  GLU A 197     -26.782 -11.848 -21.808  1.00  0.00           H  
ATOM   3051  N   ALA A 198     -30.467 -12.911 -24.642  1.00  0.00           N  
ATOM   3052  CA  ALA A 198     -31.720 -13.315 -25.270  1.00  0.00           C  
ATOM   3053  C   ALA A 198     -31.464 -14.112 -26.542  1.00  0.00           C  
ATOM   3054  O   ALA A 198     -32.134 -15.111 -26.805  1.00  0.00           O  
ATOM   3055  CB  ALA A 198     -32.579 -12.097 -25.573  1.00  0.00           C  
ATOM   3056  H   ALA A 198     -30.224 -11.937 -24.526  1.00  0.00           H  
ATOM   3057  HA  ALA A 198     -32.255 -13.960 -24.573  1.00  0.00           H  
ATOM   3058 1HB  ALA A 198     -33.510 -12.416 -26.043  1.00  0.00           H  
ATOM   3059 2HB  ALA A 198     -32.803 -11.569 -24.646  1.00  0.00           H  
ATOM   3060 3HB  ALA A 198     -32.042 -11.432 -26.248  1.00  0.00           H  
ATOM   3061  N   LEU A 199     -30.467 -13.618 -27.304  1.00  0.00           N  
ATOM   3062  CA  LEU A 199     -30.121 -14.290 -28.551  1.00  0.00           C  
ATOM   3063  C   LEU A 199     -29.638 -15.712 -28.294  1.00  0.00           C  
ATOM   3064  O   LEU A 199     -29.993 -16.639 -29.022  1.00  0.00           O  
ATOM   3065  CB  LEU A 199     -29.036 -13.502 -29.294  1.00  0.00           C  
ATOM   3066  CG  LEU A 199     -29.474 -12.151 -29.874  1.00  0.00           C  
ATOM   3067  CD1 LEU A 199     -28.258 -11.411 -30.415  1.00  0.00           C  
ATOM   3068  CD2 LEU A 199     -30.507 -12.379 -30.968  1.00  0.00           C  
ATOM   3069  H   LEU A 199     -29.978 -12.789 -26.997  1.00  0.00           H  
ATOM   3070  HA  LEU A 199     -31.011 -14.337 -29.177  1.00  0.00           H  
ATOM   3071 1HB  LEU A 199     -28.210 -13.315 -28.609  1.00  0.00           H  
ATOM   3072 2HB  LEU A 199     -28.666 -14.112 -30.118  1.00  0.00           H  
ATOM   3073  HG  LEU A 199     -29.912 -11.540 -29.084  1.00  0.00           H  
ATOM   3074 1HD1 LEU A 199     -28.570 -10.451 -30.827  1.00  0.00           H  
ATOM   3075 2HD1 LEU A 199     -27.545 -11.244 -29.607  1.00  0.00           H  
ATOM   3076 3HD1 LEU A 199     -27.789 -12.006 -31.197  1.00  0.00           H  
ATOM   3077 1HD2 LEU A 199     -30.819 -11.419 -31.380  1.00  0.00           H  
ATOM   3078 2HD2 LEU A 199     -30.069 -12.988 -31.760  1.00  0.00           H  
ATOM   3079 3HD2 LEU A 199     -31.372 -12.894 -30.551  1.00  0.00           H  
ATOM   3080  N   LYS A 200     -28.819 -15.824 -27.228  1.00  0.00           N  
ATOM   3081  CA  LYS A 200     -28.287 -17.134 -26.873  1.00  0.00           C  
ATOM   3082  C   LYS A 200     -29.408 -18.132 -26.611  1.00  0.00           C  
ATOM   3083  O   LYS A 200     -29.304 -19.305 -26.971  1.00  0.00           O  
ATOM   3084  CB  LYS A 200     -27.379 -17.029 -25.647  1.00  0.00           C  
ATOM   3085  CG  LYS A 200     -26.721 -18.340 -25.237  1.00  0.00           C  
ATOM   3086  CD  LYS A 200     -25.777 -18.141 -24.061  1.00  0.00           C  
ATOM   3087  CE  LYS A 200     -25.143 -19.455 -23.630  1.00  0.00           C  
ATOM   3088  NZ  LYS A 200     -24.217 -19.276 -22.479  1.00  0.00           N  
ATOM   3089  H   LYS A 200     -28.589 -14.998 -26.695  1.00  0.00           H  
ATOM   3090  HA  LYS A 200     -27.698 -17.507 -27.712  1.00  0.00           H  
ATOM   3091 1HB  LYS A 200     -26.588 -16.304 -25.840  1.00  0.00           H  
ATOM   3092 2HB  LYS A 200     -27.956 -16.665 -24.797  1.00  0.00           H  
ATOM   3093 1HG  LYS A 200     -27.490 -19.061 -24.957  1.00  0.00           H  
ATOM   3094 2HG  LYS A 200     -26.159 -18.744 -26.078  1.00  0.00           H  
ATOM   3095 1HD  LYS A 200     -24.989 -17.441 -24.341  1.00  0.00           H  
ATOM   3096 2HD  LYS A 200     -26.328 -17.722 -23.219  1.00  0.00           H  
ATOM   3097 1HE  LYS A 200     -25.923 -20.160 -23.346  1.00  0.00           H  
ATOM   3098 2HE  LYS A 200     -24.586 -19.881 -24.465  1.00  0.00           H  
ATOM   3099 1HZ  LYS A 200     -23.817 -20.168 -22.225  1.00  0.00           H  
ATOM   3100 2HZ  LYS A 200     -23.477 -18.638 -22.738  1.00  0.00           H  
ATOM   3101 3HZ  LYS A 200     -24.725 -18.899 -21.693  1.00  0.00           H  
ATOM   3102  N   ASN A 201     -30.502 -17.677 -25.977  1.00  0.00           N  
ATOM   3103  CA  ASN A 201     -31.623 -18.582 -25.637  1.00  0.00           C  
ATOM   3104  C   ASN A 201     -32.963 -18.328 -26.368  1.00  0.00           C  
ATOM   3105  O   ASN A 201     -34.038 -18.552 -25.811  1.00  0.00           O  
ATOM   3106  CB  ASN A 201     -31.855 -18.538 -24.138  1.00  0.00           C  
ATOM   3107  CG  ASN A 201     -30.716 -19.136 -23.359  1.00  0.00           C  
ATOM   3108  OD1 ASN A 201     -30.638 -20.358 -23.189  1.00  0.00           O  
ATOM   3109  ND2 ASN A 201     -29.831 -18.298 -22.883  1.00  0.00           N  
ATOM   3110  H   ASN A 201     -30.556 -16.699 -25.729  1.00  0.00           H  
ATOM   3111  HA  ASN A 201     -31.345 -19.599 -25.917  1.00  0.00           H  
ATOM   3112 1HB  ASN A 201     -31.994 -17.504 -23.820  1.00  0.00           H  
ATOM   3113 2HB  ASN A 201     -32.770 -19.080 -23.895  1.00  0.00           H  
ATOM   3114 1HD2 ASN A 201     -29.052 -18.639 -22.356  1.00  0.00           H  
ATOM   3115 2HD2 ASN A 201     -29.934 -17.317 -23.045  1.00  0.00           H  
ATOM   3116  N   THR A 202     -32.921 -17.859 -27.618  1.00  0.00           N  
ATOM   3117  CA  THR A 202     -34.147 -17.771 -28.440  1.00  0.00           C  
ATOM   3118  C   THR A 202     -33.971 -18.508 -29.771  1.00  0.00           C  
ATOM   3119  O   THR A 202     -32.962 -18.339 -30.456  1.00  0.00           O  
ATOM   3120  CB  THR A 202     -34.535 -16.306 -28.713  1.00  0.00           C  
ATOM   3121  OG1 THR A 202     -34.772 -15.633 -27.470  1.00  0.00           O  
ATOM   3122  CG2 THR A 202     -35.790 -16.237 -29.569  1.00  0.00           C  
ATOM   3123  H   THR A 202     -32.036 -17.562 -28.002  1.00  0.00           H  
ATOM   3124  HA  THR A 202     -34.963 -18.247 -27.897  1.00  0.00           H  
ATOM   3125  HB  THR A 202     -33.719 -15.804 -29.232  1.00  0.00           H  
ATOM   3126  HG1 THR A 202     -33.932 -15.381 -27.078  1.00  0.00           H  
ATOM   3127 1HG2 THR A 202     -36.049 -15.195 -29.752  1.00  0.00           H  
ATOM   3128 2HG2 THR A 202     -35.609 -16.739 -30.520  1.00  0.00           H  
ATOM   3129 3HG2 THR A 202     -36.612 -16.729 -29.051  1.00  0.00           H  
ATOM   3130  N   LYS A 203     -34.960 -19.327 -30.130  1.00  0.00           N  
ATOM   3131  CA  LYS A 203     -34.862 -20.194 -31.307  1.00  0.00           C  
ATOM   3132  C   LYS A 203     -35.669 -19.668 -32.493  1.00  0.00           C  
ATOM   3133  O   LYS A 203     -35.186 -19.650 -33.625  1.00  0.00           O  
ATOM   3134  CB  LYS A 203     -35.323 -21.610 -30.957  1.00  0.00           C  
ATOM   3135  CG  LYS A 203     -34.405 -22.350 -29.994  1.00  0.00           C  
ATOM   3136  CD  LYS A 203     -34.922 -23.751 -29.705  1.00  0.00           C  
ATOM   3137  CE  LYS A 203     -34.006 -24.492 -28.742  1.00  0.00           C  
ATOM   3138  NZ  LYS A 203     -34.519 -25.852 -28.420  1.00  0.00           N  
ATOM   3139  H   LYS A 203     -35.804 -19.352 -29.576  1.00  0.00           H  
ATOM   3140  HA  LYS A 203     -33.819 -20.234 -31.621  1.00  0.00           H  
ATOM   3141 1HB  LYS A 203     -36.316 -21.569 -30.509  1.00  0.00           H  
ATOM   3142 2HB  LYS A 203     -35.400 -22.203 -31.869  1.00  0.00           H  
ATOM   3143 1HG  LYS A 203     -33.406 -22.422 -30.425  1.00  0.00           H  
ATOM   3144 2HG  LYS A 203     -34.338 -21.796 -29.058  1.00  0.00           H  
ATOM   3145 1HD  LYS A 203     -35.920 -23.689 -29.268  1.00  0.00           H  
ATOM   3146 2HD  LYS A 203     -34.986 -24.315 -30.636  1.00  0.00           H  
ATOM   3147 1HE  LYS A 203     -33.015 -24.587 -29.183  1.00  0.00           H  
ATOM   3148 2HE  LYS A 203     -33.915 -23.924 -27.816  1.00  0.00           H  
ATOM   3149 1HZ  LYS A 203     -33.885 -26.309 -27.780  1.00  0.00           H  
ATOM   3150 2HZ  LYS A 203     -35.431 -25.775 -27.992  1.00  0.00           H  
ATOM   3151 3HZ  LYS A 203     -34.590 -26.395 -29.268  1.00  0.00           H  
ATOM   3152  N   ASP A 204     -36.900 -19.240 -32.229  1.00  0.00           N  
ATOM   3153  CA  ASP A 204     -37.837 -18.902 -33.300  1.00  0.00           C  
ATOM   3154  C   ASP A 204     -37.361 -17.696 -34.096  1.00  0.00           C  
ATOM   3155  O   ASP A 204     -36.864 -16.723 -33.529  1.00  0.00           O  
ATOM   3156  CB  ASP A 204     -39.228 -18.620 -32.727  1.00  0.00           C  
ATOM   3157  CG  ASP A 204     -39.923 -19.874 -32.214  1.00  0.00           C  
ATOM   3158  OD1 ASP A 204     -39.486 -20.950 -32.547  1.00  0.00           O  
ATOM   3159  OD2 ASP A 204     -40.885 -19.744 -31.496  1.00  0.00           O  
ATOM   3160  H   ASP A 204     -37.193 -19.146 -31.267  1.00  0.00           H  
ATOM   3161  HA  ASP A 204     -37.906 -19.751 -33.980  1.00  0.00           H  
ATOM   3162 1HB  ASP A 204     -39.146 -17.906 -31.907  1.00  0.00           H  
ATOM   3163 2HB  ASP A 204     -39.853 -18.164 -33.496  1.00  0.00           H  
ATOM   3164  N   ASP A 205     -37.513 -17.763 -35.417  1.00  0.00           N  
ATOM   3165  CA  ASP A 205     -37.039 -16.691 -36.282  1.00  0.00           C  
ATOM   3166  C   ASP A 205     -37.745 -15.385 -35.954  1.00  0.00           C  
ATOM   3167  O   ASP A 205     -37.116 -14.329 -35.882  1.00  0.00           O  
ATOM   3168  CB  ASP A 205     -37.261 -17.046 -37.754  1.00  0.00           C  
ATOM   3169  CG  ASP A 205     -36.322 -18.138 -38.248  1.00  0.00           C  
ATOM   3170  OD1 ASP A 205     -35.347 -18.401 -37.585  1.00  0.00           O  
ATOM   3171  OD2 ASP A 205     -36.589 -18.698 -39.284  1.00  0.00           O  
ATOM   3172  H   ASP A 205     -37.965 -18.571 -35.820  1.00  0.00           H  
ATOM   3173  HA  ASP A 205     -35.970 -16.557 -36.113  1.00  0.00           H  
ATOM   3174 1HB  ASP A 205     -38.289 -17.379 -37.897  1.00  0.00           H  
ATOM   3175 2HB  ASP A 205     -37.117 -16.157 -38.369  1.00  0.00           H  
ATOM   3176  N   GLU A 206     -39.058 -15.456 -35.755  1.00  0.00           N  
ATOM   3177  CA  GLU A 206     -39.824 -14.279 -35.366  1.00  0.00           C  
ATOM   3178  C   GLU A 206     -39.336 -13.720 -34.035  1.00  0.00           C  
ATOM   3179  O   GLU A 206     -39.126 -12.515 -33.897  1.00  0.00           O  
ATOM   3180  CB  GLU A 206     -41.313 -14.619 -35.273  1.00  0.00           C  
ATOM   3181  CG  GLU A 206     -41.967 -14.952 -36.607  1.00  0.00           C  
ATOM   3182  CD  GLU A 206     -41.712 -16.367 -37.046  1.00  0.00           C  
ATOM   3183  OE1 GLU A 206     -41.056 -17.083 -36.327  1.00  0.00           O  
ATOM   3184  OE2 GLU A 206     -42.174 -16.733 -38.101  1.00  0.00           O  
ATOM   3185  H   GLU A 206     -39.526 -16.343 -35.877  1.00  0.00           H  
ATOM   3186  HA  GLU A 206     -39.688 -13.510 -36.128  1.00  0.00           H  
ATOM   3187 1HB  GLU A 206     -41.451 -15.473 -34.610  1.00  0.00           H  
ATOM   3188 2HB  GLU A 206     -41.852 -13.777 -34.838  1.00  0.00           H  
ATOM   3189 1HG  GLU A 206     -43.042 -14.798 -36.521  1.00  0.00           H  
ATOM   3190 2HG  GLU A 206     -41.589 -14.268 -37.365  1.00  0.00           H  
ATOM   3191  N   SER A 207     -39.159 -14.602 -33.059  1.00  0.00           N  
ATOM   3192  CA  SER A 207     -38.696 -14.197 -31.736  1.00  0.00           C  
ATOM   3193  C   SER A 207     -37.353 -13.482 -31.818  1.00  0.00           C  
ATOM   3194  O   SER A 207     -37.164 -12.426 -31.214  1.00  0.00           O  
ATOM   3195  CB  SER A 207     -38.580 -15.408 -30.830  1.00  0.00           C  
ATOM   3196  OG  SER A 207     -39.839 -15.972 -30.583  1.00  0.00           O  
ATOM   3197  H   SER A 207     -39.349 -15.578 -33.236  1.00  0.00           H  
ATOM   3198  HA  SER A 207     -39.426 -13.508 -31.310  1.00  0.00           H  
ATOM   3199 1HB  SER A 207     -37.931 -16.149 -31.296  1.00  0.00           H  
ATOM   3200 2HB  SER A 207     -38.119 -15.115 -29.888  1.00  0.00           H  
ATOM   3201  HG  SER A 207     -39.683 -16.726 -30.009  1.00  0.00           H  
ATOM   3202  N   LYS A 208     -36.423 -14.064 -32.567  1.00  0.00           N  
ATOM   3203  CA  LYS A 208     -35.096 -13.482 -32.728  1.00  0.00           C  
ATOM   3204  C   LYS A 208     -35.177 -12.072 -33.296  1.00  0.00           C  
ATOM   3205  O   LYS A 208     -34.530 -11.152 -32.795  1.00  0.00           O  
ATOM   3206  CB  LYS A 208     -34.232 -14.364 -33.632  1.00  0.00           C  
ATOM   3207  CG  LYS A 208     -32.772 -13.936 -33.717  1.00  0.00           C  
ATOM   3208  CD  LYS A 208     -32.036 -14.219 -32.416  1.00  0.00           C  
ATOM   3209  CE  LYS A 208     -31.605 -15.676 -32.328  1.00  0.00           C  
ATOM   3210  NZ  LYS A 208     -32.770 -16.595 -32.219  1.00  0.00           N  
ATOM   3211  H   LYS A 208     -36.642 -14.931 -33.036  1.00  0.00           H  
ATOM   3212  HA  LYS A 208     -34.624 -13.420 -31.747  1.00  0.00           H  
ATOM   3213 1HB  LYS A 208     -34.258 -15.392 -33.270  1.00  0.00           H  
ATOM   3214 2HB  LYS A 208     -34.641 -14.361 -34.642  1.00  0.00           H  
ATOM   3215 1HG  LYS A 208     -32.281 -14.477 -34.527  1.00  0.00           H  
ATOM   3216 2HG  LYS A 208     -32.718 -12.870 -33.931  1.00  0.00           H  
ATOM   3217 1HD  LYS A 208     -31.153 -13.583 -32.352  1.00  0.00           H  
ATOM   3218 2HD  LYS A 208     -32.688 -13.992 -31.572  1.00  0.00           H  
ATOM   3219 1HE  LYS A 208     -31.032 -15.939 -33.215  1.00  0.00           H  
ATOM   3220 2HE  LYS A 208     -30.967 -15.814 -31.455  1.00  0.00           H  
ATOM   3221 1HZ  LYS A 208     -32.443 -17.549 -32.162  1.00  0.00           H  
ATOM   3222 2HZ  LYS A 208     -33.300 -16.372 -31.388  1.00  0.00           H  
ATOM   3223 3HZ  LYS A 208     -33.360 -16.490 -33.032  1.00  0.00           H  
ATOM   3224  N   LEU A 209     -36.002 -11.959 -34.358  1.00  0.00           N  
ATOM   3225  CA  LEU A 209     -36.169 -10.659 -34.996  1.00  0.00           C  
ATOM   3226  C   LEU A 209     -36.768  -9.645 -34.030  1.00  0.00           C  
ATOM   3227  O   LEU A 209     -36.349  -8.488 -33.990  1.00  0.00           O  
ATOM   3228  CB  LEU A 209     -37.067 -10.787 -36.234  1.00  0.00           C  
ATOM   3229  CG  LEU A 209     -37.307  -9.491 -37.018  1.00  0.00           C  
ATOM   3230  CD1 LEU A 209     -35.976  -8.943 -37.515  1.00  0.00           C  
ATOM   3231  CD2 LEU A 209     -38.251  -9.768 -38.179  1.00  0.00           C  
ATOM   3232  H   LEU A 209     -36.488 -12.779 -34.692  1.00  0.00           H  
ATOM   3233  HA  LEU A 209     -35.190 -10.298 -35.309  1.00  0.00           H  
ATOM   3234 1HB  LEU A 209     -36.618 -11.508 -36.915  1.00  0.00           H  
ATOM   3235 2HB  LEU A 209     -38.038 -11.170 -35.921  1.00  0.00           H  
ATOM   3236  HG  LEU A 209     -37.750  -8.744 -36.360  1.00  0.00           H  
ATOM   3237 1HD1 LEU A 209     -36.147  -8.022 -38.072  1.00  0.00           H  
ATOM   3238 2HD1 LEU A 209     -35.327  -8.736 -36.663  1.00  0.00           H  
ATOM   3239 3HD1 LEU A 209     -35.500  -9.677 -38.164  1.00  0.00           H  
ATOM   3240 1HD2 LEU A 209     -38.423  -8.846 -38.736  1.00  0.00           H  
ATOM   3241 2HD2 LEU A 209     -37.808 -10.514 -38.839  1.00  0.00           H  
ATOM   3242 3HD2 LEU A 209     -39.200 -10.141 -37.794  1.00  0.00           H  
ATOM   3243  N   GLU A 210     -37.761 -10.143 -33.264  1.00  0.00           N  
ATOM   3244  CA  GLU A 210     -38.419  -9.274 -32.296  1.00  0.00           C  
ATOM   3245  C   GLU A 210     -37.435  -8.777 -31.244  1.00  0.00           C  
ATOM   3246  O   GLU A 210     -37.462  -7.609 -30.856  1.00  0.00           O  
ATOM   3247  CB  GLU A 210     -39.577 -10.010 -31.618  1.00  0.00           C  
ATOM   3248  CG  GLU A 210     -40.767 -10.281 -32.527  1.00  0.00           C  
ATOM   3249  CD  GLU A 210     -41.851 -11.074 -31.851  1.00  0.00           C  
ATOM   3250  OE1 GLU A 210     -41.642 -11.505 -30.742  1.00  0.00           O  
ATOM   3251  OE2 GLU A 210     -42.889 -11.250 -32.444  1.00  0.00           O  
ATOM   3252  H   GLU A 210     -38.031 -11.110 -33.375  1.00  0.00           H  
ATOM   3253  HA  GLU A 210     -38.818  -8.407 -32.824  1.00  0.00           H  
ATOM   3254 1HB  GLU A 210     -39.224 -10.967 -31.234  1.00  0.00           H  
ATOM   3255 2HB  GLU A 210     -39.931  -9.427 -30.768  1.00  0.00           H  
ATOM   3256 1HG  GLU A 210     -41.182  -9.330 -32.858  1.00  0.00           H  
ATOM   3257 2HG  GLU A 210     -40.423 -10.822 -33.408  1.00  0.00           H  
ATOM   3258  N   ILE A 211     -36.576  -9.723 -30.813  1.00  0.00           N  
ATOM   3259  CA  ILE A 211     -35.580  -9.377 -29.805  1.00  0.00           C  
ATOM   3260  C   ILE A 211     -34.628  -8.304 -30.318  1.00  0.00           C  
ATOM   3261  O   ILE A 211     -34.272  -7.377 -29.590  1.00  0.00           O  
ATOM   3262  CB  ILE A 211     -34.775 -10.619 -29.379  1.00  0.00           C  
ATOM   3263  CG1 ILE A 211     -35.668 -11.599 -28.616  1.00  0.00           C  
ATOM   3264  CG2 ILE A 211     -33.579 -10.212 -28.532  1.00  0.00           C  
ATOM   3265  CD1 ILE A 211     -35.040 -12.957 -28.398  1.00  0.00           C  
ATOM   3266  H   ILE A 211     -36.637 -10.655 -31.197  1.00  0.00           H  
ATOM   3267  HA  ILE A 211     -36.096  -8.985 -28.929  1.00  0.00           H  
ATOM   3268  HB  ILE A 211     -34.418 -11.142 -30.266  1.00  0.00           H  
ATOM   3269 1HG1 ILE A 211     -35.920 -11.180 -27.642  1.00  0.00           H  
ATOM   3270 2HG1 ILE A 211     -36.602 -11.740 -29.161  1.00  0.00           H  
ATOM   3271 1HG2 ILE A 211     -33.021 -11.102 -28.239  1.00  0.00           H  
ATOM   3272 2HG2 ILE A 211     -32.932  -9.552 -29.108  1.00  0.00           H  
ATOM   3273 3HG2 ILE A 211     -33.926  -9.692 -27.639  1.00  0.00           H  
ATOM   3274 1HD1 ILE A 211     -35.733 -13.596 -27.851  1.00  0.00           H  
ATOM   3275 2HD1 ILE A 211     -34.812 -13.411 -29.363  1.00  0.00           H  
ATOM   3276 3HD1 ILE A 211     -34.121 -12.844 -27.824  1.00  0.00           H  
ATOM   3277  N   ALA A 212     -34.243  -8.485 -31.598  1.00  0.00           N  
ATOM   3278  CA  ALA A 212     -33.332  -7.525 -32.210  1.00  0.00           C  
ATOM   3279  C   ALA A 212     -33.952  -6.135 -32.266  1.00  0.00           C  
ATOM   3280  O   ALA A 212     -33.282  -5.136 -32.005  1.00  0.00           O  
ATOM   3281  CB  ALA A 212     -32.939  -7.985 -33.607  1.00  0.00           C  
ATOM   3282  H   ALA A 212     -34.593  -9.282 -32.109  1.00  0.00           H  
ATOM   3283  HA  ALA A 212     -32.436  -7.467 -31.593  1.00  0.00           H  
ATOM   3284 1HB  ALA A 212     -32.259  -7.258 -34.051  1.00  0.00           H  
ATOM   3285 2HB  ALA A 212     -32.444  -8.954 -33.545  1.00  0.00           H  
ATOM   3286 3HB  ALA A 212     -33.831  -8.072 -34.225  1.00  0.00           H  
ATOM   3287  N   LYS A 213     -35.253  -6.132 -32.617  1.00  0.00           N  
ATOM   3288  CA  LYS A 213     -35.967  -4.864 -32.706  1.00  0.00           C  
ATOM   3289  C   LYS A 213     -36.008  -4.160 -31.355  1.00  0.00           C  
ATOM   3290  O   LYS A 213     -35.831  -2.945 -31.272  1.00  0.00           O  
ATOM   3291  CB  LYS A 213     -37.387  -5.083 -33.230  1.00  0.00           C  
ATOM   3292  CG  LYS A 213     -38.199  -3.806 -33.401  1.00  0.00           C  
ATOM   3293  CD  LYS A 213     -39.566  -4.097 -34.002  1.00  0.00           C  
ATOM   3294  CE  LYS A 213     -40.435  -2.848 -34.033  1.00  0.00           C  
ATOM   3295  NZ  LYS A 213     -39.878  -1.806 -34.938  1.00  0.00           N  
ATOM   3296  H   LYS A 213     -35.712  -7.011 -32.812  1.00  0.00           H  
ATOM   3297  HA  LYS A 213     -35.435  -4.216 -33.404  1.00  0.00           H  
ATOM   3298 1HB  LYS A 213     -37.345  -5.586 -34.197  1.00  0.00           H  
ATOM   3299 2HB  LYS A 213     -37.930  -5.736 -32.545  1.00  0.00           H  
ATOM   3300 1HG  LYS A 213     -38.332  -3.327 -32.431  1.00  0.00           H  
ATOM   3301 2HG  LYS A 213     -37.663  -3.120 -34.055  1.00  0.00           H  
ATOM   3302 1HD  LYS A 213     -39.445  -4.471 -35.019  1.00  0.00           H  
ATOM   3303 2HD  LYS A 213     -40.068  -4.862 -33.409  1.00  0.00           H  
ATOM   3304 1HE  LYS A 213     -41.435  -3.110 -34.373  1.00  0.00           H  
ATOM   3305 2HE  LYS A 213     -40.513  -2.434 -33.028  1.00  0.00           H  
ATOM   3306 1HZ  LYS A 213     -40.481  -0.996 -34.931  1.00  0.00           H  
ATOM   3307 2HZ  LYS A 213     -38.956  -1.542 -34.621  1.00  0.00           H  
ATOM   3308 3HZ  LYS A 213     -39.818  -2.172 -35.877  1.00  0.00           H  
ATOM   3309  N   GLU A 214     -36.250  -4.987 -30.318  1.00  0.00           N  
ATOM   3310  CA  GLU A 214     -36.315  -4.439 -28.968  1.00  0.00           C  
ATOM   3311  C   GLU A 214     -34.986  -3.814 -28.564  1.00  0.00           C  
ATOM   3312  O   GLU A 214     -34.952  -2.746 -27.953  1.00  0.00           O  
ATOM   3313  CB  GLU A 214     -36.703  -5.529 -27.967  1.00  0.00           C  
ATOM   3314  CG  GLU A 214     -38.142  -6.009 -28.087  1.00  0.00           C  
ATOM   3315  CD  GLU A 214     -38.464  -7.134 -27.142  1.00  0.00           C  
ATOM   3316  OE1 GLU A 214     -37.568  -7.611 -26.489  1.00  0.00           O  
ATOM   3317  OE2 GLU A 214     -39.609  -7.516 -27.074  1.00  0.00           O  
ATOM   3318  H   GLU A 214     -36.383  -5.973 -30.495  1.00  0.00           H  
ATOM   3319  HA  GLU A 214     -37.077  -3.659 -28.948  1.00  0.00           H  
ATOM   3320 1HB  GLU A 214     -36.050  -6.392 -28.098  1.00  0.00           H  
ATOM   3321 2HB  GLU A 214     -36.557  -5.159 -26.952  1.00  0.00           H  
ATOM   3322 1HG  GLU A 214     -38.811  -5.174 -27.881  1.00  0.00           H  
ATOM   3323 2HG  GLU A 214     -38.321  -6.338 -29.110  1.00  0.00           H  
ATOM   3324  N   ALA A 215     -33.909  -4.535 -28.937  1.00  0.00           N  
ATOM   3325  CA  ALA A 215     -32.575  -4.047 -28.612  1.00  0.00           C  
ATOM   3326  C   ALA A 215     -32.299  -2.708 -29.284  1.00  0.00           C  
ATOM   3327  O   ALA A 215     -31.722  -1.805 -28.677  1.00  0.00           O  
ATOM   3328  CB  ALA A 215     -31.524  -5.070 -29.018  1.00  0.00           C  
ATOM   3329  H   ALA A 215     -34.046  -5.402 -29.437  1.00  0.00           H  
ATOM   3330  HA  ALA A 215     -32.523  -3.897 -27.533  1.00  0.00           H  
ATOM   3331 1HB  ALA A 215     -30.533  -4.691 -28.768  1.00  0.00           H  
ATOM   3332 2HB  ALA A 215     -31.700  -6.004 -28.485  1.00  0.00           H  
ATOM   3333 3HB  ALA A 215     -31.584  -5.247 -30.090  1.00  0.00           H  
ATOM   3334  N   VAL A 216     -32.741  -2.636 -30.556  1.00  0.00           N  
ATOM   3335  CA  VAL A 216     -32.541  -1.406 -31.313  1.00  0.00           C  
ATOM   3336  C   VAL A 216     -33.270  -0.237 -30.666  1.00  0.00           C  
ATOM   3337  O   VAL A 216     -32.740   0.871 -30.586  1.00  0.00           O  
ATOM   3338  CB  VAL A 216     -33.040  -1.581 -32.760  1.00  0.00           C  
ATOM   3339  CG1 VAL A 216     -33.020  -0.250 -33.495  1.00  0.00           C  
ATOM   3340  CG2 VAL A 216     -32.183  -2.609 -33.483  1.00  0.00           C  
ATOM   3341  H   VAL A 216     -33.204  -3.437 -30.962  1.00  0.00           H  
ATOM   3342  HA  VAL A 216     -31.473  -1.184 -31.336  1.00  0.00           H  
ATOM   3343  HB  VAL A 216     -34.076  -1.921 -32.738  1.00  0.00           H  
ATOM   3344 1HG1 VAL A 216     -33.377  -0.392 -34.516  1.00  0.00           H  
ATOM   3345 2HG1 VAL A 216     -33.669   0.460 -32.981  1.00  0.00           H  
ATOM   3346 3HG1 VAL A 216     -32.002   0.138 -33.518  1.00  0.00           H  
ATOM   3347 1HG2 VAL A 216     -32.542  -2.729 -34.504  1.00  0.00           H  
ATOM   3348 2HG2 VAL A 216     -31.146  -2.272 -33.499  1.00  0.00           H  
ATOM   3349 3HG2 VAL A 216     -32.245  -3.565 -32.962  1.00  0.00           H  
ATOM   3350  N   GLU A 217     -34.503  -0.546 -30.214  1.00  0.00           N  
ATOM   3351  CA  GLU A 217     -35.308   0.485 -29.572  1.00  0.00           C  
ATOM   3352  C   GLU A 217     -34.635   1.000 -28.305  1.00  0.00           C  
ATOM   3353  O   GLU A 217     -34.632   2.202 -28.038  1.00  0.00           O  
ATOM   3354  CB  GLU A 217     -36.700  -0.055 -29.238  1.00  0.00           C  
ATOM   3355  CG  GLU A 217     -37.578  -0.323 -30.453  1.00  0.00           C  
ATOM   3356  CD  GLU A 217     -37.923   0.928 -31.212  1.00  0.00           C  
ATOM   3357  OE1 GLU A 217     -38.150   1.936 -30.588  1.00  0.00           O  
ATOM   3358  OE2 GLU A 217     -37.960   0.875 -32.419  1.00  0.00           O  
ATOM   3359  H   GLU A 217     -34.847  -1.489 -30.330  1.00  0.00           H  
ATOM   3360  HA  GLU A 217     -35.414   1.322 -30.264  1.00  0.00           H  
ATOM   3361 1HB  GLU A 217     -36.605  -0.988 -28.682  1.00  0.00           H  
ATOM   3362 2HB  GLU A 217     -37.222   0.656 -28.598  1.00  0.00           H  
ATOM   3363 1HG  GLU A 217     -37.057  -1.007 -31.121  1.00  0.00           H  
ATOM   3364 2HG  GLU A 217     -38.496  -0.807 -30.124  1.00  0.00           H  
ATOM   3365  N   GLY A 218     -34.075   0.030 -27.555  1.00  0.00           N  
ATOM   3366  CA  GLY A 218     -33.396   0.390 -26.315  1.00  0.00           C  
ATOM   3367  C   GLY A 218     -32.205   1.301 -26.584  1.00  0.00           C  
ATOM   3368  O   GLY A 218     -31.972   2.265 -25.855  1.00  0.00           O  
ATOM   3369  H   GLY A 218     -34.136  -0.929 -27.866  1.00  0.00           H  
ATOM   3370 1HA  GLY A 218     -34.098   0.890 -25.648  1.00  0.00           H  
ATOM   3371 2HA  GLY A 218     -33.060  -0.515 -25.809  1.00  0.00           H  
ATOM   3372  N   MET A 219     -31.476   0.941 -27.660  1.00  0.00           N  
ATOM   3373  CA  MET A 219     -30.308   1.732 -28.027  1.00  0.00           C  
ATOM   3374  C   MET A 219     -30.700   3.161 -28.382  1.00  0.00           C  
ATOM   3375  O   MET A 219     -30.020   4.114 -28.002  1.00  0.00           O  
ATOM   3376  CB  MET A 219     -29.572   1.076 -29.194  1.00  0.00           C  
ATOM   3377  CG  MET A 219     -28.949  -0.274 -28.867  1.00  0.00           C  
ATOM   3378  SD  MET A 219     -27.720  -0.172 -27.550  1.00  0.00           S  
ATOM   3379  CE  MET A 219     -28.696  -0.678 -26.137  1.00  0.00           C  
ATOM   3380  H   MET A 219     -31.754   0.129 -28.193  1.00  0.00           H  
ATOM   3381  HA  MET A 219     -29.636   1.776 -27.170  1.00  0.00           H  
ATOM   3382 1HB  MET A 219     -30.262   0.933 -30.025  1.00  0.00           H  
ATOM   3383 2HB  MET A 219     -28.776   1.737 -29.540  1.00  0.00           H  
ATOM   3384 1HG  MET A 219     -29.729  -0.969 -28.558  1.00  0.00           H  
ATOM   3385 2HG  MET A 219     -28.466  -0.677 -29.757  1.00  0.00           H  
ATOM   3386 1HE  MET A 219     -28.074  -0.666 -25.242  1.00  0.00           H  
ATOM   3387 2HE  MET A 219     -29.533   0.009 -26.007  1.00  0.00           H  
ATOM   3388 3HE  MET A 219     -29.077  -1.687 -26.300  1.00  0.00           H  
ATOM   3389  N   LYS A 220     -31.823   3.250 -29.123  1.00  0.00           N  
ATOM   3390  CA  LYS A 220     -32.308   4.563 -29.530  1.00  0.00           C  
ATOM   3391  C   LYS A 220     -32.668   5.416 -28.320  1.00  0.00           C  
ATOM   3392  O   LYS A 220     -32.372   6.610 -28.280  1.00  0.00           O  
ATOM   3393  CB  LYS A 220     -33.518   4.425 -30.455  1.00  0.00           C  
ATOM   3394  CG  LYS A 220     -33.191   3.890 -31.843  1.00  0.00           C  
ATOM   3395  CD  LYS A 220     -34.393   3.989 -32.770  1.00  0.00           C  
ATOM   3396  CE  LYS A 220     -35.465   2.975 -32.398  1.00  0.00           C  
ATOM   3397  NZ  LYS A 220     -36.587   2.967 -33.375  1.00  0.00           N  
ATOM   3398  H   LYS A 220     -32.308   2.403 -29.383  1.00  0.00           H  
ATOM   3399  HA  LYS A 220     -31.511   5.073 -30.072  1.00  0.00           H  
ATOM   3400 1HB  LYS A 220     -34.248   3.755 -30.001  1.00  0.00           H  
ATOM   3401 2HB  LYS A 220     -33.997   5.397 -30.575  1.00  0.00           H  
ATOM   3402 1HG  LYS A 220     -32.366   4.462 -32.268  1.00  0.00           H  
ATOM   3403 2HG  LYS A 220     -32.885   2.847 -31.767  1.00  0.00           H  
ATOM   3404 1HD  LYS A 220     -34.817   4.992 -32.711  1.00  0.00           H  
ATOM   3405 2HD  LYS A 220     -34.076   3.807 -33.797  1.00  0.00           H  
ATOM   3406 1HE  LYS A 220     -35.026   1.979 -32.359  1.00  0.00           H  
ATOM   3407 2HE  LYS A 220     -35.862   3.212 -31.411  1.00  0.00           H  
ATOM   3408 1HZ  LYS A 220     -37.276   2.284 -33.093  1.00  0.00           H  
ATOM   3409 2HZ  LYS A 220     -37.014   3.883 -33.406  1.00  0.00           H  
ATOM   3410 3HZ  LYS A 220     -36.234   2.730 -34.291  1.00  0.00           H  
ATOM   3411  N   PHE A 221     -33.316   4.738 -27.350  1.00  0.00           N  
ATOM   3412  CA  PHE A 221     -33.717   5.439 -26.136  1.00  0.00           C  
ATOM   3413  C   PHE A 221     -32.505   5.974 -25.383  1.00  0.00           C  
ATOM   3414  O   PHE A 221     -32.522   7.096 -24.876  1.00  0.00           O  
ATOM   3415  CB  PHE A 221     -34.521   4.511 -25.224  1.00  0.00           C  
ATOM   3416  CG  PHE A 221     -35.011   5.171 -23.967  1.00  0.00           C  
ATOM   3417  CD1 PHE A 221     -36.114   6.012 -23.993  1.00  0.00           C  
ATOM   3418  CD2 PHE A 221     -34.371   4.954 -22.757  1.00  0.00           C  
ATOM   3419  CE1 PHE A 221     -36.566   6.621 -22.838  1.00  0.00           C  
ATOM   3420  CE2 PHE A 221     -34.821   5.560 -21.600  1.00  0.00           C  
ATOM   3421  CZ  PHE A 221     -35.920   6.394 -21.641  1.00  0.00           C  
ATOM   3422  H   PHE A 221     -33.511   3.756 -27.483  1.00  0.00           H  
ATOM   3423  HA  PHE A 221     -34.346   6.284 -26.416  1.00  0.00           H  
ATOM   3424 1HB  PHE A 221     -35.385   4.127 -25.766  1.00  0.00           H  
ATOM   3425 2HB  PHE A 221     -33.907   3.656 -24.942  1.00  0.00           H  
ATOM   3426  HD1 PHE A 221     -36.625   6.190 -24.940  1.00  0.00           H  
ATOM   3427  HD2 PHE A 221     -33.503   4.295 -22.724  1.00  0.00           H  
ATOM   3428  HE1 PHE A 221     -37.433   7.279 -22.873  1.00  0.00           H  
ATOM   3429  HE2 PHE A 221     -34.309   5.380 -20.655  1.00  0.00           H  
ATOM   3430  HZ  PHE A 221     -36.274   6.874 -20.730  1.00  0.00           H  
ATOM   3431  N   VAL A 222     -31.466   5.114 -25.342  1.00  0.00           N  
ATOM   3432  CA  VAL A 222     -30.243   5.505 -24.652  1.00  0.00           C  
ATOM   3433  C   VAL A 222     -29.609   6.726 -25.305  1.00  0.00           C  
ATOM   3434  O   VAL A 222     -29.134   7.632 -24.619  1.00  0.00           O  
ATOM   3435  CB  VAL A 222     -29.232   4.343 -24.655  1.00  0.00           C  
ATOM   3436  CG1 VAL A 222     -27.886   4.805 -24.118  1.00  0.00           C  
ATOM   3437  CG2 VAL A 222     -29.773   3.184 -23.831  1.00  0.00           C  
ATOM   3438  H   VAL A 222     -31.555   4.214 -25.791  1.00  0.00           H  
ATOM   3439  HA  VAL A 222     -30.492   5.750 -23.619  1.00  0.00           H  
ATOM   3440  HB  VAL A 222     -29.073   4.015 -25.683  1.00  0.00           H  
ATOM   3441 1HG1 VAL A 222     -27.184   3.971 -24.128  1.00  0.00           H  
ATOM   3442 2HG1 VAL A 222     -27.502   5.610 -24.745  1.00  0.00           H  
ATOM   3443 3HG1 VAL A 222     -28.007   5.165 -23.096  1.00  0.00           H  
ATOM   3444 1HG2 VAL A 222     -29.054   2.366 -23.838  1.00  0.00           H  
ATOM   3445 2HG2 VAL A 222     -29.938   3.514 -22.805  1.00  0.00           H  
ATOM   3446 3HG2 VAL A 222     -30.716   2.842 -24.258  1.00  0.00           H  
ATOM   3447  N   ALA A 223     -29.631   6.696 -26.654  1.00  0.00           N  
ATOM   3448  CA  ALA A 223     -29.055   7.808 -27.401  1.00  0.00           C  
ATOM   3449  C   ALA A 223     -29.793   9.108 -27.109  1.00  0.00           C  
ATOM   3450  O   ALA A 223     -29.174  10.158 -26.938  1.00  0.00           O  
ATOM   3451  CB  ALA A 223     -29.078   7.511 -28.894  1.00  0.00           C  
ATOM   3452  H   ALA A 223     -30.046   5.903 -27.121  1.00  0.00           H  
ATOM   3453  HA  ALA A 223     -28.021   7.931 -27.081  1.00  0.00           H  
ATOM   3454 1HB  ALA A 223     -28.645   8.350 -29.438  1.00  0.00           H  
ATOM   3455 2HB  ALA A 223     -28.498   6.610 -29.094  1.00  0.00           H  
ATOM   3456 3HB  ALA A 223     -30.106   7.360 -29.219  1.00  0.00           H  
ATOM   3457  N   GLU A 224     -31.134   9.011 -27.056  1.00  0.00           N  
ATOM   3458  CA  GLU A 224     -32.029  10.138 -26.754  1.00  0.00           C  
ATOM   3459  C   GLU A 224     -31.871  10.615 -25.316  1.00  0.00           C  
ATOM   3460  O   GLU A 224     -32.072  11.792 -25.017  1.00  0.00           O  
ATOM   3461  CB  GLU A 224     -33.486   9.744 -27.006  1.00  0.00           C  
ATOM   3462  CG  GLU A 224     -34.481  10.886 -26.855  1.00  0.00           C  
ATOM   3463  CD  GLU A 224     -35.882  10.494 -27.232  1.00  0.00           C  
ATOM   3464  OE1 GLU A 224     -36.080   9.370 -27.624  1.00  0.00           O  
ATOM   3465  OE2 GLU A 224     -36.757  11.322 -27.127  1.00  0.00           O  
ATOM   3466  H   GLU A 224     -31.571   8.118 -27.232  1.00  0.00           H  
ATOM   3467  HA  GLU A 224     -31.773  10.969 -27.412  1.00  0.00           H  
ATOM   3468 1HB  GLU A 224     -33.586   9.345 -28.016  1.00  0.00           H  
ATOM   3469 2HB  GLU A 224     -33.775   8.954 -26.312  1.00  0.00           H  
ATOM   3470 1HG  GLU A 224     -34.476  11.223 -25.818  1.00  0.00           H  
ATOM   3471 2HG  GLU A 224     -34.160  11.718 -27.480  1.00  0.00           H  
ATOM   3472  N   SER A 225     -31.511   9.696 -24.429  1.00  0.00           N  
ATOM   3473  CA  SER A 225     -31.293  10.017 -23.023  1.00  0.00           C  
ATOM   3474  C   SER A 225     -30.153  11.019 -22.883  1.00  0.00           C  
ATOM   3475  O   SER A 225     -29.985  11.641 -21.833  1.00  0.00           O  
ATOM   3476  CB  SER A 225     -30.982   8.759 -22.235  1.00  0.00           C  
ATOM   3477  OG  SER A 225     -32.086   7.897 -22.209  1.00  0.00           O  
ATOM   3478  H   SER A 225     -31.383   8.741 -24.735  1.00  0.00           H  
ATOM   3479  HA  SER A 225     -32.205  10.464 -22.625  1.00  0.00           H  
ATOM   3480 1HB  SER A 225     -30.130   8.250 -22.685  1.00  0.00           H  
ATOM   3481 2HB  SER A 225     -30.702   9.027 -21.217  1.00  0.00           H  
ATOM   3482  HG  SER A 225     -32.275   7.681 -23.125  1.00  0.00           H  
ATOM   3483  N   GLY A 226     -29.377  11.165 -23.951  1.00  0.00           N  
ATOM   3484  CA  GLY A 226     -28.164  11.970 -23.913  1.00  0.00           C  
ATOM   3485  C   GLY A 226     -26.966  11.123 -23.495  1.00  0.00           C  
ATOM   3486  O   GLY A 226     -26.027  11.621 -22.875  1.00  0.00           O  
ATOM   3487  H   GLY A 226     -29.635  10.706 -24.813  1.00  0.00           H  
ATOM   3488 1HA  GLY A 226     -27.986  12.407 -24.895  1.00  0.00           H  
ATOM   3489 2HA  GLY A 226     -28.298  12.794 -23.213  1.00  0.00           H  
ATOM   3490  N   GLY A 227     -27.014   9.838 -23.844  1.00  0.00           N  
ATOM   3491  CA  GLY A 227     -25.878   8.934 -23.725  1.00  0.00           C  
ATOM   3492  C   GLY A 227     -24.837   9.247 -24.792  1.00  0.00           C  
ATOM   3493  O   GLY A 227     -25.156   9.816 -25.835  1.00  0.00           O  
ATOM   3494  H   GLY A 227     -27.876   9.459 -24.211  1.00  0.00           H  
ATOM   3495 1HA  GLY A 227     -25.439   9.031 -22.732  1.00  0.00           H  
ATOM   3496 2HA  GLY A 227     -26.219   7.904 -23.825  1.00  0.00           H  
ATOM   3497  N   ASP A 228     -23.585   8.875 -24.533  1.00  0.00           N  
ATOM   3498  CA  ASP A 228     -22.516   9.088 -25.507  1.00  0.00           C  
ATOM   3499  C   ASP A 228     -22.805   8.345 -26.800  1.00  0.00           C  
ATOM   3500  O   ASP A 228     -23.328   7.230 -26.784  1.00  0.00           O  
ATOM   3501  CB  ASP A 228     -21.169   8.631 -24.940  1.00  0.00           C  
ATOM   3502  CG  ASP A 228     -19.995   8.991 -25.840  1.00  0.00           C  
ATOM   3503  OD1 ASP A 228     -19.527  10.102 -25.757  1.00  0.00           O  
ATOM   3504  OD2 ASP A 228     -19.577   8.152 -26.602  1.00  0.00           O  
ATOM   3505  H   ASP A 228     -23.374   8.439 -23.647  1.00  0.00           H  
ATOM   3506  HA  ASP A 228     -22.457  10.154 -25.728  1.00  0.00           H  
ATOM   3507 1HB  ASP A 228     -21.012   9.087 -23.962  1.00  0.00           H  
ATOM   3508 2HB  ASP A 228     -21.182   7.550 -24.799  1.00  0.00           H  
ATOM   3509  N   LEU A 229     -22.461   8.973 -27.921  1.00  0.00           N  
ATOM   3510  CA  LEU A 229     -22.983   8.556 -29.209  1.00  0.00           C  
ATOM   3511  C   LEU A 229     -22.086   7.549 -29.916  1.00  0.00           C  
ATOM   3512  O   LEU A 229     -22.567   6.582 -30.507  1.00  0.00           O  
ATOM   3513  CB  LEU A 229     -23.178   9.783 -30.107  1.00  0.00           C  
ATOM   3514  CG  LEU A 229     -24.534  10.491 -29.983  1.00  0.00           C  
ATOM   3515  CD1 LEU A 229     -25.647   9.528 -30.374  1.00  0.00           C  
ATOM   3516  CD2 LEU A 229     -24.718  10.989 -28.557  1.00  0.00           C  
ATOM   3517  H   LEU A 229     -21.824   9.755 -27.871  1.00  0.00           H  
ATOM   3518  HA  LEU A 229     -23.951   8.079 -29.052  1.00  0.00           H  
ATOM   3519 1HB  LEU A 229     -22.403  10.511 -29.874  1.00  0.00           H  
ATOM   3520 2HB  LEU A 229     -23.059   9.476 -31.146  1.00  0.00           H  
ATOM   3521  HG  LEU A 229     -24.568  11.336 -30.670  1.00  0.00           H  
ATOM   3522 1HD1 LEU A 229     -26.610  10.031 -30.286  1.00  0.00           H  
ATOM   3523 2HD1 LEU A 229     -25.502   9.203 -31.404  1.00  0.00           H  
ATOM   3524 3HD1 LEU A 229     -25.628   8.662 -29.713  1.00  0.00           H  
ATOM   3525 1HD2 LEU A 229     -25.681  11.492 -28.469  1.00  0.00           H  
ATOM   3526 2HD2 LEU A 229     -24.686  10.144 -27.869  1.00  0.00           H  
ATOM   3527 3HD2 LEU A 229     -23.919  11.688 -28.311  1.00  0.00           H  
ATOM   3528  N   ASP A 230     -20.752   7.729 -29.887  1.00  0.00           N  
ATOM   3529  CA  ASP A 230     -19.965   6.723 -30.589  1.00  0.00           C  
ATOM   3530  C   ASP A 230     -20.115   5.352 -29.941  1.00  0.00           C  
ATOM   3531  O   ASP A 230     -20.235   4.339 -30.629  1.00  0.00           O  
ATOM   3532  CB  ASP A 230     -18.488   7.121 -30.617  1.00  0.00           C  
ATOM   3533  CG  ASP A 230     -18.208   8.296 -31.545  1.00  0.00           C  
ATOM   3534  OD1 ASP A 230     -19.049   8.598 -32.359  1.00  0.00           O  
ATOM   3535  OD2 ASP A 230     -17.157   8.879 -31.432  1.00  0.00           O  
ATOM   3536  H   ASP A 230     -20.374   8.526 -29.395  1.00  0.00           H  
ATOM   3537  HA  ASP A 230     -20.327   6.655 -31.616  1.00  0.00           H  
ATOM   3538 1HB  ASP A 230     -18.163   7.387 -29.611  1.00  0.00           H  
ATOM   3539 2HB  ASP A 230     -17.887   6.270 -30.940  1.00  0.00           H  
ATOM   3540  N   LYS A 231     -20.102   5.385 -28.592  1.00  0.00           N  
ATOM   3541  CA  LYS A 231     -20.237   4.138 -27.847  1.00  0.00           C  
ATOM   3542  C   LYS A 231     -21.579   3.474 -28.127  1.00  0.00           C  
ATOM   3543  O   LYS A 231     -21.658   2.256 -28.287  1.00  0.00           O  
ATOM   3544  CB  LYS A 231     -20.078   4.390 -26.347  1.00  0.00           C  
ATOM   3545  CG  LYS A 231     -18.660   4.743 -25.916  1.00  0.00           C  
ATOM   3546  CD  LYS A 231     -18.586   4.999 -24.418  1.00  0.00           C  
ATOM   3547  CE  LYS A 231     -17.173   5.364 -23.987  1.00  0.00           C  
ATOM   3548  NZ  LYS A 231     -17.093   5.655 -22.530  1.00  0.00           N  
ATOM   3549  H   LYS A 231     -19.997   6.273 -28.122  1.00  0.00           H  
ATOM   3550  HA  LYS A 231     -19.452   3.454 -28.171  1.00  0.00           H  
ATOM   3551 1HB  LYS A 231     -20.733   5.207 -26.043  1.00  0.00           H  
ATOM   3552 2HB  LYS A 231     -20.384   3.502 -25.794  1.00  0.00           H  
ATOM   3553 1HG  LYS A 231     -17.988   3.923 -26.169  1.00  0.00           H  
ATOM   3554 2HG  LYS A 231     -18.331   5.636 -26.445  1.00  0.00           H  
ATOM   3555 1HD  LYS A 231     -19.259   5.816 -24.154  1.00  0.00           H  
ATOM   3556 2HD  LYS A 231     -18.900   4.105 -23.880  1.00  0.00           H  
ATOM   3557 1HE  LYS A 231     -16.499   4.540 -24.218  1.00  0.00           H  
ATOM   3558 2HE  LYS A 231     -16.840   6.242 -24.539  1.00  0.00           H  
ATOM   3559 1HZ  LYS A 231     -16.142   5.892 -22.285  1.00  0.00           H  
ATOM   3560 2HZ  LYS A 231     -17.701   6.430 -22.307  1.00  0.00           H  
ATOM   3561 3HZ  LYS A 231     -17.381   4.840 -22.007  1.00  0.00           H  
ATOM   3562  N   ILE A 232     -22.615   4.337 -28.174  1.00  0.00           N  
ATOM   3563  CA  ILE A 232     -23.956   3.828 -28.436  1.00  0.00           C  
ATOM   3564  C   ILE A 232     -24.037   3.170 -29.808  1.00  0.00           C  
ATOM   3565  O   ILE A 232     -24.658   2.119 -29.967  1.00  0.00           O  
ATOM   3566  CB  ILE A 232     -24.999   4.956 -28.344  1.00  0.00           C  
ATOM   3567  CG1 ILE A 232     -25.126   5.450 -26.900  1.00  0.00           C  
ATOM   3568  CG2 ILE A 232     -26.345   4.480 -28.868  1.00  0.00           C  
ATOM   3569  CD1 ILE A 232     -25.918   6.729 -26.760  1.00  0.00           C  
ATOM   3570  H   ILE A 232     -22.443   5.321 -28.027  1.00  0.00           H  
ATOM   3571  HA  ILE A 232     -24.193   3.077 -27.684  1.00  0.00           H  
ATOM   3572  HB  ILE A 232     -24.668   5.807 -28.940  1.00  0.00           H  
ATOM   3573 1HG1 ILE A 232     -25.606   4.682 -26.295  1.00  0.00           H  
ATOM   3574 2HG1 ILE A 232     -24.132   5.618 -26.485  1.00  0.00           H  
ATOM   3575 1HG2 ILE A 232     -27.071   5.290 -28.795  1.00  0.00           H  
ATOM   3576 2HG2 ILE A 232     -26.244   4.177 -29.909  1.00  0.00           H  
ATOM   3577 3HG2 ILE A 232     -26.687   3.632 -28.274  1.00  0.00           H  
ATOM   3578 1HD1 ILE A 232     -25.964   7.016 -25.709  1.00  0.00           H  
ATOM   3579 2HD1 ILE A 232     -25.434   7.522 -27.331  1.00  0.00           H  
ATOM   3580 3HD1 ILE A 232     -26.928   6.575 -27.137  1.00  0.00           H  
ATOM   3581  N   ALA A 233     -23.382   3.844 -30.775  1.00  0.00           N  
ATOM   3582  CA  ALA A 233     -23.380   3.320 -32.135  1.00  0.00           C  
ATOM   3583  C   ALA A 233     -22.708   1.954 -32.198  1.00  0.00           C  
ATOM   3584  O   ALA A 233     -23.182   1.049 -32.885  1.00  0.00           O  
ATOM   3585  CB  ALA A 233     -22.689   4.294 -33.078  1.00  0.00           C  
ATOM   3586  H   ALA A 233     -22.903   4.701 -30.539  1.00  0.00           H  
ATOM   3587  HA  ALA A 233     -24.416   3.197 -32.452  1.00  0.00           H  
ATOM   3588 1HB  ALA A 233     -22.696   3.888 -34.090  1.00  0.00           H  
ATOM   3589 2HB  ALA A 233     -23.216   5.248 -33.066  1.00  0.00           H  
ATOM   3590 3HB  ALA A 233     -21.660   4.444 -32.755  1.00  0.00           H  
ATOM   3591  N   GLU A 234     -21.589   1.863 -31.450  1.00  0.00           N  
ATOM   3592  CA  GLU A 234     -20.850   0.608 -31.422  1.00  0.00           C  
ATOM   3593  C   GLU A 234     -21.699  -0.519 -30.848  1.00  0.00           C  
ATOM   3594  O   GLU A 234     -21.681  -1.642 -31.353  1.00  0.00           O  
ATOM   3595  CB  GLU A 234     -19.568   0.762 -30.600  1.00  0.00           C  
ATOM   3596  CG  GLU A 234     -18.691  -0.481 -30.565  1.00  0.00           C  
ATOM   3597  CD  GLU A 234     -17.406  -0.269 -29.813  1.00  0.00           C  
ATOM   3598  OE1 GLU A 234     -17.187   0.822 -29.346  1.00  0.00           O  
ATOM   3599  OE2 GLU A 234     -16.644  -1.201 -29.705  1.00  0.00           O  
ATOM   3600  H   GLU A 234     -21.284   2.668 -30.922  1.00  0.00           H  
ATOM   3601  HA  GLU A 234     -20.580   0.342 -32.444  1.00  0.00           H  
ATOM   3602 1HB  GLU A 234     -18.973   1.580 -31.006  1.00  0.00           H  
ATOM   3603 2HB  GLU A 234     -19.823   1.020 -29.573  1.00  0.00           H  
ATOM   3604 1HG  GLU A 234     -19.245  -1.292 -30.093  1.00  0.00           H  
ATOM   3605 2HG  GLU A 234     -18.462  -0.781 -31.587  1.00  0.00           H  
ATOM   3606  N   LYS A 235     -22.433  -0.155 -29.777  1.00  0.00           N  
ATOM   3607  CA  LYS A 235     -23.293  -1.142 -29.132  1.00  0.00           C  
ATOM   3608  C   LYS A 235     -24.367  -1.645 -30.088  1.00  0.00           C  
ATOM   3609  O   LYS A 235     -24.667  -2.838 -30.128  1.00  0.00           O  
ATOM   3610  CB  LYS A 235     -23.939  -0.552 -27.878  1.00  0.00           C  
ATOM   3611  CG  LYS A 235     -24.809  -1.530 -27.099  1.00  0.00           C  
ATOM   3612  CD  LYS A 235     -25.350  -0.896 -25.826  1.00  0.00           C  
ATOM   3613  CE  LYS A 235     -26.238  -1.864 -25.059  1.00  0.00           C  
ATOM   3614  NZ  LYS A 235     -26.775  -1.256 -23.811  1.00  0.00           N  
ATOM   3615  H   LYS A 235     -22.374   0.795 -29.440  1.00  0.00           H  
ATOM   3616  HA  LYS A 235     -22.680  -1.996 -28.840  1.00  0.00           H  
ATOM   3617 1HB  LYS A 235     -23.162  -0.187 -27.206  1.00  0.00           H  
ATOM   3618 2HB  LYS A 235     -24.559   0.300 -28.155  1.00  0.00           H  
ATOM   3619 1HG  LYS A 235     -25.646  -1.847 -27.721  1.00  0.00           H  
ATOM   3620 2HG  LYS A 235     -24.222  -2.409 -26.836  1.00  0.00           H  
ATOM   3621 1HD  LYS A 235     -24.518  -0.594 -25.188  1.00  0.00           H  
ATOM   3622 2HD  LYS A 235     -25.930  -0.009 -26.080  1.00  0.00           H  
ATOM   3623 1HE  LYS A 235     -27.073  -2.168 -25.689  1.00  0.00           H  
ATOM   3624 2HE  LYS A 235     -25.666  -2.754 -24.798  1.00  0.00           H  
ATOM   3625 1HZ  LYS A 235     -27.357  -1.929 -23.332  1.00  0.00           H  
ATOM   3626 2HZ  LYS A 235     -26.008  -0.987 -23.210  1.00  0.00           H  
ATOM   3627 3HZ  LYS A 235     -27.324  -0.441 -24.042  1.00  0.00           H  
ATOM   3628  N   ILE A 236     -24.921  -0.673 -30.843  1.00  0.00           N  
ATOM   3629  CA  ILE A 236     -25.963  -1.022 -31.801  1.00  0.00           C  
ATOM   3630  C   ILE A 236     -25.438  -1.979 -32.862  1.00  0.00           C  
ATOM   3631  O   ILE A 236     -26.119  -2.930 -33.246  1.00  0.00           O  
ATOM   3632  CB  ILE A 236     -26.529   0.238 -32.481  1.00  0.00           C  
ATOM   3633  CG1 ILE A 236     -27.303   1.089 -31.470  1.00  0.00           C  
ATOM   3634  CG2 ILE A 236     -27.420  -0.144 -33.653  1.00  0.00           C  
ATOM   3635  CD1 ILE A 236     -27.658   2.468 -31.978  1.00  0.00           C  
ATOM   3636  H   ILE A 236     -24.602   0.279 -30.730  1.00  0.00           H  
ATOM   3637  HA  ILE A 236     -26.772  -1.518 -31.266  1.00  0.00           H  
ATOM   3638  HB  ILE A 236     -25.707   0.854 -32.847  1.00  0.00           H  
ATOM   3639 1HG1 ILE A 236     -28.225   0.578 -31.196  1.00  0.00           H  
ATOM   3640 2HG1 ILE A 236     -26.710   1.203 -30.562  1.00  0.00           H  
ATOM   3641 1HG2 ILE A 236     -27.811   0.759 -34.122  1.00  0.00           H  
ATOM   3642 2HG2 ILE A 236     -26.840  -0.709 -34.382  1.00  0.00           H  
ATOM   3643 3HG2 ILE A 236     -28.248  -0.756 -33.296  1.00  0.00           H  
ATOM   3644 1HD1 ILE A 236     -28.205   3.010 -31.206  1.00  0.00           H  
ATOM   3645 2HD1 ILE A 236     -26.746   3.011 -32.226  1.00  0.00           H  
ATOM   3646 3HD1 ILE A 236     -28.281   2.378 -32.867  1.00  0.00           H  
ATOM   3647  N   LEU A 237     -24.201  -1.674 -33.307  1.00  0.00           N  
ATOM   3648  CA  LEU A 237     -23.581  -2.514 -34.326  1.00  0.00           C  
ATOM   3649  C   LEU A 237     -23.386  -3.938 -33.821  1.00  0.00           C  
ATOM   3650  O   LEU A 237     -23.617  -4.903 -34.550  1.00  0.00           O  
ATOM   3651  CB  LEU A 237     -22.229  -1.925 -34.748  1.00  0.00           C  
ATOM   3652  CG  LEU A 237     -21.513  -2.656 -35.890  1.00  0.00           C  
ATOM   3653  CD1 LEU A 237     -20.599  -1.682 -36.622  1.00  0.00           C  
ATOM   3654  CD2 LEU A 237     -20.724  -3.829 -35.327  1.00  0.00           C  
ATOM   3655  H   LEU A 237     -23.726  -0.869 -32.926  1.00  0.00           H  
ATOM   3656  HA  LEU A 237     -24.237  -2.544 -35.195  1.00  0.00           H  
ATOM   3657 1HB  LEU A 237     -22.382  -0.893 -35.059  1.00  0.00           H  
ATOM   3658 2HB  LEU A 237     -21.564  -1.927 -33.884  1.00  0.00           H  
ATOM   3659  HG  LEU A 237     -22.249  -3.024 -36.605  1.00  0.00           H  
ATOM   3660 1HD1 LEU A 237     -20.090  -2.202 -37.435  1.00  0.00           H  
ATOM   3661 2HD1 LEU A 237     -21.191  -0.864 -37.031  1.00  0.00           H  
ATOM   3662 3HD1 LEU A 237     -19.860  -1.285 -35.927  1.00  0.00           H  
ATOM   3663 1HD2 LEU A 237     -20.215  -4.349 -36.140  1.00  0.00           H  
ATOM   3664 2HD2 LEU A 237     -19.986  -3.462 -34.613  1.00  0.00           H  
ATOM   3665 3HD2 LEU A 237     -21.404  -4.517 -34.825  1.00  0.00           H  
ATOM   3666  N   GLU A 238     -22.952  -4.009 -32.546  1.00  0.00           N  
ATOM   3667  CA  GLU A 238     -22.726  -5.317 -31.941  1.00  0.00           C  
ATOM   3668  C   GLU A 238     -24.016  -6.122 -31.873  1.00  0.00           C  
ATOM   3669  O   GLU A 238     -24.024  -7.324 -32.138  1.00  0.00           O  
ATOM   3670  CB  GLU A 238     -22.136  -5.160 -30.537  1.00  0.00           C  
ATOM   3671  CG  GLU A 238     -20.704  -4.646 -30.511  1.00  0.00           C  
ATOM   3672  CD  GLU A 238     -20.186  -4.430 -29.116  1.00  0.00           C  
ATOM   3673  OE1 GLU A 238     -20.950  -4.565 -28.191  1.00  0.00           O  
ATOM   3674  OE2 GLU A 238     -19.023  -4.130 -28.976  1.00  0.00           O  
ATOM   3675  H   GLU A 238     -22.792  -3.154 -32.032  1.00  0.00           H  
ATOM   3676  HA  GLU A 238     -22.015  -5.865 -32.559  1.00  0.00           H  
ATOM   3677 1HB  GLU A 238     -22.751  -4.470 -29.959  1.00  0.00           H  
ATOM   3678 2HB  GLU A 238     -22.155  -6.123 -30.026  1.00  0.00           H  
ATOM   3679 1HG  GLU A 238     -20.061  -5.365 -31.018  1.00  0.00           H  
ATOM   3680 2HG  GLU A 238     -20.656  -3.707 -31.060  1.00  0.00           H  
ATOM   3681  N   ILE A 239     -25.093  -5.398 -31.507  1.00  0.00           N  
ATOM   3682  CA  ILE A 239     -26.393  -6.050 -31.405  1.00  0.00           C  
ATOM   3683  C   ILE A 239     -26.837  -6.605 -32.752  1.00  0.00           C  
ATOM   3684  O   ILE A 239     -27.370  -7.711 -32.833  1.00  0.00           O  
ATOM   3685  CB  ILE A 239     -27.458  -5.073 -30.875  1.00  0.00           C  
ATOM   3686  CG1 ILE A 239     -27.173  -4.712 -29.415  1.00  0.00           C  
ATOM   3687  CG2 ILE A 239     -28.848  -5.675 -31.016  1.00  0.00           C  
ATOM   3688  CD1 ILE A 239     -28.001  -3.558 -28.899  1.00  0.00           C  
ATOM   3689  H   ILE A 239     -24.979  -4.414 -31.309  1.00  0.00           H  
ATOM   3690  HA  ILE A 239     -26.308  -6.881 -30.706  1.00  0.00           H  
ATOM   3691  HB  ILE A 239     -27.415  -4.145 -31.444  1.00  0.00           H  
ATOM   3692 1HG1 ILE A 239     -27.362  -5.579 -28.783  1.00  0.00           H  
ATOM   3693 2HG1 ILE A 239     -26.120  -4.452 -29.304  1.00  0.00           H  
ATOM   3694 1HG2 ILE A 239     -29.589  -4.972 -30.637  1.00  0.00           H  
ATOM   3695 2HG2 ILE A 239     -29.050  -5.882 -32.066  1.00  0.00           H  
ATOM   3696 3HG2 ILE A 239     -28.903  -6.602 -30.446  1.00  0.00           H  
ATOM   3697 1HD1 ILE A 239     -27.742  -3.362 -27.858  1.00  0.00           H  
ATOM   3698 2HD1 ILE A 239     -27.799  -2.669 -29.497  1.00  0.00           H  
ATOM   3699 3HD1 ILE A 239     -29.058  -3.810 -28.967  1.00  0.00           H  
ATOM   3700  N   ALA A 240     -26.586  -5.780 -33.790  1.00  0.00           N  
ATOM   3701  CA  ALA A 240     -26.962  -6.194 -35.136  1.00  0.00           C  
ATOM   3702  C   ALA A 240     -26.216  -7.453 -35.555  1.00  0.00           C  
ATOM   3703  O   ALA A 240     -26.792  -8.355 -36.163  1.00  0.00           O  
ATOM   3704  CB  ALA A 240     -26.700  -5.070 -36.128  1.00  0.00           C  
ATOM   3705  H   ALA A 240     -26.143  -4.890 -33.614  1.00  0.00           H  
ATOM   3706  HA  ALA A 240     -28.028  -6.422 -35.135  1.00  0.00           H  
ATOM   3707 1HB  ALA A 240     -26.986  -5.394 -37.129  1.00  0.00           H  
ATOM   3708 2HB  ALA A 240     -27.287  -4.194 -35.849  1.00  0.00           H  
ATOM   3709 3HB  ALA A 240     -25.642  -4.815 -36.118  1.00  0.00           H  
ATOM   3710  N   LYS A 241     -24.915  -7.459 -35.197  1.00  0.00           N  
ATOM   3711  CA  LYS A 241     -24.086  -8.609 -35.537  1.00  0.00           C  
ATOM   3712  C   LYS A 241     -24.598  -9.876 -34.863  1.00  0.00           C  
ATOM   3713  O   LYS A 241     -24.632 -10.945 -35.474  1.00  0.00           O  
ATOM   3714  CB  LYS A 241     -22.630  -8.355 -35.142  1.00  0.00           C  
ATOM   3715  CG  LYS A 241     -21.672  -9.478 -35.515  1.00  0.00           C  
ATOM   3716  CD  LYS A 241     -20.236  -9.119 -35.164  1.00  0.00           C  
ATOM   3717  CE  LYS A 241     -19.280 -10.250 -35.515  1.00  0.00           C  
ATOM   3718  NZ  LYS A 241     -17.871  -9.913 -35.177  1.00  0.00           N  
ATOM   3719  H   LYS A 241     -24.538  -6.665 -34.699  1.00  0.00           H  
ATOM   3720  HA  LYS A 241     -24.133  -8.762 -36.616  1.00  0.00           H  
ATOM   3721 1HB  LYS A 241     -22.277  -7.441 -35.621  1.00  0.00           H  
ATOM   3722 2HB  LYS A 241     -22.566  -8.205 -34.064  1.00  0.00           H  
ATOM   3723 1HG  LYS A 241     -21.951 -10.387 -34.981  1.00  0.00           H  
ATOM   3724 2HG  LYS A 241     -21.738  -9.672 -36.585  1.00  0.00           H  
ATOM   3725 1HD  LYS A 241     -19.941  -8.222 -35.711  1.00  0.00           H  
ATOM   3726 2HD  LYS A 241     -20.163  -8.913 -34.096  1.00  0.00           H  
ATOM   3727 1HE  LYS A 241     -19.566 -11.149 -34.971  1.00  0.00           H  
ATOM   3728 2HE  LYS A 241     -19.343 -10.462 -36.582  1.00  0.00           H  
ATOM   3729 1HZ  LYS A 241     -17.270 -10.686 -35.424  1.00  0.00           H  
ATOM   3730 2HZ  LYS A 241     -17.588  -9.090 -35.690  1.00  0.00           H  
ATOM   3731 3HZ  LYS A 241     -17.796  -9.733 -34.186  1.00  0.00           H  
ATOM   3732  N   GLU A 242     -24.990  -9.693 -33.586  1.00  0.00           N  
ATOM   3733  CA  GLU A 242     -25.503 -10.827 -32.827  1.00  0.00           C  
ATOM   3734  C   GLU A 242     -26.770 -11.387 -33.462  1.00  0.00           C  
ATOM   3735  O   GLU A 242     -26.950 -12.602 -33.543  1.00  0.00           O  
ATOM   3736  CB  GLU A 242     -25.784 -10.417 -31.380  1.00  0.00           C  
ATOM   3737  CG  GLU A 242     -24.537 -10.135 -30.553  1.00  0.00           C  
ATOM   3738  CD  GLU A 242     -24.853  -9.660 -29.162  1.00  0.00           C  
ATOM   3739  OE1 GLU A 242     -26.006  -9.442 -28.877  1.00  0.00           O  
ATOM   3740  OE2 GLU A 242     -23.940  -9.514 -28.384  1.00  0.00           O  
ATOM   3741  H   GLU A 242     -24.920  -8.772 -33.177  1.00  0.00           H  
ATOM   3742  HA  GLU A 242     -24.748 -11.613 -32.828  1.00  0.00           H  
ATOM   3743 1HB  GLU A 242     -26.402  -9.520 -31.369  1.00  0.00           H  
ATOM   3744 2HB  GLU A 242     -26.345 -11.207 -30.880  1.00  0.00           H  
ATOM   3745 1HG  GLU A 242     -23.944 -11.047 -30.487  1.00  0.00           H  
ATOM   3746 2HG  GLU A 242     -23.939  -9.381 -31.063  1.00  0.00           H  
ATOM   3747  N   ALA A 243     -27.623 -10.438 -33.900  1.00  0.00           N  
ATOM   3748  CA  ALA A 243     -28.876 -10.841 -34.529  1.00  0.00           C  
ATOM   3749  C   ALA A 243     -28.620 -11.638 -35.801  1.00  0.00           C  
ATOM   3750  O   ALA A 243     -29.291 -12.636 -36.065  1.00  0.00           O  
ATOM   3751  CB  ALA A 243     -29.733  -9.621 -34.833  1.00  0.00           C  
ATOM   3752  H   ALA A 243     -27.379  -9.465 -33.783  1.00  0.00           H  
ATOM   3753  HA  ALA A 243     -29.413 -11.485 -33.833  1.00  0.00           H  
ATOM   3754 1HB  ALA A 243     -30.664  -9.939 -35.303  1.00  0.00           H  
ATOM   3755 2HB  ALA A 243     -29.957  -9.093 -33.906  1.00  0.00           H  
ATOM   3756 3HB  ALA A 243     -29.195  -8.957 -35.507  1.00  0.00           H  
ATOM   3757  N   LEU A 244     -27.622 -11.145 -36.562  1.00  0.00           N  
ATOM   3758  CA  LEU A 244     -27.275 -11.818 -37.808  1.00  0.00           C  
ATOM   3759  C   LEU A 244     -26.795 -13.241 -37.551  1.00  0.00           C  
ATOM   3760  O   LEU A 244     -27.150 -14.167 -38.280  1.00  0.00           O  
ATOM   3761  CB  LEU A 244     -26.188 -11.031 -38.551  1.00  0.00           C  
ATOM   3762  CG  LEU A 244     -26.625  -9.680 -39.131  1.00  0.00           C  
ATOM   3763  CD1 LEU A 244     -25.407  -8.941 -39.671  1.00  0.00           C  
ATOM   3764  CD2 LEU A 244     -27.656  -9.906 -40.226  1.00  0.00           C  
ATOM   3765  H   LEU A 244     -27.132 -10.317 -36.254  1.00  0.00           H  
ATOM   3766  HA  LEU A 244     -28.165 -11.864 -38.435  1.00  0.00           H  
ATOM   3767 1HB  LEU A 244     -25.364 -10.846 -37.865  1.00  0.00           H  
ATOM   3768 2HB  LEU A 244     -25.819 -11.642 -39.375  1.00  0.00           H  
ATOM   3769  HG  LEU A 244     -27.062  -9.069 -38.341  1.00  0.00           H  
ATOM   3770 1HD1 LEU A 244     -25.717  -7.981 -40.083  1.00  0.00           H  
ATOM   3771 2HD1 LEU A 244     -24.695  -8.775 -38.862  1.00  0.00           H  
ATOM   3772 3HD1 LEU A 244     -24.937  -9.537 -40.453  1.00  0.00           H  
ATOM   3773 1HD2 LEU A 244     -27.967  -8.946 -40.638  1.00  0.00           H  
ATOM   3774 2HD2 LEU A 244     -27.219 -10.516 -41.017  1.00  0.00           H  
ATOM   3775 3HD2 LEU A 244     -28.523 -10.420 -39.810  1.00  0.00           H  
ATOM   3776  N   LYS A 245     -25.977 -13.354 -36.484  1.00  0.00           N  
ATOM   3777  CA  LYS A 245     -25.447 -14.665 -36.129  1.00  0.00           C  
ATOM   3778  C   LYS A 245     -26.569 -15.661 -35.868  1.00  0.00           C  
ATOM   3779  O   LYS A 245     -26.467 -16.834 -36.228  1.00  0.00           O  
ATOM   3780  CB  LYS A 245     -24.540 -14.561 -34.902  1.00  0.00           C  
ATOM   3781  CG  LYS A 245     -23.884 -15.873 -34.492  1.00  0.00           C  
ATOM   3782  CD  LYS A 245     -22.941 -15.675 -33.314  1.00  0.00           C  
ATOM   3783  CE  LYS A 245     -22.309 -16.990 -32.883  1.00  0.00           C  
ATOM   3784  NZ  LYS A 245     -21.383 -16.812 -31.732  1.00  0.00           N  
ATOM   3785  H   LYS A 245     -25.746 -12.528 -35.951  1.00  0.00           H  
ATOM   3786  HA  LYS A 245     -24.858 -15.039 -36.967  1.00  0.00           H  
ATOM   3787 1HB  LYS A 245     -23.748 -13.837 -35.095  1.00  0.00           H  
ATOM   3788 2HB  LYS A 245     -25.117 -14.196 -34.052  1.00  0.00           H  
ATOM   3789 1HG  LYS A 245     -24.655 -16.593 -34.212  1.00  0.00           H  
ATOM   3790 2HG  LYS A 245     -23.322 -16.277 -35.333  1.00  0.00           H  
ATOM   3791 1HD  LYS A 245     -22.152 -14.976 -33.594  1.00  0.00           H  
ATOM   3792 2HD  LYS A 245     -23.493 -15.255 -32.473  1.00  0.00           H  
ATOM   3793 1HE  LYS A 245     -23.091 -17.694 -32.600  1.00  0.00           H  
ATOM   3794 2HE  LYS A 245     -21.752 -17.417 -33.717  1.00  0.00           H  
ATOM   3795 1HZ  LYS A 245     -20.986 -17.705 -31.477  1.00  0.00           H  
ATOM   3796 2HZ  LYS A 245     -20.643 -16.175 -31.990  1.00  0.00           H  
ATOM   3797 3HZ  LYS A 245     -21.892 -16.434 -30.945  1.00  0.00           H  
ATOM   3798  N   ASN A 246     -27.663 -15.205 -35.235  1.00  0.00           N  
ATOM   3799  CA  ASN A 246     -28.786 -16.107 -34.896  1.00  0.00           C  
ATOM   3800  C   ASN A 246     -30.125 -15.852 -35.629  1.00  0.00           C  
ATOM   3801  O   ASN A 246     -31.200 -16.075 -35.073  1.00  0.00           O  
ATOM   3802  CB  ASN A 246     -29.020 -16.064 -33.397  1.00  0.00           C  
ATOM   3803  CG  ASN A 246     -27.882 -16.663 -32.617  1.00  0.00           C  
ATOM   3804  OD1 ASN A 246     -27.806 -17.885 -32.447  1.00  0.00           O  
ATOM   3805  ND2 ASN A 246     -26.997 -15.826 -32.140  1.00  0.00           N  
ATOM   3806  H   ASN A 246     -27.716 -14.227 -34.987  1.00  0.00           H  
ATOM   3807  HA  ASN A 246     -28.509 -17.125 -35.176  1.00  0.00           H  
ATOM   3808 1HB  ASN A 246     -29.157 -15.029 -33.080  1.00  0.00           H  
ATOM   3809 2HB  ASN A 246     -29.935 -16.604 -33.156  1.00  0.00           H  
ATOM   3810 1HD2 ASN A 246     -26.218 -16.168 -31.613  1.00  0.00           H  
ATOM   3811 2HD2 ASN A 246     -27.098 -14.845 -32.302  1.00  0.00           H  
ATOM   3812  N   THR A 247     -30.082 -15.383 -36.878  1.00  0.00           N  
ATOM   3813  CA  THR A 247     -31.306 -15.294 -37.702  1.00  0.00           C  
ATOM   3814  C   THR A 247     -31.130 -16.030 -39.032  1.00  0.00           C  
ATOM   3815  O   THR A 247     -30.120 -15.862 -39.716  1.00  0.00           O  
ATOM   3816  CB  THR A 247     -31.692 -13.828 -37.975  1.00  0.00           C  
ATOM   3817  OG1 THR A 247     -31.929 -13.154 -36.732  1.00  0.00           O  
ATOM   3818  CG2 THR A 247     -32.946 -13.757 -38.832  1.00  0.00           C  
ATOM   3819  H   THR A 247     -29.196 -15.087 -37.262  1.00  0.00           H  
ATOM   3820  HA  THR A 247     -32.124 -15.768 -37.159  1.00  0.00           H  
ATOM   3821  HB  THR A 247     -30.875 -13.327 -38.493  1.00  0.00           H  
ATOM   3822  HG1 THR A 247     -31.090 -12.903 -36.339  1.00  0.00           H  
ATOM   3823 1HG2 THR A 247     -33.204 -12.714 -39.015  1.00  0.00           H  
ATOM   3824 2HG2 THR A 247     -32.765 -14.259 -39.783  1.00  0.00           H  
ATOM   3825 3HG2 THR A 247     -33.769 -14.248 -38.314  1.00  0.00           H  
ATOM   3826  N   LYS A 248     -32.120 -16.848 -39.393  1.00  0.00           N  
ATOM   3827  CA  LYS A 248     -32.023 -17.715 -40.569  1.00  0.00           C  
ATOM   3828  C   LYS A 248     -32.827 -17.188 -41.756  1.00  0.00           C  
ATOM   3829  O   LYS A 248     -32.343 -17.170 -42.888  1.00  0.00           O  
ATOM   3830  CB  LYS A 248     -32.486 -19.130 -40.220  1.00  0.00           C  
ATOM   3831  CG  LYS A 248     -31.569 -19.872 -39.256  1.00  0.00           C  
ATOM   3832  CD  LYS A 248     -32.088 -21.272 -38.967  1.00  0.00           C  
ATOM   3833  CE  LYS A 248     -31.174 -22.015 -38.003  1.00  0.00           C  
ATOM   3834  NZ  LYS A 248     -31.690 -23.373 -37.682  1.00  0.00           N  
ATOM   3835  H   LYS A 248     -32.965 -16.872 -38.839  1.00  0.00           H  
ATOM   3836  HA  LYS A 248     -30.979 -17.757 -40.882  1.00  0.00           H  
ATOM   3837 1HB  LYS A 248     -33.479 -19.088 -39.772  1.00  0.00           H  
ATOM   3838 2HB  LYS A 248     -32.562 -19.723 -41.132  1.00  0.00           H  
ATOM   3839 1HG  LYS A 248     -30.570 -19.945 -39.686  1.00  0.00           H  
ATOM   3840 2HG  LYS A 248     -31.502 -19.318 -38.319  1.00  0.00           H  
ATOM   3841 1HD  LYS A 248     -33.087 -21.209 -38.532  1.00  0.00           H  
ATOM   3842 2HD  LYS A 248     -32.153 -21.836 -39.898  1.00  0.00           H  
ATOM   3843 1HE  LYS A 248     -30.183 -22.111 -38.444  1.00  0.00           H  
ATOM   3844 2HE  LYS A 248     -31.083 -21.447 -37.078  1.00  0.00           H  
ATOM   3845 1HZ  LYS A 248     -31.057 -23.831 -37.042  1.00  0.00           H  
ATOM   3846 2HZ  LYS A 248     -32.602 -23.296 -37.255  1.00  0.00           H  
ATOM   3847 3HZ  LYS A 248     -31.761 -23.916 -38.531  1.00  0.00           H  
ATOM   3848  N   ASP A 249     -34.058 -16.758 -41.493  1.00  0.00           N  
ATOM   3849  CA  ASP A 249     -34.994 -16.419 -42.565  1.00  0.00           C  
ATOM   3850  C   ASP A 249     -34.515 -15.214 -43.361  1.00  0.00           C  
ATOM   3851  O   ASP A 249     -34.017 -14.241 -42.793  1.00  0.00           O  
ATOM   3852  CB  ASP A 249     -36.385 -16.135 -41.994  1.00  0.00           C  
ATOM   3853  CG  ASP A 249     -37.082 -17.388 -41.481  1.00  0.00           C  
ATOM   3854  OD1 ASP A 249     -36.646 -18.465 -41.813  1.00  0.00           O  
ATOM   3855  OD2 ASP A 249     -38.044 -17.256 -40.763  1.00  0.00           O  
ATOM   3856  H   ASP A 249     -34.352 -16.664 -40.532  1.00  0.00           H  
ATOM   3857  HA  ASP A 249     -35.063 -17.268 -43.245  1.00  0.00           H  
ATOM   3858 1HB  ASP A 249     -36.303 -15.421 -41.173  1.00  0.00           H  
ATOM   3859 2HB  ASP A 249     -37.008 -15.678 -42.763  1.00  0.00           H  
ATOM   3860  N   ASP A 250     -34.666 -15.280 -44.681  1.00  0.00           N  
ATOM   3861  CA  ASP A 250     -34.190 -14.209 -45.546  1.00  0.00           C  
ATOM   3862  C   ASP A 250     -34.894 -12.902 -45.219  1.00  0.00           C  
ATOM   3863  O   ASP A 250     -34.264 -11.847 -45.146  1.00  0.00           O  
ATOM   3864  CB  ASP A 250     -34.411 -14.563 -47.018  1.00  0.00           C  
ATOM   3865  CG  ASP A 250     -33.473 -15.657 -47.512  1.00  0.00           C  
ATOM   3866  OD1 ASP A 250     -32.499 -15.921 -46.848  1.00  0.00           O  
ATOM   3867  OD2 ASP A 250     -33.739 -16.217 -48.548  1.00  0.00           O  
ATOM   3868  H   ASP A 250     -35.119 -16.088 -45.085  1.00  0.00           H  
ATOM   3869  HA  ASP A 250     -33.121 -14.077 -45.376  1.00  0.00           H  
ATOM   3870 1HB  ASP A 250     -35.440 -14.895 -47.162  1.00  0.00           H  
ATOM   3871 2HB  ASP A 250     -34.265 -13.675 -47.633  1.00  0.00           H  
ATOM   3872  N   GLU A 251     -36.207 -12.971 -45.021  1.00  0.00           N  
ATOM   3873  CA  GLU A 251     -36.972 -11.793 -44.633  1.00  0.00           C  
ATOM   3874  C   GLU A 251     -36.485 -11.235 -43.302  1.00  0.00           C  
ATOM   3875  O   GLU A 251     -36.273 -10.030 -43.163  1.00  0.00           O  
ATOM   3876  CB  GLU A 251     -38.462 -12.131 -44.541  1.00  0.00           C  
ATOM   3877  CG  GLU A 251     -39.115 -12.463 -45.875  1.00  0.00           C  
ATOM   3878  CD  GLU A 251     -38.862 -13.878 -46.314  1.00  0.00           C  
ATOM   3879  OE1 GLU A 251     -38.208 -14.595 -45.595  1.00  0.00           O  
ATOM   3880  OE2 GLU A 251     -39.323 -14.243 -47.370  1.00  0.00           O  
ATOM   3881  H   GLU A 251     -36.677 -13.857 -45.143  1.00  0.00           H  
ATOM   3882  HA  GLU A 251     -36.834 -11.025 -45.394  1.00  0.00           H  
ATOM   3883 1HB  GLU A 251     -38.601 -12.985 -43.879  1.00  0.00           H  
ATOM   3884 2HB  GLU A 251     -39.000 -11.288 -44.106  1.00  0.00           H  
ATOM   3885 1HG  GLU A 251     -40.190 -12.308 -45.791  1.00  0.00           H  
ATOM   3886 2HG  GLU A 251     -38.735 -11.779 -46.633  1.00  0.00           H  
ATOM   3887  N   SER A 252     -36.309 -12.117 -42.325  1.00  0.00           N  
ATOM   3888  CA  SER A 252     -35.847 -11.713 -41.001  1.00  0.00           C  
ATOM   3889  C   SER A 252     -34.503 -11.000 -41.082  1.00  0.00           C  
ATOM   3890  O   SER A 252     -34.313  -9.944 -40.479  1.00  0.00           O  
ATOM   3891  CB  SER A 252     -35.734 -12.924 -40.096  1.00  0.00           C  
ATOM   3892  OG  SER A 252     -36.994 -13.487 -39.850  1.00  0.00           O  
ATOM   3893  H   SER A 252     -36.500 -13.093 -42.503  1.00  0.00           H  
ATOM   3894  HA  SER A 252     -36.577 -11.023 -40.576  1.00  0.00           H  
ATOM   3895 1HB  SER A 252     -35.086 -13.666 -40.561  1.00  0.00           H  
ATOM   3896 2HB  SER A 252     -35.273 -12.631 -39.153  1.00  0.00           H  
ATOM   3897  HG  SER A 252     -36.839 -14.240 -39.275  1.00  0.00           H  
ATOM   3898  N   LYS A 253     -33.574 -11.583 -41.830  1.00  0.00           N  
ATOM   3899  CA  LYS A 253     -32.245 -11.003 -41.990  1.00  0.00           C  
ATOM   3900  C   LYS A 253     -32.324  -9.592 -42.558  1.00  0.00           C  
ATOM   3901  O   LYS A 253     -31.676  -8.674 -42.057  1.00  0.00           O  
ATOM   3902  CB  LYS A 253     -31.381 -11.886 -42.893  1.00  0.00           C  
ATOM   3903  CG  LYS A 253     -29.921 -11.460 -42.977  1.00  0.00           C  
ATOM   3904  CD  LYS A 253     -29.187 -11.744 -41.675  1.00  0.00           C  
ATOM   3905  CE  LYS A 253     -28.758 -13.201 -41.587  1.00  0.00           C  
ATOM   3906  NZ  LYS A 253     -29.925 -14.119 -41.479  1.00  0.00           N  
ATOM   3907  H   LYS A 253     -33.793 -12.450 -42.300  1.00  0.00           H  
ATOM   3908  HA  LYS A 253     -31.774 -10.942 -41.009  1.00  0.00           H  
ATOM   3909 1HB  LYS A 253     -31.410 -12.914 -42.532  1.00  0.00           H  
ATOM   3910 2HB  LYS A 253     -31.790 -11.882 -43.904  1.00  0.00           H  
ATOM   3911 1HG  LYS A 253     -29.431 -12.002 -43.787  1.00  0.00           H  
ATOM   3912 2HG  LYS A 253     -29.865 -10.394 -43.191  1.00  0.00           H  
ATOM   3913 1HD  LYS A 253     -28.303 -11.109 -41.610  1.00  0.00           H  
ATOM   3914 2HD  LYS A 253     -29.840 -11.516 -40.833  1.00  0.00           H  
ATOM   3915 1HE  LYS A 253     -28.184 -13.466 -42.474  1.00  0.00           H  
ATOM   3916 2HE  LYS A 253     -28.121 -13.341 -40.714  1.00  0.00           H  
ATOM   3917 1HZ  LYS A 253     -29.599 -15.074 -41.422  1.00  0.00           H  
ATOM   3918 2HZ  LYS A 253     -30.455 -13.895 -40.648  1.00  0.00           H  
ATOM   3919 3HZ  LYS A 253     -30.514 -14.013 -42.292  1.00  0.00           H  
ATOM   3920  N   LEU A 254     -33.147  -9.479 -43.621  1.00  0.00           N  
ATOM   3921  CA  LEU A 254     -33.313  -8.178 -44.259  1.00  0.00           C  
ATOM   3922  C   LEU A 254     -33.911  -7.163 -43.294  1.00  0.00           C  
ATOM   3923  O   LEU A 254     -33.491  -6.007 -43.254  1.00  0.00           O  
ATOM   3924  CB  LEU A 254     -34.209  -8.305 -45.498  1.00  0.00           C  
ATOM   3925  CG  LEU A 254     -34.447  -7.009 -46.282  1.00  0.00           C  
ATOM   3926  CD1 LEU A 254     -33.115  -6.463 -46.778  1.00  0.00           C  
ATOM   3927  CD2 LEU A 254     -35.391  -7.284 -47.444  1.00  0.00           C  
ATOM   3928  H   LEU A 254     -33.635 -10.298 -43.955  1.00  0.00           H  
ATOM   3929  HA  LEU A 254     -32.333  -7.819 -44.571  1.00  0.00           H  
ATOM   3930 1HB  LEU A 254     -33.761  -9.027 -46.178  1.00  0.00           H  
ATOM   3931 2HB  LEU A 254     -35.181  -8.687 -45.185  1.00  0.00           H  
ATOM   3932  HG  LEU A 254     -34.890  -6.261 -45.624  1.00  0.00           H  
ATOM   3933 1HD1 LEU A 254     -33.283  -5.541 -47.335  1.00  0.00           H  
ATOM   3934 2HD1 LEU A 254     -32.467  -6.256 -45.926  1.00  0.00           H  
ATOM   3935 3HD1 LEU A 254     -32.639  -7.197 -47.427  1.00  0.00           H  
ATOM   3936 1HD2 LEU A 254     -35.560  -6.362 -48.001  1.00  0.00           H  
ATOM   3937 2HD2 LEU A 254     -34.948  -8.031 -48.103  1.00  0.00           H  
ATOM   3938 3HD2 LEU A 254     -36.341  -7.656 -47.060  1.00  0.00           H  
ATOM   3939  N   GLU A 255     -34.905  -7.660 -42.529  1.00  0.00           N  
ATOM   3940  CA  GLU A 255     -35.563  -6.790 -41.561  1.00  0.00           C  
ATOM   3941  C   GLU A 255     -34.579  -6.294 -40.508  1.00  0.00           C  
ATOM   3942  O   GLU A 255     -34.605  -5.126 -40.121  1.00  0.00           O  
ATOM   3943  CB  GLU A 255     -36.722  -7.525 -40.885  1.00  0.00           C  
ATOM   3944  CG  GLU A 255     -37.912  -7.794 -41.794  1.00  0.00           C  
ATOM   3945  CD  GLU A 255     -38.998  -8.586 -41.119  1.00  0.00           C  
ATOM   3946  OE1 GLU A 255     -38.790  -9.017 -40.011  1.00  0.00           O  
ATOM   3947  OE2 GLU A 255     -40.036  -8.760 -41.713  1.00  0.00           O  
ATOM   3948  H   GLU A 255     -35.176  -8.627 -42.640  1.00  0.00           H  
ATOM   3949  HA  GLU A 255     -35.960  -5.922 -42.090  1.00  0.00           H  
ATOM   3950 1HB  GLU A 255     -36.371  -8.483 -40.500  1.00  0.00           H  
ATOM   3951 2HB  GLU A 255     -37.076  -6.941 -40.035  1.00  0.00           H  
ATOM   3952 1HG  GLU A 255     -38.326  -6.842 -42.126  1.00  0.00           H  
ATOM   3953 2HG  GLU A 255     -37.568  -8.335 -42.675  1.00  0.00           H  
ATOM   3954  N   ILE A 256     -33.722  -7.242 -40.076  1.00  0.00           N  
ATOM   3955  CA  ILE A 256     -32.726  -6.898 -39.067  1.00  0.00           C  
ATOM   3956  C   ILE A 256     -31.772  -5.825 -39.579  1.00  0.00           C  
ATOM   3957  O   ILE A 256     -31.416  -4.899 -38.851  1.00  0.00           O  
ATOM   3958  CB  ILE A 256     -31.923  -8.140 -38.641  1.00  0.00           C  
ATOM   3959  CG1 ILE A 256     -32.819  -9.119 -37.878  1.00  0.00           C  
ATOM   3960  CG2 ILE A 256     -30.728  -7.735 -37.793  1.00  0.00           C  
ATOM   3961  CD1 ILE A 256     -32.192 -10.478 -37.661  1.00  0.00           C  
ATOM   3962  H   ILE A 256     -33.784  -8.174 -40.460  1.00  0.00           H  
ATOM   3963  HA  ILE A 256     -33.243  -6.505 -38.192  1.00  0.00           H  
ATOM   3964  HB  ILE A 256     -31.567  -8.664 -39.528  1.00  0.00           H  
ATOM   3965 1HG1 ILE A 256     -33.071  -8.699 -36.905  1.00  0.00           H  
ATOM   3966 2HG1 ILE A 256     -33.753  -9.259 -38.424  1.00  0.00           H  
ATOM   3967 1HG2 ILE A 256     -30.172  -8.625 -37.500  1.00  0.00           H  
ATOM   3968 2HG2 ILE A 256     -30.080  -7.076 -38.368  1.00  0.00           H  
ATOM   3969 3HG2 ILE A 256     -31.075  -7.214 -36.900  1.00  0.00           H  
ATOM   3970 1HD1 ILE A 256     -32.887 -11.116 -37.114  1.00  0.00           H  
ATOM   3971 2HD1 ILE A 256     -31.964 -10.932 -38.625  1.00  0.00           H  
ATOM   3972 3HD1 ILE A 256     -31.274 -10.366 -37.086  1.00  0.00           H  
ATOM   3973  N   ALA A 257     -31.386  -6.007 -40.859  1.00  0.00           N  
ATOM   3974  CA  ALA A 257     -30.474  -5.048 -41.471  1.00  0.00           C  
ATOM   3975  C   ALA A 257     -31.091  -3.658 -41.527  1.00  0.00           C  
ATOM   3976  O   ALA A 257     -30.421  -2.659 -41.265  1.00  0.00           O  
ATOM   3977  CB  ALA A 257     -30.080  -5.509 -42.867  1.00  0.00           C  
ATOM   3978  H   ALA A 257     -31.738  -6.804 -41.370  1.00  0.00           H  
ATOM   3979  HA  ALA A 257     -29.578  -4.991 -40.852  1.00  0.00           H  
ATOM   3980 1HB  ALA A 257     -29.399  -4.783 -43.311  1.00  0.00           H  
ATOM   3981 2HB  ALA A 257     -29.587  -6.479 -42.805  1.00  0.00           H  
ATOM   3982 3HB  ALA A 257     -30.971  -5.594 -43.486  1.00  0.00           H  
ATOM   3983  N   LYS A 258     -32.393  -3.653 -41.879  1.00  0.00           N  
ATOM   3984  CA  LYS A 258     -33.104  -2.383 -41.969  1.00  0.00           C  
ATOM   3985  C   LYS A 258     -33.146  -1.680 -40.618  1.00  0.00           C  
ATOM   3986  O   LYS A 258     -32.967  -0.465 -40.534  1.00  0.00           O  
ATOM   3987  CB  LYS A 258     -34.524  -2.601 -42.494  1.00  0.00           C  
ATOM   3988  CG  LYS A 258     -35.334  -1.323 -42.666  1.00  0.00           C  
ATOM   3989  CD  LYS A 258     -36.701  -1.612 -43.268  1.00  0.00           C  
ATOM   3990  CE  LYS A 258     -37.568  -0.362 -43.300  1.00  0.00           C  
ATOM   3991  NZ  LYS A 258     -37.009   0.680 -44.204  1.00  0.00           N  
ATOM   3992  H   LYS A 258     -32.853  -4.530 -42.074  1.00  0.00           H  
ATOM   3993  HA  LYS A 258     -32.571  -1.736 -42.666  1.00  0.00           H  
ATOM   3994 1HB  LYS A 258     -34.482  -3.103 -43.461  1.00  0.00           H  
ATOM   3995 2HB  LYS A 258     -35.069  -3.253 -41.810  1.00  0.00           H  
ATOM   3996 1HG  LYS A 258     -35.468  -0.843 -41.696  1.00  0.00           H  
ATOM   3997 2HG  LYS A 258     -34.797  -0.637 -43.319  1.00  0.00           H  
ATOM   3998 1HD  LYS A 258     -36.580  -1.986 -44.285  1.00  0.00           H  
ATOM   3999 2HD  LYS A 258     -37.205  -2.376 -42.676  1.00  0.00           H  
ATOM   4000 1HE  LYS A 258     -38.569  -0.622 -43.641  1.00  0.00           H  
ATOM   4001 2HE  LYS A 258     -37.647   0.053 -42.295  1.00  0.00           H  
ATOM   4002 1HZ  LYS A 258     -37.611   1.491 -44.197  1.00  0.00           H  
ATOM   4003 2HZ  LYS A 258     -36.087   0.943 -43.886  1.00  0.00           H  
ATOM   4004 3HZ  LYS A 258     -36.949   0.314 -45.144  1.00  0.00           H  
ATOM   4005  N   GLU A 259     -33.390  -2.507 -39.581  1.00  0.00           N  
ATOM   4006  CA  GLU A 259     -33.455  -1.958 -38.231  1.00  0.00           C  
ATOM   4007  C   GLU A 259     -32.126  -1.335 -37.826  1.00  0.00           C  
ATOM   4008  O   GLU A 259     -32.090  -0.267 -37.215  1.00  0.00           O  
ATOM   4009  CB  GLU A 259     -33.846  -3.048 -37.230  1.00  0.00           C  
ATOM   4010  CG  GLU A 259     -35.286  -3.526 -37.352  1.00  0.00           C  
ATOM   4011  CD  GLU A 259     -35.610  -4.650 -36.407  1.00  0.00           C  
ATOM   4012  OE1 GLU A 259     -34.715  -5.128 -35.754  1.00  0.00           O  
ATOM   4013  OE2 GLU A 259     -36.755  -5.031 -36.340  1.00  0.00           O  
ATOM   4014  H   GLU A 259     -33.524  -3.492 -39.758  1.00  0.00           H  
ATOM   4015  HA  GLU A 259     -34.216  -1.177 -38.212  1.00  0.00           H  
ATOM   4016 1HB  GLU A 259     -33.194  -3.912 -37.361  1.00  0.00           H  
ATOM   4017 2HB  GLU A 259     -33.700  -2.678 -36.215  1.00  0.00           H  
ATOM   4018 1HG  GLU A 259     -35.954  -2.690 -37.146  1.00  0.00           H  
ATOM   4019 2HG  GLU A 259     -35.464  -3.854 -38.375  1.00  0.00           H  
ATOM   4020  N   ALA A 260     -31.049  -2.058 -38.198  1.00  0.00           N  
ATOM   4021  CA  ALA A 260     -29.715  -1.572 -37.871  1.00  0.00           C  
ATOM   4022  C   ALA A 260     -29.437  -0.232 -38.543  1.00  0.00           C  
ATOM   4023  O   ALA A 260     -28.859   0.669 -37.936  1.00  0.00           O  
ATOM   4024  CB  ALA A 260     -28.665  -2.596 -38.276  1.00  0.00           C  
ATOM   4025  H   ALA A 260     -31.188  -2.924 -38.698  1.00  0.00           H  
ATOM   4026  HA  ALA A 260     -29.664  -1.421 -36.793  1.00  0.00           H  
ATOM   4027 1HB  ALA A 260     -27.673  -2.219 -38.025  1.00  0.00           H  
ATOM   4028 2HB  ALA A 260     -28.843  -3.530 -37.744  1.00  0.00           H  
ATOM   4029 3HB  ALA A 260     -28.725  -2.773 -39.349  1.00  0.00           H  
ATOM   4030  N   VAL A 261     -29.878  -0.160 -39.816  1.00  0.00           N  
ATOM   4031  CA  VAL A 261     -29.675   1.069 -40.573  1.00  0.00           C  
ATOM   4032  C   VAL A 261     -30.403   2.240 -39.926  1.00  0.00           C  
ATOM   4033  O   VAL A 261     -29.871   3.347 -39.846  1.00  0.00           O  
ATOM   4034  CB  VAL A 261     -30.173   0.895 -42.020  1.00  0.00           C  
ATOM   4035  CG1 VAL A 261     -30.151   2.227 -42.755  1.00  0.00           C  
ATOM   4036  CG2 VAL A 261     -29.316  -0.134 -42.742  1.00  0.00           C  
ATOM   4037  H   VAL A 261     -30.341  -0.961 -40.222  1.00  0.00           H  
ATOM   4038  HA  VAL A 261     -28.607   1.290 -40.594  1.00  0.00           H  
ATOM   4039  HB  VAL A 261     -31.209   0.556 -41.999  1.00  0.00           H  
ATOM   4040 1HG1 VAL A 261     -30.506   2.085 -43.776  1.00  0.00           H  
ATOM   4041 2HG1 VAL A 261     -30.798   2.937 -42.241  1.00  0.00           H  
ATOM   4042 3HG1 VAL A 261     -29.132   2.613 -42.777  1.00  0.00           H  
ATOM   4043 1HG2 VAL A 261     -29.675  -0.253 -43.764  1.00  0.00           H  
ATOM   4044 2HG2 VAL A 261     -28.279   0.202 -42.757  1.00  0.00           H  
ATOM   4045 3HG2 VAL A 261     -29.380  -1.090 -42.222  1.00  0.00           H  
ATOM   4046  N   GLU A 262     -31.637   1.932 -39.475  1.00  0.00           N  
ATOM   4047  CA  GLU A 262     -32.441   2.965 -38.834  1.00  0.00           C  
ATOM   4048  C   GLU A 262     -31.769   3.479 -37.567  1.00  0.00           C  
ATOM   4049  O   GLU A 262     -31.763   4.680 -37.299  1.00  0.00           O  
ATOM   4050  CB  GLU A 262     -33.834   2.426 -38.502  1.00  0.00           C  
ATOM   4051  CG  GLU A 262     -34.711   2.160 -39.717  1.00  0.00           C  
ATOM   4052  CD  GLU A 262     -35.054   3.411 -40.477  1.00  0.00           C  
ATOM   4053  OE1 GLU A 262     -35.280   4.420 -39.852  1.00  0.00           O  
ATOM   4054  OE2 GLU A 262     -35.090   3.358 -41.683  1.00  0.00           O  
ATOM   4055  H   GLU A 262     -31.982   0.990 -39.591  1.00  0.00           H  
ATOM   4056  HA  GLU A 262     -32.545   3.801 -39.526  1.00  0.00           H  
ATOM   4057 1HB  GLU A 262     -33.741   1.493 -37.946  1.00  0.00           H  
ATOM   4058 2HB  GLU A 262     -34.356   3.138 -37.862  1.00  0.00           H  
ATOM   4059 1HG  GLU A 262     -34.190   1.474 -40.385  1.00  0.00           H  
ATOM   4060 2HG  GLU A 262     -35.630   1.676 -39.389  1.00  0.00           H  
ATOM   4061  N   GLY A 263     -31.210   2.507 -36.816  1.00  0.00           N  
ATOM   4062  CA  GLY A 263     -30.532   2.866 -35.575  1.00  0.00           C  
ATOM   4063  C   GLY A 263     -29.340   3.776 -35.843  1.00  0.00           C  
ATOM   4064  O   GLY A 263     -29.106   4.739 -35.113  1.00  0.00           O  
ATOM   4065  H   GLY A 263     -31.272   1.548 -37.127  1.00  0.00           H  
ATOM   4066 1HA  GLY A 263     -31.234   3.367 -34.909  1.00  0.00           H  
ATOM   4067 2HA  GLY A 263     -30.198   1.962 -35.069  1.00  0.00           H  
ATOM   4068  N   MET A 264     -28.610   3.415 -36.918  1.00  0.00           N  
ATOM   4069  CA  MET A 264     -27.440   4.204 -37.285  1.00  0.00           C  
ATOM   4070  C   MET A 264     -27.830   5.634 -37.639  1.00  0.00           C  
ATOM   4071  O   MET A 264     -27.149   6.586 -37.259  1.00  0.00           O  
ATOM   4072  CB  MET A 264     -26.704   3.547 -38.451  1.00  0.00           C  
ATOM   4073  CG  MET A 264     -26.083   2.197 -38.123  1.00  0.00           C  
ATOM   4074  SD  MET A 264     -24.856   2.297 -36.805  1.00  0.00           S  
ATOM   4075  CE  MET A 264     -25.834   1.792 -35.393  1.00  0.00           C  
ATOM   4076  H   MET A 264     -28.888   2.603 -37.451  1.00  0.00           H  
ATOM   4077  HA  MET A 264     -26.770   4.248 -36.427  1.00  0.00           H  
ATOM   4078 1HB  MET A 264     -27.394   3.405 -39.282  1.00  0.00           H  
ATOM   4079 2HB  MET A 264     -25.907   4.207 -38.796  1.00  0.00           H  
ATOM   4080 1HG  MET A 264     -26.865   1.503 -37.815  1.00  0.00           H  
ATOM   4081 2HG  MET A 264     -25.601   1.793 -39.013  1.00  0.00           H  
ATOM   4082 1HE  MET A 264     -25.213   1.804 -34.497  1.00  0.00           H  
ATOM   4083 2HE  MET A 264     -26.670   2.481 -35.264  1.00  0.00           H  
ATOM   4084 3HE  MET A 264     -26.216   0.784 -35.556  1.00  0.00           H  
ATOM   4085  N   LYS A 265     -28.952   5.724 -38.382  1.00  0.00           N  
ATOM   4086  CA  LYS A 265     -29.435   7.038 -38.789  1.00  0.00           C  
ATOM   4087  C   LYS A 265     -29.795   7.892 -37.580  1.00  0.00           C  
ATOM   4088  O   LYS A 265     -29.498   9.085 -37.539  1.00  0.00           O  
ATOM   4089  CB  LYS A 265     -30.644   6.902 -39.715  1.00  0.00           C  
ATOM   4090  CG  LYS A 265     -30.317   6.366 -41.102  1.00  0.00           C  
ATOM   4091  CD  LYS A 265     -31.518   6.467 -42.031  1.00  0.00           C  
ATOM   4092  CE  LYS A 265     -32.592   5.455 -41.660  1.00  0.00           C  
ATOM   4093  NZ  LYS A 265     -33.713   5.449 -42.638  1.00  0.00           N  
ATOM   4094  H   LYS A 265     -29.439   4.878 -38.642  1.00  0.00           H  
ATOM   4095  HA  LYS A 265     -28.637   7.548 -39.330  1.00  0.00           H  
ATOM   4096 1HB  LYS A 265     -31.376   6.233 -39.262  1.00  0.00           H  
ATOM   4097 2HB  LYS A 265     -31.122   7.875 -39.836  1.00  0.00           H  
ATOM   4098 1HG  LYS A 265     -29.491   6.938 -41.528  1.00  0.00           H  
ATOM   4099 2HG  LYS A 265     -30.013   5.323 -41.027  1.00  0.00           H  
ATOM   4100 1HD  LYS A 265     -31.941   7.471 -41.973  1.00  0.00           H  
ATOM   4101 2HD  LYS A 265     -31.200   6.285 -43.058  1.00  0.00           H  
ATOM   4102 1HE  LYS A 265     -32.155   4.458 -41.621  1.00  0.00           H  
ATOM   4103 2HE  LYS A 265     -32.990   5.692 -40.673  1.00  0.00           H  
ATOM   4104 1HZ  LYS A 265     -34.403   4.766 -42.357  1.00  0.00           H  
ATOM   4105 2HZ  LYS A 265     -34.139   6.365 -42.669  1.00  0.00           H  
ATOM   4106 3HZ  LYS A 265     -33.360   5.211 -43.554  1.00  0.00           H  
ATOM   4107  N   PHE A 266     -30.445   7.215 -36.610  1.00  0.00           N  
ATOM   4108  CA  PHE A 266     -30.846   7.916 -35.396  1.00  0.00           C  
ATOM   4109  C   PHE A 266     -29.634   8.449 -34.642  1.00  0.00           C  
ATOM   4110  O   PHE A 266     -29.650   9.571 -34.135  1.00  0.00           O  
ATOM   4111  CB  PHE A 266     -31.652   6.989 -34.485  1.00  0.00           C  
ATOM   4112  CG  PHE A 266     -32.143   7.650 -33.229  1.00  0.00           C  
ATOM   4113  CD1 PHE A 266     -33.244   8.493 -33.256  1.00  0.00           C  
ATOM   4114  CD2 PHE A 266     -31.504   7.432 -32.018  1.00  0.00           C  
ATOM   4115  CE1 PHE A 266     -33.696   9.102 -32.100  1.00  0.00           C  
ATOM   4116  CE2 PHE A 266     -31.954   8.038 -30.861  1.00  0.00           C  
ATOM   4117  CZ  PHE A 266     -33.052   8.874 -30.903  1.00  0.00           C  
ATOM   4118  H   PHE A 266     -30.642   6.233 -36.743  1.00  0.00           H  
ATOM   4119  HA  PHE A 266     -31.474   8.762 -35.677  1.00  0.00           H  
ATOM   4120 1HB  PHE A 266     -32.516   6.607 -35.028  1.00  0.00           H  
ATOM   4121 2HB  PHE A 266     -31.040   6.134 -34.203  1.00  0.00           H  
ATOM   4122  HD1 PHE A 266     -33.755   8.671 -34.203  1.00  0.00           H  
ATOM   4123  HD2 PHE A 266     -30.637   6.771 -31.985  1.00  0.00           H  
ATOM   4124  HE1 PHE A 266     -34.563   9.762 -32.136  1.00  0.00           H  
ATOM   4125  HE2 PHE A 266     -31.443   7.858 -29.915  1.00  0.00           H  
ATOM   4126  HZ  PHE A 266     -33.407   9.355 -29.992  1.00  0.00           H  
ATOM   4127  N   VAL A 267     -28.597   7.588 -34.601  1.00  0.00           N  
ATOM   4128  CA  VAL A 267     -27.373   7.977 -33.909  1.00  0.00           C  
ATOM   4129  C   VAL A 267     -26.737   9.198 -34.561  1.00  0.00           C  
ATOM   4130  O   VAL A 267     -26.261  10.102 -33.875  1.00  0.00           O  
ATOM   4131  CB  VAL A 267     -26.365   6.813 -33.912  1.00  0.00           C  
ATOM   4132  CG1 VAL A 267     -25.018   7.274 -33.373  1.00  0.00           C  
ATOM   4133  CG2 VAL A 267     -26.908   5.656 -33.088  1.00  0.00           C  
ATOM   4134  H   VAL A 267     -28.686   6.688 -35.050  1.00  0.00           H  
ATOM   4135  HA  VAL A 267     -27.623   8.222 -32.876  1.00  0.00           H  
ATOM   4136  HB  VAL A 267     -26.205   6.486 -34.939  1.00  0.00           H  
ATOM   4137 1HG1 VAL A 267     -24.317   6.439 -33.382  1.00  0.00           H  
ATOM   4138 2HG1 VAL A 267     -24.632   8.078 -33.999  1.00  0.00           H  
ATOM   4139 3HG1 VAL A 267     -25.139   7.634 -32.352  1.00  0.00           H  
ATOM   4140 1HG2 VAL A 267     -26.190   4.836 -33.094  1.00  0.00           H  
ATOM   4141 2HG2 VAL A 267     -27.073   5.986 -32.062  1.00  0.00           H  
ATOM   4142 3HG2 VAL A 267     -27.851   5.315 -33.516  1.00  0.00           H  
ATOM   4143  N   ALA A 268     -26.758   9.167 -35.910  1.00  0.00           N  
ATOM   4144  CA  ALA A 268     -26.180  10.278 -36.657  1.00  0.00           C  
ATOM   4145  C   ALA A 268     -26.916  11.579 -36.366  1.00  0.00           C  
ATOM   4146  O   ALA A 268     -26.296  12.629 -36.194  1.00  0.00           O  
ATOM   4147  CB  ALA A 268     -26.202   9.982 -38.150  1.00  0.00           C  
ATOM   4148  H   ALA A 268     -27.174   8.375 -36.378  1.00  0.00           H  
ATOM   4149  HA  ALA A 268     -25.146  10.400 -36.336  1.00  0.00           H  
ATOM   4150 1HB  ALA A 268     -25.767  10.820 -38.694  1.00  0.00           H  
ATOM   4151 2HB  ALA A 268     -25.623   9.080 -38.350  1.00  0.00           H  
ATOM   4152 3HB  ALA A 268     -27.230   9.832 -38.475  1.00  0.00           H  
ATOM   4153  N   GLU A 269     -28.258  11.485 -36.314  1.00  0.00           N  
ATOM   4154  CA  GLU A 269     -29.151  12.612 -36.013  1.00  0.00           C  
ATOM   4155  C   GLU A 269     -28.994  13.089 -34.574  1.00  0.00           C  
ATOM   4156  O   GLU A 269     -29.193  14.267 -34.276  1.00  0.00           O  
ATOM   4157  CB  GLU A 269     -30.608  12.221 -36.266  1.00  0.00           C  
ATOM   4158  CG  GLU A 269     -31.602  13.364 -36.115  1.00  0.00           C  
ATOM   4159  CD  GLU A 269     -33.004  12.974 -36.494  1.00  0.00           C  
ATOM   4160  OE1 GLU A 269     -33.202  11.850 -36.887  1.00  0.00           O  
ATOM   4161  OE2 GLU A 269     -33.877  13.803 -36.390  1.00  0.00           O  
ATOM   4162  H   GLU A 269     -28.695  10.592 -36.490  1.00  0.00           H  
ATOM   4163  HA  GLU A 269     -28.893  13.443 -36.671  1.00  0.00           H  
ATOM   4164 1HB  GLU A 269     -30.708  11.822 -37.276  1.00  0.00           H  
ATOM   4165 2HB  GLU A 269     -30.899  11.431 -35.572  1.00  0.00           H  
ATOM   4166 1HG  GLU A 269     -31.598  13.701 -35.079  1.00  0.00           H  
ATOM   4167 2HG  GLU A 269     -31.279  14.196 -36.740  1.00  0.00           H  
ATOM   4168  N   SER A 270     -28.636  12.169 -33.688  1.00  0.00           N  
ATOM   4169  CA  SER A 270     -28.419  12.490 -32.281  1.00  0.00           C  
ATOM   4170  C   SER A 270     -27.277  13.491 -32.139  1.00  0.00           C  
ATOM   4171  O   SER A 270     -27.109  14.112 -31.090  1.00  0.00           O  
ATOM   4172  CB  SER A 270     -28.110  11.232 -31.493  1.00  0.00           C  
ATOM   4173  OG  SER A 270     -29.215  10.371 -31.467  1.00  0.00           O  
ATOM   4174  H   SER A 270     -28.508  11.215 -33.993  1.00  0.00           H  
ATOM   4175  HA  SER A 270     -29.331  12.939 -31.883  1.00  0.00           H  
ATOM   4176 1HB  SER A 270     -27.258  10.722 -31.942  1.00  0.00           H  
ATOM   4177 2HB  SER A 270     -27.831  11.500 -30.475  1.00  0.00           H  
ATOM   4178  HG  SER A 270     -29.404  10.156 -32.384  1.00  0.00           H  
ATOM   4179  N   GLY A 271     -26.500  13.636 -33.207  1.00  0.00           N  
ATOM   4180  CA  GLY A 271     -25.286  14.439 -33.167  1.00  0.00           C  
ATOM   4181  C   GLY A 271     -24.090  13.590 -32.749  1.00  0.00           C  
ATOM   4182  O   GLY A 271     -23.150  14.087 -32.128  1.00  0.00           O  
ATOM   4183  H   GLY A 271     -26.758  13.177 -34.069  1.00  0.00           H  
ATOM   4184 1HA  GLY A 271     -25.106  14.876 -34.149  1.00  0.00           H  
ATOM   4185 2HA  GLY A 271     -25.419  15.263 -32.468  1.00  0.00           H  
ATOM   4186  N   GLY A 272     -24.139  12.305 -33.098  1.00  0.00           N  
ATOM   4187  CA  GLY A 272     -23.004  11.400 -32.978  1.00  0.00           C  
ATOM   4188  C   GLY A 272     -21.963  11.711 -34.044  1.00  0.00           C  
ATOM   4189  O   GLY A 272     -22.280  12.281 -35.088  1.00  0.00           O  
ATOM   4190  H   GLY A 272     -25.001  11.928 -33.466  1.00  0.00           H  
ATOM   4191 1HA  GLY A 272     -22.566  11.497 -31.984  1.00  0.00           H  
ATOM   4192 2HA  GLY A 272     -23.347  10.371 -33.078  1.00  0.00           H  
ATOM   4193  N   ASP A 273     -20.711  11.338 -33.784  1.00  0.00           N  
ATOM   4194  CA  ASP A 273     -19.640  11.549 -34.756  1.00  0.00           C  
ATOM   4195  C   ASP A 273     -19.930  10.807 -36.051  1.00  0.00           C  
ATOM   4196  O   ASP A 273     -20.454   9.693 -36.035  1.00  0.00           O  
ATOM   4197  CB  ASP A 273     -18.295  11.091 -34.189  1.00  0.00           C  
ATOM   4198  CG  ASP A 273     -17.119  11.449 -35.088  1.00  0.00           C  
ATOM   4199  OD1 ASP A 273     -16.650  12.559 -35.004  1.00  0.00           O  
ATOM   4200  OD2 ASP A 273     -16.702  10.610 -35.849  1.00  0.00           O  
ATOM   4201  H   ASP A 273     -20.501  10.901 -32.898  1.00  0.00           H  
ATOM   4202  HA  ASP A 273     -19.580  12.615 -34.978  1.00  0.00           H  
ATOM   4203 1HB  ASP A 273     -18.138  11.546 -33.211  1.00  0.00           H  
ATOM   4204 2HB  ASP A 273     -18.309  10.009 -34.047  1.00  0.00           H  
ATOM   4205  N   LEU A 274     -19.584  11.434 -37.171  1.00  0.00           N  
ATOM   4206  CA  LEU A 274     -20.106  11.018 -38.459  1.00  0.00           C  
ATOM   4207  C   LEU A 274     -19.209  10.010 -39.165  1.00  0.00           C  
ATOM   4208  O   LEU A 274     -19.691   9.044 -39.757  1.00  0.00           O  
ATOM   4209  CB  LEU A 274     -20.298  12.246 -39.358  1.00  0.00           C  
ATOM   4210  CG  LEU A 274     -21.652  12.955 -39.235  1.00  0.00           C  
ATOM   4211  CD1 LEU A 274     -22.767  11.994 -39.627  1.00  0.00           C  
ATOM   4212  CD2 LEU A 274     -21.837  13.454 -37.809  1.00  0.00           C  
ATOM   4213  H   LEU A 274     -18.946  12.215 -37.120  1.00  0.00           H  
ATOM   4214  HA  LEU A 274     -21.073  10.543 -38.303  1.00  0.00           H  
ATOM   4215 1HB  LEU A 274     -19.521  12.972 -39.124  1.00  0.00           H  
ATOM   4216 2HB  LEU A 274     -20.178  11.938 -40.397  1.00  0.00           H  
ATOM   4217  HG  LEU A 274     -21.684  13.801 -39.922  1.00  0.00           H  
ATOM   4218 1HD1 LEU A 274     -23.729  12.498 -39.540  1.00  0.00           H  
ATOM   4219 2HD1 LEU A 274     -22.621  11.668 -40.657  1.00  0.00           H  
ATOM   4220 3HD1 LEU A 274     -22.749  11.128 -38.966  1.00  0.00           H  
ATOM   4221 1HD2 LEU A 274     -22.800  13.958 -37.722  1.00  0.00           H  
ATOM   4222 2HD2 LEU A 274     -21.807  12.608 -37.121  1.00  0.00           H  
ATOM   4223 3HD2 LEU A 274     -21.037  14.152 -37.562  1.00  0.00           H  
ATOM   4224  N   ASP A 275     -17.875  10.188 -39.135  1.00  0.00           N  
ATOM   4225  CA  ASP A 275     -17.088   9.181 -39.837  1.00  0.00           C  
ATOM   4226  C   ASP A 275     -17.241   7.811 -39.188  1.00  0.00           C  
ATOM   4227  O   ASP A 275     -17.362   6.797 -39.877  1.00  0.00           O  
ATOM   4228  CB  ASP A 275     -15.610   9.577 -39.863  1.00  0.00           C  
ATOM   4229  CG  ASP A 275     -15.328  10.751 -40.791  1.00  0.00           C  
ATOM   4230  OD1 ASP A 275     -16.168  11.054 -41.606  1.00  0.00           O  
ATOM   4231  OD2 ASP A 275     -14.276  11.333 -40.677  1.00  0.00           O  
ATOM   4232  H   ASP A 275     -17.496  10.984 -38.643  1.00  0.00           H  
ATOM   4233  HA  ASP A 275     -17.449   9.114 -40.864  1.00  0.00           H  
ATOM   4234 1HB  ASP A 275     -15.287   9.843 -38.857  1.00  0.00           H  
ATOM   4235 2HB  ASP A 275     -15.011   8.726 -40.186  1.00  0.00           H  
ATOM   4236  N   LYS A 276     -17.229   7.843 -37.839  1.00  0.00           N  
ATOM   4237  CA  LYS A 276     -17.367   6.597 -37.095  1.00  0.00           C  
ATOM   4238  C   LYS A 276     -18.709   5.934 -37.376  1.00  0.00           C  
ATOM   4239  O   LYS A 276     -18.789   4.716 -37.537  1.00  0.00           O  
ATOM   4240  CB  LYS A 276     -17.208   6.848 -35.595  1.00  0.00           C  
ATOM   4241  CG  LYS A 276     -15.791   7.199 -35.162  1.00  0.00           C  
ATOM   4242  CD  LYS A 276     -15.717   7.455 -33.664  1.00  0.00           C  
ATOM   4243  CE  LYS A 276     -14.304   7.817 -33.232  1.00  0.00           C  
ATOM   4244  NZ  LYS A 276     -14.225   8.108 -31.775  1.00  0.00           N  
ATOM   4245  H   LYS A 276     -17.123   8.731 -37.369  1.00  0.00           H  
ATOM   4246  HA  LYS A 276     -16.582   5.912 -37.418  1.00  0.00           H  
ATOM   4247 1HB  LYS A 276     -17.862   7.666 -35.292  1.00  0.00           H  
ATOM   4248 2HB  LYS A 276     -17.517   5.961 -35.042  1.00  0.00           H  
ATOM   4249 1HG  LYS A 276     -15.119   6.378 -35.415  1.00  0.00           H  
ATOM   4250 2HG  LYS A 276     -15.459   8.092 -35.691  1.00  0.00           H  
ATOM   4251 1HD  LYS A 276     -16.390   8.273 -33.401  1.00  0.00           H  
ATOM   4252 2HD  LYS A 276     -16.033   6.561 -33.126  1.00  0.00           H  
ATOM   4253 1HE  LYS A 276     -13.631   6.993 -33.463  1.00  0.00           H  
ATOM   4254 2HE  LYS A 276     -13.969   8.696 -33.783  1.00  0.00           H  
ATOM   4255 1HZ  LYS A 276     -13.274   8.344 -31.529  1.00  0.00           H  
ATOM   4256 2HZ  LYS A 276     -14.832   8.885 -31.552  1.00  0.00           H  
ATOM   4257 3HZ  LYS A 276     -14.515   7.294 -31.252  1.00  0.00           H  
ATOM   4258  N   ILE A 277     -19.744   6.798 -37.424  1.00  0.00           N  
ATOM   4259  CA  ILE A 277     -21.085   6.291 -37.687  1.00  0.00           C  
ATOM   4260  C   ILE A 277     -21.166   5.634 -39.059  1.00  0.00           C  
ATOM   4261  O   ILE A 277     -21.788   4.583 -39.219  1.00  0.00           O  
ATOM   4262  CB  ILE A 277     -22.127   7.421 -37.596  1.00  0.00           C  
ATOM   4263  CG1 ILE A 277     -22.254   7.915 -36.153  1.00  0.00           C  
ATOM   4264  CG2 ILE A 277     -23.473   6.947 -38.121  1.00  0.00           C  
ATOM   4265  CD1 ILE A 277     -23.045   9.196 -36.013  1.00  0.00           C  
ATOM   4266  H   ILE A 277     -19.570   7.782 -37.277  1.00  0.00           H  
ATOM   4267  HA  ILE A 277     -21.324   5.541 -36.935  1.00  0.00           H  
ATOM   4268  HB  ILE A 277     -21.794   8.271 -38.192  1.00  0.00           H  
ATOM   4269 1HG1 ILE A 277     -22.736   7.148 -35.548  1.00  0.00           H  
ATOM   4270 2HG1 ILE A 277     -21.261   8.082 -35.736  1.00  0.00           H  
ATOM   4271 1HG2 ILE A 277     -24.198   7.758 -38.049  1.00  0.00           H  
ATOM   4272 2HG2 ILE A 277     -23.371   6.644 -39.162  1.00  0.00           H  
ATOM   4273 3HG2 ILE A 277     -23.817   6.100 -37.528  1.00  0.00           H  
ATOM   4274 1HD1 ILE A 277     -23.091   9.482 -34.962  1.00  0.00           H  
ATOM   4275 2HD1 ILE A 277     -22.560   9.988 -36.584  1.00  0.00           H  
ATOM   4276 3HD1 ILE A 277     -24.055   9.042 -36.391  1.00  0.00           H  
ATOM   4277  N   ALA A 278     -20.509   6.307 -40.026  1.00  0.00           N  
ATOM   4278  CA  ALA A 278     -20.507   5.783 -41.386  1.00  0.00           C  
ATOM   4279  C   ALA A 278     -19.836   4.416 -41.449  1.00  0.00           C  
ATOM   4280  O   ALA A 278     -20.311   3.512 -42.136  1.00  0.00           O  
ATOM   4281  CB  ALA A 278     -19.814   6.756 -42.328  1.00  0.00           C  
ATOM   4282  H   ALA A 278     -20.029   7.163 -39.789  1.00  0.00           H  
ATOM   4283  HA  ALA A 278     -21.543   5.661 -41.704  1.00  0.00           H  
ATOM   4284 1HB  ALA A 278     -19.820   6.350 -43.340  1.00  0.00           H  
ATOM   4285 2HB  ALA A 278     -20.339   7.711 -42.317  1.00  0.00           H  
ATOM   4286 3HB  ALA A 278     -18.785   6.905 -42.004  1.00  0.00           H  
ATOM   4287  N   GLU A 279     -18.719   4.324 -40.699  1.00  0.00           N  
ATOM   4288  CA  GLU A 279     -17.981   3.067 -40.670  1.00  0.00           C  
ATOM   4289  C   GLU A 279     -18.832   1.941 -40.098  1.00  0.00           C  
ATOM   4290  O   GLU A 279     -18.816   0.819 -40.603  1.00  0.00           O  
ATOM   4291  CB  GLU A 279     -16.700   3.219 -39.848  1.00  0.00           C  
ATOM   4292  CG  GLU A 279     -15.824   1.975 -39.812  1.00  0.00           C  
ATOM   4293  CD  GLU A 279     -14.540   2.185 -39.058  1.00  0.00           C  
ATOM   4294  OE1 GLU A 279     -14.319   3.276 -38.591  1.00  0.00           O  
ATOM   4295  OE2 GLU A 279     -13.779   1.252 -38.950  1.00  0.00           O  
ATOM   4296  H   GLU A 279     -18.413   5.128 -40.171  1.00  0.00           H  
ATOM   4297  HA  GLU A 279     -17.711   2.801 -41.693  1.00  0.00           H  
ATOM   4298 1HB  GLU A 279     -16.103   4.037 -40.252  1.00  0.00           H  
ATOM   4299 2HB  GLU A 279     -16.956   3.478 -38.820  1.00  0.00           H  
ATOM   4300 1HG  GLU A 279     -16.380   1.165 -39.341  1.00  0.00           H  
ATOM   4301 2HG  GLU A 279     -15.595   1.675 -40.834  1.00  0.00           H  
ATOM   4302  N   LYS A 280     -19.567   2.306 -39.027  1.00  0.00           N  
ATOM   4303  CA  LYS A 280     -20.428   1.320 -38.383  1.00  0.00           C  
ATOM   4304  C   LYS A 280     -21.503   0.819 -39.340  1.00  0.00           C  
ATOM   4305  O   LYS A 280     -21.804  -0.374 -39.381  1.00  0.00           O  
ATOM   4306  CB  LYS A 280     -21.075   1.911 -37.129  1.00  0.00           C  
ATOM   4307  CG  LYS A 280     -21.947   0.935 -36.351  1.00  0.00           C  
ATOM   4308  CD  LYS A 280     -22.488   1.570 -35.079  1.00  0.00           C  
ATOM   4309  CE  LYS A 280     -23.379   0.603 -34.313  1.00  0.00           C  
ATOM   4310  NZ  LYS A 280     -23.916   1.211 -33.065  1.00  0.00           N  
ATOM   4311  H   LYS A 280     -19.507   3.256 -38.690  1.00  0.00           H  
ATOM   4312  HA  LYS A 280     -19.818   0.466 -38.091  1.00  0.00           H  
ATOM   4313 1HB  LYS A 280     -20.298   2.275 -36.456  1.00  0.00           H  
ATOM   4314 2HB  LYS A 280     -21.694   2.765 -37.407  1.00  0.00           H  
ATOM   4315 1HG  LYS A 280     -22.784   0.619 -36.974  1.00  0.00           H  
ATOM   4316 2HG  LYS A 280     -21.361   0.055 -36.087  1.00  0.00           H  
ATOM   4317 1HD  LYS A 280     -21.657   1.870 -34.440  1.00  0.00           H  
ATOM   4318 2HD  LYS A 280     -23.067   2.458 -35.334  1.00  0.00           H  
ATOM   4319 1HE  LYS A 280     -24.213   0.300 -34.943  1.00  0.00           H  
ATOM   4320 2HE  LYS A 280     -22.808  -0.288 -34.051  1.00  0.00           H  
ATOM   4321 1HZ  LYS A 280     -24.499   0.539 -32.587  1.00  0.00           H  
ATOM   4322 2HZ  LYS A 280     -23.149   1.479 -32.464  1.00  0.00           H  
ATOM   4323 3HZ  LYS A 280     -24.463   2.027 -33.297  1.00  0.00           H  
ATOM   4324  N   ILE A 281     -22.054   1.792 -40.095  1.00  0.00           N  
ATOM   4325  CA  ILE A 281     -23.096   1.444 -41.055  1.00  0.00           C  
ATOM   4326  C   ILE A 281     -22.571   0.487 -42.115  1.00  0.00           C  
ATOM   4327  O   ILE A 281     -23.253  -0.463 -42.500  1.00  0.00           O  
ATOM   4328  CB  ILE A 281     -23.659   2.706 -41.735  1.00  0.00           C  
ATOM   4329  CG1 ILE A 281     -24.433   3.557 -40.725  1.00  0.00           C  
ATOM   4330  CG2 ILE A 281     -24.550   2.325 -42.908  1.00  0.00           C  
ATOM   4331  CD1 ILE A 281     -24.786   4.936 -41.233  1.00  0.00           C  
ATOM   4332  H   ILE A 281     -21.734   2.743 -39.982  1.00  0.00           H  
ATOM   4333  HA  ILE A 281     -23.907   0.950 -40.521  1.00  0.00           H  
ATOM   4334  HB  ILE A 281     -22.837   3.320 -42.100  1.00  0.00           H  
ATOM   4335 1HG1 ILE A 281     -25.356   3.047 -40.451  1.00  0.00           H  
ATOM   4336 2HG1 ILE A 281     -23.841   3.670 -39.816  1.00  0.00           H  
ATOM   4337 1HG2 ILE A 281     -24.940   3.228 -43.377  1.00  0.00           H  
ATOM   4338 2HG2 ILE A 281     -23.970   1.759 -43.636  1.00  0.00           H  
ATOM   4339 3HG2 ILE A 281     -25.379   1.714 -42.551  1.00  0.00           H  
ATOM   4340 1HD1 ILE A 281     -25.332   5.479 -40.461  1.00  0.00           H  
ATOM   4341 2HD1 ILE A 281     -23.873   5.478 -41.480  1.00  0.00           H  
ATOM   4342 3HD1 ILE A 281     -25.408   4.848 -42.122  1.00  0.00           H  
ATOM   4343  N   LEU A 282     -21.333   0.790 -42.559  1.00  0.00           N  
ATOM   4344  CA  LEU A 282     -20.714  -0.051 -43.577  1.00  0.00           C  
ATOM   4345  C   LEU A 282     -20.521  -1.475 -43.072  1.00  0.00           C  
ATOM   4346  O   LEU A 282     -20.752  -2.439 -43.802  1.00  0.00           O  
ATOM   4347  CB  LEU A 282     -19.361   0.536 -43.998  1.00  0.00           C  
ATOM   4348  CG  LEU A 282     -18.644  -0.196 -45.140  1.00  0.00           C  
ATOM   4349  CD1 LEU A 282     -17.728   0.777 -45.871  1.00  0.00           C  
ATOM   4350  CD2 LEU A 282     -17.857  -1.369 -44.576  1.00  0.00           C  
ATOM   4351  H   LEU A 282     -20.858   1.595 -42.177  1.00  0.00           H  
ATOM   4352  HA  LEU A 282     -21.369  -0.080 -44.447  1.00  0.00           H  
ATOM   4353 1HB  LEU A 282     -19.512   1.569 -44.309  1.00  0.00           H  
ATOM   4354 2HB  LEU A 282     -18.696   0.533 -43.134  1.00  0.00           H  
ATOM   4355  HG  LEU A 282     -19.380  -0.562 -45.856  1.00  0.00           H  
ATOM   4356 1HD1 LEU A 282     -17.219   0.257 -46.683  1.00  0.00           H  
ATOM   4357 2HD1 LEU A 282     -18.319   1.596 -46.280  1.00  0.00           H  
ATOM   4358 3HD1 LEU A 282     -16.990   1.174 -45.175  1.00  0.00           H  
ATOM   4359 1HD2 LEU A 282     -17.349  -1.890 -45.388  1.00  0.00           H  
ATOM   4360 2HD2 LEU A 282     -17.120  -1.004 -43.861  1.00  0.00           H  
ATOM   4361 3HD2 LEU A 282     -18.539  -2.057 -44.075  1.00  0.00           H  
ATOM   4362  N   GLU A 283     -20.089  -1.547 -41.796  1.00  0.00           N  
ATOM   4363  CA  GLU A 283     -19.865  -2.855 -41.191  1.00  0.00           C  
ATOM   4364  C   GLU A 283     -21.157  -3.659 -41.125  1.00  0.00           C  
ATOM   4365  O   GLU A 283     -21.165  -4.861 -41.390  1.00  0.00           O  
ATOM   4366  CB  GLU A 283     -19.276  -2.699 -39.787  1.00  0.00           C  
ATOM   4367  CG  GLU A 283     -17.843  -2.187 -39.760  1.00  0.00           C  
ATOM   4368  CD  GLU A 283     -17.326  -1.972 -38.364  1.00  0.00           C  
ATOM   4369  OE1 GLU A 283     -18.091  -2.105 -37.440  1.00  0.00           O  
ATOM   4370  OE2 GLU A 283     -16.163  -1.673 -38.223  1.00  0.00           O  
ATOM   4371  H   GLU A 283     -19.928  -0.692 -41.282  1.00  0.00           H  
ATOM   4372  HA  GLU A 283     -19.154  -3.404 -41.809  1.00  0.00           H  
ATOM   4373 1HB  GLU A 283     -19.890  -2.008 -39.210  1.00  0.00           H  
ATOM   4374 2HB  GLU A 283     -19.297  -3.662 -39.276  1.00  0.00           H  
ATOM   4375 1HG  GLU A 283     -17.201  -2.906 -40.266  1.00  0.00           H  
ATOM   4376 2HG  GLU A 283     -17.794  -1.248 -40.309  1.00  0.00           H  
ATOM   4377  N   ILE A 284     -22.232  -2.932 -40.760  1.00  0.00           N  
ATOM   4378  CA  ILE A 284     -23.533  -3.583 -40.659  1.00  0.00           C  
ATOM   4379  C   ILE A 284     -23.976  -4.138 -42.007  1.00  0.00           C  
ATOM   4380  O   ILE A 284     -24.512  -5.243 -42.088  1.00  0.00           O  
ATOM   4381  CB  ILE A 284     -24.598  -2.605 -40.130  1.00  0.00           C  
ATOM   4382  CG1 ILE A 284     -24.313  -2.244 -38.670  1.00  0.00           C  
ATOM   4383  CG2 ILE A 284     -25.988  -3.204 -40.273  1.00  0.00           C  
ATOM   4384  CD1 ILE A 284     -25.140  -1.089 -38.154  1.00  0.00           C  
ATOM   4385  H   ILE A 284     -22.117  -1.949 -40.562  1.00  0.00           H  
ATOM   4386  HA  ILE A 284     -23.451  -4.414 -39.960  1.00  0.00           H  
ATOM   4387  HB  ILE A 284     -24.553  -1.677 -40.699  1.00  0.00           H  
ATOM   4388 1HG1 ILE A 284     -24.504  -3.111 -38.038  1.00  0.00           H  
ATOM   4389 2HG1 ILE A 284     -23.260  -1.985 -38.558  1.00  0.00           H  
ATOM   4390 1HG2 ILE A 284     -26.728  -2.500 -39.893  1.00  0.00           H  
ATOM   4391 2HG2 ILE A 284     -26.189  -3.412 -41.323  1.00  0.00           H  
ATOM   4392 3HG2 ILE A 284     -26.045  -4.132 -39.702  1.00  0.00           H  
ATOM   4393 1HD1 ILE A 284     -24.882  -0.893 -37.113  1.00  0.00           H  
ATOM   4394 2HD1 ILE A 284     -24.937  -0.200 -38.752  1.00  0.00           H  
ATOM   4395 3HD1 ILE A 284     -26.198  -1.340 -38.223  1.00  0.00           H  
ATOM   4396  N   ALA A 285     -23.724  -3.313 -43.044  1.00  0.00           N  
ATOM   4397  CA  ALA A 285     -24.099  -3.726 -44.391  1.00  0.00           C  
ATOM   4398  C   ALA A 285     -23.354  -4.986 -44.809  1.00  0.00           C  
ATOM   4399  O   ALA A 285     -23.931  -5.887 -45.417  1.00  0.00           O  
ATOM   4400  CB  ALA A 285     -23.835  -2.602 -45.382  1.00  0.00           C  
ATOM   4401  H   ALA A 285     -23.279  -2.423 -42.868  1.00  0.00           H  
ATOM   4402  HA  ALA A 285     -25.166  -3.953 -44.391  1.00  0.00           H  
ATOM   4403 1HB  ALA A 285     -24.120  -2.926 -46.383  1.00  0.00           H  
ATOM   4404 2HB  ALA A 285     -24.420  -1.726 -45.104  1.00  0.00           H  
ATOM   4405 3HB  ALA A 285     -22.776  -2.349 -45.371  1.00  0.00           H  
ATOM   4406  N   LYS A 286     -22.054  -4.994 -44.449  1.00  0.00           N  
ATOM   4407  CA  LYS A 286     -21.226  -6.145 -44.789  1.00  0.00           C  
ATOM   4408  C   LYS A 286     -21.741  -7.411 -44.116  1.00  0.00           C  
ATOM   4409  O   LYS A 286     -21.775  -8.480 -44.726  1.00  0.00           O  
ATOM   4410  CB  LYS A 286     -19.770  -5.893 -44.393  1.00  0.00           C  
ATOM   4411  CG  LYS A 286     -18.813  -7.018 -44.765  1.00  0.00           C  
ATOM   4412  CD  LYS A 286     -17.377  -6.661 -44.413  1.00  0.00           C  
ATOM   4413  CE  LYS A 286     -16.423  -7.793 -44.762  1.00  0.00           C  
ATOM   4414  NZ  LYS A 286     -15.013  -7.457 -44.423  1.00  0.00           N  
ATOM   4415  H   LYS A 286     -21.676  -4.200 -43.951  1.00  0.00           H  
ATOM   4416  HA  LYS A 286     -21.272  -6.298 -45.868  1.00  0.00           H  
ATOM   4417 1HB  LYS A 286     -19.415  -4.980 -44.872  1.00  0.00           H  
ATOM   4418 2HB  LYS A 286     -19.707  -5.743 -43.315  1.00  0.00           H  
ATOM   4419 1HG  LYS A 286     -19.094  -7.926 -44.231  1.00  0.00           H  
ATOM   4420 2HG  LYS A 286     -18.878  -7.211 -45.835  1.00  0.00           H  
ATOM   4421 1HD  LYS A 286     -17.080  -5.764 -44.959  1.00  0.00           H  
ATOM   4422 2HD  LYS A 286     -17.305  -6.455 -43.345  1.00  0.00           H  
ATOM   4423 1HE  LYS A 286     -16.710  -8.692 -44.219  1.00  0.00           H  
ATOM   4424 2HE  LYS A 286     -16.485  -8.005 -45.830  1.00  0.00           H  
ATOM   4425 1HZ  LYS A 286     -14.413  -8.232 -44.670  1.00  0.00           H  
ATOM   4426 2HZ  LYS A 286     -14.729  -6.635 -44.936  1.00  0.00           H  
ATOM   4427 3HZ  LYS A 286     -14.939  -7.278 -43.432  1.00  0.00           H  
ATOM   4428  N   GLU A 287     -22.133  -7.227 -42.839  1.00  0.00           N  
ATOM   4429  CA  GLU A 287     -22.649  -8.361 -42.081  1.00  0.00           C  
ATOM   4430  C   GLU A 287     -23.916  -8.919 -42.716  1.00  0.00           C  
ATOM   4431  O   GLU A 287     -24.098 -10.134 -42.798  1.00  0.00           O  
ATOM   4432  CB  GLU A 287     -22.930  -7.951 -40.634  1.00  0.00           C  
ATOM   4433  CG  GLU A 287     -21.684  -7.671 -39.806  1.00  0.00           C  
ATOM   4434  CD  GLU A 287     -22.000  -7.195 -38.415  1.00  0.00           C  
ATOM   4435  OE1 GLU A 287     -23.153  -6.976 -38.130  1.00  0.00           O  
ATOM   4436  OE2 GLU A 287     -21.088  -7.051 -37.636  1.00  0.00           O  
ATOM   4437  H   GLU A 287     -22.063  -6.306 -42.430  1.00  0.00           H  
ATOM   4438  HA  GLU A 287     -21.894  -9.149 -42.080  1.00  0.00           H  
ATOM   4439 1HB  GLU A 287     -23.548  -7.053 -40.623  1.00  0.00           H  
ATOM   4440 2HB  GLU A 287     -23.493  -8.740 -40.135  1.00  0.00           H  
ATOM   4441 1HG  GLU A 287     -21.092  -8.583 -39.739  1.00  0.00           H  
ATOM   4442 2HG  GLU A 287     -21.084  -6.918 -40.315  1.00  0.00           H  
ATOM   4443  N   ALA A 288     -24.767  -7.970 -43.155  1.00  0.00           N  
ATOM   4444  CA  ALA A 288     -26.020  -8.371 -43.785  1.00  0.00           C  
ATOM   4445  C   ALA A 288     -25.764  -9.168 -45.057  1.00  0.00           C  
ATOM   4446  O   ALA A 288     -26.437 -10.165 -45.322  1.00  0.00           O  
ATOM   4447  CB  ALA A 288     -26.875  -7.150 -44.090  1.00  0.00           C  
ATOM   4448  H   ALA A 288     -24.522  -6.997 -43.038  1.00  0.00           H  
ATOM   4449  HA  ALA A 288     -26.559  -9.014 -43.090  1.00  0.00           H  
ATOM   4450 1HB  ALA A 288     -27.806  -7.466 -44.562  1.00  0.00           H  
ATOM   4451 2HB  ALA A 288     -27.099  -6.621 -43.163  1.00  0.00           H  
ATOM   4452 3HB  ALA A 288     -26.335  -6.486 -44.764  1.00  0.00           H  
ATOM   4453  N   LEU A 289     -24.765  -8.676 -45.817  1.00  0.00           N  
ATOM   4454  CA  LEU A 289     -24.418  -9.350 -47.063  1.00  0.00           C  
ATOM   4455  C   LEU A 289     -23.940 -10.773 -46.806  1.00  0.00           C  
ATOM   4456  O   LEU A 289     -24.295 -11.699 -47.535  1.00  0.00           O  
ATOM   4457  CB  LEU A 289     -23.329  -8.564 -47.805  1.00  0.00           C  
ATOM   4458  CG  LEU A 289     -23.763  -7.212 -48.386  1.00  0.00           C  
ATOM   4459  CD1 LEU A 289     -22.544  -6.475 -48.924  1.00  0.00           C  
ATOM   4460  CD2 LEU A 289     -24.794  -7.437 -49.482  1.00  0.00           C  
ATOM   4461  H   LEU A 289     -24.274  -7.849 -45.509  1.00  0.00           H  
ATOM   4462  HA  LEU A 289     -25.307  -9.394 -47.691  1.00  0.00           H  
ATOM   4463 1HB  LEU A 289     -22.505  -8.380 -47.118  1.00  0.00           H  
ATOM   4464 2HB  LEU A 289     -22.959  -9.175 -48.628  1.00  0.00           H  
ATOM   4465  HG  LEU A 289     -24.200  -6.600 -47.596  1.00  0.00           H  
ATOM   4466 1HD1 LEU A 289     -22.852  -5.514 -49.336  1.00  0.00           H  
ATOM   4467 2HD1 LEU A 289     -21.832  -6.310 -48.115  1.00  0.00           H  
ATOM   4468 3HD1 LEU A 289     -22.074  -7.071 -49.705  1.00  0.00           H  
ATOM   4469 1HD2 LEU A 289     -25.103  -6.476 -49.894  1.00  0.00           H  
ATOM   4470 2HD2 LEU A 289     -24.357  -8.048 -50.272  1.00  0.00           H  
ATOM   4471 3HD2 LEU A 289     -25.661  -7.949 -49.066  1.00  0.00           H  
ATOM   4472  N   LYS A 290     -23.123 -10.887 -45.738  1.00  0.00           N  
ATOM   4473  CA  LYS A 290     -22.595 -12.199 -45.383  1.00  0.00           C  
ATOM   4474  C   LYS A 290     -23.719 -13.193 -45.123  1.00  0.00           C  
ATOM   4475  O   LYS A 290     -23.618 -14.366 -45.482  1.00  0.00           O  
ATOM   4476  CB  LYS A 290     -21.689 -12.097 -44.154  1.00  0.00           C  
ATOM   4477  CG  LYS A 290     -21.036 -13.409 -43.744  1.00  0.00           C  
ATOM   4478  CD  LYS A 290     -20.093 -13.213 -42.565  1.00  0.00           C  
ATOM   4479  CE  LYS A 290     -19.463 -14.529 -42.134  1.00  0.00           C  
ATOM   4480  NZ  LYS A 290     -18.539 -14.352 -40.981  1.00  0.00           N  
ATOM   4481  H   LYS A 290     -22.891 -10.061 -45.205  1.00  0.00           H  
ATOM   4482  HA  LYS A 290     -22.005 -12.573 -46.220  1.00  0.00           H  
ATOM   4483 1HB  LYS A 290     -20.896 -11.374 -44.347  1.00  0.00           H  
ATOM   4484 2HB  LYS A 290     -22.267 -11.730 -43.306  1.00  0.00           H  
ATOM   4485 1HG  LYS A 290     -21.807 -14.128 -43.465  1.00  0.00           H  
ATOM   4486 2HG  LYS A 290     -20.473 -13.814 -44.584  1.00  0.00           H  
ATOM   4487 1HD  LYS A 290     -19.302 -12.515 -42.844  1.00  0.00           H  
ATOM   4488 2HD  LYS A 290     -20.645 -12.792 -41.725  1.00  0.00           H  
ATOM   4489 1HE  LYS A 290     -20.246 -15.231 -41.851  1.00  0.00           H  
ATOM   4490 2HE  LYS A 290     -18.906 -14.956 -42.967  1.00  0.00           H  
ATOM   4491 1HZ  LYS A 290     -18.142 -15.245 -40.727  1.00  0.00           H  
ATOM   4492 2HZ  LYS A 290     -17.797 -13.716 -41.239  1.00  0.00           H  
ATOM   4493 3HZ  LYS A 290     -19.048 -13.974 -40.196  1.00  0.00           H  
ATOM   4494  N   ASN A 291     -24.813 -12.736 -44.490  1.00  0.00           N  
ATOM   4495  CA  ASN A 291     -25.937 -13.637 -44.153  1.00  0.00           C  
ATOM   4496  C   ASN A 291     -27.275 -13.379 -44.886  1.00  0.00           C  
ATOM   4497  O   ASN A 291     -28.351 -13.601 -44.331  1.00  0.00           O  
ATOM   4498  CB  ASN A 291     -26.172 -13.593 -42.654  1.00  0.00           C  
ATOM   4499  CG  ASN A 291     -25.036 -14.194 -41.873  1.00  0.00           C  
ATOM   4500  OD1 ASN A 291     -24.962 -15.416 -41.703  1.00  0.00           O  
ATOM   4501  ND2 ASN A 291     -24.150 -13.358 -41.395  1.00  0.00           N  
ATOM   4502  H   ASN A 291     -24.865 -11.758 -44.242  1.00  0.00           H  
ATOM   4503  HA  ASN A 291     -25.661 -14.655 -44.432  1.00  0.00           H  
ATOM   4504 1HB  ASN A 291     -26.308 -12.558 -42.337  1.00  0.00           H  
ATOM   4505 2HB  ASN A 291     -27.088 -14.132 -42.413  1.00  0.00           H  
ATOM   4506 1HD2 ASN A 291     -23.372 -13.702 -40.867  1.00  0.00           H  
ATOM   4507 2HD2 ASN A 291     -24.250 -12.377 -41.557  1.00  0.00           H  
ATOM   4508  N   THR A 292     -27.230 -12.911 -46.136  1.00  0.00           N  
ATOM   4509  CA  THR A 292     -28.454 -12.819 -46.961  1.00  0.00           C  
ATOM   4510  C   THR A 292     -28.277 -13.556 -48.291  1.00  0.00           C  
ATOM   4511  O   THR A 292     -27.267 -13.390 -48.974  1.00  0.00           O  
ATOM   4512  CB  THR A 292     -28.837 -11.353 -47.234  1.00  0.00           C  
ATOM   4513  OG1 THR A 292     -29.075 -10.679 -45.991  1.00  0.00           O  
ATOM   4514  CG2 THR A 292     -30.090 -11.281 -48.093  1.00  0.00           C  
ATOM   4515  H   THR A 292     -26.343 -12.616 -46.518  1.00  0.00           H  
ATOM   4516  HA  THR A 292     -29.273 -13.293 -46.418  1.00  0.00           H  
ATOM   4517  HB  THR A 292     -28.019 -10.854 -47.752  1.00  0.00           H  
ATOM   4518  HG1 THR A 292     -28.235 -10.430 -45.598  1.00  0.00           H  
ATOM   4519 1HG2 THR A 292     -30.346 -10.237 -48.276  1.00  0.00           H  
ATOM   4520 2HG2 THR A 292     -29.910 -11.783 -49.043  1.00  0.00           H  
ATOM   4521 3HG2 THR A 292     -30.915 -11.771 -47.575  1.00  0.00           H  
ATOM   4522  N   LYS A 293     -29.268 -14.373 -48.652  1.00  0.00           N  
ATOM   4523  CA  LYS A 293     -29.171 -15.240 -49.829  1.00  0.00           C  
ATOM   4524  C   LYS A 293     -29.973 -14.711 -51.016  1.00  0.00           C  
ATOM   4525  O   LYS A 293     -29.488 -14.695 -52.148  1.00  0.00           O  
ATOM   4526  CB  LYS A 293     -29.636 -16.654 -49.480  1.00  0.00           C  
ATOM   4527  CG  LYS A 293     -28.722 -17.397 -48.515  1.00  0.00           C  
ATOM   4528  CD  LYS A 293     -29.243 -18.797 -48.227  1.00  0.00           C  
ATOM   4529  CE  LYS A 293     -28.331 -19.541 -47.262  1.00  0.00           C  
ATOM   4530  NZ  LYS A 293     -28.848 -20.899 -46.942  1.00  0.00           N  
ATOM   4531  H   LYS A 293     -30.113 -14.395 -48.099  1.00  0.00           H  
ATOM   4532  HA  LYS A 293     -28.127 -15.283 -50.141  1.00  0.00           H  
ATOM   4533 1HB  LYS A 293     -30.630 -16.611 -49.033  1.00  0.00           H  
ATOM   4534 2HB  LYS A 293     -29.713 -17.247 -50.392  1.00  0.00           H  
ATOM   4535 1HG  LYS A 293     -27.722 -17.472 -48.945  1.00  0.00           H  
ATOM   4536 2HG  LYS A 293     -28.655 -16.844 -47.579  1.00  0.00           H  
ATOM   4537 1HD  LYS A 293     -30.241 -18.732 -47.792  1.00  0.00           H  
ATOM   4538 2HD  LYS A 293     -29.307 -19.360 -49.158  1.00  0.00           H  
ATOM   4539 1HE  LYS A 293     -27.339 -19.638 -47.702  1.00  0.00           H  
ATOM   4540 2HE  LYS A 293     -28.240 -18.973 -46.337  1.00  0.00           H  
ATOM   4541 1HZ  LYS A 293     -28.217 -21.358 -46.300  1.00  0.00           H  
ATOM   4542 2HZ  LYS A 293     -29.761 -20.820 -46.516  1.00  0.00           H  
ATOM   4543 3HZ  LYS A 293     -28.919 -21.442 -47.790  1.00  0.00           H  
ATOM   4544  N   ASP A 294     -31.204 -14.280 -50.755  1.00  0.00           N  
ATOM   4545  CA  ASP A 294     -32.138 -13.939 -51.827  1.00  0.00           C  
ATOM   4546  C   ASP A 294     -31.657 -12.735 -52.622  1.00  0.00           C  
ATOM   4547  O   ASP A 294     -31.159 -11.763 -52.055  1.00  0.00           O  
ATOM   4548  CB  ASP A 294     -33.530 -13.653 -51.257  1.00  0.00           C  
ATOM   4549  CG  ASP A 294     -34.229 -14.906 -50.746  1.00  0.00           C  
ATOM   4550  OD1 ASP A 294     -33.794 -15.983 -51.077  1.00  0.00           O  
ATOM   4551  OD2 ASP A 294     -35.192 -14.773 -50.028  1.00  0.00           O  
ATOM   4552  H   ASP A 294     -31.498 -14.186 -49.793  1.00  0.00           H  
ATOM   4553  HA  ASP A 294     -32.208 -14.788 -52.508  1.00  0.00           H  
ATOM   4554 1HB  ASP A 294     -33.447 -12.940 -50.437  1.00  0.00           H  
ATOM   4555 2HB  ASP A 294     -34.152 -13.196 -52.027  1.00  0.00           H  
ATOM   4556  N   ASP A 295     -31.807 -12.801 -53.943  1.00  0.00           N  
ATOM   4557  CA  ASP A 295     -31.329 -11.730 -54.807  1.00  0.00           C  
ATOM   4558  C   ASP A 295     -32.032 -10.423 -54.481  1.00  0.00           C  
ATOM   4559  O   ASP A 295     -31.400  -9.369 -54.408  1.00  0.00           O  
ATOM   4560  CB  ASP A 295     -31.549 -12.085 -56.280  1.00  0.00           C  
ATOM   4561  CG  ASP A 295     -30.612 -13.179 -56.773  1.00  0.00           C  
ATOM   4562  OD1 ASP A 295     -29.639 -13.445 -56.108  1.00  0.00           O  
ATOM   4563  OD2 ASP A 295     -30.878 -13.739 -57.809  1.00  0.00           O  
ATOM   4564  H   ASP A 295     -32.260 -13.608 -54.347  1.00  0.00           H  
ATOM   4565  HA  ASP A 295     -30.260 -11.600 -54.637  1.00  0.00           H  
ATOM   4566 1HB  ASP A 295     -32.578 -12.415 -56.425  1.00  0.00           H  
ATOM   4567 2HB  ASP A 295     -31.401 -11.196 -56.894  1.00  0.00           H  
ATOM   4568  N   GLU A 296     -33.345 -10.490 -54.284  1.00  0.00           N  
ATOM   4569  CA  GLU A 296     -34.108  -9.311 -53.897  1.00  0.00           C  
ATOM   4570  C   GLU A 296     -33.622  -8.753 -52.565  1.00  0.00           C  
ATOM   4571  O   GLU A 296     -33.408  -7.549 -52.426  1.00  0.00           O  
ATOM   4572  CB  GLU A 296     -35.599  -9.647 -53.806  1.00  0.00           C  
ATOM   4573  CG  GLU A 296     -36.251  -9.978 -55.141  1.00  0.00           C  
ATOM   4574  CD  GLU A 296     -35.999 -11.394 -55.580  1.00  0.00           C  
ATOM   4575  OE1 GLU A 296     -35.347 -12.111 -54.860  1.00  0.00           O  
ATOM   4576  OE2 GLU A 296     -36.460 -11.758 -56.636  1.00  0.00           O  
ATOM   4577  H   GLU A 296     -33.815 -11.375 -54.407  1.00  0.00           H  
ATOM   4578  HA  GLU A 296     -33.969  -8.543 -54.658  1.00  0.00           H  
ATOM   4579 1HB  GLU A 296     -35.740 -10.501 -53.144  1.00  0.00           H  
ATOM   4580 2HB  GLU A 296     -36.136  -8.803 -53.372  1.00  0.00           H  
ATOM   4581 1HG  GLU A 296     -37.326  -9.821 -55.057  1.00  0.00           H  
ATOM   4582 2HG  GLU A 296     -35.870  -9.295 -55.899  1.00  0.00           H  
ATOM   4583  N   SER A 297     -33.448  -9.636 -51.588  1.00  0.00           N  
ATOM   4584  CA  SER A 297     -32.987  -9.233 -50.264  1.00  0.00           C  
ATOM   4585  C   SER A 297     -31.642  -8.521 -50.343  1.00  0.00           C  
ATOM   4586  O   SER A 297     -31.451  -7.465 -49.740  1.00  0.00           O  
ATOM   4587  CB  SER A 297     -32.876 -10.444 -49.359  1.00  0.00           C  
ATOM   4588  OG  SER A 297     -34.137 -11.005 -49.114  1.00  0.00           O  
ATOM   4589  H   SER A 297     -33.640 -10.611 -51.766  1.00  0.00           H  
ATOM   4590  HA  SER A 297     -33.716  -8.541 -49.839  1.00  0.00           H  
ATOM   4591 1HB  SER A 297     -32.228 -11.187 -49.823  1.00  0.00           H  
ATOM   4592 2HB  SER A 297     -32.416 -10.152 -48.416  1.00  0.00           H  
ATOM   4593  HG  SER A 297     -33.984 -11.758 -48.539  1.00  0.00           H  
ATOM   4594  N   LYS A 298     -30.712  -9.105 -51.091  1.00  0.00           N  
ATOM   4595  CA  LYS A 298     -29.383  -8.528 -51.250  1.00  0.00           C  
ATOM   4596  C   LYS A 298     -29.459  -7.117 -51.818  1.00  0.00           C  
ATOM   4597  O   LYS A 298     -28.810  -6.199 -51.316  1.00  0.00           O  
ATOM   4598  CB  LYS A 298     -28.519  -9.411 -52.152  1.00  0.00           C  
ATOM   4599  CG  LYS A 298     -27.059  -8.988 -52.235  1.00  0.00           C  
ATOM   4600  CD  LYS A 298     -26.326  -9.273 -50.932  1.00  0.00           C  
ATOM   4601  CE  LYS A 298     -25.899 -10.731 -50.843  1.00  0.00           C  
ATOM   4602  NZ  LYS A 298     -27.067 -11.647 -50.736  1.00  0.00           N  
ATOM   4603  H   LYS A 298     -30.932  -9.972 -51.561  1.00  0.00           H  
ATOM   4604  HA  LYS A 298     -28.912  -8.467 -50.268  1.00  0.00           H  
ATOM   4605 1HB  LYS A 298     -28.550 -10.440 -51.791  1.00  0.00           H  
ATOM   4606 2HB  LYS A 298     -28.927  -9.407 -53.163  1.00  0.00           H  
ATOM   4607 1HG  LYS A 298     -26.568  -9.530 -53.044  1.00  0.00           H  
ATOM   4608 2HG  LYS A 298     -27.001  -7.921 -52.449  1.00  0.00           H  
ATOM   4609 1HD  LYS A 298     -25.441  -8.639 -50.866  1.00  0.00           H  
ATOM   4610 2HD  LYS A 298     -26.979  -9.044 -50.090  1.00  0.00           H  
ATOM   4611 1HE  LYS A 298     -25.325 -10.996 -51.730  1.00  0.00           H  
ATOM   4612 2HE  LYS A 298     -25.263 -10.871 -49.970  1.00  0.00           H  
ATOM   4613 1HZ  LYS A 298     -26.742 -12.602 -50.679  1.00  0.00           H  
ATOM   4614 2HZ  LYS A 298     -27.598 -11.422 -49.906  1.00  0.00           H  
ATOM   4615 3HZ  LYS A 298     -27.655 -11.540 -51.551  1.00  0.00           H  
ATOM   4616  N   LEU A 299     -30.281  -7.002 -52.881  1.00  0.00           N  
ATOM   4617  CA  LEU A 299     -30.444  -5.701 -53.520  1.00  0.00           C  
ATOM   4618  C   LEU A 299     -31.042  -4.686 -52.555  1.00  0.00           C  
ATOM   4619  O   LEU A 299     -30.620  -3.530 -52.514  1.00  0.00           O  
ATOM   4620  CB  LEU A 299     -31.340  -5.827 -54.759  1.00  0.00           C  
ATOM   4621  CG  LEU A 299     -31.575  -4.530 -55.544  1.00  0.00           C  
ATOM   4622  CD1 LEU A 299     -30.241  -3.986 -56.038  1.00  0.00           C  
ATOM   4623  CD2 LEU A 299     -32.518  -4.804 -56.706  1.00  0.00           C  
ATOM   4624  H   LEU A 299     -30.770  -7.820 -53.216  1.00  0.00           H  
ATOM   4625  HA  LEU A 299     -29.463  -5.343 -53.831  1.00  0.00           H  
ATOM   4626 1HB  LEU A 299     -30.891  -6.549 -55.439  1.00  0.00           H  
ATOM   4627 2HB  LEU A 299     -32.313  -6.207 -54.448  1.00  0.00           H  
ATOM   4628  HG  LEU A 299     -32.017  -3.782 -54.886  1.00  0.00           H  
ATOM   4629 1HD1 LEU A 299     -30.408  -3.064 -56.595  1.00  0.00           H  
ATOM   4630 2HD1 LEU A 299     -29.594  -3.781 -55.185  1.00  0.00           H  
ATOM   4631 3HD1 LEU A 299     -29.766  -4.721 -56.686  1.00  0.00           H  
ATOM   4632 1HD2 LEU A 299     -32.686  -3.882 -57.264  1.00  0.00           H  
ATOM   4633 2HD2 LEU A 299     -32.076  -5.551 -57.365  1.00  0.00           H  
ATOM   4634 3HD2 LEU A 299     -33.469  -5.175 -56.323  1.00  0.00           H  
ATOM   4635  N   GLU A 300     -32.038  -5.181 -51.790  1.00  0.00           N  
ATOM   4636  CA  GLU A 300     -32.695  -4.310 -50.823  1.00  0.00           C  
ATOM   4637  C   GLU A 300     -31.711  -3.816 -49.770  1.00  0.00           C  
ATOM   4638  O   GLU A 300     -31.736  -2.648 -49.382  1.00  0.00           O  
ATOM   4639  CB  GLU A 300     -33.856  -5.043 -50.148  1.00  0.00           C  
ATOM   4640  CG  GLU A 300     -35.046  -5.311 -51.059  1.00  0.00           C  
ATOM   4641  CD  GLU A 300     -36.132  -6.101 -50.385  1.00  0.00           C  
ATOM   4642  OE1 GLU A 300     -35.927  -6.532 -49.276  1.00  0.00           O  
ATOM   4643  OE2 GLU A 300     -37.170  -6.273 -50.980  1.00  0.00           O  
ATOM   4644  H   GLU A 300     -32.310  -6.147 -51.902  1.00  0.00           H  
ATOM   4645  HA  GLU A 300     -33.090  -3.442 -51.352  1.00  0.00           H  
ATOM   4646 1HB  GLU A 300     -33.507  -6.001 -49.764  1.00  0.00           H  
ATOM   4647 2HB  GLU A 300     -34.210  -4.459 -49.298  1.00  0.00           H  
ATOM   4648 1HG  GLU A 300     -35.457  -4.358 -51.391  1.00  0.00           H  
ATOM   4649 2HG  GLU A 300     -34.701  -5.852 -51.939  1.00  0.00           H  
ATOM   4650  N   ILE A 301     -30.856  -4.764 -49.337  1.00  0.00           N  
ATOM   4651  CA  ILE A 301     -29.861  -4.421 -48.327  1.00  0.00           C  
ATOM   4652  C   ILE A 301     -28.905  -3.351 -48.838  1.00  0.00           C  
ATOM   4653  O   ILE A 301     -28.548  -2.425 -48.110  1.00  0.00           O  
ATOM   4654  CB  ILE A 301     -29.060  -5.665 -47.900  1.00  0.00           C  
ATOM   4655  CG1 ILE A 301     -29.958  -6.643 -47.138  1.00  0.00           C  
ATOM   4656  CG2 ILE A 301     -27.865  -5.262 -47.051  1.00  0.00           C  
ATOM   4657  CD1 ILE A 301     -29.333  -8.002 -46.920  1.00  0.00           C  
ATOM   4658  H   ILE A 301     -30.919  -5.696 -49.721  1.00  0.00           H  
ATOM   4659  HA  ILE A 301     -30.378  -4.028 -47.453  1.00  0.00           H  
ATOM   4660  HB  ILE A 301     -28.703  -6.190 -48.786  1.00  0.00           H  
ATOM   4661 1HG1 ILE A 301     -30.210  -6.223 -46.165  1.00  0.00           H  
ATOM   4662 2HG1 ILE A 301     -30.891  -6.782 -47.685  1.00  0.00           H  
ATOM   4663 1HG2 ILE A 301     -27.310  -6.153 -46.757  1.00  0.00           H  
ATOM   4664 2HG2 ILE A 301     -27.215  -4.603 -47.626  1.00  0.00           H  
ATOM   4665 3HG2 ILE A 301     -28.212  -4.741 -46.158  1.00  0.00           H  
ATOM   4666 1HD1 ILE A 301     -30.030  -8.639 -46.374  1.00  0.00           H  
ATOM   4667 2HD1 ILE A 301     -29.105  -8.457 -47.885  1.00  0.00           H  
ATOM   4668 3HD1 ILE A 301     -28.415  -7.892 -46.344  1.00  0.00           H  
ATOM   4669  N   ALA A 302     -28.518  -3.532 -50.117  1.00  0.00           N  
ATOM   4670  CA  ALA A 302     -27.603  -2.575 -50.729  1.00  0.00           C  
ATOM   4671  C   ALA A 302     -28.219  -1.184 -50.785  1.00  0.00           C  
ATOM   4672  O   ALA A 302     -27.547  -0.186 -50.522  1.00  0.00           O  
ATOM   4673  CB  ALA A 302     -27.209  -3.036 -52.124  1.00  0.00           C  
ATOM   4674  H   ALA A 302     -28.870  -4.329 -50.629  1.00  0.00           H  
ATOM   4675  HA  ALA A 302     -26.708  -2.520 -50.109  1.00  0.00           H  
ATOM   4676 1HB  ALA A 302     -26.526  -2.311 -52.567  1.00  0.00           H  
ATOM   4677 2HB  ALA A 302     -26.717  -4.007 -52.062  1.00  0.00           H  
ATOM   4678 3HB  ALA A 302     -28.100  -3.121 -52.744  1.00  0.00           H  
ATOM   4679  N   LYS A 303     -29.520  -1.177 -51.138  1.00  0.00           N  
ATOM   4680  CA  LYS A 303     -30.230   0.093 -51.229  1.00  0.00           C  
ATOM   4681  C   LYS A 303     -30.272   0.797 -49.878  1.00  0.00           C  
ATOM   4682  O   LYS A 303     -30.091   2.012 -49.794  1.00  0.00           O  
ATOM   4683  CB  LYS A 303     -31.650  -0.122 -51.755  1.00  0.00           C  
ATOM   4684  CG  LYS A 303     -32.458   1.157 -51.928  1.00  0.00           C  
ATOM   4685  CD  LYS A 303     -33.825   0.870 -52.531  1.00  0.00           C  
ATOM   4686  CE  LYS A 303     -34.690   2.121 -52.564  1.00  0.00           C  
ATOM   4687  NZ  LYS A 303     -34.128   3.162 -53.468  1.00  0.00           N  
ATOM   4688  H   LYS A 303     -29.981  -2.054 -51.334  1.00  0.00           H  
ATOM   4689  HA  LYS A 303     -29.695   0.740 -51.926  1.00  0.00           H  
ATOM   4690 1HB  LYS A 303     -31.607  -0.625 -52.722  1.00  0.00           H  
ATOM   4691 2HB  LYS A 303     -32.196  -0.773 -51.072  1.00  0.00           H  
ATOM   4692 1HG  LYS A 303     -32.591   1.637 -50.958  1.00  0.00           H  
ATOM   4693 2HG  LYS A 303     -31.918   1.842 -52.581  1.00  0.00           H  
ATOM   4694 1HD  LYS A 303     -33.702   0.495 -53.548  1.00  0.00           H  
ATOM   4695 2HD  LYS A 303     -34.330   0.106 -51.940  1.00  0.00           H  
ATOM   4696 1HE  LYS A 303     -35.691   1.862 -52.906  1.00  0.00           H  
ATOM   4697 2HE  LYS A 303     -34.769   2.536 -51.559  1.00  0.00           H  
ATOM   4698 1HZ  LYS A 303     -34.729   3.974 -53.461  1.00  0.00           H  
ATOM   4699 2HZ  LYS A 303     -33.206   3.424 -53.149  1.00  0.00           H  
ATOM   4700 3HZ  LYS A 303     -34.068   2.796 -54.407  1.00  0.00           H  
ATOM   4701  N   GLU A 304     -30.518  -0.030 -48.841  1.00  0.00           N  
ATOM   4702  CA  GLU A 304     -30.584   0.519 -47.492  1.00  0.00           C  
ATOM   4703  C   GLU A 304     -29.254   1.140 -47.085  1.00  0.00           C  
ATOM   4704  O   GLU A 304     -29.217   2.208 -46.474  1.00  0.00           O  
ATOM   4705  CB  GLU A 304     -30.977  -0.570 -46.491  1.00  0.00           C  
ATOM   4706  CG  GLU A 304     -32.417  -1.046 -46.614  1.00  0.00           C  
ATOM   4707  CD  GLU A 304     -32.744  -2.170 -45.670  1.00  0.00           C  
ATOM   4708  OE1 GLU A 304     -31.850  -2.650 -45.015  1.00  0.00           O  
ATOM   4709  OE2 GLU A 304     -33.890  -2.549 -45.603  1.00  0.00           O  
ATOM   4710  H   GLU A 304     -30.653  -1.015 -49.018  1.00  0.00           H  
ATOM   4711  HA  GLU A 304     -31.344   1.301 -47.473  1.00  0.00           H  
ATOM   4712 1HB  GLU A 304     -30.326  -1.435 -46.621  1.00  0.00           H  
ATOM   4713 2HB  GLU A 304     -30.832  -0.201 -45.476  1.00  0.00           H  
ATOM   4714 1HG  GLU A 304     -33.084  -0.209 -46.409  1.00  0.00           H  
ATOM   4715 2HG  GLU A 304     -32.595  -1.374 -47.637  1.00  0.00           H  
ATOM   4716  N   ALA A 305     -28.178   0.416 -47.456  1.00  0.00           N  
ATOM   4717  CA  ALA A 305     -26.843   0.900 -47.128  1.00  0.00           C  
ATOM   4718  C   ALA A 305     -26.563   2.239 -47.800  1.00  0.00           C  
ATOM   4719  O   ALA A 305     -25.984   3.140 -47.192  1.00  0.00           O  
ATOM   4720  CB  ALA A 305     -25.794  -0.125 -47.532  1.00  0.00           C  
ATOM   4721  H   ALA A 305     -28.317  -0.450 -47.956  1.00  0.00           H  
ATOM   4722  HA  ALA A 305     -26.793   1.050 -46.050  1.00  0.00           H  
ATOM   4723 1HB  ALA A 305     -24.802   0.250 -47.280  1.00  0.00           H  
ATOM   4724 2HB  ALA A 305     -25.974  -1.059 -47.000  1.00  0.00           H  
ATOM   4725 3HB  ALA A 305     -25.853  -0.302 -48.605  1.00  0.00           H  
ATOM   4726  N   VAL A 306     -27.002   2.312 -49.073  1.00  0.00           N  
ATOM   4727  CA  VAL A 306     -26.797   3.541 -49.830  1.00  0.00           C  
ATOM   4728  C   VAL A 306     -27.524   4.713 -49.183  1.00  0.00           C  
ATOM   4729  O   VAL A 306     -26.990   5.819 -49.103  1.00  0.00           O  
ATOM   4730  CB  VAL A 306     -27.294   3.368 -51.277  1.00  0.00           C  
ATOM   4731  CG1 VAL A 306     -27.269   4.699 -52.012  1.00  0.00           C  
ATOM   4732  CG2 VAL A 306     -26.438   2.337 -51.998  1.00  0.00           C  
ATOM   4733  H   VAL A 306     -27.466   1.512 -49.479  1.00  0.00           H  
ATOM   4734  HA  VAL A 306     -25.729   3.761 -49.850  1.00  0.00           H  
ATOM   4735  HB  VAL A 306     -28.330   3.031 -51.257  1.00  0.00           H  
ATOM   4736 1HG1 VAL A 306     -27.624   4.558 -53.033  1.00  0.00           H  
ATOM   4737 2HG1 VAL A 306     -27.916   5.410 -51.499  1.00  0.00           H  
ATOM   4738 3HG1 VAL A 306     -26.250   5.084 -52.033  1.00  0.00           H  
ATOM   4739 1HG2 VAL A 306     -26.796   2.219 -53.021  1.00  0.00           H  
ATOM   4740 2HG2 VAL A 306     -25.401   2.672 -52.013  1.00  0.00           H  
ATOM   4741 3HG2 VAL A 306     -26.504   1.381 -51.478  1.00  0.00           H  
ATOM   4742  N   GLU A 307     -28.759   4.406 -48.734  1.00  0.00           N  
ATOM   4743  CA  GLU A 307     -29.562   5.440 -48.093  1.00  0.00           C  
ATOM   4744  C   GLU A 307     -28.890   5.953 -46.825  1.00  0.00           C  
ATOM   4745  O   GLU A 307     -28.883   7.155 -46.557  1.00  0.00           O  
ATOM   4746  CB  GLU A 307     -30.956   4.904 -47.762  1.00  0.00           C  
ATOM   4747  CG  GLU A 307     -31.833   4.639 -48.978  1.00  0.00           C  
ATOM   4748  CD  GLU A 307     -32.173   5.891 -49.738  1.00  0.00           C  
ATOM   4749  OE1 GLU A 307     -32.398   6.899 -49.114  1.00  0.00           O  
ATOM   4750  OE2 GLU A 307     -32.208   5.838 -50.945  1.00  0.00           O  
ATOM   4751  H   GLU A 307     -29.105   3.465 -48.850  1.00  0.00           H  
ATOM   4752  HA  GLU A 307     -29.664   6.277 -48.785  1.00  0.00           H  
ATOM   4753 1HB  GLU A 307     -30.864   3.971 -47.206  1.00  0.00           H  
ATOM   4754 2HB  GLU A 307     -31.478   5.616 -47.123  1.00  0.00           H  
ATOM   4755 1HG  GLU A 307     -31.312   3.953 -49.646  1.00  0.00           H  
ATOM   4756 2HG  GLU A 307     -32.753   4.156 -48.651  1.00  0.00           H  
ATOM   4757  N   GLY A 308     -28.334   4.981 -46.074  1.00  0.00           N  
ATOM   4758  CA  GLY A 308     -27.656   5.339 -44.833  1.00  0.00           C  
ATOM   4759  C   GLY A 308     -26.462   6.247 -45.099  1.00  0.00           C  
ATOM   4760  O   GLY A 308     -26.228   7.210 -44.370  1.00  0.00           O  
ATOM   4761  H   GLY A 308     -28.397   4.022 -46.385  1.00  0.00           H  
ATOM   4762 1HA  GLY A 308     -28.358   5.841 -44.167  1.00  0.00           H  
ATOM   4763 2HA  GLY A 308     -27.324   4.434 -44.326  1.00  0.00           H  
ATOM   4764  N   MET A 309     -25.733   5.885 -46.174  1.00  0.00           N  
ATOM   4765  CA  MET A 309     -24.561   6.673 -46.539  1.00  0.00           C  
ATOM   4766  C   MET A 309     -24.949   8.103 -46.894  1.00  0.00           C  
ATOM   4767  O   MET A 309     -24.266   9.054 -46.513  1.00  0.00           O  
ATOM   4768  CB  MET A 309     -23.825   6.015 -47.705  1.00  0.00           C  
ATOM   4769  CG  MET A 309     -23.206   4.664 -47.376  1.00  0.00           C  
ATOM   4770  SD  MET A 309     -21.980   4.762 -46.057  1.00  0.00           S  
ATOM   4771  CE  MET A 309     -22.960   4.259 -44.646  1.00  0.00           C  
ATOM   4772  H   MET A 309     -26.011   5.074 -46.707  1.00  0.00           H  
ATOM   4773  HA  MET A 309     -23.891   6.715 -45.681  1.00  0.00           H  
ATOM   4774 1HB  MET A 309     -24.513   5.874 -48.536  1.00  0.00           H  
ATOM   4775 2HB  MET A 309     -23.026   6.673 -48.049  1.00  0.00           H  
ATOM   4776 1HG  MET A 309     -23.989   3.971 -47.069  1.00  0.00           H  
ATOM   4777 2HG  MET A 309     -22.723   4.259 -48.266  1.00  0.00           H  
ATOM   4778 1HE  MET A 309     -22.339   4.269 -43.750  1.00  0.00           H  
ATOM   4779 2HE  MET A 309     -23.795   4.948 -44.518  1.00  0.00           H  
ATOM   4780 3HE  MET A 309     -23.343   3.251 -44.810  1.00  0.00           H  
ATOM   4781  N   LYS A 310     -26.070   8.195 -47.638  1.00  0.00           N  
ATOM   4782  CA  LYS A 310     -26.550   9.510 -48.045  1.00  0.00           C  
ATOM   4783  C   LYS A 310     -26.910  10.363 -46.836  1.00  0.00           C  
ATOM   4784  O   LYS A 310     -26.611  11.557 -46.796  1.00  0.00           O  
ATOM   4785  CB  LYS A 310     -27.759   9.375 -48.972  1.00  0.00           C  
ATOM   4786  CG  LYS A 310     -27.431   8.839 -50.360  1.00  0.00           C  
ATOM   4787  CD  LYS A 310     -28.631   8.941 -51.289  1.00  0.00           C  
ATOM   4788  CE  LYS A 310     -29.707   7.931 -50.919  1.00  0.00           C  
ATOM   4789  NZ  LYS A 310     -30.827   7.926 -51.899  1.00  0.00           N  
ATOM   4790  H   LYS A 310     -26.557   7.350 -47.899  1.00  0.00           H  
ATOM   4791  HA  LYS A 310     -25.751  10.018 -48.586  1.00  0.00           H  
ATOM   4792 1HB  LYS A 310     -28.492   8.707 -48.520  1.00  0.00           H  
ATOM   4793 2HB  LYS A 310     -28.235  10.349 -49.094  1.00  0.00           H  
ATOM   4794 1HG  LYS A 310     -26.604   9.409 -50.784  1.00  0.00           H  
ATOM   4795 2HG  LYS A 310     -27.129   7.795 -50.284  1.00  0.00           H  
ATOM   4796 1HD  LYS A 310     -29.052   9.946 -51.231  1.00  0.00           H  
ATOM   4797 2HD  LYS A 310     -28.313   8.759 -52.316  1.00  0.00           H  
ATOM   4798 1HE  LYS A 310     -29.271   6.934 -50.880  1.00  0.00           H  
ATOM   4799 2HE  LYS A 310     -30.105   8.168 -49.933  1.00  0.00           H  
ATOM   4800 1HZ  LYS A 310     -31.518   7.245 -51.618  1.00  0.00           H  
ATOM   4801 2HZ  LYS A 310     -31.252   8.843 -51.930  1.00  0.00           H  
ATOM   4802 3HZ  LYS A 310     -30.473   7.688 -52.814  1.00  0.00           H  
ATOM   4803  N   PHE A 311     -27.562   9.687 -45.868  1.00  0.00           N  
ATOM   4804  CA  PHE A 311     -27.963  10.389 -44.654  1.00  0.00           C  
ATOM   4805  C   PHE A 311     -26.751  10.921 -43.899  1.00  0.00           C  
ATOM   4806  O   PHE A 311     -26.766  12.042 -43.392  1.00  0.00           O  
ATOM   4807  CB  PHE A 311     -28.772   9.463 -43.744  1.00  0.00           C  
ATOM   4808  CG  PHE A 311     -29.262  10.125 -42.488  1.00  0.00           C  
ATOM   4809  CD1 PHE A 311     -30.363  10.969 -42.516  1.00  0.00           C  
ATOM   4810  CD2 PHE A 311     -28.625   9.906 -41.276  1.00  0.00           C  
ATOM   4811  CE1 PHE A 311     -30.815  11.579 -41.361  1.00  0.00           C  
ATOM   4812  CE2 PHE A 311     -29.075  10.513 -40.120  1.00  0.00           C  
ATOM   4813  CZ  PHE A 311     -30.172  11.351 -40.163  1.00  0.00           C  
ATOM   4814  H   PHE A 311     -27.760   8.706 -46.001  1.00  0.00           H  
ATOM   4815  HA  PHE A 311     -28.590  11.237 -44.935  1.00  0.00           H  
ATOM   4816 1HB  PHE A 311     -29.635   9.082 -44.287  1.00  0.00           H  
ATOM   4817 2HB  PHE A 311     -28.160   8.607 -43.460  1.00  0.00           H  
ATOM   4818  HD1 PHE A 311     -30.872  11.149 -43.463  1.00  0.00           H  
ATOM   4819  HD2 PHE A 311     -27.759   9.244 -41.242  1.00  0.00           H  
ATOM   4820  HE1 PHE A 311     -31.680  12.240 -41.397  1.00  0.00           H  
ATOM   4821  HE2 PHE A 311     -28.566  10.332 -39.174  1.00  0.00           H  
ATOM   4822  HZ  PHE A 311     -30.527  11.831 -39.252  1.00  0.00           H  
ATOM   4823  N   VAL A 312     -25.715  10.058 -43.856  1.00  0.00           N  
ATOM   4824  CA  VAL A 312     -24.492  10.446 -43.164  1.00  0.00           C  
ATOM   4825  C   VAL A 312     -23.853  11.665 -43.815  1.00  0.00           C  
ATOM   4826  O   VAL A 312     -23.377  12.569 -43.128  1.00  0.00           O  
ATOM   4827  CB  VAL A 312     -23.485   9.280 -43.165  1.00  0.00           C  
ATOM   4828  CG1 VAL A 312     -22.138   9.739 -42.625  1.00  0.00           C  
ATOM   4829  CG2 VAL A 312     -24.030   8.124 -42.342  1.00  0.00           C  
ATOM   4830  H   VAL A 312     -25.806   9.158 -44.305  1.00  0.00           H  
ATOM   4831  HA  VAL A 312     -24.742  10.691 -42.131  1.00  0.00           H  
ATOM   4832  HB  VAL A 312     -23.324   8.952 -44.192  1.00  0.00           H  
ATOM   4833 1HG1 VAL A 312     -21.439   8.903 -42.634  1.00  0.00           H  
ATOM   4834 2HG1 VAL A 312     -21.750  10.543 -43.251  1.00  0.00           H  
ATOM   4835 3HG1 VAL A 312     -22.260  10.100 -41.604  1.00  0.00           H  
ATOM   4836 1HG2 VAL A 312     -23.313   7.303 -42.348  1.00  0.00           H  
ATOM   4837 2HG2 VAL A 312     -24.196   8.454 -41.316  1.00  0.00           H  
ATOM   4838 3HG2 VAL A 312     -24.973   7.784 -42.771  1.00  0.00           H  
ATOM   4839  N   ALA A 313     -23.873  11.635 -45.164  1.00  0.00           N  
ATOM   4840  CA  ALA A 313     -23.293  12.745 -45.910  1.00  0.00           C  
ATOM   4841  C   ALA A 313     -24.027  14.047 -45.619  1.00  0.00           C  
ATOM   4842  O   ALA A 313     -23.406  15.096 -45.447  1.00  0.00           O  
ATOM   4843  CB  ALA A 313     -23.314  12.449 -47.403  1.00  0.00           C  
ATOM   4844  H   ALA A 313     -24.290  10.843 -45.632  1.00  0.00           H  
ATOM   4845  HA  ALA A 313     -22.258  12.866 -45.589  1.00  0.00           H  
ATOM   4846 1HB  ALA A 313     -22.878  13.287 -47.946  1.00  0.00           H  
ATOM   4847 2HB  ALA A 313     -22.735  11.546 -47.603  1.00  0.00           H  
ATOM   4848 3HB  ALA A 313     -24.342  12.300 -47.730  1.00  0.00           H  
ATOM   4849  N   GLU A 314     -25.369  13.955 -45.569  1.00  0.00           N  
ATOM   4850  CA  GLU A 314     -26.261  15.083 -45.269  1.00  0.00           C  
ATOM   4851  C   GLU A 314     -26.105  15.560 -43.830  1.00  0.00           C  
ATOM   4852  O   GLU A 314     -26.303  16.738 -43.532  1.00  0.00           O  
ATOM   4853  CB  GLU A 314     -27.719  14.694 -45.523  1.00  0.00           C  
ATOM   4854  CG  GLU A 314     -28.711  15.838 -45.373  1.00  0.00           C  
ATOM   4855  CD  GLU A 314     -30.113  15.451 -45.753  1.00  0.00           C  
ATOM   4856  OE1 GLU A 314     -30.312  14.327 -46.146  1.00  0.00           O  
ATOM   4857  OE2 GLU A 314     -30.985  16.280 -45.650  1.00  0.00           O  
ATOM   4858  H   GLU A 314     -25.808  13.062 -45.746  1.00  0.00           H  
ATOM   4859  HA  GLU A 314     -26.001  15.914 -45.926  1.00  0.00           H  
ATOM   4860 1HB  GLU A 314     -27.818  14.295 -46.533  1.00  0.00           H  
ATOM   4861 2HB  GLU A 314     -28.011  13.905 -44.830  1.00  0.00           H  
ATOM   4862 1HG  GLU A 314     -28.707  16.175 -44.337  1.00  0.00           H  
ATOM   4863 2HG  GLU A 314     -28.387  16.670 -45.998  1.00  0.00           H  
ATOM   4864  N   SER A 315     -25.749  14.640 -42.943  1.00  0.00           N  
ATOM   4865  CA  SER A 315     -25.533  14.960 -41.536  1.00  0.00           C  
ATOM   4866  C   SER A 315     -24.390  15.960 -41.394  1.00  0.00           C  
ATOM   4867  O   SER A 315     -24.222  16.580 -40.344  1.00  0.00           O  
ATOM   4868  CB  SER A 315     -25.226  13.701 -40.748  1.00  0.00           C  
ATOM   4869  OG  SER A 315     -26.332  12.842 -40.723  1.00  0.00           O  
ATOM   4870  H   SER A 315     -25.622  13.685 -43.248  1.00  0.00           H  
ATOM   4871  HA  SER A 315     -26.444  15.410 -41.139  1.00  0.00           H  
ATOM   4872 1HB  SER A 315     -24.375  13.190 -41.196  1.00  0.00           H  
ATOM   4873 2HB  SER A 315     -24.947  13.969 -39.730  1.00  0.00           H  
ATOM   4874  HG  SER A 315     -26.521  12.627 -41.640  1.00  0.00           H  
ATOM   4875  N   GLY A 316     -23.611  16.104 -42.461  1.00  0.00           N  
ATOM   4876  CA  GLY A 316     -22.397  16.905 -42.420  1.00  0.00           C  
ATOM   4877  C   GLY A 316     -21.202  16.054 -42.000  1.00  0.00           C  
ATOM   4878  O   GLY A 316     -20.262  16.550 -41.378  1.00  0.00           O  
ATOM   4879  H   GLY A 316     -23.869  15.645 -43.323  1.00  0.00           H  
ATOM   4880 1HA  GLY A 316     -22.215  17.341 -43.401  1.00  0.00           H  
ATOM   4881 2HA  GLY A 316     -22.529  17.729 -41.720  1.00  0.00           H  
ATOM   4882  N   GLY A 317     -21.253  14.769 -42.349  1.00  0.00           N  
ATOM   4883  CA  GLY A 317     -20.119  13.862 -42.228  1.00  0.00           C  
ATOM   4884  C   GLY A 317     -19.076  14.172 -43.293  1.00  0.00           C  
ATOM   4885  O   GLY A 317     -19.391  14.742 -44.337  1.00  0.00           O  
ATOM   4886  H   GLY A 317     -22.115  14.393 -42.718  1.00  0.00           H  
ATOM   4887 1HA  GLY A 317     -19.681  13.958 -41.234  1.00  0.00           H  
ATOM   4888 2HA  GLY A 317     -20.463  12.834 -42.329  1.00  0.00           H  
ATOM   4889  N   ASP A 318     -17.825  13.797 -43.032  1.00  0.00           N  
ATOM   4890  CA  ASP A 318     -16.753  14.007 -44.004  1.00  0.00           C  
ATOM   4891  C   ASP A 318     -17.043  13.265 -45.298  1.00  0.00           C  
ATOM   4892  O   ASP A 318     -17.568  12.151 -45.282  1.00  0.00           O  
ATOM   4893  CB  ASP A 318     -15.409  13.546 -43.435  1.00  0.00           C  
ATOM   4894  CG  ASP A 318     -14.232  13.903 -44.332  1.00  0.00           C  
ATOM   4895  OD1 ASP A 318     -13.761  15.013 -44.248  1.00  0.00           O  
ATOM   4896  OD2 ASP A 318     -13.815  13.063 -45.094  1.00  0.00           O  
ATOM   4897  H   ASP A 318     -17.617  13.360 -42.146  1.00  0.00           H  
ATOM   4898  HA  ASP A 318     -16.691  15.073 -44.225  1.00  0.00           H  
ATOM   4899 1HB  ASP A 318     -15.252  14.002 -42.457  1.00  0.00           H  
ATOM   4900 2HB  ASP A 318     -15.425  12.465 -43.293  1.00  0.00           H  
ATOM   4901  N   LEU A 319     -16.695  13.892 -46.418  1.00  0.00           N  
ATOM   4902  CA  LEU A 319     -17.216  13.476 -47.707  1.00  0.00           C  
ATOM   4903  C   LEU A 319     -16.320  12.467 -48.412  1.00  0.00           C  
ATOM   4904  O   LEU A 319     -16.803  11.502 -49.005  1.00  0.00           O  
ATOM   4905  CB  LEU A 319     -17.405  14.705 -48.606  1.00  0.00           C  
ATOM   4906  CG  LEU A 319     -18.759  15.416 -48.484  1.00  0.00           C  
ATOM   4907  CD1 LEU A 319     -19.874  14.456 -48.877  1.00  0.00           C  
ATOM   4908  CD2 LEU A 319     -18.944  15.914 -47.058  1.00  0.00           C  
ATOM   4909  H   LEU A 319     -16.055  14.672 -46.367  1.00  0.00           H  
ATOM   4910  HA  LEU A 319     -18.184  13.003 -47.551  1.00  0.00           H  
ATOM   4911 1HB  LEU A 319     -16.628  15.430 -48.371  1.00  0.00           H  
ATOM   4912 2HB  LEU A 319     -17.285  14.397 -49.644  1.00  0.00           H  
ATOM   4913  HG  LEU A 319     -18.789  16.261 -49.171  1.00  0.00           H  
ATOM   4914 1HD1 LEU A 319     -20.836  14.961 -48.790  1.00  0.00           H  
ATOM   4915 2HD1 LEU A 319     -19.728  14.130 -49.907  1.00  0.00           H  
ATOM   4916 3HD1 LEU A 319     -19.859  13.590 -48.216  1.00  0.00           H  
ATOM   4917 1HD2 LEU A 319     -19.906  16.420 -46.972  1.00  0.00           H  
ATOM   4918 2HD2 LEU A 319     -18.916  15.069 -46.370  1.00  0.00           H  
ATOM   4919 3HD2 LEU A 319     -18.144  16.612 -46.810  1.00  0.00           H  
ATOM   4920  N   ASP A 320     -14.985  12.643 -48.380  1.00  0.00           N  
ATOM   4921  CA  ASP A 320     -14.200  11.635 -49.082  1.00  0.00           C  
ATOM   4922  C   ASP A 320     -14.355  10.265 -48.433  1.00  0.00           C  
ATOM   4923  O   ASP A 320     -14.477   9.252 -49.122  1.00  0.00           O  
ATOM   4924  CB  ASP A 320     -12.721  12.030 -49.107  1.00  0.00           C  
ATOM   4925  CG  ASP A 320     -12.437  13.203 -50.035  1.00  0.00           C  
ATOM   4926  OD1 ASP A 320     -13.275  13.508 -50.850  1.00  0.00           O  
ATOM   4927  OD2 ASP A 320     -11.384  13.783 -49.920  1.00  0.00           O  
ATOM   4928  H   ASP A 320     -14.606  13.439 -47.888  1.00  0.00           H  
ATOM   4929  HA  ASP A 320     -14.560  11.568 -50.109  1.00  0.00           H
[truncated: 176,701 more chars]
