# Supplementary material for: Blueprinting extendable nanomaterials with standardized protein blocks
Source: Nature. 2024 Mar 13;627(8005):898–904. doi: 10.1038/s41586-024-07188-4 (PMC10972742; doi:10.1038/s41586-024-07188-4)
Supplement: Supplementary file 4 — Design models with ideal backbones as well as experimentally determined structures for comparison. For reference to design names, see Supplementary Fig. 1. [file 41586_2024_7188_MOESM4_ESM.zip › THR28_design.pdb]

HEADER                                            22-OCT-21   XXXX              
EXPDTA    THEORETICAL MODEL                                                     
REMARK 220                                                                      
REMARK 220 EXPERIMENTAL DETAILS                                                 
REMARK 220  EXPERIMENT TYPE                : THEORETICAL MODELLING              
REMARK 220  DATE OF DATA COLLECTION        : 22-OCT-21                          
REMARK 220                                                                      
REMARK 220 REMARK: MODEL GENERATED BY ROSETTA                                   
REMARK 220  VERSION 2021.41+HEAD.36da336f772                                    
ATOM      1  N   ASP A   1     -64.966 -50.122 -38.088  1.00  0.00           N  
ATOM      2  CA  ASP A   1     -63.924 -49.156 -37.762  1.00  0.00           C  
ATOM      3  C   ASP A   1     -62.543 -49.795 -37.822  1.00  0.00           C  
ATOM      4  O   ASP A   1     -61.616 -49.238 -38.410  1.00  0.00           O  
ATOM      5  CB  ASP A   1     -64.158 -48.563 -36.371  1.00  0.00           C  
ATOM      6  CG  ASP A   1     -65.345 -47.610 -36.325  1.00  0.00           C  
ATOM      7  OD1 ASP A   1     -65.784 -47.189 -37.369  1.00  0.00           O  
ATOM      8  OD2 ASP A   1     -65.802 -47.313 -35.247  1.00  0.00           O  
ATOM      9 1H   ASP A   1     -65.860 -49.677 -38.041  1.00  0.00           H  
ATOM     10 2H   ASP A   1     -64.817 -50.474 -39.012  1.00  0.00           H  
ATOM     11 3H   ASP A   1     -64.936 -50.879 -37.435  1.00  0.00           H  
ATOM     12  HA  ASP A   1     -63.959 -48.349 -38.495  1.00  0.00           H  
ATOM     13 1HB  ASP A   1     -64.330 -49.368 -35.656  1.00  0.00           H  
ATOM     14 2HB  ASP A   1     -63.266 -48.024 -36.049  1.00  0.00           H  
ATOM     15  N   GLU A   2     -62.464 -50.982 -37.187  1.00  0.00           N  
ATOM     16  CA  GLU A   2     -61.194 -51.699 -37.169  1.00  0.00           C  
ATOM     17  C   GLU A   2     -60.754 -52.072 -38.579  1.00  0.00           C  
ATOM     18  O   GLU A   2     -59.576 -51.961 -38.922  1.00  0.00           O  
ATOM     19  CB  GLU A   2     -61.304 -52.960 -36.309  1.00  0.00           C  
ATOM     20  CG  GLU A   2     -60.007 -53.744 -36.174  1.00  0.00           C  
ATOM     21  CD  GLU A   2     -60.135 -54.933 -35.262  1.00  0.00           C  
ATOM     22  OE1 GLU A   2     -61.198 -55.135 -34.726  1.00  0.00           O  
ATOM     23  OE2 GLU A   2     -59.167 -55.639 -35.101  1.00  0.00           O  
ATOM     24  H   GLU A   2     -63.287 -51.354 -36.734  1.00  0.00           H  
ATOM     25  HA  GLU A   2     -60.434 -51.047 -36.738  1.00  0.00           H  
ATOM     26 1HB  GLU A   2     -61.637 -52.688 -35.307  1.00  0.00           H  
ATOM     27 2HB  GLU A   2     -62.056 -53.626 -36.733  1.00  0.00           H  
ATOM     28 1HG  GLU A   2     -59.699 -54.089 -37.160  1.00  0.00           H  
ATOM     29 2HG  GLU A   2     -59.232 -53.081 -35.793  1.00  0.00           H  
ATOM     30  N   LEU A   3     -61.757 -52.516 -39.364  1.00  0.00           N  
ATOM     31  CA  LEU A   3     -61.469 -52.905 -40.739  1.00  0.00           C  
ATOM     32  C   LEU A   3     -60.942 -51.726 -41.546  1.00  0.00           C  
ATOM     33  O   LEU A   3     -60.008 -51.868 -42.335  1.00  0.00           O  
ATOM     34  CB  LEU A   3     -62.730 -53.468 -41.407  1.00  0.00           C  
ATOM     35  CG  LEU A   3     -62.560 -53.942 -42.856  1.00  0.00           C  
ATOM     36  CD1 LEU A   3     -61.521 -55.053 -42.909  1.00  0.00           C  
ATOM     37  CD2 LEU A   3     -63.901 -54.420 -43.394  1.00  0.00           C  
ATOM     38  H   LEU A   3     -62.691 -52.571 -38.984  1.00  0.00           H  
ATOM     39  HA  LEU A   3     -60.704 -53.681 -40.726  1.00  0.00           H  
ATOM     40 1HB  LEU A   3     -63.085 -54.314 -40.821  1.00  0.00           H  
ATOM     41 2HB  LEU A   3     -63.501 -52.697 -41.398  1.00  0.00           H  
ATOM     42  HG  LEU A   3     -62.197 -53.116 -43.469  1.00  0.00           H  
ATOM     43 1HD1 LEU A   3     -61.401 -55.390 -43.939  1.00  0.00           H  
ATOM     44 2HD1 LEU A   3     -60.568 -54.678 -42.537  1.00  0.00           H  
ATOM     45 3HD1 LEU A   3     -61.849 -55.888 -42.291  1.00  0.00           H  
ATOM     46 1HD2 LEU A   3     -63.781 -54.757 -44.424  1.00  0.00           H  
ATOM     47 2HD2 LEU A   3     -64.264 -55.247 -42.782  1.00  0.00           H  
ATOM     48 3HD2 LEU A   3     -64.620 -53.601 -43.361  1.00  0.00           H  
ATOM     49  N   GLY A   4     -61.591 -50.568 -41.305  1.00  0.00           N  
ATOM     50  CA  GLY A   4     -61.182 -49.361 -42.014  1.00  0.00           C  
ATOM     51  C   GLY A   4     -59.744 -48.986 -41.680  1.00  0.00           C  
ATOM     52  O   GLY A   4     -58.975 -48.594 -42.558  1.00  0.00           O  
ATOM     53  H   GLY A   4     -62.348 -50.558 -40.637  1.00  0.00           H  
ATOM     54 1HA  GLY A   4     -61.281 -49.518 -43.088  1.00  0.00           H  
ATOM     55 2HA  GLY A   4     -61.847 -48.540 -41.748  1.00  0.00           H  
ATOM     56  N   ILE A   5     -59.434 -49.128 -40.375  1.00  0.00           N  
ATOM     57  CA  ILE A   5     -58.086 -48.803 -39.923  1.00  0.00           C  
ATOM     58  C   ILE A   5     -57.051 -49.701 -40.588  1.00  0.00           C  
ATOM     59  O   ILE A   5     -55.982 -49.241 -40.989  1.00  0.00           O  
ATOM     60  CB  ILE A   5     -57.974 -48.933 -38.393  1.00  0.00           C  
ATOM     61  CG1 ILE A   5     -58.808 -47.851 -37.702  1.00  0.00           C  
ATOM     62  CG2 ILE A   5     -56.519 -48.847 -37.957  1.00  0.00           C  
ATOM     63  CD1 ILE A   5     -58.976 -48.066 -36.215  1.00  0.00           C  
ATOM     64  H   ILE A   5     -60.141 -49.459 -39.735  1.00  0.00           H  
ATOM     65  HA  ILE A   5     -57.869 -47.771 -40.197  1.00  0.00           H  
ATOM     66  HB  ILE A   5     -58.381 -49.894 -38.079  1.00  0.00           H  
ATOM     67 1HG1 ILE A   5     -58.341 -46.879 -37.855  1.00  0.00           H  
ATOM     68 2HG1 ILE A   5     -59.799 -47.812 -38.154  1.00  0.00           H  
ATOM     69 1HG2 ILE A   5     -56.458 -48.941 -36.873  1.00  0.00           H  
ATOM     70 2HG2 ILE A   5     -55.952 -49.652 -38.423  1.00  0.00           H  
ATOM     71 3HG2 ILE A   5     -56.104 -47.887 -38.263  1.00  0.00           H  
ATOM     72 1HD1 ILE A   5     -59.578 -47.260 -35.796  1.00  0.00           H  
ATOM     73 2HD1 ILE A   5     -59.474 -49.020 -36.039  1.00  0.00           H  
ATOM     74 3HD1 ILE A   5     -57.998 -48.074 -35.736  1.00  0.00           H  
ATOM     75  N   LYS A   6     -57.429 -50.993 -40.678  1.00  0.00           N  
ATOM     76  CA  LYS A   6     -56.526 -51.958 -41.295  1.00  0.00           C  
ATOM     77  C   LYS A   6     -56.263 -51.610 -42.754  1.00  0.00           C  
ATOM     78  O   LYS A   6     -55.132 -51.709 -43.232  1.00  0.00           O  
ATOM     79  CB  LYS A   6     -57.099 -53.372 -41.186  1.00  0.00           C  
ATOM     80  CG  LYS A   6     -56.195 -54.461 -41.749  1.00  0.00           C  
ATOM     81  CD  LYS A   6     -56.794 -55.843 -41.532  1.00  0.00           C  
ATOM     82  CE  LYS A   6     -55.904 -56.931 -42.115  1.00  0.00           C  
ATOM     83  NZ  LYS A   6     -56.478 -58.288 -41.910  1.00  0.00           N  
ATOM     84  H   LYS A   6     -58.330 -51.268 -40.315  1.00  0.00           H  
ATOM     85  HA  LYS A   6     -55.573 -51.926 -40.767  1.00  0.00           H  
ATOM     86 1HB  LYS A   6     -57.293 -53.607 -40.139  1.00  0.00           H  
ATOM     87 2HB  LYS A   6     -58.051 -53.421 -41.714  1.00  0.00           H  
ATOM     88 1HG  LYS A   6     -56.053 -54.300 -42.818  1.00  0.00           H  
ATOM     89 2HG  LYS A   6     -55.223 -54.416 -41.260  1.00  0.00           H  
ATOM     90 1HD  LYS A   6     -56.921 -56.021 -40.464  1.00  0.00           H  
ATOM     91 2HD  LYS A   6     -57.773 -55.894 -42.010  1.00  0.00           H  
ATOM     92 1HE  LYS A   6     -55.775 -56.761 -43.183  1.00  0.00           H  
ATOM     93 2HE  LYS A   6     -54.923 -56.890 -41.642  1.00  0.00           H  
ATOM     94 1HZ  LYS A   6     -55.859 -58.980 -42.309  1.00  0.00           H  
ATOM     95 2HZ  LYS A   6     -56.585 -58.464 -40.921  1.00  0.00           H  
ATOM     96 3HZ  LYS A   6     -57.380 -58.344 -42.361  1.00  0.00           H  
ATOM     97  N   ILE A   7     -57.361 -51.203 -43.424  1.00  0.00           N  
ATOM     98  CA  ILE A   7     -57.243 -50.838 -44.830  1.00  0.00           C  
ATOM     99  C   ILE A   7     -56.309 -49.649 -45.015  1.00  0.00           C  
ATOM    100  O   ILE A   7     -55.500 -49.621 -45.943  1.00  0.00           O  
ATOM    101  CB  ILE A   7     -58.622 -50.506 -45.429  1.00  0.00           C  
ATOM    102  CG1 ILE A   7     -59.490 -51.765 -45.501  1.00  0.00           C  
ATOM    103  CG2 ILE A   7     -58.468 -49.882 -46.807  1.00  0.00           C  
ATOM    104  CD1 ILE A   7     -60.942 -51.489 -45.818  1.00  0.00           C  
ATOM    105  H   ILE A   7     -58.245 -51.158 -42.937  1.00  0.00           H  
ATOM    106  HA  ILE A   7     -56.827 -51.685 -45.374  1.00  0.00           H  
ATOM    107  HB  ILE A   7     -59.141 -49.803 -44.778  1.00  0.00           H  
ATOM    108 1HG1 ILE A   7     -59.095 -52.435 -46.265  1.00  0.00           H  
ATOM    109 2HG1 ILE A   7     -59.444 -52.294 -44.549  1.00  0.00           H  
ATOM    110 1HG2 ILE A   7     -59.452 -49.654 -47.216  1.00  0.00           H  
ATOM    111 2HG2 ILE A   7     -57.887 -48.964 -46.727  1.00  0.00           H  
ATOM    112 3HG2 ILE A   7     -57.954 -50.580 -47.467  1.00  0.00           H  
ATOM    113 1HD1 ILE A   7     -61.492 -52.430 -45.852  1.00  0.00           H  
ATOM    114 2HD1 ILE A   7     -61.367 -50.848 -45.045  1.00  0.00           H  
ATOM    115 3HD1 ILE A   7     -61.015 -50.992 -46.784  1.00  0.00           H  
ATOM    116  N   LEU A   8     -56.468 -48.682 -44.089  1.00  0.00           N  
ATOM    117  CA  LEU A   8     -55.633 -47.489 -44.152  1.00  0.00           C  
ATOM    118  C   LEU A   8     -54.160 -47.838 -43.984  1.00  0.00           C  
ATOM    119  O   LEU A   8     -53.300 -47.296 -44.679  1.00  0.00           O  
ATOM    120  CB  LEU A   8     -56.054 -46.489 -43.068  1.00  0.00           C  
ATOM    121  CG  LEU A   8     -57.421 -45.825 -43.270  1.00  0.00           C  
ATOM    122  CD1 LEU A   8     -57.778 -45.009 -42.035  1.00  0.00           C  
ATOM    123  CD2 LEU A   8     -57.380 -44.947 -44.512  1.00  0.00           C  
ATOM    124  H   LEU A   8     -57.165 -48.802 -43.367  1.00  0.00           H  
ATOM    125  HA  LEU A   8     -55.766 -47.024 -45.128  1.00  0.00           H  
ATOM    126 1HB  LEU A   8     -56.075 -47.005 -42.109  1.00  0.00           H  
ATOM    127 2HB  LEU A   8     -55.305 -45.698 -43.015  1.00  0.00           H  
ATOM    128  HG  LEU A   8     -58.185 -46.593 -43.394  1.00  0.00           H  
ATOM    129 1HD1 LEU A   8     -58.750 -44.537 -42.179  1.00  0.00           H  
ATOM    130 2HD1 LEU A   8     -57.819 -45.665 -41.165  1.00  0.00           H  
ATOM    131 3HD1 LEU A   8     -57.022 -44.241 -41.876  1.00  0.00           H  
ATOM    132 1HD2 LEU A   8     -58.353 -44.475 -44.657  1.00  0.00           H  
ATOM    133 2HD2 LEU A   8     -56.618 -44.177 -44.389  1.00  0.00           H  
ATOM    134 3HD2 LEU A   8     -57.141 -45.558 -45.382  1.00  0.00           H  
ATOM    135  N   LYS A   9     -53.925 -48.765 -43.033  1.00  0.00           N  
ATOM    136  CA  LYS A   9     -52.555 -49.190 -42.773  1.00  0.00           C  
ATOM    137  C   LYS A   9     -51.938 -49.845 -44.002  1.00  0.00           C  
ATOM    138  O   LYS A   9     -50.775 -49.607 -44.326  1.00  0.00           O  
ATOM    139  CB  LYS A   9     -52.509 -50.152 -41.585  1.00  0.00           C  
ATOM    140  CG  LYS A   9     -51.109 -50.613 -41.202  1.00  0.00           C  
ATOM    141  CD  LYS A   9     -51.138 -51.499 -39.966  1.00  0.00           C  
ATOM    142  CE  LYS A   9     -49.733 -51.883 -39.526  1.00  0.00           C  
ATOM    143  NZ  LYS A   9     -49.043 -52.726 -40.539  1.00  0.00           N  
ATOM    144  H   LYS A   9     -54.704 -49.148 -42.517  1.00  0.00           H  
ATOM    145  HA  LYS A   9     -51.960 -48.309 -42.530  1.00  0.00           H  
ATOM    146 1HB  LYS A   9     -52.955 -49.674 -40.712  1.00  0.00           H  
ATOM    147 2HB  LYS A   9     -53.103 -51.038 -41.811  1.00  0.00           H  
ATOM    148 1HG  LYS A   9     -50.671 -51.172 -42.029  1.00  0.00           H  
ATOM    149 2HG  LYS A   9     -50.483 -49.745 -41.002  1.00  0.00           H  
ATOM    150 1HD  LYS A   9     -51.634 -50.971 -39.150  1.00  0.00           H  
ATOM    151 2HD  LYS A   9     -51.701 -52.407 -40.182  1.00  0.00           H  
ATOM    152 1HE  LYS A   9     -49.145 -50.981 -39.360  1.00  0.00           H  
ATOM    153 2HE  LYS A   9     -49.783 -52.435 -38.587  1.00  0.00           H  
ATOM    154 1HZ  LYS A   9     -48.116 -52.958 -40.211  1.00  0.00           H  
ATOM    155 2HZ  LYS A   9     -49.570 -53.575 -40.688  1.00  0.00           H  
ATOM    156 3HZ  LYS A   9     -48.973 -52.217 -41.409  1.00  0.00           H  
ATOM    157  N   ILE A  10     -52.779 -50.674 -44.655  1.00  0.00           N  
ATOM    158  CA  ILE A  10     -52.313 -51.365 -45.852  1.00  0.00           C  
ATOM    159  C   ILE A  10     -51.938 -50.376 -46.948  1.00  0.00           C  
ATOM    160  O   ILE A  10     -50.931 -50.548 -47.634  1.00  0.00           O  
ATOM    161  CB  ILE A  10     -53.385 -52.335 -46.379  1.00  0.00           C  
ATOM    162  CG1 ILE A  10     -53.582 -53.497 -45.401  1.00  0.00           C  
ATOM    163  CG2 ILE A  10     -53.002 -52.854 -47.756  1.00  0.00           C  
ATOM    164  CD1 ILE A  10     -54.797 -54.346 -45.698  1.00  0.00           C  
ATOM    165  H   ILE A  10     -53.717 -50.800 -44.304  1.00  0.00           H  
ATOM    166  HA  ILE A  10     -51.424 -51.940 -45.594  1.00  0.00           H  
ATOM    167  HB  ILE A  10     -54.341 -51.817 -46.450  1.00  0.00           H  
ATOM    168 1HG1 ILE A  10     -52.703 -54.140 -45.419  1.00  0.00           H  
ATOM    169 2HG1 ILE A  10     -53.680 -53.106 -44.388  1.00  0.00           H  
ATOM    170 1HG2 ILE A  10     -53.770 -53.539 -48.114  1.00  0.00           H  
ATOM    171 2HG2 ILE A  10     -52.911 -52.018 -48.448  1.00  0.00           H  
ATOM    172 3HG2 ILE A  10     -52.048 -53.379 -47.695  1.00  0.00           H  
ATOM    173 1HD1 ILE A  10     -54.869 -55.147 -44.963  1.00  0.00           H  
ATOM    174 2HD1 ILE A  10     -55.694 -53.728 -45.651  1.00  0.00           H  
ATOM    175 3HD1 ILE A  10     -54.704 -54.776 -46.694  1.00  0.00           H  
ATOM    176  N   ILE A  11     -52.799 -49.345 -47.069  1.00  0.00           N  
ATOM    177  CA  ILE A  11     -52.554 -48.326 -48.082  1.00  0.00           C  
ATOM    178  C   ILE A  11     -51.238 -47.602 -47.828  1.00  0.00           C  
ATOM    179  O   ILE A  11     -50.480 -47.327 -48.758  1.00  0.00           O  
ATOM    180  CB  ILE A  11     -53.704 -47.303 -48.122  1.00  0.00           C  
ATOM    181  CG1 ILE A  11     -54.985 -47.960 -48.640  1.00  0.00           C  
ATOM    182  CG2 ILE A  11     -53.325 -46.111 -48.987  1.00  0.00           C  
ATOM    183  CD1 ILE A  11     -56.224 -47.112 -48.458  1.00  0.00           C  
ATOM    184  H   ILE A  11     -53.599 -49.298 -46.454  1.00  0.00           H  
ATOM    185  HA  ILE A  11     -52.492 -48.813 -49.055  1.00  0.00           H  
ATOM    186  HB  ILE A  11     -53.915 -46.954 -47.111  1.00  0.00           H  
ATOM    187 1HG1 ILE A  11     -54.877 -48.181 -49.702  1.00  0.00           H  
ATOM    188 2HG1 ILE A  11     -55.143 -48.907 -48.124  1.00  0.00           H  
ATOM    189 1HG2 ILE A  11     -54.149 -45.398 -49.004  1.00  0.00           H  
ATOM    190 2HG2 ILE A  11     -52.439 -45.630 -48.576  1.00  0.00           H  
ATOM    191 3HG2 ILE A  11     -53.117 -46.449 -50.002  1.00  0.00           H  
ATOM    192 1HD1 ILE A  11     -57.091 -47.645 -48.849  1.00  0.00           H  
ATOM    193 2HD1 ILE A  11     -56.371 -46.908 -47.397  1.00  0.00           H  
ATOM    194 3HD1 ILE A  11     -56.103 -46.173 -48.995  1.00  0.00           H  
ATOM    195  N   VAL A  12     -51.018 -47.315 -46.529  1.00  0.00           N  
ATOM    196  CA  VAL A  12     -49.791 -46.623 -46.150  1.00  0.00           C  
ATOM    197  C   VAL A  12     -48.561 -47.451 -46.498  1.00  0.00           C  
ATOM    198  O   VAL A  12     -47.561 -46.922 -46.983  1.00  0.00           O  
ATOM    199  CB  VAL A  12     -49.792 -46.321 -44.640  1.00  0.00           C  
ATOM    200  CG1 VAL A  12     -48.438 -45.783 -44.203  1.00  0.00           C  
ATOM    201  CG2 VAL A  12     -50.898 -45.329 -44.311  1.00  0.00           C  
ATOM    202  H   VAL A  12     -51.707 -47.584 -45.842  1.00  0.00           H  
ATOM    203  HA  VAL A  12     -49.743 -45.680 -46.696  1.00  0.00           H  
ATOM    204  HB  VAL A  12     -49.961 -47.249 -44.093  1.00  0.00           H  
ATOM    205 1HG1 VAL A  12     -48.456 -45.576 -43.132  1.00  0.00           H  
ATOM    206 2HG1 VAL A  12     -47.667 -46.524 -44.414  1.00  0.00           H  
ATOM    207 3HG1 VAL A  12     -48.218 -44.864 -44.746  1.00  0.00           H  
ATOM    208 1HG2 VAL A  12     -50.893 -45.121 -43.241  1.00  0.00           H  
ATOM    209 2HG2 VAL A  12     -50.732 -44.403 -44.862  1.00  0.00           H  
ATOM    210 3HG2 VAL A  12     -51.862 -45.752 -44.594  1.00  0.00           H  
ATOM    211  N   GLU A  13     -48.695 -48.766 -46.224  1.00  0.00           N  
ATOM    212  CA  GLU A  13     -47.588 -49.670 -46.511  1.00  0.00           C  
ATOM    213  C   GLU A  13     -47.270 -49.695 -48.001  1.00  0.00           C  
ATOM    214  O   GLU A  13     -46.104 -49.702 -48.396  1.00  0.00           O  
ATOM    215  CB  GLU A  13     -47.916 -51.084 -46.025  1.00  0.00           C  
ATOM    216  CG  GLU A  13     -47.949 -51.237 -44.511  1.00  0.00           C  
ATOM    217  CD  GLU A  13     -48.351 -52.617 -44.071  1.00  0.00           C  
ATOM    218  OE1 GLU A  13     -48.708 -53.407 -44.911  1.00  0.00           O  
ATOM    219  OE2 GLU A  13     -48.301 -52.881 -42.893  1.00  0.00           O  
ATOM    220  H   GLU A  13     -49.560 -49.099 -45.824  1.00  0.00           H  
ATOM    221  HA  GLU A  13     -46.704 -49.315 -45.981  1.00  0.00           H  
ATOM    222 1HB  GLU A  13     -48.889 -51.385 -46.413  1.00  0.00           H  
ATOM    223 2HB  GLU A  13     -47.177 -51.784 -46.416  1.00  0.00           H  
ATOM    224 1HG  GLU A  13     -46.959 -51.015 -44.112  1.00  0.00           H  
ATOM    225 2HG  GLU A  13     -48.648 -50.511 -44.098  1.00  0.00           H  
ATOM    226  N   ALA A  14     -48.362 -49.709 -48.791  1.00  0.00           N  
ATOM    227  CA  ALA A  14     -48.195 -49.732 -50.239  1.00  0.00           C  
ATOM    228  C   ALA A  14     -47.474 -48.484 -50.730  1.00  0.00           C  
ATOM    229  O   ALA A  14     -46.607 -48.558 -51.601  1.00  0.00           O  
ATOM    230  CB  ALA A  14     -49.546 -49.868 -50.927  1.00  0.00           C  
ATOM    231  H   ALA A  14     -49.278 -49.703 -48.365  1.00  0.00           H  
ATOM    232  HA  ALA A  14     -47.580 -50.596 -50.495  1.00  0.00           H  
ATOM    233 1HB  ALA A  14     -49.404 -49.884 -52.007  1.00  0.00           H  
ATOM    234 2HB  ALA A  14     -50.024 -50.795 -50.610  1.00  0.00           H  
ATOM    235 3HB  ALA A  14     -50.177 -49.023 -50.656  1.00  0.00           H  
ATOM    236  N   ALA A  15     -47.879 -47.348 -50.126  1.00  0.00           N  
ATOM    237  CA  ALA A  15     -47.266 -46.080 -50.505  1.00  0.00           C  
ATOM    238  C   ALA A  15     -45.773 -46.078 -50.200  1.00  0.00           C  
ATOM    239  O   ALA A  15     -44.968 -45.594 -50.996  1.00  0.00           O  
ATOM    240  CB  ALA A  15     -47.953 -44.925 -49.791  1.00  0.00           C  
ATOM    241  H   ALA A  15     -48.601 -47.397 -49.421  1.00  0.00           H  
ATOM    242  HA  ALA A  15     -47.388 -45.953 -51.580  1.00  0.00           H  
ATOM    243 1HB  ALA A  15     -47.484 -43.986 -50.084  1.00  0.00           H  
ATOM    244 2HB  ALA A  15     -49.008 -44.904 -50.065  1.00  0.00           H  
ATOM    245 3HB  ALA A  15     -47.860 -45.056 -48.714  1.00  0.00           H  
ATOM    246  N   LYS A  16     -45.459 -46.641 -49.016  1.00  0.00           N  
ATOM    247  CA  LYS A  16     -44.061 -46.704 -48.605  1.00  0.00           C  
ATOM    248  C   LYS A  16     -43.238 -47.542 -49.576  1.00  0.00           C  
ATOM    249  O   LYS A  16     -42.113 -47.183 -49.922  1.00  0.00           O  
ATOM    250  CB  LYS A  16     -43.944 -47.272 -47.190  1.00  0.00           C  
ATOM    251  CG  LYS A  16     -42.522 -47.320 -46.646  1.00  0.00           C  
ATOM    252  CD  LYS A  16     -42.496 -47.820 -45.210  1.00  0.00           C  
ATOM    253  CE  LYS A  16     -41.074 -47.891 -44.673  1.00  0.00           C  
ATOM    254  NZ  LYS A  16     -41.033 -48.379 -43.268  1.00  0.00           N  
ATOM    255  H   LYS A  16     -46.198 -47.009 -48.435  1.00  0.00           H  
ATOM    256  HA  LYS A  16     -43.653 -45.693 -48.609  1.00  0.00           H  
ATOM    257 1HB  LYS A  16     -44.544 -46.671 -46.505  1.00  0.00           H  
ATOM    258 2HB  LYS A  16     -44.344 -48.286 -47.171  1.00  0.00           H  
ATOM    259 1HG  LYS A  16     -41.918 -47.985 -47.265  1.00  0.00           H  
ATOM    260 2HG  LYS A  16     -42.085 -46.322 -46.682  1.00  0.00           H  
ATOM    261 1HD  LYS A  16     -43.081 -47.149 -44.579  1.00  0.00           H  
ATOM    262 2HD  LYS A  16     -42.941 -48.814 -45.162  1.00  0.00           H  
ATOM    263 1HE  LYS A  16     -40.484 -48.562 -45.295  1.00  0.00           H  
ATOM    264 2HE  LYS A  16     -40.620 -46.901 -44.713  1.00  0.00           H  
ATOM    265 1HZ  LYS A  16     -40.075 -48.411 -42.950  1.00  0.00           H  
ATOM    266 2HZ  LYS A  16     -41.563 -47.753 -42.677  1.00  0.00           H  
ATOM    267 3HZ  LYS A  16     -41.434 -49.305 -43.221  1.00  0.00           H  
ATOM    268  N   ASP A  17     -43.861 -48.665 -49.988  1.00  0.00           N  
ATOM    269  CA  ASP A  17     -43.182 -49.557 -50.921  1.00  0.00           C  
ATOM    270  C   ASP A  17     -42.898 -48.857 -52.243  1.00  0.00           C  
ATOM    271  O   ASP A  17     -41.823 -49.013 -52.821  1.00  0.00           O  
ATOM    272  CB  ASP A  17     -44.020 -50.812 -51.171  1.00  0.00           C  
ATOM    273  CG  ASP A  17     -44.052 -51.752 -49.973  1.00  0.00           C  
ATOM    274  OD1 ASP A  17     -43.231 -51.599 -49.101  1.00  0.00           O  
ATOM    275  OD2 ASP A  17     -44.898 -52.614 -49.942  1.00  0.00           O  
ATOM    276  H   ASP A  17     -44.788 -48.869 -49.642  1.00  0.00           H  
ATOM    277  HA  ASP A  17     -42.229 -49.856 -50.482  1.00  0.00           H  
ATOM    278 1HB  ASP A  17     -45.043 -50.524 -51.416  1.00  0.00           H  
ATOM    279 2HB  ASP A  17     -43.619 -51.354 -52.028  1.00  0.00           H  
ATOM    280  N   ALA A  18     -43.916 -48.086 -52.680  1.00  0.00           N  
ATOM    281  CA  ALA A  18     -43.772 -47.359 -53.937  1.00  0.00           C  
ATOM    282  C   ALA A  18     -42.631 -46.353 -53.863  1.00  0.00           C  
ATOM    283  O   ALA A  18     -42.119 -45.904 -54.888  1.00  0.00           O  
ATOM    284  CB  ALA A  18     -45.073 -46.657 -54.296  1.00  0.00           C  
ATOM    285  H   ALA A  18     -44.760 -48.026 -52.129  1.00  0.00           H  
ATOM    286  HA  ALA A  18     -43.532 -48.079 -54.719  1.00  0.00           H  
ATOM    287 1HB  ALA A  18     -44.949 -46.119 -55.236  1.00  0.00           H  
ATOM    288 2HB  ALA A  18     -45.867 -47.395 -54.403  1.00  0.00           H  
ATOM    289 3HB  ALA A  18     -45.336 -45.954 -53.508  1.00  0.00           H  
ATOM    290  N   GLY A  19     -42.242 -46.008 -52.651  1.00  0.00           N  
ATOM    291  CA  GLY A  19     -40.916 -45.412 -52.461  1.00  0.00           C  
ATOM    292  C   GLY A  19     -41.062 -43.912 -52.546  1.00  0.00           C  
ATOM    293  O   GLY A  19     -40.135 -43.210 -52.949  1.00  0.00           O  
ATOM    294  H   GLY A  19     -42.867 -46.160 -51.872  1.00  0.00           H  
ATOM    295 1HA  GLY A  19     -40.515 -45.717 -51.494  1.00  0.00           H  
ATOM    296 2HA  GLY A  19     -40.235 -45.788 -53.224  1.00  0.00           H  
ATOM    297  N   ILE A  20     -42.243 -43.452 -52.158  1.00  0.00           N  
ATOM    298  CA  ILE A  20     -42.577 -42.043 -52.141  1.00  0.00           C  
ATOM    299  C   ILE A  20     -41.733 -41.286 -51.125  1.00  0.00           C  
ATOM    300  O   ILE A  20     -41.339 -41.838 -50.097  1.00  0.00           O  
ATOM    301  CB  ILE A  20     -44.070 -41.841 -51.825  1.00  0.00           C  
ATOM    302  CG1 ILE A  20     -44.402 -42.397 -50.438  1.00  0.00           C  
ATOM    303  CG2 ILE A  20     -44.933 -42.502 -52.888  1.00  0.00           C  
ATOM    304  CD1 ILE A  20     -45.785 -42.031 -49.948  1.00  0.00           C  
ATOM    305  H   ILE A  20     -42.951 -44.106 -51.858  1.00  0.00           H  
ATOM    306  HA  ILE A  20     -42.374 -41.627 -53.127  1.00  0.00           H  
ATOM    307  HB  ILE A  20     -44.295 -40.775 -51.799  1.00  0.00           H  
ATOM    308 1HG1 ILE A  20     -44.322 -43.484 -50.453  1.00  0.00           H  
ATOM    309 2HG1 ILE A  20     -43.676 -42.027 -49.713  1.00  0.00           H  
ATOM    310 1HG2 ILE A  20     -45.985 -42.350 -52.649  1.00  0.00           H  
ATOM    311 2HG2 ILE A  20     -44.714 -42.061 -53.860  1.00  0.00           H  
ATOM    312 3HG2 ILE A  20     -44.718 -43.571 -52.918  1.00  0.00           H  
ATOM    313 1HD1 ILE A  20     -45.946 -42.461 -48.959  1.00  0.00           H  
ATOM    314 2HD1 ILE A  20     -45.875 -40.946 -49.891  1.00  0.00           H  
ATOM    315 3HD1 ILE A  20     -46.530 -42.422 -50.639  1.00  0.00           H  
ATOM    316  N   PRO A  21     -41.457 -40.020 -51.415  1.00  0.00           N  
ATOM    317  CA  PRO A  21     -40.546 -39.233 -50.596  1.00  0.00           C  
ATOM    318  C   PRO A  21     -40.998 -39.204 -49.142  1.00  0.00           C  
ATOM    319  O   PRO A  21     -42.194 -39.248 -48.853  1.00  0.00           O  
ATOM    320  CB  PRO A  21     -40.620 -37.844 -51.238  1.00  0.00           C  
ATOM    321  CG  PRO A  21     -41.021 -38.113 -52.648  1.00  0.00           C  
ATOM    322  CD  PRO A  21     -41.975 -39.274 -52.551  1.00  0.00           C  
ATOM    323  HA  PRO A  21     -39.532 -39.651 -50.678  1.00  0.00           H  
ATOM    324 1HB  PRO A  21     -41.348 -37.218 -50.700  1.00  0.00           H  
ATOM    325 2HB  PRO A  21     -39.645 -37.341 -51.160  1.00  0.00           H  
ATOM    326 1HG  PRO A  21     -41.486 -37.219 -53.089  1.00  0.00           H  
ATOM    327 2HG  PRO A  21     -40.135 -38.343 -53.258  1.00  0.00           H  
ATOM    328 1HD  PRO A  21     -42.992 -38.899 -52.367  1.00  0.00           H  
ATOM    329 2HD  PRO A  21     -41.939 -39.858 -53.483  1.00  0.00           H  
ATOM    330  N   GLU A  22     -40.031 -39.131 -48.233  1.00  0.00           N  
ATOM    331  CA  GLU A  22     -40.280 -39.397 -46.817  1.00  0.00           C  
ATOM    332  C   GLU A  22     -41.340 -38.470 -46.231  1.00  0.00           C  
ATOM    333  O   GLU A  22     -42.099 -38.862 -45.345  1.00  0.00           O  
ATOM    334  CB  GLU A  22     -38.981 -39.257 -46.020  1.00  0.00           C  
ATOM    335  CG  GLU A  22     -37.925 -40.303 -46.350  1.00  0.00           C  
ATOM    336  CD  GLU A  22     -37.114 -39.951 -47.566  1.00  0.00           C  
ATOM    337  OE1 GLU A  22     -37.361 -38.919 -48.143  1.00  0.00           O  
ATOM    338  OE2 GLU A  22     -36.247 -40.716 -47.918  1.00  0.00           O  
ATOM    339  H   GLU A  22     -39.097 -38.884 -48.527  1.00  0.00           H  
ATOM    340  HA  GLU A  22     -40.644 -40.420 -46.716  1.00  0.00           H  
ATOM    341 1HB  GLU A  22     -38.547 -38.274 -46.201  1.00  0.00           H  
ATOM    342 2HB  GLU A  22     -39.199 -39.327 -44.954  1.00  0.00           H  
ATOM    343 1HG  GLU A  22     -37.254 -40.408 -45.498  1.00  0.00           H  
ATOM    344 2HG  GLU A  22     -38.417 -41.261 -46.512  1.00  0.00           H  
ATOM    345  N   VAL A  23     -41.391 -37.241 -46.727  1.00  0.00           N  
ATOM    346  CA  VAL A  23     -42.403 -36.290 -46.284  1.00  0.00           C  
ATOM    347  C   VAL A  23     -43.806 -36.792 -46.602  1.00  0.00           C  
ATOM    348  O   VAL A  23     -44.721 -36.665 -45.788  1.00  0.00           O  
ATOM    349  CB  VAL A  23     -42.185 -34.923 -46.960  1.00  0.00           C  
ATOM    350  CG1 VAL A  23     -40.819 -34.361 -46.595  1.00  0.00           C  
ATOM    351  CG2 VAL A  23     -42.326 -35.062 -48.468  1.00  0.00           C  
ATOM    352  H   VAL A  23     -40.715 -36.963 -47.424  1.00  0.00           H  
ATOM    353  HA  VAL A  23     -42.312 -36.166 -45.205  1.00  0.00           H  
ATOM    354  HB  VAL A  23     -42.931 -34.221 -46.587  1.00  0.00           H  
ATOM    355 1HG1 VAL A  23     -40.681 -33.395 -47.081  1.00  0.00           H  
ATOM    356 2HG1 VAL A  23     -40.753 -34.236 -45.514  1.00  0.00           H  
ATOM    357 3HG1 VAL A  23     -40.042 -35.049 -46.930  1.00  0.00           H  
ATOM    358 1HG2 VAL A  23     -42.171 -34.092 -48.939  1.00  0.00           H  
ATOM    359 2HG2 VAL A  23     -41.583 -35.769 -48.839  1.00  0.00           H  
ATOM    360 3HG2 VAL A  23     -43.325 -35.426 -48.708  1.00  0.00           H  
ATOM    361  N   GLY A  24     -43.918 -37.362 -47.820  1.00  0.00           N  
ATOM    362  CA  GLY A  24     -45.209 -37.885 -48.247  1.00  0.00           C  
ATOM    363  C   GLY A  24     -45.678 -39.011 -47.334  1.00  0.00           C  
ATOM    364  O   GLY A  24     -46.854 -39.087 -46.980  1.00  0.00           O  
ATOM    365  H   GLY A  24     -43.103 -37.417 -48.414  1.00  0.00           H  
ATOM    366 1HA  GLY A  24     -45.946 -37.081 -48.247  1.00  0.00           H  
ATOM    367 2HA  GLY A  24     -45.133 -38.250 -49.271  1.00  0.00           H  
ATOM    368  N   LEU A  25     -44.698 -39.868 -46.980  1.00  0.00           N  
ATOM    369  CA  LEU A  25     -45.013 -40.990 -46.106  1.00  0.00           C  
ATOM    370  C   LEU A  25     -45.510 -40.510 -44.749  1.00  0.00           C  
ATOM    371  O   LEU A  25     -46.457 -41.065 -44.192  1.00  0.00           O  
ATOM    372  CB  LEU A  25     -43.778 -41.880 -45.920  1.00  0.00           C  
ATOM    373  CG  LEU A  25     -43.977 -43.118 -45.037  1.00  0.00           C  
ATOM    374  CD1 LEU A  25     -45.052 -44.009 -45.645  1.00  0.00           C  
ATOM    375  CD2 LEU A  25     -42.658 -43.866 -44.905  1.00  0.00           C  
ATOM    376  H   LEU A  25     -43.762 -39.716 -47.328  1.00  0.00           H  
ATOM    377  HA  LEU A  25     -45.802 -41.580 -46.571  1.00  0.00           H  
ATOM    378 1HB  LEU A  25     -43.444 -42.221 -46.898  1.00  0.00           H  
ATOM    379 2HB  LEU A  25     -42.982 -41.281 -45.476  1.00  0.00           H  
ATOM    380  HG  LEU A  25     -44.319 -42.810 -44.049  1.00  0.00           H  
ATOM    381 1HD1 LEU A  25     -45.193 -44.889 -45.018  1.00  0.00           H  
ATOM    382 2HD1 LEU A  25     -45.989 -43.455 -45.709  1.00  0.00           H  
ATOM    383 3HD1 LEU A  25     -44.744 -44.320 -46.643  1.00  0.00           H  
ATOM    384 1HD2 LEU A  25     -42.799 -44.746 -44.277  1.00  0.00           H  
ATOM    385 2HD2 LEU A  25     -42.315 -44.176 -45.893  1.00  0.00           H  
ATOM    386 3HD2 LEU A  25     -41.913 -43.212 -44.452  1.00  0.00           H  
ATOM    387  N   GLU A  26     -44.821 -39.459 -44.258  1.00  0.00           N  
ATOM    388  CA  GLU A  26     -45.197 -38.900 -42.965  1.00  0.00           C  
ATOM    389  C   GLU A  26     -46.619 -38.353 -42.994  1.00  0.00           C  
ATOM    390  O   GLU A  26     -47.385 -38.538 -42.048  1.00  0.00           O  
ATOM    391  CB  GLU A  26     -44.222 -37.793 -42.559  1.00  0.00           C  
ATOM    392  CG  GLU A  26     -44.504 -37.174 -41.197  1.00  0.00           C  
ATOM    393  CD  GLU A  26     -44.315 -38.143 -40.064  1.00  0.00           C  
ATOM    394  OE1 GLU A  26     -43.630 -39.120 -40.251  1.00  0.00           O  
ATOM    395  OE2 GLU A  26     -44.856 -37.906 -39.010  1.00  0.00           O  
ATOM    396  H   GLU A  26     -44.056 -39.078 -44.796  1.00  0.00           H  
ATOM    397  HA  GLU A  26     -45.153 -39.694 -42.219  1.00  0.00           H  
ATOM    398 1HB  GLU A  26     -43.207 -38.190 -42.542  1.00  0.00           H  
ATOM    399 2HB  GLU A  26     -44.248 -36.994 -43.301  1.00  0.00           H  
ATOM    400 1HG  GLU A  26     -43.837 -36.325 -41.050  1.00  0.00           H  
ATOM    401 2HG  GLU A  26     -45.528 -36.802 -41.184  1.00  0.00           H  
ATOM    402  N   GLY A  27     -46.919 -37.679 -44.122  1.00  0.00           N  
ATOM    403  CA  GLY A  27     -48.250 -37.104 -44.276  1.00  0.00           C  
ATOM    404  C   GLY A  27     -49.322 -38.186 -44.268  1.00  0.00           C  
ATOM    405  O   GLY A  27     -50.380 -38.020 -43.661  1.00  0.00           O  
ATOM    406  H   GLY A  27     -46.216 -37.584 -44.841  1.00  0.00           H  
ATOM    407 1HA  GLY A  27     -48.437 -36.396 -43.468  1.00  0.00           H  
ATOM    408 2HA  GLY A  27     -48.299 -36.545 -45.210  1.00  0.00           H  
ATOM    409  N   LEU A  28     -48.988 -39.288 -44.971  1.00  0.00           N  
ATOM    410  CA  LEU A  28     -49.928 -40.400 -45.042  1.00  0.00           C  
ATOM    411  C   LEU A  28     -50.196 -40.984 -43.660  1.00  0.00           C  
ATOM    412  O   LEU A  28     -51.334 -41.311 -43.324  1.00  0.00           O  
ATOM    413  CB  LEU A  28     -49.385 -41.494 -45.969  1.00  0.00           C  
ATOM    414  CG  LEU A  28     -49.334 -41.138 -47.461  1.00  0.00           C  
ATOM    415  CD1 LEU A  28     -48.609 -42.239 -48.222  1.00  0.00           C  
ATOM    416  CD2 LEU A  28     -50.750 -40.950 -47.986  1.00  0.00           C  
ATOM    417  H   LEU A  28     -48.091 -39.323 -45.435  1.00  0.00           H  
ATOM    418  HA  LEU A  28     -50.869 -40.032 -45.448  1.00  0.00           H  
ATOM    419 1HB  LEU A  28     -48.373 -41.746 -45.655  1.00  0.00           H  
ATOM    420 2HB  LEU A  28     -50.008 -42.382 -45.862  1.00  0.00           H  
ATOM    421  HG  LEU A  28     -48.772 -40.213 -47.595  1.00  0.00           H  
ATOM    422 1HD1 LEU A  28     -48.573 -41.985 -49.282  1.00  0.00           H  
ATOM    423 2HD1 LEU A  28     -47.594 -42.338 -47.839  1.00  0.00           H  
ATOM    424 3HD1 LEU A  28     -49.141 -43.181 -48.093  1.00  0.00           H  
ATOM    425 1HD2 LEU A  28     -50.714 -40.696 -49.046  1.00  0.00           H  
ATOM    426 2HD2 LEU A  28     -51.313 -41.874 -47.853  1.00  0.00           H  
ATOM    427 3HD2 LEU A  28     -51.238 -40.145 -47.436  1.00  0.00           H  
ATOM    428  N   GLU A  29     -49.092 -41.092 -42.892  1.00  0.00           N  
ATOM    429  CA  GLU A  29     -49.213 -41.635 -41.543  1.00  0.00           C  
ATOM    430  C   GLU A  29     -50.109 -40.762 -40.676  1.00  0.00           C  
ATOM    431  O   GLU A  29     -50.928 -41.266 -39.907  1.00  0.00           O  
ATOM    432  CB  GLU A  29     -47.833 -41.767 -40.895  1.00  0.00           C  
ATOM    433  CG  GLU A  29     -47.849 -42.369 -39.497  1.00  0.00           C  
ATOM    434  CD  GLU A  29     -48.305 -43.801 -39.482  1.00  0.00           C  
ATOM    435  OE1 GLU A  29     -48.239 -44.436 -40.508  1.00  0.00           O  
ATOM    436  OE2 GLU A  29     -48.718 -44.261 -38.444  1.00  0.00           O  
ATOM    437  H   GLU A  29     -48.202 -40.795 -43.265  1.00  0.00           H  
ATOM    438  HA  GLU A  29     -49.664 -42.626 -41.608  1.00  0.00           H  
ATOM    439 1HB  GLU A  29     -47.195 -42.392 -41.521  1.00  0.00           H  
ATOM    440 2HB  GLU A  29     -47.366 -40.784 -40.831  1.00  0.00           H  
ATOM    441 1HG  GLU A  29     -46.845 -42.314 -39.078  1.00  0.00           H  
ATOM    442 2HG  GLU A  29     -48.510 -41.776 -38.866  1.00  0.00           H  
ATOM    443  N   GLY A  30     -49.908 -39.439 -40.844  1.00  0.00           N  
ATOM    444  CA  GLY A  30     -50.705 -38.492 -40.072  1.00  0.00           C  
ATOM    445  C   GLY A  30     -52.187 -38.624 -40.400  1.00  0.00           C  
ATOM    446  O   GLY A  30     -53.036 -38.575 -39.510  1.00  0.00           O  
ATOM    447  H   GLY A  30     -49.209 -39.127 -41.503  1.00  0.00           H  
ATOM    448 1HA  GLY A  30     -50.546 -38.666 -39.008  1.00  0.00           H  
ATOM    449 2HA  GLY A  30     -50.370 -37.477 -40.284  1.00  0.00           H  
ATOM    450  N   LEU A  31     -52.441 -38.791 -41.713  1.00  0.00           N  
ATOM    451  CA  LEU A  31     -53.822 -38.932 -42.161  1.00  0.00           C  
ATOM    452  C   LEU A  31     -54.473 -40.171 -41.558  1.00  0.00           C  
ATOM    453  O   LEU A  31     -55.632 -40.136 -41.144  1.00  0.00           O  
ATOM    454  CB  LEU A  31     -53.877 -39.010 -43.691  1.00  0.00           C  
ATOM    455  CG  LEU A  31     -55.283 -39.037 -44.306  1.00  0.00           C  
ATOM    456  CD1 LEU A  31     -55.865 -40.438 -44.183  1.00  0.00           C  
ATOM    457  CD2 LEU A  31     -56.164 -38.015 -43.602  1.00  0.00           C  
ATOM    458  H   LEU A  31     -51.670 -38.816 -42.364  1.00  0.00           H  
ATOM    459  HA  LEU A  31     -54.382 -38.057 -41.834  1.00  0.00           H  
ATOM    460 1HB  LEU A  31     -53.352 -38.149 -44.102  1.00  0.00           H  
ATOM    461 2HB  LEU A  31     -53.358 -39.913 -44.012  1.00  0.00           H  
ATOM    462  HG  LEU A  31     -55.220 -38.793 -45.367  1.00  0.00           H  
ATOM    463 1HD1 LEU A  31     -56.863 -40.457 -44.620  1.00  0.00           H  
ATOM    464 2HD1 LEU A  31     -55.225 -41.145 -44.712  1.00  0.00           H  
ATOM    465 3HD1 LEU A  31     -55.924 -40.717 -43.132  1.00  0.00           H  
ATOM    466 1HD2 LEU A  31     -57.162 -38.033 -44.040  1.00  0.00           H  
ATOM    467 2HD2 LEU A  31     -56.227 -38.258 -42.542  1.00  0.00           H  
ATOM    468 3HD2 LEU A  31     -55.733 -37.020 -43.721  1.00  0.00           H  
ATOM    469  N   VAL A  32     -53.667 -41.252 -41.538  1.00  0.00           N  
ATOM    470  CA  VAL A  32     -54.169 -42.506 -40.986  1.00  0.00           C  
ATOM    471  C   VAL A  32     -54.523 -42.355 -39.512  1.00  0.00           C  
ATOM    472  O   VAL A  32     -55.543 -42.868 -39.052  1.00  0.00           O  
ATOM    473  CB  VAL A  32     -53.118 -43.620 -41.147  1.00  0.00           C  
ATOM    474  CG1 VAL A  32     -53.551 -44.872 -40.398  1.00  0.00           C  
ATOM    475  CG2 VAL A  32     -52.905 -43.921 -42.622  1.00  0.00           C  
ATOM    476  H   VAL A  32     -52.730 -41.174 -41.905  1.00  0.00           H  
ATOM    477  HA  VAL A  32     -55.068 -42.790 -41.534  1.00  0.00           H  
ATOM    478  HB  VAL A  32     -52.180 -43.289 -40.703  1.00  0.00           H  
ATOM    479 1HG1 VAL A  32     -52.797 -45.650 -40.523  1.00  0.00           H  
ATOM    480 2HG1 VAL A  32     -53.663 -44.642 -39.339  1.00  0.00           H  
ATOM    481 3HG1 VAL A  32     -54.502 -45.224 -40.797  1.00  0.00           H  
ATOM    482 1HG2 VAL A  32     -52.160 -44.709 -42.729  1.00  0.00           H  
ATOM    483 2HG2 VAL A  32     -53.845 -44.247 -43.067  1.00  0.00           H  
ATOM    484 3HG2 VAL A  32     -52.556 -43.021 -43.130  1.00  0.00           H  
ATOM    485  N   ARG A  33     -53.629 -41.629 -38.809  1.00  0.00           N  
ATOM    486  CA  ARG A  33     -53.852 -41.408 -37.385  1.00  0.00           C  
ATOM    487  C   ARG A  33     -55.141 -40.632 -37.142  1.00  0.00           C  
ATOM    488  O   ARG A  33     -55.899 -40.941 -36.223  1.00  0.00           O  
ATOM    489  CB  ARG A  33     -52.684 -40.649 -36.772  1.00  0.00           C  
ATOM    490  CG  ARG A  33     -51.394 -41.446 -36.657  1.00  0.00           C  
ATOM    491  CD  ARG A  33     -50.288 -40.622 -36.105  1.00  0.00           C  
ATOM    492  NE  ARG A  33     -49.052 -41.380 -35.992  1.00  0.00           N  
ATOM    493  CZ  ARG A  33     -47.858 -40.852 -35.658  1.00  0.00           C  
ATOM    494  NH1 ARG A  33     -47.756 -39.566 -35.406  1.00  0.00           N  
ATOM    495  NH2 ARG A  33     -46.790 -41.627 -35.582  1.00  0.00           N  
ATOM    496  H   ARG A  33     -52.821 -41.251 -39.282  1.00  0.00           H  
ATOM    497  HA  ARG A  33     -53.933 -42.377 -36.893  1.00  0.00           H  
ATOM    498 1HB  ARG A  33     -52.472 -39.764 -37.370  1.00  0.00           H  
ATOM    499 2HB  ARG A  33     -52.954 -40.312 -35.772  1.00  0.00           H  
ATOM    500 1HG  ARG A  33     -51.550 -42.298 -35.995  1.00  0.00           H  
ATOM    501 2HG  ARG A  33     -51.096 -41.802 -37.644  1.00  0.00           H  
ATOM    502 1HD  ARG A  33     -50.107 -39.770 -36.759  1.00  0.00           H  
ATOM    503 2HD  ARG A  33     -50.560 -40.266 -35.112  1.00  0.00           H  
ATOM    504  HE  ARG A  33     -49.091 -42.374 -36.178  1.00  0.00           H  
ATOM    505 1HH1 ARG A  33     -48.572 -38.973 -35.464  1.00  0.00           H  
ATOM    506 2HH1 ARG A  33     -46.861 -39.170 -35.155  1.00  0.00           H  
ATOM    507 1HH2 ARG A  33     -46.869 -42.616 -35.775  1.00  0.00           H  
ATOM    508 2HH2 ARG A  33     -45.896 -41.232 -35.332  1.00  0.00           H  
ATOM    509  N   ILE A  34     -55.339 -39.619 -38.011  1.00  0.00           N  
ATOM    510  CA  ILE A  34     -56.537 -38.799 -37.889  1.00  0.00           C  
ATOM    511  C   ILE A  34     -57.797 -39.630 -38.091  1.00  0.00           C  
ATOM    512  O   ILE A  34     -58.784 -39.462 -37.375  1.00  0.00           O  
ATOM    513  CB  ILE A  34     -56.516 -37.642 -38.904  1.00  0.00           C  
ATOM    514  CG1 ILE A  34     -55.412 -36.642 -38.552  1.00  0.00           C  
ATOM    515  CG2 ILE A  34     -57.870 -36.950 -38.951  1.00  0.00           C  
ATOM    516  CD1 ILE A  34     -55.139 -35.625 -39.637  1.00  0.00           C  
ATOM    517  H   ILE A  34     -54.652 -39.448 -38.731  1.00  0.00           H  
ATOM    518  HA  ILE A  34     -56.565 -38.375 -36.885  1.00  0.00           H  
ATOM    519  HB  ILE A  34     -56.283 -38.032 -39.895  1.00  0.00           H  
ATOM    520 1HG1 ILE A  34     -55.683 -36.106 -37.643  1.00  0.00           H  
ATOM    521 2HG1 ILE A  34     -54.485 -37.179 -38.349  1.00  0.00           H  
ATOM    522 1HG2 ILE A  34     -57.837 -36.135 -39.674  1.00  0.00           H  
ATOM    523 2HG2 ILE A  34     -58.634 -37.667 -39.248  1.00  0.00           H  
ATOM    524 3HG2 ILE A  34     -58.109 -36.552 -37.965  1.00  0.00           H  
ATOM    525 1HD1 ILE A  34     -54.345 -34.952 -39.314  1.00  0.00           H  
ATOM    526 2HD1 ILE A  34     -54.831 -36.140 -40.548  1.00  0.00           H  
ATOM    527 3HD1 ILE A  34     -56.043 -35.051 -39.833  1.00  0.00           H  
ATOM    528  N   ALA A  35     -57.703 -40.524 -39.096  1.00  0.00           N  
ATOM    529  CA  ALA A  35     -58.842 -41.385 -39.394  1.00  0.00           C  
ATOM    530  C   ALA A  35     -59.177 -42.283 -38.210  1.00  0.00           C  
ATOM    531  O   ALA A  35     -60.347 -42.484 -37.883  1.00  0.00           O  
ATOM    532  CB  ALA A  35     -58.562 -42.225 -40.632  1.00  0.00           C  
ATOM    533  H   ALA A  35     -56.845 -40.581 -39.625  1.00  0.00           H  
ATOM    534  HA  ALA A  35     -59.706 -40.749 -39.587  1.00  0.00           H  
ATOM    535 1HB  ALA A  35     -59.421 -42.862 -40.841  1.00  0.00           H  
ATOM    536 2HB  ALA A  35     -58.381 -41.569 -41.483  1.00  0.00           H  
ATOM    537 3HB  ALA A  35     -57.684 -42.845 -40.459  1.00  0.00           H  
ATOM    538  N   GLU A  36     -58.095 -42.802 -37.595  1.00  0.00           N  
ATOM    539  CA  GLU A  36     -58.278 -43.678 -36.446  1.00  0.00           C  
ATOM    540  C   GLU A  36     -58.963 -42.947 -35.299  1.00  0.00           C  
ATOM    541  O   GLU A  36     -59.841 -43.499 -34.635  1.00  0.00           O  
ATOM    542  CB  GLU A  36     -56.930 -44.233 -35.978  1.00  0.00           C  
ATOM    543  CG  GLU A  36     -57.023 -45.215 -34.819  1.00  0.00           C  
ATOM    544  CD  GLU A  36     -55.690 -45.795 -34.435  1.00  0.00           C  
ATOM    545  OE1 GLU A  36     -54.715 -45.462 -35.066  1.00  0.00           O  
ATOM    546  OE2 GLU A  36     -55.646 -46.571 -33.510  1.00  0.00           O  
ATOM    547  H   GLU A  36     -57.175 -42.573 -37.944  1.00  0.00           H  
ATOM    548  HA  GLU A  36     -58.914 -44.512 -36.745  1.00  0.00           H  
ATOM    549 1HB  GLU A  36     -56.438 -44.740 -36.808  1.00  0.00           H  
ATOM    550 2HB  GLU A  36     -56.286 -43.410 -35.668  1.00  0.00           H  
ATOM    551 1HG  GLU A  36     -57.445 -44.702 -33.955  1.00  0.00           H  
ATOM    552 2HG  GLU A  36     -57.700 -46.023 -35.094  1.00  0.00           H  
ATOM    553  N   GLU A  37     -58.515 -41.689 -35.111  1.00  0.00           N  
ATOM    554  CA  GLU A  37     -59.089 -40.879 -34.044  1.00  0.00           C  
ATOM    555  C   GLU A  37     -60.578 -40.646 -34.270  1.00  0.00           C  
ATOM    556  O   GLU A  37     -61.375 -40.705 -33.334  1.00  0.00           O  
ATOM    557  CB  GLU A  37     -58.362 -39.536 -33.943  1.00  0.00           C  
ATOM    558  CG  GLU A  37     -56.933 -39.632 -33.428  1.00  0.00           C  
ATOM    559  CD  GLU A  37     -56.854 -40.115 -32.007  1.00  0.00           C  
ATOM    560  OE1 GLU A  37     -57.334 -39.428 -31.138  1.00  0.00           O  
ATOM    561  OE2 GLU A  37     -56.313 -41.174 -31.790  1.00  0.00           O  
ATOM    562  H   GLU A  37     -57.788 -41.331 -35.714  1.00  0.00           H  
ATOM    563  HA  GLU A  37     -58.969 -41.413 -33.101  1.00  0.00           H  
ATOM    564 1HB  GLU A  37     -58.333 -39.064 -34.925  1.00  0.00           H  
ATOM    565 2HB  GLU A  37     -58.913 -38.873 -33.277  1.00  0.00           H  
ATOM    566 1HG  GLU A  37     -56.374 -40.318 -34.065  1.00  0.00           H  
ATOM    567 2HG  GLU A  37     -56.465 -38.651 -33.500  1.00  0.00           H  
ATOM    568  N   ALA A  38     -60.899 -40.381 -35.553  1.00  0.00           N  
ATOM    569  CA  ALA A  38     -62.293 -40.140 -35.905  1.00  0.00           C  
ATOM    570  C   ALA A  38     -63.152 -41.364 -35.617  1.00  0.00           C  
ATOM    571  O   ALA A  38     -64.269 -41.246 -35.112  1.00  0.00           O  
ATOM    572  CB  ALA A  38     -62.411 -39.744 -37.369  1.00  0.00           C  
ATOM    573  H   ALA A  38     -60.166 -40.355 -36.248  1.00  0.00           H  
ATOM    574  HA  ALA A  38     -62.661 -39.321 -35.287  1.00  0.00           H  
ATOM    575 1HB  ALA A  38     -63.458 -39.569 -37.616  1.00  0.00           H  
ATOM    576 2HB  ALA A  38     -61.838 -38.834 -37.547  1.00  0.00           H  
ATOM    577 3HB  ALA A  38     -62.021 -40.546 -37.995  1.00  0.00           H  
ATOM    578  N   ALA A  39     -62.572 -42.531 -35.963  1.00  0.00           N  
ATOM    579  CA  ALA A  39     -63.290 -43.780 -35.739  1.00  0.00           C  
ATOM    580  C   ALA A  39     -63.658 -43.947 -34.270  1.00  0.00           C  
ATOM    581  O   ALA A  39     -64.795 -44.284 -33.939  1.00  0.00           O  
ATOM    582  CB  ALA A  39     -62.458 -44.963 -36.214  1.00  0.00           C  
ATOM    583  H   ALA A  39     -61.649 -42.519 -36.372  1.00  0.00           H  
ATOM    584  HA  ALA A  39     -64.216 -43.746 -36.314  1.00  0.00           H  
ATOM    585 1HB  ALA A  39     -63.008 -45.888 -36.039  1.00  0.00           H  
ATOM    586 2HB  ALA A  39     -62.252 -44.858 -37.279  1.00  0.00           H  
ATOM    587 3HB  ALA A  39     -61.519 -44.990 -35.664  1.00  0.00           H  
ATOM    588  N   LYS A  40     -62.690 -43.709 -33.393  1.00  0.00           N  
ATOM    589  CA  LYS A  40     -62.910 -43.833 -31.957  1.00  0.00           C  
ATOM    590  C   LYS A  40     -64.041 -42.925 -31.492  1.00  0.00           C  
ATOM    591  O   LYS A  40     -64.813 -43.284 -30.603  1.00  0.00           O  
ATOM    592  CB  LYS A  40     -61.627 -43.511 -31.189  1.00  0.00           C  
ATOM    593  CG  LYS A  40     -60.532 -44.561 -31.324  1.00  0.00           C  
ATOM    594  CD  LYS A  40     -59.383 -44.288 -30.366  1.00  0.00           C  
ATOM    595  CE  LYS A  40     -58.572 -43.077 -30.804  1.00  0.00           C  
ATOM    596  NZ  LYS A  40     -57.375 -42.868 -29.944  1.00  0.00           N  
ATOM    597  H   LYS A  40     -61.778 -43.436 -33.729  1.00  0.00           H  
ATOM    598  HA  LYS A  40     -63.197 -44.862 -31.738  1.00  0.00           H  
ATOM    599 1HB  LYS A  40     -61.223 -42.560 -31.539  1.00  0.00           H  
ATOM    600 2HB  LYS A  40     -61.855 -43.400 -30.129  1.00  0.00           H  
ATOM    601 1HG  LYS A  40     -60.946 -45.547 -31.110  1.00  0.00           H  
ATOM    602 2HG  LYS A  40     -60.151 -44.560 -32.345  1.00  0.00           H  
ATOM    603 1HD  LYS A  40     -59.778 -44.107 -29.365  1.00  0.00           H  
ATOM    604 2HD  LYS A  40     -58.727 -45.157 -30.327  1.00  0.00           H  
ATOM    605 1HE  LYS A  40     -58.245 -43.212 -31.834  1.00  0.00           H  
ATOM    606 2HE  LYS A  40     -59.196 -42.185 -30.759  1.00  0.00           H  
ATOM    607 1HZ  LYS A  40     -56.866 -42.058 -30.267  1.00  0.00           H  
ATOM    608 2HZ  LYS A  40     -57.668 -42.723 -28.988  1.00  0.00           H  
ATOM    609 3HZ  LYS A  40     -56.779 -43.682 -29.993  1.00  0.00           H  
ATOM    610  N   ASN A  41     -64.100 -41.749 -32.125  1.00  0.00           N  
ATOM    611  CA  ASN A  41     -65.130 -40.739 -31.909  1.00  0.00           C  
ATOM    612  C   ASN A  41     -66.420 -40.972 -32.704  1.00  0.00           C  
ATOM    613  O   ASN A  41     -67.230 -40.061 -32.871  1.00  0.00           O  
ATOM    614  CB  ASN A  41     -64.568 -39.366 -32.226  1.00  0.00           C  
ATOM    615  CG  ASN A  41     -63.556 -38.908 -31.212  1.00  0.00           C  
ATOM    616  OD1 ASN A  41     -63.609 -39.302 -30.041  1.00  0.00           O  
ATOM    617  ND2 ASN A  41     -62.634 -38.083 -31.639  1.00  0.00           N  
ATOM    618  H   ASN A  41     -63.390 -41.522 -32.807  1.00  0.00           H  
ATOM    619  HA  ASN A  41     -65.422 -40.762 -30.858  1.00  0.00           H  
ATOM    620 1HB  ASN A  41     -64.098 -39.382 -33.210  1.00  0.00           H  
ATOM    621 2HB  ASN A  41     -65.381 -38.640 -32.263  1.00  0.00           H  
ATOM    622 1HD2 ASN A  41     -61.934 -37.746 -31.009  1.00  0.00           H  
ATOM    623 2HD2 ASN A  41     -62.629 -37.791 -32.595  1.00  0.00           H  
ATOM    624  N   GLY A  42     -66.618 -42.189 -33.198  1.00  0.00           N  
ATOM    625  CA  GLY A  42     -67.865 -42.527 -33.892  1.00  0.00           C  
ATOM    626  C   GLY A  42     -67.962 -41.820 -35.236  1.00  0.00           C  
ATOM    627  O   GLY A  42     -68.989 -41.226 -35.563  1.00  0.00           O  
ATOM    628  H   GLY A  42     -65.897 -42.887 -33.090  1.00  0.00           H  
ATOM    629 1HA  GLY A  42     -67.917 -43.605 -34.043  1.00  0.00           H  
ATOM    630 2HA  GLY A  42     -68.715 -42.249 -33.271  1.00  0.00           H  
ATOM    631  N   VAL A  43     -66.885 -41.887 -36.011  1.00  0.00           N  
ATOM    632  CA  VAL A  43     -66.863 -41.332 -37.357  1.00  0.00           C  
ATOM    633  C   VAL A  43     -66.635 -42.424 -38.394  1.00  0.00           C  
ATOM    634  O   VAL A  43     -65.733 -43.249 -38.252  1.00  0.00           O  
ATOM    635  CB  VAL A  43     -65.754 -40.270 -37.480  1.00  0.00           C  
ATOM    636  CG1 VAL A  43     -65.690 -39.729 -38.901  1.00  0.00           C  
ATOM    637  CG2 VAL A  43     -66.000 -39.146 -36.485  1.00  0.00           C  
ATOM    638  H   VAL A  43     -66.053 -42.338 -35.658  1.00  0.00           H  
ATOM    639  HA  VAL A  43     -67.825 -40.857 -37.552  1.00  0.00           H  
ATOM    640  HB  VAL A  43     -64.791 -40.737 -37.271  1.00  0.00           H  
ATOM    641 1HG1 VAL A  43     -64.900 -38.980 -38.970  1.00  0.00           H  
ATOM    642 2HG1 VAL A  43     -65.476 -40.544 -39.591  1.00  0.00           H  
ATOM    643 3HG1 VAL A  43     -66.645 -39.273 -39.160  1.00  0.00           H  
ATOM    644 1HG2 VAL A  43     -65.212 -38.399 -36.577  1.00  0.00           H  
ATOM    645 2HG2 VAL A  43     -66.965 -38.683 -36.692  1.00  0.00           H  
ATOM    646 3HG2 VAL A  43     -66.001 -39.550 -35.473  1.00  0.00           H  
ATOM    647  N   ASP A  44     -67.457 -42.425 -39.435  1.00  0.00           N  
ATOM    648  CA  ASP A  44     -67.349 -43.401 -40.515  1.00  0.00           C  
ATOM    649  C   ASP A  44     -66.084 -43.183 -41.337  1.00  0.00           C  
ATOM    650  O   ASP A  44     -65.638 -42.051 -41.520  1.00  0.00           O  
ATOM    651  CB  ASP A  44     -68.576 -43.326 -41.427  1.00  0.00           C  
ATOM    652  CG  ASP A  44     -69.839 -43.862 -40.767  1.00  0.00           C  
ATOM    653  OD1 ASP A  44     -69.726 -44.531 -39.767  1.00  0.00           O  
ATOM    654  OD2 ASP A  44     -70.906 -43.596 -41.268  1.00  0.00           O  
ATOM    655  H   ASP A  44     -68.185 -41.728 -39.488  1.00  0.00           H  
ATOM    656  HA  ASP A  44     -67.302 -44.398 -40.076  1.00  0.00           H  
ATOM    657 1HB  ASP A  44     -68.748 -42.291 -41.721  1.00  0.00           H  
ATOM    658 2HB  ASP A  44     -68.388 -43.898 -42.336  1.00  0.00           H  
ATOM    659  N   PRO A  45     -65.506 -44.277 -41.833  1.00  0.00           N  
ATOM    660  CA  PRO A  45     -64.155 -44.235 -42.386  1.00  0.00           C  
ATOM    661  C   PRO A  45     -64.085 -44.554 -43.879  1.00  0.00           C  
ATOM    662  O   PRO A  45     -63.063 -45.030 -44.374  1.00  0.00           O  
ATOM    663  CB  PRO A  45     -63.433 -45.302 -41.558  1.00  0.00           C  
ATOM    664  CG  PRO A  45     -64.485 -46.319 -41.274  1.00  0.00           C  
ATOM    665  CD  PRO A  45     -65.746 -45.514 -41.097  1.00  0.00           C  
ATOM    666  HA  PRO A  45     -63.724 -43.238 -42.210  1.00  0.00           H  
ATOM    667 1HB  PRO A  45     -62.586 -45.712 -42.128  1.00  0.00           H  
ATOM    668 2HB  PRO A  45     -63.017 -44.852 -40.644  1.00  0.00           H  
ATOM    669 1HG  PRO A  45     -64.554 -47.037 -42.105  1.00  0.00           H  
ATOM    670 2HG  PRO A  45     -64.223 -46.897 -40.376  1.00  0.00           H  
ATOM    671 1HD  PRO A  45     -66.596 -46.065 -41.527  1.00  0.00           H  
ATOM    672 2HD  PRO A  45     -65.910 -45.320 -40.027  1.00  0.00           H  
ATOM    673  N   LYS A  46     -65.163 -44.298 -44.614  1.00  0.00           N  
ATOM    674  CA  LYS A  46     -65.118 -44.460 -46.067  1.00  0.00           C  
ATOM    675  C   LYS A  46     -64.546 -43.220 -46.731  1.00  0.00           C  
ATOM    676  O   LYS A  46     -63.799 -43.315 -47.705  1.00  0.00           O  
ATOM    677  CB  LYS A  46     -66.512 -44.756 -46.622  1.00  0.00           C  
ATOM    678  CG  LYS A  46     -67.061 -46.126 -46.247  1.00  0.00           C  
ATOM    679  CD  LYS A  46     -68.446 -46.347 -46.836  1.00  0.00           C  
ATOM    680  CE  LYS A  46     -68.996 -47.715 -46.461  1.00  0.00           C  
ATOM    681  NZ  LYS A  46     -70.367 -47.930 -46.999  1.00  0.00           N  
ATOM    682  H   LYS A  46     -66.009 -43.993 -44.156  1.00  0.00           H  
ATOM    683  HA  LYS A  46     -64.464 -45.300 -46.302  1.00  0.00           H  
ATOM    684 1HB  LYS A  46     -67.214 -44.004 -46.263  1.00  0.00           H  
ATOM    685 2HB  LYS A  46     -66.492 -44.691 -47.711  1.00  0.00           H  
ATOM    686 1HG  LYS A  46     -66.390 -46.901 -46.617  1.00  0.00           H  
ATOM    687 2HG  LYS A  46     -67.119 -46.209 -45.162  1.00  0.00           H  
ATOM    688 1HD  LYS A  46     -69.126 -45.577 -46.467  1.00  0.00           H  
ATOM    689 2HD  LYS A  46     -68.395 -46.272 -47.922  1.00  0.00           H  
ATOM    690 1HE  LYS A  46     -68.339 -48.491 -46.852  1.00  0.00           H  
ATOM    691 2HE  LYS A  46     -69.027 -47.809 -45.375  1.00  0.00           H  
ATOM    692 1HZ  LYS A  46     -70.695 -48.847 -46.728  1.00  0.00           H  
ATOM    693 2HZ  LYS A  46     -70.989 -47.227 -46.627  1.00  0.00           H  
ATOM    694 3HZ  LYS A  46     -70.347 -47.864 -48.006  1.00  0.00           H  
ATOM    695  N   GLU A  47     -64.908 -42.075 -46.190  1.00  0.00           N  
ATOM    696  CA  GLU A  47     -64.317 -40.806 -46.602  1.00  0.00           C  
ATOM    697  C   GLU A  47     -62.826 -40.767 -46.290  1.00  0.00           C  
ATOM    698  O   GLU A  47     -62.026 -40.292 -47.096  1.00  0.00           O  
ATOM    699  CB  GLU A  47     -65.023 -39.638 -45.910  1.00  0.00           C  
ATOM    700  CG  GLU A  47     -66.470 -39.437 -46.337  1.00  0.00           C  
ATOM    701  CD  GLU A  47     -67.421 -40.371 -45.642  1.00  0.00           C  
ATOM    702  OE1 GLU A  47     -66.976 -41.147 -44.831  1.00  0.00           O  
ATOM    703  OE2 GLU A  47     -68.595 -40.308 -45.923  1.00  0.00           O  
ATOM    704  H   GLU A  47     -65.615 -42.073 -45.469  1.00  0.00           H  
ATOM    705  HA  GLU A  47     -64.442 -40.701 -47.680  1.00  0.00           H  
ATOM    706 1HB  GLU A  47     -65.012 -39.794 -44.831  1.00  0.00           H  
ATOM    707 2HB  GLU A  47     -64.482 -38.714 -46.113  1.00  0.00           H  
ATOM    708 1HG  GLU A  47     -66.763 -38.410 -46.119  1.00  0.00           H  
ATOM    709 2HG  GLU A  47     -66.544 -39.585 -47.414  1.00  0.00           H  
ATOM    710  N   PHE A  48     -62.508 -41.290 -45.088  1.00  0.00           N  
ATOM    711  CA  PHE A  48     -61.112 -41.314 -44.668  1.00  0.00           C  
ATOM    712  C   PHE A  48     -60.268 -42.165 -45.610  1.00  0.00           C  
ATOM    713  O   PHE A  48     -59.148 -41.795 -45.960  1.00  0.00           O  
ATOM    714  CB  PHE A  48     -60.993 -41.853 -43.241  1.00  0.00           C  
ATOM    715  CG  PHE A  48     -61.441 -40.881 -42.187  1.00  0.00           C  
ATOM    716  CD1 PHE A  48     -62.443 -41.222 -41.290  1.00  0.00           C  
ATOM    717  CD2 PHE A  48     -60.863 -39.624 -42.090  1.00  0.00           C  
ATOM    718  CE1 PHE A  48     -62.856 -40.329 -40.320  1.00  0.00           C  
ATOM    719  CE2 PHE A  48     -61.274 -38.730 -41.121  1.00  0.00           C  
ATOM    720  CZ  PHE A  48     -62.272 -39.083 -40.235  1.00  0.00           C  
ATOM    721  H   PHE A  48     -63.243 -41.656 -44.500  1.00  0.00           H  
ATOM    722  HA  PHE A  48     -60.726 -40.294 -44.689  1.00  0.00           H  
ATOM    723 1HB  PHE A  48     -61.589 -42.759 -43.144  1.00  0.00           H  
ATOM    724 2HB  PHE A  48     -59.956 -42.120 -43.038  1.00  0.00           H  
ATOM    725  HD1 PHE A  48     -62.904 -42.208 -41.357  1.00  0.00           H  
ATOM    726  HD2 PHE A  48     -60.075 -39.346 -42.790  1.00  0.00           H  
ATOM    727  HE1 PHE A  48     -63.645 -40.610 -39.622  1.00  0.00           H  
ATOM    728  HE2 PHE A  48     -60.811 -37.746 -41.055  1.00  0.00           H  
ATOM    729  HZ  PHE A  48     -62.598 -38.378 -39.471  1.00  0.00           H  
ATOM    730  N   ILE A  49     -60.867 -43.310 -45.993  1.00  0.00           N  
ATOM    731  CA  ILE A  49     -60.166 -44.215 -46.896  1.00  0.00           C  
ATOM    732  C   ILE A  49     -59.887 -43.548 -48.237  1.00  0.00           C  
ATOM    733  O   ILE A  49     -58.805 -43.700 -48.804  1.00  0.00           O  
ATOM    734  CB  ILE A  49     -60.977 -45.504 -47.122  1.00  0.00           C  
ATOM    735  CG1 ILE A  49     -61.037 -46.329 -45.834  1.00  0.00           C  
ATOM    736  CG2 ILE A  49     -60.373 -46.321 -48.254  1.00  0.00           C  
ATOM    737  CD1 ILE A  49     -62.032 -47.467 -45.884  1.00  0.00           C  
ATOM    738  H   ILE A  49     -61.792 -43.522 -45.646  1.00  0.00           H  
ATOM    739  HA  ILE A  49     -59.211 -44.483 -46.444  1.00  0.00           H  
ATOM    740  HB  ILE A  49     -62.004 -45.247 -47.380  1.00  0.00           H  
ATOM    741 1HG1 ILE A  49     -60.053 -46.746 -45.623  1.00  0.00           H  
ATOM    742 2HG1 ILE A  49     -61.303 -45.681 -44.999  1.00  0.00           H  
ATOM    743 1HG2 ILE A  49     -60.958 -47.229 -48.400  1.00  0.00           H  
ATOM    744 2HG2 ILE A  49     -60.381 -45.733 -49.171  1.00  0.00           H  
ATOM    745 3HG2 ILE A  49     -59.346 -46.587 -48.003  1.00  0.00           H  
ATOM    746 1HD1 ILE A  49     -62.017 -48.005 -44.935  1.00  0.00           H  
ATOM    747 2HD1 ILE A  49     -63.032 -47.068 -46.059  1.00  0.00           H  
ATOM    748 3HD1 ILE A  49     -61.765 -48.148 -46.691  1.00  0.00           H  
ATOM    749  N   LYS A  50     -60.916 -42.810 -48.702  1.00  0.00           N  
ATOM    750  CA  LYS A  50     -60.778 -42.117 -49.977  1.00  0.00           C  
ATOM    751  C   LYS A  50     -59.657 -41.087 -49.926  1.00  0.00           C  
ATOM    752  O   LYS A  50     -58.882 -40.952 -50.873  1.00  0.00           O  
ATOM    753  CB  LYS A  50     -62.095 -41.443 -50.365  1.00  0.00           C  
ATOM    754  CG  LYS A  50     -63.203 -42.408 -50.765  1.00  0.00           C  
ATOM    755  CD  LYS A  50     -64.484 -41.665 -51.115  1.00  0.00           C  
ATOM    756  CE  LYS A  50     -65.595 -42.629 -51.503  1.00  0.00           C  
ATOM    757  NZ  LYS A  50     -66.866 -41.919 -51.812  1.00  0.00           N  
ATOM    758  H   LYS A  50     -61.764 -42.750 -48.157  1.00  0.00           H  
ATOM    759  HA  LYS A  50     -60.524 -42.850 -50.743  1.00  0.00           H  
ATOM    760 1HB  LYS A  50     -62.458 -40.845 -49.528  1.00  0.00           H  
ATOM    761 2HB  LYS A  50     -61.924 -40.765 -51.201  1.00  0.00           H  
ATOM    762 1HG  LYS A  50     -62.883 -42.991 -51.629  1.00  0.00           H  
ATOM    763 2HG  LYS A  50     -63.404 -43.093 -49.941  1.00  0.00           H  
ATOM    764 1HD  LYS A  50     -64.809 -41.075 -50.257  1.00  0.00           H  
ATOM    765 2HD  LYS A  50     -64.295 -40.989 -51.949  1.00  0.00           H  
ATOM    766 1HE  LYS A  50     -65.291 -43.201 -52.379  1.00  0.00           H  
ATOM    767 2HE  LYS A  50     -65.774 -43.327 -50.685  1.00  0.00           H  
ATOM    768 1HZ  LYS A  50     -67.576 -42.592 -52.063  1.00  0.00           H  
ATOM    769 2HZ  LYS A  50     -67.167 -41.399 -50.999  1.00  0.00           H  
ATOM    770 3HZ  LYS A  50     -66.718 -41.282 -52.582  1.00  0.00           H  
ATOM    771  N   ARG A  51     -59.619 -40.381 -48.778  1.00  0.00           N  
ATOM    772  CA  ARG A  51     -58.590 -39.362 -48.601  1.00  0.00           C  
ATOM    773  C   ARG A  51     -57.196 -39.976 -48.633  1.00  0.00           C  
ATOM    774  O   ARG A  51     -56.276 -39.418 -49.231  1.00  0.00           O  
ATOM    775  CB  ARG A  51     -58.786 -38.626 -47.283  1.00  0.00           C  
ATOM    776  CG  ARG A  51     -60.097 -37.865 -47.165  1.00  0.00           C  
ATOM    777  CD  ARG A  51     -60.124 -36.674 -48.052  1.00  0.00           C  
ATOM    778  NE  ARG A  51     -60.413 -37.032 -49.431  1.00  0.00           N  
ATOM    779  CZ  ARG A  51     -61.635 -37.354 -49.898  1.00  0.00           C  
ATOM    780  NH1 ARG A  51     -62.669 -37.360 -49.085  1.00  0.00           N  
ATOM    781  NH2 ARG A  51     -61.795 -37.666 -51.172  1.00  0.00           N  
ATOM    782  H   ARG A  51     -60.305 -40.571 -48.061  1.00  0.00           H  
ATOM    783  HA  ARG A  51     -58.672 -38.643 -49.416  1.00  0.00           H  
ATOM    784 1HB  ARG A  51     -58.742 -39.337 -46.460  1.00  0.00           H  
ATOM    785 2HB  ARG A  51     -57.976 -37.911 -47.142  1.00  0.00           H  
ATOM    786 1HG  ARG A  51     -60.924 -38.519 -47.444  1.00  0.00           H  
ATOM    787 2HG  ARG A  51     -60.231 -37.529 -46.136  1.00  0.00           H  
ATOM    788 1HD  ARG A  51     -60.893 -35.983 -47.710  1.00  0.00           H  
ATOM    789 2HD  ARG A  51     -59.154 -36.179 -48.025  1.00  0.00           H  
ATOM    790  HE  ARG A  51     -59.643 -37.039 -50.087  1.00  0.00           H  
ATOM    791 1HH1 ARG A  51     -62.546 -37.122 -48.111  1.00  0.00           H  
ATOM    792 2HH1 ARG A  51     -63.585 -37.601 -49.435  1.00  0.00           H  
ATOM    793 1HH2 ARG A  51     -61.001 -37.662 -51.797  1.00  0.00           H  
ATOM    794 2HH2 ARG A  51     -62.711 -37.907 -51.521  1.00  0.00           H  
ATOM    795  N   ALA A  52     -57.099 -41.142 -47.963  1.00  0.00           N  
ATOM    796  CA  ALA A  52     -55.816 -41.834 -47.918  1.00  0.00           C  
ATOM    797  C   ALA A  52     -55.361 -42.239 -49.314  1.00  0.00           C  
ATOM    798  O   ALA A  52     -54.184 -42.116 -49.654  1.00  0.00           O  
ATOM    799  CB  ALA A  52     -55.904 -43.056 -47.015  1.00  0.00           C  
ATOM    800  H   ALA A  52     -57.918 -41.515 -47.504  1.00  0.00           H  
ATOM    801  HA  ALA A  52     -55.075 -41.147 -47.511  1.00  0.00           H  
ATOM    802 1HB  ALA A  52     -54.939 -43.561 -46.992  1.00  0.00           H  
ATOM    803 2HB  ALA A  52     -56.174 -42.744 -46.006  1.00  0.00           H  
ATOM    804 3HB  ALA A  52     -56.662 -43.737 -47.398  1.00  0.00           H  
ATOM    805  N   GLU A  53     -56.350 -42.724 -50.091  1.00  0.00           N  
ATOM    806  CA  GLU A  53     -56.047 -43.147 -51.453  1.00  0.00           C  
ATOM    807  C   GLU A  53     -55.538 -41.983 -52.291  1.00  0.00           C  
ATOM    808  O   GLU A  53     -54.595 -42.131 -53.069  1.00  0.00           O  
ATOM    809  CB  GLU A  53     -57.286 -43.758 -52.111  1.00  0.00           C  
ATOM    810  CG  GLU A  53     -57.701 -45.106 -51.540  1.00  0.00           C  
ATOM    811  CD  GLU A  53     -58.966 -45.638 -52.155  1.00  0.00           C  
ATOM    812  OE1 GLU A  53     -59.574 -44.930 -52.923  1.00  0.00           O  
ATOM    813  OE2 GLU A  53     -59.325 -46.752 -51.857  1.00  0.00           O  
ATOM    814  H   GLU A  53     -57.286 -42.785 -49.714  1.00  0.00           H  
ATOM    815  HA  GLU A  53     -55.263 -43.905 -51.413  1.00  0.00           H  
ATOM    816 1HB  GLU A  53     -58.129 -43.075 -52.002  1.00  0.00           H  
ATOM    817 2HB  GLU A  53     -57.105 -43.887 -53.178  1.00  0.00           H  
ATOM    818 1HG  GLU A  53     -56.899 -45.824 -51.711  1.00  0.00           H  
ATOM    819 2HG  GLU A  53     -57.839 -45.007 -50.465  1.00  0.00           H  
ATOM    820  N   GLU A  54     -56.209 -40.831 -52.088  1.00  0.00           N  
ATOM    821  CA  GLU A  54     -55.819 -39.636 -52.829  1.00  0.00           C  
ATOM    822  C   GLU A  54     -54.391 -39.225 -52.497  1.00  0.00           C  
ATOM    823  O   GLU A  54     -53.623 -38.843 -53.381  1.00  0.00           O  
ATOM    824  CB  GLU A  54     -56.777 -38.483 -52.523  1.00  0.00           C  
ATOM    825  CG  GLU A  54     -58.177 -38.659 -53.095  1.00  0.00           C  
ATOM    826  CD  GLU A  54     -59.111 -37.547 -52.708  1.00  0.00           C  
ATOM    827  OE1 GLU A  54     -58.723 -36.716 -51.923  1.00  0.00           O  
ATOM    828  OE2 GLU A  54     -60.216 -37.528 -53.199  1.00  0.00           O  
ATOM    829  H   GLU A  54     -56.970 -40.816 -51.424  1.00  0.00           H  
ATOM    830  HA  GLU A  54     -55.870 -39.859 -53.895  1.00  0.00           H  
ATOM    831 1HB  GLU A  54     -56.870 -38.363 -51.444  1.00  0.00           H  
ATOM    832 2HB  GLU A  54     -56.368 -37.555 -52.922  1.00  0.00           H  
ATOM    833 1HG  GLU A  54     -58.111 -38.702 -54.182  1.00  0.00           H  
ATOM    834 2HG  GLU A  54     -58.584 -39.607 -52.745  1.00  0.00           H  
ATOM    835  N   LEU A  55     -54.086 -39.323 -51.187  1.00  0.00           N  
ATOM    836  CA  LEU A  55     -52.747 -38.959 -50.737  1.00  0.00           C  
ATOM    837  C   LEU A  55     -51.691 -39.857 -51.370  1.00  0.00           C  
ATOM    838  O   LEU A  55     -50.628 -39.388 -51.779  1.00  0.00           O  
ATOM    839  CB  LEU A  55     -52.658 -39.053 -49.209  1.00  0.00           C  
ATOM    840  CG  LEU A  55     -53.458 -38.001 -48.430  1.00  0.00           C  
ATOM    841  CD1 LEU A  55     -53.421 -38.332 -46.944  1.00  0.00           C  
ATOM    842  CD2 LEU A  55     -52.877 -36.621 -48.697  1.00  0.00           C  
ATOM    843  H   LEU A  55     -54.792 -39.648 -50.541  1.00  0.00           H  
ATOM    844  HA  LEU A  55     -52.549 -37.931 -51.037  1.00  0.00           H  
ATOM    845 1HB  LEU A  55     -53.013 -40.035 -48.900  1.00  0.00           H  
ATOM    846 2HB  LEU A  55     -51.612 -38.959 -48.915  1.00  0.00           H  
ATOM    847  HG  LEU A  55     -54.499 -38.025 -48.751  1.00  0.00           H  
ATOM    848 1HD1 LEU A  55     -53.989 -37.584 -46.390  1.00  0.00           H  
ATOM    849 2HD1 LEU A  55     -53.860 -39.316 -46.779  1.00  0.00           H  
ATOM    850 3HD1 LEU A  55     -52.388 -38.332 -46.597  1.00  0.00           H  
ATOM    851 1HD2 LEU A  55     -53.446 -35.873 -48.144  1.00  0.00           H  
ATOM    852 2HD2 LEU A  55     -51.835 -36.595 -48.376  1.00  0.00           H  
ATOM    853 3HD2 LEU A  55     -52.932 -36.403 -49.764  1.00  0.00           H  
ATOM    854  N   ALA A  56     -52.044 -41.157 -51.425  1.00  0.00           N  
ATOM    855  CA  ALA A  56     -51.121 -42.123 -52.009  1.00  0.00           C  
ATOM    856  C   ALA A  56     -50.854 -41.812 -53.476  1.00  0.00           C  
ATOM    857  O   ALA A  56     -49.719 -41.903 -53.943  1.00  0.00           O  
ATOM    858  CB  ALA A  56     -51.666 -43.535 -51.859  1.00  0.00           C  
ATOM    859  H   ALA A  56     -52.943 -41.439 -51.060  1.00  0.00           H  
ATOM    860  HA  ALA A  56     -50.173 -42.051 -51.475  1.00  0.00           H  
ATOM    861 1HB  ALA A  56     -50.965 -44.244 -52.300  1.00  0.00           H  
ATOM    862 2HB  ALA A  56     -51.796 -43.764 -50.801  1.00  0.00           H  
ATOM    863 3HB  ALA A  56     -52.626 -43.610 -52.367  1.00  0.00           H  
ATOM    864  N   LEU A  57     -51.955 -41.444 -54.163  1.00  0.00           N  
ATOM    865  CA  LEU A  57     -51.836 -41.119 -55.579  1.00  0.00           C  
ATOM    866  C   LEU A  57     -50.923 -39.918 -55.793  1.00  0.00           C  
ATOM    867  O   LEU A  57     -50.109 -39.903 -56.716  1.00  0.00           O  
ATOM    868  CB  LEU A  57     -53.220 -40.829 -56.174  1.00  0.00           C  
ATOM    869  CG  LEU A  57     -54.159 -42.036 -56.292  1.00  0.00           C  
ATOM    870  CD1 LEU A  57     -55.542 -41.564 -56.721  1.00  0.00           C  
ATOM    871  CD2 LEU A  57     -53.586 -43.030 -57.291  1.00  0.00           C  
ATOM    872  H   LEU A  57     -52.843 -41.402 -53.684  1.00  0.00           H  
ATOM    873  HA  LEU A  57     -51.405 -41.975 -56.096  1.00  0.00           H  
ATOM    874 1HB  LEU A  57     -53.715 -40.083 -55.554  1.00  0.00           H  
ATOM    875 2HB  LEU A  57     -53.089 -40.412 -57.172  1.00  0.00           H  
ATOM    876  HG  LEU A  57     -54.258 -42.517 -55.318  1.00  0.00           H  
ATOM    877 1HD1 LEU A  57     -56.210 -42.422 -56.805  1.00  0.00           H  
ATOM    878 2HD1 LEU A  57     -55.936 -40.870 -55.979  1.00  0.00           H  
ATOM    879 3HD1 LEU A  57     -55.472 -41.064 -57.686  1.00  0.00           H  
ATOM    880 1HD2 LEU A  57     -54.254 -43.888 -57.375  1.00  0.00           H  
ATOM    881 2HD2 LEU A  57     -53.488 -42.551 -58.266  1.00  0.00           H  
ATOM    882 3HD2 LEU A  57     -52.606 -43.364 -56.951  1.00  0.00           H  
ATOM    883  N   LEU A  58     -51.107 -38.928 -54.895  1.00  0.00           N  
ATOM    884  CA  LEU A  58     -50.294 -37.721 -54.988  1.00  0.00           C  
ATOM    885  C   LEU A  58     -48.816 -38.038 -54.803  1.00  0.00           C  
ATOM    886  O   LEU A  58     -47.962 -37.500 -55.509  1.00  0.00           O  
ATOM    887  CB  LEU A  58     -50.740 -36.698 -53.936  1.00  0.00           C  
ATOM    888  CG  LEU A  58     -52.119 -36.067 -54.164  1.00  0.00           C  
ATOM    889  CD1 LEU A  58     -52.498 -35.223 -52.955  1.00  0.00           C  
ATOM    890  CD2 LEU A  58     -52.088 -35.224 -55.431  1.00  0.00           C  
ATOM    891  H   LEU A  58     -51.805 -39.041 -54.174  1.00  0.00           H  
ATOM    892  HA  LEU A  58     -50.431 -37.287 -55.978  1.00  0.00           H  
ATOM    893 1HB  LEU A  58     -50.757 -37.187 -52.963  1.00  0.00           H  
ATOM    894 2HB  LEU A  58     -50.007 -35.892 -53.902  1.00  0.00           H  
ATOM    895  HG  LEU A  58     -52.867 -36.853 -54.270  1.00  0.00           H  
ATOM    896 1HD1 LEU A  58     -53.478 -34.774 -53.117  1.00  0.00           H  
ATOM    897 2HD1 LEU A  58     -52.532 -35.854 -52.067  1.00  0.00           H  
ATOM    898 3HD1 LEU A  58     -51.758 -34.436 -52.814  1.00  0.00           H  
ATOM    899 1HD2 LEU A  58     -53.068 -34.776 -55.594  1.00  0.00           H  
ATOM    900 2HD2 LEU A  58     -51.341 -34.437 -55.326  1.00  0.00           H  
ATOM    901 3HD2 LEU A  58     -51.832 -35.856 -56.282  1.00  0.00           H  
ATOM    902  N   GLY A  59     -48.569 -38.931 -53.823  1.00  0.00           N  
ATOM    903  CA  GLY A  59     -47.192 -39.322 -53.544  1.00  0.00           C  
ATOM    904  C   GLY A  59     -46.557 -40.002 -54.751  1.00  0.00           C  
ATOM    905  O   GLY A  59     -45.401 -39.741 -55.085  1.00  0.00           O  
ATOM    906  H   GLY A  59     -49.344 -39.314 -53.300  1.00  0.00           H  
ATOM    907 1HA  GLY A  59     -46.612 -38.441 -53.270  1.00  0.00           H  
ATOM    908 2HA  GLY A  59     -47.172 -39.998 -52.690  1.00  0.00           H  
ATOM    909  N   LEU A  60     -47.329 -40.880 -55.403  1.00  0.00           N  
ATOM    910  CA  LEU A  60     -46.889 -41.639 -56.588  1.00  0.00           C  
ATOM    911  C   LEU A  60     -46.789 -40.790 -57.854  1.00  0.00           C  
ATOM    912  O   LEU A  60     -46.012 -41.095 -58.758  1.00  0.00           O  
ATOM    913  CB  LEU A  60     -47.852 -42.804 -56.845  1.00  0.00           C  
ATOM    914  CG  LEU A  60     -47.434 -43.781 -57.951  1.00  0.00           C  
ATOM    915  CD1 LEU A  60     -46.081 -44.390 -57.607  1.00  0.00           C  
ATOM    916  CD2 LEU A  60     -48.496 -44.861 -58.104  1.00  0.00           C  
ATOM    917  H   LEU A  60     -48.271 -41.045 -55.076  1.00  0.00           H  
ATOM    918  HA  LEU A  60     -45.896 -42.042 -56.391  1.00  0.00           H  
ATOM    919 1HB  LEU A  60     -47.962 -43.374 -55.924  1.00  0.00           H  
ATOM    920 2HB  LEU A  60     -48.827 -42.397 -57.114  1.00  0.00           H  
ATOM    921  HG  LEU A  60     -47.328 -43.242 -58.893  1.00  0.00           H  
ATOM    922 1HD1 LEU A  60     -45.784 -45.084 -58.394  1.00  0.00           H  
ATOM    923 2HD1 LEU A  60     -45.337 -43.597 -57.524  1.00  0.00           H  
ATOM    924 3HD1 LEU A  60     -46.152 -44.923 -56.660  1.00  0.00           H  
ATOM    925 1HD2 LEU A  60     -48.199 -45.555 -58.890  1.00  0.00           H  
ATOM    926 2HD2 LEU A  60     -48.602 -45.402 -57.163  1.00  0.00           H  
ATOM    927 3HD2 LEU A  60     -49.448 -44.400 -58.367  1.00  0.00           H  
ATOM    928  N   SER A  61     -47.582 -39.720 -57.914  1.00  0.00           N  
ATOM    929  CA  SER A  61     -47.740 -38.933 -59.138  1.00  0.00           C  
ATOM    930  C   SER A  61     -46.439 -38.259 -59.569  1.00  0.00           C  
ATOM    931  O   SER A  61     -46.283 -37.872 -60.727  1.00  0.00           O  
ATOM    932  CB  SER A  61     -48.813 -37.882 -58.938  1.00  0.00           C  
ATOM    933  OG  SER A  61     -50.070 -38.475 -58.756  1.00  0.00           O  
ATOM    934  H   SER A  61     -48.094 -39.439 -57.090  1.00  0.00           H  
ATOM    935  HA  SER A  61     -48.049 -39.603 -59.942  1.00  0.00           H  
ATOM    936 1HB  SER A  61     -48.567 -37.271 -58.069  1.00  0.00           H  
ATOM    937 2HB  SER A  61     -48.842 -37.222 -59.804  1.00  0.00           H  
ATOM    938  HG  SER A  61     -50.099 -38.758 -57.839  1.00  0.00           H  
ATOM    939  N   GLY A  62     -45.507 -38.121 -58.636  1.00  0.00           N  
ATOM    940  CA  GLY A  62     -44.242 -37.453 -58.909  1.00  0.00           C  
ATOM    941  C   GLY A  62     -44.388 -35.933 -58.932  1.00  0.00           C  
ATOM    942  O   GLY A  62     -43.821 -35.259 -59.791  1.00  0.00           O  
ATOM    943  H   GLY A  62     -45.679 -38.487 -57.711  1.00  0.00           H  
ATOM    944 1HA  GLY A  62     -43.511 -37.733 -58.150  1.00  0.00           H  
ATOM    945 2HA  GLY A  62     -43.853 -37.791 -59.869  1.00  0.00           H  
ATOM    946  N   LEU A  63     -45.152 -35.402 -57.983  1.00  0.00           N  
ATOM    947  CA  LEU A  63     -45.308 -33.955 -57.812  1.00  0.00           C  
ATOM    948  C   LEU A  63     -44.091 -33.338 -57.127  1.00  0.00           C  
ATOM    949  O   LEU A  63     -43.426 -33.987 -56.320  1.00  0.00           O  
ATOM    950  CB  LEU A  63     -46.568 -33.651 -56.992  1.00  0.00           C  
ATOM    951  CG  LEU A  63     -47.895 -34.087 -57.626  1.00  0.00           C  
ATOM    952  CD1 LEU A  63     -49.036 -33.814 -56.656  1.00  0.00           C  
ATOM    953  CD2 LEU A  63     -48.101 -33.342 -58.936  1.00  0.00           C  
ATOM    954  H   LEU A  63     -45.647 -36.014 -57.350  1.00  0.00           H  
ATOM    955  HA  LEU A  63     -45.412 -33.500 -58.797  1.00  0.00           H  
ATOM    956 1HB  LEU A  63     -46.483 -34.149 -56.028  1.00  0.00           H  
ATOM    957 2HB  LEU A  63     -46.620 -32.576 -56.820  1.00  0.00           H  
ATOM    958  HG  LEU A  63     -47.871 -35.160 -57.819  1.00  0.00           H  
ATOM    959 1HD1 LEU A  63     -49.979 -34.124 -57.106  1.00  0.00           H  
ATOM    960 2HD1 LEU A  63     -48.873 -34.375 -55.735  1.00  0.00           H  
ATOM    961 3HD1 LEU A  63     -49.075 -32.749 -56.430  1.00  0.00           H  
ATOM    962 1HD2 LEU A  63     -49.044 -33.652 -59.387  1.00  0.00           H  
ATOM    963 2HD2 LEU A  63     -48.127 -32.269 -58.744  1.00  0.00           H  
ATOM    964 3HD2 LEU A  63     -47.281 -33.569 -59.617  1.00  0.00           H  
ATOM    965  N   PRO A  64     -43.799 -32.080 -57.452  1.00  0.00           N  
ATOM    966  CA  PRO A  64     -42.713 -31.354 -56.799  1.00  0.00           C  
ATOM    967  C   PRO A  64     -42.970 -31.217 -55.304  1.00  0.00           C  
ATOM    968  O   PRO A  64     -44.109 -31.033 -54.874  1.00  0.00           O  
ATOM    969  CB  PRO A  64     -42.733 -29.994 -57.503  1.00  0.00           C  
ATOM    970  CG  PRO A  64     -43.386 -30.270 -58.814  1.00  0.00           C  
ATOM    971  CD  PRO A  64     -44.418 -31.321 -58.505  1.00  0.00           C  
ATOM    972  HA  PRO A  64     -41.765 -31.880 -56.984  1.00  0.00           H  
ATOM    973 1HB  PRO A  64     -43.288 -29.264 -56.895  1.00  0.00           H  
ATOM    974 2HB  PRO A  64     -41.708 -29.610 -57.609  1.00  0.00           H  
ATOM    975 1HG  PRO A  64     -43.828 -29.349 -59.220  1.00  0.00           H  
ATOM    976 2HG  PRO A  64     -42.639 -30.613 -59.546  1.00  0.00           H  
ATOM    977 1HD  PRO A  64     -45.348 -30.836 -58.174  1.00  0.00           H  
ATOM    978 2HD  PRO A  64     -44.597 -31.935 -59.400  1.00  0.00           H  
ATOM    979  N   LEU A  65     -41.901 -31.309 -54.519  1.00  0.00           N  
ATOM    980  CA  LEU A  65     -42.026 -31.526 -53.085  1.00  0.00           C  
ATOM    981  C   LEU A  65     -42.934 -30.511 -52.415  1.00  0.00           C  
ATOM    982  O   LEU A  65     -43.798 -30.869 -51.614  1.00  0.00           O  
ATOM    983  CB  LEU A  65     -40.641 -31.477 -52.428  1.00  0.00           C  
ATOM    984  CG  LEU A  65     -39.712 -32.656 -52.746  1.00  0.00           C  
ATOM    985  CD1 LEU A  65     -38.324 -32.376 -52.184  1.00  0.00           C  
ATOM    986  CD2 LEU A  65     -40.292 -33.933 -52.157  1.00  0.00           C  
ATOM    987  H   LEU A  65     -40.982 -31.225 -54.929  1.00  0.00           H  
ATOM    988  HA  LEU A  65     -42.457 -32.513 -52.921  1.00  0.00           H  
ATOM    989 1HB  LEU A  65     -40.138 -30.565 -52.745  1.00  0.00           H  
ATOM    990 2HB  LEU A  65     -40.770 -31.439 -51.346  1.00  0.00           H  
ATOM    991  HG  LEU A  65     -39.618 -32.765 -53.827  1.00  0.00           H  
ATOM    992 1HD1 LEU A  65     -37.664 -33.214 -52.410  1.00  0.00           H  
ATOM    993 2HD1 LEU A  65     -37.925 -31.468 -52.637  1.00  0.00           H  
ATOM    994 3HD1 LEU A  65     -38.389 -32.246 -51.105  1.00  0.00           H  
ATOM    995 1HD2 LEU A  65     -39.633 -34.772 -52.383  1.00  0.00           H  
ATOM    996 2HD2 LEU A  65     -40.385 -33.826 -51.076  1.00  0.00           H  
ATOM    997 3HD2 LEU A  65     -41.276 -34.119 -52.589  1.00  0.00           H  
ATOM    998  N   ASP A  66     -42.749 -29.243 -52.736  1.00  0.00           N  
ATOM    999  CA  ASP A  66     -43.578 -28.207 -52.131  1.00  0.00           C  
ATOM   1000  C   ASP A  66     -45.050 -28.416 -52.466  1.00  0.00           C  
ATOM   1001  O   ASP A  66     -45.911 -28.349 -51.588  1.00  0.00           O  
ATOM   1002  CB  ASP A  66     -43.134 -26.820 -52.603  1.00  0.00           C  
ATOM   1003  CG  ASP A  66     -41.800 -26.391 -52.006  1.00  0.00           C  
ATOM   1004  OD1 ASP A  66     -41.380 -26.993 -51.046  1.00  0.00           O  
ATOM   1005  OD2 ASP A  66     -41.214 -25.467 -52.517  1.00  0.00           O  
ATOM   1006  H   ASP A  66     -42.029 -29.003 -53.402  1.00  0.00           H  
ATOM   1007  HA  ASP A  66     -43.464 -28.260 -51.048  1.00  0.00           H  
ATOM   1008 1HB  ASP A  66     -43.047 -26.816 -53.690  1.00  0.00           H  
ATOM   1009 2HB  ASP A  66     -43.890 -26.084 -52.331  1.00  0.00           H  
ATOM   1010  N   GLU A  67     -45.281 -28.668 -53.770  1.00  0.00           N  
ATOM   1011  CA  GLU A  67     -46.651 -28.887 -54.222  1.00  0.00           C  
ATOM   1012  C   GLU A  67     -47.261 -30.113 -53.556  1.00  0.00           C  
ATOM   1013  O   GLU A  67     -48.425 -30.099 -53.155  1.00  0.00           O  
ATOM   1014  CB  GLU A  67     -46.691 -29.047 -55.743  1.00  0.00           C  
ATOM   1015  CG  GLU A  67     -48.090 -29.214 -56.321  1.00  0.00           C  
ATOM   1016  CD  GLU A  67     -48.097 -29.294 -57.822  1.00  0.00           C  
ATOM   1017  OE1 GLU A  67     -47.045 -29.200 -58.408  1.00  0.00           O  
ATOM   1018  OE2 GLU A  67     -49.156 -29.450 -58.384  1.00  0.00           O  
ATOM   1019  H   GLU A  67     -44.501 -28.702 -54.411  1.00  0.00           H  
ATOM   1020  HA  GLU A  67     -47.249 -28.017 -53.947  1.00  0.00           H  
ATOM   1021 1HB  GLU A  67     -46.237 -28.175 -56.214  1.00  0.00           H  
ATOM   1022 2HB  GLU A  67     -46.104 -29.918 -56.033  1.00  0.00           H  
ATOM   1023 1HG  GLU A  67     -48.531 -30.126 -55.918  1.00  0.00           H  
ATOM   1024 2HG  GLU A  67     -48.705 -28.374 -56.003  1.00  0.00           H  
ATOM   1025  N   LEU A  68     -46.416 -31.161 -53.464  1.00  0.00           N  
ATOM   1026  CA  LEU A  68     -46.878 -32.397 -52.845  1.00  0.00           C  
ATOM   1027  C   LEU A  68     -47.255 -32.175 -51.386  1.00  0.00           C  
ATOM   1028  O   LEU A  68     -48.261 -32.700 -50.908  1.00  0.00           O  
ATOM   1029  CB  LEU A  68     -45.791 -33.475 -52.939  1.00  0.00           C  
ATOM   1030  CG  LEU A  68     -46.156 -34.842 -52.346  1.00  0.00           C  
ATOM   1031  CD1 LEU A  68     -47.373 -35.402 -53.070  1.00  0.00           C  
ATOM   1032  CD2 LEU A  68     -44.967 -35.783 -52.468  1.00  0.00           C  
ATOM   1033  H   LEU A  68     -45.478 -31.069 -53.827  1.00  0.00           H  
ATOM   1034  HA  LEU A  68     -47.762 -32.743 -53.379  1.00  0.00           H  
ATOM   1035 1HB  LEU A  68     -45.542 -33.626 -53.988  1.00  0.00           H  
ATOM   1036 2HB  LEU A  68     -44.900 -33.117 -52.423  1.00  0.00           H  
ATOM   1037  HG  LEU A  68     -46.419 -34.723 -51.294  1.00  0.00           H  
ATOM   1038 1HD1 LEU A  68     -47.633 -36.373 -52.648  1.00  0.00           H  
ATOM   1039 2HD1 LEU A  68     -48.214 -34.718 -52.950  1.00  0.00           H  
ATOM   1040 3HD1 LEU A  68     -47.145 -35.516 -54.129  1.00  0.00           H  
ATOM   1041 1HD2 LEU A  68     -45.226 -36.754 -52.045  1.00  0.00           H  
ATOM   1042 2HD2 LEU A  68     -44.704 -35.903 -53.519  1.00  0.00           H  
ATOM   1043 3HD2 LEU A  68     -44.117 -35.367 -51.926  1.00  0.00           H  
ATOM   1044  N   GLY A  69     -46.399 -31.375 -50.717  1.00  0.00           N  
ATOM   1045  CA  GLY A  69     -46.648 -31.081 -49.311  1.00  0.00           C  
ATOM   1046  C   GLY A  69     -47.967 -30.344 -49.127  1.00  0.00           C  
ATOM   1047  O   GLY A  69     -48.725 -30.628 -48.200  1.00  0.00           O  
ATOM   1048  H   GLY A  69     -45.600 -30.994 -51.204  1.00  0.00           H  
ATOM   1049 1HA  GLY A  69     -46.665 -32.011 -48.742  1.00  0.00           H  
ATOM   1050 2HA  GLY A  69     -45.831 -30.478 -48.915  1.00  0.00           H  
ATOM   1051  N   ILE A  70     -48.192 -29.391 -50.056  1.00  0.00           N  
ATOM   1052  CA  ILE A  70     -49.422 -28.610 -49.994  1.00  0.00           C  
ATOM   1053  C   ILE A  70     -50.647 -29.500 -50.161  1.00  0.00           C  
ATOM   1054  O   ILE A  70     -51.649 -29.329 -49.466  1.00  0.00           O  
ATOM   1055  CB  ILE A  70     -49.432 -27.514 -51.075  1.00  0.00           C  
ATOM   1056  CG1 ILE A  70     -48.370 -26.454 -50.771  1.00  0.00           C  
ATOM   1057  CG2 ILE A  70     -50.810 -26.878 -51.176  1.00  0.00           C  
ATOM   1058  CD1 ILE A  70     -48.122 -25.492 -51.911  1.00  0.00           C  
ATOM   1059  H   ILE A  70     -47.503 -29.236 -50.778  1.00  0.00           H  
ATOM   1060  HA  ILE A  70     -49.478 -28.131 -49.018  1.00  0.00           H  
ATOM   1061  HB  ILE A  70     -49.173 -27.951 -52.039  1.00  0.00           H  
ATOM   1062 1HG1 ILE A  70     -48.672 -25.877 -49.897  1.00  0.00           H  
ATOM   1063 2HG1 ILE A  70     -47.426 -26.943 -50.528  1.00  0.00           H  
ATOM   1064 1HG2 ILE A  70     -50.799 -26.105 -51.944  1.00  0.00           H  
ATOM   1065 2HG2 ILE A  70     -51.543 -27.639 -51.438  1.00  0.00           H  
ATOM   1066 3HG2 ILE A  70     -51.076 -26.432 -50.217  1.00  0.00           H  
ATOM   1067 1HD1 ILE A  70     -47.357 -24.772 -51.620  1.00  0.00           H  
ATOM   1068 2HD1 ILE A  70     -47.784 -26.046 -52.787  1.00  0.00           H  
ATOM   1069 3HD1 ILE A  70     -49.045 -24.965 -52.148  1.00  0.00           H  
ATOM   1070  N   LYS A  71     -50.507 -30.447 -51.111  1.00  0.00           N  
ATOM   1071  CA  LYS A  71     -51.610 -31.365 -51.369  1.00  0.00           C  
ATOM   1072  C   LYS A  71     -51.926 -32.206 -50.139  1.00  0.00           C  
ATOM   1073  O   LYS A  71     -53.091 -32.434 -49.813  1.00  0.00           O  
ATOM   1074  CB  LYS A  71     -51.284 -32.272 -52.557  1.00  0.00           C  
ATOM   1075  CG  LYS A  71     -52.405 -33.228 -52.945  1.00  0.00           C  
ATOM   1076  CD  LYS A  71     -52.039 -34.037 -54.179  1.00  0.00           C  
ATOM   1077  CE  LYS A  71     -53.148 -35.009 -54.554  1.00  0.00           C  
ATOM   1078  NZ  LYS A  71     -52.803 -35.808 -55.761  1.00  0.00           N  
ATOM   1079  H   LYS A  71     -49.641 -30.502 -51.627  1.00  0.00           H  
ATOM   1080  HA  LYS A  71     -52.498 -30.780 -51.611  1.00  0.00           H  
ATOM   1081 1HB  LYS A  71     -51.050 -31.661 -53.429  1.00  0.00           H  
ATOM   1082 2HB  LYS A  71     -50.400 -32.868 -52.328  1.00  0.00           H  
ATOM   1083 1HG  LYS A  71     -52.603 -33.911 -52.118  1.00  0.00           H  
ATOM   1084 2HG  LYS A  71     -53.312 -32.660 -53.148  1.00  0.00           H  
ATOM   1085 1HD  LYS A  71     -51.859 -33.362 -55.017  1.00  0.00           H  
ATOM   1086 2HD  LYS A  71     -51.125 -34.600 -53.988  1.00  0.00           H  
ATOM   1087 1HE  LYS A  71     -53.332 -35.689 -53.724  1.00  0.00           H  
ATOM   1088 2HE  LYS A  71     -54.066 -34.455 -54.751  1.00  0.00           H  
ATOM   1089 1HZ  LYS A  71     -53.563 -36.439 -55.977  1.00  0.00           H  
ATOM   1090 2HZ  LYS A  71     -52.649 -35.188 -56.544  1.00  0.00           H  
ATOM   1091 3HZ  LYS A  71     -51.964 -36.342 -55.584  1.00  0.00           H  
ATOM   1092  N   ILE A  72     -50.832 -32.647 -49.485  1.00  0.00           N  
ATOM   1093  CA  ILE A  72     -50.997 -33.462 -48.288  1.00  0.00           C  
ATOM   1094  C   ILE A  72     -51.723 -32.692 -47.192  1.00  0.00           C  
ATOM   1095  O   ILE A  72     -52.587 -33.236 -46.505  1.00  0.00           O  
ATOM   1096  CB  ILE A  72     -49.634 -33.945 -47.760  1.00  0.00           C  
ATOM   1097  CG1 ILE A  72     -49.006 -34.943 -48.736  1.00  0.00           C  
ATOM   1098  CG2 ILE A  72     -49.789 -34.569 -46.381  1.00  0.00           C  
ATOM   1099  CD1 ILE A  72     -47.559 -35.261 -48.439  1.00  0.00           C  
ATOM   1100  H   ILE A  72     -49.917 -32.403 -49.837  1.00  0.00           H  
ATOM   1101  HA  ILE A  72     -51.596 -34.335 -48.544  1.00  0.00           H  
ATOM   1102  HB  ILE A  72     -48.950 -33.100 -47.691  1.00  0.00           H  
ATOM   1103 1HG1 ILE A  72     -49.571 -35.875 -48.717  1.00  0.00           H  
ATOM   1104 2HG1 ILE A  72     -49.066 -34.547 -49.750  1.00  0.00           H  
ATOM   1105 1HG2 ILE A  72     -48.816 -34.906 -46.023  1.00  0.00           H  
ATOM   1106 2HG2 ILE A  72     -50.193 -33.831 -45.691  1.00  0.00           H  
ATOM   1107 3HG2 ILE A  72     -50.467 -35.420 -46.441  1.00  0.00           H  
ATOM   1108 1HD1 ILE A  72     -47.184 -35.974 -49.173  1.00  0.00           H  
ATOM   1109 2HD1 ILE A  72     -46.968 -34.345 -48.488  1.00  0.00           H  
ATOM   1110 3HD1 ILE A  72     -47.479 -35.692 -47.442  1.00  0.00           H  
ATOM   1111  N   LEU A  73     -51.324 -31.409 -47.073  1.00  0.00           N  
ATOM   1112  CA  LEU A  73     -51.944 -30.561 -46.062  1.00  0.00           C  
ATOM   1113  C   LEU A  73     -53.436 -30.399 -46.316  1.00  0.00           C  
ATOM   1114  O   LEU A  73     -54.242 -30.434 -45.386  1.00  0.00           O  
ATOM   1115  CB  LEU A  73     -51.270 -29.183 -46.041  1.00  0.00           C  
ATOM   1116  CG  LEU A  73     -49.829 -29.155 -45.516  1.00  0.00           C  
ATOM   1117  CD1 LEU A  73     -49.238 -27.768 -45.727  1.00  0.00           C  
ATOM   1118  CD2 LEU A  73     -49.817 -29.536 -44.043  1.00  0.00           C  
ATOM   1119  H   LEU A  73     -50.604 -31.059 -47.688  1.00  0.00           H  
ATOM   1120  HA  LEU A  73     -51.810 -31.031 -45.088  1.00  0.00           H  
ATOM   1121 1HB  LEU A  73     -51.261 -28.785 -47.054  1.00  0.00           H  
ATOM   1122 2HB  LEU A  73     -51.863 -28.515 -45.416  1.00  0.00           H  
ATOM   1123  HG  LEU A  73     -49.222 -29.865 -46.079  1.00  0.00           H  
ATOM   1124 1HD1 LEU A  73     -48.213 -27.748 -45.355  1.00  0.00           H  
ATOM   1125 2HD1 LEU A  73     -49.240 -27.529 -46.791  1.00  0.00           H  
ATOM   1126 3HD1 LEU A  73     -49.834 -27.033 -45.188  1.00  0.00           H  
ATOM   1127 1HD2 LEU A  73     -48.792 -29.517 -43.670  1.00  0.00           H  
ATOM   1128 2HD2 LEU A  73     -50.422 -28.826 -43.479  1.00  0.00           H  
ATOM   1129 3HD2 LEU A  73     -50.228 -30.539 -43.923  1.00  0.00           H  
ATOM   1130  N   LYS A  74     -53.750 -30.221 -47.615  1.00  0.00           N  
ATOM   1131  CA  LYS A  74     -55.148 -30.054 -47.996  1.00  0.00           C  
ATOM   1132  C   LYS A  74     -55.965 -31.290 -47.646  1.00  0.00           C  
ATOM   1133  O   LYS A  74     -57.092 -31.185 -47.162  1.00  0.00           O  
ATOM   1134  CB  LYS A  74     -55.263 -29.752 -49.491  1.00  0.00           C  
ATOM   1135  CG  LYS A  74     -56.687 -29.510 -49.976  1.00  0.00           C  
ATOM   1136  CD  LYS A  74     -56.712 -29.137 -51.450  1.00  0.00           C  
ATOM   1137  CE  LYS A  74     -58.123 -28.801 -51.913  1.00  0.00           C  
ATOM   1138  NZ  LYS A  74     -59.028 -29.980 -51.839  1.00  0.00           N  
ATOM   1139  H   LYS A  74     -53.011 -30.206 -48.303  1.00  0.00           H  
ATOM   1140  HA  LYS A  74     -55.560 -29.212 -47.438  1.00  0.00           H  
ATOM   1141 1HB  LYS A  74     -54.673 -28.867 -49.730  1.00  0.00           H  
ATOM   1142 2HB  LYS A  74     -54.852 -30.584 -50.063  1.00  0.00           H  
ATOM   1143 1HG  LYS A  74     -57.280 -30.413 -49.828  1.00  0.00           H  
ATOM   1144 2HG  LYS A  74     -57.135 -28.703 -49.397  1.00  0.00           H  
ATOM   1145 1HD  LYS A  74     -56.069 -28.272 -51.618  1.00  0.00           H  
ATOM   1146 2HD  LYS A  74     -56.335 -29.969 -52.043  1.00  0.00           H  
ATOM   1147 1HE  LYS A  74     -58.530 -28.006 -51.290  1.00  0.00           H  
ATOM   1148 2HE  LYS A  74     -58.093 -28.447 -52.943  1.00  0.00           H  
ATOM   1149 1HZ  LYS A  74     -59.951 -29.717 -52.153  1.00  0.00           H  
ATOM   1150 2HZ  LYS A  74     -58.669 -30.718 -52.428  1.00  0.00           H  
ATOM   1151 3HZ  LYS A  74     -59.079 -30.307 -50.884  1.00  0.00           H  
ATOM   1152  N   ILE A  75     -55.336 -32.453 -47.918  1.00  0.00           N  
ATOM   1153  CA  ILE A  75     -56.010 -33.713 -47.629  1.00  0.00           C  
ATOM   1154  C   ILE A  75     -56.295 -33.856 -46.140  1.00  0.00           C  
ATOM   1155  O   ILE A  75     -57.369 -34.309 -45.744  1.00  0.00           O  
ATOM   1156  CB  ILE A  75     -55.168 -34.910 -48.108  1.00  0.00           C  
ATOM   1157  CG1 ILE A  75     -55.097 -34.934 -49.637  1.00  0.00           C  
ATOM   1158  CG2 ILE A  75     -55.745 -36.213 -47.578  1.00  0.00           C  
ATOM   1159  CD1 ILE A  75     -54.076 -35.904 -50.186  1.00  0.00           C  
ATOM   1160  H   ILE A  75     -54.409 -32.429 -48.317  1.00  0.00           H  
ATOM   1161  HA  ILE A  75     -56.961 -33.727 -48.160  1.00  0.00           H  
ATOM   1162  HB  ILE A  75     -54.146 -34.802 -47.747  1.00  0.00           H  
ATOM   1163 1HG1 ILE A  75     -56.073 -35.200 -50.042  1.00  0.00           H  
ATOM   1164 2HG1 ILE A  75     -54.852 -33.938 -50.006  1.00  0.00           H  
ATOM   1165 1HG2 ILE A  75     -55.138 -37.048 -47.927  1.00  0.00           H  
ATOM   1166 2HG2 ILE A  75     -55.745 -36.194 -46.489  1.00  0.00           H  
ATOM   1167 3HG2 ILE A  75     -56.767 -36.332 -47.938  1.00  0.00           H  
ATOM   1168 1HD1 ILE A  75     -54.084 -35.864 -51.275  1.00  0.00           H  
ATOM   1169 2HD1 ILE A  75     -53.084 -35.634 -49.820  1.00  0.00           H  
ATOM   1170 3HD1 ILE A  75     -54.321 -36.914 -49.859  1.00  0.00           H  
ATOM   1171  N   ILE A  76     -55.281 -33.448 -45.350  1.00  0.00           N  
ATOM   1172  CA  ILE A  76     -55.427 -33.531 -43.901  1.00  0.00           C  
ATOM   1173  C   ILE A  76     -56.573 -32.655 -43.411  1.00  0.00           C  
ATOM   1174  O   ILE A  76     -57.344 -33.055 -42.540  1.00  0.00           O  
ATOM   1175  CB  ILE A  76     -54.124 -33.116 -43.193  1.00  0.00           C  
ATOM   1176  CG1 ILE A  76     -53.022 -34.145 -43.458  1.00  0.00           C  
ATOM   1177  CG2 ILE A  76     -54.359 -32.955 -41.699  1.00  0.00           C  
ATOM   1178  CD1 ILE A  76     -51.645 -33.687 -43.034  1.00  0.00           C  
ATOM   1179  H   ILE A  76     -54.438 -33.091 -45.776  1.00  0.00           H  
ATOM   1180  HA  ILE A  76     -55.650 -34.563 -43.635  1.00  0.00           H  
ATOM   1181  HB  ILE A  76     -53.775 -32.168 -43.600  1.00  0.00           H  
ATOM   1182 1HG1 ILE A  76     -53.252 -35.069 -42.929  1.00  0.00           H  
ATOM   1183 2HG1 ILE A  76     -52.990 -34.378 -44.522  1.00  0.00           H  
ATOM   1184 1HG2 ILE A  76     -53.428 -32.662 -41.214  1.00  0.00           H  
ATOM   1185 2HG2 ILE A  76     -55.113 -32.188 -41.530  1.00  0.00           H  
ATOM   1186 3HG2 ILE A  76     -54.704 -33.901 -41.281  1.00  0.00           H  
ATOM   1187 1HD1 ILE A  76     -50.918 -34.469 -43.254  1.00  0.00           H  
ATOM   1188 2HD1 ILE A  76     -51.379 -32.780 -43.578  1.00  0.00           H  
ATOM   1189 3HD1 ILE A  76     -51.644 -33.482 -41.964  1.00  0.00           H  
ATOM   1190  N   VAL A  77     -56.635 -31.452 -44.018  1.00  0.00           N  
ATOM   1191  CA  VAL A  77     -57.689 -30.517 -43.641  1.00  0.00           C  
ATOM   1192  C   VAL A  77     -59.068 -31.089 -43.944  1.00  0.00           C  
ATOM   1193  O   VAL A  77     -59.997 -30.950 -43.148  1.00  0.00           O  
ATOM   1194  CB  VAL A  77     -57.513 -29.183 -44.391  1.00  0.00           C  
ATOM   1195  CG1 VAL A  77     -58.715 -28.279 -44.158  1.00  0.00           C  
ATOM   1196  CG2 VAL A  77     -56.230 -28.501 -43.942  1.00  0.00           C  
ATOM   1197  H   VAL A  77     -55.950 -31.220 -44.723  1.00  0.00           H  
ATOM   1198  HA  VAL A  77     -57.617 -30.328 -42.569  1.00  0.00           H  
ATOM   1199  HB  VAL A  77     -57.464 -29.383 -45.461  1.00  0.00           H  
ATOM   1200 1HG1 VAL A  77     -58.574 -27.341 -44.696  1.00  0.00           H  
ATOM   1201 2HG1 VAL A  77     -59.617 -28.772 -44.520  1.00  0.00           H  
ATOM   1202 3HG1 VAL A  77     -58.815 -28.074 -43.092  1.00  0.00           H  
ATOM   1203 1HG2 VAL A  77     -56.112 -27.559 -44.477  1.00  0.00           H  
ATOM   1204 2HG2 VAL A  77     -56.277 -28.307 -42.870  1.00  0.00           H  
ATOM   1205 3HG2 VAL A  77     -55.380 -29.149 -44.156  1.00  0.00           H  
ATOM   1206  N   GLU A  78     -59.142 -31.732 -45.128  1.00  0.00           N  
ATOM   1207  CA  GLU A  78     -60.407 -32.327 -45.538  1.00  0.00           C  
ATOM   1208  C   GLU A  78     -60.844 -33.416 -44.566  1.00  0.00           C  
ATOM   1209  O   GLU A  78     -62.022 -33.518 -44.221  1.00  0.00           O  
ATOM   1210  CB  GLU A  78     -60.291 -32.906 -46.950  1.00  0.00           C  
ATOM   1211  CG  GLU A  78     -60.164 -31.861 -48.050  1.00  0.00           C  
ATOM   1212  CD  GLU A  78     -59.973 -32.466 -49.412  1.00  0.00           C  
ATOM   1213  OE1 GLU A  78     -59.826 -33.662 -49.495  1.00  0.00           O  
ATOM   1214  OE2 GLU A  78     -59.973 -31.732 -50.372  1.00  0.00           O  
ATOM   1215  H   GLU A  78     -58.318 -31.789 -45.709  1.00  0.00           H  
ATOM   1216  HA  GLU A  78     -61.171 -31.549 -45.542  1.00  0.00           H  
ATOM   1217 1HB  GLU A  78     -59.419 -33.558 -47.005  1.00  0.00           H  
ATOM   1218 2HB  GLU A  78     -61.169 -33.515 -47.167  1.00  0.00           H  
ATOM   1219 1HG  GLU A  78     -61.065 -31.248 -48.060  1.00  0.00           H  
ATOM   1220 2HG  GLU A  78     -59.319 -31.212 -47.823  1.00  0.00           H  
ATOM   1221  N   ALA A  79     -59.838 -34.213 -44.152  1.00  0.00           N  
ATOM   1222  CA  ALA A  79     -60.123 -35.295 -43.218  1.00  0.00           C  
ATOM   1223  C   ALA A  79     -60.654 -34.756 -41.896  1.00  0.00           C  
ATOM   1224  O   ALA A  79     -61.588 -35.313 -41.318  1.00  0.00           O  
ATOM   1225  CB  ALA A  79     -58.876 -36.135 -42.984  1.00  0.00           C  
ATOM   1226  H   ALA A  79     -58.904 -34.045 -44.497  1.00  0.00           H  
ATOM   1227  HA  ALA A  79     -60.896 -35.926 -43.657  1.00  0.00           H  
ATOM   1228 1HB  ALA A  79     -59.105 -36.939 -42.284  1.00  0.00           H  
ATOM   1229 2HB  ALA A  79     -58.542 -36.561 -43.929  1.00  0.00           H  
ATOM   1230 3HB  ALA A  79     -58.088 -35.508 -42.570  1.00  0.00           H  
ATOM   1231  N   ALA A  80     -60.011 -33.654 -41.461  1.00  0.00           N  
ATOM   1232  CA  ALA A  80     -60.424 -33.036 -40.205  1.00  0.00           C  
ATOM   1233  C   ALA A  80     -61.864 -32.545 -40.281  1.00  0.00           C  
ATOM   1234  O   ALA A  80     -62.635 -32.704 -39.334  1.00  0.00           O  
ATOM   1235  CB  ALA A  80     -59.492 -31.887 -39.848  1.00  0.00           C  
ATOM   1236  H   ALA A  80     -59.254 -33.275 -42.012  1.00  0.00           H  
ATOM   1237  HA  ALA A  80     -60.369 -33.792 -39.422  1.00  0.00           H  
ATOM   1238 1HB  ALA A  80     -59.814 -31.436 -38.909  1.00  0.00           H  
ATOM   1239 2HB  ALA A  80     -58.475 -32.264 -39.740  1.00  0.00           H  
ATOM   1240 3HB  ALA A  80     -59.519 -31.138 -40.637  1.00  0.00           H  
ATOM   1241  N   LYS A  81     -62.175 -31.949 -41.449  1.00  0.00           N  
ATOM   1242  CA  LYS A  81     -63.525 -31.434 -41.651  1.00  0.00           C  
ATOM   1243  C   LYS A  81     -64.556 -32.555 -41.591  1.00  0.00           C  
ATOM   1244  O   LYS A  81     -65.626 -32.396 -41.004  1.00  0.00           O  
ATOM   1245  CB  LYS A  81     -63.624 -30.700 -42.989  1.00  0.00           C  
ATOM   1246  CG  LYS A  81     -64.984 -30.072 -43.263  1.00  0.00           C  
ATOM   1247  CD  LYS A  81     -64.981 -29.295 -44.571  1.00  0.00           C  
ATOM   1248  CE  LYS A  81     -66.346 -28.687 -44.858  1.00  0.00           C  
ATOM   1249  NZ  LYS A  81     -66.357 -27.923 -46.135  1.00  0.00           N  
ATOM   1250  H   LYS A  81     -61.467 -31.868 -42.164  1.00  0.00           H  
ATOM   1251  HA  LYS A  81     -63.751 -30.730 -40.850  1.00  0.00           H  
ATOM   1252 1HB  LYS A  81     -62.876 -29.908 -43.025  1.00  0.00           H  
ATOM   1253 2HB  LYS A  81     -63.406 -31.394 -43.802  1.00  0.00           H  
ATOM   1254 1HG  LYS A  81     -65.742 -30.855 -43.317  1.00  0.00           H  
ATOM   1255 2HG  LYS A  81     -65.243 -29.396 -42.449  1.00  0.00           H  
ATOM   1256 1HD  LYS A  81     -64.240 -28.496 -44.517  1.00  0.00           H  
ATOM   1257 2HD  LYS A  81     -64.712 -29.962 -45.390  1.00  0.00           H  
ATOM   1258 1HE  LYS A  81     -67.092 -29.478 -44.915  1.00  0.00           H  
ATOM   1259 2HE  LYS A  81     -66.623 -28.015 -44.045  1.00  0.00           H  
ATOM   1260 1HZ  LYS A  81     -67.278 -27.536 -46.288  1.00  0.00           H  
ATOM   1261 2HZ  LYS A  81     -65.681 -27.173 -46.085  1.00  0.00           H  
ATOM   1262 3HZ  LYS A  81     -66.120 -28.539 -46.898  1.00  0.00           H  
ATOM   1263  N   ASP A  82     -64.172 -33.682 -42.224  1.00  0.00           N  
ATOM   1264  CA  ASP A  82     -65.069 -34.832 -42.240  1.00  0.00           C  
ATOM   1265  C   ASP A  82     -65.332 -35.344 -40.830  1.00  0.00           C  
ATOM   1266  O   ASP A  82     -66.462 -35.694 -40.488  1.00  0.00           O  
ATOM   1267  CB  ASP A  82     -64.483 -35.958 -43.096  1.00  0.00           C  
ATOM   1268  CG  ASP A  82     -64.518 -35.647 -44.587  1.00  0.00           C  
ATOM   1269  OD1 ASP A  82     -65.227 -34.748 -44.970  1.00  0.00           O  
ATOM   1270  OD2 ASP A  82     -63.834 -36.313 -45.328  1.00  0.00           O  
ATOM   1271  H   ASP A  82     -63.270 -33.709 -42.677  1.00  0.00           H  
ATOM   1272  HA  ASP A  82     -66.020 -34.524 -42.674  1.00  0.00           H  
ATOM   1273 1HB  ASP A  82     -63.449 -36.139 -42.802  1.00  0.00           H  
ATOM   1274 2HB  ASP A  82     -65.040 -36.878 -42.919  1.00  0.00           H  
ATOM   1275  N   ALA A  83     -64.235 -35.366 -40.045  1.00  0.00           N  
ATOM   1276  CA  ALA A  83     -64.352 -35.835 -38.669  1.00  0.00           C  
ATOM   1277  C   ALA A  83     -65.292 -34.948 -37.863  1.00  0.00           C  
ATOM   1278  O   ALA A  83     -65.799 -35.354 -36.817  1.00  0.00           O  
ATOM   1279  CB  ALA A  83     -62.982 -35.891 -38.009  1.00  0.00           C  
ATOM   1280  H   ALA A  83     -63.352 -35.057 -40.425  1.00  0.00           H  
ATOM   1281  HA  ALA A  83     -64.775 -36.840 -38.688  1.00  0.00           H  
ATOM   1282 1HB  ALA A  83     -63.086 -36.242 -36.982  1.00  0.00           H  
ATOM   1283 2HB  ALA A  83     -62.339 -36.575 -38.563  1.00  0.00           H  
ATOM   1284 3HB  ALA A  83     -62.538 -34.896 -38.008  1.00  0.00           H  
ATOM   1285  N   GLY A  84     -65.516 -33.745 -38.356  1.00  0.00           N  
ATOM   1286  CA  GLY A  84     -66.699 -32.997 -37.921  1.00  0.00           C  
ATOM   1287  C   GLY A  84     -66.302 -32.142 -36.741  1.00  0.00           C  
ATOM   1288  O   GLY A  84     -67.124 -31.845 -35.874  1.00  0.00           O  
ATOM   1289  H   GLY A  84     -64.866 -33.360 -39.026  1.00  0.00           H  
ATOM   1290 1HA  GLY A  84     -67.068 -32.387 -38.746  1.00  0.00           H  
ATOM   1291 2HA  GLY A  84     -67.494 -33.693 -37.657  1.00  0.00           H  
ATOM   1292  N   ILE A  85     -65.033 -31.763 -36.739  1.00  0.00           N  
ATOM   1293  CA  ILE A  85     -64.460 -30.921 -35.710  1.00  0.00           C  
ATOM   1294  C   ILE A  85     -65.075 -29.529 -35.728  1.00  0.00           C  
ATOM   1295  O   ILE A  85     -65.474 -29.030 -36.779  1.00  0.00           O  
ATOM   1296  CB  ILE A  85     -62.934 -30.813 -35.882  1.00  0.00           C  
ATOM   1297  CG1 ILE A  85     -62.592 -30.171 -37.229  1.00  0.00           C  
ATOM   1298  CG2 ILE A  85     -62.287 -32.184 -35.763  1.00  0.00           C  
ATOM   1299  CD1 ILE A  85     -61.132 -29.809 -37.380  1.00  0.00           C  
ATOM   1300  H   ILE A  85     -64.427 -32.071 -37.486  1.00  0.00           H  
ATOM   1301  HA  ILE A  85     -64.666 -31.371 -34.740  1.00  0.00           H  
ATOM   1302  HB  ILE A  85     -62.526 -30.161 -35.110  1.00  0.00           H  
ATOM   1303 1HG1 ILE A  85     -62.860 -30.852 -38.035  1.00  0.00           H  
ATOM   1304 2HG1 ILE A  85     -63.182 -29.263 -37.360  1.00  0.00           H  
ATOM   1305 1HG2 ILE A  85     -61.208 -32.090 -35.888  1.00  0.00           H  
ATOM   1306 2HG2 ILE A  85     -62.503 -32.605 -34.782  1.00  0.00           H  
ATOM   1307 3HG2 ILE A  85     -62.685 -32.843 -36.536  1.00  0.00           H  
ATOM   1308 1HD1 ILE A  85     -60.968 -29.358 -38.359  1.00  0.00           H  
ATOM   1309 2HD1 ILE A  85     -60.851 -29.098 -36.602  1.00  0.00           H  
ATOM   1310 3HD1 ILE A  85     -60.523 -30.707 -37.288  1.00  0.00           H  
ATOM   1311  N   PRO A  86     -65.150 -28.904 -34.558  1.00  0.00           N  
ATOM   1312  CA  PRO A  86     -65.841 -27.630 -34.419  1.00  0.00           C  
ATOM   1313  C   PRO A  86     -65.276 -26.590 -35.376  1.00  0.00           C  
ATOM   1314  O   PRO A  86     -64.087 -26.605 -35.693  1.00  0.00           O  
ATOM   1315  CB  PRO A  86     -65.580 -27.255 -32.957  1.00  0.00           C  
ATOM   1316  CG  PRO A  86     -65.347 -28.562 -32.280  1.00  0.00           C  
ATOM   1317  CD  PRO A  86     -64.604 -29.384 -33.299  1.00  0.00           C  
ATOM   1318  HA  PRO A  86     -66.916 -27.780 -34.601  1.00  0.00           H  
ATOM   1319 1HB  PRO A  86     -64.714 -26.579 -32.891  1.00  0.00           H  
ATOM   1320 2HB  PRO A  86     -66.444 -26.710 -32.548  1.00  0.00           H  
ATOM   1321 1HG  PRO A  86     -64.771 -28.413 -31.355  1.00  0.00           H  
ATOM   1322 2HG  PRO A  86     -66.306 -29.015 -31.988  1.00  0.00           H  
ATOM   1323 1HD  PRO A  86     -63.526 -29.185 -33.216  1.00  0.00           H  
ATOM   1324 2HD  PRO A  86     -64.816 -30.451 -33.135  1.00  0.00           H  
ATOM   1325  N   GLU A  87     -66.139 -25.687 -35.832  1.00  0.00           N  
ATOM   1326  CA  GLU A  87     -65.827 -24.825 -36.971  1.00  0.00           C  
ATOM   1327  C   GLU A  87     -64.579 -23.982 -36.734  1.00  0.00           C  
ATOM   1328  O   GLU A  87     -63.830 -23.688 -37.666  1.00  0.00           O  
ATOM   1329  CB  GLU A  87     -67.013 -23.909 -37.277  1.00  0.00           C  
ATOM   1330  CG  GLU A  87     -68.257 -24.634 -37.770  1.00  0.00           C  
ATOM   1331  CD  GLU A  87     -69.091 -25.193 -36.651  1.00  0.00           C  
ATOM   1332  OE1 GLU A  87     -68.717 -25.023 -35.515  1.00  0.00           O  
ATOM   1333  OE2 GLU A  87     -70.103 -25.791 -36.932  1.00  0.00           O  
ATOM   1334  H   GLU A  87     -67.037 -25.593 -35.380  1.00  0.00           H  
ATOM   1335  HA  GLU A  87     -65.639 -25.456 -37.840  1.00  0.00           H  
ATOM   1336 1HB  GLU A  87     -67.284 -23.352 -36.380  1.00  0.00           H  
ATOM   1337 2HB  GLU A  87     -66.726 -23.183 -38.039  1.00  0.00           H  
ATOM   1338 1HG  GLU A  87     -68.866 -23.939 -38.348  1.00  0.00           H  
ATOM   1339 2HG  GLU A  87     -67.954 -25.445 -38.431  1.00  0.00           H  
ATOM   1340  N   VAL A  88     -64.356 -23.592 -35.485  1.00  0.00           N  
ATOM   1341  CA  VAL A  88     -63.162 -22.834 -35.134  1.00  0.00           C  
ATOM   1342  C   VAL A  88     -61.897 -23.633 -35.421  1.00  0.00           C  
ATOM   1343  O   VAL A  88     -60.912 -23.095 -35.926  1.00  0.00           O  
ATOM   1344  CB  VAL A  88     -63.194 -22.447 -33.643  1.00  0.00           C  
ATOM   1345  CG1 VAL A  88     -64.409 -21.580 -33.344  1.00  0.00           C  
ATOM   1346  CG2 VAL A  88     -63.201 -23.701 -32.783  1.00  0.00           C  
ATOM   1347  H   VAL A  88     -65.028 -23.828 -34.769  1.00  0.00           H  
ATOM   1348  HA  VAL A  88     -63.143 -21.922 -35.732  1.00  0.00           H  
ATOM   1349  HB  VAL A  88     -62.310 -21.852 -33.413  1.00  0.00           H  
ATOM   1350 1HG1 VAL A  88     -64.415 -21.316 -32.287  1.00  0.00           H  
ATOM   1351 2HG1 VAL A  88     -64.364 -20.672 -33.945  1.00  0.00           H  
ATOM   1352 3HG1 VAL A  88     -65.317 -22.132 -33.585  1.00  0.00           H  
ATOM   1353 1HG2 VAL A  88     -63.224 -23.420 -31.730  1.00  0.00           H  
ATOM   1354 2HG2 VAL A  88     -64.082 -24.298 -33.018  1.00  0.00           H  
ATOM   1355 3HG2 VAL A  88     -62.303 -24.285 -32.983  1.00  0.00           H  
ATOM   1356  N   GLY A  89     -61.985 -24.934 -35.073  1.00  0.00           N  
ATOM   1357  CA  GLY A  89     -60.842 -25.811 -35.296  1.00  0.00           C  
ATOM   1358  C   GLY A  89     -60.503 -25.909 -36.777  1.00  0.00           C  
ATOM   1359  O   GLY A  89     -59.333 -25.892 -37.159  1.00  0.00           O  
ATOM   1360  H   GLY A  89     -62.842 -25.277 -34.664  1.00  0.00           H  
ATOM   1361 1HA  GLY A  89     -59.980 -25.432 -34.746  1.00  0.00           H  
ATOM   1362 2HA  GLY A  89     -61.062 -26.803 -34.903  1.00  0.00           H  
ATOM   1363  N   LEU A  90     -61.585 -26.011 -37.577  1.00  0.00           N  
ATOM   1364  CA  LEU A  90     -61.400 -26.110 -39.019  1.00  0.00           C  
ATOM   1365  C   LEU A  90     -60.720 -24.866 -39.575  1.00  0.00           C  
ATOM   1366  O   LEU A  90     -59.841 -24.957 -40.432  1.00  0.00           O  
ATOM   1367  CB  LEU A  90     -62.751 -26.315 -39.714  1.00  0.00           C  
ATOM   1368  CG  LEU A  90     -62.699 -26.460 -41.241  1.00  0.00           C  
ATOM   1369  CD1 LEU A  90     -61.847 -27.668 -41.607  1.00  0.00           C  
ATOM   1370  CD2 LEU A  90     -64.113 -26.603 -41.786  1.00  0.00           C  
ATOM   1371  H   LEU A  90     -62.506 -26.016 -37.161  1.00  0.00           H  
ATOM   1372  HA  LEU A  90     -60.764 -26.970 -39.228  1.00  0.00           H  
ATOM   1373 1HB  LEU A  90     -63.216 -27.213 -39.312  1.00  0.00           H  
ATOM   1374 2HB  LEU A  90     -63.393 -25.464 -39.484  1.00  0.00           H  
ATOM   1375  HG  LEU A  90     -62.230 -25.577 -41.675  1.00  0.00           H  
ATOM   1376 1HD1 LEU A  90     -61.810 -27.771 -42.692  1.00  0.00           H  
ATOM   1377 2HD1 LEU A  90     -60.837 -27.530 -41.222  1.00  0.00           H  
ATOM   1378 3HD1 LEU A  90     -62.283 -28.566 -41.172  1.00  0.00           H  
ATOM   1379 1HD2 LEU A  90     -64.076 -26.705 -42.871  1.00  0.00           H  
ATOM   1380 2HD2 LEU A  90     -64.582 -27.487 -41.353  1.00  0.00           H  
ATOM   1381 3HD2 LEU A  90     -64.694 -25.718 -41.524  1.00  0.00           H  
ATOM   1382  N   GLU A  91     -61.174 -23.713 -39.042  1.00  0.00           N  
ATOM   1383  CA  GLU A  91     -60.605 -22.447 -39.486  1.00  0.00           C  
ATOM   1384  C   GLU A  91     -59.116 -22.371 -39.167  1.00  0.00           C  
ATOM   1385  O   GLU A  91     -58.320 -21.903 -39.982  1.00  0.00           O  
ATOM   1386  CB  GLU A  91     -61.337 -21.273 -38.832  1.00  0.00           C  
ATOM   1387  CG  GLU A  91     -60.843 -19.901 -39.268  1.00  0.00           C  
ATOM   1388  CD  GLU A  91     -61.105 -19.620 -40.722  1.00  0.00           C  
ATOM   1389  OE1 GLU A  91     -61.962 -20.258 -41.286  1.00  0.00           O  
ATOM   1390  OE2 GLU A  91     -60.448 -18.767 -41.269  1.00  0.00           O  
ATOM   1391  H   GLU A  91     -61.902 -23.748 -38.343  1.00  0.00           H  
ATOM   1392  HA  GLU A  91     -60.724 -22.374 -40.568  1.00  0.00           H  
ATOM   1393 1HB  GLU A  91     -62.401 -21.334 -39.062  1.00  0.00           H  
ATOM   1394 2HB  GLU A  91     -61.232 -21.337 -37.749  1.00  0.00           H  
ATOM   1395 1HG  GLU A  91     -61.339 -19.140 -38.668  1.00  0.00           H  
ATOM   1396 2HG  GLU A  91     -59.773 -19.835 -39.078  1.00  0.00           H  
ATOM   1397  N   GLY A  92     -58.795 -22.852 -37.950  1.00  0.00           N  
ATOM   1398  CA  GLY A  92     -57.402 -22.838 -37.521  1.00  0.00           C  
ATOM   1399  C   GLY A  92     -56.536 -23.699 -38.432  1.00  0.00           C  
ATOM   1400  O   GLY A  92     -55.420 -23.318 -38.786  1.00  0.00           O  
ATOM   1401  H   GLY A  92     -59.527 -23.215 -37.356  1.00  0.00           H  
ATOM   1402 1HA  GLY A  92     -57.031 -21.812 -37.524  1.00  0.00           H  
ATOM   1403 2HA  GLY A  92     -57.332 -23.202 -36.497  1.00  0.00           H  
ATOM   1404  N   LEU A  93     -57.112 -24.867 -38.785  1.00  0.00           N  
ATOM   1405  CA  LEU A  93     -56.388 -25.784 -39.657  1.00  0.00           C  
ATOM   1406  C   LEU A  93     -56.114 -25.151 -41.016  1.00  0.00           C  
ATOM   1407  O   LEU A  93     -55.026 -25.300 -41.573  1.00  0.00           O  
ATOM   1408  CB  LEU A  93     -57.185 -27.081 -39.841  1.00  0.00           C  
ATOM   1409  CG  LEU A  93     -57.293 -27.977 -38.601  1.00  0.00           C  
ATOM   1410  CD1 LEU A  93     -58.256 -29.122 -38.883  1.00  0.00           C  
ATOM   1411  CD2 LEU A  93     -55.913 -28.502 -38.232  1.00  0.00           C  
ATOM   1412  H   LEU A  93     -58.035 -25.085 -38.439  1.00  0.00           H  
ATOM   1413  HA  LEU A  93     -55.432 -26.022 -39.191  1.00  0.00           H  
ATOM   1414 1HB  LEU A  93     -58.196 -26.826 -40.154  1.00  0.00           H  
ATOM   1415 2HB  LEU A  93     -56.718 -27.666 -40.633  1.00  0.00           H  
ATOM   1416  HG  LEU A  93     -57.696 -27.399 -37.768  1.00  0.00           H  
ATOM   1417 1HD1 LEU A  93     -58.333 -29.758 -38.001  1.00  0.00           H  
ATOM   1418 2HD1 LEU A  93     -59.240 -28.718 -39.125  1.00  0.00           H  
ATOM   1419 3HD1 LEU A  93     -57.888 -29.709 -39.723  1.00  0.00           H  
ATOM   1420 1HD2 LEU A  93     -55.990 -29.138 -37.350  1.00  0.00           H  
ATOM   1421 2HD2 LEU A  93     -55.510 -29.081 -39.063  1.00  0.00           H  
ATOM   1422 3HD2 LEU A  93     -55.250 -27.664 -38.018  1.00  0.00           H  
ATOM   1423  N   GLU A  94     -57.154 -24.446 -41.507  1.00  0.00           N  
ATOM   1424  CA  GLU A  94     -57.021 -23.787 -42.802  1.00  0.00           C  
ATOM   1425  C   GLU A  94     -55.920 -22.736 -42.774  1.00  0.00           C  
ATOM   1426  O   GLU A  94     -55.142 -22.613 -43.721  1.00  0.00           O  
ATOM   1427  CB  GLU A  94     -58.346 -23.141 -43.211  1.00  0.00           C  
ATOM   1428  CG  GLU A  94     -58.322 -22.464 -44.574  1.00  0.00           C  
ATOM   1429  CD  GLU A  94     -58.122 -23.433 -45.705  1.00  0.00           C  
ATOM   1430  OE1 GLU A  94     -58.378 -24.598 -45.516  1.00  0.00           O  
ATOM   1431  OE2 GLU A  94     -57.712 -23.008 -46.759  1.00  0.00           O  
ATOM   1432  H   GLU A  94     -58.007 -24.388 -40.969  1.00  0.00           H  
ATOM   1433  HA  GLU A  94     -56.755 -24.538 -43.547  1.00  0.00           H  
ATOM   1434 1HB  GLU A  94     -59.131 -23.897 -43.227  1.00  0.00           H  
ATOM   1435 2HB  GLU A  94     -58.629 -22.392 -42.470  1.00  0.00           H  
ATOM   1436 1HG  GLU A  94     -59.264 -21.938 -44.724  1.00  0.00           H  
ATOM   1437 2HG  GLU A  94     -57.520 -21.726 -44.587  1.00  0.00           H  
ATOM   1438  N   GLY A  95     -55.902 -21.996 -41.647  1.00  0.00           N  
ATOM   1439  CA  GLY A  95     -54.894 -20.953 -41.495  1.00  0.00           C  
ATOM   1440  C   GLY A  95     -53.489 -21.541 -41.501  1.00  0.00           C  
ATOM   1441  O   GLY A  95     -52.575 -20.983 -42.110  1.00  0.00           O  
ATOM   1442  H   GLY A  95     -56.587 -22.177 -40.928  1.00  0.00           H  
ATOM   1443 1HA  GLY A  95     -54.994 -20.229 -42.304  1.00  0.00           H  
ATOM   1444 2HA  GLY A  95     -55.064 -20.417 -40.562  1.00  0.00           H  
ATOM   1445  N   LEU A  96     -53.374 -22.685 -40.798  1.00  0.00           N  
ATOM   1446  CA  LEU A  96     -52.079 -23.352 -40.725  1.00  0.00           C  
ATOM   1447  C   LEU A  96     -51.606 -23.789 -42.107  1.00  0.00           C  
ATOM   1448  O   LEU A  96     -50.429 -23.653 -42.442  1.00  0.00           O  
ATOM   1449  CB  LEU A  96     -52.161 -24.570 -39.797  1.00  0.00           C  
ATOM   1450  CG  LEU A  96     -50.836 -25.295 -39.532  1.00  0.00           C  
ATOM   1451  CD1 LEU A  96     -50.497 -26.186 -40.720  1.00  0.00           C  
ATOM   1452  CD2 LEU A  96     -49.737 -24.272 -39.285  1.00  0.00           C  
ATOM   1453  H   LEU A  96     -54.188 -23.060 -40.332  1.00  0.00           H  
ATOM   1454  HA  LEU A  96     -51.351 -22.650 -40.319  1.00  0.00           H  
ATOM   1455 1HB  LEU A  96     -52.561 -24.248 -38.837  1.00  0.00           H  
ATOM   1456 2HB  LEU A  96     -52.853 -25.292 -40.231  1.00  0.00           H  
ATOM   1457  HG  LEU A  96     -50.940 -25.935 -38.655  1.00  0.00           H  
ATOM   1458 1HD1 LEU A  96     -49.555 -26.701 -40.531  1.00  0.00           H  
ATOM   1459 2HD1 LEU A  96     -51.290 -26.920 -40.861  1.00  0.00           H  
ATOM   1460 3HD1 LEU A  96     -50.403 -25.575 -41.617  1.00  0.00           H  
ATOM   1461 1HD2 LEU A  96     -48.795 -24.787 -39.095  1.00  0.00           H  
ATOM   1462 2HD2 LEU A  96     -49.632 -23.633 -40.162  1.00  0.00           H  
ATOM   1463 3HD2 LEU A  96     -49.997 -23.661 -38.420  1.00  0.00           H  
ATOM   1464  N   VAL A  97     -52.582 -24.314 -42.874  1.00  0.00           N  
ATOM   1465  CA  VAL A  97     -52.262 -24.772 -44.221  1.00  0.00           C  
ATOM   1466  C   VAL A  97     -51.770 -23.622 -45.090  1.00  0.00           C  
ATOM   1467  O   VAL A  97     -50.820 -23.774 -45.858  1.00  0.00           O  
ATOM   1468  CB  VAL A  97     -53.499 -25.414 -44.877  1.00  0.00           C  
ATOM   1469  CG1 VAL A  97     -53.231 -25.710 -46.345  1.00  0.00           C  
ATOM   1470  CG2 VAL A  97     -53.880 -26.683 -44.131  1.00  0.00           C  
ATOM   1471  H   VAL A  97     -53.519 -24.381 -42.501  1.00  0.00           H  
ATOM   1472  HA  VAL A  97     -51.473 -25.522 -44.153  1.00  0.00           H  
ATOM   1473  HB  VAL A  97     -54.328 -24.706 -44.838  1.00  0.00           H  
ATOM   1474 1HG1 VAL A  97     -54.116 -26.163 -46.792  1.00  0.00           H  
ATOM   1475 2HG1 VAL A  97     -52.996 -24.782 -46.866  1.00  0.00           H  
ATOM   1476 3HG1 VAL A  97     -52.390 -26.398 -46.429  1.00  0.00           H  
ATOM   1477 1HG2 VAL A  97     -54.756 -27.131 -44.599  1.00  0.00           H  
ATOM   1478 2HG2 VAL A  97     -53.049 -27.389 -44.165  1.00  0.00           H  
ATOM   1479 3HG2 VAL A  97     -54.108 -26.441 -43.092  1.00  0.00           H  
ATOM   1480  N   ARG A  98     -52.465 -22.478 -44.924  1.00  0.00           N  
ATOM   1481  CA  ARG A  98     -52.093 -21.298 -45.697  1.00  0.00           C  
ATOM   1482  C   ARG A  98     -50.674 -20.849 -45.371  1.00  0.00           C  
ATOM   1483  O   ARG A  98     -49.909 -20.479 -46.262  1.00  0.00           O  
ATOM   1484  CB  ARG A  98     -53.059 -20.155 -45.426  1.00  0.00           C  
ATOM   1485  CG  ARG A  98     -54.454 -20.345 -46.000  1.00  0.00           C  
ATOM   1486  CD  ARG A  98     -55.353 -19.217 -45.646  1.00  0.00           C  
ATOM   1487  NE  ARG A  98     -56.688 -19.395 -46.193  1.00  0.00           N  
ATOM   1488  CZ  ARG A  98     -57.741 -18.602 -45.914  1.00  0.00           C  
ATOM   1489  NH1 ARG A  98     -57.599 -17.584 -45.094  1.00  0.00           N  
ATOM   1490  NH2 ARG A  98     -58.918 -18.848 -46.464  1.00  0.00           N  
ATOM   1491  H   ARG A  98     -53.231 -22.459 -44.266  1.00  0.00           H  
ATOM   1492  HA  ARG A  98     -52.142 -21.550 -46.757  1.00  0.00           H  
ATOM   1493 1HB  ARG A  98     -53.162 -20.013 -44.351  1.00  0.00           H  
ATOM   1494 2HB  ARG A  98     -52.655 -19.231 -45.840  1.00  0.00           H  
ATOM   1495 1HG  ARG A  98     -54.395 -20.408 -47.087  1.00  0.00           H  
ATOM   1496 2HG  ARG A  98     -54.887 -21.265 -45.607  1.00  0.00           H  
ATOM   1497 1HD  ARG A  98     -55.436 -19.145 -44.562  1.00  0.00           H  
ATOM   1498 2HD  ARG A  98     -54.944 -18.288 -46.041  1.00  0.00           H  
ATOM   1499  HE  ARG A  98     -56.837 -20.168 -46.828  1.00  0.00           H  
ATOM   1500 1HH1 ARG A  98     -56.700 -17.396 -44.674  1.00  0.00           H  
ATOM   1501 2HH1 ARG A  98     -58.388 -16.990 -44.885  1.00  0.00           H  
ATOM   1502 1HH2 ARG A  98     -59.027 -19.631 -47.094  1.00  0.00           H  
ATOM   1503 2HH2 ARG A  98     -59.706 -18.254 -46.255  1.00  0.00           H  
ATOM   1504  N   ILE A  99     -50.375 -20.904 -44.057  1.00  0.00           N  
ATOM   1505  CA  ILE A  99     -49.047 -20.502 -43.611  1.00  0.00           C  
ATOM   1506  C   ILE A  99     -47.970 -21.397 -44.211  1.00  0.00           C  
ATOM   1507  O   ILE A  99     -46.914 -20.920 -44.627  1.00  0.00           O  
ATOM   1508  CB  ILE A  99     -48.949 -20.540 -42.075  1.00  0.00           C  
ATOM   1509  CG1 ILE A  99     -49.831 -19.452 -41.457  1.00  0.00           C  
ATOM   1510  CG2 ILE A  99     -47.504 -20.375 -41.630  1.00  0.00           C  
ATOM   1511  CD1 ILE A  99     -50.010 -19.587 -39.962  1.00  0.00           C  
ATOM   1512  H   ILE A  99     -51.077 -21.223 -43.405  1.00  0.00           H  
ATOM   1513  HA  ILE A  99     -48.865 -19.481 -43.943  1.00  0.00           H  
ATOM   1514  HB  ILE A  99     -49.325 -21.495 -41.709  1.00  0.00           H  
ATOM   1515 1HG1 ILE A  99     -49.399 -18.473 -41.662  1.00  0.00           H  
ATOM   1516 2HG1 ILE A  99     -50.817 -19.476 -41.921  1.00  0.00           H  
ATOM   1517 1HG2 ILE A  99     -47.453 -20.403 -40.541  1.00  0.00           H  
ATOM   1518 2HG2 ILE A  99     -46.902 -21.183 -42.042  1.00  0.00           H  
ATOM   1519 3HG2 ILE A  99     -47.120 -19.418 -41.986  1.00  0.00           H  
ATOM   1520 1HD1 ILE A  99     -50.647 -18.781 -39.597  1.00  0.00           H  
ATOM   1521 2HD1 ILE A  99     -50.475 -20.547 -39.736  1.00  0.00           H  
ATOM   1522 3HD1 ILE A  99     -49.039 -19.530 -39.473  1.00  0.00           H  
ATOM   1523  N   ALA A 100     -48.298 -22.705 -44.229  1.00  0.00           N  
ATOM   1524  CA  ALA A 100     -47.353 -23.670 -44.780  1.00  0.00           C  
ATOM   1525  C   ALA A 100     -47.084 -23.396 -46.254  1.00  0.00           C  
ATOM   1526  O   ALA A 100     -45.944 -23.478 -46.712  1.00  0.00           O  
ATOM   1527  CB  ALA A 100     -47.873 -25.088 -44.591  1.00  0.00           C  
ATOM   1528  H   ALA A 100     -49.193 -22.993 -43.861  1.00  0.00           H  
ATOM   1529  HA  ALA A 100     -46.410 -23.565 -44.242  1.00  0.00           H  
ATOM   1530 1HB  ALA A 100     -47.157 -25.796 -45.007  1.00  0.00           H  
ATOM   1531 2HB  ALA A 100     -48.005 -25.288 -43.528  1.00  0.00           H  
ATOM   1532 3HB  ALA A 100     -48.828 -25.196 -45.102  1.00  0.00           H  
ATOM   1533  N   GLU A 101     -48.187 -23.071 -46.958  1.00  0.00           N  
ATOM   1534  CA  GLU A 101     -48.066 -22.784 -48.382  1.00  0.00           C  
ATOM   1535  C   GLU A 101     -47.174 -21.573 -48.626  1.00  0.00           C  
ATOM   1536  O   GLU A 101     -46.355 -21.569 -49.545  1.00  0.00           O  
ATOM   1537  CB  GLU A 101     -49.447 -22.545 -48.996  1.00  0.00           C  
ATOM   1538  CG  GLU A 101     -49.433 -22.301 -50.499  1.00  0.00           C  
ATOM   1539  CD  GLU A 101     -50.811 -22.145 -51.079  1.00  0.00           C  
ATOM   1540  OE1 GLU A 101     -51.761 -22.245 -50.340  1.00  0.00           O  
ATOM   1541  OE2 GLU A 101     -50.914 -21.925 -52.263  1.00  0.00           O  
ATOM   1542  H   GLU A 101     -49.079 -23.031 -46.485  1.00  0.00           H  
ATOM   1543  HA  GLU A 101     -47.610 -23.645 -48.871  1.00  0.00           H  
ATOM   1544 1HB  GLU A 101     -50.085 -23.407 -48.803  1.00  0.00           H  
ATOM   1545 2HB  GLU A 101     -49.912 -21.680 -48.522  1.00  0.00           H  
ATOM   1546 1HG  GLU A 101     -48.860 -21.397 -50.704  1.00  0.00           H  
ATOM   1547 2HG  GLU A 101     -48.931 -23.135 -50.987  1.00  0.00           H  
ATOM   1548  N   GLU A 102     -47.382 -20.561 -47.759  1.00  0.00           N  
ATOM   1549  CA  GLU A 102     -46.592 -19.342 -47.883  1.00  0.00           C  
ATOM   1550  C   GLU A 102     -45.108 -19.625 -47.679  1.00  0.00           C  
ATOM   1551  O   GLU A 102     -44.261 -19.091 -48.395  1.00  0.00           O  
ATOM   1552  CB  GLU A 102     -47.065 -18.295 -46.873  1.00  0.00           C  
ATOM   1553  CG  GLU A 102     -48.443 -17.718 -47.164  1.00  0.00           C  
ATOM   1554  CD  GLU A 102     -48.489 -16.932 -48.445  1.00  0.00           C  
ATOM   1555  OE1 GLU A 102     -47.829 -15.924 -48.525  1.00  0.00           O  
ATOM   1556  OE2 GLU A 102     -49.186 -17.340 -49.344  1.00  0.00           O  
ATOM   1557  H   GLU A 102     -48.082 -20.666 -47.039  1.00  0.00           H  
ATOM   1558  HA  GLU A 102     -46.726 -18.943 -48.889  1.00  0.00           H  
ATOM   1559 1HB  GLU A 102     -47.091 -18.736 -45.876  1.00  0.00           H  
ATOM   1560 2HB  GLU A 102     -46.355 -17.468 -46.846  1.00  0.00           H  
ATOM   1561 1HG  GLU A 102     -49.161 -18.535 -47.226  1.00  0.00           H  
ATOM   1562 2HG  GLU A 102     -48.738 -17.074 -46.337  1.00  0.00           H  
ATOM   1563  N   ALA A 103     -44.851 -20.486 -46.673  1.00  0.00           N  
ATOM   1564  CA  ALA A 103     -43.468 -20.842 -46.375  1.00  0.00           C  
ATOM   1565  C   ALA A 103     -42.814 -21.543 -47.558  1.00  0.00           C  
ATOM   1566  O   ALA A 103     -41.657 -21.280 -47.885  1.00  0.00           O  
ATOM   1567  CB  ALA A 103     -43.403 -21.722 -45.136  1.00  0.00           C  
ATOM   1568  H   ALA A 103     -45.621 -20.868 -46.144  1.00  0.00           H  
ATOM   1569  HA  ALA A 103     -42.915 -19.922 -46.184  1.00  0.00           H  
ATOM   1570 1HB  ALA A 103     -42.364 -21.980 -44.927  1.00  0.00           H  
ATOM   1571 2HB  ALA A 103     -43.821 -21.185 -44.285  1.00  0.00           H  
ATOM   1572 3HB  ALA A 103     -43.975 -22.633 -45.306  1.00  0.00           H  
ATOM   1573  N   ALA A 104     -43.613 -22.439 -48.171  1.00  0.00           N  
ATOM   1574  CA  ALA A 104     -43.107 -23.181 -49.320  1.00  0.00           C  
ATOM   1575  C   ALA A 104     -42.656 -22.237 -50.427  1.00  0.00           C  
ATOM   1576  O   ALA A 104     -41.572 -22.395 -50.988  1.00  0.00           O  
ATOM   1577  CB  ALA A 104     -44.166 -24.140 -49.841  1.00  0.00           C  
ATOM   1578  H   ALA A 104     -44.550 -22.582 -47.822  1.00  0.00           H  
ATOM   1579  HA  ALA A 104     -42.239 -23.755 -48.996  1.00  0.00           H  
ATOM   1580 1HB  ALA A 104     -43.773 -24.686 -50.699  1.00  0.00           H  
ATOM   1581 2HB  ALA A 104     -44.436 -24.846 -49.055  1.00  0.00           H  
ATOM   1582 3HB  ALA A 104     -45.049 -23.579 -50.142  1.00  0.00           H  
ATOM   1583  N   LYS A 105     -43.494 -21.255 -50.738  1.00  0.00           N  
ATOM   1584  CA  LYS A 105     -43.185 -20.284 -51.780  1.00  0.00           C  
ATOM   1585  C   LYS A 105     -41.879 -19.555 -51.484  1.00  0.00           C  
ATOM   1586  O   LYS A 105     -41.112 -19.242 -52.394  1.00  0.00           O  
ATOM   1587  CB  LYS A 105     -44.326 -19.277 -51.930  1.00  0.00           C  
ATOM   1588  CG  LYS A 105     -45.593 -19.851 -52.550  1.00  0.00           C  
ATOM   1589  CD  LYS A 105     -46.597 -18.754 -52.872  1.00  0.00           C  
ATOM   1590  CE  LYS A 105     -47.219 -18.183 -51.606  1.00  0.00           C  
ATOM   1591  NZ  LYS A 105     -48.288 -17.193 -51.908  1.00  0.00           N  
ATOM   1592  H   LYS A 105     -44.370 -21.179 -50.240  1.00  0.00           H  
ATOM   1593  HA  LYS A 105     -43.063 -20.816 -52.724  1.00  0.00           H  
ATOM   1594 1HB  LYS A 105     -44.586 -18.873 -50.951  1.00  0.00           H  
ATOM   1595 2HB  LYS A 105     -43.998 -18.444 -52.551  1.00  0.00           H  
ATOM   1596 1HG  LYS A 105     -45.341 -20.381 -53.469  1.00  0.00           H  
ATOM   1597 2HG  LYS A 105     -46.050 -20.557 -51.858  1.00  0.00           H  
ATOM   1598 1HD  LYS A 105     -46.097 -17.951 -53.415  1.00  0.00           H  
ATOM   1599 2HD  LYS A 105     -47.388 -19.158 -53.503  1.00  0.00           H  
ATOM   1600 1HE  LYS A 105     -47.647 -18.991 -51.014  1.00  0.00           H  
ATOM   1601 2HE  LYS A 105     -46.448 -17.695 -51.010  1.00  0.00           H  
ATOM   1602 1HZ  LYS A 105     -48.674 -16.839 -51.045  1.00  0.00           H  
ATOM   1603 2HZ  LYS A 105     -47.898 -16.428 -52.441  1.00  0.00           H  
ATOM   1604 3HZ  LYS A 105     -49.019 -17.639 -52.445  1.00  0.00           H  
ATOM   1605  N   ASN A 106     -41.669 -19.305 -50.188  1.00  0.00           N  
ATOM   1606  CA  ASN A 106     -40.466 -18.684 -49.646  1.00  0.00           C  
ATOM   1607  C   ASN A 106     -39.304 -19.656 -49.411  1.00  0.00           C  
ATOM   1608  O   ASN A 106     -38.364 -19.349 -48.678  1.00  0.00           O  
ATOM   1609  CB  ASN A 106     -40.805 -17.962 -48.356  1.00  0.00           C  
ATOM   1610  CG  ASN A 106     -41.638 -16.731 -48.584  1.00  0.00           C  
ATOM   1611  OD1 ASN A 106     -41.559 -16.101 -49.646  1.00  0.00           O  
ATOM   1612  ND2 ASN A 106     -42.434 -16.375 -47.609  1.00  0.00           N  
ATOM   1613  H   ASN A 106     -42.381 -19.556 -49.517  1.00  0.00           H  
ATOM   1614  HA  ASN A 106     -40.098 -17.953 -50.368  1.00  0.00           H  
ATOM   1615 1HB  ASN A 106     -41.349 -18.636 -47.693  1.00  0.00           H  
ATOM   1616 2HB  ASN A 106     -39.885 -17.674 -47.847  1.00  0.00           H  
ATOM   1617 1HD2 ASN A 106     -43.012 -15.564 -47.705  1.00  0.00           H  
ATOM   1618 2HD2 ASN A 106     -42.466 -16.914 -46.768  1.00  0.00           H  
ATOM   1619  N   GLY A 107     -39.360 -20.830 -50.029  1.00  0.00           N  
ATOM   1620  CA  GLY A 107     -38.250 -21.786 -49.936  1.00  0.00           C  
ATOM   1621  C   GLY A 107     -38.141 -22.374 -48.537  1.00  0.00           C  
ATOM   1622  O   GLY A 107     -37.056 -22.426 -47.957  1.00  0.00           O  
ATOM   1623  H   GLY A 107     -40.180 -21.064 -50.570  1.00  0.00           H  
ATOM   1624 1HA  GLY A 107     -38.398 -22.587 -50.659  1.00  0.00           H  
ATOM   1625 2HA  GLY A 107     -37.318 -21.287 -50.195  1.00  0.00           H  
ATOM   1626  N   VAL A 108     -39.272 -22.817 -47.999  1.00  0.00           N  
ATOM   1627  CA  VAL A 108     -39.306 -23.483 -46.704  1.00  0.00           C  
ATOM   1628  C   VAL A 108     -39.802 -24.917 -46.841  1.00  0.00           C  
ATOM   1629  O   VAL A 108     -40.820 -25.173 -47.486  1.00  0.00           O  
ATOM   1630  CB  VAL A 108     -40.221 -22.716 -45.731  1.00  0.00           C  
ATOM   1631  CG1 VAL A 108     -40.305 -23.440 -44.395  1.00  0.00           C  
ATOM   1632  CG2 VAL A 108     -39.704 -21.298 -45.544  1.00  0.00           C  
ATOM   1633  H   VAL A 108     -40.139 -22.690 -48.502  1.00  0.00           H  
ATOM   1634  HA  VAL A 108     -38.295 -23.499 -46.296  1.00  0.00           H  
ATOM   1635  HB  VAL A 108     -41.230 -22.685 -46.143  1.00  0.00           H  
ATOM   1636 1HG1 VAL A 108     -40.955 -22.884 -43.720  1.00  0.00           H  
ATOM   1637 2HG1 VAL A 108     -40.711 -24.440 -44.548  1.00  0.00           H  
ATOM   1638 3HG1 VAL A 108     -39.309 -23.515 -43.959  1.00  0.00           H  
ATOM   1639 1HG2 VAL A 108     -40.356 -20.761 -44.856  1.00  0.00           H  
ATOM   1640 2HG2 VAL A 108     -38.693 -21.329 -45.137  1.00  0.00           H  
ATOM   1641 3HG2 VAL A 108     -39.692 -20.785 -46.506  1.00  0.00           H  
ATOM   1642  N   ASP A 109     -39.080 -25.849 -46.234  1.00  0.00           N  
ATOM   1643  CA  ASP A 109     -39.441 -27.262 -46.264  1.00  0.00           C  
ATOM   1644  C   ASP A 109     -40.712 -27.528 -45.465  1.00  0.00           C  
ATOM   1645  O   ASP A 109     -40.968 -26.877 -44.453  1.00  0.00           O  
ATOM   1646  CB  ASP A 109     -38.298 -28.118 -45.715  1.00  0.00           C  
ATOM   1647  CG  ASP A 109     -37.097 -28.174 -46.650  1.00  0.00           C  
ATOM   1648  OD1 ASP A 109     -37.244 -27.818 -47.796  1.00  0.00           O  
ATOM   1649  OD2 ASP A 109     -36.045 -28.571 -46.210  1.00  0.00           O  
ATOM   1650  H   ASP A 109     -38.248 -25.576 -45.730  1.00  0.00           H  
ATOM   1651  HA  ASP A 109     -39.626 -27.549 -47.300  1.00  0.00           H  
ATOM   1652 1HB  ASP A 109     -37.973 -27.719 -44.754  1.00  0.00           H  
ATOM   1653 2HB  ASP A 109     -38.654 -29.135 -45.544  1.00  0.00           H  
ATOM   1654  N   PRO A 110     -41.509 -28.493 -45.925  1.00  0.00           N  
ATOM   1655  CA  PRO A 110     -42.872 -28.651 -45.427  1.00  0.00           C  
ATOM   1656  C   PRO A 110     -43.117 -29.970 -44.695  1.00  0.00           C  
ATOM   1657  O   PRO A 110     -44.242 -30.468 -44.653  1.00  0.00           O  
ATOM   1658  CB  PRO A 110     -43.699 -28.570 -46.714  1.00  0.00           C  
ATOM   1659  CG  PRO A 110     -42.819 -29.178 -47.752  1.00  0.00           C  
ATOM   1660  CD  PRO A 110     -41.429 -28.756 -47.359  1.00  0.00           C  
ATOM   1661  HA  PRO A 110     -43.109 -27.815 -44.751  1.00  0.00           H  
ATOM   1662 1HB  PRO A 110     -44.647 -29.114 -46.586  1.00  0.00           H  
ATOM   1663 2HB  PRO A 110     -43.955 -27.523 -46.931  1.00  0.00           H  
ATOM   1664 1HG  PRO A 110     -42.943 -30.271 -47.763  1.00  0.00           H  
ATOM   1665 2HG  PRO A 110     -43.105 -28.816 -48.751  1.00  0.00           H  
ATOM   1666 1HD  PRO A 110     -40.724 -29.575 -47.565  1.00  0.00           H  
ATOM   1667 2HD  PRO A 110     -41.147 -27.852 -47.918  1.00  0.00           H  
ATOM   1668  N   LYS A 111     -42.074 -30.553 -44.112  1.00  0.00           N  
ATOM   1669  CA  LYS A 111     -42.262 -31.747 -43.289  1.00  0.00           C  
ATOM   1670  C   LYS A 111     -42.663 -31.371 -41.874  1.00  0.00           C  
ATOM   1671  O   LYS A 111     -43.491 -32.039 -41.254  1.00  0.00           O  
ATOM   1672  CB  LYS A 111     -40.990 -32.596 -43.266  1.00  0.00           C  
ATOM   1673  CG  LYS A 111     -40.658 -33.269 -44.591  1.00  0.00           C  
ATOM   1674  CD  LYS A 111     -39.384 -34.094 -44.488  1.00  0.00           C  
ATOM   1675  CE  LYS A 111     -39.051 -34.766 -45.811  1.00  0.00           C  
ATOM   1676  NZ  LYS A 111     -37.786 -35.547 -45.736  1.00  0.00           N  
ATOM   1677  H   LYS A 111     -41.153 -30.160 -44.245  1.00  0.00           H  
ATOM   1678  HA  LYS A 111     -43.069 -32.341 -43.720  1.00  0.00           H  
ATOM   1679 1HB  LYS A 111     -40.141 -31.971 -42.986  1.00  0.00           H  
ATOM   1680 2HB  LYS A 111     -41.086 -33.375 -42.510  1.00  0.00           H  
ATOM   1681 1HG  LYS A 111     -41.481 -33.921 -44.884  1.00  0.00           H  
ATOM   1682 2HG  LYS A 111     -40.528 -32.510 -45.362  1.00  0.00           H  
ATOM   1683 1HD  LYS A 111     -38.554 -33.448 -44.199  1.00  0.00           H  
ATOM   1684 2HD  LYS A 111     -39.508 -34.861 -43.723  1.00  0.00           H  
ATOM   1685 1HE  LYS A 111     -39.861 -35.437 -46.093  1.00  0.00           H  
ATOM   1686 2HE  LYS A 111     -38.949 -34.009 -46.589  1.00  0.00           H  
ATOM   1687 1HZ  LYS A 111     -37.601 -35.976 -46.632  1.00  0.00           H  
ATOM   1688 2HZ  LYS A 111     -37.023 -34.931 -45.494  1.00  0.00           H  
ATOM   1689 3HZ  LYS A 111     -37.875 -36.265 -45.032  1.00  0.00           H  
ATOM   1690  N   GLU A 112     -42.065 -30.302 -41.386  1.00  0.00           N  
ATOM   1691  CA  GLU A 112     -42.459 -29.713 -40.111  1.00  0.00           C  
ATOM   1692  C   GLU A 112     -43.891 -29.195 -40.164  1.00  0.00           C  
ATOM   1693  O   GLU A 112     -44.659 -29.367 -39.217  1.00  0.00           O  
ATOM   1694  CB  GLU A 112     -41.508 -28.576 -39.732  1.00  0.00           C  
ATOM   1695  CG  GLU A 112     -40.087 -29.024 -39.418  1.00  0.00           C  
ATOM   1696  CD  GLU A 112     -39.259 -29.250 -40.652  1.00  0.00           C  
ATOM   1697  OE1 GLU A 112     -39.766 -29.047 -41.730  1.00  0.00           O  
ATOM   1698  OE2 GLU A 112     -38.119 -29.626 -40.518  1.00  0.00           O  
ATOM   1699  H   GLU A 112     -41.313 -29.878 -41.909  1.00  0.00           H  
ATOM   1700  HA  GLU A 112     -42.405 -30.485 -39.342  1.00  0.00           H  
ATOM   1701 1HB  GLU A 112     -41.459 -27.855 -40.547  1.00  0.00           H  
ATOM   1702 2HB  GLU A 112     -41.895 -28.055 -38.856  1.00  0.00           H  
ATOM   1703 1HG  GLU A 112     -39.604 -28.262 -38.806  1.00  0.00           H  
ATOM   1704 2HG  GLU A 112     -40.127 -29.945 -38.839  1.00  0.00           H  
ATOM   1705  N   PHE A 113     -44.197 -28.558 -41.313  1.00  0.00           N  
ATOM   1706  CA  PHE A 113     -45.538 -28.013 -41.491  1.00  0.00           C  
ATOM   1707  C   PHE A 113     -46.589 -29.116 -41.457  1.00  0.00           C  
ATOM   1708  O   PHE A 113     -47.653 -28.954 -40.860  1.00  0.00           O  
ATOM   1709  CB  PHE A 113     -45.633 -27.251 -42.814  1.00  0.00           C  
ATOM   1710  CG  PHE A 113     -44.939 -25.919 -42.797  1.00  0.00           C  
ATOM   1711  CD1 PHE A 113     -43.943 -25.628 -43.717  1.00  0.00           C  
ATOM   1712  CD2 PHE A 113     -45.281 -24.954 -41.862  1.00  0.00           C  
ATOM   1713  CE1 PHE A 113     -43.304 -24.402 -43.702  1.00  0.00           C  
ATOM   1714  CE2 PHE A 113     -44.645 -23.728 -41.845  1.00  0.00           C  
ATOM   1715  CZ  PHE A 113     -43.655 -23.452 -42.767  1.00  0.00           C  
ATOM   1716  H   PHE A 113     -43.491 -28.471 -42.030  1.00  0.00           H  
ATOM   1717  HA  PHE A 113     -45.741 -27.320 -40.674  1.00  0.00           H  
ATOM   1718 1HB  PHE A 113     -45.197 -27.851 -43.612  1.00  0.00           H  
ATOM   1719 2HB  PHE A 113     -46.680 -27.086 -43.064  1.00  0.00           H  
ATOM   1720  HD1 PHE A 113     -43.666 -26.378 -44.458  1.00  0.00           H  
ATOM   1721  HD2 PHE A 113     -46.063 -25.172 -41.133  1.00  0.00           H  
ATOM   1722  HE1 PHE A 113     -42.523 -24.187 -44.431  1.00  0.00           H  
ATOM   1723  HE2 PHE A 113     -44.924 -22.978 -41.105  1.00  0.00           H  
ATOM   1724  HZ  PHE A 113     -43.152 -22.486 -42.754  1.00  0.00           H  
ATOM   1725  N   ILE A 114     -46.230 -30.231 -42.125  1.00  0.00           N  
ATOM   1726  CA  ILE A 114     -47.148 -31.363 -42.168  1.00  0.00           C  
ATOM   1727  C   ILE A 114     -47.414 -31.910 -40.772  1.00  0.00           C  
ATOM   1728  O   ILE A 114     -48.548 -32.248 -40.433  1.00  0.00           O  
ATOM   1729  CB  ILE A 114     -46.593 -32.486 -43.063  1.00  0.00           C  
ATOM   1730  CG1 ILE A 114     -46.573 -32.041 -44.528  1.00  0.00           C  
ATOM   1731  CG2 ILE A 114     -47.419 -33.753 -42.900  1.00  0.00           C  
ATOM   1732  CD1 ILE A 114     -45.798 -32.967 -45.437  1.00  0.00           C  
ATOM   1733  H   ILE A 114     -45.331 -30.262 -42.584  1.00  0.00           H  
ATOM   1734  HA  ILE A 114     -48.095 -31.024 -42.587  1.00  0.00           H  
ATOM   1735  HB  ILE A 114     -45.561 -32.698 -42.784  1.00  0.00           H  
ATOM   1736 1HG1 ILE A 114     -47.595 -31.973 -44.901  1.00  0.00           H  
ATOM   1737 2HG1 ILE A 114     -46.133 -31.046 -44.600  1.00  0.00           H  
ATOM   1738 1HG2 ILE A 114     -47.013 -34.536 -43.540  1.00  0.00           H  
ATOM   1739 2HG2 ILE A 114     -47.383 -34.079 -41.861  1.00  0.00           H  
ATOM   1740 3HG2 ILE A 114     -48.452 -33.553 -43.182  1.00  0.00           H  
ATOM   1741 1HD1 ILE A 114     -45.829 -32.585 -46.458  1.00  0.00           H  
ATOM   1742 2HD1 ILE A 114     -44.761 -33.022 -45.102  1.00  0.00           H  
ATOM   1743 3HD1 ILE A 114     -46.242 -33.961 -45.409  1.00  0.00           H  
ATOM   1744  N   LYS A 115     -46.314 -31.976 -39.994  1.00  0.00           N  
ATOM   1745  CA  LYS A 115     -46.431 -32.482 -38.632  1.00  0.00           C  
ATOM   1746  C   LYS A 115     -47.350 -31.601 -37.795  1.00  0.00           C  
ATOM   1747  O   LYS A 115     -48.163 -32.098 -37.016  1.00  0.00           O  
ATOM   1748  CB  LYS A 115     -45.053 -32.579 -37.976  1.00  0.00           C  
ATOM   1749  CG  LYS A 115     -44.165 -33.682 -38.537  1.00  0.00           C  
ATOM   1750  CD  LYS A 115     -42.808 -33.701 -37.850  1.00  0.00           C  
ATOM   1751  CE  LYS A 115     -41.915 -34.795 -38.418  1.00  0.00           C  
ATOM   1752  NZ  LYS A 115     -40.570 -34.801 -37.783  1.00  0.00           N  
ATOM   1753  H   LYS A 115     -45.427 -31.673 -40.370  1.00  0.00           H  
ATOM   1754  HA  LYS A 115     -46.870 -33.480 -38.670  1.00  0.00           H  
ATOM   1755 1HB  LYS A 115     -44.526 -31.632 -38.095  1.00  0.00           H  
ATOM   1756 2HB  LYS A 115     -45.171 -32.756 -36.907  1.00  0.00           H  
ATOM   1757 1HG  LYS A 115     -44.650 -34.648 -38.393  1.00  0.00           H  
ATOM   1758 2HG  LYS A 115     -44.021 -33.524 -39.605  1.00  0.00           H  
ATOM   1759 1HD  LYS A 115     -42.318 -32.736 -37.985  1.00  0.00           H  
ATOM   1760 2HD  LYS A 115     -42.943 -33.874 -36.783  1.00  0.00           H  
ATOM   1761 1HE  LYS A 115     -42.383 -35.765 -38.260  1.00  0.00           H  
ATOM   1762 2HE  LYS A 115     -41.795 -34.646 -39.491  1.00  0.00           H  
ATOM   1763 1HZ  LYS A 115     -40.009 -35.538 -38.186  1.00  0.00           H  
ATOM   1764 2HZ  LYS A 115     -40.118 -33.911 -37.940  1.00  0.00           H  
ATOM   1765 3HZ  LYS A 115     -40.667 -34.958 -36.790  1.00  0.00           H  
ATOM   1766  N   ARG A 116     -47.172 -30.280 -38.001  1.00  0.00           N  
ATOM   1767  CA  ARG A 116     -47.991 -29.326 -37.261  1.00  0.00           C  
ATOM   1768  C   ARG A 116     -49.469 -29.496 -37.593  1.00  0.00           C  
ATOM   1769  O   ARG A 116     -50.324 -29.438 -36.709  1.00  0.00           O  
ATOM   1770  CB  ARG A 116     -47.566 -27.899 -37.573  1.00  0.00           C  
ATOM   1771  CG  ARG A 116     -46.137 -27.557 -37.179  1.00  0.00           C  
ATOM   1772  CD  ARG A 116     -45.977 -27.484 -35.705  1.00  0.00           C  
ATOM   1773  NE  ARG A 116     -45.866 -28.804 -35.105  1.00  0.00           N  
ATOM   1774  CZ  ARG A 116     -44.759 -29.572 -35.145  1.00  0.00           C  
ATOM   1775  NH1 ARG A 116     -43.680 -29.139 -35.759  1.00  0.00           N  
ATOM   1776  NH2 ARG A 116     -44.759 -30.761 -34.568  1.00  0.00           N  
ATOM   1777  H   ARG A 116     -46.474 -29.975 -38.664  1.00  0.00           H  
ATOM   1778  HA  ARG A 116     -47.853 -29.505 -36.195  1.00  0.00           H  
ATOM   1779 1HB  ARG A 116     -47.666 -27.715 -38.642  1.00  0.00           H  
ATOM   1780 2HB  ARG A 116     -48.226 -27.201 -37.058  1.00  0.00           H  
ATOM   1781 1HG  ARG A 116     -45.462 -28.323 -37.560  1.00  0.00           H  
ATOM   1782 2HG  ARG A 116     -45.865 -26.590 -37.603  1.00  0.00           H  
ATOM   1783 1HD  ARG A 116     -45.074 -26.923 -35.464  1.00  0.00           H  
ATOM   1784 2HD  ARG A 116     -46.841 -26.983 -35.269  1.00  0.00           H  
ATOM   1785  HE  ARG A 116     -46.676 -29.171 -34.624  1.00  0.00           H  
ATOM   1786 1HH1 ARG A 116     -43.681 -28.230 -36.200  1.00  0.00           H  
ATOM   1787 2HH1 ARG A 116     -42.851 -29.714 -35.789  1.00  0.00           H  
ATOM   1788 1HH2 ARG A 116     -45.588 -31.094 -34.096  1.00  0.00           H  
ATOM   1789 2HH2 ARG A 116     -43.930 -31.336 -34.598  1.00  0.00           H  
ATOM   1790  N   ALA A 117     -49.712 -29.706 -38.903  1.00  0.00           N  
ATOM   1791  CA  ALA A 117     -51.087 -29.885 -39.353  1.00  0.00           C  
ATOM   1792  C   ALA A 117     -51.717 -31.118 -38.719  1.00  0.00           C  
ATOM   1793  O   ALA A 117     -52.878 -31.094 -38.310  1.00  0.00           O  
ATOM   1794  CB  ALA A 117     -51.140 -29.985 -40.871  1.00  0.00           C  
ATOM   1795  H   ALA A 117     -48.936 -29.735 -39.549  1.00  0.00           H  
ATOM   1796  HA  ALA A 117     -51.663 -29.015 -39.037  1.00  0.00           H  
ATOM   1797 1HB  ALA A 117     -52.173 -30.119 -41.191  1.00  0.00           H  
ATOM   1798 2HB  ALA A 117     -50.739 -29.071 -41.310  1.00  0.00           H  
ATOM   1799 3HB  ALA A 117     -50.545 -30.836 -41.199  1.00  0.00           H  
ATOM   1800  N   GLU A 118     -50.892 -32.183 -38.662  1.00  0.00           N  
ATOM   1801  CA  GLU A 118     -51.373 -33.429 -38.076  1.00  0.00           C  
ATOM   1802  C   GLU A 118     -51.739 -33.242 -36.610  1.00  0.00           C  
ATOM   1803  O   GLU A 118     -52.752 -33.761 -36.142  1.00  0.00           O  
ATOM   1804  CB  GLU A 118     -50.315 -34.526 -38.211  1.00  0.00           C  
ATOM   1805  CG  GLU A 118     -50.096 -35.015 -39.636  1.00  0.00           C  
ATOM   1806  CD  GLU A 118     -48.996 -36.034 -39.741  1.00  0.00           C  
ATOM   1807  OE1 GLU A 118     -48.339 -36.275 -38.757  1.00  0.00           O  
ATOM   1808  OE2 GLU A 118     -48.812 -36.573 -40.808  1.00  0.00           O  
ATOM   1809  H   GLU A 118     -49.954 -32.099 -39.027  1.00  0.00           H  
ATOM   1810  HA  GLU A 118     -52.270 -33.740 -38.612  1.00  0.00           H  
ATOM   1811 1HB  GLU A 118     -49.361 -34.160 -37.832  1.00  0.00           H  
ATOM   1812 2HB  GLU A 118     -50.601 -35.384 -37.603  1.00  0.00           H  
ATOM   1813 1HG  GLU A 118     -51.021 -35.457 -40.004  1.00  0.00           H  
ATOM   1814 2HG  GLU A 118     -49.856 -34.162 -40.269  1.00  0.00           H  
ATOM   1815  N   GLU A 119     -50.864 -32.479 -35.923  1.00  0.00           N  
ATOM   1816  CA  GLU A 119     -51.099 -32.221 -34.507  1.00  0.00           C  
ATOM   1817  C   GLU A 119     -52.404 -31.463 -34.295  1.00  0.00           C  
ATOM   1818  O   GLU A 119     -53.162 -31.759 -33.372  1.00  0.00           O  
ATOM   1819  CB  GLU A 119     -49.935 -31.429 -33.908  1.00  0.00           C  
ATOM   1820  CG  GLU A 119     -48.638 -32.216 -33.784  1.00  0.00           C  
ATOM   1821  CD  GLU A 119     -47.497 -31.385 -33.267  1.00  0.00           C  
ATOM   1822  OE1 GLU A 119     -47.671 -30.199 -33.115  1.00  0.00           O  
ATOM   1823  OE2 GLU A 119     -46.449 -31.936 -33.023  1.00  0.00           O  
ATOM   1824  H   GLU A 119     -50.061 -32.099 -36.402  1.00  0.00           H  
ATOM   1825  HA  GLU A 119     -51.174 -33.178 -33.988  1.00  0.00           H  
ATOM   1826 1HB  GLU A 119     -49.736 -30.552 -34.524  1.00  0.00           H  
ATOM   1827 2HB  GLU A 119     -50.208 -31.076 -32.914  1.00  0.00           H  
ATOM   1828 1HG  GLU A 119     -48.797 -33.055 -33.107  1.00  0.00           H  
ATOM   1829 2HG  GLU A 119     -48.374 -32.618 -34.761  1.00  0.00           H  
ATOM   1830  N   LEU A 120     -52.614 -30.480 -35.194  1.00  0.00           N  
ATOM   1831  CA  LEU A 120     -53.829 -29.678 -35.102  1.00  0.00           C  
ATOM   1832  C   LEU A 120     -55.072 -30.540 -35.287  1.00  0.00           C  
ATOM   1833  O   LEU A 120     -56.067 -30.370 -34.582  1.00  0.00           O  
ATOM   1834  CB  LEU A 120     -53.810 -28.564 -36.156  1.00  0.00           C  
ATOM   1835  CG  LEU A 120     -52.780 -27.451 -35.928  1.00  0.00           C  
ATOM   1836  CD1 LEU A 120     -52.754 -26.527 -37.139  1.00  0.00           C  
ATOM   1837  CD2 LEU A 120     -53.133 -26.684 -34.663  1.00  0.00           C  
ATOM   1838  H   LEU A 120     -51.926 -30.317 -35.915  1.00  0.00           H  
ATOM   1839  HA  LEU A 120     -53.870 -29.224 -34.113  1.00  0.00           H  
ATOM   1840 1HB  LEU A 120     -53.606 -29.010 -37.129  1.00  0.00           H  
ATOM   1841 2HB  LEU A 120     -54.796 -28.102 -36.191  1.00  0.00           H  
ATOM   1842  HG  LEU A 120     -51.787 -27.889 -35.822  1.00  0.00           H  
ATOM   1843 1HD1 LEU A 120     -52.022 -25.736 -36.977  1.00  0.00           H  
ATOM   1844 2HD1 LEU A 120     -52.480 -27.098 -38.026  1.00  0.00           H  
ATOM   1845 3HD1 LEU A 120     -53.740 -26.085 -37.281  1.00  0.00           H  
ATOM   1846 1HD2 LEU A 120     -52.400 -25.892 -34.501  1.00  0.00           H  
ATOM   1847 2HD2 LEU A 120     -54.125 -26.244 -34.769  1.00  0.00           H  
ATOM   1848 3HD2 LEU A 120     -53.127 -27.364 -33.811  1.00  0.00           H  
ATOM   1849  N   ALA A 121     -54.956 -31.461 -36.264  1.00  0.00           N  
ATOM   1850  CA  ALA A 121     -56.076 -32.352 -36.543  1.00  0.00           C  
ATOM   1851  C   ALA A 121     -56.402 -33.221 -35.336  1.00  0.00           C  
ATOM   1852  O   ALA A 121     -57.570 -33.435 -35.010  1.00  0.00           O  
ATOM   1853  CB  ALA A 121     -55.773 -33.221 -37.754  1.00  0.00           C  
ATOM   1854  H   ALA A 121     -54.093 -31.518 -36.786  1.00  0.00           H  
ATOM   1855  HA  ALA A 121     -56.951 -31.738 -36.759  1.00  0.00           H  
ATOM   1856 1HB  ALA A 121     -56.619 -33.881 -37.949  1.00  0.00           H  
ATOM   1857 2HB  ALA A 121     -55.600 -32.587 -38.623  1.00  0.00           H  
ATOM   1858 3HB  ALA A 121     -54.885 -33.820 -37.559  1.00  0.00           H  
ATOM   1859  N   LEU A 122     -55.313 -33.700 -34.701  1.00  0.00           N  
ATOM   1860  CA  LEU A 122     -55.487 -34.547 -33.527  1.00  0.00           C  
ATOM   1861  C   LEU A 122     -56.193 -33.795 -32.406  1.00  0.00           C  
ATOM   1862  O   LEU A 122     -57.064 -34.343 -31.730  1.00  0.00           O  
ATOM   1863  CB  LEU A 122     -54.127 -35.055 -33.033  1.00  0.00           C  
ATOM   1864  CG  LEU A 122     -53.423 -36.067 -33.947  1.00  0.00           C  
ATOM   1865  CD1 LEU A 122     -52.019 -36.334 -33.422  1.00  0.00           C  
ATOM   1866  CD2 LEU A 122     -54.239 -37.350 -34.005  1.00  0.00           C  
ATOM   1867  H   LEU A 122     -54.396 -33.464 -35.050  1.00  0.00           H  
ATOM   1868  HA  LEU A 122     -56.101 -35.403 -33.806  1.00  0.00           H  
ATOM   1869 1HB  LEU A 122     -53.462 -34.202 -32.910  1.00  0.00           H  
ATOM   1870 2HB  LEU A 122     -54.264 -35.526 -32.060  1.00  0.00           H  
ATOM   1871  HG  LEU A 122     -53.331 -35.649 -34.949  1.00  0.00           H  
ATOM   1872 1HD1 LEU A 122     -51.519 -37.053 -34.071  1.00  0.00           H  
ATOM   1873 2HD1 LEU A 122     -51.452 -35.403 -33.409  1.00  0.00           H  
ATOM   1874 3HD1 LEU A 122     -52.079 -36.738 -32.412  1.00  0.00           H  
ATOM   1875 1HD2 LEU A 122     -53.739 -38.069 -34.655  1.00  0.00           H  
ATOM   1876 2HD2 LEU A 122     -54.330 -37.770 -33.003  1.00  0.00           H  
ATOM   1877 3HD2 LEU A 122     -55.231 -37.133 -34.400  1.00  0.00           H  
ATOM   1878  N   LEU A 123     -55.769 -32.524 -32.252  1.00  0.00           N  
ATOM   1879  CA  LEU A 123     -56.366 -31.694 -31.212  1.00  0.00           C  
ATOM   1880  C   LEU A 123     -57.856 -31.497 -31.453  1.00  0.00           C  
ATOM   1881  O   LEU A 123     -58.658 -31.545 -30.520  1.00  0.00           O  
ATOM   1882  CB  LEU A 123     -55.666 -30.330 -31.156  1.00  0.00           C  
ATOM   1883  CG  LEU A 123     -54.221 -30.344 -30.640  1.00  0.00           C  
ATOM   1884  CD1 LEU A 123     -53.606 -28.962 -30.815  1.00  0.00           C  
ATOM   1885  CD2 LEU A 123     -54.208 -30.768 -29.179  1.00  0.00           C  
ATOM   1886  H   LEU A 123     -55.045 -32.169 -32.861  1.00  0.00           H  
ATOM   1887  HA  LEU A 123     -56.236 -32.194 -30.253  1.00  0.00           H  
ATOM   1888 1HB  LEU A 123     -55.656 -29.903 -32.157  1.00  0.00           H  
ATOM   1889 2HB  LEU A 123     -56.243 -29.670 -30.508  1.00  0.00           H  
ATOM   1890  HG  LEU A 123     -53.632 -31.048 -31.227  1.00  0.00           H  
ATOM   1891 1HD1 LEU A 123     -52.579 -28.973 -30.448  1.00  0.00           H  
ATOM   1892 2HD1 LEU A 123     -53.610 -28.693 -31.871  1.00  0.00           H  
ATOM   1893 3HD1 LEU A 123     -54.185 -28.232 -30.251  1.00  0.00           H  
ATOM   1894 1HD2 LEU A 123     -53.181 -30.778 -28.812  1.00  0.00           H  
ATOM   1895 2HD2 LEU A 123     -54.796 -30.063 -28.590  1.00  0.00           H  
ATOM   1896 3HD2 LEU A 123     -54.637 -31.765 -29.085  1.00  0.00           H  
ATOM   1897  N   GLY A 124     -58.174 -31.274 -32.745  1.00  0.00           N  
ATOM   1898  CA  GLY A 124     -59.571 -31.071 -33.112  1.00  0.00           C  
ATOM   1899  C   GLY A 124     -60.410 -32.302 -32.793  1.00  0.00           C  
ATOM   1900  O   GLY A 124     -61.526 -32.191 -32.285  1.00  0.00           O  
ATOM   1901  H   GLY A 124     -57.438 -31.253 -33.436  1.00  0.00           H  
ATOM   1902 1HA  GLY A 124     -59.966 -30.208 -32.575  1.00  0.00           H  
ATOM   1903 2HA  GLY A 124     -59.639 -30.845 -34.175  1.00  0.00           H  
ATOM   1904  N   LEU A 125     -59.856 -33.483 -33.098  1.00  0.00           N  
ATOM   1905  CA  LEU A 125     -60.515 -34.782 -32.869  1.00  0.00           C  
ATOM   1906  C   LEU A 125     -60.568 -35.189 -31.398  1.00  0.00           C  
ATOM   1907  O   LEU A 125     -61.457 -35.931 -30.981  1.00  0.00           O  
ATOM   1908  CB  LEU A 125     -59.792 -35.877 -33.662  1.00  0.00           C  
ATOM   1909  CG  LEU A 125     -60.461 -37.258 -33.652  1.00  0.00           C  
ATOM   1910  CD1 LEU A 125     -61.866 -37.146 -34.227  1.00  0.00           C  
ATOM   1911  CD2 LEU A 125     -59.618 -38.236 -34.456  1.00  0.00           C  
ATOM   1912  H   LEU A 125     -58.934 -33.502 -33.510  1.00  0.00           H  
ATOM   1913  HA  LEU A 125     -61.544 -34.715 -33.222  1.00  0.00           H  
ATOM   1914 1HB  LEU A 125     -59.709 -35.557 -34.700  1.00  0.00           H  
ATOM   1915 2HB  LEU A 125     -58.787 -35.993 -33.258  1.00  0.00           H  
ATOM   1916  HG  LEU A 125     -60.548 -37.613 -32.625  1.00  0.00           H  
ATOM   1917 1HD1 LEU A 125     -62.342 -38.127 -34.219  1.00  0.00           H  
ATOM   1918 2HD1 LEU A 125     -62.453 -36.455 -33.621  1.00  0.00           H  
ATOM   1919 3HD1 LEU A 125     -61.813 -36.777 -35.250  1.00  0.00           H  
ATOM   1920 1HD2 LEU A 125     -60.093 -39.218 -34.448  1.00  0.00           H  
ATOM   1921 2HD2 LEU A 125     -59.531 -37.883 -35.484  1.00  0.00           H  
ATOM   1922 3HD2 LEU A 125     -58.624 -38.310 -34.013  1.00  0.00           H  
ATOM   1923  N   SER A 126     -59.609 -34.699 -30.612  1.00  0.00           N  
ATOM   1924  CA  SER A 126     -59.417 -35.157 -29.236  1.00  0.00           C  
ATOM   1925  C   SER A 126     -60.612 -34.834 -28.341  1.00  0.00           C  
ATOM   1926  O   SER A 126     -60.791 -35.440 -27.285  1.00  0.00           O  
ATOM   1927  CB  SER A 126     -58.165 -34.529 -28.655  1.00  0.00           C  
ATOM   1928  OG  SER A 126     -57.020 -34.983 -29.323  1.00  0.00           O  
ATOM   1929  H   SER A 126     -58.992 -33.986 -30.975  1.00  0.00           H  
ATOM   1930  HA  SER A 126     -59.294 -36.241 -29.247  1.00  0.00           H  
ATOM   1931 1HB  SER A 126     -58.231 -33.445 -28.736  1.00  0.00           H  
ATOM   1932 2HB  SER A 126     -58.092 -34.775 -27.597  1.00  0.00           H  
ATOM   1933  HG  SER A 126     -56.966 -34.471 -30.134  1.00  0.00           H  
ATOM   1934  N   GLY A 127     -61.427 -33.878 -28.766  1.00  0.00           N  
ATOM   1935  CA  GLY A 127     -62.575 -33.446 -27.982  1.00  0.00           C  
ATOM   1936  C   GLY A 127     -62.171 -32.532 -26.828  1.00  0.00           C  
ATOM   1937  O   GLY A 127     -62.680 -32.660 -25.714  1.00  0.00           O  
ATOM   1938  H   GLY A 127     -61.247 -33.438 -29.658  1.00  0.00           H  
ATOM   1939 1HA  GLY A 127     -63.280 -32.920 -28.627  1.00  0.00           H  
ATOM   1940 2HA  GLY A 127     -63.093 -34.318 -27.585  1.00  0.00           H  
ATOM   1941  N   LEU A 128     -61.253 -31.611 -27.102  1.00  0.00           N  
ATOM   1942  CA  LEU A 128     -60.835 -30.598 -26.129  1.00  0.00           C  
ATOM   1943  C   LEU A 128     -61.868 -29.480 -26.008  1.00  0.00           C  
ATOM   1944  O   LEU A 128     -62.567 -29.161 -26.969  1.00  0.00           O  
ATOM   1945  CB  LEU A 128     -59.480 -30.004 -26.532  1.00  0.00           C  
ATOM   1946  CG  LEU A 128     -58.303 -30.988 -26.558  1.00  0.00           C  
ATOM   1947  CD1 LEU A 128     -57.058 -30.279 -27.072  1.00  0.00           C  
ATOM   1948  CD2 LEU A 128     -58.078 -31.547 -25.161  1.00  0.00           C  
ATOM   1949  H   LEU A 128     -60.821 -31.603 -28.015  1.00  0.00           H  
ATOM   1950  HA  LEU A 128     -60.734 -31.075 -25.155  1.00  0.00           H  
ATOM   1951 1HB  LEU A 128     -59.572 -29.571 -27.527  1.00  0.00           H  
ATOM   1952 2HB  LEU A 128     -59.228 -29.206 -25.833  1.00  0.00           H  
ATOM   1953  HG  LEU A 128     -58.528 -31.806 -27.244  1.00  0.00           H  
ATOM   1954 1HD1 LEU A 128     -56.222 -30.978 -27.090  1.00  0.00           H  
ATOM   1955 2HD1 LEU A 128     -57.241 -29.906 -28.080  1.00  0.00           H  
ATOM   1956 3HD1 LEU A 128     -56.818 -29.444 -26.414  1.00  0.00           H  
ATOM   1957 1HD2 LEU A 128     -57.242 -32.247 -25.180  1.00  0.00           H  
ATOM   1958 2HD2 LEU A 128     -57.851 -30.730 -24.475  1.00  0.00           H  
ATOM   1959 3HD2 LEU A 128     -58.977 -32.064 -24.826  1.00  0.00           H  
ATOM   1960  N   PRO A 129     -61.963 -28.883 -24.821  1.00  0.00           N  
ATOM   1961  CA  PRO A 129     -62.850 -27.743 -24.607  1.00  0.00           C  
ATOM   1962  C   PRO A 129     -62.454 -26.569 -25.493  1.00  0.00           C  
ATOM   1963  O   PRO A 129     -61.270 -26.325 -25.723  1.00  0.00           O  
ATOM   1964  CB  PRO A 129     -62.652 -27.423 -23.122  1.00  0.00           C  
ATOM   1965  CG  PRO A 129     -62.165 -28.704 -22.534  1.00  0.00           C  
ATOM   1966  CD  PRO A 129     -61.308 -29.310 -23.614  1.00  0.00           C  
ATOM   1967  HA  PRO A 129     -63.887 -28.050 -24.809  1.00  0.00           H  
ATOM   1968 1HB  PRO A 129     -61.932 -26.600 -23.008  1.00  0.00           H  
ATOM   1969 2HB  PRO A 129     -63.600 -27.084 -22.681  1.00  0.00           H  
ATOM   1970 1HG  PRO A 129     -61.604 -28.507 -21.609  1.00  0.00           H  
ATOM   1971 2HG  PRO A 129     -63.016 -29.344 -22.260  1.00  0.00           H  
ATOM   1972 1HD  PRO A 129     -60.285 -28.915 -23.535  1.00  0.00           H  
ATOM   1973 2HD  PRO A 129     -61.311 -30.405 -23.513  1.00  0.00           H  
ATOM   1974  N   LEU A 130     -63.456 -25.848 -25.984  1.00  0.00           N  
ATOM   1975  CA  LEU A 130     -63.255 -24.920 -27.089  1.00  0.00           C  
ATOM   1976  C   LEU A 130     -62.134 -23.931 -26.826  1.00  0.00           C  
ATOM   1977  O   LEU A 130     -61.284 -23.699 -27.686  1.00  0.00           O  
ATOM   1978  CB  LEU A 130     -64.554 -24.151 -27.366  1.00  0.00           C  
ATOM   1979  CG  LEU A 130     -65.695 -24.973 -27.978  1.00  0.00           C  
ATOM   1980  CD1 LEU A 130     -66.963 -24.131 -28.018  1.00  0.00           C  
ATOM   1981  CD2 LEU A 130     -65.299 -25.432 -29.374  1.00  0.00           C  
ATOM   1982  H   LEU A 130     -64.377 -25.946 -25.582  1.00  0.00           H  
ATOM   1983  HA  LEU A 130     -62.990 -25.492 -27.977  1.00  0.00           H  
ATOM   1984 1HB  LEU A 130     -64.915 -23.730 -26.429  1.00  0.00           H  
ATOM   1985 2HB  LEU A 130     -64.333 -23.331 -28.048  1.00  0.00           H  
ATOM   1986  HG  LEU A 130     -65.893 -25.844 -27.353  1.00  0.00           H  
ATOM   1987 1HD1 LEU A 130     -67.774 -24.716 -28.453  1.00  0.00           H  
ATOM   1988 2HD1 LEU A 130     -67.234 -23.834 -27.005  1.00  0.00           H  
ATOM   1989 3HD1 LEU A 130     -66.791 -23.243 -28.625  1.00  0.00           H  
ATOM   1990 1HD2 LEU A 130     -66.110 -26.017 -29.809  1.00  0.00           H  
ATOM   1991 2HD2 LEU A 130     -65.102 -24.562 -30.001  1.00  0.00           H  
ATOM   1992 3HD2 LEU A 130     -64.400 -26.046 -29.314  1.00  0.00           H  
ATOM   1993  N   ASP A 131     -62.122 -23.343 -25.644  1.00  0.00           N  
ATOM   1994  CA  ASP A 131     -61.080 -22.377 -25.317  1.00  0.00           C  
ATOM   1995  C   ASP A 131     -59.699 -23.016 -25.377  1.00  0.00           C  
ATOM   1996  O   ASP A 131     -58.771 -22.459 -25.965  1.00  0.00           O  
ATOM   1997  CB  ASP A 131     -61.314 -21.784 -23.926  1.00  0.00           C  
ATOM   1998  CG  ASP A 131     -62.501 -20.831 -23.880  1.00  0.00           C  
ATOM   1999  OD1 ASP A 131     -62.940 -20.409 -24.924  1.00  0.00           O  
ATOM   2000  OD2 ASP A 131     -62.958 -20.534 -22.802  1.00  0.00           O  
ATOM   2001  H   ASP A 131     -62.841 -23.572 -24.973  1.00  0.00           H  
ATOM   2002  HA  ASP A 131     -61.114 -21.570 -26.050  1.00  0.00           H  
ATOM   2003 1HB  ASP A 131     -61.486 -22.589 -23.211  1.00  0.00           H  
ATOM   2004 2HB  ASP A 131     -60.422 -21.245 -23.605  1.00  0.00           H  
ATOM   2005  N   GLU A 132     -59.620 -24.203 -24.742  1.00  0.00           N  
ATOM   2006  CA  GLU A 132     -58.350 -24.920 -24.724  1.00  0.00           C  
ATOM   2007  C   GLU A 132     -57.909 -25.293 -26.134  1.00  0.00           C  
ATOM   2008  O   GLU A 132     -56.732 -25.182 -26.477  1.00  0.00           O  
ATOM   2009  CB  GLU A 132     -58.461 -26.181 -23.864  1.00  0.00           C  
ATOM   2010  CG  GLU A 132     -57.164 -26.965 -23.729  1.00  0.00           C  
ATOM   2011  CD  GLU A 132     -57.291 -28.154 -22.817  1.00  0.00           C  
ATOM   2012  OE1 GLU A 132     -58.354 -28.356 -22.281  1.00  0.00           O  
ATOM   2013  OE2 GLU A 132     -56.324 -28.861 -22.656  1.00  0.00           O  
ATOM   2014  H   GLU A 132     -60.443 -24.574 -24.289  1.00  0.00           H  
ATOM   2015  HA  GLU A 132     -57.590 -24.268 -24.293  1.00  0.00           H  
ATOM   2016 1HB  GLU A 132     -58.793 -25.909 -22.862  1.00  0.00           H  
ATOM   2017 2HB  GLU A 132     -59.212 -26.847 -24.288  1.00  0.00           H  
ATOM   2018 1HG  GLU A 132     -56.855 -27.311 -24.715  1.00  0.00           H  
ATOM   2019 2HG  GLU A 132     -56.388 -26.302 -23.347  1.00  0.00           H  
ATOM   2020  N   LEU A 133     -58.913 -25.737 -26.919  1.00  0.00           N  
ATOM   2021  CA  LEU A 133     -58.624 -26.126 -28.294  1.00  0.00           C  
ATOM   2022  C   LEU A 133     -58.098 -24.947 -29.101  1.00  0.00           C  
ATOM   2023  O   LEU A 133     -57.163 -25.090 -29.890  1.00  0.00           O  
ATOM   2024  CB  LEU A 133     -59.885 -26.689 -28.962  1.00  0.00           C  
ATOM   2025  CG  LEU A 133     -59.716 -27.163 -30.411  1.00  0.00           C  
ATOM   2026  CD1 LEU A 133     -58.676 -28.274 -30.464  1.00  0.00           C  
ATOM   2027  CD2 LEU A 133     -61.056 -27.641 -30.949  1.00  0.00           C  
ATOM   2028  H   LEU A 133     -59.847 -25.791 -26.539  1.00  0.00           H  
ATOM   2029  HA  LEU A 133     -57.859 -26.902 -28.281  1.00  0.00           H  
ATOM   2030 1HB  LEU A 133     -60.241 -27.535 -28.376  1.00  0.00           H  
ATOM   2031 2HB  LEU A 133     -60.656 -25.918 -28.953  1.00  0.00           H  
ATOM   2032  HG  LEU A 133     -59.353 -26.337 -31.024  1.00  0.00           H  
ATOM   2033 1HD1 LEU A 133     -58.556 -28.611 -31.494  1.00  0.00           H  
ATOM   2034 2HD1 LEU A 133     -57.723 -27.899 -30.092  1.00  0.00           H  
ATOM   2035 3HD1 LEU A 133     -59.005 -29.109 -29.846  1.00  0.00           H  
ATOM   2036 1HD2 LEU A 133     -60.936 -27.978 -31.979  1.00  0.00           H  
ATOM   2037 2HD2 LEU A 133     -61.420 -28.468 -30.338  1.00  0.00           H  
ATOM   2038 3HD2 LEU A 133     -61.775 -26.822 -30.916  1.00  0.00           H  
ATOM   2039  N   GLY A 134     -58.746 -23.789 -28.860  1.00  0.00           N  
ATOM   2040  CA  GLY A 134     -58.337 -22.582 -29.569  1.00  0.00           C  
ATOM   2041  C   GLY A 134     -56.900 -22.207 -29.235  1.00  0.00           C  
ATOM   2042  O   GLY A 134     -56.130 -21.815 -30.113  1.00  0.00           O  
ATOM   2043  H   GLY A 134     -59.503 -23.779 -28.192  1.00  0.00           H  
ATOM   2044 1HA  GLY A 134     -58.436 -22.740 -30.643  1.00  0.00           H  
ATOM   2045 2HA  GLY A 134     -59.002 -21.761 -29.303  1.00  0.00           H  
ATOM   2046  N   ILE A 135     -56.589 -22.350 -27.930  1.00  0.00           N  
ATOM   2047  CA  ILE A 135     -55.242 -22.024 -27.477  1.00  0.00           C  
ATOM   2048  C   ILE A 135     -54.206 -22.922 -28.142  1.00  0.00           C  
ATOM   2049  O   ILE A 135     -53.137 -22.463 -28.544  1.00  0.00           O  
ATOM   2050  CB  ILE A 135     -55.129 -22.154 -25.947  1.00  0.00           C  
ATOM   2051  CG1 ILE A 135     -55.963 -21.072 -25.256  1.00  0.00           C  
ATOM   2052  CG2 ILE A 135     -53.675 -22.069 -25.512  1.00  0.00           C  
ATOM   2053  CD1 ILE A 135     -56.132 -21.288 -23.770  1.00  0.00           C  
ATOM   2054  H   ILE A 135     -57.297 -22.680 -27.289  1.00  0.00           H  
ATOM   2055  HA  ILE A 135     -55.025 -20.992 -27.752  1.00  0.00           H  
ATOM   2056  HB  ILE A 135     -55.537 -23.115 -25.633  1.00  0.00           H  
ATOM   2057 1HG1 ILE A 135     -55.497 -20.100 -25.410  1.00  0.00           H  
ATOM   2058 2HG1 ILE A 135     -56.955 -21.033 -25.709  1.00  0.00           H  
ATOM   2059 1HG2 ILE A 135     -53.613 -22.162 -24.428  1.00  0.00           H  
ATOM   2060 2HG2 ILE A 135     -53.108 -22.873 -25.977  1.00  0.00           H  
ATOM   2061 3HG2 ILE A 135     -53.259 -21.108 -25.817  1.00  0.00           H  
ATOM   2062 1HD1 ILE A 135     -56.734 -20.481 -23.351  1.00  0.00           H  
ATOM   2063 2HD1 ILE A 135     -56.630 -22.242 -23.594  1.00  0.00           H  
ATOM   2064 3HD1 ILE A 135     -55.154 -21.295 -23.290  1.00  0.00           H  
ATOM   2065  N   LYS A 136     -54.584 -24.214 -28.232  1.00  0.00           N  
ATOM   2066  CA  LYS A 136     -53.682 -25.179 -28.849  1.00  0.00           C  
ATOM   2067  C   LYS A 136     -53.418 -24.831 -30.309  1.00  0.00           C  
ATOM   2068  O   LYS A 136     -52.288 -24.930 -30.786  1.00  0.00           O  
ATOM   2069  CB  LYS A 136     -54.254 -26.593 -28.740  1.00  0.00           C  
ATOM   2070  CG  LYS A 136     -53.351 -27.682 -29.303  1.00  0.00           C  
ATOM   2071  CD  LYS A 136     -53.950 -29.064 -29.087  1.00  0.00           C  
ATOM   2072  CE  LYS A 136     -53.060 -30.152 -29.669  1.00  0.00           C  
ATOM   2073  NZ  LYS A 136     -53.634 -31.510 -29.464  1.00  0.00           N  
ATOM   2074  H   LYS A 136     -55.486 -24.489 -27.870  1.00  0.00           H  
ATOM   2075  HA  LYS A 136     -52.728 -25.148 -28.321  1.00  0.00           H  
ATOM   2076 1HB  LYS A 136     -54.449 -26.828 -27.693  1.00  0.00           H  
ATOM   2077 2HB  LYS A 136     -55.206 -26.642 -29.269  1.00  0.00           H  
ATOM   2078 1HG  LYS A 136     -53.208 -27.521 -30.372  1.00  0.00           H  
ATOM   2079 2HG  LYS A 136     -52.378 -27.637 -28.814  1.00  0.00           H  
ATOM   2080 1HD  LYS A 136     -54.076 -29.243 -28.018  1.00  0.00           H  
ATOM   2081 2HD  LYS A 136     -54.929 -29.115 -29.564  1.00  0.00           H  
ATOM   2082 1HE  LYS A 136     -52.930 -29.983 -30.737  1.00  0.00           H  
ATOM   2083 2HE  LYS A 136     -52.079 -30.111 -29.196  1.00  0.00           H  
ATOM   2084 1HZ  LYS A 136     -53.015 -32.201 -29.863  1.00  0.00           H  
ATOM   2085 2HZ  LYS A 136     -53.741 -31.685 -28.475  1.00  0.00           H  
ATOM   2086 3HZ  LYS A 136     -54.535 -31.566 -29.916  1.00  0.00           H  
ATOM   2087  N   ILE A 137     -54.516 -24.424 -30.978  1.00  0.00           N  
ATOM   2088  CA  ILE A 137     -54.398 -24.059 -32.385  1.00  0.00           C  
ATOM   2089  C   ILE A 137     -53.464 -22.870 -32.570  1.00  0.00           C  
ATOM   2090  O   ILE A 137     -52.655 -22.842 -33.497  1.00  0.00           O  
ATOM   2091  CB  ILE A 137     -55.777 -23.727 -32.983  1.00  0.00           C  
ATOM   2092  CG1 ILE A 137     -56.645 -24.986 -33.056  1.00  0.00           C  
ATOM   2093  CG2 ILE A 137     -55.622 -23.103 -34.362  1.00  0.00           C  
ATOM   2094  CD1 ILE A 137     -58.097 -24.710 -33.373  1.00  0.00           C  
ATOM   2095  H   ILE A 137     -55.400 -24.379 -30.492  1.00  0.00           H  
ATOM   2096  HA  ILE A 137     -53.982 -24.907 -32.928  1.00  0.00           H  
ATOM   2097  HB  ILE A 137     -56.296 -23.024 -32.333  1.00  0.00           H  
ATOM   2098 1HG1 ILE A 137     -56.250 -25.656 -33.820  1.00  0.00           H  
ATOM   2099 2HG1 ILE A 137     -56.599 -25.515 -32.104  1.00  0.00           H  
ATOM   2100 1HG2 ILE A 137     -56.607 -22.875 -34.770  1.00  0.00           H  
ATOM   2101 2HG2 ILE A 137     -55.042 -22.185 -34.282  1.00  0.00           H  
ATOM   2102 3HG2 ILE A 137     -55.108 -23.802 -35.022  1.00  0.00           H  
ATOM   2103 1HD1 ILE A 137     -58.647 -25.651 -33.407  1.00  0.00           H  
ATOM   2104 2HD1 ILE A 137     -58.522 -24.069 -32.600  1.00  0.00           H  
ATOM   2105 3HD1 ILE A 137     -58.170 -24.213 -34.339  1.00  0.00           H  
ATOM   2106  N   LEU A 138     -53.623 -21.904 -31.643  1.00  0.00           N  
ATOM   2107  CA  LEU A 138     -52.787 -20.711 -31.706  1.00  0.00           C  
ATOM   2108  C   LEU A 138     -51.314 -21.060 -31.538  1.00  0.00           C  
ATOM   2109  O   LEU A 138     -50.455 -20.517 -32.233  1.00  0.00           O  
ATOM   2110  CB  LEU A 138     -53.208 -19.711 -30.622  1.00  0.00           C  
ATOM   2111  CG  LEU A 138     -54.576 -19.046 -30.825  1.00  0.00           C  
ATOM   2112  CD1 LEU A 138     -54.933 -18.230 -29.590  1.00  0.00           C  
ATOM   2113  CD2 LEU A 138     -54.535 -18.168 -32.067  1.00  0.00           C  
ATOM   2114  H   LEU A 138     -54.320 -22.024 -30.922  1.00  0.00           H  
ATOM   2115  HA  LEU A 138     -52.921 -20.246 -32.682  1.00  0.00           H  
ATOM   2116 1HB  LEU A 138     -53.230 -20.226 -29.663  1.00  0.00           H  
ATOM   2117 2HB  LEU A 138     -52.460 -18.920 -30.569  1.00  0.00           H  
ATOM   2118  HG  LEU A 138     -55.339 -19.815 -30.949  1.00  0.00           H  
ATOM   2119 1HD1 LEU A 138     -55.905 -17.758 -29.734  1.00  0.00           H  
ATOM   2120 2HD1 LEU A 138     -54.974 -18.886 -28.720  1.00  0.00           H  
ATOM   2121 3HD1 LEU A 138     -54.177 -17.462 -29.430  1.00  0.00           H  
ATOM   2122 1HD2 LEU A 138     -55.507 -17.696 -32.212  1.00  0.00           H  
ATOM   2123 2HD2 LEU A 138     -53.773 -17.398 -31.943  1.00  0.00           H  
ATOM   2124 3HD2 LEU A 138     -54.295 -18.780 -32.937  1.00  0.00           H  
ATOM   2125  N   LYS A 139     -51.080 -21.986 -30.587  1.00  0.00           N  
ATOM   2126  CA  LYS A 139     -49.710 -22.411 -30.326  1.00  0.00           C  
ATOM   2127  C   LYS A 139     -49.093 -23.067 -31.555  1.00  0.00           C  
ATOM   2128  O   LYS A 139     -47.930 -22.829 -31.880  1.00  0.00           O  
ATOM   2129  CB  LYS A 139     -49.665 -23.374 -29.138  1.00  0.00           C  
ATOM   2130  CG  LYS A 139     -48.265 -23.835 -28.755  1.00  0.00           C  
ATOM   2131  CD  LYS A 139     -48.294 -24.721 -27.519  1.00  0.00           C  
ATOM   2132  CE  LYS A 139     -46.889 -25.105 -27.079  1.00  0.00           C  
ATOM   2133  NZ  LYS A 139     -46.198 -25.947 -28.093  1.00  0.00           N  
ATOM   2134  H   LYS A 139     -51.859 -22.369 -30.071  1.00  0.00           H  
ATOM   2135  HA  LYS A 139     -49.115 -21.530 -30.084  1.00  0.00           H  
ATOM   2136 1HB  LYS A 139     -50.110 -22.896 -28.266  1.00  0.00           H  
ATOM   2137 2HB  LYS A 139     -50.258 -24.260 -29.365  1.00  0.00           H  
ATOM   2138 1HG  LYS A 139     -47.827 -24.394 -29.583  1.00  0.00           H  
ATOM   2139 2HG  LYS A 139     -47.638 -22.967 -28.555  1.00  0.00           H  
ATOM   2140 1HD  LYS A 139     -48.789 -24.192 -26.704  1.00  0.00           H  
ATOM   2141 2HD  LYS A 139     -48.857 -25.629 -27.735  1.00  0.00           H  
ATOM   2142 1HE  LYS A 139     -46.301 -24.203 -26.913  1.00  0.00           H  
ATOM   2143 2HE  LYS A 139     -46.939 -25.656 -26.140  1.00  0.00           H  
ATOM   2144 1HZ  LYS A 139     -45.272 -26.180 -27.764  1.00  0.00           H  
ATOM   2145 2HZ  LYS A 139     -46.726 -26.797 -28.241  1.00  0.00           H  
ATOM   2146 3HZ  LYS A 139     -46.128 -25.439 -28.962  1.00  0.00           H  
ATOM   2147  N   ILE A 140     -49.934 -23.895 -32.209  1.00  0.00           N  
ATOM   2148  CA  ILE A 140     -49.467 -24.587 -33.405  1.00  0.00           C  
ATOM   2149  C   ILE A 140     -49.093 -23.598 -34.502  1.00  0.00           C  
ATOM   2150  O   ILE A 140     -48.085 -23.770 -35.188  1.00  0.00           O  
ATOM   2151  CB  ILE A 140     -50.540 -25.557 -33.933  1.00  0.00           C  
ATOM   2152  CG1 ILE A 140     -50.737 -26.718 -32.955  1.00  0.00           C  
ATOM   2153  CG2 ILE A 140     -50.157 -26.076 -35.310  1.00  0.00           C  
ATOM   2154  CD1 ILE A 140     -51.952 -27.568 -33.252  1.00  0.00           C  
ATOM   2155  H   ILE A 140     -50.872 -24.022 -31.858  1.00  0.00           H  
ATOM   2156  HA  ILE A 140     -48.579 -25.162 -33.148  1.00  0.00           H  
ATOM   2157  HB  ILE A 140     -51.496 -25.039 -34.004  1.00  0.00           H  
ATOM   2158 1HG1 ILE A 140     -49.858 -27.362 -32.973  1.00  0.00           H  
ATOM   2159 2HG1 ILE A 140     -50.835 -26.328 -31.942  1.00  0.00           H  
ATOM   2160 1HG2 ILE A 140     -50.925 -26.761 -35.668  1.00  0.00           H  
ATOM   2161 2HG2 ILE A 140     -50.066 -25.239 -36.002  1.00  0.00           H  
ATOM   2162 3HG2 ILE A 140     -49.203 -26.601 -35.249  1.00  0.00           H  
ATOM   2163 1HD1 ILE A 140     -52.024 -28.369 -32.517  1.00  0.00           H  
ATOM   2164 2HD1 ILE A 140     -52.849 -26.949 -33.205  1.00  0.00           H  
ATOM   2165 3HD1 ILE A 140     -51.859 -27.998 -34.248  1.00  0.00           H  
ATOM   2166  N   ILE A 141     -49.954 -22.567 -34.623  1.00  0.00           N  
ATOM   2167  CA  ILE A 141     -49.708 -21.547 -35.636  1.00  0.00           C  
ATOM   2168  C   ILE A 141     -48.392 -20.824 -35.382  1.00  0.00           C  
ATOM   2169  O   ILE A 141     -47.634 -20.549 -36.312  1.00  0.00           O  
ATOM   2170  CB  ILE A 141     -50.858 -20.524 -35.676  1.00  0.00           C  
ATOM   2171  CG1 ILE A 141     -52.140 -21.182 -36.194  1.00  0.00           C  
ATOM   2172  CG2 ILE A 141     -50.479 -19.332 -36.541  1.00  0.00           C  
ATOM   2173  CD1 ILE A 141     -53.378 -20.334 -36.012  1.00  0.00           C  
ATOM   2174  H   ILE A 141     -50.754 -22.520 -34.008  1.00  0.00           H  
ATOM   2175  HA  ILE A 141     -49.646 -22.034 -36.608  1.00  0.00           H  
ATOM   2176  HB  ILE A 141     -51.069 -20.176 -34.665  1.00  0.00           H  
ATOM   2177 1HG1 ILE A 141     -52.031 -21.403 -37.256  1.00  0.00           H  
ATOM   2178 2HG1 ILE A 141     -52.297 -22.129 -35.678  1.00  0.00           H  
ATOM   2179 1HG2 ILE A 141     -51.303 -18.619 -36.558  1.00  0.00           H  
ATOM   2180 2HG2 ILE A 141     -49.593 -18.851 -36.130  1.00  0.00           H  
ATOM   2181 3HG2 ILE A 141     -50.271 -19.671 -37.556  1.00  0.00           H  
ATOM   2182 1HD1 ILE A 141     -54.245 -20.866 -36.403  1.00  0.00           H  
ATOM   2183 2HD1 ILE A 141     -53.526 -20.129 -34.951  1.00  0.00           H  
ATOM   2184 3HD1 ILE A 141     -53.257 -19.394 -36.549  1.00  0.00           H  
ATOM   2185  N   VAL A 142     -48.172 -20.536 -34.082  1.00  0.00           N  
ATOM   2186  CA  VAL A 142     -46.945 -19.844 -33.703  1.00  0.00           C  
ATOM   2187  C   VAL A 142     -45.715 -20.673 -34.051  1.00  0.00           C  
ATOM   2188  O   VAL A 142     -44.715 -20.144 -34.536  1.00  0.00           O  
ATOM   2189  CB  VAL A 142     -46.947 -19.543 -32.193  1.00  0.00           C  
ATOM   2190  CG1 VAL A 142     -45.592 -19.005 -31.756  1.00  0.00           C  
ATOM   2191  CG2 VAL A 142     -48.052 -18.551 -31.865  1.00  0.00           C  
ATOM   2192  H   VAL A 142     -48.861 -20.806 -33.395  1.00  0.00           H  
ATOM   2193  HA  VAL A 142     -46.897 -18.901 -34.249  1.00  0.00           H  
ATOM   2194  HB  VAL A 142     -47.116 -20.470 -31.647  1.00  0.00           H  
ATOM   2195 1HG1 VAL A 142     -45.611 -18.797 -30.686  1.00  0.00           H  
ATOM   2196 2HG1 VAL A 142     -44.821 -19.746 -31.968  1.00  0.00           H  
ATOM   2197 3HG1 VAL A 142     -45.373 -18.086 -32.299  1.00  0.00           H  
ATOM   2198 1HG2 VAL A 142     -48.048 -18.342 -30.795  1.00  0.00           H  
ATOM   2199 2HG2 VAL A 142     -47.886 -17.625 -32.416  1.00  0.00           H  
ATOM   2200 3HG2 VAL A 142     -49.016 -18.973 -32.148  1.00  0.00           H  
ATOM   2201  N   GLU A 143     -45.849 -21.987 -33.777  1.00  0.00           N  
ATOM   2202  CA  GLU A 143     -44.743 -22.892 -34.064  1.00  0.00           C  
ATOM   2203  C   GLU A 143     -44.424 -22.918 -35.554  1.00  0.00           C  
ATOM   2204  O   GLU A 143     -43.258 -22.924 -35.949  1.00  0.00           O  
ATOM   2205  CB  GLU A 143     -45.071 -24.306 -33.578  1.00  0.00           C  
ATOM   2206  CG  GLU A 143     -45.104 -24.459 -32.064  1.00  0.00           C  
ATOM   2207  CD  GLU A 143     -45.506 -25.839 -31.624  1.00  0.00           C  
ATOM   2208  OE1 GLU A 143     -45.863 -26.629 -32.464  1.00  0.00           O  
ATOM   2209  OE2 GLU A 143     -45.456 -26.103 -30.446  1.00  0.00           O  
ATOM   2210  H   GLU A 143     -46.715 -22.321 -33.377  1.00  0.00           H  
ATOM   2211  HA  GLU A 143     -43.859 -22.537 -33.533  1.00  0.00           H  
ATOM   2212 1HB  GLU A 143     -46.044 -24.607 -33.966  1.00  0.00           H  
ATOM   2213 2HB  GLU A 143     -44.332 -25.006 -33.969  1.00  0.00           H  
ATOM   2214 1HG  GLU A 143     -44.114 -24.237 -31.665  1.00  0.00           H  
ATOM   2215 2HG  GLU A 143     -45.803 -23.733 -31.651  1.00  0.00           H  
ATOM   2216  N   ALA A 144     -45.517 -22.931 -36.344  1.00  0.00           N  
ATOM   2217  CA  ALA A 144     -45.349 -22.954 -37.792  1.00  0.00           C  
ATOM   2218  C   ALA A 144     -44.628 -21.706 -38.283  1.00  0.00           C  
ATOM   2219  O   ALA A 144     -43.761 -21.780 -39.154  1.00  0.00           O  
ATOM   2220  CB  ALA A 144     -46.700 -23.090 -38.480  1.00  0.00           C  
ATOM   2221  H   ALA A 144     -46.432 -22.925 -35.918  1.00  0.00           H  
ATOM   2222  HA  ALA A 144     -44.734 -23.818 -38.048  1.00  0.00           H  
ATOM   2223 1HB  ALA A 144     -46.558 -23.105 -39.561  1.00  0.00           H  
ATOM   2224 2HB  ALA A 144     -47.178 -24.016 -38.163  1.00  0.00           H  
ATOM   2225 3HB  ALA A 144     -47.331 -22.245 -38.210  1.00  0.00           H  
ATOM   2226  N   ALA A 145     -45.033 -20.570 -37.679  1.00  0.00           N  
ATOM   2227  CA  ALA A 145     -44.420 -19.302 -38.058  1.00  0.00           C  
ATOM   2228  C   ALA A 145     -42.927 -19.300 -37.753  1.00  0.00           C  
ATOM   2229  O   ALA A 145     -42.122 -18.817 -38.549  1.00  0.00           O  
ATOM   2230  CB  ALA A 145     -45.107 -18.147 -37.344  1.00  0.00           C  
ATOM   2231  H   ALA A 145     -45.755 -20.619 -36.974  1.00  0.00           H  
ATOM   2232  HA  ALA A 145     -44.541 -19.175 -39.134  1.00  0.00           H  
ATOM   2233 1HB  ALA A 145     -44.637 -17.208 -37.637  1.00  0.00           H  
ATOM   2234 2HB  ALA A 145     -46.162 -18.126 -37.618  1.00  0.00           H  
ATOM   2235 3HB  ALA A 145     -45.014 -18.278 -36.267  1.00  0.00           H  
ATOM   2236  N   LYS A 146     -42.613 -19.863 -36.569  1.00  0.00           N  
ATOM   2237  CA  LYS A 146     -41.215 -19.926 -36.157  1.00  0.00           C  
ATOM   2238  C   LYS A 146     -40.392 -20.765 -37.128  1.00  0.00           C  
ATOM   2239  O   LYS A 146     -39.267 -20.406 -37.474  1.00  0.00           O  
ATOM   2240  CB  LYS A 146     -41.098 -20.495 -34.742  1.00  0.00           C  
ATOM   2241  CG  LYS A 146     -39.677 -20.542 -34.198  1.00  0.00           C  
ATOM   2242  CD  LYS A 146     -39.651 -21.043 -32.762  1.00  0.00           C  
ATOM   2243  CE  LYS A 146     -38.229 -21.113 -32.225  1.00  0.00           C  
ATOM   2244  NZ  LYS A 146     -38.188 -21.602 -30.820  1.00  0.00           N  
ATOM   2245  H   LYS A 146     -43.352 -20.231 -35.988  1.00  0.00           H  
ATOM   2246  HA  LYS A 146     -40.807 -18.915 -36.161  1.00  0.00           H  
ATOM   2247 1HB  LYS A 146     -41.698 -19.894 -34.058  1.00  0.00           H  
ATOM   2248 2HB  LYS A 146     -41.498 -21.509 -34.723  1.00  0.00           H  
ATOM   2249 1HG  LYS A 146     -39.072 -21.207 -34.817  1.00  0.00           H  
ATOM   2250 2HG  LYS A 146     -39.240 -19.545 -34.235  1.00  0.00           H  
ATOM   2251 1HD  LYS A 146     -40.235 -20.371 -32.132  1.00  0.00           H  
ATOM   2252 2HD  LYS A 146     -40.096 -22.036 -32.715  1.00  0.00           H  
ATOM   2253 1HE  LYS A 146     -37.638 -21.784 -32.847  1.00  0.00           H  
ATOM   2254 2HE  LYS A 146     -37.775 -20.123 -32.265  1.00  0.00           H  
ATOM   2255 1HZ  LYS A 146     -37.230 -21.633 -30.502  1.00  0.00           H  
ATOM   2256 2HZ  LYS A 146     -38.718 -20.975 -30.230  1.00  0.00           H  
ATOM   2257 3HZ  LYS A 146     -38.589 -22.527 -30.773  1.00  0.00           H  
ATOM   2258  N   ASP A 147     -41.015 -21.887 -37.540  1.00  0.00           N  
ATOM   2259  CA  ASP A 147     -40.335 -22.779 -38.473  1.00  0.00           C  
ATOM   2260  C   ASP A 147     -40.052 -22.079 -39.796  1.00  0.00           C  
ATOM   2261  O   ASP A 147     -38.976 -22.236 -40.374  1.00  0.00           O  
ATOM   2262  CB  ASP A 147     -41.174 -24.035 -38.724  1.00  0.00           C  
ATOM   2263  CG  ASP A 147     -41.207 -24.974 -37.526  1.00  0.00           C  
ATOM   2264  OD1 ASP A 147     -40.385 -24.821 -36.653  1.00  0.00           O  
ATOM   2265  OD2 ASP A 147     -42.052 -25.836 -37.495  1.00  0.00           O  
ATOM   2266  H   ASP A 147     -41.942 -22.091 -37.195  1.00  0.00           H  
ATOM   2267  HA  ASP A 147     -39.383 -23.078 -38.035  1.00  0.00           H  
ATOM   2268 1HB  ASP A 147     -42.197 -23.746 -38.968  1.00  0.00           H  
ATOM   2269 2HB  ASP A 147     -40.772 -24.576 -39.581  1.00  0.00           H  
ATOM   2270  N   ALA A 148     -41.070 -21.308 -40.233  1.00  0.00           N  
ATOM   2271  CA  ALA A 148     -40.925 -20.581 -41.489  1.00  0.00           C  
ATOM   2272  C   ALA A 148     -39.784 -19.575 -41.415  1.00  0.00           C  
ATOM   2273  O   ALA A 148     -39.272 -19.127 -42.441  1.00  0.00           O  
ATOM   2274  CB  ALA A 148     -42.226 -19.879 -41.849  1.00  0.00           C  
ATOM   2275  H   ALA A 148     -41.914 -21.248 -39.681  1.00  0.00           H  
ATOM   2276  HA  ALA A 148     -40.685 -21.302 -42.272  1.00  0.00           H  
ATOM   2277 1HB  ALA A 148     -42.102 -19.341 -42.789  1.00  0.00           H  
ATOM   2278 2HB  ALA A 148     -43.021 -20.618 -41.956  1.00  0.00           H  
ATOM   2279 3HB  ALA A 148     -42.489 -19.176 -41.060  1.00  0.00           H  
ATOM   2280  N   GLY A 149     -39.396 -19.230 -40.203  1.00  0.00           N  
ATOM   2281  CA  GLY A 149     -38.070 -18.634 -40.013  1.00  0.00           C  
ATOM   2282  C   GLY A 149     -38.216 -17.134 -40.098  1.00  0.00           C  
ATOM   2283  O   GLY A 149     -37.288 -16.432 -40.501  1.00  0.00           O  
ATOM   2284  H   GLY A 149     -40.020 -19.383 -39.424  1.00  0.00           H  
ATOM   2285 1HA  GLY A 149     -37.668 -18.940 -39.046  1.00  0.00           H  
ATOM   2286 2HA  GLY A 149     -37.388 -19.011 -40.776  1.00  0.00           H  
ATOM   2287  N   ILE A 150     -39.396 -16.674 -39.711  1.00  0.00           N  
ATOM   2288  CA  ILE A 150     -39.730 -15.265 -39.693  1.00  0.00           C  
ATOM   2289  C   ILE A 150     -38.886 -14.509 -38.677  1.00  0.00           C  
ATOM   2290  O   ILE A 150     -38.492 -15.060 -37.649  1.00  0.00           O  
ATOM   2291  CB  ILE A 150     -41.223 -15.063 -39.377  1.00  0.00           C  
ATOM   2292  CG1 ILE A 150     -41.556 -15.620 -37.990  1.00  0.00           C  
ATOM   2293  CG2 ILE A 150     -42.086 -15.725 -40.441  1.00  0.00           C  
ATOM   2294  CD1 ILE A 150     -42.938 -15.253 -37.501  1.00  0.00           C  
ATOM   2295  H   ILE A 150     -40.104 -17.329 -39.411  1.00  0.00           H  
ATOM   2296  HA  ILE A 150     -39.527 -14.850 -40.679  1.00  0.00           H  
ATOM   2297  HB  ILE A 150     -41.448 -13.997 -39.351  1.00  0.00           H  
ATOM   2298 1HG1 ILE A 150     -41.476 -16.706 -38.006  1.00  0.00           H  
ATOM   2299 2HG1 ILE A 150     -40.830 -15.250 -37.266  1.00  0.00           H  
ATOM   2300 1HG2 ILE A 150     -43.138 -15.573 -40.202  1.00  0.00           H  
ATOM   2301 2HG2 ILE A 150     -41.867 -15.284 -41.412  1.00  0.00           H  
ATOM   2302 3HG2 ILE A 150     -41.871 -16.793 -40.471  1.00  0.00           H  
ATOM   2303 1HD1 ILE A 150     -43.100 -15.683 -36.512  1.00  0.00           H  
ATOM   2304 2HD1 ILE A 150     -43.029 -14.168 -37.444  1.00  0.00           H  
ATOM   2305 3HD1 ILE A 150     -43.684 -15.644 -38.192  1.00  0.00           H  
ATOM   2306  N   PRO A 151     -38.610 -13.243 -38.967  1.00  0.00           N  
ATOM   2307  CA  PRO A 151     -37.700 -12.455 -38.148  1.00  0.00           C  
ATOM   2308  C   PRO A 151     -38.151 -12.427 -36.695  1.00  0.00           C  
ATOM   2309  O   PRO A 151     -39.347 -12.471 -36.405  1.00  0.00           O  
ATOM   2310  CB  PRO A 151     -37.773 -11.066 -38.790  1.00  0.00           C  
ATOM   2311  CG  PRO A 151     -38.174 -11.336 -40.201  1.00  0.00           C  
ATOM   2312  CD  PRO A 151     -39.128 -12.497 -40.103  1.00  0.00           C  
ATOM   2313  HA  PRO A 151     -36.686 -12.874 -38.230  1.00  0.00           H  
ATOM   2314 1HB  PRO A 151     -38.501 -10.441 -38.252  1.00  0.00           H  
ATOM   2315 2HB  PRO A 151     -36.798 -10.563 -38.712  1.00  0.00           H  
ATOM   2316 1HG  PRO A 151     -38.639 -10.442 -40.641  1.00  0.00           H  
ATOM   2317 2HG  PRO A 151     -37.287 -11.566 -40.810  1.00  0.00           H  
ATOM   2318 1HD  PRO A 151     -40.145 -12.122 -39.920  1.00  0.00           H  
ATOM   2319 2HD  PRO A 151     -39.092 -13.081 -41.035  1.00  0.00           H  
ATOM   2320  N   GLU A 152     -37.185 -12.353 -35.785  1.00  0.00           N  
ATOM   2321  CA  GLU A 152     -37.434 -12.619 -34.369  1.00  0.00           C  
ATOM   2322  C   GLU A 152     -38.494 -11.692 -33.783  1.00  0.00           C  
ATOM   2323  O   GLU A 152     -39.253 -12.084 -32.897  1.00  0.00           O  
ATOM   2324  CB  GLU A 152     -36.135 -12.480 -33.572  1.00  0.00           C  
ATOM   2325  CG  GLU A 152     -35.079 -13.526 -33.902  1.00  0.00           C  
ATOM   2326  CD  GLU A 152     -34.268 -13.174 -35.118  1.00  0.00           C  
ATOM   2327  OE1 GLU A 152     -34.514 -12.142 -35.695  1.00  0.00           O  
ATOM   2328  OE2 GLU A 152     -33.401 -13.938 -35.470  1.00  0.00           O  
ATOM   2329  H   GLU A 152     -36.251 -12.107 -36.079  1.00  0.00           H  
ATOM   2330  HA  GLU A 152     -37.798 -13.642 -34.268  1.00  0.00           H  
ATOM   2331 1HB  GLU A 152     -35.700 -11.497 -33.753  1.00  0.00           H  
ATOM   2332 2HB  GLU A 152     -36.353 -12.550 -32.506  1.00  0.00           H  
ATOM   2333 1HG  GLU A 152     -34.409 -13.631 -33.050  1.00  0.00           H  
ATOM   2334 2HG  GLU A 152     -35.571 -14.484 -34.063  1.00  0.00           H  
ATOM   2335  N   VAL A 153     -38.545 -10.463 -34.280  1.00  0.00           N  
ATOM   2336  CA  VAL A 153     -39.557  -9.512 -33.837  1.00  0.00           C  
ATOM   2337  C   VAL A 153     -40.960 -10.014 -34.155  1.00  0.00           C  
ATOM   2338  O   VAL A 153     -41.875  -9.887 -33.341  1.00  0.00           O  
ATOM   2339  CB  VAL A 153     -39.338  -8.146 -34.512  1.00  0.00           C  
ATOM   2340  CG1 VAL A 153     -37.972  -7.584 -34.147  1.00  0.00           C  
ATOM   2341  CG2 VAL A 153     -39.479  -8.285 -36.020  1.00  0.00           C  
ATOM   2342  H   VAL A 153     -37.868 -10.186 -34.976  1.00  0.00           H  
ATOM   2343  HA  VAL A 153     -39.466  -9.388 -32.757  1.00  0.00           H  
ATOM   2344  HB  VAL A 153     -40.084  -7.443 -34.140  1.00  0.00           H  
ATOM   2345 1HG1 VAL A 153     -37.834  -6.617 -34.633  1.00  0.00           H  
ATOM   2346 2HG1 VAL A 153     -37.907  -7.459 -33.067  1.00  0.00           H  
ATOM   2347 3HG1 VAL A 153     -37.195  -8.271 -34.482  1.00  0.00           H  
ATOM   2348 1HG2 VAL A 153     -39.324  -7.314 -36.491  1.00  0.00           H  
ATOM   2349 2HG2 VAL A 153     -38.737  -8.991 -36.391  1.00  0.00           H  
ATOM   2350 3HG2 VAL A 153     -40.478  -8.648 -36.260  1.00  0.00           H  
ATOM   2351  N   GLY A 154     -41.071 -10.585 -35.372  1.00  0.00           N  
ATOM   2352  CA  GLY A 154     -42.363 -11.107 -35.800  1.00  0.00           C  
ATOM   2353  C   GLY A 154     -42.831 -12.233 -34.887  1.00  0.00           C  
ATOM   2354  O   GLY A 154     -44.008 -12.309 -34.533  1.00  0.00           O  
ATOM   2355  H   GLY A 154     -40.256 -10.639 -35.966  1.00  0.00           H  
ATOM   2356 1HA  GLY A 154     -43.099 -10.303 -35.800  1.00  0.00           H  
ATOM   2357 2HA  GLY A 154     -42.286 -11.472 -36.824  1.00  0.00           H  
ATOM   2358  N   LEU A 155     -41.852 -13.090 -34.533  1.00  0.00           N  
ATOM   2359  CA  LEU A 155     -42.167 -14.213 -33.659  1.00  0.00           C  
ATOM   2360  C   LEU A 155     -42.664 -13.732 -32.302  1.00  0.00           C  
ATOM   2361  O   LEU A 155     -43.612 -14.287 -31.745  1.00  0.00           O  
ATOM   2362  CB  LEU A 155     -40.932 -15.102 -33.472  1.00  0.00           C  
ATOM   2363  CG  LEU A 155     -41.131 -16.341 -32.589  1.00  0.00           C  
ATOM   2364  CD1 LEU A 155     -42.206 -17.231 -33.198  1.00  0.00           C  
ATOM   2365  CD2 LEU A 155     -39.812 -17.088 -32.458  1.00  0.00           C  
ATOM   2366  H   LEU A 155     -40.916 -12.938 -34.881  1.00  0.00           H  
ATOM   2367  HA  LEU A 155     -42.956 -14.802 -34.124  1.00  0.00           H  
ATOM   2368 1HB  LEU A 155     -40.598 -15.443 -34.451  1.00  0.00           H  
ATOM   2369 2HB  LEU A 155     -40.136 -14.503 -33.029  1.00  0.00           H  
ATOM   2370  HG  LEU A 155     -41.473 -16.032 -31.601  1.00  0.00           H  
ATOM   2371 1HD1 LEU A 155     -42.348 -18.111 -32.570  1.00  0.00           H  
ATOM   2372 2HD1 LEU A 155     -43.143 -16.678 -33.262  1.00  0.00           H  
ATOM   2373 3HD1 LEU A 155     -41.898 -17.543 -34.195  1.00  0.00           H  
ATOM   2374 1HD2 LEU A 155     -39.954 -17.968 -31.829  1.00  0.00           H  
ATOM   2375 2HD2 LEU A 155     -39.470 -17.398 -33.445  1.00  0.00           H  
ATOM   2376 3HD2 LEU A 155     -39.067 -16.434 -32.004  1.00  0.00           H  
ATOM   2377  N   GLU A 156     -41.975 -12.682 -31.811  1.00  0.00           N  
ATOM   2378  CA  GLU A 156     -42.351 -12.122 -30.518  1.00  0.00           C  
ATOM   2379  C   GLU A 156     -43.773 -11.575 -30.547  1.00  0.00           C  
ATOM   2380  O   GLU A 156     -44.539 -11.760 -29.602  1.00  0.00           O  
ATOM   2381  CB  GLU A 156     -41.376 -11.015 -30.112  1.00  0.00           C  
ATOM   2382  CG  GLU A 156     -41.659 -10.396 -28.750  1.00  0.00           C  
ATOM   2383  CD  GLU A 156     -41.470 -11.365 -27.617  1.00  0.00           C  
ATOM   2384  OE1 GLU A 156     -40.785 -12.342 -27.803  1.00  0.00           O  
ATOM   2385  OE2 GLU A 156     -42.011 -11.129 -26.563  1.00  0.00           O  
ATOM   2386  H   GLU A 156     -41.210 -12.300 -32.349  1.00  0.00           H  
ATOM   2387  HA  GLU A 156     -42.308 -12.916 -29.772  1.00  0.00           H  
ATOM   2388 1HB  GLU A 156     -40.361 -11.412 -30.095  1.00  0.00           H  
ATOM   2389 2HB  GLU A 156     -41.402 -10.217 -30.854  1.00  0.00           H  
ATOM   2390 1HG  GLU A 156     -40.991  -9.548 -28.603  1.00  0.00           H  
ATOM   2391 2HG  GLU A 156     -42.682 -10.024 -28.737  1.00  0.00           H  
ATOM   2392  N   GLY A 157     -44.073 -10.901 -31.675  1.00  0.00           N  
ATOM   2393  CA  GLY A 157     -45.404 -10.325 -31.830  1.00  0.00           C  
ATOM   2394  C   GLY A 157     -46.476 -11.407 -31.822  1.00  0.00           C  
ATOM   2395  O   GLY A 157     -47.534 -11.242 -31.215  1.00  0.00           O  
ATOM   2396  H   GLY A 157     -43.370 -10.806 -32.394  1.00  0.00           H  
ATOM   2397 1HA  GLY A 157     -45.591  -9.618 -31.022  1.00  0.00           H  
ATOM   2398 2HA  GLY A 157     -45.453  -9.767 -32.764  1.00  0.00           H  
ATOM   2399  N   LEU A 158     -46.142 -12.510 -32.524  1.00  0.00           N  
ATOM   2400  CA  LEU A 158     -47.082 -13.622 -32.595  1.00  0.00           C  
ATOM   2401  C   LEU A 158     -47.351 -14.206 -31.214  1.00  0.00           C  
ATOM   2402  O   LEU A 158     -48.489 -14.533 -30.878  1.00  0.00           O  
ATOM   2403  CB  LEU A 158     -46.539 -14.716 -33.523  1.00  0.00           C  
ATOM   2404  CG  LEU A 158     -46.488 -14.360 -35.014  1.00  0.00           C  
ATOM   2405  CD1 LEU A 158     -45.763 -15.461 -35.776  1.00  0.00           C  
ATOM   2406  CD2 LEU A 158     -47.903 -14.172 -35.540  1.00  0.00           C  
ATOM   2407  H   LEU A 158     -45.245 -12.545 -32.988  1.00  0.00           H  
ATOM   2408  HA  LEU A 158     -48.023 -13.254 -33.001  1.00  0.00           H  
ATOM   2409 1HB  LEU A 158     -45.527 -14.968 -33.208  1.00  0.00           H  
ATOM   2410 2HB  LEU A 158     -47.162 -15.604 -33.415  1.00  0.00           H  
ATOM   2411  HG  LEU A 158     -45.925 -13.435 -35.148  1.00  0.00           H  
ATOM   2412 1HD1 LEU A 158     -45.727 -15.207 -36.835  1.00  0.00           H  
ATOM   2413 2HD1 LEU A 158     -44.747 -15.560 -35.392  1.00  0.00           H  
ATOM   2414 3HD1 LEU A 158     -46.294 -16.403 -35.646  1.00  0.00           H  
ATOM   2415 1HD2 LEU A 158     -47.867 -13.917 -36.599  1.00  0.00           H  
ATOM   2416 2HD2 LEU A 158     -48.466 -15.096 -35.407  1.00  0.00           H  
ATOM   2417 3HD2 LEU A 158     -48.392 -13.367 -34.990  1.00  0.00           H  
ATOM   2418  N   GLU A 159     -46.247 -14.314 -30.445  1.00  0.00           N  
ATOM   2419  CA  GLU A 159     -46.368 -14.857 -29.096  1.00  0.00           C  
ATOM   2420  C   GLU A 159     -47.264 -13.983 -28.230  1.00  0.00           C  
ATOM   2421  O   GLU A 159     -48.083 -14.488 -27.461  1.00  0.00           O  
ATOM   2422  CB  GLU A 159     -44.988 -14.989 -28.448  1.00  0.00           C  
ATOM   2423  CG  GLU A 159     -45.004 -15.590 -27.050  1.00  0.00           C  
ATOM   2424  CD  GLU A 159     -45.460 -17.023 -27.036  1.00  0.00           C  
ATOM   2425  OE1 GLU A 159     -45.395 -17.658 -28.061  1.00  0.00           O  
ATOM   2426  OE2 GLU A 159     -45.874 -17.483 -25.998  1.00  0.00           O  
ATOM   2427  H   GLU A 159     -45.357 -14.017 -30.818  1.00  0.00           H  
ATOM   2428  HA  GLU A 159     -46.819 -15.847 -29.161  1.00  0.00           H  
ATOM   2429 1HB  GLU A 159     -44.350 -15.614 -29.074  1.00  0.00           H  
ATOM   2430 2HB  GLU A 159     -44.521 -14.006 -28.384  1.00  0.00           H  
ATOM   2431 1HG  GLU A 159     -44.000 -15.536 -26.631  1.00  0.00           H  
ATOM   2432 2HG  GLU A 159     -45.665 -14.998 -26.419  1.00  0.00           H  
ATOM   2433  N   GLY A 160     -47.063 -12.660 -28.398  1.00  0.00           N  
ATOM   2434  CA  GLY A 160     -47.860 -11.714 -27.626  1.00  0.00           C  
ATOM   2435  C   GLY A 160     -49.341 -11.846 -27.954  1.00  0.00           C  
ATOM   2436  O   GLY A 160     -50.191 -11.797 -27.064  1.00  0.00           O  
ATOM   2437  H   GLY A 160     -46.364 -12.349 -29.056  1.00  0.00           H  
ATOM   2438 1HA  GLY A 160     -47.701 -11.888 -26.561  1.00  0.00           H  
ATOM   2439 2HA  GLY A 160     -47.525 -10.699 -27.838  1.00  0.00           H  
ATOM   2440  N   LEU A 161     -49.596 -12.013 -29.267  1.00  0.00           N  
ATOM   2441  CA  LEU A 161     -50.976 -12.154 -29.715  1.00  0.00           C  
ATOM   2442  C   LEU A 161     -51.628 -13.393 -29.113  1.00  0.00           C  
ATOM   2443  O   LEU A 161     -52.786 -13.358 -28.698  1.00  0.00           O  
ATOM   2444  CB  LEU A 161     -51.031 -12.232 -31.245  1.00  0.00           C  
ATOM   2445  CG  LEU A 161     -52.437 -12.258 -31.860  1.00  0.00           C  
ATOM   2446  CD1 LEU A 161     -53.019 -13.660 -31.738  1.00  0.00           C  
ATOM   2447  CD2 LEU A 161     -53.318 -11.236 -31.157  1.00  0.00           C  
ATOM   2448  H   LEU A 161     -48.824 -12.038 -29.918  1.00  0.00           H  
ATOM   2449  HA  LEU A 161     -51.537 -11.278 -29.388  1.00  0.00           H  
ATOM   2450 1HB  LEU A 161     -50.506 -11.371 -31.656  1.00  0.00           H  
ATOM   2451 2HB  LEU A 161     -50.513 -13.135 -31.566  1.00  0.00           H  
ATOM   2452  HG  LEU A 161     -52.374 -12.014 -32.921  1.00  0.00           H  
ATOM   2453 1HD1 LEU A 161     -54.018 -13.678 -32.175  1.00  0.00           H  
ATOM   2454 2HD1 LEU A 161     -52.380 -14.367 -32.266  1.00  0.00           H  
ATOM   2455 3HD1 LEU A 161     -53.078 -13.938 -30.686  1.00  0.00           H  
ATOM   2456 1HD2 LEU A 161     -54.316 -11.254 -31.594  1.00  0.00           H  
ATOM   2457 2HD2 LEU A 161     -53.382 -11.480 -30.096  1.00  0.00           H  
ATOM   2458 3HD2 LEU A 161     -52.888 -10.242 -31.275  1.00  0.00           H  
ATOM   2459  N   VAL A 162     -50.822 -14.474 -29.092  1.00  0.00           N  
ATOM   2460  CA  VAL A 162     -51.324 -15.727 -28.540  1.00  0.00           C  
ATOM   2461  C   VAL A 162     -51.678 -15.576 -27.066  1.00  0.00           C  
ATOM   2462  O   VAL A 162     -52.698 -16.089 -26.607  1.00  0.00           O  
ATOM   2463  CB  VAL A 162     -50.273 -16.842 -28.701  1.00  0.00           C  
ATOM   2464  CG1 VAL A 162     -50.706 -18.094 -27.952  1.00  0.00           C  
ATOM   2465  CG2 VAL A 162     -50.059 -17.142 -30.176  1.00  0.00           C  
ATOM   2466  H   VAL A 162     -49.884 -14.396 -29.459  1.00  0.00           H  
ATOM   2467  HA  VAL A 162     -52.223 -16.011 -29.088  1.00  0.00           H  
ATOM   2468  HB  VAL A 162     -49.335 -16.510 -28.257  1.00  0.00           H  
ATOM   2469 1HG1 VAL A 162     -49.952 -18.871 -28.077  1.00  0.00           H  
ATOM   2470 2HG1 VAL A 162     -50.818 -17.864 -26.893  1.00  0.00           H  
ATOM   2471 3HG1 VAL A 162     -51.657 -18.445 -28.351  1.00  0.00           H  
ATOM   2472 1HG2 VAL A 162     -49.315 -17.931 -30.283  1.00  0.00           H  
ATOM   2473 2HG2 VAL A 162     -51.000 -17.468 -30.621  1.00  0.00           H  
ATOM   2474 3HG2 VAL A 162     -49.710 -16.243 -30.684  1.00  0.00           H  
ATOM   2475  N   ARG A 163     -50.784 -14.850 -26.363  1.00  0.00           N  
ATOM   2476  CA  ARG A 163     -51.007 -14.629 -24.939  1.00  0.00           C  
ATOM   2477  C   ARG A 163     -52.296 -13.853 -24.696  1.00  0.00           C  
ATOM   2478  O   ARG A 163     -53.055 -14.163 -23.777  1.00  0.00           O  
ATOM   2479  CB  ARG A 163     -49.839 -13.871 -24.326  1.00  0.00           C  
ATOM   2480  CG  ARG A 163     -48.549 -14.667 -24.210  1.00  0.00           C  
ATOM   2481  CD  ARG A 163     -47.443 -13.844 -23.658  1.00  0.00           C  
ATOM   2482  NE  ARG A 163     -46.207 -14.602 -23.546  1.00  0.00           N  
ATOM   2483  CZ  ARG A 163     -45.014 -14.074 -23.211  1.00  0.00           C  
ATOM   2484  NH1 ARG A 163     -44.911 -12.788 -22.959  1.00  0.00           N  
ATOM   2485  NH2 ARG A 163     -43.946 -14.849 -23.135  1.00  0.00           N  
ATOM   2486  H   ARG A 163     -49.976 -14.473 -26.836  1.00  0.00           H  
ATOM   2487  HA  ARG A 163     -51.088 -15.599 -24.447  1.00  0.00           H  
ATOM   2488 1HB  ARG A 163     -49.627 -12.985 -24.924  1.00  0.00           H  
ATOM   2489 2HB  ARG A 163     -50.109 -13.533 -23.326  1.00  0.00           H  
ATOM   2490 1HG  ARG A 163     -48.706 -15.519 -23.549  1.00  0.00           H  
ATOM   2491 2HG  ARG A 163     -48.252 -15.024 -25.197  1.00  0.00           H  
ATOM   2492 1HD  ARG A 163     -47.262 -12.992 -24.312  1.00  0.00           H  
ATOM   2493 2HD  ARG A 163     -47.716 -13.488 -22.665  1.00  0.00           H  
ATOM   2494  HE  ARG A 163     -46.246 -15.595 -23.732  1.00  0.00           H  
ATOM   2495 1HH1 ARG A 163     -45.727 -12.195 -23.017  1.00  0.00           H  
ATOM   2496 2HH1 ARG A 163     -44.017 -12.392 -22.708  1.00  0.00           H  
ATOM   2497 1HH2 ARG A 163     -44.025 -15.838 -23.329  1.00  0.00           H  
ATOM   2498 2HH2 ARG A 163     -43.052 -14.454 -22.884  1.00  0.00           H  
ATOM   2499  N   ILE A 164     -52.494 -12.841 -25.565  1.00  0.00           N  
ATOM   2500  CA  ILE A 164     -53.692 -12.020 -25.443  1.00  0.00           C  
ATOM   2501  C   ILE A 164     -54.952 -12.851 -25.645  1.00  0.00           C  
ATOM   2502  O   ILE A 164     -55.939 -12.683 -24.929  1.00  0.00           O  
ATOM   2503  CB  ILE A 164     -53.670 -10.863 -26.459  1.00  0.00           C  
ATOM   2504  CG1 ILE A 164     -52.566  -9.863 -26.106  1.00  0.00           C  
ATOM   2505  CG2 ILE A 164     -55.024 -10.172 -26.506  1.00  0.00           C  
ATOM   2506  CD1 ILE A 164     -52.293  -8.847 -27.191  1.00  0.00           C  
ATOM   2507  H   ILE A 164     -51.807 -12.669 -26.285  1.00  0.00           H  
ATOM   2508  HA  ILE A 164     -53.720 -11.597 -24.440  1.00  0.00           H  
ATOM   2509  HB  ILE A 164     -53.438 -11.253 -27.449  1.00  0.00           H  
ATOM   2510 1HG1 ILE A 164     -52.838  -9.327 -25.197  1.00  0.00           H  
ATOM   2511 2HG1 ILE A 164     -51.640 -10.400 -25.903  1.00  0.00           H  
ATOM   2512 1HG2 ILE A 164     -54.991  -9.356 -27.228  1.00  0.00           H  
ATOM   2513 2HG2 ILE A 164     -55.789 -10.889 -26.803  1.00  0.00           H  
ATOM   2514 3HG2 ILE A 164     -55.264  -9.773 -25.520  1.00  0.00           H  
ATOM   2515 1HD1 ILE A 164     -51.499  -8.174 -26.868  1.00  0.00           H  
ATOM   2516 2HD1 ILE A 164     -51.985  -9.361 -28.102  1.00  0.00           H  
ATOM   2517 3HD1 ILE A 164     -53.198  -8.272 -27.387  1.00  0.00           H  
ATOM   2518  N   ALA A 165     -54.858 -13.745 -26.651  1.00  0.00           N  
ATOM   2519  CA  ALA A 165     -55.997 -14.606 -26.949  1.00  0.00           C  
ATOM   2520  C   ALA A 165     -56.333 -15.504 -25.764  1.00  0.00           C  
ATOM   2521  O   ALA A 165     -57.502 -15.705 -25.438  1.00  0.00           O  
ATOM   2522  CB  ALA A 165     -55.717 -15.446 -28.186  1.00  0.00           C  
ATOM   2523  H   ALA A 165     -54.000 -13.803 -27.180  1.00  0.00           H  
ATOM   2524  HA  ALA A 165     -56.861 -13.970 -27.142  1.00  0.00           H  
ATOM   2525 1HB  ALA A 165     -56.576 -16.083 -28.396  1.00  0.00           H  
ATOM   2526 2HB  ALA A 165     -55.536 -14.790 -29.038  1.00  0.00           H  
ATOM   2527 3HB  ALA A 165     -54.839 -16.066 -28.014  1.00  0.00           H  
ATOM   2528  N   GLU A 166     -55.250 -16.023 -25.150  1.00  0.00           N  
ATOM   2529  CA  GLU A 166     -55.434 -16.900 -24.001  1.00  0.00           C  
ATOM   2530  C   GLU A 166     -56.119 -16.168 -22.854  1.00  0.00           C  
ATOM   2531  O   GLU A 166     -56.997 -16.720 -22.190  1.00  0.00           O  
ATOM   2532  CB  GLU A 166     -54.086 -17.454 -23.532  1.00  0.00           C  
ATOM   2533  CG  GLU A 166     -54.179 -18.436 -22.373  1.00  0.00           C  
ATOM   2534  CD  GLU A 166     -52.846 -19.016 -21.990  1.00  0.00           C  
ATOM   2535  OE1 GLU A 166     -51.871 -18.684 -22.620  1.00  0.00           O  
ATOM   2536  OE2 GLU A 166     -52.802 -19.792 -21.064  1.00  0.00           O  
ATOM   2537  H   GLU A 166     -54.330 -15.795 -25.498  1.00  0.00           H  
ATOM   2538  HA  GLU A 166     -56.069 -17.734 -24.300  1.00  0.00           H  
ATOM   2539 1HB  GLU A 166     -53.593 -17.961 -24.362  1.00  0.00           H  
ATOM   2540 2HB  GLU A 166     -53.442 -16.631 -23.223  1.00  0.00           H  
ATOM   2541 1HG  GLU A 166     -54.601 -17.923 -21.509  1.00  0.00           H  
ATOM   2542 2HG  GLU A 166     -54.856 -19.244 -22.648  1.00  0.00           H  
ATOM   2543  N   GLU A 167     -55.670 -14.910 -22.666  1.00  0.00           N  
ATOM   2544  CA  GLU A 167     -56.245 -14.100 -21.599  1.00  0.00           C  
ATOM   2545  C   GLU A 167     -57.734 -13.867 -21.825  1.00  0.00           C  
ATOM   2546  O   GLU A 167     -58.531 -13.926 -20.889  1.00  0.00           O  
ATOM   2547  CB  GLU A 167     -55.518 -12.757 -21.498  1.00  0.00           C  
ATOM   2548  CG  GLU A 167     -54.088 -12.853 -20.983  1.00  0.00           C  
ATOM   2549  CD  GLU A 167     -54.010 -13.337 -19.562  1.00  0.00           C  
ATOM   2550  OE1 GLU A 167     -54.490 -12.649 -18.693  1.00  0.00           O  
ATOM   2551  OE2 GLU A 167     -53.469 -14.395 -19.344  1.00  0.00           O  
ATOM   2552  H   GLU A 167     -54.943 -14.552 -23.268  1.00  0.00           H  
ATOM   2553  HA  GLU A 167     -56.125 -14.634 -20.655  1.00  0.00           H  
ATOM   2554 1HB  GLU A 167     -55.488 -12.285 -22.480  1.00  0.00           H  
ATOM   2555 2HB  GLU A 167     -56.069 -12.094 -20.832  1.00  0.00           H  
ATOM   2556 1HG  GLU A 167     -53.530 -13.539 -21.619  1.00  0.00           H  
ATOM   2557 2HG  GLU A 167     -53.621 -11.872 -21.055  1.00  0.00           H  
ATOM   2558  N   ALA A 168     -58.054 -13.602 -23.108  1.00  0.00           N  
ATOM   2559  CA  ALA A 168     -59.449 -13.361 -23.460  1.00  0.00           C  
ATOM   2560  C   ALA A 168     -60.308 -14.585 -23.172  1.00  0.00           C  
ATOM   2561  O   ALA A 168     -61.425 -14.467 -22.668  1.00  0.00           O  
ATOM   2562  CB  ALA A 168     -59.566 -12.965 -24.925  1.00  0.00           C  
ATOM   2563  H   ALA A 168     -57.321 -13.576 -23.803  1.00  0.00           H  
ATOM   2564  HA  ALA A 168     -59.817 -12.541 -22.843  1.00  0.00           H  
ATOM   2565 1HB  ALA A 168     -60.613 -12.789 -25.172  1.00  0.00           H  
ATOM   2566 2HB  ALA A 168     -58.993 -12.055 -25.103  1.00  0.00           H  
ATOM   2567 3HB  ALA A 168     -59.176 -13.767 -25.550  1.00  0.00           H  
ATOM   2568  N   ALA A 169     -59.728 -15.752 -23.518  1.00  0.00           N  
ATOM   2569  CA  ALA A 169     -60.446 -17.001 -23.294  1.00  0.00           C  
ATOM   2570  C   ALA A 169     -60.814 -17.168 -21.826  1.00  0.00           C  
ATOM   2571  O   ALA A 169     -61.951 -17.505 -21.495  1.00  0.00           O  
ATOM   2572  CB  ALA A 169     -59.614 -18.183 -23.769  1.00  0.00           C  
ATOM   2573  H   ALA A 169     -58.804 -15.740 -23.927  1.00  0.00           H  
ATOM   2574  HA  ALA A 169     -61.372 -16.967 -23.869  1.00  0.00           H  
ATOM   2575 1HB  ALA A 169     -60.163 -19.108 -23.595  1.00  0.00           H  
ATOM   2576 2HB  ALA A 169     -59.408 -18.079 -24.834  1.00  0.00           H  
ATOM   2577 3HB  ALA A 169     -58.674 -18.211 -23.219  1.00  0.00           H  
ATOM   2578  N   LYS A 170     -59.846 -16.930 -20.948  1.00  0.00           N  
ATOM   2579  CA  LYS A 170     -60.066 -17.054 -19.512  1.00  0.00           C  
ATOM   2580  C   LYS A 170     -61.197 -16.145 -19.047  1.00  0.00           C  
ATOM   2581  O   LYS A 170     -61.970 -16.505 -18.159  1.00  0.00           O  
ATOM   2582  CB  LYS A 170     -58.783 -16.732 -18.745  1.00  0.00           C  
ATOM   2583  CG  LYS A 170     -57.689 -17.782 -18.879  1.00  0.00           C  
ATOM   2584  CD  LYS A 170     -56.539 -17.509 -17.921  1.00  0.00           C  
ATOM   2585  CE  LYS A 170     -55.728 -16.298 -18.359  1.00  0.00           C  
ATOM   2586  NZ  LYS A 170     -54.532 -16.089 -17.499  1.00  0.00           N  
ATOM   2587  H   LYS A 170     -58.934 -16.657 -21.284  1.00  0.00           H  
ATOM   2588  HA  LYS A 170     -60.354 -18.083 -19.294  1.00  0.00           H  
ATOM   2589 1HB  LYS A 170     -58.379 -15.781 -19.094  1.00  0.00           H  
ATOM   2590 2HB  LYS A 170     -59.012 -16.621 -17.684  1.00  0.00           H  
ATOM   2591 1HG  LYS A 170     -58.102 -18.768 -18.665  1.00  0.00           H  
ATOM   2592 2HG  LYS A 170     -57.307 -17.781 -19.900  1.00  0.00           H  
ATOM   2593 1HD  LYS A 170     -56.935 -17.328 -16.920  1.00  0.00           H  
ATOM   2594 2HD  LYS A 170     -55.884 -18.378 -17.881  1.00  0.00           H  
ATOM   2595 1HE  LYS A 170     -55.401 -16.434 -19.389  1.00  0.00           H  
ATOM   2596 2HE  LYS A 170     -56.352 -15.406 -18.313  1.00  0.00           H  
ATOM   2597 1HZ  LYS A 170     -54.022 -15.279 -17.821  1.00  0.00           H  
ATOM   2598 2HZ  LYS A 170     -54.825 -15.944 -16.543  1.00  0.00           H  
ATOM   2599 3HZ  LYS A 170     -53.935 -16.903 -17.548  1.00  0.00           H  
ATOM   2600  N   ASN A 171     -61.256 -14.970 -19.681  1.00  0.00           N  
ATOM   2601  CA  ASN A 171     -62.286 -13.960 -19.465  1.00  0.00           C  
ATOM   2602  C   ASN A 171     -63.576 -14.193 -20.260  1.00  0.00           C  
ATOM   2603  O   ASN A 171     -64.386 -13.281 -20.427  1.00  0.00           O  
ATOM   2604  CB  ASN A 171     -61.724 -12.586 -19.781  1.00  0.00           C  
ATOM   2605  CG  ASN A 171     -60.712 -12.129 -18.768  1.00  0.00           C  
ATOM   2606  OD1 ASN A 171     -60.766 -12.523 -17.597  1.00  0.00           O  
ATOM   2607  ND2 ASN A 171     -59.790 -11.304 -19.195  1.00  0.00           N  
ATOM   2608  H   ASN A 171     -60.546 -14.743 -20.363  1.00  0.00           H  
ATOM   2609  HA  ASN A 171     -62.579 -13.983 -18.414  1.00  0.00           H  
ATOM   2610 1HB  ASN A 171     -61.254 -12.603 -20.765  1.00  0.00           H  
ATOM   2611 2HB  ASN A 171     -62.536 -11.860 -19.819  1.00  0.00           H  
ATOM   2612 1HD2 ASN A 171     -59.090 -10.966 -18.564  1.00  0.00           H  
ATOM   2613 2HD2 ASN A 171     -59.784 -11.012 -20.150  1.00  0.00           H  
ATOM   2614  N   GLY A 172     -63.774 -15.409 -20.753  1.00  0.00           N  
ATOM   2615  CA  GLY A 172     -65.021 -15.748 -21.448  1.00  0.00           C  
ATOM   2616  C   GLY A 172     -65.117 -15.040 -22.792  1.00  0.00           C  
ATOM   2617  O   GLY A 172     -66.145 -14.446 -23.119  1.00  0.00           O  
ATOM   2618  H   GLY A 172     -63.053 -16.108 -20.646  1.00  0.00           H  
ATOM   2619 1HA  GLY A 172     -65.073 -16.826 -21.599  1.00  0.00           H  
ATOM   2620 2HA  GLY A 172     -65.871 -15.469 -20.828  1.00  0.00           H  
ATOM   2621  N   VAL A 173     -64.041 -15.108 -23.566  1.00  0.00           N  
ATOM   2622  CA  VAL A 173     -64.018 -14.552 -24.913  1.00  0.00           C  
ATOM   2623  C   VAL A 173     -63.790 -15.645 -25.950  1.00  0.00           C  
ATOM   2624  O   VAL A 173     -62.888 -16.470 -25.808  1.00  0.00           O  
ATOM   2625  CB  VAL A 173     -62.909 -13.490 -25.036  1.00  0.00           C  
ATOM   2626  CG1 VAL A 173     -62.845 -12.949 -26.456  1.00  0.00           C  
ATOM   2627  CG2 VAL A 173     -63.156 -12.366 -24.041  1.00  0.00           C  
ATOM   2628  H   VAL A 173     -63.209 -15.559 -23.214  1.00  0.00           H  
ATOM   2629  HA  VAL A 173     -64.980 -14.077 -25.108  1.00  0.00           H  
ATOM   2630  HB  VAL A 173     -61.947 -13.958 -24.826  1.00  0.00           H  
ATOM   2631 1HG1 VAL A 173     -62.055 -12.200 -26.525  1.00  0.00           H  
ATOM   2632 2HG1 VAL A 173     -62.631 -13.765 -27.147  1.00  0.00           H  
ATOM   2633 3HG1 VAL A 173     -63.800 -12.493 -26.716  1.00  0.00           H  
ATOM   2634 1HG2 VAL A 173     -62.367 -11.620 -24.133  1.00  0.00           H  
ATOM   2635 2HG2 VAL A 173     -64.121 -11.903 -24.248  1.00  0.00           H  
ATOM   2636 3HG2 VAL A 173     -63.156 -12.770 -23.029  1.00  0.00           H  
ATOM   2637  N   ASP A 174     -64.612 -15.646 -26.991  1.00  0.00           N  
ATOM   2638  CA  ASP A 174     -64.504 -16.621 -28.071  1.00  0.00           C  
ATOM   2639  C   ASP A 174     -63.239 -16.404 -28.893  1.00  0.00           C  
ATOM   2640  O   ASP A 174     -62.793 -15.271 -29.076  1.00  0.00           O  
ATOM   2641  CB  ASP A 174     -65.731 -16.547 -28.983  1.00  0.00           C  
ATOM   2642  CG  ASP A 174     -66.994 -17.082 -28.323  1.00  0.00           C  
ATOM   2643  OD1 ASP A 174     -66.881 -17.751 -27.323  1.00  0.00           O  
ATOM   2644  OD2 ASP A 174     -68.060 -16.817 -28.825  1.00  0.00           O  
ATOM   2645  H   ASP A 174     -65.340 -14.949 -27.044  1.00  0.00           H  
ATOM   2646  HA  ASP A 174     -64.457 -17.619 -27.632  1.00  0.00           H  
ATOM   2647 1HB  ASP A 174     -65.903 -15.511 -29.277  1.00  0.00           H  
ATOM   2648 2HB  ASP A 174     -65.543 -17.119 -29.892  1.00  0.00           H  
ATOM   2649  N   PRO A 175     -62.661 -17.498 -29.389  1.00  0.00           N  
ATOM   2650  CA  PRO A 175     -61.310 -17.455 -29.941  1.00  0.00           C  
ATOM   2651  C   PRO A 175     -61.239 -17.775 -31.434  1.00  0.00           C  
ATOM   2652  O   PRO A 175     -60.218 -18.251 -31.929  1.00  0.00           O  
ATOM   2653  CB  PRO A 175     -60.588 -18.523 -29.113  1.00  0.00           C  
ATOM   2654  CG  PRO A 175     -61.640 -19.540 -28.830  1.00  0.00           C  
ATOM   2655  CD  PRO A 175     -62.901 -18.735 -28.653  1.00  0.00           C  
ATOM   2656  HA  PRO A 175     -60.878 -16.459 -29.765  1.00  0.00           H  
ATOM   2657 1HB  PRO A 175     -59.741 -18.933 -29.683  1.00  0.00           H  
ATOM   2658 2HB  PRO A 175     -60.172 -18.073 -28.199  1.00  0.00           H  
ATOM   2659 1HG  PRO A 175     -61.709 -20.257 -29.660  1.00  0.00           H  
ATOM   2660 2HG  PRO A 175     -61.378 -20.118 -27.931  1.00  0.00           H  
ATOM   2661 1HD  PRO A 175     -63.751 -19.285 -29.083  1.00  0.00           H  
ATOM   2662 2HD  PRO A 175     -63.065 -18.541 -27.583  1.00  0.00           H  
ATOM   2663  N   LYS A 176     -62.317 -17.519 -32.170  1.00  0.00           N  
ATOM   2664  CA  LYS A 176     -62.272 -17.681 -33.623  1.00  0.00           C  
ATOM   2665  C   LYS A 176     -61.700 -16.441 -34.287  1.00  0.00           C  
ATOM   2666  O   LYS A 176     -60.953 -16.536 -35.261  1.00  0.00           O  
ATOM   2667  CB  LYS A 176     -63.666 -17.977 -34.178  1.00  0.00           C  
ATOM   2668  CG  LYS A 176     -64.215 -19.346 -33.802  1.00  0.00           C  
ATOM   2669  CD  LYS A 176     -65.600 -19.567 -34.392  1.00  0.00           C  
ATOM   2670  CE  LYS A 176     -66.151 -20.936 -34.017  1.00  0.00           C  
ATOM   2671  NZ  LYS A 176     -67.521 -21.151 -34.555  1.00  0.00           N  
ATOM   2672  H   LYS A 176     -63.164 -17.213 -31.712  1.00  0.00           H  
ATOM   2673  HA  LYS A 176     -61.618 -18.521 -33.858  1.00  0.00           H  
ATOM   2674 1HB  LYS A 176     -64.369 -17.224 -33.819  1.00  0.00           H  
ATOM   2675 2HB  LYS A 176     -63.646 -17.912 -35.266  1.00  0.00           H  
ATOM   2676 1HG  LYS A 176     -63.544 -20.122 -34.173  1.00  0.00           H  
ATOM   2677 2HG  LYS A 176     -64.274 -19.430 -32.718  1.00  0.00           H  
ATOM   2678 1HD  LYS A 176     -66.280 -18.798 -34.023  1.00  0.00           H  
ATOM   2679 2HD  LYS A 176     -65.550 -19.493 -35.478  1.00  0.00           H  
ATOM   2680 1HE  LYS A 176     -65.494 -21.711 -34.408  1.00  0.00           H  
ATOM   2681 2HE  LYS A 176     -66.182 -21.030 -32.931  1.00  0.00           H  
ATOM   2682 1HZ  LYS A 176     -67.849 -22.067 -34.285  1.00  0.00           H  
ATOM   2683 2HZ  LYS A 176     -68.144 -20.447 -34.184  1.00  0.00           H  
ATOM   2684 3HZ  LYS A 176     -67.502 -21.085 -35.563  1.00  0.00           H  
ATOM   2685  N   GLU A 177     -62.062 -15.295 -33.745  1.00  0.00           N  
ATOM   2686  CA  GLU A 177     -61.471 -14.027 -34.157  1.00  0.00           C  
ATOM   2687  C   GLU A 177     -59.980 -13.988 -33.846  1.00  0.00           C  
ATOM   2688  O   GLU A 177     -59.180 -13.513 -34.651  1.00  0.00           O  
ATOM   2689  CB  GLU A 177     -62.177 -12.859 -33.466  1.00  0.00           C  
ATOM   2690  CG  GLU A 177     -63.624 -12.657 -33.893  1.00  0.00           C  
ATOM   2691  CD  GLU A 177     -64.575 -13.591 -33.198  1.00  0.00           C  
ATOM   2692  OE1 GLU A 177     -64.130 -14.367 -32.387  1.00  0.00           O  
ATOM   2693  OE2 GLU A 177     -65.749 -13.529 -33.479  1.00  0.00           O  
ATOM   2694  H   GLU A 177     -62.769 -15.294 -33.024  1.00  0.00           H  
ATOM   2695  HA  GLU A 177     -61.595 -13.922 -35.236  1.00  0.00           H  
ATOM   2696 1HB  GLU A 177     -62.166 -13.015 -32.387  1.00  0.00           H  
ATOM   2697 2HB  GLU A 177     -61.636 -11.935 -33.669  1.00  0.00           H  
ATOM   2698 1HG  GLU A 177     -63.917 -11.631 -33.675  1.00  0.00           H  
ATOM   2699 2HG  GLU A 177     -63.698 -12.806 -34.970  1.00  0.00           H  
ATOM   2700  N   PHE A 178     -59.662 -14.511 -32.644  1.00  0.00           N  
ATOM   2701  CA  PHE A 178     -58.266 -14.535 -32.223  1.00  0.00           C  
ATOM   2702  C   PHE A 178     -57.422 -15.386 -33.165  1.00  0.00           C  
ATOM   2703  O   PHE A 178     -56.302 -15.016 -33.515  1.00  0.00           O  
ATOM   2704  CB  PHE A 178     -58.147 -15.074 -30.796  1.00  0.00           C  
ATOM   2705  CG  PHE A 178     -58.596 -14.102 -29.742  1.00  0.00           C  
ATOM   2706  CD1 PHE A 178     -59.598 -14.443 -28.845  1.00  0.00           C  
ATOM   2707  CD2 PHE A 178     -58.018 -12.845 -29.645  1.00  0.00           C  
ATOM   2708  CE1 PHE A 178     -60.011 -13.550 -27.875  1.00  0.00           C  
ATOM   2709  CE2 PHE A 178     -58.428 -11.951 -28.676  1.00  0.00           C  
ATOM   2710  CZ  PHE A 178     -59.427 -12.304 -27.790  1.00  0.00           C  
ATOM   2711  H   PHE A 178     -60.397 -14.877 -32.056  1.00  0.00           H  
ATOM   2712  HA  PHE A 178     -57.880 -13.515 -32.244  1.00  0.00           H  
ATOM   2713 1HB  PHE A 178     -58.743 -15.980 -30.699  1.00  0.00           H  
ATOM   2714 2HB  PHE A 178     -57.111 -15.341 -30.593  1.00  0.00           H  
ATOM   2715  HD1 PHE A 178     -60.059 -15.429 -28.912  1.00  0.00           H  
ATOM   2716  HD2 PHE A 178     -57.229 -12.567 -30.345  1.00  0.00           H  
ATOM   2717  HE1 PHE A 178     -60.800 -13.830 -27.177  1.00  0.00           H  
ATOM   2718  HE2 PHE A 178     -57.965 -10.967 -28.610  1.00  0.00           H  
ATOM   2719  HZ  PHE A 178     -59.753 -11.599 -27.027  1.00  0.00           H  
ATOM   2720  N   ILE A 179     -58.021 -16.532 -33.548  1.00  0.00           N  
ATOM   2721  CA  ILE A 179     -57.320 -17.436 -34.451  1.00  0.00           C  
ATOM   2722  C   ILE A 179     -57.041 -16.769 -35.791  1.00  0.00           C  
ATOM   2723  O   ILE A 179     -55.959 -16.922 -36.358  1.00  0.00           O  
ATOM   2724  CB  ILE A 179     -58.131 -18.725 -34.677  1.00  0.00           C  
ATOM   2725  CG1 ILE A 179     -58.191 -19.551 -33.389  1.00  0.00           C  
ATOM   2726  CG2 ILE A 179     -57.527 -19.542 -35.809  1.00  0.00           C  
ATOM   2727  CD1 ILE A 179     -59.186 -20.688 -33.439  1.00  0.00           C  
ATOM   2728  H   ILE A 179     -58.946 -16.743 -33.202  1.00  0.00           H  
ATOM   2729  HA  ILE A 179     -56.365 -17.704 -33.999  1.00  0.00           H  
ATOM   2730  HB  ILE A 179     -59.158 -18.468 -34.935  1.00  0.00           H  
ATOM   2731 1HG1 ILE A 179     -57.207 -19.967 -33.178  1.00  0.00           H  
ATOM   2732 2HG1 ILE A 179     -58.457 -18.903 -32.554  1.00  0.00           H  
ATOM   2733 1HG2 ILE A 179     -58.112 -20.450 -35.955  1.00  0.00           H  
ATOM   2734 2HG2 ILE A 179     -57.535 -18.954 -36.726  1.00  0.00           H  
ATOM   2735 3HG2 ILE A 179     -56.500 -19.809 -35.557  1.00  0.00           H  
ATOM   2736 1HD1 ILE A 179     -59.172 -21.226 -32.491  1.00  0.00           H  
ATOM   2737 2HD1 ILE A 179     -60.186 -20.289 -33.615  1.00  0.00           H  
ATOM   2738 3HD1 ILE A 179     -58.920 -21.369 -34.246  1.00  0.00           H  
ATOM   2739  N   LYS A 180     -58.070 -16.031 -36.257  1.00  0.00           N  
ATOM   2740  CA  LYS A 180     -57.932 -15.338 -37.532  1.00  0.00           C  
ATOM   2741  C   LYS A 180     -56.810 -14.308 -37.481  1.00  0.00           C  
ATOM   2742  O   LYS A 180     -56.035 -14.173 -38.428  1.00  0.00           O  
ATOM   2743  CB  LYS A 180     -59.249 -14.664 -37.920  1.00  0.00           C  
ATOM   2744  CG  LYS A 180     -60.356 -15.629 -38.320  1.00  0.00           C  
ATOM   2745  CD  LYS A 180     -61.637 -14.886 -38.671  1.00  0.00           C  
ATOM   2746  CE  LYS A 180     -62.748 -15.850 -39.059  1.00  0.00           C  
ATOM   2747  NZ  LYS A 180     -64.019 -15.139 -39.368  1.00  0.00           N  
ATOM   2748  H   LYS A 180     -58.918 -15.971 -35.712  1.00  0.00           H  
ATOM   2749  HA  LYS A 180     -57.677 -16.072 -38.298  1.00  0.00           H  
ATOM   2750 1HB  LYS A 180     -59.612 -14.066 -37.083  1.00  0.00           H  
ATOM   2751 2HB  LYS A 180     -59.077 -13.986 -38.757  1.00  0.00           H  
ATOM   2752 1HG  LYS A 180     -60.036 -16.212 -39.185  1.00  0.00           H  
ATOM   2753 2HG  LYS A 180     -60.557 -16.314 -37.497  1.00  0.00           H  
ATOM   2754 1HD  LYS A 180     -61.962 -14.296 -37.813  1.00  0.00           H  
ATOM   2755 2HD  LYS A 180     -61.448 -14.210 -39.505  1.00  0.00           H  
ATOM   2756 1HE  LYS A 180     -62.444 -16.422 -39.935  1.00  0.00           H  
ATOM   2757 2HE  LYS A 180     -62.927 -16.548 -38.241  1.00  0.00           H  
ATOM   2758 1HZ  LYS A 180     -64.729 -15.812 -39.620  1.00  0.00           H  
ATOM   2759 2HZ  LYS A 180     -64.321 -14.620 -38.555  1.00  0.00           H  
ATOM   2760 3HZ  LYS A 180     -63.871 -14.503 -40.138  1.00  0.00           H  
ATOM   2761  N   ARG A 181     -56.773 -13.602 -36.333  1.00  0.00           N  
ATOM   2762  CA  ARG A 181     -55.744 -12.583 -36.156  1.00  0.00           C  
ATOM   2763  C   ARG A 181     -54.350 -13.197 -36.188  1.00  0.00           C  
ATOM   2764  O   ARG A 181     -53.429 -12.640 -36.786  1.00  0.00           O  
ATOM   2765  CB  ARG A 181     -55.940 -11.847 -34.838  1.00  0.00           C  
ATOM   2766  CG  ARG A 181     -57.251 -11.086 -34.720  1.00  0.00           C  
ATOM   2767  CD  ARG A 181     -57.277  -9.896 -35.607  1.00  0.00           C  
ATOM   2768  NE  ARG A 181     -57.566 -10.253 -36.986  1.00  0.00           N  
ATOM   2769  CZ  ARG A 181     -58.788 -10.576 -37.453  1.00  0.00           C  
ATOM   2770  NH1 ARG A 181     -59.822 -10.581 -36.640  1.00  0.00           N  
ATOM   2771  NH2 ARG A 181     -58.948 -10.887 -38.727  1.00  0.00           N  
ATOM   2772  H   ARG A 181     -57.458 -13.792 -35.616  1.00  0.00           H  
ATOM   2773  HA  ARG A 181     -55.825 -11.864 -36.971  1.00  0.00           H  
ATOM   2774 1HB  ARG A 181     -55.896 -12.558 -34.015  1.00  0.00           H  
ATOM   2775 2HB  ARG A 181     -55.129 -11.132 -34.697  1.00  0.00           H  
ATOM   2776 1HG  ARG A 181     -58.078 -11.740 -34.999  1.00  0.00           H  
ATOM   2777 2HG  ARG A 181     -57.385 -10.751 -33.691  1.00  0.00           H  
ATOM   2778 1HD  ARG A 181     -58.047  -9.204 -35.266  1.00  0.00           H  
ATOM   2779 2HD  ARG A 181     -56.307  -9.400 -35.580  1.00  0.00           H  
ATOM   2780  HE  ARG A 181     -56.796 -10.260 -37.642  1.00  0.00           H  
ATOM   2781 1HH1 ARG A 181     -59.700 -10.343 -35.666  1.00  0.00           H  
ATOM   2782 2HH1 ARG A 181     -60.738 -10.822 -36.990  1.00  0.00           H  
ATOM   2783 1HH2 ARG A 181     -58.154 -10.883 -39.352  1.00  0.00           H  
ATOM   2784 2HH2 ARG A 181     -59.864 -11.128 -39.077  1.00  0.00           H  
ATOM   2785  N   ALA A 182     -54.253 -14.364 -35.518  1.00  0.00           N  
ATOM   2786  CA  ALA A 182     -52.970 -15.056 -35.472  1.00  0.00           C  
ATOM   2787  C   ALA A 182     -52.514 -15.461 -36.868  1.00  0.00           C  
ATOM   2788  O   ALA A 182     -51.338 -15.337 -37.208  1.00  0.00           O  
ATOM   2789  CB  ALA A 182     -53.058 -16.277 -34.569  1.00  0.00           C  
ATOM   2790  H   ALA A 182     -55.072 -14.737 -35.059  1.00  0.00           H  
ATOM   2791  HA  ALA A 182     -52.229 -14.368 -35.065  1.00  0.00           H  
ATOM   2792 1HB  ALA A 182     -52.093 -16.783 -34.546  1.00  0.00           H  
ATOM   2793 2HB  ALA A 182     -53.328 -15.965 -33.560  1.00  0.00           H  
ATOM   2794 3HB  ALA A 182     -53.816 -16.959 -34.953  1.00  0.00           H  
ATOM   2795  N   GLU A 183     -53.504 -15.945 -37.645  1.00  0.00           N  
ATOM   2796  CA  GLU A 183     -53.200 -16.369 -39.007  1.00  0.00           C  
ATOM   2797  C   GLU A 183     -52.691 -15.204 -39.845  1.00  0.00           C  
ATOM   2798  O   GLU A 183     -51.748 -15.352 -40.623  1.00  0.00           O  
ATOM   2799  CB  GLU A 183     -54.440 -16.979 -39.665  1.00  0.00           C  
ATOM   2800  CG  GLU A 183     -54.855 -18.328 -39.095  1.00  0.00           C  
ATOM   2801  CD  GLU A 183     -56.119 -18.859 -39.710  1.00  0.00           C  
ATOM   2802  OE1 GLU A 183     -56.727 -18.152 -40.477  1.00  0.00           O  
ATOM   2803  OE2 GLU A 183     -56.479 -19.974 -39.412  1.00  0.00           O  
ATOM   2804  H   GLU A 183     -54.439 -16.007 -37.269  1.00  0.00           H  
ATOM   2805  HA  GLU A 183     -52.417 -17.126 -38.967  1.00  0.00           H  
ATOM   2806 1HB  GLU A 183     -55.283 -16.296 -39.557  1.00  0.00           H  
ATOM   2807 2HB  GLU A 183     -54.258 -17.108 -40.732  1.00  0.00           H  
ATOM   2808 1HG  GLU A 183     -54.052 -19.045 -39.266  1.00  0.00           H  
ATOM   2809 2HG  GLU A 183     -54.993 -18.229 -38.019  1.00  0.00           H  
ATOM   2810  N   GLU A 184     -53.362 -14.052 -39.642  1.00  0.00           N  
ATOM   2811  CA  GLU A 184     -52.972 -12.858 -40.383  1.00  0.00           C  
ATOM   2812  C   GLU A 184     -51.544 -12.446 -40.051  1.00  0.00           C  
ATOM   2813  O   GLU A 184     -50.776 -12.065 -40.935  1.00  0.00           O  
ATOM   2814  CB  GLU A 184     -53.930 -11.704 -40.078  1.00  0.00           C  
ATOM   2815  CG  GLU A 184     -55.330 -11.881 -40.649  1.00  0.00           C  
ATOM   2816  CD  GLU A 184     -56.264 -10.768 -40.263  1.00  0.00           C  
ATOM   2817  OE1 GLU A 184     -55.876  -9.937 -39.478  1.00  0.00           O  
ATOM   2818  OE2 GLU A 184     -57.368 -10.749 -40.754  1.00  0.00           O  
ATOM   2819  H   GLU A 184     -54.124 -14.037 -38.979  1.00  0.00           H  
ATOM   2820  HA  GLU A 184     -53.023 -13.081 -41.449  1.00  0.00           H  
ATOM   2821 1HB  GLU A 184     -54.023 -11.584 -38.998  1.00  0.00           H  
ATOM   2822 2HB  GLU A 184     -53.521 -10.776 -40.476  1.00  0.00           H  
ATOM   2823 1HG  GLU A 184     -55.264 -11.924 -41.736  1.00  0.00           H  
ATOM   2824 2HG  GLU A 184     -55.737 -12.829 -40.300  1.00  0.00           H  
ATOM   2825  N   LEU A 185     -51.239 -12.545 -38.741  1.00  0.00           N  
ATOM   2826  CA  LEU A 185     -49.901 -12.181 -38.291  1.00  0.00           C  
ATOM   2827  C   LEU A 185     -48.844 -13.079 -38.924  1.00  0.00           C  
ATOM   2828  O   LEU A 185     -47.782 -12.610 -39.332  1.00  0.00           O  
ATOM   2829  CB  LEU A 185     -49.811 -12.275 -36.763  1.00  0.00           C  
ATOM   2830  CG  LEU A 185     -50.611 -11.223 -35.984  1.00  0.00           C  
ATOM   2831  CD1 LEU A 185     -50.574 -11.553 -34.498  1.00  0.00           C  
ATOM   2832  CD2 LEU A 185     -50.030  -9.842 -36.251  1.00  0.00           C  
ATOM   2833  H   LEU A 185     -51.945 -12.869 -38.095  1.00  0.00           H  
ATOM   2834  HA  LEU A 185     -49.702 -11.153 -38.591  1.00  0.00           H  
ATOM   2835 1HB  LEU A 185     -50.167 -13.256 -36.454  1.00  0.00           H  
ATOM   2836 2HB  LEU A 185     -48.766 -12.181 -36.469  1.00  0.00           H  
ATOM   2837  HG  LEU A 185     -51.653 -11.246 -36.305  1.00  0.00           H  
ATOM   2838 1HD1 LEU A 185     -51.143 -10.806 -33.945  1.00  0.00           H  
ATOM   2839 2HD1 LEU A 185     -51.014 -12.537 -34.333  1.00  0.00           H  
ATOM   2840 3HD1 LEU A 185     -49.542 -11.554 -34.151  1.00  0.00           H  
ATOM   2841 1HD2 LEU A 185     -50.599  -9.094 -35.698  1.00  0.00           H  
ATOM   2842 2HD2 LEU A 185     -48.989  -9.817 -35.929  1.00  0.00           H  
ATOM   2843 3HD2 LEU A 185     -50.085  -9.625 -37.318  1.00  0.00           H  
ATOM   2844  N   ALA A 186     -49.197 -14.379 -38.979  1.00  0.00           N  
ATOM   2845  CA  ALA A 186     -48.274 -15.344 -39.563  1.00  0.00           C  
ATOM   2846  C   ALA A 186     -48.007 -15.034 -41.029  1.00  0.00           C  
ATOM   2847  O   ALA A 186     -46.872 -15.125 -41.497  1.00  0.00           O  
ATOM   2848  CB  ALA A 186     -48.819 -16.757 -39.412  1.00  0.00           C  
ATOM   2849  H   ALA A 186     -50.096 -14.660 -38.614  1.00  0.00           H  
ATOM   2850  HA  ALA A 186     -47.326 -15.273 -39.028  1.00  0.00           H  
ATOM   2851 1HB  ALA A 186     -48.119 -17.466 -39.853  1.00  0.00           H  
ATOM   2852 2HB  ALA A 186     -48.950 -16.986 -38.355  1.00  0.00           H  
ATOM   2853 3HB  ALA A 186     -49.779 -16.832 -39.921  1.00  0.00           H  
ATOM   2854  N   LEU A 187     -49.108 -14.666 -41.717  1.00  0.00           N  
ATOM   2855  CA  LEU A 187     -48.989 -14.341 -43.133  1.00  0.00           C  
ATOM   2856  C   LEU A 187     -48.076 -13.140 -43.347  1.00  0.00           C  
ATOM   2857  O   LEU A 187     -47.261 -13.125 -44.269  1.00  0.00           O  
ATOM   2858  CB  LEU A 187     -50.373 -14.051 -43.728  1.00  0.00           C  
ATOM   2859  CG  LEU A 187     -51.312 -15.258 -43.846  1.00  0.00           C  
ATOM   2860  CD1 LEU A 187     -52.694 -14.786 -44.275  1.00  0.00           C  
ATOM   2861  CD2 LEU A 187     -50.739 -16.252 -44.845  1.00  0.00           C  
ATOM   2862  H   LEU A 187     -49.996 -14.623 -41.238  1.00  0.00           H  
ATOM   2863  HA  LEU A 187     -48.557 -15.197 -43.649  1.00  0.00           H  
ATOM   2864 1HB  LEU A 187     -50.868 -13.305 -43.108  1.00  0.00           H  
ATOM   2865 2HB  LEU A 187     -50.241 -13.634 -44.726  1.00  0.00           H  
ATOM   2866  HG  LEU A 187     -51.411 -15.738 -42.872  1.00  0.00           H  
ATOM   2867 1HD1 LEU A 187     -53.362 -15.643 -44.359  1.00  0.00           H  
ATOM   2868 2HD1 LEU A 187     -53.089 -14.091 -43.533  1.00  0.00           H  
ATOM   2869 3HD1 LEU A 187     -52.625 -14.285 -45.240  1.00  0.00           H  
ATOM   2870 1HD2 LEU A 187     -51.406 -17.110 -44.929  1.00  0.00           H  
ATOM   2871 2HD2 LEU A 187     -50.640 -15.772 -45.820  1.00  0.00           H  
ATOM   2872 3HD2 LEU A 187     -49.759 -16.586 -44.505  1.00  0.00           H  
ATOM   2873  N   LEU A 188     -48.259 -12.150 -42.449  1.00  0.00           N  
ATOM   2874  CA  LEU A 188     -47.446 -10.943 -42.542  1.00  0.00           C  
ATOM   2875  C   LEU A 188     -45.968 -11.260 -42.356  1.00  0.00           C  
ATOM   2876  O   LEU A 188     -45.115 -10.723 -43.062  1.00  0.00           O  
ATOM   2877  CB  LEU A 188     -47.892  -9.920 -41.489  1.00  0.00           C  
ATOM   2878  CG  LEU A 188     -49.271  -9.288 -41.718  1.00  0.00           C  
ATOM   2879  CD1 LEU A 188     -49.651  -8.444 -40.509  1.00  0.00           C  
ATOM   2880  CD2 LEU A 188     -49.240  -8.446 -42.985  1.00  0.00           C  
ATOM   2881  H   LEU A 188     -48.957 -12.262 -41.728  1.00  0.00           H  
ATOM   2882  HA  LEU A 188     -47.583 -10.509 -43.532  1.00  0.00           H  
ATOM   2883 1HB  LEU A 188     -47.909 -10.409 -40.516  1.00  0.00           H  
ATOM   2884 2HB  LEU A 188     -47.160  -9.114 -41.455  1.00  0.00           H  
ATOM   2885  HG  LEU A 188     -50.019 -10.075 -41.824  1.00  0.00           H  
ATOM   2886 1HD1 LEU A 188     -50.631  -7.995 -40.672  1.00  0.00           H  
ATOM   2887 2HD1 LEU A 188     -49.684  -9.076 -39.621  1.00  0.00           H  
ATOM   2888 3HD1 LEU A 188     -48.910  -7.658 -40.368  1.00  0.00           H  
ATOM   2889 1HD2 LEU A 188     -50.220  -7.997 -43.148  1.00  0.00           H  
ATOM   2890 2HD2 LEU A 188     -48.493  -7.658 -42.880  1.00  0.00           H  
ATOM   2891 3HD2 LEU A 188     -48.984  -9.078 -43.836  1.00  0.00           H  
ATOM   2892  N   GLY A 189     -45.722 -12.153 -41.377  1.00  0.00           N  
ATOM   2893  CA  GLY A 189     -44.345 -12.545 -41.097  1.00  0.00           C  
ATOM   2894  C   GLY A 189     -43.709 -13.224 -42.304  1.00  0.00           C  
ATOM   2895  O   GLY A 189     -42.554 -12.963 -42.638  1.00  0.00           O  
ATOM   2896  H   GLY A 189     -46.496 -12.536 -40.854  1.00  0.00           H  
ATOM   2897 1HA  GLY A 189     -43.765 -11.663 -40.823  1.00  0.00           H  
ATOM   2898 2HA  GLY A 189     -44.325 -13.220 -40.243  1.00  0.00           H  
ATOM   2899  N   LEU A 190     -44.482 -14.103 -42.956  1.00  0.00           N  
ATOM   2900  CA  LEU A 190     -44.041 -14.861 -44.141  1.00  0.00           C  
ATOM   2901  C   LEU A 190     -43.942 -14.012 -45.407  1.00  0.00           C  
ATOM   2902  O   LEU A 190     -43.164 -14.318 -46.311  1.00  0.00           O  
ATOM   2903  CB  LEU A 190     -45.005 -16.026 -44.398  1.00  0.00           C  
ATOM   2904  CG  LEU A 190     -44.587 -17.004 -45.504  1.00  0.00           C  
ATOM   2905  CD1 LEU A 190     -43.234 -17.612 -45.160  1.00  0.00           C  
ATOM   2906  CD2 LEU A 190     -45.648 -18.083 -45.657  1.00  0.00           C  
ATOM   2907  H   LEU A 190     -45.424 -14.267 -42.630  1.00  0.00           H  
ATOM   2908  HA  LEU A 190     -43.048 -15.264 -43.944  1.00  0.00           H  
ATOM   2909 1HB  LEU A 190     -45.115 -16.596 -43.477  1.00  0.00           H  
ATOM   2910 2HB  LEU A 190     -45.979 -15.619 -44.667  1.00  0.00           H  
ATOM   2911  HG  LEU A 190     -44.480 -16.464 -46.446  1.00  0.00           H  
ATOM   2912 1HD1 LEU A 190     -42.936 -18.306 -45.946  1.00  0.00           H  
ATOM   2913 2HD1 LEU A 190     -42.489 -16.820 -45.076  1.00  0.00           H  
ATOM   2914 3HD1 LEU A 190     -43.305 -18.145 -44.213  1.00  0.00           H  
ATOM   2915 1HD2 LEU A 190     -45.351 -18.777 -46.444  1.00  0.00           H  
ATOM   2916 2HD2 LEU A 190     -45.755 -18.624 -44.717  1.00  0.00           H  
ATOM   2917 3HD2 LEU A 190     -46.600 -17.622 -45.920  1.00  0.00           H  
ATOM   2918  N   SER A 191     -44.735 -12.942 -45.468  1.00  0.00           N  
ATOM   2919  CA  SER A 191     -44.892 -12.156 -46.691  1.00  0.00           C  
ATOM   2920  C   SER A 191     -43.591 -11.481 -47.122  1.00  0.00           C  
ATOM   2921  O   SER A 191     -43.435 -11.094 -48.280  1.00  0.00           O  
ATOM   2922  CB  SER A 191     -45.965 -11.104 -46.491  1.00  0.00           C  
ATOM   2923  OG  SER A 191     -47.222 -11.697 -46.309  1.00  0.00           O  
ATOM   2924  H   SER A 191     -45.246 -12.661 -44.643  1.00  0.00           H  
ATOM   2925  HA  SER A 191     -45.201 -12.825 -47.496  1.00  0.00           H  
ATOM   2926 1HB  SER A 191     -45.719 -10.493 -45.623  1.00  0.00           H  
ATOM   2927 2HB  SER A 191     -45.994 -10.444 -47.357  1.00  0.00           H  
ATOM   2928  HG  SER A 191     -47.251 -11.980 -45.392  1.00  0.00           H  
ATOM   2929  N   GLY A 192     -42.659 -11.343 -46.189  1.00  0.00           N  
ATOM   2930  CA  GLY A 192     -41.394 -10.676 -46.461  1.00  0.00           C  
ATOM   2931  C   GLY A 192     -41.540  -9.156 -46.485  1.00  0.00           C  
ATOM   2932  O   GLY A 192     -40.973  -8.481 -47.344  1.00  0.00           O  
ATOM   2933  H   GLY A 192     -42.831 -11.710 -45.263  1.00  0.00           H  
ATOM   2934 1HA  GLY A 192     -40.663 -10.955 -45.702  1.00  0.00           H  
ATOM   2935 2HA  GLY A 192     -41.004 -11.013 -47.421  1.00  0.00           H  
ATOM   2936  N   LEU A 193     -42.304  -8.624 -45.536  1.00  0.00           N  
ATOM   2937  CA  LEU A 193     -42.460  -7.177 -45.365  1.00  0.00           C  
ATOM   2938  C   LEU A 193     -41.243  -6.561 -44.680  1.00  0.00           C  
ATOM   2939  O   LEU A 193     -40.578  -7.209 -43.872  1.00  0.00           O  
ATOM   2940  CB  LEU A 193     -43.720  -6.874 -44.545  1.00  0.00           C  
ATOM   2941  CG  LEU A 193     -45.047  -7.310 -45.180  1.00  0.00           C  
ATOM   2942  CD1 LEU A 193     -46.188  -7.036 -44.209  1.00  0.00           C  
ATOM   2943  CD2 LEU A 193     -45.253  -6.564 -46.490  1.00  0.00           C  
ATOM   2944  H   LEU A 193     -42.799  -9.236 -44.903  1.00  0.00           H  
ATOM   2945  HA  LEU A 193     -42.564  -6.722 -46.350  1.00  0.00           H  
ATOM   2946 1HB  LEU A 193     -43.635  -7.371 -43.581  1.00  0.00           H  
ATOM   2947 2HB  LEU A 193     -43.772  -5.799 -44.373  1.00  0.00           H  
ATOM   2948  HG  LEU A 193     -45.023  -8.382 -45.372  1.00  0.00           H  
ATOM   2949 1HD1 LEU A 193     -47.131  -7.346 -44.660  1.00  0.00           H  
ATOM   2950 2HD1 LEU A 193     -46.025  -7.597 -43.289  1.00  0.00           H  
ATOM   2951 3HD1 LEU A 193     -46.227  -5.971 -43.984  1.00  0.00           H  
ATOM   2952 1HD2 LEU A 193     -46.196  -6.875 -46.941  1.00  0.00           H  
ATOM   2953 2HD2 LEU A 193     -45.278  -5.491 -46.298  1.00  0.00           H  
ATOM   2954 3HD2 LEU A 193     -44.433  -6.792 -47.171  1.00  0.00           H  
ATOM   2955  N   PRO A 194     -40.951  -5.303 -45.004  1.00  0.00           N  
ATOM   2956  CA  PRO A 194     -39.865  -4.577 -44.351  1.00  0.00           C  
ATOM   2957  C   PRO A 194     -40.122  -4.440 -42.856  1.00  0.00           C  
ATOM   2958  O   PRO A 194     -41.261  -4.256 -42.427  1.00  0.00           O  
ATOM   2959  CB  PRO A 194     -39.885  -3.216 -45.055  1.00  0.00           C  
ATOM   2960  CG  PRO A 194     -40.537  -3.493 -46.367  1.00  0.00           C  
ATOM   2961  CD  PRO A 194     -41.570  -4.544 -46.058  1.00  0.00           C  
ATOM   2962  HA  PRO A 194     -38.917  -5.102 -44.536  1.00  0.00           H  
ATOM   2963 1HB  PRO A 194     -40.440  -2.486 -44.448  1.00  0.00           H  
ATOM   2964 2HB  PRO A 194     -38.859  -2.833 -45.161  1.00  0.00           H  
ATOM   2965 1HG  PRO A 194     -40.979  -2.571 -46.773  1.00  0.00           H  
ATOM   2966 2HG  PRO A 194     -39.790  -3.835 -47.098  1.00  0.00           H  
ATOM   2967 1HD  PRO A 194     -42.500  -4.059 -45.727  1.00  0.00           H  
ATOM   2968 2HD  PRO A 194     -41.748  -5.157 -46.953  1.00  0.00           H  
ATOM   2969  N   LEU A 195     -39.053  -4.531 -42.072  1.00  0.00           N  
ATOM   2970  CA  LEU A 195     -39.178  -4.749 -40.637  1.00  0.00           C  
ATOM   2971  C   LEU A 195     -40.087  -3.733 -39.968  1.00  0.00           C  
ATOM   2972  O   LEU A 195     -40.950  -4.091 -39.167  1.00  0.00           O  
ATOM   2973  CB  LEU A 195     -37.793  -4.700 -39.980  1.00  0.00           C  
ATOM   2974  CG  LEU A 195     -36.864  -5.879 -40.298  1.00  0.00           C  
ATOM   2975  CD1 LEU A 195     -35.477  -5.599 -39.736  1.00  0.00           C  
ATOM   2976  CD2 LEU A 195     -37.445  -7.156 -39.709  1.00  0.00           C  
ATOM   2977  H   LEU A 195     -38.134  -4.447 -42.481  1.00  0.00           H  
ATOM   2978  HA  LEU A 195     -39.609  -5.736 -40.473  1.00  0.00           H  
ATOM   2979 1HB  LEU A 195     -37.290  -3.788 -40.297  1.00  0.00           H  
ATOM   2980 2HB  LEU A 195     -37.922  -4.662 -38.899  1.00  0.00           H  
ATOM   2981  HG  LEU A 195     -36.771  -5.988 -41.379  1.00  0.00           H  
ATOM   2982 1HD1 LEU A 195     -34.817  -6.437 -39.962  1.00  0.00           H  
ATOM   2983 2HD1 LEU A 195     -35.078  -4.691 -40.189  1.00  0.00           H  
ATOM   2984 3HD1 LEU A 195     -35.541  -5.469 -38.656  1.00  0.00           H  
ATOM   2985 1HD2 LEU A 195     -36.785  -7.994 -39.935  1.00  0.00           H  
ATOM   2986 2HD2 LEU A 195     -37.538  -7.049 -38.628  1.00  0.00           H  
ATOM   2987 3HD2 LEU A 195     -38.429  -7.341 -40.141  1.00  0.00           H  
ATOM   2988  N   ASP A 196     -39.901  -2.465 -40.288  1.00  0.00           N  
ATOM   2989  CA  ASP A 196     -40.731  -1.429 -39.684  1.00  0.00           C  
ATOM   2990  C   ASP A 196     -42.202  -1.638 -40.019  1.00  0.00           C  
ATOM   2991  O   ASP A 196     -43.063  -1.571 -39.141  1.00  0.00           O  
ATOM   2992  CB  ASP A 196     -40.286  -0.043 -40.155  1.00  0.00           C  
ATOM   2993  CG  ASP A 196     -38.952   0.386 -39.559  1.00  0.00           C  
ATOM   2994  OD1 ASP A 196     -38.532  -0.215 -38.598  1.00  0.00           O  
ATOM   2995  OD2 ASP A 196     -38.366   1.310 -40.069  1.00  0.00           O  
ATOM   2996  H   ASP A 196     -39.181  -2.226 -40.954  1.00  0.00           H  
ATOM   2997  HA  ASP A 196     -40.616  -1.482 -38.601  1.00  0.00           H  
ATOM   2998 1HB  ASP A 196     -40.199  -0.038 -41.242  1.00  0.00           H  
ATOM   2999 2HB  ASP A 196     -41.042   0.694 -39.884  1.00  0.00           H  
ATOM   3000  N   GLU A 197     -42.433  -1.890 -41.323  1.00  0.00           N  
ATOM   3001  CA  GLU A 197     -43.803  -2.109 -41.775  1.00  0.00           C  
ATOM   3002  C   GLU A 197     -44.414  -3.335 -41.109  1.00  0.00           C  
ATOM   3003  O   GLU A 197     -45.577  -3.321 -40.708  1.00  0.00           O  
ATOM   3004  CB  GLU A 197     -43.843  -2.270 -43.297  1.00  0.00           C  
ATOM   3005  CG  GLU A 197     -45.241  -2.437 -43.874  1.00  0.00           C  
ATOM   3006  CD  GLU A 197     -45.248  -2.516 -45.376  1.00  0.00           C  
ATOM   3007  OE1 GLU A 197     -44.197  -2.422 -45.962  1.00  0.00           O  
ATOM   3008  OE2 GLU A 197     -46.307  -2.672 -45.937  1.00  0.00           O  
ATOM   3009  H   GLU A 197     -41.653  -1.924 -41.964  1.00  0.00           H  
ATOM   3010  HA  GLU A 197     -44.401  -1.239 -41.500  1.00  0.00           H  
ATOM   3011 1HB  GLU A 197     -43.389  -1.397 -43.767  1.00  0.00           H  
ATOM   3012 2HB  GLU A 197     -43.255  -3.141 -43.586  1.00  0.00           H  
ATOM   3013 1HG  GLU A 197     -45.683  -3.348 -43.472  1.00  0.00           H  
ATOM   3014 2HG  GLU A 197     -45.857  -1.596 -43.557  1.00  0.00           H  
ATOM   3015  N   LEU A 198     -43.569  -4.383 -41.017  1.00  0.00           N  
ATOM   3016  CA  LEU A 198     -44.030  -5.619 -40.398  1.00  0.00           C  
ATOM   3017  C   LEU A 198     -44.408  -5.397 -38.939  1.00  0.00           C  
ATOM   3018  O   LEU A 198     -45.414  -5.922 -38.461  1.00  0.00           O  
ATOM   3019  CB  LEU A 198     -42.943  -6.697 -40.492  1.00  0.00           C  
ATOM   3020  CG  LEU A 198     -43.309  -8.064 -39.899  1.00  0.00           C  
ATOM   3021  CD1 LEU A 198     -44.526  -8.624 -40.623  1.00  0.00           C  
ATOM   3022  CD2 LEU A 198     -42.119  -9.005 -40.020  1.00  0.00           C  
ATOM   3023  H   LEU A 198     -42.630  -4.291 -41.380  1.00  0.00           H  
ATOM   3024  HA  LEU A 198     -44.914  -5.965 -40.933  1.00  0.00           H  
ATOM   3025 1HB  LEU A 198     -42.694  -6.848 -41.541  1.00  0.00           H  
ATOM   3026 2HB  LEU A 198     -42.053  -6.339 -39.976  1.00  0.00           H  
ATOM   3027  HG  LEU A 198     -43.572  -7.946 -38.847  1.00  0.00           H  
ATOM   3028 1HD1 LEU A 198     -44.785  -9.595 -40.201  1.00  0.00           H  
ATOM   3029 2HD1 LEU A 198     -45.366  -7.941 -40.503  1.00  0.00           H  
ATOM   3030 3HD1 LEU A 198     -44.298  -8.738 -41.682  1.00  0.00           H  
ATOM   3031 1HD2 LEU A 198     -42.379  -9.976 -39.598  1.00  0.00           H  
ATOM   3032 2HD2 LEU A 198     -41.856  -9.125 -41.072  1.00  0.00           H  
ATOM   3033 3HD2 LEU A 198     -41.269  -8.589 -39.479  1.00  0.00           H  
ATOM   3034  N   GLY A 199     -43.552  -4.597 -38.271  1.00  0.00           N  
ATOM   3035  CA  GLY A 199     -43.801  -4.304 -36.864  1.00  0.00           C  
ATOM   3036  C   GLY A 199     -45.120  -3.566 -36.681  1.00  0.00           C  
ATOM   3037  O   GLY A 199     -45.878  -3.850 -35.753  1.00  0.00           O  
ATOM   3038  H   GLY A 199     -42.753  -4.216 -38.757  1.00  0.00           H  
ATOM   3039 1HA  GLY A 199     -43.818  -5.234 -36.295  1.00  0.00           H  
ATOM   3040 2HA  GLY A 199     -42.984  -3.700 -36.468  1.00  0.00           H  
ATOM   3041  N   ILE A 200     -45.344  -2.613 -37.610  1.00  0.00           N  
ATOM   3042  CA  ILE A 200     -46.574  -1.832 -37.548  1.00  0.00           C  
ATOM   3043  C   ILE A 200     -47.800  -2.722 -37.714  1.00  0.00           C  
ATOM   3044  O   ILE A 200     -48.802  -2.551 -37.020  1.00  0.00           O  
ATOM   3045  CB  ILE A 200     -46.584  -0.736 -38.629  1.00  0.00           C  
ATOM   3046  CG1 ILE A 200     -45.522   0.324 -38.324  1.00  0.00           C  
ATOM   3047  CG2 ILE A 200     -47.962  -0.100 -38.730  1.00  0.00           C  
ATOM   3048  CD1 ILE A 200     -45.274   1.286 -39.464  1.00  0.00           C  
ATOM   3049  H   ILE A 200     -44.655  -2.458 -38.332  1.00  0.00           H  
ATOM   3050  HA  ILE A 200     -46.631  -1.353 -36.571  1.00  0.00           H  
ATOM   3051  HB  ILE A 200     -46.325  -1.173 -39.593  1.00  0.00           H  
ATOM   3052 1HG1 ILE A 200     -45.824   0.901 -37.451  1.00  0.00           H  
ATOM   3053 2HG1 ILE A 200     -44.579  -0.165 -38.081  1.00  0.00           H  
ATOM   3054 1HG2 ILE A 200     -47.951   0.673 -39.498  1.00  0.00           H  
ATOM   3055 2HG2 ILE A 200     -48.695  -0.861 -38.992  1.00  0.00           H  
ATOM   3056 3HG2 ILE A 200     -48.228   0.346 -37.771  1.00  0.00           H  
ATOM   3057 1HD1 ILE A 200     -44.509   2.006 -39.173  1.00  0.00           H  
ATOM   3058 2HD1 ILE A 200     -44.936   0.732 -40.341  1.00  0.00           H  
ATOM   3059 3HD1 ILE A 200     -46.197   1.813 -39.702  1.00  0.00           H  
ATOM   3060  N   LYS A 201     -47.660  -3.669 -38.665  1.00  0.00           N  
ATOM   3061  CA  LYS A 201     -48.762  -4.587 -38.923  1.00  0.00           C  
ATOM   3062  C   LYS A 201     -49.079  -5.428 -37.693  1.00  0.00           C  
ATOM   3063  O   LYS A 201     -50.244  -5.655 -37.368  1.00  0.00           O  
ATOM   3064  CB  LYS A 201     -48.437  -5.494 -40.111  1.00  0.00           C  
ATOM   3065  CG  LYS A 201     -49.557  -6.450 -40.499  1.00  0.00           C  
ATOM   3066  CD  LYS A 201     -49.191  -7.259 -41.733  1.00  0.00           C  
ATOM   3067  CE  LYS A 201     -50.300  -8.231 -42.108  1.00  0.00           C  
ATOM   3068  NZ  LYS A 201     -49.955  -9.030 -43.315  1.00  0.00           N  
ATOM   3069  H   LYS A 201     -46.793  -3.724 -39.181  1.00  0.00           H  
ATOM   3070  HA  LYS A 201     -49.650  -4.002 -39.165  1.00  0.00           H  
ATOM   3071 1HB  LYS A 201     -48.202  -4.882 -40.983  1.00  0.00           H  
ATOM   3072 2HB  LYS A 201     -47.553  -6.090 -39.882  1.00  0.00           H  
ATOM   3073 1HG  LYS A 201     -49.755  -7.133 -39.672  1.00  0.00           H  
ATOM   3074 2HG  LYS A 201     -50.465  -5.882 -40.703  1.00  0.00           H  
ATOM   3075 1HD  LYS A 201     -49.012  -6.584 -42.571  1.00  0.00           H  
ATOM   3076 2HD  LYS A 201     -48.278  -7.822 -41.541  1.00  0.00           H  
ATOM   3077 1HE  LYS A 201     -50.484  -8.911 -41.278  1.00  0.00           H  
ATOM   3078 2HE  LYS A 201     -51.218  -7.677 -42.305  1.00  0.00           H  
ATOM   3079 1HZ  LYS A 201     -50.715  -9.660 -43.531  1.00  0.00           H  
ATOM   3080 2HZ  LYS A 201     -49.801  -8.410 -44.098  1.00  0.00           H  
ATOM   3081 3HZ  LYS A 201     -49.116  -9.563 -43.138  1.00  0.00           H  
ATOM   3082  N   ILE A 202     -47.985  -5.868 -37.039  1.00  0.00           N  
ATOM   3083  CA  ILE A 202     -48.150  -6.684 -35.842  1.00  0.00           C  
ATOM   3084  C   ILE A 202     -48.876  -5.913 -34.746  1.00  0.00           C  
ATOM   3085  O   ILE A 202     -49.741  -6.458 -34.059  1.00  0.00           O  
ATOM   3086  CB  ILE A 202     -46.787  -7.167 -35.313  1.00  0.00           C  
ATOM   3087  CG1 ILE A 202     -46.160  -8.165 -36.290  1.00  0.00           C  
ATOM   3088  CG2 ILE A 202     -46.942  -7.791 -33.935  1.00  0.00           C  
ATOM   3089  CD1 ILE A 202     -44.712  -8.483 -35.992  1.00  0.00           C  
ATOM   3090  H   ILE A 202     -47.070  -5.625 -37.391  1.00  0.00           H  
ATOM   3091  HA  ILE A 202     -48.750  -7.557 -36.098  1.00  0.00           H  
ATOM   3092  HB  ILE A 202     -46.104  -6.322 -35.244  1.00  0.00           H  
ATOM   3093 1HG1 ILE A 202     -46.724  -9.097 -36.270  1.00  0.00           H  
ATOM   3094 2HG1 ILE A 202     -46.219  -7.769 -37.304  1.00  0.00           H  
ATOM   3095 1HG2 ILE A 202     -45.969  -8.128 -33.577  1.00  0.00           H  
ATOM   3096 2HG2 ILE A 202     -47.347  -7.052 -33.245  1.00  0.00           H  
ATOM   3097 3HG2 ILE A 202     -47.621  -8.642 -33.995  1.00  0.00           H  
ATOM   3098 1HD1 ILE A 202     -44.337  -9.196 -36.726  1.00  0.00           H  
ATOM   3099 2HD1 ILE A 202     -44.121  -7.567 -36.041  1.00  0.00           H  
ATOM   3100 3HD1 ILE A 202     -44.632  -8.914 -34.995  1.00  0.00           H  
ATOM   3101  N   LEU A 203     -48.478  -4.631 -34.627  1.00  0.00           N  
ATOM   3102  CA  LEU A 203     -49.097  -3.783 -33.616  1.00  0.00           C  
ATOM   3103  C   LEU A 203     -50.590  -3.620 -33.870  1.00  0.00           C  
ATOM   3104  O   LEU A 203     -51.395  -3.656 -32.940  1.00  0.00           O  
ATOM   3105  CB  LEU A 203     -48.423  -2.405 -33.595  1.00  0.00           C  
ATOM   3106  CG  LEU A 203     -46.982  -2.377 -33.070  1.00  0.00           C  
ATOM   3107  CD1 LEU A 203     -46.391  -0.990 -33.281  1.00  0.00           C  
ATOM   3108  CD2 LEU A 203     -46.970  -2.758 -31.597  1.00  0.00           C  
ATOM   3109  H   LEU A 203     -47.757  -4.281 -35.242  1.00  0.00           H  
ATOM   3110  HA  LEU A 203     -48.964  -4.253 -32.642  1.00  0.00           H  
ATOM   3111 1HB  LEU A 203     -48.414  -2.007 -34.608  1.00  0.00           H  
ATOM   3112 2HB  LEU A 203     -49.016  -1.737 -32.970  1.00  0.00           H  
ATOM   3113  HG  LEU A 203     -46.376  -3.087 -33.633  1.00  0.00           H  
ATOM   3114 1HD1 LEU A 203     -45.367  -0.970 -32.908  1.00  0.00           H  
ATOM   3115 2HD1 LEU A 203     -46.393  -0.751 -34.345  1.00  0.00           H  
ATOM   3116 3HD1 LEU A 203     -46.987  -0.254 -32.742  1.00  0.00           H  
ATOM   3117 1HD2 LEU A 203     -45.946  -2.739 -31.224  1.00  0.00           H  
ATOM   3118 2HD2 LEU A 203     -47.575  -2.048 -31.033  1.00  0.00           H  
ATOM   3119 3HD2 LEU A 203     -47.382  -3.760 -31.477  1.00  0.00           H  
ATOM   3120  N   LYS A 204     -50.903  -3.442 -35.170  1.00  0.00           N  
ATOM   3121  CA  LYS A 204     -52.301  -3.275 -35.550  1.00  0.00           C  
ATOM   3122  C   LYS A 204     -53.119  -4.512 -35.201  1.00  0.00           C  
ATOM   3123  O   LYS A 204     -54.246  -4.406 -34.717  1.00  0.00           O  
ATOM   3124  CB  LYS A 204     -52.416  -2.974 -37.045  1.00  0.00           C  
ATOM   3125  CG  LYS A 204     -53.839  -2.731 -37.530  1.00  0.00           C  
ATOM   3126  CD  LYS A 204     -53.865  -2.358 -39.005  1.00  0.00           C  
ATOM   3127  CE  LYS A 204     -55.275  -2.023 -39.467  1.00  0.00           C  
ATOM   3128  NZ  LYS A 204     -56.180  -3.202 -39.394  1.00  0.00           N  
ATOM   3129  H   LYS A 204     -50.164  -3.428 -35.857  1.00  0.00           H  
ATOM   3130  HA  LYS A 204     -52.713  -2.434 -34.992  1.00  0.00           H  
ATOM   3131 1HB  LYS A 204     -51.826  -2.089 -37.285  1.00  0.00           H  
ATOM   3132 2HB  LYS A 204     -52.005  -3.806 -37.617  1.00  0.00           H  
ATOM   3133 1HG  LYS A 204     -54.433  -3.634 -37.382  1.00  0.00           H  
ATOM   3134 2HG  LYS A 204     -54.288  -1.924 -36.952  1.00  0.00           H  
ATOM   3135 1HD  LYS A 204     -53.221  -1.494 -39.173  1.00  0.00           H  
ATOM   3136 2HD  LYS A 204     -53.487  -3.191 -39.598  1.00  0.00           H  
ATOM   3137 1HE  LYS A 204     -55.683  -1.228 -38.845  1.00  0.00           H  
ATOM   3138 2HE  LYS A 204     -55.245  -1.668 -40.498  1.00  0.00           H  
ATOM   3139 1HZ  LYS A 204     -57.103  -2.938 -39.709  1.00  0.00           H  
ATOM   3140 2HZ  LYS A 204     -55.821  -3.940 -39.983  1.00  0.00           H  
ATOM   3141 3HZ  LYS A 204     -56.231  -3.528 -38.439  1.00  0.00           H  
ATOM   3142  N   ILE A 205     -52.490  -5.674 -35.472  1.00  0.00           N  
ATOM   3143  CA  ILE A 205     -53.164  -6.935 -35.183  1.00  0.00           C  
ATOM   3144  C   ILE A 205     -53.449  -7.078 -33.694  1.00  0.00           C  
ATOM   3145  O   ILE A 205     -54.523  -7.531 -33.298  1.00  0.00           O  
ATOM   3146  CB  ILE A 205     -52.321  -8.131 -35.663  1.00  0.00           C  
ATOM   3147  CG1 ILE A 205     -52.250  -8.156 -37.192  1.00  0.00           C  
ATOM   3148  CG2 ILE A 205     -52.899  -9.434 -35.132  1.00  0.00           C  
ATOM   3149  CD1 ILE A 205     -51.229  -9.126 -37.740  1.00  0.00           C  
ATOM   3150  H   ILE A 205     -51.562  -5.650 -35.871  1.00  0.00           H  
ATOM   3151  HA  ILE A 205     -54.115  -6.948 -35.715  1.00  0.00           H  
ATOM   3152  HB  ILE A 205     -51.299  -8.024 -35.301  1.00  0.00           H  
ATOM   3153 1HG1 ILE A 205     -53.226  -8.422 -37.597  1.00  0.00           H  
ATOM   3154 2HG1 ILE A 205     -52.005  -7.159 -37.561  1.00  0.00           H  
ATOM   3155 1HG2 ILE A 205     -52.292 -10.270 -35.481  1.00  0.00           H  
ATOM   3156 2HG2 ILE A 205     -52.898  -9.416 -34.043  1.00  0.00           H  
ATOM   3157 3HG2 ILE A 205     -53.920  -9.553 -35.493  1.00  0.00           H  
ATOM   3158 1HD1 ILE A 205     -51.237  -9.086 -38.829  1.00  0.00           H  
ATOM   3159 2HD1 ILE A 205     -50.238  -8.856 -37.374  1.00  0.00           H  
ATOM   3160 3HD1 ILE A 205     -51.474 -10.135 -37.413  1.00  0.00           H  
ATOM   3161  N   ILE A 206     -52.435  -6.669 -32.904  1.00  0.00           N  
ATOM   3162  CA  ILE A 206     -52.581  -6.752 -31.455  1.00  0.00           C  
ATOM   3163  C   ILE A 206     -53.727  -5.876 -30.966  1.00  0.00           C  
ATOM   3164  O   ILE A 206     -54.498  -6.276 -30.094  1.00  0.00           O  
ATOM   3165  CB  ILE A 206     -51.278  -6.338 -30.747  1.00  0.00           C  
ATOM   3166  CG1 ILE A 206     -50.176  -7.366 -31.012  1.00  0.00           C  
ATOM   3167  CG2 ILE A 206     -51.513  -6.177 -29.253  1.00  0.00           C  
ATOM   3168  CD1 ILE A 206     -48.799  -6.909 -30.587  1.00  0.00           C  
ATOM   3169  H   ILE A 206     -51.591  -6.313 -33.331  1.00  0.00           H  
ATOM   3170  HA  ILE A 206     -52.804  -7.785 -31.189  1.00  0.00           H  
ATOM   3171  HB  ILE A 206     -50.929  -5.389 -31.155  1.00  0.00           H  
ATOM   3172 1HG1 ILE A 206     -50.406  -8.291 -30.483  1.00  0.00           H  
ATOM   3173 2HG1 ILE A 206     -50.143  -7.599 -32.076  1.00  0.00           H  
ATOM   3174 1HG2 ILE A 206     -50.582  -5.884 -28.768  1.00  0.00           H  
ATOM   3175 2HG2 ILE A 206     -52.267  -5.409 -29.084  1.00  0.00           H  
ATOM   3176 3HG2 ILE A 206     -51.858  -7.122 -28.835  1.00  0.00           H  
ATOM   3177 1HD1 ILE A 206     -48.072  -7.691 -30.807  1.00  0.00           H  
ATOM   3178 2HD1 ILE A 206     -48.533  -6.002 -31.132  1.00  0.00           H  
ATOM   3179 3HD1 ILE A 206     -48.798  -6.703 -29.518  1.00  0.00           H  
ATOM   3180  N   VAL A 207     -53.788  -4.673 -31.573  1.00  0.00           N  
ATOM   3181  CA  VAL A 207     -54.842  -3.738 -31.196  1.00  0.00           C  
ATOM   3182  C   VAL A 207     -56.221  -4.310 -31.499  1.00  0.00           C  
ATOM   3183  O   VAL A 207     -57.151  -4.171 -30.704  1.00  0.00           O  
ATOM   3184  CB  VAL A 207     -54.667  -2.404 -31.946  1.00  0.00           C  
ATOM   3185  CG1 VAL A 207     -55.868  -1.500 -31.713  1.00  0.00           C  
ATOM   3186  CG2 VAL A 207     -53.384  -1.723 -31.496  1.00  0.00           C  
ATOM   3187  H   VAL A 207     -53.103  -4.442 -32.277  1.00  0.00           H  
ATOM   3188  HA  VAL A 207     -54.770  -3.549 -30.124  1.00  0.00           H  
ATOM   3189  HB  VAL A 207     -54.617  -2.604 -33.016  1.00  0.00           H  
ATOM   3190 1HG1 VAL A 207     -55.727  -0.562 -32.251  1.00  0.00           H  
ATOM   3191 2HG1 VAL A 207     -56.770  -1.993 -32.075  1.00  0.00           H  
ATOM   3192 3HG1 VAL A 207     -55.968  -1.295 -30.647  1.00  0.00           H  
ATOM   3193 1HG2 VAL A 207     -53.265  -0.781 -32.031  1.00  0.00           H  
ATOM   3194 2HG2 VAL A 207     -53.431  -1.528 -30.425  1.00  0.00           H  
ATOM   3195 3HG2 VAL A 207     -52.533  -2.370 -31.710  1.00  0.00           H  
ATOM   3196  N   GLU A 208     -56.295  -4.953 -32.683  1.00  0.00           N  
ATOM   3197  CA  GLU A 208     -57.561  -5.548 -33.093  1.00  0.00           C  
ATOM   3198  C   GLU A 208     -57.998  -6.637 -32.121  1.00  0.00           C  
ATOM   3199  O   GLU A 208     -59.176  -6.739 -31.777  1.00  0.00           O  
ATOM   3200  CB  GLU A 208     -57.445  -6.127 -34.505  1.00  0.00           C  
ATOM   3201  CG  GLU A 208     -57.317  -5.082 -35.605  1.00  0.00           C  
ATOM   3202  CD  GLU A 208     -57.125  -5.688 -36.967  1.00  0.00           C  
ATOM   3203  OE1 GLU A 208     -56.979  -6.884 -37.050  1.00  0.00           O  
ATOM   3204  OE2 GLU A 208     -57.125  -4.953 -37.927  1.00  0.00           O  
ATOM   3205  H   GLU A 208     -55.471  -5.010 -33.264  1.00  0.00           H  
ATOM   3206  HA  GLU A 208     -58.324  -4.770 -33.097  1.00  0.00           H  
ATOM   3207 1HB  GLU A 208     -56.573  -6.779 -34.560  1.00  0.00           H  
ATOM   3208 2HB  GLU A 208     -58.323  -6.736 -34.722  1.00  0.00           H  
ATOM   3209 1HG  GLU A 208     -58.218  -4.469 -35.615  1.00  0.00           H  
ATOM   3210 2HG  GLU A 208     -56.472  -4.434 -35.378  1.00  0.00           H  
ATOM   3211  N   ALA A 209     -56.992  -7.434 -31.707  1.00  0.00           N  
ATOM   3212  CA  ALA A 209     -57.277  -8.516 -30.773  1.00  0.00           C  
ATOM   3213  C   ALA A 209     -57.809  -7.977 -29.452  1.00  0.00           C  
ATOM   3214  O   ALA A 209     -58.742  -8.534 -28.874  1.00  0.00           O  
ATOM   3215  CB  ALA A 209     -56.030  -9.356 -30.539  1.00  0.00           C  
ATOM   3216  H   ALA A 209     -56.058  -7.266 -32.052  1.00  0.00           H  
ATOM   3217  HA  ALA A 209     -58.050  -9.147 -31.212  1.00  0.00           H  
ATOM   3218 1HB  ALA A 209     -56.259 -10.160 -29.839  1.00  0.00           H  
ATOM   3219 2HB  ALA A 209     -55.696  -9.783 -31.484  1.00  0.00           H  
ATOM   3220 3HB  ALA A 209     -55.242  -8.729 -30.125  1.00  0.00           H  
ATOM   3221  N   ALA A 210     -57.165  -6.875 -29.016  1.00  0.00           N  
ATOM   3222  CA  ALA A 210     -57.578  -6.257 -27.760  1.00  0.00           C  
ATOM   3223  C   ALA A 210     -59.019  -5.766 -27.836  1.00  0.00           C  
ATOM   3224  O   ALA A 210     -59.789  -5.925 -26.890  1.00  0.00           O  
ATOM   3225  CB  ALA A 210     -56.646  -5.108 -27.403  1.00  0.00           C  
ATOM   3226  H   ALA A 210     -56.409  -6.496 -29.567  1.00  0.00           H  
ATOM   3227  HA  ALA A 210     -57.523  -7.013 -26.977  1.00  0.00           H  
ATOM   3228 1HB  ALA A 210     -56.968  -4.658 -26.464  1.00  0.00           H  
ATOM   3229 2HB  ALA A 210     -55.629  -5.485 -27.295  1.00  0.00           H  
ATOM   3230 3HB  ALA A 210     -56.673  -4.359 -28.192  1.00  0.00           H  
ATOM   3231  N   LYS A 211     -59.329  -5.170 -29.004  1.00  0.00           N  
ATOM   3232  CA  LYS A 211     -60.679  -4.655 -29.207  1.00  0.00           C  
ATOM   3233  C   LYS A 211     -61.710  -5.776 -29.146  1.00  0.00           C  
ATOM   3234  O   LYS A 211     -62.781  -5.617 -28.560  1.00  0.00           O  
ATOM   3235  CB  LYS A 211     -60.778  -3.921 -30.545  1.00  0.00           C  
ATOM   3236  CG  LYS A 211     -62.138  -3.293 -30.819  1.00  0.00           C  
ATOM   3237  CD  LYS A 211     -62.134  -2.516 -32.127  1.00  0.00           C  
ATOM   3238  CE  LYS A 211     -63.499  -1.907 -32.414  1.00  0.00           C  
ATOM   3239  NZ  LYS A 211     -63.510  -1.143 -33.691  1.00  0.00           N  
ATOM   3240  H   LYS A 211     -58.621  -5.089 -29.719  1.00  0.00           H  
ATOM   3241  HA  LYS A 211     -60.905  -3.951 -28.405  1.00  0.00           H  
ATOM   3242 1HB  LYS A 211     -60.030  -3.129 -30.581  1.00  0.00           H  
ATOM   3243 2HB  LYS A 211     -60.560  -4.615 -31.357  1.00  0.00           H  
ATOM   3244 1HG  LYS A 211     -62.896  -4.075 -30.873  1.00  0.00           H  
ATOM   3245 2HG  LYS A 211     -62.397  -2.617 -30.005  1.00  0.00           H  
ATOM   3246 1HD  LYS A 211     -61.393  -1.717 -32.073  1.00  0.00           H  
ATOM   3247 2HD  LYS A 211     -61.865  -3.183 -32.946  1.00  0.00           H  
ATOM   3248 1HE  LYS A 211     -64.245  -2.699 -32.471  1.00  0.00           H  
ATOM   3249 2HE  LYS A 211     -63.776  -1.236 -31.601  1.00  0.00           H  
ATOM   3250 1HZ  LYS A 211     -64.431  -0.756 -33.844  1.00  0.00           H  
ATOM   3251 2HZ  LYS A 211     -62.834  -0.394 -33.641  1.00  0.00           H  
ATOM   3252 3HZ  LYS A 211     -63.273  -1.760 -34.455  1.00  0.00           H  
ATOM   3253  N   ASP A 212     -61.326  -6.903 -29.780  1.00  0.00           N  
ATOM   3254  CA  ASP A 212     -62.223  -8.053 -29.796  1.00  0.00           C  
ATOM   3255  C   ASP A 212     -62.487  -8.565 -28.386  1.00  0.00           C  
ATOM   3256  O   ASP A 212     -63.616  -8.915 -28.044  1.00  0.00           O  
ATOM   3257  CB  ASP A 212     -61.637  -9.179 -30.652  1.00  0.00           C  
ATOM   3258  CG  ASP A 212     -61.671  -8.868 -32.143  1.00  0.00           C  
ATOM   3259  OD1 ASP A 212     -62.381  -7.969 -32.526  1.00  0.00           O  
ATOM   3260  OD2 ASP A 212     -60.988  -9.534 -32.883  1.00  0.00           O  
ATOM   3261  H   ASP A 212     -60.424  -6.930 -30.232  1.00  0.00           H  
ATOM   3262  HA  ASP A 212     -63.174  -7.744 -30.230  1.00  0.00           H  
ATOM   3263 1HB  ASP A 212     -60.603  -9.360 -30.357  1.00  0.00           H  
ATOM   3264 2HB  ASP A 212     -62.194 -10.099 -30.474  1.00  0.00           H  
ATOM   3265  N   ALA A 213     -61.389  -8.587 -27.601  1.00  0.00           N  
ATOM   3266  CA  ALA A 213     -61.507  -9.056 -26.224  1.00  0.00           C  
ATOM   3267  C   ALA A 213     -62.447  -8.169 -25.419  1.00  0.00           C  
ATOM   3268  O   ALA A 213     -62.954  -8.574 -24.373  1.00  0.00           O  
ATOM   3269  CB  ALA A 213     -60.137  -9.112 -25.564  1.00  0.00           C  
ATOM   3270  H   ALA A 213     -60.506  -8.278 -27.980  1.00  0.00           H  
ATOM   3271  HA  ALA A 213     -61.930 -10.060 -26.244  1.00  0.00           H  
ATOM   3272 1HB  ALA A 213     -60.241  -9.463 -24.538  1.00  0.00           H  
ATOM   3273 2HB  ALA A 213     -59.494  -9.795 -26.118  1.00  0.00           H  
ATOM   3274 3HB  ALA A 213     -59.693  -8.117 -25.564  1.00  0.00           H  
ATOM   3275  N   GLY A 214     -62.670  -6.966 -25.912  1.00  0.00           N  
ATOM   3276  CA  GLY A 214     -63.853  -6.217 -25.477  1.00  0.00           C  
ATOM   3277  C   GLY A 214     -63.457  -5.363 -24.297  1.00  0.00           C  
ATOM   3278  O   GLY A 214     -64.279  -5.065 -23.430  1.00  0.00           O  
ATOM   3279  H   GLY A 214     -62.021  -6.580 -26.582  1.00  0.00           H  
ATOM   3280 1HA  GLY A 214     -64.222  -5.608 -26.302  1.00  0.00           H  
ATOM   3281 2HA  GLY A 214     -64.649  -6.914 -25.213  1.00  0.00           H  
ATOM   3282  N   ILE A 215     -62.188  -4.984 -24.295  1.00  0.00           N  
ATOM   3283  CA  ILE A 215     -61.615  -4.142 -23.266  1.00  0.00           C  
ATOM   3284  C   ILE A 215     -62.230  -2.750 -23.283  1.00  0.00           C  
ATOM   3285  O   ILE A 215     -62.629  -2.250 -24.335  1.00  0.00           O  
ATOM   3286  CB  ILE A 215     -60.088  -4.034 -23.437  1.00  0.00           C  
ATOM   3287  CG1 ILE A 215     -59.746  -3.392 -24.784  1.00  0.00           C  
ATOM   3288  CG2 ILE A 215     -59.442  -5.405 -23.319  1.00  0.00           C  
ATOM   3289  CD1 ILE A 215     -58.286  -3.030 -24.935  1.00  0.00           C  
ATOM   3290  H   ILE A 215     -61.581  -5.292 -25.042  1.00  0.00           H  
ATOM   3291  HA  ILE A 215     -61.821  -4.592 -22.296  1.00  0.00           H  
ATOM   3292  HB  ILE A 215     -59.681  -3.382 -22.665  1.00  0.00           H  
ATOM   3293 1HG1 ILE A 215     -60.014  -4.073 -25.591  1.00  0.00           H  
ATOM   3294 2HG1 ILE A 215     -60.337  -2.484 -24.915  1.00  0.00           H  
ATOM   3295 1HG2 ILE A 215     -58.363  -5.311 -23.443  1.00  0.00           H  
ATOM   3296 2HG2 ILE A 215     -59.658  -5.826 -22.337  1.00  0.00           H  
ATOM   3297 3HG2 ILE A 215     -59.840  -6.063 -24.091  1.00  0.00           H  
ATOM   3298 1HD1 ILE A 215     -58.122  -2.579 -25.915  1.00  0.00           H  
ATOM   3299 2HD1 ILE A 215     -58.005  -2.319 -24.157  1.00  0.00           H  
ATOM   3300 3HD1 ILE A 215     -57.678  -3.928 -24.843  1.00  0.00           H  
ATOM   3301  N   PRO A 216     -62.305  -2.125 -22.114  1.00  0.00           N  
ATOM   3302  CA  PRO A 216     -62.996  -0.851 -21.975  1.00  0.00           C  
ATOM   3303  C   PRO A 216     -62.431   0.190 -22.932  1.00  0.00           C  
ATOM   3304  O   PRO A 216     -61.241   0.174 -23.249  1.00  0.00           O  
ATOM   3305  CB  PRO A 216     -62.735  -0.475 -20.513  1.00  0.00           C  
ATOM   3306  CG  PRO A 216     -62.502  -1.783 -19.836  1.00  0.00           C  
ATOM   3307  CD  PRO A 216     -61.759  -2.605 -20.855  1.00  0.00           C  
ATOM   3308  HA  PRO A 216     -64.071  -1.001 -22.158  1.00  0.00           H  
ATOM   3309 1HB  PRO A 216     -61.869   0.200 -20.447  1.00  0.00           H  
ATOM   3310 2HB  PRO A 216     -63.599   0.069 -20.104  1.00  0.00           H  
ATOM   3311 1HG  PRO A 216     -61.927  -1.634 -18.910  1.00  0.00           H  
ATOM   3312 2HG  PRO A 216     -63.461  -2.235 -19.544  1.00  0.00           H  
ATOM   3313 1HD  PRO A 216     -60.681  -2.406 -20.771  1.00  0.00           H  
ATOM   3314 2HD  PRO A 216     -61.971  -3.672 -20.690  1.00  0.00           H  
ATOM   3315  N   GLU A 217     -63.293   1.092 -23.388  1.00  0.00           N  
ATOM   3316  CA  GLU A 217     -62.981   1.954 -24.527  1.00  0.00           C  
ATOM   3317  C   GLU A 217     -61.733   2.798 -24.290  1.00  0.00           C  
ATOM   3318  O   GLU A 217     -60.984   3.091 -25.222  1.00  0.00           O  
ATOM   3319  CB  GLU A 217     -64.168   2.871 -24.834  1.00  0.00           C  
ATOM   3320  CG  GLU A 217     -65.412   2.145 -25.327  1.00  0.00           C  
ATOM   3321  CD  GLU A 217     -66.245   1.586 -24.207  1.00  0.00           C  
ATOM   3322  OE1 GLU A 217     -65.871   1.756 -23.072  1.00  0.00           O  
ATOM   3323  OE2 GLU A 217     -67.257   0.989 -24.488  1.00  0.00           O  
ATOM   3324  H   GLU A 217     -64.192   1.187 -22.936  1.00  0.00           H  
ATOM   3325  HA  GLU A 217     -62.793   1.324 -25.396  1.00  0.00           H  
ATOM   3326 1HB  GLU A 217     -64.439   3.428 -23.937  1.00  0.00           H  
ATOM   3327 2HB  GLU A 217     -63.880   3.596 -25.595  1.00  0.00           H  
ATOM   3328 1HG  GLU A 217     -66.020   2.841 -25.905  1.00  0.00           H  
ATOM   3329 2HG  GLU A 217     -65.108   1.334 -25.988  1.00  0.00           H  
ATOM   3330  N   VAL A 218     -61.510   3.187 -23.041  1.00  0.00           N  
ATOM   3331  CA  VAL A 218     -60.316   3.946 -22.690  1.00  0.00           C  
ATOM   3332  C   VAL A 218     -59.052   3.146 -22.976  1.00  0.00           C  
ATOM   3333  O   VAL A 218     -58.066   3.684 -23.481  1.00  0.00           O  
ATOM   3334  CB  VAL A 218     -60.349   4.333 -21.199  1.00  0.00           C  
ATOM   3335  CG1 VAL A 218     -61.563   5.199 -20.900  1.00  0.00           C  
ATOM   3336  CG2 VAL A 218     -60.356   3.078 -20.339  1.00  0.00           C  
ATOM   3337  H   VAL A 218     -62.182   2.951 -22.325  1.00  0.00           H  
ATOM   3338  HA  VAL A 218     -60.297   4.857 -23.288  1.00  0.00           H  
ATOM   3339  HB  VAL A 218     -59.465   4.927 -20.968  1.00  0.00           H  
ATOM   3340 1HG1 VAL A 218     -61.570   5.464 -19.843  1.00  0.00           H  
ATOM   3341 2HG1 VAL A 218     -61.518   6.108 -21.501  1.00  0.00           H  
ATOM   3342 3HG1 VAL A 218     -62.472   4.648 -21.142  1.00  0.00           H  
ATOM   3343 1HG2 VAL A 218     -60.378   3.360 -19.286  1.00  0.00           H  
ATOM   3344 2HG2 VAL A 218     -61.237   2.481 -20.574  1.00  0.00           H  
ATOM   3345 3HG2 VAL A 218     -59.458   2.494 -20.539  1.00  0.00           H  
ATOM   3346  N   GLY A 219     -59.139   1.845 -22.628  1.00  0.00           N  
ATOM   3347  CA  GLY A 219     -57.996   0.968 -22.851  1.00  0.00           C  
ATOM   3348  C   GLY A 219     -57.658   0.870 -24.333  1.00  0.00           C  
ATOM   3349  O   GLY A 219     -56.487   0.887 -24.714  1.00  0.00           O  
ATOM   3350  H   GLY A 219     -59.997   1.502 -22.219  1.00  0.00           H  
ATOM   3351 1HA  GLY A 219     -57.134   1.347 -22.301  1.00  0.00           H  
ATOM   3352 2HA  GLY A 219     -58.217  -0.023 -22.458  1.00  0.00           H  
ATOM   3353  N   LEU A 220     -58.739   0.768 -25.133  1.00  0.00           N  
ATOM   3354  CA  LEU A 220     -58.554   0.669 -26.575  1.00  0.00           C  
ATOM   3355  C   LEU A 220     -57.874   1.913 -27.130  1.00  0.00           C  
ATOM   3356  O   LEU A 220     -56.994   1.822 -27.987  1.00  0.00           O  
ATOM   3357  CB  LEU A 220     -59.905   0.465 -27.270  1.00  0.00           C  
ATOM   3358  CG  LEU A 220     -59.853   0.319 -28.796  1.00  0.00           C  
ATOM   3359  CD1 LEU A 220     -59.001  -0.889 -29.163  1.00  0.00           C  
ATOM   3360  CD2 LEU A 220     -61.266   0.176 -29.341  1.00  0.00           C  
ATOM   3361  H   LEU A 220     -59.660   0.763 -24.717  1.00  0.00           H  
ATOM   3362  HA  LEU A 220     -57.918  -0.191 -26.783  1.00  0.00           H  
ATOM   3363 1HB  LEU A 220     -60.371  -0.434 -26.867  1.00  0.00           H  
ATOM   3364 2HB  LEU A 220     -60.547   1.315 -27.040  1.00  0.00           H  
ATOM   3365  HG  LEU A 220     -59.384   1.202 -29.230  1.00  0.00           H  
ATOM   3366 1HD1 LEU A 220     -58.964  -0.992 -30.247  1.00  0.00           H  
ATOM   3367 2HD1 LEU A 220     -57.991  -0.751 -28.777  1.00  0.00           H  
ATOM   3368 3HD1 LEU A 220     -59.437  -1.787 -28.728  1.00  0.00           H  
ATOM   3369 1HD2 LEU A 220     -61.229   0.074 -30.426  1.00  0.00           H  
ATOM   3370 2HD2 LEU A 220     -61.736  -0.707 -28.909  1.00  0.00           H  
ATOM   3371 3HD2 LEU A 220     -61.848   1.061 -29.080  1.00  0.00           H  
ATOM   3372  N   GLU A 221     -58.328   3.066 -26.597  1.00  0.00           N  
ATOM   3373  CA  GLU A 221     -57.758   4.332 -27.042  1.00  0.00           C  
ATOM   3374  C   GLU A 221     -56.270   4.408 -26.722  1.00  0.00           C  
ATOM   3375  O   GLU A 221     -55.474   4.875 -27.537  1.00  0.00           O  
ATOM   3376  CB  GLU A 221     -58.491   5.506 -26.387  1.00  0.00           C  
ATOM   3377  CG  GLU A 221     -57.996   6.878 -26.824  1.00  0.00           C  
ATOM   3378  CD  GLU A 221     -58.258   7.159 -28.277  1.00  0.00           C  
ATOM   3379  OE1 GLU A 221     -59.115   6.521 -28.841  1.00  0.00           O  
ATOM   3380  OE2 GLU A 221     -57.601   8.012 -28.825  1.00  0.00           O  
ATOM   3381  H   GLU A 221     -59.056   3.031 -25.898  1.00  0.00           H  
ATOM   3382  HA  GLU A 221     -57.878   4.405 -28.123  1.00  0.00           H  
ATOM   3383 1HB  GLU A 221     -59.555   5.445 -26.618  1.00  0.00           H  
ATOM   3384 2HB  GLU A 221     -58.386   5.442 -25.304  1.00  0.00           H  
ATOM   3385 1HG  GLU A 221     -58.493   7.639 -26.223  1.00  0.00           H  
ATOM   3386 2HG  GLU A 221     -56.926   6.944 -26.633  1.00  0.00           H  
ATOM   3387  N   GLY A 222     -55.949   3.927 -25.505  1.00  0.00           N  
ATOM   3388  CA  GLY A 222     -54.556   3.941 -25.076  1.00  0.00           C  
ATOM   3389  C   GLY A 222     -53.690   3.080 -25.987  1.00  0.00           C  
ATOM   3390  O   GLY A 222     -52.574   3.461 -26.340  1.00  0.00           O  
ATOM   3391  H   GLY A 222     -56.681   3.564 -24.911  1.00  0.00           H  
ATOM   3392 1HA  GLY A 222     -54.185   4.966 -25.078  1.00  0.00           H  
ATOM   3393 2HA  GLY A 222     -54.487   3.577 -24.052  1.00  0.00           H  
ATOM   3394  N   LEU A 223     -54.266   1.912 -26.340  1.00  0.00           N  
ATOM   3395  CA  LEU A 223     -53.542   0.995 -27.212  1.00  0.00           C  
ATOM   3396  C   LEU A 223     -53.267   1.627 -28.571  1.00  0.00           C  
ATOM   3397  O   LEU A 223     -52.180   1.478 -29.127  1.00  0.00           O  
ATOM   3398  CB  LEU A 223     -54.339  -0.302 -27.396  1.00  0.00           C  
ATOM   3399  CG  LEU A 223     -54.447  -1.198 -26.155  1.00  0.00           C  
ATOM   3400  CD1 LEU A 223     -55.411  -2.343 -26.438  1.00  0.00           C  
ATOM   3401  CD2 LEU A 223     -53.067  -1.723 -25.786  1.00  0.00           C  
ATOM   3402  H   LEU A 223     -55.189   1.694 -25.994  1.00  0.00           H  
ATOM   3403  HA  LEU A 223     -52.586   0.756 -26.745  1.00  0.00           H  
ATOM   3404 1HB  LEU A 223     -55.350  -0.047 -27.709  1.00  0.00           H  
ATOM   3405 2HB  LEU A 223     -53.872  -0.888 -28.188  1.00  0.00           H  
ATOM   3406  HG  LEU A 223     -54.850  -0.621 -25.323  1.00  0.00           H  
ATOM   3407 1HD1 LEU A 223     -55.488  -2.979 -25.556  1.00  0.00           H  
ATOM   3408 2HD1 LEU A 223     -56.394  -1.939 -26.680  1.00  0.00           H  
ATOM   3409 3HD1 LEU A 223     -55.042  -2.930 -27.278  1.00  0.00           H  
ATOM   3410 1HD2 LEU A 223     -53.144  -2.360 -24.904  1.00  0.00           H  
ATOM   3411 2HD2 LEU A 223     -52.664  -2.302 -26.617  1.00  0.00           H  
ATOM   3412 3HD2 LEU A 223     -52.404  -0.885 -25.573  1.00  0.00           H  
ATOM   3413  N   GLU A 224     -54.308   2.332 -29.062  1.00  0.00           N  
ATOM   3414  CA  GLU A 224     -54.174   2.991 -30.357  1.00  0.00           C  
ATOM   3415  C   GLU A 224     -53.073   4.043 -30.329  1.00  0.00           C  
ATOM   3416  O   GLU A 224     -52.295   4.166 -31.275  1.00  0.00           O  
ATOM   3417  CB  GLU A 224     -55.500   3.638 -30.766  1.00  0.00           C  
ATOM   3418  CG  GLU A 224     -55.475   4.315 -32.129  1.00  0.00           C  
ATOM   3419  CD  GLU A 224     -55.275   3.346 -33.260  1.00  0.00           C  
ATOM   3420  OE1 GLU A 224     -55.531   2.181 -33.071  1.00  0.00           O  
ATOM   3421  OE2 GLU A 224     -54.864   3.770 -34.314  1.00  0.00           O  
ATOM   3422  H   GLU A 224     -55.160   2.391 -28.524  1.00  0.00           H  
ATOM   3423  HA  GLU A 224     -53.908   2.240 -31.101  1.00  0.00           H  
ATOM   3424 1HB  GLU A 224     -56.284   2.881 -30.782  1.00  0.00           H  
ATOM   3425 2HB  GLU A 224     -55.783   4.387 -30.025  1.00  0.00           H  
ATOM   3426 1HG  GLU A 224     -56.417   4.841 -32.279  1.00  0.00           H  
ATOM   3427 2HG  GLU A 224     -54.673   5.052 -32.142  1.00  0.00           H  
ATOM   3428  N   GLY A 225     -53.055   4.783 -29.202  1.00  0.00           N  
ATOM   3429  CA  GLY A 225     -52.047   5.826 -29.049  1.00  0.00           C  
ATOM   3430  C   GLY A 225     -50.642   5.238 -29.056  1.00  0.00           C  
ATOM   3431  O   GLY A 225     -49.728   5.795 -29.664  1.00  0.00           O  
ATOM   3432  H   GLY A 225     -53.741   4.602 -28.483  1.00  0.00           H  
ATOM   3433 1HA  GLY A 225     -52.147   6.549 -29.858  1.00  0.00           H  
ATOM   3434 2HA  GLY A 225     -52.217   6.362 -28.116  1.00  0.00           H  
ATOM   3435  N   LEU A 226     -50.527   4.094 -28.352  1.00  0.00           N  
ATOM   3436  CA  LEU A 226     -49.232   3.427 -28.279  1.00  0.00           C  
ATOM   3437  C   LEU A 226     -48.759   2.990 -29.661  1.00  0.00           C  
ATOM   3438  O   LEU A 226     -47.582   3.125 -29.996  1.00  0.00           O  
ATOM   3439  CB  LEU A 226     -49.315   2.208 -27.351  1.00  0.00           C  
ATOM   3440  CG  LEU A 226     -47.990   1.483 -27.086  1.00  0.00           C  
ATOM   3441  CD1 LEU A 226     -47.651   0.593 -28.273  1.00  0.00           C  
ATOM   3442  CD2 LEU A 226     -46.891   2.506 -26.838  1.00  0.00           C  
ATOM   3443  H   LEU A 226     -51.341   3.718 -27.887  1.00  0.00           H  
ATOM   3444  HA  LEU A 226     -48.504   4.128 -27.873  1.00  0.00           H  
ATOM   3445 1HB  LEU A 226     -49.715   2.530 -26.391  1.00  0.00           H  
ATOM   3446 2HB  LEU A 226     -50.007   1.487 -27.786  1.00  0.00           H  
ATOM   3447  HG  LEU A 226     -48.094   0.844 -26.209  1.00  0.00           H  
ATOM   3448 1HD1 LEU A 226     -46.709   0.077 -28.085  1.00  0.00           H  
ATOM   3449 2HD1 LEU A 226     -48.444  -0.142 -28.415  1.00  0.00           H  
ATOM   3450 3HD1 LEU A 226     -47.556   1.203 -29.171  1.00  0.00           H  
ATOM   3451 1HD2 LEU A 226     -45.949   1.991 -26.649  1.00  0.00           H  
ATOM   3452 2HD2 LEU A 226     -46.785   3.145 -27.715  1.00  0.00           H  
ATOM   3453 3HD2 LEU A 226     -47.151   3.117 -25.974  1.00  0.00           H  
ATOM   3454  N   VAL A 227     -49.736   2.464 -30.428  1.00  0.00           N  
ATOM   3455  CA  VAL A 227     -49.415   2.006 -31.775  1.00  0.00           C  
ATOM   3456  C   VAL A 227     -48.923   3.157 -32.644  1.00  0.00           C  
ATOM   3457  O   VAL A 227     -47.973   3.005 -33.412  1.00  0.00           O  
ATOM   3458  CB  VAL A 227     -50.652   1.365 -32.431  1.00  0.00           C  
ATOM   3459  CG1 VAL A 227     -50.384   1.068 -33.899  1.00  0.00           C  
ATOM   3460  CG2 VAL A 227     -51.033   0.095 -31.685  1.00  0.00           C  
ATOM   3461  H   VAL A 227     -50.672   2.398 -30.055  1.00  0.00           H  
ATOM   3462  HA  VAL A 227     -48.626   1.257 -31.707  1.00  0.00           H  
ATOM   3463  HB  VAL A 227     -51.481   2.072 -32.392  1.00  0.00           H  
ATOM   3464 1HG1 VAL A 227     -51.269   0.615 -34.346  1.00  0.00           H  
ATOM   3465 2HG1 VAL A 227     -50.149   1.996 -34.420  1.00  0.00           H  
ATOM   3466 3HG1 VAL A 227     -49.543   0.380 -33.983  1.00  0.00           H  
ATOM   3467 1HG2 VAL A 227     -51.909  -0.353 -32.153  1.00  0.00           H  
ATOM   3468 2HG2 VAL A 227     -50.203  -0.610 -31.719  1.00  0.00           H  
ATOM   3469 3HG2 VAL A 227     -51.261   0.337 -30.647  1.00  0.00           H  
ATOM   3470  N   ARG A 228     -49.618   4.301 -32.478  1.00  0.00           N  
ATOM   3471  CA  ARG A 228     -49.246   5.480 -33.251  1.00  0.00           C  
ATOM   3472  C   ARG A 228     -47.827   5.929 -32.925  1.00  0.00           C  
ATOM   3473  O   ARG A 228     -47.062   6.299 -33.816  1.00  0.00           O  
ATOM   3474  CB  ARG A 228     -50.212   6.624 -32.980  1.00  0.00           C  
ATOM   3475  CG  ARG A 228     -51.607   6.433 -33.555  1.00  0.00           C  
ATOM   3476  CD  ARG A 228     -52.505   7.562 -33.200  1.00  0.00           C  
ATOM   3477  NE  ARG A 228     -53.841   7.384 -33.748  1.00  0.00           N  
ATOM   3478  CZ  ARG A 228     -54.894   8.176 -33.469  1.00  0.00           C  
ATOM   3479  NH1 ARG A 228     -54.751   9.194 -32.649  1.00  0.00           N  
ATOM   3480  NH2 ARG A 228     -56.070   7.931 -34.019  1.00  0.00           N  
ATOM   3481  H   ARG A 228     -50.384   4.320 -31.821  1.00  0.00           H  
ATOM   3482  HA  ARG A 228     -49.295   5.228 -34.311  1.00  0.00           H  
ATOM   3483 1HB  ARG A 228     -50.315   6.765 -31.905  1.00  0.00           H  
ATOM   3484 2HB  ARG A 228     -49.808   7.547 -33.395  1.00  0.00           H  
ATOM   3485 1HG  ARG A 228     -51.547   6.371 -34.641  1.00  0.00           H  
ATOM   3486 2HG  ARG A 228     -52.040   5.513 -33.161  1.00  0.00           H  
ATOM   3487 1HD  ARG A 228     -52.588   7.634 -32.116  1.00  0.00           H  
ATOM   3488 2HD  ARG A 228     -52.096   8.491 -33.595  1.00  0.00           H  
ATOM   3489  HE  ARG A 228     -53.989   6.611 -34.383  1.00  0.00           H  
ATOM   3490 1HH1 ARG A 228     -53.852   9.382 -32.229  1.00  0.00           H  
ATOM   3491 2HH1 ARG A 228     -55.540   9.789 -32.440  1.00  0.00           H  
ATOM   3492 1HH2 ARG A 228     -56.180   7.148 -34.649  1.00  0.00           H  
ATOM   3493 2HH2 ARG A 228     -56.859   8.524 -33.810  1.00  0.00           H  
ATOM   3494  N   ILE A 229     -47.528   5.874 -31.611  1.00  0.00           N  
ATOM   3495  CA  ILE A 229     -46.200   6.276 -31.164  1.00  0.00           C  
ATOM   3496  C   ILE A 229     -45.123   5.381 -31.764  1.00  0.00           C  
ATOM   3497  O   ILE A 229     -44.067   5.858 -32.180  1.00  0.00           O  
ATOM   3498  CB  ILE A 229     -46.102   6.238 -29.628  1.00  0.00           C  
ATOM   3499  CG1 ILE A 229     -46.984   7.326 -29.011  1.00  0.00           C  
ATOM   3500  CG2 ILE A 229     -44.657   6.403 -29.183  1.00  0.00           C  
ATOM   3501  CD1 ILE A 229     -47.164   7.191 -27.516  1.00  0.00           C  
ATOM   3502  H   ILE A 229     -48.230   5.556 -30.959  1.00  0.00           H  
ATOM   3503  HA  ILE A 229     -46.017   7.297 -31.496  1.00  0.00           H  
ATOM   3504  HB  ILE A 229     -46.478   5.283 -29.263  1.00  0.00           H  
ATOM   3505 1HG1 ILE A 229     -46.552   8.305 -29.216  1.00  0.00           H  
ATOM   3506 2HG1 ILE A 229     -47.970   7.302 -29.475  1.00  0.00           H  
ATOM   3507 1HG2 ILE A 229     -44.606   6.375 -28.095  1.00  0.00           H  
ATOM   3508 2HG2 ILE A 229     -44.055   5.595 -29.595  1.00  0.00           H  
ATOM   3509 3HG2 ILE A 229     -44.274   7.360 -29.539  1.00  0.00           H  
ATOM   3510 1HD1 ILE A 229     -47.801   7.998 -27.151  1.00  0.00           H  
ATOM   3511 2HD1 ILE A 229     -47.629   6.231 -27.290  1.00  0.00           H  
ATOM   3512 3HD1 ILE A 229     -46.192   7.248 -27.026  1.00  0.00           H  
ATOM   3513  N   ALA A 230     -45.451   4.073 -31.783  1.00  0.00           N  
ATOM   3514  CA  ALA A 230     -44.506   3.108 -32.333  1.00  0.00           C  
ATOM   3515  C   ALA A 230     -44.236   3.382 -33.807  1.00  0.00           C  
ATOM   3516  O   ALA A 230     -43.097   3.299 -34.266  1.00  0.00           O  
ATOM   3517  CB  ALA A 230     -45.026   1.690 -32.144  1.00  0.00           C  
ATOM   3518  H   ALA A 230     -46.346   3.785 -31.414  1.00  0.00           H  
ATOM   3519  HA  ALA A 230     -43.563   3.213 -31.796  1.00  0.00           H  
ATOM   3520 1HB  ALA A 230     -44.310   0.982 -32.561  1.00  0.00           H  
ATOM   3521 2HB  ALA A 230     -45.158   1.490 -31.081  1.00  0.00           H  
ATOM   3522 3HB  ALA A 230     -45.981   1.582 -32.655  1.00  0.00           H  
ATOM   3523  N   GLU A 231     -45.340   3.707 -34.512  1.00  0.00           N  
ATOM   3524  CA  GLU A 231     -45.219   3.994 -35.935  1.00  0.00           C  
ATOM   3525  C   GLU A 231     -44.326   5.205 -36.180  1.00  0.00           C  
ATOM   3526  O   GLU A 231     -43.507   5.209 -37.098  1.00  0.00           O  
ATOM   3527  CB  GLU A 231     -46.599   4.233 -36.550  1.00  0.00           C  
ATOM   3528  CG  GLU A 231     -46.585   4.477 -38.052  1.00  0.00           C  
ATOM   3529  CD  GLU A 231     -47.963   4.633 -38.633  1.00  0.00           C  
ATOM   3530  OE1 GLU A 231     -48.913   4.533 -37.894  1.00  0.00           O  
ATOM   3531  OE2 GLU A 231     -48.066   4.853 -39.817  1.00  0.00           O  
ATOM   3532  H   GLU A 231     -46.231   3.747 -34.039  1.00  0.00           H  
ATOM   3533  HA  GLU A 231     -44.763   3.133 -36.424  1.00  0.00           H  
ATOM   3534 1HB  GLU A 231     -47.238   3.371 -36.357  1.00  0.00           H  
ATOM   3535 2HB  GLU A 231     -47.064   5.098 -36.075  1.00  0.00           H  
ATOM   3536 1HG  GLU A 231     -46.012   5.381 -38.258  1.00  0.00           H  
ATOM   3537 2HG  GLU A 231     -46.083   3.643 -38.540  1.00  0.00           H  
ATOM   3538  N   GLU A 232     -44.534   6.217 -35.312  1.00  0.00           N  
ATOM   3539  CA  GLU A 232     -43.744   7.436 -35.436  1.00  0.00           C  
ATOM   3540  C   GLU A 232     -42.260   7.153 -35.233  1.00  0.00           C  
ATOM   3541  O   GLU A 232     -41.413   7.687 -35.948  1.00  0.00           O  
ATOM   3542  CB  GLU A 232     -44.217   8.483 -34.426  1.00  0.00           C  
ATOM   3543  CG  GLU A 232     -45.595   9.060 -34.718  1.00  0.00           C  
ATOM   3544  CD  GLU A 232     -45.641   9.846 -35.998  1.00  0.00           C  
ATOM   3545  OE1 GLU A 232     -44.981  10.854 -36.079  1.00  0.00           O  
ATOM   3546  OE2 GLU A 232     -46.338   9.438 -36.898  1.00  0.00           O  
ATOM   3547  H   GLU A 232     -45.234   6.112 -34.592  1.00  0.00           H  
ATOM   3548  HA  GLU A 232     -43.878   7.835 -36.442  1.00  0.00           H  
ATOM   3549 1HB  GLU A 232     -44.243   8.042 -33.430  1.00  0.00           H  
ATOM   3550 2HB  GLU A 232     -43.507   9.310 -34.399  1.00  0.00           H  
ATOM   3551 1HG  GLU A 232     -46.314   8.243 -34.780  1.00  0.00           H  
ATOM   3552 2HG  GLU A 232     -45.890   9.705 -33.891  1.00  0.00           H  
ATOM   3553  N   ALA A 233     -42.003   6.292 -34.226  1.00  0.00           N  
ATOM   3554  CA  ALA A 233     -40.621   5.936 -33.928  1.00  0.00           C  
ATOM   3555  C   ALA A 233     -39.966   5.235 -35.111  1.00  0.00           C  
ATOM   3556  O   ALA A 233     -38.809   5.498 -35.438  1.00  0.00           O  
ATOM   3557  CB  ALA A 233     -40.556   5.056 -32.689  1.00  0.00           C  
ATOM   3558  H   ALA A 233     -42.774   5.910 -33.697  1.00  0.00           H  
ATOM   3559  HA  ALA A 233     -40.068   6.856 -33.737  1.00  0.00           H  
ATOM   3560 1HB  ALA A 233     -39.517   4.798 -32.480  1.00  0.00           H  
ATOM   3561 2HB  ALA A 233     -40.974   5.593 -31.838  1.00  0.00           H  
ATOM   3562 3HB  ALA A 233     -41.128   4.145 -32.859  1.00  0.00           H  
ATOM   3563  N   ALA A 234     -40.766   4.338 -35.724  1.00  0.00           N  
ATOM   3564  CA  ALA A 234     -40.259   3.597 -36.873  1.00  0.00           C  
ATOM   3565  C   ALA A 234     -39.809   4.541 -37.980  1.00  0.00           C  
ATOM   3566  O   ALA A 234     -38.724   4.382 -38.541  1.00  0.00           O  
ATOM   3567  CB  ALA A 234     -41.319   2.637 -37.394  1.00  0.00           C  
ATOM   3568  H   ALA A 234     -41.703   4.196 -35.375  1.00  0.00           H  
ATOM   3569  HA  ALA A 234     -39.391   3.023 -36.549  1.00  0.00           H  
ATOM   3570 1HB  ALA A 234     -40.925   2.092 -38.251  1.00  0.00           H  
ATOM   3571 2HB  ALA A 234     -41.589   1.932 -36.608  1.00  0.00           H  
ATOM   3572 3HB  ALA A 234     -42.201   3.199 -37.695  1.00  0.00           H  
ATOM   3573  N   LYS A 235     -40.646   5.523 -38.291  1.00  0.00           N  
ATOM   3574  CA  LYS A 235     -40.336   6.494 -39.333  1.00  0.00           C  
ATOM   3575  C   LYS A 235     -39.031   7.222 -39.037  1.00  0.00           C  
ATOM   3576  O   LYS A 235     -38.263   7.535 -39.947  1.00  0.00           O  
ATOM   3577  CB  LYS A 235     -41.478   7.501 -39.483  1.00  0.00           C  
ATOM   3578  CG  LYS A 235     -42.745   6.927 -40.104  1.00  0.00           C  
ATOM   3579  CD  LYS A 235     -43.749   8.024 -40.425  1.00  0.00           C  
ATOM   3580  CE  LYS A 235     -44.371   8.595 -39.159  1.00  0.00           C  
ATOM   3581  NZ  LYS A 235     -45.440   9.585 -39.462  1.00  0.00           N  
ATOM   3582  H   LYS A 235     -41.522   5.599 -37.793  1.00  0.00           H  
ATOM   3583  HA  LYS A 235     -40.215   5.962 -40.277  1.00  0.00           H  
ATOM   3584 1HB  LYS A 235     -41.738   7.905 -38.504  1.00  0.00           H  
ATOM   3585 2HB  LYS A 235     -41.149   8.334 -40.104  1.00  0.00           H  
ATOM   3586 1HG  LYS A 235     -42.493   6.396 -41.022  1.00  0.00           H  
ATOM   3587 2HG  LYS A 235     -43.201   6.220 -39.411  1.00  0.00           H  
ATOM   3588 1HD  LYS A 235     -43.249   8.827 -40.968  1.00  0.00           H  
ATOM   3589 2HD  LYS A 235     -44.540   7.620 -41.057  1.00  0.00           H  
ATOM   3590 1HE  LYS A 235     -44.798   7.786 -38.568  1.00  0.00           H  
ATOM   3591 2HE  LYS A 235     -43.600   9.083 -38.563  1.00  0.00           H  
ATOM   3592 1HZ  LYS A 235     -45.826   9.939 -38.598  1.00  0.00           H  
ATOM   3593 2HZ  LYS A 235     -45.050  10.350 -39.995  1.00  0.00           H  
ATOM   3594 3HZ  LYS A 235     -46.170   9.139 -39.998  1.00  0.00           H  
ATOM   3595  N   ASN A 236     -38.821   7.472 -37.741  1.00  0.00           N  
ATOM   3596  CA  ASN A 236     -37.618   8.093 -37.199  1.00  0.00           C  
ATOM   3597  C   ASN A 236     -36.456   7.121 -36.964  1.00  0.00           C  
ATOM   3598  O   ASN A 236     -35.516   7.428 -36.230  1.00  0.00           O  
ATOM   3599  CB  ASN A 236     -37.957   8.816 -35.908  1.00  0.00           C  
ATOM   3600  CG  ASN A 236     -38.790  10.047 -36.137  1.00  0.00           C  
ATOM   3601  OD1 ASN A 236     -38.711  10.676 -37.198  1.00  0.00           O  
ATOM   3602  ND2 ASN A 236     -39.586  10.402 -35.162  1.00  0.00           N  
ATOM   3603  H   ASN A 236     -39.533   7.222 -37.070  1.00  0.00           H  
ATOM   3604  HA  ASN A 236     -37.250   8.824 -37.921  1.00  0.00           H  
ATOM   3605 1HB  ASN A 236     -38.501   8.142 -35.245  1.00  0.00           H  
ATOM   3606 2HB  ASN A 236     -37.037   9.103 -35.399  1.00  0.00           H  
ATOM   3607 1HD2 ASN A 236     -40.164  11.214 -35.258  1.00  0.00           H  
ATOM   3608 2HD2 ASN A 236     -39.618   9.864 -34.320  1.00  0.00           H  
ATOM   3609  N   GLY A 237     -36.512   5.947 -37.581  1.00  0.00           N  
ATOM   3610  CA  GLY A 237     -35.403   4.992 -37.488  1.00  0.00           C  
ATOM   3611  C   GLY A 237     -35.294   4.403 -36.089  1.00  0.00           C  
ATOM   3612  O   GLY A 237     -34.209   4.351 -35.509  1.00  0.00           O  
ATOM   3613  H   GLY A 237     -37.332   5.714 -38.122  1.00  0.00           H  
ATOM   3614 1HA  GLY A 237     -35.550   4.190 -38.211  1.00  0.00           H  
ATOM   3615 2HA  GLY A 237     -34.470   5.490 -37.747  1.00  0.00           H  
ATOM   3616  N   VAL A 238     -36.424   3.960 -35.552  1.00  0.00           N  
ATOM   3617  CA  VAL A 238     -36.459   3.294 -34.256  1.00  0.00           C  
ATOM   3618  C   VAL A 238     -36.955   1.861 -34.394  1.00  0.00           C  
ATOM   3619  O   VAL A 238     -37.972   1.605 -35.038  1.00  0.00           O  
ATOM   3620  CB  VAL A 238     -37.374   4.062 -33.283  1.00  0.00           C  
ATOM   3621  CG1 VAL A 238     -37.458   3.338 -31.948  1.00  0.00           C  
ATOM   3622  CG2 VAL A 238     -36.857   5.480 -33.096  1.00  0.00           C  
ATOM   3623  H   VAL A 238     -37.291   4.088 -36.054  1.00  0.00           H  
ATOM   3624  HA  VAL A 238     -35.448   3.279 -33.848  1.00  0.00           H  
ATOM   3625  HB  VAL A 238     -38.382   4.093 -33.696  1.00  0.00           H  
ATOM   3626 1HG1 VAL A 238     -38.109   3.894 -31.273  1.00  0.00           H  
ATOM   3627 2HG1 VAL A 238     -37.864   2.338 -32.101  1.00  0.00           H  
ATOM   3628 3HG1 VAL A 238     -36.462   3.263 -31.511  1.00  0.00           H  
ATOM   3629 1HG2 VAL A 238     -37.509   6.017 -32.408  1.00  0.00           H  
ATOM   3630 2HG2 VAL A 238     -35.846   5.448 -32.689  1.00  0.00           H  
ATOM   3631 3HG2 VAL A 238     -36.845   5.992 -34.058  1.00  0.00           H  
ATOM   3632  N   ASP A 239     -36.233   0.929 -33.786  1.00  0.00           N  
ATOM   3633  CA  ASP A 239     -36.595  -0.484 -33.817  1.00  0.00           C  
ATOM   3634  C   ASP A 239     -37.865  -0.751 -33.017  1.00  0.00           C  
ATOM   3635  O   ASP A 239     -38.122  -0.099 -32.005  1.00  0.00           O  
ATOM   3636  CB  ASP A 239     -35.451  -1.341 -33.267  1.00  0.00           C  
ATOM   3637  CG  ASP A 239     -34.250  -1.397 -34.202  1.00  0.00           C  
ATOM   3638  OD1 ASP A 239     -34.397  -1.041 -35.348  1.00  0.00           O  
ATOM   3639  OD2 ASP A 239     -33.198  -1.794 -33.762  1.00  0.00           O  
ATOM   3640  H   ASP A 239     -35.401   1.202 -33.282  1.00  0.00           H  
ATOM   3641  HA  ASP A 239     -36.779  -0.772 -34.852  1.00  0.00           H  
ATOM   3642 1HB  ASP A 239     -35.127  -0.942 -32.306  1.00  0.00           H  
ATOM   3643 2HB  ASP A 239     -35.808  -2.357 -33.096  1.00  0.00           H  
ATOM   3644  N   PRO A 240     -38.662  -1.715 -33.478  1.00  0.00           N  
ATOM   3645  CA  PRO A 240     -40.025  -1.873 -32.979  1.00  0.00           C  
ATOM   3646  C   PRO A 240     -40.270  -3.192 -32.248  1.00  0.00           C  
ATOM   3647  O   PRO A 240     -41.395  -3.690 -32.205  1.00  0.00           O  
ATOM   3648  CB  PRO A 240     -40.852  -1.793 -34.266  1.00  0.00           C  
ATOM   3649  CG  PRO A 240     -39.972  -2.400 -35.305  1.00  0.00           C  
ATOM   3650  CD  PRO A 240     -38.582  -1.978 -34.911  1.00  0.00           C  
ATOM   3651  HA  PRO A 240     -40.262  -1.037 -32.304  1.00  0.00           H  
ATOM   3652 1HB  PRO A 240     -41.800  -2.336 -34.139  1.00  0.00           H  
ATOM   3653 2HB  PRO A 240     -41.108  -0.745 -34.484  1.00  0.00           H  
ATOM   3654 1HG  PRO A 240     -40.096  -3.493 -35.315  1.00  0.00           H  
ATOM   3655 2HG  PRO A 240     -40.258  -2.039 -36.304  1.00  0.00           H  
ATOM   3656 1HD  PRO A 240     -37.877  -2.798 -35.118  1.00  0.00           H  
ATOM   3657 2HD  PRO A 240     -38.300  -1.074 -35.470  1.00  0.00           H  
ATOM   3658  N   LYS A 241     -39.227  -3.775 -31.664  1.00  0.00           N  
ATOM   3659  CA  LYS A 241     -39.416  -4.970 -30.841  1.00  0.00           C  
ATOM   3660  C   LYS A 241     -39.817  -4.593 -29.426  1.00  0.00           C  
ATOM   3661  O   LYS A 241     -40.645  -5.261 -28.807  1.00  0.00           O  
ATOM   3662  CB  LYS A 241     -38.144  -5.818 -30.818  1.00  0.00           C  
ATOM   3663  CG  LYS A 241     -37.812  -6.491 -32.143  1.00  0.00           C  
ATOM   3664  CD  LYS A 241     -36.538  -7.317 -32.040  1.00  0.00           C  
ATOM   3665  CE  LYS A 241     -36.205  -7.989 -33.363  1.00  0.00           C  
ATOM   3666  NZ  LYS A 241     -34.940  -8.770 -33.288  1.00  0.00           N  
ATOM   3667  H   LYS A 241     -38.306  -3.383 -31.798  1.00  0.00           H  
ATOM   3668  HA  LYS A 241     -40.223  -5.563 -31.273  1.00  0.00           H  
ATOM   3669 1HB  LYS A 241     -37.295  -5.194 -30.538  1.00  0.00           H  
ATOM   3670 2HB  LYS A 241     -38.240  -6.598 -30.062  1.00  0.00           H  
ATOM   3671 1HG  LYS A 241     -38.635  -7.144 -32.436  1.00  0.00           H  
ATOM   3672 2HG  LYS A 241     -37.681  -5.732 -32.914  1.00  0.00           H  
ATOM   3673 1HD  LYS A 241     -35.708  -6.671 -31.751  1.00  0.00           H  
ATOM   3674 2HD  LYS A 241     -36.662  -8.083 -31.275  1.00  0.00           H  
ATOM   3675 1HE  LYS A 241     -37.015  -8.660 -33.645  1.00  0.00           H  
ATOM   3676 2HE  LYS A 241     -36.103  -7.232 -34.141  1.00  0.00           H  
ATOM   3677 1HZ  LYS A 241     -34.755  -9.199 -34.184  1.00  0.00           H  
ATOM   3678 2HZ  LYS A 241     -34.177  -8.153 -33.046  1.00  0.00           H  
ATOM   3679 3HZ  LYS A 241     -35.029  -9.488 -32.583  1.00  0.00           H  
ATOM   3680  N   GLU A 242     -39.219  -3.525 -28.939  1.00  0.00           N  
ATOM   3681  CA  GLU A 242     -39.613  -2.936 -27.664  1.00  0.00           C  
ATOM   3682  C   GLU A 242     -41.045  -2.417 -27.716  1.00  0.00           C  
ATOM   3683  O   GLU A 242     -41.813  -2.589 -26.770  1.00  0.00           O  
ATOM   3684  CB  GLU A 242     -38.662  -1.799 -27.284  1.00  0.00           C  
ATOM   3685  CG  GLU A 242     -37.241  -2.246 -26.970  1.00  0.00           C  
ATOM   3686  CD  GLU A 242     -36.413  -2.472 -28.205  1.00  0.00           C  
ATOM   3687  OE1 GLU A 242     -36.920  -2.270 -29.282  1.00  0.00           O  
ATOM   3688  OE2 GLU A 242     -35.273  -2.849 -28.070  1.00  0.00           O  
ATOM   3689  H   GLU A 242     -38.467  -3.100 -29.462  1.00  0.00           H  
ATOM   3690  HA  GLU A 242     -39.560  -3.707 -26.895  1.00  0.00           H  
ATOM   3691 1HB  GLU A 242     -38.613  -1.077 -28.100  1.00  0.00           H  
ATOM   3692 2HB  GLU A 242     -39.049  -1.277 -26.409  1.00  0.00           H  
ATOM   3693 1HG  GLU A 242     -36.759  -1.485 -26.358  1.00  0.00           H  
ATOM   3694 2HG  GLU A 242     -37.281  -3.168 -26.391  1.00  0.00           H  
ATOM   3695  N   PHE A 243     -41.351  -1.780 -28.865  1.00  0.00           N  
ATOM   3696  CA  PHE A 243     -42.691  -1.235 -29.044  1.00  0.00           C  
ATOM   3697  C   PHE A 243     -43.742  -2.338 -29.010  1.00  0.00           C  
ATOM   3698  O   PHE A 243     -44.807  -2.176 -28.413  1.00  0.00           O  
ATOM   3699  CB  PHE A 243     -42.786  -0.473 -30.367  1.00  0.00           C  
ATOM   3700  CG  PHE A 243     -42.093   0.859 -30.350  1.00  0.00           C  
ATOM   3701  CD1 PHE A 243     -41.096   1.150 -31.270  1.00  0.00           C  
ATOM   3702  CD2 PHE A 243     -42.435   1.824 -29.415  1.00  0.00           C  
ATOM   3703  CE1 PHE A 243     -40.457   2.376 -31.255  1.00  0.00           C  
ATOM   3704  CE2 PHE A 243     -41.799   3.050 -29.398  1.00  0.00           C  
ATOM   3705  CZ  PHE A 243     -40.809   3.326 -30.320  1.00  0.00           C  
ATOM   3706  H   PHE A 243     -40.645  -1.693 -29.582  1.00  0.00           H  
ATOM   3707  HA  PHE A 243     -42.895  -0.542 -28.227  1.00  0.00           H  
ATOM   3708 1HB  PHE A 243     -42.350  -1.073 -31.165  1.00  0.00           H  
ATOM   3709 2HB  PHE A 243     -43.833  -0.308 -30.617  1.00  0.00           H  
ATOM   3710  HD1 PHE A 243     -40.819   0.399 -32.010  1.00  0.00           H  
ATOM   3711  HD2 PHE A 243     -43.217   1.606 -28.686  1.00  0.00           H  
ATOM   3712  HE1 PHE A 243     -39.676   2.591 -31.984  1.00  0.00           H  
ATOM   3713  HE2 PHE A 243     -42.077   3.800 -28.658  1.00  0.00           H  
ATOM   3714  HZ  PHE A 243     -40.305   4.291 -30.307  1.00  0.00           H  
ATOM   3715  N   ILE A 244     -43.384  -3.453 -29.678  1.00  0.00           N  
ATOM   3716  CA  ILE A 244     -44.302  -4.585 -29.721  1.00  0.00           C  
ATOM   3717  C   ILE A 244     -44.568  -5.132 -28.325  1.00  0.00           C  
ATOM   3718  O   ILE A 244     -45.702  -5.470 -27.986  1.00  0.00           O  
ATOM   3719  CB  ILE A 244     -43.747  -5.708 -30.616  1.00  0.00           C  
ATOM   3720  CG1 ILE A 244     -43.727  -5.263 -32.081  1.00  0.00           C  
ATOM   3721  CG2 ILE A 244     -44.573  -6.975 -30.453  1.00  0.00           C  
ATOM   3722  CD1 ILE A 244     -42.951  -6.189 -32.990  1.00  0.00           C  
ATOM   3723  H   ILE A 244     -42.485  -3.484 -30.137  1.00  0.00           H  
ATOM   3724  HA  ILE A 244     -45.249  -4.246 -30.141  1.00  0.00           H  
ATOM   3725  HB  ILE A 244     -42.715  -5.920 -30.337  1.00  0.00           H  
ATOM   3726 1HG1 ILE A 244     -44.748  -5.195 -32.454  1.00  0.00           H  
ATOM   3727 2HG1 ILE A 244     -43.286  -4.268 -32.153  1.00  0.00           H  
ATOM   3728 1HG2 ILE A 244     -44.167  -7.758 -31.093  1.00  0.00           H  
ATOM   3729 2HG2 ILE A 244     -44.537  -7.301 -29.414  1.00  0.00           H  
ATOM   3730 3HG2 ILE A 244     -45.606  -6.775 -30.735  1.00  0.00           H  
ATOM   3731 1HD1 ILE A 244     -42.982  -5.807 -34.011  1.00  0.00           H  
ATOM   3732 2HD1 ILE A 244     -41.915  -6.245 -32.655  1.00  0.00           H  
ATOM   3733 3HD1 ILE A 244     -43.396  -7.183 -32.962  1.00  0.00           H  
ATOM   3734  N   LYS A 245     -43.468  -5.198 -27.548  1.00  0.00           N  
ATOM   3735  CA  LYS A 245     -43.586  -5.704 -26.185  1.00  0.00           C  
ATOM   3736  C   LYS A 245     -44.505  -4.823 -25.348  1.00  0.00           C  
ATOM   3737  O   LYS A 245     -45.318  -5.320 -24.570  1.00  0.00           O  
ATOM   3738  CB  LYS A 245     -42.208  -5.801 -25.529  1.00  0.00           C  
ATOM   3739  CG  LYS A 245     -41.320  -6.904 -26.090  1.00  0.00           C  
ATOM   3740  CD  LYS A 245     -39.963  -6.924 -25.403  1.00  0.00           C  
ATOM   3741  CE  LYS A 245     -39.070  -8.017 -25.971  1.00  0.00           C  
ATOM   3742  NZ  LYS A 245     -37.725  -8.023 -25.335  1.00  0.00           N  
ATOM   3743  H   LYS A 245     -42.581  -4.895 -27.923  1.00  0.00           H  
ATOM   3744  HA  LYS A 245     -44.025  -6.702 -26.224  1.00  0.00           H  
ATOM   3745 1HB  LYS A 245     -41.681  -4.854 -25.648  1.00  0.00           H  
ATOM   3746 2HB  LYS A 245     -42.326  -5.978 -24.460  1.00  0.00           H  
ATOM   3747 1HG  LYS A 245     -41.805  -7.870 -25.946  1.00  0.00           H  
ATOM   3748 2HG  LYS A 245     -41.175  -6.746 -27.158  1.00  0.00           H  
ATOM   3749 1HD  LYS A 245     -39.472  -5.959 -25.538  1.00  0.00           H  
ATOM   3750 2HD  LYS A 245     -40.098  -7.096 -24.335  1.00  0.00           H  
ATOM   3751 1HE  LYS A 245     -39.538  -8.988 -25.812  1.00  0.00           H  
ATOM   3752 2HE  LYS A 245     -38.949  -7.868 -27.044  1.00  0.00           H  
ATOM   3753 1HZ  LYS A 245     -37.164  -8.761 -25.738  1.00  0.00           H  
ATOM   3754 2HZ  LYS A 245     -37.273  -7.133 -25.492  1.00  0.00           H  
ATOM   3755 3HZ  LYS A 245     -37.822  -8.180 -24.342  1.00  0.00           H  
ATOM   3756  N   ARG A 246     -44.327  -3.502 -25.554  1.00  0.00           N  
ATOM   3757  CA  ARG A 246     -45.146  -2.548 -24.815  1.00  0.00           C  
ATOM   3758  C   ARG A 246     -46.623  -2.717 -25.146  1.00  0.00           C  
ATOM   3759  O   ARG A 246     -47.478  -2.660 -24.263  1.00  0.00           O  
ATOM   3760  CB  ARG A 246     -44.720  -1.121 -25.126  1.00  0.00           C  
ATOM   3761  CG  ARG A 246     -43.292  -0.779 -24.733  1.00  0.00           C  
ATOM   3762  CD  ARG A 246     -43.131  -0.706 -23.258  1.00  0.00           C  
ATOM   3763  NE  ARG A 246     -43.020  -2.026 -22.658  1.00  0.00           N  
ATOM   3764  CZ  ARG A 246     -41.914  -2.794 -22.698  1.00  0.00           C  
ATOM   3765  NH1 ARG A 246     -40.835  -2.361 -23.312  1.00  0.00           N  
ATOM   3766  NH2 ARG A 246     -41.914  -3.983 -22.121  1.00  0.00           N  
ATOM   3767  H   ARG A 246     -43.629  -3.197 -26.218  1.00  0.00           H  
ATOM   3768  HA  ARG A 246     -45.007  -2.727 -23.748  1.00  0.00           H  
ATOM   3769 1HB  ARG A 246     -44.820  -0.937 -26.195  1.00  0.00           H  
ATOM   3770 2HB  ARG A 246     -45.380  -0.423 -24.611  1.00  0.00           H  
ATOM   3771 1HG  ARG A 246     -42.616  -1.545 -25.113  1.00  0.00           H  
ATOM   3772 2HG  ARG A 246     -43.019   0.188 -25.156  1.00  0.00           H  
ATOM   3773 1HD  ARG A 246     -42.228  -0.145 -23.017  1.00  0.00           H  
ATOM   3774 2HD  ARG A 246     -43.995  -0.205 -22.822  1.00  0.00           H  
ATOM   3775  HE  ARG A 246     -43.831  -2.393 -22.177  1.00  0.00           H  
ATOM   3776 1HH1 ARG A 246     -40.835  -1.452 -23.753  1.00  0.00           H  
ATOM   3777 2HH1 ARG A 246     -40.006  -2.936 -23.342  1.00  0.00           H  
ATOM   3778 1HH2 ARG A 246     -42.744  -4.316 -21.649  1.00  0.00           H  
ATOM   3779 2HH2 ARG A 246     -41.085  -4.558 -22.151  1.00  0.00           H  
ATOM   3780  N   ALA A 247     -46.866  -2.927 -26.456  1.00  0.00           N  
ATOM   3781  CA  ALA A 247     -48.242  -3.106 -26.907  1.00  0.00           C  
ATOM   3782  C   ALA A 247     -48.872  -4.340 -26.273  1.00  0.00           C  
ATOM   3783  O   ALA A 247     -50.033  -4.315 -25.864  1.00  0.00           O  
ATOM   3784  CB  ALA A 247     -48.294  -3.207 -28.424  1.00  0.00           C  
ATOM   3785  H   ALA A 247     -46.090  -2.957 -27.102  1.00  0.00           H  
ATOM   3786  HA  ALA A 247     -48.817  -2.237 -26.590  1.00  0.00           H  
ATOM   3787 1HB  ALA A 247     -49.327  -3.341 -28.745  1.00  0.00           H  
ATOM   3788 2HB  ALA A 247     -47.893  -2.293 -28.863  1.00  0.00           H  
ATOM   3789 3HB  ALA A 247     -47.699  -4.057 -28.753  1.00  0.00           H  
ATOM   3790  N   GLU A 248     -48.047  -5.405 -26.216  1.00  0.00           N  
ATOM   3791  CA  GLU A 248     -48.528  -6.650 -25.629  1.00  0.00           C  
ATOM   3792  C   GLU A 248     -48.894  -6.464 -24.163  1.00  0.00           C  
ATOM   3793  O   GLU A 248     -49.907  -6.983 -23.696  1.00  0.00           O  
ATOM   3794  CB  GLU A 248     -47.470  -7.748 -25.765  1.00  0.00           C  
ATOM   3795  CG  GLU A 248     -47.250  -8.237 -27.189  1.00  0.00           C  
ATOM   3796  CD  GLU A 248     -46.150  -9.256 -27.295  1.00  0.00           C  
ATOM   3797  OE1 GLU A 248     -45.493  -9.497 -26.311  1.00  0.00           O  
ATOM   3798  OE2 GLU A 248     -45.967  -9.794 -28.361  1.00  0.00           O  
ATOM   3799  H   GLU A 248     -47.109  -5.321 -26.581  1.00  0.00           H  
ATOM   3800  HA  GLU A 248     -49.425  -6.961 -26.166  1.00  0.00           H  
ATOM   3801 1HB  GLU A 248     -46.516  -7.382 -25.386  1.00  0.00           H  
ATOM   3802 2HB  GLU A 248     -47.756  -8.606 -25.157  1.00  0.00           H  
ATOM   3803 1HG  GLU A 248     -48.176  -8.679 -27.557  1.00  0.00           H  
ATOM   3804 2HG  GLU A 248     -47.011  -7.384 -27.822  1.00  0.00           H  
ATOM   3805  N   GLU A 249     -48.019  -5.701 -23.477  1.00  0.00           N  
ATOM   3806  CA  GLU A 249     -48.254  -5.443 -22.060  1.00  0.00           C  
ATOM   3807  C   GLU A 249     -49.559  -4.684 -21.849  1.00  0.00           C  
ATOM   3808  O   GLU A 249     -50.318  -4.981 -20.926  1.00  0.00           O  
ATOM   3809  CB  GLU A 249     -47.090  -4.651 -21.462  1.00  0.00           C  
ATOM   3810  CG  GLU A 249     -45.793  -5.437 -21.337  1.00  0.00           C  
ATOM   3811  CD  GLU A 249     -44.652  -4.606 -20.820  1.00  0.00           C  
ATOM   3812  OE1 GLU A 249     -44.826  -3.421 -20.668  1.00  0.00           O  
ATOM   3813  OE2 GLU A 249     -43.604  -5.158 -20.576  1.00  0.00           O  
ATOM   3814  H   GLU A 249     -47.216  -5.321 -23.956  1.00  0.00           H  
ATOM   3815  HA  GLU A 249     -48.330  -6.399 -21.542  1.00  0.00           H  
ATOM   3816 1HB  GLU A 249     -46.891  -3.774 -22.078  1.00  0.00           H  
ATOM   3817 2HB  GLU A 249     -47.363  -4.297 -20.467  1.00  0.00           H  
ATOM   3818 1HG  GLU A 249     -45.952  -6.276 -20.660  1.00  0.00           H  
ATOM   3819 2HG  GLU A 249     -45.529  -5.840 -22.314  1.00  0.00           H  
ATOM   3820  N   LEU A 250     -49.769  -3.702 -22.748  1.00  0.00           N  
ATOM   3821  CA  LEU A 250     -50.984  -2.900 -22.656  1.00  0.00           C  
ATOM   3822  C   LEU A 250     -52.227  -3.761 -22.841  1.00  0.00           C  
ATOM   3823  O   LEU A 250     -53.222  -3.592 -22.136  1.00  0.00           O  
ATOM   3824  CB  LEU A 250     -50.965  -1.786 -23.710  1.00  0.00           C  
ATOM   3825  CG  LEU A 250     -49.935  -0.672 -23.483  1.00  0.00           C  
ATOM   3826  CD1 LEU A 250     -49.908   0.251 -24.693  1.00  0.00           C  
ATOM   3827  CD2 LEU A 250     -50.288   0.095 -22.217  1.00  0.00           C  
ATOM   3828  H   LEU A 250     -49.081  -3.539 -23.469  1.00  0.00           H  
ATOM   3829  HA  LEU A 250     -51.025  -2.446 -21.667  1.00  0.00           H  
ATOM   3830 1HB  LEU A 250     -50.761  -2.231 -24.683  1.00  0.00           H  
ATOM   3831 2HB  LEU A 250     -51.951  -1.323 -23.745  1.00  0.00           H  
ATOM   3832  HG  LEU A 250     -48.942  -1.111 -23.376  1.00  0.00           H  
ATOM   3833 1HD1 LEU A 250     -49.176   1.043 -24.531  1.00  0.00           H  
ATOM   3834 2HD1 LEU A 250     -49.634  -0.319 -25.580  1.00  0.00           H  
ATOM   3835 3HD1 LEU A 250     -50.894   0.693 -24.835  1.00  0.00           H  
ATOM   3836 1HD2 LEU A 250     -49.555   0.886 -22.055  1.00  0.00           H  
ATOM   3837 2HD2 LEU A 250     -51.280   0.535 -22.323  1.00  0.00           H  
ATOM   3838 3HD2 LEU A 250     -50.282  -0.585 -21.365  1.00  0.00           H  
ATOM   3839  N   ALA A 251     -52.110  -4.682 -23.819  1.00  0.00           N  
ATOM   3840  CA  ALA A 251     -53.231  -5.573 -24.097  1.00  0.00           C  
ATOM   3841  C   ALA A 251     -53.557  -6.442 -22.890  1.00  0.00           C  
ATOM   3842  O   ALA A 251     -54.725  -6.656 -22.565  1.00  0.00           O  
ATOM   3843  CB  ALA A 251     -52.928  -6.443 -25.309  1.00  0.00           C  
ATOM   3844  H   ALA A 251     -51.248  -4.739 -24.341  1.00  0.00           H  
ATOM   3845  HA  ALA A 251     -54.106  -4.959 -24.313  1.00  0.00           H  
ATOM   3846 1HB  ALA A 251     -53.774  -7.102 -25.504  1.00  0.00           H  
ATOM   3847 2HB  ALA A 251     -52.755  -5.808 -26.178  1.00  0.00           H  
ATOM   3848 3HB  ALA A 251     -52.040  -7.041 -25.113  1.00  0.00           H  
ATOM   3849  N   LEU A 252     -52.469  -6.922 -22.255  1.00  0.00           N  
ATOM   3850  CA  LEU A 252     -52.643  -7.768 -21.081  1.00  0.00           C  
ATOM   3851  C   LEU A 252     -53.349  -7.017 -19.960  1.00  0.00           C  
ATOM   3852  O   LEU A 252     -54.220  -7.564 -19.285  1.00  0.00           O  
ATOM   3853  CB  LEU A 252     -51.282  -8.276 -20.587  1.00  0.00           C  
ATOM   3854  CG  LEU A 252     -50.579  -9.289 -21.501  1.00  0.00           C  
ATOM   3855  CD1 LEU A 252     -49.175  -9.556 -20.976  1.00  0.00           C  
ATOM   3856  CD2 LEU A 252     -51.394 -10.572 -21.560  1.00  0.00           C  
ATOM   3857  H   LEU A 252     -51.551  -6.686 -22.605  1.00  0.00           H  
ATOM   3858  HA  LEU A 252     -53.256  -8.624 -21.360  1.00  0.00           H  
ATOM   3859 1HB  LEU A 252     -50.617  -7.423 -20.464  1.00  0.00           H  
ATOM   3860 2HB  LEU A 252     -51.420  -8.748 -19.614  1.00  0.00           H  
ATOM   3861  HG  LEU A 252     -50.486  -8.871 -22.504  1.00  0.00           H  
ATOM   3862 1HD1 LEU A 252     -48.675 -10.275 -21.625  1.00  0.00           H  
ATOM   3863 2HD1 LEU A 252     -48.608  -8.625 -20.963  1.00  0.00           H  
ATOM   3864 3HD1 LEU A 252     -49.234  -9.960 -19.966  1.00  0.00           H  
ATOM   3865 1HD2 LEU A 252     -50.894 -11.291 -22.209  1.00  0.00           H  
ATOM   3866 2HD2 LEU A 252     -51.486 -10.991 -20.557  1.00  0.00           H  
ATOM   3867 3HD2 LEU A 252     -52.387 -10.354 -21.955  1.00  0.00           H  
ATOM   3868  N   LEU A 253     -52.925  -5.745 -19.806  1.00  0.00           N  
ATOM   3869  CA  LEU A 253     -53.521  -4.915 -18.767  1.00  0.00           C  
ATOM   3870  C   LEU A 253     -55.012  -4.718 -19.008  1.00  0.00           C  
ATOM   3871  O   LEU A 253     -55.814  -4.766 -18.075  1.00  0.00           O  
ATOM   3872  CB  LEU A 253     -52.822  -3.551 -18.710  1.00  0.00           C  
ATOM   3873  CG  LEU A 253     -51.377  -3.565 -18.194  1.00  0.00           C  
ATOM   3874  CD1 LEU A 253     -50.761  -2.184 -18.369  1.00  0.00           C  
ATOM   3875  CD2 LEU A 253     -51.364  -3.989 -16.733  1.00  0.00           C  
ATOM   3876  H   LEU A 253     -52.201  -5.391 -20.415  1.00  0.00           H  
ATOM   3877  HA  LEU A 253     -53.392  -5.415 -17.808  1.00  0.00           H  
ATOM   3878 1HB  LEU A 253     -52.811  -3.124 -19.712  1.00  0.00           H  
ATOM   3879 2HB  LEU A 253     -53.398  -2.891 -18.062  1.00  0.00           H  
ATOM   3880  HG  LEU A 253     -50.788  -4.270 -18.781  1.00  0.00           H  
ATOM   3881 1HD1 LEU A 253     -49.734  -2.194 -18.002  1.00  0.00           H  
ATOM   3882 2HD1 LEU A 253     -50.766  -1.914 -19.425  1.00  0.00           H  
ATOM   3883 3HD1 LEU A 253     -51.340  -1.453 -17.805  1.00  0.00           H  
ATOM   3884 1HD2 LEU A 253     -50.337  -4.000 -16.366  1.00  0.00           H  
ATOM   3885 2HD2 LEU A 253     -51.952  -3.284 -16.144  1.00  0.00           H  
ATOM   3886 3HD2 LEU A 253     -51.793  -4.986 -16.639  1.00  0.00           H  
ATOM   3887  N   GLY A 254     -55.330  -4.496 -20.300  1.00  0.00           N  
ATOM   3888  CA  GLY A 254     -56.726  -4.292 -20.667  1.00  0.00           C  
ATOM   3889  C   GLY A 254     -57.565  -5.523 -20.348  1.00  0.00           C  
ATOM   3890  O   GLY A 254     -58.681  -5.412 -19.841  1.00  0.00           O  
ATOM   3891  H   GLY A 254     -54.593  -4.474 -20.991  1.00  0.00           H  
ATOM   3892 1HA  GLY A 254     -57.121  -3.429 -20.130  1.00  0.00           H  
ATOM   3893 2HA  GLY A 254     -56.794  -4.066 -21.730  1.00  0.00           H  
ATOM   3894  N   LEU A 255     -57.011  -6.704 -20.653  1.00  0.00           N  
ATOM   3895  CA  LEU A 255     -57.671  -8.003 -20.424  1.00  0.00           C  
ATOM   3896  C   LEU A 255     -57.724  -8.410 -18.953  1.00  0.00           C  
ATOM   3897  O   LEU A 255     -58.613  -9.152 -18.536  1.00  0.00           O  
ATOM   3898  CB  LEU A 255     -56.947  -9.098 -21.218  1.00  0.00           C  
ATOM   3899  CG  LEU A 255     -57.616 -10.479 -21.207  1.00  0.00           C  
ATOM   3900  CD1 LEU A 255     -59.022 -10.367 -21.782  1.00  0.00           C  
ATOM   3901  CD2 LEU A 255     -56.773 -11.457 -22.011  1.00  0.00           C  
ATOM   3902  H   LEU A 255     -56.089  -6.723 -21.065  1.00  0.00           H  
ATOM   3903  HA  LEU A 255     -58.699  -7.935 -20.777  1.00  0.00           H  
ATOM   3904 1HB  LEU A 255     -56.864  -8.778 -22.255  1.00  0.00           H  
ATOM   3905 2HB  LEU A 255     -55.942  -9.214 -20.813  1.00  0.00           H  
ATOM   3906  HG  LEU A 255     -57.704 -10.833 -20.180  1.00  0.00           H  
ATOM   3907 1HD1 LEU A 255     -59.497 -11.348 -21.775  1.00  0.00           H  
ATOM   3908 2HD1 LEU A 255     -59.609  -9.676 -21.177  1.00  0.00           H  
ATOM   3909 3HD1 LEU A 255     -58.968  -9.998 -22.806  1.00  0.00           H  
ATOM   3910 1HD2 LEU A 255     -57.248 -12.439 -22.003  1.00  0.00           H  
ATOM   3911 2HD2 LEU A 255     -56.687 -11.104 -23.039  1.00  0.00           H  
ATOM   3912 3HD2 LEU A 255     -55.780 -11.532 -21.568  1.00  0.00           H  
ATOM   3913  N   SER A 256     -56.765  -7.920 -18.167  1.00  0.00           N  
ATOM   3914  CA  SER A 256     -56.573  -8.378 -16.791  1.00  0.00           C  
ATOM   3915  C   SER A 256     -57.768  -8.055 -15.897  1.00  0.00           C  
ATOM   3916  O   SER A 256     -57.947  -8.661 -14.840  1.00  0.00           O  
ATOM   3917  CB  SER A 256     -55.321  -7.750 -16.210  1.00  0.00           C  
ATOM   3918  OG  SER A 256     -54.176  -8.204 -16.878  1.00  0.00           O  
ATOM   3919  H   SER A 256     -56.148  -7.207 -18.530  1.00  0.00           H  
ATOM   3920  HA  SER A 256     -56.450  -9.462 -16.801  1.00  0.00           H  
ATOM   3921 1HB  SER A 256     -55.387  -6.666 -16.291  1.00  0.00           H  
ATOM   3922 2HB  SER A 256     -55.249  -7.996 -15.152  1.00  0.00           H  
ATOM   3923  HG  SER A 256     -54.122  -7.692 -17.689  1.00  0.00           H  
ATOM   3924  N   GLY A 257     -58.583  -7.099 -16.322  1.00  0.00           N  
ATOM   3925  CA  GLY A 257     -59.732  -6.667 -15.538  1.00  0.00           C  
ATOM   3926  C   GLY A 257     -59.327  -5.753 -14.383  1.00  0.00           C  
ATOM   3927  O   GLY A 257     -59.836  -5.880 -13.270  1.00  0.00           O  
ATOM   3928  H   GLY A 257     -58.403  -6.659 -17.213  1.00  0.00           H  
ATOM   3929 1HA  GLY A 257     -60.436  -6.141 -16.183  1.00  0.00           H  
ATOM   3930 2HA  GLY A 257     -60.250  -7.539 -15.140  1.00  0.00           H  
ATOM   3931  N   LEU A 258     -58.409  -4.832 -14.657  1.00  0.00           N  
ATOM   3932  CA  LEU A 258     -57.992  -3.818 -13.684  1.00  0.00           C  
ATOM   3933  C   LEU A 258     -59.024  -2.701 -13.563  1.00  0.00           C  
ATOM   3934  O   LEU A 258     -59.723  -2.382 -14.525  1.00  0.00           O  
ATOM   3935  CB  LEU A 258     -56.636  -3.225 -14.087  1.00  0.00           C  
ATOM   3936  CG  LEU A 258     -55.460  -4.209 -14.113  1.00  0.00           C  
ATOM   3937  CD1 LEU A 258     -54.214  -3.500 -14.626  1.00  0.00           C  
ATOM   3938  CD2 LEU A 258     -55.234  -4.768 -12.716  1.00  0.00           C  
ATOM   3939  H   LEU A 258     -57.977  -4.823 -15.570  1.00  0.00           H  
ATOM   3940  HA  LEU A 258     -57.890  -4.296 -12.710  1.00  0.00           H  
ATOM   3941 1HB  LEU A 258     -56.728  -2.792 -15.082  1.00  0.00           H  
ATOM   3942 2HB  LEU A 258     -56.385  -2.427 -13.388  1.00  0.00           H  
ATOM   3943  HG  LEU A 258     -55.684  -5.027 -14.798  1.00  0.00           H  
ATOM   3944 1HD1 LEU A 258     -53.378  -4.199 -14.645  1.00  0.00           H  
ATOM   3945 2HD1 LEU A 258     -54.397  -3.127 -15.634  1.00  0.00           H  
ATOM   3946 3HD1 LEU A 258     -53.974  -2.665 -13.969  1.00  0.00           H  
ATOM   3947 1HD2 LEU A 258     -54.398  -5.468 -12.734  1.00  0.00           H  
ATOM   3948 2HD2 LEU A 258     -55.008  -3.951 -12.029  1.00  0.00           H  
ATOM   3949 3HD2 LEU A 258     -56.133  -5.285 -12.381  1.00  0.00           H  
ATOM   3950  N   PRO A 259     -59.119  -2.103 -12.377  1.00  0.00           N  
ATOM   3951  CA  PRO A 259     -60.006  -0.964 -12.163  1.00  0.00           C  
ATOM   3952  C   PRO A 259     -59.610   0.210 -13.048  1.00  0.00           C  
ATOM   3953  O   PRO A 259     -58.426   0.454 -13.279  1.00  0.00           O  
ATOM   3954  CB  PRO A 259     -59.808  -0.644 -10.678  1.00  0.00           C  
ATOM   3955  CG  PRO A 259     -59.321  -1.924 -10.090  1.00  0.00           C  
ATOM   3956  CD  PRO A 259     -58.465  -2.531 -11.169  1.00  0.00           C  
ATOM   3957  HA  PRO A 259     -61.043  -1.270 -12.365  1.00  0.00           H  
ATOM   3958 1HB  PRO A 259     -59.088   0.179 -10.563  1.00  0.00           H  
ATOM   3959 2HB  PRO A 259     -60.757  -0.305 -10.236  1.00  0.00           H  
ATOM   3960 1HG  PRO A 259     -58.760  -1.728  -9.164  1.00  0.00           H  
ATOM   3961 2HG  PRO A 259     -60.173  -2.564  -9.815  1.00  0.00           H  
ATOM   3962 1HD  PRO A 259     -57.441  -2.136 -11.091  1.00  0.00           H  
ATOM   3963 2HD  PRO A 259     -58.468  -3.626 -11.068  1.00  0.00           H  
ATOM   3964  N   LEU A 260     -60.611   0.932 -13.540  1.00  0.00           N  
ATOM   3965  CA  LEU A 260     -60.411   1.860 -14.645  1.00  0.00           C  
ATOM   3966  C   LEU A 260     -59.290   2.849 -14.382  1.00  0.00           C  
ATOM   3967  O   LEU A 260     -58.439   3.080 -15.242  1.00  0.00           O  
ATOM   3968  CB  LEU A 260     -61.709   2.628 -14.922  1.00  0.00           C  
ATOM   3969  CG  LEU A 260     -62.851   1.806 -15.534  1.00  0.00           C  
ATOM   3970  CD1 LEU A 260     -64.119   2.648 -15.575  1.00  0.00           C  
ATOM   3971  CD2 LEU A 260     -62.454   1.348 -16.930  1.00  0.00           C  
ATOM   3972  H   LEU A 260     -61.533   0.834 -13.137  1.00  0.00           H  
ATOM   3973  HA  LEU A 260     -60.146   1.288 -15.533  1.00  0.00           H  
ATOM   3974 1HB  LEU A 260     -62.071   3.049 -13.985  1.00  0.00           H  
ATOM   3975 2HB  LEU A 260     -61.489   3.449 -15.604  1.00  0.00           H  
ATOM   3976  HG  LEU A 260     -63.049   0.935 -14.909  1.00  0.00           H  
ATOM   3977 1HD1 LEU A 260     -64.930   2.064 -16.010  1.00  0.00           H  
ATOM   3978 2HD1 LEU A 260     -64.390   2.946 -14.562  1.00  0.00           H  
ATOM   3979 3HD1 LEU A 260     -63.946   3.537 -16.181  1.00  0.00           H  
ATOM   3980 1HD2 LEU A 260     -63.265   0.763 -17.365  1.00  0.00           H  
ATOM   3981 2HD2 LEU A 260     -62.258   2.218 -17.557  1.00  0.00           H  
ATOM   3982 3HD2 LEU A 260     -61.556   0.733 -16.870  1.00  0.00           H  
ATOM   3983  N   ASP A 261     -59.278   3.437 -13.199  1.00  0.00           N  
ATOM   3984  CA  ASP A 261     -58.236   4.402 -12.873  1.00  0.00           C  
ATOM   3985  C   ASP A 261     -56.855   3.763 -12.932  1.00  0.00           C  
ATOM   3986  O   ASP A 261     -55.927   4.320 -13.520  1.00  0.00           O  
ATOM   3987  CB  ASP A 261     -58.470   4.996 -11.481  1.00  0.00           C  
ATOM   3988  CG  ASP A 261     -59.657   5.949 -11.436  1.00  0.00           C  
ATOM   3989  OD1 ASP A 261     -60.096   6.370 -12.480  1.00  0.00           O  
ATOM   3990  OD2 ASP A 261     -60.114   6.246 -10.358  1.00  0.00           O  
ATOM   3991  H   ASP A 261     -59.997   3.208 -12.529  1.00  0.00           H  
ATOM   3992  HA  ASP A 261     -58.270   5.209 -13.606  1.00  0.00           H  
ATOM   3993 1HB  ASP A 261     -58.642   4.191 -10.767  1.00  0.00           H  
ATOM   3994 2HB  ASP A 261     -57.578   5.534 -11.160  1.00  0.00           H  
ATOM   3995  N   GLU A 262     -56.776   2.576 -12.297  1.00  0.00           N  
ATOM   3996  CA  GLU A 262     -55.506   1.859 -12.279  1.00  0.00           C  
ATOM   3997  C   GLU A 262     -55.065   1.486 -13.689  1.00  0.00           C  
ATOM   3998  O   GLU A 262     -53.888   1.597 -14.032  1.00  0.00           O  
ATOM   3999  CB  GLU A 262     -55.617   0.598 -11.419  1.00  0.00           C  
ATOM   4000  CG  GLU A 262     -54.320  -0.186 -11.283  1.00  0.00           C  
ATOM   4001  CD  GLU A 262     -54.448  -1.375 -10.371  1.00  0.00           C  
ATOM   4002  OE1 GLU A 262     -55.511  -1.577  -9.836  1.00  0.00           O  
ATOM   4003  OE2 GLU A 262     -53.481  -2.082 -10.210  1.00  0.00           O  
ATOM   4004  H   GLU A 262     -57.599   2.205 -11.844  1.00  0.00           H  
ATOM   4005  HA  GLU A 262     -54.746   2.511 -11.848  1.00  0.00           H  
ATOM   4006 1HB  GLU A 262     -55.950   0.870 -10.417  1.00  0.00           H  
ATOM   4007 2HB  GLU A 262     -56.368  -0.068 -11.843  1.00  0.00           H  
ATOM   4008 1HG  GLU A 262     -54.012  -0.532 -12.270  1.00  0.00           H  
ATOM   4009 2HG  GLU A 262     -53.545   0.476 -10.902  1.00  0.00           H  
ATOM   4010  N   LEU A 263     -56.069   1.042 -14.474  1.00  0.00           N  
ATOM   4011  CA  LEU A 263     -55.780   0.653 -15.849  1.00  0.00           C  
ATOM   4012  C   LEU A 263     -55.253   1.832 -16.656  1.00  0.00           C  
ATOM   4013  O   LEU A 263     -54.318   1.689 -17.444  1.00  0.00           O  
ATOM   4014  CB  LEU A 263     -57.041   0.091 -16.517  1.00  0.00           C  
ATOM   4015  CG  LEU A 263     -56.871  -0.384 -17.966  1.00  0.00           C  
ATOM   4016  CD1 LEU A 263     -55.832  -1.495 -18.019  1.00  0.00           C  
ATOM   4017  CD2 LEU A 263     -58.211  -0.862 -18.504  1.00  0.00           C  
ATOM   4018  H   LEU A 263     -57.003   0.988 -14.095  1.00  0.00           H  
ATOM   4019  HA  LEU A 263     -55.015  -0.123 -15.835  1.00  0.00           H  
ATOM   4020 1HB  LEU A 263     -57.396  -0.756 -15.931  1.00  0.00           H  
ATOM   4021 2HB  LEU A 263     -57.812   0.861 -16.509  1.00  0.00           H  
ATOM   4022  HG  LEU A 263     -56.508   0.442 -18.579  1.00  0.00           H  
ATOM   4023 1HD1 LEU A 263     -55.711  -1.832 -19.049  1.00  0.00           H  
ATOM   4024 2HD1 LEU A 263     -54.879  -1.120 -17.647  1.00  0.00           H  
ATOM   4025 3HD1 LEU A 263     -56.161  -2.330 -17.401  1.00  0.00           H  
ATOM   4026 1HD2 LEU A 263     -58.091  -1.198 -19.535  1.00  0.00           H  
ATOM   4027 2HD2 LEU A 263     -58.575  -1.688 -17.893  1.00  0.00           H  
ATOM   4028 3HD2 LEU A 263     -58.930  -0.043 -18.472  1.00  0.00           H  
ATOM   4029  N   GLY A 264     -55.901   2.990 -16.415  1.00  0.00           N  
ATOM   4030  CA  GLY A 264     -55.493   4.197 -17.124  1.00  0.00           C  
ATOM   4031  C   GLY A 264     -54.055   4.572 -16.790  1.00  0.00           C  
ATOM   4032  O   GLY A 264     -53.285   4.964 -17.667  1.00  0.00           O  
ATOM   4033  H   GLY A 264     -56.659   3.000 -15.747  1.00  0.00           H  
ATOM   4034 1HA  GLY A 264     -55.591   4.039 -18.198  1.00  0.00           H  
ATOM   4035 2HA  GLY A 264     -56.158   5.018 -16.858  1.00  0.00           H  
ATOM   4036  N   ILE A 265     -53.745   4.429 -15.485  1.00  0.00           N  
ATOM   4037  CA  ILE A 265     -52.397   4.755 -15.032  1.00  0.00           C  
ATOM   4038  C   ILE A 265     -51.362   3.856 -15.696  1.00  0.00           C  
ATOM   4039  O   ILE A 265     -50.293   4.316 -16.098  1.00  0.00           O  
ATOM   4040  CB  ILE A 265     -52.285   4.625 -13.502  1.00  0.00           C  
ATOM   4041  CG1 ILE A 265     -53.119   5.707 -12.811  1.00  0.00           C  
ATOM   4042  CG2 ILE A 265     -50.830   4.710 -13.066  1.00  0.00           C  
ATOM   4043  CD1 ILE A 265     -53.288   5.491 -11.324  1.00  0.00           C  
ATOM   4044  H   ILE A 265     -54.452   4.099 -14.844  1.00  0.00           H  
ATOM   4045  HA  ILE A 265     -52.180   5.787 -15.306  1.00  0.00           H  
ATOM   4046  HB  ILE A 265     -52.693   3.664 -13.188  1.00  0.00           H  
ATOM   4047 1HG1 ILE A 265     -52.652   6.679 -12.965  1.00  0.00           H  
ATOM   4048 2HG1 ILE A 265     -54.110   5.746 -13.263  1.00  0.00           H  
ATOM   4049 1HG2 ILE A 265     -50.769   4.617 -11.982  1.00  0.00           H  
ATOM   4050 2HG2 ILE A 265     -50.263   3.905 -13.532  1.00  0.00           H  
ATOM   4051 3HG2 ILE A 265     -50.415   5.671 -13.371  1.00  0.00           H  
ATOM   4052 1HD1 ILE A 265     -53.890   6.298 -10.906  1.00  0.00           H  
ATOM   4053 2HD1 ILE A 265     -53.786   4.537 -11.149  1.00  0.00           H  
ATOM   4054 3HD1 ILE A 265     -52.310   5.484 -10.845  1.00  0.00           H  
ATOM   4055  N   LYS A 266     -51.740   2.564 -15.786  1.00  0.00           N  
ATOM   4056  CA  LYS A 266     -50.837   1.600 -16.403  1.00  0.00           C  
ATOM   4057  C   LYS A 266     -50.573   1.947 -17.863  1.00  0.00           C  
ATOM   4058  O   LYS A 266     -49.443   1.849 -18.340  1.00  0.00           O  
ATOM   4059  CB  LYS A 266     -51.410   0.185 -16.295  1.00  0.00           C  
ATOM   4060  CG  LYS A 266     -50.506  -0.904 -16.857  1.00  0.00           C  
ATOM   4061  CD  LYS A 266     -51.106  -2.285 -16.641  1.00  0.00           C  
ATOM   4062  CE  LYS A 266     -50.215  -3.373 -17.223  1.00  0.00           C  
ATOM   4063  NZ  LYS A 266     -50.789  -4.731 -17.019  1.00  0.00           N  
ATOM   4064  H   LYS A 266     -52.642   2.289 -15.424  1.00  0.00           H  
ATOM   4065  HA  LYS A 266     -49.884   1.631 -15.875  1.00  0.00           H  
ATOM   4066 1HB  LYS A 266     -51.604  -0.049 -15.248  1.00  0.00           H  
ATOM   4067 2HB  LYS A 266     -52.362   0.137 -16.823  1.00  0.00           H  
ATOM   4068 1HG  LYS A 266     -50.364  -0.742 -17.926  1.00  0.00           H  
ATOM   4069 2HG  LYS A 266     -49.534  -0.858 -16.368  1.00  0.00           H  
ATOM   4070 1HD  LYS A 266     -51.232  -2.464 -15.572  1.00  0.00           H  
ATOM   4071 2HD  LYS A 266     -52.084  -2.336 -17.118  1.00  0.00           H  
ATOM   4072 1HE  LYS A 266     -50.086  -3.204 -18.291  1.00  0.00           H  
ATOM   4073 2HE  LYS A 266     -49.234  -3.333 -16.750  1.00  0.00           H  
ATOM   4074 1HZ  LYS A 266     -50.170  -5.422 -17.418  1.00  0.00           H  
ATOM   4075 2HZ  LYS A 266     -50.897  -4.906 -16.029  1.00  0.00           H  
ATOM   4076 3HZ  LYS A 266     -51.691  -4.787 -17.470  1.00  0.00           H  
ATOM   4077  N   ILE A 267     -51.671   2.355 -18.532  1.00  0.00           N  
ATOM   4078  CA  ILE A 267     -51.553   2.719 -19.939  1.00  0.00           C  
ATOM   4079  C   ILE A 267     -50.619   3.909 -20.124  1.00  0.00           C  
ATOM   4080  O   ILE A 267     -49.809   3.936 -21.051  1.00  0.00           O  
ATOM   4081  CB  ILE A 267     -52.932   3.052 -20.538  1.00  0.00           C  
ATOM   4082  CG1 ILE A 267     -53.799   1.792 -20.611  1.00  0.00           C  
ATOM   4083  CG2 ILE A 267     -52.777   3.676 -21.916  1.00  0.00           C  
ATOM   4084  CD1 ILE A 267     -55.251   2.069 -20.928  1.00  0.00           C  
ATOM   4085  H   ILE A 267     -52.555   2.400 -18.047  1.00  0.00           H  
ATOM   4086  HA  ILE A 267     -51.136   1.872 -20.482  1.00  0.00           H  
ATOM   4087  HB  ILE A 267     -53.451   3.755 -19.887  1.00  0.00           H  
ATOM   4088 1HG1 ILE A 267     -53.405   1.123 -21.374  1.00  0.00           H  
ATOM   4089 2HG1 ILE A 267     -53.754   1.264 -19.658  1.00  0.00           H  
ATOM   4090 1HG2 ILE A 267     -53.761   3.903 -22.325  1.00  0.00           H  
ATOM   4091 2HG2 ILE A 267     -52.196   4.594 -21.836  1.00  0.00           H  
ATOM   4092 3HG2 ILE A 267     -52.263   2.977 -22.576  1.00  0.00           H  
ATOM   4093 1HD1 ILE A 267     -55.802   1.128 -20.962  1.00  0.00           H  
ATOM   4094 2HD1 ILE A 267     -55.677   2.710 -20.155  1.00  0.00           H  
ATOM   4095 3HD1 ILE A 267     -55.324   2.566 -21.894  1.00  0.00           H  
ATOM   4096  N   LEU A 268     -50.778   4.875 -19.198  1.00  0.00           N  
ATOM   4097  CA  LEU A 268     -49.942   6.068 -19.260  1.00  0.00           C  
ATOM   4098  C   LEU A 268     -48.469   5.719 -19.093  1.00  0.00           C  
ATOM   4099  O   LEU A 268     -47.610   6.261 -19.787  1.00  0.00           O  
ATOM   4100  CB  LEU A 268     -50.363   7.068 -18.176  1.00  0.00           C  
ATOM   4101  CG  LEU A 268     -51.731   7.733 -18.379  1.00  0.00           C  
ATOM   4102  CD1 LEU A 268     -52.088   8.549 -17.144  1.00  0.00           C  
ATOM   4103  CD2 LEU A 268     -51.689   8.610 -19.621  1.00  0.00           C  
ATOM   4104  H   LEU A 268     -51.475   4.755 -18.476  1.00  0.00           H  
ATOM   4105  HA  LEU A 268     -50.075   6.533 -20.237  1.00  0.00           H  
ATOM   4106 1HB  LEU A 268     -50.385   6.552 -17.218  1.00  0.00           H  
ATOM   4107 2HB  LEU A 268     -49.615   7.859 -18.123  1.00  0.00           H  
ATOM   4108  HG  LEU A 268     -52.494   6.964 -18.503  1.00  0.00           H  
ATOM   4109 1HD1 LEU A 268     -53.060   9.021 -17.289  1.00  0.00           H  
ATOM   4110 2HD1 LEU A 268     -52.130   7.893 -16.275  1.00  0.00           H  
ATOM   4111 3HD1 LEU A 268     -51.332   9.317 -16.985  1.00  0.00           H  
ATOM   4112 1HD2 LEU A 268     -52.662   9.082 -19.766  1.00  0.00           H  
ATOM   4113 2HD2 LEU A 268     -50.927   9.380 -19.498  1.00  0.00           H  
ATOM   4114 3HD2 LEU A 268     -51.450   7.999 -20.491  1.00  0.00           H  
ATOM   4115  N   LYS A 269     -48.235   4.792 -18.141  1.00  0.00           N  
ATOM   4116  CA  LYS A 269     -46.865   4.367 -17.880  1.00  0.00           C  
ATOM   4117  C   LYS A 269     -46.248   3.712 -19.109  1.00  0.00           C  
ATOM   4118  O   LYS A 269     -45.085   3.950 -19.433  1.00  0.00           O  
ATOM   4119  CB  LYS A 269     -46.820   3.405 -16.692  1.00  0.00           C  
ATOM   4120  CG  LYS A 269     -45.420   2.943 -16.309  1.00  0.00           C  
ATOM   4121  CD  LYS A 269     -45.449   2.057 -15.073  1.00  0.00           C  
ATOM   4122  CE  LYS A 269     -44.044   1.674 -14.632  1.00  0.00           C  
ATOM   4123  NZ  LYS A 269     -43.354   0.831 -15.646  1.00  0.00           N  
ATOM   4124  H   LYS A 269     -49.014   4.409 -17.625  1.00  0.00           H  
ATOM   4125  HA  LYS A 269     -46.270   5.248 -17.638  1.00  0.00           H  
ATOM   4126 1HB  LYS A 269     -47.265   3.883 -15.819  1.00  0.00           H  
ATOM   4127 2HB  LYS A 269     -47.414   2.519 -16.919  1.00  0.00           H  
ATOM   4128 1HG  LYS A 269     -44.982   2.384 -17.136  1.00  0.00           H  
ATOM   4129 2HG  LYS A 269     -44.793   3.812 -16.109  1.00  0.00           H  
ATOM   4130 1HD  LYS A 269     -45.945   2.586 -14.257  1.00  0.00           H  
ATOM   4131 2HD  LYS A 269     -46.012   1.149 -15.289  1.00  0.00           H  
ATOM   4132 1HE  LYS A 269     -43.456   2.575 -14.466  1.00  0.00           H  
ATOM   4133 2HE  LYS A 269     -44.095   1.122 -13.694  1.00  0.00           H  
ATOM   4134 1HZ  LYS A 269     -42.428   0.598 -15.317  1.00  0.00           H  
ATOM   4135 2HZ  LYS A 269     -43.881  -0.018 -15.794  1.00  0.00           H  
ATOM   4136 3HZ  LYS A 269     -43.284   1.339 -16.516  1.00  0.00           H  
ATOM   4137  N   ILE A 270     -47.089   2.883 -19.763  1.00  0.00           N  
ATOM   4138  CA  ILE A 270     -46.622   2.192 -20.959  1.00  0.00           C  
ATOM   4139  C   ILE A 270     -46.247   3.180 -22.055  1.00  0.00           C  
ATOM   4140  O   ILE A 270     -45.240   3.009 -22.741  1.00  0.00           O  
ATOM   4141  CB  ILE A 270     -47.695   1.221 -21.487  1.00  0.00           C  
ATOM   4142  CG1 ILE A 270     -47.892   0.060 -20.509  1.00  0.00           C  
ATOM   4143  CG2 ILE A 270     -47.311   0.702 -22.864  1.00  0.00           C  
ATOM   4144  CD1 ILE A 270     -49.107  -0.789 -20.806  1.00  0.00           C  
ATOM   4145  H   ILE A 270     -48.027   2.757 -19.412  1.00  0.00           H  
ATOM   4146  HA  ILE A 270     -45.734   1.616 -20.701  1.00  0.00           H  
ATOM   4147  HB  ILE A 270     -48.651   1.740 -21.557  1.00  0.00           H  
ATOM   4148 1HG1 ILE A 270     -47.013  -0.583 -20.526  1.00  0.00           H  
ATOM   4149 2HG1 ILE A 270     -47.990   0.451 -19.495  1.00  0.00           H  
ATOM   4150 1HG2 ILE A 270     -48.080   0.018 -23.222  1.00  0.00           H  
ATOM   4151 2HG2 ILE A 270     -47.220   1.539 -23.555  1.00  0.00           H  
ATOM   4152 3HG2 ILE A 270     -46.358   0.177 -22.802  1.00  0.00           H  
ATOM   4153 1HD1 ILE A 270     -49.179  -1.590 -20.071  1.00  0.00           H  
ATOM   4154 2HD1 ILE A 270     -50.004  -0.171 -20.759  1.00  0.00           H  
ATOM   4155 3HD1 ILE A 270     -49.014  -1.219 -21.802  1.00  0.00           H  
ATOM   4156  N   ILE A 271     -47.108   4.211 -22.176  1.00  0.00           N  
ATOM   4157  CA  ILE A 271     -46.862   5.231 -23.190  1.00  0.00           C  
ATOM   4158  C   ILE A 271     -45.546   5.955 -22.935  1.00  0.00           C  
ATOM   4159  O   ILE A 271     -44.788   6.229 -23.865  1.00  0.00           O  
ATOM   4160  CB  ILE A 271     -48.012   6.254 -23.230  1.00  0.00           C  
ATOM   4161  CG1 ILE A 271     -49.294   5.597 -23.749  1.00  0.00           C  
ATOM   4162  CG2 ILE A 271     -47.633   7.446 -24.095  1.00  0.00           C  
ATOM   4163  CD1 ILE A 271     -50.532   6.445 -23.566  1.00  0.00           C  
ATOM   4164  H   ILE A 271     -47.908   4.259 -21.562  1.00  0.00           H  
ATOM   4165  HA  ILE A 271     -46.800   4.744 -24.162  1.00  0.00           H  
ATOM   4166  HB  ILE A 271     -48.224   6.603 -22.219  1.00  0.00           H  
ATOM   4167 1HG1 ILE A 271     -49.185   5.376 -24.810  1.00  0.00           H  
ATOM   4168 2HG1 ILE A 271     -49.452   4.650 -23.233  1.00  0.00           H  
ATOM   4169 1HG2 ILE A 271     -48.457   8.159 -24.113  1.00  0.00           H  
ATOM   4170 2HG2 ILE A 271     -46.747   7.927 -23.683  1.00  0.00           H  
ATOM   4171 3HG2 ILE A 271     -47.425   7.108 -25.110  1.00  0.00           H  
ATOM   4172 1HD1 ILE A 271     -51.399   5.912 -23.958  1.00  0.00           H  
ATOM   4173 2HD1 ILE A 271     -50.680   6.649 -22.505  1.00  0.00           H  
ATOM   4174 3HD1 ILE A 271     -50.411   7.384 -24.104  1.00  0.00           H  
ATOM   4175  N   VAL A 272     -45.326   6.242 -21.636  1.00  0.00           N  
ATOM   4176  CA  VAL A 272     -44.100   6.934 -21.257  1.00  0.00           C  
ATOM   4177  C   VAL A 272     -42.869   6.105 -21.604  1.00  0.00           C  
ATOM   4178  O   VAL A 272     -41.869   6.634 -22.089  1.00  0.00           O  
ATOM   4179  CB  VAL A 272     -44.101   7.236 -19.746  1.00  0.00           C  
ATOM   4180  CG1 VAL A 272     -42.747   7.773 -19.309  1.00  0.00           C  
ATOM   4181  CG2 VAL A 272     -45.207   8.228 -19.418  1.00  0.00           C  
ATOM   4182  H   VAL A 272     -46.016   5.972 -20.949  1.00  0.00           H  
ATOM   4183  HA  VAL A 272     -44.051   7.877 -21.802  1.00  0.00           H  
ATOM   4184  HB  VAL A 272     -44.271   6.308 -19.200  1.00  0.00           H  
ATOM   4185 1HG1 VAL A 272     -42.766   7.981 -18.239  1.00  0.00           H  
ATOM   4186 2HG1 VAL A 272     -41.976   7.032 -19.521  1.00  0.00           H  
ATOM   4187 3HG1 VAL A 272     -42.527   8.692 -19.852  1.00  0.00           H  
ATOM   4188 1HG2 VAL A 272     -45.203   8.436 -18.349  1.00  0.00           H  
ATOM   4189 2HG2 VAL A 272     -45.040   9.153 -19.969  1.00  0.00           H  
ATOM   4190 3HG2 VAL A 272     -46.171   7.805 -19.701  1.00  0.00           H  
ATOM   4191  N   GLU A 273     -43.004   4.791 -21.330  1.00  0.00           N  
ATOM   4192  CA  GLU A 273     -41.898   3.886 -21.617  1.00  0.00           C  
ATOM   4193  C   GLU A 273     -41.578   3.860 -23.107  1.00  0.00           C  
ATOM   4194  O   GLU A 273     -40.413   3.854 -23.502  1.00  0.00           O  
ATOM   4195  CB  GLU A 273     -42.226   2.472 -21.131  1.00  0.00           C  
ATOM   4196  CG  GLU A 273     -42.259   2.319 -19.617  1.00  0.00           C  
ATOM   4197  CD  GLU A 273     -42.661   0.939 -19.177  1.00  0.00           C  
ATOM   4198  OE1 GLU A 273     -43.018   0.149 -20.017  1.00  0.00           O  
ATOM   4199  OE2 GLU A 273     -42.611   0.675 -17.999  1.00  0.00           O  
ATOM   4200  H   GLU A 273     -43.869   4.457 -20.931  1.00  0.00           H  
ATOM   4201  HA  GLU A 273     -41.013   4.241 -21.086  1.00  0.00           H  
ATOM   4202 1HB  GLU A 273     -43.199   2.171 -21.519  1.00  0.00           H  
ATOM   4203 2HB  GLU A 273     -41.487   1.772 -21.522  1.00  0.00           H  
ATOM   4204 1HG  GLU A 273     -41.269   2.541 -19.218  1.00  0.00           H  
ATOM   4205 2HG  GLU A 273     -42.958   3.045 -19.204  1.00  0.00           H  
ATOM   4206  N   ALA A 274     -42.671   3.847 -23.897  1.00  0.00           N  
ATOM   4207  CA  ALA A 274     -42.503   3.824 -25.345  1.00  0.00           C  
ATOM   4208  C   ALA A 274     -41.781   5.072 -25.836  1.00  0.00           C  
ATOM   4209  O   ALA A 274     -40.915   4.997 -26.707  1.00  0.00           O  
ATOM   4210  CB  ALA A 274     -43.853   3.688 -26.033  1.00  0.00           C  
ATOM   4211  H   ALA A 274     -43.587   3.853 -23.471  1.00  0.00           H  
ATOM   4212  HA  ALA A 274     -41.888   2.960 -25.601  1.00  0.00           H  
ATOM   4213 1HB  ALA A 274     -43.711   3.673 -27.114  1.00  0.00           H  
ATOM   4214 2HB  ALA A 274     -44.332   2.762 -25.717  1.00  0.00           H  
ATOM   4215 3HB  ALA A 274     -44.485   4.533 -25.763  1.00  0.00           H  
ATOM   4216  N   ALA A 275     -42.187   6.208 -25.232  1.00  0.00           N  
ATOM   4217  CA  ALA A 275     -41.573   7.476 -25.611  1.00  0.00           C  
ATOM   4218  C   ALA A 275     -40.081   7.477 -25.306  1.00  0.00           C  
ATOM   4219  O   ALA A 275     -39.275   7.961 -26.101  1.00  0.00           O  
ATOM   4220  CB  ALA A 275     -42.260   8.631 -24.897  1.00  0.00           C  
ATOM   4221  H   ALA A 275     -42.909   6.159 -24.527  1.00  0.00           H  
ATOM   4222  HA  ALA A 275     -41.695   7.603 -26.687  1.00  0.00           H  
ATOM   4223 1HB  ALA A 275     -41.791   9.570 -25.190  1.00  0.00           H  
ATOM   4224 2HB  ALA A 275     -43.315   8.652 -25.171  1.00  0.00           H  
ATOM   4225 3HB  ALA A 275     -42.168   8.500 -23.821  1.00  0.00           H  
ATOM   4226  N   LYS A 276     -39.767   6.915 -24.122  1.00  0.00           N  
ATOM   4227  CA  LYS A 276     -38.369   6.851 -23.710  1.00  0.00           C  
ATOM   4228  C   LYS A 276     -37.546   6.013 -24.681  1.00  0.00           C  
ATOM   4229  O   LYS A 276     -36.420   6.372 -25.026  1.00  0.00           O  
ATOM   4230  CB  LYS A 276     -38.253   6.283 -22.295  1.00  0.00           C  
ATOM   4231  CG  LYS A 276     -36.831   6.235 -21.751  1.00  0.00           C  
ATOM   4232  CD  LYS A 276     -36.805   5.735 -20.314  1.00  0.00           C  
ATOM   4233  CE  LYS A 276     -35.383   5.664 -19.777  1.00  0.00           C  
ATOM   4234  NZ  LYS A 276     -35.343   5.176 -18.372  1.00  0.00           N  
ATOM   4235  H   LYS A 276     -40.506   6.547 -23.540  1.00  0.00           H  
ATOM   4236  HA  LYS A 276     -37.961   7.863 -23.714  1.00  0.00           H  
ATOM   4237 1HB  LYS A 276     -38.852   6.884 -21.611  1.00  0.00           H  
ATOM   4238 2HB  LYS A 276     -38.652   5.269 -22.276  1.00  0.00           H  
ATOM   4239 1HG  LYS A 276     -36.227   5.570 -22.369  1.00  0.00           H  
ATOM   4240 2HG  LYS A 276     -36.394   7.233 -21.787  1.00  0.00           H  
ATOM   4241 1HD  LYS A 276     -37.390   6.407 -19.684  1.00  0.00           H  
ATOM   4242 2HD  LYS A 276     -37.251   4.741 -20.267  1.00  0.00           H  
ATOM   4243 1HE  LYS A 276     -34.793   4.993 -20.399  1.00  0.00           H  
ATOM   4244 2HE  LYS A 276     -34.930   6.654 -19.817  1.00  0.00           H  
ATOM   4245 1HZ  LYS A 276     -34.385   5.144 -18.053  1.00  0.00           H  
ATOM   4246 2HZ  LYS A 276     -35.873   5.802 -17.782  1.00  0.00           H  
ATOM   4247 3HZ  LYS A 276     -35.744   4.250 -18.325  1.00  0.00           H  
ATOM   4248  N   ASP A 277     -38.169   4.890 -25.093  1.00  0.00           N  
ATOM   4249  CA  ASP A 277     -37.489   3.999 -26.026  1.00  0.00           C  
ATOM   4250  C   ASP A 277     -37.205   4.698 -27.348  1.00  0.00           C  
ATOM   4251  O   ASP A 277     -36.130   4.542 -27.926  1.00  0.00           O  
ATOM   4252  CB  ASP A 277     -38.328   2.743 -26.276  1.00  0.00           C  
ATOM   4253  CG  ASP A 277     -38.361   1.804 -25.078  1.00  0.00           C  
ATOM   4254  OD1 ASP A 277     -37.539   1.957 -24.205  1.00  0.00           O  
ATOM   4255  OD2 ASP A 277     -39.207   0.942 -25.047  1.00  0.00           O  
ATOM   4256  H   ASP A 277     -39.096   4.687 -24.747  1.00  0.00           H  
ATOM   4257  HA  ASP A 277     -36.537   3.699 -25.587  1.00  0.00           H  
ATOM   4258 1HB  ASP A 277     -39.351   3.031 -26.521  1.00  0.00           H  
ATOM   4259 2HB  ASP A 277     -37.926   2.202 -27.133  1.00  0.00           H  
ATOM   4260  N   ALA A 278     -38.223   5.470 -27.785  1.00  0.00           N  
ATOM   4261  CA  ALA A 278     -38.078   6.196 -29.042  1.00  0.00           C  
ATOM   4262  C   ALA A 278     -36.937   7.202 -28.968  1.00  0.00           C  
ATOM   4263  O   ALA A 278     -36.425   7.651 -29.993  1.00  0.00           O  
ATOM   4264  CB  ALA A 278     -39.379   6.899 -29.401  1.00  0.00           C  
ATOM   4265  H   ALA A 278     -39.067   5.529 -27.234  1.00  0.00           H  
ATOM   4266  HA  ALA A 278     -37.838   5.476 -29.824  1.00  0.00           H  
ATOM   4267 1HB  ALA A 278     -39.255   7.437 -30.341  1.00  0.00           H  
ATOM   4268 2HB  ALA A 278     -40.174   6.160 -29.509  1.00  0.00           H  
ATOM   4269 3HB  ALA A 278     -39.643   7.602 -28.613  1.00  0.00           H  
ATOM   4270  N   GLY A 279     -36.549   7.547 -27.755  1.00  0.00           N  
ATOM   4271  CA  GLY A 279     -35.223   8.143 -27.565  1.00  0.00           C  
ATOM   4272  C   GLY A 279     -35.369   9.643 -27.650  1.00  0.00           C  
ATOM   4273  O   GLY A 279     -34.441  10.345 -28.053  1.00  0.00           O  
ATOM   4274  H   GLY A 279     -37.174   7.395 -26.976  1.00  0.00           H  
ATOM   4275 1HA  GLY A 279     -34.822   7.838 -26.598  1.00  0.00           H  
ATOM   4276 2HA  GLY A 279     -34.541   7.767 -28.328  1.00  0.00           H  
ATOM   4277  N   ILE A 280     -36.549  10.103 -27.263  1.00  0.00           N  
ATOM   4278  CA  ILE A 280     -36.883  11.512 -27.245  1.00  0.00           C  
ATOM   4279  C   ILE A 280     -36.040  12.269 -26.229  1.00  0.00           C  
ATOM   4280  O   ILE A 280     -35.646  11.717 -25.202  1.00  0.00           O  
ATOM   4281  CB  ILE A 280     -38.376  11.715 -26.930  1.00  0.00           C  
ATOM   4282  CG1 ILE A 280     -38.709  11.158 -25.543  1.00  0.00           C  
ATOM   4283  CG2 ILE A 280     -39.239  11.053 -27.994  1.00  0.00           C  
ATOM   4284  CD1 ILE A 280     -40.092  11.524 -25.054  1.00  0.00           C  
ATOM   4285  H   ILE A 280     -37.258   9.449 -26.963  1.00  0.00           H  
ATOM   4286  HA  ILE A 280     -36.680  11.928 -28.232  1.00  0.00           H  
ATOM   4287  HB  ILE A 280     -38.601  12.780 -26.904  1.00  0.00           H  
ATOM   4288 1HG1 ILE A 280     -38.629  10.072 -25.558  1.00  0.00           H  
ATOM   4289 2HG1 ILE A 280     -37.983  11.528 -24.819  1.00  0.00           H  
ATOM   4290 1HG2 ILE A 280     -40.291  11.205 -27.755  1.00  0.00           H  
ATOM   4291 2HG2 ILE A 280     -39.020  11.494 -28.965  1.00  0.00           H  
ATOM   4292 3HG2 ILE A 280     -39.025   9.985 -28.023  1.00  0.00           H  
ATOM   4293 1HD1 ILE A 280     -40.254  11.095 -24.065  1.00  0.00           H  
ATOM   4294 2HD1 ILE A 280     -40.182  12.610 -24.997  1.00  0.00           H  
ATOM   4295 3HD1 ILE A 280     -40.837  11.134 -25.745  1.00  0.00           H  
ATOM   4296  N   PRO A 281     -35.763  13.535 -26.520  1.00  0.00           N  
ATOM   4297  CA  PRO A 281     -34.853  14.322 -25.701  1.00  0.00           C  
ATOM   4298  C   PRO A 281     -35.305  14.351 -24.247  1.00  0.00           C  
ATOM   4299  O   PRO A 281     -36.501  14.307 -23.958  1.00  0.00           O  
ATOM   4300  CB  PRO A 281     -34.926  15.711 -26.343  1.00  0.00           C  
ATOM   4301  CG  PRO A 281     -35.327  15.442 -27.753  1.00  0.00           C  
ATOM   4302  CD  PRO A 281     -36.281  14.281 -27.656  1.00  0.00           C  
ATOM   4303  HA  PRO A 281     -33.839  13.904 -25.782  1.00  0.00           H  
ATOM   4304 1HB  PRO A 281     -35.654  16.337 -25.804  1.00  0.00           H  
ATOM   4305 2HB  PRO A 281     -33.951  16.214 -26.264  1.00  0.00           H  
ATOM   4306 1HG  PRO A 281     -35.792  16.336 -28.193  1.00  0.00           H  
ATOM   4307 2HG  PRO A 281     -34.440  15.211 -28.362  1.00  0.00           H  
ATOM   4308 1HD  PRO A 281     -37.298  14.656 -27.472  1.00  0.00           H  
ATOM   4309 2HD  PRO A 281     -36.244  13.697 -28.587  1.00  0.00           H  
ATOM   4310  N   GLU A 282     -34.339  14.424 -23.337  1.00  0.00           N  
ATOM   4311  CA  GLU A 282     -34.588  14.158 -21.921  1.00  0.00           C  
ATOM   4312  C   GLU A 282     -35.648  15.085 -21.336  1.00  0.00           C  
ATOM   4313  O   GLU A 282     -36.407  14.694 -20.449  1.00  0.00           O  
ATOM   4314  CB  GLU A 282     -33.289  14.297 -21.124  1.00  0.00           C  
ATOM   4315  CG  GLU A 282     -32.233  13.252 -21.454  1.00  0.00           C  
ATOM   4316  CD  GLU A 282     -31.422  13.603 -22.669  1.00  0.00           C  
ATOM   4317  OE1 GLU A 282     -31.668  14.635 -23.246  1.00  0.00           O  
ATOM   4318  OE2 GLU A 282     -30.554  12.839 -23.021  1.00  0.00           O  
ATOM   4319  H   GLU A 282     -33.404  14.671 -23.631  1.00  0.00           H  
ATOM   4320  HA  GLU A 282     -34.952  13.135 -21.820  1.00  0.00           H  
ATOM   4321 1HB  GLU A 282     -32.854  15.281 -21.305  1.00  0.00           H  
ATOM   4322 2HB  GLU A 282     -33.507  14.228 -20.058  1.00  0.00           H  
ATOM   4323 1HG  GLU A 282     -31.563  13.146 -20.601  1.00  0.00           H  
ATOM   4324 2HG  GLU A 282     -32.725  12.293 -21.615  1.00  0.00           H  
ATOM   4325  N   VAL A 283     -35.698  16.314 -21.832  1.00  0.00           N  
ATOM   4326  CA  VAL A 283     -36.711  17.265 -21.389  1.00  0.00           C  
ATOM   4327  C   VAL A 283     -38.114  16.763 -21.708  1.00  0.00           C  
ATOM   4328  O   VAL A 283     -39.028  16.891 -20.894  1.00  0.00           O  
ATOM   4329  CB  VAL A 283     -36.492  18.632 -22.065  1.00  0.00           C  
ATOM   4330  CG1 VAL A 283     -35.126  19.194 -21.700  1.00  0.00           C  
ATOM   4331  CG2 VAL A 283     -36.632  18.493 -23.573  1.00  0.00           C  
ATOM   4332  H   VAL A 283     -35.022  16.592 -22.529  1.00  0.00           H  
ATOM   4333  HA  VAL A 283     -36.620  17.389 -20.310  1.00  0.00           H  
ATOM   4334  HB  VAL A 283     -37.238  19.335 -21.693  1.00  0.00           H  
ATOM   4335 1HG1 VAL A 283     -34.988  20.160 -22.185  1.00  0.00           H  
ATOM   4336 2HG1 VAL A 283     -35.061  19.319 -20.619  1.00  0.00           H  
ATOM   4337 3HG1 VAL A 283     -34.349  18.506 -22.034  1.00  0.00           H  
ATOM   4338 1HG2 VAL A 283     -36.477  19.463 -24.044  1.00  0.00           H  
ATOM   4339 2HG2 VAL A 283     -35.890  17.786 -23.944  1.00  0.00           H  
ATOM   4340 3HG2 VAL A 283     -37.631  18.129 -23.813  1.00  0.00           H  
ATOM   4341  N   GLY A 284     -38.225  16.193 -22.925  1.00  0.00           N  
ATOM   4342  CA  GLY A 284     -39.516  15.670 -23.353  1.00  0.00           C  
ATOM   4343  C   GLY A 284     -39.985  14.545 -22.440  1.00  0.00           C  
ATOM   4344  O   GLY A 284     -41.162  14.469 -22.086  1.00  0.00           O  
ATOM   4345  H   GLY A 284     -37.410  16.138 -23.519  1.00  0.00           H  
ATOM   4346 1HA  GLY A 284     -40.253  16.475 -23.353  1.00  0.00           H  
ATOM   4347 2HA  GLY A 284     -39.440  15.305 -24.377  1.00  0.00           H  
ATOM   4348  N   LEU A 285     -39.005  13.688 -22.086  1.00  0.00           N  
ATOM   4349  CA  LEU A 285     -39.321  12.565 -21.212  1.00  0.00           C  
ATOM   4350  C   LEU A 285     -39.818  13.046 -19.855  1.00  0.00           C  
ATOM   4351  O   LEU A 285     -40.766  12.491 -19.298  1.00  0.00           O  
ATOM   4352  CB  LEU A 285     -38.086  11.676 -21.025  1.00  0.00           C  
ATOM   4353  CG  LEU A 285     -38.285  10.437 -20.142  1.00  0.00           C  
ATOM   4354  CD1 LEU A 285     -39.360   9.547 -20.750  1.00  0.00           C  
ATOM   4355  CD2 LEU A 285     -36.967   9.690 -20.010  1.00  0.00           C  
ATOM   4356  H   LEU A 285     -38.069  13.840 -22.433  1.00  0.00           H  
ATOM   4357  HA  LEU A 285     -40.110  11.976 -21.677  1.00  0.00           H  
ATOM   4358 1HB  LEU A 285     -37.752  11.334 -22.003  1.00  0.00           H  
ATOM   4359 2HB  LEU A 285     -37.290  12.274 -20.581  1.00  0.00           H  
ATOM   4360  HG  LEU A 285     -38.628  10.746 -19.154  1.00  0.00           H  
ATOM   4361 1HD1 LEU A 285     -39.502   8.667 -20.123  1.00  0.00           H  
ATOM   4362 2HD1 LEU A 285     -40.297  10.100 -20.815  1.00  0.00           H  
ATOM   4363 3HD1 LEU A 285     -39.053   9.235 -21.748  1.00  0.00           H  
ATOM   4364 1HD2 LEU A 285     -37.108   8.810 -19.382  1.00  0.00           H  
ATOM   4365 2HD2 LEU A 285     -36.624   9.379 -20.997  1.00  0.00           H  
ATOM   4366 3HD2 LEU A 285     -36.222  10.343 -19.556  1.00  0.00           H  
ATOM   4367  N   GLU A 286     -39.129  14.096 -19.364  1.00  0.00           N  
ATOM   4368  CA  GLU A 286     -39.505  14.656 -18.071  1.00  0.00           C  
ATOM   4369  C   GLU A 286     -40.927  15.203 -18.100  1.00  0.00           C  
ATOM   4370  O   GLU A 286     -41.693  15.018 -17.155  1.00  0.00           O  
ATOM   4371  CB  GLU A 286     -38.530  15.763 -17.665  1.00  0.00           C  
ATOM   4372  CG  GLU A 286     -38.813  16.382 -16.303  1.00  0.00           C  
ATOM   4373  CD  GLU A 286     -38.624  15.413 -15.169  1.00  0.00           C  
ATOM   4374  OE1 GLU A 286     -37.939  14.436 -15.356  1.00  0.00           O  
ATOM   4375  OE2 GLU A 286     -39.166  15.649 -14.115  1.00  0.00           O  
ATOM   4376  H   GLU A 286     -38.364  14.478 -19.901  1.00  0.00           H  
ATOM   4377  HA  GLU A 286     -39.462  13.862 -17.324  1.00  0.00           H  
ATOM   4378 1HB  GLU A 286     -37.515  15.366 -17.647  1.00  0.00           H  
ATOM   4379 2HB  GLU A 286     -38.557  16.561 -18.407  1.00  0.00           H  
ATOM   4380 1HG  GLU A 286     -38.146  17.230 -16.155  1.00  0.00           H  
ATOM   4381 2HG  GLU A 286     -39.837  16.754 -16.290  1.00  0.00           H  
ATOM   4382  N   GLY A 287     -41.227  15.877 -19.228  1.00  0.00           N  
ATOM   4383  CA  GLY A 287     -42.558  16.453 -19.383  1.00  0.00           C  
ATOM   4384  C   GLY A 287     -43.630  15.371 -19.375  1.00  0.00           C  
ATOM   4385  O   GLY A 287     -44.688  15.536 -18.768  1.00  0.00           O  
ATOM   4386  H   GLY A 287     -40.524  15.972 -19.947  1.00  0.00           H  
ATOM   4387 1HA  GLY A 287     -42.745  17.161 -18.575  1.00  0.00           H  
ATOM   4388 2HA  GLY A 287     -42.607  17.011 -20.317  1.00  0.00           H  
ATOM   4389  N   LEU A 288     -43.296  14.268 -20.077  1.00  0.00           N  
ATOM   4390  CA  LEU A 288     -44.236  13.156 -20.149  1.00  0.00           C  
ATOM   4391  C   LEU A 288     -44.505  12.572 -18.767  1.00  0.00           C  
ATOM   4392  O   LEU A 288     -45.643  12.245 -18.432  1.00  0.00           O  
ATOM   4393  CB  LEU A 288     -43.693  12.062 -21.076  1.00  0.00           C  
ATOM   4394  CG  LEU A 288     -43.642  12.419 -22.567  1.00  0.00           C  
ATOM   4395  CD1 LEU A 288     -42.917  11.317 -23.329  1.00  0.00           C  
ATOM   4396  CD2 LEU A 288     -45.057  12.606 -23.093  1.00  0.00           C  
ATOM   4397  H   LEU A 288     -42.399  14.233 -20.541  1.00  0.00           H  
ATOM   4398  HA  LEU A 288     -45.177  13.525 -20.555  1.00  0.00           H  
ATOM   4399 1HB  LEU A 288     -42.681  11.810 -20.761  1.00  0.00           H  
ATOM   4400 2HB  LEU A 288     -44.316  11.174 -20.969  1.00  0.00           H  
ATOM   4401  HG  LEU A 288     -43.079  13.343 -22.702  1.00  0.00           H  
ATOM   4402 1HD1 LEU A 288     -42.881  11.571 -24.389  1.00  0.00           H  
ATOM   4403 2HD1 LEU A 288     -41.901  11.218 -22.946  1.00  0.00           H  
ATOM   4404 3HD1 LEU A 288     -43.448  10.375 -23.200  1.00  0.00           H  
ATOM   4405 1HD2 LEU A 288     -45.021  12.861 -24.153  1.00  0.00           H  
ATOM   4406 2HD2 LEU A 288     -45.620  11.682 -22.961  1.00  0.00           H  
ATOM   4407 3HD2 LEU A 288     -45.546  13.411 -22.543  1.00  0.00           H  
ATOM   4408  N   GLU A 289     -43.401  12.464 -17.998  1.00  0.00           N  
ATOM   4409  CA  GLU A 289     -43.522  11.921 -16.650  1.00  0.00           C  
ATOM   4410  C   GLU A 289     -44.419  12.795 -15.783  1.00  0.00           C  
ATOM   4411  O   GLU A 289     -45.238  12.291 -15.014  1.00  0.00           O  
ATOM   4412  CB  GLU A 289     -42.142  11.789 -16.002  1.00  0.00           C  
ATOM   4413  CG  GLU A 289     -42.160  11.188 -14.604  1.00  0.00           C  
ATOM   4414  CD  GLU A 289     -42.615   9.755 -14.589  1.00  0.00           C  
ATOM   4415  OE1 GLU A 289     -42.550   9.120 -15.614  1.00  0.00           O  
ATOM   4416  OE2 GLU A 289     -43.029   9.295 -13.551  1.00  0.00           O  
ATOM   4417  H   GLU A 289     -42.511  12.761 -18.371  1.00  0.00           H  
ATOM   4418  HA  GLU A 289     -43.974  10.931 -16.715  1.00  0.00           H  
ATOM   4419 1HB  GLU A 289     -41.505  11.164 -16.627  1.00  0.00           H  
ATOM   4420 2HB  GLU A 289     -41.675  12.772 -15.937  1.00  0.00           H  
ATOM   4421 1HG  GLU A 289     -41.155  11.242 -14.184  1.00  0.00           H  
ATOM   4422 2HG  GLU A 289     -42.820  11.781 -13.972  1.00  0.00           H  
ATOM   4423  N   GLY A 290     -44.218  14.118 -15.951  1.00  0.00           N  
ATOM   4424  CA  GLY A 290     -45.014  15.065 -15.179  1.00  0.00           C  
ATOM   4425  C   GLY A 290     -46.496  14.933 -15.507  1.00  0.00           C  
ATOM   4426  O   GLY A 290     -47.345  14.981 -14.618  1.00  0.00           O  
ATOM   4427  H   GLY A 290     -43.518  14.429 -16.610  1.00  0.00           H  
ATOM   4428 1HA  GLY A 290     -44.856  14.890 -14.115  1.00  0.00           H  
ATOM   4429 2HA  GLY A 290     -44.680  16.079 -15.391  1.00  0.00           H  
ATOM   4430  N   LEU A 291     -46.750  14.766 -16.821  1.00  0.00           N  
ATOM   4431  CA  LEU A 291     -48.131  14.625 -17.269  1.00  0.00           C  
ATOM   4432  C   LEU A 291     -48.782  13.386 -16.667  1.00  0.00           C  
ATOM   4433  O   LEU A 291     -49.941  13.421 -16.252  1.00  0.00           O  
ATOM   4434  CB  LEU A 291     -48.186  14.547 -18.800  1.00  0.00           C  
ATOM   4435  CG  LEU A 291     -49.591  14.521 -19.414  1.00  0.00           C  
ATOM   4436  CD1 LEU A 291     -50.173  13.119 -19.292  1.00  0.00           C  
ATOM   4437  CD2 LEU A 291     -50.472  15.542 -18.711  1.00  0.00           C  
ATOM   4438  H   LEU A 291     -45.978  14.741 -17.472  1.00  0.00           H  
ATOM   4439  HA  LEU A 291     -48.691  15.500 -16.942  1.00  0.00           H  
ATOM   4440 1HB  LEU A 291     -47.660  15.407 -19.210  1.00  0.00           H  
ATOM   4441 2HB  LEU A 291     -47.667  13.643 -19.120  1.00  0.00           H  
ATOM   4442  HG  LEU A 291     -49.528  14.764 -20.475  1.00  0.00           H  
ATOM   4443 1HD1 LEU A 291     -51.172  13.101 -19.729  1.00  0.00           H  
ATOM   4444 2HD1 LEU A 291     -49.534  12.412 -19.820  1.00  0.00           H  
ATOM   4445 3HD1 LEU A 291     -50.233  12.841 -18.241  1.00  0.00           H  
ATOM   4446 1HD2 LEU A 291     -51.471  15.524 -19.149  1.00  0.00           H  
ATOM   4447 2HD2 LEU A 291     -50.536  15.299 -17.651  1.00  0.00           H  
ATOM   4448 3HD2 LEU A 291     -50.042  16.537 -18.830  1.00  0.00           H  
ATOM   4449  N   VAL A 292     -47.976  12.305 -16.646  1.00  0.00           N  
ATOM   4450  CA  VAL A 292     -48.479  11.051 -16.094  1.00  0.00           C  
ATOM   4451  C   VAL A 292     -48.833  11.203 -14.620  1.00  0.00           C  
ATOM   4452  O   VAL A 292     -49.854  10.690 -14.161  1.00  0.00           O  
ATOM   4453  CB  VAL A 292     -47.428   9.937 -16.255  1.00  0.00           C  
ATOM   4454  CG1 VAL A 292     -47.861   8.685 -15.506  1.00  0.00           C  
ATOM   4455  CG2 VAL A 292     -47.214   9.636 -17.730  1.00  0.00           C  
ATOM   4456  H   VAL A 292     -47.039  12.383 -17.013  1.00  0.00           H  
ATOM   4457  HA  VAL A 292     -49.378  10.767 -16.642  1.00  0.00           H  
ATOM   4458  HB  VAL A 292     -46.490  10.268 -15.810  1.00  0.00           H  
ATOM   4459 1HG1 VAL A 292     -47.107   7.907 -15.631  1.00  0.00           H  
ATOM   4460 2HG1 VAL A 292     -47.973   8.915 -14.447  1.00  0.00           H  
ATOM   4461 3HG1 VAL A 292     -48.812   8.333 -15.905  1.00  0.00           H  
ATOM   4462 1HG2 VAL A 292     -46.470   8.848 -17.836  1.00  0.00           H  
ATOM   4463 2HG2 VAL A 292     -48.154   9.310 -18.175  1.00  0.00           H  
ATOM   4464 3HG2 VAL A 292     -46.865  10.535 -18.238  1.00  0.00           H  
ATOM   4465  N   ARG A 293     -47.939  11.928 -13.917  1.00  0.00           N  
ATOM   4466  CA  ARG A 293     -48.162  12.149 -12.493  1.00  0.00           C  
ATOM   4467  C   ARG A 293     -49.451  12.925 -12.251  1.00  0.00           C  
ATOM   4468  O   ARG A 293     -50.210  12.616 -11.332  1.00  0.00           O  
ATOM   4469  CB  ARG A 293     -46.994  12.908 -11.880  1.00  0.00           C  
ATOM   4470  CG  ARG A 293     -45.705  12.111 -11.764  1.00  0.00           C  
ATOM   4471  CD  ARG A 293     -44.598  12.934 -11.212  1.00  0.00           C  
ATOM   4472  NE  ARG A 293     -43.363  12.176 -11.099  1.00  0.00           N  
ATOM   4473  CZ  ARG A 293     -42.169  12.704 -10.764  1.00  0.00           C  
ATOM   4474  NH1 ARG A 293     -42.067  13.991 -10.513  1.00  0.00           N  
ATOM   4475  NH2 ARG A 293     -41.101  11.929 -10.688  1.00  0.00           N  
ATOM   4476  H   ARG A 293     -47.131  12.306 -14.390  1.00  0.00           H  
ATOM   4477  HA  ARG A 293     -48.244  11.180 -12.001  1.00  0.00           H  
ATOM   4478 1HB  ARG A 293     -46.782  13.793 -12.478  1.00  0.00           H  
ATOM   4479 2HB  ARG A 293     -47.265  13.245 -10.879  1.00  0.00           H  
ATOM   4480 1HG  ARG A 293     -45.862  11.259 -11.103  1.00  0.00           H  
ATOM   4481 2HG  ARG A 293     -45.407  11.755 -12.751  1.00  0.00           H  
ATOM   4482 1HD  ARG A 293     -44.417  13.786 -11.866  1.00  0.00           H  
ATOM   4483 2HD  ARG A 293     -44.871  13.291 -10.219  1.00  0.00           H  
ATOM   4484  HE  ARG A 293     -43.402  11.183 -11.285  1.00  0.00           H  
ATOM   4485 1HH1 ARG A 293     -42.883  14.583 -10.570  1.00  0.00           H  
ATOM   4486 2HH1 ARG A 293     -41.172  14.386 -10.262  1.00  0.00           H  
ATOM   4487 1HH2 ARG A 293     -41.180  10.940 -10.882  1.00  0.00           H  
ATOM   4488 2HH2 ARG A 293     -40.208  12.324 -10.437  1.00  0.00           H  
ATOM   4489  N   ILE A 294     -49.649  13.938 -13.119  1.00  0.00           N  
ATOM   4490  CA  ILE A 294     -50.847  14.759 -12.998  1.00  0.00           C  
ATOM   4491  C   ILE A 294     -52.107  13.928 -13.200  1.00  0.00           C  
ATOM   4492  O   ILE A 294     -53.094  14.096 -12.484  1.00  0.00           O  
ATOM   4493  CB  ILE A 294     -50.825  15.916 -14.013  1.00  0.00           C  
ATOM   4494  CG1 ILE A 294     -49.721  16.916 -13.661  1.00  0.00           C  
ATOM   4495  CG2 ILE A 294     -52.179  16.607 -14.061  1.00  0.00           C  
ATOM   4496  CD1 ILE A 294     -49.448  17.932 -14.746  1.00  0.00           C  
ATOM   4497  H   ILE A 294     -48.962  14.109 -13.839  1.00  0.00           H  
ATOM   4498  HA  ILE A 294     -50.876  15.182 -11.994  1.00  0.00           H  
ATOM   4499  HB  ILE A 294     -50.592  15.526 -15.004  1.00  0.00           H  
ATOM   4500 1HG1 ILE A 294     -49.993  17.452 -12.752  1.00  0.00           H  
ATOM   4501 2HG1 ILE A 294     -48.795  16.378 -13.457  1.00  0.00           H  
ATOM   4502 1HG2 ILE A 294     -52.146  17.422 -14.783  1.00  0.00           H  
ATOM   4503 2HG2 ILE A 294     -52.943  15.890 -14.358  1.00  0.00           H  
ATOM   4504 3HG2 ILE A 294     -52.419  17.006 -13.075  1.00  0.00           H  
ATOM   4505 1HD1 ILE A 294     -48.654  18.605 -14.422  1.00  0.00           H  
ATOM   4506 2HD1 ILE A 294     -49.140  17.418 -15.657  1.00  0.00           H  
ATOM   4507 3HD1 ILE A 294     -50.352  18.506 -14.942  1.00  0.00           H  
ATOM   4508  N   ALA A 295     -52.013  13.034 -14.205  1.00  0.00           N  
ATOM   4509  CA  ALA A 295     -53.152  12.173 -14.504  1.00  0.00           C  
ATOM   4510  C   ALA A 295     -53.488  11.275 -13.319  1.00  0.00           C  
ATOM   4511  O   ALA A 295     -54.658  11.074 -12.993  1.00  0.00           O  
ATOM   4512  CB  ALA A 295     -52.872  11.333 -15.741  1.00  0.00           C  
ATOM   4513  H   ALA A 295     -51.155  12.976 -14.734  1.00  0.00           H  
ATOM   4514  HA  ALA A 295     -54.016  12.809 -14.697  1.00  0.00           H  
ATOM   4515 1HB  ALA A 295     -53.731  10.696 -15.950  1.00  0.00           H  
ATOM   4516 2HB  ALA A 295     -52.691  11.989 -16.593  1.00  0.00           H  
ATOM   4517 3HB  ALA A 295     -51.994  10.713 -15.569  1.00  0.00           H  
ATOM   4518  N   GLU A 296     -52.405  10.756 -12.705  1.00  0.00           N  
ATOM   4519  CA  GLU A 296     -52.589   9.879 -11.555  1.00  0.00           C  
ATOM   4520  C   GLU A 296     -53.275  10.611 -10.408  1.00  0.00           C  
ATOM   4521  O   GLU A 296     -54.153  10.059  -9.744  1.00  0.00           O  
ATOM   4522  CB  GLU A 296     -51.242   9.325 -11.087  1.00  0.00           C  
ATOM   4523  CG  GLU A 296     -51.335   8.343  -9.928  1.00  0.00           C  
ATOM   4524  CD  GLU A 296     -50.002   7.763  -9.544  1.00  0.00           C  
ATOM   4525  OE1 GLU A 296     -49.027   8.095 -10.175  1.00  0.00           O  
ATOM   4526  OE2 GLU A 296     -49.959   6.987  -8.619  1.00  0.00           O  
ATOM   4527  H   GLU A 296     -51.485  10.984 -13.053  1.00  0.00           H  
ATOM   4528  HA  GLU A 296     -53.225   9.045 -11.854  1.00  0.00           H  
ATOM   4529 1HB  GLU A 296     -50.749   8.818 -11.916  1.00  0.00           H  
ATOM   4530 2HB  GLU A 296     -50.598  10.148 -10.777  1.00  0.00           H  
ATOM   4531 1HG  GLU A 296     -51.757   8.855  -9.064  1.00  0.00           H  
ATOM   4532 2HG  GLU A 296     -52.012   7.535 -10.203  1.00  0.00           H  
ATOM   4533  N   GLU A 297     -52.826  11.869 -10.220  1.00  0.00           N  
ATOM   4534  CA  GLU A 297     -53.401  12.679  -9.153  1.00  0.00           C  
ATOM   4535  C   GLU A 297     -54.890  12.912  -9.380  1.00  0.00           C  
ATOM   4536  O   GLU A 297     -55.687  12.853  -8.444  1.00  0.00           O  
ATOM   4537  CB  GLU A 297     -52.673  14.022  -9.053  1.00  0.00           C  
ATOM   4538  CG  GLU A 297     -51.244  13.925  -8.538  1.00  0.00           C  
ATOM   4539  CD  GLU A 297     -51.166  13.442  -7.116  1.00  0.00           C  
ATOM   4540  OE1 GLU A 297     -51.646  14.130  -6.248  1.00  0.00           O  
ATOM   4541  OE2 GLU A 297     -50.625  12.384  -6.899  1.00  0.00           O  
ATOM   4542  H   GLU A 297     -52.099  12.227 -10.823  1.00  0.00           H  
ATOM   4543  HA  GLU A 297     -53.280  12.145  -8.210  1.00  0.00           H  
ATOM   4544 1HB  GLU A 297     -52.644  14.494 -10.035  1.00  0.00           H  
ATOM   4545 2HB  GLU A 297     -53.225  14.685  -8.387  1.00  0.00           H  
ATOM   4546 1HG  GLU A 297     -50.685  13.240  -9.174  1.00  0.00           H  
ATOM   4547 2HG  GLU A 297     -50.777  14.906  -8.609  1.00  0.00           H  
ATOM   4548  N   ALA A 298     -55.210  13.177 -10.663  1.00  0.00           N  
ATOM   4549  CA  ALA A 298     -56.604  13.418 -11.015  1.00  0.00           C  
ATOM   4550  C   ALA A 298     -57.464  12.194 -10.728  1.00  0.00           C  
ATOM   4551  O   ALA A 298     -58.580  12.312 -10.223  1.00  0.00           O  
ATOM   4552  CB  ALA A 298     -56.721  13.814 -12.480  1.00  0.00           C  
ATOM   4553  H   ALA A 298     -54.477  13.203 -11.358  1.00  0.00           H  
ATOM   4554  HA  ALA A 298     -56.972  14.238 -10.398  1.00  0.00           H  
ATOM   4555 1HB  ALA A 298     -57.768  13.990 -12.727  1.00  0.00           H  
ATOM   4556 2HB  ALA A 298     -56.148  14.724 -12.658  1.00  0.00           H  
ATOM   4557 3HB  ALA A 298     -56.331  13.012 -13.105  1.00  0.00           H  
ATOM   4558  N   ALA A 299     -56.883  11.027 -11.074  1.00  0.00           N  
ATOM   4559  CA  ALA A 299     -57.602   9.778 -10.850  1.00  0.00           C  
ATOM   4560  C   ALA A 299     -57.970   9.612  -9.381  1.00  0.00           C  
ATOM   4561  O   ALA A 299     -59.107   9.275  -9.051  1.00  0.00           O  
ATOM   4562  CB  ALA A 299     -56.770   8.596 -11.324  1.00  0.00           C  
ATOM   4563  H   ALA A 299     -55.960  11.039 -11.483  1.00  0.00           H  
ATOM   4564  HA  ALA A 299     -58.527   9.812 -11.425  1.00  0.00           H  
ATOM   4565 1HB  ALA A 299     -57.319   7.671 -11.150  1.00  0.00           H  
ATOM   4566 2HB  ALA A 299     -56.564   8.700 -12.390  1.00  0.00           H  
ATOM   4567 3HB  ALA A 299     -55.830   8.568 -10.775  1.00  0.00           H  
ATOM   4568  N   LYS A 300     -57.002   9.849  -8.503  1.00  0.00           N  
ATOM   4569  CA  LYS A 300     -57.222   9.725  -7.068  1.00  0.00           C  
ATOM   4570  C   LYS A 300     -58.354  10.634  -6.603  1.00  0.00           C  
ATOM   4571  O   LYS A 300     -59.126  10.275  -5.715  1.00  0.00           O  
ATOM   4572  CB  LYS A 300     -55.939  10.048  -6.300  1.00  0.00           C  
ATOM   4573  CG  LYS A 300     -54.845   8.997  -6.434  1.00  0.00           C  
ATOM   4574  CD  LYS A 300     -53.696   9.270  -5.475  1.00  0.00           C  
ATOM   4575  CE  LYS A 300     -52.884  10.481  -5.913  1.00  0.00           C  
ATOM   4576  NZ  LYS A 300     -51.688  10.690  -5.053  1.00  0.00           N  
ATOM   4577  H   LYS A 300     -56.090  10.123  -8.839  1.00  0.00           H  
ATOM   4578  HA  LYS A 300     -57.510   8.696  -6.849  1.00  0.00           H  
ATOM   4579 1HB  LYS A 300     -55.535  10.998  -6.649  1.00  0.00           H  
ATOM   4580 2HB  LYS A 300     -56.168  10.159  -5.240  1.00  0.00           H  
ATOM   4581 1HG  LYS A 300     -55.259   8.011  -6.220  1.00  0.00           H  
ATOM   4582 2HG  LYS A 300     -54.464   8.998  -7.455  1.00  0.00           H  
ATOM   4583 1HD  LYS A 300     -54.091   9.451  -4.475  1.00  0.00           H  
ATOM   4584 2HD  LYS A 300     -53.040   8.401  -5.436  1.00  0.00           H  
ATOM   4585 1HE  LYS A 300     -52.557  10.345  -6.943  1.00  0.00           H  
ATOM   4586 2HE  LYS A 300     -53.509  11.373  -5.868  1.00  0.00           H  
ATOM   4587 1HZ  LYS A 300     -51.179  11.500  -5.376  1.00  0.00           H  
ATOM   4588 2HZ  LYS A 300     -51.981  10.835  -4.097  1.00  0.00           H  
ATOM   4589 3HZ  LYS A 300     -51.092   9.876  -5.102  1.00  0.00           H  
ATOM   4590  N   ASN A 301     -58.412  11.809  -7.236  1.00  0.00           N  
ATOM   4591  CA  ASN A 301     -59.442  12.819  -7.021  1.00  0.00           C  
ATOM   4592  C   ASN A 301     -60.732  12.587  -7.816  1.00  0.00           C  
ATOM   4593  O   ASN A 301     -61.542  13.498  -7.983  1.00  0.00           O  
ATOM   4594  CB  ASN A 301     -58.880  14.193  -7.337  1.00  0.00           C  
ATOM   4595  CG  ASN A 301     -57.868  14.651  -6.323  1.00  0.00           C  
ATOM   4596  OD1 ASN A 301     -57.922  14.257  -5.153  1.00  0.00           O  
ATOM   4597  ND2 ASN A 301     -56.946  15.475  -6.750  1.00  0.00           N  
ATOM   4598  H   ASN A 301     -57.702  12.037  -7.918  1.00  0.00           H  
ATOM   4599  HA  ASN A 301     -59.735  12.796  -5.970  1.00  0.00           H  
ATOM   4600 1HB  ASN A 301     -58.409  14.176  -8.321  1.00  0.00           H  
ATOM   4601 2HB  ASN A 301     -59.692  14.919  -7.375  1.00  0.00           H  
ATOM   4602 1HD2 ASN A 301     -56.246  15.813  -6.120  1.00  0.00           H  
ATOM   4603 2HD2 ASN A 301     -56.940  15.768  -7.706  1.00  0.00           H  
ATOM   4604  N   GLY A 302     -60.930  11.370  -8.309  1.00  0.00           N  
ATOM   4605  CA  GLY A 302     -62.177  11.032  -9.004  1.00  0.00           C  
ATOM   4606  C   GLY A 302     -62.273  11.739 -10.348  1.00  0.00           C  
ATOM   4607  O   GLY A 302     -63.300  12.333 -10.676  1.00  0.00           O  
ATOM   4608  H   GLY A 302     -60.209  10.672  -8.202  1.00  0.00           H  
ATOM   4609 1HA  GLY A 302     -62.229   9.954  -9.155  1.00  0.00           H  
ATOM   4610 2HA  GLY A 302     -63.027  11.310  -8.384  1.00  0.00           H  
ATOM   4611  N   VAL A 303     -61.196  11.672 -11.122  1.00  0.00           N  
ATOM   4612  CA  VAL A 303     -61.173  12.227 -12.469  1.00  0.00           C  
ATOM   4613  C   VAL A 303     -60.946  11.135 -13.506  1.00  0.00           C  
ATOM   4614  O   VAL A 303     -60.043  10.310 -13.364  1.00  0.00           O  
ATOM   4615  CB  VAL A 303     -60.064  13.289 -12.592  1.00  0.00           C  
ATOM   4616  CG1 VAL A 303     -60.000  13.830 -14.012  1.00  0.00           C  
ATOM   4617  CG2 VAL A 303     -60.311  14.413 -11.597  1.00  0.00           C  
ATOM   4618  H   VAL A 303     -60.364  11.221 -10.770  1.00  0.00           H  
ATOM   4619  HA  VAL A 303     -62.136  12.702 -12.664  1.00  0.00           H  
ATOM   4620  HB  VAL A 303     -59.102  12.822 -12.382  1.00  0.00           H  
ATOM   4621 1HG1 VAL A 303     -59.210  14.579 -14.081  1.00  0.00           H  
ATOM   4622 2HG1 VAL A 303     -59.786  13.014 -14.703  1.00  0.00           H  
ATOM   4623 3HG1 VAL A 303     -60.955  14.286 -14.272  1.00  0.00           H  
ATOM   4624 1HG2 VAL A 303     -59.523  15.159 -11.689  1.00  0.00           H  
ATOM   4625 2HG2 VAL A 303     -61.276  14.876 -11.804  1.00  0.00           H  
ATOM   4626 3HG2 VAL A 303     -60.312  14.009 -10.585  1.00  0.00           H  
ATOM   4627  N   ASP A 304     -61.767  11.133 -14.547  1.00  0.00           N  
ATOM   4628  CA  ASP A 304     -61.659  10.158 -15.627  1.00  0.00           C  
ATOM   4629  C   ASP A 304     -60.394  10.375 -16.449  1.00  0.00           C  
ATOM   4630  O   ASP A 304     -59.948  11.508 -16.632  1.00  0.00           O  
ATOM   4631  CB  ASP A 304     -62.886  10.233 -16.539  1.00  0.00           C  
ATOM   4632  CG  ASP A 304     -64.149   9.698 -15.879  1.00  0.00           C  
ATOM   4633  OD1 ASP A 304     -64.036   9.029 -14.880  1.00  0.00           O  
ATOM   4634  OD2 ASP A 304     -65.215   9.963 -16.381  1.00  0.00           O  
ATOM   4635  H   ASP A 304     -62.496  11.831 -14.600  1.00  0.00           H  
ATOM   4636  HA  ASP A 304     -61.612   9.161 -15.188  1.00  0.00           H  
ATOM   4637 1HB  ASP A 304     -63.058  11.268 -16.834  1.00  0.00           H  
ATOM   4638 2HB  ASP A 304     -62.698   9.661 -17.449  1.00  0.00           H  
ATOM   4639  N   PRO A 305     -59.815   9.282 -16.945  1.00  0.00           N  
ATOM   4640  CA  PRO A 305     -58.465   9.324 -17.497  1.00  0.00           C  
ATOM   4641  C   PRO A 305     -58.394   9.004 -18.990  1.00  0.00           C  
ATOM   4642  O   PRO A 305     -57.372   8.528 -19.485  1.00  0.00           O  
ATOM   4643  CB  PRO A 305     -57.743   8.256 -16.668  1.00  0.00           C  
ATOM   4644  CG  PRO A 305     -58.796   7.239 -16.385  1.00  0.00           C  
ATOM   4645  CD  PRO A 305     -60.056   8.044 -16.209  1.00  0.00           C  
ATOM   4646  HA  PRO A 305     -58.033  10.320 -17.320  1.00  0.00           H  
ATOM   4647 1HB  PRO A 305     -56.896   7.846 -17.239  1.00  0.00           H  
ATOM   4648 2HB  PRO A 305     -57.327   8.706 -15.755  1.00  0.00           H  
ATOM   4649 1HG  PRO A 305     -58.864   6.522 -17.216  1.00  0.00           H  
ATOM   4650 2HG  PRO A 305     -58.533   6.661 -15.487  1.00  0.00           H  
ATOM   4651 1HD  PRO A 305     -60.906   7.494 -16.639  1.00  0.00           H  
ATOM   4652 2HD  PRO A 305     -60.220   8.239 -15.139  1.00  0.00           H  
ATOM   4653  N   LYS A 306     -59.471   9.260 -19.725  1.00  0.00           N  
ATOM   4654  CA  LYS A 306     -59.426   9.099 -21.179  1.00  0.00           C  
ATOM   4655  C   LYS A 306     -58.854  10.338 -21.842  1.00  0.00           C  
ATOM   4656  O   LYS A 306     -58.107  10.243 -22.816  1.00  0.00           O  
ATOM   4657  CB  LYS A 306     -60.820   8.803 -21.734  1.00  0.00           C  
ATOM   4658  CG  LYS A 306     -61.370   7.433 -21.358  1.00  0.00           C  
ATOM   4659  CD  LYS A 306     -62.754   7.212 -21.948  1.00  0.00           C  
ATOM   4660  CE  LYS A 306     -63.305   5.844 -21.573  1.00  0.00           C  
ATOM   4661  NZ  LYS A 306     -64.675   5.629 -22.112  1.00  0.00           N  
ATOM   4662  H   LYS A 306     -60.318   9.566 -19.268  1.00  0.00           H  
ATOM   4663  HA  LYS A 306     -58.772   8.258 -21.413  1.00  0.00           H  
ATOM   4664 1HB  LYS A 306     -61.523   9.555 -21.375  1.00  0.00           H  
ATOM   4665 2HB  LYS A 306     -60.800   8.868 -22.822  1.00  0.00           H  
ATOM   4666 1HG  LYS A 306     -60.698   6.657 -21.729  1.00  0.00           H  
ATOM   4667 2HG  LYS A 306     -61.428   7.350 -20.274  1.00  0.00           H  
ATOM   4668 1HD  LYS A 306     -63.434   7.981 -21.579  1.00  0.00           H  
ATOM   4669 2HD  LYS A 306     -62.704   7.287 -23.034  1.00  0.00           H  
ATOM   4670 1HE  LYS A 306     -62.648   5.068 -21.964  1.00  0.00           H  
ATOM   4671 2HE  LYS A 306     -63.336   5.749 -20.487  1.00  0.00           H  
ATOM   4672 1HZ  LYS A 306     -65.004   4.712 -21.841  1.00  0.00           H  
ATOM   4673 2HZ  LYS A 306     -65.298   6.332 -21.740  1.00  0.00           H  
ATOM   4674 3HZ  LYS A 306     -64.656   5.695 -23.119  1.00  0.00           H  
ATOM   4675  N   GLU A 307     -59.216  11.484 -21.301  1.00  0.00           N  
ATOM   4676  CA  GLU A 307     -58.625  12.752 -21.713  1.00  0.00           C  
ATOM   4677  C   GLU A 307     -57.134  12.791 -21.401  1.00  0.00           C  
ATOM   4678  O   GLU A 307     -56.334  13.266 -22.206  1.00  0.00           O  
ATOM   4679  CB  GLU A 307     -59.331  13.920 -21.021  1.00  0.00           C  
ATOM   4680  CG  GLU A 307     -60.778  14.122 -21.449  1.00  0.00           C  
ATOM   4681  CD  GLU A 307     -61.729  13.188 -20.754  1.00  0.00           C  
ATOM   4682  OE1 GLU A 307     -61.284  12.412 -19.943  1.00  0.00           O  
ATOM   4683  OE2 GLU A 307     -62.903  13.251 -21.035  1.00  0.00           O  
ATOM   4684  H   GLU A 307     -59.924  11.485 -20.580  1.00  0.00           H  
ATOM   4685  HA  GLU A 307     -58.749  12.858 -22.791  1.00  0.00           H  
ATOM   4686 1HB  GLU A 307     -59.320  13.765 -19.942  1.00  0.00           H  
ATOM   4687 2HB  GLU A 307     -58.790  14.844 -21.225  1.00  0.00           H  
ATOM   4688 1HG  GLU A 307     -61.071  15.149 -21.231  1.00  0.00           H  
ATOM   4689 2HG  GLU A 307     -60.852  13.974 -22.526  1.00  0.00           H  
ATOM   4690  N   PHE A 308     -56.816  12.268 -20.199  1.00  0.00           N  
ATOM   4691  CA  PHE A 308     -55.420  12.244 -19.778  1.00  0.00           C  
ATOM   4692  C   PHE A 308     -54.577  11.393 -20.720  1.00  0.00           C  
ATOM   4693  O   PHE A 308     -53.456  11.763 -21.070  1.00  0.00           O  
ATOM   4694  CB  PHE A 308     -55.302  11.705 -18.351  1.00  0.00           C  
ATOM   4695  CG  PHE A 308     -55.750  12.677 -17.297  1.00  0.00           C  
ATOM   4696  CD1 PHE A 308     -56.752  12.336 -16.401  1.00  0.00           C  
ATOM   4697  CD2 PHE A 308     -55.172  13.933 -17.200  1.00  0.00           C  
ATOM   4698  CE1 PHE A 308     -57.166  13.229 -15.431  1.00  0.00           C  
ATOM   4699  CE2 PHE A 308     -55.583  14.828 -16.231  1.00  0.00           C  
ATOM   4700  CZ  PHE A 308     -56.581  14.475 -15.346  1.00  0.00           C  
ATOM   4701  H   PHE A 308     -57.551  11.902 -19.611  1.00  0.00           H  
ATOM   4702  HA  PHE A 308     -55.034  13.264 -19.799  1.00  0.00           H  
ATOM   4703 1HB  PHE A 308     -55.898  10.799 -18.254  1.00  0.00           H  
ATOM   4704 2HB  PHE A 308     -54.265  11.438 -18.148  1.00  0.00           H  
ATOM   4705  HD1 PHE A 308     -57.214  11.350 -16.467  1.00  0.00           H  
ATOM   4706  HD2 PHE A 308     -54.384  14.212 -17.900  1.00  0.00           H  
ATOM   4707  HE1 PHE A 308     -57.954  12.949 -14.733  1.00  0.00           H  
ATOM   4708  HE2 PHE A 308     -55.120  15.812 -16.165  1.00  0.00           H  
ATOM   4709  HZ  PHE A 308     -56.907  15.180 -14.582  1.00  0.00           H  
ATOM   4710  N   ILE A 309     -55.175  10.247 -21.103  1.00  0.00           N  
ATOM   4711  CA  ILE A 309     -54.474   9.343 -22.006  1.00  0.00           C  
ATOM   4712  C   ILE A 309     -54.195  10.009 -23.346  1.00  0.00           C  
ATOM   4713  O   ILE A 309     -53.113   9.857 -23.913  1.00  0.00           O  
ATOM   4714  CB  ILE A 309     -55.285   8.054 -22.232  1.00  0.00           C  
ATOM   4715  CG1 ILE A 309     -55.346   7.228 -20.944  1.00  0.00           C  
ATOM   4716  CG2 ILE A 309     -54.681   7.237 -23.364  1.00  0.00           C  
ATOM   4717  CD1 ILE A 309     -56.341   6.091 -20.994  1.00  0.00           C  
ATOM   4718  H   ILE A 309     -56.100  10.036 -20.757  1.00  0.00           H  
ATOM   4719  HA  ILE A 309     -53.520   9.075 -21.554  1.00  0.00           H  
ATOM   4720  HB  ILE A 309     -56.312   8.311 -22.490  1.00  0.00           H  
ATOM   4721 1HG1 ILE A 309     -54.362   6.812 -20.733  1.00  0.00           H  
ATOM   4722 2HG1 ILE A 309     -55.612   7.876 -20.109  1.00  0.00           H  
ATOM   4723 1HG2 ILE A 309     -55.266   6.329 -23.510  1.00  0.00           H  
ATOM   4724 2HG2 ILE A 309     -54.689   7.825 -24.281  1.00  0.00           H  
ATOM   4725 3HG2 ILE A 309     -53.654   6.970 -23.112  1.00  0.00           H  
ATOM   4726 1HD1 ILE A 309     -56.326   5.553 -20.046  1.00  0.00           H  
ATOM   4727 2HD1 ILE A 309     -57.340   6.490 -21.170  1.00  0.00           H  
ATOM   4728 3HD1 ILE A 309     -56.074   5.410 -21.801  1.00  0.00           H  
ATOM   4729  N   LYS A 310     -55.223  10.748 -23.812  1.00  0.00           N  
ATOM   4730  CA  LYS A 310     -55.086  11.440 -25.087  1.00  0.00           C  
ATOM   4731  C   LYS A 310     -53.963  12.470 -25.036  1.00  0.00           C  
ATOM   4732  O   LYS A 310     -53.189  12.606 -25.983  1.00  0.00           O  
ATOM   4733  CB  LYS A 310     -56.402  12.115 -25.475  1.00  0.00           C  
ATOM   4734  CG  LYS A 310     -57.510  11.150 -25.876  1.00  0.00           C  
ATOM   4735  CD  LYS A 310     -58.790  11.893 -26.227  1.00  0.00           C  
ATOM   4736  CE  LYS A 310     -59.902  10.929 -26.615  1.00  0.00           C  
ATOM   4737  NZ  LYS A 310     -61.172  11.640 -26.924  1.00  0.00           N  
ATOM   4738  H   LYS A 310     -56.072  10.808 -23.267  1.00  0.00           H  
ATOM   4739  HA  LYS A 310     -54.831  10.707 -25.853  1.00  0.00           H  
ATOM   4740 1HB  LYS A 310     -56.765  12.713 -24.639  1.00  0.00           H  
ATOM   4741 2HB  LYS A 310     -56.231  12.793 -26.312  1.00  0.00           H  
ATOM   4742 1HG  LYS A 310     -57.190  10.567 -26.740  1.00  0.00           H  
ATOM   4743 2HG  LYS A 310     -57.711  10.465 -25.052  1.00  0.00           H  
ATOM   4744 1HD  LYS A 310     -59.115  12.483 -25.369  1.00  0.00           H  
ATOM   4745 2HD  LYS A 310     -58.602  12.569 -27.060  1.00  0.00           H  
ATOM   4746 1HE  LYS A 310     -59.598  10.357 -27.490  1.00  0.00           H  
ATOM   4747 2HE  LYS A 310     -60.081  10.231 -25.797  1.00  0.00           H  
ATOM   4748 1HZ  LYS A 310     -61.882  10.967 -27.176  1.00  0.00           H  
ATOM   4749 2HZ  LYS A 310     -61.474  12.159 -26.111  1.00  0.00           H  
ATOM   4750 3HZ  LYS A 310     -61.024  12.276 -27.694  1.00  0.00           H  
ATOM   4751  N   ARG A 311     -53.926  13.177 -23.888  1.00  0.00           N  
ATOM   4752  CA  ARG A 311     -52.897  14.196 -23.710  1.00  0.00           C  
ATOM   4753  C   ARG A 311     -51.503  13.581 -23.743  1.00  0.00           C  
ATOM   4754  O   ARG A 311     -50.583  14.139 -24.340  1.00  0.00           O  
ATOM   4755  CB  ARG A 311     -53.094  14.932 -22.393  1.00  0.00           C  
ATOM   4756  CG  ARG A 311     -54.405  15.692 -22.275  1.00  0.00           C  
ATOM   4757  CD  ARG A 311     -54.430  16.883 -23.162  1.00  0.00           C  
ATOM   4758  NE  ARG A 311     -54.720  16.526 -24.542  1.00  0.00           N  
ATOM   4759  CZ  ARG A 311     -55.942  16.203 -25.008  1.00  0.00           C  
ATOM   4760  NH1 ARG A 311     -56.975  16.198 -24.196  1.00  0.00           N  
ATOM   4761  NH2 ARG A 311     -56.101  15.892 -26.283  1.00  0.00           N  
ATOM   4762  H   ARG A 311     -54.612  12.987 -23.171  1.00  0.00           H  
ATOM   4763  HA  ARG A 311     -52.979  14.915 -24.526  1.00  0.00           H  
ATOM   4764 1HB  ARG A 311     -53.050  14.221 -21.569  1.00  0.00           H  
ATOM   4765 2HB  ARG A 311     -52.283  15.647 -22.252  1.00  0.00           H  
ATOM   4766 1HG  ARG A 311     -55.231  15.039 -22.554  1.00  0.00           H  
ATOM   4767 2HG  ARG A 311     -54.539  16.028 -21.246  1.00  0.00           H  
ATOM   4768 1HD  ARG A 311     -55.200  17.575 -22.821  1.00  0.00           H  
ATOM   4769 2HD  ARG A 311     -53.461  17.378 -23.135  1.00  0.00           H  
ATOM   4770  HE  ARG A 311     -53.949  16.518 -25.197  1.00  0.00           H  
ATOM   4771 1HH1 ARG A 311     -56.853  16.436 -23.222  1.00  0.00           H  
ATOM   4772 2HH1 ARG A 311     -57.891  15.957 -24.546  1.00  0.00           H  
ATOM   4773 1HH2 ARG A 311     -55.307  15.896 -26.907  1.00  0.00           H  
ATOM   4774 2HH2 ARG A 311     -57.017  15.651 -26.632  1.00  0.00           H  
ATOM   4775  N   ALA A 312     -51.407  12.415 -23.072  1.00  0.00           N  
ATOM   4776  CA  ALA A 312     -50.124  11.723 -23.027  1.00  0.00           C  
ATOM   4777  C   ALA A 312     -49.668  11.318 -24.422  1.00  0.00           C  
ATOM   4778  O   ALA A 312     -48.491  11.441 -24.762  1.00  0.00           O  
ATOM   4779  CB  ALA A 312     -50.212  10.501 -22.123  1.00  0.00           C  
ATOM   4780  H   ALA A 312     -52.226  12.042 -22.613  1.00  0.00           H  
ATOM   4781  HA  ALA A 312     -49.383  12.410 -22.619  1.00  0.00           H  
ATOM   4782 1HB  ALA A 312     -49.247   9.995 -22.100  1.00  0.00           H  
ATOM   4783 2HB  ALA A 312     -50.483  10.814 -21.115  1.00  0.00           H  
ATOM   4784 3HB  ALA A 312     -50.970   9.820 -22.507  1.00  0.00           H  
ATOM   4785  N   GLU A 313     -50.657  10.833 -25.199  1.00  0.00           N  
ATOM   4786  CA  GLU A 313     -50.354  10.410 -26.561  1.00  0.00           C  
ATOM   4787  C   GLU A 313     -49.844  11.574 -27.399  1.00  0.00           C  
ATOM   4788  O   GLU A 313     -48.901  11.426 -28.177  1.00  0.00           O  
ATOM   4789  CB  GLU A 313     -51.593   9.800 -27.220  1.00  0.00           C  
ATOM   4790  CG  GLU A 313     -52.008   8.451 -26.650  1.00  0.00           C  
ATOM   4791  CD  GLU A 313     -53.273   7.920 -27.265  1.00  0.00           C  
ATOM   4792  OE1 GLU A 313     -53.880   8.627 -28.032  1.00  0.00           O  
ATOM   4793  OE2 GLU A 313     -53.632   6.805 -26.967  1.00  0.00           O  
ATOM   4794  H   GLU A 313     -51.593  10.772 -24.824  1.00  0.00           H  
ATOM   4795  HA  GLU A 313     -49.570   9.652 -26.522  1.00  0.00           H  
ATOM   4796 1HB  GLU A 313     -52.436  10.482 -27.111  1.00  0.00           H  
ATOM   4797 2HB  GLU A 313     -51.412   9.670 -28.287  1.00  0.00           H  
ATOM   4798 1HG  GLU A 313     -51.206   7.733 -26.820  1.00  0.00           H  
ATOM   4799 2HG  GLU A 313     -52.147   8.550 -25.574  1.00  0.00           H  
ATOM   4800  N   GLU A 314     -50.515  12.726 -27.196  1.00  0.00           N  
ATOM   4801  CA  GLU A 314     -50.125  13.920 -27.937  1.00  0.00           C  
ATOM   4802  C   GLU A 314     -48.697  14.332 -27.605  1.00  0.00           C  
ATOM   4803  O   GLU A 314     -47.929  14.713 -28.489  1.00  0.00           O  
ATOM   4804  CB  GLU A 314     -51.083  15.074 -27.632  1.00  0.00           C  
ATOM   4805  CG  GLU A 314     -52.483  14.898 -28.204  1.00  0.00           C  
ATOM   4806  CD  GLU A 314     -53.417  16.010 -27.818  1.00  0.00           C  
ATOM   4807  OE1 GLU A 314     -53.028  16.841 -27.033  1.00  0.00           O  
ATOM   4808  OE2 GLU A 314     -54.521  16.029 -28.310  1.00  0.00           O  
ATOM   4809  H   GLU A 314     -51.277  12.741 -26.533  1.00  0.00           H  
ATOM   4810  HA  GLU A 314     -50.175  13.698 -29.004  1.00  0.00           H  
ATOM   4811 1HB  GLU A 314     -51.176  15.194 -26.553  1.00  0.00           H  
ATOM   4812 2HB  GLU A 314     -50.673  16.002 -28.031  1.00  0.00           H  
ATOM   4813 1HG  GLU A 314     -52.417  14.855 -29.291  1.00  0.00           H  
ATOM   4814 2HG  GLU A 314     -52.890  13.950 -27.855  1.00  0.00           H  
ATOM   4815  N   LEU A 315     -48.392  14.234 -26.295  1.00  0.00           N  
ATOM   4816  CA  LEU A 315     -47.054  14.597 -25.845  1.00  0.00           C  
ATOM   4817  C   LEU A 315     -45.997  13.699 -26.478  1.00  0.00           C  
ATOM   4818  O   LEU A 315     -44.935  14.168 -26.886  1.00  0.00           O  
ATOM   4819  CB  LEU A 315     -46.965  14.504 -24.317  1.00  0.00           C  
ATOM   4820  CG  LEU A 315     -47.765  15.556 -23.538  1.00  0.00           C  
ATOM   4821  CD1 LEU A 315     -47.728  15.225 -22.052  1.00  0.00           C  
ATOM   4822  CD2 LEU A 315     -47.183  16.936 -23.805  1.00  0.00           C  
ATOM   4823  H   LEU A 315     -49.098  13.909 -25.649  1.00  0.00           H  
ATOM   4824  HA  LEU A 315     -46.856  15.625 -26.145  1.00  0.00           H  
ATOM   4825 1HB  LEU A 315     -47.320  13.522 -24.008  1.00  0.00           H  
ATOM   4826 2HB  LEU A 315     -45.919  14.598 -24.023  1.00  0.00           H  
ATOM   4827  HG  LEU A 315     -48.806  15.532 -23.859  1.00  0.00           H  
ATOM   4828 1HD1 LEU A 315     -48.296  15.973 -21.499  1.00  0.00           H  
ATOM   4829 2HD1 LEU A 315     -48.167  14.241 -21.887  1.00  0.00           H  
ATOM   4830 3HD1 LEU A 315     -46.695  15.225 -21.705  1.00  0.00           H  
ATOM   4831 1HD2 LEU A 315     -47.752  17.684 -23.252  1.00  0.00           H  
ATOM   4832 2HD2 LEU A 315     -46.142  16.961 -23.483  1.00  0.00           H  
ATOM   4833 3HD2 LEU A 315     -47.238  17.154 -24.872  1.00  0.00           H  
ATOM   4834  N   ALA A 316     -46.350  12.399 -26.533  1.00  0.00           N  
ATOM   4835  CA  ALA A 316     -45.427  11.434 -27.116  1.00  0.00           C  
ATOM   4836  C   ALA A 316     -45.160  11.744 -28.583  1.00  0.00           C  
ATOM   4837  O   ALA A 316     -44.025  11.653 -29.050  1.00  0.00           O  
ATOM   4838  CB  ALA A 316     -45.973  10.021 -26.966  1.00  0.00           C  
ATOM   4839  H   ALA A 316     -47.249  12.118 -26.168  1.00  0.00           H  
ATOM   4840  HA  ALA A 316     -44.480  11.505 -26.582  1.00  0.00           H  
ATOM   4841 1HB  ALA A 316     -45.272   9.312 -27.407  1.00  0.00           H  
ATOM   4842 2HB  ALA A 316     -46.103   9.792 -25.908  1.00  0.00           H  
ATOM   4843 3HB  ALA A 316     -46.932   9.946 -27.474  1.00  0.00           H  
ATOM   4844  N   LEU A 317     -46.261  12.112 -29.271  1.00  0.00           N  
ATOM   4845  CA  LEU A 317     -46.142  12.438 -30.686  1.00  0.00           C  
ATOM   4846  C   LEU A 317     -45.228  13.638 -30.900  1.00  0.00           C  
ATOM   4847  O   LEU A 317     -44.413  13.653 -31.823  1.00  0.00           O  
ATOM   4848  CB  LEU A 317     -47.525  12.727 -31.282  1.00  0.00           C  
ATOM   4849  CG  LEU A 317     -48.465  11.520 -31.400  1.00  0.00           C  
ATOM   4850  CD1 LEU A 317     -49.847  11.993 -31.829  1.00  0.00           C  
ATOM   4851  CD2 LEU A 317     -47.891  10.527 -32.399  1.00  0.00           C  
ATOM   4852  H   LEU A 317     -47.149  12.155 -28.791  1.00  0.00           H  
ATOM   4853  HA  LEU A 317     -45.710  11.581 -31.203  1.00  0.00           H  
ATOM   4854 1HB  LEU A 317     -48.021  13.473 -30.662  1.00  0.00           H  
ATOM   4855 2HB  LEU A 317     -47.394  13.144 -32.280  1.00  0.00           H  
ATOM   4856  HG  LEU A 317     -48.564  11.040 -30.426  1.00  0.00           H  
ATOM   4857 1HD1 LEU A 317     -50.515  11.135 -31.913  1.00  0.00           H  
ATOM   4858 2HD1 LEU A 317     -50.241  12.687 -31.087  1.00  0.00           H  
ATOM   4859 3HD1 LEU A 317     -49.777  12.493 -32.795  1.00  0.00           H  
ATOM   4860 1HD2 LEU A 317     -48.559   9.668 -32.483  1.00  0.00           H  
ATOM   4861 2HD2 LEU A 317     -47.793  11.006 -33.374  1.00  0.00           H  
ATOM   4862 3HD2 LEU A 317     -46.911  10.192 -32.059  1.00  0.00           H  
ATOM   4863  N   LEU A 318     -45.412  14.628 -30.003  1.00  0.00           N  
ATOM   4864  CA  LEU A 318     -44.599  15.835 -30.096  1.00  0.00           C  
ATOM   4865  C   LEU A 318     -43.121  15.518 -29.910  1.00  0.00           C  
ATOM   4866  O   LEU A 318     -42.267  16.055 -30.615  1.00  0.00           O  
ATOM   4867  CB  LEU A 318     -45.045  16.858 -29.043  1.00  0.00           C  
ATOM   4868  CG  LEU A 318     -46.424  17.490 -29.272  1.00  0.00           C  
ATOM   4869  CD1 LEU A 318     -46.803  18.334 -28.063  1.00  0.00           C  
ATOM   4870  CD2 LEU A 318     -46.392  18.332 -30.539  1.00  0.00           C  
ATOM   4871  H   LEU A 318     -46.110  14.516 -29.282  1.00  0.00           H  
ATOM   4872  HA  LEU A 318     -44.735  16.269 -31.086  1.00  0.00           H  
ATOM   4873 1HB  LEU A 318     -45.062  16.370 -28.070  1.00  0.00           H  
ATOM   4874 2HB  LEU A 318     -44.312  17.664 -29.009  1.00  0.00           H  
ATOM   4875  HG  LEU A 318     -47.172  16.703 -29.378  1.00  0.00           H  
ATOM   4876 1HD1 LEU A 318     -47.783  18.783 -28.226  1.00  0.00           H  
ATOM   4877 2HD1 LEU A 318     -46.837  17.703 -27.175  1.00  0.00           H  
ATOM   4878 3HD1 LEU A 318     -46.063  19.121 -27.922  1.00  0.00           H  
ATOM   4879 1HD2 LEU A 318     -47.373  18.781 -30.702  1.00  0.00           H  
ATOM   4880 2HD2 LEU A 318     -45.646  19.120 -30.434  1.00  0.00           H  
ATOM   4881 3HD2 LEU A 318     -46.136  17.700 -31.389  1.00  0.00           H  
ATOM   4882  N   GLY A 319     -42.875  14.624 -28.930  1.00  0.00           N  
ATOM   4883  CA  GLY A 319     -41.498  14.233 -28.650  1.00  0.00           C  
ATOM   4884  C   GLY A 319     -40.862  13.554 -29.857  1.00  0.00           C  
ATOM   4885  O   GLY A 319     -39.706  13.815 -30.191  1.00  0.00           O  
ATOM   4886  H   GLY A 319     -43.649  14.242 -28.407  1.00  0.00           H  
ATOM   4887 1HA  GLY A 319     -40.918  15.115 -28.376  1.00  0.00           H  
ATOM   4888 2HA  GLY A 319     -41.478  13.558 -27.796  1.00  0.00           H  
ATOM   4889  N   LEU A 320     -41.635  12.675 -30.509  1.00  0.00           N  
ATOM   4890  CA  LEU A 320     -41.194  11.917 -31.694  1.00  0.00           C  
ATOM   4891  C   LEU A 320     -41.094  12.765 -32.960  1.00  0.00           C  
ATOM   4892  O   LEU A 320     -40.316  12.460 -33.864  1.00  0.00           O  
ATOM   4893  CB  LEU A 320     -42.157  10.751 -31.952  1.00  0.00           C  
ATOM   4894  CG  LEU A 320     -41.739   9.774 -33.057  1.00  0.00           C  
ATOM   4895  CD1 LEU A 320     -40.386   9.166 -32.713  1.00  0.00           C  
ATOM   4896  CD2 LEU A 320     -42.801   8.695 -33.210  1.00  0.00           C  
ATOM   4897  H   LEU A 320     -42.576  12.511 -30.183  1.00  0.00           H  
ATOM   4898  HA  LEU A 320     -40.201  11.514 -31.497  1.00  0.00           H  
ATOM   4899 1HB  LEU A 320     -42.267  10.182 -31.030  1.00  0.00           H  
ATOM   4900 2HB  LEU A 320     -43.132  11.159 -32.221  1.00  0.00           H  
ATOM   4901  HG  LEU A 320     -41.632  10.314 -33.999  1.00  0.00           H  
ATOM   4902 1HD1 LEU A 320     -40.089   8.472 -33.499  1.00  0.00           H  
ATOM   4903 2HD1 LEU A 320     -39.642   9.958 -32.629  1.00  0.00           H  
ATOM   4904 3HD1 LEU A 320     -40.458   8.632 -31.766  1.00  0.00           H  
ATOM   4905 1HD2 LEU A 320     -42.504   8.001 -33.997  1.00  0.00           H  
ATOM   4906 2HD2 LEU A 320     -42.908   8.154 -32.270  1.00  0.00           H  
ATOM   4907 3HD2 LEU A 320     -43.753   9.156 -33.473  1.00  0.00           H  
ATOM   4908  N   SER A 321     -41.887  13.836 -33.021  1.00  0.00           N  
ATOM   4909  CA  SER A 321     -42.044  14.622 -34.244  1.00  0.00           C  
ATOM   4910  C   SER A 321     -40.742  15.296 -34.675  1.00  0.00           C  
ATOM   4911  O   SER A 321     -40.587  15.684 -35.833  1.00  0.00           O  
ATOM   4912  CB  SER A 321     -43.117  15.674 -34.045  1.00  0.00           C  
ATOM   4913  OG  SER A 321     -44.374  15.081 -33.863  1.00  0.00           O  
ATOM   4914  H   SER A 321     -42.398  14.116 -32.196  1.00  0.00           H  
ATOM   4915  HA  SER A 321     -42.353  13.953 -35.049  1.00  0.00           H  
ATOM   4916 1HB  SER A 321     -42.871  16.285 -33.176  1.00  0.00           H  
ATOM   4917 2HB  SER A 321     -43.145  16.334 -34.911  1.00  0.00           H  
ATOM   4918  HG  SER A 321     -44.403  14.798 -32.946  1.00  0.00           H  
ATOM   4919  N   GLY A 322     -39.811  15.435 -33.741  1.00  0.00           N  
ATOM   4920  CA  GLY A 322     -38.546  16.102 -34.014  1.00  0.00           C  
ATOM   4921  C   GLY A 322     -38.692  17.622 -34.038  1.00  0.00           C  
ATOM   4922  O   GLY A 322     -38.124  18.296 -34.897  1.00  0.00           O  
ATOM   4923  H   GLY A 322     -39.984  15.068 -32.816  1.00  0.00           H  
ATOM   4924 1HA  GLY A 322     -37.815  15.822 -33.255  1.00  0.00           H  
ATOM   4925 2HA  GLY A 322     -38.156  15.764 -34.974  1.00  0.00           H  
ATOM   4926  N   LEU A 323     -39.455  18.153 -33.089  1.00  0.00           N  
ATOM   4927  CA  LEU A 323     -39.611  19.600 -32.918  1.00  0.00           C  
ATOM   4928  C   LEU A 323     -38.395  20.217 -32.233  1.00  0.00           C  
ATOM   4929  O   LEU A 323     -37.730  19.568 -31.425  1.00  0.00           O
[truncated: 149,925 more chars]
