# Supplementary material for: Blueprinting extendable nanomaterials with standardized protein blocks
Source: Nature. 2024 Mar 13;627(8005):898–904. doi: 10.1038/s41586-024-07188-4 (PMC10972742; doi:10.1038/s41586-024-07188-4)
Supplement: Supplementary file 4 — Design models with ideal backbones as well as experimentally determined structures for comparison. For reference to design names, see Supplementary Fig. 1. [file 41586_2024_7188_MOESM4_ESM.zip › THR29_design.pdb]

HEADER                                            22-OCT-21   XXXX              
EXPDTA    THEORETICAL MODEL                                                     
REMARK 220                                                                      
REMARK 220 EXPERIMENTAL DETAILS                                                 
REMARK 220  EXPERIMENT TYPE                : THEORETICAL MODELLING              
REMARK 220  DATE OF DATA COLLECTION        : 22-OCT-21                          
REMARK 220                                                                      
REMARK 220 REMARK: MODEL GENERATED BY ROSETTA                                   
REMARK 220  VERSION 2021.41+HEAD.36da336f772                                    
ATOM      1  N   GLU A   1     -60.540 -21.146 -67.728  1.00  0.00           N  
ATOM      2  CA  GLU A   1     -59.537 -20.238 -67.191  1.00  0.00           C  
ATOM      3  C   GLU A   1     -58.600 -19.765 -68.313  1.00  0.00           C  
ATOM      4  O   GLU A   1     -58.342 -18.570 -68.457  1.00  0.00           O  
ATOM      5  CB  GLU A   1     -58.736 -20.921 -66.080  1.00  0.00           C  
ATOM      6  CG  GLU A   1     -57.707 -20.025 -65.405  1.00  0.00           C  
ATOM      7  CD  GLU A   1     -56.985 -20.709 -64.279  1.00  0.00           C  
ATOM      8  OE1 GLU A   1     -57.287 -21.846 -64.008  1.00  0.00           O  
ATOM      9  OE2 GLU A   1     -56.129 -20.093 -63.687  1.00  0.00           O  
ATOM     10 1H   GLU A   1     -61.145 -21.449 -66.991  1.00  0.00           H  
ATOM     11 2H   GLU A   1     -61.077 -20.674 -68.427  1.00  0.00           H  
ATOM     12 3H   GLU A   1     -60.088 -21.940 -68.135  1.00  0.00           H  
ATOM     13  HA  GLU A   1     -60.046 -19.370 -66.771  1.00  0.00           H  
ATOM     14 1HB  GLU A   1     -59.417 -21.286 -65.312  1.00  0.00           H  
ATOM     15 2HB  GLU A   1     -58.210 -21.784 -66.489  1.00  0.00           H  
ATOM     16 1HG  GLU A   1     -56.977 -19.704 -66.148  1.00  0.00           H  
ATOM     17 2HG  GLU A   1     -58.209 -19.137 -65.023  1.00  0.00           H  
ATOM     18  N   GLU A   2     -58.087 -20.711 -69.112  1.00  0.00           N  
ATOM     19  CA  GLU A   2     -57.105 -20.358 -70.130  1.00  0.00           C  
ATOM     20  C   GLU A   2     -57.728 -19.498 -71.222  1.00  0.00           C  
ATOM     21  O   GLU A   2     -57.122 -18.532 -71.686  1.00  0.00           O  
ATOM     22  CB  GLU A   2     -56.497 -21.620 -70.747  1.00  0.00           C  
ATOM     23  CG  GLU A   2     -55.647 -22.442 -69.787  1.00  0.00           C  
ATOM     24  CD  GLU A   2     -56.468 -23.318 -68.883  1.00  0.00           C  
ATOM     25  OE1 GLU A   2     -57.669 -23.313 -69.012  1.00  0.00           O  
ATOM     26  OE2 GLU A   2     -55.894 -23.993 -68.062  1.00  0.00           O  
ATOM     27  H   GLU A   2     -58.391 -21.668 -69.000  1.00  0.00           H  
ATOM     28  HA  GLU A   2     -56.308 -19.782 -69.658  1.00  0.00           H  
ATOM     29 1HB  GLU A   2     -57.294 -22.262 -71.121  1.00  0.00           H  
ATOM     30 2HB  GLU A   2     -55.871 -21.345 -71.596  1.00  0.00           H  
ATOM     31 1HG  GLU A   2     -54.970 -23.069 -70.365  1.00  0.00           H  
ATOM     32 2HG  GLU A   2     -55.045 -21.766 -69.182  1.00  0.00           H  
ATOM     33  N   VAL A   3     -58.959 -19.903 -71.598  1.00  0.00           N  
ATOM     34  CA  VAL A   3     -59.667 -19.164 -72.636  1.00  0.00           C  
ATOM     35  C   VAL A   3     -59.932 -17.727 -72.205  1.00  0.00           C  
ATOM     36  O   VAL A   3     -59.789 -16.795 -72.996  1.00  0.00           O  
ATOM     37  CB  VAL A   3     -61.005 -19.853 -72.965  1.00  0.00           C  
ATOM     38  CG1 VAL A   3     -61.836 -18.984 -73.897  1.00  0.00           C  
ATOM     39  CG2 VAL A   3     -60.745 -21.216 -73.588  1.00  0.00           C  
ATOM     40  H   VAL A   3     -59.368 -20.713 -71.152  1.00  0.00           H  
ATOM     41  HA  VAL A   3     -59.049 -19.151 -73.535  1.00  0.00           H  
ATOM     42  HB  VAL A   3     -61.576 -19.976 -72.045  1.00  0.00           H  
ATOM     43 1HG1 VAL A   3     -62.778 -19.486 -74.119  1.00  0.00           H  
ATOM     44 2HG1 VAL A   3     -62.040 -18.027 -73.416  1.00  0.00           H  
ATOM     45 3HG1 VAL A   3     -61.288 -18.816 -74.824  1.00  0.00           H  
ATOM     46 1HG2 VAL A   3     -61.695 -21.698 -73.818  1.00  0.00           H  
ATOM     47 2HG2 VAL A   3     -60.169 -21.093 -74.505  1.00  0.00           H  
ATOM     48 3HG2 VAL A   3     -60.185 -21.835 -72.888  1.00  0.00           H  
ATOM     49  N   ALA A   4     -60.322 -17.607 -70.920  1.00  0.00           N  
ATOM     50  CA  ALA A   4     -60.607 -16.283 -70.380  1.00  0.00           C  
ATOM     51  C   ALA A   4     -59.368 -15.397 -70.412  1.00  0.00           C  
ATOM     52  O   ALA A   4     -59.447 -14.215 -70.745  1.00  0.00           O  
ATOM     53  CB  ALA A   4     -61.143 -16.393 -68.960  1.00  0.00           C  
ATOM     54  H   ALA A   4     -60.410 -18.438 -70.352  1.00  0.00           H  
ATOM     55  HA  ALA A   4     -61.366 -15.817 -71.009  1.00  0.00           H  
ATOM     56 1HB  ALA A   4     -61.351 -15.396 -68.572  1.00  0.00           H  
ATOM     57 2HB  ALA A   4     -62.061 -16.980 -68.962  1.00  0.00           H  
ATOM     58 3HB  ALA A   4     -60.402 -16.881 -68.329  1.00  0.00           H  
ATOM     59  N   LEU A   5     -58.236 -16.033 -70.049  1.00  0.00           N  
ATOM     60  CA  LEU A   5     -56.977 -15.298 -70.038  1.00  0.00           C  
ATOM     61  C   LEU A   5     -56.618 -14.798 -71.431  1.00  0.00           C  
ATOM     62  O   LEU A   5     -56.157 -13.668 -71.597  1.00  0.00           O  
ATOM     63  CB  LEU A   5     -55.848 -16.187 -69.501  1.00  0.00           C  
ATOM     64  CG  LEU A   5     -55.927 -16.533 -68.009  1.00  0.00           C  
ATOM     65  CD1 LEU A   5     -54.856 -17.561 -67.668  1.00  0.00           C  
ATOM     66  CD2 LEU A   5     -55.752 -15.267 -67.184  1.00  0.00           C  
ATOM     67  H   LEU A   5     -58.280 -17.009 -69.791  1.00  0.00           H  
ATOM     68  HA  LEU A   5     -57.086 -14.435 -69.381  1.00  0.00           H  
ATOM     69 1HB  LEU A   5     -55.848 -17.122 -70.059  1.00  0.00           H  
ATOM     70 2HB  LEU A   5     -54.897 -15.684 -69.675  1.00  0.00           H  
ATOM     71  HG  LEU A   5     -56.898 -16.979 -67.789  1.00  0.00           H  
ATOM     72 1HD1 LEU A   5     -54.912 -17.807 -66.608  1.00  0.00           H  
ATOM     73 2HD1 LEU A   5     -55.016 -18.463 -68.258  1.00  0.00           H  
ATOM     74 3HD1 LEU A   5     -53.873 -17.149 -67.893  1.00  0.00           H  
ATOM     75 1HD2 LEU A   5     -55.809 -15.513 -66.123  1.00  0.00           H  
ATOM     76 2HD2 LEU A   5     -54.781 -14.822 -67.402  1.00  0.00           H  
ATOM     77 3HD2 LEU A   5     -56.541 -14.558 -67.434  1.00  0.00           H  
ATOM     78  N   ARG A   6     -56.855 -15.696 -72.409  1.00  0.00           N  
ATOM     79  CA  ARG A   6     -56.555 -15.341 -73.791  1.00  0.00           C  
ATOM     80  C   ARG A   6     -57.395 -14.156 -74.250  1.00  0.00           C  
ATOM     81  O   ARG A   6     -56.900 -13.259 -74.931  1.00  0.00           O  
ATOM     82  CB  ARG A   6     -56.807 -16.524 -74.715  1.00  0.00           C  
ATOM     83  CG  ARG A   6     -56.466 -16.278 -76.176  1.00  0.00           C  
ATOM     84  CD  ARG A   6     -56.677 -17.495 -77.001  1.00  0.00           C  
ATOM     85  NE  ARG A   6     -58.079 -17.877 -77.056  1.00  0.00           N  
ATOM     86  CZ  ARG A   6     -58.530 -19.078 -77.469  1.00  0.00           C  
ATOM     87  NH1 ARG A   6     -57.678 -20.001 -77.857  1.00  0.00           N  
ATOM     88  NH2 ARG A   6     -59.827 -19.327 -77.482  1.00  0.00           N  
ATOM     89  H   ARG A   6     -57.236 -16.599 -72.166  1.00  0.00           H  
ATOM     90  HA  ARG A   6     -55.502 -15.066 -73.858  1.00  0.00           H  
ATOM     91 1HB  ARG A   6     -56.220 -17.378 -74.379  1.00  0.00           H  
ATOM     92 2HB  ARG A   6     -57.858 -16.808 -74.664  1.00  0.00           H  
ATOM     93 1HG  ARG A   6     -57.100 -15.483 -76.569  1.00  0.00           H  
ATOM     94 2HG  ARG A   6     -55.419 -15.984 -76.261  1.00  0.00           H  
ATOM     95 1HD  ARG A   6     -56.334 -17.309 -78.019  1.00  0.00           H  
ATOM     96 2HD  ARG A   6     -56.115 -18.325 -76.576  1.00  0.00           H  
ATOM     97  HE  ARG A   6     -58.764 -17.192 -76.765  1.00  0.00           H  
ATOM     98 1HH1 ARG A   6     -56.686 -19.810 -77.847  1.00  0.00           H  
ATOM     99 2HH1 ARG A   6     -58.016 -20.901 -78.166  1.00  0.00           H  
ATOM    100 1HH2 ARG A   6     -60.482 -18.617 -77.183  1.00  0.00           H  
ATOM    101 2HH2 ARG A   6     -60.165 -20.227 -77.791  1.00  0.00           H  
ATOM    102  N   ALA A   7     -58.680 -14.208 -73.840  1.00  0.00           N  
ATOM    103  CA  ALA A   7     -59.590 -13.132 -74.211  1.00  0.00           C  
ATOM    104  C   ALA A   7     -59.133 -11.799 -73.631  1.00  0.00           C  
ATOM    105  O   ALA A   7     -59.189 -10.768 -74.302  1.00  0.00           O  
ATOM    106  CB  ALA A   7     -61.005 -13.453 -73.749  1.00  0.00           C  
ATOM    107  H   ALA A   7     -58.987 -14.992 -73.282  1.00  0.00           H  
ATOM    108  HA  ALA A   7     -59.585 -13.043 -75.297  1.00  0.00           H  
ATOM    109 1HB  ALA A   7     -61.673 -12.640 -74.034  1.00  0.00           H  
ATOM    110 2HB  ALA A   7     -61.339 -14.379 -74.217  1.00  0.00           H  
ATOM    111 3HB  ALA A   7     -61.016 -13.569 -72.667  1.00  0.00           H  
ATOM    112  N   VAL A   8     -58.685 -11.882 -72.363  1.00  0.00           N  
ATOM    113  CA  VAL A   8     -58.216 -10.676 -71.691  1.00  0.00           C  
ATOM    114  C   VAL A   8     -57.011 -10.080 -72.408  1.00  0.00           C  
ATOM    115  O   VAL A   8     -56.910  -8.863 -72.566  1.00  0.00           O  
ATOM    116  CB  VAL A   8     -57.838 -10.990 -70.231  1.00  0.00           C  
ATOM    117  CG1 VAL A   8     -57.162  -9.790 -69.586  1.00  0.00           C  
ATOM    118  CG2 VAL A   8     -59.080 -11.394 -69.451  1.00  0.00           C  
ATOM    119  H   VAL A   8     -58.683 -12.780 -71.900  1.00  0.00           H  
ATOM    120  HA  VAL A   8     -59.023  -9.942 -71.694  1.00  0.00           H  
ATOM    121  HB  VAL A   8     -57.119 -11.809 -70.220  1.00  0.00           H  
ATOM    122 1HG1 VAL A   8     -56.901 -10.029 -68.555  1.00  0.00           H  
ATOM    123 2HG1 VAL A   8     -56.257  -9.541 -70.140  1.00  0.00           H  
ATOM    124 3HG1 VAL A   8     -57.842  -8.938 -69.600  1.00  0.00           H  
ATOM    125 1HG2 VAL A   8     -58.805 -11.615 -68.420  1.00  0.00           H  
ATOM    126 2HG2 VAL A   8     -59.801 -10.577 -69.467  1.00  0.00           H  
ATOM    127 3HG2 VAL A   8     -59.524 -12.279 -69.906  1.00  0.00           H  
ATOM    128  N   GLU A   9     -56.117 -10.999 -72.824  1.00  0.00           N  
ATOM    129  CA  GLU A   9     -54.917 -10.559 -73.526  1.00  0.00           C  
ATOM    130  C   GLU A   9     -55.268  -9.855 -74.830  1.00  0.00           C  
ATOM    131  O   GLU A   9     -54.670  -8.836 -75.178  1.00  0.00           O  
ATOM    132  CB  GLU A   9     -53.997 -11.749 -73.810  1.00  0.00           C  
ATOM    133  CG  GLU A   9     -53.334 -12.340 -72.574  1.00  0.00           C  
ATOM    134  CD  GLU A   9     -52.502 -13.554 -72.881  1.00  0.00           C  
ATOM    135  OE1 GLU A   9     -52.527 -14.000 -74.003  1.00  0.00           O  
ATOM    136  OE2 GLU A   9     -51.841 -14.036 -71.991  1.00  0.00           O  
ATOM    137  H   GLU A   9     -56.295 -11.976 -72.642  1.00  0.00           H  
ATOM    138  HA  GLU A   9     -54.384  -9.850 -72.891  1.00  0.00           H  
ATOM    139 1HB  GLU A   9     -54.567 -12.541 -74.295  1.00  0.00           H  
ATOM    140 2HB  GLU A   9     -53.209 -11.444 -74.499  1.00  0.00           H  
ATOM    141 1HG  GLU A   9     -52.696 -11.582 -72.120  1.00  0.00           H  
ATOM    142 2HG  GLU A   9     -54.106 -12.606 -71.853  1.00  0.00           H  
ATOM    143  N   ILE A  10     -56.261 -10.452 -75.521  1.00  0.00           N  
ATOM    144  CA  ILE A  10     -56.695  -9.876 -76.789  1.00  0.00           C  
ATOM    145  C   ILE A  10     -57.254  -8.473 -76.594  1.00  0.00           C  
ATOM    146  O   ILE A  10     -56.986  -7.571 -77.388  1.00  0.00           O  
ATOM    147  CB  ILE A  10     -57.758 -10.765 -77.461  1.00  0.00           C  
ATOM    148  CG1 ILE A  10     -57.139 -12.090 -77.912  1.00  0.00           C  
ATOM    149  CG2 ILE A  10     -58.389 -10.039 -78.639  1.00  0.00           C  
ATOM    150  CD1 ILE A  10     -58.155 -13.127 -78.332  1.00  0.00           C  
ATOM    151  H   ILE A  10     -56.687 -11.288 -75.147  1.00  0.00           H  
ATOM    152  HA  ILE A  10     -55.833  -9.810 -77.451  1.00  0.00           H  
ATOM    153  HB  ILE A  10     -58.536 -11.010 -76.738  1.00  0.00           H  
ATOM    154 1HG1 ILE A  10     -56.468 -11.910 -78.751  1.00  0.00           H  
ATOM    155 2HG1 ILE A  10     -56.542 -12.508 -77.101  1.00  0.00           H  
ATOM    156 1HG2 ILE A  10     -59.138 -10.682 -79.103  1.00  0.00           H  
ATOM    157 2HG2 ILE A  10     -58.864  -9.123 -78.290  1.00  0.00           H  
ATOM    158 3HG2 ILE A  10     -57.619  -9.794 -79.370  1.00  0.00           H  
ATOM    159 1HD1 ILE A  10     -57.640 -14.038 -78.638  1.00  0.00           H  
ATOM    160 2HD1 ILE A  10     -58.817 -13.348 -77.494  1.00  0.00           H  
ATOM    161 3HD1 ILE A  10     -58.741 -12.745 -79.166  1.00  0.00           H  
ATOM    162  N   THR A  11     -58.037  -8.346 -75.502  1.00  0.00           N  
ATOM    163  CA  THR A  11     -58.635  -7.051 -75.199  1.00  0.00           C  
ATOM    164  C   THR A  11     -57.566  -5.998 -74.937  1.00  0.00           C  
ATOM    165  O   THR A  11     -57.681  -4.858 -75.387  1.00  0.00           O  
ATOM    166  CB  THR A  11     -59.577  -7.145 -73.984  1.00  0.00           C  
ATOM    167  OG1 THR A  11     -60.645  -8.056 -74.274  1.00  0.00           O  
ATOM    168  CG2 THR A  11     -60.157  -5.779 -73.652  1.00  0.00           C  
ATOM    169  H   THR A  11     -58.195  -9.151 -74.913  1.00  0.00           H  
ATOM    170  HA  THR A  11     -59.219  -6.730 -76.062  1.00  0.00           H  
ATOM    171  HB  THR A  11     -59.023  -7.518 -73.123  1.00  0.00           H  
ATOM    172  HG1 THR A  11     -60.281  -8.924 -74.465  1.00  0.00           H  
ATOM    173 1HG2 THR A  11     -60.819  -5.864 -72.791  1.00  0.00           H  
ATOM    174 2HG2 THR A  11     -59.347  -5.087 -73.420  1.00  0.00           H  
ATOM    175 3HG2 THR A  11     -60.720  -5.405 -74.506  1.00  0.00           H  
ATOM    176  N   GLU A  12     -56.534  -6.445 -74.192  1.00  0.00           N  
ATOM    177  CA  GLU A  12     -55.441  -5.536 -73.870  1.00  0.00           C  
ATOM    178  C   GLU A  12     -54.730  -5.060 -75.129  1.00  0.00           C  
ATOM    179  O   GLU A  12     -54.382  -3.885 -75.251  1.00  0.00           O  
ATOM    180  CB  GLU A  12     -54.440  -6.216 -72.933  1.00  0.00           C  
ATOM    181  CG  GLU A  12     -53.293  -5.323 -72.483  1.00  0.00           C  
ATOM    182  CD  GLU A  12     -52.372  -6.001 -71.507  1.00  0.00           C  
ATOM    183  OE1 GLU A  12     -52.627  -7.131 -71.166  1.00  0.00           O  
ATOM    184  OE2 GLU A  12     -51.413  -5.388 -71.102  1.00  0.00           O  
ATOM    185  H   GLU A  12     -56.538  -7.403 -73.871  1.00  0.00           H  
ATOM    186  HA  GLU A  12     -55.855  -4.663 -73.364  1.00  0.00           H  
ATOM    187 1HB  GLU A  12     -54.958  -6.570 -72.041  1.00  0.00           H  
ATOM    188 2HB  GLU A  12     -54.012  -7.087 -73.429  1.00  0.00           H  
ATOM    189 1HG  GLU A  12     -52.717  -5.021 -73.358  1.00  0.00           H  
ATOM    190 2HG  GLU A  12     -53.703  -4.425 -72.025  1.00  0.00           H  
ATOM    191  N   GLU A  13     -54.538  -6.032 -76.045  1.00  0.00           N  
ATOM    192  CA  GLU A  13     -53.868  -5.708 -77.300  1.00  0.00           C  
ATOM    193  C   GLU A  13     -54.662  -4.681 -78.098  1.00  0.00           C  
ATOM    194  O   GLU A  13     -54.092  -3.757 -78.679  1.00  0.00           O  
ATOM    195  CB  GLU A  13     -53.664  -6.972 -78.138  1.00  0.00           C  
ATOM    196  CG  GLU A  13     -52.634  -7.940 -77.573  1.00  0.00           C  
ATOM    197  CD  GLU A  13     -52.517  -9.204 -78.378  1.00  0.00           C  
ATOM    198  OE1 GLU A  13     -53.293  -9.382 -79.286  1.00  0.00           O  
ATOM    199  OE2 GLU A  13     -51.650  -9.994 -78.085  1.00  0.00           O  
ATOM    200  H   GLU A  13     -54.863  -6.967 -75.845  1.00  0.00           H  
ATOM    201  HA  GLU A  13     -52.892  -5.279 -77.071  1.00  0.00           H  
ATOM    202 1HB  GLU A  13     -54.610  -7.505 -78.229  1.00  0.00           H  
ATOM    203 2HB  GLU A  13     -53.347  -6.695 -79.143  1.00  0.00           H  
ATOM    204 1HG  GLU A  13     -51.662  -7.447 -77.549  1.00  0.00           H  
ATOM    205 2HG  GLU A  13     -52.909  -8.191 -76.550  1.00  0.00           H  
ATOM    206  N   VAL A  14     -55.992  -4.896 -78.092  1.00  0.00           N  
ATOM    207  CA  VAL A  14     -56.867  -3.984 -78.818  1.00  0.00           C  
ATOM    208  C   VAL A  14     -56.779  -2.572 -78.255  1.00  0.00           C  
ATOM    209  O   VAL A  14     -56.748  -1.595 -79.003  1.00  0.00           O  
ATOM    210  CB  VAL A  14     -58.327  -4.472 -78.747  1.00  0.00           C  
ATOM    211  CG1 VAL A  14     -59.267  -3.425 -79.327  1.00  0.00           C  
ATOM    212  CG2 VAL A  14     -58.467  -5.793 -79.487  1.00  0.00           C  
ATOM    213  H   VAL A  14     -56.360  -5.688 -77.583  1.00  0.00           H  
ATOM    214  HA  VAL A  14     -56.556  -3.963 -79.863  1.00  0.00           H  
ATOM    215  HB  VAL A  14     -58.603  -4.609 -77.702  1.00  0.00           H  
ATOM    216 1HG1 VAL A  14     -60.294  -3.787 -79.268  1.00  0.00           H  
ATOM    217 2HG1 VAL A  14     -59.176  -2.500 -78.759  1.00  0.00           H  
ATOM    218 3HG1 VAL A  14     -59.007  -3.241 -80.369  1.00  0.00           H  
ATOM    219 1HG2 VAL A  14     -59.501  -6.132 -79.432  1.00  0.00           H  
ATOM    220 2HG2 VAL A  14     -58.185  -5.657 -80.532  1.00  0.00           H  
ATOM    221 3HG2 VAL A  14     -57.816  -6.538 -79.030  1.00  0.00           H  
ATOM    222  N   LEU A  15     -56.742  -2.524 -76.908  1.00  0.00           N  
ATOM    223  CA  LEU A  15     -56.657  -1.230 -76.241  1.00  0.00           C  
ATOM    224  C   LEU A  15     -55.370  -0.504 -76.611  1.00  0.00           C  
ATOM    225  O   LEU A  15     -55.373   0.705 -76.843  1.00  0.00           O  
ATOM    226  CB  LEU A  15     -56.729  -1.412 -74.720  1.00  0.00           C  
ATOM    227  CG  LEU A  15     -56.774  -0.118 -73.897  1.00  0.00           C  
ATOM    228  CD1 LEU A  15     -55.372   0.466 -73.790  1.00  0.00           C  
ATOM    229  CD2 LEU A  15     -57.729   0.868 -74.553  1.00  0.00           C  
ATOM    230  H   LEU A  15     -56.774  -3.388 -76.384  1.00  0.00           H  
ATOM    231  HA  LEU A  15     -57.500  -0.620 -76.561  1.00  0.00           H  
ATOM    232 1HB  LEU A  15     -57.621  -1.988 -74.480  1.00  0.00           H  
ATOM    233 2HB  LEU A  15     -55.857  -1.980 -74.396  1.00  0.00           H  
ATOM    234  HG  LEU A  15     -57.120  -0.341 -72.887  1.00  0.00           H  
ATOM    235 1HD1 LEU A  15     -55.404   1.386 -73.205  1.00  0.00           H  
ATOM    236 2HD1 LEU A  15     -54.715  -0.252 -73.300  1.00  0.00           H  
ATOM    237 3HD1 LEU A  15     -54.993   0.684 -74.788  1.00  0.00           H  
ATOM    238 1HD2 LEU A  15     -57.762   1.787 -73.967  1.00  0.00           H  
ATOM    239 2HD2 LEU A  15     -57.384   1.093 -75.562  1.00  0.00           H  
ATOM    240 3HD2 LEU A  15     -58.727   0.432 -74.599  1.00  0.00           H  
ATOM    241  N   ARG A  16     -54.285  -1.304 -76.652  1.00  0.00           N  
ATOM    242  CA  ARG A  16     -52.990  -0.731 -76.996  1.00  0.00           C  
ATOM    243  C   ARG A  16     -53.000  -0.152 -78.405  1.00  0.00           C  
ATOM    244  O   ARG A  16     -52.466   0.931 -78.646  1.00  0.00           O  
ATOM    245  CB  ARG A  16     -51.895  -1.783 -76.892  1.00  0.00           C  
ATOM    246  CG  ARG A  16     -51.555  -2.214 -75.474  1.00  0.00           C  
ATOM    247  CD  ARG A  16     -50.463  -3.220 -75.452  1.00  0.00           C  
ATOM    248  NE  ARG A  16     -50.190  -3.696 -74.106  1.00  0.00           N  
ATOM    249  CZ  ARG A  16     -49.390  -3.071 -73.220  1.00  0.00           C  
ATOM    250  NH1 ARG A  16     -48.792  -1.949 -73.553  1.00  0.00           N  
ATOM    251  NH2 ARG A  16     -49.206  -3.586 -72.017  1.00  0.00           N  
ATOM    252  H   ARG A  16     -54.390  -2.286 -76.443  1.00  0.00           H  
ATOM    253  HA  ARG A  16     -52.768   0.072 -76.293  1.00  0.00           H  
ATOM    254 1HB  ARG A  16     -52.193  -2.673 -77.444  1.00  0.00           H  
ATOM    255 2HB  ARG A  16     -50.981  -1.404 -77.350  1.00  0.00           H  
ATOM    256 1HG  ARG A  16     -51.234  -1.346 -74.897  1.00  0.00           H  
ATOM    257 2HG  ARG A  16     -52.437  -2.655 -75.006  1.00  0.00           H  
ATOM    258 1HD  ARG A  16     -50.744  -4.075 -76.066  1.00  0.00           H  
ATOM    259 2HD  ARG A  16     -49.550  -2.775 -75.847  1.00  0.00           H  
ATOM    260  HE  ARG A  16     -50.633  -4.557 -73.813  1.00  0.00           H  
ATOM    261 1HH1 ARG A  16     -48.932  -1.555 -74.473  1.00  0.00           H  
ATOM    262 2HH1 ARG A  16     -48.192  -1.480 -72.890  1.00  0.00           H  
ATOM    263 1HH2 ARG A  16     -49.666  -4.449 -71.761  1.00  0.00           H  
ATOM    264 2HH2 ARG A  16     -48.607  -3.118 -71.354  1.00  0.00           H  
ATOM    265  N   ALA A  17     -53.604  -0.860 -79.345  1.00  0.00           N  
ATOM    266  CA  ALA A  17     -53.594  -0.414 -80.737  1.00  0.00           C  
ATOM    267  C   ALA A  17     -54.324   0.911 -80.928  1.00  0.00           C  
ATOM    268  O   ALA A  17     -54.043   1.655 -81.868  1.00  0.00           O  
ATOM    269  CB  ALA A  17     -54.210  -1.481 -81.631  1.00  0.00           C  
ATOM    270  H   ALA A  17     -54.074  -1.716 -79.089  1.00  0.00           H  
ATOM    271  HA  ALA A  17     -52.557  -0.258 -81.035  1.00  0.00           H  
ATOM    272 1HB  ALA A  17     -54.190  -1.143 -82.667  1.00  0.00           H  
ATOM    273 2HB  ALA A  17     -53.640  -2.405 -81.539  1.00  0.00           H  
ATOM    274 3HB  ALA A  17     -55.240  -1.659 -81.328  1.00  0.00           H  
ATOM    275  N   LEU A  18     -55.259   1.199 -80.034  1.00  0.00           N  
ATOM    276  CA  LEU A  18     -56.216   2.279 -80.242  1.00  0.00           C  
ATOM    277  C   LEU A  18     -55.551   3.653 -80.341  1.00  0.00           C  
ATOM    278  O   LEU A  18     -56.072   4.559 -80.990  1.00  0.00           O  
ATOM    279  CB  LEU A  18     -57.237   2.290 -79.097  1.00  0.00           C  
ATOM    280  CG  LEU A  18     -58.197   1.095 -79.051  1.00  0.00           C  
ATOM    281  CD1 LEU A  18     -59.041   1.170 -77.786  1.00  0.00           C  
ATOM    282  CD2 LEU A  18     -59.074   1.100 -80.295  1.00  0.00           C  
ATOM    283  H   LEU A  18     -55.312   0.655 -79.185  1.00  0.00           H  
ATOM    284  HA  LEU A  18     -56.741   2.101 -81.179  1.00  0.00           H  
ATOM    285 1HB  LEU A  18     -56.698   2.319 -78.151  1.00  0.00           H  
ATOM    286 2HB  LEU A  18     -57.838   3.196 -79.176  1.00  0.00           H  
ATOM    287  HG  LEU A  18     -57.624   0.169 -79.015  1.00  0.00           H  
ATOM    288 1HD1 LEU A  18     -59.724   0.321 -77.753  1.00  0.00           H  
ATOM    289 2HD1 LEU A  18     -58.390   1.145 -76.912  1.00  0.00           H  
ATOM    290 3HD1 LEU A  18     -59.615   2.096 -77.786  1.00  0.00           H  
ATOM    291 1HD2 LEU A  18     -59.756   0.250 -80.262  1.00  0.00           H  
ATOM    292 2HD2 LEU A  18     -59.649   2.026 -80.331  1.00  0.00           H  
ATOM    293 3HD2 LEU A  18     -58.446   1.028 -81.183  1.00  0.00           H  
ATOM    294  N   GLY A  19     -54.398   3.805 -79.698  1.00  0.00           N  
ATOM    295  CA  GLY A  19     -53.725   5.102 -79.626  1.00  0.00           C  
ATOM    296  C   GLY A  19     -54.438   6.054 -78.671  1.00  0.00           C  
ATOM    297  O   GLY A  19     -54.650   7.224 -78.988  1.00  0.00           O  
ATOM    298  H   GLY A  19     -53.977   3.005 -79.246  1.00  0.00           H  
ATOM    299 1HA  GLY A  19     -52.695   4.959 -79.297  1.00  0.00           H  
ATOM    300 2HA  GLY A  19     -53.686   5.546 -80.620  1.00  0.00           H  
ATOM    301  N   ALA A  20     -54.803   5.538 -77.503  1.00  0.00           N  
ATOM    302  CA  ALA A  20     -55.382   6.344 -76.433  1.00  0.00           C  
ATOM    303  C   ALA A  20     -54.319   7.146 -75.698  1.00  0.00           C  
ATOM    304  O   ALA A  20     -53.161   6.736 -75.620  1.00  0.00           O  
ATOM    305  CB  ALA A  20     -56.140   5.458 -75.455  1.00  0.00           C  
ATOM    306  H   ALA A  20     -54.678   4.549 -77.342  1.00  0.00           H  
ATOM    307  HA  ALA A  20     -56.079   7.052 -76.881  1.00  0.00           H  
ATOM    308 1HB  ALA A  20     -56.568   6.073 -74.663  1.00  0.00           H  
ATOM    309 2HB  ALA A  20     -56.939   4.936 -75.982  1.00  0.00           H  
ATOM    310 3HB  ALA A  20     -55.457   4.730 -75.020  1.00  0.00           H  
ATOM    311  N   SER A  21     -54.715   8.294 -75.159  1.00  0.00           N  
ATOM    312  CA  SER A  21     -53.787   9.163 -74.448  1.00  0.00           C  
ATOM    313  C   SER A  21     -53.182   8.454 -73.248  1.00  0.00           C  
ATOM    314  O   SER A  21     -53.853   7.674 -72.572  1.00  0.00           O  
ATOM    315  CB  SER A  21     -54.494  10.426 -73.995  1.00  0.00           C  
ATOM    316  OG  SER A  21     -54.934  11.176 -75.094  1.00  0.00           O  
ATOM    317  H   SER A  21     -55.683   8.570 -75.245  1.00  0.00           H  
ATOM    318  HA  SER A  21     -52.979   9.436 -75.128  1.00  0.00           H  
ATOM    319 1HB  SER A  21     -55.345  10.161 -73.368  1.00  0.00           H  
ATOM    320 2HB  SER A  21     -53.815  11.025 -73.391  1.00  0.00           H  
ATOM    321  HG  SER A  21     -55.367  11.951 -74.729  1.00  0.00           H  
ATOM    322  N   PRO A  22     -51.910   8.729 -72.988  1.00  0.00           N  
ATOM    323  CA  PRO A  22     -51.155   7.963 -72.008  1.00  0.00           C  
ATOM    324  C   PRO A  22     -51.957   7.759 -70.723  1.00  0.00           C  
ATOM    325  O   PRO A  22     -51.988   6.661 -70.167  1.00  0.00           O  
ATOM    326  CB  PRO A  22     -49.919   8.836 -71.771  1.00  0.00           C  
ATOM    327  CG  PRO A  22     -49.696   9.516 -73.078  1.00  0.00           C  
ATOM    328  CD  PRO A  22     -51.079   9.870 -73.557  1.00  0.00           C  
ATOM    329  HA  PRO A  22     -50.875   6.993 -72.445  1.00  0.00           H  
ATOM    330 1HB  PRO A  22     -50.109   9.542 -70.949  1.00  0.00           H  
ATOM    331 2HB  PRO A  22     -49.068   8.208 -71.466  1.00  0.00           H  
ATOM    332 1HG  PRO A  22     -49.056  10.400 -72.942  1.00  0.00           H  
ATOM    333 2HG  PRO A  22     -49.167   8.845 -73.771  1.00  0.00           H  
ATOM    334 1HD  PRO A  22     -51.379  10.838 -73.129  1.00  0.00           H  
ATOM    335 2HD  PRO A  22     -51.087   9.912 -74.656  1.00  0.00           H  
ATOM    336  N   GLU A  23     -52.631   8.808 -70.212  1.00  0.00           N  
ATOM    337  CA  GLU A  23     -53.428   8.577 -69.013  1.00  0.00           C  
ATOM    338  C   GLU A  23     -54.509   7.533 -69.262  1.00  0.00           C  
ATOM    339  O   GLU A  23     -54.691   6.613 -68.465  1.00  0.00           O  
ATOM    340  CB  GLU A  23     -54.067   9.884 -68.538  1.00  0.00           C  
ATOM    341  CG  GLU A  23     -53.076  10.918 -68.022  1.00  0.00           C  
ATOM    342  CD  GLU A  23     -52.411  11.692 -69.126  1.00  0.00           C  
ATOM    343  OE1 GLU A  23     -52.719  11.446 -70.267  1.00  0.00           O  
ATOM    344  OE2 GLU A  23     -51.593  12.530 -68.827  1.00  0.00           O  
ATOM    345  H   GLU A  23     -52.563   9.707 -70.669  1.00  0.00           H  
ATOM    346  HA  GLU A  23     -52.770   8.204 -68.227  1.00  0.00           H  
ATOM    347 1HB  GLU A  23     -54.625  10.336 -69.358  1.00  0.00           H  
ATOM    348 2HB  GLU A  23     -54.776   9.672 -67.738  1.00  0.00           H  
ATOM    349 1HG  GLU A  23     -53.601  11.615 -67.370  1.00  0.00           H  
ATOM    350 2HG  GLU A  23     -52.315  10.412 -67.430  1.00  0.00           H  
ATOM    351  N   ALA A  24     -55.204   7.730 -70.401  1.00  0.00           N  
ATOM    352  CA  ALA A  24     -56.268   6.799 -70.757  1.00  0.00           C  
ATOM    353  C   ALA A  24     -55.722   5.393 -70.967  1.00  0.00           C  
ATOM    354  O   ALA A  24     -56.329   4.410 -70.541  1.00  0.00           O  
ATOM    355  CB  ALA A  24     -56.994   7.278 -72.006  1.00  0.00           C  
ATOM    356  H   ALA A  24     -54.974   8.519 -70.988  1.00  0.00           H  
ATOM    357  HA  ALA A  24     -56.976   6.763 -69.929  1.00  0.00           H  
ATOM    358 1HB  ALA A  24     -57.786   6.573 -72.259  1.00  0.00           H  
ATOM    359 2HB  ALA A  24     -57.428   8.260 -71.821  1.00  0.00           H  
ATOM    360 3HB  ALA A  24     -56.289   7.343 -72.833  1.00  0.00           H  
ATOM    361  N   LEU A  25     -54.554   5.357 -71.642  1.00  0.00           N  
ATOM    362  CA  LEU A  25     -53.923   4.070 -71.908  1.00  0.00           C  
ATOM    363  C   LEU A  25     -53.556   3.357 -70.612  1.00  0.00           C  
ATOM    364  O   LEU A  25     -53.740   2.147 -70.485  1.00  0.00           O  
ATOM    365  CB  LEU A  25     -52.667   4.264 -72.766  1.00  0.00           C  
ATOM    366  CG  LEU A  25     -51.958   2.977 -73.208  1.00  0.00           C  
ATOM    367  CD1 LEU A  25     -51.194   3.236 -74.500  1.00  0.00           C  
ATOM    368  CD2 LEU A  25     -51.022   2.508 -72.105  1.00  0.00           C  
ATOM    369  H   LEU A  25     -54.138   6.224 -71.950  1.00  0.00           H  
ATOM    370  HA  LEU A  25     -54.629   3.446 -72.455  1.00  0.00           H  
ATOM    371 1HB  LEU A  25     -52.941   4.816 -73.664  1.00  0.00           H  
ATOM    372 2HB  LEU A  25     -51.950   4.860 -72.203  1.00  0.00           H  
ATOM    373  HG  LEU A  25     -52.700   2.203 -73.409  1.00  0.00           H  
ATOM    374 1HD1 LEU A  25     -50.691   2.321 -74.814  1.00  0.00           H  
ATOM    375 2HD1 LEU A  25     -51.890   3.551 -75.278  1.00  0.00           H  
ATOM    376 3HD1 LEU A  25     -50.455   4.018 -74.335  1.00  0.00           H  
ATOM    377 1HD2 LEU A  25     -50.519   1.593 -72.418  1.00  0.00           H  
ATOM    378 2HD2 LEU A  25     -50.279   3.280 -71.904  1.00  0.00           H  
ATOM    379 3HD2 LEU A  25     -51.597   2.313 -71.199  1.00  0.00           H  
ATOM    380  N   ASN A  26     -53.032   4.172 -69.673  1.00  0.00           N  
ATOM    381  CA  ASN A  26     -52.639   3.616 -68.384  1.00  0.00           C  
ATOM    382  C   ASN A  26     -53.836   3.025 -67.651  1.00  0.00           C  
ATOM    383  O   ASN A  26     -53.742   1.956 -67.049  1.00  0.00           O  
ATOM    384  CB  ASN A  26     -51.958   4.671 -67.532  1.00  0.00           C  
ATOM    385  CG  ASN A  26     -50.570   4.994 -68.012  1.00  0.00           C  
ATOM    386  OD1 ASN A  26     -49.921   4.173 -68.670  1.00  0.00           O  
ATOM    387  ND2 ASN A  26     -50.103   6.174 -67.695  1.00  0.00           N  
ATOM    388  H   ASN A  26     -52.922   5.155 -69.880  1.00  0.00           H  
ATOM    389  HA  ASN A  26     -51.933   2.802 -68.559  1.00  0.00           H  
ATOM    390 1HB  ASN A  26     -52.554   5.584 -67.538  1.00  0.00           H  
ATOM    391 2HB  ASN A  26     -51.901   4.324 -66.500  1.00  0.00           H  
ATOM    392 1HD2 ASN A  26     -49.185   6.444 -67.988  1.00  0.00           H  
ATOM    393 2HD2 ASN A  26     -50.663   6.807 -67.161  1.00  0.00           H  
ATOM    394  N   LEU A  27     -54.952   3.777 -67.737  1.00  0.00           N  
ATOM    395  CA  LEU A  27     -56.171   3.323 -67.078  1.00  0.00           C  
ATOM    396  C   LEU A  27     -56.647   1.996 -67.654  1.00  0.00           C  
ATOM    397  O   LEU A  27     -57.072   1.105 -66.919  1.00  0.00           O  
ATOM    398  CB  LEU A  27     -57.277   4.376 -67.224  1.00  0.00           C  
ATOM    399  CG  LEU A  27     -57.063   5.678 -66.442  1.00  0.00           C  
ATOM    400  CD1 LEU A  27     -58.138   6.685 -66.828  1.00  0.00           C  
ATOM    401  CD2 LEU A  27     -57.099   5.386 -64.949  1.00  0.00           C  
ATOM    402  H   LEU A  27     -54.924   4.642 -68.257  1.00  0.00           H  
ATOM    403  HA  LEU A  27     -55.960   3.181 -66.019  1.00  0.00           H  
ATOM    404 1HB  LEU A  27     -57.374   4.634 -68.277  1.00  0.00           H  
ATOM    405 2HB  LEU A  27     -58.219   3.940 -66.890  1.00  0.00           H  
ATOM    406  HG  LEU A  27     -56.095   6.106 -66.705  1.00  0.00           H  
ATOM    407 1HD1 LEU A  27     -57.986   7.611 -66.272  1.00  0.00           H  
ATOM    408 2HD1 LEU A  27     -58.077   6.890 -67.897  1.00  0.00           H  
ATOM    409 3HD1 LEU A  27     -59.120   6.278 -66.591  1.00  0.00           H  
ATOM    410 1HD2 LEU A  27     -56.946   6.311 -64.393  1.00  0.00           H  
ATOM    411 2HD2 LEU A  27     -58.066   4.959 -64.685  1.00  0.00           H  
ATOM    412 3HD2 LEU A  27     -56.309   4.677 -64.698  1.00  0.00           H  
ATOM    413  N   ALA A  28     -56.549   1.920 -68.997  1.00  0.00           N  
ATOM    414  CA  ALA A  28     -56.971   0.699 -69.676  1.00  0.00           C  
ATOM    415  C   ALA A  28     -56.132  -0.493 -69.235  1.00  0.00           C  
ATOM    416  O   ALA A  28     -56.655  -1.587 -69.020  1.00  0.00           O  
ATOM    417  CB  ALA A  28     -56.888   0.876 -71.185  1.00  0.00           C  
ATOM    418  H   ALA A  28     -56.184   2.710 -69.510  1.00  0.00           H  
ATOM    419  HA  ALA A  28     -58.007   0.500 -69.400  1.00  0.00           H  
ATOM    420 1HB  ALA A  28     -57.206  -0.044 -71.677  1.00  0.00           H  
ATOM    421 2HB  ALA A  28     -57.538   1.695 -71.492  1.00  0.00           H  
ATOM    422 3HB  ALA A  28     -55.861   1.102 -71.468  1.00  0.00           H  
ATOM    423  N   GLU A  29     -54.816  -0.220 -69.117  1.00  0.00           N  
ATOM    424  CA  GLU A  29     -53.903  -1.277 -68.700  1.00  0.00           C  
ATOM    425  C   GLU A  29     -54.241  -1.780 -67.303  1.00  0.00           C  
ATOM    426  O   GLU A  29     -54.209  -2.982 -67.041  1.00  0.00           O  
ATOM    427  CB  GLU A  29     -52.457  -0.776 -68.737  1.00  0.00           C  
ATOM    428  CG  GLU A  29     -51.418  -1.830 -68.381  1.00  0.00           C  
ATOM    429  CD  GLU A  29     -50.007  -1.324 -68.500  1.00  0.00           C  
ATOM    430  OE1 GLU A  29     -49.628  -0.925 -69.575  1.00  0.00           O  
ATOM    431  OE2 GLU A  29     -49.308  -1.336 -67.514  1.00  0.00           O  
ATOM    432  H   GLU A  29     -54.488   0.713 -69.319  1.00  0.00           H  
ATOM    433  HA  GLU A  29     -54.001  -2.112 -69.395  1.00  0.00           H  
ATOM    434 1HB  GLU A  29     -52.226  -0.402 -69.734  1.00  0.00           H  
ATOM    435 2HB  GLU A  29     -52.342   0.055 -68.041  1.00  0.00           H  
ATOM    436 1HG  GLU A  29     -51.587  -2.162 -67.357  1.00  0.00           H  
ATOM    437 2HG  GLU A  29     -51.547  -2.689 -69.038  1.00  0.00           H  
ATOM    438  N   THR A  30     -54.564  -0.799 -66.435  1.00  0.00           N  
ATOM    439  CA  THR A  30     -54.910  -1.146 -65.062  1.00  0.00           C  
ATOM    440  C   THR A  30     -56.155  -2.023 -65.013  1.00  0.00           C  
ATOM    441  O   THR A  30     -56.219  -2.984 -64.247  1.00  0.00           O  
ATOM    442  CB  THR A  30     -55.134   0.118 -64.210  1.00  0.00           C  
ATOM    443  OG1 THR A  30     -53.927   0.889 -64.168  1.00  0.00           O  
ATOM    444  CG2 THR A  30     -55.540  -0.259 -62.793  1.00  0.00           C  
ATOM    445  H   THR A  30     -54.559   0.160 -66.752  1.00  0.00           H  
ATOM    446  HA  THR A  30     -54.084  -1.709 -64.628  1.00  0.00           H  
ATOM    447  HB  THR A  30     -55.921   0.724 -64.658  1.00  0.00           H  
ATOM    448  HG1 THR A  30     -53.680   1.145 -65.060  1.00  0.00           H  
ATOM    449 1HG2 THR A  30     -55.695   0.646 -62.206  1.00  0.00           H  
ATOM    450 2HG2 THR A  30     -56.465  -0.836 -62.821  1.00  0.00           H  
ATOM    451 3HG2 THR A  30     -54.753  -0.857 -62.336  1.00  0.00           H  
ATOM    452  N   LEU A  31     -57.125  -1.637 -65.867  1.00  0.00           N  
ATOM    453  CA  LEU A  31     -58.371  -2.395 -65.921  1.00  0.00           C  
ATOM    454  C   LEU A  31     -58.123  -3.832 -66.361  1.00  0.00           C  
ATOM    455  O   LEU A  31     -58.709  -4.768 -65.817  1.00  0.00           O  
ATOM    456  CB  LEU A  31     -59.359  -1.723 -66.882  1.00  0.00           C  
ATOM    457  CG  LEU A  31     -59.927  -0.376 -66.418  1.00  0.00           C  
ATOM    458  CD1 LEU A  31     -60.739   0.249 -67.545  1.00  0.00           C  
ATOM    459  CD2 LEU A  31     -60.784  -0.586 -65.178  1.00  0.00           C  
ATOM    460  H   LEU A  31     -56.971  -0.830 -66.455  1.00  0.00           H  
ATOM    461  HA  LEU A  31     -58.808  -2.411 -64.924  1.00  0.00           H  
ATOM    462 1HB  LEU A  31     -58.860  -1.560 -67.836  1.00  0.00           H  
ATOM    463 2HB  LEU A  31     -60.199  -2.398 -67.046  1.00  0.00           H  
ATOM    464  HG  LEU A  31     -59.107   0.303 -66.182  1.00  0.00           H  
ATOM    465 1HD1 LEU A  31     -61.142   1.207 -67.215  1.00  0.00           H  
ATOM    466 2HD1 LEU A  31     -60.097   0.407 -68.412  1.00  0.00           H  
ATOM    467 3HD1 LEU A  31     -61.558  -0.416 -67.815  1.00  0.00           H  
ATOM    468 1HD2 LEU A  31     -61.187   0.372 -64.848  1.00  0.00           H  
ATOM    469 2HD2 LEU A  31     -61.605  -1.263 -65.414  1.00  0.00           H  
ATOM    470 3HD2 LEU A  31     -60.175  -1.017 -64.384  1.00  0.00           H  
ATOM    471  N   VAL A  32     -57.231  -3.947 -67.366  1.00  0.00           N  
ATOM    472  CA  VAL A  32     -56.903  -5.271 -67.881  1.00  0.00           C  
ATOM    473  C   VAL A  32     -56.267  -6.139 -66.803  1.00  0.00           C  
ATOM    474  O   VAL A  32     -56.576  -7.325 -66.685  1.00  0.00           O  
ATOM    475  CB  VAL A  32     -55.939  -5.157 -69.077  1.00  0.00           C  
ATOM    476  CG1 VAL A  32     -55.437  -6.533 -69.490  1.00  0.00           C  
ATOM    477  CG2 VAL A  32     -56.636  -4.466 -70.239  1.00  0.00           C  
ATOM    478  H   VAL A  32     -56.805  -3.112 -67.744  1.00  0.00           H  
ATOM    479  HA  VAL A  32     -57.823  -5.750 -68.218  1.00  0.00           H  
ATOM    480  HB  VAL A  32     -55.068  -4.574 -68.776  1.00  0.00           H  
ATOM    481 1HG1 VAL A  32     -54.757  -6.433 -70.337  1.00  0.00           H  
ATOM    482 2HG1 VAL A  32     -54.910  -6.994 -68.655  1.00  0.00           H  
ATOM    483 3HG1 VAL A  32     -56.283  -7.158 -69.777  1.00  0.00           H  
ATOM    484 1HG2 VAL A  32     -55.949  -4.388 -71.081  1.00  0.00           H  
ATOM    485 2HG2 VAL A  32     -57.510  -5.046 -70.537  1.00  0.00           H  
ATOM    486 3HG2 VAL A  32     -56.950  -3.468 -69.934  1.00  0.00           H  
ATOM    487  N   ARG A  33     -55.374  -5.485 -66.034  1.00  0.00           N  
ATOM    488  CA  ARG A  33     -54.694  -6.203 -64.962  1.00  0.00           C  
ATOM    489  C   ARG A  33     -55.686  -6.709 -63.922  1.00  0.00           C  
ATOM    490  O   ARG A  33     -55.569  -7.833 -63.435  1.00  0.00           O  
ATOM    491  CB  ARG A  33     -53.667  -5.307 -64.286  1.00  0.00           C  
ATOM    492  CG  ARG A  33     -52.441  -4.990 -65.127  1.00  0.00           C  
ATOM    493  CD  ARG A  33     -51.474  -4.136 -64.391  1.00  0.00           C  
ATOM    494  NE  ARG A  33     -50.340  -3.762 -65.220  1.00  0.00           N  
ATOM    495  CZ  ARG A  33     -49.246  -4.525 -65.409  1.00  0.00           C  
ATOM    496  NH1 ARG A  33     -49.154  -5.699 -64.824  1.00  0.00           N  
ATOM    497  NH2 ARG A  33     -48.265  -4.095 -66.183  1.00  0.00           N  
ATOM    498  H   ARG A  33     -55.192  -4.508 -66.214  1.00  0.00           H  
ATOM    499  HA  ARG A  33     -54.176  -7.060 -65.394  1.00  0.00           H  
ATOM    500 1HB  ARG A  33     -54.133  -4.361 -64.014  1.00  0.00           H  
ATOM    501 2HB  ARG A  33     -53.322  -5.778 -63.365  1.00  0.00           H  
ATOM    502 1HG  ARG A  33     -51.938  -5.918 -65.401  1.00  0.00           H  
ATOM    503 2HG  ARG A  33     -52.746  -4.462 -66.031  1.00  0.00           H  
ATOM    504 1HD  ARG A  33     -51.972  -3.224 -64.063  1.00  0.00           H  
ATOM    505 2HD  ARG A  33     -51.099  -4.676 -63.523  1.00  0.00           H  
ATOM    506  HE  ARG A  33     -50.374  -2.865 -65.687  1.00  0.00           H  
ATOM    507 1HH1 ARG A  33     -49.904  -6.028 -64.232  1.00  0.00           H  
ATOM    508 2HH1 ARG A  33     -48.335  -6.271 -64.966  1.00  0.00           H  
ATOM    509 1HH2 ARG A  33     -48.336  -3.192 -66.634  1.00  0.00           H  
ATOM    510 2HH2 ARG A  33     -47.446  -4.667 -66.325  1.00  0.00           H  
ATOM    511  N   ILE A  34     -56.656  -5.821 -63.617  1.00  0.00           N  
ATOM    512  CA  ILE A  34     -57.671  -6.182 -62.635  1.00  0.00           C  
ATOM    513  C   ILE A  34     -58.485  -7.382 -63.101  1.00  0.00           C  
ATOM    514  O   ILE A  34     -58.793  -8.278 -62.316  1.00  0.00           O  
ATOM    515  CB  ILE A  34     -58.614  -4.997 -62.359  1.00  0.00           C  
ATOM    516  CG1 ILE A  34     -57.863  -3.874 -61.638  1.00  0.00           C  
ATOM    517  CG2 ILE A  34     -59.813  -5.451 -61.541  1.00  0.00           C  
ATOM    518  CD1 ILE A  34     -58.630  -2.573 -61.569  1.00  0.00           C  
ATOM    519  H   ILE A  34     -56.661  -4.921 -64.076  1.00  0.00           H  
ATOM    520  HA  ILE A  34     -57.171  -6.450 -61.705  1.00  0.00           H  
ATOM    521  HB  ILE A  34     -58.966  -4.584 -63.304  1.00  0.00           H  
ATOM    522 1HG1 ILE A  34     -57.631  -4.188 -60.620  1.00  0.00           H  
ATOM    523 2HG1 ILE A  34     -56.917  -3.685 -62.145  1.00  0.00           H  
ATOM    524 1HG2 ILE A  34     -60.469  -4.601 -61.354  1.00  0.00           H  
ATOM    525 2HG2 ILE A  34     -60.359  -6.217 -62.091  1.00  0.00           H  
ATOM    526 3HG2 ILE A  34     -59.471  -5.861 -60.591  1.00  0.00           H  
ATOM    527 1HD1 ILE A  34     -58.033  -1.827 -61.044  1.00  0.00           H  
ATOM    528 2HD1 ILE A  34     -58.843  -2.223 -62.580  1.00  0.00           H  
ATOM    529 3HD1 ILE A  34     -59.565  -2.730 -61.034  1.00  0.00           H  
ATOM    530  N   ILE A  35     -58.809  -7.346 -64.410  1.00  0.00           N  
ATOM    531  CA  ILE A  35     -59.587  -8.437 -64.983  1.00  0.00           C  
ATOM    532  C   ILE A  35     -58.837  -9.759 -64.887  1.00  0.00           C  
ATOM    533  O   ILE A  35     -59.423 -10.795 -64.574  1.00  0.00           O  
ATOM    534  CB  ILE A  35     -59.935  -8.149 -66.455  1.00  0.00           C  
ATOM    535  CG1 ILE A  35     -60.915  -6.978 -66.553  1.00  0.00           C  
ATOM    536  CG2 ILE A  35     -60.514  -9.390 -67.117  1.00  0.00           C  
ATOM    537  CD1 ILE A  35     -61.100  -6.452 -67.959  1.00  0.00           C  
ATOM    538  H   ILE A  35     -58.506  -6.562 -64.970  1.00  0.00           H  
ATOM    539  HA  ILE A  35     -60.516  -8.531 -64.422  1.00  0.00           H  
ATOM    540  HB  ILE A  35     -59.034  -7.851 -66.990  1.00  0.00           H  
ATOM    541 1HG1 ILE A  35     -61.889  -7.286 -66.174  1.00  0.00           H  
ATOM    542 2HG1 ILE A  35     -60.566  -6.157 -65.927  1.00  0.00           H  
ATOM    543 1HG2 ILE A  35     -60.755  -9.169 -68.157  1.00  0.00           H  
ATOM    544 2HG2 ILE A  35     -59.785 -10.198 -67.077  1.00  0.00           H  
ATOM    545 3HG2 ILE A  35     -61.420  -9.693 -66.591  1.00  0.00           H  
ATOM    546 1HD1 ILE A  35     -61.808  -5.624 -67.947  1.00  0.00           H  
ATOM    547 2HD1 ILE A  35     -60.142  -6.105 -68.346  1.00  0.00           H  
ATOM    548 3HD1 ILE A  35     -61.483  -7.247 -68.597  1.00  0.00           H  
ATOM    549  N   ARG A  36     -57.522  -9.659 -65.171  1.00  0.00           N  
ATOM    550  CA  ARG A  36     -56.688 -10.854 -65.115  1.00  0.00           C  
ATOM    551  C   ARG A  36     -56.657 -11.439 -63.708  1.00  0.00           C  
ATOM    552  O   ARG A  36     -56.721 -12.655 -63.529  1.00  0.00           O  
ATOM    553  CB  ARG A  36     -55.268 -10.537 -65.560  1.00  0.00           C  
ATOM    554  CG  ARG A  36     -54.350 -11.743 -65.680  1.00  0.00           C  
ATOM    555  CD  ARG A  36     -53.000 -11.360 -66.166  1.00  0.00           C  
ATOM    556  NE  ARG A  36     -53.049 -10.771 -67.494  1.00  0.00           N  
ATOM    557  CZ  ARG A  36     -52.855  -9.464 -67.759  1.00  0.00           C  
ATOM    558  NH1 ARG A  36     -52.601  -8.626 -66.778  1.00  0.00           N  
ATOM    559  NH2 ARG A  36     -52.920  -9.025 -69.003  1.00  0.00           N  
ATOM    560  H   ARG A  36     -57.139  -8.758 -65.418  1.00  0.00           H  
ATOM    561  HA  ARG A  36     -57.105 -11.600 -65.791  1.00  0.00           H  
ATOM    562 1HB  ARG A  36     -55.293 -10.044 -66.531  1.00  0.00           H  
ATOM    563 2HB  ARG A  36     -54.811  -9.844 -64.853  1.00  0.00           H  
ATOM    564 1HG  ARG A  36     -54.242 -12.217 -64.704  1.00  0.00           H  
ATOM    565 2HG  ARG A  36     -54.779 -12.458 -66.385  1.00  0.00           H  
ATOM    566 1HD  ARG A  36     -52.562 -10.631 -65.485  1.00  0.00           H  
ATOM    567 2HD  ARG A  36     -52.365 -12.244 -66.209  1.00  0.00           H  
ATOM    568  HE  ARG A  36     -53.242 -11.384 -68.275  1.00  0.00           H  
ATOM    569 1HH1 ARG A  36     -52.551  -8.961 -65.827  1.00  0.00           H  
ATOM    570 2HH1 ARG A  36     -52.455  -7.646 -66.976  1.00  0.00           H  
ATOM    571 1HH2 ARG A  36     -53.115  -9.669 -69.757  1.00  0.00           H  
ATOM    572 2HH2 ARG A  36     -52.774  -8.046 -69.201  1.00  0.00           H  
ATOM    573  N   LYS A  37     -56.556 -10.511 -62.735  1.00  0.00           N  
ATOM    574  CA  LYS A  37     -56.519 -10.940 -61.342  1.00  0.00           C  
ATOM    575  C   LYS A  37     -57.804 -11.659 -60.952  1.00  0.00           C  
ATOM    576  O   LYS A  37     -57.773 -12.672 -60.253  1.00  0.00           O  
ATOM    577  CB  LYS A  37     -56.285  -9.742 -60.419  1.00  0.00           C  
ATOM    578  CG  LYS A  37     -54.884  -9.151 -60.499  1.00  0.00           C  
ATOM    579  CD  LYS A  37     -54.723  -7.980 -59.541  1.00  0.00           C  
ATOM    580  CE  LYS A  37     -53.342  -7.353 -59.659  1.00  0.00           C  
ATOM    581  NZ  LYS A  37     -52.267  -8.291 -59.235  1.00  0.00           N  
ATOM    582  H   LYS A  37     -56.509  -9.535 -62.989  1.00  0.00           H  
ATOM    583  HA  LYS A  37     -55.693 -11.641 -61.218  1.00  0.00           H  
ATOM    584 1HB  LYS A  37     -56.996  -8.952 -60.662  1.00  0.00           H  
ATOM    585 2HB  LYS A  37     -56.465 -10.039 -59.386  1.00  0.00           H  
ATOM    586 1HG  LYS A  37     -54.150  -9.918 -60.248  1.00  0.00           H  
ATOM    587 2HG  LYS A  37     -54.691  -8.807 -61.515  1.00  0.00           H  
ATOM    588 1HD  LYS A  37     -55.477  -7.223 -59.761  1.00  0.00           H  
ATOM    589 2HD  LYS A  37     -54.868  -8.325 -58.517  1.00  0.00           H  
ATOM    590 1HE  LYS A  37     -53.164  -7.058 -60.692  1.00  0.00           H  
ATOM    591 2HE  LYS A  37     -53.293  -6.460 -59.036  1.00  0.00           H  
ATOM    592 1HZ  LYS A  37     -51.369  -7.838 -59.328  1.00  0.00           H  
ATOM    593 2HZ  LYS A  37     -52.412  -8.556 -58.271  1.00  0.00           H  
ATOM    594 3HZ  LYS A  37     -52.289  -9.115 -59.818  1.00  0.00           H  
ATOM    595  N   ALA A  38     -58.921 -11.081 -61.440  1.00  0.00           N  
ATOM    596  CA  ALA A  38     -60.220 -11.673 -61.140  1.00  0.00           C  
ATOM    597  C   ALA A  38     -60.327 -13.082 -61.708  1.00  0.00           C  
ATOM    598  O   ALA A  38     -60.849 -13.986 -61.056  1.00  0.00           O  
ATOM    599  CB  ALA A  38     -61.339 -10.797 -61.684  1.00  0.00           C  
ATOM    600  H   ALA A  38     -58.837 -10.248 -62.005  1.00  0.00           H  
ATOM    601  HA  ALA A  38     -60.319 -11.740 -60.057  1.00  0.00           H  
ATOM    602 1HB  ALA A  38     -62.302 -11.252 -61.453  1.00  0.00           H  
ATOM    603 2HB  ALA A  38     -61.284  -9.810 -61.225  1.00  0.00           H  
ATOM    604 3HB  ALA A  38     -61.233 -10.701 -62.764  1.00  0.00           H  
ATOM    605  N   VAL A  39     -59.807 -13.211 -62.947  1.00  0.00           N  
ATOM    606  CA  VAL A  39     -59.844 -14.512 -63.603  1.00  0.00           C  
ATOM    607  C   VAL A  39     -59.046 -15.548 -62.822  1.00  0.00           C  
ATOM    608  O   VAL A  39     -59.474 -16.692 -62.674  1.00  0.00           O  
ATOM    609  CB  VAL A  39     -59.280 -14.405 -65.033  1.00  0.00           C  
ATOM    610  CG1 VAL A  39     -59.128 -15.787 -65.650  1.00  0.00           C  
ATOM    611  CG2 VAL A  39     -60.188 -13.530 -65.884  1.00  0.00           C  
ATOM    612  H   VAL A  39     -59.401 -12.403 -63.396  1.00  0.00           H  
ATOM    613  HA  VAL A  39     -60.882 -14.841 -63.660  1.00  0.00           H  
ATOM    614  HB  VAL A  39     -58.285 -13.962 -64.988  1.00  0.00           H  
ATOM    615 1HG1 VAL A  39     -58.728 -15.693 -66.660  1.00  0.00           H  
ATOM    616 2HG1 VAL A  39     -58.446 -16.384 -65.044  1.00  0.00           H  
ATOM    617 3HG1 VAL A  39     -60.102 -16.276 -65.691  1.00  0.00           H  
ATOM    618 1HG2 VAL A  39     -59.782 -13.459 -66.892  1.00  0.00           H  
ATOM    619 2HG2 VAL A  39     -61.184 -13.970 -65.923  1.00  0.00           H  
ATOM    620 3HG2 VAL A  39     -60.248 -12.534 -65.446  1.00  0.00           H  
ATOM    621  N   GLU A  40     -57.877 -15.081 -62.338  1.00  0.00           N  
ATOM    622  CA  GLU A  40     -57.016 -15.973 -61.570  1.00  0.00           C  
ATOM    623  C   GLU A  40     -57.709 -16.448 -60.299  1.00  0.00           C  
ATOM    624  O   GLU A  40     -57.608 -17.616 -59.925  1.00  0.00           O  
ATOM    625  CB  GLU A  40     -55.703 -15.271 -61.214  1.00  0.00           C  
ATOM    626  CG  GLU A  40     -54.779 -15.028 -62.400  1.00  0.00           C  
ATOM    627  CD  GLU A  40     -53.537 -14.268 -62.026  1.00  0.00           C  
ATOM    628  OE1 GLU A  40     -53.441 -13.839 -60.902  1.00  0.00           O  
ATOM    629  OE2 GLU A  40     -52.682 -14.118 -62.867  1.00  0.00           O  
ATOM    630  H   GLU A  40     -57.618 -14.121 -62.517  1.00  0.00           H  
ATOM    631  HA  GLU A  40     -56.790 -16.847 -62.181  1.00  0.00           H  
ATOM    632 1HB  GLU A  40     -55.919 -14.307 -60.754  1.00  0.00           H  
ATOM    633 2HB  GLU A  40     -55.158 -15.868 -60.483  1.00  0.00           H  
ATOM    634 1HG  GLU A  40     -54.490 -15.988 -62.825  1.00  0.00           H  
ATOM    635 2HG  GLU A  40     -55.323 -14.472 -63.162  1.00  0.00           H  
ATOM    636  N   ALA A  41     -58.412 -15.513 -59.654  1.00  0.00           N  
ATOM    637  CA  ALA A  41     -59.188 -15.768 -58.443  1.00  0.00           C  
ATOM    638  C   ALA A  41     -60.407 -16.650 -58.699  1.00  0.00           C  
ATOM    639  O   ALA A  41     -60.900 -17.322 -57.793  1.00  0.00           O  
ATOM    640  CB  ALA A  41     -59.622 -14.450 -57.818  1.00  0.00           C  
ATOM    641  H   ALA A  41     -58.418 -14.568 -60.010  1.00  0.00           H  
ATOM    642  HA  ALA A  41     -58.549 -16.300 -57.737  1.00  0.00           H  
ATOM    643 1HB  ALA A  41     -60.189 -14.648 -56.908  1.00  0.00           H  
ATOM    644 2HB  ALA A  41     -58.742 -13.855 -57.575  1.00  0.00           H  
ATOM    645 3HB  ALA A  41     -60.247 -13.903 -58.522  1.00  0.00           H  
ATOM    646  N   GLY A  42     -60.894 -16.649 -59.936  1.00  0.00           N  
ATOM    647  CA  GLY A  42     -62.092 -17.405 -60.288  1.00  0.00           C  
ATOM    648  C   GLY A  42     -63.320 -16.514 -60.454  1.00  0.00           C  
ATOM    649  O   GLY A  42     -64.373 -16.778 -59.873  1.00  0.00           O  
ATOM    650  H   GLY A  42     -60.423 -16.111 -60.650  1.00  0.00           H  
ATOM    651 1HA  GLY A  42     -61.920 -17.948 -61.217  1.00  0.00           H  
ATOM    652 2HA  GLY A  42     -62.293 -18.146 -59.516  1.00  0.00           H  
ATOM    653  N   ALA A  43     -63.175 -15.459 -61.251  1.00  0.00           N  
ATOM    654  CA  ALA A  43     -64.318 -14.733 -61.795  1.00  0.00           C  
ATOM    655  C   ALA A  43     -64.808 -15.399 -63.084  1.00  0.00           C  
ATOM    656  O   ALA A  43     -64.012 -15.752 -63.953  1.00  0.00           O  
ATOM    657  CB  ALA A  43     -63.955 -13.277 -62.049  1.00  0.00           C  
ATOM    658  H   ALA A  43     -62.244 -15.146 -61.490  1.00  0.00           H  
ATOM    659  HA  ALA A  43     -65.124 -14.773 -61.062  1.00  0.00           H  
ATOM    660 1HB  ALA A  43     -64.818 -12.753 -62.458  1.00  0.00           H  
ATOM    661 2HB  ALA A  43     -63.657 -12.808 -61.111  1.00  0.00           H  
ATOM    662 3HB  ALA A  43     -63.130 -13.227 -62.758  1.00  0.00           H  
ATOM    663  N   PRO A  44     -66.123 -15.570 -63.202  1.00  0.00           N  
ATOM    664  CA  PRO A  44     -66.719 -16.300 -64.324  1.00  0.00           C  
ATOM    665  C   PRO A  44     -66.460 -15.610 -65.657  1.00  0.00           C  
ATOM    666  O   PRO A  44     -66.434 -14.382 -65.737  1.00  0.00           O  
ATOM    667  CB  PRO A  44     -68.211 -16.301 -63.976  1.00  0.00           C  
ATOM    668  CG  PRO A  44     -68.376 -15.132 -63.067  1.00  0.00           C  
ATOM    669  CD  PRO A  44     -67.074 -15.056 -62.315  1.00  0.00           C  
ATOM    670  HA  PRO A  44     -66.318 -17.324 -64.342  1.00  0.00           H  
ATOM    671 1HB  PRO A  44     -68.811 -16.216 -64.894  1.00  0.00           H  
ATOM    672 2HB  PRO A  44     -68.486 -17.254 -63.500  1.00  0.00           H  
ATOM    673 1HG  PRO A  44     -68.581 -14.222 -63.651  1.00  0.00           H  
ATOM    674 2HG  PRO A  44     -69.240 -15.285 -62.403  1.00  0.00           H  
ATOM    675 1HD  PRO A  44     -66.846 -14.006 -62.080  1.00  0.00           H  
ATOM    676 2HD  PRO A  44     -67.147 -15.652 -61.393  1.00  0.00           H  
ATOM    677  N   PRO A  45     -66.268 -16.413 -66.699  1.00  0.00           N  
ATOM    678  CA  PRO A  45     -65.840 -15.905 -67.995  1.00  0.00           C  
ATOM    679  C   PRO A  45     -66.811 -14.845 -68.494  1.00  0.00           C  
ATOM    680  O   PRO A  45     -66.412 -13.886 -69.154  1.00  0.00           O  
ATOM    681  CB  PRO A  45     -65.854 -17.153 -68.883  1.00  0.00           C  
ATOM    682  CG  PRO A  45     -65.618 -18.279 -67.935  1.00  0.00           C  
ATOM    683  CD  PRO A  45     -66.373 -17.888 -66.693  1.00  0.00           C  
ATOM    684  HA  PRO A  45     -64.822 -15.497 -67.905  1.00  0.00           H  
ATOM    685 1HB  PRO A  45     -66.818 -17.231 -69.407  1.00  0.00           H  
ATOM    686 2HB  PRO A  45     -65.074 -17.074 -69.655  1.00  0.00           H  
ATOM    687 1HG  PRO A  45     -65.977 -19.223 -68.369  1.00  0.00           H  
ATOM    688 2HG  PRO A  45     -64.540 -18.403 -67.753  1.00  0.00           H  
ATOM    689 1HD  PRO A  45     -67.417 -18.223 -66.777  1.00  0.00           H  
ATOM    690 2HD  PRO A  45     -65.890 -18.337 -65.813  1.00  0.00           H  
ATOM    691  N   ASP A  46     -68.090 -15.013 -68.182  1.00  0.00           N  
ATOM    692  CA  ASP A  46     -69.076 -14.009 -68.561  1.00  0.00           C  
ATOM    693  C   ASP A  46     -68.713 -12.656 -67.939  1.00  0.00           C  
ATOM    694  O   ASP A  46     -68.845 -11.613 -68.579  1.00  0.00           O  
ATOM    695  CB  ASP A  46     -70.478 -14.433 -68.118  1.00  0.00           C  
ATOM    696  CG  ASP A  46     -71.037 -15.585 -68.943  1.00  0.00           C  
ATOM    697  OD1 ASP A  46     -70.503 -15.851 -69.994  1.00  0.00           O  
ATOM    698  OD2 ASP A  46     -71.991 -16.188 -68.514  1.00  0.00           O  
ATOM    699  H   ASP A  46     -68.370 -15.843 -67.679  1.00  0.00           H  
ATOM    700  HA  ASP A  46     -69.069 -13.910 -69.647  1.00  0.00           H  
ATOM    701 1HB  ASP A  46     -70.454 -14.734 -67.070  1.00  0.00           H  
ATOM    702 2HB  ASP A  46     -71.158 -13.585 -68.199  1.00  0.00           H  
ATOM    703  N   ALA A  47     -68.252 -12.682 -66.683  1.00  0.00           N  
ATOM    704  CA  ALA A  47     -67.897 -11.443 -65.999  1.00  0.00           C  
ATOM    705  C   ALA A  47     -66.655 -10.811 -66.614  1.00  0.00           C  
ATOM    706  O   ALA A  47     -66.589  -9.595 -66.792  1.00  0.00           O  
ATOM    707  CB  ALA A  47     -67.680 -11.701 -64.515  1.00  0.00           C  
ATOM    708  H   ALA A  47     -68.154 -13.570 -66.213  1.00  0.00           H  
ATOM    709  HA  ALA A  47     -68.723 -10.742 -66.118  1.00  0.00           H  
ATOM    710 1HB  ALA A  47     -67.415 -10.767 -64.019  1.00  0.00           H  
ATOM    711 2HB  ALA A  47     -68.595 -12.098 -64.077  1.00  0.00           H  
ATOM    712 3HB  ALA A  47     -66.874 -12.421 -64.386  1.00  0.00           H  
ATOM    713  N   VAL A  48     -65.689 -11.701 -66.924  1.00  0.00           N  
ATOM    714  CA  VAL A  48     -64.447 -11.226 -67.521  1.00  0.00           C  
ATOM    715  C   VAL A  48     -64.702 -10.563 -68.869  1.00  0.00           C  
ATOM    716  O   VAL A  48     -64.116  -9.527 -69.184  1.00  0.00           O  
ATOM    717  CB  VAL A  48     -63.461 -12.395 -67.706  1.00  0.00           C  
ATOM    718  CG1 VAL A  48     -62.248 -11.947 -68.508  1.00  0.00           C  
ATOM    719  CG2 VAL A  48     -63.040 -12.936 -66.348  1.00  0.00           C  
ATOM    720  H   VAL A  48     -65.844 -12.681 -66.736  1.00  0.00           H  
ATOM    721  HA  VAL A  48     -63.998 -10.492 -66.850  1.00  0.00           H  
ATOM    722  HB  VAL A  48     -63.950 -13.184 -68.277  1.00  0.00           H  
ATOM    723 1HG1 VAL A  48     -61.562 -12.786 -68.629  1.00  0.00           H  
ATOM    724 2HG1 VAL A  48     -62.569 -11.597 -69.489  1.00  0.00           H  
ATOM    725 3HG1 VAL A  48     -61.742 -11.138 -67.981  1.00  0.00           H  
ATOM    726 1HG2 VAL A  48     -62.344 -13.763 -66.486  1.00  0.00           H  
ATOM    727 2HG2 VAL A  48     -62.556 -12.145 -65.775  1.00  0.00           H  
ATOM    728 3HG2 VAL A  48     -63.919 -13.289 -65.809  1.00  0.00           H  
ATOM    729  N   ALA A  49     -65.601 -11.214 -69.634  1.00  0.00           N  
ATOM    730  CA  ALA A  49     -65.936 -10.682 -70.950  1.00  0.00           C  
ATOM    731  C   ALA A  49     -66.566  -9.300 -70.842  1.00  0.00           C  
ATOM    732  O   ALA A  49     -66.260  -8.404 -71.629  1.00  0.00           O  
ATOM    733  CB  ALA A  49     -66.871 -11.633 -71.683  1.00  0.00           C  
ATOM    734  H   ALA A  49     -66.026 -12.060 -69.282  1.00  0.00           H  
ATOM    735  HA  ALA A  49     -65.013 -10.585 -71.521  1.00  0.00           H  
ATOM    736 1HB  ALA A  49     -67.112 -11.223 -72.664  1.00  0.00           H  
ATOM    737 2HB  ALA A  49     -66.383 -12.601 -71.805  1.00  0.00           H  
ATOM    738 3HB  ALA A  49     -67.786 -11.759 -71.108  1.00  0.00           H  
ATOM    739  N   ARG A  50     -67.453  -9.184 -69.832  1.00  0.00           N  
ATOM    740  CA  ARG A  50     -68.128  -7.909 -69.617  1.00  0.00           C  
ATOM    741  C   ARG A  50     -67.131  -6.809 -69.281  1.00  0.00           C  
ATOM    742  O   ARG A  50     -67.246  -5.683 -69.767  1.00  0.00           O  
ATOM    743  CB  ARG A  50     -69.148  -8.025 -68.494  1.00  0.00           C  
ATOM    744  CG  ARG A  50     -69.953  -6.762 -68.229  1.00  0.00           C  
ATOM    745  CD  ARG A  50     -70.968  -6.972 -67.165  1.00  0.00           C  
ATOM    746  NE  ARG A  50     -70.353  -7.240 -65.875  1.00  0.00           N  
ATOM    747  CZ  ARG A  50     -71.001  -7.755 -64.811  1.00  0.00           C  
ATOM    748  NH1 ARG A  50     -72.278  -8.051 -64.900  1.00  0.00           N  
ATOM    749  NH2 ARG A  50     -70.351  -7.962 -63.679  1.00  0.00           N  
ATOM    750  H   ARG A  50     -67.635  -9.983 -69.242  1.00  0.00           H  
ATOM    751  HA  ARG A  50     -68.650  -7.635 -70.534  1.00  0.00           H  
ATOM    752 1HB  ARG A  50     -69.852  -8.823 -68.724  1.00  0.00           H  
ATOM    753 2HB  ARG A  50     -68.640  -8.293 -67.568  1.00  0.00           H  
ATOM    754 1HG  ARG A  50     -69.283  -5.963 -67.911  1.00  0.00           H  
ATOM    755 2HG  ARG A  50     -70.469  -6.462 -69.141  1.00  0.00           H  
ATOM    756 1HD  ARG A  50     -71.584  -6.079 -67.070  1.00  0.00           H  
ATOM    757 2HD  ARG A  50     -71.598  -7.822 -67.425  1.00  0.00           H  
ATOM    758  HE  ARG A  50     -69.371  -7.025 -65.768  1.00  0.00           H  
ATOM    759 1HH1 ARG A  50     -72.775  -7.893 -65.765  1.00  0.00           H  
ATOM    760 2HH1 ARG A  50     -72.764  -8.437 -64.103  1.00  0.00           H  
ATOM    761 1HH2 ARG A  50     -69.369  -7.734 -63.611  1.00  0.00           H  
ATOM    762 2HH2 ARG A  50     -70.836  -8.348 -62.882  1.00  0.00           H  
ATOM    763  N   ALA A  51     -66.157  -7.196 -68.432  1.00  0.00           N  
ATOM    764  CA  ALA A  51     -65.136  -6.236 -68.031  1.00  0.00           C  
ATOM    765  C   ALA A  51     -64.328  -5.757 -69.230  1.00  0.00           C  
ATOM    766  O   ALA A  51     -64.016  -4.572 -69.347  1.00  0.00           O  
ATOM    767  CB  ALA A  51     -64.216  -6.847 -66.984  1.00  0.00           C  
ATOM    768  H   ALA A  51     -66.153  -8.146 -68.089  1.00  0.00           H  
ATOM    769  HA  ALA A  51     -65.636  -5.370 -67.599  1.00  0.00           H  
ATOM    770 1HB  ALA A  51     -63.459  -6.118 -66.695  1.00  0.00           H  
ATOM    771 2HB  ALA A  51     -64.799  -7.131 -66.109  1.00  0.00           H  
ATOM    772 3HB  ALA A  51     -63.730  -7.729 -67.398  1.00  0.00           H  
ATOM    773  N   SER A  52     -64.013  -6.737 -70.101  1.00  0.00           N  
ATOM    774  CA  SER A  52     -63.242  -6.411 -71.294  1.00  0.00           C  
ATOM    775  C   SER A  52     -63.996  -5.434 -72.187  1.00  0.00           C  
ATOM    776  O   SER A  52     -63.411  -4.499 -72.734  1.00  0.00           O  
ATOM    777  CB  SER A  52     -62.919  -7.674 -72.069  1.00  0.00           C  
ATOM    778  OG  SER A  52     -62.060  -8.505 -71.338  1.00  0.00           O  
ATOM    779  H   SER A  52     -64.319  -7.681 -69.911  1.00  0.00           H  
ATOM    780  HA  SER A  52     -62.307  -5.940 -70.984  1.00  0.00           H  
ATOM    781 1HB  SER A  52     -63.842  -8.207 -72.294  1.00  0.00           H  
ATOM    782 2HB  SER A  52     -62.454  -7.409 -73.018  1.00  0.00           H  
ATOM    783  HG  SER A  52     -61.905  -9.276 -71.890  1.00  0.00           H  
ATOM    784  N   GLU A  53     -65.313  -5.705 -72.300  1.00  0.00           N  
ATOM    785  CA  GLU A  53     -66.150  -4.844 -73.128  1.00  0.00           C  
ATOM    786  C   GLU A  53     -66.172  -3.419 -72.592  1.00  0.00           C  
ATOM    787  O   GLU A  53     -66.109  -2.456 -73.357  1.00  0.00           O  
ATOM    788  CB  GLU A  53     -67.576  -5.394 -73.199  1.00  0.00           C  
ATOM    789  CG  GLU A  53     -67.714  -6.681 -73.999  1.00  0.00           C  
ATOM    790  CD  GLU A  53     -69.112  -7.234 -73.981  1.00  0.00           C  
ATOM    791  OE1 GLU A  53     -69.933  -6.700 -73.274  1.00  0.00           O  
ATOM    792  OE2 GLU A  53     -69.360  -8.191 -74.675  1.00  0.00           O  
ATOM    793  H   GLU A  53     -65.695  -6.501 -71.809  1.00  0.00           H  
ATOM    794  HA  GLU A  53     -65.733  -4.821 -74.135  1.00  0.00           H  
ATOM    795 1HB  GLU A  53     -67.943  -5.585 -72.190  1.00  0.00           H  
ATOM    796 2HB  GLU A  53     -68.232  -4.648 -73.649  1.00  0.00           H  
ATOM    797 1HG  GLU A  53     -67.426  -6.488 -75.031  1.00  0.00           H  
ATOM    798 2HG  GLU A  53     -67.030  -7.424 -73.592  1.00  0.00           H  
ATOM    799  N   ARG A  54     -66.263  -3.343 -71.248  1.00  0.00           N  
ATOM    800  CA  ARG A  54     -66.292  -2.033 -70.607  1.00  0.00           C  
ATOM    801  C   ARG A  54     -65.007  -1.261 -70.873  1.00  0.00           C  
ATOM    802  O   ARG A  54     -65.036  -0.058 -71.133  1.00  0.00           O  
ATOM    803  CB  ARG A  54     -66.492  -2.176 -69.105  1.00  0.00           C  
ATOM    804  CG  ARG A  54     -67.834  -2.759 -68.691  1.00  0.00           C  
ATOM    805  CD  ARG A  54     -68.955  -1.837 -69.008  1.00  0.00           C  
ATOM    806  NE  ARG A  54     -70.236  -2.373 -68.577  1.00  0.00           N  
ATOM    807  CZ  ARG A  54     -71.053  -3.116 -69.347  1.00  0.00           C  
ATOM    808  NH1 ARG A  54     -70.710  -3.403 -70.583  1.00  0.00           N  
ATOM    809  NH2 ARG A  54     -72.200  -3.557 -68.861  1.00  0.00           N  
ATOM    810  H   ARG A  54     -66.311  -4.197 -70.709  1.00  0.00           H  
ATOM    811  HA  ARG A  54     -67.128  -1.466 -71.016  1.00  0.00           H  
ATOM    812 1HB  ARG A  54     -65.714  -2.817 -68.694  1.00  0.00           H  
ATOM    813 2HB  ARG A  54     -66.397  -1.199 -68.631  1.00  0.00           H  
ATOM    814 1HG  ARG A  54     -68.002  -3.698 -69.220  1.00  0.00           H  
ATOM    815 2HG  ARG A  54     -67.835  -2.943 -67.616  1.00  0.00           H  
ATOM    816 1HD  ARG A  54     -68.796  -0.885 -68.504  1.00  0.00           H  
ATOM    817 2HD  ARG A  54     -68.999  -1.675 -70.085  1.00  0.00           H  
ATOM    818  HE  ARG A  54     -70.535  -2.173 -67.631  1.00  0.00           H  
ATOM    819 1HH1 ARG A  54     -69.833  -3.066 -70.955  1.00  0.00           H  
ATOM    820 2HH1 ARG A  54     -71.323  -3.960 -71.161  1.00  0.00           H  
ATOM    821 1HH2 ARG A  54     -72.465  -3.336 -67.910  1.00  0.00           H  
ATOM    822 2HH2 ARG A  54     -72.813  -4.114 -69.438  1.00  0.00           H  
ATOM    823  N   LEU A  55     -63.891  -2.016 -70.794  1.00  0.00           N  
ATOM    824  CA  LEU A  55     -62.593  -1.396 -71.029  1.00  0.00           C  
ATOM    825  C   LEU A  55     -62.493  -0.847 -72.446  1.00  0.00           C  
ATOM    826  O   LEU A  55     -61.968   0.245 -72.663  1.00  0.00           O  
ATOM    827  CB  LEU A  55     -61.470  -2.413 -70.788  1.00  0.00           C  
ATOM    828  CG  LEU A  55     -60.041  -1.865 -70.902  1.00  0.00           C  
ATOM    829  CD1 LEU A  55     -59.103  -2.711 -70.051  1.00  0.00           C  
ATOM    830  CD2 LEU A  55     -59.610  -1.870 -72.361  1.00  0.00           C  
ATOM    831  H   LEU A  55     -63.976  -2.998 -70.573  1.00  0.00           H  
ATOM    832  HA  LEU A  55     -62.473  -0.569 -70.331  1.00  0.00           H  
ATOM    833 1HB  LEU A  55     -61.586  -2.829 -69.789  1.00  0.00           H  
ATOM    834 2HB  LEU A  55     -61.572  -3.222 -71.511  1.00  0.00           H  
ATOM    835  HG  LEU A  55     -60.011  -0.845 -70.518  1.00  0.00           H  
ATOM    836 1HD1 LEU A  55     -58.088  -2.321 -70.132  1.00  0.00           H  
ATOM    837 2HD1 LEU A  55     -59.424  -2.673 -69.010  1.00  0.00           H  
ATOM    838 3HD1 LEU A  55     -59.125  -3.742 -70.402  1.00  0.00           H  
ATOM    839 1HD2 LEU A  55     -58.595  -1.480 -72.442  1.00  0.00           H  
ATOM    840 2HD2 LEU A  55     -59.638  -2.890 -72.745  1.00  0.00           H  
ATOM    841 3HD2 LEU A  55     -60.287  -1.244 -72.943  1.00  0.00           H  
ATOM    842  N   ALA A  56     -63.023  -1.659 -73.384  1.00  0.00           N  
ATOM    843  CA  ALA A  56     -62.993  -1.249 -74.783  1.00  0.00           C  
ATOM    844  C   ALA A  56     -63.790   0.032 -74.997  1.00  0.00           C  
ATOM    845  O   ALA A  56     -63.366   0.922 -75.734  1.00  0.00           O  
ATOM    846  CB  ALA A  56     -63.530  -2.361 -75.673  1.00  0.00           C  
ATOM    847  H   ALA A  56     -63.431  -2.538 -73.099  1.00  0.00           H  
ATOM    848  HA  ALA A  56     -61.957  -1.048 -75.055  1.00  0.00           H  
ATOM    849 1HB  ALA A  56     -63.502  -2.039 -76.714  1.00  0.00           H  
ATOM    850 2HB  ALA A  56     -62.914  -3.253 -75.551  1.00  0.00           H  
ATOM    851 3HB  ALA A  56     -64.557  -2.588 -75.391  1.00  0.00           H  
ATOM    852  N   GLU A  57     -64.954   0.070 -74.318  1.00  0.00           N  
ATOM    853  CA  GLU A  57     -65.812   1.242 -74.437  1.00  0.00           C  
ATOM    854  C   GLU A  57     -65.111   2.492 -73.918  1.00  0.00           C  
ATOM    855  O   GLU A  57     -65.206   3.562 -74.518  1.00  0.00           O  
ATOM    856  CB  GLU A  57     -67.120   1.026 -73.673  1.00  0.00           C  
ATOM    857  CG  GLU A  57     -68.051  -0.002 -74.300  1.00  0.00           C  
ATOM    858  CD  GLU A  57     -69.289  -0.246 -73.482  1.00  0.00           C  
ATOM    859  OE1 GLU A  57     -69.375   0.279 -72.398  1.00  0.00           O  
ATOM    860  OE2 GLU A  57     -70.150  -0.959 -73.942  1.00  0.00           O  
ATOM    861  H   GLU A  57     -65.212  -0.717 -73.739  1.00  0.00           H  
ATOM    862  HA  GLU A  57     -66.044   1.396 -75.491  1.00  0.00           H  
ATOM    863 1HB  GLU A  57     -66.898   0.700 -72.656  1.00  0.00           H  
ATOM    864 2HB  GLU A  57     -67.661   1.969 -73.603  1.00  0.00           H  
ATOM    865 1HG  GLU A  57     -68.347   0.347 -75.289  1.00  0.00           H  
ATOM    866 2HG  GLU A  57     -67.511  -0.940 -74.422  1.00  0.00           H  
ATOM    867  N   LEU A  58     -64.410   2.292 -72.783  1.00  0.00           N  
ATOM    868  CA  LEU A  58     -63.690   3.409 -72.183  1.00  0.00           C  
ATOM    869  C   LEU A  58     -62.614   3.938 -73.122  1.00  0.00           C  
ATOM    870  O   LEU A  58     -62.429   5.149 -73.250  1.00  0.00           O  
ATOM    871  CB  LEU A  58     -63.053   2.978 -70.856  1.00  0.00           C  
ATOM    872  CG  LEU A  58     -62.347   4.087 -70.065  1.00  0.00           C  
ATOM    873  CD1 LEU A  58     -62.346   3.733 -68.584  1.00  0.00           C  
ATOM    874  CD2 LEU A  58     -60.928   4.259 -70.588  1.00  0.00           C  
ATOM    875  H   LEU A  58     -64.398   1.371 -72.368  1.00  0.00           H  
ATOM    876  HA  LEU A  58     -64.400   4.212 -71.986  1.00  0.00           H  
ATOM    877 1HB  LEU A  58     -63.829   2.559 -70.218  1.00  0.00           H  
ATOM    878 2HB  LEU A  58     -62.319   2.198 -71.060  1.00  0.00           H  
ATOM    879  HG  LEU A  58     -62.894   5.023 -70.184  1.00  0.00           H  
ATOM    880 1HD1 LEU A  58     -61.844   4.522 -68.023  1.00  0.00           H  
ATOM    881 2HD1 LEU A  58     -63.373   3.635 -68.233  1.00  0.00           H  
ATOM    882 3HD1 LEU A  58     -61.819   2.791 -68.436  1.00  0.00           H  
ATOM    883 1HD2 LEU A  58     -60.427   5.048 -70.026  1.00  0.00           H  
ATOM    884 2HD2 LEU A  58     -60.380   3.325 -70.468  1.00  0.00           H  
ATOM    885 3HD2 LEU A  58     -60.960   4.529 -71.644  1.00  0.00           H  
ATOM    886  N   VAL A  59     -61.926   2.970 -73.761  1.00  0.00           N  
ATOM    887  CA  VAL A  59     -60.867   3.345 -74.691  1.00  0.00           C  
ATOM    888  C   VAL A  59     -61.418   4.155 -75.857  1.00  0.00           C  
ATOM    889  O   VAL A  59     -60.810   5.136 -76.286  1.00  0.00           O  
ATOM    890  CB  VAL A  59     -60.162   2.087 -75.233  1.00  0.00           C  
ATOM    891  CG1 VAL A  59     -59.197   2.456 -76.349  1.00  0.00           C  
ATOM    892  CG2 VAL A  59     -59.433   1.375 -74.103  1.00  0.00           C  
ATOM    893  H   VAL A  59     -62.156   2.003 -73.584  1.00  0.00           H  
ATOM    894  HA  VAL A  59     -60.136   3.953 -74.157  1.00  0.00           H  
ATOM    895  HB  VAL A  59     -60.909   1.419 -75.662  1.00  0.00           H  
ATOM    896 1HG1 VAL A  59     -58.707   1.555 -76.721  1.00  0.00           H  
ATOM    897 2HG1 VAL A  59     -59.745   2.932 -77.162  1.00  0.00           H  
ATOM    898 3HG1 VAL A  59     -58.444   3.145 -75.967  1.00  0.00           H  
ATOM    899 1HG2 VAL A  59     -58.938   0.486 -74.493  1.00  0.00           H  
ATOM    900 2HG2 VAL A  59     -58.690   2.045 -73.671  1.00  0.00           H  
ATOM    901 3HG2 VAL A  59     -60.149   1.083 -73.335  1.00  0.00           H  
ATOM    902  N   VAL A  60     -62.590   3.692 -76.336  1.00  0.00           N  
ATOM    903  CA  VAL A  60     -63.226   4.380 -77.453  1.00  0.00           C  
ATOM    904  C   VAL A  60     -63.589   5.813 -77.084  1.00  0.00           C  
ATOM    905  O   VAL A  60     -63.409   6.733 -77.881  1.00  0.00           O  
ATOM    906  CB  VAL A  60     -64.498   3.628 -77.889  1.00  0.00           C  
ATOM    907  CG1 VAL A  60     -65.273   4.442 -78.915  1.00  0.00           C  
ATOM    908  CG2 VAL A  60     -64.127   2.264 -78.452  1.00  0.00           C  
ATOM    909  H   VAL A  60     -63.007   2.876 -75.911  1.00  0.00           H  
ATOM    910  HA  VAL A  60     -62.528   4.400 -78.290  1.00  0.00           H  
ATOM    911  HB  VAL A  60     -65.148   3.500 -77.023  1.00  0.00           H  
ATOM    912 1HG1 VAL A  60     -66.169   3.896 -79.212  1.00  0.00           H  
ATOM    913 2HG1 VAL A  60     -65.559   5.399 -78.479  1.00  0.00           H  
ATOM    914 3HG1 VAL A  60     -64.647   4.614 -79.791  1.00  0.00           H  
ATOM    915 1HG2 VAL A  60     -65.031   1.738 -78.757  1.00  0.00           H  
ATOM    916 2HG2 VAL A  60     -63.472   2.393 -79.314  1.00  0.00           H  
ATOM    917 3HG2 VAL A  60     -63.610   1.684 -77.687  1.00  0.00           H  
ATOM    918  N   ALA A  61     -64.102   5.942 -75.844  1.00  0.00           N  
ATOM    919  CA  ALA A  61     -64.489   7.264 -75.365  1.00  0.00           C  
ATOM    920  C   ALA A  61     -63.289   8.200 -75.302  1.00  0.00           C  
ATOM    921  O   ALA A  61     -63.382   9.371 -75.669  1.00  0.00           O  
ATOM    922  CB  ALA A  61     -65.152   7.159 -74.000  1.00  0.00           C  
ATOM    923  H   ALA A  61     -64.210   5.119 -75.268  1.00  0.00           H  
ATOM    924  HA  ALA A  61     -65.204   7.684 -76.073  1.00  0.00           H  
ATOM    925 1HB  ALA A  61     -65.436   8.154 -73.656  1.00  0.00           H  
ATOM    926 2HB  ALA A  61     -66.042   6.534 -74.074  1.00  0.00           H  
ATOM    927 3HB  ALA A  61     -64.455   6.716 -73.290  1.00  0.00           H  
ATOM    928  N   ALA A  62     -62.171   7.619 -74.820  1.00  0.00           N  
ATOM    929  CA  ALA A  62     -60.949   8.407 -74.708  1.00  0.00           C  
ATOM    930  C   ALA A  62     -60.539   8.982 -76.058  1.00  0.00           C  
ATOM    931  O   ALA A  62     -60.218  10.165 -76.168  1.00  0.00           O  
ATOM    932  CB  ALA A  62     -59.824   7.560 -74.130  1.00  0.00           C  
ATOM    933  H   ALA A  62     -62.201   6.648 -74.544  1.00  0.00           H  
ATOM    934  HA  ALA A  62     -61.144   9.241 -74.035  1.00  0.00           H  
ATOM    935 1HB  ALA A  62     -58.919   8.162 -74.053  1.00  0.00           H  
ATOM    936 2HB  ALA A  62     -60.109   7.204 -73.140  1.00  0.00           H  
ATOM    937 3HB  ALA A  62     -59.639   6.708 -74.782  1.00  0.00           H  
ATOM    938  N   VAL A  63     -60.553   8.136 -77.083  1.00  0.00           N  
ATOM    939  CA  VAL A  63     -60.183   8.559 -78.429  1.00  0.00           C  
ATOM    940  C   VAL A  63     -61.059   9.710 -78.906  1.00  0.00           C  
ATOM    941  O   VAL A  63     -60.568  10.679 -79.485  1.00  0.00           O  
ATOM    942  CB  VAL A  63     -60.307   7.381 -79.412  1.00  0.00           C  
ATOM    943  CG1 VAL A  63     -60.131   7.862 -80.845  1.00  0.00           C  
ATOM    944  CG2 VAL A  63     -59.280   6.312 -79.072  1.00  0.00           C  
ATOM    945  H   VAL A  63     -60.827   7.177 -76.926  1.00  0.00           H  
ATOM    946  HA  VAL A  63     -59.145   8.894 -78.413  1.00  0.00           H  
ATOM    947  HB  VAL A  63     -61.310   6.960 -79.336  1.00  0.00           H  
ATOM    948 1HG1 VAL A  63     -60.222   7.016 -81.527  1.00  0.00           H  
ATOM    949 2HG1 VAL A  63     -60.899   8.600 -81.078  1.00  0.00           H  
ATOM    950 3HG1 VAL A  63     -59.146   8.314 -80.959  1.00  0.00           H  
ATOM    951 1HG2 VAL A  63     -59.374   5.482 -79.772  1.00  0.00           H  
ATOM    952 2HG2 VAL A  63     -58.277   6.735 -79.144  1.00  0.00           H  
ATOM    953 3HG2 VAL A  63     -59.451   5.953 -78.058  1.00  0.00           H  
ATOM    954  N   ARG A  64     -62.350   9.601 -78.663  1.00  0.00           N  
ATOM    955  CA  ARG A  64     -63.296  10.623 -79.082  1.00  0.00           C  
ATOM    956  C   ARG A  64     -62.974  11.975 -78.442  1.00  0.00           C  
ATOM    957  O   ARG A  64     -63.459  13.015 -78.888  1.00  0.00           O  
ATOM    958  CB  ARG A  64     -64.716  10.216 -78.717  1.00  0.00           C  
ATOM    959  CG  ARG A  64     -65.273   9.052 -79.521  1.00  0.00           C  
ATOM    960  CD  ARG A  64     -66.645   8.688 -79.082  1.00  0.00           C  
ATOM    961  NE  ARG A  64     -67.183   7.575 -79.848  1.00  0.00           N  
ATOM    962  CZ  ARG A  64     -68.349   6.956 -79.581  1.00  0.00           C  
ATOM    963  NH1 ARG A  64     -69.086   7.351 -78.567  1.00  0.00           N  
ATOM    964  NH2 ARG A  64     -68.751   5.951 -80.339  1.00  0.00           N  
ATOM    965  H   ARG A  64     -62.691   8.786 -78.173  1.00  0.00           H  
ATOM    966  HA  ARG A  64     -63.232  10.730 -80.165  1.00  0.00           H  
ATOM    967 1HB  ARG A  64     -64.755   9.938 -77.665  1.00  0.00           H  
ATOM    968 2HB  ARG A  64     -65.385  11.064 -78.857  1.00  0.00           H  
ATOM    969 1HG  ARG A  64     -65.312   9.323 -80.576  1.00  0.00           H  
ATOM    970 2HG  ARG A  64     -64.630   8.180 -79.393  1.00  0.00           H  
ATOM    971 1HD  ARG A  64     -66.626   8.401 -78.031  1.00  0.00           H  
ATOM    972 2HD  ARG A  64     -67.307   9.543 -79.212  1.00  0.00           H  
ATOM    973  HE  ARG A  64     -66.643   7.243 -80.636  1.00  0.00           H  
ATOM    974 1HH1 ARG A  64     -68.778   8.119 -77.987  1.00  0.00           H  
ATOM    975 2HH1 ARG A  64     -69.960   6.886 -78.367  1.00  0.00           H  
ATOM    976 1HH2 ARG A  64     -68.184   5.647 -81.119  1.00  0.00           H  
ATOM    977 2HH2 ARG A  64     -69.625   5.486 -80.139  1.00  0.00           H  
ATOM    978  N   GLY A  65     -62.154  11.960 -77.396  1.00  0.00           N  
ATOM    979  CA  GLY A  65     -61.852  13.172 -76.630  1.00  0.00           C  
ATOM    980  C   GLY A  65     -62.629  13.203 -75.287  1.00  0.00           C  
ATOM    981  O   GLY A  65     -63.058  14.263 -74.831  1.00  0.00           O  
ATOM    982  H   GLY A  65     -61.724  11.089 -77.120  1.00  0.00           H  
ATOM    983 1HA  GLY A  65     -60.781  13.221 -76.433  1.00  0.00           H  
ATOM    984 2HA  GLY A  65     -62.111  14.050 -77.220  1.00  0.00           H  
ATOM    985  N   ALA A  66     -62.796  12.022 -74.672  1.00  0.00           N  
ATOM    986  CA  ALA A  66     -63.360  12.710 -73.492  1.00  0.00           C  
ATOM    987  C   ALA A  66     -62.253  13.123 -72.504  1.00  0.00           C  
ATOM    988  O   ALA A  66     -61.099  12.720 -72.647  1.00  0.00           O  
ATOM    989  CB  ALA A  66     -64.382  11.822 -72.798  1.00  0.00           C  
ATOM    990  H   ALA A  66     -62.521  11.176 -75.149  1.00  0.00           H  
ATOM    991  HA  ALA A  66     -63.857  13.618 -73.835  1.00  0.00           H  
ATOM    992 1HB  ALA A  66     -64.788  12.343 -71.930  1.00  0.00           H  
ATOM    993 2HB  ALA A  66     -65.190  11.587 -73.491  1.00  0.00           H  
ATOM    994 3HB  ALA A  66     -63.902  10.899 -72.475  1.00  0.00           H  
ATOM    995  N   PRO A  67     -62.624  13.928 -71.506  1.00  0.00           N  
ATOM    996  CA  PRO A  67     -61.668  14.603 -70.614  1.00  0.00           C  
ATOM    997  C   PRO A  67     -60.968  13.659 -69.593  1.00  0.00           C  
ATOM    998  O   PRO A  67     -61.465  12.573 -69.295  1.00  0.00           O  
ATOM    999  CB  PRO A  67     -62.565  15.622 -69.904  1.00  0.00           C  
ATOM   1000  CG  PRO A  67     -63.779  15.703 -70.764  1.00  0.00           C  
ATOM   1001  CD  PRO A  67     -63.914  14.323 -71.351  1.00  0.00           C  
ATOM   1002  HA  PRO A  67     -60.900  15.106 -71.220  1.00  0.00           H  
ATOM   1003 1HB  PRO A  67     -62.787  15.280 -68.882  1.00  0.00           H  
ATOM   1004 2HB  PRO A  67     -62.041  16.585 -69.813  1.00  0.00           H  
ATOM   1005 1HG  PRO A  67     -64.652  15.994 -70.162  1.00  0.00           H  
ATOM   1006 2HG  PRO A  67     -63.650  16.479 -71.532  1.00  0.00           H  
ATOM   1007 1HD  PRO A  67     -64.479  13.682 -70.658  1.00  0.00           H  
ATOM   1008 2HD  PRO A  67     -64.424  14.386 -72.324  1.00  0.00           H  
ATOM   1009  N   LEU A  68     -59.806  14.113 -69.077  1.00  0.00           N  
ATOM   1010  CA  LEU A  68     -59.614  12.855 -68.321  1.00  0.00           C  
ATOM   1011  C   LEU A  68     -60.752  12.584 -67.350  1.00  0.00           C  
ATOM   1012  O   LEU A  68     -61.408  11.545 -67.421  1.00  0.00           O  
ATOM   1013  CB  LEU A  68     -58.293  12.898 -67.543  1.00  0.00           C  
ATOM   1014  CG  LEU A  68     -57.018  12.836 -68.394  1.00  0.00           C  
ATOM   1015  CD1 LEU A  68     -55.804  13.092 -67.511  1.00  0.00           C  
ATOM   1016  CD2 LEU A  68     -56.925  11.476 -69.070  1.00  0.00           C  
ATOM   1017  H   LEU A  68     -59.481  15.034 -69.331  1.00  0.00           H  
ATOM   1018  HA  LEU A  68     -59.577  12.028 -69.029  1.00  0.00           H  
ATOM   1019 1HB  LEU A  68     -58.260  13.820 -66.965  1.00  0.00           H  
ATOM   1020 2HB  LEU A  68     -58.270  12.058 -66.849  1.00  0.00           H  
ATOM   1021  HG  LEU A  68     -57.049  13.617 -69.154  1.00  0.00           H  
ATOM   1022 1HD1 LEU A  68     -54.898  13.048 -68.116  1.00  0.00           H  
ATOM   1023 2HD1 LEU A  68     -55.888  14.079 -67.056  1.00  0.00           H  
ATOM   1024 3HD1 LEU A  68     -55.756  12.335 -66.730  1.00  0.00           H  
ATOM   1025 1HD2 LEU A  68     -56.019  11.431 -69.676  1.00  0.00           H  
ATOM   1026 2HD2 LEU A  68     -56.892  10.694 -68.311  1.00  0.00           H  
ATOM   1027 3HD2 LEU A  68     -57.796  11.326 -69.708  1.00  0.00           H  
ATOM   1028  N   GLU A  69     -60.988  13.522 -66.439  1.00  0.00           N  
ATOM   1029  CA  GLU A  69     -61.955  13.299 -65.374  1.00  0.00           C  
ATOM   1030  C   GLU A  69     -62.925  12.176 -65.770  1.00  0.00           C  
ATOM   1031  O   GLU A  69     -63.168  11.251 -64.995  1.00  0.00           O  
ATOM   1032  CB  GLU A  69     -62.725  14.587 -65.072  1.00  0.00           C  
ATOM   1033  CG  GLU A  69     -63.713  14.473 -63.920  1.00  0.00           C  
ATOM   1034  CD  GLU A  69     -64.403  15.772 -63.611  1.00  0.00           C  
ATOM   1035  OE1 GLU A  69     -64.110  16.748 -64.259  1.00  0.00           O  
ATOM   1036  OE2 GLU A  69     -65.226  15.789 -62.726  1.00  0.00           O  
ATOM   1037  H   GLU A  69     -60.486  14.396 -66.493  1.00  0.00           H  
ATOM   1038  HA  GLU A  69     -61.416  12.996 -64.476  1.00  0.00           H  
ATOM   1039 1HB  GLU A  69     -62.021  15.384 -64.832  1.00  0.00           H  
ATOM   1040 2HB  GLU A  69     -63.279  14.896 -65.959  1.00  0.00           H  
ATOM   1041 1HG  GLU A  69     -64.465  13.726 -64.172  1.00  0.00           H  
ATOM   1042 2HG  GLU A  69     -63.182  14.129 -63.033  1.00  0.00           H  
ATOM   1043  N   GLU A  70     -63.483  12.259 -66.986  1.00  0.00           N  
ATOM   1044  CA  GLU A  70     -64.498  11.294 -67.395  1.00  0.00           C  
ATOM   1045  C   GLU A  70     -63.902   9.901 -67.549  1.00  0.00           C  
ATOM   1046  O   GLU A  70     -64.508   8.908 -67.147  1.00  0.00           O  
ATOM   1047  CB  GLU A  70     -65.149  11.729 -68.710  1.00  0.00           C  
ATOM   1048  CG  GLU A  70     -65.975  13.003 -68.611  1.00  0.00           C  
ATOM   1049  CD  GLU A  70     -65.135  14.249 -68.653  1.00  0.00           C  
ATOM   1050  OE1 GLU A  70     -63.940  14.134 -68.784  1.00  0.00           O  
ATOM   1051  OE2 GLU A  70     -65.689  15.319 -68.554  1.00  0.00           O  
ATOM   1052  H   GLU A  70     -63.191  12.996 -67.612  1.00  0.00           H  
ATOM   1053  HA  GLU A  70     -65.266  11.251 -66.622  1.00  0.00           H  
ATOM   1054 1HB  GLU A  70     -64.377  11.888 -69.463  1.00  0.00           H  
ATOM   1055 2HB  GLU A  70     -65.801  10.934 -69.073  1.00  0.00           H  
ATOM   1056 1HG  GLU A  70     -66.684  13.029 -69.438  1.00  0.00           H  
ATOM   1057 2HG  GLU A  70     -66.543  12.984 -67.682  1.00  0.00           H  
ATOM   1058  N   VAL A  71     -62.692   9.889 -68.148  1.00  0.00           N  
ATOM   1059  CA  VAL A  71     -62.012   8.616 -68.355  1.00  0.00           C  
ATOM   1060  C   VAL A  71     -61.707   7.932 -67.028  1.00  0.00           C  
ATOM   1061  O   VAL A  71     -61.865   6.719 -66.894  1.00  0.00           O  
ATOM   1062  CB  VAL A  71     -60.699   8.832 -69.131  1.00  0.00           C  
ATOM   1063  CG1 VAL A  71     -59.889   7.545 -69.176  1.00  0.00           C  
ATOM   1064  CG2 VAL A  71     -61.004   9.327 -70.537  1.00  0.00           C  
ATOM   1065  H   VAL A  71     -62.280  10.763 -68.442  1.00  0.00           H  
ATOM   1066  HA  VAL A  71     -62.663   7.967 -68.942  1.00  0.00           H  
ATOM   1067  HB  VAL A  71     -60.096   9.574 -68.608  1.00  0.00           H  
ATOM   1068 1HG1 VAL A  71     -58.964   7.716 -69.728  1.00  0.00           H  
ATOM   1069 2HG1 VAL A  71     -59.651   7.230 -68.160  1.00  0.00           H  
ATOM   1070 3HG1 VAL A  71     -60.468   6.768 -69.673  1.00  0.00           H  
ATOM   1071 1HG2 VAL A  71     -60.071   9.478 -71.080  1.00  0.00           H  
ATOM   1072 2HG2 VAL A  71     -61.612   8.587 -71.059  1.00  0.00           H  
ATOM   1073 3HG2 VAL A  71     -61.548  10.270 -70.481  1.00  0.00           H  
ATOM   1074  N   ALA A  72     -61.267   8.773 -66.070  1.00  0.00           N  
ATOM   1075  CA  ALA A  72     -60.941   8.245 -64.752  1.00  0.00           C  
ATOM   1076  C   ALA A  72     -62.165   7.631 -64.086  1.00  0.00           C  
ATOM   1077  O   ALA A  72     -62.079   6.573 -63.463  1.00  0.00           O  
ATOM   1078  CB  ALA A  72     -60.354   9.340 -63.873  1.00  0.00           C  
ATOM   1079  H   ALA A  72     -61.172   9.756 -66.284  1.00  0.00           H  
ATOM   1080  HA  ALA A  72     -60.198   7.457 -64.877  1.00  0.00           H  
ATOM   1081 1HB  ALA A  72     -60.115   8.930 -62.891  1.00  0.00           H  
ATOM   1082 2HB  ALA A  72     -59.446   9.729 -64.334  1.00  0.00           H  
ATOM   1083 3HB  ALA A  72     -61.078  10.145 -63.763  1.00  0.00           H  
ATOM   1084  N   LEU A  73     -63.293   8.350 -64.253  1.00  0.00           N  
ATOM   1085  CA  LEU A  73     -64.538   7.871 -63.665  1.00  0.00           C  
ATOM   1086  C   LEU A  73     -64.941   6.523 -64.251  1.00  0.00           C  
ATOM   1087  O   LEU A  73     -65.389   5.632 -63.530  1.00  0.00           O  
ATOM   1088  CB  LEU A  73     -65.660   8.891 -63.896  1.00  0.00           C  
ATOM   1089  CG  LEU A  73     -65.532  10.208 -63.121  1.00  0.00           C  
ATOM   1090  CD1 LEU A  73     -66.606  11.180 -63.589  1.00  0.00           C  
ATOM   1091  CD2 LEU A  73     -65.654   9.934 -61.630  1.00  0.00           C  
ATOM   1092  H   LEU A  73     -63.255   9.210 -64.782  1.00  0.00           H  
ATOM   1093  HA  LEU A  73     -64.391   7.749 -62.593  1.00  0.00           H  
ATOM   1094 1HB  LEU A  73     -65.697   9.133 -64.957  1.00  0.00           H  
ATOM   1095 2HB  LEU A  73     -66.609   8.433 -63.616  1.00  0.00           H  
ATOM   1096  HG  LEU A  73     -64.561  10.659 -63.329  1.00  0.00           H  
ATOM   1097 1HD1 LEU A  73     -66.514  12.117 -63.038  1.00  0.00           H  
ATOM   1098 2HD1 LEU A  73     -66.483  11.374 -64.655  1.00  0.00           H  
ATOM   1099 3HD1 LEU A  73     -67.590  10.749 -63.409  1.00  0.00           H  
ATOM   1100 1HD2 LEU A  73     -65.562  10.871 -61.079  1.00  0.00           H  
ATOM   1101 2HD2 LEU A  73     -66.625   9.485 -61.421  1.00  0.00           H  
ATOM   1102 3HD2 LEU A  73     -64.864   9.251 -61.319  1.00  0.00           H  
ATOM   1103  N   ARG A  74     -64.756   6.432 -65.583  1.00  0.00           N  
ATOM   1104  CA  ARG A  74     -65.101   5.192 -66.268  1.00  0.00           C  
ATOM   1105  C   ARG A  74     -64.260   4.029 -65.759  1.00  0.00           C  
ATOM   1106  O   ARG A  74     -64.766   2.924 -65.560  1.00  0.00           O  
ATOM   1107  CB  ARG A  74     -64.905   5.336 -67.770  1.00  0.00           C  
ATOM   1108  CG  ARG A  74     -65.296   4.115 -68.586  1.00  0.00           C  
ATOM   1109  CD  ARG A  74     -65.136   4.354 -70.044  1.00  0.00           C  
ATOM   1110  NE  ARG A  74     -63.743   4.555 -70.411  1.00  0.00           N  
ATOM   1111  CZ  ARG A  74     -63.329   5.078 -71.581  1.00  0.00           C  
ATOM   1112  NH1 ARG A  74     -64.209   5.448 -72.484  1.00  0.00           N  
ATOM   1113  NH2 ARG A  74     -62.036   5.221 -71.820  1.00  0.00           N  
ATOM   1114  H   ARG A  74     -64.381   7.225 -66.083  1.00  0.00           H  
ATOM   1115  HA  ARG A  74     -66.152   4.971 -66.075  1.00  0.00           H  
ATOM   1116 1HB  ARG A  74     -65.492   6.178 -68.134  1.00  0.00           H  
ATOM   1117 2HB  ARG A  74     -63.857   5.552 -67.981  1.00  0.00           H  
ATOM   1118 1HG  ARG A  74     -64.664   3.272 -68.306  1.00  0.00           H  
ATOM   1119 2HG  ARG A  74     -66.340   3.866 -68.392  1.00  0.00           H  
ATOM   1120 1HD  ARG A  74     -65.514   3.495 -70.597  1.00  0.00           H  
ATOM   1121 2HD  ARG A  74     -65.696   5.244 -70.330  1.00  0.00           H  
ATOM   1122  HE  ARG A  74     -63.037   4.283 -69.740  1.00  0.00           H  
ATOM   1123 1HH1 ARG A  74     -65.196   5.339 -72.302  1.00  0.00           H  
ATOM   1124 2HH1 ARG A  74     -63.898   5.840 -73.361  1.00  0.00           H  
ATOM   1125 1HH2 ARG A  74     -61.360   4.937 -71.125  1.00  0.00           H  
ATOM   1126 2HH2 ARG A  74     -61.726   5.613 -72.696  1.00  0.00           H  
ATOM   1127  N   ALA A  75     -62.962   4.341 -65.562  1.00  0.00           N  
ATOM   1128  CA  ALA A  75     -62.048   3.315 -65.074  1.00  0.00           C  
ATOM   1129  C   ALA A  75     -62.461   2.822 -63.692  1.00  0.00           C  
ATOM   1130  O   ALA A  75     -62.414   1.624 -63.411  1.00  0.00           O  
ATOM   1131  CB  ALA A  75     -60.623   3.848 -65.041  1.00  0.00           C  
ATOM   1132  H   ALA A  75     -62.647   5.281 -65.756  1.00  0.00           H  
ATOM   1133  HA  ALA A  75     -62.093   2.468 -65.758  1.00  0.00           H  
ATOM   1134 1HB  ALA A  75     -59.953   3.071 -64.675  1.00  0.00           H  
ATOM   1135 2HB  ALA A  75     -60.322   4.143 -66.046  1.00  0.00           H  
ATOM   1136 3HB  ALA A  75     -60.573   4.711 -64.380  1.00  0.00           H  
ATOM   1137  N   VAL A  76     -62.863   3.805 -62.862  1.00  0.00           N  
ATOM   1138  CA  VAL A  76     -63.287   3.465 -61.508  1.00  0.00           C  
ATOM   1139  C   VAL A  76     -64.508   2.555 -61.525  1.00  0.00           C  
ATOM   1140  O   VAL A  76     -64.595   1.603 -60.750  1.00  0.00           O  
ATOM   1141  CB  VAL A  76     -63.614   4.744 -60.715  1.00  0.00           C  
ATOM   1142  CG1 VAL A  76     -64.246   4.393 -59.376  1.00  0.00           C  
ATOM   1143  CG2 VAL A  76     -62.351   5.568 -60.516  1.00  0.00           C  
ATOM   1144  H   VAL A  76     -62.863   4.759 -63.192  1.00  0.00           H  
ATOM   1145  HA  VAL A  76     -62.469   2.944 -61.010  1.00  0.00           H  
ATOM   1146  HB  VAL A  76     -64.346   5.329 -61.272  1.00  0.00           H  
ATOM   1147 1HG1 VAL A  76     -64.471   5.309 -58.829  1.00  0.00           H  
ATOM   1148 2HG1 VAL A  76     -65.167   3.835 -59.544  1.00  0.00           H  
ATOM   1149 3HG1 VAL A  76     -63.553   3.785 -58.795  1.00  0.00           H  
ATOM   1150 1HG2 VAL A  76     -62.590   6.471 -59.955  1.00  0.00           H  
ATOM   1151 2HG2 VAL A  76     -61.617   4.981 -59.963  1.00  0.00           H  
ATOM   1152 3HG2 VAL A  76     -61.939   5.843 -61.487  1.00  0.00           H  
ATOM   1153  N   GLU A  77     -65.432   2.902 -62.443  1.00  0.00           N  
ATOM   1154  CA  GLU A  77     -66.650   2.109 -62.563  1.00  0.00           C  
ATOM   1155  C   GLU A  77     -66.337   0.674 -62.966  1.00  0.00           C  
ATOM   1156  O   GLU A  77     -66.930  -0.271 -62.446  1.00  0.00           O  
ATOM   1157  CB  GLU A  77     -67.599   2.739 -63.585  1.00  0.00           C  
ATOM   1158  CG  GLU A  77     -68.225   4.052 -63.136  1.00  0.00           C  
ATOM   1159  CD  GLU A  77     -69.087   4.681 -64.194  1.00  0.00           C  
ATOM   1160  OE1 GLU A  77     -69.112   4.177 -65.291  1.00  0.00           O  
ATOM   1161  OE2 GLU A  77     -69.722   5.668 -63.905  1.00  0.00           O  
ATOM   1162  H   GLU A  77     -65.263   3.705 -63.032  1.00  0.00           H  
ATOM   1163  HA  GLU A  77     -67.147   2.088 -61.592  1.00  0.00           H  
ATOM   1164 1HB  GLU A  77     -67.061   2.926 -64.514  1.00  0.00           H  
ATOM   1165 2HB  GLU A  77     -68.407   2.043 -63.809  1.00  0.00           H  
ATOM   1166 1HG  GLU A  77     -68.833   3.868 -62.250  1.00  0.00           H  
ATOM   1167 2HG  GLU A  77     -67.431   4.745 -62.860  1.00  0.00           H  
ATOM   1168  N   ILE A  78     -65.380   0.571 -63.912  1.00  0.00           N  
ATOM   1169  CA  ILE A  78     -64.985  -0.751 -64.386  1.00  0.00           C  
ATOM   1170  C   ILE A  78     -64.396  -1.587 -63.256  1.00  0.00           C  
ATOM   1171  O   ILE A  78     -64.679  -2.779 -63.141  1.00  0.00           O  
ATOM   1172  CB  ILE A  78     -63.962  -0.641 -65.531  1.00  0.00           C  
ATOM   1173  CG1 ILE A  78     -64.620  -0.043 -66.778  1.00  0.00           C  
ATOM   1174  CG2 ILE A  78     -63.364  -2.004 -65.843  1.00  0.00           C  
ATOM   1175  CD1 ILE A  78     -63.637   0.353 -67.856  1.00  0.00           C  
ATOM   1176  H   ILE A  78     -64.954   1.412 -64.275  1.00  0.00           H  
ATOM   1177  HA  ILE A  78     -65.870  -1.262 -64.762  1.00  0.00           H  
ATOM   1178  HB  ILE A  78     -63.162   0.039 -65.241  1.00  0.00           H  
ATOM   1179 1HG1 ILE A  78     -65.319  -0.763 -67.201  1.00  0.00           H  
ATOM   1180 2HG1 ILE A  78     -65.193   0.842 -66.499  1.00  0.00           H  
ATOM   1181 1HG2 ILE A  78     -62.644  -1.908 -66.655  1.00  0.00           H  
ATOM   1182 2HG2 ILE A  78     -62.862  -2.391 -64.957  1.00  0.00           H  
ATOM   1183 3HG2 ILE A  78     -64.157  -2.690 -66.140  1.00  0.00           H  
ATOM   1184 1HD1 ILE A  78     -64.178   0.769 -68.707  1.00  0.00           H  
ATOM   1185 2HD1 ILE A  78     -62.948   1.102 -67.464  1.00  0.00           H  
ATOM   1186 3HD1 ILE A  78     -63.077  -0.524 -68.177  1.00  0.00           H  
ATOM   1187  N   THR A  79     -63.570  -0.897 -62.442  1.00  0.00           N  
ATOM   1188  CA  THR A  79     -62.940  -1.581 -61.319  1.00  0.00           C  
ATOM   1189  C   THR A  79     -63.981  -2.101 -60.337  1.00  0.00           C  
ATOM   1190  O   THR A  79     -63.865  -3.215 -59.826  1.00  0.00           O  
ATOM   1191  CB  THR A  79     -61.955  -0.652 -60.585  1.00  0.00           C  
ATOM   1192  OG1 THR A  79     -60.914  -0.250 -61.485  1.00  0.00           O  
ATOM   1193  CG2 THR A  79     -61.341  -1.364 -59.390  1.00  0.00           C  
ATOM   1194  H   THR A  79     -63.404   0.082 -62.625  1.00  0.00           H  
ATOM   1195  HA  THR A  79     -62.384  -2.436 -61.703  1.00  0.00           H  
ATOM   1196  HB  THR A  79     -62.482   0.237 -60.240  1.00  0.00           H  
ATOM   1197  HG1 THR A  79     -61.298   0.217 -62.230  1.00  0.00           H  
ATOM   1198 1HG2 THR A  79     -60.648  -0.692 -58.883  1.00  0.00           H  
ATOM   1199 2HG2 THR A  79     -62.129  -1.661 -58.698  1.00  0.00           H  
ATOM   1200 3HG2 THR A  79     -60.804  -2.249 -59.729  1.00  0.00           H  
ATOM   1201  N   GLU A  80     -64.991  -1.237 -60.107  1.00  0.00           N  
ATOM   1202  CA  GLU A  80     -66.056  -1.614 -59.185  1.00  0.00           C  
ATOM   1203  C   GLU A  80     -66.807  -2.843 -59.682  1.00  0.00           C  
ATOM   1204  O   GLU A  80     -67.140  -3.736 -58.903  1.00  0.00           O  
ATOM   1205  CB  GLU A  80     -67.032  -0.451 -58.994  1.00  0.00           C  
ATOM   1206  CG  GLU A  80     -68.147  -0.724 -57.995  1.00  0.00           C  
ATOM   1207  CD  GLU A  80     -69.042   0.465 -57.777  1.00  0.00           C  
ATOM   1208  OE1 GLU A  80     -68.793   1.488 -58.369  1.00  0.00           O  
ATOM   1209  OE2 GLU A  80     -69.975   0.350 -57.018  1.00  0.00           O  
ATOM   1210  H   GLU A  80     -64.992  -0.344 -60.579  1.00  0.00           H  
ATOM   1211  HA  GLU A  80     -65.609  -1.857 -58.221  1.00  0.00           H  
ATOM   1212 1HB  GLU A  80     -66.487   0.430 -58.655  1.00  0.00           H  
ATOM   1213 2HB  GLU A  80     -67.493  -0.202 -59.950  1.00  0.00           H  
ATOM   1214 1HG  GLU A  80     -68.750  -1.556 -58.357  1.00  0.00           H  
ATOM   1215 2HG  GLU A  80     -67.705  -1.018 -57.044  1.00  0.00           H  
ATOM   1216  N   GLU A  81     -67.049  -2.832 -61.010  1.00  0.00           N  
ATOM   1217  CA  GLU A  81     -67.760  -3.952 -61.615  1.00  0.00           C  
ATOM   1218  C   GLU A  81     -66.980  -5.251 -61.452  1.00  0.00           C  
ATOM   1219  O   GLU A  81     -67.556  -6.300 -61.162  1.00  0.00           O  
ATOM   1220  CB  GLU A  81     -68.016  -3.683 -63.099  1.00  0.00           C  
ATOM   1221  CG  GLU A  81     -69.040  -2.590 -63.372  1.00  0.00           C  
ATOM   1222  CD  GLU A  81     -69.208  -2.298 -64.837  1.00  0.00           C  
ATOM   1223  OE1 GLU A  81     -68.469  -2.845 -65.621  1.00  0.00           O  
ATOM   1224  OE2 GLU A  81     -70.076  -1.527 -65.173  1.00  0.00           O  
ATOM   1225  H   GLU A  81     -66.732  -2.047 -61.561  1.00  0.00           H  
ATOM   1226  HA  GLU A  81     -68.719  -4.067 -61.109  1.00  0.00           H  
ATOM   1227 1HB  GLU A  81     -67.083  -3.395 -63.584  1.00  0.00           H  
ATOM   1228 2HB  GLU A  81     -68.366  -4.597 -63.580  1.00  0.00           H  
ATOM   1229 1HG  GLU A  81     -70.002  -2.897 -62.962  1.00  0.00           H  
ATOM   1230 2HG  GLU A  81     -68.731  -1.681 -62.858  1.00  0.00           H  
ATOM   1231  N   VAL A  82     -65.654  -5.119 -61.654  1.00  0.00           N  
ATOM   1232  CA  VAL A  82     -64.792  -6.288 -61.528  1.00  0.00           C  
ATOM   1233  C   VAL A  82     -64.835  -6.854 -60.114  1.00  0.00           C  
ATOM   1234  O   VAL A  82     -64.879  -8.069 -59.922  1.00  0.00           O  
ATOM   1235  CB  VAL A  82     -63.339  -5.923 -61.887  1.00  0.00           C  
ATOM   1236  CG1 VAL A  82     -62.404  -7.079 -61.565  1.00  0.00           C  
ATOM   1237  CG2 VAL A  82     -63.248  -5.549 -63.358  1.00  0.00           C  
ATOM   1238  H   VAL A  82     -65.280  -4.211 -61.890  1.00  0.00           H  
ATOM   1239  HA  VAL A  82     -65.142  -7.053 -62.221  1.00  0.00           H  
ATOM   1240  HB  VAL A  82     -63.026  -5.077 -61.276  1.00  0.00           H  
ATOM   1241 1HG1 VAL A  82     -61.382  -6.804 -61.825  1.00  0.00           H  
ATOM   1242 2HG1 VAL A  82     -62.459  -7.306 -60.500  1.00  0.00           H  
ATOM   1243 3HG1 VAL A  82     -62.700  -7.957 -62.140  1.00  0.00           H  
ATOM   1244 1HG2 VAL A  82     -62.219  -5.292 -63.605  1.00  0.00           H  
ATOM   1245 2HG2 VAL A  82     -63.567  -6.394 -63.969  1.00  0.00           H  
ATOM   1246 3HG2 VAL A  82     -63.894  -4.694 -63.557  1.00  0.00           H  
ATOM   1247  N   LEU A  83     -64.821  -5.911 -59.150  1.00  0.00           N  
ATOM   1248  CA  LEU A  83     -64.860  -6.320 -57.751  1.00  0.00           C  
ATOM   1249  C   LEU A  83     -66.147  -7.069 -57.432  1.00  0.00           C  
ATOM   1250  O   LEU A  83     -66.133  -8.071 -56.717  1.00  0.00           O  
ATOM   1251  CB  LEU A  83     -64.734  -5.095 -56.836  1.00  0.00           C  
ATOM   1252  CG  LEU A  83     -64.636  -5.393 -55.335  1.00  0.00           C  
ATOM   1253  CD1 LEU A  83     -66.024  -5.698 -54.786  1.00  0.00           C  
ATOM   1254  CD2 LEU A  83     -63.690  -6.564 -55.110  1.00  0.00           C  
ATOM   1255  H   LEU A  83     -64.784  -4.937 -59.415  1.00  0.00           H  
ATOM   1256  HA  LEU A  83     -64.019  -6.987 -57.562  1.00  0.00           H  
ATOM   1257 1HB  LEU A  83     -63.843  -4.539 -57.122  1.00  0.00           H  
ATOM   1258 2HB  LEU A  83     -65.602  -4.455 -56.991  1.00  0.00           H  
ATOM   1259  HG  LEU A  83     -64.257  -4.515 -54.813  1.00  0.00           H  
ATOM   1260 1HD1 LEU A  83     -65.954  -5.909 -53.719  1.00  0.00           H  
ATOM   1261 2HD1 LEU A  83     -66.674  -4.837 -54.942  1.00  0.00           H  
ATOM   1262 3HD1 LEU A  83     -66.437  -6.564 -55.301  1.00  0.00           H  
ATOM   1263 1HD2 LEU A  83     -63.620  -6.775 -54.042  1.00  0.00           H  
ATOM   1264 2HD2 LEU A  83     -64.070  -7.444 -55.630  1.00  0.00           H  
ATOM   1265 3HD2 LEU A  83     -62.702  -6.312 -55.495  1.00  0.00           H  
ATOM   1266  N   ARG A  84     -67.246  -6.530 -57.998  1.00  0.00           N  
ATOM   1267  CA  ARG A  84     -68.544  -7.153 -57.772  1.00  0.00           C  
ATOM   1268  C   ARG A  84     -68.577  -8.573 -58.324  1.00  0.00           C  
ATOM   1269  O   ARG A  84     -69.103  -9.485 -57.686  1.00  0.00           O  
ATOM   1270  CB  ARG A  84     -69.651  -6.334 -58.419  1.00  0.00           C  
ATOM   1271  CG  ARG A  84     -69.945  -5.006 -57.741  1.00  0.00           C  
ATOM   1272  CD  ARG A  84     -71.052  -4.278 -58.413  1.00  0.00           C  
ATOM   1273  NE  ARG A  84     -71.281  -2.971 -57.819  1.00  0.00           N  
ATOM   1274  CZ  ARG A  84     -72.038  -2.749 -56.726  1.00  0.00           C  
ATOM   1275  NH1 ARG A  84     -72.629  -3.755 -56.121  1.00  0.00           N  
ATOM   1276  NH2 ARG A  84     -72.185  -1.520 -56.262  1.00  0.00           N  
ATOM   1277  H   ARG A  84     -67.150  -5.702 -58.568  1.00  0.00           H  
ATOM   1278  HA  ARG A  84     -68.726  -7.195 -56.697  1.00  0.00           H  
ATOM   1279 1HB  ARG A  84     -69.389  -6.124 -59.456  1.00  0.00           H  
ATOM   1280 2HB  ARG A  84     -70.575  -6.912 -58.426  1.00  0.00           H  
ATOM   1281 1HG  ARG A  84     -70.230  -5.182 -56.703  1.00  0.00           H  
ATOM   1282 2HG  ARG A  84     -69.054  -4.377 -57.770  1.00  0.00           H  
ATOM   1283 1HD  ARG A  84     -70.808  -4.137 -59.465  1.00  0.00           H  
ATOM   1284 2HD  ARG A  84     -71.971  -4.857 -58.328  1.00  0.00           H  
ATOM   1285  HE  ARG A  84     -70.842  -2.172 -58.257  1.00  0.00           H  
ATOM   1286 1HH1 ARG A  84     -72.517  -4.695 -56.475  1.00  0.00           H  
ATOM   1287 2HH1 ARG A  84     -73.196  -3.589 -55.302  1.00  0.00           H  
ATOM   1288 1HH2 ARG A  84     -71.730  -0.747 -56.728  1.00  0.00           H  
ATOM   1289 2HH2 ARG A  84     -72.751  -1.354 -55.444  1.00  0.00           H  
ATOM   1290  N   ALA A  85     -68.021  -8.773 -59.507  1.00  0.00           N  
ATOM   1291  CA  ALA A  85     -68.076 -10.088 -60.143  1.00  0.00           C  
ATOM   1292  C   ALA A  85     -67.332 -11.152 -59.344  1.00  0.00           C  
ATOM   1293  O   ALA A  85     -67.636 -12.341 -59.443  1.00  0.00           O  
ATOM   1294  CB  ALA A  85     -67.512 -10.008 -61.554  1.00  0.00           C  
ATOM   1295  H   ALA A  85     -67.556  -8.005 -59.968  1.00  0.00           H  
ATOM   1296  HA  ALA A  85     -69.120 -10.395 -60.197  1.00  0.00           H  
ATOM   1297 1HB  ALA A  85     -67.565 -10.991 -62.024  1.00  0.00           H  
ATOM   1298 2HB  ALA A  85     -68.093  -9.295 -62.139  1.00  0.00           H  
ATOM   1299 3HB  ALA A  85     -66.474  -9.683 -61.513  1.00  0.00           H  
ATOM   1300  N   LEU A  86     -66.359 -10.719 -58.555  1.00  0.00           N  
ATOM   1301  CA  LEU A  86     -65.394 -11.630 -57.952  1.00  0.00           C  
ATOM   1302  C   LEU A  86     -66.039 -12.639 -57.003  1.00  0.00           C  
ATOM   1303  O   LEU A  86     -65.527 -13.743 -56.813  1.00  0.00           O  
ATOM   1304  CB  LEU A  86     -64.330 -10.826 -57.194  1.00  0.00           C  
ATOM   1305  CG  LEU A  86     -63.388  -9.983 -58.064  1.00  0.00           C  
ATOM   1306  CD1 LEU A  86     -62.496  -9.133 -57.169  1.00  0.00           C  
ATOM   1307  CD2 LEU A  86     -62.559 -10.900 -58.950  1.00  0.00           C  
ATOM   1308  H   LEU A  86     -66.284  -9.730 -58.365  1.00  0.00           H  
ATOM   1309  HA  LEU A  86     -64.906 -12.193 -58.748  1.00  0.00           H  
ATOM   1310 1HB  LEU A  86     -64.832 -10.153 -56.501  1.00  0.00           H  
ATOM   1311 2HB  LEU A  86     -63.718 -11.518 -56.616  1.00  0.00           H  
ATOM   1312  HG  LEU A  86     -63.975  -9.308 -58.687  1.00  0.00           H  
ATOM   1313 1HD1 LEU A  86     -61.827  -8.534 -57.787  1.00  0.00           H  
ATOM   1314 2HD1 LEU A  86     -63.114  -8.473 -56.561  1.00  0.00           H  
ATOM   1315 3HD1 LEU A  86     -61.908  -9.781 -56.521  1.00  0.00           H  
ATOM   1316 1HD2 LEU A  86     -61.890 -10.301 -59.569  1.00  0.00           H  
ATOM   1317 2HD2 LEU A  86     -61.971 -11.574 -58.327  1.00  0.00           H  
ATOM   1318 3HD2 LEU A  86     -63.221 -11.483 -59.591  1.00  0.00           H  
ATOM   1319  N   GLY A  87     -67.164 -12.260 -56.405  1.00  0.00           N  
ATOM   1320  CA  GLY A  87     -67.813 -13.093 -55.392  1.00  0.00           C  
ATOM   1321  C   GLY A  87     -67.048 -13.070 -54.071  1.00  0.00           C  
ATOM   1322  O   GLY A  87     -66.830 -14.111 -53.451  1.00  0.00           O  
ATOM   1323  H   GLY A  87     -67.580 -11.375 -56.657  1.00  0.00           H  
ATOM   1324 1HA  GLY A  87     -68.831 -12.740 -55.229  1.00  0.00           H  
ATOM   1325 2HA  GLY A  87     -67.882 -14.118 -55.754  1.00  0.00           H  
ATOM   1326  N   ALA A  88     -66.649 -11.875 -53.654  1.00  0.00           N  
ATOM   1327  CA  ALA A  88     -66.016 -11.666 -52.355  1.00  0.00           C  
ATOM   1328  C   ALA A  88     -67.038 -11.671 -51.228  1.00  0.00           C  
ATOM   1329  O   ALA A  88     -68.199 -11.313 -51.427  1.00  0.00           O  
ATOM   1330  CB  ALA A  88     -65.237 -10.359 -52.351  1.00  0.00           C  
ATOM   1331  H   ALA A  88     -66.784 -11.074 -54.254  1.00  0.00           H  
ATOM   1332  HA  ALA A  88     -65.325 -12.490 -52.178  1.00  0.00           H  
ATOM   1333 1HB  ALA A  88     -64.769 -10.217 -51.377  1.00  0.00           H  
ATOM   1334 2HB  ALA A  88     -64.467 -10.393 -53.122  1.00  0.00           H  
ATOM   1335 3HB  ALA A  88     -65.915  -9.531 -52.552  1.00  0.00           H  
ATOM   1336  N   SER A  89     -66.602 -12.080 -50.040  1.00  0.00           N  
ATOM   1337  CA  SER A  89     -67.489 -12.150 -48.887  1.00  0.00           C  
ATOM   1338  C   SER A  89     -68.060 -10.783 -48.550  1.00  0.00           C  
ATOM   1339  O   SER A  89     -67.378  -9.766 -48.673  1.00  0.00           O  
ATOM   1340  CB  SER A  89     -66.745 -12.705 -47.688  1.00  0.00           C  
ATOM   1341  OG  SER A  89     -66.334 -14.025 -47.919  1.00  0.00           O  
ATOM   1342  H   SER A  89     -65.634 -12.347 -49.937  1.00  0.00           H  
ATOM   1343  HA  SER A  89     -68.317 -12.818 -49.127  1.00  0.00           H  
ATOM   1344 1HB  SER A  89     -65.876 -12.082 -47.479  1.00  0.00           H  
ATOM   1345 2HB  SER A  89     -67.391 -12.671 -46.812  1.00  0.00           H  
ATOM   1346  HG  SER A  89     -65.876 -14.302 -47.123  1.00  0.00           H  
ATOM   1347  N   PRO A  90     -69.317 -10.765 -48.123  1.00  0.00           N  
ATOM   1348  CA  PRO A  90     -70.047  -9.515 -47.974  1.00  0.00           C  
ATOM   1349  C   PRO A  90     -69.201  -8.457 -47.266  1.00  0.00           C  
ATOM   1350  O   PRO A  90     -69.167  -7.297 -47.678  1.00  0.00           O  
ATOM   1351  CB  PRO A  90     -71.259  -9.926 -47.132  1.00  0.00           C  
ATOM   1352  CG  PRO A  90     -71.520 -11.338 -47.532  1.00  0.00           C  
ATOM   1353  CD  PRO A  90     -70.150 -11.951 -47.659  1.00  0.00           C  
ATOM   1354  HA  PRO A  90     -70.359  -9.157 -48.966  1.00  0.00           H  
ATOM   1355 1HB  PRO A  90     -71.027  -9.822 -46.062  1.00  0.00           H  
ATOM   1356 2HB  PRO A  90     -72.107  -9.259 -47.343  1.00  0.00           H  
ATOM   1357 1HG  PRO A  90     -72.140 -11.839 -46.775  1.00  0.00           H  
ATOM   1358 2HG  PRO A  90     -72.085 -11.367 -48.476  1.00  0.00           H  
ATOM   1359 1HD  PRO A  90     -69.818 -12.313 -46.675  1.00  0.00           H  
ATOM   1360 2HD  PRO A  90     -70.182 -12.775 -48.386  1.00  0.00           H  
ATOM   1361  N   GLU A  91     -68.491  -8.822 -46.180  1.00  0.00           N  
ATOM   1362  CA  GLU A  91     -67.653  -7.808 -45.551  1.00  0.00           C  
ATOM   1363  C   GLU A  91     -66.600  -7.284 -46.519  1.00  0.00           C  
ATOM   1364  O   GLU A  91     -66.403  -6.076 -46.642  1.00  0.00           O  
ATOM   1365  CB  GLU A  91     -66.975  -8.376 -44.302  1.00  0.00           C  
ATOM   1366  CG  GLU A  91     -67.929  -8.701 -43.161  1.00  0.00           C  
ATOM   1367  CD  GLU A  91     -68.622 -10.023 -43.336  1.00  0.00           C  
ATOM   1368  OE1 GLU A  91     -68.362 -10.684 -44.313  1.00  0.00           O  
ATOM   1369  OE2 GLU A  91     -69.414 -10.372 -42.493  1.00  0.00           O  
ATOM   1370  H   GLU A  91     -68.561  -9.771 -45.842  1.00  0.00           H  
ATOM   1371  HA  GLU A  91     -68.287  -6.971 -45.254  1.00  0.00           H  
ATOM   1372 1HB  GLU A  91     -66.441  -9.290 -44.562  1.00  0.00           H  
ATOM   1373 2HB  GLU A  91     -66.240  -7.662 -43.931  1.00  0.00           H  
ATOM   1374 1HG  GLU A  91     -67.369  -8.718 -42.227  1.00  0.00           H  
ATOM   1375 2HG  GLU A  91     -68.676  -7.911 -43.090  1.00  0.00           H  
ATOM   1376  N   ALA A  92     -65.945  -8.256 -47.188  1.00  0.00           N  
ATOM   1377  CA  ALA A  92     -64.910  -7.888 -48.147  1.00  0.00           C  
ATOM   1378  C   ALA A  92     -65.487  -7.061 -49.289  1.00  0.00           C  
ATOM   1379  O   ALA A  92     -64.881  -6.084 -49.729  1.00  0.00           O  
ATOM   1380  CB  ALA A  92     -64.224  -9.133 -48.689  1.00  0.00           C  
ATOM   1381  H   ALA A  92     -66.184  -9.221 -47.012  1.00  0.00           H  
ATOM   1382  HA  ALA A  92     -64.172  -7.275 -47.630  1.00  0.00           H  
ATOM   1383 1HB  ALA A  92     -63.454  -8.842 -49.404  1.00  0.00           H  
ATOM   1384 2HB  ALA A  92     -63.767  -9.684 -47.867  1.00  0.00           H  
ATOM   1385 3HB  ALA A  92     -64.959  -9.766 -49.185  1.00  0.00           H  
ATOM   1386  N   LEU A  93     -66.680  -7.505 -49.735  1.00  0.00           N  
ATOM   1387  CA  LEU A  93     -67.341  -6.800 -50.826  1.00  0.00           C  
ATOM   1388  C   LEU A  93     -67.671  -5.365 -50.435  1.00  0.00           C  
ATOM   1389  O   LEU A  93     -67.503  -4.440 -51.230  1.00  0.00           O  
ATOM   1390  CB  LEU A  93     -68.626  -7.535 -51.230  1.00  0.00           C  
ATOM   1391  CG  LEU A  93     -69.372  -6.955 -52.439  1.00  0.00           C  
ATOM   1392  CD1 LEU A  93     -70.179  -8.056 -53.113  1.00  0.00           C  
ATOM   1393  CD2 LEU A  93     -70.273  -5.818 -51.982  1.00  0.00           C  
ATOM   1394  H   LEU A  93     -67.093  -8.320 -49.305  1.00  0.00           H  
ATOM   1395  HA  LEU A  93     -66.667  -6.776 -51.682  1.00  0.00           H  
ATOM   1396 1HB  LEU A  93     -68.376  -8.569 -51.460  1.00  0.00           H  
ATOM   1397 2HB  LEU A  93     -69.311  -7.527 -50.383  1.00  0.00           H  
ATOM   1398  HG  LEU A  93     -68.651  -6.578 -53.165  1.00  0.00           H  
ATOM   1399 1HD1 LEU A  93     -70.709  -7.645 -53.972  1.00  0.00           H  
ATOM   1400 2HD1 LEU A  93     -69.508  -8.847 -53.447  1.00  0.00           H  
ATOM   1401 3HD1 LEU A  93     -70.899  -8.465 -52.405  1.00  0.00           H  
ATOM   1402 1HD2 LEU A  93     -70.802  -5.405 -52.841  1.00  0.00           H  
ATOM   1403 2HD2 LEU A  93     -70.995  -6.194 -51.257  1.00  0.00           H  
ATOM   1404 3HD2 LEU A  93     -69.668  -5.037 -51.520  1.00  0.00           H  
ATOM   1405  N   ASN A  94     -68.146  -5.239 -49.178  1.00  0.00           N  
ATOM   1406  CA  ASN A  94     -68.500  -3.916 -48.677  1.00  0.00           C  
ATOM   1407  C   ASN A  94     -67.286  -2.997 -48.644  1.00  0.00           C  
ATOM   1408  O   ASN A  94     -67.375  -1.822 -49.000  1.00  0.00           O  
ATOM   1409  CB  ASN A  94     -69.131  -4.017 -47.301  1.00  0.00           C  
ATOM   1410  CG  ASN A  94     -70.530  -4.565 -47.345  1.00  0.00           C  
ATOM   1411  OD1 ASN A  94     -71.217  -4.465 -48.368  1.00  0.00           O  
ATOM   1412  ND2 ASN A  94     -70.966  -5.144 -46.255  1.00  0.00           N  
ATOM   1413  H   ASN A  94     -68.248  -6.065 -48.605  1.00  0.00           H  
ATOM   1414  HA  ASN A  94     -69.224  -3.470 -49.360  1.00  0.00           H  
ATOM   1415 1HB  ASN A  94     -68.521  -4.662 -46.667  1.00  0.00           H  
ATOM   1416 2HB  ASN A  94     -69.154  -3.030 -46.838  1.00  0.00           H  
ATOM   1417 1HD2 ASN A  94     -71.890  -5.527 -46.227  1.00  0.00           H  
ATOM   1418 2HD2 ASN A  94     -70.376  -5.202 -45.451  1.00  0.00           H  
ATOM   1419  N   LEU A  95     -66.161  -3.596 -48.202  1.00  0.00           N  
ATOM   1420  CA  LEU A  95     -64.926  -2.825 -48.122  1.00  0.00           C  
ATOM   1421  C   LEU A  95     -64.494  -2.334 -49.498  1.00  0.00           C  
ATOM   1422  O   LEU A  95     -64.056  -1.194 -49.651  1.00  0.00           O  
ATOM   1423  CB  LEU A  95     -63.809  -3.675 -47.503  1.00  0.00           C  
ATOM   1424  CG  LEU A  95     -63.972  -4.004 -46.014  1.00  0.00           C  
ATOM   1425  CD1 LEU A  95     -62.896  -4.996 -45.592  1.00  0.00           C  
ATOM   1426  CD2 LEU A  95     -63.885  -2.723 -45.198  1.00  0.00           C  
ATOM   1427  H   LEU A  95     -66.195  -4.569 -47.933  1.00  0.00           H  
ATOM   1428  HA  LEU A  95     -65.100  -1.958 -47.487  1.00  0.00           H  
ATOM   1429 1HB  LEU A  95     -63.748  -4.617 -48.046  1.00  0.00           H  
ATOM   1430 2HB  LEU A  95     -62.863  -3.147 -47.624  1.00  0.00           H  
ATOM   1431  HG  LEU A  95     -64.942  -4.475 -45.849  1.00  0.00           H  
ATOM   1432 1HD1 LEU A  95     -63.012  -5.230 -44.533  1.00  0.00           H  
ATOM   1433 2HD1 LEU A  95     -62.994  -5.910 -46.178  1.00  0.00           H  
ATOM   1434 3HD1 LEU A  95     -61.913  -4.559 -45.761  1.00  0.00           H  
ATOM   1435 1HD2 LEU A  95     -64.002  -2.957 -44.139  1.00  0.00           H  
ATOM   1436 2HD2 LEU A  95     -62.915  -2.253 -45.360  1.00  0.00           H  
ATOM   1437 3HD2 LEU A  95     -64.676  -2.040 -45.507  1.00  0.00           H  
ATOM   1438  N   ALA A  96     -64.644  -3.251 -50.475  1.00  0.00           N  
ATOM   1439  CA  ALA A  96     -64.268  -2.907 -51.842  1.00  0.00           C  
ATOM   1440  C   ALA A  96     -65.109  -1.752 -52.369  1.00  0.00           C  
ATOM   1441  O   ALA A  96     -64.596  -0.850 -53.031  1.00  0.00           O  
ATOM   1442  CB  ALA A  96     -64.404  -4.119 -52.751  1.00  0.00           C  
ATOM   1443  H   ALA A  96     -65.014  -4.162 -50.242  1.00  0.00           H  
ATOM   1444  HA  ALA A  96     -63.226  -2.586 -51.835  1.00  0.00           H  
ATOM   1445 1HB  ALA A  96     -64.120  -3.846 -53.767  1.00  0.00           H  
ATOM   1446 2HB  ALA A  96     -63.753  -4.917 -52.394  1.00  0.00           H  
ATOM   1447 3HB  ALA A  96     -65.437  -4.464 -52.744  1.00  0.00           H  
ATOM   1448  N   GLU A  97     -66.415  -1.834 -52.040  1.00  0.00           N  
ATOM   1449  CA  GLU A  97     -67.329  -0.789 -52.483  1.00  0.00           C  
ATOM   1450  C   GLU A  97     -66.947   0.564 -51.896  1.00  0.00           C  
ATOM   1451  O   GLU A  97     -66.989   1.584 -52.584  1.00  0.00           O  
ATOM   1452  CB  GLU A  97     -68.767  -1.137 -52.091  1.00  0.00           C  
ATOM   1453  CG  GLU A  97     -69.809  -0.136 -52.569  1.00  0.00           C  
ATOM   1454  CD  GLU A  97     -71.215  -0.549 -52.231  1.00  0.00           C  
ATOM   1455  OE1 GLU A  97     -71.628  -1.596 -52.669  1.00  0.00           O  
ATOM   1456  OE2 GLU A  97     -71.877   0.184 -51.534  1.00  0.00           O  
ATOM   1457  H   GLU A  97     -66.735  -2.619 -51.491  1.00  0.00           H  
ATOM   1458  HA  GLU A  97     -67.271  -0.716 -53.569  1.00  0.00           H  
ATOM   1459 1HB  GLU A  97     -69.029  -2.114 -52.499  1.00  0.00           H  
ATOM   1460 2HB  GLU A  97     -68.842  -1.206 -51.006  1.00  0.00           H  
ATOM   1461 1HG  GLU A  97     -69.607   0.831 -52.109  1.00  0.00           H  
ATOM   1462 2HG  GLU A  97     -69.719  -0.021 -53.648  1.00  0.00           H  
ATOM   1463  N   THR A  98     -66.576   0.510 -50.600  1.00  0.00           N  
ATOM   1464  CA  THR A  98     -66.184   1.738 -49.918  1.00  0.00           C  
ATOM   1465  C   THR A  98     -64.952   2.358 -50.566  1.00  0.00           C  
ATOM   1466  O   THR A  98     -64.875   3.575 -50.736  1.00  0.00           O  
ATOM   1467  CB  THR A  98     -65.907   1.478 -48.425  1.00  0.00           C  
ATOM   1468  OG1 THR A  98     -67.099   0.995 -47.793  1.00  0.00           O  
ATOM   1469  CG2 THR A  98     -65.454   2.757 -47.737  1.00  0.00           C  
ATOM   1470  H   THR A  98     -66.576  -0.381 -50.125  1.00  0.00           H  
ATOM   1471  HA  THR A  98     -67.002   2.453 -49.996  1.00  0.00           H  
ATOM   1472  HB  THR A  98     -65.128   0.723 -48.326  1.00  0.00           H  
ATOM   1473  HG1 THR A  98     -67.375   0.178 -48.213  1.00  0.00           H  
ATOM   1474 1HG2 THR A  98     -65.263   2.554 -46.683  1.00  0.00           H  
ATOM   1475 2HG2 THR A  98     -64.541   3.120 -48.208  1.00  0.00           H  
ATOM   1476 3HG2 THR A  98     -66.233   3.513 -47.825  1.00  0.00           H  
ATOM   1477  N   LEU A  99     -64.009   1.459 -50.913  1.00  0.00           N  
ATOM   1478  CA  LEU A  99     -62.779   1.923 -51.545  1.00  0.00           C  
ATOM   1479  C   LEU A  99     -63.067   2.600 -52.879  1.00  0.00           C  
ATOM   1480  O   LEU A  99     -62.476   3.630 -53.203  1.00  0.00           O  
ATOM   1481  CB  LEU A  99     -61.816   0.748 -51.759  1.00  0.00           C  
ATOM   1482  CG  LEU A  99     -61.209   0.145 -50.486  1.00  0.00           C  
ATOM   1483  CD1 LEU A  99     -60.430  -1.114 -50.841  1.00  0.00           C  
ATOM   1484  CD2 LEU A  99     -60.310   1.174 -49.816  1.00  0.00           C  
ATOM   1485  H   LEU A  99     -64.172   0.479 -50.728  1.00  0.00           H  
ATOM   1486  HA  LEU A  99     -62.304   2.649 -50.886  1.00  0.00           H  
ATOM   1487 1HB  LEU A  99     -62.348  -0.047 -52.280  1.00  0.00           H  
ATOM   1488 2HB  LEU A  99     -60.995   1.082 -52.392  1.00  0.00           H  
ATOM   1489  HG  LEU A  99     -62.008  -0.139 -49.800  1.00  0.00           H  
ATOM   1490 1HD1 LEU A  99     -59.999  -1.543 -49.936  1.00  0.00           H  
ATOM   1491 2HD1 LEU A  99     -61.102  -1.840 -51.300  1.00  0.00           H  
ATOM   1492 3HD1 LEU A  99     -59.633  -0.864 -51.539  1.00  0.00           H  
ATOM   1493 1HD2 LEU A  99     -59.879   0.745 -48.910  1.00  0.00           H  
ATOM   1494 2HD2 LEU A  99     -59.510   1.457 -50.500  1.00  0.00           H  
ATOM   1495 3HD2 LEU A  99     -60.896   2.056 -49.557  1.00  0.00           H  
ATOM   1496  N   VAL A 100     -63.998   1.966 -53.621  1.00  0.00           N  
ATOM   1497  CA  VAL A 100     -64.367   2.513 -54.922  1.00  0.00           C  
ATOM   1498  C   VAL A 100     -64.975   3.902 -54.782  1.00  0.00           C  
ATOM   1499  O   VAL A 100     -64.682   4.801 -55.571  1.00  0.00           O  
ATOM   1500  CB  VAL A 100     -65.373   1.584 -55.627  1.00  0.00           C  
ATOM   1501  CG1 VAL A 100     -65.912   2.243 -56.888  1.00  0.00           C  
ATOM   1502  CG2 VAL A 100     -64.709   0.255 -55.954  1.00  0.00           C  
ATOM   1503  H   VAL A 100     -64.423   1.124 -53.261  1.00  0.00           H  
ATOM   1504  HA  VAL A 100     -63.467   2.585 -55.535  1.00  0.00           H  
ATOM   1505  HB  VAL A 100     -66.221   1.414 -54.965  1.00  0.00           H  
ATOM   1506 1HG1 VAL A 100     -66.622   1.572 -57.373  1.00  0.00           H  
ATOM   1507 2HG1 VAL A 100     -66.415   3.173 -56.626  1.00  0.00           H  
ATOM   1508 3HG1 VAL A 100     -65.089   2.453 -57.570  1.00  0.00           H  
ATOM   1509 1HG2 VAL A 100     -65.426  -0.397 -56.452  1.00  0.00           H  
ATOM   1510 2HG2 VAL A 100     -63.856   0.427 -56.612  1.00  0.00           H  
ATOM   1511 3HG2 VAL A 100     -64.367  -0.217 -55.033  1.00  0.00           H  
ATOM   1512  N   ARG A 101     -65.828   4.021 -53.745  1.00  0.00           N  
ATOM   1513  CA  ARG A 101     -66.479   5.303 -53.500  1.00  0.00           C  
ATOM   1514  C   ARG A 101     -65.458   6.389 -53.187  1.00  0.00           C  
ATOM   1515  O   ARG A 101     -65.574   7.519 -53.660  1.00  0.00           O  
ATOM   1516  CB  ARG A 101     -67.465   5.190 -52.347  1.00  0.00           C  
ATOM   1517  CG  ARG A 101     -68.717   4.382 -52.651  1.00  0.00           C  
ATOM   1518  CD  ARG A 101     -69.640   4.341 -51.489  1.00  0.00           C  
ATOM   1519  NE  ARG A 101     -70.799   3.501 -51.747  1.00  0.00           N  
ATOM   1520  CZ  ARG A 101     -71.912   3.908 -52.388  1.00  0.00           C  
ATOM   1521  NH1 ARG A 101     -72.001   5.143 -52.831  1.00  0.00           N  
ATOM   1522  NH2 ARG A 101     -72.913   3.066 -52.574  1.00  0.00           N  
ATOM   1523  H   ARG A 101     -66.001   3.220 -53.156  1.00  0.00           H  
ATOM   1524  HA  ARG A 101     -67.027   5.590 -54.398  1.00  0.00           H  
ATOM   1525 1HB  ARG A 101     -66.974   4.727 -51.492  1.00  0.00           H  
ATOM   1526 2HB  ARG A 101     -67.783   6.187 -52.040  1.00  0.00           H  
ATOM   1527 1HG  ARG A 101     -69.244   4.833 -53.493  1.00  0.00           H  
ATOM   1528 2HG  ARG A 101     -68.437   3.359 -52.904  1.00  0.00           H  
ATOM   1529 1HD  ARG A 101     -69.116   3.941 -50.622  1.00  0.00           H  
ATOM   1530 2HD  ARG A 101     -69.992   5.348 -51.268  1.00  0.00           H  
ATOM   1531  HE  ARG A 101     -70.768   2.544 -51.421  1.00  0.00           H  
ATOM   1532 1HH1 ARG A 101     -71.235   5.787 -52.689  1.00  0.00           H  
ATOM   1533 2HH1 ARG A 101     -72.834   5.448 -53.311  1.00  0.00           H  
ATOM   1534 1HH2 ARG A 101     -72.845   2.117 -52.234  1.00  0.00           H  
ATOM   1535 2HH2 ARG A 101     -73.747   3.371 -53.054  1.00  0.00           H  
ATOM   1536  N   ILE A 102     -64.462   5.981 -52.371  1.00  0.00           N  
ATOM   1537  CA  ILE A 102     -63.417   6.925 -51.994  1.00  0.00           C  
ATOM   1538  C   ILE A 102     -62.641   7.403 -53.215  1.00  0.00           C  
ATOM   1539  O   ILE A 102     -62.318   8.585 -53.333  1.00  0.00           O  
ATOM   1540  CB  ILE A 102     -62.445   6.292 -50.982  1.00  0.00           C  
ATOM   1541  CG1 ILE A 102     -63.149   6.051 -49.644  1.00  0.00           C  
ATOM   1542  CG2 ILE A 102     -61.224   7.178 -50.792  1.00  0.00           C  
ATOM   1543  CD1 ILE A 102     -62.359   5.191 -48.684  1.00  0.00           C  
ATOM   1544  H   ILE A 102     -64.460   5.028 -52.036  1.00  0.00           H  
ATOM   1545  HA  ILE A 102     -63.885   7.791 -51.527  1.00  0.00           H  
ATOM   1546  HB  ILE A 102     -62.122   5.318 -51.348  1.00  0.00           H  
ATOM   1547 1HG1 ILE A 102     -63.348   7.007 -49.161  1.00  0.00           H  
ATOM   1548 2HG1 ILE A 102     -64.111   5.569 -49.821  1.00  0.00           H  
ATOM   1549 1HG2 ILE A 102     -60.547   6.716 -50.073  1.00  0.00           H  
ATOM   1550 2HG2 ILE A 102     -60.711   7.300 -51.745  1.00  0.00           H  
ATOM   1551 3HG2 ILE A 102     -61.536   8.154 -50.421  1.00  0.00           H  
ATOM   1552 1HD1 ILE A 102     -62.923   5.065 -47.760  1.00  0.00           H  
ATOM   1553 2HD1 ILE A 102     -62.179   4.214 -49.135  1.00  0.00           H  
ATOM   1554 3HD1 ILE A 102     -61.407   5.671 -48.465  1.00  0.00           H  
ATOM   1555  N   ILE A 103     -62.366   6.426 -54.102  1.00  0.00           N  
ATOM   1556  CA  ILE A 103     -61.628   6.752 -55.316  1.00  0.00           C  
ATOM   1557  C   ILE A 103     -62.396   7.746 -56.178  1.00  0.00           C  
ATOM   1558  O   ILE A 103     -61.815   8.678 -56.734  1.00  0.00           O  
ATOM   1559  CB  ILE A 103     -61.331   5.483 -56.136  1.00  0.00           C  
ATOM   1560  CG1 ILE A 103     -60.335   4.588 -55.393  1.00  0.00           C  
ATOM   1561  CG2 ILE A 103     -60.797   5.851 -57.512  1.00  0.00           C  
ATOM   1562  CD1 ILE A 103     -60.195   3.205 -55.988  1.00  0.00           C  
ATOM   1563  H   ILE A 103     -62.676   5.484 -53.909  1.00  0.00           H  
ATOM   1564  HA  ILE A 103     -60.680   7.208 -55.033  1.00  0.00           H  
ATOM   1565  HB  ILE A 103     -62.246   4.904 -56.255  1.00  0.00           H  
ATOM   1566 1HG1 ILE A 103     -59.353   5.060 -55.391  1.00  0.00           H  
ATOM   1567 2HG1 ILE A 103     -60.647   4.481 -54.354  1.00  0.00           H  
ATOM   1568 1HG2 ILE A 103     -60.592   4.943 -58.078  1.00  0.00           H  
ATOM   1569 2HG2 ILE A 103     -61.538   6.449 -58.041  1.00  0.00           H  
ATOM   1570 3HG2 ILE A 103     -59.877   6.426 -57.403  1.00  0.00           H  
ATOM   1571 1HD1 ILE A 103     -59.473   2.631 -55.408  1.00  0.00           H  
ATOM   1572 2HD1 ILE A 103     -61.162   2.700 -55.968  1.00  0.00           H  
ATOM   1573 3HD1 ILE A 103     -59.849   3.286 -57.018  1.00  0.00           H  
ATOM   1574  N   ARG A 104     -63.718   7.492 -56.252  1.00  0.00           N  
ATOM   1575  CA  ARG A 104     -64.569   8.371 -57.046  1.00  0.00           C  
ATOM   1576  C   ARG A 104     -64.557   9.793 -56.498  1.00  0.00           C  
ATOM   1577  O   ARG A 104     -64.506  10.760 -57.258  1.00  0.00           O  
ATOM   1578  CB  ARG A 104     -66.000   7.852 -57.070  1.00  0.00           C  
ATOM   1579  CG  ARG A 104     -66.941   8.612 -57.991  1.00  0.00           C  
ATOM   1580  CD  ARG A 104     -68.302   8.018 -57.998  1.00  0.00           C  
ATOM   1581  NE  ARG A 104     -68.293   6.649 -58.488  1.00  0.00           N  
ATOM   1582  CZ  ARG A 104     -68.476   5.559 -57.717  1.00  0.00           C  
ATOM   1583  NH1 ARG A 104     -68.679   5.694 -56.426  1.00  0.00           N  
ATOM   1584  NH2 ARG A 104     -68.450   4.354 -58.260  1.00  0.00           N  
ATOM   1585  H   ARG A 104     -64.096   6.698 -55.756  1.00  0.00           H  
ATOM   1586  HA  ARG A 104     -64.190   8.389 -58.068  1.00  0.00           H  
ATOM   1587 1HB  ARG A 104     -66.003   6.809 -57.383  1.00  0.00           H  
ATOM   1588 2HB  ARG A 104     -66.418   7.893 -56.064  1.00  0.00           H  
ATOM   1589 1HG  ARG A 104     -67.020   9.647 -57.656  1.00  0.00           H  
ATOM   1590 2HG  ARG A 104     -66.551   8.589 -59.009  1.00  0.00           H  
ATOM   1591 1HD  ARG A 104     -68.702   8.015 -56.984  1.00  0.00           H  
ATOM   1592 2HD  ARG A 104     -68.953   8.607 -58.643  1.00  0.00           H  
ATOM   1593  HE  ARG A 104     -68.140   6.505 -59.477  1.00  0.00           H  
ATOM   1594 1HH1 ARG A 104     -68.698   6.615 -56.011  1.00  0.00           H  
ATOM   1595 2HH1 ARG A 104     -68.815   4.877 -55.848  1.00  0.00           H  
ATOM   1596 1HH2 ARG A 104     -68.294   4.251 -59.253  1.00  0.00           H  
ATOM   1597 2HH2 ARG A 104     -68.587   3.538 -57.683  1.00  0.00           H  
ATOM   1598  N   LYS A 105     -64.605   9.858 -55.152  1.00  0.00           N  
ATOM   1599  CA  LYS A 105     -64.597  11.162 -54.501  1.00  0.00           C  
ATOM   1600  C   LYS A 105     -63.310  11.921 -54.801  1.00  0.00           C  
ATOM   1601  O   LYS A 105     -63.332  13.126 -55.051  1.00  0.00           O  
ATOM   1602  CB  LYS A 105     -64.777  11.007 -52.990  1.00  0.00           C  
ATOM   1603  CG  LYS A 105     -66.170  10.564 -52.564  1.00  0.00           C  
ATOM   1604  CD  LYS A 105     -66.275  10.452 -51.050  1.00  0.00           C  
ATOM   1605  CE  LYS A 105     -67.650   9.955 -50.626  1.00  0.00           C  
ATOM   1606  NZ  LYS A 105     -68.723  10.926 -50.971  1.00  0.00           N  
ATOM   1607  H   LYS A 105     -64.646   9.001 -54.620  1.00  0.00           H  
ATOM   1608  HA  LYS A 105     -65.429  11.749 -54.892  1.00  0.00           H  
ATOM   1609 1HB  LYS A 105     -64.062  10.275 -52.612  1.00  0.00           H  
ATOM   1610 2HB  LYS A 105     -64.563  11.957 -52.499  1.00  0.00           H  
ATOM   1611 1HG  LYS A 105     -66.906  11.286 -52.919  1.00  0.00           H  
ATOM   1612 2HG  LYS A 105     -66.395   9.595 -53.008  1.00  0.00           H  
ATOM   1613 1HD  LYS A 105     -65.518   9.758 -50.683  1.00  0.00           H  
ATOM   1614 2HD  LYS A 105     -66.098  11.428 -50.600  1.00  0.00           H  
ATOM   1615 1HE  LYS A 105     -67.862   9.007 -51.118  1.00  0.00           H  
ATOM   1616 2HE  LYS A 105     -67.660   9.790 -49.548  1.00  0.00           H  
ATOM   1617 1HZ  LYS A 105     -69.617  10.561 -50.673  1.00  0.00           H  
ATOM   1618 2HZ  LYS A 105     -68.547  11.805 -50.505  1.00  0.00           H  
ATOM   1619 3HZ  LYS A 105     -68.736  11.073 -51.970  1.00  0.00           H  
ATOM   1620  N   ALA A 106     -62.203  11.151 -54.762  1.00  0.00           N  
ATOM   1621  CA  ALA A 106     -60.904  11.755 -55.033  1.00  0.00           C  
ATOM   1622  C   ALA A 106     -60.842  12.315 -56.447  1.00  0.00           C  
ATOM   1623  O   ALA A 106     -60.310  13.403 -56.672  1.00  0.00           O  
ATOM   1624  CB  ALA A 106     -59.792  10.740 -54.816  1.00  0.00           C  
ATOM   1625  H   ALA A 106     -62.295  10.169 -54.545  1.00  0.00           H  
ATOM   1626  HA  ALA A 106     -60.765  12.584 -54.339  1.00  0.00           H  
ATOM   1627 1HB  ALA A 106     -58.829  11.206 -55.022  1.00  0.00           H  
ATOM   1628 2HB  ALA A 106     -59.813  10.391 -53.783  1.00  0.00           H  
ATOM   1629 3HB  ALA A 106     -59.937   9.894 -55.487  1.00  0.00           H  
ATOM   1630  N   VAL A 107     -61.410  11.516 -57.375  1.00  0.00           N  
ATOM   1631  CA  VAL A 107     -61.419  11.938 -58.770  1.00  0.00           C  
ATOM   1632  C   VAL A 107     -62.204  13.231 -58.951  1.00  0.00           C  
ATOM   1633  O   VAL A 107     -61.790  14.121 -59.693  1.00  0.00           O  
ATOM   1634  CB  VAL A 107     -62.035  10.840 -59.657  1.00  0.00           C  
ATOM   1635  CG1 VAL A 107     -62.232  11.349 -61.077  1.00  0.00           C  
ATOM   1636  CG2 VAL A 107     -61.145   9.606 -59.645  1.00  0.00           C  
ATOM   1637  H   VAL A 107     -61.819  10.640 -57.085  1.00  0.00           H  
ATOM   1638  HA  VAL A 107     -60.389  12.108 -59.087  1.00  0.00           H  
ATOM   1639  HB  VAL A 107     -63.020  10.582 -59.268  1.00  0.00           H  
ATOM   1640 1HG1 VAL A 107     -62.668  10.560 -61.689  1.00  0.00           H  
ATOM   1641 2HG1 VAL A 107     -62.900  12.210 -61.065  1.00  0.00           H  
ATOM   1642 3HG1 VAL A 107     -61.269  11.642 -61.495  1.00  0.00           H  
ATOM   1643 1HG2 VAL A 107     -61.587   8.833 -60.273  1.00  0.00           H  
ATOM   1644 2HG2 VAL A 107     -60.158   9.865 -60.028  1.00  0.00           H  
ATOM   1645 3HG2 VAL A 107     -61.052   9.234 -58.624  1.00  0.00           H  
ATOM   1646  N   GLU A 108     -63.346  13.278 -58.236  1.00  0.00           N  
ATOM   1647  CA  GLU A 108     -64.192  14.463 -58.319  1.00  0.00           C  
ATOM   1648  C   GLU A 108     -63.459  15.699 -57.813  1.00  0.00           C  
ATOM   1649  O   GLU A 108     -63.566  16.778 -58.396  1.00  0.00           O  
ATOM   1650  CB  GLU A 108     -65.479  14.257 -57.516  1.00  0.00           C  
ATOM   1651  CG  GLU A 108     -66.443  13.246 -58.122  1.00  0.00           C  
ATOM   1652  CD  GLU A 108     -67.658  13.012 -57.268  1.00  0.00           C  
ATOM   1653  OE1 GLU A 108     -67.704  13.530 -56.179  1.00  0.00           O  
ATOM   1654  OE2 GLU A 108     -68.541  12.313 -57.706  1.00  0.00           O  
ATOM   1655  H   GLU A 108     -63.596  12.490 -57.655  1.00  0.00           H  
ATOM   1656  HA  GLU A 108     -64.455  14.628 -59.364  1.00  0.00           H  
ATOM   1657 1HB  GLU A 108     -65.231  13.921 -56.510  1.00  0.00           H  
ATOM   1658 2HB  GLU A 108     -66.006  15.207 -57.424  1.00  0.00           H  
ATOM   1659 1HG  GLU A 108     -66.763  13.605 -59.099  1.00  0.00           H  
ATOM   1660 2HG  GLU A 108     -65.918  12.302 -58.266  1.00  0.00           H  
ATOM   1661  N   ALA A 109     -62.718  15.510 -56.718  1.00  0.00           N  
ATOM   1662  CA  ALA A 109     -61.901  16.550 -56.097  1.00  0.00           C  
ATOM   1663  C   ALA A 109     -60.707  16.954 -56.958  1.00  0.00           C  
ATOM   1664  O   ALA A 109     -60.192  18.066 -56.838  1.00  0.00           O  
ATOM   1665  CB  ALA A 109     -61.422  16.085 -54.730  1.00  0.00           C  
ATOM   1666  H   ALA A 109     -62.709  14.600 -56.280  1.00  0.00           H  
ATOM   1667  HA  ALA A 109     -62.521  17.437 -55.971  1.00  0.00           H  
ATOM   1668 1HB  ALA A 109     -60.825  16.871 -54.267  1.00  0.00           H  
ATOM   1669 2HB  ALA A 109     -62.283  15.865 -54.098  1.00  0.00           H  
ATOM   1670 3HB  ALA A 109     -60.816  15.188 -54.842  1.00  0.00           H  
ATOM   1671  N   GLY A 110     -60.267  16.050 -57.828  1.00  0.00           N  
ATOM   1672  CA  GLY A 110     -59.096  16.298 -58.663  1.00  0.00           C  
ATOM   1673  C   GLY A 110     -57.861  15.544 -58.180  1.00  0.00           C  
ATOM   1674  O   GLY A 110     -56.791  16.129 -58.010  1.00  0.00           O  
ATOM   1675  H   GLY A 110     -60.756  15.170 -57.913  1.00  0.00           H  
ATOM   1676 1HA  GLY A 110     -59.312  16.004 -59.690  1.00  0.00           H  
ATOM   1677 2HA  GLY A 110     -58.878  17.365 -58.675  1.00  0.00           H  
ATOM   1678  N   ALA A 111     -58.018  14.241 -57.960  1.00  0.00           N  
ATOM   1679  CA  ALA A 111     -56.884  13.328 -57.853  1.00  0.00           C  
ATOM   1680  C   ALA A 111     -56.454  12.848 -59.242  1.00  0.00           C  
ATOM   1681  O   ALA A 111     -57.288  12.475 -60.066  1.00  0.00           O  
ATOM   1682  CB  ALA A 111     -57.233  12.146 -56.961  1.00  0.00           C  
ATOM   1683  H   ALA A 111     -58.952  13.868 -57.863  1.00  0.00           H  
ATOM   1684  HA  ALA A 111     -56.052  13.873 -57.408  1.00  0.00           H  
ATOM   1685 1HB  ALA A 111     -56.377  11.474 -56.896  1.00  0.00           H  
ATOM   1686 2HB  ALA A 111     -57.488  12.505 -55.964  1.00  0.00           H  
ATOM   1687 3HB  ALA A 111     -58.083  11.611 -57.382  1.00  0.00           H  
ATOM   1688  N   PRO A 112     -55.147  12.859 -59.497  1.00  0.00           N  
ATOM   1689  CA  PRO A 112     -54.606  12.542 -60.821  1.00  0.00           C  
ATOM   1690  C   PRO A 112     -54.904  11.106 -61.231  1.00  0.00           C  
ATOM   1691  O   PRO A 112     -54.913  10.201 -60.396  1.00  0.00           O  
ATOM   1692  CB  PRO A 112     -53.102  12.771 -60.638  1.00  0.00           C  
ATOM   1693  CG  PRO A 112     -52.884  12.619 -59.172  1.00  0.00           C  
ATOM   1694  CD  PRO A 112     -54.156  13.132 -58.549  1.00  0.00           C  
ATOM   1695  HA  PRO A 112     -55.024  13.242 -61.559  1.00  0.00           H  
ATOM   1696 1HB  PRO A 112     -52.536  12.038 -61.232  1.00  0.00           H  
ATOM   1697 2HB  PRO A 112     -52.826  13.769 -61.010  1.00  0.00           H  
ATOM   1698 1HG  PRO A 112     -52.686  11.566 -58.924  1.00  0.00           H  
ATOM   1699 2HG  PRO A 112     -51.999  13.191 -58.858  1.00  0.00           H  
ATOM   1700 1HD  PRO A 112     -54.358  12.580 -57.619  1.00  0.00           H  
ATOM   1701 2HD  PRO A 112     -54.058  14.209 -58.348  1.00  0.00           H  
ATOM   1702  N   PRO A 113     -55.148  10.909 -62.523  1.00  0.00           N  
ATOM   1703  CA  PRO A 113     -55.616   9.628 -63.032  1.00  0.00           C  
ATOM   1704  C   PRO A 113     -54.648   8.520 -62.646  1.00  0.00           C  
ATOM   1705  O   PRO A 113     -55.055   7.386 -62.392  1.00  0.00           O  
ATOM   1706  CB  PRO A 113     -55.656   9.846 -64.548  1.00  0.00           C  
ATOM   1707  CG  PRO A 113     -55.875  11.313 -64.700  1.00  0.00           C  
ATOM   1708  CD  PRO A 113     -55.067  11.929 -63.589  1.00  0.00           C  
ATOM   1709  HA  PRO A 113     -56.623   9.428 -62.636  1.00  0.00           H  
ATOM   1710 1HB  PRO A 113     -54.714   9.506 -65.002  1.00  0.00           H  
ATOM   1711 2HB  PRO A 113     -56.463   9.246 -64.993  1.00  0.00           H  
ATOM   1712 1HG  PRO A 113     -55.547  11.644 -65.696  1.00  0.00           H  
ATOM   1713 2HG  PRO A 113     -56.947  11.547 -64.624  1.00  0.00           H  
ATOM   1714 1HD  PRO A 113     -54.033  12.083 -63.930  1.00  0.00           H  
ATOM   1715 2HD  PRO A 113     -55.524  12.884 -63.289  1.00  0.00           H  
ATOM   1716  N   ASP A 114     -53.360   8.841 -62.600  1.00  0.00           N  
ATOM   1717  CA  ASP A 114     -52.373   7.858 -62.173  1.00  0.00           C  
ATOM   1718  C   ASP A 114     -52.690   7.380 -60.752  1.00  0.00           C  
ATOM   1719  O   ASP A 114     -52.565   6.195 -60.443  1.00  0.00           O  
ATOM   1720  CB  ASP A 114     -50.962   8.449 -62.228  1.00  0.00           C  
ATOM   1721  CG  ASP A 114     -50.454   8.639 -63.651  1.00  0.00           C  
ATOM   1722  OD1 ASP A 114     -51.031   8.070 -64.547  1.00  0.00           O  
ATOM   1723  OD2 ASP A 114     -49.494   9.350 -63.827  1.00  0.00           O  
ATOM   1724  H   ASP A 114     -53.076   9.773 -62.865  1.00  0.00           H  
ATOM   1725  HA  ASP A 114     -52.419   7.004 -62.849  1.00  0.00           H  
ATOM   1726 1HB  ASP A 114     -50.952   9.415 -61.722  1.00  0.00           H  
ATOM   1727 2HB  ASP A 114     -50.272   7.794 -61.695  1.00  0.00           H  
ATOM   1728  N   ALA A 115     -53.103   8.314 -59.887  1.00  0.00           N  
ATOM   1729  CA  ALA A 115     -53.412   7.960 -58.506  1.00  0.00           C  
ATOM   1730  C   ALA A 115     -54.666   7.098 -58.426  1.00  0.00           C  
ATOM   1731  O   ALA A 115     -54.719   6.131 -57.665  1.00  0.00           O  
ATOM   1732  CB  ALA A 115     -53.578   9.215 -57.662  1.00  0.00           C  
ATOM   1733  H   ALA A 115     -53.198   9.269 -60.202  1.00  0.00           H  
ATOM   1734  HA  ALA A 115     -52.580   7.376 -58.112  1.00  0.00           H  
ATOM   1735 1HB  ALA A 115     -53.808   8.934 -56.634  1.00  0.00           H  
ATOM   1736 2HB  ALA A 115     -52.653   9.792 -57.682  1.00  0.00           H  
ATOM   1737 3HB  ALA A 115     -54.390   9.818 -58.063  1.00  0.00           H  
ATOM   1738  N   VAL A 116     -55.657   7.503 -59.247  1.00  0.00           N  
ATOM   1739  CA  VAL A 116     -56.913   6.763 -59.267  1.00  0.00           C  
ATOM   1740  C   VAL A 116     -56.698   5.326 -59.726  1.00  0.00           C  
ATOM   1741  O   VAL A 116     -57.279   4.393 -59.172  1.00  0.00           O  
ATOM   1742  CB  VAL A 116     -57.925   7.452 -60.203  1.00  0.00           C  
ATOM   1743  CG1 VAL A 116     -59.159   6.582 -60.386  1.00  0.00           C  
ATOM   1744  CG2 VAL A 116     -58.303   8.814 -59.643  1.00  0.00           C  
ATOM   1745  H   VAL A 116     -55.511   8.313 -59.832  1.00  0.00           H  
ATOM   1746  HA  VAL A 116     -57.324   6.749 -58.257  1.00  0.00           H  
ATOM   1747  HB  VAL A 116     -57.470   7.575 -61.186  1.00  0.00           H  
ATOM   1748 1HG1 VAL A 116     -59.863   7.084 -61.050  1.00  0.00           H  
ATOM   1749 2HG1 VAL A 116     -58.869   5.626 -60.821  1.00  0.00           H  
ATOM   1750 3HG1 VAL A 116     -59.632   6.413 -59.419  1.00  0.00           H  
ATOM   1751 1HG2 VAL A 116     -59.017   9.296 -60.310  1.00  0.00           H  
ATOM   1752 2HG2 VAL A 116     -58.752   8.691 -58.657  1.00  0.00           H  
ATOM   1753 3HG2 VAL A 116     -57.410   9.434 -59.559  1.00  0.00           H  
ATOM   1754  N   ALA A 117     -55.840   5.208 -60.759  1.00  0.00           N  
ATOM   1755  CA  ALA A 117     -55.545   3.884 -61.294  1.00  0.00           C  
ATOM   1756  C   ALA A 117     -54.889   2.998 -60.243  1.00  0.00           C  
ATOM   1757  O   ALA A 117     -55.209   1.815 -60.125  1.00  0.00           O  
ATOM   1758  CB  ALA A 117     -54.655   3.995 -62.523  1.00  0.00           C  
ATOM   1759  H   ALA A 117     -55.415   6.040 -61.144  1.00  0.00           H  
ATOM   1760  HA  ALA A 117     -56.488   3.417 -61.582  1.00  0.00           H  
ATOM   1761 1HB  ALA A 117     -54.444   2.998 -62.911  1.00  0.00           H  
ATOM   1762 2HB  ALA A 117     -55.162   4.582 -63.288  1.00  0.00           H  
ATOM   1763 3HB  ALA A 117     -53.720   4.483 -62.251  1.00  0.00           H  
ATOM   1764  N   ARG A 118     -53.962   3.634 -59.496  1.00  0.00           N  
ATOM   1765  CA  ARG A 118     -53.260   2.899 -58.452  1.00  0.00           C  
ATOM   1766  C   ARG A 118     -54.225   2.399 -57.386  1.00  0.00           C  
ATOM   1767  O   ARG A 118     -54.109   1.269 -56.911  1.00  0.00           O  
ATOM   1768  CB  ARG A 118     -52.200   3.775 -57.800  1.00  0.00           C  
ATOM   1769  CG  ARG A 118     -51.365   3.083 -56.734  1.00  0.00           C  
ATOM   1770  CD  ARG A 118     -50.314   3.982 -56.191  1.00  0.00           C  
ATOM   1771  NE  ARG A 118     -50.884   5.110 -55.472  1.00  0.00           N  
ATOM   1772  CZ  ARG A 118     -50.206   6.225 -55.136  1.00  0.00           C  
ATOM   1773  NH1 ARG A 118     -48.937   6.345 -55.460  1.00  0.00           N  
ATOM   1774  NH2 ARG A 118     -50.816   7.197 -54.481  1.00  0.00           N  
ATOM   1775  H   ARG A 118     -53.772   4.610 -59.675  1.00  0.00           H  
ATOM   1776  HA  ARG A 118     -52.768   2.038 -58.905  1.00  0.00           H  
ATOM   1777 1HB  ARG A 118     -51.518   4.149 -58.562  1.00  0.00           H  
ATOM   1778 2HB  ARG A 118     -52.677   4.639 -57.336  1.00  0.00           H  
ATOM   1779 1HG  ARG A 118     -52.010   2.773 -55.912  1.00  0.00           H  
ATOM   1780 2HG  ARG A 118     -50.878   2.208 -57.165  1.00  0.00           H  
ATOM   1781 1HD  ARG A 118     -49.680   3.425 -55.502  1.00  0.00           H  
ATOM   1782 2HD  ARG A 118     -49.709   4.370 -57.009  1.00  0.00           H  
ATOM   1783  HE  ARG A 118     -51.858   5.055 -55.206  1.00  0.00           H  
ATOM   1784 1HH1 ARG A 118     -48.471   5.601 -55.960  1.00  0.00           H  
ATOM   1785 2HH1 ARG A 118     -48.429   7.180 -55.208  1.00  0.00           H  
ATOM   1786 1HH2 ARG A 118     -51.791   7.105 -54.232  1.00  0.00           H  
ATOM   1787 2HH2 ARG A 118     -50.308   8.032 -54.229  1.00  0.00           H  
ATOM   1788  N   ALA A 119     -55.173   3.296 -57.044  1.00  0.00           N  
ATOM   1789  CA  ALA A 119     -56.162   2.939 -56.035  1.00  0.00           C  
ATOM   1790  C   ALA A 119     -57.006   1.754 -56.484  1.00  0.00           C  
ATOM   1791  O   ALA A 119     -57.303   0.857 -55.695  1.00  0.00           O  
ATOM   1792  CB  ALA A 119     -57.052   4.133 -55.720  1.00  0.00           C  
ATOM   1793  H   ALA A 119     -55.180   4.200 -57.495  1.00  0.00           H  
ATOM   1794  HA  ALA A 119     -55.631   2.647 -55.129  1.00  0.00           H  
ATOM   1795 1HB  ALA A 119     -57.785   3.851 -54.965  1.00  0.00           H  
ATOM   1796 2HB  ALA A 119     -56.441   4.954 -55.344  1.00  0.00           H  
ATOM   1797 3HB  ALA A 119     -57.568   4.451 -56.625  1.00  0.00           H  
ATOM   1798  N   SER A 120     -57.369   1.805 -57.781  1.00  0.00           N  
ATOM   1799  CA  SER A 120     -58.180   0.729 -58.338  1.00  0.00           C  
ATOM   1800  C   SER A 120     -57.444  -0.603 -58.276  1.00  0.00           C  
ATOM   1801  O   SER A 120     -58.034  -1.634 -57.954  1.00  0.00           O  
ATOM   1802  CB  SER A 120     -58.552   1.046 -59.774  1.00  0.00           C  
ATOM   1803  OG  SER A 120     -59.396   2.162 -59.840  1.00  0.00           O  
ATOM   1804  H   SER A 120     -57.073   2.589 -58.345  1.00  0.00           H  
ATOM   1805  HA  SER A 120     -59.094   0.644 -57.749  1.00  0.00           H  
ATOM   1806 1HB  SER A 120     -57.647   1.236 -60.351  1.00  0.00           H  
ATOM   1807 2HB  SER A 120     -59.048   0.184 -60.219  1.00  0.00           H  
ATOM   1808  HG  SER A 120     -59.585   2.297 -60.772  1.00  0.00           H  
ATOM   1809  N   GLU A 121     -56.137  -0.518 -58.600  1.00  0.00           N  
ATOM   1810  CA  GLU A 121     -55.317  -1.725 -58.578  1.00  0.00           C  
ATOM   1811  C   GLU A 121     -55.252  -2.321 -57.179  1.00  0.00           C  
ATOM   1812  O   GLU A 121     -55.328  -3.537 -57.008  1.00  0.00           O  
ATOM   1813  CB  GLU A 121     -53.904  -1.419 -59.079  1.00  0.00           C  
ATOM   1814  CG  GLU A 121     -53.817  -1.112 -60.568  1.00  0.00           C  
ATOM   1815  CD  GLU A 121     -52.429  -0.739 -61.008  1.00  0.00           C  
ATOM   1816  OE1 GLU A 121     -51.574  -0.609 -60.165  1.00  0.00           O  
ATOM   1817  OE2 GLU A 121     -52.223  -0.585 -62.189  1.00  0.00           O  
ATOM   1818  H   GLU A 121     -55.750   0.380 -58.852  1.00  0.00           H  
ATOM   1819  HA  GLU A 121     -55.771  -2.463 -59.241  1.00  0.00           H  
ATOM   1820 1HB  GLU A 121     -53.503  -0.563 -58.537  1.00  0.00           H  
ATOM   1821 2HB  GLU A 121     -53.254  -2.270 -58.875  1.00  0.00           H  
ATOM   1822 1HG  GLU A 121     -54.141  -1.988 -61.129  1.00  0.00           H  
ATOM   1823 2HG  GLU A 121     -54.498  -0.294 -60.799  1.00  0.00           H  
ATOM   1824  N   ARG A 122     -55.109  -1.402 -56.202  1.00  0.00           N  
ATOM   1825  CA  ARG A 122     -55.034  -1.842 -54.813  1.00  0.00           C  
ATOM   1826  C   ARG A 122     -56.316  -2.548 -54.389  1.00  0.00           C  
ATOM   1827  O   ARG A 122     -56.276  -3.566 -53.699  1.00  0.00           O  
ATOM   1828  CB  ARG A 122     -54.780  -0.661 -53.889  1.00  0.00           C  
ATOM   1829  CG  ARG A 122     -53.434   0.020 -54.076  1.00  0.00           C  
ATOM   1830  CD  ARG A 122     -52.311  -0.863 -53.670  1.00  0.00           C  
ATOM   1831  NE  ARG A 122     -51.023  -0.202 -53.808  1.00  0.00           N  
ATOM   1832  CZ  ARG A 122     -50.247  -0.260 -54.909  1.00  0.00           C  
ATOM   1833  NH1 ARG A 122     -50.642  -0.950 -55.955  1.00  0.00           N  
ATOM   1834  NH2 ARG A 122     -49.090   0.378 -54.935  1.00  0.00           N  
ATOM   1835  H   ARG A 122     -55.055  -0.424 -56.450  1.00  0.00           H  
ATOM   1836  HA  ARG A 122     -54.205  -2.544 -54.717  1.00  0.00           H  
ATOM   1837 1HB  ARG A 122     -55.553   0.091 -54.040  1.00  0.00           H  
ATOM   1838 2HB  ARG A 122     -54.842  -0.990 -52.852  1.00  0.00           H  
ATOM   1839 1HG  ARG A 122     -53.301   0.282 -55.126  1.00  0.00           H  
ATOM   1840 2HG  ARG A 122     -53.395   0.925 -53.469  1.00  0.00           H  
ATOM   1841 1HD  ARG A 122     -52.435  -1.153 -52.627  1.00  0.00           H  
ATOM   1842 2HD  ARG A 122     -52.305  -1.755 -54.296  1.00  0.00           H  
ATOM   1843  HE  ARG A 122     -50.686   0.339 -53.023  1.00  0.00           H  
ATOM   1844 1HH1 ARG A 122     -51.526  -1.438 -55.935  1.00  0.00           H  
ATOM   1845 2HH1 ARG A 122     -50.061  -0.993 -56.780  1.00  0.00           H  
ATOM   1846 1HH2 ARG A 122     -48.787   0.910 -54.131  1.00  0.00           H  
ATOM   1847 2HH2 ARG A 122     -48.509   0.335 -55.759  1.00  0.00           H  
ATOM   1848  N   LEU A 123     -57.440  -1.952 -54.839  1.00  0.00           N  
ATOM   1849  CA  LEU A 123     -58.736  -2.529 -54.503  1.00  0.00           C  
ATOM   1850  C   LEU A 123     -58.880  -3.932 -55.079  1.00  0.00           C  
ATOM   1851  O   LEU A 123     -59.395  -4.834 -54.418  1.00  0.00           O  
ATOM   1852  CB  LEU A 123     -59.866  -1.636 -55.030  1.00  0.00           C  
ATOM   1853  CG  LEU A 123     -61.288  -2.073 -54.658  1.00  0.00           C  
ATOM   1854  CD1 LEU A 123     -62.207  -0.859 -54.648  1.00  0.00           C  
ATOM   1855  CD2 LEU A 123     -61.774  -3.118 -55.651  1.00  0.00           C  
ATOM   1856  H   LEU A 123     -57.363  -1.116 -55.400  1.00  0.00           H  
ATOM   1857  HA  LEU A 123     -58.816  -2.593 -53.419  1.00  0.00           H  
ATOM   1858 1HB  LEU A 123     -59.719  -0.627 -54.647  1.00  0.00           H  
ATOM   1859 2HB  LEU A 123     -59.803  -1.601 -56.118  1.00  0.00           H  
ATOM   1860  HG  LEU A 123     -61.287  -2.499 -53.655  1.00  0.00           H  
ATOM   1861 1HD1 LEU A 123     -63.218  -1.170 -54.384  1.00  0.00           H  
ATOM   1862 2HD1 LEU A 123     -61.847  -0.136 -53.916  1.00  0.00           H  
ATOM   1863 3HD1 LEU A 123     -62.216  -0.401 -55.637  1.00  0.00           H  
ATOM   1864 1HD2 LEU A 123     -62.785  -3.430 -55.386  1.00  0.00           H  
ATOM   1865 2HD2 LEU A 123     -61.777  -2.693 -56.655  1.00  0.00           H  
ATOM   1866 3HD2 LEU A 123     -61.110  -3.982 -55.625  1.00  0.00           H  
ATOM   1867  N   ALA A 124     -58.399  -4.058 -56.333  1.00  0.00           N  
ATOM   1868  CA  ALA A 124     -58.474  -5.353 -56.999  1.00  0.00           C  
ATOM   1869  C   ALA A 124     -57.665  -6.405 -56.250  1.00  0.00           C  
ATOM   1870  O   ALA A 124     -58.102  -7.545 -56.098  1.00  0.00           O  
ATOM   1871  CB  ALA A 124     -57.990  -5.238 -58.437  1.00  0.00           C  
ATOM   1872  H   ALA A 124     -57.995  -3.252 -56.788  1.00  0.00           H  
ATOM   1873  HA  ALA A 124     -59.517  -5.672 -57.002  1.00  0.00           H  
ATOM   1874 1HB  ALA A 124     -58.052  -6.213 -58.921  1.00  0.00           H  
ATOM   1875 2HB  ALA A 124     -58.615  -4.525 -58.976  1.00  0.00           H  
ATOM   1876 3HB  ALA A 124     -56.957  -4.894 -58.447  1.00  0.00           H  
ATOM   1877  N   GLU A 125     -56.476  -5.958 -55.799  1.00  0.00           N  
ATOM   1878  CA  GLU A 125     -55.604  -6.866 -55.065  1.00  0.00           C  
ATOM   1879  C   GLU A 125     -56.265  -7.342 -53.777  1.00  0.00           C  
ATOM   1880  O   GLU A 125     -56.175  -8.517 -53.419  1.00  0.00           O  
ATOM   1881  CB  GLU A 125     -54.272  -6.185 -54.744  1.00  0.00           C  
ATOM   1882  CG  GLU A 125     -53.382  -5.944 -55.956  1.00  0.00           C  
ATOM   1883  CD  GLU A 125     -52.119  -5.203 -55.615  1.00  0.00           C  
ATOM   1884  OE1 GLU A 125     -51.984  -4.783 -54.491  1.00  0.00           O  
ATOM   1885  OE2 GLU A 125     -51.288  -5.058 -56.481  1.00  0.00           O  
ATOM   1886  H   GLU A 125     -56.210  -5.000 -55.978  1.00  0.00           H  
ATOM   1887  HA  GLU A 125     -55.409  -7.739 -55.689  1.00  0.00           H  
ATOM   1888 1HB  GLU A 125     -54.461  -5.221 -54.271  1.00  0.00           H  
ATOM   1889 2HB  GLU A 125     -53.713  -6.794 -54.034  1.00  0.00           H  
ATOM   1890 1HG  GLU A 125     -53.118  -6.906 -56.396  1.00  0.00           H  
ATOM   1891 2HG  GLU A 125     -53.942  -5.377 -56.698  1.00  0.00           H  
ATOM   1892  N   LEU A 126     -56.925  -6.372 -53.112  1.00  0.00           N  
ATOM   1893  CA  LEU A 126     -57.604  -6.697 -51.863  1.00  0.00           C  
ATOM   1894  C   LEU A 126     -58.705  -7.725 -52.087  1.00  0.00           C  
ATOM   1895  O   LEU A 126     -58.875  -8.650 -51.293  1.00  0.00           O  
ATOM   1896  CB  LEU A 126     -58.198  -5.430 -51.237  1.00  0.00           C  
ATOM   1897  CG  LEU A 126     -58.855  -5.612 -49.863  1.00  0.00           C  
ATOM   1898  CD1 LEU A 126     -58.807  -4.296 -49.097  1.00  0.00           C  
ATOM   1899  CD2 LEU A 126     -60.289  -6.086 -50.044  1.00  0.00           C  
ATOM   1900  H   LEU A 126     -56.937  -5.436 -53.493  1.00  0.00           H  
ATOM   1901  HA  LEU A 126     -56.874  -7.120 -51.173  1.00  0.00           H  
ATOM   1902 1HB  LEU A 126     -57.406  -4.691 -51.129  1.00  0.00           H  
ATOM   1903 2HB  LEU A 126     -58.952  -5.028 -51.914  1.00  0.00           H  
ATOM   1904  HG  LEU A 126     -58.298  -6.352 -49.288  1.00  0.00           H  
ATOM   1905 1HD1 LEU A 126     -59.273  -4.426 -48.121  1.00  0.00           H  
ATOM   1906 2HD1 LEU A 126     -57.769  -3.990 -48.965  1.00  0.00           H  
ATOM   1907 3HD1 LEU A 126     -59.343  -3.531 -49.657  1.00  0.00           H  
ATOM   1908 1HD2 LEU A 126     -60.756  -6.217 -49.067  1.00  0.00           H  
ATOM   1909 2HD2 LEU A 126     -60.848  -5.346 -50.617  1.00  0.00           H  
ATOM   1910 3HD2 LEU A 126     -60.293  -7.037 -50.578  1.00  0.00           H  
ATOM   1911  N   VAL A 127     -59.433  -7.509 -53.202  1.00  0.00           N  
ATOM   1912  CA  VAL A 127     -60.520  -8.423 -53.532  1.00  0.00           C  
ATOM   1913  C   VAL A 127     -60.000  -9.835 -53.770  1.00  0.00           C  
ATOM   1914  O   VAL A 127     -60.607 -10.812 -53.333  1.00  0.00           O  
ATOM   1915  CB  VAL A 127     -61.266  -7.936 -54.789  1.00  0.00           C  
ATOM   1916  CG1 VAL A 127     -62.266  -8.983 -55.255  1.00  0.00           C  
ATOM   1917  CG2 VAL A 127     -61.963  -6.616 -54.498  1.00  0.00           C  
ATOM   1918  H   VAL A 127     -59.212  -6.717 -53.788  1.00  0.00           H  
ATOM   1919  HA  VAL A 127     -61.220  -8.445 -52.696  1.00  0.00           H  
ATOM   1920  HB  VAL A 127     -60.546  -7.797 -55.596  1.00  0.00           H  
ATOM   1921 1HG1 VAL A 127     -62.783  -8.622 -56.144  1.00  0.00           H  
ATOM   1922 2HG1 VAL A 127     -61.740  -9.908 -55.492  1.00  0.00           H  
ATOM   1923 3HG1 VAL A 127     -62.992  -9.170 -54.464  1.00  0.00           H  
ATOM   1924 1HG2 VAL A 127     -62.487  -6.277 -55.391  1.00  0.00           H  
ATOM   1925 2HG2 VAL A 127     -62.678  -6.753 -53.687  1.00  0.00           H  
ATOM   1926 3HG2 VAL A 127     -61.223  -5.870 -54.207  1.00  0.00           H  
ATOM   1927  N   VAL A 128     -58.854  -9.880 -54.479  1.00  0.00           N  
ATOM   1928  CA  VAL A 128     -58.249 -11.173 -54.776  1.00  0.00           C  
ATOM   1929  C   VAL A 128     -57.850 -11.901 -53.499  1.00  0.00           C  
ATOM   1930  O   VAL A 128     -58.044 -13.110 -53.375  1.00  0.00           O  
ATOM   1931  CB  VAL A 128     -57.007 -10.990 -55.669  1.00  0.00           C  
ATOM   1932  CG1 VAL A 128     -56.259 -12.306 -55.816  1.00  0.00           C  
ATOM   1933  CG2 VAL A 128     -57.422 -10.450 -57.029  1.00  0.00           C  
ATOM   1934  H   VAL A 128     -58.435  -9.016 -54.793  1.00  0.00           H  
ATOM   1935  HA  VAL A 128     -58.979 -11.782 -55.312  1.00  0.00           H  
ATOM   1936  HB  VAL A 128     -56.327 -10.286 -55.189  1.00  0.00           H  
ATOM   1937 1HG1 VAL A 128     -55.384 -12.158 -56.450  1.00  0.00           H  
ATOM   1938 2HG1 VAL A 128     -55.940 -12.656 -54.834  1.00  0.00           H  
ATOM   1939 3HG1 VAL A 128     -56.914 -13.048 -56.272  1.00  0.00           H  
ATOM   1940 1HG2 VAL A 128     -56.539 -10.322 -57.654  1.00  0.00           H  
ATOM   1941 2HG2 VAL A 128     -58.107 -11.152 -57.506  1.00  0.00           H  
ATOM   1942 3HG2 VAL A 128     -57.919  -9.488 -56.902  1.00  0.00           H  
ATOM   1943  N   ALA A 129     -57.288 -11.100 -52.570  1.00  0.00           N  
ATOM   1944  CA  ALA A 129     -56.862 -11.673 -51.298  1.00  0.00           C  
ATOM   1945  C   ALA A 129     -58.044 -12.254 -50.532  1.00  0.00           C  
ATOM   1946  O   ALA A 129     -57.944 -13.329 -49.941  1.00  0.00           O  
ATOM   1947  CB  ALA A 129     -56.150 -10.623 -50.457  1.00  0.00           C  
ATOM   1948  H   ALA A 129     -57.172 -10.118 -52.772  1.00  0.00           H  
ATOM   1949  HA  ALA A 129     -56.168 -12.487 -51.509  1.00  0.00           H  
ATOM   1950 1HB  ALA A 129     -55.837 -11.066 -49.512  1.00  0.00           H  
ATOM   1951 2HB  ALA A 129     -55.274 -10.259 -50.995  1.00  0.00           H  
ATOM   1952 3HB  ALA A 129     -56.826  -9.793 -50.263  1.00  0.00           H  
ATOM   1953  N   ALA A 130     -59.152 -11.487 -50.577  1.00  0.00           N  
ATOM   1954  CA  ALA A 130     -60.355 -11.930 -49.884  1.00  0.00           C  
ATOM   1955  C   ALA A 130     -60.806 -13.297 -50.384  1.00  0.00           C  
ATOM   1956  O   ALA A 130     -61.111 -14.188 -49.591  1.00  0.00           O  
ATOM   1957  CB  ALA A 130     -61.471 -10.910 -50.056  1.00  0.00           C  
ATOM   1958  H   ALA A 130     -59.128 -10.618 -51.091  1.00  0.00           H  
ATOM   1959  HA  ALA A 130     -60.121 -12.022 -48.824  1.00  0.00           H  
ATOM   1960 1HB  ALA A 130     -62.363 -11.255 -49.533  1.00  0.00           H  
ATOM   1961 2HB  ALA A 130     -61.156  -9.952 -49.642  1.00  0.00           H  
ATOM   1962 3HB  ALA A 130     -61.695 -10.790 -51.115  1.00  0.00           H  
ATOM   1963  N   VAL A 131     -60.845 -13.456 -51.702  1.00  0.00           N  
ATOM   1964  CA  VAL A 131     -61.258 -14.715 -52.309  1.00  0.00           C  
ATOM   1965  C   VAL A 131     -60.381 -15.868 -51.839  1.00  0.00           C  
ATOM   1966  O   VAL A 131     -60.878 -16.948 -51.518  1.00  0.00           O  
ATOM   1967  CB  VAL A 131     -61.191 -14.616 -53.845  1.00  0.00           C  
ATOM   1968  CG1 VAL A 131     -61.412 -15.981 -54.477  1.00  0.00           C  
ATOM   1969  CG2 VAL A 131     -62.222 -13.616 -54.345  1.00  0.00           C  
ATOM   1970  H   VAL A 131     -60.581 -12.684 -52.298  1.00  0.00           H  
ATOM   1971  HA  VAL A 131     -62.289 -14.918 -52.017  1.00  0.00           H  
ATOM   1972  HB  VAL A 131     -60.193 -14.286 -54.134  1.00  0.00           H  
ATOM   1973 1HG1 VAL A 131     -61.361 -15.893 -55.563  1.00  0.00           H  
ATOM   1974 2HG1 VAL A 131     -60.642 -16.671 -54.133  1.00  0.00           H  
ATOM   1975 3HG1 VAL A 131     -62.394 -16.360 -54.191  1.00  0.00           H  
ATOM   1976 1HG2 VAL A 131     -62.168 -13.550 -55.431  1.00  0.00           H  
ATOM   1977 2HG2 VAL A 131     -63.219 -13.943 -54.050  1.00  0.00           H  
ATOM   1978 3HG2 VAL A 131     -62.019 -12.636 -53.912  1.00  0.00           H  
ATOM   1979  N   ARG A 132     -59.084 -15.638 -51.799  1.00  0.00           N  
ATOM   1980  CA  ARG A 132     -58.139 -16.662 -51.384  1.00  0.00           C  
ATOM   1981  C   ARG A 132     -58.414 -17.126 -49.953  1.00  0.00           C  
ATOM   1982  O   ARG A 132     -57.929 -18.174 -49.526  1.00  0.00           O  
ATOM   1983  CB  ARG A 132     -56.713 -16.139 -51.481  1.00  0.00           C  
ATOM   1984  CG  ARG A 132     -56.205 -15.926 -52.898  1.00  0.00           C  
ATOM   1985  CD  ARG A 132     -54.824 -15.379 -52.911  1.00  0.00           C  
ATOM   1986  NE  ARG A 132     -54.334 -15.174 -54.264  1.00  0.00           N  
ATOM   1987  CZ  ARG A 132     -53.169 -14.572 -54.573  1.00  0.00           C  
ATOM   1988  NH1 ARG A 132     -52.388 -14.122 -53.616  1.00  0.00           N  
ATOM   1989  NH2 ARG A 132     -52.812 -14.433 -55.838  1.00  0.00           N  
ATOM   1990  H   ARG A 132     -58.739 -14.726 -52.064  1.00  0.00           H  
ATOM   1991  HA  ARG A 132     -58.241 -17.518 -52.051  1.00  0.00           H  
ATOM   1992 1HB  ARG A 132     -56.639 -15.186 -50.958  1.00  0.00           H  
ATOM   1993 2HB  ARG A 132     -56.035 -16.836 -50.989  1.00  0.00           H  
ATOM   1994 1HG  ARG A 132     -56.202 -16.877 -53.431  1.00  0.00           H  
ATOM   1995 2HG  ARG A 132     -56.857 -15.222 -53.417  1.00  0.00           H  
ATOM   1996 1HD  ARG A 132     -54.808 -14.420 -52.393  1.00  0.00           H  
ATOM   1997 2HD  ARG A 132     -54.153 -16.074 -52.407  1.00  0.00           H  
ATOM   1998  HE  ARG A 132     -54.908 -15.506 -55.027  1.00  0.00           H  
ATOM   1999 1HH1 ARG A 132     -52.661 -14.228 -52.649  1.00  0.00           H  
ATOM   2000 2HH1 ARG A 132     -51.515 -13.671 -53.847  1.00  0.00           H  
ATOM   2001 1HH2 ARG A 132     -53.412 -14.778 -56.573  1.00  0.00           H  
ATOM   2002 2HH2 ARG A 132     -51.939 -13.982 -56.069  1.00  0.00           H  
ATOM   2003  N   GLY A 133     -59.194 -16.346 -49.212  1.00  0.00           N  
ATOM   2004  CA  GLY A 133     -59.447 -16.623 -47.795  1.00  0.00           C  
ATOM   2005  C   GLY A 133     -58.620 -15.685 -46.877  1.00  0.00           C  
ATOM   2006  O   GLY A 133     -58.156 -16.094 -45.812  1.00  0.00           O  
ATOM   2007  H   GLY A 133     -59.627 -15.538 -49.635  1.00  0.00           H  
ATOM   2008 1HA  GLY A 133     -60.509 -16.498 -47.583  1.00  0.00           H  
ATOM   2009 2HA  GLY A 133     -59.196 -17.661 -47.577  1.00  0.00           H  
ATOM   2010  N   ALA A 134     -58.449 -14.428 -47.313  1.00  0.00           N  
ATOM   2011  CA  ALA A 134     -57.830 -14.058 -46.024  1.00  0.00           C  
ATOM   2012  C   ALA A 134     -58.892 -13.611 -45.003  1.00  0.00           C  
ATOM   2013  O   ALA A 134     -60.057 -13.418 -45.349  1.00  0.00           O  
ATOM   2014  CB  ALA A 134     -56.797 -12.959 -46.227  1.00  0.00           C  
ATOM   2015  H   ALA A 134     -58.756 -14.184 -48.244  1.00  0.00           H  
ATOM   2016  HA  ALA A 134     -57.332 -14.941 -45.622  1.00  0.00           H  
ATOM   2017 1HB  ALA A 134     -56.351 -12.697 -45.267  1.00  0.00           H  
ATOM   2018 2HB  ALA A 134     -56.019 -13.311 -46.905  1.00  0.00           H  
ATOM   2019 3HB  ALA A 134     -57.280 -12.081 -46.654  1.00  0.00           H  
ATOM   2020  N   PRO A 135     -58.471 -13.450 -43.746  1.00  0.00           N  
ATOM   2021  CA  PRO A 135     -59.381 -13.255 -42.606  1.00  0.00           C  
ATOM   2022  C   PRO A 135     -60.058 -11.855 -42.559  1.00  0.00           C  
ATOM   2023  O   PRO A 135     -59.568 -10.897 -43.158  1.00  0.00           O  
ATOM   2024  CB  PRO A 135     -58.442 -13.459 -41.413  1.00  0.00           C  
ATOM   2025  CG  PRO A 135     -57.259 -14.156 -41.994  1.00  0.00           C  
ATOM   2026  CD  PRO A 135     -57.169 -13.631 -43.402  1.00  0.00           C  
ATOM   2027  HA  PRO A 135     -60.163 -14.029 -42.632  1.00  0.00           H  
ATOM   2028 1HB  PRO A 135     -58.187 -12.487 -40.965  1.00  0.00           H  
ATOM   2029 2HB  PRO A 135     -58.946 -14.050 -40.634  1.00  0.00           H  
ATOM   2030 1HG  PRO A 135     -56.359 -13.936 -41.401  1.00  0.00           H  
ATOM   2031 2HG  PRO A 135     -57.405 -15.246 -41.957  1.00  0.00           H  
ATOM   2032 1HD  PRO A 135     -56.589 -12.696 -43.409  1.00  0.00           H  
ATOM   2033 2HD  PRO A 135     -56.695 -14.387 -44.046  1.00  0.00           H  
ATOM   2034  N   LEU A 136     -61.191 -11.775 -41.831  1.00  0.00           N  
ATOM   2035  CA  LEU A 136     -61.376 -10.357 -42.213  1.00  0.00           C  
ATOM   2036  C   LEU A 136     -60.207  -9.486 -41.782  1.00  0.00           C  
ATOM   2037  O   LEU A 136     -59.571  -8.831 -42.608  1.00  0.00           O  
ATOM   2038  CB  LEU A 136     -62.666  -9.804 -41.596  1.00  0.00           C  
ATOM   2039  CG  LEU A 136     -63.973 -10.356 -42.179  1.00  0.00           C  
ATOM   2040  CD1 LEU A 136     -65.148  -9.875 -41.339  1.00  0.00           C  
ATOM   2041  CD2 LEU A 136     -64.114  -9.905 -43.625  1.00  0.00           C  
ATOM   2042  H   LEU A 136     -61.511 -12.590 -41.328  1.00  0.00           H  
ATOM   2043  HA  LEU A 136     -61.453 -10.298 -43.298  1.00  0.00           H  
ATOM   2044 1HB  LEU A 136     -62.662 -10.021 -40.529  1.00  0.00           H  
ATOM   2045 2HB  LEU A 136     -62.677  -8.721 -41.724  1.00  0.00           H  
ATOM   2046  HG  LEU A 136     -63.958 -11.445 -42.139  1.00  0.00           H  
ATOM   2047 1HD1 LEU A 136     -66.077 -10.268 -41.754  1.00  0.00           H  
ATOM   2048 2HD1 LEU A 136     -65.032 -10.228 -40.314  1.00  0.00           H  
ATOM   2049 3HD1 LEU A 136     -65.179  -8.786 -41.347  1.00  0.00           H  
ATOM   2050 1HD2 LEU A 136     -65.042 -10.298 -44.041  1.00  0.00           H  
ATOM   2051 2HD2 LEU A 136     -64.130  -8.816 -43.667  1.00  0.00           H  
ATOM   2052 3HD2 LEU A 136     -63.270 -10.277 -44.207  1.00  0.00           H  
ATOM   2053  N   GLU A 137     -59.922  -9.478 -40.486  1.00  0.00           N  
ATOM   2054  CA  GLU A 137     -58.919  -8.569 -39.949  1.00  0.00           C  
ATOM   2055  C   GLU A 137     -57.983  -8.096 -41.071  1.00  0.00           C  
ATOM   2056  O   GLU A 137     -57.726  -6.900 -41.215  1.00  0.00           O  
ATOM   2057  CB  GLU A 137     -58.117  -9.252 -38.839  1.00  0.00           C  
ATOM   2058  CG  GLU A 137     -57.089  -8.355 -38.164  1.00  0.00           C  
ATOM   2059  CD  GLU A 137     -56.366  -9.039 -37.037  1.00  0.00           C  
ATOM   2060  OE1 GLU A 137     -56.667 -10.176 -36.766  1.00  0.00           O  
ATOM   2061  OE2 GLU A 137     -55.510  -8.423 -36.446  1.00  0.00           O  
ATOM   2062  H   GLU A 137     -60.411 -10.112 -39.871  1.00  0.00           H  
ATOM   2063  HA  GLU A 137     -59.428  -7.701 -39.529  1.00  0.00           H  
ATOM   2064 1HB  GLU A 137     -58.798  -9.617 -38.070  1.00  0.00           H  
ATOM   2065 2HB  GLU A 137     -57.591 -10.115 -39.247  1.00  0.00           H  
ATOM   2066 1HG  GLU A 137     -56.359  -8.034 -38.907  1.00  0.00           H  
ATOM   2067 2HG  GLU A 137     -57.591  -7.467 -37.781  1.00  0.00           H  
ATOM   2068  N   GLU A 138     -57.470  -9.041 -41.871  1.00  0.00           N  
ATOM   2069  CA  GLU A 138     -56.487  -8.688 -42.889  1.00  0.00           C  
ATOM   2070  C   GLU A 138     -57.111  -7.828 -43.980  1.00  0.00           C  
ATOM   2071  O   GLU A 138     -56.507  -6.862 -44.445  1.00  0.00           O  
ATOM   2072  CB  GLU A 138     -55.879  -9.949 -43.505  1.00  0.00           C  
ATOM   2073  CG  GLU A 138     -55.029 -10.770 -42.546  1.00  0.00           C  
ATOM   2074  CD  GLU A 138     -55.849 -11.647 -41.642  1.00  0.00           C  
ATOM   2075  OE1 GLU A 138     -57.050 -11.643 -41.770  1.00  0.00           O  
ATOM   2076  OE2 GLU A 138     -55.274 -12.322 -40.821  1.00  0.00           O  
ATOM   2077  H   GLU A 138     -57.773  -9.998 -41.758  1.00  0.00           H  
ATOM   2078  HA  GLU A 138     -55.691  -8.111 -42.416  1.00  0.00           H  
ATOM   2079 1HB  GLU A 138     -56.676 -10.592 -43.880  1.00  0.00           H  
ATOM   2080 2HB  GLU A 138     -55.254  -9.674 -44.355  1.00  0.00           H  
ATOM   2081 1HG  GLU A 138     -54.351 -11.398 -43.124  1.00  0.00           H  
ATOM   2082 2HG  GLU A 138     -54.427 -10.094 -41.941  1.00  0.00           H  
ATOM   2083  N   VAL A 139     -58.342  -8.234 -44.356  1.00  0.00           N  
ATOM   2084  CA  VAL A 139     -59.051  -7.495 -45.394  1.00  0.00           C  
ATOM   2085  C   VAL A 139     -59.317  -6.058 -44.963  1.00  0.00           C  
ATOM   2086  O   VAL A 139     -59.175  -5.126 -45.754  1.00  0.00           O  
ATOM   2087  CB  VAL A 139     -60.389  -8.185 -45.723  1.00  0.00           C  
ATOM   2088  CG1 VAL A 139     -61.221  -7.316 -46.654  1.00  0.00           C  
ATOM   2089  CG2 VAL A 139     -60.128  -9.548 -46.346  1.00  0.00           C  
ATOM   2090  H   VAL A 139     -58.751  -9.044 -43.910  1.00  0.00           H  
ATOM   2091  HA  VAL A 139     -58.434  -7.482 -46.293  1.00  0.00           H  
ATOM   2092  HB  VAL A 139     -60.959  -8.308 -44.803  1.00  0.00           H  
ATOM   2093 1HG1 VAL A 139     -62.163  -7.819 -46.876  1.00  0.00           H  
ATOM   2094 2HG1 VAL A 139     -61.425  -6.360 -46.174  1.00  0.00           H  
ATOM   2095 3HG1 VAL A 139     -60.673  -7.148 -47.581  1.00  0.00           H  
ATOM   2096 1HG2 VAL A 139     -61.078 -10.030 -46.575  1.00  0.00           H  
ATOM   2097 2HG2 VAL A 139     -59.553  -9.425 -47.263  1.00  0.00           H  
ATOM   2098 3HG2 VAL A 139     -59.567 -10.167 -45.646  1.00  0.00           H  
ATOM   2099  N   ALA A 140     -59.707  -5.938 -43.677  1.00  0.00           N  
ATOM   2100  CA  ALA A 140     -59.992  -4.615 -43.138  1.00  0.00           C  
ATOM   2101  C   ALA A 140     -58.754  -3.729 -43.170  1.00  0.00           C  
ATOM   2102  O   ALA A 140     -58.833  -2.546 -43.503  1.00  0.00           O  
ATOM   2103  CB  ALA A 140     -60.527  -4.725 -41.718  1.00  0.00           C  
ATOM   2104  H   ALA A 140     -59.794  -6.770 -43.110  1.00  0.00           H  
ATOM   2105  HA  ALA A 140     -60.752  -4.150 -43.767  1.00  0.00           H  
ATOM   2106 1HB  ALA A 140     -60.736  -3.728 -41.329  1.00  0.00           H  
ATOM   2107 2HB  ALA A 140     -61.445  -5.313 -41.720  1.00  0.00           H  
ATOM   2108 3HB  ALA A 140     -59.786  -5.213 -41.087  1.00  0.00           H  
ATOM   2109  N   LEU A 141     -57.621  -4.363 -42.807  1.00  0.00           N  
ATOM   2110  CA  LEU A 141     -56.363  -3.627 -42.797  1.00  0.00           C  
ATOM   2111  C   LEU A 141     -56.005  -3.127 -44.190  1.00  0.00           C  
ATOM   2112  O   LEU A 141     -55.545  -1.997 -44.355  1.00  0.00           O  
ATOM   2113  CB  LEU A 141     -55.233  -4.516 -42.260  1.00  0.00           C  
ATOM   2114  CG  LEU A 141     -55.311  -4.862 -40.768  1.00  0.00           C  
ATOM   2115  CD1 LEU A 141     -54.240  -5.889 -40.427  1.00  0.00           C  
ATOM   2116  CD2 LEU A 141     -55.137  -3.596 -39.943  1.00  0.00           C  
ATOM   2117  H   LEU A 141     -57.665  -5.339 -42.549  1.00  0.00           H  
ATOM   2118  HA  LEU A 141     -56.472  -2.765 -42.140  1.00  0.00           H  
ATOM   2119 1HB  LEU A 141     -55.233  -5.451 -42.817  1.00  0.00           H  
ATOM   2120 2HB  LEU A 141     -54.282  -4.013 -42.434  1.00  0.00           H  
ATOM   2121  HG  LEU A 141     -56.282  -5.308 -40.548  1.00  0.00           H  
ATOM   2122 1HD1 LEU A 141     -54.295  -6.135 -39.367  1.00  0.00           H  
ATOM   2123 2HD1 LEU A 141     -54.400  -6.791 -41.017  1.00  0.00           H  
ATOM   2124 3HD1 LEU A 141     -53.257  -5.477 -40.653  1.00  0.00           H  
ATOM   2125 1HD2 LEU A 141     -55.194  -3.842 -38.882  1.00  0.00           H  
ATOM   2126 2HD2 LEU A 141     -54.167  -3.150 -40.161  1.00  0.00           H  
ATOM   2127 3HD2 LEU A 141     -55.927  -2.887 -40.193  1.00  0.00           H  
ATOM   2128  N   ARG A 142     -56.241  -4.026 -45.168  1.00  0.00           N  
ATOM   2129  CA  ARG A 142     -55.942  -3.670 -46.550  1.00  0.00           C  
ATOM   2130  C   ARG A 142     -56.783  -2.486 -47.008  1.00  0.00           C  
ATOM   2131  O   ARG A 142     -56.288  -1.588 -47.690  1.00  0.00           O  
ATOM   2132  CB  ARG A 142     -56.193  -4.854 -47.473  1.00  0.00           C  
ATOM   2133  CG  ARG A 142     -55.852  -4.608 -48.935  1.00  0.00           C  
ATOM   2134  CD  ARG A 142     -56.063  -5.825 -49.760  1.00  0.00           C  
ATOM   2135  NE  ARG A 142     -57.465  -6.207 -49.815  1.00  0.00           N  
ATOM   2136  CZ  ARG A 142     -57.915  -7.408 -50.227  1.00  0.00           C  
ATOM   2137  NH1 ARG A 142     -57.063  -8.331 -50.616  1.00  0.00           N  
ATOM   2138  NH2 ARG A 142     -59.213  -7.659 -50.240  1.00  0.00           N  
ATOM   2139  H   ARG A 142     -56.621  -4.929 -44.924  1.00  0.00           H  
ATOM   2140  HA  ARG A 142     -54.889  -3.395 -46.616  1.00  0.00           H  
ATOM   2141 1HB  ARG A 142     -55.606  -5.707 -47.138  1.00  0.00           H  
ATOM   2142 2HB  ARG A 142     -57.244  -5.138 -47.423  1.00  0.00           H  
ATOM   2143 1HG  ARG A 142     -56.487  -3.813 -49.327  1.00  0.00           H  
ATOM   2144 2HG  ARG A 142     -54.806  -4.312 -49.020  1.00  0.00           H  
ATOM   2145 1HD  ARG A 142     -55.721  -5.638 -50.777  1.00  0.00           H  
ATOM   2146 2HD  ARG A 142     -55.500  -6.655 -49.334  1.00  0.00           H  
ATOM   2147  HE  ARG A 142     -58.150  -5.523 -49.523  1.00  0.00           H  
ATOM   2148 1HH1 ARG A 142     -56.072  -8.139 -50.606  1.00  0.00           H  
ATOM   2149 2HH1 ARG A 142     -57.401  -9.231 -50.925  1.00  0.00           H  
ATOM   2150 1HH2 ARG A 142     -59.867  -6.949 -49.941  1.00  0.00           H  
ATOM   2151 2HH2 ARG A 142     -59.550  -8.558 -50.548  1.00  0.00           H  
ATOM   2152  N   ALA A 143     -58.067  -2.538 -46.598  1.00  0.00           N  
ATOM   2153  CA  ALA A 143     -58.979  -1.463 -46.969  1.00  0.00           C  
ATOM   2154  C   ALA A 143     -58.522  -0.130 -46.389  1.00  0.00           C  
ATOM   2155  O   ALA A 143     -58.578   0.901 -47.060  1.00  0.00           O  
ATOM   2156  CB  ALA A 143     -60.392  -1.785 -46.507  1.00  0.00           C  
ATOM   2157  H   ALA A 143     -58.374  -3.322 -46.040  1.00  0.00           H  
ATOM   2158  HA  ALA A 143     -58.973  -1.375 -48.055  1.00  0.00           H  
ATOM   2159 1HB  ALA A 143     -61.062  -0.973 -46.792  1.00  0.00           H  
ATOM   2160 2HB  ALA A 143     -60.726  -2.711 -46.975  1.00  0.00           H  
ATOM   2161 3HB  ALA A 143     -60.404  -1.901 -45.424  1.00  0.00           H  
ATOM   2162  N   VAL A 144     -58.073  -0.213 -45.121  1.00  0.00           N  
ATOM   2163  CA  VAL A 144     -57.605   0.993 -44.450  1.00  0.00           C  
ATOM   2164  C   VAL A 144     -56.400   1.590 -45.166  1.00  0.00           C  
ATOM   2165  O   VAL A 144     -56.300   2.807 -45.324  1.00  0.00           O  
ATOM   2166  CB  VAL A 144     -57.226   0.680 -42.990  1.00  0.00           C  
ATOM   2167  CG1 VAL A 144     -56.551   1.881 -42.345  1.00  0.00           C  
ATOM   2168  CG2 VAL A 144     -58.468   0.275 -42.209  1.00  0.00           C  
ATOM   2169  H   VAL A 144     -58.070  -1.111 -44.658  1.00  0.00           H  
ATOM   2170  HA  VAL A 144     -58.412   1.727 -44.452  1.00  0.00           H  
ATOM   2171  HB  VAL A 144     -56.506  -0.139 -42.978  1.00  0.00           H  
ATOM   2172 1HG1 VAL A 144     -56.290   1.641 -41.314  1.00  0.00           H  
ATOM   2173 2HG1 VAL A 144     -55.646   2.130 -42.899  1.00  0.00           H  
ATOM   2174 3HG1 VAL A 144     -57.231   2.732 -42.358  1.00  0.00           H  
ATOM   2175 1HG2 VAL A 144     -58.193   0.054 -41.178  1.00  0.00           H  
ATOM   2176 2HG2 VAL A 144     -59.190   1.092 -42.225  1.00  0.00           H  
ATOM   2177 3HG2 VAL A 144     -58.911  -0.611 -42.664  1.00  0.00           H  
ATOM   2178  N   GLU A 145     -55.506   0.672 -45.583  1.00  0.00           N  
ATOM   2179  CA  GLU A 145     -54.306   1.113 -46.285  1.00  0.00           C  
ATOM   2180  C   GLU A 145     -54.658   1.817 -47.589  1.00  0.00           C  
ATOM   2181  O   GLU A 145     -54.061   2.836 -47.937  1.00  0.00           O  
ATOM   2182  CB  GLU A 145     -53.386  -0.077 -46.570  1.00  0.00           C  
ATOM   2183  CG  GLU A 145     -52.722  -0.667 -45.334  1.00  0.00           C  
ATOM   2184  CD  GLU A 145     -51.890  -1.881 -45.640  1.00  0.00           C  
ATOM   2185  OE1 GLU A 145     -51.915  -2.327 -46.762  1.00  0.00           O  
ATOM   2186  OE2 GLU A 145     -51.228  -2.363 -44.751  1.00  0.00           O  
ATOM   2187  H   GLU A 145     -55.683  -0.305 -45.401  1.00  0.00           H  
ATOM   2188  HA  GLU A 145     -53.774   1.822 -45.650  1.00  0.00           H  
ATOM   2189 1HB  GLU A 145     -53.956  -0.869 -47.054  1.00  0.00           H  
ATOM   2190 2HB  GLU A 145     -52.599   0.229 -47.259  1.00  0.00           H  
ATOM   2191 1HG  GLU A 145     -52.085   0.091 -44.879  1.00  0.00           H  
ATOM   2192 2HG  GLU A 145     -53.493  -0.934 -44.612  1.00  0.00           H  
ATOM   2193  N   ILE A 146     -55.651   1.219 -48.280  1.00  0.00           N  
ATOM   2194  CA  ILE A 146     -56.085   1.794 -49.547  1.00  0.00           C  
ATOM   2195  C   ILE A 146     -56.645   3.198 -49.352  1.00  0.00           C  
ATOM   2196  O   ILE A 146     -56.378   4.099 -50.146  1.00  0.00           O  
ATOM   2197  CB  ILE A 146     -57.148   0.905 -50.219  1.00  0.00           C  
ATOM   2198  CG1 ILE A 146     -56.528  -0.419 -50.671  1.00  0.00           C  
ATOM   2199  CG2 ILE A 146     -57.780   1.630 -51.397  1.00  0.00           C  
ATOM   2200  CD1 ILE A 146     -57.544  -1.457 -51.090  1.00  0.00           C  
ATOM   2201  H   ILE A 146     -56.077   0.382 -47.906  1.00  0.00           H  
ATOM   2202  HA  ILE A 146     -55.223   1.861 -50.210  1.00  0.00           H  
ATOM   2203  HB  ILE A 146     -57.926   0.659 -49.496  1.00  0.00           H  
ATOM   2204 1HG1 ILE A 146     -55.858  -0.240 -51.510  1.00  0.00           H  
ATOM   2205 2HG1 ILE A 146     -55.931  -0.837 -49.860  1.00  0.00           H  
ATOM   2206 1HG2 ILE A 146     -58.529   0.988 -51.860  1.00  0.00           H  
ATOM   2207 2HG2 ILE A 146     -58.255   2.546 -51.048  1.00  0.00           H  
ATOM   2208 3HG2 ILE A 146     -57.010   1.876 -52.129  1.00  0.00           H  
ATOM   2209 1HD1 ILE A 146     -57.029  -2.368 -51.396  1.00  0.00           H  
ATOM   2210 2HD1 ILE A 146     -58.206  -1.679 -50.252  1.00  0.00           H  
ATOM   2211 3HD1 ILE A 146     -58.131  -1.075 -51.925  1.00  0.00           H  
ATOM   2212  N   THR A 147     -57.428   3.324 -48.260  1.00  0.00           N  
ATOM   2213  CA  THR A 147     -58.027   4.619 -47.957  1.00  0.00           C  
ATOM   2214  C   THR A 147     -56.959   5.672 -47.696  1.00  0.00           C  
ATOM   2215  O   THR A 147     -57.074   6.812 -48.145  1.00  0.00           O  
ATOM   2216  CB  THR A 147     -58.968   4.524 -46.742  1.00  0.00           C  
ATOM   2217  OG1 THR A 147     -60.036   3.612 -47.032  1.00  0.00           O  
ATOM   2218  CG2 THR A 147     -59.549   5.890 -46.410  1.00  0.00           C  
ATOM   2219  H   THR A 147     -57.585   2.519 -47.671  1.00  0.00           H  
ATOM   2220  HA  THR A 147     -58.611   4.940 -48.820  1.00  0.00           H  
ATOM   2221  HB  THR A 147     -58.414   4.152 -45.881  1.00  0.00           H  
ATOM   2222  HG1 THR A 147     -59.672   2.744 -47.222  1.00  0.00           H  
ATOM   2223 1HG2 THR A 147     -60.211   5.804 -45.548  1.00  0.00           H  
ATOM   2224 2HG2 THR A 147     -58.740   6.582 -46.178  1.00  0.00           H  
ATOM   2225 3HG2 THR A 147     -60.112   6.263 -47.264  1.00  0.00           H  
ATOM   2226  N   GLU A 148     -55.926   5.226 -46.951  1.00  0.00           N  
ATOM   2227  CA  GLU A 148     -54.834   6.136 -46.628  1.00  0.00           C  
ATOM   2228  C   GLU A 148     -54.123   6.612 -47.888  1.00  0.00           C  
ATOM   2229  O   GLU A 148     -53.775   7.787 -48.010  1.00  0.00           O  
ATOM   2230  CB  GLU A 148     -53.832   5.456 -45.692  1.00  0.00           C  
ATOM   2231  CG  GLU A 148     -52.685   6.349 -45.243  1.00  0.00           C  
ATOM   2232  CD  GLU A 148     -51.764   5.672 -44.267  1.00  0.00           C  
ATOM   2233  OE1 GLU A 148     -52.017   4.542 -43.925  1.00  0.00           O  
ATOM   2234  OE2 GLU A 148     -50.805   6.286 -43.862  1.00  0.00           O  
ATOM   2235  H   GLU A 148     -55.929   4.268 -46.630  1.00  0.00           H  
ATOM   2236  HA  GLU A 148     -55.248   7.008 -46.122  1.00  0.00           H  
ATOM   2237 1HB  GLU A 148     -54.350   5.102 -44.800  1.00  0.00           H  
ATOM   2238 2HB  GLU A 148     -53.403   4.585 -46.189  1.00  0.00           H  
ATOM   2239 1HG  GLU A 148     -52.110   6.652 -46.117  1.00  0.00           H  
ATOM   2240 2HG  GLU A 148     -53.096   7.247 -44.784  1.00  0.00           H  
ATOM   2241  N   GLU A 149     -53.931   5.640 -48.804  1.00  0.00           N  
ATOM   2242  CA  GLU A 149     -53.262   5.965 -50.059  1.00  0.00           C  
ATOM   2243  C   GLU A 149     -54.056   6.991 -50.857  1.00  0.00           C  
ATOM   2244  O   GLU A 149     -53.486   7.915 -51.438  1.00  0.00           O  
ATOM   2245  CB  GLU A 149     -53.056   4.701 -50.897  1.00  0.00           C  
ATOM   2246  CG  GLU A 149     -52.026   3.733 -50.333  1.00  0.00           C  
ATOM   2247  CD  GLU A 149     -51.908   2.469 -51.138  1.00  0.00           C  
ATOM   2248  OE1 GLU A 149     -52.685   2.290 -52.046  1.00  0.00           O  
ATOM   2249  OE2 GLU A 149     -51.041   1.680 -50.845  1.00  0.00           O  
ATOM   2250  H   GLU A 149     -54.255   4.705 -48.604  1.00  0.00           H  
ATOM   2251  HA  GLU A 149     -52.286   6.394 -49.830  1.00  0.00           H  
ATOM   2252 1HB  GLU A 149     -54.003   4.166 -50.988  1.00  0.00           H  
ATOM   2253 2HB  GLU A 149     -52.740   4.978 -51.903  1.00  0.00           H  
ATOM   2254 1HG  GLU A 149     -51.055   4.226 -50.309  1.00  0.00           H  
ATOM   2255 2HG  GLU A 149     -52.301   3.482 -49.309  1.00  0.00           H  
ATOM   2256  N   VAL A 150     -55.386   6.775 -50.851  1.00  0.00           N  
ATOM   2257  CA  VAL A 150     -56.262   7.687 -51.577  1.00  0.00           C  
ATOM   2258  C   VAL A 150     -56.175   9.099 -51.013  1.00  0.00           C  
ATOM   2259  O   VAL A 150     -56.144  10.076 -51.762  1.00  0.00           O  
ATOM   2260  CB  VAL A 150     -57.721   7.198 -51.505  1.00  0.00           C  
ATOM   2261  CG1 VAL A 150     -58.662   8.244 -52.085  1.00  0.00           C  
ATOM   2262  CG2 VAL A 150     -57.861   5.877 -52.245  1.00  0.00           C  
ATOM   2263  H   VAL A 150     -55.754   5.983 -50.342  1.00  0.00           H  
ATOM   2264  HA  VAL A 150     -55.950   7.707 -52.622  1.00  0.00           H  
ATOM   2265  HB  VAL A 150     -57.997   7.061 -50.460  1.00  0.00           H  
ATOM   2266 1HG1 VAL A 150     -59.689   7.882 -52.026  1.00  0.00           H  
ATOM   2267 2HG1 VAL A 150     -58.571   9.169 -51.517  1.00  0.00           H  
ATOM   2268 3HG1 VAL A 150     -58.403   8.429 -53.127  1.00  0.00           H  
ATOM   2269 1HG2 VAL A 150     -58.895   5.537 -52.190  1.00  0.00           H  
ATOM   2270 2HG2 VAL A 150     -57.579   6.013 -53.290  1.00  0.00           H  
ATOM   2271 3HG2 VAL A 150     -57.209   5.132 -51.788  1.00  0.00           H  
ATOM   2272  N   LEU A 151     -56.137   9.146 -49.666  1.00  0.00           N  
ATOM   2273  CA  LEU A 151     -56.052  10.440 -48.999  1.00  0.00           C  
ATOM   2274  C   LEU A 151     -54.766  11.167 -49.370  1.00  0.00           C  
ATOM   2275  O   LEU A 151     -54.770  12.376 -49.602  1.00  0.00           O  
ATOM   2276  CB  LEU A 151     -56.124  10.259 -47.478  1.00  0.00           C  
ATOM   2277  CG  LEU A 151     -56.170  11.552 -46.655  1.00  0.00           C  
ATOM   2278  CD1 LEU A 151     -54.768  12.138 -46.549  1.00  0.00           C  
ATOM   2279  CD2 LEU A 151     -57.126  12.538 -47.311  1.00  0.00           C  
ATOM   2280  H   LEU A 151     -56.168   8.283 -49.143  1.00  0.00           H  
ATOM   2281  HA  LEU A 151     -56.896  11.050 -49.320  1.00  0.00           H  
ATOM   2282 1HB  LEU A 151     -57.016   9.682 -47.239  1.00  0.00           H  
ATOM   2283 2HB  LEU A 151     -55.252   9.691 -47.154  1.00  0.00           H  
ATOM   2284  HG  LEU A 151     -56.515  11.329 -45.645  1.00  0.00           H  
ATOM   2285 1HD1 LEU A 151     -54.801  13.057 -45.964  1.00  0.00           H  
ATOM   2286 2HD1 LEU A 151     -54.110  11.420 -46.059  1.00  0.00           H  
ATOM   2287 3HD1 LEU A 151     -54.389  12.356 -47.547  1.00  0.00           H  
ATOM   2288 1HD2 LEU A 151     -57.159  13.457 -46.725  1.00  0.00           H  
ATOM   2289 2HD2 LEU A 151     -56.781  12.763 -48.320  1.00  0.00           H  
ATOM   2290 3HD2 LEU A 151     -58.123  12.101 -47.357  1.00  0.00           H  
ATOM   2291  N   ARG A 152     -53.681  10.368 -49.411  1.00  0.00           N  
ATOM   2292  CA  ARG A 152     -52.386  10.941 -49.756  1.00  0.00           C  
ATOM   2293  C   ARG A 152     -52.397  11.521 -51.165  1.00  0.00           C  
ATOM   2294  O   ARG A 152     -51.863  12.604 -51.405  1.00  0.00           O  
ATOM   2295  CB  ARG A 152     -51.291   9.890 -49.652  1.00  0.00           C  
ATOM   2296  CG  ARG A 152     -50.950   9.460 -48.234  1.00  0.00           C  
ATOM   2297  CD  ARG A 152     -49.857   8.454 -48.212  1.00  0.00           C  
ATOM   2298  NE  ARG A 152     -49.584   7.978 -46.866  1.00  0.00           N  
ATOM   2299  CZ  ARG A 152     -48.784   8.604 -45.981  1.00  0.00           C  
ATOM   2300  NH1 ARG A 152     -48.186   9.726 -46.314  1.00  0.00           N  
ATOM   2301  NH2 ARG A 152     -48.599   8.089 -44.778  1.00  0.00           N  
ATOM   2302  H   ARG A 152     -53.785   9.386 -49.202  1.00  0.00           H  
ATOM   2303  HA  ARG A 152     -52.164  11.745 -49.052  1.00  0.00           H  
ATOM   2304 1HB  ARG A 152     -51.588   9.000 -50.204  1.00  0.00           H  
ATOM   2305 2HB  ARG A 152     -50.377  10.270 -50.109  1.00  0.00           H  
ATOM   2306 1HG  ARG A 152     -50.629  10.327 -47.657  1.00  0.00           H  
ATOM   2307 2HG  ARG A 152     -51.831   9.019 -47.766  1.00  0.00           H  
ATOM   2308 1HD  ARG A 152     -50.138   7.599 -48.826  1.00  0.00           H  
ATOM   2309 2HD  ARG A 152     -48.945   8.900 -48.608  1.00  0.00           H  
ATOM   2310  HE  ARG A 152     -50.026   7.117 -46.573  1.00  0.00           H  
ATOM   2311 1HH1 ARG A 152     -48.327  10.120 -47.233  1.00  0.00           H  
ATOM   2312 2HH1 ARG A 152     -47.587  10.195 -45.651  1.00  0.00           H  
ATOM   2313 1HH2 ARG A 152     -49.059   7.225 -44.522  1.00  0.00           H  
ATOM   2314 2HH2 ARG A 152     -48.000   8.557 -44.115  1.00  0.00           H  
ATOM   2315  N   ALA A 153     -53.000  10.813 -52.104  1.00  0.00           N  
ATOM   2316  CA  ALA A 153     -52.991  11.259 -53.496  1.00  0.00           C  
ATOM   2317  C   ALA A 153     -53.722  12.583 -53.687  1.00  0.00           C  
ATOM   2318  O   ALA A 153     -53.442  13.327 -54.627  1.00  0.00           O  
ATOM   2319  CB  ALA A 153     -53.606  10.192 -54.390  1.00  0.00           C  
ATOM   2320  H   ALA A 153     -53.470   9.956 -51.848  1.00  0.00           H  
ATOM   2321  HA  ALA A 153     -51.955  11.415 -53.795  1.00  0.00           H  
ATOM   2322 1HB  ALA A 153     -53.587  10.529 -55.426  1.00  0.00           H  
ATOM   2323 2HB  ALA A 153     -53.036   9.267 -54.299  1.00  0.00           H  
ATOM   2324 3HB  ALA A 153     -54.637  10.013 -54.086  1.00  0.00           H  
ATOM   2325  N   LEU A 154     -54.657  12.870 -52.793  1.00  0.00           N  
ATOM   2326  CA  LEU A 154     -55.614  13.950 -53.000  1.00  0.00           C  
ATOM   2327  C   LEU A 154     -54.950  15.324 -53.100  1.00  0.00           C  
ATOM   2328  O   LEU A 154     -55.473  16.230 -53.749  1.00  0.00           O  
ATOM   2329  CB  LEU A 154     -56.635  13.961 -51.855  1.00  0.00           C  
ATOM   2330  CG  LEU A 154     -57.595  12.765 -51.809  1.00  0.00           C  
ATOM   2331  CD1 LEU A 154     -58.439  12.839 -50.544  1.00  0.00           C  
ATOM   2332  CD2 LEU A 154     -58.472  12.769 -53.052  1.00  0.00           C  
ATOM   2333  H   LEU A 154     -54.709  12.326 -51.944  1.00  0.00           H  
ATOM   2334  HA  LEU A 154     -56.140  13.771 -53.937  1.00  0.00           H  
ATOM   2335 1HB  LEU A 154     -56.096  13.989 -50.910  1.00  0.00           H  
ATOM   2336 2HB  LEU A 154     -57.237  14.866 -51.934  1.00  0.00           H  
ATOM   2337  HG  LEU A 154     -57.021  11.839 -51.773  1.00  0.00           H  
ATOM   2338 1HD1 LEU A 154     -59.121  11.989 -50.511  1.00  0.00           H  
ATOM   2339 2HD1 LEU A 154     -57.787  12.815 -49.670  1.00  0.00           H  
ATOM   2340 3HD1 LEU A 154     -59.013  13.765 -50.543  1.00  0.00           H  
ATOM   2341 1HD2 LEU A 154     -59.154  11.919 -53.020  1.00  0.00           H  
ATOM   2342 2HD2 LEU A 154     -59.047  13.695 -53.088  1.00  0.00           H  
ATOM   2343 3HD2 LEU A 154     -57.844  12.698 -53.941  1.00  0.00           H  
ATOM   2344  N   GLY A 155     -53.798  15.477 -52.456  1.00  0.00           N  
ATOM   2345  CA  GLY A 155     -53.125  16.775 -52.385  1.00  0.00           C  
ATOM   2346  C   GLY A 155     -53.839  17.726 -51.430  1.00  0.00           C  
ATOM   2347  O   GLY A 155     -54.051  18.896 -51.747  1.00  0.00           O  
ATOM   2348  H   GLY A 155     -53.376  14.678 -52.005  1.00  0.00           H  
ATOM   2349 1HA  GLY A 155     -52.095  16.632 -52.057  1.00  0.00           H  
ATOM   2350 2HA  GLY A 155     -53.086  17.218 -53.379  1.00  0.00           H  
ATOM   2351  N   ALA A 156     -54.203  17.210 -50.262  1.00  0.00           N  
ATOM   2352  CA  ALA A 156     -54.782  18.015 -49.192  1.00  0.00           C  
ATOM   2353  C   ALA A 156     -53.719  18.818 -48.457  1.00  0.00           C  
ATOM   2354  O   ALA A 156     -52.561  18.408 -48.379  1.00  0.00           O  
ATOM   2355  CB  ALA A 156     -55.539  17.129 -48.214  1.00  0.00           C  
ATOM   2356  H   ALA A 156     -54.077  16.221 -50.101  1.00  0.00           H  
ATOM   2357  HA  ALA A 156     -55.480  18.723 -49.640  1.00  0.00           H  
ATOM   2358 1HB  ALA A 156     -55.968  17.743 -47.422  1.00  0.00           H  
ATOM   2359 2HB  ALA A 156     -56.339  16.606 -48.740  1.00  0.00           H  
ATOM   2360 3HB  ALA A 156     -54.856  16.401 -47.779  1.00  0.00           H  
ATOM   2361  N   SER A 157     -54.116  19.966 -47.918  1.00  0.00           N  
ATOM   2362  CA  SER A 157     -53.188  20.835 -47.207  1.00  0.00           C  
ATOM   2363  C   SER A 157     -52.582  20.127 -46.007  1.00  0.00           C  
ATOM   2364  O   SER A 157     -53.252  19.346 -45.331  1.00  0.00           O  
ATOM   2365  CB  SER A 157     -53.896  22.097 -46.754  1.00  0.00           C  
ATOM   2366  OG  SER A 157     -54.336  22.847 -47.853  1.00  0.00           O  
ATOM   2367  H   SER A 157     -55.084  20.241 -48.003  1.00  0.00           H  
ATOM   2368  HA  SER A 157     -52.381  21.109 -47.887  1.00  0.00           H  
ATOM   2369 1HB  SER A 157     -54.746  21.833 -46.126  1.00  0.00           H  
ATOM   2370 2HB  SER A 157     -53.217  22.698 -46.150  1.00  0.00           H  
ATOM   2371  HG  SER A 157     -54.770  23.622 -47.487  1.00  0.00           H  
ATOM   2372  N   PRO A 158     -51.310  20.403 -45.748  1.00  0.00           N  
ATOM   2373  CA  PRO A 158     -50.555  19.636 -44.768  1.00  0.00           C  
ATOM   2374  C   PRO A 158     -51.357  19.432 -43.483  1.00  0.00           C  
ATOM   2375  O   PRO A 158     -51.386  18.334 -42.927  1.00  0.00           O  
ATOM   2376  CB  PRO A 158     -49.319  20.510 -44.531  1.00  0.00           C  
ATOM   2377  CG  PRO A 158     -49.097  21.191 -45.838  1.00  0.00           C  
ATOM   2378  CD  PRO A 158     -50.480  21.544 -46.317  1.00  0.00           C  
ATOM   2379  HA  PRO A 158     -50.275  18.667 -45.205  1.00  0.00           H  
ATOM   2380 1HB  PRO A 158     -49.509  21.216 -43.709  1.00  0.00           H  
ATOM   2381 2HB  PRO A 158     -48.468  19.883 -44.226  1.00  0.00           H  
ATOM   2382 1HG  PRO A 158     -48.457  22.075 -45.702  1.00  0.00           H  
ATOM   2383 2HG  PRO A 158     -48.568  20.520 -46.531  1.00  0.00           H  
ATOM   2384 1HD  PRO A 158     -50.781  22.511 -45.889  1.00  0.00           H  
ATOM   2385 2HD  PRO A 158     -50.489  21.586 -47.416  1.00  0.00           H  
ATOM   2386  N   GLU A 159     -52.031  20.481 -42.971  1.00  0.00           N  
ATOM   2387  CA  GLU A 159     -52.827  20.250 -41.772  1.00  0.00           C  
ATOM   2388  C   GLU A 159     -53.908  19.205 -42.021  1.00  0.00           C  
ATOM   2389  O   GLU A 159     -54.090  18.284 -41.224  1.00  0.00           O  
ATOM   2390  CB  GLU A 159     -53.467  21.556 -41.297  1.00  0.00           C  
ATOM   2391  CG  GLU A 159     -52.477  22.590 -40.781  1.00  0.00           C  
ATOM   2392  CD  GLU A 159     -51.812  23.365 -41.885  1.00  0.00           C  
ATOM   2393  OE1 GLU A 159     -52.120  23.119 -43.027  1.00  0.00           O  
ATOM   2394  OE2 GLU A 159     -50.995  24.204 -41.586  1.00  0.00           O  
ATOM   2395  H   GLU A 159     -51.963  21.380 -43.428  1.00  0.00           H  
ATOM   2396  HA  GLU A 159     -52.169  19.877 -40.986  1.00  0.00           H  
ATOM   2397 1HB  GLU A 159     -54.026  22.007 -42.117  1.00  0.00           H  
ATOM   2398 2HB  GLU A 159     -54.176  21.344 -40.496  1.00  0.00           H  
ATOM   2399 1HG  GLU A 159     -53.002  23.288 -40.129  1.00  0.00           H  
ATOM   2400 2HG  GLU A 159     -51.715  22.085 -40.189  1.00  0.00           H  
ATOM   2401  N   ALA A 160     -54.603  19.401 -43.160  1.00  0.00           N  
ATOM   2402  CA  ALA A 160     -55.667  18.470 -43.516  1.00  0.00           C  
ATOM   2403  C   ALA A 160     -55.120  17.064 -43.726  1.00  0.00           C  
ATOM   2404  O   ALA A 160     -55.726  16.081 -43.300  1.00  0.00           O  
ATOM   2405  CB  ALA A 160     -56.393  18.948 -44.764  1.00  0.00           C  
ATOM   2406  H   ALA A 160     -54.374  20.191 -43.746  1.00  0.00           H  
ATOM   2407  HA  ALA A 160     -56.375  18.433 -42.688  1.00  0.00           H  
ATOM   2408 1HB  ALA A 160     -57.185  18.243 -45.017  1.00  0.00           H  
ATOM   2409 2HB  ALA A 160     -56.828  19.930 -44.579  1.00  0.00           H  
ATOM   2410 3HB  ALA A 160     -55.689  19.014 -45.592  1.00  0.00           H  
ATOM   2411  N   LEU A 161     -53.953  17.029 -44.400  1.00  0.00           N  
ATOM   2412  CA  LEU A 161     -53.321  15.742 -44.667  1.00  0.00           C  
ATOM   2413  C   LEU A 161     -52.953  15.030 -43.371  1.00  0.00           C  
ATOM   2414  O   LEU A 161     -53.136  13.819 -43.244  1.00  0.00           O  
ATOM   2415  CB  LEU A 161     -52.065  15.937 -45.526  1.00  0.00           C  
ATOM   2416  CG  LEU A 161     -51.355  14.650 -45.968  1.00  0.00           C  
ATOM   2417  CD1 LEU A 161     -50.592  14.909 -47.260  1.00  0.00           C  
ATOM   2418  CD2 LEU A 161     -50.419  14.182 -44.864  1.00  0.00           C  
ATOM   2419  H   LEU A 161     -53.536  17.896 -44.709  1.00  0.00           H  
ATOM   2420  HA  LEU A 161     -54.026  15.117 -45.214  1.00  0.00           H  
ATOM   2421 1HB  LEU A 161     -52.340  16.489 -46.423  1.00  0.00           H  
ATOM   2422 2HB  LEU A 161     -51.348  16.534 -44.963  1.00  0.00           H  
ATOM   2423  HG  LEU A 161     -52.097  13.876 -46.168  1.00  0.00           H  
ATOM   2424 1HD1 LEU A 161     -50.088  13.995 -47.574  1.00  0.00           H  
ATOM   2425 2HD1 LEU A 161     -51.289  15.224 -48.037  1.00  0.00           H  
ATOM   2426 3HD1 LEU A 161     -49.853  15.692 -47.095  1.00  0.00           H  
ATOM   2427 1HD2 LEU A 161     -49.915  13.267 -45.178  1.00  0.00           H  
ATOM   2428 2HD2 LEU A 161     -49.677  14.954 -44.664  1.00  0.00           H  
ATOM   2429 3HD2 LEU A 161     -50.993  13.987 -43.958  1.00  0.00           H  
ATOM   2430  N   ASN A 162     -52.429  15.845 -42.432  1.00  0.00           N  
ATOM   2431  CA  ASN A 162     -52.035  15.289 -41.144  1.00  0.00           C  
ATOM   2432  C   ASN A 162     -53.232  14.698 -40.410  1.00  0.00           C  
ATOM   2433  O   ASN A 162     -53.137  13.628 -39.808  1.00  0.00           O  
ATOM   2434  CB  ASN A 162     -51.355  16.344 -40.291  1.00  0.00           C  
ATOM   2435  CG  ASN A 162     -49.967  16.668 -40.772  1.00  0.00           C  
ATOM   2436  OD1 ASN A 162     -49.317  15.847 -41.430  1.00  0.00           O  
ATOM   2437  ND2 ASN A 162     -49.500  17.849 -40.455  1.00  0.00           N  
ATOM   2438  H   ASN A 162     -52.320  16.828 -42.639  1.00  0.00           H  
ATOM   2439  HA  ASN A 162     -51.329  14.475 -41.319  1.00  0.00           H  
ATOM   2440 1HB  ASN A 162     -51.951  17.257 -40.298  1.00  0.00           H  
ATOM   2441 2HB  ASN A 162     -51.297  15.997 -39.260  1.00  0.00           H  
ATOM   2442 1HD2 ASN A 162     -48.583  18.119 -40.748  1.00  0.00           H  
ATOM   2443 2HD2 ASN A 162     -50.061  18.481 -39.921  1.00  0.00           H  
ATOM   2444  N   LEU A 163     -54.349  15.449 -40.496  1.00  0.00           N  
ATOM   2445  CA  LEU A 163     -55.567  14.994 -39.836  1.00  0.00           C  
ATOM   2446  C   LEU A 163     -56.042  13.666 -40.413  1.00  0.00           C  
ATOM   2447  O   LEU A 163     -56.467  12.775 -39.677  1.00  0.00           O  
ATOM   2448  CB  LEU A 163     -56.674  16.046 -39.982  1.00  0.00           C  
ATOM   2449  CG  LEU A 163     -56.460  17.348 -39.200  1.00  0.00           C  
ATOM   2450  CD1 LEU A 163     -57.536  18.355 -39.586  1.00  0.00           C  
ATOM   2451  CD2 LEU A 163     -56.495  17.056 -37.707  1.00  0.00           C  
ATOM   2452  H   LEU A 163     -54.321  16.314 -41.016  1.00  0.00           H  
ATOM   2453  HA  LEU A 163     -55.355  14.852 -38.777  1.00  0.00           H  
ATOM   2454 1HB  LEU A 163     -56.771  16.304 -41.035  1.00  0.00           H  
ATOM   2455 2HB  LEU A 163     -57.615  15.609 -39.648  1.00  0.00           H  
ATOM   2456  HG  LEU A 163     -55.493  17.777 -39.463  1.00  0.00           H  
ATOM   2457 1HD1 LEU A 163     -57.384  19.280 -39.030  1.00  0.00           H  
ATOM   2458 2HD1 LEU A 163     -57.475  18.560 -40.655  1.00  0.00           H  
ATOM   2459 3HD1 LEU A 163     -58.517  17.947 -39.349  1.00  0.00           H  
ATOM   2460 1HD2 LEU A 163     -56.343  17.982 -37.151  1.00  0.00           H  
ATOM   2461 2HD2 LEU A 163     -57.463  16.629 -37.443  1.00  0.00           H  
ATOM   2462 3HD2 LEU A 163     -55.705  16.348 -37.457  1.00  0.00           H  
ATOM   2463  N   ALA A 164     -55.944  13.590 -41.756  1.00  0.00           N  
ATOM   2464  CA  ALA A 164     -56.366  12.370 -42.434  1.00  0.00           C  
ATOM   2465  C   ALA A 164     -55.527  11.177 -41.994  1.00  0.00           C  
ATOM   2466  O   ALA A 164     -56.049  10.084 -41.778  1.00  0.00           O  
ATOM   2467  CB  ALA A 164     -56.284  12.546 -43.943  1.00  0.00           C  
ATOM   2468  H   ALA A 164     -55.581  14.381 -42.268  1.00  0.00           H  
ATOM   2469  HA  ALA A 164     -57.402  12.169 -42.158  1.00  0.00           H  
ATOM   2470 1HB  ALA A 164     -56.601  11.627 -44.435  1.00  0.00           H  
ATOM   2471 2HB  ALA A 164     -56.934  13.365 -44.250  1.00  0.00           H  
ATOM   2472 3HB  ALA A 164     -55.257  12.773 -44.227  1.00  0.00           H  
ATOM   2473  N   GLU A 165     -54.211  11.452 -41.876  1.00  0.00           N  
ATOM   2474  CA  GLU A 165     -53.296  10.395 -41.460  1.00  0.00           C  
ATOM   2475  C   GLU A 165     -53.634   9.892 -40.062  1.00  0.00           C  
ATOM   2476  O   GLU A 165     -53.601   8.690 -39.800  1.00  0.00           O  
ATOM   2477  CB  GLU A 165     -51.851  10.897 -41.496  1.00  0.00           C  
ATOM   2478  CG  GLU A 165     -50.811   9.844 -41.141  1.00  0.00           C  
ATOM   2479  CD  GLU A 165     -49.401  10.350 -41.260  1.00  0.00           C  
ATOM   2480  OE1 GLU A 165     -49.022  10.749 -42.335  1.00  0.00           O  
ATOM   2481  OE2 GLU A 165     -48.701  10.338 -40.274  1.00  0.00           O  
ATOM   2482  H   GLU A 165     -53.883  12.385 -42.078  1.00  0.00           H  
ATOM   2483  HA  GLU A 165     -53.394   9.560 -42.154  1.00  0.00           H  
ATOM   2484 1HB  GLU A 165     -51.621  11.271 -42.494  1.00  0.00           H  
ATOM   2485 2HB  GLU A 165     -51.736  11.728 -40.800  1.00  0.00           H  
ATOM   2486 1HG  GLU A 165     -50.980   9.512 -40.117  1.00  0.00           H  
ATOM   2487 2HG  GLU A 165     -50.940   8.985 -41.798  1.00  0.00           H  
ATOM   2488  N   THR A 166     -53.957  10.873 -39.194  1.00  0.00           N  
ATOM   2489  CA  THR A 166     -54.303  10.526 -37.820  1.00  0.00           C  
ATOM   2490  C   THR A 166     -55.547   9.648 -37.772  1.00  0.00           C  
ATOM   2491  O   THR A 166     -55.611   8.687 -37.005  1.00  0.00           O  
ATOM   2492  CB  THR A 166     -54.528  11.789 -36.969  1.00  0.00           C  
ATOM   2493  OG1 THR A 166     -53.320  12.561 -36.927  1.00  0.00           O  
ATOM   2494  CG2 THR A 166     -54.933  11.412 -35.552  1.00  0.00           C  
ATOM   2495  H   THR A 166     -53.953  11.832 -39.511  1.00  0.00           H  
ATOM   2496  HA  THR A 166     -53.476   9.963 -37.387  1.00  0.00           H  
ATOM   2497  HB  THR A 166     -55.315  12.395 -37.417  1.00  0.00           H  
ATOM   2498  HG1 THR A 166     -53.074  12.817 -37.819  1.00  0.00           H  
ATOM   2499 1HG2 THR A 166     -55.088  12.317 -34.965  1.00  0.00           H  
ATOM   2500 2HG2 THR A 166     -55.857  10.835 -35.580  1.00  0.00           H  
ATOM   2501 3HG2 THR A 166     -54.146  10.814 -35.095  1.00  0.00           H  
ATOM   2502  N   LEU A 167     -56.518  10.033 -38.626  1.00  0.00           N  
ATOM   2503  CA  LEU A 167     -57.763   9.275 -38.679  1.00  0.00           C  
ATOM   2504  C   LEU A 167     -57.514   7.838 -39.119  1.00  0.00           C  
ATOM   2505  O   LEU A 167     -58.099   6.902 -38.575  1.00  0.00           O  
ATOM   2506  CB  LEU A 167     -58.752   9.946 -39.640  1.00  0.00           C  
ATOM   2507  CG  LEU A 167     -59.321  11.293 -39.176  1.00  0.00           C  
ATOM   2508  CD1 LEU A 167     -60.133  11.917 -40.302  1.00  0.00           C  
ATOM   2509  CD2 LEU A 167     -60.177  11.082 -37.936  1.00  0.00           C  
ATOM   2510  H   LEU A 167     -56.364  10.840 -39.213  1.00  0.00           H  
ATOM   2511  HA  LEU A 167     -58.200   9.258 -37.681  1.00  0.00           H  
ATOM   2512 1HB  LEU A 167     -58.253  10.109 -40.594  1.00  0.00           H  
ATOM   2513 2HB  LEU A 167     -59.591   9.270 -39.803  1.00  0.00           H  
ATOM   2514  HG  LEU A 167     -58.501  11.972 -38.939  1.00  0.00           H  
ATOM   2515 1HD1 LEU A 167     -60.537  12.875 -39.972  1.00  0.00           H  
ATOM   2516 2HD1 LEU A 167     -59.492  12.075 -41.169  1.00  0.00           H  
ATOM   2517 3HD1 LEU A 167     -60.952  11.252 -40.572  1.00  0.00           H  
ATOM   2518 1HD2 LEU A 167     -60.581  12.039 -37.605  1.00  0.00           H  
ATOM   2519 2HD2 LEU A 167     -60.998  10.404 -38.171  1.00  0.00           H  
ATOM   2520 3HD2 LEU A 167     -59.567  10.651 -37.141  1.00  0.00           H  
ATOM   2521  N   VAL A 168     -56.622   7.724 -40.124  1.00  0.00           N  
ATOM   2522  CA  VAL A 168     -56.294   6.399 -40.640  1.00  0.00           C  
ATOM   2523  C   VAL A 168     -55.658   5.532 -39.561  1.00  0.00           C  
ATOM   2524  O   VAL A 168     -55.965   4.345 -39.444  1.00  0.00           O  
ATOM   2525  CB  VAL A 168     -55.331   6.514 -41.836  1.00  0.00           C  
ATOM   2526  CG1 VAL A 168     -54.828   5.139 -42.249  1.00  0.00           C  
ATOM   2527  CG2 VAL A 168     -56.028   7.205 -42.998  1.00  0.00           C  
ATOM   2528  H   VAL A 168     -56.198   8.558 -40.502  1.00  0.00           H  
ATOM   2529  HA  VAL A 168     -57.214   5.920 -40.976  1.00  0.00           H  
ATOM   2530  HB  VAL A 168     -54.460   7.097 -41.535  1.00  0.00           H  
ATOM   2531 1HG1 VAL A 168     -54.148   5.239 -43.096  1.00  0.00           H  
ATOM   2532 2HG1 VAL A 168     -54.301   4.678 -41.414  1.00  0.00           H  
ATOM   2533 3HG1 VAL A 168     -55.673   4.513 -42.536  1.00  0.00           H  
ATOM   2534 1HG2 VAL A 168     -55.341   7.283 -43.840  1.00  0.00           H  
ATOM   2535 2HG2 VAL A 168     -56.902   6.624 -43.295  1.00  0.00           H  
ATOM   2536 3HG2 VAL A 168     -56.343   8.203 -42.692  1.00  0.00           H  
ATOM   2537  N   ARG A 169     -54.764   6.186 -38.792  1.00  0.00           N  
ATOM   2538  CA  ARG A 169     -54.084   5.469 -37.721  1.00  0.00           C  
ATOM   2539  C   ARG A 169     -55.075   4.962 -36.681  1.00  0.00           C  
ATOM   2540  O   ARG A 169     -54.957   3.838 -36.193  1.00  0.00           O  
ATOM   2541  CB  ARG A 169     -53.057   6.366 -37.045  1.00  0.00           C  
ATOM   2542  CG  ARG A 169     -51.831   6.683 -37.887  1.00  0.00           C  
ATOM   2543  CD  ARG A 169     -50.865   7.538 -37.151  1.00  0.00           C  
ATOM   2544  NE  ARG A 169     -49.731   7.912 -37.980  1.00  0.00           N  
ATOM   2545  CZ  ARG A 169     -48.637   7.149 -38.169  1.00  0.00           C  
ATOM   2546  NH1 ARG A 169     -48.544   5.976 -37.584  1.00  0.00           N  
ATOM   2547  NH2 ARG A 169     -47.657   7.581 -38.944  1.00  0.00           N  
ATOM   2548  H   ARG A 169     -54.583   7.163 -38.973  1.00  0.00           H  
ATOM   2549  HA  ARG A 169     -53.566   4.612 -38.153  1.00  0.00           H  
ATOM   2550 1HB  ARG A 169     -53.523   7.311 -36.773  1.00  0.00           H  
ATOM   2551 2HB  ARG A 169     -52.712   5.894 -36.125  1.00  0.00           H  
ATOM   2552 1HG  ARG A 169     -51.328   5.755 -38.161  1.00  0.00           H  
ATOM   2553 2HG  ARG A 169     -52.137   7.211 -38.791  1.00  0.00           H  
ATOM   2554 1HD  ARG A 169     -51.363   8.449 -36.822  1.00  0.00           H  
ATOM   2555 2HD  ARG A 169     -50.489   6.997 -36.283  1.00  0.00           H  
ATOM   2556  HE  ARG A 169     -49.766   8.809 -38.447  1.00  0.00           H  
ATOM   2557 1HH1 ARG A 169     -49.293   5.646 -36.992  1.00  0.00           H  
ATOM   2558 2HH1 ARG A 169     -47.724   5.404 -37.726  1.00  0.00           H  
ATOM   2559 1HH2 ARG A 169     -47.728   8.483 -39.394  1.00  0.00           H  
ATOM   2560 2HH2 ARG A 169     -46.837   7.009 -39.086  1.00  0.00           H  
ATOM   2561  N   ILE A 170     -56.045   5.849 -36.376  1.00  0.00           N  
ATOM   2562  CA  ILE A 170     -57.060   5.488 -35.394  1.00  0.00           C  
ATOM   2563  C   ILE A 170     -57.873   4.287 -35.860  1.00  0.00           C  
ATOM   2564  O   ILE A 170     -58.181   3.391 -35.074  1.00  0.00           O  
ATOM   2565  CB  ILE A 170     -58.004   6.672 -35.117  1.00  0.00           C  
ATOM   2566  CG1 ILE A 170     -57.254   7.795 -34.396  1.00  0.00           C  
ATOM   2567  CG2 ILE A 170     -59.202   6.217 -34.299  1.00  0.00           C  
ATOM   2568  CD1 ILE A 170     -58.021   9.096 -34.327  1.00  0.00           C  
ATOM   2569  H   ILE A 170     -56.051   6.749 -36.834  1.00  0.00           H  
ATOM   2570  HA  ILE A 170     -56.560   5.221 -34.463  1.00  0.00           H  
ATOM   2571  HB  ILE A 170     -58.356   7.085 -36.062  1.00  0.00           H  
ATOM   2572 1HG1 ILE A 170     -57.021   7.482 -33.379  1.00  0.00           H  
ATOM   2573 2HG1 ILE A 170     -56.307   7.985 -34.903  1.00  0.00           H  
ATOM   2574 1HG2 ILE A 170     -59.859   7.067 -34.112  1.00  0.00           H  
ATOM   2575 2HG2 ILE A 170     -59.748   5.452 -34.848  1.00  0.00           H  
ATOM   2576 3HG2 ILE A 170     -58.860   5.807 -33.348  1.00  0.00           H  
ATOM   2577 1HD1 ILE A 170     -57.425   9.843 -33.802  1.00  0.00           H  
ATOM   2578 2HD1 ILE A 170     -58.234   9.447 -35.337  1.00  0.00           H  
ATOM   2579 3HD1 ILE A 170     -58.956   8.938 -33.792  1.00  0.00           H  
ATOM   2580  N   ILE A 171     -58.198   4.324 -37.168  1.00  0.00           N  
ATOM   2581  CA  ILE A 171     -58.976   3.232 -37.741  1.00  0.00           C  
ATOM   2582  C   ILE A 171     -58.224   1.910 -37.645  1.00  0.00           C  
ATOM   2583  O   ILE A 171     -58.810   0.874 -37.332  1.00  0.00           O  
ATOM   2584  CB  ILE A 171     -59.324   3.519 -39.213  1.00  0.00           C  
ATOM   2585  CG1 ILE A 171     -60.305   4.690 -39.311  1.00  0.00           C  
ATOM   2586  CG2 ILE A 171     -59.903   2.278 -39.875  1.00  0.00           C  
ATOM   2587  CD1 ILE A 171     -60.490   5.216 -40.716  1.00  0.00           C  
ATOM   2588  H   ILE A 171     -57.896   5.108 -37.728  1.00  0.00           H  
ATOM   2589  HA  ILE A 171     -59.904   3.137 -37.180  1.00  0.00           H  
ATOM   2590  HB  ILE A 171     -58.423   3.818 -39.748  1.00  0.00           H  
ATOM   2591 1HG1 ILE A 171     -61.279   4.381 -38.931  1.00  0.00           H  
ATOM   2592 2HG1 ILE A 171     -59.956   5.511 -38.684  1.00  0.00           H  
ATOM   2593 1HG2 ILE A 171     -60.144   2.499 -40.914  1.00  0.00           H  
ATOM   2594 2HG2 ILE A 171     -59.173   1.471 -39.835  1.00  0.00           H  
ATOM   2595 3HG2 ILE A 171     -60.808   1.974 -39.349  1.00  0.00           H  
ATOM   2596 1HD1 ILE A 171     -61.199   6.044 -40.704  1.00  0.00           H  
ATOM   2597 2HD1 ILE A 171     -59.532   5.564 -41.104  1.00  0.00           H  
ATOM   2598 3HD1 ILE A 171     -60.873   4.421 -41.354  1.00  0.00           H  
ATOM   2599  N   ARG A 172     -56.910   2.011 -37.929  1.00  0.00           N  
ATOM   2600  CA  ARG A 172     -56.075   0.816 -37.873  1.00  0.00           C  
ATOM   2601  C   ARG A 172     -56.043   0.231 -36.466  1.00  0.00           C  
ATOM   2602  O   ARG A 172     -56.107  -0.985 -36.288  1.00  0.00           O  
ATOM   2603  CB  ARG A 172     -54.655   1.134 -38.319  1.00  0.00           C  
ATOM   2604  CG  ARG A 172     -53.737  -0.072 -38.439  1.00  0.00           C  
ATOM   2605  CD  ARG A 172     -52.387   0.312 -38.926  1.00  0.00           C  
ATOM   2606  NE  ARG A 172     -52.436   0.902 -40.254  1.00  0.00           N  
ATOM   2607  CZ  ARG A 172     -52.243   2.209 -40.518  1.00  0.00           C  
ATOM   2608  NH1 ARG A 172     -51.990   3.047 -39.538  1.00  0.00           N  
ATOM   2609  NH2 ARG A 172     -52.309   2.648 -41.763  1.00  0.00           N  
ATOM   2610  H   ARG A 172     -56.527   2.912 -38.177  1.00  0.00           H  
ATOM   2611  HA  ARG A 172     -56.492   0.070 -38.550  1.00  0.00           H  
ATOM   2612 1HB  ARG A 172     -54.680   1.627 -39.290  1.00  0.00           H  
ATOM   2613 2HB  ARG A 172     -54.198   1.827 -37.612  1.00  0.00           H  
ATOM   2614 1HG  ARG A 172     -53.628  -0.545 -37.463  1.00  0.00           H  
ATOM   2615 2HG  ARG A 172     -54.165  -0.786 -39.144  1.00  0.00           H  
ATOM   2616 1HD  ARG A 172     -51.949   1.041 -38.245  1.00  0.00           H  
ATOM   2617 2HD  ARG A 172     -51.751  -0.571 -38.969  1.00  0.00           H  
ATOM   2618  HE  ARG A 172     -52.629   0.288 -41.034  1.00  0.00           H  
ATOM   2619 1HH1 ARG A 172     -51.939   2.712 -38.586  1.00  0.00           H  
ATOM   2620 2HH1 ARG A 172     -51.845   4.027 -39.736  1.00  0.00           H  
ATOM   2621 1HH2 ARG A 172     -52.504   2.004 -42.517  1.00  0.00           H  
ATOM   2622 2HH2 ARG A 172     -52.164   3.627 -41.961  1.00  0.00           H  
ATOM   2623  N   LYS A 173     -55.943   1.160 -35.494  1.00  0.00           N  
ATOM   2624  CA  LYS A 173     -55.905   0.731 -34.101  1.00  0.00           C  
ATOM   2625  C   LYS A 173     -57.190   0.011 -33.710  1.00  0.00           C  
ATOM   2626  O   LYS A 173     -57.157  -1.002 -33.011  1.00  0.00           O  
ATOM   2627  CB  LYS A 173     -55.672   1.928 -33.178  1.00  0.00           C  
ATOM   2628  CG  LYS A 173     -54.271   2.520 -33.258  1.00  0.00           C  
ATOM   2629  CD  LYS A 173     -54.110   3.691 -32.300  1.00  0.00           C  
ATOM   2630  CE  LYS A 173     -52.730   4.319 -32.418  1.00  0.00           C  
ATOM   2631  NZ  LYS A 173     -51.654   3.382 -31.995  1.00  0.00           N  
ATOM   2632  H   LYS A 173     -55.896   2.136 -35.748  1.00  0.00           H  
ATOM   2633  HA  LYS A 173     -55.079   0.030 -33.977  1.00  0.00           H  
ATOM   2634 1HB  LYS A 173     -56.383   2.718 -33.420  1.00  0.00           H  
ATOM   2635 2HB  LYS A 173     -55.851   1.632 -32.144  1.00  0.00           H  
ATOM   2636 1HG  LYS A 173     -53.537   1.754 -33.008  1.00  0.00           H  
ATOM   2637 2HG  LYS A 173     -54.079   2.864 -34.274  1.00  0.00           H  
ATOM   2638 1HD  LYS A 173     -54.865   4.448 -32.519  1.00  0.00           H  
ATOM   2639 2HD  LYS A 173     -54.255   3.346 -31.276  1.00  0.00           H  
ATOM   2640 1HE  LYS A 173     -52.552   4.614 -33.451  1.00  0.00           H  
ATOM   2641 2HE  LYS A 173     -52.682   5.212 -31.795  1.00  0.00           H  
ATOM   2642 1HZ  LYS A 173     -50.756   3.836 -32.087  1.00  0.00           H  
ATOM   2643 2HZ  LYS A 173     -51.798   3.116 -31.030  1.00  0.00           H  
ATOM   2644 3HZ  LYS A 173     -51.676   2.558 -32.578  1.00  0.00           H  
ATOM   2645  N   ALA A 174     -58.307   0.588 -34.198  1.00  0.00           N  
ATOM   2646  CA  ALA A 174     -59.605  -0.004 -33.898  1.00  0.00           C  
ATOM   2647  C   ALA A 174     -59.712  -1.414 -34.466  1.00  0.00           C  
ATOM   2648  O   ALA A 174     -60.233  -2.318 -33.814  1.00  0.00           O  
ATOM   2649  CB  ALA A 174     -60.725   0.871 -34.442  1.00  0.00           C  
ATOM   2650  H   ALA A 174     -58.224   1.421 -34.763  1.00  0.00           H  
ATOM   2651  HA  ALA A 174     -59.705  -0.072 -32.815  1.00  0.00           H  
ATOM   2652 1HB  ALA A 174     -61.688   0.415 -34.210  1.00  0.00           H  
ATOM   2653 2HB  ALA A 174     -60.671   1.858 -33.982  1.00  0.00           H  
ATOM   2654 3HB  ALA A 174     -60.620   0.967 -35.521  1.00  0.00           H  
ATOM   2655  N   VAL A 175     -59.192  -1.542 -35.704  1.00  0.00           N  
ATOM   2656  CA  VAL A 175     -59.229  -2.843 -36.361  1.00  0.00           C  
ATOM   2657  C   VAL A 175     -58.430  -3.879 -35.580  1.00  0.00           C  
ATOM   2658  O   VAL A 175     -58.857  -5.024 -35.432  1.00  0.00           O  
ATOM   2659  CB  VAL A 175     -58.665  -2.736 -37.791  1.00  0.00           C  
ATOM   2660  CG1 VAL A 175     -58.513  -4.118 -38.408  1.00  0.00           C  
ATOM   2661  CG2 VAL A 175     -59.574  -1.862 -38.641  1.00  0.00           C  
ATOM   2662  H   VAL A 175     -58.787  -0.734 -36.154  1.00  0.00           H  
ATOM   2663  HA  VAL A 175     -60.267  -3.173 -36.418  1.00  0.00           H  
ATOM   2664  HB  VAL A 175     -57.670  -2.293 -37.746  1.00  0.00           H  
ATOM   2665 1HG1 VAL A 175     -58.113  -4.024 -39.418  1.00  0.00           H  
ATOM   2666 2HG1 VAL A 175     -57.830  -4.714 -37.803  1.00  0.00           H  
ATOM   2667 3HG1 VAL A 175     -59.486  -4.608 -38.448  1.00  0.00           H  
ATOM   2668 1HG2 VAL A 175     -59.168  -1.790 -39.650  1.00  0.00           H  
ATOM   2669 2HG2 VAL A 175     -60.570  -2.303 -38.680  1.00  0.00           H  
ATOM   2670 3HG2 VAL A 175     -59.634  -0.866 -38.203  1.00  0.00           H  
ATOM   2671  N   GLU A 176     -57.261  -3.411 -35.097  1.00  0.00           N  
ATOM   2672  CA  GLU A 176     -56.399  -4.303 -34.328  1.00  0.00           C  
ATOM   2673  C   GLU A 176     -57.092  -4.778 -33.058  1.00  0.00           C  
ATOM   2674  O   GLU A 176     -56.990  -5.946 -32.683  1.00  0.00           O  
ATOM   2675  CB  GLU A 176     -55.086  -3.600 -33.973  1.00  0.00           C  
ATOM   2676  CG  GLU A 176     -54.163  -3.356 -35.159  1.00  0.00           C  
ATOM   2677  CD  GLU A 176     -52.921  -2.596 -34.786  1.00  0.00           C  
ATOM   2678  OE1 GLU A 176     -52.825  -2.166 -33.661  1.00  0.00           O  
ATOM   2679  OE2 GLU A 176     -52.066  -2.445 -35.627  1.00  0.00           O  
ATOM   2680  H   GLU A 176     -57.003  -2.451 -35.275  1.00  0.00           H  
ATOM   2681  HA  GLU A 176     -56.173  -5.177 -34.940  1.00  0.00           H  
ATOM   2682 1HB  GLU A 176     -55.303  -2.636 -33.513  1.00  0.00           H  
ATOM   2683 2HB  GLU A 176     -54.541  -4.197 -33.242  1.00  0.00           H  
ATOM   2684 1HG  GLU A 176     -53.874  -4.316 -35.584  1.00  0.00           H  
ATOM   2685 2HG  GLU A 176     -54.708  -2.801 -35.921  1.00  0.00           H  
ATOM   2686  N   ALA A 177     -57.795  -3.844 -32.412  1.00  0.00           N  
ATOM   2687  CA  ALA A 177     -58.570  -4.099 -31.201  1.00  0.00           C  
ATOM   2688  C   ALA A 177     -59.789  -4.982 -31.456  1.00  0.00           C  
ATOM   2689  O   ALA A 177     -60.281  -5.655 -30.550  1.00  0.00           O  
ATOM   2690  CB  ALA A 177     -59.005  -2.782 -30.576  1.00  0.00           C  
ATOM   2691  H   ALA A 177     -57.802  -2.899 -32.769  1.00  0.00           H  
ATOM   2692  HA  ALA A 177     -57.931  -4.631 -30.495  1.00  0.00           H  
ATOM   2693 1HB  ALA A 177     -59.572  -2.980 -29.666  1.00  0.00           H  
ATOM   2694 2HB  ALA A 177     -58.125  -2.186 -30.333  1.00  0.00           H  
ATOM   2695 3HB  ALA A 177     -59.630  -2.234 -31.280  1.00  0.00           H  
ATOM   2696  N   GLY A 178     -60.276  -4.981 -32.694  1.00  0.00           N  
ATOM   2697  CA  GLY A 178     -61.474  -5.738 -33.045  1.00  0.00           C  
ATOM   2698  C   GLY A 178     -62.702  -4.848 -33.211  1.00  0.00           C  
ATOM   2699  O   GLY A 178     -63.755  -5.112 -32.630  1.00  0.00           O  
ATOM   2700  H   GLY A 178     -59.806  -4.443 -33.407  1.00  0.00           H  
ATOM   2701 1HA  GLY A 178     -61.302  -6.281 -33.974  1.00  0.00           H  
ATOM   2702 2HA  GLY A 178     -61.675  -6.479 -32.273  1.00  0.00           H  
ATOM   2703  N   ALA A 179     -62.558  -3.792 -34.008  1.00  0.00           N  
ATOM   2704  CA  ALA A 179     -63.702  -3.067 -34.552  1.00  0.00           C  
ATOM   2705  C   ALA A 179     -64.192  -3.734 -35.840  1.00  0.00           C  
ATOM   2706  O   ALA A 179     -63.396  -4.086 -36.710  1.00  0.00           O  
ATOM   2707  CB  ALA A 179     -63.340  -1.611 -34.806  1.00  0.00           C  
ATOM   2708  H   ALA A 179     -61.628  -3.479 -34.247  1.00  0.00           H  
ATOM   2709  HA  ALA A 179     -64.508  -3.108 -33.819  1.00  0.00           H  
ATOM   2710 1HB  ALA A 179     -64.204  -1.087 -35.215  1.00  0.00           H  
ATOM   2711 2HB  ALA A 179     -63.042  -1.142 -33.868  1.00  0.00           H  
ATOM   2712 3HB  ALA A 179     -62.515  -1.560 -35.515  1.00  0.00           H  
ATOM   2713  N   PRO A 180     -65.507  -3.905 -35.959  1.00  0.00           N  
ATOM   2714  CA  PRO A 180     -66.103  -4.635 -37.080  1.00  0.00           C  
ATOM   2715  C   PRO A 180     -65.844  -3.945 -38.413  1.00  0.00           C  
ATOM   2716  O   PRO A 180     -65.819  -2.717 -38.493  1.00  0.00           O  
ATOM   2717  CB  PRO A 180     -67.595  -4.638 -36.732  1.00  0.00           C  
ATOM   2718  CG  PRO A 180     -67.760  -3.468 -35.822  1.00  0.00           C  
ATOM   2719  CD  PRO A 180     -66.458  -3.392 -35.071  1.00  0.00           C  
ATOM   2720  HA  PRO A 180     -65.701  -5.659 -37.099  1.00  0.00           H  
ATOM   2721 1HB  PRO A 180     -68.195  -4.553 -37.650  1.00  0.00           H  
ATOM   2722 2HB  PRO A 180     -67.869  -5.591 -36.256  1.00  0.00           H  
ATOM   2723 1HG  PRO A 180     -67.966  -2.559 -36.406  1.00  0.00           H  
ATOM   2724 2HG  PRO A 180     -68.624  -3.622 -35.159  1.00  0.00           H  
ATOM   2725 1HD  PRO A 180     -66.230  -2.342 -34.836  1.00  0.00           H  
ATOM   2726 2HD  PRO A 180     -66.530  -3.988 -34.149  1.00  0.00           H  
ATOM   2727  N   PRO A 181     -65.653  -4.748 -39.455  1.00  0.00           N  
ATOM   2728  CA  PRO A 181     -65.225  -4.240 -40.751  1.00  0.00           C  
ATOM   2729  C   PRO A 181     -66.196  -3.181 -41.250  1.00  0.00           C  
ATOM   2730  O   PRO A 181     -65.798  -2.221 -41.910  1.00  0.00           O  
ATOM   2731  CB  PRO A 181     -65.238  -5.488 -41.639  1.00  0.00           C  
ATOM   2732  CG  PRO A 181     -65.001  -6.614 -40.691  1.00  0.00           C  
ATOM   2733  CD  PRO A 181     -65.756  -6.223 -39.449  1.00  0.00           C  
ATOM   2734  HA  PRO A 181     -64.207  -3.832 -40.661  1.00  0.00           H  
ATOM   2735 1HB  PRO A 181     -66.202  -5.567 -42.163  1.00  0.00           H  
ATOM   2736 2HB  PRO A 181     -64.458  -5.409 -42.411  1.00  0.00           H  
ATOM   2737 1HG  PRO A 181     -65.360  -7.558 -41.126  1.00  0.00           H  
ATOM   2738 2HG  PRO A 181     -63.923  -6.737 -40.510  1.00  0.00           H  
ATOM   2739 1HD  PRO A 181     -66.800  -6.559 -39.533  1.00  0.00           H  
ATOM   2740 2HD  PRO A 181     -65.273  -6.672 -38.569  1.00  0.00           H  
ATOM   2741  N   ASP A 182     -67.476  -3.349 -40.937  1.00  0.00           N  
ATOM   2742  CA  ASP A 182     -68.462  -2.346 -41.316  1.00  0.00           C  
ATOM   2743  C   ASP A 182     -68.099  -0.992 -40.695  1.00  0.00           C  
ATOM   2744  O   ASP A 182     -68.232   0.051 -41.335  1.00  0.00           O  
ATOM   2745  CB  ASP A 182     -69.864  -2.771 -40.873  1.00  0.00           C  
ATOM   2746  CG  ASP A 182     -70.422  -3.923 -41.698  1.00  0.00           C  
ATOM   2747  OD1 ASP A 182     -69.889  -4.189 -42.749  1.00  0.00           O  
ATOM   2748  OD2 ASP A 182     -71.376  -4.527 -41.268  1.00  0.00           O  
ATOM   2749  H   ASP A 182     -67.754  -4.179 -40.435  1.00  0.00           H  
ATOM   2750  HA  ASP A 182     -68.455  -2.247 -42.402  1.00  0.00           H  
ATOM   2751 1HB  ASP A 182     -69.839  -3.072 -39.825  1.00  0.00           H  
ATOM   2752 2HB  ASP A 182     -70.544  -1.923 -40.954  1.00  0.00           H  
ATOM   2753  N   ALA A 183     -67.639  -1.018 -39.438  1.00  0.00           N  
ATOM   2754  CA  ALA A 183     -67.284   0.220 -38.755  1.00  0.00           C  
ATOM   2755  C   ALA A 183     -66.042   0.853 -39.370  1.00  0.00           C  
ATOM   2756  O   ALA A 183     -65.977   2.070 -39.548  1.00  0.00           O  
ATOM   2757  CB  ALA A 183     -67.066  -0.037 -37.271  1.00  0.00           C  
ATOM   2758  H   ALA A 183     -67.540  -1.907 -38.969  1.00  0.00           H  
ATOM   2759  HA  ALA A 183     -68.110   0.922 -38.874  1.00  0.00           H  
ATOM   2760 1HB  ALA A 183     -66.802   0.897 -36.775  1.00  0.00           H  
ATOM   2761 2HB  ALA A 183     -67.981  -0.435 -36.833  1.00  0.00           H  
ATOM   2762 3HB  ALA A 183     -66.260  -0.757 -37.142  1.00  0.00           H  
ATOM   2763  N   VAL A 184     -65.076  -0.036 -39.681  1.00  0.00           N  
ATOM   2764  CA  VAL A 184     -63.834   0.440 -40.278  1.00  0.00           C  
ATOM   2765  C   VAL A 184     -64.090   1.103 -41.626  1.00  0.00           C  
ATOM   2766  O   VAL A 184     -63.505   2.139 -41.940  1.00  0.00           O  
ATOM   2767  CB  VAL A 184     -62.848  -0.728 -40.463  1.00  0.00           C  
ATOM   2768  CG1 VAL A 184     -61.635  -0.280 -41.265  1.00  0.00           C  
ATOM   2769  CG2 VAL A 184     -62.426  -1.269 -39.105  1.00  0.00           C  
ATOM   2770  H   VAL A 184     -65.231  -1.016 -39.493  1.00  0.00           H  
ATOM   2771  HA  VAL A 184     -63.386   1.174 -39.607  1.00  0.00           H  
ATOM   2772  HB  VAL A 184     -63.337  -1.518 -41.034  1.00  0.00           H  
ATOM   2773 1HG1 VAL A 184     -60.949  -1.118 -41.386  1.00  0.00           H  
ATOM   2774 2HG1 VAL A 184     -61.957   0.070 -42.246  1.00  0.00           H  
ATOM   2775 3HG1 VAL A 184     -61.129   0.529 -40.738  1.00  0.00           H  
ATOM   2776 1HG2 VAL A 184     -61.729  -2.095 -39.243  1.00  0.00           H  
ATOM   2777 2HG2 VAL A 184     -61.942  -0.478 -38.532  1.00  0.00           H  
ATOM   2778 3HG2 VAL A 184     -63.305  -1.623 -38.565  1.00  0.00           H  
ATOM   2779  N   ALA A 185     -64.989   0.451 -42.391  1.00  0.00           N  
ATOM   2780  CA  ALA A 185     -65.325   0.983 -43.706  1.00  0.00           C  
ATOM   2781  C   ALA A 185     -65.956   2.365 -43.598  1.00  0.00           C  
ATOM   2782  O   ALA A 185     -65.650   3.261 -44.385  1.00  0.00           O  
ATOM   2783  CB  ALA A 185     -66.259   0.031 -44.439  1.00  0.00           C  
ATOM   2784  H   ALA A 185     -65.413  -0.395 -42.038  1.00  0.00           H  
ATOM   2785  HA  ALA A 185     -64.402   1.081 -44.278  1.00  0.00           H  
ATOM   2786 1HB  ALA A 185     -66.501   0.442 -45.420  1.00  0.00           H  
ATOM   2787 2HB  ALA A 185     -65.771  -0.936 -44.561  1.00  0.00           H  
ATOM   2788 3HB  ALA A 185     -67.174  -0.095 -43.863  1.00  0.00           H  
ATOM   2789  N   ARG A 186     -66.843   2.480 -42.588  1.00  0.00           N  
ATOM   2790  CA  ARG A 186     -67.518   3.755 -42.373  1.00  0.00           C  
ATOM   2791  C   ARG A 186     -66.521   4.856 -42.037  1.00  0.00           C  
ATOM   2792  O   ARG A 186     -66.638   5.981 -42.523  1.00  0.00           O  
ATOM   2793  CB  ARG A 186     -68.537   3.639 -41.250  1.00  0.00           C  
ATOM   2794  CG  ARG A 186     -69.343   4.900 -40.984  1.00  0.00           C  
ATOM   2795  CD  ARG A 186     -70.358   4.690 -39.920  1.00  0.00           C  
ATOM   2796  NE  ARG A 186     -69.743   4.422 -38.630  1.00  0.00           N  
ATOM   2797  CZ  ARG A 186     -70.390   3.907 -37.566  1.00  0.00           C  
ATOM   2798  NH1 ARG A 186     -71.667   3.610 -37.654  1.00  0.00           N  
ATOM   2799  NH2 ARG A 186     -69.740   3.700 -36.434  1.00  0.00           N  
ATOM   2800  H   ARG A 186     -67.023   1.681 -41.998  1.00  0.00           H  
ATOM   2801  HA  ARG A 186     -68.040   4.028 -43.290  1.00  0.00           H  
ATOM   2802 1HB  ARG A 186     -69.241   2.840 -41.479  1.00  0.00           H  
ATOM   2803 2HB  ARG A 186     -68.029   3.371 -40.323  1.00  0.00           H  
ATOM   2804 1HG  ARG A 186     -68.673   5.700 -40.666  1.00  0.00           H  
ATOM   2805 2HG  ARG A 186     -69.860   5.201 -41.896  1.00  0.00           H  
ATOM   2806 1HD  ARG A 186     -70.975   5.583 -39.824  1.00  0.00           H  
ATOM   2807 2HD  ARG A 186     -70.987   3.840 -40.180  1.00  0.00           H  
ATOM   2808  HE  ARG A 186     -68.760   4.638 -38.523  1.00  0.00           H  
ATOM   2809 1HH1 ARG A 186     -72.164   3.768 -38.519  1.00  0.00           H  
ATOM   2810 2HH1 ARG A 186     -72.152   3.224 -36.857  1.00  0.00           H  
ATOM   2811 1HH2 ARG A 186     -68.757   3.929 -36.366  1.00  0.00           H  
ATOM   2812 2HH2 ARG A 186     -70.224   3.314 -35.637  1.00  0.00           H  
ATOM   2813  N   ALA A 187     -65.547   4.469 -41.188  1.00  0.00           N  
ATOM   2814  CA  ALA A 187     -64.526   5.430 -40.788  1.00  0.00           C  
ATOM   2815  C   ALA A 187     -63.719   5.909 -41.987  1.00  0.00           C  
ATOM   2816  O   ALA A 187     -63.407   7.094 -42.104  1.00  0.00           O  
ATOM   2817  CB  ALA A 187     -63.606   4.819 -39.741  1.00  0.00           C  
ATOM   2818  H   ALA A 187     -65.542   3.519 -40.845  1.00  0.00           H  
ATOM   2819  HA  ALA A 187     -65.027   6.296 -40.355  1.00  0.00           H  
ATOM   2820 1HB  ALA A 187     -62.849   5.549 -39.452  1.00  0.00           H  
ATOM   2821 2HB  ALA A 187     -64.189   4.535 -38.865  1.00  0.00           H  
ATOM   2822 3HB  ALA A 187     -63.119   3.937 -40.155  1.00  0.00           H  
ATOM   2823  N   SER A 188     -63.404   4.929 -42.858  1.00  0.00           N  
ATOM   2824  CA  SER A 188     -62.633   5.256 -44.051  1.00  0.00           C  
ATOM   2825  C   SER A 188     -63.388   6.232 -44.944  1.00  0.00           C  
ATOM   2826  O   SER A 188     -62.803   7.168 -45.491  1.00  0.00           O  
ATOM   2827  CB  SER A 188     -62.310   3.993 -44.826  1.00  0.00           C  
ATOM   2828  OG  SER A 188     -61.450   3.162 -44.095  1.00  0.00           O  
ATOM   2829  H   SER A 188     -63.709   3.985 -42.668  1.00  0.00           H  
ATOM   2830  HA  SER A 188     -61.699   5.727 -43.741  1.00  0.00           H  
ATOM   2831 1HB  SER A 188     -63.233   3.459 -45.051  1.00  0.00           H  
ATOM   2832 2HB  SER A 188     -61.845   4.258 -45.775  1.00  0.00           H  
ATOM   2833  HG  SER A 188     -61.295   2.392 -44.647  1.00  0.00           H  
ATOM   2834  N   GLU A 189     -64.705   5.960 -45.057  1.00  0.00           N  
ATOM   2835  CA  GLU A 189     -65.542   6.821 -45.884  1.00  0.00           C  
ATOM   2836  C   GLU A 189     -65.565   8.246 -45.348  1.00  0.00           C  
ATOM   2837  O   GLU A 189     -65.503   9.209 -46.113  1.00  0.00           O  
ATOM   2838  CB  GLU A 189     -66.968   6.270 -45.954  1.00  0.00           C  
ATOM   2839  CG  GLU A 189     -67.106   4.983 -46.754  1.00  0.00           C  
ATOM   2840  CD  GLU A 189     -68.504   4.429 -46.736  1.00  0.00           C  
ATOM   2841  OE1 GLU A 189     -69.324   4.963 -46.029  1.00  0.00           O  
ATOM   2842  OE2 GLU A 189     -68.751   3.472 -47.430  1.00  0.00           O  
ATOM   2843  H   GLU A 189     -65.086   5.164 -44.565  1.00  0.00           H  
ATOM   2844  HA  GLU A 189     -65.126   6.844 -46.891  1.00  0.00           H  
ATOM   2845 1HB  GLU A 189     -67.335   6.078 -44.946  1.00  0.00           H  
ATOM   2846 2HB  GLU A 189     -67.624   7.016 -46.405  1.00  0.00           H  
ATOM   2847 1HG  GLU A 189     -66.818   5.177 -47.787  1.00  0.00           H  
ATOM   2848 2HG  GLU A 189     -66.421   4.240 -46.348  1.00  0.00           H  
ATOM   2849  N   ARG A 190     -65.656   8.321 -44.004  1.00  0.00           N  
ATOM   2850  CA  ARG A 190     -65.686   9.631 -43.363  1.00  0.00           C  
ATOM   2851  C   ARG A 190     -64.401  10.405 -43.629  1.00  0.00           C  
ATOM   2852  O   ARG A 190     -64.431  11.607 -43.889  1.00  0.00           O  
ATOM   2853  CB  ARG A 190     -65.885   9.489 -41.861  1.00  0.00           C  
ATOM   2854  CG  ARG A 190     -67.227   8.905 -41.447  1.00  0.00           C  
ATOM   2855  CD  ARG A 190     -68.348   9.826 -41.764  1.00  0.00           C  
ATOM   2856  NE  ARG A 190     -69.629   9.290 -41.332  1.00  0.00           N  
ATOM   2857  CZ  ARG A 190     -70.446   8.546 -42.102  1.00  0.00           C  
ATOM   2858  NH1 ARG A 190     -70.103   8.259 -43.338  1.00  0.00           N  
ATOM   2859  NH2 ARG A 190     -71.593   8.105 -41.615  1.00  0.00           N  
ATOM   2860  H   ARG A 190     -65.703   7.468 -43.465  1.00  0.00           H  
ATOM   2861  HA  ARG A 190     -66.523  10.198 -43.772  1.00  0.00           H  
ATOM   2862 1HB  ARG A 190     -65.106   8.848 -41.450  1.00  0.00           H  
ATOM   2863 2HB  ARG A 190     -65.790  10.465 -41.387  1.00  0.00           H  
ATOM   2864 1HG  ARG A 190     -67.394   7.966 -41.976  1.00  0.00           H  
ATOM   2865 2HG  ARG A 190     -67.227   8.721 -40.372  1.00  0.00           H  
ATOM   2866 1HD  ARG A 190     -68.190  10.779 -41.259  1.00  0.00           H  
ATOM   2867 2HD  ARG A 190     -68.392   9.988 -42.840  1.00  0.00           H  
ATOM   2868  HE  ARG A 190     -69.927   9.490 -40.386  1.00  0.00           H  
ATOM   2869 1HH1 ARG A 190     -69.226   8.597 -43.710  1.00  0.00           H  
ATOM   2870 2HH1 ARG A 190     -70.715   7.702 -43.916  1.00  0.00           H  
ATOM   2871 1HH2 ARG A 190     -71.857   8.325 -40.665  1.00  0.00           H  
ATOM   2872 2HH2 ARG A 190     -72.205   7.547 -42.193  1.00  0.00           H  
ATOM   2873  N   LEU A 191     -63.285   9.651 -43.551  1.00  0.00           N  
ATOM   2874  CA  LEU A 191     -61.987  10.271 -43.786  1.00  0.00           C  
ATOM   2875  C   LEU A 191     -61.888  10.821 -45.203  1.00  0.00           C  
ATOM   2876  O   LEU A 191     -61.363  11.913 -45.420  1.00  0.00           O  
ATOM   2877  CB  LEU A 191     -60.863   9.255 -43.546  1.00  0.00           C  
ATOM   2878  CG  LEU A 191     -59.435   9.803 -43.660  1.00  0.00           C  
ATOM   2879  CD1 LEU A 191     -58.496   8.958 -42.809  1.00  0.00           C  
ATOM   2880  CD2 LEU A 191     -59.004   9.799 -45.119  1.00  0.00           C  
ATOM   2881  H   LEU A 191     -63.369   8.669 -43.330  1.00  0.00           H  
ATOM   2882  HA  LEU A 191     -61.867  11.098 -43.088  1.00  0.00           H  
ATOM   2883 1HB  LEU A 191     -60.979   8.839 -42.546  1.00  0.00           H  
ATOM   2884 2HB  LEU A 191     -60.966   8.445 -44.268  1.00  0.00           H  
ATOM   2885  HG  LEU A 191     -59.405  10.824 -43.276  1.00  0.00           H  
ATOM   2886 1HD1 LEU A 191     -57.482   9.348 -42.890  1.00  0.00           H  
ATOM   2887 2HD1 LEU A 191     -58.817   8.995 -41.768  1.00  0.00           H  
ATOM   2888 3HD1 LEU A 191     -58.518   7.927 -43.159  1.00  0.00           H  
ATOM   2889 1HD2 LEU A 191     -57.989  10.189 -45.200  1.00  0.00           H  
ATOM   2890 2HD2 LEU A 191     -59.032   8.779 -45.503  1.00  0.00           H  
ATOM   2891 3HD2 LEU A 191     -59.681  10.424 -45.700  1.00  0.00           H  
ATOM   2892  N   ALA A 192     -62.418  10.008 -46.141  1.00  0.00           N  
ATOM   2893  CA  ALA A 192     -62.389  10.418 -47.540  1.00  0.00           C  
ATOM   2894  C   ALA A 192     -63.186  11.698 -47.754  1.00  0.00           C  
ATOM   2895  O   ALA A 192     -62.762  12.589 -48.491  1.00  0.00           O  
ATOM   2896  CB  ALA A 192     -62.924   9.306 -48.429  1.00  0.00           C  
ATOM   2897  H   ALA A 192     -62.825   9.129 -45.856  1.00  0.00           H  
ATOM   2898  HA  ALA A 192     -61.353  10.620 -47.812  1.00  0.00           H  
ATOM   2899 1HB  ALA A 192     -62.897   9.627 -49.470  1.00  0.00           H  
ATOM   2900 2HB  ALA A 192     -62.309   8.414 -48.308  1.00  0.00           H  
ATOM   2901 3HB  ALA A 192     -63.951   9.078 -48.148  1.00  0.00           H  
ATOM   2902  N   GLU A 193     -64.350  11.735 -47.075  1.00  0.00           N  
ATOM   2903  CA  GLU A 193     -65.208  12.907 -47.193  1.00  0.00           C  
ATOM   2904  C   GLU A 193     -64.508  14.157 -46.675  1.00  0.00           C  
ATOM   2905  O   GLU A 193     -64.604  15.228 -47.274  1.00  0.00           O  
ATOM   2906  CB  GLU A 193     -66.516  12.690 -46.429  1.00  0.00           C  
ATOM   2907  CG  GLU A 193     -67.447  11.662 -47.056  1.00  0.00           C  
ATOM   2908  CD  GLU A 193     -68.684  11.417 -46.237  1.00  0.00           C  
ATOM   2909  OE1 GLU A 193     -68.770  11.942 -45.153  1.00  0.00           O  
ATOM   2910  OE2 GLU A 193     -69.545  10.703 -46.697  1.00  0.00           O  
ATOM   2911  H   GLU A 193     -64.607  10.949 -46.495  1.00  0.00           H  
ATOM   2912  HA  GLU A 193     -65.441  13.061 -48.247  1.00  0.00           H  
ATOM   2913 1HB  GLU A 193     -66.294  12.364 -45.412  1.00  0.00           H  
ATOM   2914 2HB  GLU A 193     -67.058  13.633 -46.359  1.00  0.00           H  
ATOM   2915 1HG  GLU A 193     -67.743  12.011 -48.045  1.00  0.00           H  
ATOM   2916 2HG  GLU A 193     -66.906  10.725 -47.178  1.00  0.00           H  
ATOM   2917  N   LEU A 194     -63.807  13.958 -45.539  1.00  0.00           N  
ATOM   2918  CA  LEU A 194     -63.087  15.076 -44.939  1.00  0.00           C  
ATOM   2919  C   LEU A 194     -62.012  15.605 -45.879  1.00  0.00           C  
ATOM   2920  O   LEU A 194     -61.828  16.816 -46.007  1.00  0.00           O  
ATOM   2921  CB  LEU A 194     -62.449  14.645 -43.613  1.00  0.00           C  
ATOM   2922  CG  LEU A 194     -61.744  15.754 -42.822  1.00  0.00           C  
ATOM   2923  CD1 LEU A 194     -61.742  15.401 -41.341  1.00  0.00           C  
ATOM   2924  CD2 LEU A 194     -60.326  15.927 -43.345  1.00  0.00           C  
ATOM   2925  H   LEU A 194     -63.794  13.037 -45.125  1.00  0.00           H  
ATOM   2926  HA  LEU A 194     -63.797  15.878 -44.742  1.00  0.00           H  
ATOM   2927 1HB  LEU A 194     -63.225  14.225 -42.974  1.00  0.00           H  
ATOM   2928 2HB  LEU A 194     -61.715  13.865 -43.817  1.00  0.00           H  
ATOM   2929  HG  LEU A 194     -62.291  16.690 -42.941  1.00  0.00           H  
ATOM   2930 1HD1 LEU A 194     -61.241  16.189 -40.780  1.00  0.00           H  
ATOM   2931 2HD1 LEU A 194     -62.769  15.302 -40.989  1.00  0.00           H  
ATOM   2932 3HD1 LEU A 194     -61.215  14.459 -41.193  1.00  0.00           H  
ATOM   2933 1HD2 LEU A 194     -59.825  16.717 -42.784  1.00  0.00           H  
ATOM   2934 2HD2 LEU A 194     -59.777  14.993 -43.226  1.00  0.00           H  
ATOM   2935 3HD2 LEU A 194     -60.358  16.197 -44.401  1.00  0.00           H  
ATOM   2936  N   VAL A 195     -61.323  14.638 -46.518  1.00  0.00           N  
ATOM   2937  CA  VAL A 195     -60.264  15.013 -47.449  1.00  0.00           C  
ATOM   2938  C   VAL A 195     -60.817  15.823 -48.614  1.00  0.00           C  
ATOM   2939  O   VAL A 195     -60.209  16.804 -49.043  1.00  0.00           O  
ATOM   2940  CB  VAL A 195     -59.559  13.755 -47.990  1.00  0.00           C  
ATOM   2941  CG1 VAL A 195     -58.594  14.125 -49.107  1.00  0.00           C  
ATOM   2942  CG2 VAL A 195     -58.830  13.044 -46.861  1.00  0.00           C  
ATOM   2943  H   VAL A 195     -61.553  13.671 -46.341  1.00  0.00           H  
ATOM   2944  HA  VAL A 195     -59.534  15.621 -46.915  1.00  0.00           H  
ATOM   2945  HB  VAL A 195     -60.306  13.087 -48.419  1.00  0.00           H  
ATOM   2946 1HG1 VAL A 195     -58.105  13.225 -49.479  1.00  0.00           H  
ATOM   2947 2HG1 VAL A 195     -59.143  14.600 -49.920  1.00  0.00           H  
ATOM   2948 3HG1 VAL A 195     -57.842  14.815 -48.724  1.00  0.00           H  
ATOM   2949 1HG2 VAL A 195     -58.334  12.155 -47.251  1.00  0.00           H  
ATOM   2950 2HG2 VAL A 195     -58.087  13.714 -46.429  1.00  0.00           H  
ATOM   2951 3HG2 VAL A 195     -59.546  12.751 -46.093  1.00  0.00           H  
ATOM   2952  N   VAL A 196     -61.989  15.359 -49.093  1.00  0.00           N  
ATOM   2953  CA  VAL A 196     -62.626  16.046 -50.210  1.00  0.00           C  
ATOM   2954  C   VAL A 196     -62.988  17.479 -49.841  1.00  0.00           C  
ATOM   2955  O   VAL A 196     -62.810  18.400 -50.638  1.00  0.00           O  
ATOM   2956  CB  VAL A 196     -63.897  15.294 -50.646  1.00  0.00           C  
ATOM   2957  CG1 VAL A 196     -64.672  16.108 -51.671  1.00  0.00           C  
ATOM   2958  CG2 VAL A 196     -63.525  13.931 -51.208  1.00  0.00           C  
ATOM   2959  H   VAL A 196     -62.405  14.543 -48.668  1.00  0.00           H  
ATOM   2960  HA  VAL A 196     -61.927  16.067 -51.047  1.00  0.00           H  
ATOM   2961  HB  VAL A 196     -64.547  15.166 -49.780  1.00  0.00           H  
ATOM   2962 1HG1 VAL A 196     -65.568  15.561 -51.968  1.00  0.00           H  
ATOM   2963 2HG1 VAL A 196     -64.959  17.064 -51.235  1.00  0.00           H  
ATOM   2964 3HG1 VAL A 196     -64.047  16.280 -52.547  1.00  0.00           H  
ATOM   2965 1HG2 VAL A 196     -64.428  13.404 -51.513  1.00  0.00           H  
ATOM   2966 2HG2 VAL A 196     -62.870  14.059 -52.071  1.00  0.00           H  
ATOM   2967 3HG2 VAL A 196     -63.008  13.350 -50.444  1.00  0.00           H  
ATOM   2968  N   ALA A 197     -63.502  17.608 -48.600  1.00  0.00           N  
ATOM   2969  CA  ALA A 197     -63.890  18.930 -48.122  1.00  0.00           C  
ATOM   2970  C   ALA A 197     -62.689  19.867 -48.058  1.00  0.00           C  
ATOM   2971  O   ALA A 197     -62.784  21.038 -48.425  1.00  0.00           O  
ATOM   2972  CB  ALA A 197     -64.552  18.825 -46.756  1.00  0.00           C  
ATOM   2973  H   ALA A 197     -63.609  16.785 -48.024  1.00  0.00           H  
ATOM   2974  HA  ALA A 197     -64.604  19.350 -48.830  1.00  0.00           H  
ATOM   2975 1HB  ALA A 197     -64.836  19.820 -46.412  1.00  0.00           H  
ATOM   2976 2HB  ALA A 197     -65.442  18.199 -46.830  1.00  0.00           H  
ATOM   2977 3HB  ALA A 197     -63.855  18.382 -46.047  1.00  0.00           H  
ATOM   2978  N   ALA A 198     -61.571  19.287 -47.577  1.00  0.00           N  
ATOM   2979  CA  ALA A 198     -60.350  20.075 -47.465  1.00  0.00           C  
ATOM   2980  C   ALA A 198     -59.941  20.650 -48.816  1.00  0.00           C  
ATOM   2981  O   ALA A 198     -59.621  21.833 -48.926  1.00  0.00           O  
ATOM   2982  CB  ALA A 198     -59.224  19.229 -46.887  1.00  0.00           C  
ATOM   2983  H   ALA A 198     -61.600  18.315 -47.301  1.00  0.00           H  
ATOM   2984  HA  ALA A 198     -60.546  20.909 -46.792  1.00  0.00           H  
ATOM   2985 1HB  ALA A 198     -58.319  19.831 -46.810  1.00  0.00           H  
ATOM   2986 2HB  ALA A 198     -59.509  18.872 -45.897  1.00  0.00           H  
ATOM   2987 3HB  ALA A 198     -59.039  18.377 -47.540  1.00  0.00           H  
ATOM   2988  N   VAL A 199     -59.954  19.805 -49.841  1.00  0.00           N  
ATOM   2989  CA  VAL A 199     -59.584  20.228 -51.186  1.00  0.00           C  
ATOM   2990  C   VAL A 199     -60.462  21.378 -51.663  1.00  0.00           C  
ATOM   2991  O   VAL A 199     -59.971  22.347 -52.242  1.00  0.00           O  
ATOM   2992  CB  VAL A 199     -59.708  19.049 -52.170  1.00  0.00           C  
ATOM   2993  CG1 VAL A 199     -59.533  19.531 -53.602  1.00  0.00           C  
ATOM   2994  CG2 VAL A 199     -58.680  17.981 -51.830  1.00  0.00           C  
ATOM   2995  H   VAL A 199     -60.228  18.845 -49.683  1.00  0.00           H  
ATOM   2996  HA  VAL A 199     -58.547  20.563 -51.170  1.00  0.00           H  
ATOM   2997  HB  VAL A 199     -60.711  18.628 -52.093  1.00  0.00           H  
ATOM   2998 1HG1 VAL A 199     -59.624  18.685 -54.284  1.00  0.00           H  
ATOM   2999 2HG1 VAL A 199     -60.301  20.268 -53.835  1.00  0.00           H  
ATOM   3000 3HG1 VAL A 199     -58.548  19.983 -53.716  1.00  0.00           H  
ATOM   3001 1HG2 VAL A 199     -58.774  17.151 -52.529  1.00  0.00           H  
ATOM   3002 2HG2 VAL A 199     -57.678  18.404 -51.901  1.00  0.00           H  
ATOM   3003 3HG2 VAL A 199     -58.851  17.622 -50.815  1.00  0.00           H  
ATOM   3004  N   ARG A 200     -61.753  21.268 -51.420  1.00  0.00           N  
ATOM   3005  CA  ARG A 200     -62.699  22.290 -51.839  1.00  0.00           C  
ATOM   3006  C   ARG A 200     -62.377  23.642 -51.199  1.00  0.00           C  
ATOM   3007  O   ARG A 200     -62.863  24.681 -51.644  1.00  0.00           O  
ATOM   3008  CB  ARG A 200     -64.118  21.882 -51.473  1.00  0.00           C  
ATOM   3009  CG  ARG A 200     -64.676  20.717 -52.277  1.00  0.00           C  
ATOM   3010  CD  ARG A 200     -66.047  20.353 -51.837  1.00  0.00           C  
ATOM   3011  NE  ARG A 200     -66.584  19.240 -52.603  1.00  0.00           N  
ATOM   3012  CZ  ARG A 200     -67.750  18.619 -52.336  1.00  0.00           C  
ATOM   3013  NH1 ARG A 200     -68.487  19.014 -51.322  1.00  0.00           N  
ATOM   3014  NH2 ARG A 200     -68.152  17.614 -53.094  1.00  0.00           N  
ATOM   3015  H   ARG A 200     -62.093  20.453 -50.930  1.00  0.00           H  
ATOM   3016  HA  ARG A 200     -62.636  22.397 -52.922  1.00  0.00           H  
ATOM   3017 1HB  ARG A 200     -64.157  21.604 -50.421  1.00  0.00           H  
ATOM   3018 2HB  ARG A 200     -64.789  22.730 -51.613  1.00  0.00           H  
ATOM   3019 1HG  ARG A 200     -64.714  20.989 -53.332  1.00  0.00           H  
ATOM   3020 2HG  ARG A 200     -64.032  19.846 -52.150  1.00  0.00           H  
ATOM   3021 1HD  ARG A 200     -66.028  20.066 -50.787  1.00  0.00           H  
ATOM   3022 2HD  ARG A 200     -66.710  21.208 -51.968  1.00  0.00           H  
ATOM   3023  HE  ARG A 200     -66.045  18.908 -53.392  1.00  0.00           H  
ATOM   3024 1HH1 ARG A 200     -68.180  19.782 -50.743  1.00  0.00           H  
ATOM   3025 2HH1 ARG A 200     -69.361  18.549 -51.122  1.00  0.00           H  
ATOM   3026 1HH2 ARG A 200     -67.585  17.311 -53.874  1.00  0.00           H  
ATOM   3027 2HH2 ARG A 200     -69.025  17.149 -52.894  1.00  0.00           H  
ATOM   3028  N   GLY A 201     -61.557  23.627 -50.153  1.00  0.00           N  
ATOM   3029  CA  GLY A 201     -61.256  24.840 -49.386  1.00  0.00           C  
ATOM   3030  C   GLY A 201     -62.033  24.870 -48.044  1.00  0.00           C  
ATOM   3031  O   GLY A 201     -62.463  25.930 -47.588  1.00  0.00           O  
ATOM   3032  H   GLY A 201     -61.127  22.756 -49.877  1.00  0.00           H  
ATOM   3033 1HA  GLY A 201     -60.185  24.890 -49.190  1.00  0.00           H  
ATOM   3034 2HA  GLY A 201     -61.516  25.717 -49.977  1.00  0.00           H  
ATOM   3035  N   ALA A 202     -62.199  23.689 -47.428  1.00  0.00           N  
ATOM   3036  CA  ALA A 202     -62.763  24.377 -46.249  1.00  0.00           C  
ATOM   3037  C   ALA A 202     -61.656  24.790 -45.261  1.00  0.00           C  
ATOM   3038  O   ALA A 202     -60.502  24.388 -45.404  1.00  0.00           O  
ATOM   3039  CB  ALA A 202     -63.785  23.488 -45.554  1.00  0.00           C  
ATOM   3040  H   ALA A 202     -61.923  22.843 -47.905  1.00  0.00           H  
ATOM   3041  HA  ALA A 202     -63.260  25.284 -46.591  1.00  0.00           H  
ATOM   3042 1HB  ALA A 202     -64.190  24.008 -44.687  1.00  0.00           H  
ATOM   3043 2HB  ALA A 202     -64.593  23.253 -46.247  1.00  0.00           H  
ATOM   3044 3HB  ALA A 202     -63.304  22.566 -45.232  1.00  0.00           H  
ATOM   3045  N   PRO A 203     -62.027  25.595 -44.263  1.00  0.00           N  
ATOM   3046  CA  PRO A 203     -61.071  26.270 -43.371  1.00  0.00           C  
ATOM   3047  C   PRO A 203     -60.370  25.327 -42.351  1.00  0.00           C  
ATOM   3048  O   PRO A 203     -60.867  24.241 -42.052  1.00  0.00           O  
ATOM   3049  CB  PRO A 203     -61.968  27.289 -42.660  1.00  0.00           C  
ATOM   3050  CG  PRO A 203     -63.183  27.369 -43.520  1.00  0.00           C  
ATOM   3051  CD  PRO A 203     -63.318  25.989 -44.108  1.00  0.00           C  
ATOM   3052  HA  PRO A 203     -60.304  26.774 -43.977  1.00  0.00           H  
ATOM   3053 1HB  PRO A 203     -62.191  26.947 -41.639  1.00  0.00           H  
ATOM   3054 2HB  PRO A 203     -61.445  28.252 -42.570  1.00  0.00           H  
ATOM   3055 1HG  PRO A 203     -64.057  27.660 -42.918  1.00  0.00           H  
ATOM   3056 2HG  PRO A 203     -63.054  28.146 -44.289  1.00  0.00           H  
ATOM   3057 1HD  PRO A 203     -63.882  25.348 -43.414  1.00  0.00           H  
ATOM   3058 2HD  PRO A 203     -63.828  26.052 -45.080  1.00  0.00           H  
ATOM   3059  N   LEU A 204     -59.209  25.781 -41.834  1.00  0.00           N  
ATOM   3060  CA  LEU A 204     -59.016  24.523 -41.078  1.00  0.00           C  
ATOM   3061  C   LEU A 204     -60.154  24.253 -40.107  1.00  0.00           C  
ATOM   3062  O   LEU A 204     -60.809  23.213 -40.178  1.00  0.00           O  
ATOM   3063  CB  LEU A 204     -57.694  24.568 -40.301  1.00  0.00           C  
ATOM   3064  CG  LEU A 204     -56.420  24.506 -41.152  1.00  0.00           C  
ATOM   3065  CD1 LEU A 204     -55.206  24.763 -40.270  1.00  0.00           C  
ATOM   3066  CD2 LEU A 204     -56.326  23.146 -41.828  1.00  0.00           C  
ATOM   3067  H   LEU A 204     -58.884  26.703 -42.089  1.00  0.00           H  
ATOM   3068  HA  LEU A 204     -58.979  23.697 -41.787  1.00  0.00           H  
ATOM   3069 1HB  LEU A 204     -57.662  25.490 -39.723  1.00  0.00           H  
ATOM   3070 2HB  LEU A 204     -57.671  23.728 -39.607  1.00  0.00           H  
ATOM   3071  HG  LEU A 204     -56.451  25.287 -41.912  1.00  0.00           H  
ATOM   3072 1HD1 LEU A 204     -54.300  24.720 -40.875  1.00  0.00           H  
ATOM   3073 2HD1 LEU A 204     -55.290  25.750 -39.815  1.00  0.00           H  
ATOM   3074 3HD1 LEU A 204     -55.157  24.006 -39.489  1.00  0.00           H  
ATOM   3075 1HD2 LEU A 204     -55.420  23.102 -42.434  1.00  0.00           H  
ATOM   3076 2HD2 LEU A 204     -56.293  22.364 -41.069  1.00  0.00           H  
ATOM   3077 3HD2 LEU A 204     -57.197  22.996 -42.466  1.00  0.00           H  
ATOM   3078  N   GLU A 205     -60.389  25.189 -39.197  1.00  0.00           N  
ATOM   3079  CA  GLU A 205     -61.356  24.967 -38.131  1.00  0.00           C  
ATOM   3080  C   GLU A 205     -62.326  23.843 -38.527  1.00  0.00           C  
ATOM   3081  O   GLU A 205     -62.569  22.918 -37.752  1.00  0.00           O  
ATOM   3082  CB  GLU A 205     -62.127  26.254 -37.829  1.00  0.00           C  
ATOM   3083  CG  GLU A 205     -63.114  26.139 -36.676  1.00  0.00           C  
ATOM   3084  CD  GLU A 205     -63.806  27.438 -36.367  1.00  0.00           C  
ATOM   3085  OE1 GLU A 205     -63.513  28.414 -37.015  1.00  0.00           O  
ATOM   3086  OE2 GLU A 205     -64.628  27.454 -35.482  1.00  0.00           O  
ATOM   3087  H   GLU A 205     -59.888  26.065 -39.250  1.00  0.00           H  
ATOM   3088  HA  GLU A 205     -60.817  24.663 -37.233  1.00  0.00           H  
ATOM   3089 1HB  GLU A 205     -61.424  27.051 -37.589  1.00  0.00           H  
ATOM   3090 2HB  GLU A 205     -62.682  26.562 -38.715  1.00  0.00           H  
ATOM   3091 1HG  GLU A 205     -63.866  25.392 -36.929  1.00  0.00           H  
ATOM   3092 2HG  GLU A 205     -62.583  25.796 -35.790  1.00  0.00           H  
ATOM   3093  N   GLU A 206     -62.884  23.925 -39.743  1.00  0.00           N  
ATOM   3094  CA  GLU A 206     -63.898  22.960 -40.151  1.00  0.00           C  
ATOM   3095  C   GLU A 206     -63.302  21.567 -40.305  1.00  0.00           C  
ATOM   3096  O   GLU A 206     -63.907  20.574 -39.903  1.00  0.00           O  
ATOM   3097  CB  GLU A 206     -64.550  23.394 -41.466  1.00  0.00           C  
ATOM   3098  CG  GLU A 206     -65.377  24.668 -41.367  1.00  0.00           C  
ATOM   3099  CD  GLU A 206     -64.538  25.915 -41.409  1.00  0.00           C  
ATOM   3100  OE1 GLU A 206     -63.343  25.800 -41.540  1.00  0.00           O  
ATOM   3101  OE2 GLU A 206     -65.093  26.984 -41.310  1.00  0.00           O  
ATOM   3102  H   GLU A 206     -62.593  24.662 -40.369  1.00  0.00           H  
ATOM   3103  HA  GLU A 206     -64.666  22.917 -39.378  1.00  0.00           H  
ATOM   3104 1HB  GLU A 206     -63.778  23.554 -42.219  1.00  0.00           H  
ATOM   3105 2HB  GLU A 206     -65.202  22.600 -41.829  1.00  0.00           H  
ATOM   3106 1HG  GLU A 206     -66.086  24.694 -42.194  1.00  0.00           H  
ATOM   3107 2HG  GLU A 206     -65.944  24.649 -40.438  1.00  0.00           H  
ATOM   3108  N   VAL A 207     -62.092  21.556 -40.905  1.00  0.00           N  
ATOM   3109  CA  VAL A 207     -61.411  20.284 -41.112  1.00  0.00           C  
ATOM   3110  C   VAL A 207     -61.106  19.600 -39.785  1.00  0.00           C  
ATOM   3111  O   VAL A 207     -61.262  18.386 -39.651  1.00  0.00           O  
ATOM   3112  CB  VAL A 207     -60.099  20.500 -41.889  1.00  0.00           C  
ATOM   3113  CG1 VAL A 207     -59.288  19.214 -41.934  1.00  0.00           C  
ATOM   3114  CG2 VAL A 207     -60.404  20.995 -43.294  1.00  0.00           C  
ATOM   3115  H   VAL A 207     -61.681  22.431 -41.199  1.00  0.00           H  
ATOM   3116  HA  VAL A 207     -62.062  19.634 -41.699  1.00  0.00           H  
ATOM   3117  HB  VAL A 207     -59.496  21.242 -41.365  1.00  0.00           H  
ATOM   3118 1HG1 VAL A 207     -58.363  19.385 -42.486  1.00  0.00           H  
ATOM   3119 2HG1 VAL A 207     -59.050  18.898 -40.918  1.00  0.00           H  
ATOM   3120 3HG1 VAL A 207     -59.867  18.436 -42.430  1.00  0.00           H  
ATOM   3121 1HG2 VAL A 207     -59.472  21.146 -43.837  1.00  0.00           H  
ATOM   3122 2HG2 VAL A 207     -61.012  20.255 -43.816  1.00  0.00           H  
ATOM   3123 3HG2 VAL A 207     -60.949  21.937 -43.238  1.00  0.00           H  
ATOM   3124  N   ALA A 208     -60.666  20.441 -38.828  1.00  0.00           N  
ATOM   3125  CA  ALA A 208     -60.339  19.913 -37.509  1.00  0.00           C  
ATOM   3126  C   ALA A 208     -61.563  19.298 -36.843  1.00  0.00           C  
ATOM   3127  O   ALA A 208     -61.476  18.240 -36.220  1.00  0.00           O  
ATOM   3128  CB  ALA A 208     -59.752  21.008 -36.630  1.00  0.00           C  
ATOM   3129  H   ALA A 208     -60.571  21.424 -39.041  1.00  0.00           H  
ATOM   3130  HA  ALA A 208     -59.596  19.125 -37.634  1.00  0.00           H  
ATOM   3131 1HB  ALA A 208     -59.513  20.599 -35.649  1.00  0.00           H  
ATOM   3132 2HB  ALA A 208     -58.845  21.398 -37.092  1.00  0.00           H  
ATOM   3133 3HB  ALA A 208     -60.477  21.813 -36.520  1.00  0.00           H  
ATOM   3134  N   LEU A 209     -62.691  20.017 -37.009  1.00  0.00           N  
ATOM   3135  CA  LEU A 209     -63.936  19.537 -36.422  1.00  0.00           C  
ATOM   3136  C   LEU A 209     -64.338  18.189 -37.007  1.00  0.00           C  
ATOM   3137  O   LEU A 209     -64.785  17.297 -36.286  1.00  0.00           O  
ATOM   3138  CB  LEU A 209     -65.059  20.556 -36.652  1.00  0.00           C  
ATOM   3139  CG  LEU A 209     -64.931  21.873 -35.877  1.00  0.00           C  
ATOM   3140  CD1 LEU A 209     -66.006  22.845 -36.345  1.00  0.00           C  
ATOM   3141  CD2 LEU A 209     -65.053  21.599 -34.386  1.00  0.00           C  
ATOM   3142  H   LEU A 209     -62.654  20.876 -37.539  1.00  0.00           H  
ATOM   3143  HA  LEU A 209     -63.788  19.415 -35.349  1.00  0.00           H  
ATOM   3144 1HB  LEU A 209     -65.096  20.798 -37.713  1.00  0.00           H  
ATOM   3145 2HB  LEU A 209     -66.007  20.098 -36.372  1.00  0.00           H  
ATOM   3146  HG  LEU A 209     -63.960  22.325 -36.085  1.00  0.00           H  
ATOM   3147 1HD1 LEU A 209     -65.914  23.781 -35.794  1.00  0.00           H  
ATOM   3148 2HD1 LEU A 209     -65.883  23.038 -37.410  1.00  0.00           H  
ATOM   3149 3HD1 LEU A 209     -66.989  22.413 -36.165  1.00  0.00           H  
ATOM   3150 1HD2 LEU A 209     -64.960  22.536 -33.835  1.00  0.00           H  
ATOM   3151 2HD2 LEU A 209     -66.023  21.149 -34.177  1.00  0.00           H  
ATOM   3152 3HD2 LEU A 209     -64.261  20.916 -34.075  1.00  0.00           H  
ATOM   3153  N   ARG A 210     -64.153  18.098 -38.340  1.00  0.00           N  
ATOM   3154  CA  ARG A 210     -64.498  16.857 -39.024  1.00  0.00           C  
ATOM   3155  C   ARG A 210     -63.656  15.695 -38.515  1.00  0.00           C  
ATOM   3156  O   ARG A 210     -64.161  14.590 -38.317  1.00  0.00           O  
ATOM   3157  CB  ARG A 210     -64.302  17.002 -40.526  1.00  0.00           C  
ATOM   3158  CG  ARG A 210     -64.693  15.780 -41.343  1.00  0.00           C  
ATOM   3159  CD  ARG A 210     -64.533  16.019 -42.800  1.00  0.00           C  
ATOM   3160  NE  ARG A 210     -63.141  16.221 -43.167  1.00  0.00           N  
ATOM   3161  CZ  ARG A 210     -62.727  16.745 -44.337  1.00  0.00           C  
ATOM   3162  NH1 ARG A 210     -63.607  17.114 -45.241  1.00  0.00           N  
ATOM   3163  NH2 ARG A 210     -61.435  16.888 -44.577  1.00  0.00           N  
ATOM   3164  H   ARG A 210     -63.779  18.891 -38.840  1.00  0.00           H  
ATOM   3165  HA  ARG A 210     -65.548  16.635 -38.831  1.00  0.00           H  
ATOM   3166 1HB  ARG A 210     -64.889  17.843 -40.890  1.00  0.00           H  
ATOM   3167 2HB  ARG A 210     -63.255  17.218 -40.737  1.00  0.00           H  
ATOM   3168 1HG  ARG A 210     -64.060  14.937 -41.062  1.00  0.00           H  
ATOM   3169 2HG  ARG A 210     -65.737  15.531 -41.148  1.00  0.00           H  
ATOM   3170 1HD  ARG A 210     -64.911  15.160 -43.353  1.00  0.00           H  
ATOM   3171 2HD  ARG A 210     -65.094  16.909 -43.086  1.00  0.00           H  
ATOM   3172  HE  ARG A 210     -62.434  15.949 -42.497  1.00  0.00           H  
ATOM   3173 1HH1 ARG A 210     -64.595  17.005 -45.058  1.00  0.00           H  
ATOM   3174 2HH1 ARG A 210     -63.297  17.506 -46.118  1.00  0.00           H  
ATOM   3175 1HH2 ARG A 210     -60.757  16.604 -43.882  1.00  0.00           H  
ATOM   3176 2HH2 ARG A 210     -61.124  17.280 -45.453  1.00  0.00           H  
ATOM   3177  N   ALA A 211     -62.358  16.008 -38.318  1.00  0.00           N  
ATOM   3178  CA  ALA A 211     -61.444  14.983 -37.831  1.00  0.00           C  
ATOM   3179  C   ALA A 211     -61.856  14.489 -36.449  1.00  0.00           C  
ATOM   3180  O   ALA A 211     -61.808  13.291 -36.168  1.00  0.00           O  
ATOM   3181  CB  ALA A 211     -60.019  15.516 -37.798  1.00  0.00           C  
ATOM   3182  H   ALA A 211     -62.043  16.947 -38.513  1.00  0.00           H  
ATOM   3183  HA  ALA A 211     -61.488  14.136 -38.515  1.00  0.00           H  
ATOM   3184 1HB  ALA A 211     -59.348  14.739 -37.432  1.00  0.00           H  
ATOM   3185 2HB  ALA A 211     -59.718  15.812 -38.804  1.00  0.00           H  
ATOM   3186 3HB  ALA A 211     -59.969  16.380 -37.137  1.00  0.00           H  
ATOM   3187  N   VAL A 212     -62.258  15.471 -35.618  1.00  0.00           N  
ATOM   3188  CA  VAL A 212     -62.681  15.132 -34.265  1.00  0.00           C  
ATOM   3189  C   VAL A 212     -63.902  14.221 -34.281  1.00  0.00           C  
ATOM   3190  O   VAL A 212     -63.988  13.268 -33.506  1.00  0.00           O  
ATOM   3191  CB  VAL A 212     -63.010  16.411 -33.471  1.00  0.00           C  
ATOM   3192  CG1 VAL A 212     -63.641  16.059 -32.132  1.00  0.00           C  
ATOM   3193  CG2 VAL A 212     -61.747  17.235 -33.273  1.00  0.00           C  
ATOM   3194  H   VAL A 212     -62.259  16.426 -35.949  1.00  0.00           H  
ATOM   3195  HA  VAL A 212     -61.863  14.611 -33.767  1.00  0.00           H  
ATOM   3196  HB  VAL A 212     -63.742  16.995 -34.028  1.00  0.00           H  
ATOM   3197 1HG1 VAL A 212     -63.866  16.975 -31.585  1.00  0.00           H  
ATOM   3198 2HG1 VAL A 212     -64.562  15.501 -32.300  1.00  0.00           H  
ATOM   3199 3HG1 VAL A 212     -62.947  15.452 -31.552  1.00  0.00           H  
ATOM   3200 1HG2 VAL A 212     -61.986  18.138 -32.711  1.00  0.00           H  
ATOM   3201 2HG2 VAL A 212     -61.012  16.648 -32.721  1.00  0.00           H  
ATOM   3202 3HG2 VAL A 212     -61.335  17.510 -34.244  1.00  0.00           H  
ATOM   3203  N   GLU A 213     -64.826  14.567 -35.199  1.00  0.00           N  
ATOM   3204  CA  GLU A 213     -66.044  13.773 -35.319  1.00  0.00           C  
ATOM   3205  C   GLU A 213     -65.730  12.339 -35.722  1.00  0.00           C  
ATOM   3206  O   GLU A 213     -66.323  11.394 -35.202  1.00  0.00           O  
ATOM   3207  CB  GLU A 213     -66.994  14.403 -36.341  1.00  0.00           C  
ATOM   3208  CG  GLU A 213     -67.620  15.716 -35.891  1.00  0.00           C  
ATOM   3209  CD  GLU A 213     -68.483  16.345 -36.949  1.00  0.00           C  
ATOM   3210  OE1 GLU A 213     -68.508  15.840 -38.046  1.00  0.00           O  
ATOM   3211  OE2 GLU A 213     -69.119  17.331 -36.660  1.00  0.00           O  
ATOM   3212  H   GLU A 213     -64.658  15.370 -35.788  1.00  0.00           H  
ATOM   3213  HA  GLU A 213     -66.540  13.752 -34.348  1.00  0.00           H  
ATOM   3214 1HB  GLU A 213     -66.456  14.591 -37.270  1.00  0.00           H  
ATOM   3215 2HB  GLU A 213     -67.801  13.707 -36.565  1.00  0.00           H  
ATOM   3216 1HG  GLU A 213     -68.228  15.531 -35.005  1.00  0.00           H  
ATOM   3217 2HG  GLU A 213     -66.827  16.409 -35.616  1.00  0.00           H  
ATOM   3218  N   ILE A 214     -64.773  12.236 -36.668  1.00  0.00           N  
ATOM   3219  CA  ILE A 214     -64.378  10.915 -37.142  1.00  0.00           C  
ATOM   3220  C   ILE A 214     -63.788  10.079 -36.013  1.00  0.00           C  
ATOM   3221  O   ILE A 214     -64.070   8.886 -35.898  1.00  0.00           O  
ATOM   3222  CB  ILE A 214     -63.356  11.026 -38.288  1.00  0.00           C  
ATOM   3223  CG1 ILE A 214     -64.014  11.623 -39.534  1.00  0.00           C  
ATOM   3224  CG2 ILE A 214     -62.756   9.663 -38.600  1.00  0.00           C  
ATOM   3225  CD1 ILE A 214     -63.031  12.019 -40.613  1.00  0.00           C  
ATOM   3226  H   ILE A 214     -64.348  13.077 -37.031  1.00  0.00           H  
ATOM   3227  HA  ILE A 214     -65.263  10.403 -37.518  1.00  0.00           H  
ATOM   3228  HB  ILE A 214     -62.556  11.706 -37.997  1.00  0.00           H  
ATOM   3229 1HG1 ILE A 214     -64.713  10.902 -39.957  1.00  0.00           H  
ATOM   3230 2HG1 ILE A 214     -64.587  12.507 -39.255  1.00  0.00           H  
ATOM   3231 1HG2 ILE A 214     -62.037   9.759 -39.412  1.00  0.00           H  
ATOM   3232 2HG2 ILE A 214     -62.254   9.276 -37.714  1.00  0.00           H  
ATOM   3233 3HG2 ILE A 214     -63.549   8.976 -38.897  1.00  0.00           H  
ATOM   3234 1HD1 ILE A 214     -63.573  12.435 -41.463  1.00  0.00           H  
ATOM   3235 2HD1 ILE A 214     -62.343  12.768 -40.221  1.00  0.00           H  
ATOM   3236 3HD1 ILE A 214     -62.471  11.143 -40.934  1.00  0.00           H  
ATOM   3237  N   THR A 215     -62.963  10.769 -35.198  1.00  0.00           N  
ATOM   3238  CA  THR A 215     -62.332  10.085 -34.076  1.00  0.00           C  
ATOM   3239  C   THR A 215     -63.372   9.565 -33.093  1.00  0.00           C  
ATOM   3240  O   THR A 215     -63.255   8.451 -32.583  1.00  0.00           O  
ATOM   3241  CB  THR A 215     -61.347  11.015 -33.342  1.00  0.00           C  
ATOM   3242  OG1 THR A 215     -60.306  11.418 -34.242  1.00  0.00           O  
ATOM   3243  CG2 THR A 215     -60.732  10.304 -32.147  1.00  0.00           C  
ATOM   3244  H   THR A 215     -62.797  11.749 -35.381  1.00  0.00           H  
ATOM   3245  HA  THR A 215     -61.775   9.231 -34.460  1.00  0.00           H  
ATOM   3246  HB  THR A 215     -61.875  11.904 -32.997  1.00  0.00           H  
ATOM   3247  HG1 THR A 215     -60.691  11.885 -34.988  1.00  0.00           H  
ATOM   3248 1HG2 THR A 215     -60.039  10.976 -31.641  1.00  0.00           H  
ATOM   3249 2HG2 THR A 215     -61.520  10.006 -31.456  1.00  0.00           H  
ATOM   3250 3HG2 THR A 215     -60.195   9.419 -32.487  1.00  0.00           H  
ATOM   3251  N   GLU A 216     -64.383  10.428 -32.864  1.00  0.00           N  
ATOM   3252  CA  GLU A 216     -65.447  10.051 -31.941  1.00  0.00           C  
ATOM   3253  C   GLU A 216     -66.197   8.822 -32.438  1.00  0.00           C  
ATOM   3254  O   GLU A 216     -66.529   7.928 -31.659  1.00  0.00           O  
ATOM   3255  CB  GLU A 216     -66.424  11.213 -31.750  1.00  0.00           C  
ATOM   3256  CG  GLU A 216     -67.539  10.940 -30.751  1.00  0.00           C  
ATOM   3257  CD  GLU A 216     -68.434  12.128 -30.533  1.00  0.00           C  
ATOM   3258  OE1 GLU A 216     -68.186  13.151 -31.125  1.00  0.00           O  
ATOM   3259  OE2 GLU A 216     -69.366  12.013 -29.773  1.00  0.00           O  
ATOM   3260  H   GLU A 216     -64.384  11.321 -33.335  1.00  0.00           H  
ATOM   3261  HA  GLU A 216     -65.000   9.808 -30.977  1.00  0.00           H  
ATOM   3262 1HB  GLU A 216     -65.879  12.094 -31.411  1.00  0.00           H  
ATOM   3263 2HB  GLU A 216     -66.885  11.462 -32.706  1.00  0.00           H  
ATOM   3264 1HG  GLU A 216     -68.141  10.107 -31.113  1.00  0.00           H  
ATOM   3265 2HG  GLU A 216     -67.096  10.645 -29.800  1.00  0.00           H  
ATOM   3266  N   GLU A 217     -66.439   8.833 -33.766  1.00  0.00           N  
ATOM   3267  CA  GLU A 217     -67.150   7.711 -34.370  1.00  0.00           C  
ATOM   3268  C   GLU A 217     -66.370   6.413 -34.208  1.00  0.00           C  
ATOM   3269  O   GLU A 217     -66.945   5.364 -33.918  1.00  0.00           O  
ATOM   3270  CB  GLU A 217     -67.407   7.981 -35.855  1.00  0.00           C  
ATOM   3271  CG  GLU A 217     -68.432   9.073 -36.127  1.00  0.00           C  
ATOM   3272  CD  GLU A 217     -68.600   9.365 -37.592  1.00  0.00           C  
ATOM   3273  OE1 GLU A 217     -67.861   8.819 -38.376  1.00  0.00           O  
ATOM   3274  OE2 GLU A 217     -69.469  10.135 -37.928  1.00  0.00           O  
ATOM   3275  H   GLU A 217     -66.124   9.618 -34.317  1.00  0.00           H  
ATOM   3276  HA  GLU A 217     -68.109   7.596 -33.865  1.00  0.00           H  
ATOM   3277 1HB  GLU A 217     -66.474   8.269 -36.339  1.00  0.00           H  
ATOM   3278 2HB  GLU A 217     -67.757   7.067 -36.335  1.00  0.00           H  
ATOM   3279 1HG  GLU A 217     -69.393   8.765 -35.717  1.00  0.00           H  
ATOM   3280 2HG  GLU A 217     -68.123   9.982 -35.613  1.00  0.00           H  
ATOM   3281  N   VAL A 218     -65.043   6.546 -34.410  1.00  0.00           N  
ATOM   3282  CA  VAL A 218     -64.181   5.377 -34.284  1.00  0.00           C  
ATOM   3283  C   VAL A 218     -64.224   4.812 -32.870  1.00  0.00           C  
ATOM   3284  O   VAL A 218     -64.267   3.597 -32.678  1.00  0.00           O  
ATOM   3285  CB  VAL A 218     -62.728   5.743 -34.643  1.00  0.00           C  
ATOM   3286  CG1 VAL A 218     -61.793   4.588 -34.322  1.00  0.00           C  
ATOM   3287  CG2 VAL A 218     -62.638   6.117 -36.115  1.00  0.00           C  
ATOM   3288  H   VAL A 218     -64.670   7.454 -34.646  1.00  0.00           H  
ATOM   3289  HA  VAL A 218     -64.531   4.612 -34.978  1.00  0.00           H  
ATOM   3290  HB  VAL A 218     -62.415   6.590 -34.033  1.00  0.00           H  
ATOM   3291 1HG1 VAL A 218     -60.770   4.864 -34.582  1.00  0.00           H  
ATOM   3292 2HG1 VAL A 218     -61.847   4.361 -33.257  1.00  0.00           H  
ATOM   3293 3HG1 VAL A 218     -62.088   3.710 -34.897  1.00  0.00           H  
ATOM   3294 1HG2 VAL A 218     -61.609   6.376 -36.362  1.00  0.00           H  
ATOM   3295 2HG2 VAL A 218     -62.957   5.272 -36.726  1.00  0.00           H  
ATOM   3296 3HG2 VAL A 218     -63.284   6.973 -36.314  1.00  0.00           H  
ATOM   3297  N   LEU A 219     -64.210   5.755 -31.906  1.00  0.00           N  
ATOM   3298  CA  LEU A 219     -64.248   5.345 -30.507  1.00  0.00           C  
ATOM   3299  C   LEU A 219     -65.535   4.596 -30.188  1.00  0.00           C  
ATOM   3300  O   LEU A 219     -65.520   3.594 -29.473  1.00  0.00           O  
ATOM   3301  CB  LEU A 219     -64.122   6.570 -29.593  1.00  0.00           C  
ATOM   3302  CG  LEU A 219     -64.024   6.272 -28.091  1.00  0.00           C  
ATOM   3303  CD1 LEU A 219     -65.411   5.967 -27.542  1.00  0.00           C  
ATOM   3304  CD2 LEU A 219     -63.078   5.102 -27.866  1.00  0.00           C  
ATOM   3305  H   LEU A 219     -64.173   6.729 -32.171  1.00  0.00           H  
ATOM   3306  HA  LEU A 219     -63.407   4.679 -30.319  1.00  0.00           H  
ATOM   3307 1HB  LEU A 219     -63.231   7.127 -29.879  1.00  0.00           H  
ATOM   3308 2HB  LEU A 219     -64.991   7.210 -29.748  1.00  0.00           H  
ATOM   3309  HG  LEU A 219     -63.645   7.151 -27.570  1.00  0.00           H  
ATOM   3310 1HD1 LEU A 219     -65.341   5.755 -26.475  1.00  0.00           H  
ATOM   3311 2HD1 LEU A 219     -66.062   6.827 -27.698  1.00  0.00           H  
ATOM   3312 3HD1 LEU A 219     -65.824   5.101 -28.057  1.00  0.00           H  
ATOM   3313 1HD2 LEU A 219     -63.007   4.891 -26.799  1.00  0.00           H  
ATOM   3314 2HD2 LEU A 219     -63.457   4.222 -28.386  1.00  0.00           H  
ATOM   3315 3HD2 LEU A 219     -62.090   5.355 -28.252  1.00  0.00           H  
ATOM   3316  N   ARG A 220     -66.634   5.135 -30.753  1.00  0.00           N  
ATOM   3317  CA  ARG A 220     -67.932   4.510 -30.527  1.00  0.00           C  
ATOM   3318  C   ARG A 220     -67.964   3.090 -31.079  1.00  0.00           C  
ATOM   3319  O   ARG A 220     -68.489   2.178 -30.441  1.00  0.00           O  
ATOM   3320  CB  ARG A 220     -69.039   5.329 -31.175  1.00  0.00           C  
ATOM   3321  CG  ARG A 220     -69.333   6.657 -30.496  1.00  0.00           C  
ATOM   3322  CD  ARG A 220     -70.441   7.384 -31.167  1.00  0.00           C  
ATOM   3323  NE  ARG A 220     -70.671   8.691 -30.573  1.00  0.00           N  
ATOM   3324  CZ  ARG A 220     -71.427   8.912 -29.480  1.00  0.00           C  
ATOM   3325  NH1 ARG A 220     -72.018   7.906 -28.875  1.00  0.00           N  
ATOM   3326  NH2 ARG A 220     -71.575  10.141 -29.017  1.00  0.00           N  
ATOM   3327  H   ARG A 220     -66.539   5.962 -31.324  1.00  0.00           H  
ATOM   3328  HA  ARG A 220     -68.113   4.469 -29.453  1.00  0.00           H  
ATOM   3329 1HB  ARG A 220     -68.778   5.539 -32.211  1.00  0.00           H  
ATOM   3330 2HB  ARG A 220     -69.963   4.750 -31.181  1.00  0.00           H  
ATOM   3331 1HG  ARG A 220     -69.618   6.480 -29.458  1.00  0.00           H  
ATOM   3332 2HG  ARG A 220     -68.443   7.286 -30.526  1.00  0.00           H  
ATOM   3333 1HD  ARG A 220     -70.198   7.525 -32.220  1.00  0.00           H  
ATOM   3334 2HD  ARG A 220     -71.360   6.804 -31.083  1.00  0.00           H  
ATOM   3335  HE  ARG A 220     -70.233   9.490 -31.011  1.00  0.00           H  
ATOM   3336 1HH1 ARG A 220     -71.905   6.966 -29.230  1.00  0.00           H  
ATOM   3337 2HH1 ARG A 220     -72.585   8.072 -28.056  1.00  0.00           H  
ATOM   3338 1HH2 ARG A 220     -71.120  10.915 -29.482  1.00  0.00           H  
ATOM   3339 2HH2 ARG A 220     -72.141  10.307 -28.198  1.00  0.00           H  
ATOM   3340  N   ALA A 221     -67.408   2.890 -32.262  1.00  0.00           N  
ATOM   3341  CA  ALA A 221     -67.462   1.576 -32.899  1.00  0.00           C  
ATOM   3342  C   ALA A 221     -66.718   0.512 -32.100  1.00  0.00           C  
ATOM   3343  O   ALA A 221     -67.021  -0.677 -32.199  1.00  0.00           O  
ATOM   3344  CB  ALA A 221     -66.899   1.656 -34.310  1.00  0.00           C  
ATOM   3345  H   ALA A 221     -66.943   3.659 -32.724  1.00  0.00           H  
ATOM   3346  HA  ALA A 221     -68.506   1.268 -32.953  1.00  0.00           H  
ATOM   3347 1HB  ALA A 221     -66.952   0.673 -34.779  1.00  0.00           H  
ATOM   3348 2HB  ALA A 221     -67.480   2.369 -34.895  1.00  0.00           H  
ATOM   3349 3HB  ALA A 221     -65.861   1.982 -34.269  1.00  0.00           H  
ATOM   3350  N   LEU A 222     -65.745   0.946 -31.311  1.00  0.00           N  
ATOM   3351  CA  LEU A 222     -64.779   0.035 -30.709  1.00  0.00           C  
ATOM   3352  C   LEU A 222     -65.423  -0.975 -29.759  1.00  0.00           C  
ATOM   3353  O   LEU A 222     -64.911  -2.078 -29.570  1.00  0.00           O  
ATOM   3354  CB  LEU A 222     -63.715   0.840 -29.951  1.00  0.00           C  
ATOM   3355  CG  LEU A 222     -62.774   1.683 -30.820  1.00  0.00           C  
ATOM   3356  CD1 LEU A 222     -61.882   2.534 -29.927  1.00  0.00           C  
ATOM   3357  CD2 LEU A 222     -61.945   0.767 -31.707  1.00  0.00           C  
ATOM   3358  H   LEU A 222     -65.670   1.935 -31.122  1.00  0.00           H  
ATOM   3359  HA  LEU A 222     -64.291  -0.528 -31.504  1.00  0.00           H  
ATOM   3360 1HB  LEU A 222     -64.218   1.513 -29.258  1.00  0.00           H  
ATOM   3361 2HB  LEU A 222     -63.102   0.149 -29.373  1.00  0.00           H  
ATOM   3362  HG  LEU A 222     -63.362   2.358 -31.444  1.00  0.00           H  
ATOM   3363 1HD1 LEU A 222     -61.214   3.134 -30.544  1.00  0.00           H  
ATOM   3364 2HD1 LEU A 222     -62.501   3.194 -29.317  1.00  0.00           H  
ATOM   3365 3HD1 LEU A 222     -61.293   1.887 -29.278  1.00  0.00           H  
ATOM   3366 1HD2 LEU A 222     -61.276   1.367 -32.326  1.00  0.00           H  
ATOM   3367 2HD2 LEU A 222     -61.356   0.093 -31.085  1.00  0.00           H  
ATOM   3368 3HD2 LEU A 222     -62.606   0.184 -32.348  1.00  0.00           H  
ATOM   3369  N   GLY A 223     -66.548  -0.596 -29.161  1.00  0.00           N  
ATOM   3370  CA  GLY A 223     -67.196  -1.430 -28.148  1.00  0.00           C  
ATOM   3371  C   GLY A 223     -66.431  -1.406 -26.827  1.00  0.00           C  
ATOM   3372  O   GLY A 223     -66.212  -2.447 -26.208  1.00  0.00           O  
ATOM   3373  H   GLY A 223     -66.965   0.289 -29.412  1.00  0.00           H  
ATOM   3374 1HA  GLY A 223     -68.215  -1.077 -27.985  1.00  0.00           H  
ATOM   3375 2HA  GLY A 223     -67.265  -2.455 -28.510  1.00  0.00           H  
ATOM   3376  N   ALA A 224     -66.032  -0.211 -26.410  1.00  0.00           N  
ATOM   3377  CA  ALA A 224     -65.400  -0.001 -25.111  1.00  0.00           C  
ATOM   3378  C   ALA A 224     -66.421  -0.007 -23.983  1.00  0.00           C  
ATOM   3379  O   ALA A 224     -67.582   0.351 -24.183  1.00  0.00           O  
ATOM   3380  CB  ALA A 224     -64.621   1.306 -25.107  1.00  0.00           C  
ATOM   3381  H   ALA A 224     -66.168   0.590 -27.010  1.00  0.00           H  
ATOM   3382  HA  ALA A 224     -64.708  -0.825 -24.935  1.00  0.00           H  
ATOM   3383 1HB  ALA A 224     -64.153   1.448 -24.133  1.00  0.00           H  
ATOM   3384 2HB  ALA A 224     -63.851   1.273 -25.878  1.00  0.00           H  
ATOM   3385 3HB  ALA A 224     -65.299   2.134 -25.308  1.00  0.00           H  
ATOM   3386  N   SER A 225     -65.985  -0.415 -22.796  1.00  0.00           N  
ATOM   3387  CA  SER A 225     -66.871  -0.486 -21.643  1.00  0.00           C  
ATOM   3388  C   SER A 225     -67.443   0.880 -21.306  1.00  0.00           C  
ATOM   3389  O   SER A 225     -66.761   1.897 -21.429  1.00  0.00           O  
ATOM   3390  CB  SER A 225     -66.127  -1.041 -20.444  1.00  0.00           C  
ATOM   3391  OG  SER A 225     -65.715  -2.360 -20.675  1.00  0.00           O  
ATOM   3392  H   SER A 225     -65.016  -0.682 -22.693  1.00  0.00           H  
ATOM   3393  HA  SER A 225     -67.699  -1.154 -21.883  1.00  0.00           H  
ATOM   3394 1HB  SER A 225     -65.258  -0.417 -20.235  1.00  0.00           H  
ATOM   3395 2HB  SER A 225     -66.772  -1.007 -19.567  1.00  0.00           H  
ATOM   3396  HG  SER A 225     -65.256  -2.638 -19.879  1.00  0.00           H  
ATOM   3397  N   PRO A 226     -68.700   0.898 -20.879  1.00  0.00           N  
ATOM   3398  CA  PRO A 226     -69.430   2.148 -20.729  1.00  0.00           C  
ATOM   3399  C   PRO A 226     -68.585   3.206 -20.022  1.00  0.00           C  
ATOM   3400  O   PRO A 226     -68.552   4.365 -20.434  1.00  0.00           O  
ATOM   3401  CB  PRO A 226     -70.642   1.736 -19.887  1.00  0.00           C  
ATOM   3402  CG  PRO A 226     -70.902   0.323 -20.287  1.00  0.00           C  
ATOM   3403  CD  PRO A 226     -69.532  -0.288 -20.414  1.00  0.00           C  
ATOM   3404  HA  PRO A 226     -69.743   2.505 -21.721  1.00  0.00           H  
ATOM   3405 1HB  PRO A 226     -70.409   1.840 -18.817  1.00  0.00           H  
ATOM   3406 2HB  PRO A 226     -71.491   2.402 -20.098  1.00  0.00           H  
ATOM   3407 1HG  PRO A 226     -71.521  -0.178 -19.529  1.00  0.00           H  
ATOM   3408 2HG  PRO A 226     -71.468   0.294 -21.230  1.00  0.00           H  
ATOM   3409 1HD  PRO A 226     -69.200  -0.651 -19.430  1.00  0.00           H  
ATOM   3410 2HD  PRO A 226     -69.564  -1.113 -21.141  1.00  0.00           H  
ATOM   3411  N   GLU A 227     -67.874   2.841 -18.935  1.00  0.00           N  
ATOM   3412  CA  GLU A 227     -67.037   3.856 -18.306  1.00  0.00           C  
ATOM   3413  C   GLU A 227     -65.984   4.380 -19.275  1.00  0.00           C  
ATOM   3414  O   GLU A 227     -65.788   5.589 -19.398  1.00  0.00           O  
ATOM   3415  CB  GLU A 227     -66.359   3.288 -17.058  1.00  0.00           C  
ATOM   3416  CG  GLU A 227     -67.312   2.963 -15.917  1.00  0.00           C  
ATOM   3417  CD  GLU A 227     -68.005   1.640 -16.092  1.00  0.00           C  
ATOM   3418  OE1 GLU A 227     -67.744   0.979 -17.068  1.00  0.00           O  
ATOM   3419  OE2 GLU A 227     -68.796   1.290 -15.248  1.00  0.00           O  
ATOM   3420  H   GLU A 227     -67.944   1.892 -18.598  1.00  0.00           H  
ATOM   3421  HA  GLU A 227     -67.671   4.692 -18.010  1.00  0.00           H  
ATOM   3422 1HB  GLU A 227     -65.824   2.374 -17.318  1.00  0.00           H  
ATOM   3423 2HB  GLU A 227     -65.624   4.003 -16.687  1.00  0.00           H  
ATOM   3424 1HG  GLU A 227     -66.751   2.945 -14.983  1.00  0.00           H  
ATOM   3425 2HG  GLU A 227     -68.059   3.752 -15.845  1.00  0.00           H  
ATOM   3426  N   ALA A 228     -65.329   3.409 -19.944  1.00  0.00           N  
ATOM   3427  CA  ALA A 228     -64.295   3.778 -20.903  1.00  0.00           C  
ATOM   3428  C   ALA A 228     -64.873   4.605 -22.045  1.00  0.00           C  
ATOM   3429  O   ALA A 228     -64.267   5.582 -22.485  1.00  0.00           O  
ATOM   3430  CB  ALA A 228     -63.608   2.533 -21.446  1.00  0.00           C  
ATOM   3431  H   ALA A 228     -65.567   2.444 -19.769  1.00  0.00           H  
ATOM   3432  HA  ALA A 228     -63.557   4.391 -20.386  1.00  0.00           H  
ATOM   3433 1HB  ALA A 228     -62.839   2.824 -22.160  1.00  0.00           H  
ATOM   3434 2HB  ALA A 228     -63.151   1.982 -20.624  1.00  0.00           H  
ATOM   3435 3HB  ALA A 228     -64.342   1.900 -21.942  1.00  0.00           H  
ATOM   3436  N   LEU A 229     -66.065   4.159 -22.491  1.00  0.00           N  
ATOM   3437  CA  LEU A 229     -66.727   4.864 -23.582  1.00  0.00           C  
ATOM   3438  C   LEU A 229     -67.058   6.299 -23.190  1.00  0.00           C  
ATOM   3439  O   LEU A 229     -66.890   7.224 -23.985  1.00  0.00           O  
ATOM   3440  CB  LEU A 229     -68.011   4.129 -23.985  1.00  0.00           C  
ATOM   3441  CG  LEU A 229     -68.758   4.707 -25.194  1.00  0.00           C  
ATOM   3442  CD1 LEU A 229     -69.565   3.606 -25.868  1.00  0.00           C  
ATOM   3443  CD2 LEU A 229     -69.660   5.845 -24.737  1.00  0.00           C  
ATOM   3444  H   LEU A 229     -66.478   3.344 -22.061  1.00  0.00           H  
ATOM   3445  HA  LEU A 229     -66.053   4.888 -24.438  1.00  0.00           H  
ATOM   3446 1HB  LEU A 229     -67.761   3.094 -24.215  1.00  0.00           H  
ATOM   3447 2HB  LEU A 229     -68.697   4.135 -23.138  1.00  0.00           H  
ATOM   3448  HG  LEU A 229     -68.037   5.085 -25.920  1.00  0.00           H  
ATOM   3449 1HD1 LEU A 229     -70.095   4.018 -26.727  1.00  0.00           H  
ATOM   3450 2HD1 LEU A 229     -68.893   2.815 -26.202  1.00  0.00           H  
ATOM   3451 3HD1 LEU A 229     -70.284   3.197 -25.160  1.00  0.00           H  
ATOM   3452 1HD2 LEU A 229     -70.190   6.257 -25.596  1.00  0.00           H  
ATOM   3453 2HD2 LEU A 229     -70.381   5.468 -24.012  1.00  0.00           H  
ATOM   3454 3HD2 LEU A 229     -69.055   6.625 -24.275  1.00  0.00           H  
ATOM   3455  N   ASN A 230     -67.532   6.424 -21.933  1.00  0.00           N  
ATOM   3456  CA  ASN A 230     -67.887   7.747 -21.433  1.00  0.00           C  
ATOM   3457  C   ASN A 230     -66.673   8.667 -21.400  1.00  0.00           C  
ATOM   3458  O   ASN A 230     -66.763   9.842 -21.755  1.00  0.00           O  
ATOM   3459  CB  ASN A 230     -68.517   7.646 -20.056  1.00  0.00           C  
ATOM   3460  CG  ASN A 230     -69.916   7.097 -20.100  1.00  0.00           C  
ATOM   3461  OD1 ASN A 230     -70.604   7.197 -21.123  1.00  0.00           O  
ATOM   3462  ND2 ASN A 230     -70.351   6.518 -19.010  1.00  0.00           N  
ATOM   3463  H   ASN A 230     -67.633   5.598 -21.361  1.00  0.00           H  
ATOM   3464  HA  ASN A 230     -68.612   8.193 -22.116  1.00  0.00           H  
ATOM   3465 1HB  ASN A 230     -67.907   7.002 -19.422  1.00  0.00           H  
ATOM   3466 2HB  ASN A 230     -68.541   8.633 -19.593  1.00  0.00           H  
ATOM   3467 1HD2 ASN A 230     -71.275   6.135 -18.982  1.00  0.00           H  
ATOM   3468 2HD2 ASN A 230     -69.761   6.460 -18.206  1.00  0.00           H  
ATOM   3469  N   LEU A 231     -65.548   8.068 -20.958  1.00  0.00           N  
ATOM   3470  CA  LEU A 231     -64.313   8.840 -20.879  1.00  0.00           C  
ATOM   3471  C   LEU A 231     -63.883   9.332 -22.254  1.00  0.00           C  
ATOM   3472  O   LEU A 231     -63.445  10.472 -22.408  1.00  0.00           O  
ATOM   3473  CB  LEU A 231     -63.196   7.991 -20.260  1.00  0.00           C  
ATOM   3474  CG  LEU A 231     -63.358   7.662 -18.770  1.00  0.00           C  
ATOM   3475  CD1 LEU A 231     -62.282   6.671 -18.349  1.00  0.00           C  
ATOM   3476  CD2 LEU A 231     -63.272   8.943 -17.954  1.00  0.00           C  
ATOM   3477  H   LEU A 231     -65.581   7.095 -20.689  1.00  0.00           H  
ATOM   3478  HA  LEU A 231     -64.488   9.708 -20.243  1.00  0.00           H  
ATOM   3479 1HB  LEU A 231     -63.134   7.049 -20.802  1.00  0.00           H  
ATOM   3480 2HB  LEU A 231     -62.250   8.519 -20.381  1.00  0.00           H  
ATOM   3481  HG  LEU A 231     -64.328   7.191 -18.605  1.00  0.00           H  
ATOM   3482 1HD1 LEU A 231     -62.398   6.436 -17.290  1.00  0.00           H  
ATOM   3483 2HD1 LEU A 231     -62.379   5.757 -18.935  1.00  0.00           H  
ATOM   3484 3HD1 LEU A 231     -61.299   7.108 -18.518  1.00  0.00           H  
ATOM   3485 1HD2 LEU A 231     -63.389   8.708 -16.896  1.00  0.00           H  
ATOM   3486 2HD2 LEU A 231     -62.303   9.414 -18.117  1.00  0.00           H  
ATOM   3487 3HD2 LEU A 231     -64.064   9.625 -18.264  1.00  0.00           H  
ATOM   3488  N   ALA A 232     -64.032   8.414 -23.232  1.00  0.00           N  
ATOM   3489  CA  ALA A 232     -63.656   8.759 -24.598  1.00  0.00           C  
ATOM   3490  C   ALA A 232     -64.498   9.913 -25.126  1.00  0.00           C  
ATOM   3491  O   ALA A 232     -63.986  10.816 -25.788  1.00  0.00           O  
ATOM   3492  CB  ALA A 232     -63.792   7.546 -25.507  1.00  0.00           C  
ATOM   3493  H   ALA A 232     -64.402   7.504 -22.999  1.00  0.00           H  
ATOM   3494  HA  ALA A 232     -62.614   9.080 -24.592  1.00  0.00           H  
ATOM   3495 1HB  ALA A 232     -63.509   7.820 -26.524  1.00  0.00           H  
ATOM   3496 2HB  ALA A 232     -63.140   6.749 -25.151  1.00  0.00           H  
ATOM   3497 3HB  ALA A 232     -64.825   7.201 -25.500  1.00  0.00           H  
ATOM   3498  N   GLU A 233     -65.804   9.831 -24.796  1.00  0.00           N  
ATOM   3499  CA  GLU A 233     -66.719  10.875 -25.239  1.00  0.00           C  
ATOM   3500  C   GLU A 233     -66.337  12.228 -24.652  1.00  0.00           C  
ATOM   3501  O   GLU A 233     -66.380  13.248 -25.340  1.00  0.00           O  
ATOM   3502  CB  GLU A 233     -68.156  10.526 -24.846  1.00  0.00           C  
ATOM   3503  CG  GLU A 233     -69.199  11.526 -25.324  1.00  0.00           C  
ATOM   3504  CD  GLU A 233     -70.605  11.113 -24.986  1.00  0.00           C  
ATOM   3505  OE1 GLU A 233     -71.017  10.065 -25.424  1.00  0.00           O  
ATOM   3506  OE2 GLU A 233     -71.267  11.845 -24.289  1.00  0.00           O  
ATOM   3507  H   GLU A 233     -66.124   9.045 -24.247  1.00  0.00           H  
ATOM   3508  HA  GLU A 233     -66.661  10.948 -26.325  1.00  0.00           H  
ATOM   3509 1HB  GLU A 233     -68.418   9.549 -25.254  1.00  0.00           H  
ATOM   3510 2HB  GLU A 233     -68.231  10.457 -23.761  1.00  0.00           H  
ATOM   3511 1HG  GLU A 233     -68.997  12.493 -24.865  1.00  0.00           H  
ATOM   3512 2HG  GLU A 233     -69.109  11.642 -26.403  1.00  0.00           H  
ATOM   3513  N   THR A 234     -65.966  12.174 -23.356  1.00  0.00           N  
ATOM   3514  CA  THR A 234     -65.574  13.402 -22.674  1.00  0.00           C  
ATOM   3515  C   THR A 234     -64.344  14.024 -23.323  1.00  0.00           C  
ATOM   3516  O   THR A 234     -64.267  15.240 -23.492  1.00  0.00           O  
ATOM   3517  CB  THR A 234     -65.297  13.143 -21.181  1.00  0.00           C  
ATOM   3518  OG1 THR A 234     -66.489  12.660 -20.548  1.00  0.00           O  
ATOM   3519  CG2 THR A 234     -64.845  14.422 -20.493  1.00  0.00           C  
ATOM   3520  H   THR A 234     -65.966  11.283 -22.881  1.00  0.00           H  
ATOM   3521  HA  THR A 234     -66.393  14.118 -22.752  1.00  0.00           H  
ATOM   3522  HB  THR A 234     -64.517  12.388 -21.082  1.00  0.00           H  
ATOM   3523  HG1 THR A 234     -66.765  11.841 -20.969  1.00  0.00           H  
ATOM   3524 1HG2 THR A 234     -64.653  14.219 -19.439  1.00  0.00           H  
ATOM   3525 2HG2 THR A 234     -63.932  14.786 -20.965  1.00  0.00           H  
ATOM   3526 3HG2 THR A 234     -65.624  15.177 -20.581  1.00  0.00           H  
ATOM   3527  N   LEU A 235     -63.400  13.125 -23.669  1.00  0.00           N  
ATOM   3528  CA  LEU A 235     -62.170  13.589 -24.302  1.00  0.00           C  
ATOM   3529  C   LEU A 235     -62.459  14.266 -25.635  1.00  0.00           C  
ATOM   3530  O   LEU A 235     -61.869  15.297 -25.960  1.00  0.00           O  
ATOM   3531  CB  LEU A 235     -61.207  12.415 -24.516  1.00  0.00           C  
ATOM   3532  CG  LEU A 235     -60.599  11.813 -23.243  1.00  0.00           C  
ATOM   3533  CD1 LEU A 235     -59.819  10.554 -23.598  1.00  0.00           C  
ATOM   3534  CD2 LEU A 235     -59.700  12.842 -22.573  1.00  0.00           C  
ATOM   3535  H   LEU A 235     -63.562  12.145 -23.485  1.00  0.00           H  
ATOM   3536  HA  LEU A 235     -61.696  14.316 -23.643  1.00  0.00           H  
ATOM   3537 1HB  LEU A 235     -61.739  11.620 -25.037  1.00  0.00           H  
ATOM   3538 2HB  LEU A 235     -60.386  12.750 -25.149  1.00  0.00           H  
ATOM   3539  HG  LEU A 235     -61.398  11.528 -22.557  1.00  0.00           H  
ATOM   3540 1HD1 LEU A 235     -59.388  10.126 -22.693  1.00  0.00           H  
ATOM   3541 2HD1 LEU A 235     -60.490   9.828 -24.057  1.00  0.00           H  
ATOM   3542 3HD1 LEU A 235     -59.022  10.805 -24.297  1.00  0.00           H  
ATOM   3543 1HD2 LEU A 235     -59.269  12.414 -21.668  1.00  0.00           H  
ATOM   3544 2HD2 LEU A 235     -58.900  13.126 -23.257  1.00  0.00           H  
ATOM   3545 3HD2 LEU A 235     -60.287  13.723 -22.314  1.00  0.00           H  
ATOM   3546  N   VAL A 236     -63.390  13.632 -26.377  1.00  0.00           N  
ATOM   3547  CA  VAL A 236     -63.759  14.179 -27.678  1.00  0.00           C  
ATOM   3548  C   VAL A 236     -64.368  15.568 -27.539  1.00  0.00           C  
ATOM   3549  O   VAL A 236     -64.076  16.467 -28.327  1.00  0.00           O  
ATOM   3550  CB  VAL A 236     -64.765  13.249 -28.383  1.00  0.00           C  
ATOM   3551  CG1 VAL A 236     -65.305  13.907 -29.644  1.00  0.00           C  
ATOM   3552  CG2 VAL A 236     -64.100  11.921 -28.711  1.00  0.00           C  
ATOM   3553  H   VAL A 236     -63.814  12.789 -26.018  1.00  0.00           H  
ATOM   3554  HA  VAL A 236     -62.860  14.251 -28.291  1.00  0.00           H  
ATOM   3555  HB  VAL A 236     -65.613  13.078 -27.721  1.00  0.00           H  
ATOM   3556 1HG1 VAL A 236     -66.014  13.237 -30.129  1.00  0.00           H  
ATOM   3557 2HG1 VAL A 236     -65.808  14.838 -29.382  1.00  0.00           H  
ATOM   3558 3HG1 VAL A 236     -64.482  14.118 -30.326  1.00  0.00           H  
ATOM   3559 1HG2 VAL A 236     -64.817  11.268 -29.208  1.00  0.00           H  
ATOM   3560 2HG2 VAL A 236     -63.248  12.093 -29.369  1.00  0.00           H  
ATOM   3561 3HG2 VAL A 236     -63.758  11.448 -27.790  1.00  0.00           H  
ATOM   3562  N   ARG A 237     -65.221  15.686 -26.501  1.00  0.00           N  
ATOM   3563  CA  ARG A 237     -65.873  16.967 -26.256  1.00  0.00           C  
ATOM   3564  C   ARG A 237     -64.852  18.054 -25.943  1.00  0.00           C  
ATOM   3565  O   ARG A 237     -64.969  19.184 -26.416  1.00  0.00           O  
ATOM   3566  CB  ARG A 237     -66.859  16.854 -25.102  1.00  0.00           C  
ATOM   3567  CG  ARG A 237     -68.110  16.046 -25.407  1.00  0.00           C  
ATOM   3568  CD  ARG A 237     -69.033  16.004 -24.244  1.00  0.00           C  
ATOM   3569  NE  ARG A 237     -70.191  15.163 -24.501  1.00  0.00           N  
ATOM   3570  CZ  ARG A 237     -71.304  15.570 -25.143  1.00  0.00           C  
ATOM   3571  NH1 ARG A 237     -71.394  16.805 -25.585  1.00  0.00           N  
ATOM   3572  NH2 ARG A 237     -72.306  14.727 -25.328  1.00  0.00           N  
ATOM   3573  H   ARG A 237     -65.393  14.884 -25.912  1.00  0.00           H  
ATOM   3574  HA  ARG A 237     -66.421  17.254 -27.154  1.00  0.00           H  
ATOM   3575 1HB  ARG A 237     -66.367  16.391 -24.248  1.00  0.00           H  
ATOM   3576 2HB  ARG A 237     -67.176  17.851 -24.796  1.00  0.00           H  
ATOM   3577 1HG  ARG A 237     -68.638  16.495 -26.248  1.00  0.00           H  
ATOM   3578 2HG  ARG A 237     -67.829  15.022 -25.659  1.00  0.00           H  
ATOM   3579 1HD  ARG A 237     -68.508  15.604 -23.377  1.00  0.00           H  
ATOM   3580 2HD  ARG A 237     -69.385  17.010 -24.023  1.00  0.00           H  
ATOM   3581  HE  ARG A 237     -70.159  14.206 -24.176  1.00  0.00           H  
ATOM   3582 1HH1 ARG A 237     -70.629  17.449 -25.444  1.00  0.00           H  
ATOM   3583 2HH1 ARG A 237     -72.228  17.109 -26.066  1.00  0.00           H  
ATOM   3584 1HH2 ARG A 237     -72.237  13.778 -24.988  1.00  0.00           H  
ATOM   3585 2HH2 ARG A 237     -73.139  15.032 -25.808  1.00  0.00           H  
ATOM   3586  N   ILE A 238     -63.856  17.647 -25.128  1.00  0.00           N  
ATOM   3587  CA  ILE A 238     -62.811  18.591 -24.751  1.00  0.00           C  
ATOM   3588  C   ILE A 238     -62.036  19.070 -25.971  1.00  0.00           C  
ATOM   3589  O   ILE A 238     -61.714  20.252 -26.090  1.00  0.00           O  
ATOM   3590  CB  ILE A 238     -61.839  17.959 -23.739  1.00  0.00           C  
ATOM   3591  CG1 ILE A 238     -62.542  17.718 -22.401  1.00  0.00           C  
ATOM   3592  CG2 ILE A 238     -60.618  18.846 -23.549  1.00  0.00           C  
ATOM   3593  CD1 ILE A 238     -61.752  16.858 -21.441  1.00  0.00           C  
ATOM   3594  H   ILE A 238     -63.853  16.694 -24.793  1.00  0.00           H  
ATOM   3595  HA  ILE A 238     -63.280  19.457 -24.284  1.00  0.00           H  
ATOM   3596  HB  ILE A 238     -61.515  16.985 -24.105  1.00  0.00           H  
ATOM   3597 1HG1 ILE A 238     -62.742  18.673 -21.917  1.00  0.00           H  
ATOM   3598 2HG1 ILE A 238     -63.504  17.234 -22.577  1.00  0.00           H  
ATOM   3599 1HG2 ILE A 238     -59.941  18.384 -22.830  1.00  0.00           H  
ATOM   3600 2HG2 ILE A 238     -60.106  18.968 -24.503  1.00  0.00           H  
ATOM   3601 3HG2 ILE A 238     -60.931  19.822 -23.178  1.00  0.00           H  
ATOM   3602 1HD1 ILE A 238     -62.315  16.731 -20.517  1.00  0.00           H  
ATOM   3603 2HD1 ILE A 238     -61.571  15.881 -21.892  1.00  0.00           H  
ATOM   3604 3HD1 ILE A 238     -60.800  17.339 -21.222  1.00  0.00           H  
ATOM   3605  N   ILE A 239     -61.760  18.093 -26.859  1.00  0.00           N  
ATOM   3606  CA  ILE A 239     -61.023  18.419 -28.073  1.00  0.00           C  
ATOM   3607  C   ILE A 239     -61.791  19.413 -28.935  1.00  0.00           C  
ATOM   3608  O   ILE A 239     -61.212  20.345 -29.491  1.00  0.00           O  
ATOM   3609  CB  ILE A 239     -60.725  17.150 -28.893  1.00  0.00           C  
ATOM   3610  CG1 ILE A 239     -59.729  16.256 -28.151  1.00  0.00           C  
ATOM   3611  CG2 ILE A 239     -60.192  17.519 -30.269  1.00  0.00           C  
ATOM   3612  CD1 ILE A 239     -59.588  14.874 -28.746  1.00  0.00           C  
ATOM   3613  H   ILE A 239     -62.070  17.151 -26.666  1.00  0.00           H  
ATOM   3614  HA  ILE A 239     -60.075  18.876 -27.790  1.00  0.00           H  
ATOM   3615  HB  ILE A 239     -61.641  16.571 -29.012  1.00  0.00           H  
ATOM   3616 1HG1 ILE A 239     -58.747  16.729 -28.149  1.00  0.00           H  
ATOM   3617 2HG1 ILE A 239     -60.041  16.149 -27.112  1.00  0.00           H  
ATOM   3618 1HG2 ILE A 239     -59.987  16.611 -30.835  1.00  0.00           H  
ATOM   3619 2HG2 ILE A 239     -60.933  18.116 -30.798  1.00  0.00           H  
ATOM   3620 3HG2 ILE A 239     -59.272  18.095 -30.161  1.00  0.00           H  
ATOM   3621 1HD1 ILE A 239     -58.866  14.299 -28.165  1.00  0.00           H  
ATOM   3622 2HD1 ILE A 239     -60.554  14.368 -28.725  1.00  0.00           H  
ATOM   3623 3HD1 ILE A 239     -59.243  14.954 -29.776  1.00  0.00           H  
ATOM   3624  N   ARG A 240     -63.114  19.158 -29.009  1.00  0.00           N  
ATOM   3625  CA  ARG A 240     -63.966  20.036 -29.802  1.00  0.00           C  
ATOM   3626  C   ARG A 240     -63.954  21.459 -29.255  1.00  0.00           C  
ATOM   3627  O   ARG A 240     -63.903  22.426 -30.014  1.00  0.00           O  
ATOM   3628  CB  ARG A 240     -65.396  19.517 -29.826  1.00  0.00           C  
ATOM   3629  CG  ARG A 240     -66.337  20.277 -30.746  1.00  0.00           C  
ATOM   3630  CD  ARG A 240     -67.698  19.682 -30.753  1.00  0.00           C  
ATOM   3631  NE  ARG A 240     -67.689  18.313 -31.243  1.00  0.00           N  
ATOM   3632  CZ  ARG A 240     -67.870  17.223 -30.473  1.00  0.00           C  
ATOM   3633  NH1 ARG A 240     -68.073  17.357 -29.181  1.00  0.00           N  
ATOM   3634  NH2 ARG A 240     -67.844  16.018 -31.015  1.00  0.00           N  
ATOM   3635  H   ARG A 240     -63.491  18.364 -28.512  1.00  0.00           H  
ATOM   3636  HA  ARG A 240     -63.586  20.055 -30.824  1.00  0.00           H  
ATOM   3637 1HB  ARG A 240     -65.399  18.474 -30.139  1.00  0.00           H  
ATOM   3638 2HB  ARG A 240     -65.814  19.558 -28.820  1.00  0.00           H  
ATOM   3639 1HG  ARG A 240     -66.417  21.311 -30.412  1.00  0.00           H  
ATOM   3640 2HG  ARG A 240     -65.948  20.253 -31.765  1.00  0.00           H  
ATOM   3641 1HD  ARG A 240     -68.098  19.678 -29.740  1.00  0.00           H  
ATOM   3642 2HD  ARG A 240     -68.350  20.270 -31.398  1.00  0.00           H  
ATOM   3643  HE  ARG A 240     -67.536  18.169 -32.233  1.00  0.00           H  
ATOM   3644 1HH1 ARG A 240     -68.093  18.278 -28.766  1.00  0.00           H  
ATOM   3645 2HH1 ARG A 240     -68.209  16.540 -28.603  1.00  0.00           H  
ATOM   3646 1HH2 ARG A 240     -67.688  15.914 -32.009  1.00  0.00           H  
ATOM   3647 2HH2 ARG A 240     -67.980  15.201 -30.438  1.00  0.00           H  
ATOM   3648  N   LYS A 241     -64.002  21.523 -27.909  1.00  0.00           N  
ATOM   3649  CA  LYS A 241     -63.995  22.828 -27.257  1.00  0.00           C  
ATOM   3650  C   LYS A 241     -62.708  23.587 -27.558  1.00  0.00           C  
ATOM   3651  O   LYS A 241     -62.731  24.792 -27.807  1.00  0.00           O  
ATOM   3652  CB  LYS A 241     -64.173  22.673 -25.746  1.00  0.00           C  
ATOM   3653  CG  LYS A 241     -65.566  22.229 -25.320  1.00  0.00           C  
ATOM   3654  CD  LYS A 241     -65.671  22.116 -23.806  1.00  0.00           C  
ATOM   3655  CE  LYS A 241     -67.045  21.619 -23.381  1.00  0.00           C  
ATOM   3656  NZ  LYS A 241     -68.120  22.589 -23.726  1.00  0.00           N  
ATOM   3657  H   LYS A 241     -64.043  20.666 -27.376  1.00  0.00           H  
ATOM   3658  HA  LYS A 241     -64.827  23.414 -27.648  1.00  0.00           H  
ATOM   3659 1HB  LYS A 241     -63.459  21.941 -25.368  1.00  0.00           H  
ATOM   3660 2HB  LYS A 241     -63.960  23.622 -25.255  1.00  0.00           H  
ATOM   3661 1HG  LYS A 241     -66.303  22.950 -25.674  1.00  0.00           H  
ATOM   3662 2HG  LYS A 241     -65.791  21.259 -25.764  1.00  0.00           H  
ATOM   3663 1HD  LYS A 241     -64.913  21.423 -23.439  1.00  0.00           H  
ATOM   3664 2HD  LYS A 241     -65.494  23.093 -23.356  1.00  0.00           H  
ATOM   3665 1HE  LYS A 241     -67.257  20.671 -23.873  1.00  0.00           H  
ATOM   3666 2HE  LYS A 241     -67.055  21.454 -22.304  1.00  0.00           H  
ATOM   3667 1HZ  LYS A 241     -69.013  22.223 -23.428  1.00  0.00           H  
ATOM   3668 2HZ  LYS A 241     -67.943  23.468 -23.260  1.00  0.00           H  
ATOM   3669 3HZ  LYS A 241     -68.133  22.736 -24.726  1.00  0.00           H  
ATOM   3670  N   ALA A 242     -61.601  22.818 -27.519  1.00  0.00           N  
ATOM   3671  CA  ALA A 242     -60.302  23.423 -27.790  1.00  0.00           C  
ATOM   3672  C   ALA A 242     -60.240  23.983 -29.205  1.00  0.00           C  
ATOM   3673  O   ALA A 242     -59.710  25.071 -29.429  1.00  0.00           O  
ATOM   3674  CB  ALA A 242     -59.189  22.408 -27.574  1.00  0.00           C  
ATOM   3675  H   ALA A 242     -61.691  21.836 -27.302  1.00  0.00           H  
ATOM   3676  HA  ALA A 242     -60.163  24.252 -27.096  1.00  0.00           H  
ATOM   3677 1HB  ALA A 242     -58.226  22.875 -27.780  1.00  0.00           H  
ATOM   3678 2HB  ALA A 242     -59.210  22.060 -26.541  1.00  0.00           H  
ATOM   3679 3HB  ALA A 242     -59.334  21.562 -28.244  1.00  0.00           H  
ATOM   3680  N   VAL A 243     -60.808  23.184 -30.132  1.00  0.00           N  
ATOM   3681  CA  VAL A 243     -60.818  23.606 -31.527  1.00  0.00           C  
ATOM   3682  C   VAL A 243     -61.604  24.898 -31.708  1.00  0.00           C  
ATOM   3683  O   VAL A 243     -61.190  25.789 -32.450  1.00  0.00           O  
ATOM   3684  CB  VAL A 243     -61.433  22.507 -32.414  1.00  0.00           C  
ATOM   3685  CG1 VAL A 243     -61.631  23.016 -33.833  1.00  0.00           C  
ATOM   3686  CG2 VAL A 243     -60.543  21.274 -32.402  1.00  0.00           C  
ATOM   3687  H   VAL A 243     -61.217  22.307 -29.842  1.00  0.00           H  
ATOM   3688  HA  VAL A 243     -59.788  23.776 -31.844  1.00  0.00           H  
ATOM   3689  HB  VAL A 243     -62.418  22.248 -32.025  1.00  0.00           H  
ATOM   3690 1HG1 VAL A 243     -62.067  22.227 -34.446  1.00  0.00           H  
ATOM   3691 2HG1 VAL A 243     -62.300  23.876 -33.821  1.00  0.00           H  
ATOM   3692 3HG1 VAL A 243     -60.668  23.309 -34.252  1.00  0.00           H  
ATOM   3693 1HG2 VAL A 243     -60.984  20.500 -33.030  1.00  0.00           H  
ATOM   3694 2HG2 VAL A 243     -59.556  21.534 -32.785  1.00  0.00           H  
ATOM   3695 3HG2 VAL A 243     -60.449  20.902 -31.381  1.00  0.00           H  
ATOM   3696  N   GLU A 244     -62.746  24.944 -30.992  1.00  0.00           N  
ATOM   3697  CA  GLU A 244     -63.593  26.129 -31.075  1.00  0.00           C  
ATOM   3698  C   GLU A 244     -62.860  27.365 -30.569  1.00  0.00           C  
ATOM   3699  O   GLU A 244     -62.968  28.444 -31.152  1.00  0.00           O  
ATOM   3700  CB  GLU A 244     -64.879  25.922 -30.272  1.00  0.00           C  
ATOM   3701  CG  GLU A 244     -65.842  24.910 -30.878  1.00  0.00           C  
ATOM   3702  CD  GLU A 244     -67.057  24.675 -30.024  1.00  0.00           C  
ATOM   3703  OE1 GLU A 244     -67.103  25.194 -28.934  1.00  0.00           O  
ATOM   3704  OE2 GLU A 244     -67.940  23.976 -30.462  1.00  0.00           O  
ATOM   3705  H   GLU A 244     -62.995  24.157 -30.411  1.00  0.00           H  
ATOM   3706  HA  GLU A 244     -63.856  26.294 -32.120  1.00  0.00           H  
ATOM   3707 1HB  GLU A 244     -64.630  25.586 -29.266  1.00  0.00           H  
ATOM   3708 2HB  GLU A 244     -65.407  26.872 -30.179  1.00  0.00           H  
ATOM   3709 1HG  GLU A 244     -66.163  25.270 -31.855  1.00  0.00           H  
ATOM   3710 2HG  GLU A 244     -65.317  23.967 -31.022  1.00  0.00           H  
ATOM   3711  N   ALA A 245     -62.118  27.177 -29.475  1.00  0.00           N  
ATOM   3712  CA  ALA A 245     -61.302  28.217 -28.854  1.00  0.00           C  
ATOM   3713  C   ALA A 245     -60.109  28.622 -29.715  1.00  0.00           C  
ATOM   3714  O   ALA A 245     -59.594  29.734 -29.596  1.00  0.00           O  
ATOM   3715  CB  ALA A 245     -60.822  27.753 -27.487  1.00  0.00           C  
ATOM   3716  H   ALA A 245     -62.109  26.266 -29.037  1.00  0.00           H  
ATOM   3717  HA  ALA A 245     -61.923  29.104 -28.728  1.00  0.00           H  
ATOM   3718 1HB  ALA A 245     -60.225  28.539 -27.024  1.00  0.00           H  
ATOM   3719 2HB  ALA A 245     -61.683  27.532 -26.855  1.00  0.00           H  
ATOM   3720 3HB  ALA A 245     -60.215  26.856 -27.600  1.00  0.00           H  
ATOM   3721  N   GLY A 246     -59.668  27.718 -30.586  1.00  0.00           N  
ATOM   3722  CA  GLY A 246     -58.497  27.967 -31.421  1.00  0.00           C  
ATOM   3723  C   GLY A 246     -57.262  27.214 -30.938  1.00  0.00           C  
ATOM   3724  O   GLY A 246     -56.192  27.800 -30.768  1.00  0.00           O  
ATOM   3725  H   GLY A 246     -60.156  26.838 -30.670  1.00  0.00           H  
ATOM   3726 1HA  GLY A 246     -58.713  27.672 -32.448  1.00  0.00           H  
ATOM   3727 2HA  GLY A 246     -58.280  29.034 -31.432  1.00  0.00           H  
ATOM   3728  N   ALA A 247     -57.418  25.910 -30.718  1.00  0.00           N  
ATOM   3729  CA  ALA A 247     -56.284  24.999 -30.611  1.00  0.00           C  
ATOM   3730  C   ALA A 247     -55.853  24.519 -32.000  1.00  0.00           C  
ATOM   3731  O   ALA A 247     -56.688  24.145 -32.824  1.00  0.00           O  
ATOM   3732  CB  ALA A 247     -56.631  23.816 -29.719  1.00  0.00           C  
ATOM   3733  H   ALA A 247     -58.352  25.537 -30.621  1.00  0.00           H  
ATOM   3734  HA  ALA A 247     -55.451  25.544 -30.166  1.00  0.00           H  
ATOM   3735 1HB  ALA A 247     -55.775  23.144 -29.655  1.00  0.00           H  
ATOM   3736 2HB  ALA A 247     -56.886  24.175 -28.722  1.00  0.00           H  
ATOM   3737 3HB  ALA A 247     -57.481  23.281 -30.140  1.00  0.00           H  
ATOM   3738  N   PRO A 248     -54.547  24.530 -32.255  1.00  0.00           N  
ATOM   3739  CA  PRO A 248     -54.006  24.214 -33.579  1.00  0.00           C  
ATOM   3740  C   PRO A 248     -54.303  22.777 -33.989  1.00  0.00           C  
ATOM   3741  O   PRO A 248     -54.311  21.872 -33.155  1.00  0.00           O  
ATOM   3742  CB  PRO A 248     -52.502  24.443 -33.397  1.00  0.00           C  
ATOM   3743  CG  PRO A 248     -52.284  24.292 -31.931  1.00  0.00           C  
ATOM   3744  CD  PRO A 248     -53.555  24.804 -31.308  1.00  0.00           C  
ATOM   3745  HA  PRO A 248     -54.425  24.913 -34.318  1.00  0.00           H  
ATOM   3746 1HB  PRO A 248     -51.935  23.711 -33.991  1.00  0.00           H  
ATOM   3747 2HB  PRO A 248     -52.226  25.441 -33.769  1.00  0.00           H  
ATOM   3748 1HG  PRO A 248     -52.085  23.239 -31.683  1.00  0.00           H  
ATOM   3749 2HG  PRO A 248     -51.398  24.864 -31.617  1.00  0.00           H  
ATOM   3750 1HD  PRO A 248     -53.757  24.252 -30.378  1.00  0.00           H  
ATOM   3751 2HD  PRO A 248     -53.458  25.881 -31.107  1.00  0.00           H  
ATOM   3752  N   PRO A 249     -54.547  22.580 -35.281  1.00  0.00           N  
ATOM   3753  CA  PRO A 249     -55.015  21.299 -35.790  1.00  0.00           C  
ATOM   3754  C   PRO A 249     -54.045  20.191 -35.405  1.00  0.00           C  
ATOM   3755  O   PRO A 249     -54.452  19.058 -35.150  1.00  0.00           O  
ATOM   3756  CB  PRO A 249     -55.055  21.517 -37.306  1.00  0.00           C  
ATOM   3757  CG  PRO A 249     -55.275  22.984 -37.458  1.00  0.00           C  
ATOM   3758  CD  PRO A 249     -54.467  23.601 -36.348  1.00  0.00           C  
ATOM   3759  HA  PRO A 249     -56.021  21.098 -35.395  1.00  0.00           H  
ATOM   3760 1HB  PRO A 249     -54.113  21.177 -37.761  1.00  0.00           H  
ATOM   3761 2HB  PRO A 249     -55.862  20.916 -37.751  1.00  0.00           H  
ATOM   3762 1HG  PRO A 249     -54.948  23.315 -38.455  1.00  0.00           H  
ATOM   3763 2HG  PRO A 249     -56.347  23.217 -37.382  1.00  0.00           H  
ATOM   3764 1HD  PRO A 249     -53.433  23.755 -36.688  1.00  0.00           H  
ATOM   3765 2HD  PRO A 249     -54.924  24.555 -36.048  1.00  0.00           H  
ATOM   3766  N   ASP A 250     -52.758  20.513 -35.359  1.00  0.00           N  
ATOM   3767  CA  ASP A 250     -51.770  19.531 -34.932  1.00  0.00           C  
ATOM   3768  C   ASP A 250     -52.087  19.053 -33.511  1.00  0.00           C  
ATOM   3769  O   ASP A 250     -51.961  17.868 -33.202  1.00  0.00           O  
ATOM   3770  CB  ASP A 250     -50.360  20.123 -34.987  1.00  0.00           C  
ATOM   3771  CG  ASP A 250     -49.852  20.313 -36.410  1.00  0.00           C  
ATOM   3772  OD1 ASP A 250     -50.429  19.744 -37.307  1.00  0.00           O  
ATOM   3773  OD2 ASP A 250     -48.893  21.025 -36.587  1.00  0.00           O  
ATOM   3774  H   ASP A 250     -52.474  21.446 -35.624  1.00  0.00           H  
ATOM   3775  HA  ASP A 250     -51.816  18.677 -35.609  1.00  0.00           H  
ATOM   3776 1HB  ASP A 250     -50.350  21.089 -34.482  1.00  0.00           H  
ATOM   3777 2HB  ASP A 250     -49.669  19.468 -34.455  1.00  0.00           H  
ATOM   3778  N   ALA A 251     -52.500  19.987 -32.646  1.00  0.00           N  
ATOM   3779  CA  ALA A 251     -52.809  19.632 -31.265  1.00  0.00           C  
ATOM   3780  C   ALA A 251     -54.062  18.770 -31.185  1.00  0.00           C  
ATOM   3781  O   ALA A 251     -54.114  17.803 -30.424  1.00  0.00           O  
ATOM   3782  CB  ALA A 251     -52.975  20.887 -30.421  1.00  0.00           C  
ATOM   3783  H   ALA A 251     -52.596  20.941 -32.961  1.00  0.00           H  
ATOM   3784  HA  ALA A 251     -51.976  19.049 -30.871  1.00  0.00           H  
ATOM   3785 1HB  ALA A 251     -53.205  20.606 -29.393  1.00  0.00           H  
ATOM   3786 2HB  ALA A 251     -52.050  21.464 -30.441  1.00  0.00           H  
ATOM   3787 3HB  ALA A 251     -53.788  21.490 -30.822  1.00  0.00           H  
ATOM   3788  N   VAL A 252     -55.054  19.174 -32.005  1.00  0.00           N  
ATOM   3789  CA  VAL A 252     -56.309  18.433 -32.026  1.00  0.00           C  
ATOM   3790  C   VAL A 252     -56.093  16.997 -32.485  1.00  0.00           C  
ATOM   3791  O   VAL A 252     -56.673  16.063 -31.930  1.00  0.00           O  
ATOM   3792  CB  VAL A 252     -57.321  19.121 -32.961  1.00  0.00           C  
ATOM   3793  CG1 VAL A 252     -58.555  18.251 -33.144  1.00  0.00           C  
ATOM   3794  CG2 VAL A 252     -57.700  20.484 -32.401  1.00  0.00           C  
ATOM   3795  H   VAL A 252     -54.908  19.984 -32.591  1.00  0.00           H  
ATOM   3796  HA  VAL A 252     -56.720  18.419 -31.015  1.00  0.00           H  
ATOM   3797  HB  VAL A 252     -56.867  19.245 -33.944  1.00  0.00           H  
ATOM   3798 1HG1 VAL A 252     -59.260  18.752 -33.808  1.00  0.00           H  
ATOM   3799 2HG1 VAL A 252     -58.265  17.295 -33.579  1.00  0.00           H  
ATOM   3800 3HG1 VAL A 252     -59.028  18.082 -32.176  1.00  0.00           H  
ATOM   3801 1HG2 VAL A 252     -58.415  20.965 -33.067  1.00  0.00           H  
ATOM   3802 2HG2 VAL A 252     -58.149  20.360 -31.415  1.00  0.00           H  
ATOM   3803 3HG2 VAL A 252     -56.808  21.104 -32.318  1.00  0.00           H  
ATOM   3804  N   ALA A 253     -55.235  16.879 -33.518  1.00  0.00           N  
ATOM   3805  CA  ALA A 253     -54.940  15.555 -34.053  1.00  0.00           C  
ATOM   3806  C   ALA A 253     -54.283  14.669 -33.001  1.00  0.00           C  
ATOM   3807  O   ALA A 253     -54.603  13.486 -32.884  1.00  0.00           O  
ATOM   3808  CB  ALA A 253     -54.050  15.666 -35.282  1.00  0.00           C  
ATOM   3809  H   ALA A 253     -54.811  17.711 -33.903  1.00  0.00           H  
ATOM   3810  HA  ALA A 253     -55.882  15.088 -34.340  1.00  0.00           H  
ATOM   3811 1HB  ALA A 253     -53.838  14.670 -35.670  1.00  0.00           H  
ATOM   3812 2HB  ALA A 253     -54.558  16.253 -36.047  1.00  0.00           H  
ATOM   3813 3HB  ALA A 253     -53.115  16.155 -35.011  1.00  0.00           H  
ATOM   3814  N   ARG A 254     -53.357  15.306 -32.255  1.00  0.00           N  
ATOM   3815  CA  ARG A 254     -52.653  14.571 -31.211  1.00  0.00           C  
ATOM   3816  C   ARG A 254     -53.618  14.070 -30.145  1.00  0.00           C  
ATOM   3817  O   ARG A 254     -53.501  12.941 -29.670  1.00  0.00           O  
ATOM   3818  CB  ARG A 254     -51.594  15.448 -30.559  1.00  0.00           C  
ATOM   3819  CG  ARG A 254     -50.758  14.757 -29.494  1.00  0.00           C  
ATOM   3820  CD  ARG A 254     -49.708  15.656 -28.951  1.00  0.00           C  
ATOM   3821  NE  ARG A 254     -50.278  16.784 -28.232  1.00  0.00           N  
ATOM   3822  CZ  ARG A 254     -49.601  17.899 -27.896  1.00  0.00           C  
ATOM   3823  NH1 ARG A 254     -48.332  18.020 -28.220  1.00  0.00           N  
ATOM   3824  NH2 ARG A 254     -50.211  18.871 -27.241  1.00  0.00           N  
ATOM   3825  H   ARG A 254     -53.167  16.282 -32.434  1.00  0.00           H  
ATOM   3826  HA  ARG A 254     -52.161  13.711 -31.665  1.00  0.00           H  
ATOM   3827 1HB  ARG A 254     -50.912  15.822 -31.322  1.00  0.00           H  
ATOM   3828 2HB  ARG A 254     -52.072  16.312 -30.095  1.00  0.00           H  
ATOM   3829 1HG  ARG A 254     -51.402  14.446 -28.671  1.00  0.00           H  
ATOM   3830 2HG  ARG A 254     -50.271  13.881 -29.925  1.00  0.00           H  
ATOM   3831 1HD  ARG A 254     -49.073  15.099 -28.262  1.00  0.00           H  
ATOM   3832 2HD  ARG A 254     -49.103  16.044 -29.769  1.00  0.00           H  
ATOM   3833  HE  ARG A 254     -51.252  16.728 -27.965  1.00  0.00           H  
ATOM   3834 1HH1 ARG A 254     -47.866  17.277 -28.721  1.00  0.00           H  
ATOM   3835 2HH1 ARG A 254     -47.824  18.855 -27.968  1.00  0.00           H  
ATOM   3836 1HH2 ARG A 254     -51.186  18.778 -26.992  1.00  0.00           H  
ATOM   3837 2HH2 ARG A 254     -49.703  19.706 -26.989  1.00  0.00           H  
ATOM   3838  N   ALA A 255     -54.566  14.967 -29.803  1.00  0.00           N  
ATOM   3839  CA  ALA A 255     -55.555  14.610 -28.793  1.00  0.00           C  
ATOM   3840  C   ALA A 255     -56.399  13.424 -29.242  1.00  0.00           C  
ATOM   3841  O   ALA A 255     -56.695  12.527 -28.453  1.00  0.00           O  
ATOM   3842  CB  ALA A 255     -56.445  15.803 -28.479  1.00  0.00           C  
ATOM   3843  H   ALA A 255     -54.574  15.871 -30.254  1.00  0.00           H  
ATOM   3844  HA  ALA A 255     -55.024  14.318 -27.887  1.00  0.00           H  
ATOM   3845 1HB  ALA A 255     -57.179  15.521 -27.723  1.00  0.00           H  
ATOM   3846 2HB  ALA A 255     -55.835  16.624 -28.103  1.00  0.00           H  
ATOM   3847 3HB  ALA A 255     -56.962  16.120 -29.383  1.00  0.00           H  
ATOM   3848  N   SER A 256     -56.762  13.475 -30.540  1.00  0.00           N  
ATOM   3849  CA  SER A 256     -57.572  12.399 -31.096  1.00  0.00           C  
ATOM   3850  C   SER A 256     -56.836  11.067 -31.034  1.00  0.00           C  
ATOM   3851  O   SER A 256     -57.425  10.035 -30.712  1.00  0.00           O  
ATOM   3852  CB  SER A 256     -57.945  12.715 -32.532  1.00  0.00           C  
ATOM   3853  OG  SER A 256     -58.790  13.831 -32.597  1.00  0.00           O  
ATOM   3854  H   SER A 256     -56.466  14.259 -31.103  1.00  0.00           H  
ATOM   3855  HA  SER A 256     -58.486  12.313 -30.507  1.00  0.00           H  
ATOM   3856 1HB  SER A 256     -57.040  12.906 -33.109  1.00  0.00           H  
ATOM   3857 2HB  SER A 256     -58.440  11.853 -32.977  1.00  0.00           H  
ATOM   3858  HG  SER A 256     -58.979  13.965 -33.529  1.00  0.00           H  
ATOM   3859  N   GLU A 257     -55.528  11.153 -31.359  1.00  0.00           N  
ATOM   3860  CA  GLU A 257     -54.708   9.947 -31.337  1.00  0.00           C  
ATOM   3861  C   GLU A 257     -54.642   9.350 -29.938  1.00  0.00           C  
ATOM   3862  O   GLU A 257     -54.717   8.134 -29.767  1.00  0.00           O  
ATOM   3863  CB  GLU A 257     -53.295  10.253 -31.839  1.00  0.00           C  
ATOM   3864  CG  GLU A 257     -53.209  10.560 -33.327  1.00  0.00           C  
ATOM   3865  CD  GLU A 257     -51.821  10.934 -33.767  1.00  0.00           C  
ATOM   3866  OE1 GLU A 257     -50.966  11.064 -32.925  1.00  0.00           O  
ATOM   3867  OE2 GLU A 257     -51.616  11.088 -34.948  1.00  0.00           O  
ATOM   3868  H   GLU A 257     -55.142  12.051 -31.610  1.00  0.00           H  
ATOM   3869  HA  GLU A 257     -55.162   9.208 -32.000  1.00  0.00           H  
ATOM   3870 1HB  GLU A 257     -52.894  11.109 -31.296  1.00  0.00           H  
ATOM   3871 2HB  GLU A 257     -52.644   9.402 -31.635  1.00  0.00           H  
ATOM   3872 1HG  GLU A 257     -53.533   9.684 -33.888  1.00  0.00           H  
ATOM   3873 2HG  GLU A 257     -53.891  11.378 -33.558  1.00  0.00           H  
ATOM   3874  N   ARG A 258     -54.499  10.270 -28.960  1.00  0.00           N  
ATOM   3875  CA  ARG A 258     -54.424   9.829 -27.572  1.00  0.00           C  
ATOM   3876  C   ARG A 258     -55.705   9.123 -27.148  1.00  0.00           C  
ATOM   3877  O   ARG A 258     -55.665   8.104 -26.457  1.00  0.00           O  
ATOM   3878  CB  ARG A 258     -54.170  11.011 -26.648  1.00  0.00           C  
ATOM   3879  CG  ARG A 258     -52.824  11.692 -26.835  1.00  0.00           C  
ATOM   3880  CD  ARG A 258     -51.701  10.809 -26.430  1.00  0.00           C  
ATOM   3881  NE  ARG A 258     -50.414  11.472 -26.568  1.00  0.00           N  
ATOM   3882  CZ  ARG A 258     -49.638  11.415 -27.669  1.00  0.00           C  
ATOM   3883  NH1 ARG A 258     -50.032  10.724 -28.715  1.00  0.00           N  
ATOM   3884  NH2 ARG A 258     -48.481  12.053 -27.696  1.00  0.00           N  
ATOM   3885  H   ARG A 258     -54.446  11.247 -29.208  1.00  0.00           H  
ATOM   3886  HA  ARG A 258     -53.594   9.128 -27.476  1.00  0.00           H  
ATOM   3887 1HB  ARG A 258     -54.944  11.762 -26.798  1.00  0.00           H  
ATOM   3888 2HB  ARG A 258     -54.232  10.681 -25.611  1.00  0.00           H  
ATOM   3889 1HG  ARG A 258     -52.692  11.954 -27.885  1.00  0.00           H  
ATOM   3890 2HG  ARG A 258     -52.786  12.597 -26.228  1.00  0.00           H  
ATOM   3891 1HD  ARG A 258     -51.824  10.519 -25.387  1.00  0.00           H  
ATOM   3892 2HD  ARG A 258     -51.694   9.918 -27.056  1.00  0.00           H  
ATOM   3893  HE  ARG A 258     -50.077  12.013 -25.783  1.00  0.00           H  
ATOM   3894 1HH1 ARG A 258     -50.917  10.235 -28.694  1.00  0.00           H  
ATOM   3895 2HH1 ARG A 258     -49.451  10.681 -29.540  1.00  0.00           H  
ATOM   3896 1HH2 ARG A 258     -48.178  12.584 -26.891  1.00  0.00           H  
ATOM   3897 2HH2 ARG A 258     -47.901  12.010 -28.520  1.00  0.00           H  
ATOM   3898  N   LEU A 259     -56.829   9.718 -27.597  1.00  0.00           N  
ATOM   3899  CA  LEU A 259     -58.125   9.140 -27.261  1.00  0.00           C  
ATOM   3900  C   LEU A 259     -58.268   7.737 -27.837  1.00  0.00           C  
ATOM   3901  O   LEU A 259     -58.783   6.834 -27.176  1.00  0.00           O  
ATOM   3902  CB  LEU A 259     -59.256  10.033 -27.788  1.00  0.00           C  
ATOM   3903  CG  LEU A 259     -60.678   9.595 -27.416  1.00  0.00           C  
ATOM   3904  CD1 LEU A 259     -61.598  10.808 -27.405  1.00  0.00           C  
ATOM   3905  CD2 LEU A 259     -61.163   8.549 -28.408  1.00  0.00           C  
ATOM   3906  H   LEU A 259     -56.753  10.554 -28.158  1.00  0.00           H  
ATOM   3907  HA  LEU A 259     -58.205   9.076 -26.177  1.00  0.00           H  
ATOM   3908 1HB  LEU A 259     -59.109  11.041 -27.405  1.00  0.00           H  
ATOM   3909 2HB  LEU A 259     -59.194  10.067 -28.876  1.00  0.00           H  
ATOM   3910  HG  LEU A 259     -60.676   9.169 -26.412  1.00  0.00           H  
ATOM   3911 1HD1 LEU A 259     -62.608  10.497 -27.140  1.00  0.00           H  
ATOM   3912 2HD1 LEU A 259     -61.238  11.531 -26.673  1.00  0.00           H  
ATOM   3913 3HD1 LEU A 259     -61.607  11.266 -28.394  1.00  0.00           H  
ATOM   3914 1HD2 LEU A 259     -62.174   8.237 -28.143  1.00  0.00           H  
ATOM   3915 2HD2 LEU A 259     -61.167   8.974 -29.412  1.00  0.00           H  
ATOM   3916 3HD2 LEU A 259     -60.498   7.686 -28.382  1.00  0.00           H  
ATOM   3917  N   ALA A 260     -57.788   7.611 -29.091  1.00  0.00           N  
ATOM   3918  CA  ALA A 260     -57.863   6.316 -29.757  1.00  0.00           C  
ATOM   3919  C   ALA A 260     -57.053   5.265 -29.009  1.00  0.00           C  
ATOM   3920  O   ALA A 260     -57.489   4.124 -28.856  1.00  0.00           O  
ATOM   3921  CB  ALA A 260     -57.379   6.432 -31.195  1.00  0.00           C  
ATOM   3922  H   ALA A 260     -57.384   8.417 -29.546  1.00  0.00           H  
ATOM   3923  HA  ALA A 260     -58.905   5.996 -29.760  1.00  0.00           H  
ATOM   3924 1HB  ALA A 260     -57.440   5.457 -31.679  1.00  0.00           H  
ATOM   3925 2HB  ALA A 260     -58.004   7.144 -31.734  1.00  0.00           H  
ATOM   3926 3HB  ALA A 260     -56.346   6.777 -31.205  1.00  0.00           H  
ATOM   3927  N   GLU A 261     -55.864   5.713 -28.558  1.00  0.00           N  
ATOM   3928  CA  GLU A 261     -54.991   4.805 -27.823  1.00  0.00           C  
ATOM   3929  C   GLU A 261     -55.651   4.328 -26.536  1.00  0.00           C  
ATOM   3930  O   GLU A 261     -55.560   3.154 -26.178  1.00  0.00           O  
ATOM   3931  CB  GLU A 261     -53.659   5.487 -27.504  1.00  0.00           C  
ATOM   3932  CG  GLU A 261     -52.770   5.728 -28.715  1.00  0.00           C  
ATOM   3933  CD  GLU A 261     -51.507   6.470 -28.375  1.00  0.00           C  
ATOM   3934  OE1 GLU A 261     -51.372   6.890 -27.251  1.00  0.00           O  
ATOM   3935  OE2 GLU A 261     -50.676   6.616 -29.240  1.00  0.00           O  
ATOM   3936  H   GLU A 261     -55.598   6.670 -28.737  1.00  0.00           H  
ATOM   3937  HA  GLU A 261     -54.796   3.932 -28.448  1.00  0.00           H  
ATOM   3938 1HB  GLU A 261     -53.848   6.450 -27.030  1.00  0.00           H  
ATOM   3939 2HB  GLU A 261     -53.100   4.878 -26.794  1.00  0.00           H  
ATOM   3940 1HG  GLU A 261     -52.505   4.767 -29.155  1.00  0.00           H  
ATOM   3941 2HG  GLU A 261     -53.330   6.295 -29.457  1.00  0.00           H  
ATOM   3942  N   LEU A 262     -56.312   5.298 -25.871  1.00  0.00           N  
ATOM   3943  CA  LEU A 262     -56.990   4.972 -24.621  1.00  0.00           C  
ATOM   3944  C   LEU A 262     -58.091   3.944 -24.845  1.00  0.00           C  
ATOM   3945  O   LEU A 262     -58.260   3.019 -24.051  1.00  0.00           O  
ATOM   3946  CB  LEU A 262     -57.585   6.240 -23.995  1.00  0.00           C  
ATOM   3947  CG  LEU A 262     -58.241   6.057 -22.620  1.00  0.00           C  
ATOM   3948  CD1 LEU A 262     -58.194   7.373 -21.855  1.00  0.00           C  
ATOM   3949  CD2 LEU A 262     -59.675   5.582 -22.802  1.00  0.00           C  
ATOM   3950  H   LEU A 262     -56.325   6.234 -26.251  1.00  0.00           H  
ATOM   3951  HA  LEU A 262     -56.260   4.550 -23.932  1.00  0.00           H  
ATOM   3952 1HB  LEU A 262     -56.793   6.979 -23.888  1.00  0.00           H  
ATOM   3953 2HB  LEU A 262     -58.339   6.641 -24.672  1.00  0.00           H  
ATOM   3954  HG  LEU A 262     -57.684   5.317 -22.046  1.00  0.00           H  
ATOM   3955 1HD1 LEU A 262     -58.660   7.243 -20.879  1.00  0.00           H  
ATOM   3956 2HD1 LEU A 262     -57.156   7.679 -21.723  1.00  0.00           H  
ATOM   3957 3HD1 LEU A 262     -58.730   8.138 -22.415  1.00  0.00           H  
ATOM   3958 1HD2 LEU A 262     -60.142   5.451 -21.825  1.00  0.00           H  
ATOM   3959 2HD2 LEU A 262     -60.234   6.322 -23.375  1.00  0.00           H  
ATOM   3960 3HD2 LEU A 262     -59.679   4.631 -23.335  1.00  0.00           H  
ATOM   3961  N   VAL A 263     -58.819   4.160 -25.960  1.00  0.00           N  
ATOM   3962  CA  VAL A 263     -59.906   3.245 -26.290  1.00  0.00           C  
ATOM   3963  C   VAL A 263     -59.385   1.834 -26.528  1.00  0.00           C  
ATOM   3964  O   VAL A 263     -59.991   0.856 -26.090  1.00  0.00           O  
ATOM   3965  CB  VAL A 263     -60.652   3.732 -27.546  1.00  0.00           C  
ATOM   3966  CG1 VAL A 263     -61.652   2.684 -28.012  1.00  0.00           C  
ATOM   3967  CG2 VAL A 263     -61.350   5.052 -27.255  1.00  0.00           C  
ATOM   3968  H   VAL A 263     -58.599   4.952 -26.546  1.00  0.00           H  
ATOM   3969  HA  VAL A 263     -60.606   3.223 -25.453  1.00  0.00           H  
ATOM   3970  HB  VAL A 263     -59.933   3.871 -28.353  1.00  0.00           H  
ATOM   3971 1HG1 VAL A 263     -62.170   3.044 -28.901  1.00  0.00           H  
ATOM   3972 2HG1 VAL A 263     -61.126   1.759 -28.249  1.00  0.00           H  
ATOM   3973 3HG1 VAL A 263     -62.378   2.497 -27.221  1.00  0.00           H  
ATOM   3974 1HG2 VAL A 263     -61.875   5.390 -28.148  1.00  0.00           H  
ATOM   3975 2HG2 VAL A 263     -62.065   4.914 -26.444  1.00  0.00           H  
ATOM   3976 3HG2 VAL A 263     -60.610   5.798 -26.964  1.00  0.00           H  
ATOM   3977  N   VAL A 264     -58.239   1.789 -27.237  1.00  0.00           N  
ATOM   3978  CA  VAL A 264     -57.634   0.496 -27.534  1.00  0.00           C  
ATOM   3979  C   VAL A 264     -57.234  -0.231 -26.257  1.00  0.00           C  
ATOM   3980  O   VAL A 264     -57.427  -1.441 -26.133  1.00  0.00           O  
ATOM   3981  CB  VAL A 264     -56.392   0.680 -28.427  1.00  0.00           C  
ATOM   3982  CG1 VAL A 264     -55.643  -0.636 -28.575  1.00  0.00           C  
ATOM   3983  CG2 VAL A 264     -56.808   1.220 -29.787  1.00  0.00           C  
ATOM   3984  H   VAL A 264     -57.821   2.653 -27.551  1.00  0.00           H  
ATOM   3985  HA  VAL A 264     -58.363  -0.113 -28.070  1.00  0.00           H  
ATOM   3986  HB  VAL A 264     -55.712   1.385 -27.948  1.00  0.00           H  
ATOM   3987 1HG1 VAL A 264     -54.768  -0.487 -29.209  1.00  0.00           H  
ATOM   3988 2HG1 VAL A 264     -55.324  -0.985 -27.593  1.00  0.00           H  
ATOM   3989 3HG1 VAL A 264     -56.298  -1.378 -29.030  1.00  0.00           H  
ATOM   3990 1HG2 VAL A 264     -55.925   1.348 -30.413  1.00  0.00           H  
ATOM   3991 2HG2 VAL A 264     -57.492   0.518 -30.264  1.00  0.00           H  
ATOM   3992 3HG2 VAL A 264     -57.305   2.182 -29.660  1.00  0.00           H  
ATOM   3993  N   ALA A 265     -56.672   0.570 -25.328  1.00  0.00           N  
ATOM   3994  CA  ALA A 265     -56.245  -0.003 -24.057  1.00  0.00           C  
ATOM   3995  C   ALA A 265     -57.426  -0.584 -23.290  1.00  0.00           C  
ATOM   3996  O   ALA A 265     -57.326  -1.660 -22.699  1.00  0.00           O  
ATOM   3997  CB  ALA A 265     -55.533   1.047 -23.216  1.00  0.00           C  
ATOM   3998  H   ALA A 265     -56.557   1.552 -25.531  1.00  0.00           H  
ATOM   3999  HA  ALA A 265     -55.550  -0.816 -24.268  1.00  0.00           H  
ATOM   4000 1HB  ALA A 265     -55.220   0.605 -22.270  1.00  0.00           H  
ATOM   4001 2HB  ALA A 265     -54.658   1.412 -23.754  1.00  0.00           H  
ATOM   4002 3HB  ALA A 265     -56.210   1.877 -23.021  1.00  0.00           H  
ATOM   4003  N   ALA A 266     -58.535   0.182 -23.335  1.00  0.00           N  
ATOM   4004  CA  ALA A 266     -59.738  -0.262 -22.642  1.00  0.00           C  
ATOM   4005  C   ALA A 266     -60.188  -1.629 -23.141  1.00  0.00           C  
ATOM   4006  O   ALA A 266     -60.493  -2.521 -22.349  1.00  0.00           O  
ATOM   4007  CB  ALA A 266     -60.855   0.758 -22.813  1.00  0.00           C  
ATOM   4008  H   ALA A 266     -58.511   1.051 -23.849  1.00  0.00           H  
ATOM   4009  HA  ALA A 266     -59.503  -0.354 -21.581  1.00  0.00           H  
ATOM   4010 1HB  ALA A 266     -61.746   0.412 -22.290  1.00  0.00           H  
ATOM   4011 2HB  ALA A 266     -60.539   1.716 -22.399  1.00  0.00           H  
ATOM   4012 3HB  ALA A 266     -61.079   0.877 -23.872  1.00  0.00           H  
ATOM   4013  N   VAL A 267     -60.227  -1.788 -24.459  1.00  0.00           N  
ATOM   4014  CA  VAL A 267     -60.640  -3.048 -25.067  1.00  0.00           C  
ATOM   4015  C   VAL A 267     -59.762  -4.200 -24.597  1.00  0.00           C  
ATOM   4016  O   VAL A 267     -60.258  -5.280 -24.276  1.00  0.00           O  
ATOM   4017  CB  VAL A 267     -60.573  -2.948 -26.602  1.00  0.00           C  
ATOM   4018  CG1 VAL A 267     -60.794  -4.314 -27.235  1.00  0.00           C  
ATOM   4019  CG2 VAL A 267     -61.605  -1.949 -27.102  1.00  0.00           C  
ATOM   4020  H   VAL A 267     -59.963  -1.016 -25.056  1.00  0.00           H  
ATOM   4021  HA  VAL A 267     -61.671  -3.251 -24.774  1.00  0.00           H  
ATOM   4022  HB  VAL A 267     -59.575  -2.617 -26.892  1.00  0.00           H  
ATOM   4023 1HG1 VAL A 267     -60.742  -4.225 -28.320  1.00  0.00           H  
ATOM   4024 2HG1 VAL A 267     -60.023  -5.003 -26.891  1.00  0.00           H  
ATOM   4025 3HG1 VAL A 267     -61.775  -4.693 -26.949  1.00  0.00           H  
ATOM   4026 1HG2 VAL A 267     -61.551  -1.883 -28.188  1.00  0.00           H  
ATOM   4027 2HG2 VAL A 267     -62.601  -2.277 -26.807  1.00  0.00           H  
ATOM   4028 3HG2 VAL A 267     -61.402  -0.969 -26.669  1.00  0.00           H  
ATOM   4029  N   ARG A 268     -58.465  -3.969 -24.557  1.00  0.00           N  
ATOM   4030  CA  ARG A 268     -57.519  -4.992 -24.142  1.00  0.00           C  
ATOM   4031  C   ARG A 268     -57.794  -5.457 -22.712  1.00  0.00           C  
ATOM   4032  O   ARG A 268     -57.308  -6.504 -22.285  1.00  0.00           O  
ATOM   4033  CB  ARG A 268     -56.094  -4.468 -24.240  1.00  0.00           C  
ATOM   4034  CG  ARG A 268     -55.586  -4.255 -25.657  1.00  0.00           C  
ATOM   4035  CD  ARG A 268     -54.205  -3.708 -25.670  1.00  0.00           C  
ATOM   4036  NE  ARG A 268     -53.716  -3.502 -27.023  1.00  0.00           N  
ATOM   4037  CZ  ARG A 268     -52.551  -2.899 -27.332  1.00  0.00           C  
ATOM   4038  NH1 ARG A 268     -51.770  -2.449 -26.376  1.00  0.00           N  
ATOM   4039  NH2 ARG A 268     -52.194  -2.760 -28.597  1.00  0.00           N  
ATOM   4040  H   ARG A 268     -58.120  -3.057 -24.822  1.00  0.00           H  
ATOM   4041  HA  ARG A 268     -57.621  -5.849 -24.809  1.00  0.00           H  
ATOM   4042 1HB  ARG A 268     -56.020  -3.516 -23.717  1.00  0.00           H  
ATOM   4043 2HB  ARG A 268     -55.415  -5.166 -23.748  1.00  0.00           H  
ATOM   4044 1HG  ARG A 268     -55.583  -5.207 -26.189  1.00  0.00           H  
ATOM   4045 2HG  ARG A 268     -56.239  -3.552 -26.176  1.00  0.00           H  
ATOM   4046 1HD  ARG A 268     -54.190  -2.749 -25.152  1.00  0.00           H  
ATOM   4047 2HD  ARG A 268     -53.534  -4.403 -25.166  1.00  0.00           H  
ATOM   4048  HE  ARG A 268     -54.290  -3.835 -27.787  1.00  0.00           H  
ATOM   4049 1HH1 ARG A 268     -52.043  -2.555 -25.409  1.00  0.00           H  
ATOM   4050 2HH1 ARG A 268     -50.897  -1.997 -26.607  1.00  0.00           H  
ATOM   4051 1HH2 ARG A 268     -52.795  -3.106 -29.333  1.00  0.00           H  
ATOM   4052 2HH2 ARG A 268     -51.322  -2.309 -28.829  1.00  0.00           H  
ATOM   4053  N   GLY A 269     -58.574  -4.677 -21.970  1.00  0.00           N  
ATOM   4054  CA  GLY A 269     -58.826  -4.955 -20.553  1.00  0.00           C  
ATOM   4055  C   GLY A 269     -57.999  -4.016 -19.635  1.00  0.00           C  
ATOM   4056  O   GLY A 269     -57.535  -4.425 -18.570  1.00  0.00           O  
ATOM   4057  H   GLY A 269     -59.008  -3.869 -22.393  1.00  0.00           H  
ATOM   4058 1HA  GLY A 269     -59.888  -4.830 -20.341  1.00  0.00           H  
ATOM   4059 2HA  GLY A 269     -58.575  -5.992 -20.335  1.00  0.00           H  
ATOM   4060  N   ALA A 270     -57.830  -2.759 -20.071  1.00  0.00           N  
ATOM   4061  CA  ALA A 270     -57.210  -2.389 -18.782  1.00  0.00           C  
ATOM   4062  C   ALA A 270     -58.272  -1.942 -17.761  1.00  0.00           C  
ATOM   4063  O   ALA A 270     -59.438  -1.750 -18.106  1.00  0.00           O  
ATOM   4064  CB  ALA A 270     -56.178  -1.289 -18.985  1.00  0.00           C  
ATOM   4065  H   ALA A 270     -58.137  -2.515 -21.002  1.00  0.00           H  
ATOM   4066  HA  ALA A 270     -56.712  -3.271 -18.380  1.00  0.00           H  
ATOM   4067 1HB  ALA A 270     -55.732  -1.027 -18.026  1.00  0.00           H  
ATOM   4068 2HB  ALA A 270     -55.400  -1.641 -19.663  1.00  0.00           H  
ATOM   4069 3HB  ALA A 270     -56.661  -0.411 -19.412  1.00  0.00           H  
ATOM   4070  N   PRO A 271     -57.851  -1.781 -16.504  1.00  0.00           N  
ATOM   4071  CA  PRO A 271     -58.761  -1.587 -15.364  1.00  0.00           C  
ATOM   4072  C   PRO A 271     -59.439  -0.186 -15.317  1.00  0.00           C  
ATOM   4073  O   PRO A 271     -58.950   0.771 -15.916  1.00  0.00           O  
ATOM   4074  CB  PRO A 271     -57.821  -1.790 -14.172  1.00  0.00           C  
ATOM   4075  CG  PRO A 271     -56.639  -2.486 -14.753  1.00  0.00           C  
ATOM   4076  CD  PRO A 271     -56.549  -1.961 -16.161  1.00  0.00           C  
ATOM   4077  HA  PRO A 271     -59.542  -2.361 -15.389  1.00  0.00           H  
ATOM   4078 1HB  PRO A 271     -57.567  -0.818 -13.724  1.00  0.00           H  
ATOM   4079 2HB  PRO A 271     -58.325  -2.381 -13.392  1.00  0.00           H  
ATOM   4080 1HG  PRO A 271     -55.739  -2.265 -14.160  1.00  0.00           H  
ATOM   4081 2HG  PRO A 271     -56.784  -3.576 -14.715  1.00  0.00           H  
ATOM   4082 1HD  PRO A 271     -55.970  -1.026 -16.168  1.00  0.00           H  
ATOM   4083 2HD  PRO A 271     -56.075  -2.716 -16.805  1.00  0.00           H  
ATOM   4084  N   LEU A 272     -60.572  -0.108 -14.589  1.00  0.00           N  
ATOM   4085  CA  LEU A 272     -60.757   1.310 -14.970  1.00  0.00           C  
ATOM   4086  C   LEU A 272     -59.589   2.182 -14.540  1.00  0.00           C  
ATOM   4087  O   LEU A 272     -58.953   2.838 -15.366  1.00  0.00           O  
ATOM   4088  CB  LEU A 272     -62.048   1.863 -14.353  1.00  0.00           C  
ATOM   4089  CG  LEU A 272     -63.355   1.310 -14.936  1.00  0.00           C  
ATOM   4090  CD1 LEU A 272     -64.530   1.790 -14.095  1.00  0.00           C  
ATOM   4091  CD2 LEU A 272     -63.496   1.761 -16.382  1.00  0.00           C  
ATOM   4092  H   LEU A 272     -60.891  -0.923 -14.085  1.00  0.00           H  
ATOM   4093  HA  LEU A 272     -60.835   1.369 -16.055  1.00  0.00           H  
ATOM   4094 1HB  LEU A 272     -62.043   1.645 -13.286  1.00  0.00           H  
ATOM   4095 2HB  LEU A 272     -62.059   2.945 -14.481  1.00  0.00           H  
ATOM   4096  HG  LEU A 272     -63.339   0.220 -14.895  1.00  0.00           H  
ATOM   4097 1HD1 LEU A 272     -65.458   1.397 -14.510  1.00  0.00           H  
ATOM   4098 2HD1 LEU A 272     -64.413   1.437 -13.071  1.00  0.00           H  
ATOM   4099 3HD1 LEU A 272     -64.562   2.879 -14.103  1.00  0.00           H  
ATOM   4100 1HD2 LEU A 272     -64.424   1.367 -16.797  1.00  0.00           H  
ATOM   4101 2HD2 LEU A 272     -63.513   2.850 -16.424  1.00  0.00           H  
ATOM   4102 3HD2 LEU A 272     -62.652   1.389 -16.963  1.00  0.00           H  
ATOM   4103  N   GLU A 273     -59.303   2.190 -13.243  1.00  0.00           N  
ATOM   4104  CA  GLU A 273     -58.301   3.100 -12.707  1.00  0.00           C  
ATOM   4105  C   GLU A 273     -57.365   3.574 -13.829  1.00  0.00           C  
ATOM   4106  O   GLU A 273     -57.109   4.769 -13.974  1.00  0.00           O  
ATOM   4107  CB  GLU A 273     -57.499   2.418 -11.597  1.00  0.00           C  
ATOM   4108  CG  GLU A 273     -56.470   3.315 -10.922  1.00  0.00           C  
ATOM   4109  CD  GLU A 273     -55.747   2.632  -9.796  1.00  0.00           C  
ATOM   4110  OE1 GLU A 273     -56.048   1.494  -9.525  1.00  0.00           O  
ATOM   4111  OE2 GLU A 273     -54.892   3.248  -9.205  1.00  0.00           O  
ATOM   4112  H   GLU A 273     -59.792   1.555 -12.628  1.00  0.00           H  
ATOM   4113  HA  GLU A 273     -58.811   3.967 -12.287  1.00  0.00           H  
ATOM   4114 1HB  GLU A 273     -58.179   2.052 -10.828  1.00  0.00           H  
ATOM   4115 2HB  GLU A 273     -56.972   1.555 -12.005  1.00  0.00           H  
ATOM   4116 1HG  GLU A 273     -55.741   3.637 -11.665  1.00  0.00           H  
ATOM   4117 2HG  GLU A 273     -56.973   4.202 -10.540  1.00  0.00           H  
ATOM   4118  N   GLU A 274     -56.852   2.628 -14.629  1.00  0.00           N  
ATOM   4119  CA  GLU A 274     -55.870   2.983 -15.647  1.00  0.00           C  
ATOM   4120  C   GLU A 274     -56.495   3.842 -16.739  1.00  0.00           C  
ATOM   4121  O   GLU A 274     -55.891   4.809 -17.203  1.00  0.00           O  
ATOM   4122  CB  GLU A 274     -55.261   1.721 -16.264  1.00  0.00           C  
ATOM   4123  CG  GLU A 274     -54.410   0.901 -15.305  1.00  0.00           C  
ATOM   4124  CD  GLU A 274     -55.230   0.023 -14.400  1.00  0.00           C  
ATOM   4125  OE1 GLU A 274     -56.431   0.027 -14.529  1.00  0.00           O  
ATOM   4126  OE2 GLU A 274     -54.654  -0.651 -13.580  1.00  0.00           O  
ATOM   4127  H   GLU A 274     -57.154   1.671 -14.516  1.00  0.00           H  
ATOM   4128  HA  GLU A 274     -55.074   3.560 -15.175  1.00  0.00           H  
ATOM   4129 1HB  GLU A 274     -56.058   1.078 -16.638  1.00  0.00           H  
ATOM   4130 2HB  GLU A 274     -54.637   1.997 -17.114  1.00  0.00           H  
ATOM   4131 1HG  GLU A 274     -53.732   0.274 -15.884  1.00  0.00           H  
ATOM   4132 2HG  GLU A 274     -53.809   1.577 -14.700  1.00  0.00           H  
ATOM   4133  N   VAL A 275     -57.726   3.435 -17.114  1.00  0.00           N  
ATOM   4134  CA  VAL A 275     -58.435   4.174 -18.152  1.00  0.00           C  
ATOM   4135  C   VAL A 275     -58.702   5.610 -17.721  1.00  0.00           C  
ATOM   4136  O   VAL A 275     -58.560   6.543 -18.512  1.00  0.00           O  
ATOM   4137  CB  VAL A 275     -59.772   3.483 -18.481  1.00  0.00           C  
ATOM   4138  CG1 VAL A 275     -60.606   4.351 -19.412  1.00  0.00           C  
ATOM   4139  CG2 VAL A 275     -59.512   2.120 -19.104  1.00  0.00           C  
ATOM   4140  H   VAL A 275     -58.134   2.625 -16.668  1.00  0.00           H  
ATOM   4141  HA  VAL A 275     -57.818   4.187 -19.051  1.00  0.00           H  
ATOM   4142  HB  VAL A 275     -60.343   3.360 -17.560  1.00  0.00           H  
ATOM   4143 1HG1 VAL A 275     -61.547   3.848 -19.633  1.00  0.00           H  
ATOM   4144 2HG1 VAL A 275     -60.810   5.308 -18.931  1.00  0.00           H  
ATOM   4145 3HG1 VAL A 275     -60.058   4.520 -20.339  1.00  0.00           H  
ATOM   4146 1HG2 VAL A 275     -60.461   1.637 -19.333  1.00  0.00           H  
ATOM   4147 2HG2 VAL A 275     -58.936   2.244 -20.021  1.00  0.00           H  
ATOM   4148 3HG2 VAL A 275     -58.950   1.502 -18.403  1.00  0.00           H  
ATOM   4149  N   ALA A 276     -59.091   5.730 -16.435  1.00  0.00           N  
ATOM   4150  CA  ALA A 276     -59.377   7.054 -15.896  1.00  0.00           C  
ATOM   4151  C   ALA A 276     -58.140   7.940 -15.928  1.00  0.00           C  
ATOM   4152  O   ALA A 276     -58.220   9.123 -16.261  1.00  0.00           O  
ATOM   4153  CB  ALA A 276     -59.912   6.943 -14.475  1.00  0.00           C  
ATOM   4154  H   ALA A 276     -59.178   4.899 -15.868  1.00  0.00           H  
ATOM   4155  HA  ALA A 276     -60.138   7.518 -16.524  1.00  0.00           H  
ATOM   4156 1HB  ALA A 276     -60.121   7.939 -14.086  1.00  0.00           H  
ATOM   4157 2HB  ALA A 276     -60.830   6.354 -14.477  1.00  0.00           H  
ATOM   4158 3HB  ALA A 276     -59.170   6.456 -13.845  1.00  0.00           H  
ATOM   4159  N   LEU A 277     -57.006   7.306 -15.565  1.00  0.00           N  
ATOM   4160  CA  LEU A 277     -55.748   8.043 -15.555  1.00  0.00           C  
ATOM   4161  C   LEU A 277     -55.391   8.543 -16.949  1.00  0.00           C  
ATOM   4162  O   LEU A 277     -54.932   9.673 -17.114  1.00  0.00           O  
ATOM   4163  CB  LEU A 277     -54.619   7.155 -15.019  1.00  0.00           C  
ATOM   4164  CG  LEU A 277     -54.696   6.808 -13.526  1.00  0.00           C  
ATOM   4165  CD1 LEU A 277     -53.623   5.783 -13.187  1.00  0.00           C  
ATOM   4166  CD2 LEU A 277     -54.523   8.075 -12.701  1.00  0.00           C  
ATOM   4167  H   LEU A 277     -57.050   6.331 -15.307  1.00  0.00           H  
ATOM   4168  HA  LEU A 277     -55.858   8.905 -14.898  1.00  0.00           H  
ATOM   4169 1HB  LEU A 277     -54.618   6.220 -15.576  1.00  0.00           H  
ATOM   4170 2HB  LEU A 277     -53.668   7.659 -15.193  1.00  0.00           H  
ATOM   4171  HG  LEU A 277     -55.666   6.362 -13.306  1.00  0.00           H  
ATOM   4172 1HD1 LEU A 277     -53.678   5.536 -12.126  1.00  0.00           H  
ATOM   4173 2HD1 LEU A 277     -53.783   4.880 -13.777  1.00  0.00           H  
ATOM   4174 3HD1 LEU A 277     -52.641   6.195 -13.412  1.00  0.00           H  
ATOM   4175 1HD2 LEU A 277     -54.578   7.829 -11.641  1.00  0.00           H  
ATOM   4176 2HD2 LEU A 277     -53.552   8.521 -12.920  1.00  0.00           H  
ATOM   4177 3HD2 LEU A 277     -55.312   8.783 -12.952  1.00  0.00           H  
ATOM   4178  N   ARG A 278     -55.627   7.645 -17.926  1.00  0.00           N  
ATOM   4179  CA  ARG A 278     -55.329   8.000 -19.309  1.00  0.00           C  
ATOM   4180  C   ARG A 278     -56.170   9.184 -19.767  1.00  0.00           C  
ATOM   4181  O   ARG A 278     -55.676  10.082 -20.448  1.00  0.00           O  
ATOM   4182  CB  ARG A 278     -55.579   6.817 -20.232  1.00  0.00           C  
ATOM   4183  CG  ARG A 278     -55.239   7.063 -21.693  1.00  0.00           C  
ATOM   4184  CD  ARG A 278     -55.449   5.846 -22.519  1.00  0.00           C  
ATOM   4185  NE  ARG A 278     -56.851   5.463 -22.573  1.00  0.00           N  
ATOM   4186  CZ  ARG A 278     -57.300   4.261 -22.985  1.00  0.00           C  
ATOM   4187  NH1 ARG A 278     -56.448   3.339 -23.374  1.00  0.00           N  
ATOM   4188  NH2 ARG A 278     -58.598   4.010 -22.998  1.00  0.00           N  
ATOM   4189  H   ARG A 278     -56.007   6.741 -17.683  1.00  0.00           H  
ATOM   4190  HA  ARG A 278     -54.276   8.277 -19.375  1.00  0.00           H  
ATOM   4191 1HB  ARG A 278     -54.992   5.963 -19.896  1.00  0.00           H  
ATOM   4192 2HB  ARG A 278     -56.630   6.532 -20.181  1.00  0.00           H  
ATOM   4193 1HG  ARG A 278     -55.874   7.857 -22.086  1.00  0.00           H  
ATOM   4194 2HG  ARG A 278     -54.193   7.359 -21.779  1.00  0.00           H  
ATOM   4195 1HD  ARG A 278     -55.107   6.033 -23.536  1.00  0.00           H  
ATOM   4196 2HD  ARG A 278     -54.886   5.016 -22.093  1.00  0.00           H  
ATOM   4197  HE  ARG A 278     -57.537   6.147 -22.281  1.00  0.00           H  
ATOM   4198 1HH1 ARG A 278     -55.457   3.531 -23.365  1.00  0.00           H  
ATOM   4199 2HH1 ARG A 278     -56.785   2.439 -23.683  1.00  0.00           H  
ATOM   4200 1HH2 ARG A 278     -59.253   4.719 -22.698  1.00  0.00           H  
ATOM   4201 2HH2 ARG A 278     -58.934   3.110 -23.306  1.00  0.00           H  
ATOM   4202  N   ALA A 279     -57.454   9.131 -19.356  1.00  0.00           N  
ATOM   4203  CA  ALA A 279     -58.367  10.206 -19.727  1.00  0.00           C  
ATOM   4204  C   ALA A 279     -57.911  11.539 -19.147  1.00  0.00           C  
ATOM   4205  O   ALA A 279     -57.968  12.570 -19.818  1.00  0.00           O  
ATOM   4206  CB  ALA A 279     -59.780   9.883 -19.264  1.00  0.00           C  
ATOM   4207  H   ALA A 279     -57.761   8.347 -18.798  1.00  0.00           H  
ATOM   4208  HA  ALA A 279     -58.362  10.294 -20.813  1.00  0.00           H  
ATOM   4209 1HB  ALA A 279     -60.450  10.695 -19.549  1.00  0.00           H  
ATOM   4210 2HB  ALA A 279     -60.114   8.957 -19.732  1.00  0.00           H  
ATOM   4211 3HB  ALA A 279     -59.791   9.767 -18.182  1.00  0.00           H  
ATOM   4212  N   VAL A 280     -57.462  11.456 -17.879  1.00  0.00           N  
ATOM   4213  CA  VAL A 280     -56.994  12.663 -17.208  1.00  0.00           C  
ATOM   4214  C   VAL A 280     -55.789  13.261 -17.924  1.00  0.00           C  
ATOM   4215  O   VAL A 280     -55.690  14.477 -18.083  1.00  0.00           O  
ATOM   4216  CB  VAL A 280     -56.615  12.350 -15.748  1.00  0.00           C  
ATOM   4217  CG1 VAL A 280     -55.940  13.551 -15.103  1.00  0.00           C  
ATOM   4218  CG2 VAL A 280     -57.855  11.945 -14.967  1.00  0.00           C  
ATOM   4219  H   VAL A 280     -57.458  10.558 -17.416  1.00  0.00           H  
ATOM   4220  HA  VAL A 280     -57.801  13.396 -17.210  1.00  0.00           H  
ATOM   4221  HB  VAL A 280     -55.894  11.532 -15.737  1.00  0.00           H  
ATOM   4222 1HG1 VAL A 280     -55.678  13.312 -14.072  1.00  0.00           H  
ATOM   4223 2HG1 VAL A 280     -55.035  13.801 -15.657  1.00  0.00           H  
ATOM   4224 3HG1 VAL A 280     -56.621  14.401 -15.116  1.00  0.00           H  
ATOM   4225 1HG2 VAL A 280     -57.580  11.724 -13.936  1.00  0.00           H  
ATOM   4226 2HG2 VAL A 280     -58.578  12.760 -14.983  1.00  0.00           H  
ATOM   4227 3HG2 VAL A 280     -58.299  11.058 -15.421  1.00  0.00           H  
ATOM   4228  N   GLU A 281     -54.895  12.343 -18.342  1.00  0.00           N  
ATOM   4229  CA  GLU A 281     -53.695  12.785 -19.044  1.00  0.00           C  
ATOM   4230  C   GLU A 281     -54.048  13.488 -20.348  1.00  0.00           C  
ATOM   4231  O   GLU A 281     -53.452  14.507 -20.696  1.00  0.00           O  
ATOM   4232  CB  GLU A 281     -52.775  11.596 -19.329  1.00  0.00           C  
ATOM   4233  CG  GLU A 281     -52.110  11.005 -18.093  1.00  0.00           C  
ATOM   4234  CD  GLU A 281     -51.277   9.792 -18.400  1.00  0.00           C  
ATOM   4235  OE1 GLU A 281     -51.302   9.346 -19.522  1.00  0.00           O  
ATOM   4236  OE2 GLU A 281     -50.615   9.310 -17.511  1.00  0.00           O  
ATOM   4237  H   GLU A 281     -55.071  11.365 -18.160  1.00  0.00           H  
ATOM   4238  HA  GLU A 281     -53.164  13.494 -18.409  1.00  0.00           H  
ATOM   4239 1HB  GLU A 281     -53.344  10.802 -19.813  1.00  0.00           H  
ATOM   4240 2HB  GLU A 281     -51.988  11.901 -20.018  1.00  0.00           H  
ATOM   4241 1HG  GLU A 281     -51.473  11.764 -17.639  1.00  0.00           H  
ATOM   4242 2HG  GLU A 281     -52.881  10.738 -17.372  1.00  0.00           H  
ATOM   4243  N   ILE A 282     -55.041  12.890 -21.039  1.00  0.00           N  
ATOM   4244  CA  ILE A 282     -55.476  13.465 -22.306  1.00  0.00           C  
ATOM   4245  C   ILE A 282     -56.037  14.868 -22.110  1.00  0.00           C  
ATOM   4246  O   ILE A 282     -55.770  15.770 -22.905  1.00  0.00           O  
ATOM   4247  CB  ILE A 282     -56.539  12.575 -22.977  1.00  0.00           C  
ATOM   4248  CG1 ILE A 282     -55.918  11.251 -23.429  1.00  0.00           C  
ATOM   4249  CG2 ILE A 282     -57.171  13.300 -24.155  1.00  0.00           C  
ATOM   4250  CD1 ILE A 282     -56.934  10.212 -23.848  1.00  0.00           C  
ATOM   4251  H   ILE A 282     -55.466  12.053 -20.664  1.00  0.00           H  
ATOM   4252  HA  ILE A 282     -54.614  13.532 -22.969  1.00  0.00           H  
ATOM   4253  HB  ILE A 282     -57.316  12.329 -22.254  1.00  0.00           H  
ATOM   4254 1HG1 ILE A 282     -55.247  11.431 -24.268  1.00  0.00           H  
ATOM   4255 2HG1 ILE A 282     -55.320  10.834 -22.618  1.00  0.00           H  
ATOM   4256 1HG2 ILE A 282     -57.919  12.657 -24.618  1.00  0.00           H  
ATOM   4257 2HG2 ILE A 282     -57.646  14.216 -23.806  1.00  0.00           H  
ATOM   4258 3HG2 ILE A 282     -56.402  13.546 -24.887  1.00  0.00           H  
ATOM   4259 1HD1 ILE A 282     -56.418   9.302 -24.155  1.00  0.00           H  
ATOM   4260 2HD1 ILE A 282     -57.595   9.990 -23.010  1.00  0.00           H  
ATOM   4261 3HD1 ILE A 282     -57.520  10.594 -24.683  1.00  0.00           H  
ATOM   4262  N   THR A 283     -56.819  14.994 -21.018  1.00  0.00           N  
ATOM   4263  CA  THR A 283     -57.419  16.288 -20.715  1.00  0.00           C  
ATOM   4264  C   THR A 283     -56.351  17.342 -20.454  1.00  0.00           C  
ATOM   4265  O   THR A 283     -56.467  18.482 -20.904  1.00  0.00           O  
ATOM   4266  CB  THR A 283     -58.360  16.193 -19.500  1.00  0.00           C  
ATOM   4267  OG1 THR A 283     -59.427  15.281 -19.789  1.00  0.00           O  
ATOM   4268  CG2 THR A 283     -58.941  17.558 -19.167  1.00  0.00           C  
ATOM   4269  H   THR A 283     -56.976  14.188 -20.429  1.00  0.00           H  
ATOM   4270  HA  THR A 283     -58.004  16.609 -21.578  1.00  0.00           H  
ATOM   4271  HB  THR A 283     -57.805  15.821 -18.639  1.00  0.00           H  
ATOM   4272  HG1 THR A 283     -59.063  14.413 -19.980  1.00  0.00           H  
ATOM   4273 1HG2 THR A 283     -59.603  17.472 -18.306  1.00  0.00           H  
ATOM   4274 2HG2 THR A 283     -58.133  18.251 -18.936  1.00  0.00           H  
ATOM   4275 3HG2 THR A 283     -59.505  17.931 -20.021  1.00  0.00           H  
ATOM   4276  N   GLU A 284     -55.318  16.896 -19.709  1.00  0.00           N  
ATOM   4277  CA  GLU A 284     -54.226  17.807 -19.387  1.00  0.00           C  
ATOM   4278  C   GLU A 284     -53.516  18.284 -20.647  1.00  0.00           C  
ATOM   4279  O   GLU A 284     -53.169  19.459 -20.769  1.00  0.00           O  
ATOM   4280  CB  GLU A 284     -53.224  17.127 -18.451  1.00  0.00           C  
ATOM   4281  CG  GLU A 284     -52.077  18.022 -18.002  1.00  0.00           C  
ATOM   4282  CD  GLU A 284     -51.155  17.345 -17.026  1.00  0.00           C  
ATOM   4283  OE1 GLU A 284     -51.408  16.215 -16.685  1.00  0.00           O  
ATOM   4284  OE2 GLU A 284     -50.196  17.960 -16.621  1.00  0.00           O  
ATOM   4285  H   GLU A 284     -55.320  15.939 -19.388  1.00  0.00           H  
ATOM   4286  HA  GLU A 284     -54.641  18.679 -18.881  1.00  0.00           H  
ATOM   4287 1HB  GLU A 284     -53.741  16.774 -17.559  1.00  0.00           H  
ATOM   4288 2HB  GLU A 284     -52.795  16.257 -18.948  1.00  0.00           H  
ATOM   4289 1HG  GLU A 284     -51.502  18.325 -18.877  1.00  0.00           H  
ATOM   4290 2HG  GLU A 284     -52.489  18.920 -17.543  1.00  0.00           H  
ATOM   4291  N   GLU A 285     -53.324  17.312 -21.563  1.00  0.00           N  
ATOM   4292  CA  GLU A 285     -52.655  17.637 -22.818  1.00  0.00           C  
ATOM   4293  C   GLU A 285     -53.450  18.663 -23.616  1.00  0.00           C  
ATOM   4294  O   GLU A 285     -52.881  19.587 -24.197  1.00  0.00           O  
ATOM   4295  CB  GLU A 285     -52.449  16.373 -23.656  1.00  0.00           C  
ATOM   4296  CG  GLU A 285     -51.418  15.406 -23.093  1.00  0.00           C  
ATOM   4297  CD  GLU A 285     -51.300  14.142 -23.898  1.00  0.00           C  
ATOM   4298  OE1 GLU A 285     -52.076  13.963 -24.805  1.00  0.00           O  
ATOM   4299  OE2 GLU A 285     -50.432  13.353 -23.605  1.00  0.00           O  
ATOM   4300  H   GLU A 285     -53.647  16.376 -21.363  1.00  0.00           H  
ATOM   4301  HA  GLU A 285     -51.679  18.067 -22.589  1.00  0.00           H  
ATOM   4302 1HB  GLU A 285     -53.395  15.838 -23.747  1.00  0.00           H  
ATOM   4303 2HB  GLU A 285     -52.133  16.651 -24.662  1.00  0.00           H  
ATOM   4304 1HG  GLU A 285     -50.447  15.900 -23.069  1.00  0.00           H  
ATOM   4305 2HG  GLU A 285     -51.692  15.155 -22.069  1.00  0.00           H  
ATOM   4306  N   VAL A 286     -54.780  18.446 -23.609  1.00  0.00           N  
ATOM   4307  CA  VAL A 286     -55.657  19.357 -24.335  1.00  0.00           C  
ATOM   4308  C   VAL A 286     -55.570  20.770 -23.771  1.00  0.00           C  
ATOM   4309  O   VAL A 286     -55.540  21.746 -24.520  1.00  0.00           O  
ATOM   4310  CB  VAL A 286     -57.115  18.868 -24.263  1.00  0.00           C  
ATOM   4311  CG1 VAL A 286     -58.057  19.913 -24.842  1.00  0.00           C  
ATOM   4312  CG2 VAL A 286     -57.255  17.546 -25.004  1.00  0.00           C  
ATOM   4313  H   VAL A 286     -55.147  17.654 -23.101  1.00  0.00           H  
ATOM   4314  HA  VAL A 286     -55.345  19.378 -25.380  1.00  0.00           H  
ATOM   4315  HB  VAL A 286     -57.391  18.730 -23.218  1.00  0.00           H  
ATOM   4316 1HG1 VAL A 286     -59.084  19.550 -24.783  1.00  0.00           H  
ATOM   4317 2HG1 VAL A 286     -57.966  20.839 -24.275  1.00  0.00           H  
ATOM   4318 3HG1 VAL A 286     -57.798  20.098 -25.885  1.00  0.00           H  
ATOM   4319 1HG2 VAL A 286     -58.288  17.206 -24.948  1.00  0.00           H  
ATOM   4320 2HG2 VAL A 286     -56.973  17.683 -26.048  1.00  0.00           H  
ATOM   4321 3HG2 VAL A 286     -56.603  16.802 -24.546  1.00  0.00           H  
ATOM   4322  N   LEU A 287     -55.532  20.817 -22.424  1.00  0.00           N  
ATOM   4323  CA  LEU A 287     -55.448  22.111 -21.758  1.00  0.00           C  
ATOM   4324  C   LEU A 287     -54.162  22.839 -22.129  1.00  0.00           C  
ATOM   4325  O   LEU A 287     -54.167  24.048 -22.360  1.00  0.00           O  
ATOM   4326  CB  LEU A 287     -55.519  21.929 -20.236  1.00  0.00           C  
ATOM   4327  CG  LEU A 287     -55.565  23.223 -19.413  1.00  0.00           C  
ATOM   4328  CD1 LEU A 287     -54.164  23.809 -19.308  1.00  0.00           C  
ATOM   4329  CD2 LEU A 287     -56.522  24.208 -20.069  1.00  0.00           C  
ATOM   4330  H   LEU A 287     -55.563  19.954 -21.901  1.00  0.00           H  
ATOM   4331  HA  LEU A 287     -56.292  22.720 -22.078  1.00  0.00           H  
ATOM   4332 1HB  LEU A 287     -56.411  21.352 -19.997  1.00  0.00           H  
ATOM   4333 2HB  LEU A 287     -54.646  21.362 -19.913  1.00  0.00           H  
ATOM   4334  HG  LEU A 287     -55.910  23.000 -18.403  1.00  0.00           H  
ATOM   4335 1HD1 LEU A 287     -54.197  24.728 -18.723  1.00  0.00           H  
ATOM   4336 2HD1 LEU A 287     -53.506  23.091 -18.818  1.00  0.00           H  
ATOM   4337 3HD1 LEU A 287     -53.785  24.028 -20.306  1.00  0.00           H  
ATOM   4338 1HD2 LEU A 287     -56.556  25.127 -19.483  1.00  0.00           H  
ATOM   4339 2HD2 LEU A 287     -56.177  24.433 -21.078  1.00  0.00           H  
ATOM   4340 3HD2 LEU A 287     -57.520  23.770 -20.115  1.00  0.00           H  
ATOM   4341  N   ARG A 288     -53.076  22.040 -22.170  1.00  0.00           N  
ATOM   4342  CA  ARG A 288     -51.782  22.614 -22.515  1.00  0.00           C  
ATOM   4343  C   ARG A 288     -51.794  23.194 -23.924  1.00  0.00           C  
ATOM   4344  O   ARG A 288     -51.261  24.277 -24.164  1.00  0.00           O  
ATOM   4345  CB  ARG A 288     -50.686  21.563 -22.411  1.00  0.00           C  
ATOM   4346  CG  ARG A 288     -50.345  21.133 -20.993  1.00  0.00           C  
ATOM   4347  CD  ARG A 288     -49.251  20.128 -20.972  1.00  0.00           C  
ATOM   4348  NE  ARG A 288     -48.978  19.652 -19.626  1.00  0.00           N  
ATOM   4349  CZ  ARG A 288     -48.177  20.278 -18.741  1.00  0.00           C  
ATOM   4350  NH1 ARG A 288     -47.581  21.402 -19.074  1.00  0.00           N  
ATOM   4351  NH2 ARG A 288     -47.992  19.764 -17.538  1.00  0.00           N  
ATOM   4352  H   ARG A 288     -53.180  21.058 -21.961  1.00  0.00           H  
ATOM   4353  HA  ARG A 288     -51.561  23.417 -21.812  1.00  0.00           H  
ATOM   4354 1HB  ARG A 288     -50.983  20.673 -22.963  1.00  0.00           H  
ATOM   4355 2HB  ARG A 288     -49.773  21.944 -22.869  1.00  0.00           H  
ATOM   4356 1HG  ARG A 288     -50.024  22.001 -20.417  1.00  0.00           H  
ATOM   4357 2HG  ARG A 288     -51.225  20.692 -20.525  1.00  0.00           H  
ATOM   4358 1HD  ARG A 288     -49.532  19.273 -21.586  1.00  0.00           H  
ATOM   4359 2HD  ARG A 288     -48.340  20.575 -21.368  1.00  0.00           H  
ATOM   4360  HE  ARG A 288     -49.419  18.791 -19.333  1.00  0.00           H  
ATOM   4361 1HH1 ARG A 288     -47.722  21.795 -19.994  1.00  0.00           H  
ATOM   4362 2HH1 ARG A 288     -46.981  21.871 -18.411  1.00  0.00           H  
ATOM   4363 1HH2 ARG A 288     -48.451  18.900 -17.282  1.00  0.00           H  
ATOM   4364 2HH2 ARG A 288     -47.393  20.232 -16.875  1.00  0.00           H  
ATOM   4365  N   ALA A 289     -52.397  22.485 -24.863  1.00  0.00           N  
ATOM   4366  CA  ALA A 289     -52.389  22.931 -26.255  1.00  0.00           C  
ATOM   4367  C   ALA A 289     -53.120  24.255 -26.446  1.00  0.00           C  
ATOM   4368  O   ALA A 289     -52.840  24.999 -27.386  1.00  0.00           O  
ATOM   4369  CB  ALA A 289     -53.003  21.864 -27.149  1.00  0.00           C  
ATOM   4370  H   ALA A 289     -52.866  21.628 -24.607  1.00  0.00           H  
ATOM   4371  HA  ALA A 289     -51.352  23.088 -26.554  1.00  0.00           H  
ATOM   4372 1HB  ALA A 289     -52.984  22.201 -28.185  1.00  0.00           H  
ATOM   4373 2HB  ALA A 289     -52.432  20.940 -27.058  1.00  0.00           H  
ATOM   4374 3HB  ALA A 289     -54.033  21.684 -26.845  1.00  0.00           H  
ATOM   4375  N   LEU A 290     -54.055  24.542 -25.552  1.00  0.00           N  
ATOM   4376  CA  LEU A 290     -55.013  25.621 -25.759  1.00  0.00           C  
ATOM   4377  C   LEU A 290     -54.350  26.995 -25.859  1.00  0.00           C  
ATOM   4378  O   LEU A 290     -54.873  27.901 -26.507  1.00  0.00           O  
ATOM   4379  CB  LEU A 290     -56.033  25.631 -24.614  1.00  0.00           C  
ATOM   4380  CG  LEU A 290     -56.993  24.435 -24.567  1.00  0.00           C  
ATOM   4381  CD1 LEU A 290     -57.836  24.508 -23.302  1.00  0.00           C  
ATOM   4382  CD2 LEU A 290     -57.870  24.439 -25.810  1.00  0.00           C  
ATOM   4383  H   LEU A 290     -54.107  23.998 -24.703  1.00  0.00           H  
ATOM   4384  HA  LEU A 290     -55.539  25.442 -26.696  1.00  0.00           H  
ATOM   4385 1HB  LEU A 290     -55.494  25.660 -23.668  1.00  0.00           H  
ATOM   4386 2HB  LEU A 290     -56.636  26.536 -24.693  1.00  0.00           H  
ATOM   4387  HG  LEU A 290     -56.418  23.509 -24.531  1.00  0.00           H  
ATOM   4388 1HD1 LEU A 290     -58.518  23.658 -23.269  1.00  0.00           H  
ATOM   4389 2HD1 LEU A 290     -57.184  24.484 -22.428  1.00  0.00           H  
ATOM   4390 3HD1 LEU A 290     -58.411  25.434 -23.301  1.00  0.00           H  
ATOM   4391 1HD2 LEU A 290     -58.551  23.588 -25.777  1.00  0.00           H  
ATOM   4392 2HD2 LEU A 290     -58.446  25.364 -25.846  1.00  0.00           H  
ATOM   4393 3HD2 LEU A 290     -57.242  24.367 -26.699  1.00  0.00           H  
ATOM   4394  N   GLY A 291     -53.197  27.149 -25.215  1.00  0.00           N  
ATOM   4395  CA  GLY A 291     -52.525  28.447 -25.144  1.00  0.00           C  
ATOM   4396  C   GLY A 291     -53.239  29.398 -24.189  1.00  0.00           C  
ATOM   4397  O   GLY A 291     -53.452  30.568 -24.506  1.00  0.00           O  
ATOM   4398  H   GLY A 291     -52.775  26.350 -24.764  1.00  0.00           H  
ATOM   4399 1HA  GLY A 291     -51.495  28.305 -24.816  1.00  0.00           H  
ATOM   4400 2HA  GLY A 291     -52.487  28.891 -26.139  1.00  0.00           H  
ATOM   4401  N   ALA A 292     -53.603  28.881 -23.021  1.00  0.00           N  
ATOM   4402  CA  ALA A 292     -54.182  29.687 -21.950  1.00  0.00           C  
ATOM   4403  C   ALA A 292     -53.119  30.490 -21.216  1.00  0.00           C  
ATOM   4404  O   ALA A 292     -51.961  30.081 -21.138  1.00  0.00           O  
ATOM   4405  CB  ALA A 292     -54.939  28.800 -20.972  1.00  0.00           C  
ATOM   4406  H   ALA A 292     -53.476  27.892 -22.860  1.00  0.00           H  
ATOM   4407  HA  ALA A 292     -54.880  30.394 -22.398  1.00  0.00           H  
ATOM   4408 1HB  ALA A 292     -55.367  29.414 -20.180  1.00  0.00           H  
ATOM   4409 2HB  ALA A 292     -55.738  28.277 -21.498  1.00  0.00           H  
ATOM   4410 3HB  ALA A 292     -54.255  28.072 -20.537  1.00  0.00           H  
ATOM   4411  N   SER A 293     -53.517  31.638 -20.676  1.00  0.00           N  
ATOM   4412  CA  SER A 293     -52.589  32.507 -19.966  1.00  0.00           C  
ATOM   4413  C   SER A 293     -51.983  31.799 -18.767  1.00  0.00           C  
ATOM   4414  O   SER A 293     -52.652  31.019 -18.090  1.00  0.00           O  
ATOM   4415  CB  SER A 293     -53.298  33.769 -19.513  1.00  0.00           C  
ATOM   4416  OG  SER A 293     -53.739  34.519 -20.611  1.00  0.00           O  
ATOM   4417  H   SER A 293     -54.485  31.912 -20.762  1.00  0.00           H  
ATOM   4418  HA  SER A 293     -51.782  32.782 -20.646  1.00  0.00           H  
ATOM   4419 1HB  SER A 293     -54.148  33.504 -18.885  1.00  0.00           H  
ATOM   4420 2HB  SER A 293     -52.619  34.370 -18.909  1.00  0.00           H  
ATOM   4421  HG  SER A 293     -54.172  35.294 -20.246  1.00  0.00           H  
ATOM   4422  N   PRO A 294     -50.711  32.076 -18.507  1.00  0.00           N  
ATOM   4423  CA  PRO A 294     -49.955  31.310 -17.527  1.00  0.00           C  
ATOM   4424  C   PRO A 294     -50.756  31.105 -16.242  1.00  0.00           C  
ATOM   4425  O   PRO A 294     -50.785  30.007 -15.686  1.00  0.00           O  
ATOM   4426  CB  PRO A 294     -48.720  32.185 -17.291  1.00  0.00           C  
ATOM   4427  CG  PRO A 294     -48.498  32.865 -18.599  1.00  0.00           C  
ATOM   4428  CD  PRO A 294     -49.881  33.218 -19.077  1.00  0.00           C  
ATOM   4429  HA  PRO A 294     -49.674  30.341 -17.965  1.00  0.00           H  
ATOM   4430 1HB  PRO A 294     -48.910  32.890 -16.469  1.00  0.00           H  
ATOM   4431 2HB  PRO A 294     -47.868  31.558 -16.986  1.00  0.00           H  
ATOM   4432 1HG  PRO A 294     -47.859  33.750 -18.462  1.00  0.00           H  
ATOM   4433 2HG  PRO A 294     -47.969  32.195 -19.291  1.00  0.00           H  
ATOM   4434 1HD  PRO A 294     -50.183  34.185 -18.648  1.00  0.00           H  
ATOM   4435 2HD  PRO A 294     -49.890  33.260 -20.176  1.00  0.00           H  
ATOM   4436  N   GLU A 295     -51.431  32.154 -15.730  1.00  0.00           N  
ATOM   4437  CA  GLU A 295     -52.227  31.922 -14.531  1.00  0.00           C  
ATOM   4438  C   GLU A 295     -53.307  30.877 -14.780  1.00  0.00           C  
ATOM   4439  O   GLU A 295     -53.488  29.956 -13.983  1.00  0.00           O  
ATOM   4440  CB  GLU A 295     -52.867  33.228 -14.056  1.00  0.00           C  
ATOM   4441  CG  GLU A 295     -51.877  34.263 -13.540  1.00  0.00           C  
ATOM   4442  CD  GLU A 295     -51.214  35.038 -14.644  1.00  0.00           C  
ATOM   4443  OE1 GLU A 295     -51.522  34.792 -15.786  1.00  0.00           O  
ATOM   4444  OE2 GLU A 295     -50.397  35.877 -14.346  1.00  0.00           O  
ATOM   4445  H   GLU A 295     -51.364  33.053 -16.187  1.00  0.00           H  
ATOM   4446  HA  GLU A 295     -51.568  31.550 -13.746  1.00  0.00           H  
ATOM   4447 1HB  GLU A 295     -53.426  33.679 -14.876  1.00  0.00           H  
ATOM   4448 2HB  GLU A 295     -53.576  33.015 -13.255  1.00  0.00           H  
ATOM   4449 1HG  GLU A 295     -52.403  34.960 -12.888  1.00  0.00           H  
ATOM   4450 2HG  GLU A 295     -51.115  33.758 -12.948  1.00  0.00           H  
ATOM   4451  N   ALA A 296     -54.002  31.072 -15.919  1.00  0.00           N  
ATOM   4452  CA  ALA A 296     -55.066  30.141 -16.274  1.00  0.00           C  
ATOM   4453  C   ALA A 296     -54.518  28.735 -16.485  1.00  0.00           C  
ATOM   4454  O   ALA A 296     -55.124  27.752 -16.058  1.00  0.00           O  
ATOM   4455  CB  ALA A 296     -55.793  30.618 -17.523  1.00  0.00           C  
ATOM   4456  H   ALA A 296     -53.774  31.862 -16.505  1.00  0.00           H  
ATOM   4457  HA  ALA A 296     -55.774  30.103 -15.446  1.00  0.00           H  
ATOM   4458 1HB  ALA A 296     -56.584  29.913 -17.775  1.00  0.00           H  
ATOM   4459 2HB  ALA A 296     -56.228  31.600 -17.337  1.00  0.00           H  
ATOM   4460 3HB  ALA A 296     -55.088  30.685 -18.350  1.00  0.00           H  
ATOM   4461  N   LEU A 297     -53.351  28.700 -17.159  1.00  0.00           N  
ATOM   4462  CA  LEU A 297     -52.718  27.414 -17.426  1.00  0.00           C  
ATOM   4463  C   LEU A 297     -52.349  26.702 -16.131  1.00  0.00           C  
ATOM   4464  O   LEU A 297     -52.532  25.491 -16.003  1.00  0.00           O  
ATOM   4465  CB  LEU A 297     -51.463  27.610 -18.285  1.00  0.00           C  
ATOM   4466  CG  LEU A 297     -50.753  26.324 -18.728  1.00  0.00           C  
ATOM   4467  CD1 LEU A 297     -49.990  26.583 -20.020  1.00  0.00           C  
ATOM   4468  CD2 LEU A 297     -49.816  25.855 -17.624  1.00  0.00           C  
ATOM   4469  H   LEU A 297     -52.935  29.568 -17.468  1.00  0.00           H  
ATOM   4470  HA  LEU A 297     -53.423  26.789 -17.973  1.00  0.00           H  
ATOM   4471 1HB  LEU A 297     -51.738  28.161 -19.182  1.00  0.00           H  
ATOM   4472 2HB  LEU A 297     -50.746  28.207 -17.722  1.00  0.00           H  
ATOM   4473  HG  LEU A 297     -51.494  25.549 -18.928  1.00  0.00           H  
ATOM   4474 1HD1 LEU A 297     -49.486  25.669 -20.334  1.00  0.00           H  
ATOM   4475 2HD1 LEU A 297     -50.687  26.898 -20.797  1.00  0.00           H  
ATOM   4476 3HD1 LEU A 297     -49.251  27.367 -19.855  1.00  0.00           H  
ATOM   4477 1HD2 LEU A 297     -49.312  24.941 -17.938  1.00  0.00           H  
ATOM   4478 2HD2 LEU A 297     -49.074  26.629 -17.424  1.00  0.00           H  
ATOM   4479 3HD2 LEU A 297     -50.390  25.660 -16.718  1.00  0.00           H  
ATOM   4480  N   ASN A 298     -51.826  27.518 -15.191  1.00  0.00           N  
ATOM   4481  CA  ASN A 298     -51.432  26.961 -13.903  1.00  0.00           C  
ATOM   4482  C   ASN A 298     -52.628  26.370 -13.169  1.00  0.00           C  
ATOM   4483  O   ASN A 298     -52.532  25.300 -12.567  1.00  0.00           O  
ATOM   4484  CB  ASN A 298     -50.751  28.017 -13.051  1.00  0.00           C  
ATOM   4485  CG  ASN A 298     -49.364  28.342 -13.532  1.00  0.00           C  
ATOM   4486  OD1 ASN A 298     -48.714  27.522 -14.190  1.00  0.00           O  
ATOM   4487  ND2 ASN A 298     -48.898  29.523 -13.215  1.00  0.00           N  
ATOM   4488  H   ASN A 298     -51.717  28.500 -15.399  1.00  0.00           H  
ATOM   4489  HA  ASN A 298     -50.725  26.148 -14.079  1.00  0.00           H  
ATOM   4490 1HB  ASN A 298     -51.348  28.930 -13.057  1.00  0.00           H  
ATOM   4491 2HB  ASN A 298     -50.694  27.671 -12.019  1.00  0.00           H  
ATOM   4492 1HD2 ASN A 298     -47.981  29.794 -13.508  1.00  0.00           H  
ATOM   4493 2HD2 ASN A 298     -49.459  30.155 -12.681  1.00  0.00           H  
ATOM   4494  N   LEU A 299     -53.745  27.120 -13.255  1.00  0.00           N  
ATOM   4495  CA  LEU A 299     -54.963  26.664 -12.595  1.00  0.00           C  
ATOM   4496  C   LEU A 299     -55.437  25.337 -13.171  1.00  0.00           C  
ATOM   4497  O   LEU A 299     -55.862  24.446 -12.435  1.00  0.00           O  
ATOM   4498  CB  LEU A 299     -56.070  27.716 -12.740  1.00  0.00           C  
ATOM   4499  CG  LEU A 299     -55.857  29.018 -11.958  1.00  0.00           C  
ATOM   4500  CD1 LEU A 299     -56.933  30.024 -12.344  1.00  0.00           C  
ATOM   4501  CD2 LEU A 299     -55.892  28.726 -10.466  1.00  0.00           C  
ATOM   4502  H   LEU A 299     -53.718  27.985 -13.775  1.00  0.00           H  
ATOM   4503  HA  LEU A 299     -54.751  26.523 -11.536  1.00  0.00           H  
ATOM   4504 1HB  LEU A 299     -56.168  27.974 -13.793  1.00  0.00           H  
ATOM   4505 2HB  LEU A 299     -57.011  27.279 -12.406  1.00  0.00           H  
ATOM   4506  HG  LEU A 299     -54.890  29.447 -12.222  1.00  0.00           H  
ATOM   4507 1HD1 LEU A 299     -56.782  30.950 -11.788  1.00  0.00           H  
ATOM   4508 2HD1 LEU A 299     -56.873  30.230 -13.413  1.00  0.00           H  
ATOM   4509 3HD1 LEU A 299     -57.915  29.616 -12.107  1.00  0.00           H  
ATOM   4510 1HD2 LEU A 299     -55.740  29.652  -9.910  1.00  0.00           H  
ATOM   4511 2HD2 LEU A 299     -56.859  28.299 -10.201  1.00  0.00           H  
ATOM   4512 3HD2 LEU A 299     -55.101  28.019 -10.215  1.00  0.00           H  
ATOM   4513  N   ALA A 300     -55.340  25.261 -14.514  1.00  0.00           N  
ATOM   4514  CA  ALA A 300     -55.761  24.040 -15.192  1.00  0.00           C  
ATOM   4515  C   ALA A 300     -54.921  22.848 -14.753  1.00  0.00           C  
ATOM   4516  O   ALA A 300     -55.443  21.754 -14.537  1.00  0.00           O  
ATOM   4517  CB  ALA A 300     -55.679  24.217 -16.702  1.00  0.00           C  
ATOM   4518  H   ALA A 300     -54.977  26.052 -15.027  1.00  0.00           H  
ATOM   4519  HA  ALA A 300     -56.796  23.839 -14.916  1.00  0.00           H  
ATOM   4520 1HB  ALA A 300     -55.996  23.297 -17.193  1.00  0.00           H  
ATOM   4521 2HB  ALA A 300     -56.331  25.035 -17.008  1.00  0.00           H  
ATOM   4522 3HB  ALA A 300     -54.653  24.444 -16.986  1.00  0.00           H  
ATOM   4523  N   GLU A 301     -53.605  23.123 -14.634  1.00  0.00           N  
ATOM   4524  CA  GLU A 301     -52.690  22.068 -14.219  1.00  0.00           C  
ATOM   4525  C   GLU A 301     -53.027  21.564 -12.821  1.00  0.00           C  
ATOM   4526  O   GLU A 301     -52.993  20.362 -12.559  1.00  0.00           O  
ATOM   4527  CB  GLU A 301     -51.245  22.570 -14.256  1.00  0.00           C  
ATOM   4528  CG  GLU A 301     -50.204  21.517 -13.900  1.00  0.00           C  
ATOM   4529  CD  GLU A 301     -48.794  22.025 -14.020  1.00  0.00           C  
ATOM   4530  OE1 GLU A 301     -48.416  22.424 -15.095  1.00  0.00           O  
ATOM   4531  OE2 GLU A 301     -48.094  22.013 -13.035  1.00  0.00           O  
ATOM   4532  H   GLU A 301     -53.277  24.057 -14.837  1.00  0.00           H  
ATOM   4533  HA  GLU A 301     -52.787  21.232 -14.913  1.00  0.00           H  
ATOM   4534 1HB  GLU A 301     -51.015  22.944 -15.253  1.00  0.00           H  
ATOM   4535 2HB  GLU A 301     -51.131  23.401 -13.560  1.00  0.00           H  
ATOM   4536 1HG  GLU A 301     -50.373  21.185 -12.876  1.00  0.00           H  
ATOM   4537 2HG  GLU A 301     -50.333  20.658 -14.557  1.00  0.00           H  
ATOM   4538  N   THR A 302     -53.350  22.545 -11.953  1.00  0.00           N  
ATOM   4539  CA  THR A 302     -53.696  22.197 -10.579  1.00  0.00           C  
ATOM   4540  C   THR A 302     -54.939  21.319 -10.530  1.00  0.00           C  
ATOM   4541  O   THR A 302     -55.002  20.357  -9.764  1.00  0.00           O  
ATOM   4542  CB  THR A 302     -53.921  23.460  -9.728  1.00  0.00           C  
ATOM   4543  OG1 THR A 302     -52.714  24.233  -9.686  1.00  0.00           O  
ATOM   4544  CG2 THR A 302     -54.326  23.083  -8.311  1.00  0.00           C  
ATOM   4545  H   THR A 302     -53.347  23.504 -12.270  1.00  0.00           H  
ATOM   4546  HA  THR A 302     -52.869  21.634 -10.146  1.00  0.00           H  
ATOM   4547  HB  THR A 302     -54.709  24.066 -10.176  1.00  0.00           H  
ATOM   4548  HG1 THR A 302     -52.468  24.489 -10.578  1.00  0.00           H  
ATOM   4549 1HG2 THR A 302     -54.481  23.988  -7.724  1.00  0.00           H  
ATOM   4550 2HG2 THR A 302     -55.249  22.505  -8.338  1.00  0.00           H  
ATOM   4551 3HG2 THR A 302     -53.538  22.486  -7.854  1.00  0.00           H  
ATOM   4552  N   LEU A 303     -55.910  21.703 -11.384  1.00  0.00           N  
ATOM   4553  CA  LEU A 303     -57.155  20.944 -11.437  1.00  0.00           C  
ATOM   4554  C   LEU A 303     -56.906  19.508 -11.877  1.00  0.00           C  
ATOM   4555  O   LEU A 303     -57.490  18.571 -11.333  1.00  0.00           O  
ATOM   4556  CB  LEU A 303     -58.145  21.615 -12.398  1.00  0.00           C  
ATOM   4557  CG  LEU A 303     -58.714  22.962 -11.933  1.00  0.00           C  
ATOM   4558  CD1 LEU A 303     -59.527  23.586 -13.059  1.00  0.00           C  
ATOM   4559  CD2 LEU A 303     -59.570  22.750 -10.693  1.00  0.00           C  
ATOM   4560  H   LEU A 303     -55.757  22.510 -11.972  1.00  0.00           H  
ATOM   4561  HA  LEU A 303     -57.592  20.927 -10.439  1.00  0.00           H  
ATOM   4562 1HB  LEU A 303     -57.646  21.778 -13.352  1.00  0.00           H  
ATOM   4563 2HB  LEU A 303     -58.984  20.939 -12.561  1.00  0.00           H  
ATOM   4564  HG  LEU A 303     -57.895  23.641 -11.697  1.00  0.00           H  
ATOM   4565 1HD1 LEU A 303     -59.932  24.542 -12.729  1.00  0.00           H  
ATOM   4566 2HD1 LEU A 303     -58.886  23.744 -13.927  1.00  0.00           H  
ATOM   4567 3HD1 LEU A 303     -60.346  22.920 -13.329  1.00  0.00           H  
ATOM   4568 1HD2 LEU A 303     -59.975  23.707 -10.362  1.00  0.00           H  
ATOM   4569 2HD2 LEU A 303     -60.391  22.072 -10.929  1.00  0.00           H  
ATOM   4570 3HD2 LEU A 303     -58.960  22.320  -9.899  1.00  0.00           H  
ATOM   4571  N   VAL A 304     -56.014  19.394 -12.883  1.00  0.00           N  
ATOM   4572  CA  VAL A 304     -55.685  18.069 -13.398  1.00  0.00           C  
ATOM   4573  C   VAL A 304     -55.048  17.202 -12.320  1.00  0.00           C  
ATOM   4574  O   VAL A 304     -55.355  16.016 -12.202  1.00  0.00           O  
ATOM   4575  CB  VAL A 304     -54.722  18.185 -14.595  1.00  0.00           C  
ATOM   4576  CG1 VAL A 304     -54.218  16.810 -15.008  1.00  0.00           C  
ATOM   4577  CG2 VAL A 304     -55.420  18.875 -15.756  1.00  0.00           C  
ATOM   4578  H   VAL A 304     -55.590  20.229 -13.261  1.00  0.00           H  
ATOM   4579  HA  VAL A 304     -56.605  17.590 -13.734  1.00  0.00           H  
ATOM   4580  HB  VAL A 304     -53.852  18.769 -14.294  1.00  0.00           H  
ATOM   4581 1HG1 VAL A 304     -53.539  16.910 -15.855  1.00  0.00           H  
ATOM   4582 2HG1 VAL A 304     -53.691  16.350 -14.173  1.00  0.00           H  
ATOM   4583 3HG1 VAL A 304     -55.063  16.184 -15.294  1.00  0.00           H  
ATOM   4584 1HG2 VAL A 304     -54.733  18.954 -16.598  1.00  0.00           H  
ATOM   4585 2HG2 VAL A 304     -56.294  18.294 -16.053  1.00  0.00           H  
ATOM   4586 3HG2 VAL A 304     -55.735  19.873 -15.451  1.00  0.00           H  
ATOM   4587  N   ARG A 305     -54.155  17.858 -11.551  1.00  0.00           N  
ATOM   4588  CA  ARG A 305     -53.473  17.141 -10.480  1.00  0.00           C  
ATOM   4589  C   ARG A 305     -54.464  16.633  -9.440  1.00  0.00           C  
ATOM   4590  O   ARG A 305     -54.346  15.509  -8.952  1.00  0.00           O  
ATOM   4591  CB  ARG A 305     -52.447  18.038  -9.804  1.00  0.00           C  
ATOM   4592  CG  ARG A 305     -51.222  18.355 -10.646  1.00  0.00           C  
ATOM   4593  CD  ARG A 305     -50.256  19.211  -9.910  1.00  0.00           C  
ATOM   4594  NE  ARG A 305     -49.122  19.587 -10.740  1.00  0.00           N  
ATOM   4595  CZ  ARG A 305     -48.028  18.824 -10.930  1.00  0.00           C  
ATOM   4596  NH1 ARG A 305     -47.934  17.651 -10.344  1.00  0.00           N  
ATOM   4597  NH2 ARG A 305     -47.048  19.256 -11.705  1.00  0.00           N  
ATOM   4598  H   ARG A 305     -53.974  18.835 -11.732  1.00  0.00           H  
ATOM   4599  HA  ARG A 305     -52.955  16.284 -10.912  1.00  0.00           H  
ATOM   4600 1HB  ARG A 305     -52.914  18.983  -9.532  1.00  0.00           H  
ATOM   4601 2HB  ARG A 305     -52.102  17.566  -8.884  1.00  0.00           H  
ATOM   4602 1HG  ARG A 305     -50.718  17.428 -10.921  1.00  0.00           H  
ATOM   4603 2HG  ARG A 305     -51.528  18.883 -11.550  1.00  0.00           H  
ATOM   4604 1HD  ARG A 305     -50.755  20.123  -9.582  1.00  0.00           H  
ATOM   4605 2HD  ARG A 305     -49.880  18.671  -9.042  1.00  0.00           H  
ATOM   4606  HE  ARG A 305     -49.158  20.483 -11.207  1.00  0.00           H  
ATOM   4607 1HH1 ARG A 305     -48.683  17.321  -9.752  1.00  0.00           H  
ATOM   4608 2HH1 ARG A 305     -47.114  17.079 -10.487  1.00  0.00           H  
ATOM   4609 1HH2 ARG A 305     -47.120  20.158 -12.155  1.00  0.00           H  
ATOM   4610 2HH2 ARG A 305     -46.228  18.685 -11.847  1.00  0.00           H  
ATOM   4611  N   ILE A 306     -55.435  17.520  -9.134  1.00  0.00           N  
ATOM   4612  CA  ILE A 306     -56.449  17.158  -8.152  1.00  0.00           C  
ATOM   4613  C   ILE A 306     -57.262  15.956  -8.618  1.00  0.00           C  
ATOM   4614  O   ILE A 306     -57.569  15.060  -7.832  1.00  0.00           O  
ATOM   4615  CB  ILE A 306     -57.393  18.342  -7.875  1.00  0.00           C  
ATOM   4616  CG1 ILE A 306     -56.644  19.465  -7.154  1.00  0.00           C  
ATOM   4617  CG2 ILE A 306     -58.592  17.886  -7.056  1.00  0.00           C  
ATOM   4618  CD1 ILE A 306     -57.412  20.765  -7.085  1.00  0.00           C  
ATOM   4619  H   ILE A 306     -55.441  18.420  -9.593  1.00  0.00           H  
ATOM   4620  HA  ILE A 306     -55.949  16.891  -7.222  1.00  0.00           H  
ATOM   4621  HB  ILE A 306     -57.746  18.754  -8.820  1.00  0.00           H  
ATOM   4622 1HG1 ILE A 306     -56.410  19.152  -6.137  1.00  0.00           H  
ATOM   4623 2HG1 ILE A 306     -55.698  19.656  -7.662  1.00  0.00           H  
ATOM   4624 1HG2 ILE A 306     -59.248  18.735  -6.869  1.00  0.00           H  
ATOM   4625 2HG2 ILE A 306     -59.137  17.120  -7.606  1.00  0.00           H  
ATOM   4626 3HG2 ILE A 306     -58.249  17.476  -6.106  1.00  0.00           H  
ATOM   4627 1HD1 ILE A 306     -56.816  21.513  -6.560  1.00  0.00           H  
ATOM   4628 2HD1 ILE A 306     -57.626  21.116  -8.095  1.00  0.00           H  
ATOM   4629 3HD1 ILE A 306     -58.347  20.607  -6.550  1.00  0.00           H  
ATOM   4630  N   ILE A 307     -57.587  15.993  -9.926  1.00  0.00           N  
ATOM   4631  CA  ILE A 307     -58.364  14.901 -10.499  1.00  0.00           C  
ATOM   4632  C   ILE A 307     -57.612  13.580 -10.403  1.00  0.00           C  
ATOM   4633  O   ILE A 307     -58.197  12.543 -10.090  1.00  0.00           O  
ATOM   4634  CB  ILE A 307     -58.713  15.188 -11.971  1.00  0.00           C  
ATOM   4635  CG1 ILE A 307     -59.695  16.358 -12.068  1.00  0.00           C  
ATOM   4636  CG2 ILE A 307     -59.291  13.946 -12.632  1.00  0.00           C  
ATOM   4637  CD1 ILE A 307     -59.881  16.884 -13.473  1.00  0.00           C  
ATOM   4638  H   ILE A 307     -57.285  16.777 -10.486  1.00  0.00           H  
ATOM   4639  HA  ILE A 307     -59.293  14.805  -9.937  1.00  0.00           H  
ATOM   4640  HB  ILE A 307     -57.812  15.487 -12.506  1.00  0.00           H  
ATOM   4641 1HG1 ILE A 307     -60.668  16.049 -11.688  1.00  0.00           H  
ATOM   4642 2HG1 ILE A 307     -59.346  17.179 -11.442  1.00  0.00           H  
ATOM   4643 1HG2 ILE A 307     -59.533  14.167 -13.672  1.00  0.00           H  
ATOM   4644 2HG2 ILE A 307     -58.561  13.139 -12.593  1.00  0.00           H  
ATOM   4645 3HG2 ILE A 307     -60.197  13.642 -12.106  1.00  0.00           H  
ATOM   4646 1HD1 ILE A 307     -60.590  17.711 -13.461  1.00  0.00           H  
ATOM   4647 2HD1 ILE A 307     -58.923  17.232 -13.861  1.00  0.00           H  
ATOM   4648 3HD1 ILE A 307     -60.263  16.088 -14.112  1.00  0.00           H  
ATOM   4649  N   ARG A 308     -56.298  13.681 -10.688  1.00  0.00           N  
ATOM   4650  CA  ARG A 308     -55.462  12.487 -10.632  1.00  0.00           C  
ATOM   4651  C   ARG A 308     -55.430  11.902  -9.225  1.00  0.00           C  
ATOM   4652  O   ARG A 308     -55.493  10.686  -9.046  1.00  0.00           O  
ATOM   4653  CB  ARG A 308     -54.042  12.806 -11.078  1.00  0.00           C  
ATOM   4654  CG  ARG A 308     -53.124  11.600 -11.198  1.00  0.00           C  
ATOM   4655  CD  ARG A 308     -51.774  11.985 -11.685  1.00  0.00           C  
ATOM   4656  NE  ARG A 308     -51.824  12.575 -13.013  1.00  0.00           N  
ATOM   4657  CZ  ARG A 308     -51.632  13.882 -13.278  1.00  0.00           C  
ATOM   4658  NH1 ARG A 308     -51.378  14.720 -12.297  1.00  0.00           N  
ATOM   4659  NH2 ARG A 308     -51.698  14.321 -14.522  1.00  0.00           N  
ATOM   4660  H   ARG A 308     -55.916  14.582 -10.935  1.00  0.00           H  
ATOM   4661  HA  ARG A 308     -55.879  11.740 -11.308  1.00  0.00           H  
ATOM   4662 1HB  ARG A 308     -54.068  13.299 -12.048  1.00  0.00           H  
ATOM   4663 2HB  ARG A 308     -53.586  13.499 -10.371  1.00  0.00           H  
ATOM   4664 1HG  ARG A 308     -53.014  11.127 -10.222  1.00  0.00           H  
ATOM   4665 2HG  ARG A 308     -53.552  10.886 -11.903  1.00  0.00           H  
ATOM   4666 1HD  ARG A 308     -51.336  12.714 -11.004  1.00  0.00           H  
ATOM   4667 2HD  ARG A 308     -51.138  11.102 -11.728  1.00  0.00           H  
ATOM   4668  HE  ARG A 308     -52.017  11.961 -13.793  1.00  0.00           H  
ATOM   4669 1HH1 ARG A 308     -51.328  14.384 -11.346  1.00  0.00           H  
ATOM   4670 2HH1 ARG A 308     -51.234  15.700 -12.495  1.00  0.00           H  
ATOM   4671 1HH2 ARG A 308     -51.893  13.676 -15.276  1.00  0.00           H  
ATOM   4672 2HH2 ARG A 308     -51.554  15.300 -14.720  1.00  0.00           H  
ATOM   4673  N   LYS A 309     -55.330  12.830  -8.252  1.00  0.00           N  
ATOM   4674  CA  LYS A 309     -55.291  12.401  -6.859  1.00  0.00           C  
ATOM   4675  C   LYS A 309     -56.576  11.680  -6.468  1.00  0.00           C  
ATOM   4676  O   LYS A 309     -56.542  10.668  -5.769  1.00  0.00           O  
ATOM   4677  CB  LYS A 309     -55.058  13.599  -5.937  1.00  0.00           C  
ATOM   4678  CG  LYS A 309     -53.658  14.192  -6.017  1.00  0.00           C  
ATOM   4679  CD  LYS A 309     -53.498  15.363  -5.059  1.00  0.00           C  
ATOM   4680  CE  LYS A 309     -52.117  15.992  -5.177  1.00  0.00           C  
ATOM   4681  NZ  LYS A 309     -51.041  15.055  -4.754  1.00  0.00           N  
ATOM   4682  H   LYS A 309     -55.283  13.806  -8.507  1.00  0.00           H  
ATOM   4683  HA  LYS A 309     -54.465  11.701  -6.736  1.00  0.00           H  
ATOM   4684 1HB  LYS A 309     -55.770  14.388  -6.178  1.00  0.00           H  
ATOM   4685 2HB  LYS A 309     -55.237  13.302  -4.903  1.00  0.00           H  
ATOM   4686 1HG  LYS A 309     -52.923  13.426  -5.767  1.00  0.00           H  
ATOM   4687 2HG  LYS A 309     -53.466  14.536  -7.033  1.00  0.00           H  
ATOM   4688 1HD  LYS A 309     -54.253  16.119  -5.278  1.00  0.00           H  
ATOM   4689 2HD  LYS A 309     -53.642  15.017  -4.035  1.00  0.00           H  
ATOM   4690 1HE  LYS A 309     -51.940  16.287  -6.211  1.00  0.00           H  
ATOM   4691 2HE  LYS A 309     -52.070  16.885  -4.555  1.00  0.00           H  
ATOM   4692 1HZ  LYS A 309     -50.143  15.509  -4.847  1.00  0.00           H  
ATOM   4693 2HZ  LYS A 309     -51.185  14.789  -3.790  1.00  0.00           H  
ATOM   4694 3HZ  LYS A 309     -51.063  14.231  -5.337  1.00  0.00           H  
ATOM   4695  N   ALA A 310     -57.693  12.257  -6.956  1.00  0.00           N  
ATOM   4696  CA  ALA A 310     -58.991  11.664  -6.656  1.00  0.00           C  
ATOM   4697  C   ALA A 310     -59.097  10.255  -7.223  1.00  0.00           C  
ATOM   4698  O   ALA A 310     -59.618   9.350  -6.571  1.00  0.00           O  
ATOM   4699  CB  ALA A 310     -60.111  12.539  -7.199  1.00  0.00           C  
ATOM   4700  H   ALA A 310     -57.611  13.090  -7.521  1.00  0.00           H  
ATOM   4701  HA  ALA A 310     -59.090  11.596  -5.572  1.00  0.00           H  
ATOM   4702 1HB  ALA A 310     -61.074  12.082  -6.967  1.00  0.00           H  
ATOM   4703 2HB  ALA A 310     -60.058  13.526  -6.740  1.00  0.00           H  
ATOM   4704 3HB  ALA A 310     -60.006  12.635  -8.279  1.00  0.00           H  
ATOM   4705  N   VAL A 311     -58.577  10.126  -8.462  1.00  0.00           N  
ATOM   4706  CA  VAL A 311     -58.613   8.825  -9.119  1.00  0.00           C  
ATOM   4707  C   VAL A 311     -57.814   7.791  -8.338  1.00  0.00           C  
ATOM   4708  O   VAL A 311     -58.240   6.645  -8.190  1.00  0.00           O  
ATOM   4709  CB  VAL A 311     -58.050   8.933 -10.548  1.00  0.00           C  
ATOM   4710  CG1 VAL A 311     -57.897   7.551 -11.166  1.00  0.00           C  
ATOM   4711  CG2 VAL A 311     -58.959   9.806 -11.399  1.00  0.00           C  
ATOM   4712  H   VAL A 311     -58.172  10.935  -8.912  1.00  0.00           H  
ATOM   4713  HA  VAL A 311     -59.651   8.495  -9.176  1.00  0.00           H  
ATOM   4714  HB  VAL A 311     -57.055   9.377 -10.505  1.00  0.00           H  
ATOM   4715 1HG1 VAL A 311     -57.498   7.646 -12.176  1.00  0.00           H  
ATOM   4716 2HG1 VAL A 311     -57.214   6.955 -10.561  1.00  0.00           H  
ATOM   4717 3HG1 VAL A 311     -58.870   7.061 -11.206  1.00  0.00           H  
ATOM   4718 1HG2 VAL A 311     -58.554   9.879 -12.408  1.00  0.00           H  
ATOM   4719 2HG2 VAL A 311     -59.955   9.365 -11.438  1.00  0.00           H  
ATOM   4720 3HG2 VAL A 311     -59.021  10.803 -10.961  1.00  0.00           H  
ATOM   4721  N   GLU A 312     -56.645   8.258  -7.855  1.00  0.00           N  
ATOM   4722  CA  GLU A 312     -55.782   7.368  -7.087  1.00  0.00           C  
ATOM   4723  C   GLU A 312     -56.475   6.892  -5.816  1.00  0.00           C  
ATOM   4724  O   GLU A 312     -56.371   5.724  -5.441  1.00  0.00           O  
ATOM   4725  CB  GLU A 312     -54.470   8.070  -6.732  1.00  0.00           C  
ATOM   4726  CG  GLU A 312     -53.547   8.315  -7.918  1.00  0.00           C  
ATOM   4727  CD  GLU A 312     -52.305   9.076  -7.545  1.00  0.00           C  
ATOM   4728  OE1 GLU A 312     -52.210   9.506  -6.421  1.00  0.00           O  
ATOM   4729  OE2 GLU A 312     -51.451   9.228  -8.386  1.00  0.00           O  
ATOM   4730  H   GLU A 312     -56.387   9.218  -8.034  1.00  0.00           H  
ATOM   4731  HA  GLU A 312     -55.556   6.493  -7.698  1.00  0.00           H  
ATOM   4732 1HB  GLU A 312     -54.687   9.035  -6.272  1.00  0.00           H  
ATOM   4733 2HB  GLU A 312     -53.924   7.474  -6.001  1.00  0.00           H  
ATOM   4734 1HG  GLU A 312     -53.257   7.355  -8.344  1.00  0.00           H  
ATOM   4735 2HG  GLU A 312     -54.092   8.870  -8.680  1.00  0.00           H  
ATOM   4736  N   ALA A 313     -57.178   7.826  -5.170  1.00  0.00           N  
ATOM   4737  CA  ALA A 313     -57.953   7.570  -3.959  1.00  0.00           C  
ATOM   4738  C   ALA A 313     -59.171   6.686  -4.214  1.00  0.00           C  
ATOM   4739  O   ALA A 313     -59.663   6.013  -3.308  1.00  0.00           O  
ATOM   4740  CB  ALA A 313     -58.389   8.887  -3.334  1.00  0.00           C  
ATOM   4741  H   ALA A 313     -57.185   8.771  -5.527  1.00  0.00           H  
ATOM   4742  HA  ALA A 313     -57.313   7.039  -3.254  1.00  0.00           H  
ATOM   4743 1HB  ALA A 313     -58.955   8.688  -2.424  1.00  0.00           H  
ATOM   4744 2HB  ALA A 313     -57.509   9.483  -3.091  1.00  0.00           H  
ATOM   4745 3HB  ALA A 313     -59.014   9.434  -4.038  1.00  0.00           H  
ATOM   4746  N   GLY A 314     -59.659   6.687  -5.451  1.00  0.00           N  
ATOM   4747  CA  GLY A 314     -60.856   5.929  -5.803  1.00  0.00           C  
ATOM   4748  C   GLY A 314     -62.085   6.818  -5.968  1.00  0.00           C  
ATOM   4749  O   GLY A 314     -63.137   6.554  -5.387  1.00  0.00           O  
ATOM   4750  H   GLY A 314     -59.189   7.226  -6.165  1.00  0.00           H  
ATOM   4751 1HA  GLY A 314     -60.684   5.386  -6.732  1.00  0.00           H  
ATOM   4752 2HA  GLY A 314     -61.056   5.188  -5.030  1.00  0.00           H  
ATOM   4753  N   ALA A 315     -61.941   7.875  -6.765  1.00  0.00           N  
ATOM   4754  CA  ALA A 315     -63.086   8.599  -7.309  1.00  0.00           C  
ATOM   4755  C   ALA A 315     -63.576   7.932  -8.597  1.00  0.00           C  
ATOM   4756  O   ALA A 315     -62.779   7.580  -9.467  1.00  0.00           O  
ATOM   4757  CB  ALA A 315     -62.725  10.055  -7.562  1.00  0.00           C  
ATOM   4758  H   ALA A 315     -61.012   8.188  -7.004  1.00  0.00           H  
ATOM   4759  HA  ALA A 315     -63.892   8.558  -6.575  1.00  0.00           H  
ATOM   4760 1HB  ALA A 315     -63.589  10.579  -7.972  1.00  0.00           H  
ATOM   4761 2HB  ALA A 315     -62.426  10.525  -6.625  1.00  0.00           H  
ATOM   4762 3HB  ALA A 315     -61.901  10.107  -8.272  1.00  0.00           H  
ATOM   4763  N   PRO A 316     -64.891   7.760  -8.715  1.00  0.00           N  
ATOM   4764  CA  PRO A 316     -65.487   7.029  -9.836  1.00  0.00           C  
ATOM   4765  C   PRO A 316     -65.229   7.719 -11.169  1.00  0.00           C  
ATOM   4766  O   PRO A 316     -65.204   8.948 -11.249  1.00  0.00           O  
ATOM   4767  CB  PRO A 316     -66.979   7.026  -9.488  1.00  0.00           C  
ATOM   4768  CG  PRO A 316     -67.144   8.195  -8.578  1.00  0.00           C  
ATOM   4769  CD  PRO A 316     -65.842   8.272  -7.827  1.00  0.00           C  
ATOM   4770  HA  PRO A 316     -65.084   6.006  -9.855  1.00  0.00           H  
ATOM   4771 1HB  PRO A 316     -67.579   7.111 -10.405  1.00  0.00           H  
ATOM   4772 2HB  PRO A 316     -67.252   6.073  -9.011  1.00  0.00           H  
ATOM   4773 1HG  PRO A 316     -67.351   9.104  -9.162  1.00  0.00           H  
ATOM   4774 2HG  PRO A 316     -68.008   8.041  -7.914  1.00  0.00           H  
ATOM   4775 1HD  PRO A 316     -65.615   9.323  -7.592  1.00  0.00           H  
ATOM   4776 2HD  PRO A 316     -65.914   7.676  -6.905  1.00  0.00           H  
ATOM   4777  N   PRO A 317     -65.037   6.917 -12.212  1.00  0.00           N  
ATOM   4778  CA  PRO A 317     -64.610   7.425 -13.507  1.00  0.00           C  
ATOM   4779  C   PRO A 317     -65.582   8.484 -14.006  1.00  0.00           C  
ATOM   4780  O   PRO A 317     -65.184   9.444 -14.666  1.00  0.00           O  
ATOM   4781  CB  PRO A 317     -64.622   6.177 -14.395  1.00  0.00           C  
ATOM   4782  CG  PRO A 317     -64.384   5.051 -13.448  1.00  0.00           C  
ATOM   4783  CD  PRO A 317     -65.140   5.442 -12.205  1.00  0.00           C  
ATOM   4784  HA  PRO A 317     -63.592   7.834 -13.418  1.00  0.00           H  
ATOM   4785 1HB  PRO A 317     -65.586   6.098 -14.919  1.00  0.00           H  
ATOM   4786 2HB  PRO A 317     -63.843   6.257 -15.168  1.00  0.00           H  
ATOM   4787 1HG  PRO A 317     -64.743   4.107 -13.882  1.00  0.00           H  
ATOM   4788 2HG  PRO A 317     -63.306   4.928 -13.267  1.00  0.00           H  
ATOM   4789 1HD  PRO A 317     -66.183   5.105 -12.289  1.00  0.00           H  
ATOM   4790 2HD  PRO A 317     -64.656   4.993 -11.325  1.00  0.00           H  
ATOM   4791  N   ASP A 318     -66.861   8.315 -13.693  1.00  0.00           N  
ATOM   4792  CA  ASP A 318     -67.848   9.317 -14.072  1.00  0.00           C  
ATOM   4793  C   ASP A 318     -67.486  10.671 -13.450  1.00  0.00           C  
ATOM   4794  O   ASP A 318     -67.620  11.714 -14.090  1.00  0.00           O  
ATOM   4795  CB  ASP A 318     -69.250   8.891 -13.628  1.00  0.00           C  
ATOM   4796  CG  ASP A 318     -69.807   7.739 -14.453  1.00  0.00           C  
ATOM   4797  OD1 ASP A 318     -69.274   7.474 -15.504  1.00  0.00           O  
ATOM   4798  OD2 ASP A 318     -70.761   7.135 -14.023  1.00  0.00           O  
ATOM   4799  H   ASP A 318     -67.139   7.484 -13.190  1.00  0.00           H  
ATOM   4800  HA  ASP A 318     -67.842   9.417 -15.158  1.00  0.00           H  
ATOM   4801 1HB  ASP A 318     -69.224   8.591 -12.581  1.00  0.00           H  
ATOM   4802 2HB  ASP A 318     -69.931   9.739 -13.709  1.00  0.00           H  
ATOM   4803  N   ALA A 319     -67.025  10.646 -12.194  1.00  0.00           N  
ATOM   4804  CA  ALA A 319     -66.671  11.884 -11.511  1.00  0.00           C  
ATOM   4805  C   ALA A 319     -65.430  12.518 -12.126  1.00  0.00           C  
ATOM   4806  O   ALA A 319     -65.365  13.735 -12.304  1.00  0.00           O  
ATOM   4807  CB  ALA A 319     -66.453  11.627 -10.027  1.00  0.00           C  
ATOM   4808  H   ALA A 319     -66.926   9.757 -11.724  1.00  0.00           H  
ATOM   4809  HA  ALA A 319     -67.498  12.585 -11.629  1.00  0.00           H  
ATOM   4810 1HB  ALA A 319     -66.189  12.561  -9.530  1.00  0.00           H  
ATOM   4811 2HB  ALA A 319     -67.368  11.228  -9.588  1.00  0.00           H  
ATOM   4812 3HB  ALA A 319     -65.646  10.907  -9.898  1.00  0.00           H  
ATOM   4813  N   VAL A 320     -64.463  11.629 -12.437  1.00  0.00           N  
ATOM   4814  CA  VAL A 320     -63.222  12.106 -13.035  1.00  0.00           C  
ATOM   4815  C   VAL A 320     -63.479  12.769 -14.382  1.00  0.00           C  
ATOM   4816  O   VAL A 320     -62.893  13.805 -14.697  1.00  0.00           O  
ATOM   4817  CB  VAL A 320     -62.235  10.938 -13.220  1.00  0.00           C  
ATOM   4818  CG1 VAL A 320     -61.023  11.388 -14.022  1.00  0.00           C  
ATOM   4819  CG2 VAL A 320     -61.812  10.397 -11.862  1.00  0.00           C  
ATOM   4820  H   VAL A 320     -64.617  10.649 -12.249  1.00  0.00           H  
ATOM   4821  HA  VAL A 320     -62.774  12.840 -12.364  1.00  0.00           H  
ATOM   4822  HB  VAL A 320     -62.723  10.149 -13.790  1.00  0.00           H  
ATOM   4823 1HG1 VAL A 320     -60.336  10.550 -14.144  1.00  0.00           H  
ATOM   4824 2HG1 VAL A 320     -61.345  11.737 -15.003  1.00  0.00           H  
ATOM   4825 3HG1 VAL A 320     -60.517  12.197 -13.496  1.00  0.00           H  
ATOM   4826 1HG2 VAL A 320     -61.115   9.572 -12.001  1.00  0.00           H  
ATOM   4827 2HG2 VAL A 320     -61.329  11.189 -11.289  1.00  0.00           H  
ATOM   4828 3HG2 VAL A 320     -62.691  10.044 -11.322  1.00  0.00           H  
ATOM   4829  N   ALA A 321     -64.377  12.116 -15.147  1.00  0.00           N  
ATOM   4830  CA  ALA A 321     -64.713  12.648 -16.463  1.00  0.00           C  
ATOM   4831  C   ALA A 321     -65.345  14.030 -16.354  1.00  0.00           C  
ATOM   4832  O   ALA A 321     -65.040  14.926 -17.141  1.00  0.00           O  
ATOM   4833  CB  ALA A 321     -65.647  11.696 -17.195  1.00  0.00           C  
ATOM   4834  H   ALA A 321     -64.801  11.270 -14.794  1.00  0.00           H  
ATOM   4835  HA  ALA A 321     -63.791  12.747 -17.034  1.00  0.00           H  
ATOM   4836 1HB  ALA A 321     -65.889  12.106 -18.176  1.00  0.00           H  
ATOM   4837 2HB  ALA A 321     -65.159  10.729 -17.317  1.00  0.00           H  
ATOM   4838 3HB  ALA A 321     -66.563  11.569 -16.619  1.00  0.00           H  
ATOM   4839  N   ARG A 322     -66.232  14.145 -15.343  1.00  0.00           N  
ATOM   4840  CA  ARG A 322     -66.908  15.419 -15.129  1.00  0.00           C  
ATOM   4841  C   ARG A 322     -65.912  16.520 -14.793  1.00  0.00           C  
ATOM   4842  O   ARG A 322     -66.029  17.645 -15.278  1.00  0.00           O  
ATOM   4843  CB  ARG A 322     -67.927  15.302 -14.005  1.00  0.00           C  
ATOM   4844  CG  ARG A 322     -68.733  16.563 -13.739  1.00  0.00           C  
ATOM   4845  CD  ARG A 322     -69.747  16.352 -12.675  1.00  0.00           C  
ATOM   4846  NE  ARG A 322     -69.132  16.085 -11.385  1.00  0.00           N  
ATOM   4847  CZ  ARG A 322     -69.778  15.569 -10.321  1.00  0.00           C  
ATOM   4848  NH1 ARG A 322     -71.056  15.272 -10.409  1.00  0.00           N  
ATOM   4849  NH2 ARG A 322     -69.128  15.363  -9.189  1.00  0.00           N  
ATOM   4850  H   ARG A 322     -66.412  13.345 -14.754  1.00  0.00           H  
ATOM   4851  HA  ARG A 322     -67.431  15.692 -16.045  1.00  0.00           H  
ATOM   4852 1HB  ARG A 322     -68.631  14.503 -14.234  1.00  0.00           H  
ATOM   4853 2HB  ARG A 322     -67.418  15.034 -13.079  1.00  0.00           H  
ATOM   4854 1HG  ARG A 322     -68.064  17.363 -13.422  1.00  0.00           H  
ATOM   4855 2HG  ARG A 322     -69.251  16.863 -14.651  1.00  0.00           H  
ATOM   4856 1HD  ARG A 322     -70.365  17.245 -12.579  1.00  0.00           H  
ATOM   4857 2HD  ARG A 322     -70.377  15.502 -12.935  1.00  0.00           H  
ATOM   4858  HE  ARG A 322     -68.150  16.301 -11.279  1.00  0.00           H  
ATOM   4859 1HH1 ARG A 322     -71.553  15.429 -11.274  1.00  0.00           H  
ATOM   4860 2HH1 ARG A 322     -71.540  14.885  -9.611  1.00  0.00           H  
ATOM   4861 1HH2 ARG A 322     -68.146  15.592  -9.121  1.00  0.00           H  
ATOM   4862 2HH2 ARG A 322     -69.612  14.977  -8.392  1.00  0.00           H  
ATOM   4863  N   ALA A 323     -64.937  16.134 -13.945  1.00  0.00           N  
ATOM   4864  CA  ALA A 323     -63.917  17.095 -13.544  1.00  0.00           C  
ATOM   4865  C   ALA A 323     -63.110  17.575 -14.743  1.00  0.00           C  
ATOM   4866  O   ALA A 323     -62.799  18.761 -14.860  1.00  0.00           O  
ATOM   4867  CB  ALA A 323     -62.996  16.485 -12.498  1.00  0.00           C  
ATOM   4868  H   ALA A 323     -64.931  15.184 -13.601  1.00  0.00           H  
ATOM   4869  HA  ALA A 323     -64.418  17.961 -13.111  1.00  0.00           H  
ATOM   4870 1HB  ALA A 323     -62.239  17.215 -12.209  1.00  0.00           H  
ATOM   4871 2HB  ALA A 323     -63.578  16.200 -11.622  1.00  0.00           H  
ATOM   4872 3HB  ALA A 323     -62.509  15.604 -12.911  1.00  0.00           H  
ATOM   4873  N   SER A 324     -62.795  16.596 -15.615  1.00  0.00           N  
ATOM   4874  CA  SER A 324     -62.024  16.923 -16.808  1.00  0.00           C  
ATOM   4875  C   SER A 324     -62.780  17.899 -17.701  1.00  0.00           C  
ATOM   4876  O   SER A 324     -62.196  18.834 -18.247  1.00  0.00           O  
ATOM   4877  CB  SER A 324     -61.701  15.660 -17.583  1.00  0.00           C  
ATOM   4878  OG  SER A 324     -60.840  14.829 -16.853  1.00  0.00           O  
ATOM   4879  H   SER A 324     -63.099  15.652 -15.425  1.00  0.00           H  
ATOM   4880  HA  SER A 324     -61.090  17.394 -16.498  1.00  0.00           H  
ATOM   4881 1HB  SER A 324     -62.623  15.125 -17.808  1.00  0.00           H  
ATOM   4882 2HB  SER A 324     -61.237  15.925 -18.532  1.00  0.00           H  
ATOM   4883  HG  SER A 324     -60.685  14.059 -17.405  1.00  0.00           H  
ATOM   4884  N   GLU A 325     -64.097  17.626 -17.813  1.00  0.00           N  
ATOM   4885  CA  GLU A 325     -64.935  18.486 -18.640  1.00  0.00           C  
ATOM   4886  C   GLU A 325     -64.958  19.911 -18.104  1.00  0.00           C  
ATOM   4887  O   GLU A 325     -64.897  20.874 -18.869  1.00  0.00           O  
ATOM   4888  CB  GLU A 325     -66.361  17.935 -18.710  1.00  0.00           C  
ATOM   4889  CG  GLU A 325     -66.498  16.647 -19.510  1.00  0.00           C  
ATOM   4890  CD  GLU A 325     -67.895  16.093 -19.491  1.00  0.00           C  
ATOM   4891  OE1 GLU A 325     -68.716  16.625 -18.784  1.00  0.00           O  
ATOM   4892  OE2 GLU A 325     -68.142  15.135 -20.186  1.00  0.00           O  
ATOM   4893  H   GLU A 325     -64.478  16.830 -17.322  1.00  0.00           H  
ATOM   4894  HA  GLU A 325     -64.519  18.509 -19.648  1.00  0.00           H  
ATOM   4895 1HB  GLU A 325     -66.727  17.742 -17.701  1.00  0.00           H  
ATOM   4896 2HB  GLU A 325     -67.017  18.679 -19.160  1.00  0.00           H  
ATOM   4897 1HG  GLU A 325     -66.210  16.841 -20.543  1.00  0.00           H  
ATOM   4898 2HG  GLU A 325     -65.812  15.905 -19.104  1.00  0.00           H  
ATOM   4899  N   ARG A 326     -65.050  19.986 -16.760  1.00  0.00           N  
ATOM   4900  CA  ARG A 326     -65.080  21.296 -16.119  1.00  0.00           C  
ATOM   4901  C   ARG A 326     -63.795  22.070 -16.386  1.00  0.00           C  
ATOM   4902  O   ARG A 326     -63.826  23.273 -16.645  1.00  0.00           O  
ATOM   4903  CB  ARG A 326     -65.279  21.153 -14.617  1.00  0.00           C  
ATOM   4904  CG  ARG A 326     -66.620  20.569 -14.203  1.00  0.00           C  
ATOM   4905  CD  ARG A 326     -67.742  21.489 -14.519  1.00  0.00           C  
ATOM   4906  NE  ARG A 326     -69.022  20.953 -14.087  1.00  0.00           N  
ATOM   4907  CZ  ARG A 326     -69.839  20.208 -14.857  1.00  0.00           C  
ATOM   4908  NH1 ARG A 326     -69.496  19.921 -16.093  1.00  0.00           N  
ATOM   4909  NH2 ARG A 326     -70.985  19.766 -14.370  1.00  0.00           N  
ATOM   4910  H   ARG A 326     -65.095  19.133 -16.221  1.00  0.00           H  
ATOM   4911  HA  ARG A 326     -65.917  21.863 -16.528  1.00  0.00           H  
ATOM   4912 1HB  ARG A 326     -64.499  20.513 -14.206  1.00  0.00           H  
ATOM   4913 2HB  ARG A 326     -65.184  22.130 -14.143  1.00  0.00           H  
ATOM   4914 1HG  ARG A 326     -66.787  19.630 -14.732  1.00  0.00           H  
ATOM   4915 2HG  ARG A 326     -66.620  20.384 -13.128  1.00  0.00           H  
ATOM   4916 1HD  ARG A 326     -67.584  22.442 -14.015  1.00  0.00           H  
ATOM   4917 2HD  ARG A 326     -67.786  21.652 -15.595  1.00  0.00           H  
ATOM   4918  HE  ARG A 326     -69.320  21.152 -13.141  1.00  0.00           H  
ATOM   4919 1HH1 ARG A 326     -68.620  20.259 -16.466  1.00  0.00           H  
ATOM   4920 2HH1 ARG A 326     -70.108  19.363 -16.671  1.00  0.00           H  
ATOM   4921 1HH2 ARG A 326     -71.249  19.986 -13.419  1.00  0.00           H  
ATOM   4922 2HH2 ARG A 326     -71.597  19.208 -14.947  1.00  0.00           H  
ATOM   4923  N   LEU A 327     -62.679  21.317 -16.307  1.00  0.00           N  
ATOM   4924  CA  LEU A 327     -61.381  21.938 -16.543  1.00  0.00           C  
ATOM   4925  C   LEU A 327     -61.283  22.488 -17.960  1.00  0.00           C  
ATOM   4926  O   LEU A 327     -60.759  23.580 -18.178  1.00  0.00           O  
ATOM   4927  CB  LEU A 327     -60.257  20.923 -16.303  1.00  0.00           C  
ATOM   4928  CG  LEU A 327     -58.829  21.472 -16.417  1.00  0.00           C  
ATOM   4929  CD1 LEU A 327     -57.890  20.627 -15.567  1.00  0.00           C
[truncated: 167,948 more chars]
