# Supplementary material for: Blueprinting extendable nanomaterials with standardized protein blocks
Source: Nature. 2024 Mar 13;627(8005):898–904. doi: 10.1038/s41586-024-07188-4 (PMC10972742; doi:10.1038/s41586-024-07188-4)
Supplement: Supplementary file 4 — Design models with ideal backbones as well as experimentally determined structures for comparison. For reference to design names, see Supplementary Fig. 1. [file 41586_2024_7188_MOESM4_ESM.zip › THR30_design.pdb]

HEADER                                            22-OCT-21   XXXX              
EXPDTA    THEORETICAL MODEL                                                     
REMARK 220                                                                      
REMARK 220 EXPERIMENTAL DETAILS                                                 
REMARK 220  EXPERIMENT TYPE                : THEORETICAL MODELLING              
REMARK 220  DATE OF DATA COLLECTION        : 22-OCT-21                          
REMARK 220                                                                      
REMARK 220 REMARK: MODEL GENERATED BY ROSETTA                                   
REMARK 220  VERSION 2021.41+HEAD.36da336f772                                    
ATOM      1  N   LYS A   1     -48.786 -51.878 -32.350  1.00  0.00           N  
ATOM      2  CA  LYS A   1     -47.795 -50.794 -32.265  1.00  0.00           C  
ATOM      3  C   LYS A   1     -46.406 -51.312 -32.493  1.00  0.00           C  
ATOM      4  O   LYS A   1     -45.547 -50.603 -33.018  1.00  0.00           O  
ATOM      5  CB  LYS A   1     -47.864 -50.092 -30.908  1.00  0.00           C  
ATOM      6  CG  LYS A   1     -47.389 -50.940 -29.736  1.00  0.00           C  
ATOM      7  CD  LYS A   1     -47.513 -50.185 -28.421  1.00  0.00           C  
ATOM      8  CE  LYS A   1     -46.975 -51.005 -27.258  1.00  0.00           C  
ATOM      9  NZ  LYS A   1     -47.796 -52.221 -27.009  1.00  0.00           N  
ATOM     10 1H   LYS A   1     -49.701 -51.506 -32.195  1.00  0.00           H  
ATOM     11 2H   LYS A   1     -48.746 -52.296 -33.257  1.00  0.00           H  
ATOM     12 3H   LYS A   1     -48.585 -52.569 -31.656  1.00  0.00           H  
ATOM     13  HA  LYS A   1     -48.012 -50.065 -33.046  1.00  0.00           H  
ATOM     14 1HB  LYS A   1     -47.255 -49.188 -30.935  1.00  0.00           H  
ATOM     15 2HB  LYS A   1     -48.891 -49.788 -30.707  1.00  0.00           H  
ATOM     16 1HG  LYS A   1     -47.987 -51.850 -29.680  1.00  0.00           H  
ATOM     17 2HG  LYS A   1     -46.347 -51.220 -29.888  1.00  0.00           H  
ATOM     18 1HD  LYS A   1     -46.954 -49.250 -28.484  1.00  0.00           H  
ATOM     19 2HD  LYS A   1     -48.560 -49.949 -28.234  1.00  0.00           H  
ATOM     20 1HE  LYS A   1     -45.951 -51.309 -27.470  1.00  0.00           H  
ATOM     21 2HE  LYS A   1     -46.970 -50.395 -26.354  1.00  0.00           H  
ATOM     22 1HZ  LYS A   1     -47.407 -52.736 -26.231  1.00  0.00           H  
ATOM     23 2HZ  LYS A   1     -48.744 -51.950 -26.792  1.00  0.00           H  
ATOM     24 3HZ  LYS A   1     -47.793 -52.804 -27.833  1.00  0.00           H  
ATOM     25  N   GLU A   2     -46.156 -52.554 -32.106  1.00  0.00           N  
ATOM     26  CA  GLU A   2     -44.793 -53.038 -32.287  1.00  0.00           C  
ATOM     27  C   GLU A   2     -44.437 -53.142 -33.765  1.00  0.00           C  
ATOM     28  O   GLU A   2     -43.332 -52.786 -34.174  1.00  0.00           O  
ATOM     29  CB  GLU A   2     -44.617 -54.401 -31.613  1.00  0.00           C  
ATOM     30  CG  GLU A   2     -44.718 -54.369 -30.095  1.00  0.00           C  
ATOM     31  CD  GLU A   2     -46.138 -54.349 -29.603  1.00  0.00           C  
ATOM     32  OE1 GLU A   2     -47.029 -54.385 -30.418  1.00  0.00           O  
ATOM     33  OE2 GLU A   2     -46.333 -54.298 -28.412  1.00  0.00           O  
ATOM     34  H   GLU A   2     -46.904 -53.105 -31.709  1.00  0.00           H  
ATOM     35  HA  GLU A   2     -44.109 -52.327 -31.823  1.00  0.00           H  
ATOM     36 1HB  GLU A   2     -45.375 -55.091 -31.984  1.00  0.00           H  
ATOM     37 2HB  GLU A   2     -43.642 -54.813 -31.875  1.00  0.00           H  
ATOM     38 1HG  GLU A   2     -44.217 -55.247 -29.689  1.00  0.00           H  
ATOM     39 2HG  GLU A   2     -44.198 -53.486 -29.725  1.00  0.00           H  
ATOM     40  N   ILE A   3     -45.429 -53.645 -34.529  1.00  0.00           N  
ATOM     41  CA  ILE A   3     -45.217 -53.796 -35.964  1.00  0.00           C  
ATOM     42  C   ILE A   3     -44.967 -52.449 -36.628  1.00  0.00           C  
ATOM     43  O   ILE A   3     -44.102 -52.324 -37.495  1.00  0.00           O  
ATOM     44  CB  ILE A   3     -46.426 -54.480 -36.629  1.00  0.00           C  
ATOM     45  CG1 ILE A   3     -46.533 -55.937 -36.172  1.00  0.00           C  
ATOM     46  CG2 ILE A   3     -46.315 -54.401 -38.144  1.00  0.00           C  
ATOM     47  CD1 ILE A   3     -47.834 -56.604 -36.556  1.00  0.00           C  
ATOM     48  H   ILE A   3     -46.301 -53.909 -34.093  1.00  0.00           H  
ATOM     49  HA  ILE A   3     -44.339 -54.421 -36.120  1.00  0.00           H  
ATOM     50  HB  ILE A   3     -47.343 -53.983 -36.315  1.00  0.00           H  
ATOM     51 1HG1 ILE A   3     -45.714 -56.514 -36.602  1.00  0.00           H  
ATOM     52 2HG1 ILE A   3     -46.433 -55.987 -35.088  1.00  0.00           H  
ATOM     53 1HG2 ILE A   3     -47.176 -54.889 -38.598  1.00  0.00           H  
ATOM     54 2HG2 ILE A   3     -46.286 -53.357 -38.452  1.00  0.00           H  
ATOM     55 3HG2 ILE A   3     -45.402 -54.900 -38.469  1.00  0.00           H  
ATOM     56 1HD1 ILE A   3     -47.836 -57.633 -36.198  1.00  0.00           H  
ATOM     57 2HD1 ILE A   3     -48.667 -56.062 -36.107  1.00  0.00           H  
ATOM     58 3HD1 ILE A   3     -47.940 -56.598 -37.640  1.00  0.00           H  
ATOM     59  N   GLY A   4     -45.766 -51.461 -36.175  1.00  0.00           N  
ATOM     60  CA  GLY A   4     -45.628 -50.120 -36.729  1.00  0.00           C  
ATOM     61  C   GLY A   4     -44.243 -49.550 -36.451  1.00  0.00           C  
ATOM     62  O   GLY A   4     -43.635 -48.921 -37.318  1.00  0.00           O  
ATOM     63  H   GLY A   4     -46.447 -51.669 -35.459  1.00  0.00           H  
ATOM     64 1HA  GLY A   4     -45.804 -50.150 -37.804  1.00  0.00           H  
ATOM     65 2HA  GLY A   4     -46.386 -49.468 -36.297  1.00  0.00           H  
ATOM     66  N   LEU A   5     -43.788 -49.805 -35.207  1.00  0.00           N  
ATOM     67  CA  LEU A   5     -42.473 -49.315 -34.813  1.00  0.00           C  
ATOM     68  C   LEU A   5     -41.376 -49.927 -35.676  1.00  0.00           C  
ATOM     69  O   LEU A   5     -40.439 -49.241 -36.084  1.00  0.00           O  
ATOM     70  CB  LEU A   5     -42.208 -49.636 -33.337  1.00  0.00           C  
ATOM     71  CG  LEU A   5     -43.058 -48.857 -32.325  1.00  0.00           C  
ATOM     72  CD1 LEU A   5     -42.817 -49.410 -30.926  1.00  0.00           C  
ATOM     73  CD2 LEU A   5     -42.704 -47.378 -32.396  1.00  0.00           C  
ATOM     74  H   LEU A   5     -44.369 -50.331 -34.570  1.00  0.00           H  
ATOM     75  HA  LEU A   5     -42.452 -48.234 -34.947  1.00  0.00           H  
ATOM     76 1HB  LEU A   5     -42.390 -50.697 -33.174  1.00  0.00           H  
ATOM     77 2HB  LEU A   5     -41.160 -49.430 -33.119  1.00  0.00           H  
ATOM     78  HG  LEU A   5     -44.114 -48.989 -32.558  1.00  0.00           H  
ATOM     79 1HD1 LEU A   5     -43.420 -48.856 -30.207  1.00  0.00           H  
ATOM     80 2HD1 LEU A   5     -43.096 -50.463 -30.899  1.00  0.00           H  
ATOM     81 3HD1 LEU A   5     -41.763 -49.306 -30.671  1.00  0.00           H  
ATOM     82 1HD2 LEU A   5     -43.309 -46.824 -31.677  1.00  0.00           H  
ATOM     83 2HD2 LEU A   5     -41.648 -47.245 -32.162  1.00  0.00           H  
ATOM     84 3HD2 LEU A   5     -42.903 -47.005 -33.401  1.00  0.00           H  
ATOM     85  N   ALA A   6     -41.549 -51.242 -35.925  1.00  0.00           N  
ATOM     86  CA  ALA A   6     -40.569 -51.948 -36.741  1.00  0.00           C  
ATOM     87  C   ALA A   6     -40.507 -51.371 -38.150  1.00  0.00           C  
ATOM     88  O   ALA A   6     -39.427 -51.209 -38.718  1.00  0.00           O  
ATOM     89  CB  ALA A   6     -40.893 -53.434 -36.792  1.00  0.00           C  
ATOM     90  H   ALA A   6     -42.356 -51.713 -35.541  1.00  0.00           H  
ATOM     91  HA  ALA A   6     -39.589 -51.816 -36.283  1.00  0.00           H  
ATOM     92 1HB  ALA A   6     -40.153 -53.947 -37.405  1.00  0.00           H  
ATOM     93 2HB  ALA A   6     -40.877 -53.845 -35.782  1.00  0.00           H  
ATOM     94 3HB  ALA A   6     -41.882 -53.575 -37.224  1.00  0.00           H  
ATOM     95  N   ALA A   7     -41.716 -51.075 -38.670  1.00  0.00           N  
ATOM     96  CA  ALA A   7     -41.796 -50.514 -40.014  1.00  0.00           C  
ATOM     97  C   ALA A   7     -41.087 -49.169 -40.092  1.00  0.00           C  
ATOM     98  O   ALA A   7     -40.386 -48.882 -41.063  1.00  0.00           O  
ATOM     99  CB  ALA A   7     -43.249 -50.372 -40.443  1.00  0.00           C  
ATOM    100  H   ALA A   7     -42.544 -51.248 -38.119  1.00  0.00           H  
ATOM    101  HA  ALA A   7     -41.292 -51.198 -40.697  1.00  0.00           H  
ATOM    102 1HB  ALA A   7     -43.292 -49.951 -41.448  1.00  0.00           H  
ATOM    103 2HB  ALA A   7     -43.728 -51.351 -40.438  1.00  0.00           H  
ATOM    104 3HB  ALA A   7     -43.769 -49.711 -39.751  1.00  0.00           H  
ATOM    105  N   VAL A   8     -41.308 -48.373 -39.026  1.00  0.00           N  
ATOM    106  CA  VAL A   8     -40.685 -47.056 -38.977  1.00  0.00           C  
ATOM    107  C   VAL A   8     -39.165 -47.165 -38.971  1.00  0.00           C  
ATOM    108  O   VAL A   8     -38.476 -46.397 -39.641  1.00  0.00           O  
ATOM    109  CB  VAL A   8     -41.147 -46.294 -37.721  1.00  0.00           C  
ATOM    110  CG1 VAL A   8     -40.353 -45.007 -37.557  1.00  0.00           C  
ATOM    111  CG2 VAL A   8     -42.637 -46.000 -37.812  1.00  0.00           C  
ATOM    112  H   VAL A   8     -41.903 -48.705 -38.280  1.00  0.00           H  
ATOM    113  HA  VAL A   8     -40.992 -46.495 -39.860  1.00  0.00           H  
ATOM    114  HB  VAL A   8     -40.951 -46.907 -36.842  1.00  0.00           H  
ATOM    115 1HG1 VAL A   8     -40.692 -44.481 -36.664  1.00  0.00           H  
ATOM    116 2HG1 VAL A   8     -39.294 -45.243 -37.457  1.00  0.00           H  
ATOM    117 3HG1 VAL A   8     -40.503 -44.372 -38.430  1.00  0.00           H  
ATOM    118 1HG2 VAL A   8     -42.957 -45.461 -36.921  1.00  0.00           H  
ATOM    119 2HG2 VAL A   8     -42.834 -45.391 -38.695  1.00  0.00           H  
ATOM    120 3HG2 VAL A   8     -43.189 -46.937 -37.887  1.00  0.00           H  
ATOM    121  N   ASP A   9     -38.694 -48.154 -38.184  1.00  0.00           N  
ATOM    122  CA  ASP A   9     -37.255 -48.367 -38.091  1.00  0.00           C  
ATOM    123  C   ASP A   9     -36.664 -48.740 -39.445  1.00  0.00           C  
ATOM    124  O   ASP A   9     -35.591 -48.265 -39.817  1.00  0.00           O  
ATOM    125  CB  ASP A   9     -36.940 -49.464 -37.070  1.00  0.00           C  
ATOM    126  CG  ASP A   9     -37.179 -49.021 -35.633  1.00  0.00           C  
ATOM    127  OD1 ASP A   9     -37.291 -47.840 -35.406  1.00  0.00           O  
ATOM    128  OD2 ASP A   9     -37.246 -49.869 -34.775  1.00  0.00           O  
ATOM    129  H   ASP A   9     -39.347 -48.730 -37.673  1.00  0.00           H  
ATOM    130  HA  ASP A   9     -36.788 -47.439 -37.759  1.00  0.00           H  
ATOM    131 1HB  ASP A   9     -37.559 -50.338 -37.273  1.00  0.00           H  
ATOM    132 2HB  ASP A   9     -35.899 -49.769 -37.173  1.00  0.00           H  
ATOM    133  N   ALA A  10     -37.421 -49.608 -40.148  1.00  0.00           N  
ATOM    134  CA  ALA A  10     -36.968 -50.046 -41.463  1.00  0.00           C  
ATOM    135  C   ALA A  10     -36.865 -48.873 -42.429  1.00  0.00           C  
ATOM    136  O   ALA A  10     -35.914 -48.777 -43.205  1.00  0.00           O  
ATOM    137  CB  ALA A  10     -37.905 -51.108 -42.019  1.00  0.00           C  
ATOM    138  H   ALA A  10     -38.288 -49.940 -39.750  1.00  0.00           H  
ATOM    139  HA  ALA A  10     -35.973 -50.477 -41.352  1.00  0.00           H  
ATOM    140 1HB  ALA A  10     -37.554 -51.425 -43.001  1.00  0.00           H  
ATOM    141 2HB  ALA A  10     -37.924 -51.966 -41.346  1.00  0.00           H  
ATOM    142 3HB  ALA A  10     -38.909 -50.696 -42.109  1.00  0.00           H  
ATOM    143  N   LEU A  11     -37.888 -47.999 -42.335  1.00  0.00           N  
ATOM    144  CA  LEU A  11     -37.909 -46.829 -43.204  1.00  0.00           C  
ATOM    145  C   LEU A  11     -36.708 -45.929 -42.946  1.00  0.00           C  
ATOM    146  O   LEU A  11     -36.098 -45.409 -43.880  1.00  0.00           O  
ATOM    147  CB  LEU A  11     -39.205 -46.036 -42.993  1.00  0.00           C  
ATOM    148  CG  LEU A  11     -40.488 -46.715 -43.488  1.00  0.00           C  
ATOM    149  CD1 LEU A  11     -41.697 -45.900 -43.048  1.00  0.00           C  
ATOM    150  CD2 LEU A  11     -40.441 -46.849 -45.003  1.00  0.00           C  
ATOM    151  H   LEU A  11     -38.621 -48.171 -41.663  1.00  0.00           H  
ATOM    152  HA  LEU A  11     -37.869 -47.167 -44.239  1.00  0.00           H  
ATOM    153 1HB  LEU A  11     -39.323 -45.840 -41.929  1.00  0.00           H  
ATOM    154 2HB  LEU A  11     -39.115 -45.080 -43.510  1.00  0.00           H  
ATOM    155  HG  LEU A  11     -40.573 -47.705 -43.039  1.00  0.00           H  
ATOM    156 1HD1 LEU A  11     -42.609 -46.383 -43.399  1.00  0.00           H  
ATOM    157 2HD1 LEU A  11     -41.716 -45.837 -41.959  1.00  0.00           H  
ATOM    158 3HD1 LEU A  11     -41.632 -44.897 -43.469  1.00  0.00           H  
ATOM    159 1HD2 LEU A  11     -41.353 -47.332 -45.354  1.00  0.00           H  
ATOM    160 2HD2 LEU A  11     -40.359 -45.859 -45.453  1.00  0.00           H  
ATOM    161 3HD2 LEU A  11     -39.578 -47.451 -45.288  1.00  0.00           H  
ATOM    162  N   LEU A  12     -36.410 -45.780 -41.638  1.00  0.00           N  
ATOM    163  CA  LEU A  12     -35.280 -44.943 -41.255  1.00  0.00           C  
ATOM    164  C   LEU A  12     -33.973 -45.495 -41.810  1.00  0.00           C  
ATOM    165  O   LEU A  12     -33.122 -44.743 -42.286  1.00  0.00           O  
ATOM    166  CB  LEU A  12     -35.192 -44.838 -39.727  1.00  0.00           C  
ATOM    167  CG  LEU A  12     -34.056 -43.961 -39.185  1.00  0.00           C  
ATOM    168  CD1 LEU A  12     -34.225 -42.537 -39.698  1.00  0.00           C  
ATOM    169  CD2 LEU A  12     -34.068 -43.998 -37.664  1.00  0.00           C  
ATOM    170  H   LEU A  12     -36.976 -46.253 -40.948  1.00  0.00           H  
ATOM    171  HA  LEU A  12     -35.434 -43.946 -41.666  1.00  0.00           H  
ATOM    172 1HB  LEU A  12     -36.131 -44.435 -39.352  1.00  0.00           H  
ATOM    173 2HB  LEU A  12     -35.061 -45.840 -39.318  1.00  0.00           H  
ATOM    174  HG  LEU A  12     -33.100 -44.336 -39.550  1.00  0.00           H  
ATOM    175 1HD1 LEU A  12     -33.418 -41.914 -39.313  1.00  0.00           H  
ATOM    176 2HD1 LEU A  12     -34.194 -42.537 -40.788  1.00  0.00           H  
ATOM    177 3HD1 LEU A  12     -35.182 -42.140 -39.362  1.00  0.00           H  
ATOM    178 1HD2 LEU A  12     -33.260 -43.375 -37.279  1.00  0.00           H  
ATOM    179 2HD2 LEU A  12     -35.023 -43.622 -37.298  1.00  0.00           H  
ATOM    180 3HD2 LEU A  12     -33.927 -45.025 -37.325  1.00  0.00           H  
ATOM    181  N   GLU A  13     -33.867 -46.836 -41.721  1.00  0.00           N  
ATOM    182  CA  GLU A  13     -32.663 -47.492 -42.218  1.00  0.00           C  
ATOM    183  C   GLU A  13     -32.491 -47.266 -43.713  1.00  0.00           C  
ATOM    184  O   GLU A  13     -31.383 -47.018 -44.190  1.00  0.00           O  
ATOM    185  CB  GLU A  13     -32.710 -48.993 -41.921  1.00  0.00           C  
ATOM    186  CG  GLU A  13     -32.571 -49.347 -40.448  1.00  0.00           C  
ATOM    187  CD  GLU A  13     -32.702 -50.822 -40.186  1.00  0.00           C  
ATOM    188  OE1 GLU A  13     -33.008 -51.544 -41.104  1.00  0.00           O  
ATOM    189  OE2 GLU A  13     -32.496 -51.227 -39.066  1.00  0.00           O  
ATOM    190  H   GLU A  13     -34.625 -47.364 -41.311  1.00  0.00           H  
ATOM    191  HA  GLU A  13     -31.799 -47.063 -41.708  1.00  0.00           H  
ATOM    192 1HB  GLU A  13     -33.656 -49.404 -42.276  1.00  0.00           H  
ATOM    193 2HB  GLU A  13     -31.910 -49.496 -42.464  1.00  0.00           H  
ATOM    194 1HG  GLU A  13     -31.596 -49.013 -40.095  1.00  0.00           H  
ATOM    195 2HG  GLU A  13     -33.334 -48.813 -39.883  1.00  0.00           H  
ATOM    196  N   ILE A  14     -33.639 -47.365 -44.415  1.00  0.00           N  
ATOM    197  CA  ILE A  14     -33.613 -47.169 -45.859  1.00  0.00           C  
ATOM    198  C   ILE A  14     -33.151 -45.762 -46.216  1.00  0.00           C  
ATOM    199  O   ILE A  14     -32.373 -45.572 -47.150  1.00  0.00           O  
ATOM    200  CB  ILE A  14     -35.001 -47.427 -46.474  1.00  0.00           C  
ATOM    201  CG1 ILE A  14     -35.366 -48.909 -46.364  1.00  0.00           C  
ATOM    202  CG2 ILE A  14     -35.032 -46.973 -47.925  1.00  0.00           C  
ATOM    203  CD1 ILE A  14     -36.812 -49.207 -46.691  1.00  0.00           C  
ATOM    204  H   ILE A  14     -34.498 -47.574 -43.926  1.00  0.00           H  
ATOM    205  HA  ILE A  14     -32.907 -47.878 -46.291  1.00  0.00           H  
ATOM    206  HB  ILE A  14     -35.754 -46.874 -45.914  1.00  0.00           H  
ATOM    207 1HG1 ILE A  14     -34.737 -49.490 -47.038  1.00  0.00           H  
ATOM    208 2HG1 ILE A  14     -35.168 -49.259 -45.351  1.00  0.00           H  
ATOM    209 1HG2 ILE A  14     -36.020 -47.163 -48.344  1.00  0.00           H  
ATOM    210 2HG2 ILE A  14     -34.814 -45.907 -47.978  1.00  0.00           H  
ATOM    211 3HG2 ILE A  14     -34.284 -47.525 -48.495  1.00  0.00           H  
ATOM    212 1HD1 ILE A  14     -36.994 -50.277 -46.590  1.00  0.00           H  
ATOM    213 2HD1 ILE A  14     -37.460 -48.663 -46.003  1.00  0.00           H  
ATOM    214 3HD1 ILE A  14     -37.025 -48.898 -47.713  1.00  0.00           H  
ATOM    215  N   ALA A  15     -33.673 -44.802 -45.424  1.00  0.00           N  
ATOM    216  CA  ALA A  15     -33.311 -43.409 -45.659  1.00  0.00           C  
ATOM    217  C   ALA A  15     -31.816 -43.190 -45.470  1.00  0.00           C  
ATOM    218  O   ALA A  15     -31.181 -42.474 -46.245  1.00  0.00           O  
ATOM    219  CB  ALA A  15     -34.101 -42.494 -44.735  1.00  0.00           C  
ATOM    220  H   ALA A  15     -34.305 -45.065 -44.682  1.00  0.00           H  
ATOM    221  HA  ALA A  15     -33.556 -43.165 -46.693  1.00  0.00           H  
ATOM    222 1HB  ALA A  15     -33.819 -41.457 -44.923  1.00  0.00           H  
ATOM    223 2HB  ALA A  15     -35.167 -42.620 -44.923  1.00  0.00           H  
ATOM    224 3HB  ALA A  15     -33.883 -42.747 -43.699  1.00  0.00           H  
ATOM    225  N   LYS A  16     -31.300 -43.840 -44.406  1.00  0.00           N  
ATOM    226  CA  LYS A  16     -29.877 -43.714 -44.113  1.00  0.00           C  
ATOM    227  C   LYS A  16     -29.030 -44.264 -45.254  1.00  0.00           C  
ATOM    228  O   LYS A  16     -28.064 -43.632 -45.684  1.00  0.00           O  
ATOM    229  CB  LYS A  16     -29.533 -44.432 -42.808  1.00  0.00           C  
ATOM    230  CG  LYS A  16     -28.071 -44.321 -42.395  1.00  0.00           C  
ATOM    231  CD  LYS A  16     -27.821 -45.003 -41.058  1.00  0.00           C  
ATOM    232  CE  LYS A  16     -26.355 -44.920 -40.659  1.00  0.00           C  
ATOM    233  NZ  LYS A  16     -26.095 -45.583 -39.353  1.00  0.00           N  
ATOM    234  H   LYS A  16     -31.910 -44.404 -43.831  1.00  0.00           H  
ATOM    235  HA  LYS A  16     -29.640 -42.655 -44.001  1.00  0.00           H  
ATOM    236 1HB  LYS A  16     -30.141 -44.028 -41.998  1.00  0.00           H  
ATOM    237 2HB  LYS A  16     -29.775 -45.491 -42.901  1.00  0.00           H  
ATOM    238 1HG  LYS A  16     -27.442 -44.786 -43.154  1.00  0.00           H  
ATOM    239 2HG  LYS A  16     -27.796 -43.270 -42.314  1.00  0.00           H  
ATOM    240 1HD  LYS A  16     -28.427 -44.525 -40.287  1.00  0.00           H  
ATOM    241 2HD  LYS A  16     -28.110 -46.052 -41.125  1.00  0.00           H  
ATOM    242 1HE  LYS A  16     -25.743 -45.397 -41.423  1.00  0.00           H  
ATOM    243 2HE  LYS A  16     -26.057 -43.874 -40.587  1.00  0.00           H  
ATOM    244 1HZ  LYS A  16     -25.114 -45.506 -39.125  1.00  0.00           H  
ATOM    245 2HZ  LYS A  16     -26.645 -45.136 -38.632  1.00  0.00           H  
ATOM    246 3HZ  LYS A  16     -26.350 -46.558 -39.413  1.00  0.00           H  
ATOM    247  N   GLU A  17     -29.421 -45.460 -45.731  1.00  0.00           N  
ATOM    248  CA  GLU A  17     -28.704 -46.213 -46.772  1.00  0.00           C  
ATOM    249  C   GLU A  17     -28.820 -45.550 -48.136  1.00  0.00           C  
ATOM    250  O   GLU A  17     -27.928 -45.673 -48.975  1.00  0.00           O  
ATOM    251  CB  GLU A  17     -29.235 -47.646 -46.855  1.00  0.00           C  
ATOM    252  CG  GLU A  17     -28.919 -48.505 -45.638  1.00  0.00           C  
ATOM    253  CD  GLU A  17     -29.471 -49.899 -45.747  1.00  0.00           C  
ATOM    254  OE1 GLU A  17     -30.178 -50.165 -46.689  1.00  0.00           O  
ATOM    255  OE2 GLU A  17     -29.186 -50.698 -44.887  1.00  0.00           O  
ATOM    256  H   GLU A  17     -30.259 -45.887 -45.363  1.00  0.00           H  
ATOM    257  HA  GLU A  17     -27.647 -46.247 -46.507  1.00  0.00           H  
ATOM    258 1HB  GLU A  17     -30.318 -47.626 -46.978  1.00  0.00           H  
ATOM    259 2HB  GLU A  17     -28.815 -48.139 -47.731  1.00  0.00           H  
ATOM    260 1HG  GLU A  17     -27.838 -48.563 -45.519  1.00  0.00           H  
ATOM    261 2HG  GLU A  17     -29.330 -48.025 -44.751  1.00  0.00           H  
ATOM    262  N   SER A  18     -29.924 -44.846 -48.354  1.00  0.00           N  
ATOM    263  CA  SER A  18     -30.162 -44.169 -49.621  1.00  0.00           C  
ATOM    264  C   SER A  18     -29.083 -43.125 -49.871  1.00  0.00           C  
ATOM    265  O   SER A  18     -28.848 -42.723 -51.011  1.00  0.00           O  
ATOM    266  CB  SER A  18     -31.530 -43.513 -49.620  1.00  0.00           C  
ATOM    267  OG  SER A  18     -32.548 -44.475 -49.569  1.00  0.00           O  
ATOM    268  H   SER A  18     -30.617 -44.780 -47.623  1.00  0.00           H  
ATOM    269  HA  SER A  18     -30.127 -44.909 -50.421  1.00  0.00           H  
ATOM    270 1HB  SER A  18     -31.613 -42.845 -48.763  1.00  0.00           H  
ATOM    271 2HB  SER A  18     -31.643 -42.908 -50.519  1.00  0.00           H  
ATOM    272  HG  SER A  18     -32.409 -44.963 -48.754  1.00  0.00           H  
ATOM    273  N   LYS A  19     -28.433 -42.695 -48.796  1.00  0.00           N  
ATOM    274  CA  LYS A  19     -27.395 -41.677 -48.874  1.00  0.00           C  
ATOM    275  C   LYS A  19     -27.989 -40.294 -49.117  1.00  0.00           C  
ATOM    276  O   LYS A  19     -27.544 -39.564 -50.002  1.00  0.00           O  
ATOM    277  CB  LYS A  19     -26.394 -42.021 -49.979  1.00  0.00           C  
ATOM    278  CG  LYS A  19     -25.681 -43.353 -49.790  1.00  0.00           C  
ATOM    279  CD  LYS A  19     -24.642 -43.583 -50.877  1.00  0.00           C  
ATOM    280  CE  LYS A  19     -23.957 -44.931 -50.713  1.00  0.00           C  
ATOM    281  NZ  LYS A  19     -22.961 -45.185 -51.789  1.00  0.00           N  
ATOM    282  H   LYS A  19     -28.663 -43.085 -47.893  1.00  0.00           H  
ATOM    283  HA  LYS A  19     -26.865 -41.648 -47.921  1.00  0.00           H  
ATOM    284 1HB  LYS A  19     -26.909 -42.050 -50.940  1.00  0.00           H  
ATOM    285 2HB  LYS A  19     -25.635 -41.240 -50.038  1.00  0.00           H  
ATOM    286 1HG  LYS A  19     -25.186 -43.366 -48.818  1.00  0.00           H  
ATOM    287 2HG  LYS A  19     -26.409 -44.163 -49.818  1.00  0.00           H  
ATOM    288 1HD  LYS A  19     -25.124 -43.546 -51.855  1.00  0.00           H  
ATOM    289 2HD  LYS A  19     -23.889 -42.796 -50.833  1.00  0.00           H  
ATOM    290 1HE  LYS A  19     -23.449 -44.966 -49.750  1.00  0.00           H  
ATOM    291 2HE  LYS A  19     -24.704 -45.724 -50.733  1.00  0.00           H  
ATOM    292 1HZ  LYS A  19     -22.530 -46.087 -51.645  1.00  0.00           H  
ATOM    293 2HZ  LYS A  19     -23.425 -45.173 -52.687  1.00  0.00           H  
ATOM    294 3HZ  LYS A  19     -22.252 -44.466 -51.768  1.00  0.00           H  
ATOM    295  N   VAL A  20     -28.993 -39.951 -48.320  1.00  0.00           N  
ATOM    296  CA  VAL A  20     -29.641 -38.644 -48.384  1.00  0.00           C  
ATOM    297  C   VAL A  20     -28.785 -37.553 -47.753  1.00  0.00           C  
ATOM    298  O   VAL A  20     -28.011 -37.813 -46.832  1.00  0.00           O  
ATOM    299  CB  VAL A  20     -31.005 -38.694 -47.670  1.00  0.00           C  
ATOM    300  CG1 VAL A  20     -31.916 -39.716 -48.333  1.00  0.00           C  
ATOM    301  CG2 VAL A  20     -30.807 -39.023 -46.198  1.00  0.00           C  
ATOM    302  H   VAL A  20     -29.329 -40.615 -47.638  1.00  0.00           H  
ATOM    303  HA  VAL A  20     -29.804 -38.390 -49.432  1.00  0.00           H  
ATOM    304  HB  VAL A  20     -31.489 -37.722 -47.764  1.00  0.00           H  
ATOM    305 1HG1 VAL A  20     -32.876 -39.738 -47.816  1.00  0.00           H  
ATOM    306 2HG1 VAL A  20     -32.073 -39.441 -49.376  1.00  0.00           H  
ATOM    307 3HG1 VAL A  20     -31.455 -40.702 -48.282  1.00  0.00           H  
ATOM    308 1HG2 VAL A  20     -31.775 -39.055 -45.700  1.00  0.00           H  
ATOM    309 2HG2 VAL A  20     -30.317 -39.992 -46.105  1.00  0.00           H  
ATOM    310 3HG2 VAL A  20     -30.186 -38.256 -45.735  1.00  0.00           H  
ATOM    311  N   PRO A  21     -28.930 -36.330 -48.254  1.00  0.00           N  
ATOM    312  CA  PRO A  21     -28.202 -35.190 -47.707  1.00  0.00           C  
ATOM    313  C   PRO A  21     -28.562 -34.973 -46.243  1.00  0.00           C  
ATOM    314  O   PRO A  21     -29.640 -35.364 -45.794  1.00  0.00           O  
ATOM    315  CB  PRO A  21     -28.670 -34.024 -48.584  1.00  0.00           C  
ATOM    316  CG  PRO A  21     -29.131 -34.676 -49.843  1.00  0.00           C  
ATOM    317  CD  PRO A  21     -29.733 -35.980 -49.391  1.00  0.00           C  
ATOM    318  HA  PRO A  21     -27.122 -35.361 -47.823  1.00  0.00           H  
ATOM    319 1HB  PRO A  21     -29.470 -33.467 -48.075  1.00  0.00           H  
ATOM    320 2HB  PRO A  21     -27.841 -33.320 -48.747  1.00  0.00           H  
ATOM    321 1HG  PRO A  21     -29.856 -34.032 -50.361  1.00  0.00           H  
ATOM    322 2HG  PRO A  21     -28.283 -34.817 -50.530  1.00  0.00           H  
ATOM    323 1HD  PRO A  21     -30.788 -35.823 -49.122  1.00  0.00           H  
ATOM    324 2HD  PRO A  21     -29.644 -36.724 -50.197  1.00  0.00           H  
ATOM    325  N   LYS A  22     -27.653 -34.348 -45.500  1.00  0.00           N  
ATOM    326  CA  LYS A  22     -27.738 -34.348 -44.045  1.00  0.00           C  
ATOM    327  C   LYS A  22     -29.003 -33.686 -43.549  1.00  0.00           C  
ATOM    328  O   LYS A  22     -29.613 -34.139 -42.580  1.00  0.00           O  
ATOM    329  CB  LYS A  22     -26.519 -33.650 -43.439  1.00  0.00           C  
ATOM    330  CG  LYS A  22     -25.216 -34.426 -43.579  1.00  0.00           C  
ATOM    331  CD  LYS A  22     -24.050 -33.660 -42.972  1.00  0.00           C  
ATOM    332  CE  LYS A  22     -22.745 -34.430 -43.120  1.00  0.00           C  
ATOM    333  NZ  LYS A  22     -21.589 -33.676 -42.565  1.00  0.00           N  
ATOM    334  H   LYS A  22     -26.893 -33.865 -45.956  1.00  0.00           H  
ATOM    335  HA  LYS A  22     -27.755 -35.382 -43.699  1.00  0.00           H  
ATOM    336 1HB  LYS A  22     -26.383 -32.678 -43.915  1.00  0.00           H  
ATOM    337 2HB  LYS A  22     -26.692 -33.473 -42.377  1.00  0.00           H  
ATOM    338 1HG  LYS A  22     -25.310 -35.388 -43.075  1.00  0.00           H  
ATOM    339 2HG  LYS A  22     -25.012 -34.607 -44.634  1.00  0.00           H  
ATOM    340 1HD  LYS A  22     -23.951 -32.694 -43.469  1.00  0.00           H  
ATOM    341 2HD  LYS A  22     -24.240 -33.487 -41.913  1.00  0.00           H  
ATOM    342 1HE  LYS A  22     -22.825 -35.383 -42.601  1.00  0.00           H  
ATOM    343 2HE  LYS A  22     -22.559 -34.630 -44.175  1.00  0.00           H  
ATOM    344 1HZ  LYS A  22     -20.745 -34.218 -42.683  1.00  0.00           H  
ATOM    345 2HZ  LYS A  22     -21.494 -32.796 -43.053  1.00  0.00           H  
ATOM    346 3HZ  LYS A  22     -21.741 -33.500 -41.582  1.00  0.00           H  
ATOM    347  N   GLU A  23     -29.412 -32.609 -44.205  1.00  0.00           N  
ATOM    348  CA  GLU A  23     -30.676 -31.997 -43.813  1.00  0.00           C  
ATOM    349  C   GLU A  23     -31.845 -32.942 -44.059  1.00  0.00           C  
ATOM    350  O   GLU A  23     -32.755 -33.047 -43.237  1.00  0.00           O  
ATOM    351  CB  GLU A  23     -30.895 -30.689 -44.577  1.00  0.00           C  
ATOM    352  CG  GLU A  23     -29.914 -29.581 -44.222  1.00  0.00           C  
ATOM    353  CD  GLU A  23     -28.592 -29.724 -44.923  1.00  0.00           C  
ATOM    354  OE1 GLU A  23     -28.442 -30.648 -45.686  1.00  0.00           O  
ATOM    355  OE2 GLU A  23     -27.731 -28.907 -44.697  1.00  0.00           O  
ATOM    356  H   GLU A  23     -28.842 -32.242 -44.953  1.00  0.00           H  
ATOM    357  HA  GLU A  23     -30.638 -31.776 -42.746  1.00  0.00           H  
ATOM    358 1HB  GLU A  23     -30.816 -30.876 -45.648  1.00  0.00           H  
ATOM    359 2HB  GLU A  23     -31.902 -30.319 -44.383  1.00  0.00           H  
ATOM    360 1HG  GLU A  23     -30.353 -28.621 -44.490  1.00  0.00           H  
ATOM    361 2HG  GLU A  23     -29.750 -29.587 -43.145  1.00  0.00           H  
ATOM    362  N   GLY A  24     -31.766 -33.613 -45.227  1.00  0.00           N  
ATOM    363  CA  GLY A  24     -32.822 -34.551 -45.583  1.00  0.00           C  
ATOM    364  C   GLY A  24     -32.911 -35.691 -44.575  1.00  0.00           C  
ATOM    365  O   GLY A  24     -34.003 -36.109 -44.190  1.00  0.00           O  
ATOM    366  H   GLY A  24     -30.974 -33.452 -45.833  1.00  0.00           H  
ATOM    367 1HA  GLY A  24     -33.776 -34.026 -45.628  1.00  0.00           H  
ATOM    368 2HA  GLY A  24     -32.631 -34.954 -46.577  1.00  0.00           H  
ATOM    369  N   LEU A  25     -31.710 -36.161 -44.179  1.00  0.00           N  
ATOM    370  CA  LEU A  25     -31.655 -37.252 -43.213  1.00  0.00           C  
ATOM    371  C   LEU A  25     -32.282 -36.846 -41.886  1.00  0.00           C  
ATOM    372  O   LEU A  25     -33.005 -37.626 -41.266  1.00  0.00           O  
ATOM    373  CB  LEU A  25     -30.201 -37.687 -42.987  1.00  0.00           C  
ATOM    374  CG  LEU A  25     -30.000 -38.851 -42.009  1.00  0.00           C  
ATOM    375  CD1 LEU A  25     -30.735 -40.081 -42.523  1.00  0.00           C  
ATOM    376  CD2 LEU A  25     -28.512 -39.130 -41.851  1.00  0.00           C  
ATOM    377  H   LEU A  25     -30.871 -35.747 -44.558  1.00  0.00           H  
ATOM    378  HA  LEU A  25     -32.215 -38.097 -43.614  1.00  0.00           H  
ATOM    379 1HB  LEU A  25     -29.774 -37.981 -43.945  1.00  0.00           H  
ATOM    380 2HB  LEU A  25     -29.638 -36.834 -42.608  1.00  0.00           H  
ATOM    381  HG  LEU A  25     -30.425 -38.590 -41.039  1.00  0.00           H  
ATOM    382 1HD1 LEU A  25     -30.592 -40.908 -41.828  1.00  0.00           H  
ATOM    383 2HD1 LEU A  25     -31.799 -39.860 -42.608  1.00  0.00           H  
ATOM    384 3HD1 LEU A  25     -30.342 -40.357 -43.501  1.00  0.00           H  
ATOM    385 1HD2 LEU A  25     -28.369 -39.957 -41.155  1.00  0.00           H  
ATOM    386 2HD2 LEU A  25     -28.086 -39.393 -42.819  1.00  0.00           H  
ATOM    387 3HD2 LEU A  25     -28.014 -38.240 -41.465  1.00  0.00           H  
ATOM    388  N   LYS A  26     -31.965 -35.595 -41.494  1.00  0.00           N  
ATOM    389  CA  LYS A  26     -32.502 -35.083 -40.239  1.00  0.00           C  
ATOM    390  C   LYS A  26     -34.023 -35.018 -40.277  1.00  0.00           C  
ATOM    391  O   LYS A  26     -34.693 -35.359 -39.302  1.00  0.00           O  
ATOM    392  CB  LYS A  26     -31.925 -33.699 -39.934  1.00  0.00           C  
ATOM    393  CG  LYS A  26     -30.452 -33.703 -39.548  1.00  0.00           C  
ATOM    394  CD  LYS A  26     -29.947 -32.293 -39.281  1.00  0.00           C  
ATOM    395  CE  LYS A  26     -28.472 -32.294 -38.908  1.00  0.00           C  
ATOM    396  NZ  LYS A  26     -27.954 -30.918 -38.681  1.00  0.00           N  
ATOM    397  H   LYS A  26     -31.360 -35.034 -42.078  1.00  0.00           H  
ATOM    398  HA  LYS A  26     -32.217 -35.764 -39.437  1.00  0.00           H  
ATOM    399 1HB  LYS A  26     -32.041 -33.056 -40.806  1.00  0.00           H  
ATOM    400 2HB  LYS A  26     -32.484 -33.245 -39.115  1.00  0.00           H  
ATOM    401 1HG  LYS A  26     -30.312 -34.307 -38.651  1.00  0.00           H  
ATOM    402 2HG  LYS A  26     -29.866 -34.143 -40.355  1.00  0.00           H  
ATOM    403 1HD  LYS A  26     -30.087 -31.681 -40.173  1.00  0.00           H  
ATOM    404 2HD  LYS A  26     -30.518 -31.851 -38.465  1.00  0.00           H  
ATOM    405 1HE  LYS A  26     -28.327 -32.878 -38.000  1.00  0.00           H  
ATOM    406 2HE  LYS A  26     -27.895 -32.758 -39.708  1.00  0.00           H  
ATOM    407 1HZ  LYS A  26     -26.975 -30.962 -38.437  1.00  0.00           H  
ATOM    408 2HZ  LYS A  26     -28.066 -30.372 -39.524  1.00  0.00           H  
ATOM    409 3HZ  LYS A  26     -28.469 -30.484 -37.928  1.00  0.00           H  
ATOM    410  N   LEU A  27     -34.521 -34.568 -41.447  1.00  0.00           N  
ATOM    411  CA  LEU A  27     -35.965 -34.459 -41.615  1.00  0.00           C  
ATOM    412  C   LEU A  27     -36.637 -35.821 -41.498  1.00  0.00           C  
ATOM    413  O   LEU A  27     -37.694 -35.952 -40.881  1.00  0.00           O  
ATOM    414  CB  LEU A  27     -36.294 -33.834 -42.976  1.00  0.00           C  
ATOM    415  CG  LEU A  27     -35.931 -32.352 -43.133  1.00  0.00           C  
ATOM    416  CD1 LEU A  27     -36.145 -31.927 -44.580  1.00  0.00           C  
ATOM    417  CD2 LEU A  27     -36.782 -31.518 -42.187  1.00  0.00           C  
ATOM    418  H   LEU A  27     -33.883 -34.312 -42.187  1.00  0.00           H  
ATOM    419  HA  LEU A  27     -36.357 -33.815 -40.829  1.00  0.00           H  
ATOM    420 1HB  LEU A  27     -35.766 -34.389 -43.750  1.00  0.00           H  
ATOM    421 2HB  LEU A  27     -37.365 -33.934 -43.154  1.00  0.00           H  
ATOM    422  HG  LEU A  27     -34.877 -32.209 -42.896  1.00  0.00           H  
ATOM    423 1HD1 LEU A  27     -35.886 -30.874 -44.691  1.00  0.00           H  
ATOM    424 2HD1 LEU A  27     -35.510 -32.527 -45.232  1.00  0.00           H  
ATOM    425 3HD1 LEU A  27     -37.189 -32.075 -44.852  1.00  0.00           H  
ATOM    426 1HD2 LEU A  27     -36.523 -30.464 -42.298  1.00  0.00           H  
ATOM    427 2HD2 LEU A  27     -37.836 -31.660 -42.424  1.00  0.00           H  
ATOM    428 3HD2 LEU A  27     -36.596 -31.831 -41.159  1.00  0.00           H  
ATOM    429  N   ILE A  28     -35.967 -36.813 -42.120  1.00  0.00           N  
ATOM    430  CA  ILE A  28     -36.503 -38.169 -42.084  1.00  0.00           C  
ATOM    431  C   ILE A  28     -36.576 -38.693 -40.656  1.00  0.00           C  
ATOM    432  O   ILE A  28     -37.553 -39.335 -40.269  1.00  0.00           O  
ATOM    433  CB  ILE A  28     -35.647 -39.122 -42.938  1.00  0.00           C  
ATOM    434  CG1 ILE A  28     -35.705 -38.715 -44.412  1.00  0.00           C  
ATOM    435  CG2 ILE A  28     -36.113 -40.559 -42.760  1.00  0.00           C  
ATOM    436  CD1 ILE A  28     -37.096 -38.763 -45.005  1.00  0.00           C  
ATOM    437  H   ILE A  28     -35.106 -36.598 -42.601  1.00  0.00           H  
ATOM    438  HA  ILE A  28     -37.513 -38.153 -42.493  1.00  0.00           H  
ATOM    439  HB  ILE A  28     -34.605 -39.048 -42.631  1.00  0.00           H  
ATOM    440 1HG1 ILE A  28     -35.321 -37.702 -44.526  1.00  0.00           H  
ATOM    441 2HG1 ILE A  28     -35.064 -39.375 -44.997  1.00  0.00           H  
ATOM    442 1HG2 ILE A  28     -35.498 -41.219 -43.371  1.00  0.00           H  
ATOM    443 2HG2 ILE A  28     -36.021 -40.844 -41.713  1.00  0.00           H  
ATOM    444 3HG2 ILE A  28     -37.155 -40.645 -43.069  1.00  0.00           H  
ATOM    445 1HD1 ILE A  28     -37.055 -38.462 -46.052  1.00  0.00           H  
ATOM    446 2HD1 ILE A  28     -37.487 -39.778 -44.934  1.00  0.00           H  
ATOM    447 3HD1 ILE A  28     -37.747 -38.083 -44.457  1.00  0.00           H  
ATOM    448  N   GLU A  29     -35.498 -38.385 -39.906  1.00  0.00           N  
ATOM    449  CA  GLU A  29     -35.442 -38.828 -38.519  1.00  0.00           C  
ATOM    450  C   GLU A  29     -36.573 -38.217 -37.701  1.00  0.00           C  
ATOM    451  O   GLU A  29     -37.190 -38.892 -36.877  1.00  0.00           O  
ATOM    452  CB  GLU A  29     -34.094 -38.462 -37.895  1.00  0.00           C  
ATOM    453  CG  GLU A  29     -32.915 -39.259 -38.435  1.00  0.00           C  
ATOM    454  CD  GLU A  29     -31.598 -38.819 -37.859  1.00  0.00           C  
ATOM    455  OE1 GLU A  29     -31.579 -37.845 -37.144  1.00  0.00           O  
ATOM    456  OE2 GLU A  29     -30.609 -39.457 -38.133  1.00  0.00           O  
ATOM    457  H   GLU A  29     -34.747 -37.851 -40.321  1.00  0.00           H  
ATOM    458  HA  GLU A  29     -35.555 -39.912 -38.497  1.00  0.00           H  
ATOM    459 1HB  GLU A  29     -33.889 -37.405 -38.065  1.00  0.00           H  
ATOM    460 2HB  GLU A  29     -34.137 -38.618 -36.817  1.00  0.00           H  
ATOM    461 1HG  GLU A  29     -33.065 -40.313 -38.204  1.00  0.00           H  
ATOM    462 2HG  GLU A  29     -32.885 -39.153 -39.519  1.00  0.00           H  
ATOM    463  N   LEU A  30     -36.803 -36.916 -37.975  1.00  0.00           N  
ATOM    464  CA  LEU A  30     -37.861 -36.213 -37.260  1.00  0.00           C  
ATOM    465  C   LEU A  30     -39.223 -36.834 -37.542  1.00  0.00           C  
ATOM    466  O   LEU A  30     -40.045 -36.987 -36.639  1.00  0.00           O  
ATOM    467  CB  LEU A  30     -37.876 -34.731 -37.658  1.00  0.00           C  
ATOM    468  CG  LEU A  30     -36.679 -33.901 -37.176  1.00  0.00           C  
ATOM    469  CD1 LEU A  30     -36.741 -32.512 -37.797  1.00  0.00           C  
ATOM    470  CD2 LEU A  30     -36.696 -33.821 -35.656  1.00  0.00           C  
ATOM    471  H   LEU A  30     -36.237 -36.453 -38.671  1.00  0.00           H  
ATOM    472  HA  LEU A  30     -37.664 -36.287 -36.191  1.00  0.00           H  
ATOM    473 1HB  LEU A  30     -37.909 -34.664 -38.744  1.00  0.00           H  
ATOM    474 2HB  LEU A  30     -38.780 -34.273 -37.258  1.00  0.00           H  
ATOM    475  HG  LEU A  30     -35.753 -34.373 -37.504  1.00  0.00           H  
ATOM    476 1HD1 LEU A  30     -35.891 -31.922 -37.455  1.00  0.00           H  
ATOM    477 2HD1 LEU A  30     -36.708 -32.598 -38.883  1.00  0.00           H  
ATOM    478 3HD1 LEU A  30     -37.666 -32.021 -37.499  1.00  0.00           H  
ATOM    479 1HD2 LEU A  30     -35.845 -33.232 -35.314  1.00  0.00           H  
ATOM    480 2HD2 LEU A  30     -37.621 -33.349 -35.327  1.00  0.00           H  
ATOM    481 3HD2 LEU A  30     -36.633 -34.826 -35.239  1.00  0.00           H  
ATOM    482  N   VAL A  31     -39.408 -37.178 -38.833  1.00  0.00           N  
ATOM    483  CA  VAL A  31     -40.671 -37.786 -39.236  1.00  0.00           C  
ATOM    484  C   VAL A  31     -40.894 -39.115 -38.525  1.00  0.00           C  
ATOM    485  O   VAL A  31     -42.004 -39.416 -38.086  1.00  0.00           O  
ATOM    486  CB  VAL A  31     -40.693 -38.012 -40.759  1.00  0.00           C  
ATOM    487  CG1 VAL A  31     -41.915 -38.825 -41.159  1.00  0.00           C  
ATOM    488  CG2 VAL A  31     -40.675 -36.674 -41.482  1.00  0.00           C  
ATOM    489  H   VAL A  31     -38.668 -37.009 -39.498  1.00  0.00           H  
ATOM    490  HA  VAL A  31     -41.482 -37.107 -38.971  1.00  0.00           H  
ATOM    491  HB  VAL A  31     -39.815 -38.592 -41.044  1.00  0.00           H  
ATOM    492 1HG1 VAL A  31     -41.915 -38.976 -42.239  1.00  0.00           H  
ATOM    493 2HG1 VAL A  31     -41.889 -39.792 -40.658  1.00  0.00           H  
ATOM    494 3HG1 VAL A  31     -42.819 -38.289 -40.869  1.00  0.00           H  
ATOM    495 1HG2 VAL A  31     -40.690 -36.841 -42.558  1.00  0.00           H  
ATOM    496 2HG2 VAL A  31     -41.550 -36.092 -41.192  1.00  0.00           H  
ATOM    497 3HG2 VAL A  31     -39.771 -36.127 -41.212  1.00  0.00           H  
ATOM    498  N   ALA A  32     -39.787 -39.879 -38.440  1.00  0.00           N  
ATOM    499  CA  ALA A  32     -39.866 -41.177 -37.781  1.00  0.00           C  
ATOM    500  C   ALA A  32     -40.253 -41.029 -36.315  1.00  0.00           C  
ATOM    501  O   ALA A  32     -41.057 -41.802 -35.794  1.00  0.00           O  
ATOM    502  CB  ALA A  32     -38.541 -41.916 -37.906  1.00  0.00           C  
ATOM    503  H   ALA A  32     -38.923 -39.538 -38.835  1.00  0.00           H  
ATOM    504  HA  ALA A  32     -40.643 -41.761 -38.274  1.00  0.00           H  
ATOM    505 1HB  ALA A  32     -38.616 -42.883 -37.409  1.00  0.00           H  
ATOM    506 2HB  ALA A  32     -38.307 -42.066 -38.960  1.00  0.00           H  
ATOM    507 3HB  ALA A  32     -37.752 -41.328 -37.439  1.00  0.00           H  
ATOM    508  N   GLU A  33     -39.639 -40.003 -35.692  1.00  0.00           N  
ATOM    509  CA  GLU A  33     -39.925 -39.750 -34.284  1.00  0.00           C  
ATOM    510  C   GLU A  33     -41.394 -39.407 -34.072  1.00  0.00           C  
ATOM    511  O   GLU A  33     -42.017 -39.866 -33.115  1.00  0.00           O  
ATOM    512  CB  GLU A  33     -39.045 -38.614 -33.757  1.00  0.00           C  
ATOM    513  CG  GLU A  33     -39.223 -38.318 -32.274  1.00  0.00           C  
ATOM    514  CD  GLU A  33     -38.290 -37.249 -31.775  1.00  0.00           C  
ATOM    515  OE1 GLU A  33     -37.506 -36.761 -32.553  1.00  0.00           O  
ATOM    516  OE2 GLU A  33     -38.363 -36.920 -30.615  1.00  0.00           O  
ATOM    517  H   GLU A  33     -38.992 -39.427 -36.212  1.00  0.00           H  
ATOM    518  HA  GLU A  33     -39.703 -40.655 -33.718  1.00  0.00           H  
ATOM    519 1HB  GLU A  33     -37.996 -38.857 -33.926  1.00  0.00           H  
ATOM    520 2HB  GLU A  33     -39.262 -37.699 -34.309  1.00  0.00           H  
ATOM    521 1HG  GLU A  33     -40.250 -37.999 -32.098  1.00  0.00           H  
ATOM    522 2HG  GLU A  33     -39.053 -39.233 -31.709  1.00  0.00           H  
ATOM    523  N   ALA A  34     -41.900 -38.583 -35.012  1.00  0.00           N  
ATOM    524  CA  ALA A  34     -43.298 -38.177 -34.925  1.00  0.00           C  
ATOM    525  C   ALA A  34     -44.228 -39.379 -35.034  1.00  0.00           C  
ATOM    526  O   ALA A  34     -45.220 -39.476 -34.311  1.00  0.00           O  
ATOM    527  CB  ALA A  34     -43.622 -37.158 -36.008  1.00  0.00           C  
ATOM    528  H   ALA A  34     -41.301 -38.262 -35.759  1.00  0.00           H  
ATOM    529  HA  ALA A  34     -43.458 -37.718 -33.950  1.00  0.00           H  
ATOM    530 1HB  ALA A  34     -44.669 -36.865 -35.931  1.00  0.00           H  
ATOM    531 2HB  ALA A  34     -42.989 -36.280 -35.882  1.00  0.00           H  
ATOM    532 3HB  ALA A  34     -43.441 -37.599 -36.987  1.00  0.00           H  
ATOM    533  N   ALA A  35     -43.852 -40.275 -35.969  1.00  0.00           N  
ATOM    534  CA  ALA A  35     -44.657 -41.474 -36.173  1.00  0.00           C  
ATOM    535  C   ALA A  35     -44.692 -42.334 -34.916  1.00  0.00           C  
ATOM    536  O   ALA A  35     -45.738 -42.870 -34.549  1.00  0.00           O  
ATOM    537  CB  ALA A  35     -44.122 -42.279 -37.348  1.00  0.00           C  
ATOM    538  H   ALA A  35     -43.018 -40.099 -36.512  1.00  0.00           H  
ATOM    539  HA  ALA A  35     -45.678 -41.163 -36.393  1.00  0.00           H  
ATOM    540 1HB  ALA A  35     -44.733 -43.170 -37.488  1.00  0.00           H  
ATOM    541 2HB  ALA A  35     -44.157 -41.670 -38.252  1.00  0.00           H  
ATOM    542 3HB  ALA A  35     -43.092 -42.572 -37.150  1.00  0.00           H  
ATOM    543  N   ARG A  36     -43.502 -42.432 -34.290  1.00  0.00           N  
ATOM    544  CA  ARG A  36     -43.399 -43.226 -33.071  1.00  0.00           C  
ATOM    545  C   ARG A  36     -44.285 -42.659 -31.968  1.00  0.00           C  
ATOM    546  O   ARG A  36     -44.943 -43.405 -31.243  1.00  0.00           O  
ATOM    547  CB  ARG A  36     -41.959 -43.276 -32.585  1.00  0.00           C  
ATOM    548  CG  ARG A  36     -41.015 -44.083 -33.463  1.00  0.00           C  
ATOM    549  CD  ARG A  36     -39.660 -44.184 -32.864  1.00  0.00           C  
ATOM    550  NE  ARG A  36     -38.744 -44.923 -33.718  1.00  0.00           N  
ATOM    551  CZ  ARG A  36     -37.911 -44.360 -34.615  1.00  0.00           C  
ATOM    552  NH1 ARG A  36     -37.891 -43.054 -34.764  1.00  0.00           N  
ATOM    553  NH2 ARG A  36     -37.115 -45.121 -35.346  1.00  0.00           N  
ATOM    554  H   ARG A  36     -42.702 -41.952 -34.677  1.00  0.00           H  
ATOM    555  HA  ARG A  36     -43.728 -44.242 -33.292  1.00  0.00           H  
ATOM    556 1HB  ARG A  36     -41.562 -42.264 -32.518  1.00  0.00           H  
ATOM    557 2HB  ARG A  36     -41.927 -43.707 -31.584  1.00  0.00           H  
ATOM    558 1HG  ARG A  36     -41.410 -45.092 -33.590  1.00  0.00           H  
ATOM    559 2HG  ARG A  36     -40.925 -43.603 -34.438  1.00  0.00           H  
ATOM    560 1HD  ARG A  36     -39.253 -43.184 -32.714  1.00  0.00           H  
ATOM    561 2HD  ARG A  36     -39.722 -44.698 -31.906  1.00  0.00           H  
ATOM    562  HE  ARG A  36     -38.730 -45.931 -33.632  1.00  0.00           H  
ATOM    563 1HH1 ARG A  36     -38.500 -42.473 -34.206  1.00  0.00           H  
ATOM    564 2HH1 ARG A  36     -37.267 -42.632 -35.437  1.00  0.00           H  
ATOM    565 1HH2 ARG A  36     -37.130 -46.125 -35.231  1.00  0.00           H  
ATOM    566 2HH2 ARG A  36     -36.491 -44.699 -36.018  1.00  0.00           H  
ATOM    567  N   VAL A  37     -44.261 -41.314 -31.888  1.00  0.00           N  
ATOM    568  CA  VAL A  37     -45.067 -40.644 -30.874  1.00  0.00           C  
ATOM    569  C   VAL A  37     -46.552 -40.915 -31.083  1.00  0.00           C  
ATOM    570  O   VAL A  37     -47.290 -41.148 -30.127  1.00  0.00           O  
ATOM    571  CB  VAL A  37     -44.815 -39.125 -30.909  1.00  0.00           C  
ATOM    572  CG1 VAL A  37     -45.794 -38.402 -29.996  1.00  0.00           C  
ATOM    573  CG2 VAL A  37     -43.379 -38.829 -30.502  1.00  0.00           C  
ATOM    574  H   VAL A  37     -43.684 -40.793 -32.533  1.00  0.00           H  
ATOM    575  HA  VAL A  37     -44.776 -41.025 -29.894  1.00  0.00           H  
ATOM    576  HB  VAL A  37     -44.989 -38.760 -31.921  1.00  0.00           H  
ATOM    577 1HG1 VAL A  37     -45.602 -37.329 -30.033  1.00  0.00           H  
ATOM    578 2HG1 VAL A  37     -46.813 -38.599 -30.328  1.00  0.00           H  
ATOM    579 3HG1 VAL A  37     -45.669 -38.757 -28.974  1.00  0.00           H  
ATOM    580 1HG2 VAL A  37     -43.208 -37.753 -30.529  1.00  0.00           H  
ATOM    581 2HG2 VAL A  37     -43.204 -39.199 -29.492  1.00  0.00           H  
ATOM    582 3HG2 VAL A  37     -42.696 -39.323 -31.193  1.00  0.00           H  
ATOM    583  N   GLY A  38     -46.936 -40.870 -32.375  1.00  0.00           N  
ATOM    584  CA  GLY A  38     -48.334 -41.113 -32.712  1.00  0.00           C  
ATOM    585  C   GLY A  38     -48.760 -42.519 -32.312  1.00  0.00           C  
ATOM    586  O   GLY A  38     -49.858 -42.721 -31.793  1.00  0.00           O  
ATOM    587  H   GLY A  38     -46.248 -40.669 -33.087  1.00  0.00           H  
ATOM    588 1HA  GLY A  38     -48.962 -40.380 -32.207  1.00  0.00           H  
ATOM    589 2HA  GLY A  38     -48.479 -40.976 -33.783  1.00  0.00           H  
ATOM    590  N   ILE A  39     -47.837 -43.465 -32.580  1.00  0.00           N  
ATOM    591  CA  ILE A  39     -48.121 -44.855 -32.244  1.00  0.00           C  
ATOM    592  C   ILE A  39     -48.421 -45.012 -30.758  1.00  0.00           C  
ATOM    593  O   ILE A  39     -49.392 -45.666 -30.377  1.00  0.00           O  
ATOM    594  CB  ILE A  39     -46.941 -45.766 -32.630  1.00  0.00           C  
ATOM    595  CG1 ILE A  39     -46.796 -45.836 -34.152  1.00  0.00           C  
ATOM    596  CG2 ILE A  39     -47.129 -47.157 -32.045  1.00  0.00           C  
ATOM    597  CD1 ILE A  39     -45.503 -46.469 -34.614  1.00  0.00           C  
ATOM    598  H   ILE A  39     -46.964 -43.193 -33.009  1.00  0.00           H  
ATOM    599  HA  ILE A  39     -48.999 -45.173 -32.804  1.00  0.00           H  
ATOM    600  HB  ILE A  39     -46.014 -45.342 -32.245  1.00  0.00           H  
ATOM    601 1HG1 ILE A  39     -47.624 -46.408 -34.570  1.00  0.00           H  
ATOM    602 2HG1 ILE A  39     -46.851 -44.831 -34.570  1.00  0.00           H  
ATOM    603 1HG2 ILE A  39     -46.287 -47.788 -32.327  1.00  0.00           H  
ATOM    604 2HG2 ILE A  39     -47.184 -47.090 -30.959  1.00  0.00           H  
ATOM    605 3HG2 ILE A  39     -48.052 -47.591 -32.429  1.00  0.00           H  
ATOM    606 1HD1 ILE A  39     -45.474 -46.483 -35.704  1.00  0.00           H  
ATOM    607 2HD1 ILE A  39     -44.660 -45.890 -34.236  1.00  0.00           H  
ATOM    608 3HD1 ILE A  39     -45.443 -47.489 -34.237  1.00  0.00           H  
ATOM    609  N   GLU A  40     -47.580 -44.409 -29.923  1.00  0.00           N  
ATOM    610  CA  GLU A  40     -47.754 -44.481 -28.478  1.00  0.00           C  
ATOM    611  C   GLU A  40     -49.116 -43.944 -28.059  1.00  0.00           C  
ATOM    612  O   GLU A  40     -49.742 -44.464 -27.135  1.00  0.00           O  
ATOM    613  CB  GLU A  40     -46.647 -43.699 -27.768  1.00  0.00           C  
ATOM    614  CG  GLU A  40     -45.268 -44.337 -27.859  1.00  0.00           C  
ATOM    615  CD  GLU A  40     -44.195 -43.507 -27.211  1.00  0.00           C  
ATOM    616  OE1 GLU A  40     -44.487 -42.410 -26.798  1.00  0.00           O  
ATOM    617  OE2 GLU A  40     -43.082 -43.971 -27.127  1.00  0.00           O  
ATOM    618  H   GLU A  40     -46.802 -43.888 -30.301  1.00  0.00           H  
ATOM    619  HA  GLU A  40     -47.693 -45.526 -28.173  1.00  0.00           H  
ATOM    620 1HB  GLU A  40     -46.580 -42.696 -28.191  1.00  0.00           H  
ATOM    621 2HB  GLU A  40     -46.897 -43.592 -26.712  1.00  0.00           H  
ATOM    622 1HG  GLU A  40     -45.298 -45.313 -27.376  1.00  0.00           H  
ATOM    623 2HG  GLU A  40     -45.019 -44.489 -28.908  1.00  0.00           H  
ATOM    624  N   ALA A  41     -49.540 -42.895 -28.772  1.00  0.00           N  
ATOM    625  CA  ALA A  41     -50.842 -42.245 -28.616  1.00  0.00           C  
ATOM    626  C   ALA A  41     -51.999 -42.951 -29.337  1.00  0.00           C  
ATOM    627  O   ALA A  41     -53.092 -42.400 -29.465  1.00  0.00           O  
ATOM    628  CB  ALA A  41     -50.746 -40.804 -29.095  1.00  0.00           C  
ATOM    629  H   ALA A  41     -48.933 -42.503 -29.479  1.00  0.00           H  
ATOM    630  HA  ALA A  41     -51.097 -42.248 -27.556  1.00  0.00           H  
ATOM    631 1HB  ALA A  41     -51.705 -40.308 -28.951  1.00  0.00           H  
ATOM    632 2HB  ALA A  41     -49.978 -40.281 -28.526  1.00  0.00           H  
ATOM    633 3HB  ALA A  41     -50.486 -40.789 -30.153  1.00  0.00           H  
ATOM    634  N   GLY A  42     -51.772 -44.169 -29.812  1.00  0.00           N  
ATOM    635  CA  GLY A  42     -52.838 -44.938 -30.463  1.00  0.00           C  
ATOM    636  C   GLY A  42     -53.170 -44.395 -31.845  1.00  0.00           C  
ATOM    637  O   GLY A  42     -54.336 -44.166 -32.170  1.00  0.00           O  
ATOM    638  H   GLY A  42     -50.849 -44.569 -29.721  1.00  0.00           H  
ATOM    639 1HA  GLY A  42     -52.533 -45.981 -30.548  1.00  0.00           H  
ATOM    640 2HA  GLY A  42     -53.733 -44.915 -29.842  1.00  0.00           H  
ATOM    641  N   THR A  43     -52.136 -44.193 -32.654  1.00  0.00           N  
ATOM    642  CA  THR A  43     -52.309 -43.791 -34.045  1.00  0.00           C  
ATOM    643  C   THR A  43     -51.669 -44.802 -34.980  1.00  0.00           C  
ATOM    644  O   THR A  43     -50.509 -45.175 -34.807  1.00  0.00           O  
ATOM    645  CB  THR A  43     -51.711 -42.395 -34.302  1.00  0.00           C  
ATOM    646  OG1 THR A  43     -52.367 -41.430 -33.470  1.00  0.00           O  
ATOM    647  CG2 THR A  43     -51.884 -42.002 -35.761  1.00  0.00           C  
ATOM    648  H   THR A  43     -51.200 -44.320 -32.296  1.00  0.00           H  
ATOM    649  HA  THR A  43     -53.376 -43.752 -34.263  1.00  0.00           H  
ATOM    650  HB  THR A  43     -50.649 -42.404 -34.057  1.00  0.00           H  
ATOM    651  HG1 THR A  43     -52.242 -41.666 -32.547  1.00  0.00           H  
ATOM    652 1HG2 THR A  43     -51.455 -41.013 -35.925  1.00  0.00           H  
ATOM    653 2HG2 THR A  43     -51.376 -42.728 -36.396  1.00  0.00           H  
ATOM    654 3HG2 THR A  43     -52.944 -41.982 -36.009  1.00  0.00           H  
ATOM    655  N   ASP A  44     -52.433 -45.241 -35.970  1.00  0.00           N  
ATOM    656  CA  ASP A  44     -51.964 -46.228 -36.935  1.00  0.00           C  
ATOM    657  C   ASP A  44     -50.892 -45.646 -37.847  1.00  0.00           C  
ATOM    658  O   ASP A  44     -50.911 -44.456 -38.164  1.00  0.00           O  
ATOM    659  CB  ASP A  44     -53.131 -46.747 -37.778  1.00  0.00           C  
ATOM    660  CG  ASP A  44     -52.747 -47.929 -38.658  1.00  0.00           C  
ATOM    661  OD1 ASP A  44     -52.739 -49.033 -38.167  1.00  0.00           O  
ATOM    662  OD2 ASP A  44     -52.464 -47.716 -39.813  1.00  0.00           O  
ATOM    663  H   ASP A  44     -53.373 -44.883 -36.062  1.00  0.00           H  
ATOM    664  HA  ASP A  44     -51.528 -47.065 -36.390  1.00  0.00           H  
ATOM    665 1HB  ASP A  44     -53.947 -47.052 -37.122  1.00  0.00           H  
ATOM    666 2HB  ASP A  44     -53.506 -45.945 -38.415  1.00  0.00           H  
ATOM    667  N   SER A  45     -49.957 -46.492 -38.267  1.00  0.00           N  
ATOM    668  CA  SER A  45     -48.730 -46.009 -38.883  1.00  0.00           C  
ATOM    669  C   SER A  45     -48.616 -46.337 -40.370  1.00  0.00           C  
ATOM    670  O   SER A  45     -47.528 -46.288 -40.945  1.00  0.00           O  
ATOM    671  CB  SER A  45     -47.539 -46.592 -38.148  1.00  0.00           C  
ATOM    672  OG  SER A  45     -47.556 -47.992 -38.195  1.00  0.00           O  
ATOM    673  H   SER A  45     -50.105 -47.484 -38.155  1.00  0.00           H  
ATOM    674  HA  SER A  45     -48.702 -44.922 -38.793  1.00  0.00           H  
ATOM    675 1HB  SER A  45     -46.618 -46.221 -38.598  1.00  0.00           H  
ATOM    676 2HB  SER A  45     -47.553 -46.259 -37.111  1.00  0.00           H  
ATOM    677  HG  SER A  45     -46.657 -48.274 -38.010  1.00  0.00           H  
ATOM    678  N   VAL A  46     -49.730 -46.675 -41.013  1.00  0.00           N  
ATOM    679  CA  VAL A  46     -49.702 -46.924 -42.455  1.00  0.00           C  
ATOM    680  C   VAL A  46     -49.493 -45.628 -43.219  1.00  0.00           C  
ATOM    681  O   VAL A  46     -48.741 -45.585 -44.193  1.00  0.00           O  
ATOM    682  CB  VAL A  46     -51.017 -47.583 -42.915  1.00  0.00           C  
ATOM    683  CG1 VAL A  46     -51.055 -47.691 -44.432  1.00  0.00           C  
ATOM    684  CG2 VAL A  46     -51.162 -48.954 -42.273  1.00  0.00           C  
ATOM    685  H   VAL A  46     -50.593 -46.755 -40.494  1.00  0.00           H  
ATOM    686  HA  VAL A  46     -48.876 -47.602 -42.672  1.00  0.00           H  
ATOM    687  HB  VAL A  46     -51.853 -46.950 -42.617  1.00  0.00           H  
ATOM    688 1HG1 VAL A  46     -51.991 -48.158 -44.740  1.00  0.00           H  
ATOM    689 2HG1 VAL A  46     -50.986 -46.695 -44.870  1.00  0.00           H  
ATOM    690 3HG1 VAL A  46     -50.217 -48.298 -44.775  1.00  0.00           H  
ATOM    691 1HG2 VAL A  46     -52.093 -49.413 -42.602  1.00  0.00           H  
ATOM    692 2HG2 VAL A  46     -50.322 -49.584 -42.567  1.00  0.00           H  
ATOM    693 3HG2 VAL A  46     -51.173 -48.848 -41.188  1.00  0.00           H  
ATOM    694  N   GLU A  47     -50.169 -44.598 -42.755  1.00  0.00           N  
ATOM    695  CA  GLU A  47     -50.011 -43.246 -43.277  1.00  0.00           C  
ATOM    696  C   GLU A  47     -48.612 -42.710 -43.003  1.00  0.00           C  
ATOM    697  O   GLU A  47     -48.003 -42.070 -43.860  1.00  0.00           O  
ATOM    698  CB  GLU A  47     -51.055 -42.311 -42.662  1.00  0.00           C  
ATOM    699  CG  GLU A  47     -52.484 -42.581 -43.113  1.00  0.00           C  
ATOM    700  CD  GLU A  47     -52.687 -42.345 -44.584  1.00  0.00           C  
ATOM    701  OE1 GLU A  47     -52.120 -41.413 -45.101  1.00  0.00           O  
ATOM    702  OE2 GLU A  47     -53.412 -43.098 -45.191  1.00  0.00           O  
ATOM    703  H   GLU A  47     -50.829 -44.741 -42.004  1.00  0.00           H  
ATOM    704  HA  GLU A  47     -50.159 -43.272 -44.357  1.00  0.00           H  
ATOM    705 1HB  GLU A  47     -51.025 -42.396 -41.576  1.00  0.00           H  
ATOM    706 2HB  GLU A  47     -50.814 -41.279 -42.916  1.00  0.00           H  
ATOM    707 1HG  GLU A  47     -52.736 -43.616 -42.884  1.00  0.00           H  
ATOM    708 2HG  GLU A  47     -53.159 -41.938 -42.550  1.00  0.00           H  
ATOM    709  N   SER A  48     -48.147 -43.007 -41.773  1.00  0.00           N  
ATOM    710  CA  SER A  48     -46.816 -42.552 -41.384  1.00  0.00           C  
ATOM    711  C   SER A  48     -45.743 -43.164 -42.277  1.00  0.00           C  
ATOM    712  O   SER A  48     -44.798 -42.486 -42.680  1.00  0.00           O  
ATOM    713  CB  SER A  48     -46.544 -42.909 -39.935  1.00  0.00           C  
ATOM    714  OG  SER A  48     -47.397 -42.203 -39.076  1.00  0.00           O  
ATOM    715  H   SER A  48     -48.729 -43.540 -41.142  1.00  0.00           H  
ATOM    716  HA  SER A  48     -46.775 -41.468 -41.492  1.00  0.00           H  
ATOM    717 1HB  SER A  48     -46.684 -43.980 -39.792  1.00  0.00           H  
ATOM    718 2HB  SER A  48     -45.508 -42.679 -39.692  1.00  0.00           H  
ATOM    719  HG  SER A  48     -47.401 -42.690 -38.248  1.00  0.00           H  
ATOM    720  N   ALA A  49     -45.945 -44.467 -42.556  1.00  0.00           N  
ATOM    721  CA  ALA A  49     -44.990 -45.172 -43.403  1.00  0.00           C  
ATOM    722  C   ALA A  49     -44.935 -44.561 -44.797  1.00  0.00           C  
ATOM    723  O   ALA A  49     -43.860 -44.406 -45.376  1.00  0.00           O  
ATOM    724  CB  ALA A  49     -45.344 -46.649 -43.486  1.00  0.00           C  
ATOM    725  H   ALA A  49     -46.756 -44.933 -42.172  1.00  0.00           H  
ATOM    726  HA  ALA A  49     -44.001 -45.071 -42.955  1.00  0.00           H  
ATOM    727 1HB  ALA A  49     -44.622 -47.161 -44.122  1.00  0.00           H  
ATOM    728 2HB  ALA A  49     -45.323 -47.086 -42.487  1.00  0.00           H  
ATOM    729 3HB  ALA A  49     -46.342 -46.760 -43.908  1.00  0.00           H  
ATOM    730  N   LYS A  50     -46.144 -44.228 -45.294  1.00  0.00           N  
ATOM    731  CA  LYS A  50     -46.230 -43.632 -46.621  1.00  0.00           C  
ATOM    732  C   LYS A  50     -45.495 -42.299 -46.676  1.00  0.00           C  
ATOM    733  O   LYS A  50     -44.802 -42.001 -47.648  1.00  0.00           O  
ATOM    734  CB  LYS A  50     -47.692 -43.444 -47.030  1.00  0.00           C  
ATOM    735  CG  LYS A  50     -48.431 -44.739 -47.339  1.00  0.00           C  
ATOM    736  CD  LYS A  50     -49.798 -44.464 -47.947  1.00  0.00           C  
ATOM    737  CE  LYS A  50     -50.764 -43.910 -46.910  1.00  0.00           C  
ATOM    738  NZ  LYS A  50     -52.141 -43.763 -47.455  1.00  0.00           N  
ATOM    739  H   LYS A  50     -46.968 -44.399 -44.736  1.00  0.00           H  
ATOM    740  HA  LYS A  50     -45.753 -44.306 -47.334  1.00  0.00           H  
ATOM    741 1HB  LYS A  50     -48.231 -42.935 -46.230  1.00  0.00           H  
ATOM    742 2HB  LYS A  50     -47.744 -42.810 -47.915  1.00  0.00           H  
ATOM    743 1HG  LYS A  50     -47.844 -45.334 -48.040  1.00  0.00           H  
ATOM    744 2HG  LYS A  50     -48.559 -45.313 -46.422  1.00  0.00           H  
ATOM    745 1HD  LYS A  50     -49.697 -43.743 -48.759  1.00  0.00           H  
ATOM    746 2HD  LYS A  50     -50.208 -45.388 -48.354  1.00  0.00           H  
ATOM    747 1HE  LYS A  50     -50.797 -44.578 -46.050  1.00  0.00           H  
ATOM    748 2HE  LYS A  50     -50.415 -42.935 -46.571  1.00  0.00           H  
ATOM    749 1HZ  LYS A  50     -52.749 -43.393 -46.738  1.00  0.00           H  
ATOM    750 2HZ  LYS A  50     -52.126 -43.130 -48.242  1.00  0.00           H  
ATOM    751 3HZ  LYS A  50     -52.483 -44.664 -47.755  1.00  0.00           H  
ATOM    752  N   GLU A  51     -45.687 -41.527 -45.586  1.00  0.00           N  
ATOM    753  CA  GLU A  51     -45.037 -40.224 -45.512  1.00  0.00           C  
ATOM    754  C   GLU A  51     -43.521 -40.363 -45.529  1.00  0.00           C  
ATOM    755  O   GLU A  51     -42.824 -39.592 -46.189  1.00  0.00           O  
ATOM    756  CB  GLU A  51     -45.476 -39.480 -44.249  1.00  0.00           C  
ATOM    757  CG  GLU A  51     -46.927 -39.023 -44.261  1.00  0.00           C  
ATOM    758  CD  GLU A  51     -47.208 -37.994 -45.320  1.00  0.00           C  
ATOM    759  OE1 GLU A  51     -46.370 -37.153 -45.541  1.00  0.00           O  
ATOM    760  OE2 GLU A  51     -48.262 -38.048 -45.909  1.00  0.00           O  
ATOM    761  H   GLU A  51     -46.278 -41.866 -44.841  1.00  0.00           H  
ATOM    762  HA  GLU A  51     -45.334 -39.639 -46.383  1.00  0.00           H  
ATOM    763 1HB  GLU A  51     -45.334 -40.123 -43.380  1.00  0.00           H  
ATOM    764 2HB  GLU A  51     -44.849 -38.599 -44.109  1.00  0.00           H  
ATOM    765 1HG  GLU A  51     -47.568 -39.888 -44.432  1.00  0.00           H  
ATOM    766 2HG  GLU A  51     -47.175 -38.610 -43.284  1.00  0.00           H  
ATOM    767  N   LEU A  52     -43.058 -41.381 -44.774  1.00  0.00           N  
ATOM    768  CA  LEU A  52     -41.622 -41.624 -44.705  1.00  0.00           C  
ATOM    769  C   LEU A  52     -41.057 -41.974 -46.076  1.00  0.00           C  
ATOM    770  O   LEU A  52     -39.980 -41.510 -46.451  1.00  0.00           O  
ATOM    771  CB  LEU A  52     -41.323 -42.758 -43.717  1.00  0.00           C  
ATOM    772  CG  LEU A  52     -41.101 -42.331 -42.261  1.00  0.00           C  
ATOM    773  CD1 LEU A  52     -42.328 -41.583 -41.758  1.00  0.00           C  
ATOM    774  CD2 LEU A  52     -40.821 -43.559 -41.408  1.00  0.00           C  
ATOM    775  H   LEU A  52     -43.716 -41.957 -44.268  1.00  0.00           H  
ATOM    776  HA  LEU A  52     -41.134 -40.715 -44.354  1.00  0.00           H  
ATOM    777 1HB  LEU A  52     -42.155 -43.461 -43.733  1.00  0.00           H  
ATOM    778 2HB  LEU A  52     -40.426 -43.281 -44.049  1.00  0.00           H  
ATOM    779  HG  LEU A  52     -40.251 -41.650 -42.207  1.00  0.00           H  
ATOM    780 1HD1 LEU A  52     -42.171 -41.279 -40.723  1.00  0.00           H  
ATOM    781 2HD1 LEU A  52     -42.494 -40.699 -42.373  1.00  0.00           H  
ATOM    782 3HD1 LEU A  52     -43.200 -42.234 -41.815  1.00  0.00           H  
ATOM    783 1HD2 LEU A  52     -40.663 -43.255 -40.372  1.00  0.00           H  
ATOM    784 2HD2 LEU A  52     -41.671 -44.240 -41.460  1.00  0.00           H  
ATOM    785 3HD2 LEU A  52     -39.929 -44.064 -41.778  1.00  0.00           H  
ATOM    786  N   VAL A  53     -41.840 -42.809 -46.790  1.00  0.00           N  
ATOM    787  CA  VAL A  53     -41.413 -43.222 -48.122  1.00  0.00           C  
ATOM    788  C   VAL A  53     -41.299 -42.027 -49.059  1.00  0.00           C  
ATOM    789  O   VAL A  53     -40.356 -41.930 -49.845  1.00  0.00           O  
ATOM    790  CB  VAL A  53     -42.409 -44.239 -48.711  1.00  0.00           C  
ATOM    791  CG1 VAL A  53     -42.083 -44.520 -50.170  1.00  0.00           C  
ATOM    792  CG2 VAL A  53     -42.382 -45.522 -47.895  1.00  0.00           C  
ATOM    793  H   VAL A  53     -42.708 -43.134 -46.389  1.00  0.00           H  
ATOM    794  HA  VAL A  53     -40.435 -43.698 -48.040  1.00  0.00           H  
ATOM    795  HB  VAL A  53     -43.411 -43.810 -48.683  1.00  0.00           H  
ATOM    796 1HG1 VAL A  53     -42.797 -45.240 -50.571  1.00  0.00           H  
ATOM    797 2HG1 VAL A  53     -42.143 -43.594 -50.742  1.00  0.00           H  
ATOM    798 3HG1 VAL A  53     -41.075 -44.929 -50.246  1.00  0.00           H  
ATOM    799 1HG2 VAL A  53     -43.089 -46.236 -48.317  1.00  0.00           H  
ATOM    800 2HG2 VAL A  53     -41.379 -45.948 -47.919  1.00  0.00           H  
ATOM    801 3HG2 VAL A  53     -42.660 -45.304 -46.864  1.00  0.00           H  
ATOM    802  N   LYS A  54     -42.303 -41.136 -48.929  1.00  0.00           N  
ATOM    803  CA  LYS A  54     -42.311 -39.943 -49.769  1.00  0.00           C  
ATOM    804  C   LYS A  54     -41.089 -39.074 -49.504  1.00  0.00           C  
ATOM    805  O   LYS A  54     -40.481 -38.542 -50.432  1.00  0.00           O  
ATOM    806  CB  LYS A  54     -43.590 -39.135 -49.541  1.00  0.00           C  
ATOM    807  CG  LYS A  54     -44.851 -39.784 -50.096  1.00  0.00           C  
ATOM    808  CD  LYS A  54     -46.036 -38.832 -50.031  1.00  0.00           C  
ATOM    809  CE  LYS A  54     -46.511 -38.634 -48.598  1.00  0.00           C  
ATOM    810  NZ  LYS A  54     -47.750 -37.814 -48.531  1.00  0.00           N  
ATOM    811  H   LYS A  54     -43.031 -41.311 -48.252  1.00  0.00           H  
ATOM    812  HA  LYS A  54     -42.278 -40.255 -50.814  1.00  0.00           H  
ATOM    813 1HB  LYS A  54     -43.736 -38.980 -48.472  1.00  0.00           H  
ATOM    814 2HB  LYS A  54     -43.487 -38.153 -50.003  1.00  0.00           H  
ATOM    815 1HG  LYS A  54     -44.685 -40.074 -51.134  1.00  0.00           H  
ATOM    816 2HG  LYS A  54     -45.083 -40.679 -49.520  1.00  0.00           H  
ATOM    817 1HD  LYS A  54     -45.750 -37.865 -50.447  1.00  0.00           H  
ATOM    818 2HD  LYS A  54     -46.858 -39.234 -50.623  1.00  0.00           H  
ATOM    819 1HE  LYS A  54     -46.706 -39.604 -48.143  1.00  0.00           H  
ATOM    820 2HE  LYS A  54     -45.730 -38.138 -48.022  1.00  0.00           H  
ATOM    821 1HZ  LYS A  54     -48.031 -37.706 -47.567  1.00  0.00           H  
ATOM    822 2HZ  LYS A  54     -47.575 -36.904 -48.934  1.00  0.00           H  
ATOM    823 3HZ  LYS A  54     -48.487 -38.274 -49.046  1.00  0.00           H  
ATOM    824  N   LEU A  55     -40.772 -38.965 -48.198  1.00  0.00           N  
ATOM    825  CA  LEU A  55     -39.620 -38.161 -47.807  1.00  0.00           C  
ATOM    826  C   LEU A  55     -38.331 -38.723 -48.393  1.00  0.00           C  
ATOM    827  O   LEU A  55     -37.472 -37.975 -48.861  1.00  0.00           O  
ATOM    828  CB  LEU A  55     -39.511 -38.099 -46.279  1.00  0.00           C  
ATOM    829  CG  LEU A  55     -40.606 -37.297 -45.565  1.00  0.00           C  
ATOM    830  CD1 LEU A  55     -40.470 -37.479 -44.059  1.00  0.00           C  
ATOM    831  CD2 LEU A  55     -40.493 -35.829 -45.950  1.00  0.00           C  
ATOM    832  H   LEU A  55     -41.339 -39.444 -47.512  1.00  0.00           H  
ATOM    833  HA  LEU A  55     -39.759 -37.150 -48.190  1.00  0.00           H  
ATOM    834 1HB  LEU A  55     -39.536 -39.115 -45.887  1.00  0.00           H  
ATOM    835 2HB  LEU A  55     -38.550 -37.655 -46.017  1.00  0.00           H  
ATOM    836  HG  LEU A  55     -41.585 -37.675 -45.860  1.00  0.00           H  
ATOM    837 1HD1 LEU A  55     -41.249 -36.909 -43.552  1.00  0.00           H  
ATOM    838 2HD1 LEU A  55     -40.574 -38.535 -43.810  1.00  0.00           H  
ATOM    839 3HD1 LEU A  55     -39.493 -37.124 -43.737  1.00  0.00           H  
ATOM    840 1HD2 LEU A  55     -41.273 -35.259 -45.444  1.00  0.00           H  
ATOM    841 2HD2 LEU A  55     -39.515 -35.449 -45.655  1.00  0.00           H  
ATOM    842 3HD2 LEU A  55     -40.612 -35.726 -47.029  1.00  0.00           H  
ATOM    843  N   ILE A  56     -38.251 -40.069 -48.339  1.00  0.00           N  
ATOM    844  CA  ILE A  56     -37.068 -40.735 -48.869  1.00  0.00           C  
ATOM    845  C   ILE A  56     -36.910 -40.475 -50.362  1.00  0.00           C  
ATOM    846  O   ILE A  56     -35.804 -40.238 -50.847  1.00  0.00           O  
ATOM    847  CB  ILE A  56     -37.132 -42.252 -48.616  1.00  0.00           C  
ATOM    848  CG1 ILE A  56     -37.016 -42.549 -47.118  1.00  0.00           C  
ATOM    849  CG2 ILE A  56     -36.036 -42.968 -49.390  1.00  0.00           C  
ATOM    850  CD1 ILE A  56     -37.341 -43.979 -46.752  1.00  0.00           C  
ATOM    851  H   ILE A  56     -39.014 -40.591 -47.932  1.00  0.00           H  
ATOM    852  HA  ILE A  56     -36.191 -40.337 -48.360  1.00  0.00           H  
ATOM    853  HB  ILE A  56     -38.100 -42.634 -48.938  1.00  0.00           H  
ATOM    854 1HG1 ILE A  56     -36.003 -42.332 -46.782  1.00  0.00           H  
ATOM    855 2HG1 ILE A  56     -37.691 -41.895 -46.564  1.00  0.00           H  
ATOM    856 1HG2 ILE A  56     -36.095 -44.039 -49.199  1.00  0.00           H  
ATOM    857 2HG2 ILE A  56     -36.162 -42.782 -50.455  1.00  0.00           H  
ATOM    858 3HG2 ILE A  56     -35.062 -42.596 -49.069  1.00  0.00           H  
ATOM    859 1HD1 ILE A  56     -37.237 -44.112 -45.675  1.00  0.00           H  
ATOM    860 2HD1 ILE A  56     -38.365 -44.207 -47.049  1.00  0.00           H  
ATOM    861 3HD1 ILE A  56     -36.655 -44.651 -47.267  1.00  0.00           H  
ATOM    862  N   LYS A  57     -38.069 -40.532 -51.049  1.00  0.00           N  
ATOM    863  CA  LYS A  57     -38.057 -40.300 -52.488  1.00  0.00           C  
ATOM    864  C   LYS A  57     -37.573 -38.894 -52.815  1.00  0.00           C  
ATOM    865  O   LYS A  57     -36.803 -38.695 -53.754  1.00  0.00           O  
ATOM    866  CB  LYS A  57     -39.449 -40.528 -53.079  1.00  0.00           C  
ATOM    867  CG  LYS A  57     -39.893 -41.984 -53.102  1.00  0.00           C  
ATOM    868  CD  LYS A  57     -41.292 -42.127 -53.682  1.00  0.00           C  
ATOM    869  CE  LYS A  57     -41.741 -43.581 -53.694  1.00  0.00           C  
ATOM    870  NZ  LYS A  57     -43.124 -43.731 -54.224  1.00  0.00           N  
ATOM    871  H   LYS A  57     -38.925 -40.735 -50.554  1.00  0.00           H  
ATOM    872  HA  LYS A  57     -37.364 -41.006 -52.947  1.00  0.00           H  
ATOM    873 1HB  LYS A  57     -40.185 -39.963 -52.505  1.00  0.00           H  
ATOM    874 2HB  LYS A  57     -39.476 -40.154 -54.103  1.00  0.00           H  
ATOM    875 1HG  LYS A  57     -39.197 -42.567 -53.706  1.00  0.00           H  
ATOM    876 2HG  LYS A  57     -39.887 -42.382 -52.087  1.00  0.00           H  
ATOM    877 1HD  LYS A  57     -41.994 -41.543 -53.086  1.00  0.00           H  
ATOM    878 2HD  LYS A  57     -41.303 -41.745 -54.703  1.00  0.00           H  
ATOM    879 1HE  LYS A  57     -41.062 -44.166 -54.313  1.00  0.00           H  
ATOM    880 2HE  LYS A  57     -41.709 -43.980 -52.680  1.00  0.00           H  
ATOM    881 1HZ  LYS A  57     -43.384 -44.708 -54.215  1.00  0.00           H  
ATOM    882 2HZ  LYS A  57     -43.765 -43.207 -53.646  1.00  0.00           H  
ATOM    883 3HZ  LYS A  57     -43.162 -43.382 -55.171  1.00  0.00           H  
ATOM    884  N   LYS A  58     -38.064 -37.945 -51.993  1.00  0.00           N  
ATOM    885  CA  LYS A  58     -37.677 -36.553 -52.197  1.00  0.00           C  
ATOM    886  C   LYS A  58     -36.175 -36.368 -52.022  1.00  0.00           C  
ATOM    887  O   LYS A  58     -35.536 -35.645 -52.787  1.00  0.00           O  
ATOM    888  CB  LYS A  58     -38.435 -35.640 -51.233  1.00  0.00           C  
ATOM    889  CG  LYS A  58     -39.929 -35.532 -51.512  1.00  0.00           C  
ATOM    890  CD  LYS A  58     -40.195 -34.828 -52.834  1.00  0.00           C  
ATOM    891  CE  LYS A  58     -41.686 -34.652 -53.079  1.00  0.00           C  
ATOM    892  NZ  LYS A  58     -41.962 -33.992 -54.384  1.00  0.00           N  
ATOM    893  H   LYS A  58     -38.693 -38.214 -51.250  1.00  0.00           H  
ATOM    894  HA  LYS A  58     -37.931 -36.270 -53.219  1.00  0.00           H  
ATOM    895 1HB  LYS A  58     -38.311 -36.004 -50.213  1.00  0.00           H  
ATOM    896 2HB  LYS A  58     -38.014 -34.635 -51.276  1.00  0.00           H  
ATOM    897 1HG  LYS A  58     -40.365 -36.531 -51.548  1.00  0.00           H  
ATOM    898 2HG  LYS A  58     -40.409 -34.974 -50.710  1.00  0.00           H  
ATOM    899 1HD  LYS A  58     -39.718 -33.846 -52.826  1.00  0.00           H  
ATOM    900 2HD  LYS A  58     -39.769 -35.412 -53.650  1.00  0.00           H  
ATOM    901 1HE  LYS A  58     -42.173 -35.626 -53.068  1.00  0.00           H  
ATOM    902 2HE  LYS A  58     -42.117 -34.047 -52.282  1.00  0.00           H  
ATOM    903 1HZ  LYS A  58     -42.960 -33.894 -54.508  1.00  0.00           H  
ATOM    904 2HZ  LYS A  58     -41.530 -33.079 -54.398  1.00  0.00           H  
ATOM    905 3HZ  LYS A  58     -41.584 -34.554 -55.133  1.00  0.00           H  
ATOM    906  N   ALA A  59     -35.660 -37.055 -50.982  1.00  0.00           N  
ATOM    907  CA  ALA A  59     -34.231 -36.966 -50.706  1.00  0.00           C  
ATOM    908  C   ALA A  59     -33.409 -37.503 -51.871  1.00  0.00           C  
ATOM    909  O   ALA A  59     -32.388 -36.924 -52.241  1.00  0.00           O  
ATOM    910  CB  ALA A  59     -33.890 -37.718 -49.427  1.00  0.00           C  
ATOM    911  H   ALA A  59     -36.274 -37.621 -50.414  1.00  0.00           H  
ATOM    912  HA  ALA A  59     -33.977 -35.914 -50.575  1.00  0.00           H  
ATOM    913 1HB  ALA A  59     -32.820 -37.641 -49.234  1.00  0.00           H  
ATOM    914 2HB  ALA A  59     -34.442 -37.284 -48.592  1.00  0.00           H  
ATOM    915 3HB  ALA A  59     -34.165 -38.765 -49.538  1.00  0.00           H  
ATOM    916  N   VAL A  60     -33.911 -38.629 -52.417  1.00  0.00           N  
ATOM    917  CA  VAL A  60     -33.218 -39.245 -53.542  1.00  0.00           C  
ATOM    918  C   VAL A  60     -33.178 -38.311 -54.743  1.00  0.00           C  
ATOM    919  O   VAL A  60     -32.170 -38.231 -55.446  1.00  0.00           O  
ATOM    920  CB  VAL A  60     -33.913 -40.560 -53.942  1.00  0.00           C  
ATOM    921  CG1 VAL A  60     -33.321 -41.104 -55.234  1.00  0.00           C  
ATOM    922  CG2 VAL A  60     -33.783 -41.578 -52.819  1.00  0.00           C  
ATOM    923  H   VAL A  60     -34.758 -39.026 -52.036  1.00  0.00           H  
ATOM    924  HA  VAL A  60     -32.195 -39.469 -53.238  1.00  0.00           H  
ATOM    925  HB  VAL A  60     -34.968 -40.360 -54.131  1.00  0.00           H  
ATOM    926 1HG1 VAL A  60     -33.825 -42.033 -55.502  1.00  0.00           H  
ATOM    927 2HG1 VAL A  60     -33.458 -40.375 -56.032  1.00  0.00           H  
ATOM    928 3HG1 VAL A  60     -32.258 -41.296 -55.094  1.00  0.00           H  
ATOM    929 1HG2 VAL A  60     -34.277 -42.505 -53.108  1.00  0.00           H  
ATOM    930 2HG2 VAL A  60     -32.728 -41.773 -52.626  1.00  0.00           H  
ATOM    931 3HG2 VAL A  60     -34.250 -41.184 -51.915  1.00  0.00           H  
ATOM    932  N   GLU A  61     -34.303 -37.600 -54.963  1.00  0.00           N  
ATOM    933  CA  GLU A  61     -34.497 -36.690 -56.105  1.00  0.00           C  
ATOM    934  C   GLU A  61     -33.637 -35.421 -56.083  1.00  0.00           C  
ATOM    935  O   GLU A  61     -33.006 -35.069 -57.080  1.00  0.00           O  
ATOM    936  CB  GLU A  61     -35.970 -36.283 -56.184  1.00  0.00           C  
ATOM    937  CG  GLU A  61     -36.311 -35.382 -57.362  1.00  0.00           C  
ATOM    938  CD  GLU A  61     -37.776 -35.056 -57.444  1.00  0.00           C  
ATOM    939  OE1 GLU A  61     -38.519 -35.534 -56.621  1.00  0.00           O  
ATOM    940  OE2 GLU A  61     -38.153 -34.327 -58.332  1.00  0.00           O  
ATOM    941  H   GLU A  61     -35.073 -37.686 -54.315  1.00  0.00           H  
ATOM    942  HA  GLU A  61     -34.231 -37.220 -57.019  1.00  0.00           H  
ATOM    943 1HB  GLU A  61     -36.590 -37.177 -56.256  1.00  0.00           H  
ATOM    944 2HB  GLU A  61     -36.253 -35.761 -55.270  1.00  0.00           H  
ATOM    945 1HG  GLU A  61     -35.749 -34.453 -57.270  1.00  0.00           H  
ATOM    946 2HG  GLU A  61     -36.000 -35.873 -58.283  1.00  0.00           H  
ATOM    947  N   THR A  62     -33.605 -34.726 -54.949  1.00  0.00           N  
ATOM    948  CA  THR A  62     -33.080 -33.355 -54.915  1.00  0.00           C  
ATOM    949  C   THR A  62     -32.265 -33.083 -53.661  1.00  0.00           C  
ATOM    950  O   THR A  62     -32.392 -33.790 -52.661  1.00  0.00           O  
ATOM    951  CB  THR A  62     -34.221 -32.325 -55.011  1.00  0.00           C  
ATOM    952  OG1 THR A  62     -33.669 -31.010 -55.160  1.00  0.00           O  
ATOM    953  CG2 THR A  62     -35.085 -32.369 -53.760  1.00  0.00           C  
ATOM    954  H   THR A  62     -33.949 -35.154 -54.101  1.00  0.00           H  
ATOM    955  HA  THR A  62     -32.420 -33.217 -55.772  1.00  0.00           H  
ATOM    956  HB  THR A  62     -34.838 -32.545 -55.881  1.00  0.00           H  
ATOM    957  HG1 THR A  62     -33.413 -30.873 -56.075  1.00  0.00           H  
ATOM    958 1HG2 THR A  62     -35.886 -31.634 -53.846  1.00  0.00           H  
ATOM    959 2HG2 THR A  62     -35.516 -33.364 -53.651  1.00  0.00           H  
ATOM    960 3HG2 THR A  62     -34.475 -32.140 -52.888  1.00  0.00           H  
ATOM    961  N   ASP A  63     -31.428 -32.054 -53.722  1.00  0.00           N  
ATOM    962  CA  ASP A  63     -30.695 -31.581 -52.556  1.00  0.00           C  
ATOM    963  C   ASP A  63     -31.140 -30.179 -52.171  1.00  0.00           C  
ATOM    964  O   ASP A  63     -30.525 -29.533 -51.322  1.00  0.00           O  
ATOM    965  CB  ASP A  63     -29.188 -31.592 -52.824  1.00  0.00           C  
ATOM    966  CG  ASP A  63     -28.779 -30.647 -53.946  1.00  0.00           C  
ATOM    967  OD1 ASP A  63     -29.611 -30.332 -54.764  1.00  0.00           O  
ATOM    968  OD2 ASP A  63     -27.640 -30.248 -53.975  1.00  0.00           O  
ATOM    969  H   ASP A  63     -31.293 -31.582 -54.605  1.00  0.00           H  
ATOM    970  HA  ASP A  63     -30.904 -32.250 -51.721  1.00  0.00           H  
ATOM    971 1HB  ASP A  63     -28.654 -31.307 -51.917  1.00  0.00           H  
ATOM    972 2HB  ASP A  63     -28.872 -32.602 -53.087  1.00  0.00           H  
ATOM    973  N   ASP A  64     -32.214 -29.704 -52.797  1.00  0.00           N  
ATOM    974  CA  ASP A  64     -32.758 -28.399 -52.446  1.00  0.00           C  
ATOM    975  C   ASP A  64     -33.560 -28.502 -51.162  1.00  0.00           C  
ATOM    976  O   ASP A  64     -34.612 -29.141 -51.125  1.00  0.00           O  
ATOM    977  CB  ASP A  64     -33.639 -27.853 -53.572  1.00  0.00           C  
ATOM    978  CG  ASP A  64     -34.164 -26.453 -53.288  1.00  0.00           C  
ATOM    979  OD1 ASP A  64     -33.603 -25.788 -52.449  1.00  0.00           O  
ATOM    980  OD2 ASP A  64     -35.121 -26.060 -53.912  1.00  0.00           O  
ATOM    981  H   ASP A  64     -32.649 -30.261 -53.519  1.00  0.00           H  
ATOM    982  HA  ASP A  64     -31.928 -27.710 -52.289  1.00  0.00           H  
ATOM    983 1HB  ASP A  64     -33.070 -27.831 -54.502  1.00  0.00           H  
ATOM    984 2HB  ASP A  64     -34.489 -28.520 -53.725  1.00  0.00           H  
ATOM    985  N   GLU A  65     -33.061 -27.871 -50.108  1.00  0.00           N  
ATOM    986  CA  GLU A  65     -33.763 -27.847 -48.833  1.00  0.00           C  
ATOM    987  C   GLU A  65     -35.058 -27.008 -48.945  1.00  0.00           C  
ATOM    988  O   GLU A  65     -35.982 -27.166 -48.147  1.00  0.00           O  
ATOM    989  CB  GLU A  65     -32.853 -27.283 -47.740  1.00  0.00           C  
ATOM    990  CG  GLU A  65     -32.482 -25.818 -47.924  1.00  0.00           C  
ATOM    991  CD  GLU A  65     -31.294 -25.625 -48.826  1.00  0.00           C  
ATOM    992  OE1 GLU A  65     -30.969 -26.534 -49.551  1.00  0.00           O  
ATOM    993  OE2 GLU A  65     -30.712 -24.567 -48.790  1.00  0.00           O  
ATOM    994  H   GLU A  65     -32.173 -27.397 -50.194  1.00  0.00           H  
ATOM    995  HA  GLU A  65     -34.034 -28.869 -48.569  1.00  0.00           H  
ATOM    996 1HB  GLU A  65     -33.343 -27.384 -46.771  1.00  0.00           H  
ATOM    997 2HB  GLU A  65     -31.929 -27.860 -47.701  1.00  0.00           H  
ATOM    998 1HG  GLU A  65     -33.335 -25.288 -48.348  1.00  0.00           H  
ATOM    999 2HG  GLU A  65     -32.266 -25.383 -46.950  1.00  0.00           H  
ATOM   1000  N   LYS A  66     -35.111 -26.112 -49.948  1.00  0.00           N  
ATOM   1001  CA  LYS A  66     -36.429 -25.677 -49.460  1.00  0.00           C  
ATOM   1002  C   LYS A  66     -37.491 -26.679 -49.807  1.00  0.00           C  
ATOM   1003  O   LYS A  66     -38.468 -26.839 -49.076  1.00  0.00           O  
ATOM   1004  CB  LYS A  66     -36.805 -24.311 -50.036  1.00  0.00           C  
ATOM   1005  CG  LYS A  66     -37.095 -24.317 -51.531  1.00  0.00           C  
ATOM   1006  CD  LYS A  66     -37.434 -22.922 -52.034  1.00  0.00           C  
ATOM   1007  CE  LYS A  66     -37.790 -22.937 -53.513  1.00  0.00           C  
ATOM   1008  NZ  LYS A  66     -36.627 -23.311 -54.362  1.00  0.00           N  
ATOM   1009  H   LYS A  66     -34.339 -26.055 -50.597  1.00  0.00           H  
ATOM   1010  HA  LYS A  66     -36.387 -25.598 -48.373  1.00  0.00           H  
ATOM   1011 1HB  LYS A  66     -37.691 -23.932 -49.525  1.00  0.00           H  
ATOM   1012 2HB  LYS A  66     -35.995 -23.605 -49.855  1.00  0.00           H  
ATOM   1013 1HG  LYS A  66     -36.221 -24.686 -52.070  1.00  0.00           H  
ATOM   1014 2HG  LYS A  66     -37.934 -24.982 -51.737  1.00  0.00           H  
ATOM   1015 1HD  LYS A  66     -38.279 -22.527 -51.469  1.00  0.00           H  
ATOM   1016 2HD  LYS A  66     -36.579 -22.263 -51.883  1.00  0.00           H  
ATOM   1017 1HE  LYS A  66     -38.595 -23.650 -53.686  1.00  0.00           H  
ATOM   1018 2HE  LYS A  66     -38.139 -21.949 -53.813  1.00  0.00           H  
ATOM   1019 1HZ  LYS A  66     -36.904 -23.309 -55.334  1.00  0.00           H  
ATOM   1020 2HZ  LYS A  66     -35.880 -22.645 -54.224  1.00  0.00           H  
ATOM   1021 3HZ  LYS A  66     -36.306 -24.234 -54.106  1.00  0.00           H  
ATOM   1022  N   GLU A  67     -37.324 -27.370 -50.924  1.00  0.00           N  
ATOM   1023  CA  GLU A  67     -38.380 -28.309 -51.281  1.00  0.00           C  
ATOM   1024  C   GLU A  67     -38.469 -29.448 -50.272  1.00  0.00           C  
ATOM   1025  O   GLU A  67     -39.562 -29.865 -49.887  1.00  0.00           O  
ATOM   1026  CB  GLU A  67     -38.141 -28.874 -52.683  1.00  0.00           C  
ATOM   1027  CG  GLU A  67     -38.266 -27.851 -53.803  1.00  0.00           C  
ATOM   1028  CD  GLU A  67     -37.030 -27.011 -53.969  1.00  0.00           C  
ATOM   1029  OE1 GLU A  67     -36.085 -27.230 -53.250  1.00  0.00           O  
ATOM   1030  OE2 GLU A  67     -37.031 -26.149 -54.816  1.00  0.00           O  
ATOM   1031  H   GLU A  67     -36.489 -27.223 -51.474  1.00  0.00           H  
ATOM   1032  HA  GLU A  67     -39.332 -27.777 -51.277  1.00  0.00           H  
ATOM   1033 1HB  GLU A  67     -37.141 -29.307 -52.735  1.00  0.00           H  
ATOM   1034 2HB  GLU A  67     -38.854 -29.674 -52.880  1.00  0.00           H  
ATOM   1035 1HG  GLU A  67     -38.464 -28.374 -54.738  1.00  0.00           H  
ATOM   1036 2HG  GLU A  67     -39.115 -27.202 -53.594  1.00  0.00           H  
ATOM   1037  N   ILE A  68     -37.269 -29.918 -49.875  1.00  0.00           N  
ATOM   1038  CA  ILE A  68     -37.214 -31.009 -48.909  1.00  0.00           C  
ATOM   1039  C   ILE A  68     -37.843 -30.602 -47.583  1.00  0.00           C  
ATOM   1040  O   ILE A  68     -38.567 -31.381 -46.964  1.00  0.00           O  
ATOM   1041  CB  ILE A  68     -35.761 -31.460 -48.672  1.00  0.00           C  
ATOM   1042  CG1 ILE A  68     -35.196 -32.125 -49.930  1.00  0.00           C  
ATOM   1043  CG2 ILE A  68     -35.686 -32.409 -47.485  1.00  0.00           C  
ATOM   1044  CD1 ILE A  68     -33.702 -32.352 -49.882  1.00  0.00           C  
ATOM   1045  H   ILE A  68     -36.429 -29.504 -50.254  1.00  0.00           H  
ATOM   1046  HA  ILE A  68     -37.776 -31.852 -49.308  1.00  0.00           H  
ATOM   1047  HB  ILE A  68     -35.138 -30.590 -48.469  1.00  0.00           H  
ATOM   1048 1HG1 ILE A  68     -35.683 -33.088 -50.082  1.00  0.00           H  
ATOM   1049 2HG1 ILE A  68     -35.418 -31.506 -50.800  1.00  0.00           H  
ATOM   1050 1HG2 ILE A  68     -34.652 -32.719 -47.332  1.00  0.00           H  
ATOM   1051 2HG2 ILE A  68     -36.049 -31.903 -46.592  1.00  0.00           H  
ATOM   1052 3HG2 ILE A  68     -36.302 -33.286 -47.681  1.00  0.00           H  
ATOM   1053 1HD1 ILE A  68     -33.377 -32.826 -50.809  1.00  0.00           H  
ATOM   1054 2HD1 ILE A  68     -33.192 -31.396 -49.765  1.00  0.00           H  
ATOM   1055 3HD1 ILE A  68     -33.460 -32.999 -49.040  1.00  0.00           H  
ATOM   1056  N   GLY A  69     -37.525 -29.351 -47.191  1.00  0.00           N  
ATOM   1057  CA  GLY A  69     -38.064 -28.838 -45.937  1.00  0.00           C  
ATOM   1058  C   GLY A  69     -39.585 -28.775 -45.976  1.00  0.00           C  
ATOM   1059  O   GLY A  69     -40.255 -29.116 -45.002  1.00  0.00           O  
ATOM   1060  H   GLY A  69     -36.920 -28.791 -47.774  1.00  0.00           H  
ATOM   1061 1HA  GLY A  69     -37.744 -29.478 -45.115  1.00  0.00           H  
ATOM   1062 2HA  GLY A  69     -37.659 -27.845 -45.747  1.00  0.00           H  
ATOM   1063  N   LEU A  70     -40.081 -28.323 -47.146  1.00  0.00           N  
ATOM   1064  CA  LEU A  70     -41.525 -28.215 -47.316  1.00  0.00           C  
ATOM   1065  C   LEU A  70     -42.197 -29.577 -47.199  1.00  0.00           C  
ATOM   1066  O   LEU A  70     -43.254 -29.707 -46.582  1.00  0.00           O  
ATOM   1067  CB  LEU A  70     -41.854 -27.591 -48.678  1.00  0.00           C  
ATOM   1068  CG  LEU A  70     -41.491 -26.109 -48.836  1.00  0.00           C  
ATOM   1069  CD1 LEU A  70     -41.703 -25.685 -50.283  1.00  0.00           C  
ATOM   1070  CD2 LEU A  70     -42.343 -25.274 -47.891  1.00  0.00           C  
ATOM   1071  H   LEU A  70     -39.442 -28.067 -47.885  1.00  0.00           H  
ATOM   1072  HA  LEU A  70     -41.918 -27.570 -46.531  1.00  0.00           H  
ATOM   1073 1HB  LEU A  70     -41.324 -28.146 -49.451  1.00  0.00           H  
ATOM   1074 2HB  LEU A  70     -42.924 -27.691 -48.857  1.00  0.00           H  
ATOM   1075  HG  LEU A  70     -40.437 -25.965 -48.597  1.00  0.00           H  
ATOM   1076 1HD1 LEU A  70     -41.445 -24.632 -50.395  1.00  0.00           H  
ATOM   1077 2HD1 LEU A  70     -41.068 -26.285 -50.934  1.00  0.00           H  
ATOM   1078 3HD1 LEU A  70     -42.747 -25.834 -50.556  1.00  0.00           H  
ATOM   1079 1HD2 LEU A  70     -42.084 -24.221 -48.003  1.00  0.00           H  
ATOM   1080 2HD2 LEU A  70     -43.397 -25.416 -48.130  1.00  0.00           H  
ATOM   1081 3HD2 LEU A  70     -42.158 -25.586 -46.863  1.00  0.00           H  
ATOM   1082  N   ALA A  71     -41.527 -30.569 -47.820  1.00  0.00           N  
ATOM   1083  CA  ALA A  71     -42.064 -31.925 -47.784  1.00  0.00           C  
ATOM   1084  C   ALA A  71     -42.138 -32.448 -46.355  1.00  0.00           C  
ATOM   1085  O   ALA A  71     -43.115 -33.089 -45.969  1.00  0.00           O  
ATOM   1086  CB  ALA A  71     -41.219 -32.853 -48.644  1.00  0.00           C  
ATOM   1087  H   ALA A  71     -40.665 -30.355 -48.301  1.00  0.00           H  
ATOM   1088  HA  ALA A  71     -43.078 -31.898 -48.183  1.00  0.00           H  
ATOM   1089 1HB  ALA A  71     -41.632 -33.861 -48.606  1.00  0.00           H  
ATOM   1090 2HB  ALA A  71     -41.223 -32.498 -49.675  1.00  0.00           H  
ATOM   1091 3HB  ALA A  71     -40.197 -32.866 -48.269  1.00  0.00           H  
ATOM   1092  N   ALA A  72     -41.060 -32.140 -45.606  1.00  0.00           N  
ATOM   1093  CA  ALA A  72     -41.006 -32.582 -44.217  1.00  0.00           C  
ATOM   1094  C   ALA A  72     -42.137 -31.971 -43.400  1.00  0.00           C  
ATOM   1095  O   ALA A  72     -42.755 -32.645 -42.577  1.00  0.00           O  
ATOM   1096  CB  ALA A  72     -39.660 -32.231 -43.601  1.00  0.00           C  
ATOM   1097  H   ALA A  72     -40.308 -31.608 -46.020  1.00  0.00           H  
ATOM   1098  HA  ALA A  72     -41.130 -33.665 -44.201  1.00  0.00           H  
ATOM   1099 1HB  ALA A  72     -39.636 -32.567 -42.564  1.00  0.00           H  
ATOM   1100 2HB  ALA A  72     -38.864 -32.723 -44.160  1.00  0.00           H  
ATOM   1101 3HB  ALA A  72     -39.514 -31.152 -43.635  1.00  0.00           H  
ATOM   1102  N   VAL A  73     -42.367 -30.670 -43.675  1.00  0.00           N  
ATOM   1103  CA  VAL A  73     -43.425 -29.966 -42.962  1.00  0.00           C  
ATOM   1104  C   VAL A  73     -44.788 -30.587 -43.244  1.00  0.00           C  
ATOM   1105  O   VAL A  73     -45.611 -30.738 -42.342  1.00  0.00           O  
ATOM   1106  CB  VAL A  73     -43.446 -28.480 -43.369  1.00  0.00           C  
ATOM   1107  CG1 VAL A  73     -44.668 -27.786 -42.785  1.00  0.00           C  
ATOM   1108  CG2 VAL A  73     -42.167 -27.799 -42.908  1.00  0.00           C  
ATOM   1109  H   VAL A  73     -41.800 -30.207 -44.371  1.00  0.00           H  
ATOM   1110  HA  VAL A  73     -43.225 -30.033 -41.892  1.00  0.00           H  
ATOM   1111  HB  VAL A  73     -43.525 -28.412 -44.454  1.00  0.00           H  
ATOM   1112 1HG1 VAL A  73     -44.667 -26.737 -43.083  1.00  0.00           H  
ATOM   1113 2HG1 VAL A  73     -45.572 -28.268 -43.157  1.00  0.00           H  
ATOM   1114 3HG1 VAL A  73     -44.640 -27.854 -41.698  1.00  0.00           H  
ATOM   1115 1HG2 VAL A  73     -42.189 -26.749 -43.199  1.00  0.00           H  
ATOM   1116 2HG2 VAL A  73     -42.086 -27.873 -41.823  1.00  0.00           H  
ATOM   1117 3HG2 VAL A  73     -41.308 -28.286 -43.370  1.00  0.00           H  
ATOM   1118  N   ASP A  74     -44.971 -30.932 -44.535  1.00  0.00           N  
ATOM   1119  CA  ASP A  74     -46.233 -31.539 -44.939  1.00  0.00           C  
ATOM   1120  C   ASP A  74     -46.458 -32.868 -44.228  1.00  0.00           C  
ATOM   1121  O   ASP A  74     -47.569 -33.168 -43.791  1.00  0.00           O  
ATOM   1122  CB  ASP A  74     -46.265 -31.753 -46.454  1.00  0.00           C  
ATOM   1123  CG  ASP A  74     -46.401 -30.451 -47.233  1.00  0.00           C  
ATOM   1124  OD1 ASP A  74     -46.757 -29.461 -46.640  1.00  0.00           O  
ATOM   1125  OD2 ASP A  74     -46.148 -30.460 -48.414  1.00  0.00           O  
ATOM   1126  H   ASP A  74     -44.229 -30.764 -45.199  1.00  0.00           H  
ATOM   1127  HA  ASP A  74     -47.045 -30.864 -44.666  1.00  0.00           H  
ATOM   1128 1HB  ASP A  74     -45.350 -32.254 -46.770  1.00  0.00           H  
ATOM   1129 2HB  ASP A  74     -47.101 -32.403 -46.713  1.00  0.00           H  
ATOM   1130  N   ALA A  75     -45.350 -33.633 -44.141  1.00  0.00           N  
ATOM   1131  CA  ALA A  75     -45.430 -34.931 -43.482  1.00  0.00           C  
ATOM   1132  C   ALA A  75     -45.819 -34.782 -42.016  1.00  0.00           C  
ATOM   1133  O   ALA A  75     -46.625 -35.553 -41.496  1.00  0.00           O  
ATOM   1134  CB  ALA A  75     -44.105 -35.669 -43.604  1.00  0.00           C  
ATOM   1135  H   ALA A  75     -44.485 -33.292 -44.535  1.00  0.00           H  
ATOM   1136  HA  ALA A  75     -46.206 -35.515 -43.976  1.00  0.00           H  
ATOM   1137 1HB  ALA A  75     -44.180 -36.637 -43.107  1.00  0.00           H  
ATOM   1138 2HB  ALA A  75     -43.869 -35.820 -44.658  1.00  0.00           H  
ATOM   1139 3HB  ALA A  75     -43.317 -35.082 -43.137  1.00  0.00           H  
ATOM   1140  N   LEU A  76     -45.206 -33.755 -41.392  1.00  0.00           N  
ATOM   1141  CA  LEU A  76     -45.491 -33.502 -39.986  1.00  0.00           C  
ATOM   1142  C   LEU A  76     -46.960 -33.159 -39.776  1.00  0.00           C  
ATOM   1143  O   LEU A  76     -47.584 -33.618 -38.819  1.00  0.00           O  
ATOM   1144  CB  LEU A  76     -44.613 -32.358 -39.464  1.00  0.00           C  
ATOM   1145  CG  LEU A  76     -43.116 -32.670 -39.343  1.00  0.00           C  
ATOM   1146  CD1 LEU A  76     -42.357 -31.397 -38.994  1.00  0.00           C  
ATOM   1147  CD2 LEU A  76     -42.905 -33.741 -38.283  1.00  0.00           C  
ATOM   1148  H   LEU A  76     -44.558 -33.180 -41.912  1.00  0.00           H  
ATOM   1149  HA  LEU A  76     -45.265 -34.404 -39.419  1.00  0.00           H  
ATOM   1150 1HB  LEU A  76     -44.720 -31.505 -40.133  1.00  0.00           H  
ATOM   1151 2HB  LEU A  76     -44.971 -32.067 -38.477  1.00  0.00           H  
ATOM   1152  HG  LEU A  76     -42.741 -33.030 -40.302  1.00  0.00           H  
ATOM   1153 1HD1 LEU A  76     -41.294 -31.619 -38.908  1.00  0.00           H  
ATOM   1154 2HD1 LEU A  76     -42.510 -30.656 -39.778  1.00  0.00           H  
ATOM   1155 3HD1 LEU A  76     -42.723 -31.004 -38.046  1.00  0.00           H  
ATOM   1156 1HD2 LEU A  76     -41.841 -33.964 -38.198  1.00  0.00           H  
ATOM   1157 2HD2 LEU A  76     -43.278 -33.382 -37.324  1.00  0.00           H  
ATOM   1158 3HD2 LEU A  76     -43.443 -34.645 -38.567  1.00  0.00           H  
ATOM   1159  N   LEU A  77     -47.467 -32.334 -40.716  1.00  0.00           N  
ATOM   1160  CA  LEU A  77     -48.865 -31.929 -40.630  1.00  0.00           C  
ATOM   1161  C   LEU A  77     -49.794 -33.131 -40.739  1.00  0.00           C  
ATOM   1162  O   LEU A  77     -50.786 -33.229 -40.017  1.00  0.00           O  
ATOM   1163  CB  LEU A  77     -49.192 -30.919 -41.738  1.00  0.00           C  
ATOM   1164  CG  LEU A  77     -50.631 -30.387 -41.749  1.00  0.00           C  
ATOM   1165  CD1 LEU A  77     -50.921 -29.681 -40.431  1.00  0.00           C  
ATOM   1166  CD2 LEU A  77     -50.814 -29.442 -42.927  1.00  0.00           C  
ATOM   1167  H   LEU A  77     -46.868 -32.013 -41.463  1.00  0.00           H  
ATOM   1168  HA  LEU A  77     -49.028 -31.454 -39.664  1.00  0.00           H  
ATOM   1169 1HB  LEU A  77     -48.524 -30.065 -41.638  1.00  0.00           H  
ATOM   1170 2HB  LEU A  77     -49.005 -31.389 -42.703  1.00  0.00           H  
ATOM   1171  HG  LEU A  77     -51.327 -31.221 -41.841  1.00  0.00           H  
ATOM   1172 1HD1 LEU A  77     -51.944 -29.303 -40.439  1.00  0.00           H  
ATOM   1173 2HD1 LEU A  77     -50.802 -30.384 -39.607  1.00  0.00           H  
ATOM   1174 3HD1 LEU A  77     -50.229 -28.850 -40.303  1.00  0.00           H  
ATOM   1175 1HD2 LEU A  77     -51.837 -29.064 -42.935  1.00  0.00           H  
ATOM   1176 2HD2 LEU A  77     -50.119 -28.607 -42.835  1.00  0.00           H  
ATOM   1177 3HD2 LEU A  77     -50.617 -29.977 -43.856  1.00  0.00           H  
ATOM   1178  N   GLU A  78     -49.418 -34.028 -41.673  1.00  0.00           N  
ATOM   1179  CA  GLU A  78     -50.223 -35.227 -41.877  1.00  0.00           C  
ATOM   1180  C   GLU A  78     -50.259 -36.085 -40.621  1.00  0.00           C  
ATOM   1181  O   GLU A  78     -51.305 -36.620 -40.253  1.00  0.00           O  
ATOM   1182  CB  GLU A  78     -49.675 -36.045 -43.049  1.00  0.00           C  
ATOM   1183  CG  GLU A  78     -49.876 -35.401 -44.414  1.00  0.00           C  
ATOM   1184  CD  GLU A  78     -49.256 -36.193 -45.531  1.00  0.00           C  
ATOM   1185  OE1 GLU A  78     -48.587 -37.158 -45.250  1.00  0.00           O  
ATOM   1186  OE2 GLU A  78     -49.452 -35.832 -46.668  1.00  0.00           O  
ATOM   1187  H   GLU A  78     -48.584 -33.853 -42.215  1.00  0.00           H  
ATOM   1188  HA  GLU A  78     -51.243 -34.922 -42.111  1.00  0.00           H  
ATOM   1189 1HB  GLU A  78     -48.606 -36.208 -42.911  1.00  0.00           H  
ATOM   1190 2HB  GLU A  78     -50.156 -37.023 -43.067  1.00  0.00           H  
ATOM   1191 1HG  GLU A  78     -50.944 -35.302 -44.603  1.00  0.00           H  
ATOM   1192 2HG  GLU A  78     -49.443 -34.402 -44.399  1.00  0.00           H  
ATOM   1193  N   ILE A  79     -49.069 -36.183 -39.992  1.00  0.00           N  
ATOM   1194  CA  ILE A  79     -48.968 -36.976 -38.774  1.00  0.00           C  
ATOM   1195  C   ILE A  79     -49.855 -36.410 -37.673  1.00  0.00           C  
ATOM   1196  O   ILE A  79     -50.514 -37.155 -36.948  1.00  0.00           O  
ATOM   1197  CB  ILE A  79     -47.511 -37.040 -38.280  1.00  0.00           C  
ATOM   1198  CG1 ILE A  79     -46.651 -37.849 -39.254  1.00  0.00           C  
ATOM   1199  CG2 ILE A  79     -47.449 -37.641 -36.884  1.00  0.00           C  
ATOM   1200  CD1 ILE A  79     -45.166 -37.736 -38.996  1.00  0.00           C  
ATOM   1201  H   ILE A  79     -48.268 -35.704 -40.379  1.00  0.00           H  
ATOM   1202  HA  ILE A  79     -49.302 -37.989 -38.993  1.00  0.00           H  
ATOM   1203  HB  ILE A  79     -47.093 -36.034 -38.250  1.00  0.00           H  
ATOM   1204 1HG1 ILE A  79     -46.929 -38.901 -39.197  1.00  0.00           H  
ATOM   1205 2HG1 ILE A  79     -46.846 -37.516 -40.274  1.00  0.00           H  
ATOM   1206 1HG2 ILE A  79     -46.413 -37.679 -36.550  1.00  0.00           H  
ATOM   1207 2HG2 ILE A  79     -48.029 -37.026 -36.197  1.00  0.00           H  
ATOM   1208 3HG2 ILE A  79     -47.861 -38.650 -36.904  1.00  0.00           H  
ATOM   1209 1HD1 ILE A  79     -44.624 -38.337 -39.727  1.00  0.00           H  
ATOM   1210 2HD1 ILE A  79     -44.860 -36.693 -39.084  1.00  0.00           H  
ATOM   1211 3HD1 ILE A  79     -44.943 -38.098 -37.994  1.00  0.00           H  
ATOM   1212  N   ALA A  80     -49.830 -35.063 -37.593  1.00  0.00           N  
ATOM   1213  CA  ALA A  80     -50.637 -34.394 -36.580  1.00  0.00           C  
ATOM   1214  C   ALA A  80     -52.120 -34.665 -36.789  1.00  0.00           C  
ATOM   1215  O   ALA A  80     -52.859 -34.899 -35.833  1.00  0.00           O  
ATOM   1216  CB  ALA A  80     -50.366 -32.896 -36.592  1.00  0.00           C  
ATOM   1217  H   ALA A  80     -49.252 -34.542 -38.237  1.00  0.00           H  
ATOM   1218  HA  ALA A  80     -50.358 -34.795 -35.605  1.00  0.00           H  
ATOM   1219 1HB  ALA A  80     -50.976 -32.410 -35.830  1.00  0.00           H  
ATOM   1220 2HB  ALA A  80     -49.311 -32.715 -36.382  1.00  0.00           H  
ATOM   1221 3HB  ALA A  80     -50.616 -32.489 -37.570  1.00  0.00           H  
ATOM   1222  N   LYS A  81     -52.504 -34.619 -38.082  1.00  0.00           N  
ATOM   1223  CA  LYS A  81     -53.902 -34.862 -38.420  1.00  0.00           C  
ATOM   1224  C   LYS A  81     -54.329 -36.269 -38.018  1.00  0.00           C  
ATOM   1225  O   LYS A  81     -55.389 -36.460 -37.424  1.00  0.00           O  
ATOM   1226  CB  LYS A  81     -54.137 -34.647 -39.916  1.00  0.00           C  
ATOM   1227  CG  LYS A  81     -55.581 -34.838 -40.360  1.00  0.00           C  
ATOM   1228  CD  LYS A  81     -55.747 -34.545 -41.843  1.00  0.00           C  
ATOM   1229  CE  LYS A  81     -57.183 -34.765 -42.295  1.00  0.00           C  
ATOM   1230  NZ  LYS A  81     -57.360 -34.482 -43.745  1.00  0.00           N  
ATOM   1231  H   LYS A  81     -51.816 -34.418 -38.793  1.00  0.00           H  
ATOM   1232  HA  LYS A  81     -54.520 -34.155 -37.865  1.00  0.00           H  
ATOM   1233 1HB  LYS A  81     -53.833 -33.637 -40.191  1.00  0.00           H  
ATOM   1234 2HB  LYS A  81     -53.518 -35.341 -40.485  1.00  0.00           H  
ATOM   1235 1HG  LYS A  81     -55.889 -35.866 -40.165  1.00  0.00           H  
ATOM   1236 2HG  LYS A  81     -56.227 -34.170 -39.792  1.00  0.00           H  
ATOM   1237 1HD  LYS A  81     -55.466 -33.510 -42.043  1.00  0.00           H  
ATOM   1238 2HD  LYS A  81     -55.091 -35.198 -42.419  1.00  0.00           H  
ATOM   1239 1HE  LYS A  81     -57.470 -35.798 -42.102  1.00  0.00           H  
ATOM   1240 2HE  LYS A  81     -57.847 -34.114 -41.727  1.00  0.00           H  
ATOM   1241 1HZ  LYS A  81     -58.323 -34.639 -44.005  1.00  0.00           H  
ATOM   1242 2HZ  LYS A  81     -57.113 -33.520 -43.934  1.00  0.00           H  
ATOM   1243 3HZ  LYS A  81     -56.763 -35.094 -44.284  1.00  0.00           H  
ATOM   1244  N   GLU A  82     -53.470 -37.247 -38.362  1.00  0.00           N  
ATOM   1245  CA  GLU A  82     -53.716 -38.680 -38.147  1.00  0.00           C  
ATOM   1246  C   GLU A  82     -53.663 -39.053 -36.673  1.00  0.00           C  
ATOM   1247  O   GLU A  82     -54.328 -39.993 -36.236  1.00  0.00           O  
ATOM   1248  CB  GLU A  82     -52.696 -39.518 -38.921  1.00  0.00           C  
ATOM   1249  CG  GLU A  82     -52.841 -39.446 -40.435  1.00  0.00           C  
ATOM   1250  CD  GLU A  82     -51.812 -40.266 -41.161  1.00  0.00           C  
ATOM   1251  OE1 GLU A  82     -50.935 -40.791 -40.517  1.00  0.00           O  
ATOM   1252  OE2 GLU A  82     -51.902 -40.368 -42.362  1.00  0.00           O  
ATOM   1253  H   GLU A  82     -52.592 -37.000 -38.797  1.00  0.00           H  
ATOM   1254  HA  GLU A  82     -54.715 -38.919 -38.515  1.00  0.00           H  
ATOM   1255 1HB  GLU A  82     -51.688 -39.191 -38.666  1.00  0.00           H  
ATOM   1256 2HB  GLU A  82     -52.785 -40.564 -38.626  1.00  0.00           H  
ATOM   1257 1HG  GLU A  82     -53.833 -39.801 -40.711  1.00  0.00           H  
ATOM   1258 2HG  GLU A  82     -52.758 -38.406 -40.748  1.00  0.00           H  
ATOM   1259  N   SER A  83     -52.871 -38.312 -35.909  1.00  0.00           N  
ATOM   1260  CA  SER A  83     -52.724 -38.568 -34.483  1.00  0.00           C  
ATOM   1261  C   SER A  83     -54.063 -38.406 -33.778  1.00  0.00           C  
ATOM   1262  O   SER A  83     -54.271 -38.941 -32.689  1.00  0.00           O  
ATOM   1263  CB  SER A  83     -51.701 -37.626 -33.879  1.00  0.00           C  
ATOM   1264  OG  SER A  83     -50.421 -37.880 -34.389  1.00  0.00           O  
ATOM   1265  H   SER A  83     -52.356 -37.551 -36.327  1.00  0.00           H  
ATOM   1266  HA  SER A  83     -52.379 -39.594 -34.349  1.00  0.00           H  
ATOM   1267 1HB  SER A  83     -51.984 -36.596 -34.095  1.00  0.00           H  
ATOM   1268 2HB  SER A  83     -51.694 -37.743 -32.796  1.00  0.00           H  
ATOM   1269  HG  SER A  83     -50.483 -37.746 -35.338  1.00  0.00           H  
ATOM   1270  N   LYS A  84     -54.965 -37.665 -34.412  1.00  0.00           N  
ATOM   1271  CA  LYS A  84     -56.281 -37.396 -33.849  1.00  0.00           C  
ATOM   1272  C   LYS A  84     -56.202 -36.392 -32.704  1.00  0.00           C  
ATOM   1273  O   LYS A  84     -56.756 -36.617 -31.628  1.00  0.00           O  
ATOM   1274  CB  LYS A  84     -56.928 -38.695 -33.365  1.00  0.00           C  
ATOM   1275  CG  LYS A  84     -57.129 -39.742 -34.452  1.00  0.00           C  
ATOM   1276  CD  LYS A  84     -57.855 -40.965 -33.915  1.00  0.00           C  
ATOM   1277  CE  LYS A  84     -58.021 -42.029 -34.990  1.00  0.00           C  
ATOM   1278  NZ  LYS A  84     -58.700 -43.246 -34.470  1.00  0.00           N  
ATOM   1279  H   LYS A  84     -54.735 -37.274 -35.314  1.00  0.00           H  
ATOM   1280  HA  LYS A  84     -56.909 -36.963 -34.627  1.00  0.00           H  
ATOM   1281 1HB  LYS A  84     -56.312 -39.139 -32.582  1.00  0.00           H  
ATOM   1282 2HB  LYS A  84     -57.903 -38.475 -32.928  1.00  0.00           H  
ATOM   1283 1HG  LYS A  84     -57.713 -39.312 -35.268  1.00  0.00           H  
ATOM   1284 2HG  LYS A  84     -56.160 -40.048 -34.845  1.00  0.00           H  
ATOM   1285 1HD  LYS A  84     -57.291 -41.387 -33.082  1.00  0.00           H  
ATOM   1286 2HD  LYS A  84     -58.841 -40.673 -33.552  1.00  0.00           H  
ATOM   1287 1HE  LYS A  84     -58.607 -41.625 -35.814  1.00  0.00           H  
ATOM   1288 2HE  LYS A  84     -57.041 -42.312 -35.376  1.00  0.00           H  
ATOM   1289 1HZ  LYS A  84     -58.790 -43.926 -35.212  1.00  0.00           H  
ATOM   1290 2HZ  LYS A  84     -58.155 -43.641 -33.716  1.00  0.00           H  
ATOM   1291 3HZ  LYS A  84     -59.618 -42.999 -34.127  1.00  0.00           H  
ATOM   1292  N   VAL A  85     -55.509 -35.288 -32.954  1.00  0.00           N  
ATOM   1293  CA  VAL A  85     -55.376 -34.203 -31.986  1.00  0.00           C  
ATOM   1294  C   VAL A  85     -56.647 -33.367 -31.891  1.00  0.00           C  
ATOM   1295  O   VAL A  85     -57.392 -33.240 -32.862  1.00  0.00           O  
ATOM   1296  CB  VAL A  85     -54.198 -33.290 -32.373  1.00  0.00           C  
ATOM   1297  CG1 VAL A  85     -52.897 -34.078 -32.393  1.00  0.00           C  
ATOM   1298  CG2 VAL A  85     -54.462 -32.650 -33.728  1.00  0.00           C  
ATOM   1299  H   VAL A  85     -55.051 -35.186 -33.848  1.00  0.00           H  
ATOM   1300  HA  VAL A  85     -55.176 -34.637 -31.006  1.00  0.00           H  
ATOM   1301  HB  VAL A  85     -54.091 -32.511 -31.618  1.00  0.00           H  
ATOM   1302 1HG1 VAL A  85     -52.075 -33.417 -32.668  1.00  0.00           H  
ATOM   1303 2HG1 VAL A  85     -52.710 -34.496 -31.404  1.00  0.00           H  
ATOM   1304 3HG1 VAL A  85     -52.971 -34.885 -33.122  1.00  0.00           H  
ATOM   1305 1HG2 VAL A  85     -53.625 -32.005 -33.995  1.00  0.00           H  
ATOM   1306 2HG2 VAL A  85     -54.575 -33.429 -34.482  1.00  0.00           H  
ATOM   1307 3HG2 VAL A  85     -55.375 -32.058 -33.679  1.00  0.00           H  
ATOM   1308  N   PRO A  86     -56.888 -32.799 -30.713  1.00  0.00           N  
ATOM   1309  CA  PRO A  86     -58.047 -31.937 -30.505  1.00  0.00           C  
ATOM   1310  C   PRO A  86     -57.993 -30.729 -31.431  1.00  0.00           C  
ATOM   1311  O   PRO A  86     -56.919 -30.320 -31.872  1.00  0.00           O  
ATOM   1312  CB  PRO A  86     -57.919 -31.530 -29.034  1.00  0.00           C  
ATOM   1313  CG  PRO A  86     -57.087 -32.608 -28.428  1.00  0.00           C  
ATOM   1314  CD  PRO A  86     -56.120 -32.992 -29.516  1.00  0.00           C  
ATOM   1315  HA  PRO A  86     -58.965 -32.519 -30.674  1.00  0.00           H  
ATOM   1316 1HB  PRO A  86     -57.453 -30.537 -28.958  1.00  0.00           H  
ATOM   1317 2HB  PRO A  86     -58.917 -31.453 -28.577  1.00  0.00           H  
ATOM   1318 1HG  PRO A  86     -56.581 -32.235 -27.525  1.00  0.00           H  
ATOM   1319 2HG  PRO A  86     -57.723 -33.447 -28.111  1.00  0.00           H  
ATOM   1320 1HD  PRO A  86     -55.241 -32.332 -29.477  1.00  0.00           H  
ATOM   1321 2HD  PRO A  86     -55.822 -34.043 -29.389  1.00  0.00           H  
ATOM   1322  N   LYS A  87     -59.159 -30.159 -31.723  1.00  0.00           N  
ATOM   1323  CA  LYS A  87     -59.279 -29.204 -32.818  1.00  0.00           C  
ATOM   1324  C   LYS A  87     -58.421 -27.980 -32.601  1.00  0.00           C  
ATOM   1325  O   LYS A  87     -57.826 -27.453 -33.541  1.00  0.00           O  
ATOM   1326  CB  LYS A  87     -60.738 -28.785 -33.003  1.00  0.00           C  
ATOM   1327  CG  LYS A  87     -61.639 -29.874 -33.568  1.00  0.00           C  
ATOM   1328  CD  LYS A  87     -63.075 -29.389 -33.704  1.00  0.00           C  
ATOM   1329  CE  LYS A  87     -63.978 -30.480 -34.259  1.00  0.00           C  
ATOM   1330  NZ  LYS A  87     -65.394 -30.032 -34.361  1.00  0.00           N  
ATOM   1331  H   LYS A  87     -59.973 -30.396 -31.175  1.00  0.00           H  
ATOM   1332  HA  LYS A  87     -58.935 -29.684 -33.735  1.00  0.00           H  
ATOM   1333 1HB  LYS A  87     -61.151 -28.474 -32.043  1.00  0.00           H  
ATOM   1334 2HB  LYS A  87     -60.788 -27.927 -33.674  1.00  0.00           H  
ATOM   1335 1HG  LYS A  87     -61.272 -30.177 -34.550  1.00  0.00           H  
ATOM   1336 2HG  LYS A  87     -61.618 -30.742 -32.909  1.00  0.00           H  
ATOM   1337 1HD  LYS A  87     -63.449 -29.081 -32.726  1.00  0.00           H  
ATOM   1338 2HD  LYS A  87     -63.106 -28.529 -34.373  1.00  0.00           H  
ATOM   1339 1HE  LYS A  87     -63.630 -30.772 -35.249  1.00  0.00           H  
ATOM   1340 2HE  LYS A  87     -63.934 -31.355 -33.610  1.00  0.00           H  
ATOM   1341 1HZ  LYS A  87     -65.959 -30.782 -34.732  1.00  0.00           H  
ATOM   1342 2HZ  LYS A  87     -65.734 -29.776 -33.445  1.00  0.00           H  
ATOM   1343 3HZ  LYS A  87     -65.451 -29.233 -34.976  1.00  0.00           H  
ATOM   1344  N   GLU A  88     -58.344 -27.513 -31.362  1.00  0.00           N  
ATOM   1345  CA  GLU A  88     -57.454 -26.390 -31.098  1.00  0.00           C  
ATOM   1346  C   GLU A  88     -56.000 -26.767 -31.350  1.00  0.00           C  
ATOM   1347  O   GLU A  88     -55.235 -25.987 -31.917  1.00  0.00           O  
ATOM   1348  CB  GLU A  88     -57.622 -25.903 -29.656  1.00  0.00           C  
ATOM   1349  CG  GLU A  88     -58.977 -25.278 -29.358  1.00  0.00           C  
ATOM   1350  CD  GLU A  88     -60.048 -26.299 -29.096  1.00  0.00           C  
ATOM   1351  OE1 GLU A  88     -59.747 -27.469 -29.125  1.00  0.00           O  
ATOM   1352  OE2 GLU A  88     -61.169 -25.910 -28.868  1.00  0.00           O  
ATOM   1353  H   GLU A  88     -58.901 -27.945 -30.638  1.00  0.00           H  
ATOM   1354  HA  GLU A  88     -57.715 -25.575 -31.774  1.00  0.00           H  
ATOM   1355 1HB  GLU A  88     -57.482 -26.740 -28.971  1.00  0.00           H  
ATOM   1356 2HB  GLU A  88     -56.854 -25.163 -29.430  1.00  0.00           H  
ATOM   1357 1HG  GLU A  88     -58.884 -24.634 -28.483  1.00  0.00           H  
ATOM   1358 2HG  GLU A  88     -59.272 -24.656 -30.202  1.00  0.00           H  
ATOM   1359  N   GLY A  89     -55.671 -27.996 -30.899  1.00  0.00           N  
ATOM   1360  CA  GLY A  89     -54.308 -28.480 -31.079  1.00  0.00           C  
ATOM   1361  C   GLY A  89     -53.950 -28.585 -32.557  1.00  0.00           C  
ATOM   1362  O   GLY A  89     -52.845 -28.229 -32.965  1.00  0.00           O  
ATOM   1363  H   GLY A  89     -56.376 -28.558 -30.445  1.00  0.00           H  
ATOM   1364 1HA  GLY A  89     -53.613 -27.804 -30.580  1.00  0.00           H  
ATOM   1365 2HA  GLY A  89     -54.203 -29.455 -30.606  1.00  0.00           H  
ATOM   1366  N   LEU A  90     -54.941 -29.088 -33.322  1.00  0.00           N  
ATOM   1367  CA  LEU A  90     -54.728 -29.239 -34.756  1.00  0.00           C  
ATOM   1368  C   LEU A  90     -54.478 -27.892 -35.421  1.00  0.00           C  
ATOM   1369  O   LEU A  90     -53.613 -27.768 -36.288  1.00  0.00           O  
ATOM   1370  CB  LEU A  90     -55.941 -29.919 -35.404  1.00  0.00           C  
ATOM   1371  CG  LEU A  90     -55.839 -30.164 -36.915  1.00  0.00           C  
ATOM   1372  CD1 LEU A  90     -54.644 -31.063 -37.204  1.00  0.00           C  
ATOM   1373  CD2 LEU A  90     -57.130 -30.792 -37.416  1.00  0.00           C  
ATOM   1374  H   LEU A  90     -55.814 -29.351 -32.886  1.00  0.00           H  
ATOM   1375  HA  LEU A  90     -53.851 -29.867 -34.911  1.00  0.00           H  
ATOM   1376 1HB  LEU A  90     -56.098 -30.882 -34.922  1.00  0.00           H  
ATOM   1377 2HB  LEU A  90     -56.821 -29.300 -35.228  1.00  0.00           H  
ATOM   1378  HG  LEU A  90     -55.673 -29.216 -37.427  1.00  0.00           H  
ATOM   1379 1HD1 LEU A  90     -54.571 -31.238 -38.277  1.00  0.00           H  
ATOM   1380 2HD1 LEU A  90     -53.732 -30.581 -36.852  1.00  0.00           H  
ATOM   1381 3HD1 LEU A  90     -54.774 -32.015 -36.690  1.00  0.00           H  
ATOM   1382 1HD2 LEU A  90     -57.058 -30.966 -38.490  1.00  0.00           H  
ATOM   1383 2HD2 LEU A  90     -57.296 -31.741 -36.906  1.00  0.00           H  
ATOM   1384 3HD2 LEU A  90     -57.964 -30.120 -37.213  1.00  0.00           H  
ATOM   1385  N   LYS A  91     -55.277 -26.904 -34.968  1.00  0.00           N  
ATOM   1386  CA  LYS A  91     -55.138 -25.563 -35.523  1.00  0.00           C  
ATOM   1387  C   LYS A  91     -53.754 -24.993 -35.244  1.00  0.00           C  
ATOM   1388  O   LYS A  91     -53.146 -24.363 -36.110  1.00  0.00           O  
ATOM   1389  CB  LYS A  91     -56.213 -24.634 -34.956  1.00  0.00           C  
ATOM   1390  CG  LYS A  91     -57.623 -24.926 -35.454  1.00  0.00           C  
ATOM   1391  CD  LYS A  91     -58.636 -23.977 -34.831  1.00  0.00           C  
ATOM   1392  CE  LYS A  91     -60.046 -24.274 -35.318  1.00  0.00           C  
ATOM   1393  NZ  LYS A  91     -61.054 -23.379 -34.688  1.00  0.00           N  
ATOM   1394  H   LYS A  91     -55.958 -27.112 -34.251  1.00  0.00           H  
ATOM   1395  HA  LYS A  91     -55.263 -25.621 -36.604  1.00  0.00           H  
ATOM   1396 1HB  LYS A  91     -56.221 -24.708 -33.868  1.00  0.00           H  
ATOM   1397 2HB  LYS A  91     -55.975 -23.602 -35.213  1.00  0.00           H  
ATOM   1398 1HG  LYS A  91     -57.655 -24.818 -36.539  1.00  0.00           H  
ATOM   1399 2HG  LYS A  91     -57.893 -25.950 -35.200  1.00  0.00           H  
ATOM   1400 1HD  LYS A  91     -58.607 -24.075 -33.745  1.00  0.00           H  
ATOM   1401 2HD  LYS A  91     -58.381 -22.950 -35.092  1.00  0.00           H  
ATOM   1402 1HE  LYS A  91     -60.092 -24.148 -36.399  1.00  0.00           H  
ATOM   1403 2HE  LYS A  91     -60.301 -25.308 -35.084  1.00  0.00           H  
ATOM   1404 1HZ  LYS A  91     -61.974 -23.608 -35.036  1.00  0.00           H  
ATOM   1405 2HZ  LYS A  91     -61.033 -23.501 -33.685  1.00  0.00           H  
ATOM   1406 3HZ  LYS A  91     -60.839 -22.418 -34.914  1.00  0.00           H  
ATOM   1407  N   LEU A  92     -53.300 -25.248 -34.000  1.00  0.00           N  
ATOM   1408  CA  LEU A  92     -51.985 -24.758 -33.606  1.00  0.00           C  
ATOM   1409  C   LEU A  92     -50.887 -25.370 -34.467  1.00  0.00           C  
ATOM   1410  O   LEU A  92     -49.949 -24.684 -34.874  1.00  0.00           O  
ATOM   1411  CB  LEU A  92     -51.722 -25.077 -32.129  1.00  0.00           C  
ATOM   1412  CG  LEU A  92     -52.573 -24.298 -31.118  1.00  0.00           C  
ATOM   1413  CD1 LEU A  92     -52.333 -24.849 -29.719  1.00  0.00           C  
ATOM   1414  CD2 LEU A  92     -52.220 -22.819 -31.191  1.00  0.00           C  
ATOM   1415  H   LEU A  92     -53.880 -25.776 -33.363  1.00  0.00           H  
ATOM   1416  HA  LEU A  92     -51.964 -23.677 -33.740  1.00  0.00           H  
ATOM   1417 1HB  LEU A  92     -51.903 -26.138 -31.965  1.00  0.00           H  
ATOM   1418 2HB  LEU A  92     -50.674 -24.871 -31.909  1.00  0.00           H  
ATOM   1419  HG  LEU A  92     -53.629 -24.431 -31.352  1.00  0.00           H  
ATOM   1420 1HD1 LEU A  92     -52.938 -24.295 -29.001  1.00  0.00           H  
ATOM   1421 2HD1 LEU A  92     -52.612 -25.903 -29.691  1.00  0.00           H  
ATOM   1422 3HD1 LEU A  92     -51.279 -24.745 -29.463  1.00  0.00           H  
ATOM   1423 1HD2 LEU A  92     -52.825 -22.265 -30.473  1.00  0.00           H  
ATOM   1424 2HD2 LEU A  92     -51.164 -22.685 -30.955  1.00  0.00           H  
ATOM   1425 3HD2 LEU A  92     -52.418 -22.447 -32.196  1.00  0.00           H  
ATOM   1426  N   ILE A  93     -51.060 -26.684 -34.716  1.00  0.00           N  
ATOM   1427  CA  ILE A  93     -50.079 -27.392 -35.531  1.00  0.00           C  
ATOM   1428  C   ILE A  93     -50.017 -26.816 -36.939  1.00  0.00           C  
ATOM   1429  O   ILE A  93     -48.936 -26.654 -37.506  1.00  0.00           O  
ATOM   1430  CB  ILE A  93     -50.407 -28.894 -35.605  1.00  0.00           C  
ATOM   1431  CG1 ILE A  93     -50.300 -29.533 -34.217  1.00  0.00           C  
ATOM   1432  CG2 ILE A  93     -49.481 -29.593 -36.588  1.00  0.00           C  
ATOM   1433  CD1 ILE A  93     -48.920 -29.438 -33.606  1.00  0.00           C  
ATOM   1434  H   ILE A  93     -51.867 -27.155 -34.332  1.00  0.00           H  
ATOM   1435  HA  ILE A  93     -49.099 -27.275 -35.071  1.00  0.00           H  
ATOM   1436  HB  ILE A  93     -51.437 -29.026 -35.934  1.00  0.00           H  
ATOM   1437 1HG1 ILE A  93     -51.007 -29.053 -33.541  1.00  0.00           H  
ATOM   1438 2HG1 ILE A  93     -50.572 -30.587 -34.280  1.00  0.00           H  
ATOM   1439 1HG2 ILE A  93     -49.726 -30.654 -36.628  1.00  0.00           H  
ATOM   1440 2HG2 ILE A  93     -49.605 -29.155 -37.578  1.00  0.00           H  
ATOM   1441 3HG2 ILE A  93     -48.447 -29.471 -36.265  1.00  0.00           H  
ATOM   1442 1HD1 ILE A  93     -48.924 -29.913 -32.625  1.00  0.00           H  
ATOM   1443 2HD1 ILE A  93     -48.201 -29.944 -34.251  1.00  0.00           H  
ATOM   1444 3HD1 ILE A  93     -48.640 -28.391 -33.501  1.00  0.00           H  
ATOM   1445  N   GLU A  94     -51.225 -26.520 -37.461  1.00  0.00           N  
ATOM   1446  CA  GLU A  94     -51.304 -25.960 -38.805  1.00  0.00           C  
ATOM   1447  C   GLU A  94     -50.595 -24.615 -38.884  1.00  0.00           C  
ATOM   1448  O   GLU A  94     -49.893 -24.328 -39.854  1.00  0.00           O  
ATOM   1449  CB  GLU A  94     -52.765 -25.803 -39.232  1.00  0.00           C  
ATOM   1450  CG  GLU A  94     -53.490 -27.116 -39.489  1.00  0.00           C  
ATOM   1451  CD  GLU A  94     -54.942 -26.927 -39.829  1.00  0.00           C  
ATOM   1452  OE1 GLU A  94     -55.409 -25.816 -39.757  1.00  0.00           O  
ATOM   1453  OE2 GLU A  94     -55.585 -27.894 -40.162  1.00  0.00           O  
ATOM   1454  H   GLU A  94     -52.054 -26.691 -36.911  1.00  0.00           H  
ATOM   1455  HA  GLU A  94     -50.810 -26.645 -39.495  1.00  0.00           H  
ATOM   1456 1HB  GLU A  94     -53.314 -25.264 -38.460  1.00  0.00           H  
ATOM   1457 2HB  GLU A  94     -52.816 -25.209 -40.145  1.00  0.00           H  
ATOM   1458 1HG  GLU A  94     -53.000 -27.634 -40.314  1.00  0.00           H  
ATOM   1459 2HG  GLU A  94     -53.408 -27.744 -38.603  1.00  0.00           H  
ATOM   1460  N   LEU A  95     -50.817 -23.818 -37.817  1.00  0.00           N  
ATOM   1461  CA  LEU A  95     -50.194 -22.501 -37.769  1.00  0.00           C  
ATOM   1462  C   LEU A  95     -48.674 -22.611 -37.762  1.00  0.00           C  
ATOM   1463  O   LEU A  95     -47.984 -21.844 -38.432  1.00  0.00           O  
ATOM   1464  CB  LEU A  95     -50.663 -21.738 -36.523  1.00  0.00           C  
ATOM   1465  CG  LEU A  95     -52.133 -21.298 -36.527  1.00  0.00           C  
ATOM   1466  CD1 LEU A  95     -52.495 -20.724 -35.164  1.00  0.00           C  
ATOM   1467  CD2 LEU A  95     -52.353 -20.273 -37.629  1.00  0.00           C  
ATOM   1468  H   LEU A  95     -51.412 -24.149 -37.072  1.00  0.00           H  
ATOM   1469  HA  LEU A  95     -50.494 -21.943 -38.655  1.00  0.00           H  
ATOM   1470 1HB  LEU A  95     -50.509 -22.370 -35.650  1.00  0.00           H  
ATOM   1471 2HB  LEU A  95     -50.050 -20.844 -36.412  1.00  0.00           H  
ATOM   1472  HG  LEU A  95     -52.771 -22.164 -36.704  1.00  0.00           H  
ATOM   1473 1HD1 LEU A  95     -53.539 -20.412 -35.167  1.00  0.00           H  
ATOM   1474 2HD1 LEU A  95     -52.346 -21.484 -34.398  1.00  0.00           H  
ATOM   1475 3HD1 LEU A  95     -51.860 -19.864 -34.952  1.00  0.00           H  
ATOM   1476 1HD2 LEU A  95     -53.398 -19.961 -37.632  1.00  0.00           H  
ATOM   1477 2HD2 LEU A  95     -51.716 -19.406 -37.452  1.00  0.00           H  
ATOM   1478 3HD2 LEU A  95     -52.104 -20.716 -38.594  1.00  0.00           H  
ATOM   1479  N   VAL A  96     -48.203 -23.599 -36.974  1.00  0.00           N  
ATOM   1480  CA  VAL A  96     -46.764 -23.812 -36.880  1.00  0.00           C  
ATOM   1481  C   VAL A  96     -46.173 -24.186 -38.233  1.00  0.00           C  
ATOM   1482  O   VAL A  96     -45.100 -23.711 -38.606  1.00  0.00           O  
ATOM   1483  CB  VAL A  96     -46.454 -24.926 -35.862  1.00  0.00           C  
ATOM   1484  CG1 VAL A  96     -44.978 -25.292 -35.906  1.00  0.00           C  
ATOM   1485  CG2 VAL A  96     -46.857 -24.479 -34.466  1.00  0.00           C  
ATOM   1486  H   VAL A  96     -48.857 -24.174 -36.462  1.00  0.00           H  
ATOM   1487  HA  VAL A  96     -46.298 -22.887 -36.538  1.00  0.00           H  
ATOM   1488  HB  VAL A  96     -47.015 -25.820 -36.135  1.00  0.00           H  
ATOM   1489 1HG1 VAL A  96     -44.777 -26.081 -35.181  1.00  0.00           H  
ATOM   1490 2HG1 VAL A  96     -44.720 -25.644 -36.905  1.00  0.00           H  
ATOM   1491 3HG1 VAL A  96     -44.378 -24.415 -35.663  1.00  0.00           H  
ATOM   1492 1HG2 VAL A  96     -46.636 -25.272 -33.752  1.00  0.00           H  
ATOM   1493 2HG2 VAL A  96     -46.300 -23.581 -34.196  1.00  0.00           H  
ATOM   1494 3HG2 VAL A  96     -47.926 -24.262 -34.448  1.00  0.00           H  
ATOM   1495  N   ALA A  97     -46.928 -25.054 -38.935  1.00  0.00           N  
ATOM   1496  CA  ALA A  97     -46.475 -25.493 -40.250  1.00  0.00           C  
ATOM   1497  C   ALA A  97     -46.371 -24.320 -41.217  1.00  0.00           C  
ATOM   1498  O   ALA A  97     -45.421 -24.226 -41.994  1.00  0.00           O  
ATOM   1499  CB  ALA A  97     -47.411 -26.555 -40.806  1.00  0.00           C  
ATOM   1500  H   ALA A  97     -47.795 -25.385 -38.537  1.00  0.00           H  
ATOM   1501  HA  ALA A  97     -45.479 -25.922 -40.139  1.00  0.00           H  
ATOM   1502 1HB  ALA A  97     -47.060 -26.873 -41.787  1.00  0.00           H  
ATOM   1503 2HB  ALA A  97     -47.430 -27.412 -40.132  1.00  0.00           H  
ATOM   1504 3HB  ALA A  97     -48.415 -26.144 -40.896  1.00  0.00           H  
ATOM   1505  N   GLU A  98     -47.394 -23.446 -41.123  1.00  0.00           N  
ATOM   1506  CA  GLU A  98     -47.414 -22.276 -41.994  1.00  0.00           C  
ATOM   1507  C   GLU A  98     -46.213 -21.376 -41.735  1.00  0.00           C  
ATOM   1508  O   GLU A  98     -45.602 -20.855 -42.668  1.00  0.00           O  
ATOM   1509  CB  GLU A  98     -48.708 -21.484 -41.794  1.00  0.00           C  
ATOM   1510  CG  GLU A  98     -48.854 -20.276 -42.708  1.00  0.00           C  
ATOM   1511  CD  GLU A  98     -50.169 -19.568 -42.537  1.00  0.00           C  
ATOM   1512  OE1 GLU A  98     -50.963 -20.013 -41.743  1.00  0.00           O  
ATOM   1513  OE2 GLU A  98     -50.380 -18.580 -43.200  1.00  0.00           O  
ATOM   1514  H   GLU A  98     -48.128 -23.619 -40.451  1.00  0.00           H  
ATOM   1515  HA  GLU A  98     -47.368 -22.614 -43.029  1.00  0.00           H  
ATOM   1516 1HB  GLU A  98     -49.564 -22.138 -41.964  1.00  0.00           H  
ATOM   1517 2HB  GLU A  98     -48.765 -21.133 -40.764  1.00  0.00           H  
ATOM   1518 1HG  GLU A  98     -48.047 -19.575 -42.499  1.00  0.00           H  
ATOM   1519 2HG  GLU A  98     -48.755 -20.603 -43.743  1.00  0.00           H  
ATOM   1520  N   ALA A  99     -45.916 -21.227 -40.428  1.00  0.00           N  
ATOM   1521  CA  ALA A  99     -44.786 -20.389 -40.044  1.00  0.00           C  
ATOM   1522  C   ALA A  99     -43.478 -20.941 -40.597  1.00  0.00           C  
ATOM   1523  O   ALA A  99     -42.628 -20.189 -41.072  1.00  0.00           O  
ATOM   1524  CB  ALA A  99     -44.709 -20.265 -38.529  1.00  0.00           C  
ATOM   1525  H   ALA A  99     -46.483 -21.700 -39.738  1.00  0.00           H  
ATOM   1526  HA  ALA A  99     -44.938 -19.399 -40.472  1.00  0.00           H  
ATOM   1527 1HB  ALA A  99     -43.861 -19.637 -38.258  1.00  0.00           H  
ATOM   1528 2HB  ALA A  99     -45.629 -19.815 -38.154  1.00  0.00           H  
ATOM   1529 3HB  ALA A  99     -44.584 -21.253 -38.089  1.00  0.00           H  
ATOM   1530  N   ALA A 100     -43.373 -22.283 -40.507  1.00  0.00           N  
ATOM   1531  CA  ALA A 100     -42.169 -22.939 -41.003  1.00  0.00           C  
ATOM   1532  C   ALA A 100     -41.995 -22.715 -42.499  1.00  0.00           C  
ATOM   1533  O   ALA A 100     -40.887 -22.468 -42.975  1.00  0.00           O  
ATOM   1534  CB  ALA A 100     -42.211 -24.428 -40.693  1.00  0.00           C  
ATOM   1535  H   ALA A 100     -44.131 -22.810 -40.097  1.00  0.00           H  
ATOM   1536  HA  ALA A 100     -41.310 -22.497 -40.497  1.00  0.00           H  
ATOM   1537 1HB  ALA A 100     -41.305 -24.904 -41.070  1.00  0.00           H  
ATOM   1538 2HB  ALA A 100     -42.275 -24.574 -39.615  1.00  0.00           H  
ATOM   1539 3HB  ALA A 100     -43.080 -24.875 -41.172  1.00  0.00           H  
ATOM   1540  N   ARG A 101     -43.143 -22.814 -43.201  1.00  0.00           N  
ATOM   1541  CA  ARG A 101     -43.115 -22.618 -44.645  1.00  0.00           C  
ATOM   1542  C   ARG A 101     -42.654 -21.211 -45.002  1.00  0.00           C  
ATOM   1543  O   ARG A 101     -41.876 -21.021 -45.937  1.00  0.00           O  
ATOM   1544  CB  ARG A 101     -44.492 -22.866 -45.245  1.00  0.00           C  
ATOM   1545  CG  ARG A 101     -44.949 -24.315 -45.220  1.00  0.00           C  
ATOM   1546  CD  ARG A 101     -46.244 -24.495 -45.925  1.00  0.00           C  
ATOM   1547  NE  ARG A 101     -46.705 -25.873 -45.872  1.00  0.00           N  
ATOM   1548  CZ  ARG A 101     -47.554 -26.361 -44.946  1.00  0.00           C  
ATOM   1549  NH1 ARG A 101     -48.026 -25.572 -44.006  1.00  0.00           N  
ATOM   1550  NH2 ARG A 101     -47.913 -27.632 -44.983  1.00  0.00           N  
ATOM   1551  H   ARG A 101     -44.002 -23.022 -42.712  1.00  0.00           H  
ATOM   1552  HA  ARG A 101     -42.414 -23.333 -45.078  1.00  0.00           H  
ATOM   1553 1HB  ARG A 101     -45.234 -22.277 -44.708  1.00  0.00           H  
ATOM   1554 2HB  ARG A 101     -44.501 -22.535 -46.284  1.00  0.00           H  
ATOM   1555 1HG  ARG A 101     -44.203 -24.941 -45.709  1.00  0.00           H  
ATOM   1556 2HG  ARG A 101     -45.074 -24.640 -44.186  1.00  0.00           H  
ATOM   1557 1HD  ARG A 101     -47.002 -23.864 -45.461  1.00  0.00           H  
ATOM   1558 2HD  ARG A 101     -46.131 -24.214 -46.971  1.00  0.00           H  
ATOM   1559  HE  ARG A 101     -46.363 -26.511 -46.579  1.00  0.00           H  
ATOM   1560 1HH1 ARG A 101     -47.751 -24.600 -43.978  1.00  0.00           H  
ATOM   1561 2HH1 ARG A 101     -48.662 -25.937 -43.313  1.00  0.00           H  
ATOM   1562 1HH2 ARG A 101     -47.550 -28.239 -45.706  1.00  0.00           H  
ATOM   1563 2HH2 ARG A 101     -48.549 -27.997 -44.290  1.00  0.00           H  
ATOM   1564  N   VAL A 102     -43.175 -20.251 -44.212  1.00  0.00           N  
ATOM   1565  CA  VAL A 102     -42.813 -18.858 -44.447  1.00  0.00           C  
ATOM   1566  C   VAL A 102     -41.318 -18.638 -44.256  1.00  0.00           C  
ATOM   1567  O   VAL A 102     -40.682 -17.922 -45.030  1.00  0.00           O  
ATOM   1568  CB  VAL A 102     -43.592 -17.935 -43.491  1.00  0.00           C  
ATOM   1569  CG1 VAL A 102     -43.075 -16.508 -43.590  1.00  0.00           C  
ATOM   1570  CG2 VAL A 102     -45.078 -17.994 -43.809  1.00  0.00           C  
ATOM   1571  H   VAL A 102     -43.808 -20.514 -43.470  1.00  0.00           H  
ATOM   1572  HA  VAL A 102     -43.076 -18.601 -45.473  1.00  0.00           H  
ATOM   1573  HB  VAL A 102     -43.425 -18.266 -42.465  1.00  0.00           H  
ATOM   1574 1HG1 VAL A 102     -43.636 -15.869 -42.907  1.00  0.00           H  
ATOM   1575 2HG1 VAL A 102     -42.019 -16.484 -43.323  1.00  0.00           H  
ATOM   1576 3HG1 VAL A 102     -43.201 -16.146 -44.610  1.00  0.00           H  
ATOM   1577 1HG2 VAL A 102     -45.622 -17.340 -43.129  1.00  0.00           H  
ATOM   1578 2HG2 VAL A 102     -45.243 -17.669 -44.836  1.00  0.00           H  
ATOM   1579 3HG2 VAL A 102     -45.435 -19.018 -43.691  1.00  0.00           H  
ATOM   1580  N   GLY A 103     -40.804 -19.289 -43.192  1.00  0.00           N  
ATOM   1581  CA  GLY A 103     -39.381 -19.163 -42.898  1.00  0.00           C  
ATOM   1582  C   GLY A 103     -38.533 -19.713 -44.037  1.00  0.00           C  
ATOM   1583  O   GLY A 103     -37.518 -19.124 -44.409  1.00  0.00           O  
ATOM   1584  H   GLY A 103     -41.414 -19.853 -42.618  1.00  0.00           H  
ATOM   1585 1HA  GLY A 103     -39.136 -18.114 -42.731  1.00  0.00           H  
ATOM   1586 2HA  GLY A 103     -39.151 -19.697 -41.977  1.00  0.00           H  
ATOM   1587  N   ILE A 104     -39.005 -20.863 -44.561  1.00  0.00           N  
ATOM   1588  CA  ILE A 104     -38.284 -21.495 -45.660  1.00  0.00           C  
ATOM   1589  C   ILE A 104     -38.153 -20.550 -46.848  1.00  0.00           C  
ATOM   1590  O   ILE A 104     -37.073 -20.402 -47.419  1.00  0.00           O  
ATOM   1591  CB  ILE A 104     -38.990 -22.788 -46.107  1.00  0.00           C  
ATOM   1592  CG1 ILE A 104     -38.890 -23.856 -45.015  1.00  0.00           C  
ATOM   1593  CG2 ILE A 104     -38.391 -23.297 -47.410  1.00  0.00           C  
ATOM   1594  CD1 ILE A 104     -39.790 -25.049 -45.243  1.00  0.00           C  
ATOM   1595  H   ILE A 104     -39.849 -21.266 -44.182  1.00  0.00           H  
ATOM   1596  HA  ILE A 104     -37.283 -21.750 -45.315  1.00  0.00           H  
ATOM   1597  HB  ILE A 104     -40.050 -22.591 -46.259  1.00  0.00           H  
ATOM   1598 1HG1 ILE A 104     -37.863 -24.212 -44.946  1.00  0.00           H  
ATOM   1599 2HG1 ILE A 104     -39.147 -23.416 -44.051  1.00  0.00           H  
ATOM   1600 1HG2 ILE A 104     -38.901 -24.212 -47.711  1.00  0.00           H  
ATOM   1601 2HG2 ILE A 104     -38.513 -22.542 -48.185  1.00  0.00           H  
ATOM   1602 3HG2 ILE A 104     -37.331 -23.504 -47.267  1.00  0.00           H  
ATOM   1603 1HD1 ILE A 104     -39.664 -25.762 -44.427  1.00  0.00           H  
ATOM   1604 2HD1 ILE A 104     -40.829 -24.720 -45.279  1.00  0.00           H  
ATOM   1605 3HD1 ILE A 104     -39.528 -25.528 -46.185  1.00  0.00           H  
ATOM   1606  N   GLU A 105     -39.261 -19.912 -47.215  1.00  0.00           N  
ATOM   1607  CA  GLU A 105     -39.271 -18.980 -48.336  1.00  0.00           C  
ATOM   1608  C   GLU A 105     -38.267 -17.855 -48.126  1.00  0.00           C  
ATOM   1609  O   GLU A 105     -37.628 -17.395 -49.073  1.00  0.00           O  
ATOM   1610  CB  GLU A 105     -40.672 -18.396 -48.531  1.00  0.00           C  
ATOM   1611  CG  GLU A 105     -41.699 -19.389 -49.056  1.00  0.00           C  
ATOM   1612  CD  GLU A 105     -43.078 -18.799 -49.170  1.00  0.00           C  
ATOM   1613  OE1 GLU A 105     -43.263 -17.683 -48.747  1.00  0.00           O  
ATOM   1614  OE2 GLU A 105     -43.947 -19.466 -49.680  1.00  0.00           O  
ATOM   1615  H   GLU A 105     -40.116 -20.078 -46.704  1.00  0.00           H  
ATOM   1616  HA  GLU A 105     -38.990 -19.522 -49.239  1.00  0.00           H  
ATOM   1617 1HB  GLU A 105     -41.039 -18.005 -47.582  1.00  0.00           H  
ATOM   1618 2HB  GLU A 105     -40.624 -17.562 -49.231  1.00  0.00           H  
ATOM   1619 1HG  GLU A 105     -41.384 -19.737 -50.039  1.00  0.00           H  
ATOM   1620 2HG  GLU A 105     -41.731 -20.249 -48.389  1.00  0.00           H  
ATOM   1621  N   ALA A 106     -38.160 -17.439 -46.859  1.00  0.00           N  
ATOM   1622  CA  ALA A 106     -37.216 -16.424 -46.386  1.00  0.00           C  
ATOM   1623  C   ALA A 106     -35.795 -16.946 -46.128  1.00  0.00           C  
ATOM   1624  O   ALA A 106     -34.970 -16.255 -45.530  1.00  0.00           O  
ATOM   1625  CB  ALA A 106     -37.762 -15.781 -45.120  1.00  0.00           C  
ATOM   1626  H   ALA A 106     -38.764 -17.840 -46.157  1.00  0.00           H  
ATOM   1627  HA  ALA A 106     -37.124 -15.661 -47.159  1.00  0.00           H  
ATOM   1628 1HB  ALA A 106     -37.076 -15.003 -44.782  1.00  0.00           H  
ATOM   1629 2HB  ALA A 106     -38.737 -15.340 -45.327  1.00  0.00           H  
ATOM   1630 3HB  ALA A 106     -37.863 -16.537 -44.343  1.00  0.00           H  
ATOM   1631  N   GLY A 107     -35.498 -18.160 -46.571  1.00  0.00           N  
ATOM   1632  CA  GLY A 107     -34.148 -18.712 -46.419  1.00  0.00           C  
ATOM   1633  C   GLY A 107     -33.850 -19.100 -44.977  1.00  0.00           C  
ATOM   1634  O   GLY A 107     -32.814 -18.728 -44.425  1.00  0.00           O  
ATOM   1635  H   GLY A 107     -36.216 -18.709 -47.021  1.00  0.00           H  
ATOM   1636 1HA  GLY A 107     -34.039 -19.589 -47.058  1.00  0.00           H  
ATOM   1637 2HA  GLY A 107     -33.415 -17.978 -46.752  1.00  0.00           H  
ATOM   1638  N   THR A 108     -34.767 -19.850 -44.376  1.00  0.00           N  
ATOM   1639  CA  THR A 108     -34.564 -20.397 -43.040  1.00  0.00           C  
ATOM   1640  C   THR A 108     -34.659 -21.912 -43.059  1.00  0.00           C  
ATOM   1641  O   THR A 108     -35.617 -22.477 -43.587  1.00  0.00           O  
ATOM   1642  CB  THR A 108     -35.586 -19.825 -42.040  1.00  0.00           C  
ATOM   1643  OG1 THR A 108     -35.444 -18.400 -41.970  1.00  0.00           O  
ATOM   1644  CG2 THR A 108     -35.371 -20.421 -40.657  1.00  0.00           C  
ATOM   1645  H   THR A 108     -35.632 -20.049 -44.857  1.00  0.00           H  
ATOM   1646  HA  THR A 108     -33.564 -20.123 -42.702  1.00  0.00           H  
ATOM   1647  HB  THR A 108     -36.595 -20.060 -42.377  1.00  0.00           H  
ATOM   1648  HG1 THR A 108     -35.600 -18.021 -42.838  1.00  0.00           H  
ATOM   1649 1HG2 THR A 108     -36.102 -20.006 -39.964  1.00  0.00           H  
ATOM   1650 2HG2 THR A 108     -35.489 -21.504 -40.705  1.00  0.00           H  
ATOM   1651 3HG2 THR A 108     -34.366 -20.182 -40.311  1.00  0.00           H  
ATOM   1652  N   ASP A 109     -33.661 -22.564 -42.480  1.00  0.00           N  
ATOM   1653  CA  ASP A 109     -33.604 -24.020 -42.437  1.00  0.00           C  
ATOM   1654  C   ASP A 109     -34.680 -24.591 -41.522  1.00  0.00           C  
ATOM   1655  O   ASP A 109     -35.050 -23.974 -40.524  1.00  0.00           O  
ATOM   1656  CB  ASP A 109     -32.225 -24.488 -41.966  1.00  0.00           C  
ATOM   1657  CG  ASP A 109     -32.032 -25.992 -42.100  1.00  0.00           C  
ATOM   1658  OD1 ASP A 109     -31.706 -26.436 -43.176  1.00  0.00           O  
ATOM   1659  OD2 ASP A 109     -32.212 -26.683 -41.126  1.00  0.00           O  
ATOM   1660  H   ASP A 109     -32.912 -22.039 -42.054  1.00  0.00           H  
ATOM   1661  HA  ASP A 109     -33.777 -24.403 -43.444  1.00  0.00           H  
ATOM   1662 1HB  ASP A 109     -31.452 -23.984 -42.546  1.00  0.00           H  
ATOM   1663 2HB  ASP A 109     -32.084 -24.210 -40.921  1.00  0.00           H  
ATOM   1664  N   SER A 110     -35.178 -25.773 -41.868  1.00  0.00           N  
ATOM   1665  CA  SER A 110     -36.400 -26.280 -41.262  1.00  0.00           C  
ATOM   1666  C   SER A 110     -36.185 -27.490 -40.356  1.00  0.00           C  
ATOM   1667  O   SER A 110     -37.127 -28.215 -40.038  1.00  0.00           O  
ATOM   1668  CB  SER A 110     -37.388 -26.642 -42.354  1.00  0.00           C  
ATOM   1669  OG  SER A 110     -36.858 -27.620 -43.206  1.00  0.00           O  
ATOM   1670  H   SER A 110     -34.697 -26.326 -42.564  1.00  0.00           H  
ATOM   1671  HA  SER A 110     -36.832 -25.491 -40.644  1.00  0.00           H  
ATOM   1672 1HB  SER A 110     -38.310 -27.008 -41.904  1.00  0.00           H  
ATOM   1673 2HB  SER A 110     -37.636 -25.751 -42.930  1.00  0.00           H  
ATOM   1674  HG  SER A 110     -37.610 -28.020 -43.650  1.00  0.00           H  
ATOM   1675  N   VAL A 111     -34.947 -27.725 -39.928  1.00  0.00           N  
ATOM   1676  CA  VAL A 111     -34.686 -28.821 -38.995  1.00  0.00           C  
ATOM   1677  C   VAL A 111     -35.245 -28.498 -37.619  1.00  0.00           C  
ATOM   1678  O   VAL A 111     -35.821 -29.360 -36.955  1.00  0.00           O  
ATOM   1679  CB  VAL A 111     -33.173 -29.087 -38.883  1.00  0.00           C  
ATOM   1680  CG1 VAL A 111     -32.892 -30.110 -37.793  1.00  0.00           C  
ATOM   1681  CG2 VAL A 111     -32.629 -29.562 -40.222  1.00  0.00           C  
ATOM   1682  H   VAL A 111     -34.193 -27.138 -40.256  1.00  0.00           H  
ATOM   1683  HA  VAL A 111     -35.172 -29.721 -39.374  1.00  0.00           H  
ATOM   1684  HB  VAL A 111     -32.671 -28.163 -38.593  1.00  0.00           H  
ATOM   1685 1HG1 VAL A 111     -31.818 -30.286 -37.726  1.00  0.00           H  
ATOM   1686 2HG1 VAL A 111     -33.257 -29.734 -36.837  1.00  0.00           H  
ATOM   1687 3HG1 VAL A 111     -33.397 -31.046 -38.033  1.00  0.00           H  
ATOM   1688 1HG2 VAL A 111     -31.559 -29.747 -40.135  1.00  0.00           H  
ATOM   1689 2HG2 VAL A 111     -33.135 -30.482 -40.514  1.00  0.00           H  
ATOM   1690 3HG2 VAL A 111     -32.805 -28.796 -40.978  1.00  0.00           H  
ATOM   1691  N   GLU A 112     -35.058 -27.256 -37.225  1.00  0.00           N  
ATOM   1692  CA  GLU A 112     -35.623 -26.723 -35.992  1.00  0.00           C  
ATOM   1693  C   GLU A 112     -37.144 -26.689 -36.052  1.00  0.00           C  
ATOM   1694  O   GLU A 112     -37.821 -27.017 -35.077  1.00  0.00           O  
ATOM   1695  CB  GLU A 112     -35.083 -25.316 -35.722  1.00  0.00           C  
ATOM   1696  CG  GLU A 112     -33.607 -25.270 -35.354  1.00  0.00           C  
ATOM   1697  CD  GLU A 112     -33.304 -25.969 -34.059  1.00  0.00           C  
ATOM   1698  OE1 GLU A 112     -34.095 -25.868 -33.152  1.00  0.00           O  
ATOM   1699  OE2 GLU A 112     -32.280 -26.606 -33.976  1.00  0.00           O  
ATOM   1700  H   GLU A 112     -34.500 -26.638 -37.796  1.00  0.00           H  
ATOM   1701  HA  GLU A 112     -35.330 -27.373 -35.167  1.00  0.00           H  
ATOM   1702 1HB  GLU A 112     -35.227 -24.695 -36.606  1.00  0.00           H  
ATOM   1703 2HB  GLU A 112     -35.645 -24.861 -34.906  1.00  0.00           H  
ATOM   1704 1HG  GLU A 112     -33.030 -25.739 -36.151  1.00  0.00           H  
ATOM   1705 2HG  GLU A 112     -33.294 -24.229 -35.281  1.00  0.00           H  
ATOM   1706  N   SER A 113     -37.633 -26.279 -37.240  1.00  0.00           N  
ATOM   1707  CA  SER A 113     -39.078 -26.203 -37.429  1.00  0.00           C  
ATOM   1708  C   SER A 113     -39.723 -27.576 -37.286  1.00  0.00           C  
ATOM   1709  O   SER A 113     -40.785 -27.713 -36.679  1.00  0.00           O  
ATOM   1710  CB  SER A 113     -39.396 -25.625 -38.794  1.00  0.00           C  
ATOM   1711  OG  SER A 113     -38.983 -24.289 -38.882  1.00  0.00           O  
ATOM   1712  H   SER A 113     -36.989 -26.031 -37.977  1.00  0.00           H  
ATOM   1713  HA  SER A 113     -39.494 -25.547 -36.664  1.00  0.00           H  
ATOM   1714 1HB  SER A 113     -38.898 -26.214 -39.564  1.00  0.00           H  
ATOM   1715 2HB  SER A 113     -40.468 -25.689 -38.976  1.00  0.00           H  
ATOM   1716  HG  SER A 113     -38.916 -24.094 -39.820  1.00  0.00           H  
ATOM   1717  N   ALA A 114     -39.027 -28.569 -37.874  1.00  0.00           N  
ATOM   1718  CA  ALA A 114     -39.537 -29.934 -37.809  1.00  0.00           C  
ATOM   1719  C   ALA A 114     -39.619 -30.423 -36.369  1.00  0.00           C  
ATOM   1720  O   ALA A 114     -40.588 -31.074 -35.978  1.00  0.00           O  
ATOM   1721  CB  ALA A 114     -38.663 -30.866 -38.635  1.00  0.00           C  
ATOM   1722  H   ALA A 114     -38.163 -28.350 -38.350  1.00  0.00           H  
ATOM   1723  HA  ALA A 114     -40.546 -29.938 -38.222  1.00  0.00           H  
ATOM   1724 1HB  ALA A 114     -39.057 -31.881 -38.577  1.00  0.00           H  
ATOM   1725 2HB  ALA A 114     -38.661 -30.538 -39.675  1.00  0.00           H  
ATOM   1726 3HB  ALA A 114     -37.646 -30.849 -38.248  1.00  0.00           H  
ATOM   1727  N   LYS A 115     -38.557 -30.074 -35.614  1.00  0.00           N  
ATOM   1728  CA  LYS A 115     -38.513 -30.480 -34.215  1.00  0.00           C  
ATOM   1729  C   LYS A 115     -39.667 -29.871 -33.428  1.00  0.00           C  
ATOM   1730  O   LYS A 115     -40.282 -30.537 -32.594  1.00  0.00           O  
ATOM   1731  CB  LYS A 115     -37.178 -30.081 -33.584  1.00  0.00           C  
ATOM   1732  CG  LYS A 115     -35.985 -30.894 -34.069  1.00  0.00           C  
ATOM   1733  CD  LYS A 115     -34.742 -30.597 -33.245  1.00  0.00           C  
ATOM   1734  CE  LYS A 115     -34.193 -29.211 -33.549  1.00  0.00           C  
ATOM   1735  NZ  LYS A 115     -32.903 -28.958 -32.851  1.00  0.00           N  
ATOM   1736  H   LYS A 115     -37.811 -29.537 -36.033  1.00  0.00           H  
ATOM   1737  HA  LYS A 115     -38.612 -31.565 -34.166  1.00  0.00           H  
ATOM   1738 1HB  LYS A 115     -36.975 -29.031 -33.794  1.00  0.00           H  
ATOM   1739 2HB  LYS A 115     -37.240 -30.192 -32.501  1.00  0.00           H  
ATOM   1740 1HG  LYS A 115     -36.215 -31.958 -33.995  1.00  0.00           H  
ATOM   1741 2HG  LYS A 115     -35.784 -30.656 -35.113  1.00  0.00           H  
ATOM   1742 1HD  LYS A 115     -34.986 -30.658 -32.183  1.00  0.00           H  
ATOM   1743 2HD  LYS A 115     -33.973 -31.338 -33.466  1.00  0.00           H  
ATOM   1744 1HE  LYS A 115     -34.038 -29.109 -34.622  1.00  0.00           H  
ATOM   1745 2HE  LYS A 115     -34.915 -28.457 -33.235  1.00  0.00           H  
ATOM   1746 1HZ  LYS A 115     -32.573 -28.031 -33.078  1.00  0.00           H  
ATOM   1747 2HZ  LYS A 115     -33.039 -29.032 -31.853  1.00  0.00           H  
ATOM   1748 3HZ  LYS A 115     -32.219 -29.640 -33.149  1.00  0.00           H  
ATOM   1749  N   GLU A 116     -39.918 -28.583 -33.739  1.00  0.00           N  
ATOM   1750  CA  GLU A 116     -41.000 -27.882 -33.057  1.00  0.00           C  
ATOM   1751  C   GLU A 116     -42.345 -28.537 -33.341  1.00  0.00           C  
ATOM   1752  O   GLU A 116     -43.177 -28.682 -32.445  1.00  0.00           O  
ATOM   1753  CB  GLU A 116     -41.037 -26.413 -33.485  1.00  0.00           C  
ATOM   1754  CG  GLU A 116     -39.862 -25.584 -32.986  1.00  0.00           C  
ATOM   1755  CD  GLU A 116     -39.833 -25.453 -31.489  1.00  0.00           C  
ATOM   1756  OE1 GLU A 116     -40.880 -25.322 -30.902  1.00  0.00           O  
ATOM   1757  OE2 GLU A 116     -38.761 -25.482 -30.931  1.00  0.00           O  
ATOM   1758  H   GLU A 116     -39.352 -28.127 -34.440  1.00  0.00           H  
ATOM   1759  HA  GLU A 116     -40.820 -27.929 -31.983  1.00  0.00           H  
ATOM   1760 1HB  GLU A 116     -41.052 -26.351 -34.573  1.00  0.00           H  
ATOM   1761 2HB  GLU A 116     -41.953 -25.951 -33.118  1.00  0.00           H  
ATOM   1762 1HG  GLU A 116     -38.935 -26.050 -33.317  1.00  0.00           H  
ATOM   1763 2HG  GLU A 116     -39.917 -24.591 -33.432  1.00  0.00           H  
ATOM   1764  N   LEU A 117     -42.506 -28.919 -34.625  1.00  0.00           N  
ATOM   1765  CA  LEU A 117     -43.751 -29.561 -35.029  1.00  0.00           C  
ATOM   1766  C   LEU A 117     -43.958 -30.875 -34.287  1.00  0.00           C  
ATOM   1767  O   LEU A 117     -45.068 -31.187 -33.855  1.00  0.00           O  
ATOM   1768  CB  LEU A 117     -43.750 -29.815 -36.541  1.00  0.00           C  
ATOM   1769  CG  LEU A 117     -44.308 -28.678 -37.407  1.00  0.00           C  
ATOM   1770  CD1 LEU A 117     -43.516 -27.404 -37.146  1.00  0.00           C  
ATOM   1771  CD2 LEU A 117     -44.237 -29.076 -38.874  1.00  0.00           C  
ATOM   1772  H   LEU A 117     -41.759 -28.752 -35.285  1.00  0.00           H  
ATOM   1773  HA  LEU A 117     -44.578 -28.894 -34.786  1.00  0.00           H  
ATOM   1774 1HB  LEU A 117     -42.726 -30.003 -36.861  1.00  0.00           H  
ATOM   1775 2HB  LEU A 117     -44.342 -30.707 -36.744  1.00  0.00           H  
ATOM   1776  HG  LEU A 117     -45.346 -28.488 -37.133  1.00  0.00           H  
ATOM   1777 1HD1 LEU A 117     -43.912 -26.597 -37.762  1.00  0.00           H  
ATOM   1778 2HD1 LEU A 117     -43.600 -27.133 -36.094  1.00  0.00           H  
ATOM   1779 3HD1 LEU A 117     -42.468 -27.570 -37.397  1.00  0.00           H  
ATOM   1780 1HD2 LEU A 117     -44.634 -28.268 -39.490  1.00  0.00           H  
ATOM   1781 2HD2 LEU A 117     -43.199 -29.265 -39.150  1.00  0.00           H  
ATOM   1782 3HD2 LEU A 117     -44.826 -29.978 -39.036  1.00  0.00           H  
ATOM   1783  N   VAL A 118     -42.836 -31.615 -34.167  1.00  0.00           N  
ATOM   1784  CA  VAL A 118     -42.898 -32.898 -33.475  1.00  0.00           C  
ATOM   1785  C   VAL A 118     -43.310 -32.719 -32.019  1.00  0.00           C  
ATOM   1786  O   VAL A 118     -44.107 -33.493 -31.490  1.00  0.00           O  
ATOM   1787  CB  VAL A 118     -41.531 -33.605 -33.536  1.00  0.00           C  
ATOM   1788  CG1 VAL A 118     -41.532 -34.842 -32.650  1.00  0.00           C  
ATOM   1789  CG2 VAL A 118     -41.202 -33.972 -34.975  1.00  0.00           C  
ATOM   1790  H   VAL A 118     -41.973 -31.267 -34.559  1.00  0.00           H  
ATOM   1791  HA  VAL A 118     -43.639 -33.524 -33.974  1.00  0.00           H  
ATOM   1792  HB  VAL A 118     -40.767 -32.932 -33.148  1.00  0.00           H  
ATOM   1793 1HG1 VAL A 118     -40.558 -35.329 -32.705  1.00  0.00           H  
ATOM   1794 2HG1 VAL A 118     -41.734 -34.551 -31.620  1.00  0.00           H  
ATOM   1795 3HG1 VAL A 118     -42.302 -35.533 -32.991  1.00  0.00           H  
ATOM   1796 1HG2 VAL A 118     -40.234 -34.470 -35.011  1.00  0.00           H  
ATOM   1797 2HG2 VAL A 118     -41.970 -34.640 -35.365  1.00  0.00           H  
ATOM   1798 3HG2 VAL A 118     -41.166 -33.067 -35.582  1.00  0.00           H  
ATOM   1799  N   LYS A 119     -42.725 -31.665 -31.414  1.00  0.00           N  
ATOM   1800  CA  LYS A 119     -43.035 -31.382 -30.017  1.00  0.00           C  
ATOM   1801  C   LYS A 119     -44.513 -31.063 -29.835  1.00  0.00           C  
ATOM   1802  O   LYS A 119     -45.140 -31.510 -28.875  1.00  0.00           O  
ATOM   1803  CB  LYS A 119     -42.180 -30.223 -29.502  1.00  0.00           C  
ATOM   1804  CG  LYS A 119     -40.706 -30.561 -29.319  1.00  0.00           C  
ATOM   1805  CD  LYS A 119     -39.968 -29.442 -28.601  1.00  0.00           C  
ATOM   1806  CE  LYS A 119     -39.797 -28.225 -29.499  1.00  0.00           C  
ATOM   1807  NZ  LYS A 119     -38.961 -27.174 -28.859  1.00  0.00           N  
ATOM   1808  H   LYS A 119     -42.082 -31.090 -31.940  1.00  0.00           H  
ATOM   1809  HA  LYS A 119     -42.810 -32.270 -29.426  1.00  0.00           H  
ATOM   1810 1HB  LYS A 119     -42.247 -29.385 -30.196  1.00  0.00           H  
ATOM   1811 2HB  LYS A 119     -42.567 -29.884 -28.541  1.00  0.00           H  
ATOM   1812 1HG  LYS A 119     -40.613 -31.479 -28.737  1.00  0.00           H  
ATOM   1813 2HG  LYS A 119     -40.246 -30.722 -30.294  1.00  0.00           H  
ATOM   1814 1HD  LYS A 119     -40.525 -29.150 -27.710  1.00  0.00           H  
ATOM   1815 2HD  LYS A 119     -38.983 -29.794 -28.293  1.00  0.00           H  
ATOM   1816 1HE  LYS A 119     -39.328 -28.526 -30.434  1.00  0.00           H  
ATOM   1817 2HE  LYS A 119     -40.775 -27.803 -29.729  1.00  0.00           H  
ATOM   1818 1HZ  LYS A 119     -38.872 -26.386 -29.485  1.00  0.00           H  
ATOM   1819 2HZ  LYS A 119     -39.397 -26.873 -27.999  1.00  0.00           H  
ATOM   1820 3HZ  LYS A 119     -38.044 -27.548 -28.658  1.00  0.00           H  
ATOM   1821  N   LEU A 120     -45.023 -30.274 -30.802  1.00  0.00           N  
ATOM   1822  CA  LEU A 120     -46.429 -29.894 -30.746  1.00  0.00           C  
ATOM   1823  C   LEU A 120     -47.334 -31.117 -30.836  1.00  0.00           C  
ATOM   1824  O   LEU A 120     -48.334 -31.214 -30.123  1.00  0.00           O  
ATOM   1825  CB  LEU A 120     -46.761 -28.920 -31.884  1.00  0.00           C  
ATOM   1826  CG  LEU A 120     -46.139 -27.523 -31.767  1.00  0.00           C  
ATOM   1827  CD1 LEU A 120     -46.403 -26.740 -33.046  1.00  0.00           C  
ATOM   1828  CD2 LEU A 120     -46.722 -26.808 -30.557  1.00  0.00           C  
ATOM   1829  H   LEU A 120     -44.420 -29.959 -31.550  1.00  0.00           H  
ATOM   1830  HA  LEU A 120     -46.616 -29.397 -29.795  1.00  0.00           H  
ATOM   1831 1HB  LEU A 120     -46.423 -29.355 -32.823  1.00  0.00           H  
ATOM   1832 2HB  LEU A 120     -47.843 -28.798 -31.933  1.00  0.00           H  
ATOM   1833  HG  LEU A 120     -45.059 -27.614 -31.648  1.00  0.00           H  
ATOM   1834 1HD1 LEU A 120     -45.961 -25.747 -32.962  1.00  0.00           H  
ATOM   1835 2HD1 LEU A 120     -45.958 -27.264 -33.892  1.00  0.00           H  
ATOM   1836 3HD1 LEU A 120     -47.477 -26.647 -33.200  1.00  0.00           H  
ATOM   1837 1HD2 LEU A 120     -46.280 -25.814 -30.473  1.00  0.00           H  
ATOM   1838 2HD2 LEU A 120     -47.802 -26.715 -30.675  1.00  0.00           H  
ATOM   1839 3HD2 LEU A 120     -46.504 -27.380 -29.656  1.00  0.00           H  
ATOM   1840  N   ILE A 121     -46.927 -32.029 -31.742  1.00  0.00           N  
ATOM   1841  CA  ILE A 121     -47.705 -33.248 -31.925  1.00  0.00           C  
ATOM   1842  C   ILE A 121     -47.741 -34.076 -30.647  1.00  0.00           C  
ATOM   1843  O   ILE A 121     -48.781 -34.624 -30.280  1.00  0.00           O  
ATOM   1844  CB  ILE A 121     -47.130 -34.099 -33.072  1.00  0.00           C  
ATOM   1845  CG1 ILE A 121     -47.333 -33.392 -34.415  1.00  0.00           C  
ATOM   1846  CG2 ILE A 121     -47.776 -35.476 -33.089  1.00  0.00           C  
ATOM   1847  CD1 ILE A 121     -46.565 -34.018 -35.557  1.00  0.00           C  
ATOM   1848  H   ILE A 121     -46.090 -31.851 -32.279  1.00  0.00           H  
ATOM   1849  HA  ILE A 121     -48.727 -32.971 -32.180  1.00  0.00           H  
ATOM   1850  HB  ILE A 121     -46.055 -34.214 -32.936  1.00  0.00           H  
ATOM   1851 1HG1 ILE A 121     -48.392 -33.397 -34.672  1.00  0.00           H  
ATOM   1852 2HG1 ILE A 121     -47.024 -32.350 -34.328  1.00  0.00           H  
ATOM   1853 1HG2 ILE A 121     -47.359 -36.064 -33.906  1.00  0.00           H  
ATOM   1854 2HG2 ILE A 121     -47.582 -35.980 -32.143  1.00  0.00           H  
ATOM   1855 3HG2 ILE A 121     -48.852 -35.371 -33.230  1.00  0.00           H  
ATOM   1856 1HD1 ILE A 121     -46.760 -33.461 -36.474  1.00  0.00           H  
ATOM   1857 2HD1 ILE A 121     -45.498 -33.991 -35.336  1.00  0.00           H  
ATOM   1858 3HD1 ILE A 121     -46.884 -35.051 -35.686  1.00  0.00           H  
ATOM   1859  N   LYS A 122     -46.559 -34.133 -30.001  1.00  0.00           N  
ATOM   1860  CA  LYS A 122     -46.458 -34.893 -28.762  1.00  0.00           C  
ATOM   1861  C   LYS A 122     -47.370 -34.317 -27.687  1.00  0.00           C  
ATOM   1862  O   LYS A 122     -48.024 -35.057 -26.952  1.00  0.00           O  
ATOM   1863  CB  LYS A 122     -45.011 -34.919 -28.266  1.00  0.00           C  
ATOM   1864  CG  LYS A 122     -44.071 -35.767 -29.113  1.00  0.00           C  
ATOM   1865  CD  LYS A 122     -42.651 -35.727 -28.570  1.00  0.00           C  
ATOM   1866  CE  LYS A 122     -41.707 -36.563 -29.422  1.00  0.00           C  
ATOM   1867  NZ  LYS A 122     -40.306 -36.502 -28.925  1.00  0.00           N  
ATOM   1868  H   LYS A 122     -45.763 -33.647 -30.389  1.00  0.00           H  
ATOM   1869  HA  LYS A 122     -46.778 -35.917 -28.957  1.00  0.00           H  
ATOM   1870 1HB  LYS A 122     -44.616 -33.904 -28.242  1.00  0.00           H  
ATOM   1871 2HB  LYS A 122     -44.983 -35.305 -27.247  1.00  0.00           H  
ATOM   1872 1HG  LYS A 122     -44.419 -36.801 -29.119  1.00  0.00           H  
ATOM   1873 2HG  LYS A 122     -44.070 -35.396 -30.137  1.00  0.00           H  
ATOM   1874 1HD  LYS A 122     -42.296 -34.695 -28.555  1.00  0.00           H  
ATOM   1875 2HD  LYS A 122     -42.640 -36.111 -27.550  1.00  0.00           H  
ATOM   1876 1HE  LYS A 122     -42.037 -37.601 -29.417  1.00  0.00           H  
ATOM   1877 2HE  LYS A 122     -41.730 -36.203 -30.451  1.00  0.00           H  
ATOM   1878 1HZ  LYS A 122     -39.714 -37.068 -29.516  1.00  0.00           H  
ATOM   1879 2HZ  LYS A 122     -39.983 -35.545 -28.943  1.00  0.00           H  
ATOM   1880 3HZ  LYS A 122     -40.269 -36.851 -27.978  1.00  0.00           H  
ATOM   1881  N   LYS A 123     -47.373 -32.969 -27.641  1.00  0.00           N  
ATOM   1882  CA  LYS A 123     -48.206 -32.290 -26.656  1.00  0.00           C  
ATOM   1883  C   LYS A 123     -49.682 -32.596 -26.877  1.00  0.00           C  
ATOM   1884  O   LYS A 123     -50.429 -32.820 -25.925  1.00  0.00           O  
ATOM   1885  CB  LYS A 123     -47.969 -30.780 -26.704  1.00  0.00           C  
ATOM   1886  CG  LYS A 123     -46.593 -30.343 -26.218  1.00  0.00           C  
ATOM   1887  CD  LYS A 123     -46.424 -30.606 -24.730  1.00  0.00           C  
ATOM   1888  CE  LYS A 123     -45.079 -30.102 -24.227  1.00  0.00           C  
ATOM   1889  NZ  LYS A 123     -44.886 -30.381 -22.778  1.00  0.00           N  
ATOM   1890  H   LYS A 123     -46.796 -32.454 -28.291  1.00  0.00           H  
ATOM   1891  HA  LYS A 123     -47.935 -32.654 -25.664  1.00  0.00           H  
ATOM   1892 1HB  LYS A 123     -48.091 -30.425 -27.728  1.00  0.00           H  
ATOM   1893 2HB  LYS A 123     -48.716 -30.274 -26.092  1.00  0.00           H  
ATOM   1894 1HG  LYS A 123     -45.824 -30.889 -26.765  1.00  0.00           H  
ATOM   1895 2HG  LYS A 123     -46.462 -29.278 -26.408  1.00  0.00           H  
ATOM   1896 1HD  LYS A 123     -47.220 -30.104 -24.178  1.00  0.00           H  
ATOM   1897 2HD  LYS A 123     -46.493 -31.677 -24.539  1.00  0.00           H  
ATOM   1898 1HE  LYS A 123     -44.278 -30.583 -24.787  1.00  0.00           H  
ATOM   1899 2HE  LYS A 123     -45.010 -29.027 -24.390  1.00  0.00           H  
ATOM   1900 1HZ  LYS A 123     -43.984 -30.031 -22.485  1.00  0.00           H  
ATOM   1901 2HZ  LYS A 123     -45.613 -29.923 -22.247  1.00  0.00           H  
ATOM   1902 3HZ  LYS A 123     -44.929 -31.377 -22.618  1.00  0.00           H  
ATOM   1903  N   ALA A 124     -50.049 -32.591 -28.175  1.00  0.00           N  
ATOM   1904  CA  ALA A 124     -51.437 -32.871 -28.525  1.00  0.00           C  
ATOM   1905  C   ALA A 124     -51.841 -34.275 -28.094  1.00  0.00           C  
ATOM   1906  O   ALA A 124     -52.942 -34.486 -27.585  1.00  0.00           O  
ATOM   1907  CB  ALA A 124     -51.652 -32.695 -30.021  1.00  0.00           C  
ATOM   1908  H   ALA A 124     -49.356 -32.393 -28.882  1.00  0.00           H  
ATOM   1909  HA  ALA A 124     -52.070 -32.162 -27.992  1.00  0.00           H  
ATOM   1910 1HB  ALA A 124     -52.693 -32.908 -30.267  1.00  0.00           H  
ATOM   1911 2HB  ALA A 124     -51.415 -31.670 -30.305  1.00  0.00           H  
ATOM   1912 3HB  ALA A 124     -51.004 -33.381 -30.565  1.00  0.00           H  
ATOM   1913  N   VAL A 125     -50.896 -35.209 -28.325  1.00  0.00           N  
ATOM   1914  CA  VAL A 125     -51.158 -36.595 -27.956  1.00  0.00           C  
ATOM   1915  C   VAL A 125     -51.371 -36.735 -26.455  1.00  0.00           C  
ATOM   1916  O   VAL A 125     -52.232 -37.492 -26.008  1.00  0.00           O  
ATOM   1917  CB  VAL A 125     -49.986 -37.494 -28.392  1.00  0.00           C  
ATOM   1918  CG1 VAL A 125     -50.158 -38.900 -27.836  1.00  0.00           C  
ATOM   1919  CG2 VAL A 125     -49.890 -37.522 -29.909  1.00  0.00           C  
ATOM   1920  H   VAL A 125     -50.023 -34.931 -28.750  1.00  0.00           H  
ATOM   1921  HA  VAL A 125     -52.062 -36.925 -28.470  1.00  0.00           H  
ATOM   1922  HB  VAL A 125     -49.060 -37.096 -27.976  1.00  0.00           H  
ATOM   1923 1HG1 VAL A 125     -49.321 -39.522 -28.153  1.00  0.00           H  
ATOM   1924 2HG1 VAL A 125     -50.188 -38.860 -26.748  1.00  0.00           H  
ATOM   1925 3HG1 VAL A 125     -51.089 -39.327 -28.210  1.00  0.00           H  
ATOM   1926 1HG2 VAL A 125     -49.059 -38.159 -30.210  1.00  0.00           H  
ATOM   1927 2HG2 VAL A 125     -50.818 -37.915 -30.325  1.00  0.00           H  
ATOM   1928 3HG2 VAL A 125     -49.725 -36.511 -30.282  1.00  0.00           H  
ATOM   1929  N   GLU A 126     -50.560 -35.983 -25.682  1.00  0.00           N  
ATOM   1930  CA  GLU A 126     -50.557 -36.017 -24.209  1.00  0.00           C  
ATOM   1931  C   GLU A 126     -51.812 -35.449 -23.538  1.00  0.00           C  
ATOM   1932  O   GLU A 126     -52.385 -36.071 -22.643  1.00  0.00           O  
ATOM   1933  CB  GLU A 126     -49.335 -35.257 -23.688  1.00  0.00           C  
ATOM   1934  CG  GLU A 126     -49.187 -35.267 -22.174  1.00  0.00           C  
ATOM   1935  CD  GLU A 126     -47.943 -34.566 -21.703  1.00  0.00           C  
ATOM   1936  OE1 GLU A 126     -47.196 -34.101 -22.530  1.00  0.00           O  
ATOM   1937  OE2 GLU A 126     -47.738 -34.496 -20.514  1.00  0.00           O  
ATOM   1938  H   GLU A 126     -49.908 -35.350 -26.123  1.00  0.00           H  
ATOM   1939  HA  GLU A 126     -50.485 -37.056 -23.887  1.00  0.00           H  
ATOM   1940 1HB  GLU A 126     -48.429 -35.687 -24.116  1.00  0.00           H  
ATOM   1941 2HB  GLU A 126     -49.387 -34.217 -24.012  1.00  0.00           H  
ATOM   1942 1HG  GLU A 126     -50.054 -34.778 -21.731  1.00  0.00           H  
ATOM   1943 2HG  GLU A 126     -49.170 -36.299 -21.828  1.00  0.00           H  
ATOM   1944  N   THR A 127     -52.248 -34.266 -23.964  1.00  0.00           N  
ATOM   1945  CA  THR A 127     -53.233 -33.500 -23.191  1.00  0.00           C  
ATOM   1946  C   THR A 127     -54.254 -32.812 -24.084  1.00  0.00           C  
ATOM   1947  O   THR A 127     -54.017 -32.613 -25.275  1.00  0.00           O  
ATOM   1948  CB  THR A 127     -52.542 -32.444 -22.307  1.00  0.00           C  
ATOM   1949  OG1 THR A 127     -53.508 -31.842 -21.435  1.00  0.00           O  
ATOM   1950  CG2 THR A 127     -51.899 -31.367 -23.166  1.00  0.00           C  
ATOM   1951  H   THR A 127     -51.891 -33.894 -24.833  1.00  0.00           H  
ATOM   1952  HA  THR A 127     -53.775 -34.188 -22.542  1.00  0.00           H  
ATOM   1953  HB  THR A 127     -51.774 -32.924 -21.700  1.00  0.00           H  
ATOM   1954  HG1 THR A 127     -53.669 -32.423 -20.687  1.00  0.00           H  
ATOM   1955 1HG2 THR A 127     -51.416 -30.630 -22.525  1.00  0.00           H  
ATOM   1956 2HG2 THR A 127     -51.157 -31.820 -23.823  1.00  0.00           H  
ATOM   1957 3HG2 THR A 127     -52.664 -30.877 -23.768  1.00  0.00           H  
ATOM   1958  N   ASP A 128     -55.391 -32.452 -23.498  1.00  0.00           N  
ATOM   1959  CA  ASP A 128     -56.397 -31.654 -24.185  1.00  0.00           C  
ATOM   1960  C   ASP A 128     -56.548 -30.291 -23.526  1.00  0.00           C  
ATOM   1961  O   ASP A 128     -57.464 -29.534 -23.845  1.00  0.00           O  
ATOM   1962  CB  ASP A 128     -57.746 -32.377 -24.195  1.00  0.00           C  
ATOM   1963  CG  ASP A 128     -58.312 -32.593 -22.798  1.00  0.00           C  
ATOM   1964  OD1 ASP A 128     -57.548 -32.597 -21.862  1.00  0.00           O  
ATOM   1965  OD2 ASP A 128     -59.504 -32.752 -22.680  1.00  0.00           O  
ATOM   1966  H   ASP A 128     -55.566 -32.740 -22.546  1.00  0.00           H  
ATOM   1967  HA  ASP A 128     -56.075 -31.504 -25.216  1.00  0.00           H  
ATOM   1968 1HB  ASP A 128     -58.465 -31.800 -24.777  1.00  0.00           H  
ATOM   1969 2HB  ASP A 128     -57.636 -33.347 -24.680  1.00  0.00           H  
ATOM   1970  N   ASP A 129     -55.644 -29.977 -22.601  1.00  0.00           N  
ATOM   1971  CA  ASP A 129     -55.664 -28.667 -21.964  1.00  0.00           C  
ATOM   1972  C   ASP A 129     -55.061 -27.631 -22.896  1.00  0.00           C  
ATOM   1973  O   ASP A 129     -53.865 -27.662 -23.185  1.00  0.00           O  
ATOM   1974  CB  ASP A 129     -54.895 -28.691 -20.641  1.00  0.00           C  
ATOM   1975  CG  ASP A 129     -54.958 -27.364 -19.895  1.00  0.00           C  
ATOM   1976  OD1 ASP A 129     -55.830 -26.581 -20.188  1.00  0.00           O  
ATOM   1977  OD2 ASP A 129     -54.133 -27.147 -19.040  1.00  0.00           O  
ATOM   1978  H   ASP A 129     -54.943 -30.658 -22.346  1.00  0.00           H  
ATOM   1979  HA  ASP A 129     -56.700 -28.397 -21.760  1.00  0.00           H  
ATOM   1980 1HB  ASP A 129     -55.302 -29.472 -19.998  1.00  0.00           H  
ATOM   1981 2HB  ASP A 129     -53.850 -28.935 -20.831  1.00  0.00           H  
ATOM   1982  N   GLU A 130     -55.894 -26.712 -23.365  1.00  0.00           N  
ATOM   1983  CA  GLU A 130     -55.429 -25.631 -24.222  1.00  0.00           C  
ATOM   1984  C   GLU A 130     -54.523 -24.660 -23.426  1.00  0.00           C  
ATOM   1985  O   GLU A 130     -53.723 -23.927 -24.007  1.00  0.00           O  
ATOM   1986  CB  GLU A 130     -56.621 -24.881 -24.820  1.00  0.00           C  
ATOM   1987  CG  GLU A 130     -57.469 -24.134 -23.800  1.00  0.00           C  
ATOM   1988  CD  GLU A 130     -58.511 -25.005 -23.156  1.00  0.00           C  
ATOM   1989  OE1 GLU A 130     -58.383 -26.203 -23.226  1.00  0.00           O  
ATOM   1990  OE2 GLU A 130     -59.437 -24.470 -22.591  1.00  0.00           O  
ATOM   1991  H   GLU A 130     -56.872 -26.764 -23.120  1.00  0.00           H  
ATOM   1992  HA  GLU A 130     -54.844 -26.062 -25.035  1.00  0.00           H  
ATOM   1993 1HB  GLU A 130     -56.265 -24.157 -25.553  1.00  0.00           H  
ATOM   1994 2HB  GLU A 130     -57.269 -25.585 -25.342  1.00  0.00           H  
ATOM   1995 1HG  GLU A 130     -56.817 -23.732 -23.025  1.00  0.00           H  
ATOM   1996 2HG  GLU A 130     -57.958 -23.296 -24.295  1.00  0.00           H  
ATOM   1997  N   LYS A 131     -54.663 -24.668 -22.088  1.00  0.00           N  
ATOM   1998  CA  LYS A 131     -53.672 -23.584 -22.001  1.00  0.00           C  
ATOM   1999  C   LYS A 131     -52.283 -24.103 -22.227  1.00  0.00           C  
ATOM   2000  O   LYS A 131     -51.423 -23.394 -22.751  1.00  0.00           O  
ATOM   2001  CB  LYS A 131     -53.742 -22.882 -20.644  1.00  0.00           C  
ATOM   2002  CG  LYS A 131     -53.269 -23.731 -19.471  1.00  0.00           C  
ATOM   2003  CD  LYS A 131     -53.394 -22.976 -18.157  1.00  0.00           C  
ATOM   2004  CE  LYS A 131     -52.858 -23.797 -16.993  1.00  0.00           C  
ATOM   2005  NZ  LYS A 131     -53.680 -25.013 -16.745  1.00  0.00           N  
ATOM   2006  H   LYS A 131     -55.307 -25.320 -21.664  1.00  0.00           H  
ATOM   2007  HA  LYS A 131     -53.887 -22.855 -22.782  1.00  0.00           H  
ATOM   2008 1HB  LYS A 131     -53.132 -21.978 -20.670  1.00  0.00           H  
ATOM   2009 2HB  LYS A 131     -54.769 -22.578 -20.444  1.00  0.00           H  
ATOM   2010 1HG  LYS A 131     -53.867 -24.641 -19.416  1.00  0.00           H  
ATOM   2011 2HG  LYS A 131     -52.227 -24.011 -19.622  1.00  0.00           H  
ATOM   2012 1HD  LYS A 131     -52.835 -22.041 -18.219  1.00  0.00           H  
ATOM   2013 2HD  LYS A 131     -54.442 -22.740 -17.970  1.00  0.00           H  
ATOM   2014 1HE  LYS A 131     -51.834 -24.102 -17.204  1.00  0.00           H  
ATOM   2015 2HE  LYS A 131     -52.854 -23.187 -16.089  1.00  0.00           H  
ATOM   2016 1HZ  LYS A 131     -53.293 -25.528 -15.967  1.00  0.00           H  
ATOM   2017 2HZ  LYS A 131     -54.629 -24.741 -16.530  1.00  0.00           H  
ATOM   2018 3HZ  LYS A 131     -53.676 -25.596 -17.570  1.00  0.00           H  
ATOM   2019  N   GLU A 132     -52.034 -25.345 -21.840  1.00  0.00           N  
ATOM   2020  CA  GLU A 132     -50.671 -25.830 -22.020  1.00  0.00           C  
ATOM   2021  C   GLU A 132     -50.313 -25.934 -23.498  1.00  0.00           C  
ATOM   2022  O   GLU A 132     -49.208 -25.578 -23.905  1.00  0.00           O  
ATOM   2023  CB  GLU A 132     -50.496 -27.193 -21.346  1.00  0.00           C  
ATOM   2024  CG  GLU A 132     -50.599 -27.161 -19.828  1.00  0.00           C  
ATOM   2025  CD  GLU A 132     -52.020 -27.141 -19.338  1.00  0.00           C  
ATOM   2026  OE1 GLU A 132     -52.910 -27.176 -20.154  1.00  0.00           O  
ATOM   2027  OE2 GLU A 132     -52.216 -27.090 -18.147  1.00  0.00           O  
ATOM   2028  H   GLU A 132     -52.782 -25.896 -21.444  1.00  0.00           H  
ATOM   2029  HA  GLU A 132     -49.987 -25.120 -21.555  1.00  0.00           H  
ATOM   2030 1HB  GLU A 132     -51.254 -27.883 -21.718  1.00  0.00           H  
ATOM   2031 2HB  GLU A 132     -49.521 -27.605 -21.607  1.00  0.00           H  
ATOM   2032 1HG  GLU A 132     -50.099 -28.040 -19.422  1.00  0.00           H  
ATOM   2033 2HG  GLU A 132     -50.079 -26.278 -19.458  1.00  0.00           H  
ATOM   2034  N   ILE A 133     -51.304 -26.436 -24.263  1.00  0.00           N  
ATOM   2035  CA  ILE A 133     -51.091 -26.587 -25.698  1.00  0.00           C  
ATOM   2036  C   ILE A 133     -50.839 -25.239 -26.361  1.00  0.00           C  
ATOM   2037  O   ILE A 133     -49.972 -25.115 -27.227  1.00  0.00           O  
ATOM   2038  CB  ILE A 133     -52.299 -27.270 -26.365  1.00  0.00           C  
ATOM   2039  CG1 ILE A 133     -52.407 -28.727 -25.908  1.00  0.00           C  
ATOM   2040  CG2 ILE A 133     -52.186 -27.190 -27.879  1.00  0.00           C  
ATOM   2041  CD1 ILE A 133     -53.708 -29.393 -26.294  1.00  0.00           C  
ATOM   2042  H   ILE A 133     -52.177 -26.699 -23.828  1.00  0.00           H  
ATOM   2043  HA  ILE A 133     -50.212 -27.212 -25.853  1.00  0.00           H  
ATOM   2044  HB  ILE A 133     -53.216 -26.773 -26.052  1.00  0.00           H  
ATOM   2045 1HG1 ILE A 133     -51.588 -29.304 -26.337  1.00  0.00           H  
ATOM   2046 2HG1 ILE A 133     -52.308 -28.777 -24.823  1.00  0.00           H  
ATOM   2047 1HG2 ILE A 133     -53.047 -27.678 -28.335  1.00  0.00           H  
ATOM   2048 2HG2 ILE A 133     -52.156 -26.146 -28.187  1.00  0.00           H  
ATOM   2049 3HG2 ILE A 133     -51.272 -27.690 -28.203  1.00  0.00           H  
ATOM   2050 1HD1 ILE A 133     -53.711 -30.422 -25.936  1.00  0.00           H  
ATOM   2051 2HD1 ILE A 133     -54.542 -28.850 -25.845  1.00  0.00           H  
ATOM   2052 3HD1 ILE A 133     -53.813 -29.386 -27.378  1.00  0.00           H  
ATOM   2053  N   GLY A 134     -51.638 -24.251 -25.908  1.00  0.00           N  
ATOM   2054  CA  GLY A 134     -51.498 -22.910 -26.462  1.00  0.00           C  
ATOM   2055  C   GLY A 134     -50.114 -22.341 -26.183  1.00  0.00           C  
ATOM   2056  O   GLY A 134     -49.504 -21.712 -27.048  1.00  0.00           O  
ATOM   2057  H   GLY A 134     -52.320 -24.459 -25.193  1.00  0.00           H  
ATOM   2058 1HA  GLY A 134     -51.674 -22.940 -27.537  1.00  0.00           H  
ATOM   2059 2HA  GLY A 134     -52.257 -22.258 -26.031  1.00  0.00           H  
ATOM   2060  N   LEU A 135     -49.661 -22.596 -24.938  1.00  0.00           N  
ATOM   2061  CA  LEU A 135     -48.346 -22.107 -24.542  1.00  0.00           C  
ATOM   2062  C   LEU A 135     -47.248 -22.719 -25.404  1.00  0.00           C  
ATOM   2063  O   LEU A 135     -46.310 -22.033 -25.810  1.00  0.00           O  
ATOM   2064  CB  LEU A 135     -48.083 -22.428 -23.066  1.00  0.00           C  
ATOM   2065  CG  LEU A 135     -48.933 -21.649 -22.054  1.00  0.00           C  
ATOM   2066  CD1 LEU A 135     -48.695 -22.203 -20.656  1.00  0.00           C  
ATOM   2067  CD2 LEU A 135     -48.579 -20.171 -22.125  1.00  0.00           C  
ATOM   2068  H   LEU A 135     -50.242 -23.123 -24.302  1.00  0.00           H  
ATOM   2069  HA  LEU A 135     -48.324 -21.026 -24.675  1.00  0.00           H  
ATOM   2070 1HB  LEU A 135     -48.265 -23.489 -22.903  1.00  0.00           H  
ATOM   2071 2HB  LEU A 135     -47.036 -22.223 -22.846  1.00  0.00           H  
ATOM   2072  HG  LEU A 135     -49.990 -21.781 -22.289  1.00  0.00           H  
ATOM   2073 1HD1 LEU A 135     -49.299 -21.649 -19.937  1.00  0.00           H  
ATOM   2074 2HD1 LEU A 135     -48.974 -23.256 -20.629  1.00  0.00           H  
ATOM   2075 3HD1 LEU A 135     -47.641 -22.100 -20.399  1.00  0.00           H  
ATOM   2076 1HD2 LEU A 135     -49.184 -19.617 -21.407  1.00  0.00           H  
ATOM   2077 2HD2 LEU A 135     -47.523 -20.038 -21.889  1.00  0.00           H  
ATOM   2078 3HD2 LEU A 135     -48.777 -19.797 -23.130  1.00  0.00           H  
ATOM   2079  N   ALA A 136     -47.421 -24.034 -25.654  1.00  0.00           N  
ATOM   2080  CA  ALA A 136     -46.440 -24.740 -26.469  1.00  0.00           C  
ATOM   2081  C   ALA A 136     -46.377 -24.163 -27.877  1.00  0.00           C  
ATOM   2082  O   ALA A 136     -45.296 -24.001 -28.443  1.00  0.00           O  
ATOM   2083  CB  ALA A 136     -46.766 -26.226 -26.520  1.00  0.00           C  
ATOM   2084  H   ALA A 136     -48.229 -24.505 -25.271  1.00  0.00           H  
ATOM   2085  HA  ALA A 136     -45.461 -24.609 -26.009  1.00  0.00           H  
ATOM   2086 1HB  ALA A 136     -46.024 -26.740 -27.132  1.00  0.00           H  
ATOM   2087 2HB  ALA A 136     -46.750 -26.637 -25.511  1.00  0.00           H  
ATOM   2088 3HB  ALA A 136     -47.754 -26.367 -26.954  1.00  0.00           H  
ATOM   2089  N   ALA A 137     -47.584 -23.867 -28.399  1.00  0.00           N  
ATOM   2090  CA  ALA A 137     -47.663 -23.305 -29.742  1.00  0.00           C  
ATOM   2091  C   ALA A 137     -46.953 -21.961 -29.820  1.00  0.00           C  
ATOM   2092  O   ALA A 137     -46.251 -21.673 -30.789  1.00  0.00           O  
ATOM   2093  CB  ALA A 137     -49.115 -23.162 -30.173  1.00  0.00           C  
ATOM   2094  H   ALA A 137     -48.414 -24.040 -27.849  1.00  0.00           H  
ATOM   2095  HA  ALA A 137     -47.158 -23.989 -30.425  1.00  0.00           H  
ATOM   2096 1HB  ALA A 137     -49.157 -22.741 -31.178  1.00  0.00           H  
ATOM   2097 2HB  ALA A 137     -49.594 -24.141 -30.169  1.00  0.00           H  
ATOM   2098 3HB  ALA A 137     -49.636 -22.501 -29.482  1.00  0.00           H  
ATOM   2099  N   VAL A 138     -47.175 -21.165 -28.753  1.00  0.00           N  
ATOM   2100  CA  VAL A 138     -46.552 -19.848 -28.703  1.00  0.00           C  
ATOM   2101  C   VAL A 138     -45.032 -19.958 -28.695  1.00  0.00           C  
ATOM   2102  O   VAL A 138     -44.341 -19.189 -29.364  1.00  0.00           O  
ATOM   2103  CB  VAL A 138     -47.015 -19.086 -27.447  1.00  0.00           C  
ATOM   2104  CG1 VAL A 138     -46.220 -17.799 -27.282  1.00  0.00           C  
ATOM   2105  CG2 VAL A 138     -48.505 -18.791 -27.541  1.00  0.00           C  
ATOM   2106  H   VAL A 138     -47.771 -21.496 -28.008  1.00  0.00           H  
ATOM   2107  HA  VAL A 138     -46.857 -19.286 -29.586  1.00  0.00           H  
ATOM   2108  HB  VAL A 138     -46.820 -19.699 -26.568  1.00  0.00           H  
ATOM   2109 1HG1 VAL A 138     -46.560 -17.273 -26.389  1.00  0.00           H  
ATOM   2110 2HG1 VAL A 138     -45.161 -18.036 -27.181  1.00  0.00           H  
ATOM   2111 3HG1 VAL A 138     -46.369 -17.164 -28.155  1.00  0.00           H  
ATOM   2112 1HG2 VAL A 138     -48.825 -18.252 -26.649  1.00  0.00           H  
ATOM   2113 2HG2 VAL A 138     -48.700 -18.182 -28.423  1.00  0.00           H  
ATOM   2114 3HG2 VAL A 138     -49.057 -19.728 -27.617  1.00  0.00           H  
ATOM   2115  N   ASP A 139     -44.562 -20.947 -27.908  1.00  0.00           N  
ATOM   2116  CA  ASP A 139     -43.123 -21.161 -27.813  1.00  0.00           C  
ATOM   2117  C   ASP A 139     -42.531 -21.534 -29.166  1.00  0.00           C  
ATOM   2118  O   ASP A 139     -41.457 -21.059 -29.537  1.00  0.00           O  
ATOM   2119  CB  ASP A 139     -42.810 -22.258 -26.792  1.00  0.00           C  
ATOM   2120  CG  ASP A 139     -43.050 -21.816 -25.355  1.00  0.00           C  
ATOM   2121  OD1 ASP A 139     -43.162 -20.634 -25.128  1.00  0.00           O  
ATOM   2122  OD2 ASP A 139     -43.119 -22.663 -24.498  1.00  0.00           O  
ATOM   2123  H   ASP A 139     -45.216 -21.523 -27.398  1.00  0.00           H  
ATOM   2124  HA  ASP A 139     -42.657 -20.233 -27.481  1.00  0.00           H  
ATOM   2125 1HB  ASP A 139     -43.429 -23.132 -26.996  1.00  0.00           H  
ATOM   2126 2HB  ASP A 139     -41.769 -22.563 -26.894  1.00  0.00           H  
ATOM   2127  N   ALA A 140     -43.287 -22.402 -29.870  1.00  0.00           N  
ATOM   2128  CA  ALA A 140     -42.833 -22.839 -31.185  1.00  0.00           C  
ATOM   2129  C   ALA A 140     -42.728 -21.665 -32.151  1.00  0.00           C  
ATOM   2130  O   ALA A 140     -41.776 -21.570 -32.925  1.00  0.00           O  
ATOM   2131  CB  ALA A 140     -43.770 -23.901 -31.743  1.00  0.00           C  
ATOM   2132  H   ALA A 140     -44.155 -22.732 -29.474  1.00  0.00           H  
ATOM   2133  HA  ALA A 140     -41.838 -23.270 -31.073  1.00  0.00           H  
ATOM   2134 1HB  ALA A 140     -43.418 -24.218 -32.725  1.00  0.00           H  
ATOM   2135 2HB  ALA A 140     -43.790 -24.758 -31.070  1.00  0.00           H  
ATOM   2136 3HB  ALA A 140     -44.773 -23.488 -31.834  1.00  0.00           H  
ATOM   2137  N   LEU A 141     -43.750 -20.791 -32.058  1.00  0.00           N  
ATOM   2138  CA  LEU A 141     -43.770 -19.621 -32.927  1.00  0.00           C  
ATOM   2139  C   LEU A 141     -42.569 -18.722 -32.666  1.00  0.00           C  
ATOM   2140  O   LEU A 141     -41.958 -18.201 -33.599  1.00  0.00           O  
ATOM   2141  CB  LEU A 141     -45.066 -18.827 -32.717  1.00  0.00           C  
ATOM   2142  CG  LEU A 141     -46.349 -19.506 -33.213  1.00  0.00           C  
ATOM   2143  CD1 LEU A 141     -47.558 -18.690 -32.775  1.00  0.00           C  
ATOM   2144  CD2 LEU A 141     -46.300 -19.639 -34.728  1.00  0.00           C  
ATOM   2145  H   LEU A 141     -44.485 -20.963 -31.386  1.00  0.00           H  
ATOM   2146  HA  LEU A 141     -43.729 -19.959 -33.962  1.00  0.00           H  
ATOM   2147 1HB  LEU A 141     -45.185 -18.632 -31.653  1.00  0.00           H  
ATOM   2148 2HB  LEU A 141     -44.975 -17.872 -33.233  1.00  0.00           H  
ATOM   2149  HG  LEU A 141     -46.434 -20.496 -32.765  1.00  0.00           H  
ATOM   2150 1HD1 LEU A 141     -48.470 -19.172 -33.127  1.00  0.00           H  
ATOM   2151 2HD1 LEU A 141     -47.579 -18.627 -31.687  1.00  0.00           H  
ATOM   2152 3HD1 LEU A 141     -47.492 -17.688 -33.195  1.00  0.00           H  
ATOM   2153 1HD2 LEU A 141     -47.212 -20.122 -35.081  1.00  0.00           H  
ATOM   2154 2HD2 LEU A 141     -46.216 -18.650 -35.178  1.00  0.00           H  
ATOM   2155 3HD2 LEU A 141     -45.437 -20.241 -35.013  1.00  0.00           H  
ATOM   2156  N   LEU A 142     -42.272 -18.573 -31.359  1.00  0.00           N  
ATOM   2157  CA  LEU A 142     -41.143 -17.736 -30.974  1.00  0.00           C  
ATOM   2158  C   LEU A 142     -39.835 -18.290 -31.527  1.00  0.00           C  
ATOM   2159  O   LEU A 142     -38.983 -17.538 -32.002  1.00  0.00           O  
ATOM   2160  CB  LEU A 142     -41.056 -17.633 -29.446  1.00  0.00           C  
ATOM   2161  CG  LEU A 142     -39.921 -16.756 -28.902  1.00  0.00           C  
ATOM   2162  CD1 LEU A 142     -40.088 -15.332 -29.415  1.00  0.00           C  
ATOM   2163  CD2 LEU A 142     -39.934 -16.794 -27.381  1.00  0.00           C  
ATOM   2164  H   LEU A 142     -42.839 -19.046 -30.669  1.00  0.00           H  
ATOM   2165  HA  LEU A 142     -41.296 -16.739 -31.385  1.00  0.00           H  
ATOM   2166 1HB  LEU A 142     -41.995 -17.229 -29.072  1.00  0.00           H  
ATOM   2167 2HB  LEU A 142     -40.927 -18.634 -29.036  1.00  0.00           H  
ATOM   2168  HG  LEU A 142     -38.965 -17.131 -29.266  1.00  0.00           H  
ATOM   2169 1HD1 LEU A 142     -39.282 -14.709 -29.029  1.00  0.00           H  
ATOM   2170 2HD1 LEU A 142     -40.056 -15.332 -30.505  1.00  0.00           H  
ATOM   2171 3HD1 LEU A 142     -41.046 -14.935 -29.080  1.00  0.00           H  
ATOM   2172 1HD2 LEU A 142     -39.127 -16.171 -26.994  1.00  0.00           H  
ATOM   2173 2HD2 LEU A 142     -40.890 -16.417 -27.016  1.00  0.00           H  
ATOM   2174 3HD2 LEU A 142     -39.795 -17.820 -27.042  1.00  0.00           H  
ATOM   2175  N   GLU A 143     -39.730 -19.631 -31.438  1.00  0.00           N  
ATOM   2176  CA  GLU A 143     -38.525 -20.287 -31.934  1.00  0.00           C  
ATOM   2177  C   GLU A 143     -38.351 -20.060 -33.429  1.00  0.00           C  
ATOM   2178  O   GLU A 143     -37.243 -19.813 -33.905  1.00  0.00           O  
ATOM   2179  CB  GLU A 143     -38.574 -21.787 -31.638  1.00  0.00           C  
ATOM   2180  CG  GLU A 143     -38.437 -22.142 -30.164  1.00  0.00           C  
ATOM   2181  CD  GLU A 143     -38.569 -23.617 -29.903  1.00  0.00           C  
ATOM   2182  OE1 GLU A 143     -38.874 -24.339 -30.822  1.00  0.00           O  
ATOM   2183  OE2 GLU A 143     -38.364 -24.022 -28.783  1.00  0.00           O  
ATOM   2184  H   GLU A 143     -40.488 -20.158 -31.030  1.00  0.00           H  
ATOM   2185  HA  GLU A 143     -37.663 -19.858 -31.423  1.00  0.00           H  
ATOM   2186 1HB  GLU A 143     -39.519 -22.198 -31.994  1.00  0.00           H  
ATOM   2187 2HB  GLU A 143     -37.774 -22.291 -32.179  1.00  0.00           H  
ATOM   2188 1HG  GLU A 143     -37.462 -21.808 -29.810  1.00  0.00           H  
ATOM   2189 2HG  GLU A 143     -39.200 -21.608 -29.600  1.00  0.00           H  
ATOM   2190  N   ILE A 144     -39.499 -20.159 -34.132  1.00  0.00           N  
ATOM   2191  CA  ILE A 144     -39.471 -19.963 -35.576  1.00  0.00           C  
ATOM   2192  C   ILE A 144     -39.008 -18.555 -35.932  1.00  0.00           C  
ATOM   2193  O   ILE A 144     -38.228 -18.365 -36.865  1.00  0.00           O  
ATOM   2194  CB  ILE A 144     -40.858 -20.219 -36.193  1.00  0.00           C  
ATOM   2195  CG1 ILE A 144     -41.224 -21.702 -36.084  1.00  0.00           C  
ATOM   2196  CG2 ILE A 144     -40.887 -19.765 -37.644  1.00  0.00           C  
ATOM   2197  CD1 ILE A 144     -42.670 -21.999 -36.412  1.00  0.00           C  
ATOM   2198  H   ILE A 144     -40.359 -20.368 -33.645  1.00  0.00           H  
ATOM   2199  HA  ILE A 144     -38.765 -20.672 -36.008  1.00  0.00           H  
ATOM   2200  HB  ILE A 144     -41.612 -19.666 -35.634  1.00  0.00           H  
ATOM   2201 1HG1 ILE A 144     -40.595 -22.282 -36.757  1.00  0.00           H  
ATOM   2202 2HG1 ILE A 144     -41.027 -22.052 -35.070  1.00  0.00           H  
ATOM   2203 1HG2 ILE A 144     -41.874 -19.955 -38.065  1.00  0.00           H  
ATOM   2204 2HG2 ILE A 144     -40.669 -18.700 -37.696  1.00  0.00           H  
ATOM   2205 3HG2 ILE A 144     -40.139 -20.317 -38.213  1.00  0.00           H  
ATOM   2206 1HD1 ILE A 144     -42.853 -23.069 -36.313  1.00  0.00           H  
ATOM   2207 2HD1 ILE A 144     -43.319 -21.454 -35.726  1.00  0.00           H  
ATOM   2208 3HD1 ILE A 144     -42.881 -21.689 -37.435  1.00  0.00           H  
ATOM   2209  N   ALA A 145     -39.530 -17.595 -35.141  1.00  0.00           N  
ATOM   2210  CA  ALA A 145     -39.167 -16.203 -35.375  1.00  0.00           C  
ATOM   2211  C   ALA A 145     -37.672 -15.984 -35.184  1.00  0.00           C  
ATOM   2212  O   ALA A 145     -37.036 -15.268 -35.958  1.00  0.00           O  
ATOM   2213  CB  ALA A 145     -39.958 -15.287 -34.452  1.00  0.00           C  
ATOM   2214  H   ALA A 145     -40.164 -17.858 -34.400  1.00  0.00           H  
ATOM   2215  HA  ALA A 145     -39.411 -15.958 -36.409  1.00  0.00           H  
ATOM   2216 1HB  ALA A 145     -39.676 -14.251 -34.639  1.00  0.00           H  
ATOM   2217 2HB  ALA A 145     -41.024 -15.412 -34.641  1.00  0.00           H  
ATOM   2218 3HB  ALA A 145     -39.741 -15.540 -33.415  1.00  0.00           H  
ATOM   2219  N   LYS A 146     -37.158 -16.635 -34.120  1.00  0.00           N  
ATOM   2220  CA  LYS A 146     -35.736 -16.509 -33.825  1.00  0.00           C  
ATOM   2221  C   LYS A 146     -34.887 -17.059 -34.965  1.00  0.00           C  
ATOM   2222  O   LYS A 146     -33.921 -16.428 -35.393  1.00  0.00           O  
ATOM   2223  CB  LYS A 146     -35.394 -17.228 -32.519  1.00  0.00           C  
ATOM   2224  CG  LYS A 146     -33.932 -17.118 -32.104  1.00  0.00           C  
ATOM   2225  CD  LYS A 146     -33.684 -17.800 -30.768  1.00  0.00           C  
ATOM   2226  CE  LYS A 146     -32.219 -17.718 -30.367  1.00  0.00           C  
ATOM   2227  NZ  LYS A 146     -31.961 -18.382 -29.060  1.00  0.00           N  
ATOM   2228  H   LYS A 146     -37.769 -17.199 -33.546  1.00  0.00           H  
ATOM   2229  HA  LYS A 146     -35.498 -15.451 -33.712  1.00  0.00           H  
ATOM   2230 1HB  LYS A 146     -36.003 -16.824 -31.710  1.00  0.00           H  
ATOM   2231 2HB  LYS A 146     -35.635 -18.287 -32.613  1.00  0.00           H  
ATOM   2232 1HG  LYS A 146     -33.302 -17.583 -32.863  1.00  0.00           H  
ATOM   2233 2HG  LYS A 146     -33.656 -16.067 -32.023  1.00  0.00           H  
ATOM   2234 1HD  LYS A 146     -34.291 -17.323 -29.997  1.00  0.00           H  
ATOM   2235 2HD  LYS A 146     -33.974 -18.849 -30.835  1.00  0.00           H  
ATOM   2236 1HE  LYS A 146     -31.606 -18.195 -31.130  1.00  0.00           H  
ATOM   2237 2HE  LYS A 146     -31.920 -16.672 -30.293  1.00  0.00           H  
ATOM   2238 1HZ  LYS A 146     -30.980 -18.305 -28.831  1.00  0.00           H  
ATOM   2239 2HZ  LYS A 146     -32.511 -17.935 -28.340  1.00  0.00           H  
ATOM   2240 3HZ  LYS A 146     -32.216 -19.357 -29.121  1.00  0.00           H  
ATOM   2241  N   GLU A 147     -35.278 -18.256 -35.443  1.00  0.00           N  
ATOM   2242  CA  GLU A 147     -34.560 -19.008 -36.482  1.00  0.00           C  
ATOM   2243  C   GLU A 147     -34.675 -18.345 -37.847  1.00  0.00           C  
ATOM   2244  O   GLU A 147     -33.781 -18.468 -38.684  1.00  0.00           O  
ATOM   2245  CB  GLU A 147     -35.092 -20.441 -36.566  1.00  0.00           C  
ATOM   2246  CG  GLU A 147     -34.778 -21.300 -35.350  1.00  0.00           C  
ATOM   2247  CD  GLU A 147     -35.331 -22.694 -35.460  1.00  0.00           C  
ATOM   2248  OE1 GLU A 147     -36.037 -22.960 -36.403  1.00  0.00           O  
ATOM   2249  OE2 GLU A 147     -35.047 -23.494 -34.600  1.00  0.00           O  
ATOM   2250  H   GLU A 147     -36.117 -18.682 -35.076  1.00  0.00           H  
ATOM   2251  HA  GLU A 147     -33.503 -19.043 -36.217  1.00  0.00           H  
ATOM   2252 1HB  GLU A 147     -36.175 -20.420 -36.691  1.00  0.00           H  
ATOM   2253 2HB  GLU A 147     -34.671 -20.934 -37.442  1.00  0.00           H  
ATOM   2254 1HG  GLU A 147     -33.697 -21.359 -35.229  1.00  0.00           H  
ATOM   2255 2HG  GLU A 147     -35.189 -20.820 -34.463  1.00  0.00           H  
ATOM   2256  N   SER A 148     -35.778 -17.641 -38.066  1.00  0.00           N  
ATOM   2257  CA  SER A 148     -36.014 -16.962 -39.333  1.00  0.00           C  
ATOM   2258  C   SER A 148     -34.934 -15.920 -39.582  1.00  0.00           C  
ATOM   2259  O   SER A 148     -34.698 -15.517 -40.721  1.00  0.00           O  
ATOM   2260  CB  SER A 148     -37.381 -16.306 -39.334  1.00  0.00           C  
ATOM   2261  OG  SER A 148     -38.400 -17.268 -39.284  1.00  0.00           O  
ATOM   2262  H   SER A 148     -36.472 -17.574 -37.335  1.00  0.00           H  
ATOM   2263  HA  SER A 148     -35.979 -17.702 -40.134  1.00  0.00           H  
ATOM   2264 1HB  SER A 148     -37.465 -15.639 -38.477  1.00  0.00           H  
ATOM   2265 2HB  SER A 148     -37.493 -15.701 -40.232  1.00  0.00           H  
ATOM   2266  HG  SER A 148     -38.262 -17.756 -38.469  1.00  0.00           H  
ATOM   2267  N   LYS A 149     -34.285 -15.490 -38.505  1.00  0.00           N  
ATOM   2268  CA  LYS A 149     -33.246 -14.473 -38.582  1.00  0.00           C  
ATOM   2269  C   LYS A 149     -33.839 -13.089 -38.825  1.00  0.00           C  
ATOM   2270  O   LYS A 149     -33.393 -12.359 -39.710  1.00  0.00           O  
ATOM   2271  CB  LYS A 149     -32.245 -14.816 -39.686  1.00  0.00           C  
ATOM   2272  CG  LYS A 149     -31.532 -16.149 -39.496  1.00  0.00           C  
ATOM   2273  CD  LYS A 149     -30.492 -16.379 -40.582  1.00  0.00           C  
ATOM   2274  CE  LYS A 149     -29.807 -17.728 -40.417  1.00  0.00           C  
ATOM   2275  NZ  LYS A 149     -28.811 -17.981 -41.492  1.00  0.00           N  
ATOM   2276  H   LYS A 149     -34.517 -15.880 -37.603  1.00  0.00           H  
ATOM   2277  HA  LYS A 149     -32.718 -14.444 -37.629  1.00  0.00           H  
ATOM   2278 1HB  LYS A 149     -32.758 -14.845 -40.647  1.00  0.00           H  
ATOM   2279 2HB  LYS A 149     -31.485 -14.036 -39.744  1.00  0.00           H  
ATOM   2280 1HG  LYS A 149     -31.039 -16.162 -38.523  1.00  0.00           H  
ATOM   2281 2HG  LYS A 149     -32.261 -16.958 -39.525  1.00  0.00           H  
ATOM   2282 1HD  LYS A 149     -30.973 -16.342 -41.560  1.00  0.00           H  
ATOM   2283 2HD  LYS A 149     -29.739 -15.593 -40.537  1.00  0.00           H  
ATOM   2284 1HE  LYS A 149     -29.301 -17.763 -39.454  1.00  0.00           H  
ATOM   2285 2HE  LYS A 149     -30.555 -18.521 -40.439  1.00  0.00           H  
ATOM   2286 1HZ  LYS A 149     -28.380 -18.884 -41.348  1.00  0.00           H  
ATOM   2287 2HZ  LYS A 149     -29.273 -17.969 -42.391  1.00  0.00           H  
ATOM   2288 3HZ  LYS A 149     -28.101 -17.263 -41.470  1.00  0.00           H  
ATOM   2289  N   VAL A 150     -34.844 -12.745 -38.029  1.00  0.00           N  
ATOM   2290  CA  VAL A 150     -35.492 -11.439 -38.094  1.00  0.00           C  
ATOM   2291  C   VAL A 150     -34.636 -10.348 -37.462  1.00  0.00           C  
ATOM   2292  O   VAL A 150     -33.863 -10.608 -36.540  1.00  0.00           O  
ATOM   2293  CB  VAL A 150     -36.856 -11.488 -37.382  1.00  0.00           C  
ATOM   2294  CG1 VAL A 150     -37.768 -12.509 -38.046  1.00  0.00           C  
ATOM   2295  CG2 VAL A 150     -36.660 -11.817 -35.910  1.00  0.00           C  
ATOM   2296  H   VAL A 150     -35.182 -13.410 -37.348  1.00  0.00           H  
ATOM   2297  HA  VAL A 150     -35.653 -11.184 -39.142  1.00  0.00           H  
ATOM   2298  HB  VAL A 150     -37.341 -10.516 -37.476  1.00  0.00           H  
ATOM   2299 1HG1 VAL A 150     -38.728 -12.531 -37.530  1.00  0.00           H  
ATOM   2300 2HG1 VAL A 150     -37.923 -12.234 -39.089  1.00  0.00           H  
ATOM   2301 3HG1 VAL A 150     -37.307 -13.496 -37.995  1.00  0.00           H  
ATOM   2302 1HG2 VAL A 150     -37.629 -11.850 -35.412  1.00  0.00           H  
ATOM   2303 2HG2 VAL A 150     -36.171 -12.787 -35.816  1.00  0.00           H  
ATOM   2304 3HG2 VAL A 150     -36.040 -11.051 -35.445  1.00  0.00           H  
ATOM   2305  N   PRO A 151     -34.780  -9.124 -37.963  1.00  0.00           N  
ATOM   2306  CA  PRO A 151     -34.052  -7.985 -37.414  1.00  0.00           C  
ATOM   2307  C   PRO A 151     -34.414  -7.769 -35.951  1.00  0.00           C  
ATOM   2308  O   PRO A 151     -35.492  -8.159 -35.503  1.00  0.00           O  
ATOM   2309  CB  PRO A 151     -34.518  -6.819 -38.292  1.00  0.00           C  
ATOM   2310  CG  PRO A 151     -34.977  -7.471 -39.551  1.00  0.00           C  
ATOM   2311  CD  PRO A 151     -35.581  -8.774 -39.100  1.00  0.00           C  
ATOM   2312  HA  PRO A 151     -32.972  -8.157 -37.529  1.00  0.00           H  
ATOM   2313 1HB  PRO A 151     -35.318  -6.262 -37.783  1.00  0.00           H  
ATOM   2314 2HB  PRO A 151     -33.689  -6.115 -38.453  1.00  0.00           H  
ATOM   2315 1HG  PRO A 151     -35.702  -6.826 -40.070  1.00  0.00           H  
ATOM   2316 2HG  PRO A 151     -34.129  -7.611 -40.237  1.00  0.00           H  
ATOM   2317 1HD  PRO A 151     -36.636  -8.617 -38.832  1.00  0.00           H  
ATOM   2318 2HD  PRO A 151     -35.492  -9.518 -39.906  1.00  0.00           H  
ATOM   2319  N   LYS A 152     -33.506  -7.144 -35.206  1.00  0.00           N  
ATOM   2320  CA  LYS A 152     -33.592  -7.144 -33.751  1.00  0.00           C  
ATOM   2321  C   LYS A 152     -34.857  -6.482 -33.257  1.00  0.00           C  
ATOM   2322  O   LYS A 152     -35.468  -6.935 -32.289  1.00  0.00           O  
ATOM   2323  CB  LYS A 152     -32.374  -6.447 -33.144  1.00  0.00           C  
ATOM   2324  CG  LYS A 152     -31.071  -7.224 -33.282  1.00  0.00           C  
ATOM   2325  CD  LYS A 152     -29.905  -6.459 -32.674  1.00  0.00           C  
ATOM   2326  CE  LYS A 152     -28.601  -7.229 -32.820  1.00  0.00           C  
ATOM   2327  NZ  LYS A 152     -27.444  -6.476 -32.263  1.00  0.00           N  
ATOM   2328  H   LYS A 152     -32.744  -6.662 -35.661  1.00  0.00           H  
ATOM   2329  HA  LYS A 152     -33.610  -8.179 -33.406  1.00  0.00           H  
ATOM   2330 1HB  LYS A 152     -32.236  -5.475 -33.619  1.00  0.00           H  
ATOM   2331 2HB  LYS A 152     -32.547  -6.271 -32.082  1.00  0.00           H  
ATOM   2332 1HG  LYS A 152     -31.166  -8.186 -32.778  1.00  0.00           H  
ATOM   2333 2HG  LYS A 152     -30.866  -7.404 -34.337  1.00  0.00           H  
ATOM   2334 1HD  LYS A 152     -29.805  -5.493 -33.170  1.00  0.00           H  
ATOM   2335 2HD  LYS A 152     -30.096  -6.286 -31.615  1.00  0.00           H  
ATOM   2336 1HE  LYS A 152     -28.681  -8.183 -32.301  1.00  0.00           H  
ATOM   2337 2HE  LYS A 152     -28.413  -7.429 -33.875  1.00  0.00           H  
ATOM   2338 1HZ  LYS A 152     -26.601  -7.018 -32.380  1.00  0.00           H  
ATOM   2339 2HZ  LYS A 152     -27.349  -5.596 -32.751  1.00  0.00           H  
ATOM   2340 3HZ  LYS A 152     -27.598  -6.300 -31.281  1.00  0.00           H  
ATOM   2341  N   GLU A 153     -35.265  -5.404 -33.913  1.00  0.00           N  
ATOM   2342  CA  GLU A 153     -36.530  -4.792 -33.522  1.00  0.00           C  
ATOM   2343  C   GLU A 153     -37.699  -5.736 -33.770  1.00  0.00           C  
ATOM   2344  O   GLU A 153     -38.609  -5.841 -32.949  1.00  0.00           O  
ATOM   2345  CB  GLU A 153     -36.747  -3.484 -34.286  1.00  0.00           C  
ATOM   2346  CG  GLU A 153     -35.765  -2.377 -33.929  1.00  0.00           C  
ATOM   2347  CD  GLU A 153     -34.443  -2.520 -34.630  1.00  0.00           C  
ATOM   2348  OE1 GLU A 153     -34.293  -3.444 -35.392  1.00  0.00           O  
ATOM   2349  OE2 GLU A 153     -33.581  -1.704 -34.402  1.00  0.00           O  
ATOM   2350  H   GLU A 153     -34.694  -5.038 -34.660  1.00  0.00           H  
ATOM   2351  HA  GLU A 153     -36.492  -4.571 -32.455  1.00  0.00           H  
ATOM   2352 1HB  GLU A 153     -36.667  -3.670 -35.357  1.00  0.00           H  
ATOM   2353 2HB  GLU A 153     -37.754  -3.113 -34.093  1.00  0.00           H  
ATOM   2354 1HG  GLU A 153     -36.204  -1.416 -34.198  1.00  0.00           H  
ATOM   2355 2HG  GLU A 153     -35.603  -2.383 -32.852  1.00  0.00           H  
ATOM   2356  N   GLY A 154     -37.618  -6.407 -34.938  1.00  0.00           N  
ATOM   2357  CA  GLY A 154     -38.675  -7.345 -35.296  1.00  0.00           C  
ATOM   2358  C   GLY A 154     -38.765  -8.485 -34.288  1.00  0.00           C  
ATOM   2359  O   GLY A 154     -39.858  -8.902 -33.904  1.00  0.00           O  
ATOM   2360  H   GLY A 154     -36.826  -6.247 -35.544  1.00  0.00           H  
ATOM   2361 1HA  GLY A 154     -39.628  -6.819 -35.342  1.00  0.00           H  
ATOM   2362 2HA  GLY A 154     -38.482  -7.748 -36.289  1.00  0.00           H  
ATOM   2363  N   LEU A 155     -37.565  -8.955 -33.890  1.00  0.00           N  
ATOM   2364  CA  LEU A 155     -37.511 -10.047 -32.925  1.00  0.00           C  
ATOM   2365  C   LEU A 155     -38.140  -9.641 -31.599  1.00  0.00           C  
ATOM   2366  O   LEU A 155     -38.864 -10.421 -30.980  1.00  0.00           O  
ATOM   2367  CB  LEU A 155     -36.058 -10.483 -32.698  1.00  0.00           C  
ATOM   2368  CG  LEU A 155     -35.858 -11.647 -31.719  1.00  0.00           C  
ATOM   2369  CD1 LEU A 155     -36.594 -12.877 -32.235  1.00  0.00           C  
ATOM   2370  CD2 LEU A 155     -34.372 -11.927 -31.559  1.00  0.00           C  
ATOM   2371  H   LEU A 155     -36.725  -8.542 -34.269  1.00  0.00           H  
ATOM   2372  HA  LEU A 155     -38.071 -10.891 -33.327  1.00  0.00           H  
ATOM   2373 1HB  LEU A 155     -35.630 -10.777 -33.654  1.00  0.00           H  
ATOM   2374 2HB  LEU A 155     -35.495  -9.630 -32.318  1.00  0.00           H  
ATOM   2375  HG  LEU A 155     -36.285 -11.386 -30.750  1.00  0.00           H  
ATOM   2376 1HD1 LEU A 155     -36.452 -13.704 -31.540  1.00  0.00           H  
ATOM   2377 2HD1 LEU A 155     -37.658 -12.655 -32.321  1.00  0.00           H  
ATOM   2378 3HD1 LEU A 155     -36.200 -13.153 -33.212  1.00  0.00           H  
ATOM   2379 1HD2 LEU A 155     -34.229 -12.754 -30.863  1.00  0.00           H  
ATOM   2380 2HD2 LEU A 155     -33.945 -12.190 -32.527  1.00  0.00           H  
ATOM   2381 3HD2 LEU A 155     -33.874 -11.037 -31.173  1.00  0.00           H  
ATOM   2382  N   LYS A 156     -37.823  -8.390 -31.206  1.00  0.00           N  
ATOM   2383  CA  LYS A 156     -38.362  -7.878 -29.952  1.00  0.00           C  
ATOM   2384  C   LYS A 156     -39.883  -7.813 -29.991  1.00  0.00           C  
ATOM   2385  O   LYS A 156     -40.554  -8.153 -29.017  1.00  0.00           O  
ATOM   2386  CB  LYS A 156     -37.784  -6.495 -29.645  1.00  0.00           C  
ATOM   2387  CG  LYS A 156     -36.312  -6.500 -29.258  1.00  0.00           C  
ATOM   2388  CD  LYS A 156     -35.806  -5.090 -28.990  1.00  0.00           C  
ATOM   2389  CE  LYS A 156     -34.331  -5.092 -28.615  1.00  0.00           C  
ATOM   2390  NZ  LYS A 156     -33.813  -3.716 -28.386  1.00  0.00           N  
ATOM   2391  H   LYS A 156     -37.217  -7.830 -31.789  1.00  0.00           H  
ATOM   2392  HA  LYS A 156     -38.078  -8.560 -29.149  1.00  0.00           H  
ATOM   2393 1HB  LYS A 156     -37.899  -5.851 -30.518  1.00  0.00           H  
ATOM   2394 2HB  LYS A 156     -38.344  -6.040 -28.827  1.00  0.00           H  
ATOM   2395 1HG  LYS A 156     -36.173  -7.104 -28.360  1.00  0.00           H  
ATOM   2396 2HG  LYS A 156     -35.725  -6.940 -30.064  1.00  0.00           H  
ATOM   2397 1HD  LYS A 156     -35.945  -4.478 -29.881  1.00  0.00           H  
ATOM   2398 2HD  LYS A 156     -36.378  -4.648 -28.174  1.00  0.00           H  
ATOM   2399 1HE  LYS A 156     -34.188  -5.676 -27.707  1.00  0.00           H  
ATOM   2400 2HE  LYS A 156     -33.753  -5.556 -29.414  1.00  0.00           H  
ATOM   2401 1HZ  LYS A 156     -32.834  -3.760 -28.141  1.00  0.00           H  
ATOM   2402 2HZ  LYS A 156     -33.924  -3.170 -29.229  1.00  0.00           H  
ATOM   2403 3HZ  LYS A 156     -34.329  -3.282 -27.634  1.00  0.00           H  
ATOM   2404  N   LEU A 157     -40.378  -7.362 -31.162  1.00  0.00           N  
ATOM   2405  CA  LEU A 157     -41.822  -7.253 -31.331  1.00  0.00           C  
ATOM   2406  C   LEU A 157     -42.495  -8.615 -31.216  1.00  0.00           C  
ATOM   2407  O   LEU A 157     -43.553  -8.745 -30.600  1.00  0.00           O  
ATOM   2408  CB  LEU A 157     -42.150  -6.627 -32.693  1.00  0.00           C  
ATOM   2409  CG  LEU A 157     -41.786  -5.145 -32.849  1.00  0.00           C  
ATOM   2410  CD1 LEU A 157     -41.997  -4.720 -34.296  1.00  0.00           C  
ATOM   2411  CD2 LEU A 157     -42.637  -4.311 -31.904  1.00  0.00           C  
ATOM   2412  H   LEU A 157     -39.739  -7.107 -31.901  1.00  0.00           H  
ATOM   2413  HA  LEU A 157     -42.214  -6.608 -30.546  1.00  0.00           H  
ATOM   2414 1HB  LEU A 157     -41.620  -7.181 -33.466  1.00  0.00           H  
ATOM   2415 2HB  LEU A 157     -43.220  -6.726 -32.872  1.00  0.00           H  
ATOM   2416  HG  LEU A 157     -40.731  -5.002 -32.610  1.00  0.00           H  
ATOM   2417 1HD1 LEU A 157     -41.738  -3.667 -34.407  1.00  0.00           H  
ATOM   2418 2HD1 LEU A 157     -41.362  -5.319 -34.948  1.00  0.00           H  
ATOM   2419 3HD1 LEU A 157     -43.041  -4.867 -34.569  1.00  0.00           H  
ATOM   2420 1HD2 LEU A 157     -42.377  -3.257 -32.014  1.00  0.00           H  
ATOM   2421 2HD2 LEU A 157     -43.691  -4.452 -32.143  1.00  0.00           H  
ATOM   2422 3HD2 LEU A 157     -42.453  -4.624 -30.876  1.00  0.00           H  
ATOM   2423  N   ILE A 158     -41.825  -9.606 -31.838  1.00  0.00           N  
ATOM   2424  CA  ILE A 158     -42.362 -10.962 -31.802  1.00  0.00           C  
ATOM   2425  C   ILE A 158     -42.437 -11.486 -30.375  1.00  0.00           C  
ATOM   2426  O   ILE A 158     -43.414 -12.128 -29.989  1.00  0.00           O  
ATOM   2427  CB  ILE A 158     -41.505 -11.915 -32.655  1.00  0.00           C  
ATOM   2428  CG1 ILE A 158     -41.561 -11.508 -34.130  1.00  0.00           C  
ATOM   2429  CG2 ILE A 158     -41.972 -13.352 -32.478  1.00  0.00           C  
ATOM   2430  CD1 ILE A 158     -42.951 -11.555 -34.724  1.00  0.00           C  
ATOM   2431  H   ILE A 158     -40.963  -9.392 -32.318  1.00  0.00           H  
ATOM   2432  HA  ILE A 158     -43.371 -10.945 -32.212  1.00  0.00           H  
ATOM   2433  HB  ILE A 158     -40.463 -11.841 -32.347  1.00  0.00           H  
ATOM   2434 1HG1 ILE A 158     -41.176 -10.495 -34.243  1.00  0.00           H  
ATOM   2435 2HG1 ILE A 158     -40.919 -12.168 -34.714  1.00  0.00           H  
ATOM   2436 1HG2 ILE A 158     -41.356 -14.012 -33.089  1.00  0.00           H  
ATOM   2437 2HG2 ILE A 158     -41.881 -13.637 -31.431  1.00  0.00           H  
ATOM   2438 3HG2 ILE A 158     -43.013 -13.437 -32.789  1.00  0.00           H  
ATOM   2439 1HD1 ILE A 158     -42.909 -11.254 -35.771  1.00  0.00           H  
ATOM   2440 2HD1 ILE A 158     -43.343 -12.570 -34.654  1.00  0.00           H  
ATOM   2441 3HD1 ILE A 158     -43.603 -10.875 -34.177  1.00  0.00           H  
ATOM   2442  N   GLU A 159     -41.359 -11.179 -29.624  1.00  0.00           N  
ATOM   2443  CA  GLU A 159     -41.306 -11.622 -28.236  1.00  0.00           C  
ATOM   2444  C   GLU A 159     -42.437 -11.011 -27.419  1.00  0.00           C  
ATOM   2445  O   GLU A 159     -43.056 -11.686 -26.596  1.00  0.00           O  
ATOM   2446  CB  GLU A 159     -39.957 -11.257 -27.611  1.00  0.00           C  
ATOM   2447  CG  GLU A 159     -38.778 -12.054 -28.150  1.00  0.00           C  
ATOM   2448  CD  GLU A 159     -37.462 -11.615 -27.571  1.00  0.00           C  
ATOM   2449  OE1 GLU A 159     -37.444 -10.642 -26.856  1.00  0.00           O  
ATOM   2450  OE2 GLU A 159     -36.473 -12.254 -27.845  1.00  0.00           O  
ATOM   2451  H   GLU A 159     -40.607 -10.646 -30.037  1.00  0.00           H  
ATOM   2452  HA  GLU A 159     -41.419 -12.707 -28.215  1.00  0.00           H  
ATOM   2453 1HB  GLU A 159     -39.752 -10.200 -27.780  1.00  0.00           H  
ATOM   2454 2HB  GLU A 159     -40.002 -11.414 -26.533  1.00  0.00           H  
ATOM   2455 1HG  GLU A 159     -38.929 -13.109 -27.919  1.00  0.00           H  
ATOM   2456 2HG  GLU A 159     -38.747 -11.949 -29.233  1.00  0.00           H  
ATOM   2457  N   LEU A 160     -42.666  -9.710 -27.693  1.00  0.00           N  
ATOM   2458  CA  LEU A 160     -43.725  -9.006 -26.980  1.00  0.00           C  
ATOM   2459  C   LEU A 160     -45.086  -9.627 -27.264  1.00  0.00           C  
ATOM   2460  O   LEU A 160     -45.910  -9.780 -26.362  1.00  0.00           O  
ATOM   2461  CB  LEU A 160     -43.738  -7.525 -27.377  1.00  0.00           C  
ATOM   2462  CG  LEU A 160     -42.542  -6.695 -26.893  1.00  0.00           C  
ATOM   2463  CD1 LEU A 160     -42.602  -5.306 -27.514  1.00  0.00           C  
ATOM   2464  CD2 LEU A 160     -42.560  -6.616 -25.374  1.00  0.00           C  
ATOM   2465  H   LEU A 160     -42.098  -9.247 -28.389  1.00  0.00           H  
ATOM   2466  HA  LEU A 160     -43.529  -9.081 -25.910  1.00  0.00           H  
ATOM   2467 1HB  LEU A 160     -43.770  -7.457 -28.463  1.00  0.00           H  
ATOM   2468 2HB  LEU A 160     -44.643  -7.066 -26.978  1.00  0.00           H  
ATOM   2469  HG  LEU A 160     -41.615  -7.167 -27.221  1.00  0.00           H  
ATOM   2470 1HD1 LEU A 160     -41.752  -4.717 -27.171  1.00  0.00           H  
ATOM   2471 2HD1 LEU A 160     -42.568  -5.392 -28.601  1.00  0.00           H  
ATOM   2472 3HD1 LEU A 160     -43.528  -4.815 -27.217  1.00  0.00           H  
ATOM   2473 1HD2 LEU A 160     -41.709  -6.027 -25.030  1.00  0.00           H  
ATOM   2474 2HD2 LEU A 160     -43.486  -6.143 -25.045  1.00  0.00           H  
ATOM   2475 3HD2 LEU A 160     -42.498  -7.621 -24.956  1.00  0.00           H  
ATOM   2476  N   VAL A 161     -45.270  -9.971 -28.554  1.00  0.00           N  
ATOM   2477  CA  VAL A 161     -46.533 -10.578 -28.959  1.00  0.00           C  
ATOM   2478  C   VAL A 161     -46.758 -11.906 -28.249  1.00  0.00           C  
ATOM   2479  O   VAL A 161     -47.868 -12.207 -27.812  1.00  0.00           O  
ATOM   2480  CB  VAL A 161     -46.553 -10.804 -30.483  1.00  0.00           C  
ATOM   2481  CG1 VAL A 161     -47.775 -11.616 -30.885  1.00  0.00           C  
ATOM   2482  CG2 VAL A 161     -46.533  -9.465 -31.205  1.00  0.00           C  
ATOM   2483  H   VAL A 161     -44.529  -9.801 -29.219  1.00  0.00           H  
ATOM   2484  HA  VAL A 161     -47.344  -9.898 -28.695  1.00  0.00           H  
ATOM   2485  HB  VAL A 161     -45.675 -11.383 -30.767  1.00  0.00           H  
ATOM   2486 1HG1 VAL A 161     -47.773 -11.766 -31.965  1.00  0.00           H  
ATOM   2487 2HG1 VAL A 161     -47.750 -12.583 -30.384  1.00  0.00           H  
ATOM   2488 3HG1 VAL A 161     -48.679 -11.080 -30.595  1.00  0.00           H  
ATOM   2489 1HG2 VAL A 161     -46.547  -9.632 -32.281  1.00  0.00           H  
ATOM   2490 2HG2 VAL A 161     -47.409  -8.883 -30.916  1.00  0.00           H  
ATOM   2491 3HG2 VAL A 161     -45.630  -8.919 -30.934  1.00  0.00           H  
ATOM   2492  N   ALA A 162     -45.651 -12.671 -28.163  1.00  0.00           N  
ATOM   2493  CA  ALA A 162     -45.731 -13.970 -27.504  1.00  0.00           C  
ATOM   2494  C   ALA A 162     -46.120 -13.822 -26.039  1.00  0.00           C  
ATOM   2495  O   ALA A 162     -46.925 -14.595 -25.519  1.00  0.00           O  
ATOM   2496  CB  ALA A 162     -44.407 -14.709 -27.628  1.00  0.00           C  
ATOM   2497  H   ALA A 162     -44.786 -12.330 -28.556  1.00  0.00           H  
ATOM   2498  HA  ALA A 162     -46.508 -14.553 -27.999  1.00  0.00           H  
ATOM   2499 1HB  ALA A 162     -44.482 -15.676 -27.132  1.00  0.00           H  
ATOM   2500 2HB  ALA A 162     -44.171 -14.859 -28.682  1.00  0.00           H  
ATOM   2501 3HB  ALA A 162     -43.618 -14.122 -27.160  1.00  0.00           H  
ATOM   2502  N   GLU A 163     -45.506 -12.796 -25.415  1.00  0.00           N  
ATOM   2503  CA  GLU A 163     -45.794 -12.543 -24.007  1.00  0.00           C  
ATOM   2504  C   GLU A 163     -47.263 -12.200 -23.797  1.00  0.00           C  
ATOM   2505  O   GLU A 163     -47.887 -12.659 -22.841  1.00  0.00           O  
ATOM   2506  CB  GLU A 163     -44.914 -11.408 -23.478  1.00  0.00           C  
ATOM   2507  CG  GLU A 163     -45.093 -11.112 -21.996  1.00  0.00           C  
ATOM   2508  CD  GLU A 163     -44.161 -10.044 -21.496  1.00  0.00           C  
ATOM   2509  OE1 GLU A 163     -43.376  -9.556 -22.273  1.00  0.00           O  
ATOM   2510  OE2 GLU A 163     -44.235  -9.715 -20.335  1.00  0.00           O  
ATOM   2511  H   GLU A 163     -44.859 -12.221 -25.934  1.00  0.00           H  
ATOM   2512  HA  GLU A 163     -45.573 -13.449 -23.441  1.00  0.00           H  
ATOM   2513 1HB  GLU A 163     -43.865 -11.652 -23.646  1.00  0.00           H  
ATOM   2514 2HB  GLU A 163     -45.130 -10.493 -24.030  1.00  0.00           H  
ATOM   2515 1HG  GLU A 163     -46.121 -10.793 -21.821  1.00  0.00           H  
ATOM   2516 2HG  GLU A 163     -44.925 -12.028 -21.431  1.00  0.00           H  
ATOM   2517  N   ALA A 164     -47.768 -11.376 -24.737  1.00  0.00           N  
ATOM   2518  CA  ALA A 164     -49.166 -10.969 -24.652  1.00  0.00           C  
ATOM   2519  C   ALA A 164     -50.096 -12.170 -24.762  1.00  0.00           C  
ATOM   2520  O   ALA A 164     -51.089 -12.267 -24.040  1.00  0.00           O  
ATOM   2521  CB  ALA A 164     -49.488  -9.950 -25.735  1.00  0.00           C  
ATOM   2522  H   ALA A 164     -47.168 -11.055 -25.484  1.00  0.00           H  
ATOM   2523  HA  ALA A 164     -49.326 -10.510 -23.677  1.00  0.00           H  
ATOM   2524 1HB  ALA A 164     -50.535  -9.656 -25.659  1.00  0.00           H  
ATOM   2525 2HB  ALA A 164     -48.855  -9.071 -25.608  1.00  0.00           H  
ATOM   2526 3HB  ALA A 164     -49.305 -10.390 -26.714  1.00  0.00           H  
ATOM   2527  N   ALA A 165     -49.719 -13.067 -25.698  1.00  0.00           N  
ATOM   2528  CA  ALA A 165     -50.524 -14.265 -25.902  1.00  0.00           C  
ATOM   2529  C   ALA A 165     -50.562 -15.125 -24.646  1.00  0.00           C  
ATOM   2530  O   ALA A 165     -51.608 -15.660 -24.280  1.00  0.00           O  
ATOM   2531  CB  ALA A 165     -49.988 -15.069 -27.078  1.00  0.00           C  
ATOM   2532  H   ALA A 165     -48.885 -12.891 -26.239  1.00  0.00           H  
ATOM   2533  HA  ALA A 165     -51.545 -13.953 -26.124  1.00  0.00           H  
ATOM   2534 1HB  ALA A 165     -50.600 -15.961 -27.218  1.00  0.00           H  
ATOM   2535 2HB  ALA A 165     -50.022 -14.460 -27.981  1.00  0.00           H  
ATOM   2536 3HB  ALA A 165     -48.959 -15.363 -26.877  1.00  0.00           H  
ATOM   2537  N   ARG A 166     -49.372 -15.223 -24.018  1.00  0.00           N  
ATOM   2538  CA  ARG A 166     -49.272 -16.018 -22.800  1.00  0.00           C  
ATOM   2539  C   ARG A 166     -50.158 -15.451 -21.698  1.00  0.00           C  
ATOM   2540  O   ARG A 166     -50.818 -16.197 -20.973  1.00  0.00           O  
ATOM   2541  CB  ARG A 166     -47.831 -16.069 -22.312  1.00  0.00           C  
ATOM   2542  CG  ARG A 166     -46.887 -16.876 -23.188  1.00  0.00           C  
ATOM   2543  CD  ARG A 166     -45.532 -16.978 -22.588  1.00  0.00           C  
ATOM   2544  NE  ARG A 166     -44.616 -17.717 -23.441  1.00  0.00           N  
ATOM   2545  CZ  ARG A 166     -43.782 -17.155 -24.337  1.00  0.00           C  
ATOM   2546  NH1 ARG A 166     -43.761 -15.849 -24.486  1.00  0.00           N  
ATOM   2547  NH2 ARG A 166     -42.985 -17.916 -25.067  1.00  0.00           N  
ATOM   2548  H   ARG A 166     -48.571 -14.744 -24.404  1.00  0.00           H  
ATOM   2549  HA  ARG A 166     -49.600 -17.034 -23.021  1.00  0.00           H  
ATOM   2550 1HB  ARG A 166     -47.434 -15.057 -22.244  1.00  0.00           H  
ATOM   2551 2HB  ARG A 166     -47.802 -16.500 -21.311  1.00  0.00           H  
ATOM   2552 1HG  ARG A 166     -47.282 -17.885 -23.316  1.00  0.00           H  
ATOM   2553 2HG  ARG A 166     -46.796 -16.396 -24.163  1.00  0.00           H  
ATOM   2554 1HD  ARG A 166     -45.126 -15.979 -22.437  1.00  0.00           H  
ATOM   2555 2HD  ARG A 166     -45.597 -17.492 -21.630  1.00  0.00           H  
ATOM   2556  HE  ARG A 166     -44.603 -18.725 -23.355  1.00  0.00           H  
ATOM   2557 1HH1 ARG A 166     -44.370 -15.267 -23.928  1.00  0.00           H  
ATOM   2558 2HH1 ARG A 166     -43.136 -15.427 -25.158  1.00  0.00           H  
ATOM   2559 1HH2 ARG A 166     -43.001 -18.920 -24.953  1.00  0.00           H  
ATOM   2560 2HH2 ARG A 166     -42.360 -17.494 -25.738  1.00  0.00           H  
ATOM   2561  N   VAL A 167     -50.134 -14.106 -21.617  1.00  0.00           N  
ATOM   2562  CA  VAL A 167     -50.940 -13.436 -20.604  1.00  0.00           C  
ATOM   2563  C   VAL A 167     -52.425 -13.706 -20.815  1.00  0.00           C  
ATOM   2564  O   VAL A 167     -53.165 -13.939 -19.860  1.00  0.00           O  
ATOM   2565  CB  VAL A 167     -50.688 -11.917 -20.638  1.00  0.00           C  
ATOM   2566  CG1 VAL A 167     -51.668 -11.194 -19.727  1.00  0.00           C  
ATOM   2567  CG2 VAL A 167     -49.252 -11.622 -20.229  1.00  0.00           C  
ATOM   2568  H   VAL A 167     -49.556 -13.585 -22.262  1.00  0.00           H  
ATOM   2569  HA  VAL A 167     -50.651 -13.818 -19.624  1.00  0.00           H  
ATOM   2570  HB  VAL A 167     -50.860 -11.552 -21.650  1.00  0.00           H  
ATOM   2571 1HG1 VAL A 167     -51.475 -10.121 -19.763  1.00  0.00           H  
ATOM   2572 2HG1 VAL A 167     -52.687 -11.390 -20.060  1.00  0.00           H  
ATOM   2573 3HG1 VAL A 167     -51.544 -11.549 -18.704  1.00  0.00           H  
ATOM   2574 1HG2 VAL A 167     -49.081 -10.546 -20.256  1.00  0.00           H  
ATOM   2575 2HG2 VAL A 167     -49.078 -11.993 -19.219  1.00  0.00           H  
ATOM   2576 3HG2 VAL A 167     -48.568 -12.116 -20.920  1.00  0.00           H  
ATOM   2577  N   GLY A 168     -52.808 -13.661 -22.108  1.00  0.00           N  
ATOM   2578  CA  GLY A 168     -54.205 -13.903 -22.446  1.00  0.00           C  
ATOM   2579  C   GLY A 168     -54.633 -15.309 -22.047  1.00  0.00           C  
ATOM   2580  O   GLY A 168     -55.731 -15.511 -21.530  1.00  0.00           O  
ATOM   2581  H   GLY A 168     -52.118 -13.460 -22.818  1.00  0.00           H  
ATOM   2582 1HA  GLY A 168     -54.834 -13.169 -21.941  1.00  0.00           H  
ATOM   2583 2HA  GLY A 168     -54.349 -13.765 -23.518  1.00  0.00           H  
ATOM   2584  N   ILE A 169     -53.710 -16.255 -22.314  1.00  0.00           N  
ATOM   2585  CA  ILE A 169     -53.995 -17.645 -21.979  1.00  0.00           C  
ATOM   2586  C   ILE A 169     -54.297 -17.803 -20.494  1.00  0.00           C  
ATOM   2587  O   ILE A 169     -55.269 -18.456 -20.114  1.00  0.00           O  
ATOM   2588  CB  ILE A 169     -52.815 -18.556 -22.363  1.00  0.00           C  
ATOM   2589  CG1 ILE A 169     -52.668 -18.627 -23.886  1.00  0.00           C  
ATOM   2590  CG2 ILE A 169     -53.004 -19.947 -21.779  1.00  0.00           C  
ATOM   2591  CD1 ILE A 169     -51.375 -19.259 -24.346  1.00  0.00           C  
ATOM   2592  H   ILE A 169     -52.836 -15.983 -22.742  1.00  0.00           H  
ATOM   2593  HA  ILE A 169     -54.873 -17.963 -22.540  1.00  0.00           H  
ATOM   2594  HB  ILE A 169     -51.888 -18.133 -21.977  1.00  0.00           H  
ATOM   2595 1HG1 ILE A 169     -53.496 -19.198 -24.305  1.00  0.00           H  
ATOM   2596 2HG1 ILE A 169     -52.722 -17.621 -24.303  1.00  0.00           H  
ATOM   2597 1HG2 ILE A 169     -52.162 -20.578 -22.061  1.00  0.00           H  
ATOM   2598 2HG2 ILE A 169     -53.061 -19.881 -20.693  1.00  0.00           H  
ATOM   2599 3HG2 ILE A 169     -53.927 -20.381 -22.164  1.00  0.00           H  
ATOM   2600 1HD1 ILE A 169     -51.344 -19.273 -25.436  1.00  0.00           H  
ATOM   2601 2HD1 ILE A 169     -50.532 -18.682 -23.966  1.00  0.00           H  
ATOM   2602 3HD1 ILE A 169     -51.315 -20.280 -23.969  1.00  0.00           H  
ATOM   2603  N   GLU A 170     -53.457 -17.200 -19.657  1.00  0.00           N  
ATOM   2604  CA  GLU A 170     -53.633 -17.272 -18.212  1.00  0.00           C  
ATOM   2605  C   GLU A 170     -54.995 -16.735 -17.795  1.00  0.00           C  
ATOM   2606  O   GLU A 170     -55.622 -17.255 -16.871  1.00  0.00           O  
ATOM   2607  CB  GLU A 170     -52.526 -16.491 -17.500  1.00  0.00           C  
ATOM   2608  CG  GLU A 170     -51.147 -17.130 -17.590  1.00  0.00           C  
ATOM   2609  CD  GLU A 170     -50.075 -16.301 -16.940  1.00  0.00           C  
ATOM   2610  OE1 GLU A 170     -50.366 -15.204 -16.528  1.00  0.00           O  
ATOM   2611  OE2 GLU A 170     -48.962 -16.765 -16.856  1.00  0.00           O  
ATOM   2612  H   GLU A 170     -52.678 -16.679 -20.033  1.00  0.00           H  
ATOM   2613  HA  GLU A 170     -53.573 -18.318 -17.908  1.00  0.00           H  
ATOM   2614 1HB  GLU A 170     -52.458 -15.488 -17.923  1.00  0.00           H  
ATOM   2615 2HB  GLU A 170     -52.777 -16.384 -16.445  1.00  0.00           H  
ATOM   2616 1HG  GLU A 170     -51.179 -18.106 -17.107  1.00  0.00           H  
ATOM   2617 2HG  GLU A 170     -50.897 -17.282 -18.639  1.00  0.00           H  
ATOM   2618  N   ALA A 171     -55.417 -15.685 -18.508  1.00  0.00           N  
ATOM   2619  CA  ALA A 171     -56.719 -15.035 -18.353  1.00  0.00           C  
ATOM   2620  C   ALA A 171     -57.875 -15.740 -19.076  1.00  0.00           C  
ATOM   2621  O   ALA A 171     -58.968 -15.189 -19.205  1.00  0.00           O  
ATOM   2622  CB  ALA A 171     -56.622 -13.594 -18.832  1.00  0.00           C  
ATOM   2623  H   ALA A 171     -54.810 -15.293 -19.214  1.00  0.00           H  
ATOM   2624  HA  ALA A 171     -56.975 -15.038 -17.294  1.00  0.00           H  
ATOM   2625 1HB  ALA A 171     -57.581 -13.097 -18.689  1.00  0.00           H  
ATOM   2626 2HB  ALA A 171     -55.854 -13.071 -18.261  1.00  0.00           H  
ATOM   2627 3HB  ALA A 171     -56.360 -13.579 -19.889  1.00  0.00           H  
ATOM   2628  N   GLY A 172     -57.649 -16.958 -19.551  1.00  0.00           N  
ATOM   2629  CA  GLY A 172     -58.714 -17.727 -20.204  1.00  0.00           C  
ATOM   2630  C   GLY A 172     -59.044 -17.183 -21.587  1.00  0.00           C  
ATOM   2631  O   GLY A 172     -60.209 -16.954 -21.912  1.00  0.00           O  
ATOM   2632  H   GLY A 172     -56.726 -17.358 -19.459  1.00  0.00           H  
ATOM   2633 1HA  GLY A 172     -58.410 -18.770 -20.289  1.00  0.00           H  
ATOM   2634 2HA  GLY A 172     -59.610 -17.703 -19.584  1.00  0.00           H  
ATOM   2635  N   THR A 173     -58.009 -16.981 -22.393  1.00  0.00           N  
ATOM   2636  CA  THR A 173     -58.180 -16.578 -23.784  1.00  0.00           C  
ATOM   2637  C   THR A 173     -57.540 -17.590 -24.719  1.00  0.00           C  
ATOM   2638  O   THR A 173     -56.380 -17.963 -24.545  1.00  0.00           O  
ATOM   2639  CB  THR A 173     -57.581 -15.183 -24.041  1.00  0.00           C  
ATOM   2640  OG1 THR A 173     -58.238 -14.218 -23.209  1.00  0.00           O  
ATOM   2641  CG2 THR A 173     -57.752 -14.789 -25.500  1.00  0.00           C  
ATOM   2642  H   THR A 173     -57.073 -17.109 -22.035  1.00  0.00           H  
ATOM   2643  HA  THR A 173     -59.247 -16.539 -24.004  1.00  0.00           H  
ATOM   2644  HB  THR A 173     -56.519 -15.192 -23.795  1.00  0.00           H  
ATOM   2645  HG1 THR A 173     -58.114 -14.454 -22.287  1.00  0.00           H  
ATOM   2646 1HG2 THR A 173     -57.322 -13.801 -25.663  1.00  0.00           H  
ATOM   2647 2HG2 THR A 173     -57.244 -15.515 -26.135  1.00  0.00           H  
ATOM   2648 3HG2 THR A 173     -58.812 -14.769 -25.750  1.00  0.00           H  
ATOM   2649  N   ASP A 174     -58.302 -18.028 -25.710  1.00  0.00           N  
ATOM   2650  CA  ASP A 174     -57.833 -19.015 -26.675  1.00  0.00           C  
ATOM   2651  C   ASP A 174     -56.759 -18.433 -27.586  1.00  0.00           C  
ATOM   2652  O   ASP A 174     -56.777 -17.244 -27.902  1.00  0.00           O  
ATOM   2653  CB  ASP A 174     -58.999 -19.533 -27.520  1.00  0.00           C  
ATOM   2654  CG  ASP A 174     -58.614 -20.715 -28.400  1.00  0.00           C  
ATOM   2655  OD1 ASP A 174     -58.607 -21.819 -27.909  1.00  0.00           O  
ATOM   2656  OD2 ASP A 174     -58.330 -20.502 -29.555  1.00  0.00           O  
ATOM   2657  H   ASP A 174     -59.242 -17.670 -25.804  1.00  0.00           H  
ATOM   2658  HA  ASP A 174     -57.398 -19.853 -26.130  1.00  0.00           H  
ATOM   2659 1HB  ASP A 174     -59.816 -19.838 -26.865  1.00  0.00           H  
ATOM   2660 2HB  ASP A 174     -59.372 -18.731 -28.157  1.00  0.00           H  
ATOM   2661  N   SER A 175     -55.824 -19.279 -28.005  1.00  0.00           N  
ATOM   2662  CA  SER A 175     -54.597 -18.797 -28.619  1.00  0.00           C  
ATOM   2663  C   SER A 175     -54.480 -19.125 -30.106  1.00  0.00           C  
ATOM   2664  O   SER A 175     -53.391 -19.076 -30.679  1.00  0.00           O  
ATOM   2665  CB  SER A 175     -53.406 -19.380 -27.883  1.00  0.00           C  
ATOM   2666  OG  SER A 175     -53.424 -20.781 -27.930  1.00  0.00           O  
ATOM   2667  H   SER A 175     -55.973 -20.272 -27.893  1.00  0.00           H  
ATOM   2668  HA  SER A 175     -54.568 -17.710 -28.529  1.00  0.00           H  
ATOM   2669 1HB  SER A 175     -52.484 -19.010 -28.331  1.00  0.00           H  
ATOM   2670 2HB  SER A 175     -53.422 -19.048 -26.846  1.00  0.00           H  
ATOM   2671  HG  SER A 175     -52.525 -21.063 -27.743  1.00  0.00           H  
ATOM   2672  N   VAL A 176     -55.594 -19.461 -30.751  1.00  0.00           N  
ATOM   2673  CA  VAL A 176     -55.565 -19.711 -32.192  1.00  0.00           C  
ATOM   2674  C   VAL A 176     -55.354 -18.414 -32.956  1.00  0.00           C  
ATOM   2675  O   VAL A 176     -54.600 -18.371 -33.929  1.00  0.00           O  
ATOM   2676  CB  VAL A 176     -56.878 -20.368 -32.654  1.00  0.00           C  
ATOM   2677  CG1 VAL A 176     -56.915 -20.476 -34.172  1.00  0.00           C  
ATOM   2678  CG2 VAL A 176     -57.025 -21.740 -32.013  1.00  0.00           C  
ATOM   2679  H   VAL A 176     -56.457 -19.542 -30.232  1.00  0.00           H  
ATOM   2680  HA  VAL A 176     -54.738 -20.389 -32.409  1.00  0.00           H  
ATOM   2681  HB  VAL A 176     -57.715 -19.736 -32.357  1.00  0.00           H  
ATOM   2682 1HG1 VAL A 176     -57.851 -20.943 -34.481  1.00  0.00           H  
ATOM   2683 2HG1 VAL A 176     -56.845 -19.480 -34.609  1.00  0.00           H  
ATOM   2684 3HG1 VAL A 176     -56.077 -21.083 -34.513  1.00  0.00           H  
ATOM   2685 1HG2 VAL A 176     -57.956 -22.198 -32.344  1.00  0.00           H  
ATOM   2686 2HG2 VAL A 176     -56.185 -22.370 -32.306  1.00  0.00           H  
ATOM   2687 3HG2 VAL A 176     -57.038 -21.634 -30.928  1.00  0.00           H  
ATOM   2688  N   GLU A 177     -56.030 -17.384 -32.492  1.00  0.00           N  
ATOM   2689  CA  GLU A 177     -55.870 -16.032 -33.014  1.00  0.00           C  
ATOM   2690  C   GLU A 177     -54.471 -15.497 -32.738  1.00  0.00           C  
ATOM   2691  O   GLU A 177     -53.861 -14.857 -33.594  1.00  0.00           O  
ATOM   2692  CB  GLU A 177     -56.915 -15.097 -32.400  1.00  0.00           C  
ATOM   2693  CG  GLU A 177     -58.343 -15.366 -32.853  1.00  0.00           C  
ATOM   2694  CD  GLU A 177     -58.545 -15.130 -34.323  1.00  0.00           C  
ATOM   2695  OE1 GLU A 177     -57.976 -14.198 -34.840  1.00  0.00           O  
ATOM   2696  OE2 GLU A 177     -59.269 -15.882 -34.932  1.00  0.00           O  
ATOM   2697  H   GLU A 177     -56.691 -17.528 -31.742  1.00  0.00           H  
ATOM   2698  HA  GLU A 177     -56.016 -16.058 -34.094  1.00  0.00           H  
ATOM   2699 1HB  GLU A 177     -56.886 -15.182 -31.314  1.00  0.00           H  
ATOM   2700 2HB  GLU A 177     -56.672 -14.065 -32.653  1.00  0.00           H  
ATOM   2701 1HG  GLU A 177     -58.596 -16.401 -32.624  1.00  0.00           H  
ATOM   2702 2HG  GLU A 177     -59.018 -14.723 -32.290  1.00  0.00           H  
ATOM   2703  N   SER A 178     -54.008 -15.794 -31.507  1.00  0.00           N  
ATOM   2704  CA  SER A 178     -52.677 -15.341 -31.116  1.00  0.00           C  
ATOM   2705  C   SER A 178     -51.604 -15.952 -32.008  1.00  0.00           C  
ATOM   2706  O   SER A 178     -50.658 -15.275 -32.410  1.00  0.00           O  
ATOM   2707  CB  SER A 178     -52.408 -15.698 -29.668  1.00  0.00           C  
ATOM   2708  OG  SER A 178     -53.261 -14.992 -28.809  1.00  0.00           O  
ATOM   2709  H   SER A 178     -54.591 -16.327 -30.877  1.00  0.00           H  
ATOM   2710  HA  SER A 178     -52.636 -14.256 -31.225  1.00  0.00           H  
ATOM   2711 1HB  SER A 178     -52.548 -16.769 -29.525  1.00  0.00           H  
ATOM   2712 2HB  SER A 178     -51.371 -15.469 -29.423  1.00  0.00           H  
ATOM   2713  HG  SER A 178     -53.266 -15.479 -27.982  1.00  0.00           H  
ATOM   2714  N   ALA A 179     -51.806 -17.256 -32.288  1.00  0.00           N  
ATOM   2715  CA  ALA A 179     -50.850 -17.960 -33.134  1.00  0.00           C  
ATOM   2716  C   ALA A 179     -50.793 -17.349 -34.528  1.00  0.00           C  
ATOM   2717  O   ALA A 179     -49.717 -17.194 -35.105  1.00  0.00           O  
ATOM   2718  CB  ALA A 179     -51.205 -19.438 -33.218  1.00  0.00           C  
ATOM   2719  H   ALA A 179     -52.617 -17.721 -31.906  1.00  0.00           H  
ATOM   2720  HA  ALA A 179     -49.862 -17.860 -32.684  1.00  0.00           H  
ATOM   2721 1HB  ALA A 179     -50.482 -19.950 -33.853  1.00  0.00           H  
ATOM   2722 2HB  ALA A 179     -51.185 -19.874 -32.219  1.00  0.00           H  
ATOM   2723 3HB  ALA A 179     -52.202 -19.548 -33.641  1.00  0.00           H  
ATOM   2724  N   LYS A 180     -52.001 -17.016 -35.026  1.00  0.00           N  
ATOM   2725  CA  LYS A 180     -52.085 -16.419 -36.353  1.00  0.00           C  
ATOM   2726  C   LYS A 180     -51.350 -15.087 -36.407  1.00  0.00           C  
ATOM   2727  O   LYS A 180     -50.655 -14.789 -37.378  1.00  0.00           O  
ATOM   2728  CB  LYS A 180     -53.547 -16.230 -36.763  1.00  0.00           C  
ATOM   2729  CG  LYS A 180     -54.285 -17.525 -37.074  1.00  0.00           C  
ATOM   2730  CD  LYS A 180     -55.652 -17.249 -37.684  1.00  0.00           C  
ATOM   2731  CE  LYS A 180     -56.619 -16.695 -36.648  1.00  0.00           C  
ATOM   2732  NZ  LYS A 180     -57.995 -16.547 -37.194  1.00  0.00           N  
ATOM   2733  H   LYS A 180     -52.827 -17.186 -34.469  1.00  0.00           H  
ATOM   2734  HA  LYS A 180     -51.608 -17.093 -37.066  1.00  0.00           H  
ATOM   2735 1HB  LYS A 180     -54.086 -15.721 -35.964  1.00  0.00           H  
ATOM   2736 2HB  LYS A 180     -53.597 -15.596 -37.648  1.00  0.00           H  
ATOM   2737 1HG  LYS A 180     -53.698 -18.120 -37.775  1.00  0.00           H  
ATOM   2738 2HG  LYS A 180     -54.415 -18.099 -36.157  1.00  0.00           H  
ATOM   2739 1HD  LYS A 180     -55.550 -16.528 -38.496  1.00  0.00           H  
ATOM   2740 2HD  LYS A 180     -56.062 -18.173 -38.092  1.00  0.00           H  
ATOM   2741 1HE  LYS A 180     -56.653 -17.363 -35.788  1.00  0.00           H  
ATOM   2742 2HE  LYS A 180     -56.270 -15.720 -36.308  1.00  0.00           H  
ATOM   2743 1HZ  LYS A 180     -58.604 -16.177 -36.478  1.00  0.00           H  
ATOM   2744 2HZ  LYS A 180     -57.979 -15.913 -37.982  1.00  0.00           H  
ATOM   2745 3HZ  LYS A 180     -58.338 -17.448 -37.495  1.00  0.00           H  
ATOM   2746  N   GLU A 181     -51.542 -14.315 -35.317  1.00  0.00           N  
ATOM   2747  CA  GLU A 181     -50.892 -13.012 -35.242  1.00  0.00           C  
ATOM   2748  C   GLU A 181     -49.376 -13.152 -35.257  1.00  0.00           C  
ATOM   2749  O   GLU A 181     -48.678 -12.380 -35.916  1.00  0.00           O  
ATOM   2750  CB  GLU A 181     -51.332 -12.268 -33.979  1.00  0.00           C  
ATOM   2751  CG  GLU A 181     -52.784 -11.811 -33.992  1.00  0.00           C  
ATOM   2752  CD  GLU A 181     -53.062 -10.781 -35.052  1.00  0.00           C  
ATOM   2753  OE1 GLU A 181     -52.224  -9.940 -35.271  1.00  0.00           O  
ATOM   2754  OE2 GLU A 181     -54.115 -10.835 -35.642  1.00  0.00           O  
ATOM   2755  H   GLU A 181     -52.134 -14.654 -34.572  1.00  0.00           H  
ATOM   2756  HA  GLU A 181     -51.187 -12.427 -36.113  1.00  0.00           H  
ATOM   2757 1HB  GLU A 181     -51.192 -12.912 -33.110  1.00  0.00           H  
ATOM   2758 2HB  GLU A 181     -50.705 -11.388 -33.838  1.00  0.00           H  
ATOM   2759 1HG  GLU A 181     -53.424 -12.675 -34.165  1.00  0.00           H  
ATOM   2760 2HG  GLU A 181     -53.032 -11.398 -33.016  1.00  0.00           H  
ATOM   2761  N   LEU A 182     -48.915 -14.170 -34.501  1.00  0.00           N  
ATOM   2762  CA  LEU A 182     -47.479 -14.414 -34.431  1.00  0.00           C  
ATOM   2763  C   LEU A 182     -46.913 -14.764 -35.801  1.00  0.00           C  
ATOM   2764  O   LEU A 182     -45.835 -14.300 -36.175  1.00  0.00           O  
ATOM   2765  CB  LEU A 182     -47.182 -15.549 -33.443  1.00  0.00           C  
ATOM   2766  CG  LEU A 182     -46.961 -15.121 -31.986  1.00  0.00           C  
ATOM   2767  CD1 LEU A 182     -48.189 -14.373 -31.484  1.00  0.00           C  
ATOM   2768  CD2 LEU A 182     -46.683 -16.350 -31.133  1.00  0.00           C  
ATOM   2769  H   LEU A 182     -49.573 -14.746 -33.997  1.00  0.00           H  
ATOM   2770  HA  LEU A 182     -46.991 -13.506 -34.079  1.00  0.00           H  
ATOM   2771 1HB  LEU A 182     -48.014 -16.251 -33.460  1.00  0.00           H  
ATOM   2772 2HB  LEU A 182     -46.285 -16.072 -33.774  1.00  0.00           H  
ATOM   2773  HG  LEU A 182     -46.111 -14.441 -31.931  1.00  0.00           H  
ATOM   2774 1HD1 LEU A 182     -48.032 -14.070 -30.449  1.00  0.00           H  
ATOM   2775 2HD1 LEU A 182     -48.353 -13.489 -32.100  1.00  0.00           H  
ATOM   2776 3HD1 LEU A 182     -49.060 -15.024 -31.543  1.00  0.00           H  
ATOM   2777 1HD2 LEU A 182     -46.525 -16.046 -30.097  1.00  0.00           H  
ATOM   2778 2HD2 LEU A 182     -47.533 -17.030 -31.186  1.00  0.00           H  
ATOM   2779 3HD2 LEU A 182     -45.791 -16.855 -31.503  1.00  0.00           H  
ATOM   2780  N   VAL A 183     -47.695 -15.598 -36.516  1.00  0.00           N  
ATOM   2781  CA  VAL A 183     -47.266 -16.011 -37.848  1.00  0.00           C  
ATOM   2782  C   VAL A 183     -47.150 -14.815 -38.785  1.00  0.00           C  
ATOM   2783  O   VAL A 183     -46.206 -14.719 -39.569  1.00  0.00           O  
ATOM   2784  CB  VAL A 183     -48.262 -17.027 -38.439  1.00  0.00           C  
ATOM   2785  CG1 VAL A 183     -47.934 -17.308 -39.898  1.00  0.00           C  
ATOM   2786  CG2 VAL A 183     -48.237 -18.311 -37.623  1.00  0.00           C  
ATOM   2787  H   VAL A 183     -48.563 -15.923 -36.116  1.00  0.00           H  
ATOM   2788  HA  VAL A 183     -46.289 -16.487 -37.765  1.00  0.00           H  
ATOM   2789  HB  VAL A 183     -49.264 -16.598 -38.412  1.00  0.00           H  
ATOM   2790 1HG1 VAL A 183     -48.648 -18.028 -40.299  1.00  0.00           H  
ATOM   2791 2HG1 VAL A 183     -47.993 -16.382 -40.469  1.00  0.00           H  
ATOM   2792 3HG1 VAL A 183     -46.927 -17.718 -39.972  1.00  0.00           H  
ATOM   2793 1HG2 VAL A 183     -48.944 -19.024 -38.046  1.00  0.00           H  
ATOM   2794 2HG2 VAL A 183     -47.234 -18.737 -37.646  1.00  0.00           H  
ATOM   2795 3HG2 VAL A 183     -48.515 -18.093 -36.592  1.00  0.00           H  
ATOM   2796  N   LYS A 184     -48.154 -13.924 -38.656  1.00  0.00           N  
ATOM   2797  CA  LYS A 184     -48.161 -12.731 -39.495  1.00  0.00           C  
ATOM   2798  C   LYS A 184     -46.939 -11.863 -39.228  1.00  0.00           C  
ATOM   2799  O   LYS A 184     -46.329 -11.331 -40.156  1.00  0.00           O  
ATOM   2800  CB  LYS A 184     -49.439 -11.923 -39.268  1.00  0.00           C  
ATOM   2801  CG  LYS A 184     -50.700 -12.571 -39.825  1.00  0.00           C  
ATOM   2802  CD  LYS A 184     -51.885 -11.619 -39.761  1.00  0.00           C  
ATOM   2803  CE  LYS A 184     -52.361 -11.421 -38.330  1.00  0.00           C  
ATOM   2804  NZ  LYS A 184     -53.600 -10.600 -38.263  1.00  0.00           N  
ATOM   2805  H   LYS A 184     -48.883 -14.099 -37.979  1.00  0.00           H  
ATOM   2806  HA  LYS A 184     -48.127 -13.043 -40.540  1.00  0.00           H  
ATOM   2807 1HB  LYS A 184     -49.587 -11.768 -38.199  1.00  0.00           H  
ATOM   2808 2HB  LYS A 184     -49.336 -10.941 -39.731  1.00  0.00           H  
ATOM   2809 1HG  LYS A 184     -50.533 -12.860 -40.863  1.00  0.00           H  
ATOM   2810 2HG  LYS A 184     -50.933 -13.466 -39.250  1.00  0.00           H  
ATOM   2811 1HD  LYS A 184     -51.598 -10.652 -40.177  1.00  0.00           H  
ATOM   2812 2HD  LYS A 184     -52.707 -12.020 -40.355  1.00  0.00           H  
ATOM   2813 1HE  LYS A 184     -52.557 -12.391 -37.875  1.00  0.00           H  
ATOM   2814 2HE  LYS A 184     -51.581 -10.925 -37.752  1.00  0.00           H  
ATOM   2815 1HZ  LYS A 184     -53.882 -10.492 -37.299  1.00  0.00           H  
ATOM   2816 2HZ  LYS A 184     -53.424  -9.690 -38.666  1.00  0.00           H  
ATOM   2817 3HZ  LYS A 184     -54.337 -11.059 -38.779  1.00  0.00           H  
ATOM   2818  N   LEU A 185     -46.623 -11.755 -37.922  1.00  0.00           N  
ATOM   2819  CA  LEU A 185     -45.472 -10.951 -37.530  1.00  0.00           C  
ATOM   2820  C   LEU A 185     -44.182 -11.514 -38.114  1.00  0.00           C  
ATOM   2821  O   LEU A 185     -43.322 -10.766 -38.580  1.00  0.00           O  
ATOM   2822  CB  LEU A 185     -45.364 -10.889 -36.001  1.00  0.00           C  
ATOM   2823  CG  LEU A 185     -46.460 -10.087 -35.288  1.00  0.00           C  
ATOM   2824  CD1 LEU A 185     -46.326 -10.269 -33.783  1.00  0.00           C  
ATOM   2825  CD2 LEU A 185     -46.346  -8.619 -35.673  1.00  0.00           C  
ATOM   2826  H   LEU A 185     -47.191 -12.233 -37.237  1.00  0.00           H  
ATOM   2827  HA  LEU A 185     -45.609  -9.940 -37.912  1.00  0.00           H  
ATOM   2828 1HB  LEU A 185     -45.390 -11.905 -35.610  1.00  0.00           H  
ATOM   2829 2HB  LEU A 185     -44.404 -10.446 -35.738  1.00  0.00           H  
ATOM   2830  HG  LEU A 185     -47.438 -10.465 -35.585  1.00  0.00           H  
ATOM   2831 1HD1 LEU A 185     -47.105  -9.699 -33.276  1.00  0.00           H  
ATOM   2832 2HD1 LEU A 185     -46.431 -11.325 -33.534  1.00  0.00           H  
ATOM   2833 3HD1 LEU A 185     -45.348  -9.915 -33.459  1.00  0.00           H  
ATOM   2834 1HD2 LEU A 185     -47.125  -8.049 -35.167  1.00  0.00           H  
ATOM   2835 2HD2 LEU A 185     -45.368  -8.240 -35.376  1.00  0.00           H  
ATOM   2836 3HD2 LEU A 185     -46.463  -8.516 -36.752  1.00  0.00           H  
ATOM   2837  N   ILE A 186     -44.102 -12.860 -38.060  1.00  0.00           N  
ATOM   2838  CA  ILE A 186     -42.919 -13.526 -38.589  1.00  0.00           C  
ATOM   2839  C   ILE A 186     -42.759 -13.265 -40.081  1.00  0.00           C  
ATOM   2840  O   ILE A 186     -41.652 -13.029 -40.565  1.00  0.00           O  
ATOM   2841  CB  ILE A 186     -42.984 -15.043 -38.336  1.00  0.00           C  
ATOM   2842  CG1 ILE A 186     -42.870 -15.340 -36.838  1.00  0.00           C  
ATOM   2843  CG2 ILE A 186     -41.887 -15.759 -39.109  1.00  0.00           C  
ATOM   2844  CD1 ILE A 186     -43.196 -16.770 -36.473  1.00  0.00           C  
ATOM   2845  H   ILE A 186     -44.866 -13.382 -37.654  1.00  0.00           H  
ATOM   2846  HA  ILE A 186     -42.042 -13.129 -38.078  1.00  0.00           H  
ATOM   2847  HB  ILE A 186     -43.952 -15.424 -38.660  1.00  0.00           H  
ATOM   2848 1HG1 ILE A 186     -41.858 -15.124 -36.501  1.00  0.00           H  
ATOM   2849 2HG1 ILE A 186     -43.545 -14.686 -36.285  1.00  0.00           H  
ATOM   2850 1HG2 ILE A 186     -41.948 -16.830 -38.918  1.00  0.00           H  
ATOM   2851 2HG2 ILE A 186     -42.012 -15.572 -40.174  1.00  0.00           H  
ATOM   2852 3HG2 ILE A 186     -40.914 -15.387 -38.787  1.00  0.00           H  
ATOM   2853 1HD1 ILE A 186     -43.094 -16.903 -35.396  1.00  0.00           H  
ATOM   2854 2HD1 ILE A 186     -44.220 -16.998 -36.771  1.00  0.00           H  
ATOM   2855 3HD1 ILE A 186     -42.510 -17.442 -36.988  1.00  0.00           H  
ATOM   2856  N   LYS A 187     -43.917 -13.322 -40.770  1.00  0.00           N  
ATOM   2857  CA  LYS A 187     -43.903 -13.090 -42.209  1.00  0.00           C  
ATOM   2858  C   LYS A 187     -43.418 -11.683 -42.535  1.00  0.00           C  
ATOM   2859  O   LYS A 187     -42.646 -11.484 -43.473  1.00  0.00           O  
ATOM   2860  CB  LYS A 187     -45.295 -13.316 -42.802  1.00  0.00           C  
ATOM   2861  CG  LYS A 187     -45.739 -14.773 -42.825  1.00  0.00           C  
ATOM   2862  CD  LYS A 187     -47.137 -14.915 -43.408  1.00  0.00           C  
ATOM   2863  CE  LYS A 187     -47.588 -16.368 -43.421  1.00  0.00           C  
ATOM   2864  NZ  LYS A 187     -48.969 -16.518 -43.952  1.00  0.00           N  
ATOM   2865  H   LYS A 187     -44.774 -13.525 -40.276  1.00  0.00           H  
ATOM   2866  HA  LYS A 187     -43.210 -13.796 -42.667  1.00  0.00           H  
ATOM   2867 1HB  LYS A 187     -46.031 -12.751 -42.229  1.00  0.00           H  
ATOM   2868 2HB  LYS A 187     -45.320 -12.942 -43.825  1.00  0.00           H  
ATOM   2869 1HG  LYS A 187     -45.042 -15.356 -43.429  1.00  0.00           H  
ATOM   2870 2HG  LYS A 187     -45.735 -15.171 -41.811  1.00  0.00           H  
ATOM   2871 1HD  LYS A 187     -47.841 -14.330 -42.813  1.00  0.00           H  
ATOM   2872 2HD  LYS A 187     -47.147 -14.532 -44.428  1.00  0.00           H  
ATOM   2873 1HE  LYS A 187     -46.908 -16.953 -44.038  1.00  0.00           H  
ATOM   2874 2HE  LYS A 187     -47.557 -16.768 -42.407  1.00  0.00           H  
ATOM   2875 1HZ  LYS A 187     -49.230 -17.494 -43.944  1.00  0.00           H  
ATOM   2876 2HZ  LYS A 187     -49.612 -15.993 -43.375  1.00  0.00           H  
ATOM   2877 3HZ  LYS A 187     -49.006 -16.168 -44.899  1.00  0.00           H  
ATOM   2878  N   LYS A 188     -43.910 -10.734 -41.714  1.00  0.00           N  
ATOM   2879  CA  LYS A 188     -43.522  -9.343 -41.917  1.00  0.00           C  
ATOM   2880  C   LYS A 188     -42.020  -9.158 -41.740  1.00  0.00           C  
ATOM   2881  O   LYS A 188     -41.380  -8.435 -42.503  1.00  0.00           O  
ATOM   2882  CB  LYS A 188     -44.281  -8.429 -40.953  1.00  0.00           C  
ATOM   2883  CG  LYS A 188     -45.774  -8.321 -41.234  1.00  0.00           C  
ATOM   2884  CD  LYS A 188     -46.038  -7.616 -42.556  1.00  0.00           C  
ATOM   2885  CE  LYS A 188     -47.529  -7.440 -42.803  1.00  0.00           C  
ATOM   2886  NZ  LYS A 188     -47.803  -6.779 -44.108  1.00  0.00           N  
ATOM   2887  H   LYS A 188     -44.540 -11.004 -40.971  1.00  0.00           H  
ATOM   2888  HA  LYS A 188     -43.774  -9.059 -42.939  1.00  0.00           H  
ATOM   2889 1HB  LYS A 188     -44.158  -8.794 -39.933  1.00  0.00           H  
ATOM   2890 2HB  LYS A 188     -43.859  -7.425 -40.995  1.00  0.00           H  
ATOM   2891 1HG  LYS A 188     -46.211  -9.319 -41.271  1.00  0.00           H  
ATOM   2892 2HG  LYS A 188     -46.255  -7.762 -40.432  1.00  0.00           H  
ATOM   2893 1HD  LYS A 188     -45.561  -6.635 -42.548  1.00  0.00           H  
ATOM   2894 2HD  LYS A 188     -45.611  -8.200 -43.372  1.00  0.00           H  
ATOM   2895 1HE  LYS A 188     -48.016  -8.414 -42.793  1.00  0.00           H  
ATOM   2896 2HE  LYS A 188     -47.960  -6.834 -42.006  1.00  0.00           H  
ATOM   2897 1HZ  LYS A 188     -48.801  -6.681 -44.233  1.00  0.00           H  
ATOM   2898 2HZ  LYS A 188     -47.371  -5.866 -44.121  1.00  0.00           H  
ATOM   2899 3HZ  LYS A 188     -47.424  -7.341 -44.857  1.00  0.00           H  
ATOM   2900  N   ALA A 189     -41.506  -9.846 -40.699  1.00  0.00           N  
ATOM   2901  CA  ALA A 189     -40.078  -9.757 -40.421  1.00  0.00           C  
ATOM   2902  C   ALA A 189     -39.255 -10.295 -41.585  1.00  0.00           C  
ATOM   2903  O   ALA A 189     -38.233  -9.716 -41.954  1.00  0.00           O  
ATOM   2904  CB  ALA A 189     -39.739 -10.510 -39.142  1.00  0.00           C  
ATOM   2905  H   ALA A 189     -42.121 -10.412 -40.132  1.00  0.00           H  
ATOM   2906  HA  ALA A 189     -39.823  -8.706 -40.289  1.00  0.00           H  
ATOM   2907 1HB  ALA A 189     -38.669 -10.434 -38.948  1.00  0.00           H  
ATOM   2908 2HB  ALA A 189     -40.291 -10.077 -38.308  1.00  0.00           H  
ATOM   2909 3HB  ALA A 189     -40.014 -11.558 -39.254  1.00  0.00           H  
ATOM   2910  N   VAL A 190     -39.756 -11.421 -42.132  1.00  0.00           N  
ATOM   2911  CA  VAL A 190     -39.063 -12.037 -43.256  1.00  0.00           C  
ATOM   2912  C   VAL A 190     -39.020 -11.102 -44.457  1.00  0.00           C  
ATOM   2913  O   VAL A 190     -38.012 -11.023 -45.159  1.00  0.00           O  
ATOM   2914  CB  VAL A 190     -39.758 -13.351 -43.658  1.00  0.00           C  
ATOM   2915  CG1 VAL A 190     -39.165 -13.895 -44.949  1.00  0.00           C  
ATOM   2916  CG2 VAL A 190     -39.629 -14.369 -42.534  1.00  0.00           C  
ATOM   2917  H   VAL A 190     -40.604 -11.817 -41.752  1.00  0.00           H  
ATOM   2918  HA  VAL A 190     -38.040 -12.261 -42.951  1.00  0.00           H  
ATOM   2919  HB  VAL A 190     -40.812 -13.150 -43.848  1.00  0.00           H  
ATOM   2920 1HG1 VAL A 190     -39.668 -14.824 -45.218  1.00  0.00           H  
ATOM   2921 2HG1 VAL A 190     -39.300 -13.165 -45.747  1.00  0.00           H  
ATOM   2922 3HG1 VAL A 190     -38.101 -14.087 -44.808  1.00  0.00           H  
ATOM   2923 1HG2 VAL A 190     -40.124 -15.296 -42.825  1.00  0.00           H  
ATOM   2924 2HG2 VAL A 190     -38.575 -14.565 -42.340  1.00  0.00           H  
ATOM   2925 3HG2 VAL A 190     -40.097 -13.976 -41.632  1.00  0.00           H  
ATOM   2926  N   GLU A 191     -40.145 -10.391 -44.679  1.00  0.00           N  
ATOM   2927  CA  GLU A 191     -40.337  -9.480 -45.820  1.00  0.00           C  
ATOM   2928  C   GLU A 191     -39.476  -8.211 -45.797  1.00  0.00           C  
ATOM   2929  O   GLU A 191     -38.844  -7.860 -46.794  1.00  0.00           O  
ATOM   2930  CB  GLU A 191     -41.810  -9.073 -45.901  1.00  0.00           C  
ATOM   2931  CG  GLU A 191     -42.149  -8.171 -47.079  1.00  0.00           C  
ATOM   2932  CD  GLU A 191     -43.614  -7.844 -47.163  1.00  0.00           C  
ATOM   2933  OE1 GLU A 191     -44.358  -8.323 -46.341  1.00  0.00           O  
ATOM   2934  OE2 GLU A 191     -43.990  -7.115 -48.051  1.00  0.00           O  
ATOM   2935  H   GLU A 191     -40.916 -10.476 -44.031  1.00  0.00           H  
ATOM   2936  HA  GLU A 191     -40.070 -10.010 -46.735  1.00  0.00           H  
ATOM   2937 1HB  GLU A 191     -42.431  -9.966 -45.974  1.00  0.00           H  
ATOM   2938 2HB  GLU A 191     -42.094  -8.550 -44.987  1.00  0.00           H  
ATOM   2939 1HG  GLU A 191     -41.586  -7.242 -46.987  1.00  0.00           H  
ATOM   2940 2HG  GLU A 191     -41.837  -8.662 -48.000  1.00  0.00           H  
ATOM   2941  N   THR A 192     -39.446  -7.517 -44.662  1.00  0.00           N  
ATOM   2942  CA  THR A 192     -38.920  -6.147 -44.628  1.00  0.00           C  
ATOM   2943  C   THR A 192     -38.106  -5.875 -43.372  1.00  0.00           C  
ATOM   2944  O   THR A 192     -38.235  -6.582 -42.373  1.00  0.00           O  
ATOM   2945  CB  THR A 192     -40.060  -5.115 -44.725  1.00  0.00           C  
ATOM   2946  OG1 THR A 192     -39.507  -3.801 -44.873  1.00  0.00           O  
ATOM   2947  CG2 THR A 192     -40.926  -5.159 -43.475  1.00  0.00           C  
ATOM   2948  H   THR A 192     -39.791  -7.945 -43.815  1.00  0.00           H  
ATOM   2949  HA  THR A 192     -38.259  -6.008 -45.484  1.00  0.00           H  
ATOM   2950  HB  THR A 192     -40.677  -5.335 -45.596  1.00  0.00           H  
ATOM   2951  HG1 THR A 192     -39.250  -3.664 -45.788  1.00  0.00           H  
ATOM   2952 1HG2 THR A 192     -41.727  -4.424 -43.562  1.00  0.00           H  
ATOM   2953 2HG2 THR A 192     -41.357  -6.154 -43.366  1.00  0.00           H  
ATOM   2954 3HG2 THR A 192     -40.317  -4.931 -42.602  1.00  0.00           H  
ATOM   2955  N   ASP A 193     -37.269  -4.847 -43.433  1.00  0.00           N  
ATOM   2956  CA  ASP A 193     -36.537  -4.374 -42.265  1.00  0.00           C  
ATOM   2957  C   ASP A 193     -36.982  -2.971 -41.880  1.00  0.00           C  
ATOM   2958  O   ASP A 193     -36.367  -2.326 -41.031  1.00  0.00           O  
ATOM   2959  CB  ASP A 193     -35.029  -4.385 -42.532  1.00  0.00           C  
ATOM   2960  CG  ASP A 193     -34.619  -3.440 -43.653  1.00  0.00           C  
ATOM   2961  OD1 ASP A 193     -35.450  -3.125 -44.472  1.00  0.00           O  
ATOM   2962  OD2 ASP A 193     -33.479  -3.042 -43.680  1.00  0.00           O  
ATOM   2963  H   ASP A 193     -37.133  -4.374 -44.315  1.00  0.00           H  
ATOM   2964  HA  ASP A 193     -36.747  -5.043 -41.430  1.00  0.00           H  
ATOM   2965 1HB  ASP A 193     -34.497  -4.101 -41.624  1.00  0.00           H  
ATOM   2966 2HB  ASP A 193     -34.714  -5.395 -42.794  1.00  0.00           H  
ATOM   2967  N   ASP A 194     -38.055  -2.496 -42.508  1.00  0.00           N  
ATOM   2968  CA  ASP A 194     -38.598  -1.191 -42.157  1.00  0.00           C  
ATOM   2969  C   ASP A 194     -39.403  -1.294 -40.874  1.00  0.00           C  
ATOM   2970  O   ASP A 194     -40.455  -1.932 -40.839  1.00  0.00           O  
ATOM   2971  CB  ASP A 194     -39.478  -0.645 -43.284  1.00  0.00           C  
ATOM   2972  CG  ASP A 194     -40.003   0.756 -43.000  1.00  0.00           C  
ATOM   2973  OD1 ASP A 194     -39.442   1.420 -42.160  1.00  0.00           O  
ATOM   2974  OD2 ASP A 194     -40.959   1.149 -43.625  1.00  0.00           O  
ATOM   2975  H   ASP A 194     -38.489  -3.052 -43.231  1.00  0.00           H  
ATOM   2976  HA  ASP A 194     -37.768  -0.502 -41.998  1.00  0.00           H  
ATOM   2977 1HB  ASP A 194     -38.908  -0.622 -44.213  1.00  0.00           H  
ATOM   2978 2HB  ASP A 194     -40.328  -1.311 -43.438  1.00  0.00           H  
ATOM   2979  N   GLU A 195     -38.904  -0.663 -39.819  1.00  0.00           N  
ATOM   2980  CA  GLU A 195     -39.607  -0.639 -38.546  1.00  0.00           C  
ATOM   2981  C   GLU A 195     -40.903   0.200 -38.658  1.00  0.00           C  
ATOM   2982  O   GLU A 195     -41.828   0.042 -37.861  1.00  0.00           O  
ATOM   2983  CB  GLU A 195     -38.699  -0.076 -37.451  1.00  0.00           C  
ATOM   2984  CG  GLU A 195     -38.327   1.388 -37.634  1.00  0.00           C  
ATOM   2985  CD  GLU A 195     -37.138   1.581 -38.534  1.00  0.00           C  
ATOM   2986  OE1 GLU A 195     -36.812   0.672 -39.259  1.00  0.00           O  
ATOM   2987  OE2 GLU A 195     -36.555   2.639 -38.497  1.00  0.00           O  
ATOM   2988  H   GLU A 195     -38.016  -0.190 -39.904  1.00  0.00           H  
ATOM   2989  HA  GLU A 195     -39.880  -1.662 -38.282  1.00  0.00           H  
ATOM   2990 1HB  GLU A 195     -39.190  -0.177 -36.483  1.00  0.00           H  
ATOM   2991 2HB  GLU A 195     -37.775  -0.653 -37.411  1.00  0.00           H  
ATOM   2992 1HG  GLU A 195     -39.179   1.919 -38.059  1.00  0.00           H  
ATOM   2993 2HG  GLU A 195     -38.112   1.823 -36.659  1.00  0.00           H  
ATOM   2994  N   LYS A 196     -40.954   1.096 -39.661  1.00  0.00           N  
ATOM   2995  CA  LYS A 196     -42.272   1.532 -39.175  1.00  0.00           C  
ATOM   2996  C   LYS A 196     -43.334   0.531 -39.523  1.00  0.00           C  
ATOM   2997  O   LYS A 196     -44.313   0.371 -38.794  1.00  0.00           O  
ATOM   2998  CB  LYS A 196     -42.647   2.898 -39.751  1.00  0.00           C  
ATOM   2999  CG  LYS A 196     -42.935   2.893 -41.247  1.00  0.00           C  
ATOM   3000  CD  LYS A 196     -43.272   4.288 -41.749  1.00  0.00           C  
ATOM   3001  CE  LYS A 196     -43.627   4.274 -43.229  1.00  0.00           C  
ATOM   3002  NZ  LYS A 196     -42.463   3.899 -44.077  1.00  0.00           N  
ATOM   3003  H   LYS A 196     -40.181   1.154 -40.309  1.00  0.00           H  
ATOM   3004  HA  LYS A 196     -42.231   1.611 -38.088  1.00  0.00           H  
ATOM   3005 1HB  LYS A 196     -43.533   3.277 -39.241  1.00  0.00           H  
ATOM   3006 2HB  LYS A 196     -41.837   3.604 -39.569  1.00  0.00           H  
ATOM   3007 1HG  LYS A 196     -42.061   2.524 -41.784  1.00  0.00           H  
ATOM   3008 2HG  LYS A 196     -43.774   2.229 -41.453  1.00  0.00           H  
ATOM   3009 1HD  LYS A 196     -44.118   4.684 -41.185  1.00  0.00           H  
ATOM   3010 2HD  LYS A 196     -42.417   4.947 -41.597  1.00  0.00           H  
ATOM   3011 1HE  LYS A 196     -44.432   3.561 -43.403  1.00  0.00           H  
ATOM   3012 2HE  LYS A 196     -43.975   5.262 -43.529  1.00  0.00           H  
ATOM   3013 1HZ  LYS A 196     -42.739   3.902 -45.049  1.00  0.00           H  
ATOM   3014 2HZ  LYS A 196     -41.716   4.565 -43.937  1.00  0.00           H  
ATOM   3015 3HZ  LYS A 196     -42.143   2.976 -43.821  1.00  0.00           H  
ATOM   3016  N   GLU A 197     -43.166  -0.161 -40.641  1.00  0.00           N  
ATOM   3017  CA  GLU A 197     -44.222  -1.099 -40.999  1.00  0.00           C  
ATOM   3018  C   GLU A 197     -44.313  -2.238 -39.991  1.00  0.00           C  
ATOM   3019  O   GLU A 197     -45.406  -2.654 -39.607  1.00  0.00           O  
ATOM   3020  CB  GLU A 197     -43.981  -1.664 -42.401  1.00  0.00           C  
ATOM   3021  CG  GLU A 197     -44.105  -0.640 -43.521  1.00  0.00           C  
ATOM   3022  CD  GLU A 197     -42.868   0.199 -43.685  1.00  0.00           C  
ATOM   3023  OE1 GLU A 197     -41.924  -0.020 -42.965  1.00  0.00           O  
ATOM   3024  OE2 GLU A 197     -42.868   1.062 -44.532  1.00  0.00           O  
ATOM   3025  H   GLU A 197     -42.330  -0.014 -41.189  1.00  0.00           H  
ATOM   3026  HA  GLU A 197     -45.174  -0.566 -40.996  1.00  0.00           H  
ATOM   3027 1HB  GLU A 197     -42.982  -2.096 -42.452  1.00  0.00           H  
ATOM   3028 2HB  GLU A 197     -44.695  -2.463 -42.599  1.00  0.00           H  
ATOM   3029 1HG  GLU A 197     -44.302  -1.163 -44.456  1.00  0.00           H  
ATOM   3030 2HG  GLU A 197     -44.954   0.009 -43.313  1.00  0.00           H  
ATOM   3031  N   ILE A 198     -43.113  -2.708 -39.592  1.00  0.00           N  
ATOM   3032  CA  ILE A 198     -43.060  -3.800 -38.627  1.00  0.00           C  
ATOM   3033  C   ILE A 198     -43.690  -3.393 -37.301  1.00  0.00           C  
ATOM   3034  O   ILE A 198     -44.416  -4.172 -36.683  1.00  0.00           O  
ATOM   3035  CB  ILE A 198     -41.608  -4.252 -38.388  1.00  0.00           C  
ATOM   3036  CG1 ILE A 198     -41.042  -4.917 -39.645  1.00  0.00           C  
ATOM   3037  CG2 ILE A 198     -41.535  -5.201 -37.201  1.00  0.00           C  
ATOM   3038  CD1 ILE A 198     -39.548  -5.145 -39.596  1.00  0.00           C  
ATOM   3039  H   ILE A 198     -42.273  -2.295 -39.970  1.00  0.00           H  
ATOM   3040  HA  ILE A 198     -43.622  -4.643 -39.027  1.00  0.00           H  
ATOM   3041  HB  ILE A 198     -40.985  -3.382 -38.184  1.00  0.00           H  
ATOM   3042 1HG1 ILE A 198     -41.529  -5.879 -39.798  1.00  0.00           H  
ATOM   3043 2HG1 ILE A 198     -41.262  -4.297 -40.515  1.00  0.00           H  
ATOM   3044 1HG2 ILE A 198     -40.502  -5.511 -37.047  1.00  0.00           H  
ATOM   3045 2HG2 ILE A 198     -41.899  -4.695 -36.308  1.00  0.00           H  
ATOM   3046 3HG2 ILE A 198     -42.151  -6.078 -37.398  1.00  0.00           H  
ATOM   3047 1HD1 ILE A 198     -39.222  -5.619 -40.522  1.00  0.00           H  
ATOM   3048 2HD1 ILE A 198     -39.038  -4.188 -39.478  1.00  0.00           H  
ATOM   3049 3HD1 ILE A 198     -39.307  -5.791 -38.753  1.00  0.00           H  
ATOM   3050  N   GLY A 199     -43.373  -2.142 -36.908  1.00  0.00           N  
ATOM   3051  CA  GLY A 199     -43.913  -1.629 -35.655  1.00  0.00           C  
ATOM   3052  C   GLY A 199     -45.434  -1.565 -35.696  1.00  0.00           C  
ATOM   3053  O   GLY A 199     -46.106  -1.907 -34.723  1.00  0.00           O  
ATOM   3054  H   GLY A 199     -42.767  -1.583 -37.490  1.00  0.00           H  
ATOM   3055 1HA  GLY A 199     -43.594  -2.270 -34.832  1.00  0.00           H  
ATOM   3056 2HA  GLY A 199     -43.508  -0.636 -35.464  1.00  0.00           H  
ATOM   3057  N   LEU A 200     -45.928  -1.113 -36.866  1.00  0.00           N  
ATOM   3058  CA  LEU A 200     -47.372  -1.004 -37.038  1.00  0.00           C  
ATOM   3059  C   LEU A 200     -48.045  -2.366 -36.922  1.00  0.00           C  
ATOM   3060  O   LEU A 200     -49.103  -2.496 -36.306  1.00  0.00           O  
ATOM   3061  CB  LEU A 200     -47.699  -0.380 -38.400  1.00  0.00           C  
ATOM   3062  CG  LEU A 200     -47.335   1.102 -38.557  1.00  0.00           C  
ATOM   3063  CD1 LEU A 200     -47.545   1.527 -40.004  1.00  0.00           C  
ATOM   3064  CD2 LEU A 200     -48.188   1.937 -37.613  1.00  0.00           C  
ATOM   3065  H   LEU A 200     -45.288  -0.857 -37.605  1.00  0.00           H  
ATOM   3066  HA  LEU A 200     -47.766  -0.359 -36.253  1.00  0.00           H  
ATOM   3067 1HB  LEU A 200     -47.169  -0.934 -39.172  1.00  0.00           H  
ATOM   3068 2HB  LEU A 200     -48.769  -0.479 -38.580  1.00  0.00           H  
ATOM   3069  HG  LEU A 200     -46.281   1.246 -38.317  1.00  0.00           H  
ATOM   3070 1HD1 LEU A 200     -47.287   2.580 -40.116  1.00  0.00           H  
ATOM   3071 2HD1 LEU A 200     -46.909   0.927 -40.655  1.00  0.00           H  
ATOM   3072 3HD1 LEU A 200     -48.589   1.379 -40.279  1.00  0.00           H  
ATOM   3073 1HD2 LEU A 200     -47.929   2.991 -37.724  1.00  0.00           H  
ATOM   3074 2HD2 LEU A 200     -49.242   1.796 -37.853  1.00  0.00           H  
ATOM   3075 3HD2 LEU A 200     -48.005   1.625 -36.585  1.00  0.00           H  
ATOM   3076  N   ALA A 201     -47.375  -3.358 -37.543  1.00  0.00           N  
ATOM   3077  CA  ALA A 201     -47.912  -4.713 -37.507  1.00  0.00           C  
ATOM   3078  C   ALA A 201     -47.988  -5.237 -36.079  1.00  0.00           C  
ATOM   3079  O   ALA A 201     -48.966  -5.878 -35.694  1.00  0.00           O  
ATOM   3080  CB  ALA A 201     -47.067  -5.642 -38.367  1.00  0.00           C  
ATOM   3081  H   ALA A 201     -46.512  -3.145 -38.022  1.00  0.00           H  
ATOM   3082  HA  ALA A 201     -48.925  -4.687 -37.908  1.00  0.00           H  
ATOM   3083 1HB  ALA A 201     -47.480  -6.650 -38.330  1.00  0.00           H  
ATOM   3084 2HB  ALA A 201     -47.069  -5.286 -39.397  1.00  0.00           H  
ATOM   3085 3HB  ALA A 201     -46.045  -5.656 -37.991  1.00  0.00           H  
ATOM   3086  N   ALA A 202     -46.911  -4.930 -35.328  1.00  0.00           N  
ATOM   3087  CA  ALA A 202     -46.859  -5.372 -33.939  1.00  0.00           C  
ATOM   3088  C   ALA A 202     -47.991  -4.761 -33.124  1.00  0.00           C  
ATOM   3089  O   ALA A 202     -48.610  -5.435 -32.301  1.00  0.00           O  
ATOM   3090  CB  ALA A 202     -45.514  -5.022 -33.321  1.00  0.00           C  
ATOM   3091  H   ALA A 202     -46.159  -4.398 -35.742  1.00  0.00           H  
ATOM   3092  HA  ALA A 202     -46.984  -6.455 -33.924  1.00  0.00           H  
ATOM   3093 1HB  ALA A 202     -45.491  -5.358 -32.285  1.00  0.00           H  
ATOM   3094 2HB  ALA A 202     -44.717  -5.514 -33.880  1.00  0.00           H  
ATOM   3095 3HB  ALA A 202     -45.367  -3.943 -33.356  1.00  0.00           H  
ATOM   3096  N   VAL A 203     -48.219  -3.460 -33.399  1.00  0.00           N  
ATOM   3097  CA  VAL A 203     -49.278  -2.755 -32.687  1.00  0.00           C  
ATOM   3098  C   VAL A 203     -50.641  -3.376 -32.971  1.00  0.00           C  
ATOM   3099  O   VAL A 203     -51.466  -3.526 -32.070  1.00  0.00           O  
ATOM   3100  CB  VAL A 203     -49.299  -1.270 -33.093  1.00  0.00           C  
ATOM   3101  CG1 VAL A 203     -50.521  -0.575 -32.511  1.00  0.00           C  
ATOM   3102  CG2 VAL A 203     -48.020  -0.589 -32.630  1.00  0.00           C  
ATOM   3103  H   VAL A 203     -47.652  -2.996 -34.094  1.00  0.00           H  
ATOM   3104  HA  VAL A 203     -49.080  -2.823 -31.616  1.00  0.00           H  
ATOM   3105  HB  VAL A 203     -49.376  -1.201 -34.178  1.00  0.00           H  
ATOM   3106 1HG1 VAL A 203     -50.519   0.474 -32.809  1.00  0.00           H  
ATOM   3107 2HG1 VAL A 203     -51.425  -1.056 -32.884  1.00  0.00           H  
ATOM   3108 3HG1 VAL A 203     -50.494  -0.643 -31.424  1.00  0.00           H  
ATOM   3109 1HG2 VAL A 203     -48.040   0.461 -32.922  1.00  0.00           H  
ATOM   3110 2HG2 VAL A 203     -47.940  -0.663 -31.546  1.00  0.00           H  
ATOM   3111 3HG2 VAL A 203     -47.160  -1.076 -33.092  1.00  0.00           H  
ATOM   3112  N   ASP A 204     -50.823  -3.721 -34.262  1.00  0.00           N  
ATOM   3113  CA  ASP A 204     -52.085  -4.327 -34.668  1.00  0.00           C  
ATOM   3114  C   ASP A 204     -52.312  -5.655 -33.957  1.00  0.00           C  
ATOM   3115  O   ASP A 204     -53.423  -5.955 -33.522  1.00  0.00           O  
ATOM   3116  CB  ASP A 204     -52.115  -4.540 -36.183  1.00  0.00           C  
ATOM   3117  CG  ASP A 204     -52.249  -3.238 -36.962  1.00  0.00           C  
ATOM   3118  OD1 ASP A 204     -52.606  -2.248 -36.369  1.00  0.00           O  
ATOM   3119  OD2 ASP A 204     -51.995  -3.247 -38.143  1.00  0.00           O  
ATOM   3120  H   ASP A 204     -50.080  -3.552 -34.925  1.00  0.00           H  
ATOM   3121  HA  ASP A 204     -52.897  -3.652 -34.395  1.00  0.00           H  
ATOM   3122 1HB  ASP A 204     -51.199  -5.041 -36.498  1.00  0.00           H  
ATOM   3123 2HB  ASP A 204     -52.950  -5.190 -36.443  1.00  0.00           H  
ATOM   3124  N   ALA A 205     -51.204  -6.421 -33.869  1.00  0.00           N  
ATOM   3125  CA  ALA A 205     -51.285  -7.719 -33.210  1.00  0.00           C  
ATOM   3126  C   ALA A 205     -51.676  -7.570 -31.745  1.00  0.00           C  
ATOM   3127  O   ALA A 205     -52.483  -8.342 -31.227  1.00  0.00           O  
ATOM   3128  CB  ALA A 205     -49.960  -8.458 -33.332  1.00  0.00           C  
ATOM   3129  H   ALA A 205     -50.338  -6.080 -34.262  1.00  0.00           H  
ATOM   3130  HA  ALA A 205     -52.061  -8.303 -33.706  1.00  0.00           H  
ATOM   3131 1HB  ALA A 205     -50.037  -9.426 -32.835  1.00  0.00           H  
ATOM   3132 2HB  ALA A 205     -49.723  -8.609 -34.385  1.00  0.00           H  
ATOM   3133 3HB  ALA A 205     -49.172  -7.871 -32.863  1.00  0.00           H  
ATOM   3134  N   LEU A 206     -51.063  -6.544 -31.120  1.00  0.00           N  
ATOM   3135  CA  LEU A 206     -51.350  -6.291 -29.714  1.00  0.00           C  
ATOM   3136  C   LEU A 206     -52.819  -5.947 -29.506  1.00  0.00           C  
ATOM   3137  O   LEU A 206     -53.444  -6.406 -28.550  1.00  0.00           O  
ATOM   3138  CB  LEU A 206     -50.472  -5.148 -29.191  1.00  0.00           C  
ATOM   3139  CG  LEU A 206     -48.975  -5.461 -29.069  1.00  0.00           C  
ATOM   3140  CD1 LEU A 206     -48.216  -4.188 -28.718  1.00  0.00           C  
ATOM   3141  CD2 LEU A 206     -48.766  -6.532 -28.008  1.00  0.00           C  
ATOM   3142  H   LEU A 206     -50.414  -5.969 -31.639  1.00  0.00           H  
ATOM   3143  HA  LEU A 206     -51.125  -7.194 -29.147  1.00  0.00           H  
ATOM   3144 1HB  LEU A 206     -50.578  -4.295 -29.859  1.00  0.00           H  
ATOM   3145 2HB  LEU A 206     -50.831  -4.856 -28.204  1.00  0.00           H  
ATOM   3146  HG  LEU A 206     -48.599  -5.820 -30.027  1.00  0.00           H  
ATOM   3147 1HD1 LEU A 206     -47.153  -4.411 -28.631  1.00  0.00           H  
ATOM   3148 2HD1 LEU A 206     -48.368  -3.447 -29.502  1.00  0.00           H  
ATOM   3149 3HD1 LEU A 206     -48.583  -3.796 -27.770  1.00  0.00           H  
ATOM   3150 1HD2 LEU A 206     -47.702  -6.755 -27.922  1.00  0.00           H  
ATOM   3151 2HD2 LEU A 206     -49.141  -6.173 -27.050  1.00  0.00           H  
ATOM   3152 3HD2 LEU A 206     -49.304  -7.436 -28.293  1.00  0.00           H  
ATOM   3153  N   LEU A 207     -53.324  -5.123 -30.446  1.00  0.00           N  
ATOM   3154  CA  LEU A 207     -54.722  -4.716 -30.363  1.00  0.00           C  
ATOM   3155  C   LEU A 207     -55.652  -5.918 -30.473  1.00  0.00           C  
ATOM   3156  O   LEU A 207     -56.645  -6.015 -29.752  1.00  0.00           O  
ATOM   3157  CB  LEU A 207     -55.047  -3.706 -31.470  1.00  0.00           C  
ATOM   3158  CG  LEU A 207     -56.486  -3.173 -31.483  1.00  0.00           C  
ATOM   3159  CD1 LEU A 207     -56.778  -2.467 -30.165  1.00  0.00           C  
ATOM   3160  CD2 LEU A 207     -56.667  -2.228 -32.661  1.00  0.00           C  
ATOM   3161  H   LEU A 207     -52.725  -4.801 -31.193  1.00  0.00           H  
ATOM   3162  HA  LEU A 207     -54.886  -4.242 -29.396  1.00  0.00           H  
ATOM   3163 1HB  LEU A 207     -54.379  -2.852 -31.369  1.00  0.00           H  
ATOM   3164 2HB  LEU A 207     -54.859  -4.176 -32.435  1.00  0.00           H  
ATOM   3165  HG  LEU A 207     -57.182  -4.007 -31.576  1.00  0.00           H  
ATOM   3166 1HD1 LEU A 207     -57.800  -2.089 -30.174  1.00  0.00           H  
ATOM   3167 2HD1 LEU A 207     -56.660  -3.171 -29.341  1.00  0.00           H  
ATOM   3168 3HD1 LEU A 207     -56.085  -1.637 -30.036  1.00  0.00           H  
ATOM   3169 1HD2 LEU A 207     -57.690  -1.850 -32.671  1.00  0.00           H  
ATOM   3170 2HD2 LEU A 207     -55.972  -1.393 -32.568  1.00  0.00           H  
ATOM   3171 3HD2 LEU A 207     -56.469  -2.763 -33.590  1.00  0.00           H  
ATOM   3172  N   GLU A 208     -55.275  -6.815 -31.407  1.00  0.00           N  
ATOM   3173  CA  GLU A 208     -56.080  -8.013 -31.612  1.00  0.00           C  
ATOM   3174  C   GLU A 208     -56.119  -8.872 -30.356  1.00  0.00           C  
ATOM   3175  O   GLU A 208     -57.165  -9.406 -29.989  1.00  0.00           O  
ATOM   3176  CB  GLU A 208     -55.531  -8.831 -32.784  1.00  0.00           C  
ATOM   3177  CG  GLU A 208     -55.730  -8.187 -34.148  1.00  0.00           C  
ATOM   3178  CD  GLU A 208     -55.109  -8.979 -35.265  1.00  0.00           C  
ATOM   3179  OE1 GLU A 208     -54.441  -9.945 -34.983  1.00  0.00           O  
ATOM   3180  OE2 GLU A 208     -55.303  -8.618 -36.402  1.00  0.00           O  
ATOM   3181  H   GLU A 208     -54.440  -6.640 -31.948  1.00  0.00           H  
ATOM   3182  HA  GLU A 208     -57.100  -7.708 -31.847  1.00  0.00           H  
ATOM   3183 1HB  GLU A 208     -54.462  -8.995 -32.644  1.00  0.00           H  
ATOM   3184 2HB  GLU A 208     -56.013  -9.809 -32.802  1.00  0.00           H  
ATOM   3185 1HG  GLU A 208     -56.798  -8.087 -34.339  1.00  0.00           H  
ATOM   3186 2HG  GLU A 208     -55.297  -7.188 -34.133  1.00  0.00           H  
ATOM   3187  N   ILE A 209     -54.929  -8.970 -29.726  1.00  0.00           N  
ATOM   3188  CA  ILE A 209     -54.830  -9.764 -28.508  1.00  0.00           C  
ATOM   3189  C   ILE A 209     -55.718  -9.197 -27.407  1.00  0.00           C  
ATOM   3190  O   ILE A 209     -56.379  -9.943 -26.684  1.00  0.00           O  
ATOM   3191  CB  ILE A 209     -53.374  -9.828 -28.011  1.00  0.00           C  
ATOM   3192  CG1 ILE A 209     -52.513 -10.638 -28.985  1.00  0.00           C  
ATOM   3193  CG2 ILE A 209     -53.314 -10.430 -26.616  1.00  0.00           C  
ATOM   3194  CD1 ILE A 209     -51.028 -10.526 -28.726  1.00  0.00           C  
ATOM   3195  H   ILE A 209     -54.127  -8.491 -30.111  1.00  0.00           H  
ATOM   3196  HA  ILE A 209     -55.164 -10.777 -28.727  1.00  0.00           H  
ATOM   3197  HB  ILE A 209     -52.955  -8.823 -27.982  1.00  0.00           H  
ATOM   3198 1HG1 ILE A 209     -52.792 -11.690 -28.928  1.00  0.00           H  
ATOM   3199 2HG1 ILE A 209     -52.706 -10.304 -30.005  1.00  0.00           H  
ATOM   3200 1HG2 ILE A 209     -52.278 -10.469 -26.281  1.00  0.00           H  
ATOM   3201 2HG2 ILE A 209     -53.894  -9.815 -25.930  1.00  0.00           H  
ATOM   3202 3HG2 ILE A 209     -53.726 -11.439 -26.637  1.00  0.00           H  
ATOM   3203 1HD1 ILE A 209     -50.485 -11.126 -29.456  1.00  0.00           H  
ATOM   3204 2HD1 ILE A 209     -50.721  -9.483 -28.812  1.00  0.00           H  
ATOM   3205 3HD1 ILE A 209     -50.806 -10.888 -27.723  1.00  0.00           H  
ATOM   3206  N   ALA A 210     -55.692  -7.851 -27.327  1.00  0.00           N  
ATOM   3207  CA  ALA A 210     -56.500  -7.181 -26.315  1.00  0.00           C  
ATOM   3208  C   ALA A 210     -57.984  -7.452 -26.527  1.00  0.00           C  
ATOM   3209  O   ALA A 210     -58.724  -7.686 -25.571  1.00  0.00           O  
ATOM   3210  CB  ALA A 210     -56.229  -5.684 -26.326  1.00  0.00           C  
ATOM   3211  H   ALA A 210     -55.114  -7.330 -27.970  1.00  0.00           H  
ATOM   3212  HA  ALA A 210     -56.223  -7.583 -25.340  1.00  0.00           H  
ATOM   3213 1HB  ALA A 210     -56.839  -5.198 -25.565  1.00  0.00           H  
ATOM   3214 2HB  ALA A 210     -55.174  -5.504 -26.115  1.00  0.00           H  
ATOM   3215 3HB  ALA A 210     -56.478  -5.277 -27.305  1.00  0.00           H  
ATOM   3216  N   LYS A 211     -58.366  -7.406 -27.820  1.00  0.00           N  
ATOM   3217  CA  LYS A 211     -59.763  -7.648 -28.159  1.00  0.00           C  
ATOM   3218  C   LYS A 211     -60.191  -9.055 -27.759  1.00  0.00           C  
ATOM   3219  O   LYS A 211     -61.253  -9.246 -27.165  1.00  0.00           O  
ATOM   3220  CB  LYS A 211     -59.996  -7.433 -29.656  1.00  0.00           C  
ATOM   3221  CG  LYS A 211     -61.440  -7.623 -30.101  1.00  0.00           C  
ATOM   3222  CD  LYS A 211     -61.603  -7.329 -31.585  1.00  0.00           C  
ATOM   3223  CE  LYS A 211     -63.039  -7.548 -32.039  1.00  0.00           C  
ATOM   3224  NZ  LYS A 211     -63.214  -7.265 -33.489  1.00  0.00           N  
ATOM   3225  H   LYS A 211     -57.677  -7.205 -28.530  1.00  0.00           H  
ATOM   3226  HA  LYS A 211     -60.382  -6.940 -27.605  1.00  0.00           H  
ATOM   3227 1HB  LYS A 211     -59.692  -6.422 -29.930  1.00  0.00           H  
ATOM   3228 2HB  LYS A 211     -59.377  -8.127 -30.224  1.00  0.00           H  
ATOM   3229 1HG  LYS A 211     -61.749  -8.650 -29.907  1.00  0.00           H  
ATOM   3230 2HG  LYS A 211     -62.087  -6.954 -29.534  1.00  0.00           H  
ATOM   3231 1HD  LYS A 211     -61.322  -6.294 -31.784  1.00  0.00           H  
ATOM   3232 2HD  LYS A 211     -60.947  -7.982 -32.160  1.00  0.00           H  
ATOM   3233 1HE  LYS A 211     -63.327  -8.581 -31.846  1.00  0.00           H  
ATOM   3234 2HE  LYS A 211     -63.704  -6.897 -31.472  1.00  0.00           H  
ATOM   3235 1HZ  LYS A 211     -64.177  -7.421 -33.750  1.00  0.00           H  
ATOM   3236 2HZ  LYS A 211     -62.967  -6.303 -33.677  1.00  0.00           H  
ATOM   3237 3HZ  LYS A 211     -62.617  -7.876 -34.027  1.00  0.00           H  
ATOM   3238  N   GLU A 212     -59.332 -10.033 -28.101  1.00  0.00           N  
ATOM   3239  CA  GLU A 212     -59.580 -11.466 -27.888  1.00  0.00           C  
ATOM   3240  C   GLU A 212     -59.529 -11.839 -26.413  1.00  0.00           C  
ATOM   3241  O   GLU A 212     -60.194 -12.779 -25.978  1.00  0.00           O  
ATOM   3242  CB  GLU A 212     -58.559 -12.304 -28.660  1.00  0.00           C  
ATOM   3243  CG  GLU A 212     -58.702 -12.232 -30.174  1.00  0.00           C  
ATOM   3244  CD  GLU A 212     -57.672 -13.052 -30.899  1.00  0.00           C  
ATOM   3245  OE1 GLU A 212     -56.797 -13.577 -30.255  1.00  0.00           O  
ATOM   3246  OE2 GLU A 212     -57.761 -13.154 -32.100  1.00  0.00           O  
ATOM   3247  H   GLU A 212     -58.454  -9.787 -28.536  1.00  0.00           H  
ATOM   3248  HA  GLU A 212     -60.578 -11.704 -28.257  1.00  0.00           H  
ATOM   3249 1HB  GLU A 212     -57.551 -11.978 -28.404  1.00  0.00           H  
ATOM   3250 2HB  GLU A 212     -58.649 -13.350 -28.366  1.00  0.00           H  
ATOM   3251 1HG  GLU A 212     -59.694 -12.587 -30.452  1.00  0.00           H  
ATOM   3252 2HG  GLU A 212     -58.618 -11.192 -30.487  1.00  0.00           H  
ATOM   3253  N   SER A 213     -58.737 -11.099 -25.648  1.00  0.00           N  
ATOM   3254  CA  SER A 213     -58.593 -11.355 -24.222  1.00  0.00           C  
ATOM   3255  C   SER A 213     -59.932 -11.193 -23.519  1.00  0.00           C  
ATOM   3256  O   SER A 213     -60.141 -11.728 -22.430  1.00  0.00           O  
ATOM   3257  CB  SER A 213     -57.570 -10.414 -23.617  1.00  0.00           C  
ATOM   3258  OG  SER A 213     -56.289 -10.669 -24.125  1.00  0.00           O  
ATOM   3259  H   SER A 213     -58.221 -10.338 -26.066  1.00  0.00           H  
ATOM   3260  HA  SER A 213     -58.248 -12.382 -24.088  1.00  0.00           H  
ATOM   3261 1HB  SER A 213     -57.851  -9.383 -23.833  1.00  0.00           H  
ATOM   3262 2HB  SER A 213     -57.564 -10.531 -22.534  1.00  0.00           H  
ATOM   3263  HG  SER A 213     -56.350 -10.534 -25.074  1.00  0.00           H  
ATOM   3264  N   LYS A 214     -60.833 -10.451 -24.154  1.00  0.00           N  
ATOM   3265  CA  LYS A 214     -62.149 -10.182 -23.592  1.00  0.00           C  
ATOM   3266  C   LYS A 214     -62.071  -9.178 -22.447  1.00  0.00           C  
ATOM   3267  O   LYS A 214     -62.626  -9.403 -21.372  1.00  0.00           O  
ATOM   3268  CB  LYS A 214     -62.798 -11.480 -23.109  1.00  0.00           C  
ATOM   3269  CG  LYS A 214     -62.998 -12.527 -24.197  1.00  0.00           C  
ATOM   3270  CD  LYS A 214     -63.725 -13.750 -23.661  1.00  0.00           C  
ATOM   3271  CE  LYS A 214     -63.890 -14.813 -24.737  1.00  0.00           C  
ATOM   3272  NZ  LYS A 214     -64.571 -16.030 -24.217  1.00  0.00           N  
ATOM   3273  H   LYS A 214     -60.601 -10.060 -25.055  1.00  0.00           H  
ATOM   3274  HA  LYS A 214     -62.776  -9.748 -24.371  1.00  0.00           H  
ATOM   3275 1HB  LYS A 214     -62.183 -11.925 -22.326  1.00  0.00           H  
ATOM   3276 2HB  LYS A 214     -63.773 -11.260 -22.674  1.00  0.00           H  
ATOM   3277 1HG  LYS A 214     -63.580 -12.097 -25.013  1.00  0.00           H  
ATOM   3278 2HG  LYS A 214     -62.028 -12.834 -24.589  1.00  0.00           H  
ATOM   3279 1HD  LYS A 214     -63.162 -14.173 -22.827  1.00  0.00           H  
ATOM   3280 2HD  LYS A 214     -64.711 -13.458 -23.299  1.00  0.00           H  
ATOM   3281 1HE  LYS A 214     -64.475 -14.409 -25.561  1.00  0.00           H  
ATOM   3282 2HE  LYS A 214     -62.910 -15.097 -25.121  1.00  0.00           H  
ATOM   3283 1HZ  LYS A 214     -64.660 -16.710 -24.960  1.00  0.00           H  
ATOM   3284 2HZ  LYS A 214     -64.026 -16.426 -23.463  1.00  0.00           H  
ATOM   3285 3HZ  LYS A 214     -65.488 -15.783 -23.876  1.00  0.00           H  
ATOM   3286  N   VAL A 215     -61.377  -8.074 -22.695  1.00  0.00           N  
ATOM   3287  CA  VAL A 215     -61.245  -6.990 -21.728  1.00  0.00           C  
ATOM   3288  C   VAL A 215     -62.516  -6.154 -21.633  1.00  0.00           C  
ATOM   3289  O   VAL A 215     -63.260  -6.025 -22.606  1.00  0.00           O  
ATOM   3290  CB  VAL A 215     -60.066  -6.077 -22.113  1.00  0.00           C  
ATOM   3291  CG1 VAL A 215     -58.765  -6.866 -22.131  1.00  0.00           C  
ATOM   3292  CG2 VAL A 215     -60.328  -5.437 -23.468  1.00  0.00           C  
ATOM   3293  H   VAL A 215     -60.918  -7.972 -23.589  1.00  0.00           H  
ATOM   3294  HA  VAL A 215     -61.046  -7.424 -20.747  1.00  0.00           H  
ATOM   3295  HB  VAL A 215     -59.959  -5.299 -21.357  1.00  0.00           H  
ATOM   3296 1HG1 VAL A 215     -57.943  -6.205 -22.405  1.00  0.00           H  
ATOM   3297 2HG1 VAL A 215     -58.580  -7.285 -21.142  1.00  0.00           H  
ATOM   3298 3HG1 VAL A 215     -58.840  -7.673 -22.860  1.00  0.00           H  
ATOM   3299 1HG2 VAL A 215     -59.491  -4.792 -23.733  1.00  0.00           H  
ATOM   3300 2HG2 VAL A 215     -60.440  -6.216 -24.222  1.00  0.00           H  
ATOM   3301 3HG2 VAL A 215     -61.241  -4.844 -23.420  1.00  0.00           H  
ATOM   3302  N   PRO A 216     -62.759  -5.585 -20.456  1.00  0.00           N  
ATOM   3303  CA  PRO A 216     -63.917  -4.723 -20.249  1.00  0.00           C  
ATOM   3304  C   PRO A 216     -63.862  -3.515 -21.174  1.00  0.00           C  
ATOM   3305  O   PRO A 216     -62.787  -3.106 -21.614  1.00  0.00           O  
ATOM   3306  CB  PRO A 216     -63.791  -4.317 -18.778  1.00  0.00           C  
ATOM   3307  CG  PRO A 216     -62.960  -5.395 -18.170  1.00  0.00           C  
ATOM   3308  CD  PRO A 216     -61.992  -5.779 -19.258  1.00  0.00           C  
ATOM   3309  HA  PRO A 216     -64.835  -5.304 -20.420  1.00  0.00           H  
ATOM   3310 1HB  PRO A 216     -63.324  -3.324 -18.700  1.00  0.00           H  
ATOM   3311 2HB  PRO A 216     -64.789  -4.239 -18.322  1.00  0.00           H  
ATOM   3312 1HG  PRO A 216     -62.455  -5.022 -17.267  1.00  0.00           H  
ATOM   3313 2HG  PRO A 216     -63.597  -6.234 -17.855  1.00  0.00           H  
ATOM   3314 1HD  PRO A 216     -61.113  -5.120 -19.217  1.00  0.00           H  
ATOM   3315 2HD  PRO A 216     -61.695  -6.831 -19.130  1.00  0.00           H  
ATOM   3316  N   LYS A 217     -65.027  -2.944 -21.468  1.00  0.00           N  
ATOM   3317  CA  LYS A 217     -65.145  -1.989 -22.562  1.00  0.00           C  
ATOM   3318  C   LYS A 217     -64.286  -0.765 -22.344  1.00  0.00           C  
ATOM   3319  O   LYS A 217     -63.690  -0.238 -23.283  1.00  0.00           O  
ATOM   3320  CB  LYS A 217     -66.603  -1.569 -22.749  1.00  0.00           C  
ATOM   3321  CG  LYS A 217     -67.504  -2.658 -23.316  1.00  0.00           C  
ATOM   3322  CD  LYS A 217     -68.939  -2.172 -23.453  1.00  0.00           C  
ATOM   3323  CE  LYS A 217     -69.843  -3.262 -24.010  1.00  0.00           C  
ATOM   3324  NZ  LYS A 217     -71.258  -2.813 -24.114  1.00  0.00           N  
ATOM   3325  H   LYS A 217     -65.842  -3.180 -20.921  1.00  0.00           H  
ATOM   3326  HA  LYS A 217     -64.800  -2.469 -23.479  1.00  0.00           H  
ATOM   3327 1HB  LYS A 217     -67.018  -1.258 -21.790  1.00  0.00           H  
ATOM   3328 2HB  LYS A 217     -66.652  -0.711 -23.420  1.00  0.00           H  
ATOM   3329 1HG  LYS A 217     -67.137  -2.960 -24.297  1.00  0.00           H  
ATOM   3330 2HG  LYS A 217     -67.485  -3.525 -22.657  1.00  0.00           H  
ATOM   3331 1HD  LYS A 217     -69.315  -1.864 -22.476  1.00  0.00           H  
ATOM   3332 2HD  LYS A 217     -68.970  -1.312 -24.122  1.00  0.00           H  
ATOM   3333 1HE  LYS A 217     -69.494  -3.554 -24.999  1.00  0.00           H  
ATOM   3334 2HE  LYS A 217     -69.800  -4.137 -23.361  1.00  0.00           H  
ATOM   3335 1HZ  LYS A 217     -71.823  -3.563 -24.486  1.00  0.00           H  
ATOM   3336 2HZ  LYS A 217     -71.599  -2.558 -23.198  1.00  0.00           H  
ATOM   3337 3HZ  LYS A 217     -71.314  -2.014 -24.728  1.00  0.00           H  
ATOM   3338  N   GLU A 218     -64.211  -0.299 -21.105  1.00  0.00           N  
ATOM   3339  CA  GLU A 218     -63.320   0.824 -20.839  1.00  0.00           C  
ATOM   3340  C   GLU A 218     -61.867   0.446 -21.090  1.00  0.00           C  
ATOM   3341  O   GLU A 218     -61.101   1.226 -21.656  1.00  0.00           O  
ATOM   3342  CB  GLU A 218     -63.490   1.310 -19.398  1.00  0.00           C  
ATOM   3343  CG  GLU A 218     -64.845   1.937 -19.101  1.00  0.00           C  
ATOM   3344  CD  GLU A 218     -65.917   0.915 -18.841  1.00  0.00           C  
ATOM   3345  OE1 GLU A 218     -65.617  -0.254 -18.869  1.00  0.00           O  
ATOM   3346  OE2 GLU A 218     -67.039   1.305 -18.614  1.00  0.00           O  
ATOM   3347  H   GLU A 218     -64.769  -0.731 -20.382  1.00  0.00           H  
ATOM   3348  HA  GLU A 218     -63.580   1.640 -21.515  1.00  0.00           H  
ATOM   3349 1HB  GLU A 218     -63.351   0.474 -18.713  1.00  0.00           H  
ATOM   3350 2HB  GLU A 218     -62.723   2.050 -19.171  1.00  0.00           H  
ATOM   3351 1HG  GLU A 218     -64.753   2.580 -18.226  1.00  0.00           H  
ATOM   3352 2HG  GLU A 218     -65.139   2.558 -19.946  1.00  0.00           H  
ATOM   3353  N   GLY A 219     -61.539  -0.783 -20.639  1.00  0.00           N  
ATOM   3354  CA  GLY A 219     -60.176  -1.267 -20.818  1.00  0.00           C  
ATOM   3355  C   GLY A 219     -59.816  -1.372 -22.295  1.00  0.00           C  
ATOM   3356  O   GLY A 219     -58.710  -1.017 -22.701  1.00  0.00           O  
ATOM   3357  H   GLY A 219     -62.245  -1.345 -20.186  1.00  0.00           H  
ATOM   3358 1HA  GLY A 219     -59.481  -0.592 -20.318  1.00  0.00           H  
ATOM   3359 2HA  GLY A 219     -60.072  -2.243 -20.345  1.00  0.00           H  
ATOM   3360  N   LEU A 220     -60.806  -1.874 -23.061  1.00  0.00           N  
ATOM   3361  CA  LEU A 220     -60.592  -2.026 -24.495  1.00  0.00           C  
ATOM   3362  C   LEU A 220     -60.340  -0.679 -25.159  1.00  0.00           C  
ATOM   3363  O   LEU A 220     -59.474  -0.555 -26.025  1.00  0.00           O  
ATOM   3364  CB  LEU A 220     -61.804  -2.704 -25.145  1.00  0.00           C  
ATOM   3365  CG  LEU A 220     -61.700  -2.949 -26.655  1.00  0.00           C  
ATOM   3366  CD1 LEU A 220     -60.506  -3.849 -26.943  1.00  0.00           C  
ATOM   3367  CD2 LEU A 220     -62.991  -3.576 -27.159  1.00  0.00           C  
ATOM   3368  H   LEU A 220     -61.680  -2.137 -22.626  1.00  0.00           H  
ATOM   3369  HA  LEU A 220     -59.715  -2.653 -24.649  1.00  0.00           H  
ATOM   3370 1HB  LEU A 220     -61.962  -3.668 -24.663  1.00  0.00           H  
ATOM   3371 2HB  LEU A 220     -62.684  -2.085 -24.969  1.00  0.00           H  
ATOM   3372  HG  LEU A 220     -61.533  -2.001 -27.167  1.00  0.00           H  
ATOM   3373 1HD1 LEU A 220     -60.431  -4.023 -28.016  1.00  0.00           H  
ATOM   3374 2HD1 LEU A 220     -59.594  -3.367 -26.590  1.00  0.00           H  
ATOM   3375 3HD1 LEU A 220     -60.636  -4.801 -26.430  1.00  0.00           H  
ATOM   3376 1HD2 LEU A 220     -62.917  -3.750 -28.233  1.00  0.00           H  
ATOM   3377 2HD2 LEU A 220     -63.158  -4.525 -26.649  1.00  0.00           H  
ATOM   3378 3HD2 LEU A 220     -63.825  -2.904 -26.956  1.00  0.00           H  
ATOM   3379  N   LYS A 221     -61.139   0.310 -24.707  1.00  0.00           N  
ATOM   3380  CA  LYS A 221     -60.999   1.651 -25.261  1.00  0.00           C  
ATOM   3381  C   LYS A 221     -59.615   2.221 -24.981  1.00  0.00           C  
ATOM   3382  O   LYS A 221     -59.005   2.851 -25.845  1.00  0.00           O  
ATOM   3383  CB  LYS A 221     -62.074   2.580 -24.695  1.00  0.00           C  
ATOM   3384  CG  LYS A 221     -63.483   2.290 -25.195  1.00  0.00           C  
ATOM   3385  CD  LYS A 221     -64.497   3.239 -24.574  1.00  0.00           C  
ATOM   3386  CE  LYS A 221     -65.907   2.942 -25.062  1.00  0.00           C  
ATOM   3387  NZ  LYS A 221     -66.914   3.838 -24.433  1.00  0.00           N  
ATOM   3388  H   LYS A 221     -61.821   0.102 -23.991  1.00  0.00           H  
ATOM   3389  HA  LYS A 221     -61.123   1.593 -26.343  1.00  0.00           H  
ATOM   3390 1HB  LYS A 221     -62.083   2.507 -23.608  1.00  0.00           H  
ATOM   3391 2HB  LYS A 221     -61.835   3.613 -24.952  1.00  0.00           H  
ATOM   3392 1HG  LYS A 221     -63.514   2.398 -26.280  1.00  0.00           H  
ATOM   3393 2HG  LYS A 221     -63.755   1.265 -24.942  1.00  0.00           H  
ATOM   3394 1HD  LYS A 221     -64.469   3.141 -23.487  1.00  0.00           H  
ATOM   3395 2HD  LYS A 221     -64.241   4.266 -24.834  1.00  0.00           H  
ATOM   3396 1HE  LYS A 221     -65.951   3.068 -26.143  1.00  0.00           H  
ATOM   3397 2HE  LYS A 221     -66.163   1.909 -24.829  1.00  0.00           H  
ATOM   3398 1HZ  LYS A 221     -67.834   3.609 -24.782  1.00  0.00           H  
ATOM   3399 2HZ  LYS A 221     -66.895   3.715 -23.430  1.00  0.00           H  
ATOM   3400 3HZ  LYS A 221     -66.699   4.799 -24.658  1.00  0.00           H  
ATOM   3401  N   LEU A 222     -59.162   1.965 -23.736  1.00  0.00           N  
ATOM   3402  CA  LEU A 222     -57.847   2.454 -23.340  1.00  0.00           C  
ATOM   3403  C   LEU A 222     -56.749   1.842 -24.200  1.00  0.00           C  
ATOM   3404  O   LEU A 222     -55.810   2.527 -24.605  1.00  0.00           O  
ATOM   3405  CB  LEU A 222     -57.587   2.134 -21.863  1.00  0.00           C  
ATOM   3406  CG  LEU A 222     -58.438   2.914 -20.853  1.00  0.00           C  
ATOM   3407  CD1 LEU A 222     -58.201   2.362 -19.454  1.00  0.00           C  
ATOM   3408  CD2 LEU A 222     -58.085   4.392 -20.925  1.00  0.00           C  
ATOM   3409  H   LEU A 222     -59.743   1.437 -23.100  1.00  0.00           H  
ATOM   3410  HA  LEU A 222     -57.826   3.535 -23.474  1.00  0.00           H  
ATOM   3411 1HB  LEU A 222     -57.768   1.073 -21.700  1.00  0.00           H  
ATOM   3412 2HB  LEU A 222     -56.539   2.340 -21.642  1.00  0.00           H  
ATOM   3413  HG  LEU A 222     -59.495   2.782 -21.088  1.00  0.00           H  
ATOM   3414 1HD1 LEU A 222     -58.806   2.916 -18.736  1.00  0.00           H  
ATOM   3415 2HD1 LEU A 222     -58.480   1.309 -19.426  1.00  0.00           H  
ATOM   3416 3HD1 LEU A 222     -57.147   2.466 -19.196  1.00  0.00           H  
ATOM   3417 1HD2 LEU A 222     -58.691   4.947 -20.207  1.00  0.00           H  
ATOM   3418 2HD2 LEU A 222     -57.029   4.526 -20.688  1.00  0.00           H  
ATOM   3419 3HD2 LEU A 222     -58.281   4.765 -21.930  1.00  0.00           H  
ATOM   3420  N   ILE A 223     -56.922   0.528 -24.449  1.00  0.00           N  
ATOM   3421  CA  ILE A 223     -55.941  -0.180 -25.263  1.00  0.00           C  
ATOM   3422  C   ILE A 223     -55.876   0.396 -26.671  1.00  0.00           C  
ATOM   3423  O   ILE A 223     -54.795   0.557 -27.237  1.00  0.00           O  
ATOM   3424  CB  ILE A 223     -56.269  -1.682 -25.338  1.00  0.00           C  
ATOM   3425  CG1 ILE A 223     -56.164  -2.321 -23.951  1.00  0.00           C  
ATOM   3426  CG2 ILE A 223     -55.342  -2.381 -26.321  1.00  0.00           C  
ATOM   3427  CD1 ILE A 223     -54.785  -2.227 -23.338  1.00  0.00           C  
ATOM   3428  H   ILE A 223     -57.730   0.057 -24.067  1.00  0.00           H  
ATOM   3429  HA  ILE A 223     -54.961  -0.064 -24.802  1.00  0.00           H  
ATOM   3430  HB  ILE A 223     -57.299  -1.814 -25.668  1.00  0.00           H  
ATOM   3431 1HG1 ILE A 223     -56.871  -1.841 -23.275  1.00  0.00           H  
ATOM   3432 2HG1 ILE A 223     -56.437  -3.375 -24.014  1.00  0.00           H  
ATOM   3433 1HG2 ILE A 223     -55.587  -3.442 -26.361  1.00  0.00           H  
ATOM   3434 2HG2 ILE A 223     -55.465  -1.943 -27.310  1.00  0.00           H  
ATOM   3435 3HG2 ILE A 223     -54.309  -2.259 -25.996  1.00  0.00           H  
ATOM   3436 1HD1 ILE A 223     -54.790  -2.702 -22.356  1.00  0.00           H  
ATOM   3437 2HD1 ILE A 223     -54.065  -2.733 -23.982  1.00  0.00           H  
ATOM   3438 3HD1 ILE A 223     -54.505  -1.180 -23.232  1.00  0.00           H  
ATOM   3439  N   GLU A 224     -57.084   0.693 -27.195  1.00  0.00           N  
ATOM   3440  CA  GLU A 224     -57.161   1.253 -28.539  1.00  0.00           C  
ATOM   3441  C   GLU A 224     -56.451   2.598 -28.616  1.00  0.00           C  
ATOM   3442  O   GLU A 224     -55.748   2.885 -29.585  1.00  0.00           O  
ATOM   3443  CB  GLU A 224     -58.621   1.411 -28.968  1.00  0.00           C  
ATOM   3444  CG  GLU A 224     -59.346   0.098 -29.226  1.00  0.00           C  
ATOM   3445  CD  GLU A 224     -60.798   0.288 -29.568  1.00  0.00           C  
ATOM   3446  OE1 GLU A 224     -61.265   1.400 -29.496  1.00  0.00           O  
ATOM   3447  OE2 GLU A 224     -61.441  -0.679 -29.902  1.00  0.00           O  
ATOM   3448  H   GLU A 224     -57.914   0.522 -26.646  1.00  0.00           H  
ATOM   3449  HA  GLU A 224     -56.667   0.568 -29.228  1.00  0.00           H  
ATOM   3450 1HB  GLU A 224     -59.171   1.950 -28.196  1.00  0.00           H  
ATOM   3451 2HB  GLU A 224     -58.670   2.005 -29.880  1.00  0.00           H  
ATOM   3452 1HG  GLU A 224     -58.856  -0.420 -30.050  1.00  0.00           H  
ATOM   3453 2HG  GLU A 224     -59.266  -0.530 -28.340  1.00  0.00           H  
ATOM   3454  N   LEU A 225     -56.674   3.394 -27.550  1.00  0.00           N  
ATOM   3455  CA  LEU A 225     -56.050   4.711 -27.500  1.00  0.00           C  
ATOM   3456  C   LEU A 225     -54.531   4.600 -27.491  1.00  0.00           C  
ATOM   3457  O   LEU A 225     -53.839   5.367 -28.161  1.00  0.00           O  
ATOM   3458  CB  LEU A 225     -56.521   5.474 -26.255  1.00  0.00           C  
ATOM   3459  CG  LEU A 225     -57.990   5.914 -26.261  1.00  0.00           C  
ATOM   3460  CD1 LEU A 225     -58.354   6.489 -24.898  1.00  0.00           C  
ATOM   3461  CD2 LEU A 225     -58.209   6.940 -27.363  1.00  0.00           C  
ATOM   3462  H   LEU A 225     -57.270   3.063 -26.805  1.00  0.00           H  
ATOM   3463  HA  LEU A 225     -56.349   5.269 -28.387  1.00  0.00           H  
ATOM   3464 1HB  LEU A 225     -56.368   4.842 -25.382  1.00  0.00           H  
ATOM   3465 2HB  LEU A 225     -55.907   6.368 -26.143  1.00  0.00           H  
ATOM   3466  HG  LEU A 225     -58.629   5.049 -26.439  1.00  0.00           H  
ATOM   3467 1HD1 LEU A 225     -59.398   6.802 -24.902  1.00  0.00           H  
ATOM   3468 2HD1 LEU A 225     -58.206   5.728 -24.132  1.00  0.00           H  
ATOM   3469 3HD1 LEU A 225     -57.719   7.348 -24.685  1.00  0.00           H  
ATOM   3470 1HD2 LEU A 225     -59.253   7.253 -27.367  1.00  0.00           H  
ATOM   3471 2HD2 LEU A 225     -57.572   7.807 -27.185  1.00  0.00           H  
ATOM   3472 3HD2 LEU A 225     -57.958   6.498 -28.327  1.00  0.00           H  
ATOM   3473  N   VAL A 226     -54.061   3.612 -26.703  1.00  0.00           N  
ATOM   3474  CA  VAL A 226     -52.622   3.398 -26.607  1.00  0.00           C  
ATOM   3475  C   VAL A 226     -52.029   3.025 -27.960  1.00  0.00           C  
ATOM   3476  O   VAL A 226     -50.956   3.499 -28.331  1.00  0.00           O  
ATOM   3477  CB  VAL A 226     -52.314   2.284 -25.590  1.00  0.00           C  
ATOM   3478  CG1 VAL A 226     -50.838   1.917 -25.632  1.00  0.00           C  
ATOM   3479  CG2 VAL A 226     -52.719   2.731 -24.194  1.00  0.00           C  
ATOM   3480  H   VAL A 226     -54.715   3.037 -26.192  1.00  0.00           H  
ATOM   3481  HA  VAL A 226     -52.156   4.323 -26.265  1.00  0.00           H  
ATOM   3482  HB  VAL A 226     -52.875   1.390 -25.863  1.00  0.00           H  
ATOM   3483 1HG1 VAL A 226     -50.638   1.128 -24.907  1.00  0.00           H  
ATOM   3484 2HG1 VAL A 226     -50.579   1.566 -26.631  1.00  0.00           H  
ATOM   3485 3HG1 VAL A 226     -50.238   2.794 -25.387  1.00  0.00           H  
ATOM   3486 1HG2 VAL A 226     -52.499   1.938 -23.479  1.00  0.00           H  
ATOM   3487 2HG2 VAL A 226     -52.162   3.628 -23.923  1.00  0.00           H  
ATOM   3488 3HG2 VAL A 226     -53.787   2.948 -24.177  1.00  0.00           H  
ATOM   3489  N   ALA A 227     -52.784   2.157 -28.663  1.00  0.00           N  
ATOM   3490  CA  ALA A 227     -52.329   1.719 -29.977  1.00  0.00           C  
ATOM   3491  C   ALA A 227     -52.224   2.891 -30.944  1.00  0.00           C  
ATOM   3492  O   ALA A 227     -51.273   2.986 -31.719  1.00  0.00           O  
ATOM   3493  CB  ALA A 227     -53.266   0.657 -30.535  1.00  0.00           C  
ATOM   3494  H   ALA A 227     -53.652   1.826 -28.266  1.00  0.00           H  
ATOM   3495  HA  ALA A 227     -51.334   1.288 -29.865  1.00  0.00           H  
ATOM   3496 1HB  ALA A 227     -52.913   0.339 -31.516  1.00  0.00           H  
ATOM   3497 2HB  ALA A 227     -53.285  -0.201 -29.862  1.00  0.00           H  
ATOM   3498 3HB  ALA A 227     -54.269   1.069 -30.626  1.00  0.00           H  
ATOM   3499  N   GLU A 228     -53.247   3.766 -30.851  1.00  0.00           N  
ATOM   3500  CA  GLU A 228     -53.265   4.936 -31.722  1.00  0.00           C  
ATOM   3501  C   GLU A 228     -52.063   5.836 -31.461  1.00  0.00           C  
ATOM   3502  O   GLU A 228     -51.452   6.356 -32.394  1.00  0.00           O  
ATOM   3503  CB  GLU A 228     -54.559   5.728 -31.523  1.00  0.00           C  
ATOM   3504  CG  GLU A 228     -54.703   6.937 -32.438  1.00  0.00           C  
ATOM   3505  CD  GLU A 228     -56.018   7.646 -32.267  1.00  0.00           C  
ATOM   3506  OE1 GLU A 228     -56.813   7.201 -31.475  1.00  0.00           O  
ATOM   3507  OE2 GLU A 228     -56.227   8.634 -32.931  1.00  0.00           O  
ATOM   3508  H   GLU A 228     -53.982   3.594 -30.180  1.00  0.00           H  
ATOM   3509  HA  GLU A 228     -53.217   4.599 -32.757  1.00  0.00           H  
ATOM   3510 1HB  GLU A 228     -55.415   5.075 -31.694  1.00  0.00           H  
ATOM   3511 2HB  GLU A 228     -54.617   6.080 -30.493  1.00  0.00           H  
ATOM   3512 1HG  GLU A 228     -53.896   7.637 -32.226  1.00  0.00           H  
ATOM   3513 2HG  GLU A 228     -54.603   6.610 -33.472  1.00  0.00           H  
ATOM   3514  N   ALA A 229     -51.769   5.984 -30.153  1.00  0.00           N  
ATOM   3515  CA  ALA A 229     -50.639   6.821 -29.768  1.00  0.00           C  
ATOM   3516  C   ALA A 229     -49.331   6.268 -30.319  1.00  0.00           C  
ATOM   3517  O   ALA A 229     -48.479   7.020 -30.793  1.00  0.00           O  
ATOM   3518  CB  ALA A 229     -50.564   6.945 -28.253  1.00  0.00           C  
ATOM   3519  H   ALA A 229     -52.337   5.511 -29.465  1.00  0.00           H  
ATOM   3520  HA  ALA A 229     -50.790   7.812 -30.196  1.00  0.00           H  
ATOM   3521 1HB  ALA A 229     -49.715   7.573 -27.981  1.00  0.00           H  
ATOM   3522 2HB  ALA A 229     -51.483   7.395 -27.879  1.00  0.00           H  
ATOM   3523 3HB  ALA A 229     -50.439   5.957 -27.813  1.00  0.00           H  
ATOM   3524  N   ALA A 230     -49.226   4.926 -30.229  1.00  0.00           N  
ATOM   3525  CA  ALA A 230     -48.021   4.270 -30.724  1.00  0.00           C  
ATOM   3526  C   ALA A 230     -47.846   4.495 -32.220  1.00  0.00           C  
ATOM   3527  O   ALA A 230     -46.737   4.742 -32.695  1.00  0.00           O  
ATOM   3528  CB  ALA A 230     -48.064   2.781 -30.415  1.00  0.00           C  
ATOM   3529  H   ALA A 230     -49.985   4.400 -29.820  1.00  0.00           H  
ATOM   3530  HA  ALA A 230     -47.163   4.712 -30.217  1.00  0.00           H  
ATOM   3531 1HB  ALA A 230     -47.158   2.305 -30.791  1.00  0.00           H  
ATOM   3532 2HB  ALA A 230     -48.130   2.635 -29.337  1.00  0.00           H  
ATOM   3533 3HB  ALA A 230     -48.933   2.335 -30.895  1.00  0.00           H  
ATOM   3534  N   ARG A 231     -48.993   4.397 -32.923  1.00  0.00           N  
ATOM   3535  CA  ARG A 231     -48.963   4.592 -34.368  1.00  0.00           C  
ATOM   3536  C   ARG A 231     -48.501   6.000 -34.724  1.00  0.00           C  
ATOM   3537  O   ARG A 231     -47.721   6.190 -35.657  1.00  0.00           O  
ATOM   3538  CB  ARG A 231     -50.339   4.346 -34.969  1.00  0.00           C  
ATOM   3539  CG  ARG A 231     -50.797   2.897 -34.945  1.00  0.00           C  
ATOM   3540  CD  ARG A 231     -52.091   2.718 -35.652  1.00  0.00           C  
ATOM   3541  NE  ARG A 231     -52.552   1.340 -35.599  1.00  0.00           N  
ATOM   3542  CZ  ARG A 231     -53.403   0.853 -34.675  1.00  0.00           C  
ATOM   3543  NH1 ARG A 231     -53.876   1.641 -33.736  1.00  0.00           N  
ATOM   3544  NH2 ARG A 231     -53.763  -0.419 -34.713  1.00  0.00           N  
ATOM   3545  H   ARG A 231     -49.852   4.188 -32.436  1.00  0.00           H  
ATOM   3546  HA  ARG A 231     -48.262   3.878 -34.800  1.00  0.00           H  
ATOM   3547 1HB  ARG A 231     -51.081   4.935 -34.433  1.00  0.00           H  
ATOM   3548 2HB  ARG A 231     -50.347   4.677 -36.008  1.00  0.00           H  
ATOM   3549 1HG  ARG A 231     -50.050   2.271 -35.434  1.00  0.00           H  
ATOM   3550 2HG  ARG A 231     -50.923   2.572 -33.912  1.00  0.00           H  
ATOM   3551 1HD  ARG A 231     -52.849   3.349 -35.188  1.00  0.00           H  
ATOM   3552 2HD  ARG A 231     -51.976   2.999 -36.698  1.00  0.00           H  
ATOM   3553  HE  ARG A 231     -52.210   0.702 -36.306  1.00  0.00           H  
ATOM   3554 1HH1 ARG A 231     -53.601   2.613 -33.707  1.00  0.00           H  
ATOM   3555 2HH1 ARG A 231     -54.513   1.276 -33.043  1.00  0.00           H  
ATOM   3556 1HH2 ARG A 231     -53.399  -1.025 -35.436  1.00  0.00           H  
ATOM   3557 2HH2 ARG A 231     -54.400  -0.784 -34.021  1.00  0.00           H  
ATOM   3558  N   VAL A 232     -49.023   6.960 -33.934  1.00  0.00           N  
ATOM   3559  CA  VAL A 232     -48.660   8.352 -34.168  1.00  0.00           C  
ATOM   3560  C   VAL A 232     -47.164   8.572 -33.975  1.00  0.00           C  
ATOM   3561  O   VAL A 232     -46.527   9.288 -34.748  1.00  0.00           O  
ATOM   3562  CB  VAL A 232     -49.439   9.276 -33.212  1.00  0.00           C  
ATOM   3563  CG1 VAL A 232     -48.921  10.703 -33.311  1.00  0.00           C  
ATOM   3564  CG2 VAL A 232     -50.924   9.217 -33.533  1.00  0.00           C  
ATOM   3565  H   VAL A 232     -49.656   6.697 -33.192  1.00  0.00           H  
ATOM   3566  HA  VAL A 232     -48.921   8.610 -35.195  1.00  0.00           H  
ATOM   3567  HB  VAL A 232     -49.274   8.944 -32.187  1.00  0.00           H  
ATOM   3568 1HG1 VAL A 232     -49.483  11.342 -32.629  1.00  0.00           H  
ATOM   3569 2HG1 VAL A 232     -47.865  10.726 -33.043  1.00  0.00           H  
ATOM   3570 3HG1 VAL A 232     -49.046  11.065 -34.331  1.00  0.00           H  
ATOM   3571 1HG2 VAL A 232     -51.469   9.872 -32.853  1.00  0.00           H  
ATOM   3572 2HG2 VAL A 232     -51.088   9.543 -34.560  1.00  0.00           H  
ATOM   3573 3HG2 VAL A 232     -51.282   8.194 -33.415  1.00  0.00           H  
ATOM   3574  N   GLY A 233     -46.652   7.920 -32.911  1.00  0.00           N  
ATOM   3575  CA  GLY A 233     -45.229   8.046 -32.615  1.00  0.00           C  
ATOM   3576  C   GLY A 233     -44.380   7.495 -33.753  1.00  0.00           C  
ATOM   3577  O   GLY A 233     -43.364   8.084 -34.123  1.00  0.00           O  
ATOM   3578  H   GLY A 233     -47.263   7.356 -32.338  1.00  0.00           H  
ATOM   3579 1HA  GLY A 233     -44.984   9.095 -32.447  1.00  0.00           H  
ATOM   3580 2HA  GLY A 233     -45.001   7.511 -31.694  1.00  0.00           H  
ATOM   3581  N   ILE A 234     -44.852   6.346 -34.278  1.00  0.00           N  
ATOM   3582  CA  ILE A 234     -44.130   5.714 -35.376  1.00  0.00           C  
ATOM   3583  C   ILE A 234     -43.997   6.659 -36.564  1.00  0.00           C  
ATOM   3584  O   ILE A 234     -42.916   6.807 -37.133  1.00  0.00           O  
ATOM   3585  CB  ILE A 234     -44.836   4.421 -35.825  1.00  0.00           C  
ATOM   3586  CG1 ILE A 234     -44.738   3.353 -34.732  1.00  0.00           C  
ATOM   3587  CG2 ILE A 234     -44.236   3.912 -37.126  1.00  0.00           C  
ATOM   3588  CD1 ILE A 234     -45.638   2.160 -34.962  1.00  0.00           C  
ATOM   3589  H   ILE A 234     -45.697   5.943 -33.900  1.00  0.00           H  
ATOM   3590  HA  ILE A 234     -43.129   5.458 -35.030  1.00  0.00           H  
ATOM   3591  HB  ILE A 234     -45.896   4.619 -35.977  1.00  0.00           H  
ATOM   3592 1HG1 ILE A 234     -43.711   2.997 -34.663  1.00  0.00           H  
ATOM   3593 2HG1 ILE A 234     -44.996   3.793 -33.769  1.00  0.00           H  
ATOM   3594 1HG2 ILE A 234     -44.746   2.997 -37.429  1.00  0.00           H  
ATOM   3595 2HG2 ILE A 234     -44.356   4.667 -37.902  1.00  0.00           H  
ATOM   3596 3HG2 ILE A 234     -43.175   3.705 -36.982  1.00  0.00           H  
ATOM   3597 1HD1 ILE A 234     -45.513   1.448 -34.146  1.00  0.00           H  
ATOM   3598 2HD1 ILE A 234     -46.677   2.490 -34.999  1.00  0.00           H  
ATOM   3599 3HD1 ILE A 234     -45.375   1.682 -35.904  1.00  0.00           H  
ATOM   3600  N   GLU A 235     -45.104   7.298 -36.932  1.00  0.00           N  
ATOM   3601  CA  GLU A 235     -45.113   8.230 -38.053  1.00  0.00           C  
ATOM   3602  C   GLU A 235     -44.108   9.355 -37.841  1.00  0.00           C  
ATOM   3603  O   GLU A 235     -43.467   9.814 -38.787  1.00  0.00           O  
ATOM   3604  CB  GLU A 235     -46.513   8.815 -38.249  1.00  0.00           C  
ATOM   3605  CG  GLU A 235     -47.540   7.823 -38.776  1.00  0.00           C  
ATOM   3606  CD  GLU A 235     -48.918   8.413 -38.891  1.00  0.00           C  
ATOM   3607  OE1 GLU A 235     -49.103   9.529 -38.468  1.00  0.00           O  
ATOM   3608  OE2 GLU A 235     -49.787   7.747 -39.403  1.00  0.00           O  
ATOM   3609  H   GLU A 235     -45.960   7.132 -36.422  1.00  0.00           H  
ATOM   3610  HA  GLU A 235     -44.830   7.688 -38.956  1.00  0.00           H  
ATOM   3611 1HB  GLU A 235     -46.881   9.205 -37.300  1.00  0.00           H  
ATOM   3612 2HB  GLU A 235     -46.464   9.649 -38.949  1.00  0.00           H  
ATOM   3613 1HG  GLU A 235     -47.223   7.475 -39.759  1.00  0.00           H  
ATOM   3614 2HG  GLU A 235     -47.573   6.962 -38.110  1.00  0.00           H  
ATOM   3615  N   ALA A 236     -44.002   9.771 -36.574  1.00  0.00           N  
ATOM   3616  CA  ALA A 236     -43.059  10.784 -36.100  1.00  0.00           C  
ATOM   3617  C   ALA A 236     -41.639  10.262 -35.840  1.00  0.00           C  
ATOM   3618  O   ALA A 236     -40.813  10.952 -35.241  1.00  0.00           O  
ATOM   3619  CB  ALA A 236     -43.606  11.427 -34.834  1.00  0.00           C  
ATOM   3620  H   ALA A 236     -44.608   9.370 -35.872  1.00  0.00           H  
ATOM   3621  HA  ALA A 236     -42.966  11.548 -36.872  1.00  0.00           H  
ATOM   3622 1HB  ALA A 236     -42.920  12.205 -34.495  1.00  0.00           H  
ATOM   3623 2HB  ALA A 236     -44.580  11.869 -35.042  1.00  0.00           H  
ATOM   3624 3HB  ALA A 236     -43.708  10.671 -34.057  1.00  0.00           H  
ATOM   3625  N   GLY A 237     -41.341   9.048 -36.283  1.00  0.00           N  
ATOM   3626  CA  GLY A 237     -39.991   8.495 -36.129  1.00  0.00           C  
ATOM   3627  C   GLY A 237     -39.696   8.106 -34.687  1.00  0.00           C  
ATOM   3628  O   GLY A 237     -38.661   8.478 -34.134  1.00  0.00           O  
ATOM   3629  H   GLY A 237     -42.059   8.499 -36.734  1.00  0.00           H  
ATOM   3630 1HA  GLY A 237     -39.883   7.619 -36.768  1.00  0.00           H  
ATOM   3631 2HA  GLY A 237     -39.258   9.229 -36.461  1.00  0.00           H  
ATOM   3632  N   THR A 238     -40.614   7.357 -34.087  1.00  0.00           N  
ATOM   3633  CA  THR A 238     -40.412   6.810 -32.751  1.00  0.00           C  
ATOM   3634  C   THR A 238     -40.509   5.294 -32.771  1.00  0.00           C  
ATOM   3635  O   THR A 238     -41.467   4.730 -33.300  1.00  0.00           O  
ATOM   3636  CB  THR A 238     -41.436   7.381 -31.752  1.00  0.00           C  
ATOM   3637  OG1 THR A 238     -41.293   8.806 -31.681  1.00  0.00           O  
ATOM   3638  CG2 THR A 238     -41.222   6.785 -30.370  1.00  0.00           C  
ATOM   3639  H   THR A 238     -41.479   7.158 -34.570  1.00  0.00           H  
ATOM   3640  HA  THR A 238     -39.413   7.083 -32.412  1.00  0.00           H  
ATOM   3641  HB  THR A 238     -42.445   7.147 -32.091  1.00  0.00           H  
ATOM   3642  HG1 THR A 238     -41.447   9.186 -32.550  1.00  0.00           H  
ATOM   3643 1HG2 THR A 238     -41.955   7.200 -29.677  1.00  0.00           H  
ATOM   3644 2HG2 THR A 238     -41.341   5.703 -30.418  1.00  0.00           H  
ATOM   3645 3HG2 THR A 238     -40.218   7.024 -30.021  1.00  0.00           H  
ATOM   3646  N   ASP A 239     -39.512   4.641 -32.191  1.00  0.00           N  
ATOM   3647  CA  ASP A 239     -39.456   3.186 -32.148  1.00  0.00           C  
ATOM   3648  C   ASP A 239     -40.533   2.615 -31.235  1.00  0.00           C  
ATOM   3649  O   ASP A 239     -40.904   3.232 -30.236  1.00  0.00           O  
ATOM   3650  CB  ASP A 239     -38.077   2.717 -31.675  1.00  0.00           C  
ATOM   3651  CG  ASP A 239     -37.884   1.213 -31.810  1.00  0.00           C  
ATOM   3652  OD1 ASP A 239     -37.558   0.769 -32.885  1.00  0.00           O  
ATOM   3653  OD2 ASP A 239     -38.066   0.521 -30.836  1.00  0.00           O  
ATOM   3654  H   ASP A 239     -38.763   5.167 -31.763  1.00  0.00           H  
ATOM   3655  HA  ASP A 239     -39.627   2.803 -33.155  1.00  0.00           H  
ATOM   3656 1HB  ASP A 239     -37.303   3.221 -32.254  1.00  0.00           H  
ATOM   3657 2HB  ASP A 239     -37.937   2.995 -30.630  1.00  0.00           H  
ATOM   3658  N   SER A 240     -41.031   1.433 -31.582  1.00  0.00           N  
ATOM   3659  CA  SER A 240     -42.254   0.927 -30.977  1.00  0.00           C  
ATOM   3660  C   SER A 240     -42.040  -0.283 -30.071  1.00  0.00           C  
ATOM   3661  O   SER A 240     -42.983  -1.008 -29.754  1.00  0.00           O  
ATOM   3662  CB  SER A 240     -43.240   0.566 -32.071  1.00  0.00           C  
ATOM   3663  OG  SER A 240     -42.710  -0.413 -32.922  1.00  0.00           O  
ATOM   3664  H   SER A 240     -40.549   0.881 -32.277  1.00  0.00           H  
ATOM   3665  HA  SER A 240     -42.686   1.715 -30.360  1.00  0.00           H  
ATOM   3666 1HB  SER A 240     -44.163   0.200 -31.622  1.00  0.00           H  
ATOM   3667 2HB  SER A 240     -43.487   1.457 -32.646  1.00  0.00           H  
ATOM   3668  HG  SER A 240     -43.462  -0.812 -33.367  1.00  0.00           H  
ATOM   3669  N   VAL A 241     -40.803  -0.519 -29.642  1.00  0.00           N  
ATOM   3670  CA  VAL A 241     -40.544  -1.616 -28.709  1.00  0.00           C  
ATOM   3671  C   VAL A 241     -41.104  -1.293 -27.333  1.00  0.00           C  
ATOM   3672  O   VAL A 241     -41.682  -2.154 -26.670  1.00  0.00           O  
ATOM   3673  CB  VAL A 241     -39.031  -1.882 -28.594  1.00  0.00           C  
ATOM   3674  CG1 VAL A 241     -38.752  -2.906 -27.504  1.00  0.00           C  
ATOM   3675  CG2 VAL A 241     -38.486  -2.357 -29.933  1.00  0.00           C  
ATOM   3676  H   VAL A 241     -40.049   0.068 -29.969  1.00  0.00           H  
ATOM   3677  HA  VAL A 241     -41.030  -2.515 -29.088  1.00  0.00           H  
ATOM   3678  HB  VAL A 241     -38.530  -0.959 -28.304  1.00  0.00           H  
ATOM   3679 1HG1 VAL A 241     -37.678  -3.082 -27.437  1.00  0.00           H  
ATOM   3680 2HG1 VAL A 241     -39.118  -2.530 -26.549  1.00  0.00           H  
ATOM   3681 3HG1 VAL A 241     -39.257  -3.841 -27.745  1.00  0.00           H  
ATOM   3682 1HG2 VAL A 241     -37.416  -2.543 -29.845  1.00  0.00           H  
ATOM   3683 2HG2 VAL A 241     -38.992  -3.277 -30.226  1.00  0.00           H  
ATOM   3684 3HG2 VAL A 241     -38.660  -1.591 -30.689  1.00  0.00           H  
ATOM   3685  N   GLU A 242     -40.917  -0.051 -26.939  1.00  0.00           N  
ATOM   3686  CA  GLU A 242     -41.483   0.482 -25.706  1.00  0.00           C  
ATOM   3687  C   GLU A 242     -43.005   0.516 -25.768  1.00  0.00           C  
ATOM   3688  O   GLU A 242     -43.683   0.188 -24.795  1.00  0.00           O  
ATOM   3689  CB  GLU A 242     -40.943   1.888 -25.435  1.00  0.00           C  
ATOM   3690  CG  GLU A 242     -39.467   1.934 -25.066  1.00  0.00           C  
ATOM   3691  CD  GLU A 242     -39.166   1.234 -23.770  1.00  0.00           C  
ATOM   3692  OE1 GLU A 242     -39.958   1.335 -22.864  1.00  0.00           O  
ATOM   3693  OE2 GLU A 242     -38.143   0.597 -23.686  1.00  0.00           O  
ATOM   3694  H   GLU A 242     -40.358   0.567 -27.509  1.00  0.00           H  
ATOM   3695  HA  GLU A 242     -41.192  -0.169 -24.881  1.00  0.00           H  
ATOM   3696 1HB  GLU A 242     -41.086   2.510 -26.319  1.00  0.00           H  
ATOM   3697 2HB  GLU A 242     -41.506   2.344 -24.620  1.00  0.00           H  
ATOM   3698 1HG  GLU A 242     -38.890   1.465 -25.861  1.00  0.00           H  
ATOM   3699 2HG  GLU A 242     -39.154   2.975 -24.992  1.00  0.00           H  
ATOM   3700  N   SER A 243     -43.492   0.927 -26.956  1.00  0.00           N  
ATOM   3701  CA  SER A 243     -44.936   1.004 -27.148  1.00  0.00           C  
ATOM   3702  C   SER A 243     -45.583  -0.369 -27.006  1.00  0.00           C  
ATOM   3703  O   SER A 243     -46.646  -0.505 -26.400  1.00  0.00           O  
ATOM   3704  CB  SER A 243     -45.253   1.583 -28.513  1.00  0.00           C  
ATOM   3705  OG  SER A 243     -44.839   2.919 -28.600  1.00  0.00           O  
ATOM   3706  H   SER A 243     -42.847   1.175 -27.693  1.00  0.00           H  
ATOM   3707  HA  SER A 243     -45.353   1.660 -26.382  1.00  0.00           H  
ATOM   3708 1HB  SER A 243     -44.754   0.994 -29.282  1.00  0.00           H  
ATOM   3709 2HB  SER A 243     -46.325   1.519 -28.696  1.00  0.00           H  
ATOM   3710  HG  SER A 243     -44.770   3.114 -29.538  1.00  0.00           H  
ATOM   3711  N   ALA A 244     -44.886  -1.362 -27.593  1.00  0.00           N  
ATOM   3712  CA  ALA A 244     -45.397  -2.727 -27.529  1.00  0.00           C  
ATOM   3713  C   ALA A 244     -45.481  -3.216 -26.089  1.00  0.00           C  
ATOM   3714  O   ALA A 244     -46.451  -3.867 -25.700  1.00  0.00           O  
ATOM   3715  CB  ALA A 244     -44.522  -3.659 -28.354  1.00  0.00           C  
ATOM   3716  H   ALA A 244     -44.021  -1.143 -28.068  1.00  0.00           H  
ATOM   3717  HA  ALA A 244     -46.405  -2.730 -27.943  1.00  0.00           H  
ATOM   3718 1HB  ALA A 244     -44.916  -4.674 -28.296  1.00  0.00           H  
ATOM   3719 2HB  ALA A 244     -44.519  -3.330 -29.394  1.00  0.00           H  
ATOM   3720 3HB  ALA A 244     -43.505  -3.643 -27.966  1.00  0.00           H  
ATOM   3721  N   LYS A 245     -44.420  -2.868 -25.333  1.00  0.00           N  
ATOM   3722  CA  LYS A 245     -44.378  -3.274 -23.933  1.00  0.00           C  
ATOM   3723  C   LYS A 245     -45.532  -2.665 -23.148  1.00  0.00           C  
ATOM   3724  O   LYS A 245     -46.148  -3.330 -22.315  1.00  0.00           O  
ATOM   3725  CB  LYS A 245     -43.043  -2.876 -23.301  1.00  0.00           C  
ATOM   3726  CG  LYS A 245     -41.850  -3.690 -23.785  1.00  0.00           C  
ATOM   3727  CD  LYS A 245     -40.608  -3.394 -22.959  1.00  0.00           C  
ATOM   3728  CE  LYS A 245     -40.058  -2.008 -23.262  1.00  0.00           C  
ATOM   3729  NZ  LYS A 245     -38.768  -1.755 -22.563  1.00  0.00           N  
ATOM   3730  H   LYS A 245     -43.673  -2.331 -25.751  1.00  0.00           H  
ATOM   3731  HA  LYS A 245     -44.477  -4.359 -23.885  1.00  0.00           H  
ATOM   3732 1HB  LYS A 245     -42.840  -1.826 -23.511  1.00  0.00           H  
ATOM   3733 2HB  LYS A 245     -43.107  -2.987 -22.218  1.00  0.00           H  
ATOM   3734 1HG  LYS A 245     -42.081  -4.753 -23.711  1.00  0.00           H  
ATOM   3735 2HG  LYS A 245     -41.648  -3.452 -24.829  1.00  0.00           H  
ATOM   3736 1HD  LYS A 245     -40.853  -3.454 -21.898  1.00  0.00           H  
ATOM   3737 2HD  LYS A 245     -39.839  -4.135 -23.179  1.00  0.00           H  
ATOM   3738 1HE  LYS A 245     -39.901  -1.905 -24.334  1.00  0.00           H  
ATOM   3739 2HE  LYS A 245     -40.780  -1.253 -22.948  1.00  0.00           H  
ATOM   3740 1HZ  LYS A 245     -38.438  -0.828 -22.789  1.00  0.00           H  
ATOM   3741 2HZ  LYS A 245     -38.906  -1.830 -21.564  1.00  0.00           H  
ATOM   3742 3HZ  LYS A 245     -38.085  -2.437 -22.859  1.00  0.00           H  
ATOM   3743  N   GLU A 246     -45.783  -1.377 -23.459  1.00  0.00           N  
ATOM   3744  CA  GLU A 246     -46.865  -0.676 -22.779  1.00  0.00           C  
ATOM   3745  C   GLU A 246     -48.210  -1.329 -23.064  1.00  0.00           C  
ATOM   3746  O   GLU A 246     -49.043  -1.474 -22.169  1.00  0.00           O  
ATOM   3747  CB  GLU A 246     -46.901   0.794 -23.206  1.00  0.00           C  
ATOM   3748  CG  GLU A 246     -45.726   1.623 -22.705  1.00  0.00           C  
ATOM   3749  CD  GLU A 246     -45.699   1.753 -21.208  1.00  0.00           C  
ATOM   3750  OE1 GLU A 246     -46.747   1.884 -20.622  1.00  0.00           O  
ATOM   3751  OE2 GLU A 246     -44.628   1.723 -20.649  1.00  0.00           O  
ATOM   3752  H   GLU A 246     -45.215  -0.920 -24.159  1.00  0.00           H  
ATOM   3753  HA  GLU A 246     -46.686  -0.723 -21.704  1.00  0.00           H  
ATOM   3754 1HB  GLU A 246     -46.915   0.856 -24.294  1.00  0.00           H  
ATOM   3755 2HB  GLU A 246     -47.817   1.257 -22.840  1.00  0.00           H  
ATOM   3756 1HG  GLU A 246     -44.799   1.155 -23.035  1.00  0.00           H  
ATOM   3757 2HG  GLU A 246     -45.780   2.615 -23.151  1.00  0.00           H  
ATOM   3758  N   LEU A 247     -48.369  -1.711 -24.348  1.00  0.00           N  
ATOM   3759  CA  LEU A 247     -49.614  -2.352 -24.754  1.00  0.00           C  
ATOM   3760  C   LEU A 247     -49.823  -3.666 -24.012  1.00  0.00           C  
ATOM   3761  O   LEU A 247     -50.933  -3.978 -23.582  1.00  0.00           O  
ATOM   3762  CB  LEU A 247     -49.611  -2.606 -26.267  1.00  0.00           C  
ATOM   3763  CG  LEU A 247     -50.168  -1.469 -27.133  1.00  0.00           C  
ATOM   3764  CD1 LEU A 247     -49.375  -0.195 -26.871  1.00  0.00           C  
ATOM   3765  CD2 LEU A 247     -50.095  -1.866 -28.600  1.00  0.00           C  
ATOM   3766  H   LEU A 247     -47.621  -1.545 -25.007  1.00  0.00           H  
ATOM   3767  HA  LEU A 247     -50.441  -1.686 -24.512  1.00  0.00           H  
ATOM   3768 1HB  LEU A 247     -48.587  -2.794 -26.585  1.00  0.00           H  
ATOM   3769 2HB  LEU A 247     -50.203  -3.498 -26.471  1.00  0.00           H  
ATOM   3770  HG  LEU A 247     -51.206  -1.278 -26.860  1.00  0.00           H  
ATOM   3771 1HD1 LEU A 247     -49.771   0.613 -27.486  1.00  0.00           H  
ATOM   3772 2HD1 LEU A 247     -49.461   0.076 -25.818  1.00  0.00           H  
ATOM   3773 3HD1 LEU A 247     -48.328  -0.361 -27.120  1.00  0.00           H  
ATOM   3774 1HD2 LEU A 247     -50.491  -1.058 -29.216  1.00  0.00           H  
ATOM   3775 2HD2 LEU A 247     -49.057  -2.056 -28.875  1.00  0.00           H  
ATOM   3776 3HD2 LEU A 247     -50.684  -2.768 -28.762  1.00  0.00           H  
ATOM   3777  N   VAL A 248     -48.701  -4.407 -23.891  1.00  0.00           N  
ATOM   3778  CA  VAL A 248     -48.765  -5.690 -23.200  1.00  0.00           C  
ATOM   3779  C   VAL A 248     -49.178  -5.511 -21.745  1.00  0.00           C  
ATOM   3780  O   VAL A 248     -49.977  -6.285 -21.217  1.00  0.00           O  
ATOM   3781  CB  VAL A 248     -47.398  -6.397 -23.260  1.00  0.00           C  
ATOM   3782  CG1 VAL A 248     -47.400  -7.635 -22.374  1.00  0.00           C  
ATOM   3783  CG2 VAL A 248     -47.067  -6.764 -24.698  1.00  0.00           C  
ATOM   3784  H   VAL A 248     -47.837  -4.059 -24.282  1.00  0.00           H  
ATOM   3785  HA  VAL A 248     -49.506  -6.316 -23.700  1.00  0.00           H  
ATOM   3786  HB  VAL A 248     -46.634  -5.725 -22.870  1.00  0.00           H  
ATOM   3787 1HG1 VAL A 248     -46.427  -8.122 -22.428  1.00  0.00           H  
ATOM   3788 2HG1 VAL A 248     -47.604  -7.344 -21.344  1.00  0.00           H  
ATOM   3789 3HG1 VAL A 248     -48.171  -8.326 -22.716  1.00  0.00           H  
ATOM   3790 1HG2 VAL A 248     -46.099  -7.263 -24.733  1.00  0.00           H  
ATOM   3791 2HG2 VAL A 248     -47.835  -7.432 -25.089  1.00  0.00           H  
ATOM   3792 3HG2 VAL A 248     -47.030  -5.859 -25.305  1.00  0.00           H  
ATOM   3793  N   LYS A 249     -48.594  -4.458 -21.139  1.00  0.00           N  
ATOM   3794  CA  LYS A 249     -48.905  -4.175 -19.742  1.00  0.00           C  
ATOM   3795  C   LYS A 249     -50.383  -3.856 -19.562  1.00  0.00           C  
ATOM   3796  O   LYS A 249     -51.012  -4.302 -18.602  1.00  0.00           O  
ATOM   3797  CB  LYS A 249     -48.051  -3.017 -19.226  1.00  0.00           C  
ATOM   3798  CG  LYS A 249     -46.577  -3.356 -19.041  1.00  0.00           C  
ATOM   3799  CD  LYS A 249     -45.839  -2.237 -18.322  1.00  0.00           C  
ATOM   3800  CE  LYS A 249     -45.667  -1.020 -19.219  1.00  0.00           C  
ATOM   3801  NZ  LYS A 249     -44.831   0.031 -18.578  1.00  0.00           N  
ATOM   3802  H   LYS A 249     -47.950  -3.883 -21.664  1.00  0.00           H  
ATOM   3803  HA  LYS A 249     -48.682  -5.064 -19.151  1.00  0.00           H  
ATOM   3804 1HB  LYS A 249     -48.116  -2.178 -19.919  1.00  0.00           H  
ATOM   3805 2HB  LYS A 249     -48.439  -2.678 -18.265  1.00  0.00           H  
ATOM   3806 1HG  LYS A 249     -46.485  -4.273 -18.458  1.00  0.00           H  
ATOM   3807 2HG  LYS A 249     -46.116  -3.517 -20.015  1.00  0.00           H  
ATOM   3808 1HD  LYS A 249     -46.397  -1.945 -17.431  1.00  0.00           H  
ATOM   3809 2HD  LYS A 249     -44.855  -2.590 -18.012  1.00  0.00           H  
ATOM   3810 1HE  LYS A 249     -45.196  -1.321 -20.154  1.00  0.00           H  
ATOM   3811 2HE  LYS A 249     -46.644  -0.597 -19.450  1.00  0.00           H  
ATOM   3812 1HZ  LYS A 249     -44.741   0.819 -19.203  1.00  0.00           H  
ATOM   3813 2HZ  LYS A 249     -45.268   0.332 -17.718  1.00  0.00           H  
ATOM   3814 3HZ  LYS A 249     -43.915  -0.344 -18.376  1.00  0.00           H  
ATOM   3815  N   LEU A 250     -50.891  -3.066 -20.529  1.00  0.00           N  
ATOM   3816  CA  LEU A 250     -52.298  -2.685 -20.475  1.00  0.00           C  
ATOM   3817  C   LEU A 250     -53.203  -3.907 -20.566  1.00  0.00           C  
ATOM   3818  O   LEU A 250     -54.204  -4.005 -19.855  1.00  0.00           O  
ATOM   3819  CB  LEU A 250     -52.628  -1.711 -21.613  1.00  0.00           C  
ATOM   3820  CG  LEU A 250     -52.005  -0.314 -21.494  1.00  0.00           C  
ATOM   3821  CD1 LEU A 250     -52.267   0.469 -22.773  1.00  0.00           C  
ATOM   3822  CD2 LEU A 250     -52.590   0.401 -20.285  1.00  0.00           C  
ATOM   3823  H   LEU A 250     -50.288  -2.751 -21.276  1.00  0.00           H  
ATOM   3824  HA  LEU A 250     -52.485  -2.189 -19.523  1.00  0.00           H  
ATOM   3825 1HB  LEU A 250     -52.289  -2.146 -22.552  1.00  0.00           H  
ATOM   3826 2HB  LEU A 250     -53.710  -1.589 -21.663  1.00  0.00           H  
ATOM   3827  HG  LEU A 250     -50.926  -0.406 -21.375  1.00  0.00           H  
ATOM   3828 1HD1 LEU A 250     -51.825   1.462 -22.689  1.00  0.00           H  
ATOM   3829 2HD1 LEU A 250     -51.822  -0.055 -23.619  1.00  0.00           H  
ATOM   3830 3HD1 LEU A 250     -53.341   0.563 -22.929  1.00  0.00           H  
ATOM   3831 1HD2 LEU A 250     -52.147   1.394 -20.201  1.00  0.00           H  
ATOM   3832 2HD2 LEU A 250     -53.670   0.495 -20.405  1.00  0.00           H  
ATOM   3833 3HD2 LEU A 250     -52.373  -0.171 -19.384  1.00  0.00           H  
ATOM   3834  N   ILE A 251     -52.796  -4.820 -21.472  1.00  0.00           N  
ATOM   3835  CA  ILE A 251     -53.574  -6.039 -21.656  1.00  0.00           C  
ATOM   3836  C   ILE A 251     -53.612  -6.867 -20.378  1.00  0.00           C  
ATOM   3837  O   ILE A 251     -54.653  -7.414 -20.013  1.00  0.00           O  
ATOM   3838  CB  ILE A 251     -52.998  -6.889 -22.803  1.00  0.00           C  
ATOM   3839  CG1 ILE A 251     -53.199  -6.182 -24.146  1.00  0.00           C  
ATOM   3840  CG2 ILE A 251     -53.645  -8.266 -22.821  1.00  0.00           C  
ATOM   3841  CD1 ILE A 251     -52.430  -6.808 -25.287  1.00  0.00           C  
ATOM   3842  H   ILE A 251     -51.958  -4.642 -22.008  1.00  0.00           H  
ATOM   3843  HA  ILE A 251     -54.595  -5.761 -21.913  1.00  0.00           H  
ATOM   3844  HB  ILE A 251     -51.923  -7.005 -22.666  1.00  0.00           H  
ATOM   3845 1HG1 ILE A 251     -54.257  -6.186 -24.404  1.00  0.00           H  
ATOM   3846 2HG1 ILE A 251     -52.889  -5.140 -24.058  1.00  0.00           H  
ATOM   3847 1HG2 ILE A 251     -53.227  -8.854 -23.638  1.00  0.00           H  
ATOM   3848 2HG2 ILE A 251     -53.452  -8.771 -21.875  1.00  0.00           H  
ATOM   3849 3HG2 ILE A 251     -54.720  -8.161 -22.963  1.00  0.00           H  
ATOM   3850 1HD1 ILE A 251     -52.623  -6.251 -26.204  1.00  0.00           H  
ATOM   3851 2HD1 ILE A 251     -51.363  -6.782 -25.064  1.00  0.00           H  
ATOM   3852 3HD1 ILE A 251     -52.749  -7.841 -25.417  1.00  0.00           H  
ATOM   3853  N   LYS A 252     -52.430  -6.925 -19.731  1.00  0.00           N  
ATOM   3854  CA  LYS A 252     -52.331  -7.685 -18.492  1.00  0.00           C  
ATOM   3855  C   LYS A 252     -53.244  -7.108 -17.418  1.00  0.00           C  
ATOM   3856  O   LYS A 252     -53.900  -7.848 -16.684  1.00  0.00           O  
ATOM   3857  CB  LYS A 252     -50.885  -7.712 -17.994  1.00  0.00           C  
ATOM   3858  CG  LYS A 252     -49.945  -8.560 -18.840  1.00  0.00           C  
ATOM   3859  CD  LYS A 252     -48.525  -8.520 -18.295  1.00  0.00           C  
ATOM   3860  CE  LYS A 252     -47.581  -9.357 -19.147  1.00  0.00           C  
ATOM   3861  NZ  LYS A 252     -46.180  -9.297 -18.648  1.00  0.00           N  
ATOM   3862  H   LYS A 252     -51.634  -6.439 -20.118  1.00  0.00           H  
ATOM   3863  HA  LYS A 252     -52.652  -8.709 -18.688  1.00  0.00           H  
ATOM   3864 1HB  LYS A 252     -50.490  -6.696 -17.970  1.00  0.00           H  
ATOM   3865 2HB  LYS A 252     -50.859  -8.098 -16.975  1.00  0.00           H  
ATOM   3866 1HG  LYS A 252     -50.293  -9.593 -18.847  1.00  0.00           H  
ATOM   3867 2HG  LYS A 252     -49.942  -8.189 -19.864  1.00  0.00           H  
ATOM   3868 1HD  LYS A 252     -48.169  -7.489 -18.280  1.00  0.00           H  
ATOM   3869 2HD  LYS A 252     -48.515  -8.905 -17.275  1.00  0.00           H  
ATOM   3870 1HE  LYS A 252     -47.911 -10.395 -19.142  1.00  0.00           H  
ATOM   3871 2HE  LYS A 252     -47.603  -8.997 -20.175  1.00  0.00           H  
ATOM   3872 1HZ  LYS A 252     -45.587  -9.863 -19.238  1.00  0.00           H  
ATOM   3873 2HZ  LYS A 252     -45.857  -8.339 -18.666  1.00  0.00           H  
ATOM   3874 3HZ  LYS A 252     -46.144  -9.646 -17.701  1.00  0.00           H  
ATOM   3875  N   LYS A 253     -53.247  -5.761 -17.372  1.00  0.00           N  
ATOM   3876  CA  LYS A 253     -54.081  -5.082 -16.387  1.00  0.00           C  
ATOM   3877  C   LYS A 253     -55.557  -5.387 -16.611  1.00  0.00           C  
ATOM   3878  O   LYS A 253     -56.305  -5.611 -15.659  1.00  0.00           O  
ATOM   3879  CB  LYS A 253     -53.843  -3.571 -16.435  1.00  0.00           C  
ATOM   3880  CG  LYS A 253     -52.468  -3.135 -15.947  1.00  0.00           C  
ATOM   3881  CD  LYS A 253     -52.300  -3.399 -14.459  1.00  0.00           C  
ATOM   3882  CE  LYS A 253     -50.956  -2.896 -13.954  1.00  0.00           C  
ATOM   3883  NZ  LYS A 253     -50.765  -3.175 -12.505  1.00  0.00           N  
ATOM   3884  H   LYS A 253     -52.669  -5.245 -18.021  1.00  0.00           H  
ATOM   3885  HA  LYS A 253     -53.812  -5.446 -15.395  1.00  0.00           H  
ATOM   3886 1HB  LYS A 253     -53.963  -3.216 -17.459  1.00  0.00           H  
ATOM   3887 2HB  LYS A 253     -54.591  -3.066 -15.823  1.00  0.00           H  
ATOM   3888 1HG  LYS A 253     -51.698  -3.682 -16.494  1.00  0.00           H  
ATOM   3889 2HG  LYS A 253     -52.336  -2.071 -16.136  1.00  0.00           H  
ATOM   3890 1HD  LYS A 253     -53.097  -2.897 -13.908  1.00  0.00           H  
ATOM   3891 2HD  LYS A 253     -52.371  -4.470 -14.269  1.00  0.00           H  
ATOM   3892 1HE  LYS A 253     -50.155  -3.377 -14.513  1.00  0.00           H  
ATOM   3893 2HE  LYS A 253     -50.886  -1.820 -14.116  1.00  0.00           H  
ATOM   3894 1HZ  LYS A 253     -49.864  -2.826 -12.211  1.00  0.00           H  
ATOM   3895 2HZ  LYS A 253     -51.493  -2.717 -11.975  1.00  0.00           H  
ATOM   3896 3HZ  LYS A 253     -50.808  -4.171 -12.345  1.00  0.00           H  
ATOM   3897  N   ALA A 254     -55.923  -5.381 -17.909  1.00  0.00           N  
ATOM   3898  CA  ALA A 254     -57.310  -5.661 -18.261  1.00  0.00           C  
ATOM   3899  C   ALA A 254     -57.715  -7.065 -17.830  1.00  0.00           C  
ATOM   3900  O   ALA A 254     -58.817  -7.275 -17.323  1.00  0.00           O  
ATOM   3901  CB  ALA A 254     -57.523  -5.484 -19.757  1.00  0.00           C  
ATOM   3902  H   ALA A 254     -55.228  -5.184 -18.615  1.00  0.00           H  
ATOM   3903  HA  ALA A 254     -57.944  -4.952 -17.728  1.00  0.00           H  
ATOM   3904 1HB  ALA A 254     -58.563  -5.696 -20.004  1.00  0.00           H  
ATOM   3905 2HB  ALA A 254     -57.285  -4.459 -20.040  1.00  0.00           H  
ATOM   3906 3HB  ALA A 254     -56.875  -6.170 -20.300  1.00  0.00           H  
ATOM   3907  N   VAL A 255     -56.770  -7.999 -18.061  1.00  0.00           N  
ATOM   3908  CA  VAL A 255     -57.033  -9.385 -17.693  1.00  0.00           C  
ATOM   3909  C   VAL A 255     -57.248  -9.525 -16.192  1.00  0.00           C  
ATOM   3910  O   VAL A 255     -58.111 -10.282 -15.746  1.00  0.00           O  
ATOM   3911  CB  VAL A 255     -55.861 -10.285 -18.127  1.00  0.00           C  
ATOM   3912  CG1 VAL A 255     -56.035 -11.690 -17.572  1.00  0.00           C  
ATOM   3913  CG2 VAL A 255     -55.764 -10.312 -19.644  1.00  0.00           C  
ATOM   3914  H   VAL A 255     -55.896  -7.721 -18.484  1.00  0.00           H  
ATOM   3915  HA  VAL A 255     -57.937  -9.714 -18.207  1.00  0.00           H  
ATOM   3916  HB  VAL A 255     -54.936  -9.887 -17.709  1.00  0.00           H  
ATOM   3917 1HG1 VAL A 255     -55.198 -12.313 -17.888  1.00  0.00           H  
ATOM   3918 2HG1 VAL A 255     -56.066 -11.651 -16.483  1.00  0.00           H  
ATOM   3919 3HG1 VAL A 255     -56.965 -12.117 -17.947  1.00  0.00           H  
ATOM   3920 1HG2 VAL A 255     -54.932 -10.949 -19.944  1.00  0.00           H  
ATOM   3921 2HG2 VAL A 255     -56.691 -10.704 -20.062  1.00  0.00           H  
ATOM   3922 3HG2 VAL A 255     -55.598  -9.300 -20.017  1.00  0.00           H  
ATOM   3923  N   GLU A 256     -56.438  -8.773 -15.417  1.00  0.00           N  
ATOM   3924  CA  GLU A 256     -56.436  -8.808 -13.945  1.00  0.00           C  
ATOM   3925  C   GLU A 256     -57.693  -8.239 -13.275  1.00  0.00           C  
ATOM   3926  O   GLU A 256     -58.267  -8.862 -12.381  1.00  0.00           O  
ATOM   3927  CB  GLU A 256     -55.215  -8.048 -13.422  1.00  0.00           C  
ATOM   3928  CG  GLU A 256     -55.069  -8.059 -11.907  1.00  0.00           C  
ATOM   3929  CD  GLU A 256     -53.825  -7.359 -11.435  1.00  0.00           C  
ATOM   3930  OE1 GLU A 256     -53.077  -6.894 -12.261  1.00  0.00           O  
ATOM   3931  OE2 GLU A 256     -53.622  -7.290 -10.245  1.00  0.00           O  
ATOM   3932  H   GLU A 256     -55.785  -8.141 -15.857  1.00  0.00           H  
ATOM   3933  HA  GLU A 256     -56.366  -9.847 -13.623  1.00  0.00           H  
ATOM   3934 1HB  GLU A 256     -54.309  -8.479 -13.849  1.00  0.00           H  
ATOM   3935 2HB  GLU A 256     -55.267  -7.009 -13.746  1.00  0.00           H  
ATOM   3936 1HG  GLU A 256     -55.937  -7.570 -11.465  1.00  0.00           H  
ATOM   3937 2HG  GLU A 256     -55.053  -9.092 -11.562  1.00  0.00           H  
ATOM   3938  N   THR A 257     -58.127  -7.056 -13.701  1.00  0.00           N  
ATOM   3939  CA  THR A 257     -59.113  -6.290 -12.929  1.00  0.00           C  
ATOM   3940  C   THR A 257     -60.133  -5.601 -13.823  1.00  0.00           C  
ATOM   3941  O   THR A 257     -59.894  -5.402 -15.014  1.00  0.00           O  
ATOM   3942  CB  THR A 257     -58.423  -5.235 -12.044  1.00  0.00           C  
ATOM   3943  OG1 THR A 257     -59.389  -4.633 -11.173  1.00  0.00           O  
ATOM   3944  CG2 THR A 257     -57.778  -4.158 -12.902  1.00  0.00           C  
ATOM   3945  H   THR A 257     -57.769  -6.685 -14.569  1.00  0.00           H  
ATOM   3946  HA  THR A 257     -59.657  -6.978 -12.281  1.00  0.00           H  
ATOM   3947  HB  THR A 257     -57.656  -5.715 -11.437  1.00  0.00           H  
ATOM   3948  HG1 THR A 257     -59.551  -5.214 -10.425  1.00  0.00           H  
ATOM   3949 1HG2 THR A 257     -57.295  -3.422 -12.260  1.00  0.00           H  
ATOM   3950 2HG2 THR A 257     -57.035  -4.611 -13.558  1.00  0.00           H  
ATOM   3951 3HG2 THR A 257     -58.542  -3.667 -13.505  1.00  0.00           H  
ATOM   3952  N   ASP A 258     -61.270  -5.241 -13.239  1.00  0.00           N  
ATOM   3953  CA  ASP A 258     -62.275  -4.442 -13.927  1.00  0.00           C  
ATOM   3954  C   ASP A 258     -62.426  -3.080 -13.268  1.00  0.00           C  
ATOM   3955  O   ASP A 258     -63.342  -2.322 -13.588  1.00  0.00           O  
ATOM   3956  CB  ASP A 258     -63.624  -5.165 -13.938  1.00  0.00           C  
ATOM   3957  CG  ASP A 258     -64.192  -5.381 -12.542  1.00  0.00           C  
ATOM   3958  OD1 ASP A 258     -63.429  -5.386 -11.606  1.00  0.00           O  
ATOM   3959  OD2 ASP A 258     -65.384  -5.539 -12.426  1.00  0.00           O  
ATOM   3960  H   ASP A 258     -61.446  -5.529 -12.287  1.00  0.00           H  
ATOM   3961  HA  ASP A 258     -61.952  -4.292 -14.958  1.00  0.00           H  
ATOM   3962 1HB  ASP A 258     -64.342  -4.587 -14.521  1.00  0.00           H  
ATOM   3963 2HB  ASP A 258     -63.514  -6.135 -14.424  1.00  0.00           H  
ATOM   3964  N   ASP A 259     -61.523  -2.766 -12.341  1.00  0.00           N  
ATOM   3965  CA  ASP A 259     -61.543  -1.456 -11.704  1.00  0.00           C  
ATOM   3966  C   ASP A 259     -60.939  -0.420 -12.635  1.00  0.00           C  
ATOM   3967  O   ASP A 259     -59.742  -0.452 -12.922  1.00  0.00           O  
ATOM   3968  CB  ASP A 259     -60.776  -1.481 -10.380  1.00  0.00           C  
ATOM   3969  CG  ASP A 259     -60.839  -0.155  -9.634  1.00  0.00           C  
ATOM   3970  OD1 ASP A 259     -61.711   0.629  -9.928  1.00  0.00           O  
ATOM   3971  OD2 ASP A 259     -60.015   0.062  -8.778  1.00  0.00           O  
ATOM   3972  H   ASP A 259     -60.823  -3.447 -12.085  1.00  0.00           H  
ATOM   3973  HA  ASP A 259     -62.579  -1.186 -11.502  1.00  0.00           H  
ATOM   3974 1HB  ASP A 259     -61.184  -2.262  -9.738  1.00  0.00           H  
ATOM   3975 2HB  ASP A 259     -59.730  -1.725 -10.569  1.00  0.00           H  
ATOM   3976  N   GLU A 260     -61.770   0.500 -13.104  1.00  0.00           N  
ATOM   3977  CA  GLU A 260     -61.304   1.580 -13.961  1.00  0.00           C  
ATOM   3978  C   GLU A 260     -60.399   2.550 -13.164  1.00  0.00           C  
ATOM   3979  O   GLU A 260     -59.597   3.283 -13.743  1.00  0.00           O  
ATOM   3980  CB  GLU A 260     -62.495   2.331 -14.560  1.00  0.00           C  
ATOM   3981  CG  GLU A 260     -63.344   3.078 -13.541  1.00  0.00           C  
ATOM   3982  CD  GLU A 260     -64.387   2.208 -12.898  1.00  0.00           C  
ATOM   3983  OE1 GLU A 260     -64.260   1.009 -12.969  1.00  0.00           O  
ATOM   3984  OE2 GLU A 260     -65.313   2.742 -12.335  1.00  0.00           O  
ATOM   3985  H   GLU A 260     -62.749   0.448 -12.861  1.00  0.00           H  
ATOM   3986  HA  GLU A 260     -60.718   1.149 -14.773  1.00  0.00           H  
ATOM   3987 1HB  GLU A 260     -62.137   3.055 -15.293  1.00  0.00           H  
ATOM   3988 2HB  GLU A 260     -63.143   1.628 -15.084  1.00  0.00           H  
ATOM   3989 1HG  GLU A 260     -62.693   3.479 -12.765  1.00  0.00           H  
ATOM   3990 2HG  GLU A 260     -63.832   3.917 -14.036  1.00  0.00           H  
ATOM   3991  N   LYS A 261     -60.540   2.543 -11.825  1.00  0.00           N  
ATOM   3992  CA  LYS A 261     -59.548   3.626 -11.737  1.00  0.00           C  
ATOM   3993  C   LYS A 261     -58.159   3.106 -11.962  1.00  0.00           C  
ATOM   3994  O   LYS A 261     -57.298   3.815 -12.484  1.00  0.00           O  
ATOM   3995  CB  LYS A 261     -59.620   4.327 -10.380  1.00  0.00           C  
ATOM   3996  CG  LYS A 261     -59.149   3.478  -9.207  1.00  0.00           C  
ATOM   3997  CD  LYS A 261     -59.275   4.233  -7.892  1.00  0.00           C  
ATOM   3998  CE  LYS A 261     -58.742   3.411  -6.728  1.00  0.00           C  
ATOM   3999  NZ  LYS A 261     -59.564   2.195  -6.481  1.00  0.00           N  
ATOM   4000  H   LYS A 261     -61.185   1.890 -11.402  1.00  0.00           H  
ATOM   4001  HA  LYS A 261     -59.763   4.355 -12.519  1.00  0.00           H  
ATOM   4002 1HB  LYS A 261     -59.010   5.231 -10.405  1.00  0.00           H  
ATOM   4003 2HB  LYS A 261     -60.648   4.632 -10.181  1.00  0.00           H  
ATOM   4004 1HG  LYS A 261     -59.748   2.568  -9.153  1.00  0.00           H  
ATOM   4005 2HG  LYS A 261     -58.107   3.197  -9.356  1.00  0.00           H  
ATOM   4006 1HD  LYS A 261     -58.716   5.167  -7.954  1.00  0.00           H  
ATOM   4007 2HD  LYS A 261     -60.323   4.469  -7.707  1.00  0.00           H  
ATOM   4008 1HE  LYS A 261     -57.717   3.106  -6.938  1.00  0.00           H  
ATOM   4009 2HE  LYS A 261     -58.738   4.021  -5.824  1.00  0.00           H  
ATOM   4010 1HZ  LYS A 261     -59.178   1.680  -5.703  1.00  0.00           H  
ATOM   4011 2HZ  LYS A 261     -60.513   2.468  -6.267  1.00  0.00           H  
ATOM   4012 3HZ  LYS A 261     -59.559   1.613  -7.306  1.00  0.00           H  
ATOM   4013  N   GLU A 262     -57.912   1.864 -11.575  1.00  0.00           N  
ATOM   4014  CA  GLU A 262     -56.549   1.378 -11.753  1.00  0.00           C  
ATOM   4015  C   GLU A 262     -56.189   1.275 -13.230  1.00  0.00           C  
ATOM   4016  O   GLU A 262     -55.083   1.631 -13.636  1.00  0.00           O  
ATOM   4017  CB  GLU A 262     -56.375   0.016 -11.079  1.00  0.00           C  
ATOM   4018  CG  GLU A 262     -56.480   0.047  -9.561  1.00  0.00           C  
ATOM   4019  CD  GLU A 262     -57.902   0.067  -9.073  1.00  0.00           C  
ATOM   4020  OE1 GLU A 262     -58.791   0.033  -9.890  1.00  0.00           O  
ATOM   4021  OE2 GLU A 262     -58.099   0.118  -7.882  1.00  0.00           O  
ATOM   4022  H   GLU A 262     -58.661   1.313 -11.180  1.00  0.00           H  
ATOM   4023  HA  GLU A 262     -55.865   2.088 -11.287  1.00  0.00           H  
ATOM   4024 1HB  GLU A 262     -57.133  -0.674 -11.453  1.00  0.00           H  
ATOM   4025 2HB  GLU A 262     -55.401  -0.397 -11.339  1.00  0.00           H  
ATOM   4026 1HG  GLU A 262     -55.981  -0.833  -9.155  1.00  0.00           H  
ATOM   4027 2HG  GLU A 262     -55.961   0.929  -9.190  1.00  0.00           H  
ATOM   4028  N   ILE A 263     -57.179   0.773 -13.997  1.00  0.00           N  
ATOM   4029  CA  ILE A 263     -56.964   0.623 -15.431  1.00  0.00           C  
ATOM   4030  C   ILE A 263     -56.711   1.970 -16.094  1.00  0.00           C  
ATOM   4031  O   ILE A 263     -55.843   2.095 -16.958  1.00  0.00           O  
ATOM   4032  CB  ILE A 263     -58.172  -0.060 -16.100  1.00  0.00           C  
ATOM   4033  CG1 ILE A 263     -58.281  -1.517 -15.644  1.00  0.00           C  
ATOM   4034  CG2 ILE A 263     -58.057   0.020 -17.614  1.00  0.00           C  
ATOM   4035  CD1 ILE A 263     -59.583  -2.182 -16.032  1.00  0.00           C  
ATOM   4036  H   ILE A 263     -58.053   0.510 -13.563  1.00  0.00           H  
ATOM   4037  HA  ILE A 263     -56.086  -0.003 -15.586  1.00  0.00           H  
ATOM   4038  HB  ILE A 263     -59.089   0.438 -15.788  1.00  0.00           H  
ATOM   4039 1HG1 ILE A 263     -57.462  -2.094 -16.072  1.00  0.00           H  
ATOM   4040 2HG1 ILE A 263     -58.184  -1.567 -14.559  1.00  0.00           H  
ATOM   4041 1HG2 ILE A 263     -58.918  -0.467 -18.071  1.00  0.00           H  
ATOM   4042 2HG2 ILE A 263     -58.026   1.065 -17.922  1.00  0.00           H  
ATOM   4043 3HG2 ILE A 263     -57.143  -0.480 -17.937  1.00  0.00           H  
ATOM   4044 1HD1 ILE A 263     -59.586  -3.212 -15.674  1.00  0.00           H  
ATOM   4045 2HD1 ILE A 263     -60.416  -1.639 -15.584  1.00  0.00           H  
ATOM   4046 3HD1 ILE A 263     -59.685  -2.175 -17.116  1.00  0.00           H  
ATOM   4047  N   GLY A 264     -57.510   2.958 -15.642  1.00  0.00           N  
ATOM   4048  CA  GLY A 264     -57.369   4.300 -16.195  1.00  0.00           C  
ATOM   4049  C   GLY A 264     -55.985   4.868 -15.914  1.00  0.00           C  
ATOM   4050  O   GLY A 264     -55.374   5.497 -16.778  1.00  0.00           O  
ATOM   4051  H   GLY A 264     -58.193   2.751 -14.928  1.00  0.00           H  
ATOM   4052 1HA  GLY A 264     -57.543   4.270 -17.271  1.00  0.00           H  
ATOM   4053 2HA  GLY A 264     -58.128   4.952 -15.765  1.00  0.00           H  
ATOM   4054  N   LEU A 265     -55.534   4.612 -14.669  1.00  0.00           N  
ATOM   4055  CA  LEU A 265     -54.218   5.100 -14.271  1.00  0.00           C  
ATOM   4056  C   LEU A 265     -53.120   4.489 -15.132  1.00  0.00           C  
ATOM   4057  O   LEU A 265     -52.181   5.174 -15.537  1.00  0.00           O  
ATOM   4058  CB  LEU A 265     -53.958   4.779 -12.794  1.00  0.00           C  
ATOM   4059  CG  LEU A 265     -54.809   5.558 -11.784  1.00  0.00           C  
ATOM   4060  CD1 LEU A 265     -54.572   5.004 -10.385  1.00  0.00           C  
ATOM   4061  CD2 LEU A 265     -54.454   7.036 -11.854  1.00  0.00           C  
ATOM   4062  H   LEU A 265     -56.116   4.086 -14.033  1.00  0.00           H  
ATOM   4063  HA  LEU A 265     -54.196   6.182 -14.404  1.00  0.00           H  
ATOM   4064 1HB  LEU A 265     -54.141   3.718 -12.632  1.00  0.00           H  
ATOM   4065 2HB  LEU A 265     -52.911   4.984 -12.573  1.00  0.00           H  
ATOM   4066  HG  LEU A 265     -55.865   5.427 -12.020  1.00  0.00           H  
ATOM   4067 1HD1 LEU A 265     -55.177   5.558  -9.667  1.00  0.00           H  
ATOM   4068 2HD1 LEU A 265     -54.853   3.951 -10.359  1.00  0.00           H  
ATOM   4069 3HD1 LEU A 265     -53.519   5.107 -10.127  1.00  0.00           H  
ATOM   4070 1HD2 LEU A 265     -55.060   7.590 -11.136  1.00  0.00           H  
ATOM   4071 2HD2 LEU A 265     -53.399   7.169 -11.616  1.00  0.00           H  
ATOM   4072 3HD2 LEU A 265     -54.650   7.410 -12.859  1.00  0.00           H  
ATOM   4073  N   ALA A 266     -53.294   3.174 -15.382  1.00  0.00           N  
ATOM   4074  CA  ALA A 266     -52.312   2.467 -16.196  1.00  0.00           C  
ATOM   4075  C   ALA A 266     -52.246   3.045 -17.604  1.00  0.00           C  
ATOM   4076  O   ALA A 266     -51.164   3.206 -18.169  1.00  0.00           O  
ATOM   4077  CB  ALA A 266     -52.638   0.982 -16.248  1.00  0.00           C  
ATOM   4078  H   ALA A 266     -54.102   2.703 -15.000  1.00  0.00           H  
ATOM   4079  HA  ALA A 266     -51.333   2.598 -15.735  1.00  0.00           H  
ATOM   4080 1HB  ALA A 266     -51.896   0.468 -16.860  1.00  0.00           H  
ATOM   4081 2HB  ALA A 266     -52.624   0.570 -15.239  1.00  0.00           H  
ATOM   4082 3HB  ALA A 266     -53.626   0.841 -16.683  1.00  0.00           H  
ATOM   4083  N   ALA A 267     -53.453   3.342 -18.127  1.00  0.00           N  
ATOM   4084  CA  ALA A 267     -53.530   3.904 -19.471  1.00  0.00           C  
ATOM   4085  C   ALA A 267     -52.819   5.248 -19.547  1.00  0.00           C  
ATOM   4086  O   ALA A 267     -52.115   5.535 -20.515  1.00  0.00           O  
ATOM   4087  CB  ALA A 267     -54.981   4.048 -19.903  1.00  0.00           C  
ATOM   4088  H   ALA A 267     -54.283   3.169 -17.578  1.00  0.00           H  
ATOM   4089  HA  ALA A 267     -53.024   3.220 -20.153  1.00  0.00           H  
ATOM   4090 1HB  ALA A 267     -55.022   4.469 -20.908  1.00  0.00           H  
ATOM   4091 2HB  ALA A 267     -55.461   3.069 -19.900  1.00  0.00           H  
ATOM   4092 3HB  ALA A 267     -55.502   4.709 -19.212  1.00  0.00           H  
ATOM   4093  N   VAL A 268     -53.043   6.044 -18.480  1.00  0.00           N  
ATOM   4094  CA  VAL A 268     -52.418   7.360 -18.429  1.00  0.00           C  
ATOM   4095  C   VAL A 268     -50.899   7.250 -18.419  1.00  0.00           C  
ATOM   4096  O   VAL A 268     -50.206   8.018 -19.087  1.00  0.00           O  
ATOM   4097  CB  VAL A 268     -52.883   8.122 -17.174  1.00  0.00           C  
ATOM   4098  CG1 VAL A 268     -52.087   9.409 -17.007  1.00  0.00           C  
ATOM   4099  CG2 VAL A 268     -54.372   8.418 -17.269  1.00  0.00           C  
ATOM   4100  H   VAL A 268     -53.639   5.713 -17.736  1.00  0.00           H  
ATOM   4101  HA  VAL A 268     -52.723   7.922 -19.313  1.00  0.00           H  
ATOM   4102  HB  VAL A 268     -52.689   7.508 -16.294  1.00  0.00           H  
ATOM   4103 1HG1 VAL A 268     -52.429   9.934 -16.115  1.00  0.00           H  
ATOM   4104 2HG1 VAL A 268     -51.029   9.171 -16.904  1.00  0.00           H  
ATOM   4105 3HG1 VAL A 268     -52.235  10.044 -17.880  1.00  0.00           H  
ATOM   4106 1HG2 VAL A 268     -54.694   8.956 -16.378  1.00  0.00           H  
ATOM   4107 2HG2 VAL A 268     -54.566   9.027 -18.152  1.00  0.00           H  
ATOM   4108 3HG2 VAL A 268     -54.925   7.481 -17.346  1.00  0.00           H  
ATOM   4109  N   ASP A 269     -50.430   6.260 -17.632  1.00  0.00           N  
ATOM   4110  CA  ASP A 269     -48.991   6.046 -17.535  1.00  0.00           C  
ATOM   4111  C   ASP A 269     -48.398   5.673 -18.888  1.00  0.00           C  
ATOM   4112  O   ASP A 269     -47.323   6.147 -19.257  1.00  0.00           O  
ATOM   4113  CB  ASP A 269     -48.681   4.948 -16.514  1.00  0.00           C  
ATOM   4114  CG  ASP A 269     -48.922   5.390 -15.077  1.00  0.00           C  
ATOM   4115  OD1 ASP A 269     -49.034   6.572 -14.850  1.00  0.00           O  
ATOM   4116  OD2 ASP A 269     -48.992   4.542 -14.220  1.00  0.00           O  
ATOM   4117  H   ASP A 269     -51.085   5.684 -17.123  1.00  0.00           H  
ATOM   4118  HA  ASP A 269     -48.525   6.973 -17.202  1.00  0.00           H  
ATOM   4119 1HB  ASP A 269     -49.300   4.075 -16.719  1.00  0.00           H  
ATOM   4120 2HB  ASP A 269     -47.639   4.642 -16.615  1.00  0.00           H  
ATOM   4121  N   ALA A 270     -49.153   4.805 -19.593  1.00  0.00           N  
ATOM   4122  CA  ALA A 270     -48.698   4.368 -20.907  1.00  0.00           C  
ATOM   4123  C   ALA A 270     -48.591   5.542 -21.872  1.00  0.00           C  
ATOM   4124  O   ALA A 270     -47.638   5.637 -22.646  1.00  0.00           O  
ATOM   4125  CB  ALA A 270     -49.635   3.307 -21.467  1.00  0.00           C  
ATOM   4126  H   ALA A 270     -50.022   4.475 -19.197  1.00  0.00           H  
ATOM   4127  HA  ALA A 270     -47.703   3.936 -20.795  1.00  0.00           H  
ATOM   4128 1HB  ALA A 270     -49.281   2.990 -22.448  1.00  0.00           H  
ATOM   4129 2HB  ALA A 270     -49.656   2.449 -20.794  1.00  0.00           H  
ATOM   4130 3HB  ALA A 270     -50.638   3.720 -21.559  1.00  0.00           H  
ATOM   4131  N   LEU A 271     -49.613   6.417 -21.780  1.00  0.00           N  
ATOM   4132  CA  LEU A 271     -49.631   7.587 -22.649  1.00  0.00           C  
ATOM   4133  C   LEU A 271     -48.430   8.485 -22.387  1.00  0.00           C  
ATOM   4134  O   LEU A 271     -47.817   9.006 -23.319  1.00  0.00           O  
ATOM   4135  CB  LEU A 271     -50.927   8.381 -22.441  1.00  0.00           C  
ATOM   4136  CG  LEU A 271     -52.210   7.703 -22.939  1.00  0.00           C  
ATOM   4137  CD1 LEU A 271     -53.419   8.520 -22.502  1.00  0.00           C  
ATOM   4138  CD2 LEU A 271     -52.159   7.571 -24.454  1.00  0.00           C  
ATOM   4139  H   LEU A 271     -50.349   6.245 -21.110  1.00  0.00           H  
ATOM   4140  HA  LEU A 271     -49.589   7.250 -23.684  1.00  0.00           H  
ATOM   4141 1HB  LEU A 271     -51.047   8.577 -21.377  1.00  0.00           H  
ATOM   4142 2HB  LEU A 271     -50.835   9.337 -22.957  1.00  0.00           H  
ATOM   4143  HG  LEU A 271     -52.296   6.713 -22.491  1.00  0.00           H  
ATOM   4144 1HD1 LEU A 271     -54.330   8.038 -22.855  1.00  0.00           H  
ATOM   4145 2HD1 LEU A 271     -53.441   8.582 -21.414  1.00  0.00           H  
ATOM   4146 3HD1 LEU A 271     -53.352   9.522 -22.922  1.00  0.00           H  
ATOM   4147 1HD2 LEU A 271     -53.071   7.088 -24.808  1.00  0.00           H  
ATOM   4148 2HD2 LEU A 271     -52.074   8.560 -24.903  1.00  0.00           H  
ATOM   4149 3HD2 LEU A 271     -51.296   6.968 -24.738  1.00  0.00           H  
ATOM   4150  N   LEU A 272     -48.135   8.633 -21.079  1.00  0.00           N  
ATOM   4151  CA  LEU A 272     -47.005   9.470 -20.693  1.00  0.00           C  
ATOM   4152  C   LEU A 272     -45.697   8.916 -21.244  1.00  0.00           C  
ATOM   4153  O   LEU A 272     -44.845   9.668 -21.718  1.00  0.00           O  
ATOM   4154  CB  LEU A 272     -46.921   9.573 -19.165  1.00  0.00           C  
ATOM   4155  CG  LEU A 272     -45.786  10.449 -18.619  1.00  0.00           C  
ATOM   4156  CD1 LEU A 272     -45.952  11.873 -19.132  1.00  0.00           C  
ATOM   4157  CD2 LEU A 272     -45.801  10.411 -17.098  1.00  0.00           C  
ATOM   4158  H   LEU A 272     -48.703   8.161 -20.390  1.00  0.00           H  
ATOM   4159  HA  LEU A 272     -47.157  10.467 -21.104  1.00  0.00           H  
ATOM   4160 1HB  LEU A 272     -47.860   9.978 -18.791  1.00  0.00           H  
ATOM   4161 2HB  LEU A 272     -46.792   8.571 -18.755  1.00  0.00           H  
ATOM   4162  HG  LEU A 272     -44.829  10.074 -18.982  1.00  0.00           H  
ATOM   4163 1HD1 LEU A 272     -45.145  12.496 -18.744  1.00  0.00           H  
ATOM   4164 2HD1 LEU A 272     -45.918  11.874 -20.221  1.00  0.00           H  
ATOM   4165 3HD1 LEU A 272     -46.910  12.271 -18.798  1.00  0.00           H  
ATOM   4166 1HD2 LEU A 272     -44.994  11.033 -16.710  1.00  0.00           H  
ATOM   4167 2HD2 LEU A 272     -46.757  10.788 -16.734  1.00  0.00           H  
ATOM   4168 3HD2 LEU A 272     -45.663   9.384 -16.759  1.00  0.00           H  
ATOM   4169  N   GLU A 273     -45.593   7.575 -21.156  1.00  0.00           N  
ATOM   4170  CA  GLU A 273     -44.388   6.918 -21.650  1.00  0.00           C  
ATOM   4171  C   GLU A 273     -44.212   7.145 -23.145  1.00  0.00           C  
ATOM   4172  O   GLU A 273     -43.103   7.393 -23.619  1.00  0.00           O  
ATOM   4173  CB  GLU A 273     -44.438   5.418 -21.354  1.00  0.00           C  
ATOM   4174  CG  GLU A 273     -44.302   5.062 -19.881  1.00  0.00           C  
ATOM   4175  CD  GLU A 273     -44.436   3.588 -19.620  1.00  0.00           C  
ATOM   4176  OE1 GLU A 273     -44.740   2.866 -20.539  1.00  0.00           O  
ATOM   4177  OE2 GLU A 273     -44.233   3.182 -18.500  1.00  0.00           O  
ATOM   4178  H   GLU A 273     -46.352   7.048 -20.748  1.00  0.00           H  
ATOM   4179  HA  GLU A 273     -43.526   7.347 -21.138  1.00  0.00           H  
ATOM   4180 1HB  GLU A 273     -45.383   5.008 -21.712  1.00  0.00           H  
ATOM   4181 2HB  GLU A 273     -43.637   4.914 -21.895  1.00  0.00           H  
ATOM   4182 1HG  GLU A 273     -43.328   5.396 -19.525  1.00  0.00           H  
ATOM   4183 2HG  GLU A 273     -45.066   5.597 -19.317  1.00  0.00           H  
ATOM   4184  N   ILE A 274     -45.359   7.047 -23.850  1.00  0.00           N  
ATOM   4185  CA  ILE A 274     -45.328   7.244 -25.293  1.00  0.00           C  
ATOM   4186  C   ILE A 274     -44.865   8.651 -25.648  1.00  0.00           C  
ATOM   4187  O   ILE A 274     -44.084   8.841 -26.580  1.00  0.00           O  
ATOM   4188  CB  ILE A 274     -46.715   6.988 -25.912  1.00  0.00           C  
ATOM   4189  CG1 ILE A 274     -47.083   5.506 -25.804  1.00  0.00           C  
ATOM   4190  CG2 ILE A 274     -46.742   7.443 -27.363  1.00  0.00           C  
ATOM   4191  CD1 ILE A 274     -48.528   5.210 -26.134  1.00  0.00           C  
ATOM   4192  H   ILE A 274     -46.219   6.839 -23.363  1.00  0.00           H  
ATOM   4193  HA  ILE A 274     -44.623   6.535 -25.724  1.00  0.00           H  
ATOM   4194  HB  ILE A 274     -47.470   7.541 -25.354  1.00  0.00           H  
ATOM   4195 1HG1 ILE A 274     -46.452   4.925 -26.477  1.00  0.00           H  
ATOM   4196 2HG1 ILE A 274     -46.887   5.155 -24.790  1.00  0.00           H  
ATOM   4197 1HG2 ILE A 274     -47.729   7.254 -27.785  1.00  0.00           H  
ATOM   4198 2HG2 ILE A 274     -46.523   8.508 -27.414  1.00  0.00           H  
ATOM   4199 3HG2 ILE A 274     -45.993   6.891 -27.931  1.00  0.00           H  
ATOM   4200 1HD1 ILE A 274     -48.711   4.140 -26.035  1.00  0.00           H  
ATOM   4201 2HD1 ILE A 274     -49.177   5.754 -25.448  1.00  0.00           H  
ATOM   4202 3HD1 ILE A 274     -48.738   5.520 -27.157  1.00  0.00           H  
ATOM   4203  N   ALA A 275     -45.387   9.612 -24.857  1.00  0.00           N  
ATOM   4204  CA  ALA A 275     -45.023  11.004 -25.091  1.00  0.00           C  
ATOM   4205  C   ALA A 275     -43.529  11.222 -24.898  1.00  0.00           C  
ATOM   4206  O   ALA A 275     -42.891  11.937 -25.671  1.00  0.00           O  
ATOM   4207  CB  ALA A 275     -45.815  11.920 -24.169  1.00  0.00           C  
ATOM   4208  H   ALA A 275     -46.022   9.348 -24.117  1.00  0.00           H  
ATOM   4209  HA  ALA A 275     -45.266  11.248 -26.125  1.00  0.00           H  
ATOM   4210 1HB  ALA A 275     -45.532  12.956 -24.355  1.00  0.00           H  
ATOM   4211 2HB  ALA A 275     -46.881  11.795 -24.359  1.00  0.00           H  
ATOM   4212 3HB  ALA A 275     -45.600  11.666 -23.132  1.00  0.00           H  
ATOM   4213  N   LYS A 276     -43.017  10.570 -23.833  1.00  0.00           N  
ATOM   4214  CA  LYS A 276     -41.594  10.695 -23.536  1.00  0.00           C  
ATOM   4215  C   LYS A 276     -40.744  10.145 -24.676  1.00  0.00           C  
ATOM   4216  O   LYS A 276     -39.777  10.776 -25.102  1.00  0.00           O  
ATOM   4217  CB  LYS A 276     -41.254   9.976 -22.230  1.00  0.00           C  
ATOM   4218  CG  LYS A 276     -39.793  10.086 -21.814  1.00  0.00           C  
ATOM   4219  CD  LYS A 276     -39.547   9.403 -20.477  1.00  0.00           C  
ATOM   4220  CE  LYS A 276     -38.082   9.484 -20.074  1.00  0.00           C  
ATOM   4221  NZ  LYS A 276     -37.826   8.820 -18.767  1.00  0.00           N  
ATOM   4222  H   LYS A 276     -43.629  10.007 -23.260  1.00  0.00           H  
ATOM   4223  HA  LYS A 276     -41.356  11.753 -23.423  1.00  0.00           H  
ATOM   4224 1HB  LYS A 276     -41.864  10.380 -21.422  1.00  0.00           H  
ATOM   4225 2HB  LYS A 276     -41.496   8.917 -22.325  1.00  0.00           H  
ATOM   4226 1HG  LYS A 276     -39.163   9.620 -22.572  1.00  0.00           H  
ATOM   4227 2HG  LYS A 276     -39.517  11.136 -21.732  1.00  0.00           H  
ATOM   4228 1HD  LYS A 276     -40.154   9.880 -19.707  1.00  0.00           H  
ATOM   4229 2HD  LYS A 276     -39.837   8.354 -20.545  1.00  0.00           H  
ATOM   4230 1HE  LYS A 276     -37.468   9.007 -20.837  1.00  0.00           H  
ATOM   4231 2HE  LYS A 276     -37.783  10.530 -20.000  1.00  0.00           H  
ATOM   4232 1HZ  LYS A 276     -36.846   8.896 -18.537  1.00  0.00           H  
ATOM   4233 2HZ  LYS A 276     -38.377   9.267 -18.048  1.00  0.00           H  
ATOM   4234 3HZ  LYS A 276     -38.082   7.845 -18.829  1.00  0.00           H  
ATOM   4235  N   GLU A 277     -41.135   8.949 -25.154  1.00  0.00           N  
ATOM   4236  CA  GLU A 277     -40.417   8.197 -26.193  1.00  0.00           C  
ATOM   4237  C   GLU A 277     -40.529   8.860 -27.558  1.00  0.00           C  
ATOM   4238  O   GLU A 277     -39.634   8.737 -28.394  1.00  0.00           O  
ATOM   4239  CB  GLU A 277     -40.949   6.764 -26.278  1.00  0.00           C  
ATOM   4240  CG  GLU A 277     -40.637   5.904 -25.062  1.00  0.00           C  
ATOM   4241  CD  GLU A 277     -41.190   4.511 -25.173  1.00  0.00           C  
ATOM   4242  OE1 GLU A 277     -41.895   4.245 -26.117  1.00  0.00           O  
ATOM   4243  OE2 GLU A 277     -40.907   3.711 -24.312  1.00  0.00           O  
ATOM   4244  H   GLU A 277     -41.975   8.523 -24.789  1.00  0.00           H  
ATOM   4245  HA  GLU A 277     -39.360   8.161 -25.926  1.00  0.00           H  
ATOM   4246 1HB  GLU A 277     -42.031   6.785 -26.404  1.00  0.00           H  
ATOM   4247 2HB  GLU A 277     -40.527   6.271 -27.154  1.00  0.00           H  
ATOM   4248 1HG  GLU A 277     -39.556   5.845 -24.939  1.00  0.00           H  
ATOM   4249 2HG  GLU A 277     -41.049   6.384 -24.175  1.00  0.00           H  
ATOM   4250  N   SER A 278     -41.632   9.565 -27.778  1.00  0.00           N  
ATOM   4251  CA  SER A 278     -41.866  10.244 -29.045  1.00  0.00           C  
ATOM   4252  C   SER A 278     -40.785  11.286 -29.292  1.00  0.00           C  
ATOM   4253  O   SER A 278     -40.547  11.689 -30.431  1.00  0.00           O  
ATOM   4254  CB  SER A 278     -43.233  10.900 -29.047  1.00  0.00           C  
ATOM   4255  OG  SER A 278     -44.252   9.940 -28.999  1.00  0.00           O  
ATOM   4256  H   SER A 278     -42.327   9.632 -27.048  1.00  0.00           H  
ATOM   4257  HA  SER A 278     -41.830   9.504 -29.846  1.00  0.00           H  
ATOM   4258 1HB  SER A 278     -43.317  11.568 -28.190  1.00  0.00           H  
ATOM   4259 2HB  SER A 278     -43.343  11.506 -29.946  1.00  0.00           H  
ATOM   4260  HG  SER A 278     -44.115   9.451 -28.184  1.00  0.00           H  
ATOM   4261  N   LYS A 279     -40.137  11.715 -28.215  1.00  0.00           N  
ATOM   4262  CA  LYS A 279     -39.098  12.732 -28.290  1.00  0.00           C  
ATOM   4263  C   LYS A 279     -39.690  14.116 -28.533  1.00  0.00           C  
ATOM   4264  O   LYS A 279     -39.243  14.846 -29.417  1.00  0.00           O  
ATOM   4265  CB  LYS A 279     -38.095  12.388 -29.392  1.00  0.00           C  
ATOM   4266  CG  LYS A 279     -37.383  11.055 -29.202  1.00  0.00           C  
ATOM   4267  CD  LYS A 279     -36.342  10.825 -30.287  1.00  0.00           C  
ATOM   4268  CE  LYS A 279     -35.658   9.476 -30.121  1.00  0.00           C  
ATOM   4269  NZ  LYS A 279     -34.660   9.222 -31.196  1.00  0.00           N  
ATOM   4270  H   LYS A 279     -40.370  11.325 -27.313  1.00  0.00           H  
ATOM   4271  HA  LYS A 279     -38.571  12.760 -27.336  1.00  0.00           H  
ATOM   4272 1HB  LYS A 279     -38.607  12.359 -30.355  1.00  0.00           H  
ATOM   4273 2HB  LYS A 279     -37.335  13.168 -29.449  1.00  0.00           H  
ATOM   4274 1HG  LYS A 279     -36.891  11.041 -28.229  1.00  0.00           H  
ATOM   4275 2HG  LYS A 279     -38.112  10.246 -29.232  1.00  0.00           H  
ATOM   4276 1HD  LYS A 279     -36.822  10.862 -31.266  1.00  0.00           H  
ATOM   4277 2HD  LYS A 279     -35.588  11.611 -30.241  1.00  0.00           H  
ATOM   4278 1HE  LYS A 279     -35.153   9.440 -29.157  1.00  0.00           H  
ATOM   4279 2HE  LYS A 279     -36.406   8.683 -30.144  1.00  0.00           H  
ATOM   4280 1HZ  LYS A 279     -34.230   8.319 -31.050  1.00  0.00           H  
ATOM   4281 2HZ  LYS A 279     -35.121   9.234 -32.095  1.00  0.00           H  
ATOM   4282 3HZ  LYS A 279     -33.950   9.940 -31.172  1.00  0.00           H  
ATOM   4283  N   VAL A 280     -40.696  14.460 -27.739  1.00  0.00           N  
ATOM   4284  CA  VAL A 280     -41.342  15.767 -27.804  1.00  0.00           C  
ATOM   4285  C   VAL A 280     -40.487  16.857 -27.170  1.00  0.00           C  
ATOM   4286  O   VAL A 280     -39.715  16.596 -26.247  1.00  0.00           O  
ATOM   4287  CB  VAL A 280     -42.708  15.718 -27.093  1.00  0.00           C  
ATOM   4288  CG1 VAL A 280     -43.619  14.697 -27.759  1.00  0.00           C  
ATOM   4289  CG2 VAL A 280     -42.514  15.388 -25.621  1.00  0.00           C  
ATOM   4290  H   VAL A 280     -41.034  13.795 -27.058  1.00  0.00           H  
ATOM   4291  HA  VAL A 280     -41.502  16.022 -28.852  1.00  0.00           H  
ATOM   4292  HB  VAL A 280     -43.192  16.690 -27.188  1.00  0.00           H  
ATOM   4293 1HG1 VAL A 280     -44.580  14.676 -27.245  1.00  0.00           H  
ATOM   4294 2HG1 VAL A 280     -43.773  14.973 -28.803  1.00  0.00           H  
ATOM   4295 3HG1 VAL A 280     -43.159  13.711 -27.708  1.00  0.00           H  
ATOM   4296 1HG2 VAL A 280     -43.484  15.356 -25.125  1.00  0.00           H  
ATOM   4297 2HG2 VAL A 280     -42.025  14.418 -25.527  1.00  0.00           H  
ATOM   4298 3HG2 VAL A 280     -41.894  16.154 -25.156  1.00  0.00           H  
ATOM   4299  N   PRO A 281     -40.630  18.081 -27.671  1.00  0.00           N  
ATOM   4300  CA  PRO A 281     -39.902  19.219 -27.121  1.00  0.00           C  
ATOM   4301  C   PRO A 281     -40.265  19.436 -25.658  1.00  0.00           C  
ATOM   4302  O   PRO A 281     -41.345  19.046 -25.212  1.00  0.00           O  
ATOM   4303  CB  PRO A 281     -40.366  20.386 -27.999  1.00  0.00           C  
ATOM   4304  CG  PRO A 281     -40.824  19.735 -29.260  1.00  0.00           C  
ATOM   4305  CD  PRO A 281     -41.429  18.432 -28.810  1.00  0.00           C  
ATOM   4306  HA  PRO A 281     -38.822  19.047 -27.235  1.00  0.00           H  
ATOM   4307 1HB  PRO A 281     -41.167  20.943 -27.491  1.00  0.00           H  
ATOM   4308 2HB  PRO A 281     -39.536  21.090 -28.159  1.00  0.00           H  
ATOM   4309 1HG  PRO A 281     -41.548  20.381 -29.779  1.00  0.00           H  
ATOM   4310 2HG  PRO A 281     -39.975  19.594 -29.945  1.00  0.00           H  
ATOM   4311 1HD  PRO A 281     -42.484  18.589 -28.543  1.00  0.00           H  
ATOM   4312 2HD  PRO A 281     -41.339  17.688 -29.615  1.00  0.00           H  
ATOM   4313  N   LYS A 282     -39.358  20.060 -24.912  1.00  0.00           N  
ATOM   4314  CA  LYS A 282     -39.447  20.059 -23.458  1.00  0.00           C  
ATOM   4315  C   LYS A 282     -40.711  20.722 -22.965  1.00  0.00           C  
ATOM   4316  O   LYS A 282     -41.324  20.269 -21.998  1.00  0.00           O  
ATOM   4317  CB  LYS A 282     -38.229  20.755 -22.849  1.00  0.00           C  
ATOM   4318  CG  LYS A 282     -36.926  19.978 -22.985  1.00  0.00           C  
ATOM   4319  CD  LYS A 282     -35.760  20.742 -22.375  1.00  0.00           C  
ATOM   4320  CE  LYS A 282     -34.456  19.972 -22.520  1.00  0.00           C  
ATOM   4321  NZ  LYS A 282     -33.300  20.725 -21.962  1.00  0.00           N  
ATOM   4322  H   LYS A 282     -38.596  20.542 -25.366  1.00  0.00           H  
ATOM   4323  HA  LYS A 282     -39.465  19.025 -23.113  1.00  0.00           H  
ATOM   4324 1HB  LYS A 282     -38.090  21.727 -23.323  1.00  0.00           H  
ATOM   4325 2HB  LYS A 282     -38.403  20.932 -21.787  1.00  0.00           H  
ATOM   4326 1HG  LYS A 282     -37.022  19.016 -22.482  1.00  0.00           H  
ATOM   4327 2HG  LYS A 282     -36.719  19.798 -24.040  1.00  0.00           H  
ATOM   4328 1HD  LYS A 282     -35.659  21.709 -22.871  1.00  0.00           H  
ATOM   4329 2HD  LYS A 282     -35.953  20.915 -21.316  1.00  0.00           H  
ATOM   4330 1HE  LYS A 282     -34.538  19.018 -22.001  1.00  0.00           H  
ATOM   4331 2HE  LYS A 282     -34.267  19.772 -23.575  1.00  0.00           H  
ATOM   4332 1HZ  LYS A 282     -32.456  20.181 -22.078  1.00  0.00           H  
ATOM   4333 2HZ  LYS A 282     -33.203  21.604 -22.449  1.00  0.00           H  
ATOM   4334 3HZ  LYS A 282     -33.455  20.900 -20.979  1.00  0.00           H  
ATOM   4335  N   GLU A 283     -41.118  21.800 -23.621  1.00  0.00           N  
ATOM   4336  CA  GLU A 283     -42.383  22.413 -23.232  1.00  0.00           C  
ATOM   4337  C   GLU A 283     -43.552  21.469 -23.481  1.00  0.00           C  
ATOM   4338  O   GLU A 283     -44.464  21.364 -22.661  1.00  0.00           O  
ATOM   4339  CB  GLU A 283     -42.599  23.721 -23.995  1.00  0.00           C  
ATOM   4340  CG  GLU A 283     -41.617  24.828 -23.637  1.00  0.00           C  
ATOM   4341  CD  GLU A 283     -40.294  24.684 -24.336  1.00  0.00           C  
ATOM   4342  OE1 GLU A 283     -40.143  23.760 -25.098  1.00  0.00           O  
ATOM   4343  OE2 GLU A 283     -39.432  25.500 -24.107  1.00  0.00           O  
ATOM   4344  H   GLU A 283     -40.546  22.167 -24.368  1.00  0.00           H  
ATOM   4345  HA  GLU A 283     -42.347  22.633 -22.164  1.00  0.00           H  
ATOM   4346 1HB  GLU A 283     -42.517  23.535 -25.066  1.00  0.00           H  
ATOM   4347 2HB  GLU A 283     -43.606  24.092 -23.804  1.00  0.00           H  
ATOM   4348 1HG  GLU A 283     -42.055  25.789 -23.906  1.00  0.00           H  
ATOM   4349 2HG  GLU A 283     -41.456  24.822 -22.560  1.00  0.00           H  
ATOM   4350  N   GLY A 284     -43.470  20.799 -24.649  1.00  0.00           N  
ATOM   4351  CA  GLY A 284     -44.527  19.861 -25.009  1.00  0.00           C  
ATOM   4352  C   GLY A 284     -44.619  18.721 -24.001  1.00  0.00           C  
ATOM   4353  O   GLY A 284     -45.713  18.304 -23.619  1.00  0.00           O  
ATOM   4354  H   GLY A 284     -42.677  20.958 -25.254  1.00  0.00           H  
ATOM   4355 1HA  GLY A 284     -45.480  20.388 -25.055  1.00  0.00           H  
ATOM   4356 2HA  GLY A 284     -44.333  19.458 -26.002  1.00  0.00           H  
ATOM   4357  N   LEU A 285     -43.420  18.250 -23.602  1.00  0.00           N  
ATOM   4358  CA  LEU A 285     -43.368  17.158 -22.637  1.00  0.00           C  
ATOM   4359  C   LEU A 285     -43.998  17.564 -21.312  1.00  0.00           C  
ATOM   4360  O   LEU A 285     -44.723  16.784 -20.694  1.00  0.00           O  
ATOM   4361  CB  LEU A 285     -41.915  16.722 -22.408  1.00  0.00           C  
ATOM   4362  CG  LEU A 285     -41.717  15.557 -21.430  1.00  0.00           C  
ATOM   4363  CD1 LEU A 285     -42.453  14.328 -21.947  1.00  0.00           C  
ATOM   4364  CD2 LEU A 285     -40.231  15.276 -21.268  1.00  0.00           C  
ATOM   4365  H   LEU A 285     -42.579  18.663 -23.979  1.00  0.00           H  
ATOM   4366  HA  LEU A 285     -43.928  16.314 -23.040  1.00  0.00           H  
ATOM   4367 1HB  LEU A 285     -41.486  16.427 -23.364  1.00  0.00           H  
ATOM   4368 2HB  LEU A 285     -41.353  17.574 -22.027  1.00  0.00           H  
ATOM   4369  HG  LEU A 285     -42.145  15.818 -20.461  1.00  0.00           H  
ATOM   4370 1HD1 LEU A 285     -42.312  13.500 -21.251  1.00  0.00           H  
ATOM   4371 2HD1 LEU A 285     -43.516  14.550 -22.034  1.00  0.00           H  
ATOM   4372 3HD1 LEU A 285     -42.058  14.052 -22.924  1.00  0.00           H  
ATOM   4373 1HD2 LEU A 285     -40.090  14.449 -20.572  1.00  0.00           H  
ATOM   4374 2HD2 LEU A 285     -39.803  15.014 -22.236  1.00  0.00           H  
ATOM   4375 3HD2 LEU A 285     -39.733  16.165 -20.880  1.00  0.00           H  
ATOM   4376  N   LYS A 286     -43.681  18.815 -20.918  1.00  0.00           N  
ATOM   4377  CA  LYS A 286     -44.221  19.327 -19.664  1.00  0.00           C  
ATOM   4378  C   LYS A 286     -45.742  19.392 -19.706  1.00  0.00           C  
ATOM   4379  O   LYS A 286     -46.414  19.052 -18.732  1.00  0.00           O  
ATOM   4380  CB  LYS A 286     -43.643  20.709 -19.357  1.00  0.00           C  
ATOM   4381  CG  LYS A 286     -42.171  20.704 -18.968  1.00  0.00           C  
ATOM   4382  CD  LYS A 286     -41.665  22.113 -18.698  1.00  0.00           C  
ATOM   4383  CE  LYS A 286     -40.191  22.110 -18.321  1.00  0.00           C  
ATOM   4384  NZ  LYS A 286     -39.673  23.486 -18.092  1.00  0.00           N  
ATOM   4385  H   LYS A 286     -43.074  19.375 -21.500  1.00  0.00           H  
ATOM   4386  HA  LYS A 286     -43.938  18.645 -18.862  1.00  0.00           H  
ATOM   4387 1HB  LYS A 286     -43.757  21.353 -20.229  1.00  0.00           H  
ATOM   4388 2HB  LYS A 286     -44.204  21.164 -18.539  1.00  0.00           H  
ATOM   4389 1HG  LYS A 286     -42.034  20.100 -18.070  1.00  0.00           H  
ATOM   4390 2HG  LYS A 286     -41.584  20.264 -19.773  1.00  0.00           H  
ATOM   4391 1HD  LYS A 286     -41.803  22.726 -19.590  1.00  0.00           H  
ATOM   4392 2HD  LYS A 286     -42.238  22.555 -17.883  1.00  0.00           H  
ATOM   4393 1HE  LYS A 286     -40.049  21.526 -17.413  1.00  0.00           H  
ATOM   4394 2HE  LYS A 286     -39.612  21.646 -19.120  1.00  0.00           H  
ATOM   4395 1HZ  LYS A 286     -38.694  23.441 -17.845  1.00  0.00           H  
ATOM   4396 2HZ  LYS A 286     -39.782  24.033 -18.935  1.00  0.00           H  
ATOM   4397 3HZ  LYS A 286     -40.189  23.920 -17.341  1.00  0.00           H  
ATOM   4398  N   LEU A 287     -46.236  19.844 -20.877  1.00  0.00           N  
ATOM   4399  CA  LEU A 287     -47.679  19.954 -21.048  1.00  0.00           C  
ATOM   4400  C   LEU A 287     -48.353  18.592 -20.934  1.00  0.00           C  
ATOM   4401  O   LEU A 287     -49.412  18.463 -20.319  1.00  0.00           O  
ATOM   4402  CB  LEU A 287     -48.005  20.580 -22.410  1.00  0.00           C  
ATOM   4403  CG  LEU A 287     -47.640  22.062 -22.565  1.00  0.00           C  
ATOM   4404  CD1 LEU A 287     -47.849  22.488 -24.012  1.00  0.00           C  
ATOM   4405  CD2 LEU A 287     -48.492  22.896 -21.621  1.00  0.00           C  
ATOM   4406  H   LEU A 287     -45.595  20.099 -21.615  1.00  0.00           H  
ATOM   4407  HA  LEU A 287     -48.072  20.599 -20.263  1.00  0.00           H  
ATOM   4408 1HB  LEU A 287     -47.475  20.026 -23.183  1.00  0.00           H  
ATOM   4409 2HB  LEU A 287     -49.075  20.482 -22.591  1.00  0.00           H  
ATOM   4410  HG  LEU A 287     -46.586  22.204 -22.325  1.00  0.00           H  
ATOM   4411 1HD1 LEU A 287     -47.590  23.541 -24.122  1.00  0.00           H  
ATOM   4412 2HD1 LEU A 287     -47.214  21.888 -24.664  1.00  0.00           H  
ATOM   4413 3HD1 LEU A 287     -48.893  22.341 -24.287  1.00  0.00           H  
ATOM   4414 1HD2 LEU A 287     -48.232  23.950 -21.730  1.00  0.00           H  
ATOM   4415 2HD2 LEU A 287     -49.546  22.756 -21.861  1.00  0.00           H  
ATOM   4416 3HD2 LEU A 287     -48.309  22.583 -20.593  1.00  0.00           H  
ATOM   4417  N   ILE A 288     -47.683  17.601 -21.555  1.00  0.00           N  
ATOM   4418  CA  ILE A 288     -48.220  16.245 -21.521  1.00  0.00           C  
ATOM   4419  C   ILE A 288     -48.297  15.720 -20.093  1.00  0.00           C  
ATOM   4420  O   ILE A 288     -49.275  15.079 -19.709  1.00  0.00           O  
ATOM   4421  CB  ILE A 288     -47.363  15.292 -22.373  1.00  0.00           C  
ATOM   4422  CG1 ILE A 288     -47.417  15.699 -23.848  1.00  0.00           C  
ATOM   4423  CG2 ILE A 288     -47.830  13.855 -22.197  1.00  0.00           C  
ATOM   4424  CD1 ILE A 288     -48.806  15.653 -24.443  1.00  0.00           C  
ATOM   4425  H   ILE A 288     -46.820  17.815 -22.034  1.00  0.00           H  
ATOM   4426  HA  ILE A 288     -49.229  16.262 -21.932  1.00  0.00           H  
ATOM   4427  HB  ILE A 288     -46.321  15.365 -22.064  1.00  0.00           H  
ATOM   4428 1HG1 ILE A 288     -47.031  16.712 -23.959  1.00  0.00           H  
ATOM   4429 2HG1 ILE A 288     -46.775  15.039 -24.431  1.00  0.00           H  
ATOM   4430 1HG2 ILE A 288     -47.214  13.195 -22.807  1.00  0.00           H  
ATOM   4431 2HG2 ILE A 288     -47.741  13.570 -21.150  1.00  0.00           H  
ATOM   4432 3HG2 ILE A 288     -48.872  13.770 -22.509  1.00  0.00           H  
ATOM   4433 1HD1 ILE A 288     -48.763  15.955 -25.490  1.00  0.00           H  
ATOM   4434 2HD1 ILE A 288     -49.198  14.638 -24.374  1.00  0.00           H  
ATOM   4435 3HD1 ILE A 288     -49.458  16.333 -23.897  1.00  0.00           H  
ATOM   4436  N   GLU A 289     -47.220  16.027 -19.341  1.00  0.00           N  
ATOM   4437  CA  GLU A 289     -47.169  15.583 -17.953  1.00  0.00           C  
ATOM   4438  C   GLU A 289     -48.301  16.194 -17.138  1.00  0.00           C  
ATOM   4439  O   GLU A 289     -48.921  15.520 -16.316  1.00  0.00           O  
ATOM   4440  CB  GLU A 289     -45.821  15.947 -17.326  1.00  0.00           C  
ATOM   4441  CG  GLU A 289     -44.642  15.150 -17.864  1.00  0.00           C  
ATOM   4442  CD  GLU A 289     -43.326  15.588 -17.284  1.00  0.00           C  
ATOM   4443  OE1 GLU A 289     -43.308  16.561 -16.569  1.00  0.00           O  
ATOM   4444  OE2 GLU A 289     -42.337  14.949 -17.556  1.00  0.00           O  
ATOM   4445  H   GLU A 289     -46.468  16.560 -19.753  1.00  0.00           H  
ATOM   4446  HA  GLU A 289     -47.282  14.499 -17.932  1.00  0.00           H  
ATOM   4447 1HB  GLU A 289     -45.615  17.004 -17.495  1.00  0.00           H  
ATOM   4448 2HB  GLU A 289     -45.867  15.791 -16.248  1.00  0.00           H  
ATOM   4449 1HG  GLU A 289     -44.794  14.096 -17.634  1.00  0.00           H  
ATOM   4450 2HG  GLU A 289     -44.609  15.256 -18.947  1.00  0.00           H  
ATOM   4451  N   LEU A 290     -48.529  17.496 -17.412  1.00  0.00           N  
ATOM   4452  CA  LEU A 290     -49.588  18.200 -16.699  1.00  0.00           C  
ATOM   4453  C   LEU A 290     -50.950  17.580 -16.985  1.00  0.00           C  
ATOM   4454  O   LEU A 290     -51.775  17.427 -16.084  1.00  0.00           O  
ATOM   4455  CB  LEU A 290     -49.600  19.682 -17.096  1.00  0.00           C  
ATOM   4456  CG  LEU A 290     -48.404  20.511 -16.611  1.00  0.00           C  
ATOM   4457  CD1 LEU A 290     -48.463  21.900 -17.232  1.00  0.00           C  
ATOM   4458  CD2 LEU A 290     -48.425  20.589 -15.091  1.00  0.00           C  
ATOM   4459  H   LEU A 290     -47.960  17.959 -18.106  1.00  0.00           H  
ATOM   4460  HA  LEU A 290     -49.394  18.125 -15.630  1.00  0.00           H  
ATOM   4461 1HB  LEU A 290     -49.631  19.750 -18.183  1.00  0.00           H  
ATOM   4462 2HB  LEU A 290     -50.505  20.141 -16.698  1.00  0.00           H  
ATOM   4463  HG  LEU A 290     -47.478  20.038 -16.937  1.00  0.00           H  
ATOM   4464 1HD1 LEU A 290     -47.613  22.489 -16.887  1.00  0.00           H  
ATOM   4465 2HD1 LEU A 290     -48.427  21.814 -18.318  1.00  0.00           H  
ATOM   4466 3HD1 LEU A 290     -49.389  22.391 -16.936  1.00  0.00           H  
ATOM   4467 1HD2 LEU A 290     -47.574  21.178 -14.746  1.00  0.00           H  
ATOM   4468 2HD2 LEU A 290     -49.350  21.063 -14.764  1.00  0.00           H  
ATOM   4469 3HD2 LEU A 290     -48.364  19.584 -14.674  1.00  0.00           H  
ATOM   4470  N   VAL A 291     -51.132  17.237 -18.276  1.00  0.00           N  
ATOM   4471  CA  VAL A 291     -52.395  16.630 -18.683  1.00  0.00           C  
ATOM   4472  C   VAL A 291     -52.621  15.302 -17.973  1.00  0.00           C  
ATOM   4473  O   VAL A 291     -53.732  15.001 -17.537  1.00  0.00           O  
ATOM   4474  CB  VAL A 291     -52.413  16.405 -20.206  1.00  0.00           C  
ATOM   4475  CG1 VAL A 291     -53.635  15.594 -20.610  1.00  0.00           C  
ATOM   4476  CG2 VAL A 291     -52.392  17.744 -20.928  1.00  0.00           C  
ATOM   4477  H   VAL A 291     -50.390  17.406 -18.940  1.00  0.00           H  
ATOM   4478  HA  VAL A 291     -53.206  17.310 -18.419  1.00  0.00           H  
ATOM   4479  HB  VAL A 291     -51.535  15.825 -20.489  1.00  0.00           H  
ATOM   4480 1HG1 VAL A 291     -53.632  15.444 -21.690  1.00  0.00           H  
ATOM   4481 2HG1 VAL A 291     -53.611  14.626 -20.110  1.00  0.00           H  
ATOM   4482 3HG1 VAL A 291     -54.539  16.130 -20.322  1.00  0.00           H  
ATOM   4483 1HG2 VAL A 291     -52.404  17.577 -22.005  1.00  0.00           H  
ATOM   4484 2HG2 VAL A 291     -53.268  18.326 -20.641  1.00  0.00           H  
ATOM   4485 3HG2 VAL A 291     -51.488  18.290 -20.656  1.00  0.00           H  
ATOM   4486  N   ALA A 292     -51.515  14.537 -17.886  1.00  0.00           N  
ATOM   4487  CA  ALA A 292     -51.596  13.238 -17.228  1.00  0.00           C  
ATOM   4488  C   ALA A 292     -51.987  13.385 -15.763  1.00  0.00           C  
ATOM   4489  O   ALA A 292     -52.793  12.613 -15.244  1.00  0.00           O  
ATOM   4490  CB  ALA A 292     -50.272  12.498 -17.350  1.00  0.00           C  
ATOM   4491  H   ALA A 292     -50.649  14.877 -18.278  1.00  0.00           H  
ATOM   4492  HA  ALA A 292     -52.373  12.655 -17.723  1.00  0.00           H  
ATOM   4493 1HB  ALA A 292     -50.349  11.531 -16.854  1.00  0.00           H  
ATOM   4494 2HB  ALA A 292     -50.035  12.348 -18.403  1.00  0.00           H  
ATOM   4495 3HB  ALA A 292     -49.484  13.085 -16.881  1.00  0.00           H  
ATOM   4496  N   GLU A 293     -51.374  14.411 -15.138  1.00  0.00           N  
ATOM   4497  CA  GLU A 293     -51.663  14.663 -13.730  1.00  0.00           C  
ATOM   4498  C   GLU A 293     -53.132  15.007 -13.522  1.00  0.00           C  
ATOM   4499  O   GLU A 293     -53.758  14.548 -12.567  1.00  0.00           O  
ATOM   4500  CB  GLU A 293     -50.783  15.798 -13.200  1.00  0.00           C  
ATOM   4501  CG  GLU A 293     -50.964  16.094 -11.718  1.00  0.00           C  
ATOM   4502  CD  GLU A 293     -50.032  17.162 -11.216  1.00  0.00           C  
ATOM   4503  OE1 GLU A 293     -49.246  17.649 -11.992  1.00  0.00           O  
ATOM   4504  OE2 GLU A 293     -50.107  17.490 -10.056  1.00  0.00           O  
ATOM   4505  H   GLU A 293     -50.725  14.986 -15.656  1.00  0.00           H  
ATOM   4506  HA  GLU A 293     -51.443  13.758 -13.164  1.00  0.00           H  
ATOM   4507 1HB  GLU A 293     -49.734  15.554 -13.367  1.00  0.00           H  
ATOM   4508 2HB  GLU A 293     -50.998  16.713 -13.752  1.00  0.00           H  
ATOM   4509 1HG  GLU A 293     -51.991  16.413 -11.544  1.00  0.00           H  
ATOM   4510 2HG  GLU A 293     -50.797  15.178 -11.153  1.00  0.00           H  
ATOM   4511  N   ALA A 294     -53.635  15.832 -14.463  1.00  0.00           N  
ATOM   4512  CA  ALA A 294     -55.033  16.239 -14.379  1.00  0.00           C  
ATOM   4513  C   ALA A 294     -55.964  15.038 -14.491  1.00  0.00           C  
ATOM   4514  O   ALA A 294     -56.957  14.942 -13.770  1.00  0.00           O  
ATOM   4515  CB  ALA A 294     -55.353  17.259 -15.462  1.00  0.00           C  
ATOM   4516  H   ALA A 294     -53.034  16.153 -15.208  1.00  0.00           H  
ATOM   4517  HA  ALA A 294     -55.195  16.698 -13.404  1.00  0.00           H  
ATOM   4518 1HB  ALA A 294     -56.400  17.553 -15.387  1.00  0.00           H  
ATOM   4519 2HB  ALA A 294     -54.720  18.137 -15.335  1.00  0.00           H  
ATOM   4520 3HB  ALA A 294     -55.170  16.819 -16.441  1.00  0.00           H  
ATOM   4521  N   ALA A 295     -55.586  14.142 -15.426  1.00  0.00           N  
ATOM   4522  CA  ALA A 295     -56.392  12.944 -15.632  1.00  0.00           C  
ATOM   4523  C   ALA A 295     -56.431  12.084 -14.376  1.00  0.00           C  
ATOM   4524  O   ALA A 295     -57.478  11.549 -14.011  1.00  0.00           O  
ATOM   4525  CB  ALA A 295     -55.854  12.140 -16.807  1.00  0.00           C  
ATOM   4526  H   ALA A 295     -54.751  14.318 -15.966  1.00  0.00           H  
ATOM   4527  HA  ALA A 295     -57.412  13.257 -15.855  1.00  0.00           H  
ATOM   4528 1HB  ALA A 295     -56.466  11.249 -16.948  1.00  0.00           H  
ATOM   4529 2HB  ALA A 295     -55.887  12.750 -17.710  1.00  0.00           H  
ATOM   4530 3HB  ALA A 295     -54.826  11.846 -16.605  1.00  0.00           H  
ATOM   4531  N   ARG A 296     -55.242  11.985 -13.747  1.00  0.00           N  
ATOM   4532  CA  ARG A 296     -55.144  11.190 -12.528  1.00  0.00           C  
ATOM   4533  C   ARG A 296     -56.032  11.757 -11.427  1.00  0.00           C  
ATOM   4534  O   ARG A 296     -56.692  11.011 -10.704  1.00  0.00           O  
ATOM   4535  CB  ARG A 296     -53.704  11.138 -12.038  1.00  0.00           C  
ATOM   4536  CG  ARG A 296     -52.759  10.330 -12.914  1.00  0.00           C  
ATOM   4537  CD  ARG A 296     -51.405  10.228 -12.312  1.00  0.00           C  
ATOM   4538  NE  ARG A 296     -50.488   9.488 -13.164  1.00  0.00           N  
ATOM   4539  CZ  ARG A 296     -49.653  10.051 -14.059  1.00  0.00           C  
ATOM   4540  NH1 ARG A 296     -49.631  11.357 -14.207  1.00  0.00           N  
ATOM   4541  NH2 ARG A 296     -48.855   9.290 -14.788  1.00  0.00           N  
ATOM   4542  H   ARG A 296     -54.441  12.464 -14.131  1.00  0.00           H  
ATOM   4543  HA  ARG A 296     -55.472  10.174 -12.750  1.00  0.00           H  
ATOM   4544 1HB  ARG A 296     -53.307  12.150 -11.970  1.00  0.00           H  
ATOM   4545 2HB  ARG A 296     -53.676  10.707 -11.038  1.00  0.00           H  
ATOM   4546 1HG  ARG A 296     -53.155   9.322 -13.043  1.00  0.00           H  
ATOM   4547 2HG  ARG A 296     -52.666  10.811 -13.889  1.00  0.00           H  
ATOM   4548 1HD  ARG A 296     -50.998  11.227 -12.160  1.00  0.00           H  
ATOM   4549 2HD  ARG A 296     -51.471   9.713 -11.355  1.00  0.00           H  
ATOM   4550  HE  ARG A 296     -50.476   8.481 -13.079  1.00  0.00           H  
ATOM   4551 1HH1 ARG A 296     -50.241  11.939 -13.650  1.00  0.00           H  
ATOM   4552 2HH1 ARG A 296     -49.005  11.779 -14.878  1.00  0.00           H  
ATOM   4553 1HH2 ARG A 296     -48.872   8.286 -14.674  1.00  0.00           H  
ATOM   4554 2HH2 ARG A 296     -48.230   9.711 -15.459  1.00  0.00           H  
ATOM   4555  N   VAL A 297     -56.007  13.102 -11.346  1.00  0.00           N  
ATOM   4556  CA  VAL A 297     -56.814  13.772 -10.334  1.00  0.00           C  
ATOM   4557  C   VAL A 297     -58.299  13.503 -10.547  1.00  0.00           C  
ATOM   4558  O   VAL A 297     -59.040  13.270  -9.592  1.00  0.00           O  
ATOM   4559  CB  VAL A 297     -56.560  15.291 -10.367  1.00  0.00           C  
ATOM   4560  CG1 VAL A 297     -57.542  16.014  -9.457  1.00  0.00           C  
ATOM   4561  CG2 VAL A 297     -55.126  15.585  -9.956  1.00  0.00           C  
ATOM   4562  H   VAL A 297     -55.428  13.623 -11.990  1.00  0.00           H  
ATOM   4563  HA  VAL A 297     -56.526  13.390  -9.354  1.00  0.00           H  
ATOM   4564  HB  VAL A 297     -56.732  15.657 -11.380  1.00  0.00           H  
ATOM   4565 1HG1 VAL A 297     -57.348  17.087  -9.493  1.00  0.00           H  
ATOM   4566 2HG1 VAL A 297     -58.560  15.819  -9.791  1.00  0.00           H  
ATOM   4567 3HG1 VAL A 297     -57.419  15.659  -8.434  1.00  0.00           H  
ATOM   4568 1HG2 VAL A 297     -54.953  16.661  -9.983  1.00  0.00           H  
ATOM   4569 2HG2 VAL A 297     -54.953  15.214  -8.946  1.00  0.00           H  
ATOM   4570 3HG2 VAL A 297     -54.441  15.091 -10.646  1.00  0.00           H  
ATOM   4571  N   GLY A 298     -58.680  13.549 -11.840  1.00  0.00           N  
ATOM   4572  CA  GLY A 298     -60.077  13.307 -12.181  1.00  0.00           C  
ATOM   4573  C   GLY A 298     -60.505  11.901 -11.782  1.00  0.00           C  
ATOM   4574  O   GLY A 298     -61.605  11.700 -11.266  1.00  0.00           O  
ATOM   4575  H   GLY A 298     -57.989  13.750 -12.549  1.00  0.00           H  
ATOM   4576 1HA  GLY A 298     -60.706  14.041 -11.676  1.00  0.00           H  
ATOM   4577 2HA  GLY A 298     -60.219  13.445 -13.252  1.00  0.00           H  
ATOM   4578  N   ILE A 299     -59.582  10.955 -12.048  1.00  0.00           N  
ATOM   4579  CA  ILE A 299     -59.869   9.565 -11.714  1.00  0.00           C  
ATOM   4580  C   ILE A 299     -60.173   9.407 -10.229  1.00  0.00           C  
ATOM   4581  O   ILE A 299     -61.145   8.755  -9.850  1.00  0.00           O  
ATOM   4582  CB  ILE A 299     -58.689   8.653 -12.097  1.00  0.00           C  
ATOM   4583  CG1 ILE A 299     -58.540   8.583 -13.619  1.00  0.00           C  
ATOM   4584  CG2 ILE A 299     -58.880   7.262 -11.513  1.00  0.00           C  
ATOM   4585  CD1 ILE A 299     -57.247   7.950 -14.078  1.00  0.00           C  
ATOM   4586  H   ILE A 299     -58.708  11.226 -12.475  1.00  0.00           H  
ATOM   4587  HA  ILE A 299     -60.746   9.247 -12.277  1.00  0.00           H  
ATOM   4588  HB  ILE A 299     -57.762   9.076 -11.709  1.00  0.00           H  
ATOM   4589 1HG1 ILE A 299     -59.368   8.013 -14.039  1.00  0.00           H  
ATOM   4590 2HG1 ILE A 299     -58.593   9.589 -14.036  1.00  0.00           H  
ATOM   4591 1HG2 ILE A 299     -58.037   6.631 -11.794  1.00  0.00           H  
ATOM   4592 2HG2 ILE A 299     -58.937   7.328 -10.427  1.00  0.00           H  
ATOM   4593 3HG2 ILE A 299     -59.802   6.829 -11.900  1.00  0.00           H  
ATOM   4594 1HD1 ILE A 299     -57.215   7.937 -15.168  1.00  0.00           H  
ATOM   4595 2HD1 ILE A 299     -56.404   8.527 -13.697  1.00  0.00           H  
ATOM   4596 3HD1 ILE A 299     -57.188   6.930 -13.702  1.00  0.00           H  
ATOM   4597  N   GLU A 300     -59.334  10.009  -9.392  1.00  0.00           N  
ATOM   4598  CA  GLU A 300     -59.511   9.936  -7.946  1.00  0.00           C  
ATOM   4599  C   GLU A 300     -60.874  10.474  -7.531  1.00  0.00           C  
ATOM   4600  O   GLU A 300     -61.502   9.955  -6.608  1.00  0.00           O  
ATOM   4601  CB  GLU A 300     -58.405  10.717  -7.233  1.00  0.00           C  
ATOM   4602  CG  GLU A 300     -57.027  10.078  -7.321  1.00  0.00           C  
ATOM   4603  CD  GLU A 300     -55.954  10.906  -6.670  1.00  0.00           C  
ATOM   4604  OE1 GLU A 300     -56.246  12.003  -6.258  1.00  0.00           O  
ATOM   4605  OE2 GLU A 300     -54.842  10.441  -6.584  1.00  0.00           O  
ATOM   4606  H   GLU A 300     -58.554  10.530  -9.766  1.00  0.00           H  
ATOM   4607  HA  GLU A 300     -59.452   8.891  -7.642  1.00  0.00           H  
ATOM   4608 1HB  GLU A 300     -58.336  11.720  -7.656  1.00  0.00           H  
ATOM   4609 2HB  GLU A 300     -58.657  10.824  -6.178  1.00  0.00           H  
ATOM   4610 1HG  GLU A 300     -57.059   9.101  -6.839  1.00  0.00           H  
ATOM   4611 2HG  GLU A 300     -56.775   9.926  -8.370  1.00  0.00           H  
ATOM   4612  N   ALA A 301     -61.295  11.525  -8.245  1.00  0.00           N  
ATOM   4613  CA  ALA A 301     -62.596  12.176  -8.091  1.00  0.00           C  
ATOM   4614  C   ALA A 301     -63.752  11.471  -8.815  1.00  0.00           C  
ATOM   4615  O   ALA A 301     -64.844  12.023  -8.946  1.00  0.00           O  
ATOM   4616  CB  ALA A 301     -62.498  13.617  -8.570  1.00  0.00           C  
ATOM   4617  H   ALA A 301     -60.686  11.916  -8.949  1.00  0.00           H  
ATOM   4618  HA  ALA A 301     -62.854  12.172  -7.031  1.00  0.00           H  
ATOM   4619 1HB  ALA A 301     -63.457  14.114  -8.427  1.00  0.00           H  
ATOM   4620 2HB  ALA A 301     -61.730  14.138  -7.997  1.00  0.00           H  
ATOM   4621 3HB  ALA A 301     -62.235  13.631  -9.626  1.00  0.00           H  
ATOM   4622  N   GLY A 302     -63.526  10.253  -9.290  1.00  0.00           N  
ATOM   4623  CA  GLY A 302     -64.590   9.485  -9.944  1.00  0.00           C  
ATOM   4624  C   GLY A 302     -64.919  10.029 -11.328  1.00  0.00           C  
ATOM   4625  O   GLY A 302     -66.083  10.259 -11.655  1.00  0.00           O  
ATOM   4626  H   GLY A 302     -62.603   9.852  -9.197  1.00  0.00           H  
ATOM   4627 1HA  GLY A 302     -64.286   8.442 -10.030  1.00  0.00           H  
ATOM   4628 2HA  GLY A 302     -65.487   9.509  -9.326  1.00  0.00           H  
ATOM   4629  N   THR A 303     -63.882  10.231 -12.133  1.00  0.00           N  
ATOM   4630  CA  THR A 303     -64.051  10.634 -13.524  1.00  0.00           C  
ATOM   4631  C   THR A 303     -63.410   9.623 -14.459  1.00  0.00           C  
ATOM   4632  O   THR A 303     -62.251   9.248 -14.283  1.00  0.00           O  
ATOM   4633  CB  THR A 303     -63.451  12.029 -13.780  1.00  0.00           C  
ATOM   4634  OG1 THR A 303     -64.109  12.994 -12.948  1.00  0.00           O  
ATOM   4635  CG2 THR A 303     -63.620  12.423 -15.239  1.00  0.00           C  
ATOM   4636  H   THR A 303     -62.947  10.102 -11.774  1.00  0.00           H  
ATOM   4637  HA  THR A 303     -65.118  10.674 -13.745  1.00  0.00           H  
ATOM   4638  HB  THR A 303     -62.390  12.019 -13.532  1.00  0.00           H  
ATOM   4639  HG1 THR A 303     -63.986  12.758 -12.026  1.00  0.00           H  
ATOM   4640 1HG2 THR A 303     -63.190  13.412 -15.401  1.00  0.00           H  
ATOM   4641 2HG2 THR A 303     -63.111  11.697 -15.873  1.00  0.00           H  
ATOM   4642 3HG2 THR A 303     -64.680  12.444 -15.490  1.00  0.00           H  
ATOM   4643  N   ASP A 304     -64.172   9.185 -15.450  1.00  0.00           N  
ATOM   4644  CA  ASP A 304     -63.702   8.198 -16.415  1.00  0.00           C  
ATOM   4645  C   ASP A 304     -62.626   8.780 -17.324  1.00  0.00           C  
ATOM   4646  O   ASP A 304     -62.644   9.969 -17.640  1.00  0.00           O  
ATOM   4647  CB  ASP A 304     -64.867   7.680 -17.262  1.00  0.00           C  
ATOM   4648  CG  ASP A 304     -64.481   6.499 -18.142  1.00  0.00           C  
ATOM   4649  OD1 ASP A 304     -64.475   5.395 -17.651  1.00  0.00           O  
ATOM   4650  OD2 ASP A 304     -64.196   6.712 -19.296  1.00  0.00           O  
ATOM   4651  H   ASP A 304     -65.111   9.544 -15.545  1.00  0.00           H  
ATOM   4652  HA  ASP A 304     -63.268   7.360 -15.870  1.00  0.00           H  
ATOM   4653 1HB  ASP A 304     -65.685   7.376 -16.608  1.00  0.00           H  
ATOM   4654 2HB  ASP A 304     -65.239   8.483 -17.899  1.00  0.00           H  
ATOM   4655  N   SER A 305     -61.691   7.933 -17.743  1.00  0.00           N  
ATOM   4656  CA  SER A 305     -60.463   8.415 -18.355  1.00  0.00           C  
ATOM   4657  C   SER A 305     -60.344   8.088 -19.842  1.00  0.00           C  
ATOM   4658  O   SER A 305     -59.255   8.136 -20.414  1.00  0.00           O  
ATOM   4659  CB  SER A 305     -59.273   7.831 -17.618  1.00  0.00           C  
ATOM   4660  OG  SER A 305     -59.292   6.431 -17.665  1.00  0.00           O  
ATOM   4661  H   SER A 305     -61.840   6.941 -17.631  1.00  0.00           H  
ATOM   4662  HA  SER A 305     -60.434   9.502 -18.265  1.00  0.00           H  
ATOM   4663 1HB  SER A 305     -58.351   8.201 -18.064  1.00  0.00           H  
ATOM   4664 2HB  SER A 305     -59.290   8.163 -16.580  1.00  0.00           H  
ATOM   4665  HG  SER A 305     -58.393   6.148 -17.477  1.00  0.00           H  
ATOM   4666  N   VAL A 306     -61.458   7.752 -20.488  1.00  0.00           N  
ATOM   4667  CA  VAL A 306     -61.427   7.502 -21.929  1.00  0.00           C  
ATOM   4668  C   VAL A 306     -61.214   8.799 -22.693  1.00  0.00           C  
ATOM   4669  O   VAL A 306     -60.459   8.842 -23.665  1.00  0.00           O  
ATOM   4670  CB  VAL A 306     -62.740   6.846 -22.394  1.00  0.00           C  
ATOM   4671  CG1 VAL A 306     -62.775   6.739 -23.911  1.00  0.00           C  
ATOM   4672  CG2 VAL A 306     -62.888   5.474 -21.753  1.00  0.00           C  
ATOM   4673  H   VAL A 306     -62.321   7.671 -19.971  1.00  0.00           H  
ATOM   4674  HA  VAL A 306     -60.600   6.824 -22.145  1.00  0.00           H  
ATOM   4675  HB  VAL A 306     -63.577   7.479 -22.097  1.00  0.00           H  
ATOM   4676 1HG1 VAL A 306     -63.710   6.272 -24.222  1.00  0.00           H  
ATOM   4677 2HG1 VAL A 306     -62.704   7.735 -24.348  1.00  0.00           H  
ATOM   4678 3HG1 VAL A 306     -61.937   6.131 -24.252  1.00  0.00           H  
ATOM   4679 1HG2 VAL A 306     -63.819   5.016 -22.085  1.00  0.00           H  
ATOM   4680 2HG2 VAL A 306     -62.048   4.843 -22.045  1.00  0.00           H  
ATOM   4681 3HG2 VAL A 306     -62.903   5.579 -20.668  1.00  0.00           H  
ATOM   4682  N   GLU A 307     -61.890   9.829 -22.230  1.00  0.00           N  
ATOM   4683  CA  GLU A 307     -61.729  11.182 -22.750  1.00  0.00           C  
ATOM   4684  C   GLU A 307     -60.331  11.716 -22.472  1.00  0.00           C  
ATOM   4685  O   GLU A 307     -59.719  12.356 -23.328  1.00  0.00           O  
ATOM   4686  CB  GLU A 307     -62.774  12.117 -22.138  1.00  0.00           C  
ATOM   4687  CG  GLU A 307     -64.202  11.849 -22.592  1.00  0.00           C  
ATOM   4688  CD  GLU A 307     -64.402  12.086 -24.063  1.00  0.00           C  
ATOM   4689  OE1 GLU A 307     -63.832  13.017 -24.579  1.00  0.00           O  
ATOM   4690  OE2 GLU A 307     -65.126  11.334 -24.673  1.00  0.00           O  
ATOM   4691  H   GLU A 307     -62.552   9.686 -21.480  1.00  0.00           H  
ATOM   4692  HA  GLU A 307     -61.874  11.156 -23.831  1.00  0.00           H  
ATOM   4693 1HB  GLU A 307     -62.747  12.031 -21.051  1.00  0.00           H  
ATOM   4694 2HB  GLU A 307     -62.531  13.149 -22.391  1.00  0.00           H  
ATOM   4695 1HG  GLU A 307     -64.456  10.814 -22.365  1.00  0.00           H  
ATOM   4696 2HG  GLU A 307     -64.878  12.492 -22.030  1.00  0.00           H  
ATOM   4697  N   SER A 308     -59.869  11.418 -21.241  1.00  0.00           N  
ATOM   4698  CA  SER A 308     -58.539  11.871 -20.849  1.00  0.00           C  
ATOM   4699  C   SER A 308     -57.464  11.259 -21.739  1.00  0.00           C  
ATOM   4700  O   SER A 308     -56.517  11.936 -22.140  1.00  0.00           O  
ATOM   4701  CB  SER A 308     -58.271  11.513 -19.400  1.00  0.00           C  
ATOM   4702  OG  SER A 308     -59.125  12.219 -18.542  1.00  0.00           O  
ATOM   4703  H   SER A 308     -60.453  10.886 -20.612  1.00  0.00           H  
ATOM   4704  HA  SER A 308     -58.497  12.956 -20.957  1.00  0.00           H  
ATOM   4705 1HB  SER A 308     -58.412  10.442 -19.258  1.00  0.00           H  
ATOM   4706 2HB  SER A 308     -57.235  11.742 -19.154  1.00  0.00           H  
ATOM   4707  HG  SER A 308     -59.131  11.732 -17.715  1.00  0.00           H  
ATOM   4708  N   ALA A 309     -57.667   9.956 -22.020  1.00  0.00           N  
ATOM   4709  CA  ALA A 309     -56.710   9.251 -22.865  1.00  0.00           C  
ATOM   4710  C   ALA A 309     -56.651   9.863 -24.259  1.00  0.00           C  
ATOM   4711  O   ALA A 309     -55.574  10.017 -24.834  1.00  0.00           O  
ATOM   4712  CB  ALA A 309     -57.066   7.774 -22.950  1.00  0.00           C  
ATOM   4713  H   ALA A 309     -58.479   9.491 -21.639  1.00  0.00           H  
ATOM   4714  HA  ALA A 309     -55.722   9.351 -22.414  1.00  0.00           H  
ATOM   4715 1HB  ALA A 309     -56.342   7.261 -23.584  1.00  0.00           H  
ATOM   4716 2HB  ALA A 309     -57.047   7.337 -21.951  1.00  0.00           H  
ATOM   4717 3HB  ALA A 309     -58.062   7.664 -23.375  1.00  0.00           H  
ATOM   4718  N   LYS A 310     -57.858  10.197 -24.758  1.00  0.00           N  
ATOM   4719  CA  LYS A 310     -57.941  10.793 -26.085  1.00  0.00           C  
ATOM   4720  C   LYS A 310     -57.204  12.126 -26.137  1.00  0.00           C  
ATOM   4721  O   LYS A 310     -56.508  12.424 -27.108  1.00  0.00           O  
ATOM   4722  CB  LYS A 310     -59.401  10.983 -26.497  1.00  0.00           C  
ATOM   4723  CG  LYS A 310     -60.140   9.689 -26.810  1.00  0.00           C  
ATOM   4724  CD  LYS A 310     -61.506   9.966 -27.420  1.00  0.00           C  
ATOM   4725  CE  LYS A 310     -62.474  10.520 -26.386  1.00  0.00           C  
ATOM   4726  NZ  LYS A 310     -63.849  10.669 -26.934  1.00  0.00           N  
ATOM   4727  H   LYS A 310     -58.684  10.027 -24.202  1.00  0.00           H  
ATOM   4728  HA  LYS A 310     -57.462  10.120 -26.798  1.00  0.00           H  
ATOM   4729 1HB  LYS A 310     -59.941  11.493 -25.699  1.00  0.00           H  
ATOM   4730 2HB  LYS A 310     -59.450  11.618 -27.382  1.00  0.00           H  
ATOM   4731 1HG  LYS A 310     -59.553   9.094 -27.509  1.00  0.00           H  
ATOM   4732 2HG  LYS A 310     -60.271   9.115 -25.893  1.00  0.00           H  
ATOM   4733 1HD  LYS A 310     -61.402  10.687 -28.232  1.00  0.00           H  
ATOM   4734 2HD  LYS A 310     -61.916   9.042 -27.829  1.00  0.00           H  
ATOM   4735 1HE  LYS A 310     -62.509   9.852 -25.526  1.00  0.00           H  
ATOM   4736 2HE  LYS A 310     -62.125  11.495 -26.046  1.00  0.00           H  
ATOM   4737 1HZ  LYS A 310     -64.459  11.039 -26.219  1.00  0.00           H  
ATOM   4738 2HZ  LYS A 310     -63.832  11.303 -27.721  1.00  0.00           H  
ATOM   4739 3HZ  LYS A 310     -64.192   9.768 -27.235  1.00  0.00           H  
ATOM   4740  N   GLU A 311     -57.398  12.898 -25.048  1.00  0.00           N  
ATOM   4741  CA  GLU A 311     -56.747  14.200 -24.971  1.00  0.00           C  
ATOM   4742  C   GLU A 311     -55.231  14.059 -24.985  1.00  0.00           C  
ATOM   4743  O   GLU A 311     -54.532  14.831 -25.642  1.00  0.00           O  
ATOM   4744  CB  GLU A 311     -57.188  14.944 -23.709  1.00  0.00           C  
ATOM   4745  CG  GLU A 311     -58.640  15.402 -23.724  1.00  0.00           C  
ATOM   4746  CD  GLU A 311     -58.916  16.432 -24.783  1.00  0.00           C  
ATOM   4747  OE1 GLU A 311     -58.077  17.273 -25.002  1.00  0.00           O  
ATOM   4748  OE2 GLU A 311     -59.969  16.379 -25.375  1.00  0.00           O  
ATOM   4749  H   GLU A 311     -57.991  12.559 -24.304  1.00  0.00           H  
ATOM   4750  HA  GLU A 311     -57.041  14.786 -25.843  1.00  0.00           H  
ATOM   4751 1HB  GLU A 311     -57.050  14.300 -22.840  1.00  0.00           H  
ATOM   4752 2HB  GLU A 311     -56.561  15.824 -23.567  1.00  0.00           H  
ATOM   4753 1HG  GLU A 311     -59.281  14.538 -23.898  1.00  0.00           H  
ATOM   4754 2HG  GLU A 311     -58.889  15.815 -22.748  1.00  0.00           H  
ATOM   4755  N   LEU A 312     -54.771  13.041 -24.229  1.00  0.00           N  
ATOM   4756  CA  LEU A 312     -53.336  12.796 -24.157  1.00  0.00           C  
ATOM   4757  C   LEU A 312     -52.768  12.447 -25.526  1.00  0.00           C  
ATOM   4758  O   LEU A 312     -51.689  12.910 -25.899  1.00  0.00           O  
ATOM   4759  CB  LEU A 312     -53.040  11.661 -23.168  1.00  0.00           C  
ATOM   4760  CG  LEU A 312     -52.821  12.088 -21.711  1.00  0.00           C  
ATOM   4761  CD1 LEU A 312     -54.049  12.836 -21.211  1.00  0.00           C  
ATOM   4762  CD2 LEU A 312     -52.545  10.859 -20.858  1.00  0.00           C  
ATOM   4763  H   LEU A 312     -55.431  12.465 -23.725  1.00  0.00           H  
ATOM   4764  HA  LEU A 312     -52.848  13.704 -23.804  1.00  0.00           H  
ATOM   4765 1HB  LEU A 312     -53.872  10.960 -23.186  1.00  0.00           H  
ATOM   4766 2HB  LEU A 312     -52.143  11.138 -23.499  1.00  0.00           H  
ATOM   4767  HG  LEU A 312     -51.971  12.768 -21.655  1.00  0.00           H  
ATOM   4768 1HD1 LEU A 312     -53.894  13.140 -20.175  1.00  0.00           H  
ATOM   4769 2HD1 LEU A 312     -54.212  13.721 -21.827  1.00  0.00           H  
ATOM   4770 3HD1 LEU A 312     -54.921  12.186 -21.271  1.00  0.00           H  
ATOM   4771 1HD2 LEU A 312     -52.388  11.162 -19.822  1.00  0.00           H  
ATOM   4772 2HD2 LEU A 312     -53.395  10.179 -20.913  1.00  0.00           H  
ATOM   4773 3HD2 LEU A 312     -51.652  10.353 -21.227  1.00  0.00           H  
ATOM   4774  N   VAL A 313     -53.549  11.612 -26.243  1.00  0.00           N  
ATOM   4775  CA  VAL A 313     -53.120  11.200 -27.574  1.00  0.00           C  
ATOM   4776  C   VAL A 313     -53.002  12.396 -28.510  1.00  0.00           C  
ATOM   4777  O   VAL A 313     -52.057  12.492 -29.293  1.00  0.00           O  
ATOM   4778  CB  VAL A 313     -54.115  10.184 -28.166  1.00  0.00           C  
ATOM   4779  CG1 VAL A 313     -53.785   9.904 -29.625  1.00  0.00           C  
ATOM   4780  CG2 VAL A 313     -54.092   8.900 -27.351  1.00  0.00           C  
ATOM   4781  H   VAL A 313     -54.419  11.288 -25.844  1.00  0.00           H  
ATOM   4782  HA  VAL A 313     -52.142  10.723 -27.490  1.00  0.00           H  
ATOM   4783  HB  VAL A 313     -55.117  10.614 -28.140  1.00  0.00           H  
ATOM   4784 1HG1 VAL A 313     -54.499   9.184 -30.027  1.00  0.00           H  
ATOM   4785 2HG1 VAL A 313     -53.843  10.830 -30.196  1.00  0.00           H  
ATOM   4786 3HG1 VAL A 313     -52.778   9.494 -29.698  1.00  0.00           H  
ATOM   4787 1HG2 VAL A 313     -54.798   8.187 -27.775  1.00  0.00           H  
ATOM   4788 2HG2 VAL A 313     -53.088   8.474 -27.372  1.00  0.00           H  
ATOM   4789 3HG2 VAL A 313     -54.371   9.119 -26.320  1.00  0.00           H  
ATOM   4790  N   LYS A 314     -54.005  13.288 -28.382  1.00  0.00           N  
ATOM   4791  CA  LYS A 314     -54.010  14.481 -29.222  1.00  0.00           C  
ATOM   4792  C   LYS A 314     -52.788  15.348 -28.953  1.00  0.00           C  
ATOM   4793  O   LYS A 314     -52.177  15.881 -29.879  1.00  0.00           O  
ATOM   4794  CB  LYS A 314     -55.289  15.290 -28.996  1.00  0.00           C  
ATOM   4795  CG  LYS A 314     -56.549  14.642 -29.554  1.00  0.00           C  
ATOM   4796  CD  LYS A 314     -57.734  15.595 -29.492  1.00  0.00           C  
ATOM   4797  CE  LYS A 314     -58.211  15.793 -28.061  1.00  0.00           C  
ATOM   4798  NZ  LYS A 314     -59.451  16.614 -27.996  1.00  0.00           N  
ATOM   4799  H   LYS A 314     -54.735  13.113 -27.707  1.00  0.00           H  
ATOM   4800  HA  LYS A 314     -53.975  14.169 -30.266  1.00  0.00           H  
ATOM   4801 1HB  LYS A 314     -55.438  15.445 -27.927  1.00  0.00           H  
ATOM   4802 2HB  LYS A 314     -55.184  16.272 -29.458  1.00  0.00           H  
ATOM   4803 1HG  LYS A 314     -56.381  14.353 -30.592  1.00  0.00           H  
ATOM   4804 2HG  LYS A 314     -56.784  13.747 -28.980  1.00  0.00           H  
ATOM   4805 1HD  LYS A 314     -57.446  16.562 -29.907  1.00  0.00           H  
ATOM   4806 2HD  LYS A 314     -58.555  15.195 -30.086  1.00  0.00           H  
ATOM   4807 1HE  LYS A 314     -58.409  14.823 -27.606  1.00  0.00           H  
ATOM   4808 2HE  LYS A 314     -57.432  16.288 -27.482  1.00  0.00           H  
ATOM   4809 1HZ  LYS A 314     -59.734  16.722 -27.032  1.00  0.00           H  
ATOM   4810 2HZ  LYS A 314     -59.274  17.524 -28.398  1.00  0.00           H  
ATOM   4811 3HZ  LYS A 314     -60.187  16.155 -28.513  1.00  0.00           H  
ATOM   4812  N   LEU A 315     -52.474  15.456 -27.646  1.00  0.00           N  
ATOM   4813  CA  LEU A 315     -51.323  16.260 -27.252  1.00  0.00           C  
ATOM   4814  C   LEU A 315     -50.032  15.696 -27.835  1.00  0.00           C  
ATOM   4815  O   LEU A 315     -49.172  16.443 -28.300  1.00  0.00           O  
ATOM   4816  CB  LEU A 315     -51.217  16.320 -25.723  1.00  0.00           C  
ATOM   4817  CG  LEU A 315     -52.313  17.123 -25.012  1.00  0.00           C  
ATOM   4818  CD1 LEU A 315     -52.182  16.940 -23.506  1.00  0.00           C  
ATOM   4819  CD2 LEU A 315     -52.198  18.591 -25.396  1.00  0.00           C  
ATOM   4820  H   LEU A 315     -53.043  14.978 -26.962  1.00  0.00           H  
ATOM   4821  HA  LEU A 315     -51.459  17.270 -27.634  1.00  0.00           H  
ATOM   4822 1HB  LEU A 315     -51.244  15.304 -25.332  1.00  0.00           H  
ATOM   4823 2HB  LEU A 315     -50.257  16.764 -25.458  1.00  0.00           H  
ATOM   4824  HG  LEU A 315     -53.292  16.746 -25.309  1.00  0.00           H  
ATOM   4825 1HD1 LEU A 315     -52.961  17.511 -23.000  1.00  0.00           H  
ATOM   4826 2HD1 LEU A 315     -52.287  15.884 -23.257  1.00  0.00           H  
ATOM   4827 3HD1 LEU A 315     -51.204  17.294 -23.180  1.00  0.00           H  
ATOM   4828 1HD2 LEU A 315     -52.978  19.162 -24.891  1.00  0.00           H  
ATOM   4829 2HD2 LEU A 315     -51.221  18.970 -25.098  1.00  0.00           H  
ATOM   4830 3HD2 LEU A 315     -52.314  18.695 -26.475  1.00  0.00           H  
ATOM   4831  N   ILE A 316     -49.954  14.350 -27.781  1.00  0.00           N  
ATOM   4832  CA  ILE A 316     -48.770  13.683 -28.309  1.00  0.00           C  
ATOM   4833  C   ILE A 316     -48.608  13.944 -29.801  1.00  0.00           C  
ATOM   4834  O   ILE A 316     -47.500  14.180 -30.283  1.00  0.00           O  
ATOM   4835  CB  ILE A 316     -48.836  12.166 -28.056  1.00  0.00           C  
ATOM   4836  CG1 ILE A 316     -48.725  11.868 -26.559  1.00  0.00           C  
ATOM   4837  CG2 ILE A 316     -47.739  11.450 -28.828  1.00  0.00           C  
ATOM   4838  CD1 ILE A 316     -49.051  10.438 -26.194  1.00  0.00           C  
ATOM   4839  H   ILE A 316     -50.718  13.828 -27.376  1.00  0.00           H  
ATOM   4840  HA  ILE A 316     -47.894  14.080 -27.797  1.00  0.00           H  
ATOM   4841  HB  ILE A 316     -49.804  11.785 -28.382  1.00  0.00           H  
ATOM   4842 1HG1 ILE A 316     -47.712  12.084 -26.220  1.00  0.00           H  
ATOM   4843 2HG1 ILE A 316     -49.400  12.523 -26.006  1.00  0.00           H  
ATOM   4844 1HG2 ILE A 316     -47.800  10.379 -28.638  1.00  0.00           H  
ATOM   4845 2HG2 ILE A 316     -47.862  11.637 -29.894  1.00  0.00           H  
ATOM   4846 3HG2 ILE A 316     -46.766  11.821 -28.505  1.00  0.00           H  
ATOM   4847 1HD1 ILE A 316     -48.950  10.305 -25.117  1.00  0.00           H  
ATOM   4848 2HD1 ILE A 316     -50.075  10.211 -26.494  1.00  0.00           H  
ATOM   4849 3HD1 ILE A 316     -48.365   9.766 -26.708  1.00  0.00           H  
ATOM   4850  N   LYS A 317     -49.765  13.888 -30.491  1.00  0.00           N  
ATOM   4851  CA  LYS A 317     -49.749  14.121 -31.930  1.00  0.00           C  
ATOM   4852  C   LYS A 317     -49.263  15.527 -32.255  1.00  0.00           C  
ATOM   4853  O   LYS A 317     -48.490  15.726 -33.192  1.00  0.00           O  
ATOM   4854  CB  LYS A 317     -51.141  13.895 -32.524  1.00  0.00           C  
ATOM   4855  CG  LYS A 317     -51.585  12.439 -32.549  1.00  0.00           C  
ATOM   4856  CD  LYS A 317     -52.983  12.298 -33.133  1.00  0.00           C  
ATOM   4857  CE  LYS A 317     -53.434  10.845 -33.147  1.00  0.00           C  
ATOM   4858  NZ  LYS A 317     -54.815  10.696 -33.680  1.00  0.00           N  
ATOM   4859  H   LYS A 317     -50.623  13.686 -29.998  1.00  0.00           H  
ATOM   4860  HA  LYS A 317     -49.056  13.414 -32.387  1.00  0.00           H  
ATOM   4861 1HB  LYS A 317     -51.877  14.460 -31.952  1.00  0.00           H  
ATOM   4862 2HB  LYS A 317     -51.164  14.270 -33.548  1.00  0.00           H  
ATOM   4863 1HG  LYS A 317     -50.888  11.856 -33.152  1.00  0.00           H  
ATOM   4864 2HG  LYS A 317     -51.583  12.041 -31.535  1.00  0.00           H  
ATOM   4865 1HD  LYS A 317     -53.687  12.882 -32.539  1.00  0.00           H  
ATOM   4866 2HD  LYS A 317     -52.991  12.680 -34.154  1.00  0.00           H  
ATOM   4867 1HE  LYS A 317     -52.754  10.259 -33.764  1.00  0.00           H  
ATOM   4868 2HE  LYS A 317     -53.405  10.445 -32.133  1.00  0.00           H  
ATOM   4869 1HZ  LYS A 317     -55.076   9.720 -33.672  1.00  0.00           H  
ATOM   4870 2HZ  LYS A 317     -55.458  11.220 -33.103  1.00  0.00           H  
ATOM   4871 3HZ  LYS A 317     -54.851  11.045 -34.627  1.00  0.00           H  
ATOM   4872  N   LYS A 318     -49.756  16.476 -31.434  1.00  0.00           N  
ATOM   4873  CA  LYS A 318     -49.367  17.867 -31.636  1.00  0.00           C  
ATOM   4874  C   LYS A 318     -47.865  18.052 -31.457  1.00  0.00           C  
ATOM   4875  O   LYS A 318     -47.223  18.774 -32.220  1.00  0.00           O  
ATOM   4876  CB  LYS A 318     -50.127  18.781 -30.673  1.00  0.00           C  
ATOM   4877  CG  LYS A 318     -51.619  18.890 -30.956  1.00  0.00           C  
ATOM   4878  CD  LYS A 318     -51.881  19.596 -32.279  1.00  0.00           C  
ATOM   4879  CE  LYS A 318     -53.372  19.773 -32.527  1.00  0.00           C  
ATOM   4880  NZ  LYS A 318     -53.644  20.434 -33.832  1.00  0.00           N  
ATOM   4881  H   LYS A 318     -50.386  16.207 -30.693  1.00  0.00           H  
ATOM   4882  HA  LYS A 318     -49.618  18.152 -32.658  1.00  0.00           H  
ATOM   4883 1HB  LYS A 318     -50.005  18.417 -29.653  1.00  0.00           H  
ATOM   4884 2HB  LYS A 318     -49.704  19.785 -30.715  1.00  0.00           H  
ATOM   4885 1HG  LYS A 318     -52.057  17.892 -30.994  1.00  0.00           H  
ATOM   4886 2HG  LYS A 318     -52.101  19.449 -30.155  1.00  0.00           H  
ATOM   4887 1HD  LYS A 318     -51.404  20.577 -32.269  1.00  0.00           H  
ATOM   4888 2HD  LYS A 318     -51.454  19.011 -33.093  1.00  0.00           H  
ATOM   4889 1HE  LYS A 318     -53.860  18.799 -32.518  1.00  0.00           H  
ATOM   4890 2HE  LYS A 318     -53.804  20.378 -31.730  1.00  0.00           H  
ATOM   4891 1HZ  LYS A 318     -54.641  20.533 -33.958  1.00  0.00           H  
ATOM   4892 2HZ  LYS A 318     -53.211  21.347 -33.844  1.00  0.00           H  
ATOM   4893 3HZ  LYS A 318     -53.265  19.872 -34.580  1.00  0.00           H  
ATOM   4894  N   ALA A 319     -47.353  17.363 -30.416  1.00  0.00           N  
ATOM   4895  CA  ALA A 319     -45.925  17.451 -30.136  1.00  0.00           C  
ATOM   4896  C   ALA A 319     -45.101  16.914 -31.299  1.00  0.00           C  
ATOM   4897  O   ALA A 319     -44.078  17.492 -31.667  1.00  0.00           O  
ATOM   4898  CB  ALA A 319     -45.588  16.698 -28.857  1.00  0.00           C  
ATOM   4899  H   ALA A 319     -47.969  16.798 -29.850  1.00  0.00           H  
ATOM   4900  HA  ALA A 319     -45.670  18.503 -30.004  1.00  0.00           H  
ATOM   4901 1HB  ALA A 319     -44.519  16.773 -28.661  1.00  0.00           H  
ATOM   4902 2HB  ALA A 319     -46.141  17.131 -28.024  1.00  0.00           H  
ATOM   4903 3HB  ALA A 319     -45.864  15.650 -28.969  1.00  0.00           H  
ATOM   4904  N   VAL A 320     -45.602  15.788 -31.847  1.00  0.00           N  
ATOM   4905  CA  VAL A 320     -44.907  15.172 -32.971  1.00  0.00           C  
ATOM   4906  C   VAL A 320     -44.863  16.107 -34.171  1.00  0.00           C  
ATOM   4907  O   VAL A 320     -43.853  16.186 -34.872  1.00  0.00           O  
ATOM   4908  CB  VAL A 320     -45.603  13.858 -33.373  1.00  0.00           C  
ATOM   4909  CG1 VAL A 320     -45.008  13.314 -34.664  1.00  0.00           C  
ATOM   4910  CG2 VAL A 320     -45.476  12.840 -32.250  1.00  0.00           C  
ATOM   4911  H   VAL A 320     -46.451  15.392 -31.468  1.00  0.00           H  
ATOM   4912  HA  VAL A 320     -43.885  14.947 -32.664  1.00  0.00           H  
ATOM   4913  HB  VAL A 320     -46.657  14.059 -33.565  1.00  0.00           H  
ATOM   4914 1HG1 VAL A 320     -45.511  12.385 -34.934  1.00  0.00           H  
ATOM   4915 2HG1 VAL A 320     -45.142  14.044 -35.462  1.00  0.00           H  
ATOM   4916 3HG1 VAL A 320     -43.945  13.121 -34.522  1.00  0.00           H  
ATOM   4917 1HG2 VAL A 320     -45.971  11.913 -32.542  1.00  0.00           H  
ATOM   4918 2HG2 VAL A 320     -44.422  12.643 -32.055  1.00  0.00           H  
ATOM   4919 3HG2 VAL A 320     -45.945  13.233 -31.348  1.00  0.00           H  
ATOM   4920  N   GLU A 321     -45.987  16.819 -34.394  1.00  0.00           N  
ATOM   4921  CA  GLU A 321     -46.177  17.730 -35.535  1.00  0.00           C  
ATOM   4922  C   GLU A 321     -45.316  18.998 -35.511  1.00  0.00           C  
ATOM   4923  O   GLU A 321     -44.683  19.349 -36.507  1.00  0.00           O  
ATOM   4924  CB  GLU A 321     -47.650  18.138 -35.618  1.00  0.00           C  
ATOM   4925  CG  GLU A 321     -47.987  19.040 -36.797  1.00  0.00           C  
ATOM   4926  CD  GLU A 321     -49.452  19.368 -36.883  1.00  0.00           C  
ATOM   4927  OE1 GLU A 321     -50.197  18.889 -36.062  1.00  0.00           O  
ATOM   4928  OE2 GLU A 321     -49.826  20.097 -37.771  1.00  0.00           O  
ATOM   4929  H   GLU A 321     -46.759  16.734 -33.748  1.00  0.00           H
[truncated: 151,891 more chars]
