# Supplementary material for: Blueprinting extendable nanomaterials with standardized protein blocks
Source: Nature. 2024 Mar 13;627(8005):898–904. doi: 10.1038/s41586-024-07188-4 (PMC10972742; doi:10.1038/s41586-024-07188-4)
Supplement: Supplementary file 4 — Design models with ideal backbones as well as experimentally determined structures for comparison. For reference to design names, see Supplementary Fig. 1. [file 41586_2024_7188_MOESM4_ESM.zip › THR31_design.pdb]

HEADER                                            22-OCT-21   XXXX              
EXPDTA    THEORETICAL MODEL                                                     
REMARK 220                                                                      
REMARK 220 EXPERIMENTAL DETAILS                                                 
REMARK 220  EXPERIMENT TYPE                : THEORETICAL MODELLING              
REMARK 220  DATE OF DATA COLLECTION        : 22-OCT-21                          
REMARK 220                                                                      
REMARK 220 REMARK: MODEL GENERATED BY ROSETTA                                   
REMARK 220  VERSION 2021.41+HEAD.36da336f772                                    
ATOM      1  N   GLN A   1     -21.621 -11.761  26.456  1.00  0.00           N  
ATOM      2  CA  GLN A   1     -21.757 -11.399  25.052  1.00  0.00           C  
ATOM      3  C   GLN A   1     -21.160 -10.002  24.754  1.00  0.00           C  
ATOM      4  O   GLN A   1     -20.479  -9.809  23.747  1.00  0.00           O  
ATOM      5  CB  GLN A   1     -23.232 -11.441  24.644  1.00  0.00           C  
ATOM      6  CG  GLN A   1     -23.825 -12.838  24.593  1.00  0.00           C  
ATOM      7  CD  GLN A   1     -25.306 -12.827  24.269  1.00  0.00           C  
ATOM      8  OE1 GLN A   1     -25.719 -12.364  23.202  1.00  0.00           O  
ATOM      9  NE2 GLN A   1     -26.116 -13.339  25.188  1.00  0.00           N  
ATOM     10 1H   GLN A   1     -22.017 -12.667  26.607  1.00  0.00           H  
ATOM     11 2H   GLN A   1     -20.653 -11.776  26.705  1.00  0.00           H  
ATOM     12 3H   GLN A   1     -22.100 -11.090  27.022  1.00  0.00           H  
ATOM     13  HA  GLN A   1     -21.209 -12.126  24.453  1.00  0.00           H  
ATOM     14 1HB  GLN A   1     -23.821 -10.851  25.347  1.00  0.00           H  
ATOM     15 2HB  GLN A   1     -23.350 -10.989  23.659  1.00  0.00           H  
ATOM     16 1HG  GLN A   1     -23.310 -13.412  23.822  1.00  0.00           H  
ATOM     17 2HG  GLN A   1     -23.691 -13.314  25.564  1.00  0.00           H  
ATOM     18 1HE2 GLN A   1     -27.105 -13.359  25.030  1.00  0.00           H  
ATOM     19 2HE2 GLN A   1     -25.740 -13.704  26.040  1.00  0.00           H  
ATOM     20  N   GLU A   2     -21.394  -8.980  25.619  1.00  0.00           N  
ATOM     21  CA  GLU A   2     -20.750  -7.698  25.360  1.00  0.00           C  
ATOM     22  C   GLU A   2     -19.236  -7.806  25.488  1.00  0.00           C  
ATOM     23  O   GLU A   2     -18.494  -7.242  24.684  1.00  0.00           O  
ATOM     24  CB  GLU A   2     -21.278  -6.632  26.324  1.00  0.00           C  
ATOM     25  CG  GLU A   2     -22.742  -6.271  26.121  1.00  0.00           C  
ATOM     26  CD  GLU A   2     -23.682  -7.258  26.756  1.00  0.00           C  
ATOM     27  OE1 GLU A   2     -23.212  -8.191  27.362  1.00  0.00           O  
ATOM     28  OE2 GLU A   2     -24.871  -7.079  26.635  1.00  0.00           O  
ATOM     29  H   GLU A   2     -22.001  -9.134  26.410  1.00  0.00           H  
ATOM     30  HA  GLU A   2     -20.984  -7.392  24.340  1.00  0.00           H  
ATOM     31 1HB  GLU A   2     -21.158  -6.979  27.351  1.00  0.00           H  
ATOM     32 2HB  GLU A   2     -20.690  -5.720  26.215  1.00  0.00           H  
ATOM     33 1HG  GLU A   2     -22.925  -5.286  26.549  1.00  0.00           H  
ATOM     34 2HG  GLU A   2     -22.948  -6.217  25.053  1.00  0.00           H  
ATOM     35  N   LEU A   3     -18.829  -8.556  26.532  1.00  0.00           N  
ATOM     36  CA  LEU A   3     -17.402  -8.740  26.766  1.00  0.00           C  
ATOM     37  C   LEU A   3     -16.740  -9.456  25.595  1.00  0.00           C  
ATOM     38  O   LEU A   3     -15.639  -9.098  25.178  1.00  0.00           O  
ATOM     39  CB  LEU A   3     -17.175  -9.538  28.056  1.00  0.00           C  
ATOM     40  CG  LEU A   3     -15.709  -9.784  28.436  1.00  0.00           C  
ATOM     41  CD1 LEU A   3     -15.004  -8.449  28.634  1.00  0.00           C  
ATOM     42  CD2 LEU A   3     -15.648 -10.627  29.701  1.00  0.00           C  
ATOM     43  H   LEU A   3     -19.521  -8.977  27.135  1.00  0.00           H  
ATOM     44  HA  LEU A   3     -16.940  -7.760  26.874  1.00  0.00           H  
ATOM     45 1HB  LEU A   3     -17.646  -9.006  28.880  1.00  0.00           H  
ATOM     46 2HB  LEU A   3     -17.658 -10.510  27.953  1.00  0.00           H  
ATOM     47  HG  LEU A   3     -15.206 -10.310  27.625  1.00  0.00           H  
ATOM     48 1HD1 LEU A   3     -13.963  -8.624  28.904  1.00  0.00           H  
ATOM     49 2HD1 LEU A   3     -15.046  -7.875  27.708  1.00  0.00           H  
ATOM     50 3HD1 LEU A   3     -15.497  -7.892  29.430  1.00  0.00           H  
ATOM     51 1HD2 LEU A   3     -14.606 -10.803  29.972  1.00  0.00           H  
ATOM     52 2HD2 LEU A   3     -16.150 -10.102  30.514  1.00  0.00           H  
ATOM     53 3HD2 LEU A   3     -16.143 -11.583  29.527  1.00  0.00           H  
ATOM     54  N   ALA A   4     -17.470 -10.476  25.098  1.00  0.00           N  
ATOM     55  CA  ALA A   4     -16.949 -11.244  23.973  1.00  0.00           C  
ATOM     56  C   ALA A   4     -16.768 -10.364  22.743  1.00  0.00           C  
ATOM     57  O   ALA A   4     -15.772 -10.477  22.028  1.00  0.00           O  
ATOM     58  CB  ALA A   4     -17.872 -12.412  23.657  1.00  0.00           C  
ATOM     59  H   ALA A   4     -18.365 -10.689  25.514  1.00  0.00           H  
ATOM     60  HA  ALA A   4     -15.970 -11.633  24.253  1.00  0.00           H  
ATOM     61 1HB  ALA A   4     -17.470 -12.976  22.815  1.00  0.00           H  
ATOM     62 2HB  ALA A   4     -17.945 -13.064  24.528  1.00  0.00           H  
ATOM     63 3HB  ALA A   4     -18.861 -12.035  23.402  1.00  0.00           H  
ATOM     64  N   VAL A   5     -17.779  -9.493  22.543  1.00  0.00           N  
ATOM     65  CA  VAL A   5     -17.728  -8.591  21.398  1.00  0.00           C  
ATOM     66  C   VAL A   5     -16.527  -7.657  21.486  1.00  0.00           C  
ATOM     67  O   VAL A   5     -15.854  -7.400  20.488  1.00  0.00           O  
ATOM     68  CB  VAL A   5     -19.019  -7.755  21.318  1.00  0.00           C  
ATOM     69  CG1 VAL A   5     -18.891  -6.677  20.253  1.00  0.00           C  
ATOM     70  CG2 VAL A   5     -20.205  -8.662  21.027  1.00  0.00           C  
ATOM     71  H   VAL A   5     -18.554  -9.480  23.190  1.00  0.00           H  
ATOM     72  HA  VAL A   5     -17.640  -9.189  20.490  1.00  0.00           H  
ATOM     73  HB  VAL A   5     -19.173  -7.249  22.271  1.00  0.00           H  
ATOM     74 1HG1 VAL A   5     -19.812  -6.096  20.210  1.00  0.00           H  
ATOM     75 2HG1 VAL A   5     -18.058  -6.018  20.501  1.00  0.00           H  
ATOM     76 3HG1 VAL A   5     -18.711  -7.142  19.284  1.00  0.00           H  
ATOM     77 1HG2 VAL A   5     -21.115  -8.065  20.973  1.00  0.00           H  
ATOM     78 2HG2 VAL A   5     -20.048  -9.173  20.077  1.00  0.00           H  
ATOM     79 3HG2 VAL A   5     -20.303  -9.400  21.824  1.00  0.00           H  
ATOM     80  N   GLU A   6     -16.303  -7.173  22.725  1.00  0.00           N  
ATOM     81  CA  GLU A   6     -15.182  -6.268  22.946  1.00  0.00           C  
ATOM     82  C   GLU A   6     -13.855  -6.948  22.636  1.00  0.00           C  
ATOM     83  O   GLU A   6     -12.965  -6.349  22.034  1.00  0.00           O  
ATOM     84  CB  GLU A   6     -15.180  -5.762  24.391  1.00  0.00           C  
ATOM     85  CG  GLU A   6     -14.082  -4.756  24.704  1.00  0.00           C  
ATOM     86  CD  GLU A   6     -14.157  -4.225  26.108  1.00  0.00           C  
ATOM     87  OE1 GLU A   6     -15.053  -4.610  26.821  1.00  0.00           O  
ATOM     88  OE2 GLU A   6     -13.318  -3.435  26.469  1.00  0.00           O  
ATOM     89  H   GLU A   6     -16.918  -7.447  23.479  1.00  0.00           H  
ATOM     90  HA  GLU A   6     -15.290  -5.413  22.277  1.00  0.00           H  
ATOM     91 1HB  GLU A   6     -16.138  -5.291  24.612  1.00  0.00           H  
ATOM     92 2HB  GLU A   6     -15.065  -6.606  25.071  1.00  0.00           H  
ATOM     93 1HG  GLU A   6     -13.114  -5.234  24.560  1.00  0.00           H  
ATOM     94 2HG  GLU A   6     -14.154  -3.925  24.003  1.00  0.00           H  
ATOM     95  N   MET A   7     -13.780  -8.221  23.078  1.00  0.00           N  
ATOM     96  CA  MET A   7     -12.561  -8.987  22.845  1.00  0.00           C  
ATOM     97  C   MET A   7     -12.297  -9.160  21.354  1.00  0.00           C  
ATOM     98  O   MET A   7     -11.160  -9.049  20.898  1.00  0.00           O  
ATOM     99  CB  MET A   7     -12.652 -10.348  23.532  1.00  0.00           C  
ATOM    100  CG  MET A   7     -12.611 -10.290  25.052  1.00  0.00           C  
ATOM    101  SD  MET A   7     -11.076  -9.579  25.679  1.00  0.00           S  
ATOM    102  CE  MET A   7      -9.900 -10.844  25.206  1.00  0.00           C  
ATOM    103  H   MET A   7     -14.571  -8.621  23.564  1.00  0.00           H  
ATOM    104  HA  MET A   7     -11.721  -8.436  23.267  1.00  0.00           H  
ATOM    105 1HB  MET A   7     -13.579 -10.840  23.242  1.00  0.00           H  
ATOM    106 2HB  MET A   7     -11.828 -10.980  23.199  1.00  0.00           H  
ATOM    107 1HG  MET A   7     -13.443  -9.688  25.416  1.00  0.00           H  
ATOM    108 2HG  MET A   7     -12.715 -11.296  25.458  1.00  0.00           H  
ATOM    109 1HE  MET A   7      -8.900 -10.549  25.525  1.00  0.00           H  
ATOM    110 2HE  MET A   7     -10.170 -11.788  25.680  1.00  0.00           H  
ATOM    111 3HE  MET A   7      -9.913 -10.965  24.122  1.00  0.00           H  
ATOM    112  N   ALA A   8     -13.404  -9.436  20.634  1.00  0.00           N  
ATOM    113  CA  ALA A   8     -13.290  -9.624  19.193  1.00  0.00           C  
ATOM    114  C   ALA A   8     -12.783  -8.360  18.510  1.00  0.00           C  
ATOM    115  O   ALA A   8     -11.948  -8.422  17.608  1.00  0.00           O  
ATOM    116  CB  ALA A   8     -14.630 -10.041  18.605  1.00  0.00           C  
ATOM    117  H   ALA A   8     -14.294  -9.507  21.107  1.00  0.00           H  
ATOM    118  HA  ALA A   8     -12.563 -10.416  19.011  1.00  0.00           H  
ATOM    119 1HB  ALA A   8     -14.528 -10.178  17.528  1.00  0.00           H  
ATOM    120 2HB  ALA A   8     -14.952 -10.978  19.061  1.00  0.00           H  
ATOM    121 3HB  ALA A   8     -15.371  -9.268  18.804  1.00  0.00           H  
ATOM    122  N   GLU A   9     -13.332  -7.225  18.991  1.00  0.00           N  
ATOM    123  CA  GLU A   9     -12.930  -5.943  18.424  1.00  0.00           C  
ATOM    124  C   GLU A   9     -11.445  -5.686  18.641  1.00  0.00           C  
ATOM    125  O   GLU A   9     -10.752  -5.199  17.747  1.00  0.00           O  
ATOM    126  CB  GLU A   9     -13.749  -4.807  19.039  1.00  0.00           C  
ATOM    127  CG  GLU A   9     -13.449  -3.431  18.462  1.00  0.00           C  
ATOM    128  CD  GLU A   9     -14.324  -2.352  19.037  1.00  0.00           C  
ATOM    129  OE1 GLU A   9     -15.162  -2.662  19.848  1.00  0.00           O  
ATOM    130  OE2 GLU A   9     -14.154  -1.215  18.663  1.00  0.00           O  
ATOM    131  H   GLU A   9     -14.011  -7.284  19.736  1.00  0.00           H  
ATOM    132  HA  GLU A   9     -13.116  -5.966  17.350  1.00  0.00           H  
ATOM    133 1HB  GLU A   9     -14.812  -5.005  18.896  1.00  0.00           H  
ATOM    134 2HB  GLU A   9     -13.566  -4.766  20.113  1.00  0.00           H  
ATOM    135 1HG  GLU A   9     -12.407  -3.183  18.664  1.00  0.00           H  
ATOM    136 2HG  GLU A   9     -13.583  -3.464  17.382  1.00  0.00           H  
ATOM    137  N   LEU A  10     -11.005  -6.037  19.866  1.00  0.00           N  
ATOM    138  CA  LEU A  10      -9.599  -5.843  20.203  1.00  0.00           C  
ATOM    139  C   LEU A  10      -8.697  -6.674  19.300  1.00  0.00           C  
ATOM    140  O   LEU A  10      -7.651  -6.205  18.850  1.00  0.00           O  
ATOM    141  CB  LEU A  10      -9.348  -6.215  21.669  1.00  0.00           C  
ATOM    142  CG  LEU A  10      -9.968  -5.274  22.710  1.00  0.00           C  
ATOM    143  CD1 LEU A  10      -9.793  -5.868  24.101  1.00  0.00           C  
ATOM    144  CD2 LEU A  10      -9.309  -3.906  22.613  1.00  0.00           C  
ATOM    145  H   LEU A  10     -11.658  -6.429  20.530  1.00  0.00           H  
ATOM    146  HA  LEU A  10      -9.352  -4.791  20.061  1.00  0.00           H  
ATOM    147 1HB  LEU A  10      -9.746  -7.213  21.847  1.00  0.00           H  
ATOM    148 2HB  LEU A  10      -8.273  -6.239  21.843  1.00  0.00           H  
ATOM    149  HG  LEU A  10     -11.037  -5.176  22.522  1.00  0.00           H  
ATOM    150 1HD1 LEU A  10     -10.233  -5.200  24.841  1.00  0.00           H  
ATOM    151 2HD1 LEU A  10     -10.290  -6.837  24.148  1.00  0.00           H  
ATOM    152 3HD1 LEU A  10      -8.731  -5.994  24.312  1.00  0.00           H  
ATOM    153 1HD2 LEU A  10      -9.750  -3.237  23.353  1.00  0.00           H  
ATOM    154 2HD2 LEU A  10      -8.240  -4.003  22.803  1.00  0.00           H  
ATOM    155 3HD2 LEU A  10      -9.465  -3.497  21.615  1.00  0.00           H  
ATOM    156  N   ALA A  11      -9.158  -7.920  19.066  1.00  0.00           N  
ATOM    157  CA  ALA A  11      -8.388  -8.818  18.215  1.00  0.00           C  
ATOM    158  C   ALA A  11      -8.262  -8.264  16.802  1.00  0.00           C  
ATOM    159  O   ALA A  11      -7.197  -8.337  16.189  1.00  0.00           O  
ATOM    160  CB  ALA A  11      -9.026 -10.199  18.186  1.00  0.00           C  
ATOM    161  H   ALA A  11     -10.030  -8.208  19.486  1.00  0.00           H  
ATOM    162  HA  ALA A  11      -7.384  -8.901  18.631  1.00  0.00           H  
ATOM    163 1HB  ALA A  11      -8.440 -10.858  17.546  1.00  0.00           H  
ATOM    164 2HB  ALA A  11      -9.056 -10.606  19.197  1.00  0.00           H  
ATOM    165 3HB  ALA A  11     -10.040 -10.123  17.796  1.00  0.00           H  
ATOM    166  N   ALA A  12      -9.399  -7.714  16.329  1.00  0.00           N  
ATOM    167  CA  ALA A  12      -9.413  -7.145  14.987  1.00  0.00           C  
ATOM    168  C   ALA A  12      -8.434  -5.984  14.871  1.00  0.00           C  
ATOM    169  O   ALA A  12      -7.729  -5.851  13.871  1.00  0.00           O  
ATOM    170  CB  ALA A  12     -10.818  -6.691  14.618  1.00  0.00           C  
ATOM    171  H   ALA A  12     -10.222  -7.705  16.915  1.00  0.00           H  
ATOM    172  HA  ALA A  12      -9.097  -7.919  14.288  1.00  0.00           H  
ATOM    173 1HB  ALA A  12     -10.812  -6.269  13.613  1.00  0.00           H  
ATOM    174 2HB  ALA A  12     -11.495  -7.545  14.649  1.00  0.00           H  
ATOM    175 3HB  ALA A  12     -11.154  -5.936  15.327  1.00  0.00           H  
ATOM    176  N   LYS A  13      -8.434  -5.162  15.941  1.00  0.00           N  
ATOM    177  CA  LYS A  13      -7.541  -4.010  15.957  1.00  0.00           C  
ATOM    178  C   LYS A  13      -6.082  -4.444  15.901  1.00  0.00           C  
ATOM    179  O   LYS A  13      -5.271  -3.839  15.199  1.00  0.00           O  
ATOM    180  CB  LYS A  13      -7.789  -3.157  17.202  1.00  0.00           C  
ATOM    181  CG  LYS A  13      -6.936  -1.898  17.282  1.00  0.00           C  
ATOM    182  CD  LYS A  13      -7.297  -1.062  18.501  1.00  0.00           C  
ATOM    183  CE  LYS A  13      -6.513   0.242  18.531  1.00  0.00           C  
ATOM    184  NZ  LYS A  13      -5.052   0.009  18.690  1.00  0.00           N  
ATOM    185  H   LYS A  13      -9.055  -5.360  16.713  1.00  0.00           H  
ATOM    186  HA  LYS A  13      -7.742  -3.404  15.073  1.00  0.00           H  
ATOM    187 1HB  LYS A  13      -8.836  -2.854  17.233  1.00  0.00           H  
ATOM    188 2HB  LYS A  13      -7.593  -3.751  18.095  1.00  0.00           H  
ATOM    189 1HG  LYS A  13      -5.882  -2.175  17.340  1.00  0.00           H  
ATOM    190 2HG  LYS A  13      -7.086  -1.299  16.384  1.00  0.00           H  
ATOM    191 1HD  LYS A  13      -8.363  -0.835  18.483  1.00  0.00           H  
ATOM    192 2HD  LYS A  13      -7.078  -1.627  19.407  1.00  0.00           H  
ATOM    193 1HE  LYS A  13      -6.682   0.789  17.605  1.00  0.00           H  
ATOM    194 2HE  LYS A  13      -6.862   0.857  19.360  1.00  0.00           H  
ATOM    195 1HZ  LYS A  13      -4.569   0.896  18.706  1.00  0.00           H  
ATOM    196 2HZ  LYS A  13      -4.881  -0.482  19.557  1.00  0.00           H  
ATOM    197 3HZ  LYS A  13      -4.712  -0.545  17.917  1.00  0.00           H  
ATOM    198  N   THR A  14      -5.802  -5.513  16.673  1.00  0.00           N  
ATOM    199  CA  THR A  14      -4.439  -6.031  16.709  1.00  0.00           C  
ATOM    200  C   THR A  14      -4.000  -6.519  15.334  1.00  0.00           C  
ATOM    201  O   THR A  14      -2.866  -6.285  14.915  1.00  0.00           O  
ATOM    202  CB  THR A  14      -4.308  -7.175  17.731  1.00  0.00           C  
ATOM    203  OG1 THR A  14      -4.617  -6.686  19.042  1.00  0.00           O  
ATOM    204  CG2 THR A  14      -2.894  -7.736  17.724  1.00  0.00           C  
ATOM    205  H   THR A  14      -6.542  -5.937  17.214  1.00  0.00           H  
ATOM    206  HA  THR A  14      -3.770  -5.224  17.009  1.00  0.00           H  
ATOM    207  HB  THR A  14      -5.010  -7.970  17.479  1.00  0.00           H  
ATOM    208  HG1 THR A  14      -5.517  -6.349  19.054  1.00  0.00           H  
ATOM    209 1HG2 THR A  14      -2.820  -8.544  18.452  1.00  0.00           H  
ATOM    210 2HG2 THR A  14      -2.660  -8.120  16.731  1.00  0.00           H  
ATOM    211 3HG2 THR A  14      -2.189  -6.948  17.984  1.00  0.00           H  
ATOM    212  N   TYR A  15      -4.954  -7.202  14.669  1.00  0.00           N  
ATOM    213  CA  TYR A  15      -4.661  -7.723  13.339  1.00  0.00           C  
ATOM    214  C   TYR A  15      -4.347  -6.597  12.362  1.00  0.00           C  
ATOM    215  O   TYR A  15      -3.431  -6.707  11.547  1.00  0.00           O  
ATOM    216  CB  TYR A  15      -5.833  -8.561  12.824  1.00  0.00           C  
ATOM    217  CG  TYR A  15      -5.971  -9.903  13.508  1.00  0.00           C  
ATOM    218  CD1 TYR A  15      -7.154 -10.236  14.151  1.00  0.00           C  
ATOM    219  CD2 TYR A  15      -4.914 -10.802  13.491  1.00  0.00           C  
ATOM    220  CE1 TYR A  15      -7.279 -11.462  14.776  1.00  0.00           C  
ATOM    221  CE2 TYR A  15      -5.040 -12.028  14.116  1.00  0.00           C  
ATOM    222  CZ  TYR A  15      -6.217 -12.358  14.756  1.00  0.00           C  
ATOM    223  OH  TYR A  15      -6.342 -13.579  15.378  1.00  0.00           O  
ATOM    224  H   TYR A  15      -5.854  -7.339  15.105  1.00  0.00           H  
ATOM    225  HA  TYR A  15      -3.778  -8.360  13.404  1.00  0.00           H  
ATOM    226 1HB  TYR A  15      -6.764  -8.011  12.964  1.00  0.00           H  
ATOM    227 2HB  TYR A  15      -5.713  -8.735  11.755  1.00  0.00           H  
ATOM    228  HD1 TYR A  15      -7.984  -9.529  14.165  1.00  0.00           H  
ATOM    229  HD2 TYR A  15      -3.984 -10.540  12.986  1.00  0.00           H  
ATOM    230  HE1 TYR A  15      -8.209 -11.722  15.282  1.00  0.00           H  
ATOM    231  HE2 TYR A  15      -4.209 -12.733  14.103  1.00  0.00           H  
ATOM    232  HH  TYR A  15      -5.527 -14.075  15.273  1.00  0.00           H  
ATOM    233  N   VAL A  16      -5.154  -5.523  12.494  1.00  0.00           N  
ATOM    234  CA  VAL A  16      -4.958  -4.373  11.617  1.00  0.00           C  
ATOM    235  C   VAL A  16      -3.581  -3.754  11.821  1.00  0.00           C  
ATOM    236  O   VAL A  16      -2.912  -3.374  10.860  1.00  0.00           O  
ATOM    237  CB  VAL A  16      -6.040  -3.310  11.881  1.00  0.00           C  
ATOM    238  CG1 VAL A  16      -5.727  -2.031  11.118  1.00  0.00           C  
ATOM    239  CG2 VAL A  16      -7.406  -3.852  11.487  1.00  0.00           C  
ATOM    240  H   VAL A  16      -5.878  -5.535  13.197  1.00  0.00           H  
ATOM    241  HA  VAL A  16      -5.041  -4.709  10.583  1.00  0.00           H  
ATOM    242  HB  VAL A  16      -6.040  -3.060  12.942  1.00  0.00           H  
ATOM    243 1HG1 VAL A  16      -6.502  -1.290  11.316  1.00  0.00           H  
ATOM    244 2HG1 VAL A  16      -4.762  -1.641  11.442  1.00  0.00           H  
ATOM    245 3HG1 VAL A  16      -5.694  -2.243  10.050  1.00  0.00           H  
ATOM    246 1HG2 VAL A  16      -8.166  -3.095  11.677  1.00  0.00           H  
ATOM    247 2HG2 VAL A  16      -7.404  -4.107  10.427  1.00  0.00           H  
ATOM    248 3HG2 VAL A  16      -7.627  -4.743  12.075  1.00  0.00           H  
ATOM    249  N   GLU A  17      -3.205  -3.676  13.114  1.00  0.00           N  
ATOM    250  CA  GLU A  17      -1.907  -3.104  13.447  1.00  0.00           C  
ATOM    251  C   GLU A  17      -0.772  -3.923  12.842  1.00  0.00           C  
ATOM    252  O   GLU A  17       0.200  -3.370  12.328  1.00  0.00           O  
ATOM    253  CB  GLU A  17      -1.734  -3.018  14.965  1.00  0.00           C  
ATOM    254  CG  GLU A  17      -2.620  -1.981  15.641  1.00  0.00           C  
ATOM    255  CD  GLU A  17      -2.482  -1.980  17.138  1.00  0.00           C  
ATOM    256  OE1 GLU A  17      -1.805  -2.837  17.653  1.00  0.00           O  
ATOM    257  OE2 GLU A  17      -3.055  -1.122  17.766  1.00  0.00           O  
ATOM    258  H   GLU A  17      -3.832  -4.017  13.830  1.00  0.00           H  
ATOM    259  HA  GLU A  17      -1.856  -2.097  13.032  1.00  0.00           H  
ATOM    260 1HB  GLU A  17      -1.955  -3.988  15.411  1.00  0.00           H  
ATOM    261 2HB  GLU A  17      -0.698  -2.777  15.200  1.00  0.00           H  
ATOM    262 1HG  GLU A  17      -2.358  -0.993  15.262  1.00  0.00           H  
ATOM    263 2HG  GLU A  17      -3.658  -2.178  15.376  1.00  0.00           H  
ATOM    264  N   VAL A  18      -0.955  -5.256  12.935  1.00  0.00           N  
ATOM    265  CA  VAL A  18       0.059  -6.154  12.393  1.00  0.00           C  
ATOM    266  C   VAL A  18       0.213  -5.966  10.890  1.00  0.00           C  
ATOM    267  O   VAL A  18       1.327  -5.961  10.366  1.00  0.00           O  
ATOM    268  CB  VAL A  18      -0.312  -7.619  12.688  1.00  0.00           C  
ATOM    269  CG1 VAL A  18       0.629  -8.564  11.956  1.00  0.00           C  
ATOM    270  CG2 VAL A  18      -0.270  -7.871  14.188  1.00  0.00           C  
ATOM    271  H   VAL A  18      -1.791  -5.608  13.380  1.00  0.00           H  
ATOM    272  HA  VAL A  18       1.012  -5.930  12.873  1.00  0.00           H  
ATOM    273  HB  VAL A  18      -1.317  -7.813  12.314  1.00  0.00           H  
ATOM    274 1HG1 VAL A  18       0.352  -9.596  12.176  1.00  0.00           H  
ATOM    275 2HG1 VAL A  18       0.556  -8.391  10.883  1.00  0.00           H  
ATOM    276 3HG1 VAL A  18       1.653  -8.386  12.285  1.00  0.00           H  
ATOM    277 1HG2 VAL A  18      -0.534  -8.909  14.390  1.00  0.00           H  
ATOM    278 2HG2 VAL A  18       0.734  -7.672  14.563  1.00  0.00           H  
ATOM    279 3HG2 VAL A  18      -0.981  -7.213  14.687  1.00  0.00           H  
ATOM    280  N   ASN A  19      -0.957  -5.813  10.237  1.00  0.00           N  
ATOM    281  CA  ASN A  19      -0.949  -5.624   8.792  1.00  0.00           C  
ATOM    282  C   ASN A  19      -0.211  -4.347   8.407  1.00  0.00           C  
ATOM    283  O   ASN A  19       0.550  -4.325   7.440  1.00  0.00           O  
ATOM    284  CB  ASN A  19      -2.365  -5.607   8.248  1.00  0.00           C  
ATOM    285  CG  ASN A  19      -2.998  -6.971   8.240  1.00  0.00           C  
ATOM    286  OD1 ASN A  19      -2.301  -7.992   8.204  1.00  0.00           O  
ATOM    287  ND2 ASN A  19      -4.305  -7.009   8.274  1.00  0.00           N  
ATOM    288  H   ASN A  19      -1.820  -5.833  10.761  1.00  0.00           H  
ATOM    289  HA  ASN A  19      -0.411  -6.457   8.336  1.00  0.00           H  
ATOM    290 1HB  ASN A  19      -2.980  -4.938   8.852  1.00  0.00           H  
ATOM    291 2HB  ASN A  19      -2.360  -5.216   7.230  1.00  0.00           H  
ATOM    292 1HD2 ASN A  19      -4.781  -7.889   8.270  1.00  0.00           H  
ATOM    293 2HD2 ASN A  19      -4.829  -6.158   8.302  1.00  0.00           H  
ATOM    294  N   ARG A  20      -0.480  -3.300   9.214  1.00  0.00           N  
ATOM    295  CA  ARG A  20       0.164  -2.017   8.956  1.00  0.00           C  
ATOM    296  C   ARG A  20       1.681  -2.148   8.978  1.00  0.00           C  
ATOM    297  O   ARG A  20       2.381  -1.503   8.197  1.00  0.00           O  
ATOM    298  CB  ARG A  20      -0.268  -0.984   9.986  1.00  0.00           C  
ATOM    299  CG  ARG A  20       0.292   0.412   9.765  1.00  0.00           C  
ATOM    300  CD  ARG A  20      -0.248   1.382  10.752  1.00  0.00           C  
ATOM    301  NE  ARG A  20       0.181   1.072  12.107  1.00  0.00           N  
ATOM    302  CZ  ARG A  20      -0.369   1.593  13.221  1.00  0.00           C  
ATOM    303  NH1 ARG A  20      -1.365   2.446  13.126  1.00  0.00           N  
ATOM    304  NH2 ARG A  20       0.093   1.247  14.410  1.00  0.00           N  
ATOM    305  H   ARG A  20      -1.122  -3.423   9.983  1.00  0.00           H  
ATOM    306  HA  ARG A  20      -0.139  -1.671   7.968  1.00  0.00           H  
ATOM    307 1HB  ARG A  20      -1.354  -0.907   9.990  1.00  0.00           H  
ATOM    308 2HB  ARG A  20       0.040  -1.310  10.979  1.00  0.00           H  
ATOM    309 1HG  ARG A  20       1.377   0.389   9.865  1.00  0.00           H  
ATOM    310 2HG  ARG A  20       0.026   0.757   8.765  1.00  0.00           H  
ATOM    311 1HD  ARG A  20       0.102   2.384  10.505  1.00  0.00           H  
ATOM    312 2HD  ARG A  20      -1.336   1.361  10.726  1.00  0.00           H  
ATOM    313  HE  ARG A  20       0.945   0.420  12.221  1.00  0.00           H  
ATOM    314 1HH1 ARG A  20      -1.718   2.711  12.217  1.00  0.00           H  
ATOM    315 2HH1 ARG A  20      -1.777   2.837  13.961  1.00  0.00           H  
ATOM    316 1HH2 ARG A  20       0.859   0.592  14.484  1.00  0.00           H  
ATOM    317 2HH2 ARG A  20      -0.319   1.638  15.245  1.00  0.00           H  
ATOM    318  N   VAL A  21       2.240  -2.971   9.856  1.00  0.00           N  
ATOM    319  CA  VAL A  21       3.680  -3.300   9.710  1.00  0.00           C  
ATOM    320  C   VAL A  21       3.982  -4.184   8.497  1.00  0.00           C  
ATOM    321  O   VAL A  21       4.901  -3.906   7.728  1.00  0.00           O  
ATOM    322  CB  VAL A  21       4.187  -4.017  10.976  1.00  0.00           C  
ATOM    323  CG1 VAL A  21       5.613  -4.508  10.775  1.00  0.00           C  
ATOM    324  CG2 VAL A  21       4.103  -3.079  12.170  1.00  0.00           C  
ATOM    325  H   VAL A  21       1.676  -3.353  10.600  1.00  0.00           H  
ATOM    326  HA  VAL A  21       4.237  -2.371   9.587  1.00  0.00           H  
ATOM    327  HB  VAL A  21       3.567  -4.895  11.157  1.00  0.00           H  
ATOM    328 1HG1 VAL A  21       5.955  -5.013  11.679  1.00  0.00           H  
ATOM    329 2HG1 VAL A  21       5.643  -5.206   9.938  1.00  0.00           H  
ATOM    330 3HG1 VAL A  21       6.264  -3.660  10.566  1.00  0.00           H  
ATOM    331 1HG2 VAL A  21       4.462  -3.593  13.062  1.00  0.00           H  
ATOM    332 2HG2 VAL A  21       4.718  -2.199  11.986  1.00  0.00           H  
ATOM    333 3HG2 VAL A  21       3.067  -2.773  12.321  1.00  0.00           H  
ATOM    334  N   ASN A  22       3.208  -5.253   8.323  1.00  0.00           N  
ATOM    335  CA  ASN A  22       3.419  -6.180   7.210  1.00  0.00           C  
ATOM    336  C   ASN A  22       2.335  -5.989   6.158  1.00  0.00           C  
ATOM    337  O   ASN A  22       1.148  -6.154   6.439  1.00  0.00           O  
ATOM    338  CB  ASN A  22       3.450  -7.617   7.696  1.00  0.00           C  
ATOM    339  CG  ASN A  22       4.620  -7.898   8.596  1.00  0.00           C  
ATOM    340  OD1 ASN A  22       5.777  -7.678   8.218  1.00  0.00           O  
ATOM    341  ND2 ASN A  22       4.343  -8.380   9.781  1.00  0.00           N  
ATOM    342  H   ASN A  22       2.458  -5.428   8.976  1.00  0.00           H  
ATOM    343  HA  ASN A  22       4.379  -5.950   6.744  1.00  0.00           H  
ATOM    344 1HB  ASN A  22       2.529  -7.839   8.237  1.00  0.00           H  
ATOM    345 2HB  ASN A  22       3.496  -8.290   6.839  1.00  0.00           H  
ATOM    346 1HD2 ASN A  22       5.083  -8.585  10.423  1.00  0.00           H  
ATOM    347 2HD2 ASN A  22       3.393  -8.542  10.045  1.00  0.00           H  
ATOM    348  N   LYS A  23       2.748  -5.640   4.949  1.00  0.00           N  
ATOM    349  CA  LYS A  23       1.813  -5.199   3.924  1.00  0.00           C  
ATOM    350  C   LYS A  23       1.552  -6.306   2.909  1.00  0.00           C  
ATOM    351  O   LYS A  23       1.037  -6.053   1.820  1.00  0.00           O  
ATOM    352  CB  LYS A  23       2.342  -3.950   3.218  1.00  0.00           C  
ATOM    353  CG  LYS A  23       2.463  -2.725   4.114  1.00  0.00           C  
ATOM    354  CD  LYS A  23       2.957  -1.515   3.334  1.00  0.00           C  
ATOM    355  CE  LYS A  23       3.072  -0.289   4.227  1.00  0.00           C  
ATOM    356  NZ  LYS A  23       3.583   0.895   3.483  1.00  0.00           N  
ATOM    357  H   LYS A  23       3.734  -5.681   4.736  1.00  0.00           H  
ATOM    358  HA  LYS A  23       0.865  -4.954   4.403  1.00  0.00           H  
ATOM    359 1HB  LYS A  23       3.328  -4.157   2.801  1.00  0.00           H  
ATOM    360 2HB  LYS A  23       1.683  -3.694   2.389  1.00  0.00           H  
ATOM    361 1HG  LYS A  23       1.490  -2.494   4.549  1.00  0.00           H  
ATOM    362 2HG  LYS A  23       3.162  -2.934   4.924  1.00  0.00           H  
ATOM    363 1HD  LYS A  23       3.935  -1.734   2.904  1.00  0.00           H  
ATOM    364 2HD  LYS A  23       2.263  -1.298   2.522  1.00  0.00           H  
ATOM    365 1HE  LYS A  23       2.094  -0.048   4.641  1.00  0.00           H  
ATOM    366 2HE  LYS A  23       3.749  -0.502   5.053  1.00  0.00           H  
ATOM    367 1HZ  LYS A  23       3.644   1.685   4.109  1.00  0.00           H  
ATOM    368 2HZ  LYS A  23       4.499   0.689   3.110  1.00  0.00           H  
ATOM    369 3HZ  LYS A  23       2.952   1.115   2.725  1.00  0.00           H  
ATOM    370  N   ASP A  24       1.910  -7.533   3.274  1.00  0.00           N  
ATOM    371  CA  ASP A  24       1.722  -8.678   2.393  1.00  0.00           C  
ATOM    372  C   ASP A  24       0.238  -8.955   2.169  1.00  0.00           C  
ATOM    373  O   ASP A  24      -0.561  -8.908   3.104  1.00  0.00           O  
ATOM    374  CB  ASP A  24       2.400  -9.920   2.975  1.00  0.00           C  
ATOM    375  CG  ASP A  24       3.920  -9.845   2.922  1.00  0.00           C  
ATOM    376  OD1 ASP A  24       4.430  -9.014   2.207  1.00  0.00           O  
ATOM    377  OD2 ASP A  24       4.557 -10.618   3.596  1.00  0.00           O  
ATOM    378  H   ASP A  24       2.323  -7.675   4.184  1.00  0.00           H  
ATOM    379  HA  ASP A  24       2.178  -8.451   1.429  1.00  0.00           H  
ATOM    380 1HB  ASP A  24       2.094 -10.050   4.013  1.00  0.00           H  
ATOM    381 2HB  ASP A  24       2.076 -10.804   2.425  1.00  0.00           H  
ATOM    382  N   SER A  25      -0.127  -9.246   0.922  1.00  0.00           N  
ATOM    383  CA  SER A  25      -1.534  -9.390   0.558  1.00  0.00           C  
ATOM    384  C   SER A  25      -2.136 -10.659   1.147  1.00  0.00           C  
ATOM    385  O   SER A  25      -3.301 -10.678   1.544  1.00  0.00           O  
ATOM    386  CB  SER A  25      -1.682  -9.405  -0.951  1.00  0.00           C  
ATOM    387  OG  SER A  25      -1.063 -10.533  -1.505  1.00  0.00           O  
ATOM    388  H   SER A  25       0.586  -9.368   0.216  1.00  0.00           H  
ATOM    389  HA  SER A  25      -2.084  -8.537   0.958  1.00  0.00           H  
ATOM    390 1HB  SER A  25      -2.740  -9.402  -1.212  1.00  0.00           H  
ATOM    391 2HB  SER A  25      -1.240  -8.502  -1.368  1.00  0.00           H  
ATOM    392  HG  SER A  25      -1.200 -10.471  -2.453  1.00  0.00           H  
ATOM    393  N   GLU A  26      -1.326 -11.696   1.189  1.00  0.00           N  
ATOM    394  CA  GLU A  26      -1.699 -12.968   1.795  1.00  0.00           C  
ATOM    395  C   GLU A  26      -1.955 -12.813   3.288  1.00  0.00           C  
ATOM    396  O   GLU A  26      -2.902 -13.385   3.828  1.00  0.00           O  
ATOM    397  CB  GLU A  26      -0.604 -14.011   1.562  1.00  0.00           C  
ATOM    398  CG  GLU A  26      -0.465 -14.464   0.115  1.00  0.00           C  
ATOM    399  CD  GLU A  26      -1.682 -15.188  -0.390  1.00  0.00           C  
ATOM    400  OE1 GLU A  26      -2.260 -15.935   0.362  1.00  0.00           O  
ATOM    401  OE2 GLU A  26      -2.033 -14.994  -1.530  1.00  0.00           O  
ATOM    402  H   GLU A  26      -0.403 -11.616   0.786  1.00  0.00           H  
ATOM    403  HA  GLU A  26      -2.620 -13.318   1.327  1.00  0.00           H  
ATOM    404 1HB  GLU A  26       0.358 -13.607   1.880  1.00  0.00           H  
ATOM    405 2HB  GLU A  26      -0.805 -14.893   2.171  1.00  0.00           H  
ATOM    406 1HG  GLU A  26      -0.289 -13.591  -0.513  1.00  0.00           H  
ATOM    407 2HG  GLU A  26       0.402 -15.118   0.032  1.00  0.00           H  
ATOM    408  N   LEU A  27      -1.066 -12.013   3.913  1.00  0.00           N  
ATOM    409  CA  LEU A  27      -1.199 -11.780   5.346  1.00  0.00           C  
ATOM    410  C   LEU A  27      -2.517 -11.089   5.671  1.00  0.00           C  
ATOM    411  O   LEU A  27      -3.185 -11.431   6.647  1.00  0.00           O  
ATOM    412  CB  LEU A  27      -0.029 -10.928   5.856  1.00  0.00           C  
ATOM    413  CG  LEU A  27      -0.032 -10.627   7.360  1.00  0.00           C  
ATOM    414  CD1 LEU A  27       0.023 -11.933   8.140  1.00  0.00           C  
ATOM    415  CD2 LEU A  27       1.153  -9.736   7.701  1.00  0.00           C  
ATOM    416  H   LEU A  27      -0.322 -11.590   3.376  1.00  0.00           H  
ATOM    417  HA  LEU A  27      -1.181 -12.742   5.856  1.00  0.00           H  
ATOM    418 1HB  LEU A  27       0.902 -11.443   5.623  1.00  0.00           H  
ATOM    419 2HB  LEU A  27      -0.036  -9.976   5.327  1.00  0.00           H  
ATOM    420  HG  LEU A  27      -0.958 -10.117   7.627  1.00  0.00           H  
ATOM    421 1HD1 LEU A  27       0.021 -11.719   9.209  1.00  0.00           H  
ATOM    422 2HD1 LEU A  27      -0.846 -12.542   7.892  1.00  0.00           H  
ATOM    423 3HD1 LEU A  27       0.932 -12.474   7.881  1.00  0.00           H  
ATOM    424 1HD2 LEU A  27       1.151  -9.521   8.770  1.00  0.00           H  
ATOM    425 2HD2 LEU A  27       2.080 -10.245   7.435  1.00  0.00           H  
ATOM    426 3HD2 LEU A  27       1.079  -8.802   7.143  1.00  0.00           H  
ATOM    427  N   LEU A  28      -2.846 -10.109   4.804  1.00  0.00           N  
ATOM    428  CA  LEU A  28      -4.087  -9.369   5.002  1.00  0.00           C  
ATOM    429  C   LEU A  28      -5.297 -10.287   4.905  1.00  0.00           C  
ATOM    430  O   LEU A  28      -6.240 -10.173   5.688  1.00  0.00           O  
ATOM    431  CB  LEU A  28      -4.205  -8.246   3.964  1.00  0.00           C  
ATOM    432  CG  LEU A  28      -3.590  -6.899   4.368  1.00  0.00           C  
ATOM    433  CD1 LEU A  28      -2.113  -7.090   4.685  1.00  0.00           C  
ATOM    434  CD2 LEU A  28      -3.782  -5.895   3.241  1.00  0.00           C  
ATOM    435  H   LEU A  28      -2.227  -9.906   4.033  1.00  0.00           H  
ATOM    436  HA  LEU A  28      -4.070  -8.926   5.997  1.00  0.00           H  
ATOM    437 1HB  LEU A  28      -3.718  -8.569   3.045  1.00  0.00           H  
ATOM    438 2HB  LEU A  28      -5.261  -8.078   3.752  1.00  0.00           H  
ATOM    439  HG  LEU A  28      -4.081  -6.531   5.269  1.00  0.00           H  
ATOM    440 1HD1 LEU A  28      -1.677  -6.133   4.973  1.00  0.00           H  
ATOM    441 2HD1 LEU A  28      -2.006  -7.798   5.507  1.00  0.00           H  
ATOM    442 3HD1 LEU A  28      -1.599  -7.473   3.805  1.00  0.00           H  
ATOM    443 1HD2 LEU A  28      -3.346  -4.938   3.528  1.00  0.00           H  
ATOM    444 2HD2 LEU A  28      -3.291  -6.262   2.339  1.00  0.00           H  
ATOM    445 3HD2 LEU A  28      -4.847  -5.765   3.047  1.00  0.00           H  
ATOM    446  N   LYS A  29      -5.216 -11.193   3.909  1.00  0.00           N  
ATOM    447  CA  LYS A  29      -6.310 -12.135   3.709  1.00  0.00           C  
ATOM    448  C   LYS A  29      -6.497 -13.030   4.928  1.00  0.00           C  
ATOM    449  O   LYS A  29      -7.624 -13.303   5.343  1.00  0.00           O  
ATOM    450  CB  LYS A  29      -6.063 -12.987   2.464  1.00  0.00           C  
ATOM    451  CG  LYS A  29      -7.172 -13.983   2.151  1.00  0.00           C  
ATOM    452  CD  LYS A  29      -6.917 -14.700   0.834  1.00  0.00           C  
ATOM    453  CE  LYS A  29      -5.756 -15.678   0.952  1.00  0.00           C  
ATOM    454  NZ  LYS A  29      -5.565 -16.466  -0.296  1.00  0.00           N  
ATOM    455  H   LYS A  29      -4.396 -11.203   3.319  1.00  0.00           H  
ATOM    456  HA  LYS A  29      -7.232 -11.569   3.566  1.00  0.00           H  
ATOM    457 1HB  LYS A  29      -5.942 -12.338   1.596  1.00  0.00           H  
ATOM    458 2HB  LYS A  29      -5.135 -13.548   2.585  1.00  0.00           H  
ATOM    459 1HG  LYS A  29      -7.235 -14.721   2.952  1.00  0.00           H  
ATOM    460 2HG  LYS A  29      -8.125 -13.458   2.090  1.00  0.00           H  
ATOM    461 1HD  LYS A  29      -7.813 -15.247   0.538  1.00  0.00           H  
ATOM    462 2HD  LYS A  29      -6.686 -13.968   0.060  1.00  0.00           H  
ATOM    463 1HE  LYS A  29      -4.840 -15.130   1.165  1.00  0.00           H  
ATOM    464 2HE  LYS A  29      -5.942 -16.366   1.776  1.00  0.00           H  
ATOM    465 1HZ  LYS A  29      -4.788 -17.101  -0.177  1.00  0.00           H  
ATOM    466 2HZ  LYS A  29      -6.403 -16.994  -0.494  1.00  0.00           H  
ATOM    467 3HZ  LYS A  29      -5.372 -15.840  -1.064  1.00  0.00           H  
ATOM    468  N   GLU A  30      -5.339 -13.462   5.469  1.00  0.00           N  
ATOM    469  CA  GLU A  30      -5.377 -14.327   6.642  1.00  0.00           C  
ATOM    470  C   GLU A  30      -6.027 -13.620   7.824  1.00  0.00           C  
ATOM    471  O   GLU A  30      -6.815 -14.215   8.560  1.00  0.00           O  
ATOM    472  CB  GLU A  30      -3.965 -14.779   7.018  1.00  0.00           C  
ATOM    473  CG  GLU A  30      -3.335 -15.756   6.035  1.00  0.00           C  
ATOM    474  CD  GLU A  30      -1.920 -16.116   6.394  1.00  0.00           C  
ATOM    475  OE1 GLU A  30      -1.395 -15.538   7.316  1.00  0.00           O  
ATOM    476  OE2 GLU A  30      -1.363 -16.970   5.746  1.00  0.00           O  
ATOM    477  H   GLU A  30      -4.465 -13.179   5.050  1.00  0.00           H  
ATOM    478  HA  GLU A  30      -5.974 -15.208   6.403  1.00  0.00           H  
ATOM    479 1HB  GLU A  30      -3.311 -13.909   7.090  1.00  0.00           H  
ATOM    480 2HB  GLU A  30      -3.984 -15.255   7.998  1.00  0.00           H  
ATOM    481 1HG  GLU A  30      -3.933 -16.666   6.010  1.00  0.00           H  
ATOM    482 2HG  GLU A  30      -3.351 -15.315   5.040  1.00  0.00           H  
ATOM    483  N   ASN A  31      -5.653 -12.331   7.960  1.00  0.00           N  
ATOM    484  CA  ASN A  31      -6.205 -11.539   9.055  1.00  0.00           C  
ATOM    485  C   ASN A  31      -7.718 -11.413   8.935  1.00  0.00           C  
ATOM    486  O   ASN A  31      -8.439 -11.507   9.929  1.00  0.00           O  
ATOM    487  CB  ASN A  31      -5.557 -10.168   9.102  1.00  0.00           C  
ATOM    488  CG  ASN A  31      -4.145 -10.214   9.616  1.00  0.00           C  
ATOM    489  OD1 ASN A  31      -3.913 -10.216  10.831  1.00  0.00           O  
ATOM    490  ND2 ASN A  31      -3.196 -10.249   8.715  1.00  0.00           N  
ATOM    491  H   ASN A  31      -4.998 -11.936   7.301  1.00  0.00           H  
ATOM    492  HA  ASN A  31      -5.997 -12.055   9.994  1.00  0.00           H  
ATOM    493 1HB  ASN A  31      -5.554  -9.732   8.102  1.00  0.00           H  
ATOM    494 2HB  ASN A  31      -6.143  -9.510   9.744  1.00  0.00           H  
ATOM    495 1HD2 ASN A  31      -2.237 -10.280   8.999  1.00  0.00           H  
ATOM    496 2HD2 ASN A  31      -3.430 -10.245   7.743  1.00  0.00           H  
ATOM    497  N   VAL A  32      -8.148 -11.196   7.675  1.00  0.00           N  
ATOM    498  CA  VAL A  32      -9.578 -11.057   7.424  1.00  0.00           C  
ATOM    499  C   VAL A  32     -10.328 -12.330   7.792  1.00  0.00           C  
ATOM    500  O   VAL A  32     -11.412 -12.277   8.375  1.00  0.00           O  
ATOM    501  CB  VAL A  32      -9.830 -10.727   5.941  1.00  0.00           C  
ATOM    502  CG1 VAL A  32     -11.318 -10.778   5.630  1.00  0.00           C  
ATOM    503  CG2 VAL A  32      -9.257  -9.357   5.611  1.00  0.00           C  
ATOM    504  H   VAL A  32      -7.471 -11.135   6.928  1.00  0.00           H  
ATOM    505  HA  VAL A  32      -9.958 -10.238   8.035  1.00  0.00           H  
ATOM    506  HB  VAL A  32      -9.346 -11.483   5.322  1.00  0.00           H  
ATOM    507 1HG1 VAL A  32     -11.479 -10.542   4.577  1.00  0.00           H  
ATOM    508 2HG1 VAL A  32     -11.700 -11.777   5.839  1.00  0.00           H  
ATOM    509 3HG1 VAL A  32     -11.845 -10.050   6.248  1.00  0.00           H  
ATOM    510 1HG2 VAL A  32      -9.438  -9.130   4.560  1.00  0.00           H  
ATOM    511 2HG2 VAL A  32      -9.737  -8.602   6.234  1.00  0.00           H  
ATOM    512 3HG2 VAL A  32      -8.184  -9.356   5.802  1.00  0.00           H  
ATOM    513  N   LYS A  33      -9.695 -13.462   7.422  1.00  0.00           N  
ATOM    514  CA  LYS A  33     -10.307 -14.752   7.717  1.00  0.00           C  
ATOM    515  C   LYS A  33     -10.458 -14.960   9.218  1.00  0.00           C  
ATOM    516  O   LYS A  33     -11.481 -15.459   9.685  1.00  0.00           O  
ATOM    517  CB  LYS A  33      -9.481 -15.888   7.110  1.00  0.00           C  
ATOM    518  CG  LYS A  33     -10.070 -17.276   7.321  1.00  0.00           C  
ATOM    519  CD  LYS A  33      -9.240 -18.341   6.621  1.00  0.00           C  
ATOM    520  CE  LYS A  33      -9.878 -19.716   6.751  1.00  0.00           C  
ATOM    521  NZ  LYS A  33      -9.916 -20.181   8.164  1.00  0.00           N  
ATOM    522  H   LYS A  33      -8.807 -13.395   6.945  1.00  0.00           H  
ATOM    523  HA  LYS A  33     -11.304 -14.771   7.275  1.00  0.00           H  
ATOM    524 1HB  LYS A  33      -9.378 -15.728   6.036  1.00  0.00           H  
ATOM    525 2HB  LYS A  33      -8.480 -15.880   7.540  1.00  0.00           H  
ATOM    526 1HG  LYS A  33     -10.105 -17.498   8.389  1.00  0.00           H  
ATOM    527 2HG  LYS A  33     -11.086 -17.304   6.929  1.00  0.00           H  
ATOM    528 1HD  LYS A  33      -9.146 -18.092   5.563  1.00  0.00           H  
ATOM    529 2HD  LYS A  33      -8.242 -18.372   7.059  1.00  0.00           H  
ATOM    530 1HE  LYS A  33     -10.896 -19.682   6.365  1.00  0.00           H  
ATOM    531 2HE  LYS A  33      -9.313 -20.437   6.160  1.00  0.00           H  
ATOM    532 1HZ  LYS A  33     -10.345 -21.094   8.207  1.00  0.00           H  
ATOM    533 2HZ  LYS A  33      -8.974 -20.234   8.527  1.00  0.00           H  
ATOM    534 3HZ  LYS A  33     -10.454 -19.530   8.719  1.00  0.00           H  
ATOM    535  N   ASN A  34      -9.390 -14.551   9.934  1.00  0.00           N  
ATOM    536  CA  ASN A  34      -9.407 -14.693  11.385  1.00  0.00           C  
ATOM    537  C   ASN A  34     -10.530 -13.870  12.005  1.00  0.00           C  
ATOM    538  O   ASN A  34     -11.212 -14.325  12.924  1.00  0.00           O  
ATOM    539  CB  ASN A  34      -8.066 -14.298  11.976  1.00  0.00           C  
ATOM    540  CG  ASN A  34      -6.996 -15.322  11.715  1.00  0.00           C  
ATOM    541  OD1 ASN A  34      -7.289 -16.504  11.502  1.00  0.00           O  
ATOM    542  ND2 ASN A  34      -5.761 -14.891  11.726  1.00  0.00           N  
ATOM    543  H   ASN A  34      -8.597 -14.154   9.451  1.00  0.00           H  
ATOM    544  HA  ASN A  34      -9.601 -15.739  11.628  1.00  0.00           H  
ATOM    545 1HB  ASN A  34      -7.750 -13.343  11.555  1.00  0.00           H  
ATOM    546 2HB  ASN A  34      -8.169 -14.164  13.053  1.00  0.00           H  
ATOM    547 1HD2 ASN A  34      -5.007 -15.527  11.558  1.00  0.00           H  
ATOM    548 2HD2 ASN A  34      -5.570 -13.926  11.902  1.00  0.00           H  
ATOM    549  N   VAL A  35     -10.677 -12.647  11.455  1.00  0.00           N  
ATOM    550  CA  VAL A  35     -11.719 -11.759  11.958  1.00  0.00           C  
ATOM    551  C   VAL A  35     -13.102 -12.360  11.750  1.00  0.00           C  
ATOM    552  O   VAL A  35     -13.963 -12.278  12.627  1.00  0.00           O  
ATOM    553  CB  VAL A  35     -11.644 -10.394  11.249  1.00  0.00           C  
ATOM    554  CG1 VAL A  35     -12.844  -9.535  11.620  1.00  0.00           C  
ATOM    555  CG2 VAL A  35     -10.345  -9.691  11.615  1.00  0.00           C  
ATOM    556  H   VAL A  35     -10.062 -12.369  10.704  1.00  0.00           H  
ATOM    557  HA  VAL A  35     -11.559 -11.609  13.026  1.00  0.00           H  
ATOM    558  HB  VAL A  35     -11.682 -10.551  10.171  1.00  0.00           H  
ATOM    559 1HG1 VAL A  35     -12.775  -8.574  11.110  1.00  0.00           H  
ATOM    560 2HG1 VAL A  35     -13.761 -10.041  11.317  1.00  0.00           H  
ATOM    561 3HG1 VAL A  35     -12.857  -9.374  12.698  1.00  0.00           H  
ATOM    562 1HG2 VAL A  35     -10.299  -8.727  11.110  1.00  0.00           H  
ATOM    563 2HG2 VAL A  35     -10.305  -9.539  12.694  1.00  0.00           H  
ATOM    564 3HG2 VAL A  35      -9.500 -10.305  11.303  1.00  0.00           H  
ATOM    565  N   VAL A  36     -13.262 -12.960  10.553  1.00  0.00           N  
ATOM    566  CA  VAL A  36     -14.542 -13.578  10.229  1.00  0.00           C  
ATOM    567  C   VAL A  36     -14.864 -14.715  11.191  1.00  0.00           C  
ATOM    568  O   VAL A  36     -16.004 -14.863  11.631  1.00  0.00           O  
ATOM    569  CB  VAL A  36     -14.524 -14.118   8.787  1.00  0.00           C  
ATOM    570  CG1 VAL A  36     -15.776 -14.937   8.510  1.00  0.00           C  
ATOM    571  CG2 VAL A  36     -14.407 -12.964   7.803  1.00  0.00           C  
ATOM    572  H   VAL A  36     -12.490 -12.971   9.901  1.00  0.00           H  
ATOM    573  HA  VAL A  36     -15.322 -12.820  10.310  1.00  0.00           H  
ATOM    574  HB  VAL A  36     -13.671 -14.786   8.669  1.00  0.00           H  
ATOM    575 1HG1 VAL A  36     -15.747 -15.312   7.487  1.00  0.00           H  
ATOM    576 2HG1 VAL A  36     -15.821 -15.778   9.202  1.00  0.00           H  
ATOM    577 3HG1 VAL A  36     -16.658 -14.310   8.642  1.00  0.00           H  
ATOM    578 1HG2 VAL A  36     -14.394 -13.353   6.786  1.00  0.00           H  
ATOM    579 2HG2 VAL A  36     -15.257 -12.293   7.926  1.00  0.00           H  
ATOM    580 3HG2 VAL A  36     -13.483 -12.417   7.993  1.00  0.00           H  
ATOM    581  N   GLU A  37     -13.804 -15.496  11.484  1.00  0.00           N  
ATOM    582  CA  GLU A  37     -13.978 -16.621  12.396  1.00  0.00           C  
ATOM    583  C   GLU A  37     -14.408 -16.148  13.779  1.00  0.00           C  
ATOM    584  O   GLU A  37     -15.272 -16.753  14.412  1.00  0.00           O  
ATOM    585  CB  GLU A  37     -12.682 -17.427  12.503  1.00  0.00           C  
ATOM    586  CG  GLU A  37     -12.321 -18.207  11.246  1.00  0.00           C  
ATOM    587  CD  GLU A  37     -11.004 -18.922  11.359  1.00  0.00           C  
ATOM    588  OE1 GLU A  37     -10.327 -18.729  12.341  1.00  0.00           O  
ATOM    589  OE2 GLU A  37     -10.673 -19.662  10.462  1.00  0.00           O  
ATOM    590  H   GLU A  37     -12.909 -15.288  11.066  1.00  0.00           H  
ATOM    591  HA  GLU A  37     -14.761 -17.269  12.001  1.00  0.00           H  
ATOM    592 1HB  GLU A  37     -11.853 -16.756  12.729  1.00  0.00           H  
ATOM    593 2HB  GLU A  37     -12.761 -18.137  13.326  1.00  0.00           H  
ATOM    594 1HG  GLU A  37     -13.103 -18.940  11.049  1.00  0.00           H  
ATOM    595 2HG  GLU A  37     -12.285 -17.519  10.402  1.00  0.00           H  
ATOM    596  N   LEU A  38     -13.759 -15.043  14.202  1.00  0.00           N  
ATOM    597  CA  LEU A  38     -14.077 -14.486  15.511  1.00  0.00           C  
ATOM    598  C   LEU A  38     -15.532 -14.037  15.579  1.00  0.00           C  
ATOM    599  O   LEU A  38     -16.212 -14.253  16.582  1.00  0.00           O  
ATOM    600  CB  LEU A  38     -13.154 -13.301  15.821  1.00  0.00           C  
ATOM    601  CG  LEU A  38     -11.682 -13.653  16.071  1.00  0.00           C  
ATOM    602  CD1 LEU A  38     -10.865 -12.372  16.180  1.00  0.00           C  
ATOM    603  CD2 LEU A  38     -11.567 -14.485  17.339  1.00  0.00           C  
ATOM    604  H   LEU A  38     -13.063 -14.622  13.603  1.00  0.00           H  
ATOM    605  HA  LEU A  38     -13.921 -15.259  16.263  1.00  0.00           H  
ATOM    606 1HB  LEU A  38     -13.191 -12.604  14.985  1.00  0.00           H  
ATOM    607 2HB  LEU A  38     -13.529 -12.792  16.709  1.00  0.00           H  
ATOM    608  HG  LEU A  38     -11.296 -14.224  15.226  1.00  0.00           H  
ATOM    609 1HD1 LEU A  38      -9.819 -12.622  16.358  1.00  0.00           H  
ATOM    610 2HD1 LEU A  38     -10.950 -11.806  15.253  1.00  0.00           H  
ATOM    611 3HD1 LEU A  38     -11.240 -11.772  17.008  1.00  0.00           H  
ATOM    612 1HD2 LEU A  38     -10.520 -14.736  17.517  1.00  0.00           H  
ATOM    613 2HD2 LEU A  38     -11.952 -13.915  18.185  1.00  0.00           H  
ATOM    614 3HD2 LEU A  38     -12.145 -15.402  17.227  1.00  0.00           H  
ATOM    615  N   ALA A  39     -15.959 -13.406  14.466  1.00  0.00           N  
ATOM    616  CA  ALA A  39     -17.334 -12.926  14.402  1.00  0.00           C  
ATOM    617  C   ALA A  39     -18.325 -14.078  14.505  1.00  0.00           C  
ATOM    618  O   ALA A  39     -19.345 -13.973  15.186  1.00  0.00           O  
ATOM    619  CB  ALA A  39     -17.562 -12.144  13.116  1.00  0.00           C  
ATOM    620  H   ALA A  39     -15.317 -13.278  13.696  1.00  0.00           H  
ATOM    621  HA  ALA A  39     -17.501 -12.264  15.251  1.00  0.00           H  
ATOM    622 1HB  ALA A  39     -18.593 -11.792  13.082  1.00  0.00           H  
ATOM    623 2HB  ALA A  39     -16.886 -11.290  13.084  1.00  0.00           H  
ATOM    624 3HB  ALA A  39     -17.372 -12.790  12.260  1.00  0.00           H  
ATOM    625  N   GLU A  40     -17.968 -15.168  13.796  1.00  0.00           N  
ATOM    626  CA  GLU A  40     -18.831 -16.343  13.811  1.00  0.00           C  
ATOM    627  C   GLU A  40     -18.958 -16.915  15.217  1.00  0.00           C  
ATOM    628  O   GLU A  40     -20.043 -17.310  15.642  1.00  0.00           O  
ATOM    629  CB  GLU A  40     -18.292 -17.415  12.861  1.00  0.00           C  
ATOM    630  CG  GLU A  40     -18.411 -17.064  11.385  1.00  0.00           C  
ATOM    631  CD  GLU A  40     -17.800 -18.102  10.485  1.00  0.00           C  
ATOM    632  OE1 GLU A  40     -17.196 -19.017  10.991  1.00  0.00           O  
ATOM    633  OE2 GLU A  40     -17.938 -17.979   9.291  1.00  0.00           O  
ATOM    634  H   GLU A  40     -17.108 -15.150  13.267  1.00  0.00           H  
ATOM    635  HA  GLU A  40     -19.825 -16.046  13.475  1.00  0.00           H  
ATOM    636 1HB  GLU A  40     -17.239 -17.596  13.078  1.00  0.00           H  
ATOM    637 2HB  GLU A  40     -18.826 -18.350  13.027  1.00  0.00           H  
ATOM    638 1HG  GLU A  40     -19.465 -16.955  11.132  1.00  0.00           H  
ATOM    639 2HG  GLU A  40     -17.924 -16.105  11.210  1.00  0.00           H  
ATOM    640  N   GLU A  41     -17.798 -16.934  15.904  1.00  0.00           N  
ATOM    641  CA  GLU A  41     -17.782 -17.457  17.265  1.00  0.00           C  
ATOM    642  C   GLU A  41     -18.671 -16.629  18.183  1.00  0.00           C  
ATOM    643  O   GLU A  41     -19.395 -17.172  19.018  1.00  0.00           O  
ATOM    644  CB  GLU A  41     -16.352 -17.482  17.810  1.00  0.00           C  
ATOM    645  CG  GLU A  41     -15.449 -18.518  17.157  1.00  0.00           C  
ATOM    646  CD  GLU A  41     -14.033 -18.461  17.661  1.00  0.00           C  
ATOM    647  OE1 GLU A  41     -13.726 -17.567  18.413  1.00  0.00           O  
ATOM    648  OE2 GLU A  41     -13.258 -19.312  17.293  1.00  0.00           O  
ATOM    649  H   GLU A  41     -16.959 -16.586  15.462  1.00  0.00           H  
ATOM    650  HA  GLU A  41     -18.167 -18.477  17.248  1.00  0.00           H  
ATOM    651 1HB  GLU A  41     -15.893 -16.503  17.671  1.00  0.00           H  
ATOM    652 2HB  GLU A  41     -16.375 -17.684  18.881  1.00  0.00           H  
ATOM    653 1HG  GLU A  41     -15.852 -19.512  17.354  1.00  0.00           H  
ATOM    654 2HG  GLU A  41     -15.452 -18.361  16.080  1.00  0.00           H  
ATOM    655  N   VAL A  42     -18.575 -15.299  17.981  1.00  0.00           N  
ATOM    656  CA  VAL A  42     -19.376 -14.393  18.795  1.00  0.00           C  
ATOM    657  C   VAL A  42     -20.865 -14.632  18.580  1.00  0.00           C  
ATOM    658  O   VAL A  42     -21.648 -14.623  19.530  1.00  0.00           O  
ATOM    659  CB  VAL A  42     -19.040 -12.929  18.454  1.00  0.00           C  
ATOM    660  CG1 VAL A  42     -20.008 -11.984  19.149  1.00  0.00           C  
ATOM    661  CG2 VAL A  42     -17.605 -12.621  18.854  1.00  0.00           C  
ATOM    662  H   VAL A  42     -17.948 -14.954  17.268  1.00  0.00           H  
ATOM    663  HA  VAL A  42     -19.141 -14.571  19.845  1.00  0.00           H  
ATOM    664  HB  VAL A  42     -19.158 -12.779  17.381  1.00  0.00           H  
ATOM    665 1HG1 VAL A  42     -19.756 -10.954  18.896  1.00  0.00           H  
ATOM    666 2HG1 VAL A  42     -21.025 -12.199  18.820  1.00  0.00           H  
ATOM    667 3HG1 VAL A  42     -19.938 -12.120  20.228  1.00  0.00           H  
ATOM    668 1HG2 VAL A  42     -17.373 -11.585  18.610  1.00  0.00           H  
ATOM    669 2HG2 VAL A  42     -17.485 -12.777  19.926  1.00  0.00           H  
ATOM    670 3HG2 VAL A  42     -16.926 -13.281  18.314  1.00  0.00           H  
ATOM    671  N   ALA A  43     -21.203 -14.842  17.291  1.00  0.00           N  
ATOM    672  CA  ALA A  43     -22.599 -15.083  16.949  1.00  0.00           C  
ATOM    673  C   ALA A  43     -23.117 -16.351  17.615  1.00  0.00           C  
ATOM    674  O   ALA A  43     -24.242 -16.386  18.114  1.00  0.00           O  
ATOM    675  CB  ALA A  43     -22.766 -15.172  15.439  1.00  0.00           C  
ATOM    676  H   ALA A  43     -20.481 -14.828  16.585  1.00  0.00           H  
ATOM    677  HA  ALA A  43     -23.188 -14.245  17.321  1.00  0.00           H  
ATOM    678 1HB  ALA A  43     -23.814 -15.353  15.199  1.00  0.00           H  
ATOM    679 2HB  ALA A  43     -22.445 -14.237  14.982  1.00  0.00           H  
ATOM    680 3HB  ALA A  43     -22.160 -15.991  15.054  1.00  0.00           H  
ATOM    681  N   ARG A  44     -22.240 -17.376  17.593  1.00  0.00           N  
ATOM    682  CA  ARG A  44     -22.613 -18.648  18.199  1.00  0.00           C  
ATOM    683  C   ARG A  44     -22.971 -18.474  19.669  1.00  0.00           C  
ATOM    684  O   ARG A  44     -24.006 -18.958  20.127  1.00  0.00           O  
ATOM    685  CB  ARG A  44     -21.478 -19.654  18.072  1.00  0.00           C  
ATOM    686  CG  ARG A  44     -21.216 -20.147  16.658  1.00  0.00           C  
ATOM    687  CD  ARG A  44     -20.184 -21.216  16.632  1.00  0.00           C  
ATOM    688  NE  ARG A  44     -19.902 -21.664  15.278  1.00  0.00           N  
ATOM    689  CZ  ARG A  44     -18.910 -21.182  14.504  1.00  0.00           C  
ATOM    690  NH1 ARG A  44     -18.117 -20.240  14.963  1.00  0.00           N  
ATOM    691  NH2 ARG A  44     -18.734 -21.656  13.283  1.00  0.00           N  
ATOM    692  H   ARG A  44     -21.339 -17.243  17.155  1.00  0.00           H  
ATOM    693  HA  ARG A  44     -23.485 -19.040  17.674  1.00  0.00           H  
ATOM    694 1HB  ARG A  44     -20.556 -19.210  18.443  1.00  0.00           H  
ATOM    695 2HB  ARG A  44     -21.694 -20.526  18.691  1.00  0.00           H  
ATOM    696 1HG  ARG A  44     -22.137 -20.550  16.236  1.00  0.00           H  
ATOM    697 2HG  ARG A  44     -20.866 -19.318  16.043  1.00  0.00           H  
ATOM    698 1HD  ARG A  44     -19.259 -20.839  17.067  1.00  0.00           H  
ATOM    699 2HD  ARG A  44     -20.533 -22.072  17.209  1.00  0.00           H  
ATOM    700  HE  ARG A  44     -20.491 -22.388  14.890  1.00  0.00           H  
ATOM    701 1HH1 ARG A  44     -18.251 -19.877  15.897  1.00  0.00           H  
ATOM    702 2HH1 ARG A  44     -17.373 -19.878  14.383  1.00  0.00           H  
ATOM    703 1HH2 ARG A  44     -19.344 -22.381  12.930  1.00  0.00           H  
ATOM    704 2HH2 ARG A  44     -17.992 -21.295  12.703  1.00  0.00           H  
ATOM    705  N   VAL A  45     -22.101 -17.775  20.400  1.00  0.00           N  
ATOM    706  CA  VAL A  45     -22.324 -17.472  21.800  1.00  0.00           C  
ATOM    707  C   VAL A  45     -23.125 -16.184  21.983  1.00  0.00           C  
ATOM    708  O   VAL A  45     -23.807 -16.004  22.992  1.00  0.00           O  
ATOM    709  CB  VAL A  45     -20.974 -17.342  22.530  1.00  0.00           C  
ATOM    710  CG1 VAL A  45     -20.277 -16.049  22.135  1.00  0.00           C  
ATOM    711  CG2 VAL A  45     -21.192 -17.400  24.034  1.00  0.00           C  
ATOM    712  H   VAL A  45     -21.251 -17.442  19.967  1.00  0.00           H  
ATOM    713  HA  VAL A  45     -22.886 -18.293  22.246  1.00  0.00           H  
ATOM    714  HB  VAL A  45     -20.326 -18.164  22.224  1.00  0.00           H  
ATOM    715 1HG1 VAL A  45     -19.324 -15.974  22.660  1.00  0.00           H  
ATOM    716 2HG1 VAL A  45     -20.099 -16.046  21.060  1.00  0.00           H  
ATOM    717 3HG1 VAL A  45     -20.906 -15.200  22.403  1.00  0.00           H  
ATOM    718 1HG2 VAL A  45     -20.233 -17.309  24.544  1.00  0.00           H  
ATOM    719 2HG2 VAL A  45     -21.845 -16.582  24.339  1.00  0.00           H  
ATOM    720 3HG2 VAL A  45     -21.654 -18.351  24.299  1.00  0.00           H  
ATOM    721  N   GLY A  46     -23.040 -15.288  21.000  1.00  0.00           N  
ATOM    722  CA  GLY A  46     -23.777 -14.031  21.070  1.00  0.00           C  
ATOM    723  C   GLY A  46     -25.021 -14.089  20.211  1.00  0.00           C  
ATOM    724  O   GLY A  46     -24.939 -14.250  18.993  1.00  0.00           O  
ATOM    725  H   GLY A  46     -22.457 -15.488  20.200  1.00  0.00           H  
ATOM    726 1HA  GLY A  46     -24.050 -13.826  22.106  1.00  0.00           H  
ATOM    727 2HA  GLY A  46     -23.135 -13.214  20.740  1.00  0.00           H  
ATOM    728  N   THR A  47     -26.181 -13.959  20.848  1.00  0.00           N  
ATOM    729  CA  THR A  47     -27.444 -14.027  20.128  1.00  0.00           C  
ATOM    730  C   THR A  47     -28.215 -12.713  20.218  1.00  0.00           C  
ATOM    731  O   THR A  47     -29.294 -12.575  19.642  1.00  0.00           O  
ATOM    732  CB  THR A  47     -28.318 -15.177  20.660  1.00  0.00           C  
ATOM    733  OG1 THR A  47     -28.598 -14.964  22.050  1.00  0.00           O  
ATOM    734  CG2 THR A  47     -27.607 -16.511  20.490  1.00  0.00           C  
ATOM    735  H   THR A  47     -26.180 -13.810  21.847  1.00  0.00           H  
ATOM    736  HA  THR A  47     -27.232 -14.217  19.075  1.00  0.00           H  
ATOM    737  HB  THR A  47     -29.260 -15.202  20.113  1.00  0.00           H  
ATOM    738  HG1 THR A  47     -29.311 -14.326  22.138  1.00  0.00           H  
ATOM    739 1HG2 THR A  47     -28.240 -17.312  20.871  1.00  0.00           H  
ATOM    740 2HG2 THR A  47     -27.403 -16.682  19.433  1.00  0.00           H  
ATOM    741 3HG2 THR A  47     -26.669 -16.496  21.042  1.00  0.00           H  
ATOM    742  N   ASP A  48     -27.666 -11.744  20.941  1.00  0.00           N  
ATOM    743  CA  ASP A  48     -28.310 -10.447  21.096  1.00  0.00           C  
ATOM    744  C   ASP A  48     -28.237  -9.650  19.806  1.00  0.00           C  
ATOM    745  O   ASP A  48     -27.192  -9.593  19.159  1.00  0.00           O  
ATOM    746  CB  ASP A  48     -27.660  -9.654  22.233  1.00  0.00           C  
ATOM    747  CG  ASP A  48     -28.392  -8.355  22.542  1.00  0.00           C  
ATOM    748  OD1 ASP A  48     -28.365  -7.470  21.720  1.00  0.00           O  
ATOM    749  OD2 ASP A  48     -28.970  -8.259  23.598  1.00  0.00           O  
ATOM    750  H   ASP A  48     -26.778 -11.911  21.394  1.00  0.00           H  
ATOM    751  HA  ASP A  48     -29.360 -10.610  21.341  1.00  0.00           H  
ATOM    752 1HB  ASP A  48     -27.636 -10.264  23.136  1.00  0.00           H  
ATOM    753 2HB  ASP A  48     -26.629  -9.419  21.969  1.00  0.00           H  
ATOM    754  N   PRO A  49     -29.348  -9.027  19.424  1.00  0.00           N  
ATOM    755  CA  PRO A  49     -29.391  -8.327  18.146  1.00  0.00           C  
ATOM    756  C   PRO A  49     -28.359  -7.213  18.112  1.00  0.00           C  
ATOM    757  O   PRO A  49     -27.674  -7.019  17.107  1.00  0.00           O  
ATOM    758  CB  PRO A  49     -30.820  -7.778  18.095  1.00  0.00           C  
ATOM    759  CG  PRO A  49     -31.268  -7.791  19.517  1.00  0.00           C  
ATOM    760  CD  PRO A  49     -30.547  -8.964  20.126  1.00  0.00           C  
ATOM    761  HA  PRO A  49     -29.217  -9.048  17.333  1.00  0.00           H  
ATOM    762 1HB  PRO A  49     -30.820  -6.769  17.656  1.00  0.00           H  
ATOM    763 2HB  PRO A  49     -31.444  -8.411  17.446  1.00  0.00           H  
ATOM    764 1HG  PRO A  49     -31.013  -6.838  20.004  1.00  0.00           H  
ATOM    765 2HG  PRO A  49     -32.362  -7.892  19.570  1.00  0.00           H  
ATOM    766 1HD  PRO A  49     -30.351  -8.763  21.189  1.00  0.00           H  
ATOM    767 2HD  PRO A  49     -31.157  -9.871  20.008  1.00  0.00           H  
ATOM    768  N   GLU A  50     -28.251  -6.481  19.215  1.00  0.00           N  
ATOM    769  CA  GLU A  50     -27.333  -5.348  19.255  1.00  0.00           C  
ATOM    770  C   GLU A  50     -25.884  -5.811  19.177  1.00  0.00           C  
ATOM    771  O   GLU A  50     -25.066  -5.205  18.485  1.00  0.00           O  
ATOM    772  CB  GLU A  50     -27.549  -4.531  20.531  1.00  0.00           C  
ATOM    773  CG  GLU A  50     -26.672  -3.292  20.640  1.00  0.00           C  
ATOM    774  CD  GLU A  50     -26.958  -2.276  19.570  1.00  0.00           C  
ATOM    775  OE1 GLU A  50     -28.024  -2.321  19.005  1.00  0.00           O  
ATOM    776  OE2 GLU A  50     -26.109  -1.454  19.318  1.00  0.00           O  
ATOM    777  H   GLU A  50     -28.811  -6.720  20.021  1.00  0.00           H  
ATOM    778  HA  GLU A  50     -27.533  -4.710  18.394  1.00  0.00           H  
ATOM    779 1HB  GLU A  50     -28.590  -4.210  20.585  1.00  0.00           H  
ATOM    780 2HB  GLU A  50     -27.355  -5.157  21.402  1.00  0.00           H  
ATOM    781 1HG  GLU A  50     -26.831  -2.832  21.615  1.00  0.00           H  
ATOM    782 2HG  GLU A  50     -25.627  -3.594  20.579  1.00  0.00           H  
ATOM    783  N   VAL A  51     -25.622  -6.907  19.918  1.00  0.00           N  
ATOM    784  CA  VAL A  51     -24.270  -7.454  19.930  1.00  0.00           C  
ATOM    785  C   VAL A  51     -23.850  -7.913  18.539  1.00  0.00           C  
ATOM    786  O   VAL A  51     -22.715  -7.692  18.117  1.00  0.00           O  
ATOM    787  CB  VAL A  51     -24.182  -8.641  20.907  1.00  0.00           C  
ATOM    788  CG1 VAL A  51     -22.837  -9.341  20.776  1.00  0.00           C  
ATOM    789  CG2 VAL A  51     -24.400  -8.156  22.332  1.00  0.00           C  
ATOM    790  H   VAL A  51     -26.368  -7.329  20.453  1.00  0.00           H  
ATOM    791  HA  VAL A  51     -23.583  -6.675  20.263  1.00  0.00           H  
ATOM    792  HB  VAL A  51     -24.950  -9.370  20.649  1.00  0.00           H  
ATOM    793 1HG1 VAL A  51     -22.792 -10.177  21.474  1.00  0.00           H  
ATOM    794 2HG1 VAL A  51     -22.717  -9.711  19.758  1.00  0.00           H  
ATOM    795 3HG1 VAL A  51     -22.037  -8.636  21.003  1.00  0.00           H  
ATOM    796 1HG2 VAL A  51     -24.338  -9.000  23.018  1.00  0.00           H  
ATOM    797 2HG2 VAL A  51     -23.636  -7.422  22.588  1.00  0.00           H  
ATOM    798 3HG2 VAL A  51     -25.386  -7.696  22.413  1.00  0.00           H  
ATOM    799  N   LEU A  52     -24.823  -8.558  17.863  1.00  0.00           N  
ATOM    800  CA  LEU A  52     -24.551  -9.049  16.517  1.00  0.00           C  
ATOM    801  C   LEU A  52     -24.221  -7.903  15.569  1.00  0.00           C  
ATOM    802  O   LEU A  52     -23.312  -8.009  14.745  1.00  0.00           O  
ATOM    803  CB  LEU A  52     -25.759  -9.830  15.984  1.00  0.00           C  
ATOM    804  CG  LEU A  52     -26.038 -11.174  16.669  1.00  0.00           C  
ATOM    805  CD1 LEU A  52     -27.359 -11.737  16.165  1.00  0.00           C  
ATOM    806  CD2 LEU A  52     -24.891 -12.134  16.388  1.00  0.00           C  
ATOM    807  H   LEU A  52     -25.723  -8.689  18.302  1.00  0.00           H  
ATOM    808  HA  LEU A  52     -23.693  -9.718  16.560  1.00  0.00           H  
ATOM    809 1HB  LEU A  52     -26.649  -9.211  16.094  1.00  0.00           H  
ATOM    810 2HB  LEU A  52     -25.607 -10.024  14.922  1.00  0.00           H  
ATOM    811  HG  LEU A  52     -26.129 -11.022  17.745  1.00  0.00           H  
ATOM    812 1HD1 LEU A  52     -27.557 -12.692  16.651  1.00  0.00           H  
ATOM    813 2HD1 LEU A  52     -28.164 -11.039  16.396  1.00  0.00           H  
ATOM    814 3HD1 LEU A  52     -27.304 -11.885  15.087  1.00  0.00           H  
ATOM    815 1HD2 LEU A  52     -25.089 -13.089  16.876  1.00  0.00           H  
ATOM    816 2HD2 LEU A  52     -24.800 -12.288  15.313  1.00  0.00           H  
ATOM    817 3HD2 LEU A  52     -23.963 -11.714  16.775  1.00  0.00           H  
ATOM    818  N   LYS A  53     -25.003  -6.818  15.734  1.00  0.00           N  
ATOM    819  CA  LYS A  53     -24.789  -5.649  14.889  1.00  0.00           C  
ATOM    820  C   LYS A  53     -23.398  -5.064  15.099  1.00  0.00           C  
ATOM    821  O   LYS A  53     -22.728  -4.673  14.144  1.00  0.00           O  
ATOM    822  CB  LYS A  53     -25.854  -4.586  15.165  1.00  0.00           C  
ATOM    823  CG  LYS A  53     -25.713  -3.322  14.327  1.00  0.00           C  
ATOM    824  CD  LYS A  53     -24.964  -2.236  15.086  1.00  0.00           C  
ATOM    825  CE  LYS A  53     -25.808  -1.666  16.216  1.00  0.00           C  
ATOM    826  NZ  LYS A  53     -25.070  -0.636  16.997  1.00  0.00           N  
ATOM    827  H   LYS A  53     -25.724  -6.834  16.442  1.00  0.00           H  
ATOM    828  HA  LYS A  53     -24.867  -5.957  13.846  1.00  0.00           H  
ATOM    829 1HB  LYS A  53     -26.843  -5.004  14.977  1.00  0.00           H  
ATOM    830 2HB  LYS A  53     -25.815  -4.297  16.216  1.00  0.00           H  
ATOM    831 1HG  LYS A  53     -25.171  -3.552  13.409  1.00  0.00           H  
ATOM    832 2HG  LYS A  53     -26.702  -2.950  14.061  1.00  0.00           H  
ATOM    833 1HD  LYS A  53     -24.045  -2.652  15.503  1.00  0.00           H  
ATOM    834 2HD  LYS A  53     -24.699  -1.431  14.401  1.00  0.00           H  
ATOM    835 1HE  LYS A  53     -26.710  -1.215  15.804  1.00  0.00           H  
ATOM    836 2HE  LYS A  53     -26.106  -2.470  16.889  1.00  0.00           H  
ATOM    837 1HZ  LYS A  53     -25.663  -0.284  17.735  1.00  0.00           H  
ATOM    838 2HZ  LYS A  53     -24.240  -1.049  17.399  1.00  0.00           H  
ATOM    839 3HZ  LYS A  53     -24.805   0.124  16.387  1.00  0.00           H  
ATOM    840  N   LYS A  54     -23.012  -5.030  16.390  1.00  0.00           N  
ATOM    841  CA  LYS A  54     -21.698  -4.493  16.727  1.00  0.00           C  
ATOM    842  C   LYS A  54     -20.586  -5.319  16.093  1.00  0.00           C  
ATOM    843  O   LYS A  54     -19.606  -4.773  15.586  1.00  0.00           O  
ATOM    844  CB  LYS A  54     -21.513  -4.441  18.245  1.00  0.00           C  
ATOM    845  CG  LYS A  54     -20.179  -3.864  18.697  1.00  0.00           C  
ATOM    846  CD  LYS A  54     -20.064  -2.390  18.338  1.00  0.00           C  
ATOM    847  CE  LYS A  54     -18.777  -1.786  18.879  1.00  0.00           C  
ATOM    848  NZ  LYS A  54     -18.634  -0.353  18.505  1.00  0.00           N  
ATOM    849  H   LYS A  54     -23.640  -5.377  17.101  1.00  0.00           H  
ATOM    850  HA  LYS A  54     -21.627  -3.479  16.333  1.00  0.00           H  
ATOM    851 1HB  LYS A  54     -22.306  -3.838  18.687  1.00  0.00           H  
ATOM    852 2HB  LYS A  54     -21.599  -5.447  18.657  1.00  0.00           H  
ATOM    853 1HG  LYS A  54     -20.081  -3.975  19.778  1.00  0.00           H  
ATOM    854 2HG  LYS A  54     -19.366  -4.410  18.219  1.00  0.00           H  
ATOM    855 1HD  LYS A  54     -20.081  -2.277  17.254  1.00  0.00           H  
ATOM    856 2HD  LYS A  54     -20.912  -1.847  18.756  1.00  0.00           H  
ATOM    857 1HE  LYS A  54     -18.764  -1.869  19.965  1.00  0.00           H  
ATOM    858 2HE  LYS A  54     -17.923  -2.338  18.486  1.00  0.00           H  
ATOM    859 1HZ  LYS A  54     -17.769   0.009  18.882  1.00  0.00           H  
ATOM    860 2HZ  LYS A  54     -18.625  -0.266  17.499  1.00  0.00           H  
ATOM    861 3HZ  LYS A  54     -19.410   0.172  18.881  1.00  0.00           H  
ATOM    862  N   VAL A  55     -20.796  -6.650  16.151  1.00  0.00           N  
ATOM    863  CA  VAL A  55     -19.807  -7.555  15.578  1.00  0.00           C  
ATOM    864  C   VAL A  55     -19.658  -7.329  14.079  1.00  0.00           C  
ATOM    865  O   VAL A  55     -18.548  -7.334  13.547  1.00  0.00           O  
ATOM    866  CB  VAL A  55     -20.208  -9.019  15.836  1.00  0.00           C  
ATOM    867  CG1 VAL A  55     -19.293  -9.965  15.072  1.00  0.00           C  
ATOM    868  CG2 VAL A  55     -20.162  -9.313  17.328  1.00  0.00           C  
ATOM    869  H   VAL A  55     -21.636  -6.997  16.592  1.00  0.00           H  
ATOM    870  HA  VAL A  55     -18.845  -7.365  16.057  1.00  0.00           H  
ATOM    871  HB  VAL A  55     -21.220  -9.180  15.464  1.00  0.00           H  
ATOM    872 1HG1 VAL A  55     -19.591 -10.996  15.266  1.00  0.00           H  
ATOM    873 2HG1 VAL A  55     -19.369  -9.761  14.004  1.00  0.00           H  
ATOM    874 3HG1 VAL A  55     -18.264  -9.818  15.398  1.00  0.00           H  
ATOM    875 1HG2 VAL A  55     -20.448 -10.350  17.503  1.00  0.00           H  
ATOM    876 2HG2 VAL A  55     -19.152  -9.146  17.701  1.00  0.00           H  
ATOM    877 3HG2 VAL A  55     -20.855  -8.653  17.850  1.00  0.00           H  
ATOM    878  N   SER A  56     -20.829  -7.135  13.439  1.00  0.00           N  
ATOM    879  CA  SER A  56     -20.827  -6.906  11.999  1.00  0.00           C  
ATOM    880  C   SER A  56     -20.065  -5.635  11.645  1.00  0.00           C  
ATOM    881  O   SER A  56     -19.310  -5.603  10.673  1.00  0.00           O  
ATOM    882  CB  SER A  56     -22.250  -6.815  11.483  1.00  0.00           C  
ATOM    883  OG  SER A  56     -22.914  -8.041  11.620  1.00  0.00           O  
ATOM    884  H   SER A  56     -21.688  -7.151  13.970  1.00  0.00           H  
ATOM    885  HA  SER A  56     -20.331  -7.749  11.516  1.00  0.00           H  
ATOM    886 1HB  SER A  56     -22.788  -6.043  12.033  1.00  0.00           H  
ATOM    887 2HB  SER A  56     -22.238  -6.520  10.434  1.00  0.00           H  
ATOM    888  HG  SER A  56     -23.654  -8.011  11.010  1.00  0.00           H  
ATOM    889  N   LYS A  57     -20.306  -4.605  12.481  1.00  0.00           N  
ATOM    890  CA  LYS A  57     -19.637  -3.330  12.253  1.00  0.00           C  
ATOM    891  C   LYS A  57     -18.125  -3.473  12.365  1.00  0.00           C  
ATOM    892  O   LYS A  57     -17.377  -2.903  11.571  1.00  0.00           O  
ATOM    893  CB  LYS A  57     -20.140  -2.277  13.241  1.00  0.00           C  
ATOM    894  CG  LYS A  57     -19.520  -0.897  13.060  1.00  0.00           C  
ATOM    895  CD  LYS A  57     -19.933  -0.275  11.735  1.00  0.00           C  
ATOM    896  CE  LYS A  57     -19.399   1.143  11.598  1.00  0.00           C  
ATOM    897  NZ  LYS A  57     -19.765   1.752  10.291  1.00  0.00           N  
ATOM    898  H   LYS A  57     -20.946  -4.735  13.251  1.00  0.00           H  
ATOM    899  HA  LYS A  57     -19.866  -2.995  11.240  1.00  0.00           H  
ATOM    900 1HB  LYS A  57     -21.221  -2.173  13.143  1.00  0.00           H  
ATOM    901 2HB  LYS A  57     -19.934  -2.605  14.260  1.00  0.00           H  
ATOM    902 1HG  LYS A  57     -19.840  -0.245  13.874  1.00  0.00           H  
ATOM    903 2HG  LYS A  57     -18.434  -0.980  13.091  1.00  0.00           H  
ATOM    904 1HD  LYS A  57     -19.549  -0.880  10.913  1.00  0.00           H  
ATOM    905 2HD  LYS A  57     -21.021  -0.251  11.667  1.00  0.00           H  
ATOM    906 1HE  LYS A  57     -19.801   1.762  12.399  1.00  0.00           H  
ATOM    907 2HE  LYS A  57     -18.313   1.133  11.688  1.00  0.00           H  
ATOM    908 1HZ  LYS A  57     -19.392   2.690  10.239  1.00  0.00           H  
ATOM    909 2HZ  LYS A  57     -19.380   1.196   9.540  1.00  0.00           H  
ATOM    910 3HZ  LYS A  57     -20.770   1.785  10.204  1.00  0.00           H  
ATOM    911  N   ILE A  58     -17.727  -4.259  13.386  1.00  0.00           N  
ATOM    912  CA  ILE A  58     -16.302  -4.479  13.605  1.00  0.00           C  
ATOM    913  C   ILE A  58     -15.665  -5.178  12.410  1.00  0.00           C  
ATOM    914  O   ILE A  58     -14.559  -4.832  11.994  1.00  0.00           O  
ATOM    915  CB  ILE A  58     -16.064  -5.315  14.876  1.00  0.00           C  
ATOM    916  CG1 ILE A  58     -16.453  -4.514  16.121  1.00  0.00           C  
ATOM    917  CG2 ILE A  58     -14.611  -5.758  14.956  1.00  0.00           C  
ATOM    918  CD1 ILE A  58     -16.510  -5.341  17.385  1.00  0.00           C  
ATOM    919  H   ILE A  58     -18.424  -4.681  13.983  1.00  0.00           H  
ATOM    920  HA  ILE A  58     -15.818  -3.512  13.732  1.00  0.00           H  
ATOM    921  HB  ILE A  58     -16.702  -6.197  14.856  1.00  0.00           H  
ATOM    922 1HG1 ILE A  58     -15.736  -3.708  16.274  1.00  0.00           H  
ATOM    923 2HG1 ILE A  58     -17.431  -4.057  15.970  1.00  0.00           H  
ATOM    924 1HG2 ILE A  58     -14.460  -6.346  15.861  1.00  0.00           H  
ATOM    925 2HG2 ILE A  58     -14.367  -6.364  14.084  1.00  0.00           H  
ATOM    926 3HG2 ILE A  58     -13.964  -4.881  14.981  1.00  0.00           H  
ATOM    927 1HD1 ILE A  58     -16.793  -4.705  18.224  1.00  0.00           H  
ATOM    928 2HD1 ILE A  58     -17.249  -6.135  17.268  1.00  0.00           H  
ATOM    929 3HD1 ILE A  58     -15.532  -5.780  17.578  1.00  0.00           H  
ATOM    930  N   VAL A  59     -16.419  -6.168  11.891  1.00  0.00           N  
ATOM    931  CA  VAL A  59     -15.923  -6.916  10.742  1.00  0.00           C  
ATOM    932  C   VAL A  59     -15.732  -6.007   9.535  1.00  0.00           C  
ATOM    933  O   VAL A  59     -14.743  -6.121   8.811  1.00  0.00           O  
ATOM    934  CB  VAL A  59     -16.901  -8.049  10.379  1.00  0.00           C  
ATOM    935  CG1 VAL A  59     -16.494  -8.703   9.067  1.00  0.00           C  
ATOM    936  CG2 VAL A  59     -16.946  -9.074  11.502  1.00  0.00           C  
ATOM    937  H   VAL A  59     -17.316  -6.373  12.308  1.00  0.00           H  
ATOM    938  HA  VAL A  59     -14.960  -7.355  11.006  1.00  0.00           H  
ATOM    939  HB  VAL A  59     -17.894  -7.626  10.232  1.00  0.00           H  
ATOM    940 1HG1 VAL A  59     -17.196  -9.502   8.825  1.00  0.00           H  
ATOM    941 2HG1 VAL A  59     -16.504  -7.959   8.271  1.00  0.00           H  
ATOM    942 3HG1 VAL A  59     -15.492  -9.120   9.164  1.00  0.00           H  
ATOM    943 1HG2 VAL A  59     -17.640  -9.872  11.238  1.00  0.00           H  
ATOM    944 2HG2 VAL A  59     -15.951  -9.493  11.652  1.00  0.00           H  
ATOM    945 3HG2 VAL A  59     -17.279  -8.592  12.421  1.00  0.00           H  
ATOM    946  N   SER A  60     -16.725  -5.111   9.366  1.00  0.00           N  
ATOM    947  CA  SER A  60     -16.662  -4.179   8.246  1.00  0.00           C  
ATOM    948  C   SER A  60     -15.441  -3.274   8.350  1.00  0.00           C  
ATOM    949  O   SER A  60     -14.770  -3.004   7.354  1.00  0.00           O  
ATOM    950  CB  SER A  60     -17.923  -3.338   8.194  1.00  0.00           C  
ATOM    951  OG  SER A  60     -17.882  -2.437   7.122  1.00  0.00           O  
ATOM    952  H   SER A  60     -17.495  -5.101  10.019  1.00  0.00           H  
ATOM    953  HA  SER A  60     -16.584  -4.753   7.321  1.00  0.00           H  
ATOM    954 1HB  SER A  60     -18.791  -3.990   8.093  1.00  0.00           H  
ATOM    955 2HB  SER A  60     -18.033  -2.791   9.129  1.00  0.00           H  
ATOM    956  HG  SER A  60     -18.707  -1.947   7.157  1.00  0.00           H  
ATOM    957  N   GLU A  61     -15.200  -2.828   9.598  1.00  0.00           N  
ATOM    958  CA  GLU A  61     -14.058  -1.953   9.836  1.00  0.00           C  
ATOM    959  C   GLU A  61     -12.748  -2.652   9.497  1.00  0.00           C  
ATOM    960  O   GLU A  61     -11.849  -2.055   8.905  1.00  0.00           O  
ATOM    961  CB  GLU A  61     -14.037  -1.486  11.293  1.00  0.00           C  
ATOM    962  CG  GLU A  61     -15.149  -0.514  11.658  1.00  0.00           C  
ATOM    963  CD  GLU A  61     -15.145  -0.140  13.114  1.00  0.00           C  
ATOM    964  OE1 GLU A  61     -14.373  -0.705  13.851  1.00  0.00           O  
ATOM    965  OE2 GLU A  61     -15.915   0.713  13.490  1.00  0.00           O  
ATOM    966  H   GLU A  61     -15.815  -3.109  10.349  1.00  0.00           H  
ATOM    967  HA  GLU A  61     -14.153  -1.079   9.190  1.00  0.00           H  
ATOM    968 1HB  GLU A  61     -14.118  -2.351  11.953  1.00  0.00           H  
ATOM    969 2HB  GLU A  61     -13.085  -1.001  11.506  1.00  0.00           H  
ATOM    970 1HG  GLU A  61     -15.037   0.391  11.062  1.00  0.00           H  
ATOM    971 2HG  GLU A  61     -16.109  -0.964  11.407  1.00  0.00           H  
ATOM    972  N   THR A  62     -12.696  -3.937   9.904  1.00  0.00           N  
ATOM    973  CA  THR A  62     -11.495  -4.722   9.641  1.00  0.00           C  
ATOM    974  C   THR A  62     -11.246  -4.860   8.145  1.00  0.00           C  
ATOM    975  O   THR A  62     -10.109  -4.760   7.683  1.00  0.00           O  
ATOM    976  CB  THR A  62     -11.594  -6.120  10.280  1.00  0.00           C  
ATOM    977  OG1 THR A  62     -12.743  -6.804   9.763  1.00  0.00           O  
ATOM    978  CG2 THR A  62     -11.713  -6.007  11.792  1.00  0.00           C  
ATOM    979  H   THR A  62     -13.492  -4.333  10.385  1.00  0.00           H  
ATOM    980  HA  THR A  62     -10.641  -4.204  10.078  1.00  0.00           H  
ATOM    981  HB  THR A  62     -10.703  -6.696  10.033  1.00  0.00           H  
ATOM    982  HG1 THR A  62     -12.535  -7.168   8.899  1.00  0.00           H  
ATOM    983 1HG2 THR A  62     -11.781  -7.005  12.226  1.00  0.00           H  
ATOM    984 2HG2 THR A  62     -10.835  -5.498  12.189  1.00  0.00           H  
ATOM    985 3HG2 THR A  62     -12.607  -5.440  12.045  1.00  0.00           H  
ATOM    986  N   VAL A  63     -12.364  -5.094   7.426  1.00  0.00           N  
ATOM    987  CA  VAL A  63     -12.263  -5.246   5.980  1.00  0.00           C  
ATOM    988  C   VAL A  63     -11.734  -3.975   5.328  1.00  0.00           C  
ATOM    989  O   VAL A  63     -10.908  -4.031   4.417  1.00  0.00           O  
ATOM    990  CB  VAL A  63     -13.640  -5.592   5.382  1.00  0.00           C  
ATOM    991  CG1 VAL A  63     -13.586  -5.554   3.862  1.00  0.00           C  
ATOM    992  CG2 VAL A  63     -14.088  -6.961   5.872  1.00  0.00           C  
ATOM    993  H   VAL A  63     -13.251  -5.159   7.903  1.00  0.00           H  
ATOM    994  HA  VAL A  63     -11.573  -6.063   5.765  1.00  0.00           H  
ATOM    995  HB  VAL A  63     -14.362  -4.838   5.697  1.00  0.00           H  
ATOM    996 1HG1 VAL A  63     -14.567  -5.801   3.457  1.00  0.00           H  
ATOM    997 2HG1 VAL A  63     -13.298  -4.556   3.533  1.00  0.00           H  
ATOM    998 3HG1 VAL A  63     -12.854  -6.280   3.506  1.00  0.00           H  
ATOM    999 1HG2 VAL A  63     -15.062  -7.198   5.446  1.00  0.00           H  
ATOM   1000 2HG2 VAL A  63     -13.363  -7.713   5.563  1.00  0.00           H  
ATOM   1001 3HG2 VAL A  63     -14.160  -6.952   6.960  1.00  0.00           H  
ATOM   1002  N   LYS A  64     -12.255  -2.842   5.842  1.00  0.00           N  
ATOM   1003  CA  LYS A  64     -11.831  -1.554   5.306  1.00  0.00           C  
ATOM   1004  C   LYS A  64     -10.339  -1.333   5.519  1.00  0.00           C  
ATOM   1005  O   LYS A  64      -9.643  -0.836   4.634  1.00  0.00           O  
ATOM   1006  CB  LYS A  64     -12.629  -0.418   5.948  1.00  0.00           C  
ATOM   1007  CG  LYS A  64     -12.300   0.966   5.405  1.00  0.00           C  
ATOM   1008  CD  LYS A  64     -13.187   2.031   6.033  1.00  0.00           C  
ATOM   1009  CE  LYS A  64     -12.845   3.418   5.508  1.00  0.00           C  
ATOM   1010  NZ  LYS A  64     -13.705   4.470   6.114  1.00  0.00           N  
ATOM   1011  H   LYS A  64     -12.930  -2.907   6.591  1.00  0.00           H  
ATOM   1012  HA  LYS A  64     -12.019  -1.548   4.232  1.00  0.00           H  
ATOM   1013 1HB  LYS A  64     -13.695  -0.592   5.799  1.00  0.00           H  
ATOM   1014 2HB  LYS A  64     -12.446  -0.408   7.023  1.00  0.00           H  
ATOM   1015 1HG  LYS A  64     -11.257   1.203   5.618  1.00  0.00           H  
ATOM   1016 2HG  LYS A  64     -12.443   0.977   4.325  1.00  0.00           H  
ATOM   1017 1HD  LYS A  64     -14.232   1.814   5.806  1.00  0.00           H  
ATOM   1018 2HD  LYS A  64     -13.058   2.021   7.115  1.00  0.00           H  
ATOM   1019 1HE  LYS A  64     -11.803   3.644   5.732  1.00  0.00           H  
ATOM   1020 2HE  LYS A  64     -12.973   3.440   4.426  1.00  0.00           H  
ATOM   1021 1HZ  LYS A  64     -13.447   5.373   5.741  1.00  0.00           H  
ATOM   1022 2HZ  LYS A  64     -14.674   4.280   5.896  1.00  0.00           H  
ATOM   1023 3HZ  LYS A  64     -13.580   4.472   7.116  1.00  0.00           H  
ATOM   1024  N   ALA A  65      -9.898  -1.726   6.731  1.00  0.00           N  
ATOM   1025  CA  ALA A  65      -8.487  -1.571   7.063  1.00  0.00           C  
ATOM   1026  C   ALA A  65      -7.608  -2.396   6.130  1.00  0.00           C  
ATOM   1027  O   ALA A  65      -6.557  -1.936   5.684  1.00  0.00           O  
ATOM   1028  CB  ALA A  65      -8.236  -1.964   8.511  1.00  0.00           C  
ATOM   1029  H   ALA A  65     -10.555  -2.122   7.389  1.00  0.00           H  
ATOM   1030  HA  ALA A  65      -8.221  -0.522   6.931  1.00  0.00           H  
ATOM   1031 1HB  ALA A  65      -7.178  -1.842   8.743  1.00  0.00           H  
ATOM   1032 2HB  ALA A  65      -8.827  -1.326   9.169  1.00  0.00           H  
ATOM   1033 3HB  ALA A  65      -8.523  -3.004   8.661  1.00  0.00           H  
ATOM   1034  N   ALA A  66      -8.098  -3.625   5.867  1.00  0.00           N  
ATOM   1035  CA  ALA A  66      -7.352  -4.516   4.987  1.00  0.00           C  
ATOM   1036  C   ALA A  66      -7.225  -3.927   3.588  1.00  0.00           C  
ATOM   1037  O   ALA A  66      -6.167  -4.007   2.964  1.00  0.00           O  
ATOM   1038  CB  ALA A  66      -8.019  -5.882   4.927  1.00  0.00           C  
ATOM   1039  H   ALA A  66      -8.973  -3.906   6.286  1.00  0.00           H  
ATOM   1040  HA  ALA A  66      -6.347  -4.631   5.393  1.00  0.00           H  
ATOM   1041 1HB  ALA A  66      -7.451  -6.536   4.266  1.00  0.00           H  
ATOM   1042 2HB  ALA A  66      -8.051  -6.316   5.927  1.00  0.00           H  
ATOM   1043 3HB  ALA A  66      -9.034  -5.775   4.547  1.00  0.00           H  
ATOM   1044  N   LEU A  67      -8.353  -3.340   3.139  1.00  0.00           N  
ATOM   1045  CA  LEU A  67      -8.364  -2.736   1.812  1.00  0.00           C  
ATOM   1046  C   LEU A  67      -7.289  -1.664   1.687  1.00  0.00           C  
ATOM   1047  O   LEU A  67      -6.689  -1.494   0.626  1.00  0.00           O  
ATOM   1048  CB  LEU A  67      -9.740  -2.126   1.518  1.00  0.00           C  
ATOM   1049  CG  LEU A  67     -10.886  -3.129   1.331  1.00  0.00           C  
ATOM   1050  CD1 LEU A  67     -12.205  -2.378   1.215  1.00  0.00           C  
ATOM   1051  CD2 LEU A  67     -10.626  -3.972   0.092  1.00  0.00           C  
ATOM   1052  H   LEU A  67      -9.171  -3.328   3.732  1.00  0.00           H  
ATOM   1053  HA  LEU A  67      -8.161  -3.514   1.077  1.00  0.00           H  
ATOM   1054 1HB  LEU A  67     -10.010  -1.465   2.340  1.00  0.00           H  
ATOM   1055 2HB  LEU A  67      -9.670  -1.531   0.608  1.00  0.00           H  
ATOM   1056  HG  LEU A  67     -10.948  -3.778   2.205  1.00  0.00           H  
ATOM   1057 1HD1 LEU A  67     -13.019  -3.091   1.082  1.00  0.00           H  
ATOM   1058 2HD1 LEU A  67     -12.376  -1.799   2.122  1.00  0.00           H  
ATOM   1059 3HD1 LEU A  67     -12.167  -1.707   0.357  1.00  0.00           H  
ATOM   1060 1HD2 LEU A  67     -11.440  -4.686  -0.041  1.00  0.00           H  
ATOM   1061 2HD2 LEU A  67     -10.565  -3.325  -0.783  1.00  0.00           H  
ATOM   1062 3HD2 LEU A  67      -9.686  -4.512   0.210  1.00  0.00           H  
ATOM   1063  N   ARG A  68      -6.997  -0.924   2.686  1.00  0.00           N  
ATOM   1064  CA  ARG A  68      -5.917   0.014   2.412  1.00  0.00           C  
ATOM   1065  C   ARG A  68      -4.732  -0.612   1.626  1.00  0.00           C  
ATOM   1066  O   ARG A  68      -4.035   0.078   0.882  1.00  0.00           O  
ATOM   1067  CB  ARG A  68      -5.401   0.589   3.723  1.00  0.00           C  
ATOM   1068  CG  ARG A  68      -6.354   1.547   4.420  1.00  0.00           C  
ATOM   1069  CD  ARG A  68      -5.778   2.073   5.684  1.00  0.00           C  
ATOM   1070  NE  ARG A  68      -5.680   1.042   6.705  1.00  0.00           N  
ATOM   1071  CZ  ARG A  68      -5.034   1.186   7.878  1.00  0.00           C  
ATOM   1072  NH1 ARG A  68      -4.434   2.321   8.163  1.00  0.00           N  
ATOM   1073  NH2 ARG A  68      -5.002   0.187   8.742  1.00  0.00           N  
ATOM   1074  H   ARG A  68      -7.509  -1.038   3.549  1.00  0.00           H  
ATOM   1075  HA  ARG A  68      -6.313   0.830   1.807  1.00  0.00           H  
ATOM   1076 1HB  ARG A  68      -5.186  -0.223   4.416  1.00  0.00           H  
ATOM   1077 2HB  ARG A  68      -4.468   1.123   3.544  1.00  0.00           H  
ATOM   1078 1HG  ARG A  68      -6.566   2.391   3.763  1.00  0.00           H  
ATOM   1079 2HG  ARG A  68      -7.284   1.029   4.656  1.00  0.00           H  
ATOM   1080 1HD  ARG A  68      -4.777   2.460   5.494  1.00  0.00           H  
ATOM   1081 2HD  ARG A  68      -6.410   2.873   6.067  1.00  0.00           H  
ATOM   1082  HE  ARG A  68      -6.129   0.155   6.521  1.00  0.00           H  
ATOM   1083 1HH1 ARG A  68      -4.458   3.085   7.502  1.00  0.00           H  
ATOM   1084 2HH1 ARG A  68      -3.949   2.429   9.042  1.00  0.00           H  
ATOM   1085 1HH2 ARG A  68      -5.463  -0.686   8.523  1.00  0.00           H  
ATOM   1086 2HH2 ARG A  68      -4.518   0.295   9.621  1.00  0.00           H  
ATOM   1087  N   TYR A  69      -4.487  -1.926   1.781  1.00  0.00           N  
ATOM   1088  CA  TYR A  69      -3.282  -2.567   1.203  1.00  0.00           C  
ATOM   1089  C   TYR A  69      -3.576  -3.674   0.177  1.00  0.00           C  
ATOM   1090  O   TYR A  69      -2.918  -3.765  -0.859  1.00  0.00           O  
ATOM   1091  CB  TYR A  69      -2.414  -3.137   2.327  1.00  0.00           C  
ATOM   1092  CG  TYR A  69      -1.899  -2.092   3.291  1.00  0.00           C  
ATOM   1093  CD1 TYR A  69      -2.232  -2.165   4.636  1.00  0.00           C  
ATOM   1094  CD2 TYR A  69      -1.094  -1.060   2.831  1.00  0.00           C  
ATOM   1095  CE1 TYR A  69      -1.762  -1.210   5.517  1.00  0.00           C  
ATOM   1096  CE2 TYR A  69      -0.624  -0.105   3.712  1.00  0.00           C  
ATOM   1097  CZ  TYR A  69      -0.955  -0.178   5.050  1.00  0.00           C  
ATOM   1098  OH  TYR A  69      -0.487   0.773   5.927  1.00  0.00           O  
ATOM   1099  H   TYR A  69      -5.142  -2.490   2.304  1.00  0.00           H  
ATOM   1100  HA  TYR A  69      -2.708  -1.808   0.670  1.00  0.00           H  
ATOM   1101 1HB  TYR A  69      -2.988  -3.871   2.894  1.00  0.00           H  
ATOM   1102 2HB  TYR A  69      -1.556  -3.655   1.897  1.00  0.00           H  
ATOM   1103  HD1 TYR A  69      -2.865  -2.976   4.998  1.00  0.00           H  
ATOM   1104  HD2 TYR A  69      -0.833  -1.002   1.774  1.00  0.00           H  
ATOM   1105  HE1 TYR A  69      -2.023  -1.267   6.573  1.00  0.00           H  
ATOM   1106  HE2 TYR A  69       0.008   0.706   3.350  1.00  0.00           H  
ATOM   1107  HH  TYR A  69      -0.807   0.577   6.811  1.00  0.00           H  
ATOM   1108  N   ALA A  70      -4.572  -4.521   0.467  1.00  0.00           N  
ATOM   1109  CA  ALA A  70      -4.709  -5.835  -0.191  1.00  0.00           C  
ATOM   1110  C   ALA A  70      -4.927  -5.733  -1.692  1.00  0.00           C  
ATOM   1111  O   ALA A  70      -5.586  -4.810  -2.172  1.00  0.00           O  
ATOM   1112  CB  ALA A  70      -5.852  -6.620   0.436  1.00  0.00           C  
ATOM   1113  H   ALA A  70      -5.257  -4.256   1.161  1.00  0.00           H  
ATOM   1114  HA  ALA A  70      -3.780  -6.386  -0.043  1.00  0.00           H  
ATOM   1115 1HB  ALA A  70      -5.939  -7.590  -0.053  1.00  0.00           H  
ATOM   1116 2HB  ALA A  70      -5.654  -6.765   1.498  1.00  0.00           H  
ATOM   1117 3HB  ALA A  70      -6.782  -6.067   0.313  1.00  0.00           H  
ATOM   1118  N   GLU A  71      -4.368  -6.690  -2.430  1.00  0.00           N  
ATOM   1119  CA  GLU A  71      -4.531  -6.746  -3.882  1.00  0.00           C  
ATOM   1120  C   GLU A  71      -6.008  -6.881  -4.270  1.00  0.00           C  
ATOM   1121  O   GLU A  71      -6.822  -7.376  -3.491  1.00  0.00           O  
ATOM   1122  CB  GLU A  71      -3.732  -7.915  -4.462  1.00  0.00           C  
ATOM   1123  CG  GLU A  71      -2.221  -7.759  -4.352  1.00  0.00           C  
ATOM   1124  CD  GLU A  71      -1.469  -8.909  -4.962  1.00  0.00           C  
ATOM   1125  OE1 GLU A  71      -1.259  -8.893  -6.151  1.00  0.00           O  
ATOM   1126  OE2 GLU A  71      -1.103  -9.804  -4.238  1.00  0.00           O  
ATOM   1127  H   GLU A  71      -3.812  -7.400  -1.975  1.00  0.00           H  
ATOM   1128  HA  GLU A  71      -4.152  -5.817  -4.309  1.00  0.00           H  
ATOM   1129 1HB  GLU A  71      -4.011  -8.836  -3.950  1.00  0.00           H  
ATOM   1130 2HB  GLU A  71      -3.980  -8.039  -5.516  1.00  0.00           H  
ATOM   1131 1HG  GLU A  71      -1.924  -6.838  -4.854  1.00  0.00           H  
ATOM   1132 2HG  GLU A  71      -1.951  -7.671  -3.301  1.00  0.00           H  
ATOM   1133  N   GLN A  72      -6.344  -6.437  -5.479  1.00  0.00           N  
ATOM   1134  CA  GLN A  72      -7.740  -6.207  -5.823  1.00  0.00           C  
ATOM   1135  C   GLN A  72      -8.568  -7.514  -5.789  1.00  0.00           C  
ATOM   1136  O   GLN A  72      -9.692  -7.536  -5.287  1.00  0.00           O  
ATOM   1137  CB  GLN A  72      -7.835  -5.558  -7.207  1.00  0.00           C  
ATOM   1138  CG  GLN A  72      -7.332  -4.126  -7.258  1.00  0.00           C  
ATOM   1139  CD  GLN A  72      -7.365  -3.551  -8.662  1.00  0.00           C  
ATOM   1140  OE1 GLN A  72      -8.428  -3.444  -9.279  1.00  0.00           O  
ATOM   1141  NE2 GLN A  72      -6.198  -3.178  -9.174  1.00  0.00           N  
ATOM   1142  H   GLN A  72      -5.617  -6.261  -6.158  1.00  0.00           H  
ATOM   1143  HA  GLN A  72      -8.170  -5.525  -5.089  1.00  0.00           H  
ATOM   1144 1HB  GLN A  72      -7.258  -6.143  -7.923  1.00  0.00           H  
ATOM   1145 2HB  GLN A  72      -8.872  -5.563  -7.540  1.00  0.00           H  
ATOM   1146 1HG  GLN A  72      -7.964  -3.507  -6.621  1.00  0.00           H  
ATOM   1147 2HG  GLN A  72      -6.303  -4.100  -6.902  1.00  0.00           H  
ATOM   1148 1HE2 GLN A  72      -6.157  -2.791 -10.097  1.00  0.00           H  
ATOM   1149 2HE2 GLN A  72      -5.360  -3.282  -8.639  1.00  0.00           H  
ATOM   1150  N   GLU A  73      -8.043  -8.650  -6.320  1.00  0.00           N  
ATOM   1151  CA  GLU A  73      -8.806  -9.885  -6.198  1.00  0.00           C  
ATOM   1152  C   GLU A  73      -8.933 -10.313  -4.742  1.00  0.00           C  
ATOM   1153  O   GLU A  73      -9.995 -10.754  -4.304  1.00  0.00           O  
ATOM   1154  CB  GLU A  73      -8.148 -11.001  -7.013  1.00  0.00           C  
ATOM   1155  CG  GLU A  73      -8.181 -10.783  -8.519  1.00  0.00           C  
ATOM   1156  CD  GLU A  73      -7.105  -9.849  -8.999  1.00  0.00           C  
ATOM   1157  OE1 GLU A  73      -6.333  -9.396  -8.188  1.00  0.00           O  
ATOM   1158  OE2 GLU A  73      -7.055  -9.588 -10.178  1.00  0.00           O  
ATOM   1159  H   GLU A  73      -7.145  -8.607  -6.781  1.00  0.00           H  
ATOM   1160  HA  GLU A  73      -9.809  -9.712  -6.590  1.00  0.00           H  
ATOM   1161 1HB  GLU A  73      -7.105 -11.105  -6.713  1.00  0.00           H  
ATOM   1162 2HB  GLU A  73      -8.645 -11.948  -6.801  1.00  0.00           H  
ATOM   1163 1HG  GLU A  73      -8.060 -11.744  -9.018  1.00  0.00           H  
ATOM   1164 2HG  GLU A  73      -9.155 -10.381  -8.796  1.00  0.00           H  
ATOM   1165  N   LEU A  74      -7.799 -10.160  -4.028  1.00  0.00           N  
ATOM   1166  CA  LEU A  74      -7.787 -10.532  -2.619  1.00  0.00           C  
ATOM   1167  C   LEU A  74      -8.772  -9.690  -1.818  1.00  0.00           C  
ATOM   1168  O   LEU A  74      -9.476 -10.202  -0.948  1.00  0.00           O  
ATOM   1169  CB  LEU A  74      -6.376 -10.367  -2.040  1.00  0.00           C  
ATOM   1170  CG  LEU A  74      -6.214 -10.750  -0.563  1.00  0.00           C  
ATOM   1171  CD1 LEU A  74      -6.581 -12.216  -0.375  1.00  0.00           C  
ATOM   1172  CD2 LEU A  74      -4.782 -10.485  -0.124  1.00  0.00           C  
ATOM   1173  H   LEU A  74      -6.977  -9.789  -4.484  1.00  0.00           H  
ATOM   1174  HA  LEU A  74      -8.080 -11.577  -2.535  1.00  0.00           H  
ATOM   1175 1HB  LEU A  74      -5.689 -10.982  -2.619  1.00  0.00           H  
ATOM   1176 2HB  LEU A  74      -6.075  -9.325  -2.147  1.00  0.00           H  
ATOM   1177  HG  LEU A  74      -6.896 -10.155   0.044  1.00  0.00           H  
ATOM   1178 1HD1 LEU A  74      -6.466 -12.488   0.674  1.00  0.00           H  
ATOM   1179 2HD1 LEU A  74      -7.616 -12.374  -0.679  1.00  0.00           H  
ATOM   1180 3HD1 LEU A  74      -5.925 -12.836  -0.985  1.00  0.00           H  
ATOM   1181 1HD2 LEU A  74      -4.667 -10.756   0.926  1.00  0.00           H  
ATOM   1182 2HD2 LEU A  74      -4.099 -11.081  -0.730  1.00  0.00           H  
ATOM   1183 3HD2 LEU A  74      -4.552  -9.427  -0.252  1.00  0.00           H  
ATOM   1184  N   ALA A  75      -8.779  -8.386  -2.162  1.00  0.00           N  
ATOM   1185  CA  ALA A  75      -9.679  -7.471  -1.471  1.00  0.00           C  
ATOM   1186  C   ALA A  75     -11.135  -7.858  -1.696  1.00  0.00           C  
ATOM   1187  O   ALA A  75     -11.949  -7.815  -0.772  1.00  0.00           O  
ATOM   1188  CB  ALA A  75      -9.435  -6.040  -1.929  1.00  0.00           C  
ATOM   1189  H   ALA A  75      -8.159  -8.067  -2.892  1.00  0.00           H  
ATOM   1190  HA  ALA A  75      -9.477  -7.539  -0.402  1.00  0.00           H  
ATOM   1191 1HB  ALA A  75     -10.115  -5.369  -1.404  1.00  0.00           H  
ATOM   1192 2HB  ALA A  75      -8.405  -5.759  -1.708  1.00  0.00           H  
ATOM   1193 3HB  ALA A  75      -9.609  -5.967  -3.001  1.00  0.00           H  
ATOM   1194  N   VAL A  76     -11.411  -8.232  -2.962  1.00  0.00           N  
ATOM   1195  CA  VAL A  76     -12.770  -8.628  -3.311  1.00  0.00           C  
ATOM   1196  C   VAL A  76     -13.204  -9.858  -2.523  1.00  0.00           C  
ATOM   1197  O   VAL A  76     -14.338  -9.937  -2.052  1.00  0.00           O  
ATOM   1198  CB  VAL A  76     -12.870  -8.925  -4.819  1.00  0.00           C  
ATOM   1199  CG1 VAL A  76     -14.225  -9.529  -5.154  1.00  0.00           C  
ATOM   1200  CG2 VAL A  76     -12.636  -7.650  -5.614  1.00  0.00           C  
ATOM   1201  H   VAL A  76     -10.669  -8.232  -3.648  1.00  0.00           H  
ATOM   1202  HA  VAL A  76     -13.443  -7.804  -3.071  1.00  0.00           H  
ATOM   1203  HB  VAL A  76     -12.114  -9.664  -5.085  1.00  0.00           H  
ATOM   1204 1HG1 VAL A  76     -14.278  -9.733  -6.223  1.00  0.00           H  
ATOM   1205 2HG1 VAL A  76     -14.356 -10.459  -4.600  1.00  0.00           H  
ATOM   1206 3HG1 VAL A  76     -15.014  -8.829  -4.879  1.00  0.00           H  
ATOM   1207 1HG2 VAL A  76     -12.707  -7.868  -6.679  1.00  0.00           H  
ATOM   1208 2HG2 VAL A  76     -13.388  -6.909  -5.344  1.00  0.00           H  
ATOM   1209 3HG2 VAL A  76     -11.644  -7.258  -5.390  1.00  0.00           H  
ATOM   1210  N   GLU A  77     -12.244 -10.800  -2.412  1.00  0.00           N  
ATOM   1211  CA  GLU A  77     -12.531 -12.028  -1.680  1.00  0.00           C  
ATOM   1212  C   GLU A  77     -12.850 -11.737  -0.220  1.00  0.00           C  
ATOM   1213  O   GLU A  77     -13.764 -12.328   0.355  1.00  0.00           O  
ATOM   1214  CB  GLU A  77     -11.346 -12.992  -1.771  1.00  0.00           C  
ATOM   1215  CG  GLU A  77     -11.575 -14.335  -1.092  1.00  0.00           C  
ATOM   1216  CD  GLU A  77     -10.420 -15.283  -1.265  1.00  0.00           C  
ATOM   1217  OE1 GLU A  77      -9.471 -14.919  -1.916  1.00  0.00           O  
ATOM   1218  OE2 GLU A  77     -10.489 -16.372  -0.745  1.00  0.00           O  
ATOM   1219  H   GLU A  77     -11.343 -10.637  -2.839  1.00  0.00           H  
ATOM   1220  HA  GLU A  77     -13.403 -12.503  -2.130  1.00  0.00           H  
ATOM   1221 1HB  GLU A  77     -11.112 -13.183  -2.819  1.00  0.00           H  
ATOM   1222 2HB  GLU A  77     -10.468 -12.533  -1.318  1.00  0.00           H  
ATOM   1223 1HG  GLU A  77     -11.736 -14.169  -0.027  1.00  0.00           H  
ATOM   1224 2HG  GLU A  77     -12.476 -14.789  -1.501  1.00  0.00           H  
ATOM   1225  N   MET A  78     -12.050 -10.802   0.336  1.00  0.00           N  
ATOM   1226  CA  MET A  78     -12.251 -10.431   1.732  1.00  0.00           C  
ATOM   1227  C   MET A  78     -13.632  -9.825   1.946  1.00  0.00           C  
ATOM   1228  O   MET A  78     -14.302 -10.117   2.937  1.00  0.00           O  
ATOM   1229  CB  MET A  78     -11.165  -9.454   2.179  1.00  0.00           C  
ATOM   1230  CG  MET A  78      -9.775 -10.066   2.292  1.00  0.00           C  
ATOM   1231  SD  MET A  78      -9.699 -11.399   3.504  1.00  0.00           S  
ATOM   1232  CE  MET A  78      -9.958 -10.490   5.025  1.00  0.00           C  
ATOM   1233  H   MET A  78     -11.327 -10.377  -0.226  1.00  0.00           H  
ATOM   1234  HA  MET A  78     -12.186 -11.331   2.342  1.00  0.00           H  
ATOM   1235 1HB  MET A  78     -11.109  -8.625   1.475  1.00  0.00           H  
ATOM   1236 2HB  MET A  78     -11.427  -9.039   3.153  1.00  0.00           H  
ATOM   1237 1HG  MET A  78      -9.473 -10.463   1.323  1.00  0.00           H  
ATOM   1238 2HG  MET A  78      -9.061  -9.296   2.582  1.00  0.00           H  
ATOM   1239 1HE  MET A  78      -9.937 -11.179   5.869  1.00  0.00           H  
ATOM   1240 2HE  MET A  78      -9.168  -9.746   5.143  1.00  0.00           H  
ATOM   1241 3HE  MET A  78     -10.926  -9.988   4.989  1.00  0.00           H  
ATOM   1242  N   ALA A  79     -14.012  -8.975   0.970  1.00  0.00           N  
ATOM   1243  CA  ALA A  79     -15.315  -8.327   1.055  1.00  0.00           C  
ATOM   1244  C   ALA A  79     -16.442  -9.351   1.029  1.00  0.00           C  
ATOM   1245  O   ALA A  79     -17.417  -9.234   1.772  1.00  0.00           O  
ATOM   1246  CB  ALA A  79     -15.483  -7.326  -0.079  1.00  0.00           C  
ATOM   1247  H   ALA A  79     -13.385  -8.802   0.197  1.00  0.00           H  
ATOM   1248  HA  ALA A  79     -15.368  -7.795   2.005  1.00  0.00           H  
ATOM   1249 1HB  ALA A  79     -16.461  -6.850  -0.002  1.00  0.00           H  
ATOM   1250 2HB  ALA A  79     -14.704  -6.566  -0.013  1.00  0.00           H  
ATOM   1251 3HB  ALA A  79     -15.406  -7.843  -1.034  1.00  0.00           H  
ATOM   1252  N   GLU A  80     -16.252 -10.347   0.140  1.00  0.00           N  
ATOM   1253  CA  GLU A  80     -17.258 -11.395   0.017  1.00  0.00           C  
ATOM   1254  C   GLU A  80     -17.411 -12.168   1.320  1.00  0.00           C  
ATOM   1255  O   GLU A  80     -18.524 -12.492   1.734  1.00  0.00           O  
ATOM   1256  CB  GLU A  80     -16.893 -12.356  -1.116  1.00  0.00           C  
ATOM   1257  CG  GLU A  80     -17.919 -13.451  -1.368  1.00  0.00           C  
ATOM   1258  CD  GLU A  80     -17.564 -14.329  -2.535  1.00  0.00           C  
ATOM   1259  OE1 GLU A  80     -16.555 -14.085  -3.153  1.00  0.00           O  
ATOM   1260  OE2 GLU A  80     -18.301 -15.246  -2.810  1.00  0.00           O  
ATOM   1261  H   GLU A  80     -15.415 -10.349  -0.425  1.00  0.00           H  
ATOM   1262  HA  GLU A  80     -18.216 -10.929  -0.215  1.00  0.00           H  
ATOM   1263 1HB  GLU A  80     -16.768 -11.795  -2.043  1.00  0.00           H  
ATOM   1264 2HB  GLU A  80     -15.939 -12.836  -0.894  1.00  0.00           H  
ATOM   1265 1HG  GLU A  80     -18.002 -14.070  -0.475  1.00  0.00           H  
ATOM   1266 2HG  GLU A  80     -18.890 -12.991  -1.548  1.00  0.00           H  
ATOM   1267  N   LEU A  81     -16.240 -12.439   1.933  1.00  0.00           N  
ATOM   1268  CA  LEU A  81     -16.248 -13.174   3.192  1.00  0.00           C  
ATOM   1269  C   LEU A  81     -16.992 -12.404   4.275  1.00  0.00           C  
ATOM   1270  O   LEU A  81     -17.752 -12.984   5.052  1.00  0.00           O  
ATOM   1271  CB  LEU A  81     -14.811 -13.454   3.651  1.00  0.00           C  
ATOM   1272  CG  LEU A  81     -14.025 -14.460   2.801  1.00  0.00           C  
ATOM   1273  CD1 LEU A  81     -12.575 -14.494   3.264  1.00  0.00           C  
ATOM   1274  CD2 LEU A  81     -14.668 -15.834   2.916  1.00  0.00           C  
ATOM   1275  H   LEU A  81     -15.379 -12.128   1.507  1.00  0.00           H  
ATOM   1276  HA  LEU A  81     -16.757 -14.125   3.035  1.00  0.00           H  
ATOM   1277 1HB  LEU A  81     -14.258 -12.517   3.651  1.00  0.00           H  
ATOM   1278 2HB  LEU A  81     -14.841 -13.835   4.672  1.00  0.00           H  
ATOM   1279  HG  LEU A  81     -14.035 -14.141   1.758  1.00  0.00           H  
ATOM   1280 1HD1 LEU A  81     -12.017 -15.209   2.660  1.00  0.00           H  
ATOM   1281 2HD1 LEU A  81     -12.134 -13.503   3.153  1.00  0.00           H  
ATOM   1282 3HD1 LEU A  81     -12.535 -14.794   4.311  1.00  0.00           H  
ATOM   1283 1HD2 LEU A  81     -14.110 -16.549   2.310  1.00  0.00           H  
ATOM   1284 2HD2 LEU A  81     -14.658 -16.155   3.958  1.00  0.00           H  
ATOM   1285 3HD2 LEU A  81     -15.698 -15.785   2.561  1.00  0.00           H  
ATOM   1286  N   ALA A  82     -16.732 -11.081   4.280  1.00  0.00           N  
ATOM   1287  CA  ALA A  82     -17.383 -10.229   5.267  1.00  0.00           C  
ATOM   1288  C   ALA A  82     -18.896 -10.246   5.097  1.00  0.00           C  
ATOM   1289  O   ALA A  82     -19.640 -10.297   6.077  1.00  0.00           O  
ATOM   1290  CB  ALA A  82     -16.856  -8.804   5.168  1.00  0.00           C  
ATOM   1291  H   ALA A  82     -16.089 -10.703   3.598  1.00  0.00           H  
ATOM   1292  HA  ALA A  82     -17.154 -10.622   6.258  1.00  0.00           H  
ATOM   1293 1HB  ALA A  82     -17.352  -8.180   5.912  1.00  0.00           H  
ATOM   1294 2HB  ALA A  82     -15.781  -8.801   5.350  1.00  0.00           H  
ATOM   1295 3HB  ALA A  82     -17.057  -8.411   4.173  1.00  0.00           H  
ATOM   1296  N   ALA A  83     -19.300 -10.200   3.811  1.00  0.00           N  
ATOM   1297  CA  ALA A  83     -20.727 -10.212   3.510  1.00  0.00           C  
ATOM   1298  C   ALA A  83     -21.381 -11.499   3.996  1.00  0.00           C  
ATOM   1299  O   ALA A  83     -22.484 -11.477   4.542  1.00  0.00           O  
ATOM   1300  CB  ALA A  83     -20.954 -10.034   2.016  1.00  0.00           C  
ATOM   1301  H   ALA A  83     -18.606 -10.159   3.079  1.00  0.00           H  
ATOM   1302  HA  ALA A  83     -21.191  -9.380   4.039  1.00  0.00           H  
ATOM   1303 1HB  ALA A  83     -22.024 -10.045   1.807  1.00  0.00           H  
ATOM   1304 2HB  ALA A  83     -20.531  -9.083   1.694  1.00  0.00           H  
ATOM   1305 3HB  ALA A  83     -20.471 -10.847   1.475  1.00  0.00           H  
ATOM   1306  N   LYS A  84     -20.644 -12.605   3.766  1.00  0.00           N  
ATOM   1307  CA  LYS A  84     -21.158 -13.904   4.184  1.00  0.00           C  
ATOM   1308  C   LYS A  84     -21.342 -13.964   5.695  1.00  0.00           C  
ATOM   1309  O   LYS A  84     -22.335 -14.497   6.189  1.00  0.00           O  
ATOM   1310  CB  LYS A  84     -20.222 -15.023   3.724  1.00  0.00           C  
ATOM   1311  CG  LYS A  84     -20.702 -16.426   4.070  1.00  0.00           C  
ATOM   1312  CD  LYS A  84     -19.765 -17.485   3.509  1.00  0.00           C  
ATOM   1313  CE  LYS A  84     -20.292 -18.888   3.771  1.00  0.00           C  
ATOM   1314  NZ  LYS A  84     -20.340 -19.202   5.225  1.00  0.00           N  
ATOM   1315  H   LYS A  84     -19.749 -12.513   3.308  1.00  0.00           H  
ATOM   1316  HA  LYS A  84     -22.135 -14.055   3.723  1.00  0.00           H  
ATOM   1317 1HB  LYS A  84     -20.096 -14.970   2.642  1.00  0.00           H  
ATOM   1318 2HB  LYS A  84     -19.240 -14.885   4.175  1.00  0.00           H  
ATOM   1319 1HG  LYS A  84     -20.754 -16.537   5.154  1.00  0.00           H  
ATOM   1320 2HG  LYS A  84     -21.699 -16.582   3.659  1.00  0.00           H  
ATOM   1321 1HD  LYS A  84     -19.656 -17.342   2.433  1.00  0.00           H  
ATOM   1322 2HD  LYS A  84     -18.783 -17.384   3.972  1.00  0.00           H  
ATOM   1323 1HE  LYS A  84     -21.296 -18.982   3.359  1.00  0.00           H  
ATOM   1324 2HE  LYS A  84     -19.651 -19.617   3.276  1.00  0.00           H  
ATOM   1325 1HZ  LYS A  84     -20.694 -20.139   5.356  1.00  0.00           H  
ATOM   1326 2HZ  LYS A  84     -19.410 -19.136   5.615  1.00  0.00           H  
ATOM   1327 3HZ  LYS A  84     -20.947 -18.545   5.692  1.00  0.00           H  
ATOM   1328  N   THR A  85     -20.337 -13.391   6.389  1.00  0.00           N  
ATOM   1329  CA  THR A  85     -20.392 -13.379   7.846  1.00  0.00           C  
ATOM   1330  C   THR A  85     -21.598 -12.594   8.345  1.00  0.00           C  
ATOM   1331  O   THR A  85     -22.271 -13.006   9.290  1.00  0.00           O  
ATOM   1332  CB  THR A  85     -19.104 -12.784   8.444  1.00  0.00           C  
ATOM   1333  OG1 THR A  85     -17.980 -13.588   8.061  1.00  0.00           O  
ATOM   1334  CG2 THR A  85     -19.193 -12.734   9.961  1.00  0.00           C  
ATOM   1335  H   THR A  85     -19.563 -12.980   5.886  1.00  0.00           H  
ATOM   1336  HA  THR A  85     -20.490 -14.406   8.197  1.00  0.00           H  
ATOM   1337  HB  THR A  85     -18.958 -11.774   8.061  1.00  0.00           H  
ATOM   1338  HG1 THR A  85     -17.910 -13.603   7.103  1.00  0.00           H  
ATOM   1339 1HG2 THR A  85     -18.275 -12.310  10.366  1.00  0.00           H  
ATOM   1340 2HG2 THR A  85     -20.040 -12.114  10.256  1.00  0.00           H  
ATOM   1341 3HG2 THR A  85     -19.330 -13.742  10.350  1.00  0.00           H  
ATOM   1342  N   TYR A  86     -21.826 -11.454   7.661  1.00  0.00           N  
ATOM   1343  CA  TYR A  86     -22.954 -10.610   8.038  1.00  0.00           C  
ATOM   1344  C   TYR A  86     -24.276 -11.346   7.864  1.00  0.00           C  
ATOM   1345  O   TYR A  86     -25.169 -11.245   8.706  1.00  0.00           O  
ATOM   1346  CB  TYR A  86     -22.953  -9.319   7.217  1.00  0.00           C  
ATOM   1347  CG  TYR A  86     -21.868  -8.343   7.615  1.00  0.00           C  
ATOM   1348  CD1 TYR A  86     -20.946  -7.910   6.673  1.00  0.00           C  
ATOM   1349  CD2 TYR A  86     -21.795  -7.882   8.920  1.00  0.00           C  
ATOM   1350  CE1 TYR A  86     -19.954  -7.019   7.036  1.00  0.00           C  
ATOM   1351  CE2 TYR A  86     -20.803  -6.991   9.283  1.00  0.00           C  
ATOM   1352  CZ  TYR A  86     -19.886  -6.560   8.347  1.00  0.00           C  
ATOM   1353  OH  TYR A  86     -18.899  -5.672   8.709  1.00  0.00           O  
ATOM   1354  H   TYR A  86     -21.211 -11.206   6.900  1.00  0.00           H  
ATOM   1355  HA  TYR A  86     -22.856 -10.353   9.093  1.00  0.00           H  
ATOM   1356 1HB  TYR A  86     -22.825  -9.559   6.161  1.00  0.00           H  
ATOM   1357 2HB  TYR A  86     -23.915  -8.819   7.324  1.00  0.00           H  
ATOM   1358  HD1 TYR A  86     -21.003  -8.273   5.647  1.00  0.00           H  
ATOM   1359  HD2 TYR A  86     -22.519  -8.223   9.660  1.00  0.00           H  
ATOM   1360  HE1 TYR A  86     -19.230  -6.679   6.297  1.00  0.00           H  
ATOM   1361  HE2 TYR A  86     -20.745  -6.628  10.310  1.00  0.00           H  
ATOM   1362  HH  TYR A  86     -18.990  -5.456   9.640  1.00  0.00           H  
ATOM   1363  N   VAL A  87     -24.344 -12.082   6.735  1.00  0.00           N  
ATOM   1364  CA  VAL A  87     -25.559 -12.838   6.449  1.00  0.00           C  
ATOM   1365  C   VAL A  87     -25.818 -13.889   7.520  1.00  0.00           C  
ATOM   1366  O   VAL A  87     -26.955 -14.088   7.947  1.00  0.00           O  
ATOM   1367  CB  VAL A  87     -25.449 -13.525   5.075  1.00  0.00           C  
ATOM   1368  CG1 VAL A  87     -26.620 -14.472   4.859  1.00  0.00           C  
ATOM   1369  CG2 VAL A  87     -25.393 -12.476   3.975  1.00  0.00           C  
ATOM   1370  H   VAL A  87     -23.552 -12.096   6.109  1.00  0.00           H  
ATOM   1371  HA  VAL A  87     -26.401 -12.145   6.428  1.00  0.00           H  
ATOM   1372  HB  VAL A  87     -24.541 -14.127   5.051  1.00  0.00           H  
ATOM   1373 1HG1 VAL A  87     -26.527 -14.950   3.883  1.00  0.00           H  
ATOM   1374 2HG1 VAL A  87     -26.619 -15.235   5.637  1.00  0.00           H  
ATOM   1375 3HG1 VAL A  87     -27.554 -13.912   4.900  1.00  0.00           H  
ATOM   1376 1HG2 VAL A  87     -25.315 -12.970   3.006  1.00  0.00           H  
ATOM   1377 2HG2 VAL A  87     -26.300 -11.871   4.002  1.00  0.00           H  
ATOM   1378 3HG2 VAL A  87     -24.524 -11.836   4.126  1.00  0.00           H  
ATOM   1379  N   GLU A  88     -24.708 -14.541   7.923  1.00  0.00           N  
ATOM   1380  CA  GLU A  88     -24.819 -15.573   8.947  1.00  0.00           C  
ATOM   1381  C   GLU A  88     -25.332 -14.994  10.260  1.00  0.00           C  
ATOM   1382  O   GLU A  88     -26.165 -15.601  10.933  1.00  0.00           O  
ATOM   1383  CB  GLU A  88     -23.464 -16.249   9.171  1.00  0.00           C  
ATOM   1384  CG  GLU A  88     -22.999 -17.124   8.015  1.00  0.00           C  
ATOM   1385  CD  GLU A  88     -21.631 -17.707   8.236  1.00  0.00           C  
ATOM   1386  OE1 GLU A  88     -21.006 -17.354   9.207  1.00  0.00           O  
ATOM   1387  OE2 GLU A  88     -21.211 -18.506   7.433  1.00  0.00           O  
ATOM   1388  H   GLU A  88     -23.819 -14.302   7.507  1.00  0.00           H  
ATOM   1389  HA  GLU A  88     -25.532 -16.324   8.605  1.00  0.00           H  
ATOM   1390 1HB  GLU A  88     -22.702 -15.489   9.342  1.00  0.00           H  
ATOM   1391 2HB  GLU A  88     -23.512 -16.873  10.064  1.00  0.00           H  
ATOM   1392 1HG  GLU A  88     -23.711 -17.938   7.879  1.00  0.00           H  
ATOM   1393 2HG  GLU A  88     -22.992 -16.528   7.103  1.00  0.00           H  
ATOM   1394  N   VAL A  89     -24.791 -13.800  10.575  1.00  0.00           N  
ATOM   1395  CA  VAL A  89     -25.200 -13.136  11.808  1.00  0.00           C  
ATOM   1396  C   VAL A  89     -26.686 -12.808  11.790  1.00  0.00           C  
ATOM   1397  O   VAL A  89     -27.380 -12.975  12.793  1.00  0.00           O  
ATOM   1398  CB  VAL A  89     -24.394 -11.839  12.009  1.00  0.00           C  
ATOM   1399  CG1 VAL A  89     -24.951 -11.042  13.179  1.00  0.00           C  
ATOM   1400  CG2 VAL A  89     -22.926 -12.170  12.232  1.00  0.00           C  
ATOM   1401  H   VAL A  89     -24.112 -13.387   9.952  1.00  0.00           H  
ATOM   1402  HA  VAL A  89     -24.999 -13.806  12.645  1.00  0.00           H  
ATOM   1403  HB  VAL A  89     -24.496 -11.217  11.119  1.00  0.00           H  
ATOM   1404 1HG1 VAL A  89     -24.370 -10.128  13.307  1.00  0.00           H  
ATOM   1405 2HG1 VAL A  89     -25.991 -10.785  12.982  1.00  0.00           H  
ATOM   1406 3HG1 VAL A  89     -24.889 -11.640  14.089  1.00  0.00           H  
ATOM   1407 1HG2 VAL A  89     -22.362 -11.248  12.372  1.00  0.00           H  
ATOM   1408 2HG2 VAL A  89     -22.825 -12.797  13.118  1.00  0.00           H  
ATOM   1409 3HG2 VAL A  89     -22.538 -12.704  11.364  1.00  0.00           H  
ATOM   1410  N   ASN A  90     -27.127 -12.338  10.606  1.00  0.00           N  
ATOM   1411  CA  ASN A  90     -28.533 -11.987  10.455  1.00  0.00           C  
ATOM   1412  C   ASN A  90     -29.430 -13.203  10.658  1.00  0.00           C  
ATOM   1413  O   ASN A  90     -30.478 -13.113  11.298  1.00  0.00           O  
ATOM   1414  CB  ASN A  90     -28.784 -11.359   9.096  1.00  0.00           C  
ATOM   1415  CG  ASN A  90     -28.244  -9.959   8.998  1.00  0.00           C  
ATOM   1416  OD1 ASN A  90     -28.085  -9.270  10.012  1.00  0.00           O  
ATOM   1417  ND2 ASN A  90     -27.960  -9.526   7.797  1.00  0.00           N  
ATOM   1418  H   ASN A  90     -26.473 -12.237   9.842  1.00  0.00           H  
ATOM   1419  HA  ASN A  90     -28.794 -11.261  11.227  1.00  0.00           H  
ATOM   1420 1HB  ASN A  90     -28.319 -11.970   8.322  1.00  0.00           H  
ATOM   1421 2HB  ASN A  90     -29.856 -11.337   8.897  1.00  0.00           H  
ATOM   1422 1HD2 ASN A  90     -27.598  -8.602   7.671  1.00  0.00           H  
ATOM   1423 2HD2 ASN A  90     -28.105 -10.118   7.005  1.00  0.00           H  
ATOM   1424  N   ARG A  91     -28.960 -14.328  10.082  1.00  0.00           N  
ATOM   1425  CA  ARG A  91     -29.723 -15.564  10.203  1.00  0.00           C  
ATOM   1426  C   ARG A  91     -29.941 -15.935  11.664  1.00  0.00           C  
ATOM   1427  O   ARG A  91     -31.000 -16.441  12.034  1.00  0.00           O  
ATOM   1428  CB  ARG A  91     -29.011 -16.705   9.493  1.00  0.00           C  
ATOM   1429  CG  ARG A  91     -29.759 -18.028   9.498  1.00  0.00           C  
ATOM   1430  CD  ARG A  91     -29.047 -19.065   8.708  1.00  0.00           C  
ATOM   1431  NE  ARG A  91     -27.768 -19.416   9.303  1.00  0.00           N  
ATOM   1432  CZ  ARG A  91     -26.794 -20.101   8.673  1.00  0.00           C  
ATOM   1433  NH1 ARG A  91     -26.968 -20.502   7.433  1.00  0.00           N  
ATOM   1434  NH2 ARG A  91     -25.663 -20.371   9.302  1.00  0.00           N  
ATOM   1435  H   ARG A  91     -28.086 -14.293   9.576  1.00  0.00           H  
ATOM   1436  HA  ARG A  91     -30.697 -15.416   9.734  1.00  0.00           H  
ATOM   1437 1HB  ARG A  91     -28.831 -16.432   8.454  1.00  0.00           H  
ATOM   1438 2HB  ARG A  91     -28.040 -16.874   9.959  1.00  0.00           H  
ATOM   1439 1HG  ARG A  91     -29.859 -18.386  10.523  1.00  0.00           H  
ATOM   1440 2HG  ARG A  91     -30.750 -17.887   9.065  1.00  0.00           H  
ATOM   1441 1HD  ARG A  91     -29.658 -19.966   8.657  1.00  0.00           H  
ATOM   1442 2HD  ARG A  91     -28.865 -18.693   7.701  1.00  0.00           H  
ATOM   1443  HE  ARG A  91     -27.597 -19.125  10.256  1.00  0.00           H  
ATOM   1444 1HH1 ARG A  91     -27.832 -20.295   6.952  1.00  0.00           H  
ATOM   1445 2HH1 ARG A  91     -26.238 -21.015   6.961  1.00  0.00           H  
ATOM   1446 1HH2 ARG A  91     -25.529 -20.064  10.255  1.00  0.00           H  
ATOM   1447 2HH2 ARG A  91     -24.933 -20.885   8.830  1.00  0.00           H  
ATOM   1448  N   VAL A  92     -28.968 -15.705  12.535  1.00  0.00           N  
ATOM   1449  CA  VAL A  92     -29.265 -15.818  13.985  1.00  0.00           C  
ATOM   1450  C   VAL A  92     -30.170 -14.700  14.508  1.00  0.00           C  
ATOM   1451  O   VAL A  92     -31.144 -14.957  15.216  1.00  0.00           O  
ATOM   1452  CB  VAL A  92     -27.954 -15.804  14.793  1.00  0.00           C  
ATOM   1453  CG1 VAL A  92     -28.248 -15.750  16.285  1.00  0.00           C  
ATOM   1454  CG2 VAL A  92     -27.122 -17.031  14.452  1.00  0.00           C  
ATOM   1455  H   VAL A  92     -28.049 -15.460  12.193  1.00  0.00           H  
ATOM   1456  HA  VAL A  92     -29.775 -16.766  14.161  1.00  0.00           H  
ATOM   1457  HB  VAL A  92     -27.393 -14.903  14.544  1.00  0.00           H  
ATOM   1458 1HG1 VAL A  92     -27.310 -15.740  16.841  1.00  0.00           H  
ATOM   1459 2HG1 VAL A  92     -28.813 -14.846  16.512  1.00  0.00           H  
ATOM   1460 3HG1 VAL A  92     -28.831 -16.625  16.573  1.00  0.00           H  
ATOM   1461 1HG2 VAL A  92     -26.196 -17.014  15.027  1.00  0.00           H  
ATOM   1462 2HG2 VAL A  92     -27.685 -17.932  14.696  1.00  0.00           H  
ATOM   1463 3HG2 VAL A  92     -26.888 -17.027  13.387  1.00  0.00           H  
ATOM   1464  N   ASN A  93     -29.852 -13.455  14.162  1.00  0.00           N  
ATOM   1465  CA  ASN A  93     -30.635 -12.307  14.622  1.00  0.00           C  
ATOM   1466  C   ASN A  93     -31.475 -11.755  13.479  1.00  0.00           C  
ATOM   1467  O   ASN A  93     -30.942 -11.336  12.451  1.00  0.00           O  
ATOM   1468  CB  ASN A  93     -29.735 -11.229  15.199  1.00  0.00           C  
ATOM   1469  CG  ASN A  93     -29.024 -11.676  16.446  1.00  0.00           C  
ATOM   1470  OD1 ASN A  93     -29.658 -12.098  17.419  1.00  0.00           O  
ATOM   1471  ND2 ASN A  93     -27.718 -11.593  16.435  1.00  0.00           N  
ATOM   1472  H   ASN A  93     -29.051 -13.300  13.567  1.00  0.00           H  
ATOM   1473  HA  ASN A  93     -31.318 -12.644  15.404  1.00  0.00           H  
ATOM   1474 1HB  ASN A  93     -28.992 -10.939  14.455  1.00  0.00           H  
ATOM   1475 2HB  ASN A  93     -30.329 -10.345  15.430  1.00  0.00           H  
ATOM   1476 1HD2 ASN A  93     -27.192 -11.876  17.237  1.00  0.00           H  
ATOM   1477 2HD2 ASN A  93     -27.246 -11.245  15.625  1.00  0.00           H  
ATOM   1478  N   LYS A  94     -32.786 -11.756  13.663  1.00  0.00           N  
ATOM   1479  CA  LYS A  94     -33.707 -11.479  12.570  1.00  0.00           C  
ATOM   1480  C   LYS A  94     -34.255 -10.059  12.662  1.00  0.00           C  
ATOM   1481  O   LYS A  94     -35.254  -9.727  12.024  1.00  0.00           O  
ATOM   1482  CB  LYS A  94     -34.856 -12.488  12.569  1.00  0.00           C  
ATOM   1483  CG  LYS A  94     -34.431 -13.925  12.296  1.00  0.00           C  
ATOM   1484  CD  LYS A  94     -35.629 -14.861  12.272  1.00  0.00           C  
ATOM   1485  CE  LYS A  94     -35.207 -16.296  11.993  1.00  0.00           C  
ATOM   1486  NZ  LYS A  94     -36.366 -17.229  11.996  1.00  0.00           N  
ATOM   1487  H   LYS A  94     -33.154 -11.954  14.582  1.00  0.00           H  
ATOM   1488  HA  LYS A  94     -33.164 -11.568  11.629  1.00  0.00           H  
ATOM   1489 1HB  LYS A  94     -35.361 -12.467  13.535  1.00  0.00           H  
ATOM   1490 2HB  LYS A  94     -35.587 -12.207  11.811  1.00  0.00           H  
ATOM   1491 1HG  LYS A  94     -33.920 -13.977  11.334  1.00  0.00           H  
ATOM   1492 2HG  LYS A  94     -33.740 -14.253  13.072  1.00  0.00           H  
ATOM   1493 1HD  LYS A  94     -36.141 -14.823  13.234  1.00  0.00           H  
ATOM   1494 2HD  LYS A  94     -36.326 -14.541  11.497  1.00  0.00           H  
ATOM   1495 1HE  LYS A  94     -34.717 -16.348  11.021  1.00  0.00           H  
ATOM   1496 2HE  LYS A  94     -34.495 -16.620  12.752  1.00  0.00           H  
ATOM   1497 1HZ  LYS A  94     -36.044 -18.168  11.808  1.00  0.00           H  
ATOM   1498 2HZ  LYS A  94     -36.818 -17.202  12.900  1.00  0.00           H  
ATOM   1499 3HZ  LYS A  94     -37.025 -16.950  11.283  1.00  0.00           H  
ATOM   1500  N   ASP A  95     -33.594  -9.226  13.460  1.00  0.00           N  
ATOM   1501  CA  ASP A  95     -34.018  -7.844  13.641  1.00  0.00           C  
ATOM   1502  C   ASP A  95     -33.866  -7.052  12.346  1.00  0.00           C  
ATOM   1503  O   ASP A  95     -32.863  -7.179  11.644  1.00  0.00           O  
ATOM   1504  CB  ASP A  95     -33.210  -7.177  14.757  1.00  0.00           C  
ATOM   1505  CG  ASP A  95     -33.563  -7.704  16.141  1.00  0.00           C  
ATOM   1506  OD1 ASP A  95     -34.584  -8.337  16.272  1.00  0.00           O  
ATOM   1507  OD2 ASP A  95     -32.809  -7.468  17.055  1.00  0.00           O  
ATOM   1508  H   ASP A  95     -32.778  -9.559  13.952  1.00  0.00           H  
ATOM   1509  HA  ASP A  95     -35.072  -7.840  13.924  1.00  0.00           H  
ATOM   1510 1HB  ASP A  95     -32.146  -7.340  14.583  1.00  0.00           H  
ATOM   1511 2HB  ASP A  95     -33.384  -6.101  14.738  1.00  0.00           H  
ATOM   1512  N   SER A  96     -34.868  -6.233  12.033  1.00  0.00           N  
ATOM   1513  CA  SER A  96     -34.901  -5.532  10.753  1.00  0.00           C  
ATOM   1514  C   SER A  96     -33.843  -4.439  10.686  1.00  0.00           C  
ATOM   1515  O   SER A  96     -33.252  -4.198   9.633  1.00  0.00           O  
ATOM   1516  CB  SER A  96     -36.274  -4.928  10.526  1.00  0.00           C  
ATOM   1517  OG  SER A  96     -36.548  -3.934  11.474  1.00  0.00           O  
ATOM   1518  H   SER A  96     -35.618  -6.097  12.697  1.00  0.00           H  
ATOM   1519  HA  SER A  96     -34.698  -6.251   9.959  1.00  0.00           H  
ATOM   1520 1HB  SER A  96     -36.323  -4.503   9.524  1.00  0.00           H  
ATOM   1521 2HB  SER A  96     -37.029  -5.710  10.587  1.00  0.00           H  
ATOM   1522  HG  SER A  96     -37.426  -3.604  11.265  1.00  0.00           H  
ATOM   1523  N   GLU A  97     -33.625  -3.800  11.816  1.00  0.00           N  
ATOM   1524  CA  GLU A  97     -32.591  -2.783  11.964  1.00  0.00           C  
ATOM   1525  C   GLU A  97     -31.203  -3.376  11.763  1.00  0.00           C  
ATOM   1526  O   GLU A  97     -30.345  -2.769  11.122  1.00  0.00           O  
ATOM   1527  CB  GLU A  97     -32.681  -2.129  13.345  1.00  0.00           C  
ATOM   1528  CG  GLU A  97     -33.910  -1.254  13.547  1.00  0.00           C  
ATOM   1529  CD  GLU A  97     -33.928  -0.053  12.643  1.00  0.00           C  
ATOM   1530  OE1 GLU A  97     -32.886   0.515  12.420  1.00  0.00           O  
ATOM   1531  OE2 GLU A  97     -34.986   0.298  12.175  1.00  0.00           O  
ATOM   1532  H   GLU A  97     -34.196  -4.016  12.621  1.00  0.00           H  
ATOM   1533  HA  GLU A  97     -32.746  -2.018  11.204  1.00  0.00           H  
ATOM   1534 1HB  GLU A  97     -32.690  -2.901  14.114  1.00  0.00           H  
ATOM   1535 2HB  GLU A  97     -31.799  -1.510  13.512  1.00  0.00           H  
ATOM   1536 1HG  GLU A  97     -34.803  -1.850  13.357  1.00  0.00           H  
ATOM   1537 2HG  GLU A  97     -33.941  -0.923  14.584  1.00  0.00           H  
ATOM   1538  N   LEU A  98     -31.037  -4.584  12.342  1.00  0.00           N  
ATOM   1539  CA  LEU A  98     -29.753  -5.263  12.223  1.00  0.00           C  
ATOM   1540  C   LEU A  98     -29.425  -5.570  10.768  1.00  0.00           C  
ATOM   1541  O   LEU A  98     -28.286  -5.410  10.331  1.00  0.00           O  
ATOM   1542  CB  LEU A  98     -29.762  -6.562  13.037  1.00  0.00           C  
ATOM   1543  CG  LEU A  98     -28.457  -7.368  13.020  1.00  0.00           C  
ATOM   1544  CD1 LEU A  98     -27.328  -6.519  13.590  1.00  0.00           C  
ATOM   1545  CD2 LEU A  98     -28.639  -8.647  13.824  1.00  0.00           C  
ATOM   1546  H   LEU A  98     -31.808  -4.996  12.848  1.00  0.00           H  
ATOM   1547  HA  LEU A  98     -28.978  -4.607  12.619  1.00  0.00           H  
ATOM   1548 1HB  LEU A  98     -29.989  -6.321  14.075  1.00  0.00           H  
ATOM   1549 2HB  LEU A  98     -30.554  -7.206  12.655  1.00  0.00           H  
ATOM   1550  HG  LEU A  98     -28.198  -7.620  11.991  1.00  0.00           H  
ATOM   1551 1HD1 LEU A  98     -26.401  -7.091  13.578  1.00  0.00           H  
ATOM   1552 2HD1 LEU A  98     -27.208  -5.621  12.985  1.00  0.00           H  
ATOM   1553 3HD1 LEU A  98     -27.567  -6.238  14.615  1.00  0.00           H  
ATOM   1554 1HD2 LEU A  98     -27.711  -9.220  13.811  1.00  0.00           H  
ATOM   1555 2HD2 LEU A  98     -28.896  -8.396  14.853  1.00  0.00           H  
ATOM   1556 3HD2 LEU A  98     -29.439  -9.242  13.384  1.00  0.00           H  
ATOM   1557  N   LEU A  99     -30.480  -6.014  10.055  1.00  0.00           N  
ATOM   1558  CA  LEU A  99     -30.301  -6.345   8.646  1.00  0.00           C  
ATOM   1559  C   LEU A  99     -29.879  -5.122   7.843  1.00  0.00           C  
ATOM   1560  O   LEU A  99     -29.012  -5.207   6.974  1.00  0.00           O  
ATOM   1561  CB  LEU A  99     -31.600  -6.920   8.067  1.00  0.00           C  
ATOM   1562  CG  LEU A  99     -31.762  -8.441   8.180  1.00  0.00           C  
ATOM   1563  CD1 LEU A  99     -31.679  -8.854   9.643  1.00  0.00           C  
ATOM   1564  CD2 LEU A  99     -33.092  -8.857   7.569  1.00  0.00           C  
ATOM   1565  H   LEU A  99     -31.377  -6.111  10.510  1.00  0.00           H  
ATOM   1566  HA  LEU A  99     -29.518  -7.097   8.564  1.00  0.00           H  
ATOM   1567 1HB  LEU A  99     -32.443  -6.458   8.579  1.00  0.00           H  
ATOM   1568 2HB  LEU A  99     -31.656  -6.658   7.011  1.00  0.00           H  
ATOM   1569  HG  LEU A  99     -30.949  -8.934   7.647  1.00  0.00           H  
ATOM   1570 1HD1 LEU A  99     -31.794  -9.935   9.723  1.00  0.00           H  
ATOM   1571 2HD1 LEU A  99     -30.710  -8.562  10.049  1.00  0.00           H  
ATOM   1572 3HD1 LEU A  99     -32.472  -8.363  10.205  1.00  0.00           H  
ATOM   1573 1HD2 LEU A  99     -33.207  -9.938   7.648  1.00  0.00           H  
ATOM   1574 2HD2 LEU A  99     -33.907  -8.365   8.102  1.00  0.00           H  
ATOM   1575 3HD2 LEU A  99     -33.118  -8.565   6.519  1.00  0.00           H  
ATOM   1576  N   LYS A 100     -30.535  -3.993   8.183  1.00  0.00           N  
ATOM   1577  CA  LYS A 100     -30.222  -2.749   7.491  1.00  0.00           C  
ATOM   1578  C   LYS A 100     -28.771  -2.344   7.715  1.00  0.00           C  
ATOM   1579  O   LYS A 100     -28.091  -1.897   6.790  1.00  0.00           O  
ATOM   1580  CB  LYS A 100     -31.159  -1.631   7.951  1.00  0.00           C  
ATOM   1581  CG  LYS A 100     -30.931  -0.294   7.257  1.00  0.00           C  
ATOM   1582  CD  LYS A 100     -31.977   0.729   7.671  1.00  0.00           C  
ATOM   1583  CE  LYS A 100     -31.774   1.179   9.110  1.00  0.00           C  
ATOM   1584  NZ  LYS A 100     -32.721   2.260   9.495  1.00  0.00           N  
ATOM   1585  H   LYS A 100     -31.232  -4.030   8.913  1.00  0.00           H  
ATOM   1586  HA  LYS A 100     -30.364  -2.904   6.421  1.00  0.00           H  
ATOM   1587 1HB  LYS A 100     -32.193  -1.927   7.775  1.00  0.00           H  
ATOM   1588 2HB  LYS A 100     -31.040  -1.475   9.023  1.00  0.00           H  
ATOM   1589 1HG  LYS A 100     -29.941   0.086   7.514  1.00  0.00           H  
ATOM   1590 2HG  LYS A 100     -30.977  -0.433   6.177  1.00  0.00           H  
ATOM   1591 1HD  LYS A 100     -31.916   1.599   7.015  1.00  0.00           H  
ATOM   1592 2HD  LYS A 100     -32.971   0.293   7.574  1.00  0.00           H  
ATOM   1593 1HE  LYS A 100     -31.917   0.332   9.779  1.00  0.00           H  
ATOM   1594 2HE  LYS A 100     -30.755   1.545   9.236  1.00  0.00           H  
ATOM   1595 1HZ  LYS A 100     -32.554   2.530  10.453  1.00  0.00           H  
ATOM   1596 2HZ  LYS A 100     -32.585   3.059   8.891  1.00  0.00           H  
ATOM   1597 3HZ  LYS A 100     -33.670   1.926   9.400  1.00  0.00           H  
ATOM   1598  N   GLU A 101     -28.345  -2.524   8.982  1.00  0.00           N  
ATOM   1599  CA  GLU A 101     -26.973  -2.175   9.331  1.00  0.00           C  
ATOM   1600  C   GLU A 101     -25.975  -3.016   8.546  1.00  0.00           C  
ATOM   1601  O   GLU A 101     -24.958  -2.510   8.073  1.00  0.00           O  
ATOM   1602  CB  GLU A 101     -26.741  -2.359  10.832  1.00  0.00           C  
ATOM   1603  CG  GLU A 101     -27.463  -1.346  11.709  1.00  0.00           C  
ATOM   1604  CD  GLU A 101     -27.276  -1.606  13.178  1.00  0.00           C  
ATOM   1605  OE1 GLU A 101     -26.698  -2.610  13.516  1.00  0.00           O  
ATOM   1606  OE2 GLU A 101     -27.713  -0.798  13.964  1.00  0.00           O  
ATOM   1607  H   GLU A 101     -28.985  -2.898   9.668  1.00  0.00           H  
ATOM   1608  HA  GLU A 101     -26.807  -1.127   9.078  1.00  0.00           H  
ATOM   1609 1HB  GLU A 101     -27.068  -3.355  11.132  1.00  0.00           H  
ATOM   1610 2HB  GLU A 101     -25.674  -2.287  11.047  1.00  0.00           H  
ATOM   1611 1HG  GLU A 101     -27.089  -0.349  11.478  1.00  0.00           H  
ATOM   1612 2HG  GLU A 101     -28.526  -1.370  11.473  1.00  0.00           H  
ATOM   1613  N   ASN A 102     -26.325  -4.315   8.438  1.00  0.00           N  
ATOM   1614  CA  ASN A 102     -25.453  -5.230   7.708  1.00  0.00           C  
ATOM   1615  C   ASN A 102     -25.326  -4.821   6.246  1.00  0.00           C  
ATOM   1616  O   ASN A 102     -24.238  -4.868   5.671  1.00  0.00           O  
ATOM   1617  CB  ASN A 102     -25.961  -6.656   7.820  1.00  0.00           C  
ATOM   1618  CG  ASN A 102     -25.729  -7.246   9.183  1.00  0.00           C  
ATOM   1619  OD1 ASN A 102     -24.640  -7.754   9.476  1.00  0.00           O  
ATOM   1620  ND2 ASN A 102     -26.731  -7.189  10.023  1.00  0.00           N  
ATOM   1621  H   ASN A 102     -27.184  -4.631   8.865  1.00  0.00           H  
ATOM   1622  HA  ASN A 102     -24.455  -5.181   8.146  1.00  0.00           H  
ATOM   1623 1HB  ASN A 102     -27.030  -6.679   7.604  1.00  0.00           H  
ATOM   1624 2HB  ASN A 102     -25.463  -7.279   7.078  1.00  0.00           H  
ATOM   1625 1HD2 ASN A 102     -26.634  -7.566  10.944  1.00  0.00           H  
ATOM   1626 2HD2 ASN A 102     -27.594  -6.769   9.744  1.00  0.00           H  
ATOM   1627  N   VAL A 103     -26.488  -4.422   5.690  1.00  0.00           N  
ATOM   1628  CA  VAL A 103     -26.502  -4.003   4.293  1.00  0.00           C  
ATOM   1629  C   VAL A 103     -25.620  -2.781   4.075  1.00  0.00           C  
ATOM   1630  O   VAL A 103     -24.894  -2.695   3.084  1.00  0.00           O  
ATOM   1631  CB  VAL A 103     -27.940  -3.679   3.847  1.00  0.00           C  
ATOM   1632  CG1 VAL A 103     -27.940  -3.053   2.460  1.00  0.00           C  
ATOM   1633  CG2 VAL A 103     -28.786  -4.944   3.867  1.00  0.00           C  
ATOM   1634  H   VAL A 103     -27.327  -4.420   6.251  1.00  0.00           H  
ATOM   1635  HA  VAL A 103     -26.122  -4.822   3.682  1.00  0.00           H  
ATOM   1636  HB  VAL A 103     -28.367  -2.945   4.531  1.00  0.00           H  
ATOM   1637 1HG1 VAL A 103     -28.964  -2.830   2.161  1.00  0.00           H  
ATOM   1638 2HG1 VAL A 103     -27.359  -2.130   2.478  1.00  0.00           H  
ATOM   1639 3HG1 VAL A 103     -27.497  -3.748   1.747  1.00  0.00           H  
ATOM   1640 1HG2 VAL A 103     -29.801  -4.707   3.551  1.00  0.00           H  
ATOM   1641 2HG2 VAL A 103     -28.356  -5.680   3.187  1.00  0.00           H  
ATOM   1642 3HG2 VAL A 103     -28.806  -5.352   4.877  1.00  0.00           H  
ATOM   1643  N   LYS A 104     -25.724  -1.853   5.049  1.00  0.00           N  
ATOM   1644  CA  LYS A 104     -24.930  -0.634   4.963  1.00  0.00           C  
ATOM   1645  C   LYS A 104     -23.439  -0.944   4.990  1.00  0.00           C  
ATOM   1646  O   LYS A 104     -22.658  -0.351   4.246  1.00  0.00           O  
ATOM   1647  CB  LYS A 104     -25.289   0.322   6.102  1.00  0.00           C  
ATOM   1648  CG  LYS A 104     -24.545   1.650   6.067  1.00  0.00           C  
ATOM   1649  CD  LYS A 104     -25.014   2.576   7.179  1.00  0.00           C  
ATOM   1650  CE  LYS A 104     -24.342   3.938   7.088  1.00  0.00           C  
ATOM   1651  NZ  LYS A 104     -22.873   3.849   7.308  1.00  0.00           N  
ATOM   1652  H   LYS A 104     -26.352  -2.020   5.823  1.00  0.00           H  
ATOM   1653  HA  LYS A 104     -25.151  -0.143   4.014  1.00  0.00           H  
ATOM   1654 1HB  LYS A 104     -26.358   0.536   6.074  1.00  0.00           H  
ATOM   1655 2HB  LYS A 104     -25.075  -0.156   7.058  1.00  0.00           H  
ATOM   1656 1HG  LYS A 104     -23.475   1.472   6.181  1.00  0.00           H  
ATOM   1657 2HG  LYS A 104     -24.714   2.136   5.106  1.00  0.00           H  
ATOM   1658 1HD  LYS A 104     -26.095   2.708   7.112  1.00  0.00           H  
ATOM   1659 2HD  LYS A 104     -24.780   2.130   8.146  1.00  0.00           H  
ATOM   1660 1HE  LYS A 104     -24.524   4.368   6.104  1.00  0.00           H  
ATOM   1661 2HE  LYS A 104     -24.769   4.605   7.837  1.00  0.00           H  
ATOM   1662 1HZ  LYS A 104     -22.465   4.771   7.240  1.00  0.00           H  
ATOM   1663 2HZ  LYS A 104     -22.692   3.468   8.227  1.00  0.00           H  
ATOM   1664 3HZ  LYS A 104     -22.463   3.248   6.608  1.00  0.00           H  
ATOM   1665  N   ASN A 105     -23.098  -1.897   5.882  1.00  0.00           N  
ATOM   1666  CA  ASN A 105     -21.699  -2.290   6.007  1.00  0.00           C  
ATOM   1667  C   ASN A 105     -21.175  -2.882   4.705  1.00  0.00           C  
ATOM   1668  O   ASN A 105     -20.050  -2.597   4.291  1.00  0.00           O  
ATOM   1669  CB  ASN A 105     -21.521  -3.272   7.150  1.00  0.00           C  
ATOM   1670  CG  ASN A 105     -21.639  -2.617   8.498  1.00  0.00           C  
ATOM   1671  OD1 ASN A 105     -21.409  -1.410   8.638  1.00  0.00           O  
ATOM   1672  ND2 ASN A 105     -21.992  -3.389   9.494  1.00  0.00           N  
ATOM   1673  H   ASN A 105     -23.819  -2.322   6.447  1.00  0.00           H  
ATOM   1674  HA  ASN A 105     -21.107  -1.398   6.219  1.00  0.00           H  
ATOM   1675 1HB  ASN A 105     -22.272  -4.059   7.075  1.00  0.00           H  
ATOM   1676 2HB  ASN A 105     -20.542  -3.745   7.074  1.00  0.00           H  
ATOM   1677 1HD2 ASN A 105     -22.086  -3.007  10.414  1.00  0.00           H  
ATOM   1678 2HD2 ASN A 105     -22.167  -4.360   9.336  1.00  0.00           H  
ATOM   1679  N   VAL A 106     -22.045  -3.711   4.093  1.00  0.00           N  
ATOM   1680  CA  VAL A 106     -21.666  -4.343   2.835  1.00  0.00           C  
ATOM   1681  C   VAL A 106     -21.414  -3.304   1.751  1.00  0.00           C  
ATOM   1682  O   VAL A 106     -20.465  -3.420   0.975  1.00  0.00           O  
ATOM   1683  CB  VAL A 106     -22.770  -5.310   2.369  1.00  0.00           C  
ATOM   1684  CG1 VAL A 106     -22.474  -5.819   0.966  1.00  0.00           C  
ATOM   1685  CG2 VAL A 106     -22.890  -6.468   3.348  1.00  0.00           C  
ATOM   1686  H   VAL A 106     -22.946  -3.879   4.518  1.00  0.00           H  
ATOM   1687  HA  VAL A 106     -20.748  -4.910   2.996  1.00  0.00           H  
ATOM   1688  HB  VAL A 106     -23.716  -4.772   2.323  1.00  0.00           H  
ATOM   1689 1HG1 VAL A 106     -23.265  -6.501   0.652  1.00  0.00           H  
ATOM   1690 2HG1 VAL A 106     -22.428  -4.976   0.276  1.00  0.00           H  
ATOM   1691 3HG1 VAL A 106     -21.520  -6.345   0.963  1.00  0.00           H  
ATOM   1692 1HG2 VAL A 106     -23.673  -7.148   3.013  1.00  0.00           H  
ATOM   1693 2HG2 VAL A 106     -21.942  -7.003   3.398  1.00  0.00           H  
ATOM   1694 3HG2 VAL A 106     -23.143  -6.084   4.337  1.00  0.00           H  
ATOM   1695  N   VAL A 107     -22.310  -2.296   1.744  1.00  0.00           N  
ATOM   1696  CA  VAL A 107     -22.181  -1.234   0.754  1.00  0.00           C  
ATOM   1697  C   VAL A 107     -20.868  -0.480   0.923  1.00  0.00           C  
ATOM   1698  O   VAL A 107     -20.201  -0.148  -0.057  1.00  0.00           O  
ATOM   1699  CB  VAL A 107     -23.356  -0.245   0.875  1.00  0.00           C  
ATOM   1700  CG1 VAL A 107     -23.124   0.968  -0.013  1.00  0.00           C  
ATOM   1701  CG2 VAL A 107     -24.657  -0.942   0.508  1.00  0.00           C  
ATOM   1702  H   VAL A 107     -23.056  -2.295   2.425  1.00  0.00           H  
ATOM   1703  HA  VAL A 107     -22.201  -1.682  -0.240  1.00  0.00           H  
ATOM   1704  HB  VAL A 107     -23.412   0.114   1.903  1.00  0.00           H  
ATOM   1705 1HG1 VAL A 107     -23.965   1.656   0.085  1.00  0.00           H  
ATOM   1706 2HG1 VAL A 107     -22.207   1.472   0.291  1.00  0.00           H  
ATOM   1707 3HG1 VAL A 107     -23.037   0.649  -1.051  1.00  0.00           H  
ATOM   1708 1HG2 VAL A 107     -25.484  -0.237   0.596  1.00  0.00           H  
ATOM   1709 2HG2 VAL A 107     -24.599  -1.306  -0.518  1.00  0.00           H  
ATOM   1710 3HG2 VAL A 107     -24.824  -1.782   1.182  1.00  0.00           H  
ATOM   1711  N   GLU A 108     -20.543  -0.233   2.209  1.00  0.00           N  
ATOM   1712  CA  GLU A 108     -19.307   0.481   2.509  1.00  0.00           C  
ATOM   1713  C   GLU A 108     -18.090  -0.297   2.025  1.00  0.00           C  
ATOM   1714  O   GLU A 108     -17.151   0.279   1.478  1.00  0.00           O  
ATOM   1715  CB  GLU A 108     -19.193   0.741   4.013  1.00  0.00           C  
ATOM   1716  CG  GLU A 108     -20.183   1.765   4.551  1.00  0.00           C  
ATOM   1717  CD  GLU A 108     -20.095   1.936   6.042  1.00  0.00           C  
ATOM   1718  OE1 GLU A 108     -19.367   1.200   6.663  1.00  0.00           O  
ATOM   1719  OE2 GLU A 108     -20.757   2.804   6.560  1.00  0.00           O  
ATOM   1720  H   GLU A 108     -21.163  -0.548   2.942  1.00  0.00           H  
ATOM   1721  HA  GLU A 108     -19.326   1.439   1.989  1.00  0.00           H  
ATOM   1722 1HB  GLU A 108     -19.347  -0.191   4.557  1.00  0.00           H  
ATOM   1723 2HB  GLU A 108     -18.188   1.094   4.246  1.00  0.00           H  
ATOM   1724 1HG  GLU A 108     -19.991   2.726   4.074  1.00  0.00           H  
ATOM   1725 2HG  GLU A 108     -21.192   1.453   4.284  1.00  0.00           H  
ATOM   1726  N   LEU A 109     -18.165  -1.624   2.258  1.00  0.00           N  
ATOM   1727  CA  LEU A 109     -17.063  -2.484   1.842  1.00  0.00           C  
ATOM   1728  C   LEU A 109     -16.873  -2.444   0.331  1.00  0.00           C  
ATOM   1729  O   LEU A 109     -15.746  -2.400  -0.161  1.00  0.00           O  
ATOM   1730  CB  LEU A 109     -17.319  -3.927   2.295  1.00  0.00           C  
ATOM   1731  CG  LEU A 109     -17.246  -4.172   3.807  1.00  0.00           C  
ATOM   1732  CD1 LEU A 109     -17.699  -5.594   4.114  1.00  0.00           C  
ATOM   1733  CD2 LEU A 109     -15.824  -3.935   4.293  1.00  0.00           C  
ATOM   1734  H   LEU A 109     -18.983  -1.998   2.716  1.00  0.00           H  
ATOM   1735  HA  LEU A 109     -16.148  -2.125   2.313  1.00  0.00           H  
ATOM   1736 1HB  LEU A 109     -18.310  -4.226   1.958  1.00  0.00           H  
ATOM   1737 2HB  LEU A 109     -16.584  -4.576   1.818  1.00  0.00           H  
ATOM   1738  HG  LEU A 109     -17.924  -3.489   4.320  1.00  0.00           H  
ATOM   1739 1HD1 LEU A 109     -17.648  -5.768   5.188  1.00  0.00           H  
ATOM   1740 2HD1 LEU A 109     -18.725  -5.730   3.773  1.00  0.00           H  
ATOM   1741 3HD1 LEU A 109     -17.049  -6.301   3.600  1.00  0.00           H  
ATOM   1742 1HD2 LEU A 109     -15.773  -4.109   5.369  1.00  0.00           H  
ATOM   1743 2HD2 LEU A 109     -15.146  -4.619   3.782  1.00  0.00           H  
ATOM   1744 3HD2 LEU A 109     -15.533  -2.907   4.078  1.00  0.00           H  
ATOM   1745  N   ALA A 110     -18.030  -2.463  -0.363  1.00  0.00           N  
ATOM   1746  CA  ALA A 110     -17.988  -2.428  -1.820  1.00  0.00           C  
ATOM   1747  C   ALA A 110     -17.346  -1.140  -2.322  1.00  0.00           C  
ATOM   1748  O   ALA A 110     -16.557  -1.156  -3.266  1.00  0.00           O  
ATOM   1749  CB  ALA A 110     -19.389  -2.578  -2.394  1.00  0.00           C  
ATOM   1750  H   ALA A 110     -18.905  -2.500   0.141  1.00  0.00           H  
ATOM   1751  HA  ALA A 110     -17.375  -3.262  -2.161  1.00  0.00           H  
ATOM   1752 1HB  ALA A 110     -19.341  -2.551  -3.482  1.00  0.00           H  
ATOM   1753 2HB  ALA A 110     -19.813  -3.530  -2.073  1.00  0.00           H  
ATOM   1754 3HB  ALA A 110     -20.018  -1.764  -2.037  1.00  0.00           H  
ATOM   1755  N   GLU A 111     -17.727  -0.041  -1.641  1.00  0.00           N  
ATOM   1756  CA  GLU A 111     -17.183   1.258  -2.020  1.00  0.00           C  
ATOM   1757  C   GLU A 111     -15.671   1.294  -1.845  1.00  0.00           C  
ATOM   1758  O   GLU A 111     -14.951   1.830  -2.686  1.00  0.00           O  
ATOM   1759  CB  GLU A 111     -17.829   2.371  -1.192  1.00  0.00           C  
ATOM   1760  CG  GLU A 111     -19.292   2.632  -1.521  1.00  0.00           C  
ATOM   1761  CD  GLU A 111     -19.915   3.674  -0.635  1.00  0.00           C  
ATOM   1762  OE1 GLU A 111     -19.267   4.105   0.289  1.00  0.00           O  
ATOM   1763  OE2 GLU A 111     -21.040   4.040  -0.881  1.00  0.00           O  
ATOM   1764  H   GLU A 111     -18.384  -0.137  -0.879  1.00  0.00           H  
ATOM   1765  HA  GLU A 111     -17.407   1.432  -3.074  1.00  0.00           H  
ATOM   1766 1HB  GLU A 111     -17.764   2.120  -0.133  1.00  0.00           H  
ATOM   1767 2HB  GLU A 111     -17.282   3.301  -1.342  1.00  0.00           H  
ATOM   1768 1HG  GLU A 111     -19.368   2.960  -2.557  1.00  0.00           H  
ATOM   1769 2HG  GLU A 111     -19.848   1.700  -1.423  1.00  0.00           H  
ATOM   1770  N   GLU A 112     -15.240   0.698  -0.715  1.00  0.00           N  
ATOM   1771  CA  GLU A 112     -13.811   0.662  -0.427  1.00  0.00           C  
ATOM   1772  C   GLU A 112     -13.053  -0.115  -1.496  1.00  0.00           C  
ATOM   1773  O   GLU A 112     -11.971   0.289  -1.922  1.00  0.00           O  
ATOM   1774  CB  GLU A 112     -13.559   0.037   0.946  1.00  0.00           C  
ATOM   1775  CG  GLU A 112     -14.006   0.896   2.120  1.00  0.00           C  
ATOM   1776  CD  GLU A 112     -13.816   0.218   3.448  1.00  0.00           C  
ATOM   1777  OE1 GLU A 112     -13.455  -0.934   3.459  1.00  0.00           O  
ATOM   1778  OE2 GLU A 112     -14.033   0.853   4.453  1.00  0.00           O  
ATOM   1779  H   GLU A 112     -15.915   0.286  -0.087  1.00  0.00           H  
ATOM   1780  HA  GLU A 112     -13.433   1.685  -0.420  1.00  0.00           H  
ATOM   1781 1HB  GLU A 112     -14.081  -0.918   1.013  1.00  0.00           H  
ATOM   1782 2HB  GLU A 112     -12.494  -0.164   1.065  1.00  0.00           H  
ATOM   1783 1HG  GLU A 112     -13.435   1.825   2.115  1.00  0.00           H  
ATOM   1784 2HG  GLU A 112     -15.058   1.148   1.993  1.00  0.00           H  
ATOM   1785  N   VAL A 113     -13.679  -1.241  -1.898  1.00  0.00           N  
ATOM   1786  CA  VAL A 113     -13.059  -2.076  -2.919  1.00  0.00           C  
ATOM   1787  C   VAL A 113     -12.909  -1.320  -4.232  1.00  0.00           C  
ATOM   1788  O   VAL A 113     -11.883  -1.423  -4.905  1.00  0.00           O  
ATOM   1789  CB  VAL A 113     -13.901  -3.345  -3.154  1.00  0.00           C  
ATOM   1790  CG1 VAL A 113     -13.373  -4.119  -4.352  1.00  0.00           C  
ATOM   1791  CG2 VAL A 113     -13.889  -4.212  -1.904  1.00  0.00           C  
ATOM   1792  H   VAL A 113     -14.566  -1.485  -1.482  1.00  0.00           H  
ATOM   1793  HA  VAL A 113     -12.069  -2.372  -2.571  1.00  0.00           H  
ATOM   1794  HB  VAL A 113     -14.925  -3.053  -3.385  1.00  0.00           H  
ATOM   1795 1HG1 VAL A 113     -13.980  -5.013  -4.504  1.00  0.00           H  
ATOM   1796 2HG1 VAL A 113     -13.424  -3.492  -5.242  1.00  0.00           H  
ATOM   1797 3HG1 VAL A 113     -12.339  -4.410  -4.171  1.00  0.00           H  
ATOM   1798 1HG2 VAL A 113     -14.487  -5.107  -2.077  1.00  0.00           H  
ATOM   1799 2HG2 VAL A 113     -12.864  -4.499  -1.669  1.00  0.00           H  
ATOM   1800 3HG2 VAL A 113     -14.309  -3.652  -1.069  1.00  0.00           H  
ATOM   1801  N   ALA A 114     -13.981  -0.565  -4.551  1.00  0.00           N  
ATOM   1802  CA  ALA A 114     -13.966   0.211  -5.785  1.00  0.00           C  
ATOM   1803  C   ALA A 114     -12.850   1.248  -5.770  1.00  0.00           C  
ATOM   1804  O   ALA A 114     -12.167   1.454  -6.774  1.00  0.00           O  
ATOM   1805  CB  ALA A 114     -15.312   0.885  -6.003  1.00  0.00           C  
ATOM   1806  H   ALA A 114     -14.775  -0.550  -3.928  1.00  0.00           H  
ATOM   1807  HA  ALA A 114     -13.775  -0.473  -6.613  1.00  0.00           H  
ATOM   1808 1HB  ALA A 114     -15.286   1.461  -6.928  1.00  0.00           H  
ATOM   1809 2HB  ALA A 114     -16.093   0.127  -6.069  1.00  0.00           H  
ATOM   1810 3HB  ALA A 114     -15.524   1.551  -5.168  1.00  0.00           H  
ATOM   1811  N   ARG A 115     -12.709   1.879  -4.586  1.00  0.00           N  
ATOM   1812  CA  ARG A 115     -11.675   2.895  -4.437  1.00  0.00           C  
ATOM   1813  C   ARG A 115     -10.296   2.326  -4.742  1.00  0.00           C  
ATOM   1814  O   ARG A 115      -9.526   2.913  -5.503  1.00  0.00           O  
ATOM   1815  CB  ARG A 115     -11.684   3.466  -3.027  1.00  0.00           C  
ATOM   1816  CG  ARG A 115     -12.894   4.325  -2.693  1.00  0.00           C  
ATOM   1817  CD  ARG A 115     -12.771   4.948  -1.350  1.00  0.00           C  
ATOM   1818  NE  ARG A 115     -13.942   5.740  -1.010  1.00  0.00           N  
ATOM   1819  CZ  ARG A 115     -14.998   5.282  -0.309  1.00  0.00           C  
ATOM   1820  NH1 ARG A 115     -15.013   4.039   0.119  1.00  0.00           N  
ATOM   1821  NH2 ARG A 115     -16.017   6.083  -0.051  1.00  0.00           N  
ATOM   1822  H   ARG A 115     -13.324   1.636  -3.823  1.00  0.00           H  
ATOM   1823  HA  ARG A 115     -11.880   3.703  -5.141  1.00  0.00           H  
ATOM   1824 1HB  ARG A 115     -11.649   2.652  -2.305  1.00  0.00           H  
ATOM   1825 2HB  ARG A 115     -10.794   4.077  -2.876  1.00  0.00           H  
ATOM   1826 1HG  ARG A 115     -12.990   5.121  -3.432  1.00  0.00           H  
ATOM   1827 2HG  ARG A 115     -13.793   3.709  -2.704  1.00  0.00           H  
ATOM   1828 1HD  ARG A 115     -12.656   4.169  -0.597  1.00  0.00           H  
ATOM   1829 2HD  ARG A 115     -11.900   5.602  -1.331  1.00  0.00           H  
ATOM   1830  HE  ARG A 115     -13.966   6.701  -1.322  1.00  0.00           H  
ATOM   1831 1HH1 ARG A 115     -14.234   3.427  -0.078  1.00  0.00           H  
ATOM   1832 2HH1 ARG A 115     -15.804   3.696   0.645  1.00  0.00           H  
ATOM   1833 1HH2 ARG A 115     -16.005   7.039  -0.380  1.00  0.00           H  
ATOM   1834 2HH2 ARG A 115     -16.807   5.740   0.475  1.00  0.00           H  
ATOM   1835  N   VAL A 116      -9.996   1.175  -4.137  1.00  0.00           N  
ATOM   1836  CA  VAL A 116      -8.747   0.475  -4.367  1.00  0.00           C  
ATOM   1837  C   VAL A 116      -8.835  -0.469  -5.566  1.00  0.00           C  
ATOM   1838  O   VAL A 116      -7.827  -0.775  -6.202  1.00  0.00           O  
ATOM   1839  CB  VAL A 116      -8.357  -0.327  -3.112  1.00  0.00           C  
ATOM   1840  CG1 VAL A 116      -9.261  -1.541  -2.953  1.00  0.00           C  
ATOM   1841  CG2 VAL A 116      -6.899  -0.750  -3.200  1.00  0.00           C  
ATOM   1842  H   VAL A 116     -10.660   0.770  -3.493  1.00  0.00           H  
ATOM   1843  HA  VAL A 116      -7.969   1.213  -4.567  1.00  0.00           H  
ATOM   1844  HB  VAL A 116      -8.502   0.299  -2.232  1.00  0.00           H  
ATOM   1845 1HG1 VAL A 116      -8.972  -2.096  -2.061  1.00  0.00           H  
ATOM   1846 2HG1 VAL A 116     -10.296  -1.213  -2.856  1.00  0.00           H  
ATOM   1847 3HG1 VAL A 116      -9.164  -2.184  -3.827  1.00  0.00           H  
ATOM   1848 1HG2 VAL A 116      -6.629  -1.316  -2.309  1.00  0.00           H  
ATOM   1849 2HG2 VAL A 116      -6.752  -1.371  -4.084  1.00  0.00           H  
ATOM   1850 3HG2 VAL A 116      -6.267   0.136  -3.271  1.00  0.00           H  
ATOM   1851  N   GLY A 117     -10.049  -0.929  -5.871  1.00  0.00           N  
ATOM   1852  CA  GLY A 117     -10.244  -1.826  -7.004  1.00  0.00           C  
ATOM   1853  C   GLY A 117     -10.796  -1.072  -8.194  1.00  0.00           C  
ATOM   1854  O   GLY A 117     -11.894  -0.519  -8.136  1.00  0.00           O  
ATOM   1855  H   GLY A 117     -10.838  -0.649  -5.305  1.00  0.00           H  
ATOM   1856 1HA  GLY A 117      -9.294  -2.292  -7.267  1.00  0.00           H  
ATOM   1857 2HA  GLY A 117     -10.927  -2.626  -6.721  1.00  0.00           H  
ATOM   1858  N   THR A 118     -10.031  -1.051  -9.282  1.00  0.00           N  
ATOM   1859  CA  THR A 118     -10.447  -0.333 -10.477  1.00  0.00           C  
ATOM   1860  C   THR A 118     -10.635  -1.276 -11.663  1.00  0.00           C  
ATOM   1861  O   THR A 118     -11.016  -0.849 -12.753  1.00  0.00           O  
ATOM   1862  CB  THR A 118      -9.427   0.761 -10.844  1.00  0.00           C  
ATOM   1863  OG1 THR A 118      -8.149   0.162 -11.095  1.00  0.00           O  
ATOM   1864  CG2 THR A 118      -9.296   1.769  -9.713  1.00  0.00           C  
ATOM   1865  H   THR A 118      -9.148  -1.541  -9.272  1.00  0.00           H  
ATOM   1866  HA  THR A 118     -11.406   0.146 -10.278  1.00  0.00           H  
ATOM   1867  HB  THR A 118      -9.755   1.276 -11.747  1.00  0.00           H  
ATOM   1868  HG1 THR A 118      -8.137  -0.205 -11.983  1.00  0.00           H  
ATOM   1869 1HG2 THR A 118      -8.572   2.535  -9.990  1.00  0.00           H  
ATOM   1870 2HG2 THR A 118     -10.264   2.235  -9.527  1.00  0.00           H  
ATOM   1871 3HG2 THR A 118      -8.960   1.261  -8.810  1.00  0.00           H  
ATOM   1872  N   ASP A 119     -10.369  -2.560 -11.455  1.00  0.00           N  
ATOM   1873  CA  ASP A 119     -10.515  -3.552 -12.512  1.00  0.00           C  
ATOM   1874  C   ASP A 119     -11.981  -3.811 -12.812  1.00  0.00           C  
ATOM   1875  O   ASP A 119     -12.794  -3.957 -11.899  1.00  0.00           O  
ATOM   1876  CB  ASP A 119      -9.827  -4.862 -12.122  1.00  0.00           C  
ATOM   1877  CG  ASP A 119      -9.814  -5.884 -13.251  1.00  0.00           C  
ATOM   1878  OD1 ASP A 119     -10.864  -6.372 -13.596  1.00  0.00           O  
ATOM   1879  OD2 ASP A 119      -8.754  -6.165 -13.758  1.00  0.00           O  
ATOM   1880  H   ASP A 119     -10.058  -2.857 -10.541  1.00  0.00           H  
ATOM   1881  HA  ASP A 119     -10.042  -3.166 -13.416  1.00  0.00           H  
ATOM   1882 1HB  ASP A 119      -8.798  -4.659 -11.824  1.00  0.00           H  
ATOM   1883 2HB  ASP A 119     -10.337  -5.299 -11.263  1.00  0.00           H  
ATOM   1884  N   PRO A 120     -12.329  -3.869 -14.094  1.00  0.00           N  
ATOM   1885  CA  PRO A 120     -13.731  -4.010 -14.465  1.00  0.00           C  
ATOM   1886  C   PRO A 120     -14.305  -5.301 -13.908  1.00  0.00           C  
ATOM   1887  O   PRO A 120     -15.427  -5.326 -13.403  1.00  0.00           O  
ATOM   1888  CB  PRO A 120     -13.688  -4.023 -15.997  1.00  0.00           C  
ATOM   1889  CG  PRO A 120     -12.278  -4.383 -16.320  1.00  0.00           C  
ATOM   1890  CD  PRO A 120     -11.474  -3.799 -15.189  1.00  0.00           C  
ATOM   1891  HA  PRO A 120     -14.293  -3.139 -14.095  1.00  0.00           H  
ATOM   1892 1HB  PRO A 120     -14.415  -4.751 -16.387  1.00  0.00           H  
ATOM   1893 2HB  PRO A 120     -13.978  -3.037 -16.390  1.00  0.00           H  
ATOM   1894 1HG  PRO A 120     -12.173  -5.475 -16.395  1.00  0.00           H  
ATOM   1895 2HG  PRO A 120     -11.995  -3.968 -17.299  1.00  0.00           H  
ATOM   1896 1HD  PRO A 120     -10.584  -4.420 -15.013  1.00  0.00           H  
ATOM   1897 2HD  PRO A 120     -11.185  -2.768 -15.437  1.00  0.00           H  
ATOM   1898  N   GLU A 121     -13.528  -6.376 -14.002  1.00  0.00           N  
ATOM   1899  CA  GLU A 121     -14.017  -7.674 -13.553  1.00  0.00           C  
ATOM   1900  C   GLU A 121     -14.211  -7.696 -12.042  1.00  0.00           C  
ATOM   1901  O   GLU A 121     -15.197  -8.238 -11.542  1.00  0.00           O  
ATOM   1902  CB  GLU A 121     -13.048  -8.782 -13.969  1.00  0.00           C  
ATOM   1903  CG  GLU A 121     -13.498 -10.186 -13.591  1.00  0.00           C  
ATOM   1904  CD  GLU A 121     -14.762 -10.603 -14.290  1.00  0.00           C  
ATOM   1905  OE1 GLU A 121     -15.078 -10.024 -15.302  1.00  0.00           O  
ATOM   1906  OE2 GLU A 121     -15.413 -11.502 -13.811  1.00  0.00           O  
ATOM   1907  H   GLU A 121     -12.599  -6.280 -14.387  1.00  0.00           H  
ATOM   1908  HA  GLU A 121     -14.984  -7.861 -14.022  1.00  0.00           H  
ATOM   1909 1HB  GLU A 121     -12.907  -8.756 -15.050  1.00  0.00           H  
ATOM   1910 2HB  GLU A 121     -12.076  -8.608 -13.508  1.00  0.00           H  
ATOM   1911 1HG  GLU A 121     -12.707 -10.891 -13.844  1.00  0.00           H  
ATOM   1912 2HG  GLU A 121     -13.653 -10.229 -12.514  1.00  0.00           H  
ATOM   1913  N   VAL A 122     -13.224  -7.084 -11.358  1.00  0.00           N  
ATOM   1914  CA  VAL A 122     -13.290  -7.034  -9.901  1.00  0.00           C  
ATOM   1915  C   VAL A 122     -14.517  -6.262  -9.432  1.00  0.00           C  
ATOM   1916  O   VAL A 122     -15.188  -6.663  -8.481  1.00  0.00           O  
ATOM   1917  CB  VAL A 122     -12.022  -6.371  -9.331  1.00  0.00           C  
ATOM   1918  CG1 VAL A 122     -12.171  -6.134  -7.836  1.00  0.00           C  
ATOM   1919  CG2 VAL A 122     -10.808  -7.241  -9.621  1.00  0.00           C  
ATOM   1920  H   VAL A 122     -12.456  -6.671 -11.866  1.00  0.00           H  
ATOM   1921  HA  VAL A 122     -13.352  -8.055  -9.522  1.00  0.00           H  
ATOM   1922  HB  VAL A 122     -11.890  -5.396  -9.799  1.00  0.00           H  
ATOM   1923 1HG1 VAL A 122     -11.266  -5.665  -7.449  1.00  0.00           H  
ATOM   1924 2HG1 VAL A 122     -13.024  -5.480  -7.654  1.00  0.00           H  
ATOM   1925 3HG1 VAL A 122     -12.329  -7.087  -7.330  1.00  0.00           H  
ATOM   1926 1HG2 VAL A 122      -9.915  -6.767  -9.215  1.00  0.00           H  
ATOM   1927 2HG2 VAL A 122     -10.942  -8.219  -9.157  1.00  0.00           H  
ATOM   1928 3HG2 VAL A 122     -10.697  -7.363 -10.698  1.00  0.00           H  
ATOM   1929  N   LEU A 123     -14.764  -5.146 -10.148  1.00  0.00           N  
ATOM   1930  CA  LEU A 123     -15.911  -4.316  -9.802  1.00  0.00           C  
ATOM   1931  C   LEU A 123     -17.217  -5.085  -9.965  1.00  0.00           C  
ATOM   1932  O   LEU A 123     -18.118  -4.982  -9.133  1.00  0.00           O  
ATOM   1933  CB  LEU A 123     -15.939  -3.058 -10.679  1.00  0.00           C  
ATOM   1934  CG  LEU A 123     -14.826  -2.036 -10.411  1.00  0.00           C  
ATOM   1935  CD1 LEU A 123     -14.874  -0.943 -11.470  1.00  0.00           C  
ATOM   1936  CD2 LEU A 123     -14.995  -1.454  -9.016  1.00  0.00           C  
ATOM   1937  H   LEU A 123     -14.148  -4.905 -10.911  1.00  0.00           H  
ATOM   1938  HA  LEU A 123     -15.819  -4.015  -8.759  1.00  0.00           H  
ATOM   1939 1HB  LEU A 123     -15.867  -3.360 -11.722  1.00  0.00           H  
ATOM   1940 2HB  LEU A 123     -16.894  -2.553 -10.533  1.00  0.00           H  
ATOM   1941  HG  LEU A 123     -13.855  -2.528 -10.484  1.00  0.00           H  
ATOM   1942 1HD1 LEU A 123     -14.083  -0.218 -11.280  1.00  0.00           H  
ATOM   1943 2HD1 LEU A 123     -14.731  -1.385 -12.456  1.00  0.00           H  
ATOM   1944 3HD1 LEU A 123     -15.841  -0.443 -11.433  1.00  0.00           H  
ATOM   1945 1HD2 LEU A 123     -14.204  -0.729  -8.826  1.00  0.00           H  
ATOM   1946 2HD2 LEU A 123     -15.965  -0.961  -8.943  1.00  0.00           H  
ATOM   1947 3HD2 LEU A 123     -14.939  -2.255  -8.278  1.00  0.00           H  
ATOM   1948  N   LYS A 124     -17.261  -5.851 -11.074  1.00  0.00           N  
ATOM   1949  CA  LYS A 124     -18.456  -6.641 -11.349  1.00  0.00           C  
ATOM   1950  C   LYS A 124     -18.701  -7.668 -10.251  1.00  0.00           C  
ATOM   1951  O   LYS A 124     -19.837  -7.879  -9.828  1.00  0.00           O  
ATOM   1952  CB  LYS A 124     -18.338  -7.338 -12.705  1.00  0.00           C  
ATOM   1953  CG  LYS A 124     -19.542  -8.190 -13.081  1.00  0.00           C  
ATOM   1954  CD  LYS A 124     -19.317  -9.652 -12.727  1.00  0.00           C  
ATOM   1955  CE  LYS A 124     -18.290 -10.294 -13.648  1.00  0.00           C  
ATOM   1956  NZ  LYS A 124     -18.023 -11.712 -13.283  1.00  0.00           N  
ATOM   1957  H   LYS A 124     -16.464  -5.864 -11.695  1.00  0.00           H  
ATOM   1958  HA  LYS A 124     -19.315  -5.970 -11.375  1.00  0.00           H  
ATOM   1959 1HB  LYS A 124     -18.199  -6.591 -13.487  1.00  0.00           H  
ATOM   1960 2HB  LYS A 124     -17.458  -7.982 -12.708  1.00  0.00           H  
ATOM   1961 1HG  LYS A 124     -20.424  -7.828 -12.551  1.00  0.00           H  
ATOM   1962 2HG  LYS A 124     -19.726  -8.109 -14.152  1.00  0.00           H  
ATOM   1963 1HD  LYS A 124     -18.966  -9.728 -11.697  1.00  0.00           H  
ATOM   1964 2HD  LYS A 124     -20.257 -10.197 -12.813  1.00  0.00           H  
ATOM   1965 1HE  LYS A 124     -18.649 -10.257 -14.675  1.00  0.00           H  
ATOM   1966 2HE  LYS A 124     -17.354  -9.737 -13.594  1.00  0.00           H  
ATOM   1967 1HZ  LYS A 124     -17.338 -12.100 -13.916  1.00  0.00           H  
ATOM   1968 2HZ  LYS A 124     -17.671 -11.756 -12.337  1.00  0.00           H  
ATOM   1969 3HZ  LYS A 124     -18.880 -12.243 -13.348  1.00  0.00           H  
ATOM   1970  N   LYS A 125     -17.581  -8.285  -9.823  1.00  0.00           N  
ATOM   1971  CA  LYS A 125     -17.679  -9.292  -8.772  1.00  0.00           C  
ATOM   1972  C   LYS A 125     -18.214  -8.689  -7.480  1.00  0.00           C  
ATOM   1973  O   LYS A 125     -19.038  -9.295  -6.796  1.00  0.00           O  
ATOM   1974  CB  LYS A 125     -16.316  -9.942  -8.525  1.00  0.00           C  
ATOM   1975  CG  LYS A 125     -16.324 -11.033  -7.462  1.00  0.00           C  
ATOM   1976  CD  LYS A 125     -17.144 -12.234  -7.908  1.00  0.00           C  
ATOM   1977  CE  LYS A 125     -17.068 -13.365  -6.893  1.00  0.00           C  
ATOM   1978  NZ  LYS A 125     -17.894 -14.534  -7.300  1.00  0.00           N  
ATOM   1979  H   LYS A 125     -16.694  -8.039 -10.239  1.00  0.00           H  
ATOM   1980  HA  LYS A 125     -18.379 -10.063  -9.096  1.00  0.00           H  
ATOM   1981 1HB  LYS A 125     -15.949 -10.381  -9.452  1.00  0.00           H  
ATOM   1982 2HB  LYS A 125     -15.600  -9.180  -8.217  1.00  0.00           H  
ATOM   1983 1HG  LYS A 125     -15.301 -11.355  -7.264  1.00  0.00           H  
ATOM   1984 2HG  LYS A 125     -16.747 -10.638  -6.539  1.00  0.00           H  
ATOM   1985 1HD  LYS A 125     -18.186 -11.937  -8.033  1.00  0.00           H  
ATOM   1986 2HD  LYS A 125     -16.770 -12.594  -8.867  1.00  0.00           H  
ATOM   1987 1HE  LYS A 125     -16.033 -13.687  -6.785  1.00  0.00           H  
ATOM   1988 2HE  LYS A 125     -17.418 -13.008  -5.925  1.00  0.00           H  
ATOM   1989 1HZ  LYS A 125     -17.818 -15.260  -6.602  1.00  0.00           H  
ATOM   1990 2HZ  LYS A 125     -18.860 -14.250  -7.386  1.00  0.00           H  
ATOM   1991 3HZ  LYS A 125     -17.567 -14.885  -8.188  1.00  0.00           H  
ATOM   1992  N   VAL A 126     -17.701  -7.475  -7.192  1.00  0.00           N  
ATOM   1993  CA  VAL A 126     -18.132  -6.786  -5.981  1.00  0.00           C  
ATOM   1994  C   VAL A 126     -19.626  -6.492  -6.018  1.00  0.00           C  
ATOM   1995  O   VAL A 126     -20.323  -6.647  -5.016  1.00  0.00           O  
ATOM   1996  CB  VAL A 126     -17.355  -5.467  -5.812  1.00  0.00           C  
ATOM   1997  CG1 VAL A 126     -17.937  -4.650  -4.668  1.00  0.00           C  
ATOM   1998  CG2 VAL A 126     -15.882  -5.761  -5.571  1.00  0.00           C  
ATOM   1999  H   VAL A 126     -17.026  -7.064  -7.822  1.00  0.00           H  
ATOM   2000  HA  VAL A 126     -17.923  -7.429  -5.125  1.00  0.00           H  
ATOM   2001  HB  VAL A 126     -17.464  -4.873  -6.719  1.00  0.00           H  
ATOM   2002 1HG1 VAL A 126     -17.376  -3.721  -4.562  1.00  0.00           H  
ATOM   2003 2HG1 VAL A 126     -18.981  -4.421  -4.878  1.00  0.00           H  
ATOM   2004 3HG1 VAL A 126     -17.869  -5.221  -3.742  1.00  0.00           H  
ATOM   2005 1HG2 VAL A 126     -15.339  -4.823  -5.452  1.00  0.00           H  
ATOM   2006 2HG2 VAL A 126     -15.774  -6.360  -4.667  1.00  0.00           H  
ATOM   2007 3HG2 VAL A 126     -15.477  -6.310  -6.421  1.00  0.00           H  
ATOM   2008  N   SER A 127     -20.066  -6.063  -7.218  1.00  0.00           N  
ATOM   2009  CA  SER A 127     -21.479  -5.746  -7.388  1.00  0.00           C  
ATOM   2010  C   SER A 127     -22.350  -6.975  -7.158  1.00  0.00           C  
ATOM   2011  O   SER A 127     -23.404  -6.891  -6.528  1.00  0.00           O  
ATOM   2012  CB  SER A 127     -21.727  -5.192  -8.777  1.00  0.00           C  
ATOM   2013  OG  SER A 127     -21.090  -3.955  -8.945  1.00  0.00           O  
ATOM   2014  H   SER A 127     -19.409  -5.969  -7.979  1.00  0.00           H  
ATOM   2015  HA  SER A 127     -21.755  -4.988  -6.653  1.00  0.00           H  
ATOM   2016 1HB  SER A 127     -21.358  -5.898  -9.521  1.00  0.00           H  
ATOM   2017 2HB  SER A 127     -22.798  -5.077  -8.938  1.00  0.00           H  
ATOM   2018  HG  SER A 127     -21.531  -3.528  -9.684  1.00  0.00           H  
ATOM   2019  N   LYS A 128     -21.853  -8.104  -7.701  1.00  0.00           N  
ATOM   2020  CA  LYS A 128     -22.591  -9.353  -7.552  1.00  0.00           C  
ATOM   2021  C   LYS A 128     -22.720  -9.744  -6.086  1.00  0.00           C  
ATOM   2022  O   LYS A 128     -23.777 -10.194  -5.644  1.00  0.00           O  
ATOM   2023  CB  LYS A 128     -21.911 -10.474  -8.338  1.00  0.00           C  
ATOM   2024  CG  LYS A 128     -22.628 -11.816  -8.268  1.00  0.00           C  
ATOM   2025  CD  LYS A 128     -23.982 -11.755  -8.959  1.00  0.00           C  
ATOM   2026  CE  LYS A 128     -24.655 -13.120  -8.981  1.00  0.00           C  
ATOM   2027  NZ  LYS A 128     -25.997 -13.068  -9.622  1.00  0.00           N  
ATOM   2028  H   LYS A 128     -20.977  -8.065  -8.202  1.00  0.00           H  
ATOM   2029  HA  LYS A 128     -23.597  -9.210  -7.948  1.00  0.00           H  
ATOM   2030 1HB  LYS A 128     -21.835 -10.189  -9.388  1.00  0.00           H  
ATOM   2031 2HB  LYS A 128     -20.897 -10.618  -7.964  1.00  0.00           H  
ATOM   2032 1HG  LYS A 128     -22.018 -12.581  -8.750  1.00  0.00           H  
ATOM   2033 2HG  LYS A 128     -22.774 -12.097  -7.226  1.00  0.00           H  
ATOM   2034 1HD  LYS A 128     -24.627 -11.049  -8.434  1.00  0.00           H  
ATOM   2035 2HD  LYS A 128     -23.852 -11.409  -9.984  1.00  0.00           H  
ATOM   2036 1HE  LYS A 128     -24.031 -13.824  -9.528  1.00  0.00           H  
ATOM   2037 2HE  LYS A 128     -24.768 -13.486  -7.960  1.00  0.00           H  
ATOM   2038 1HZ  LYS A 128     -26.409 -13.990  -9.616  1.00  0.00           H  
ATOM   2039 2HZ  LYS A 128     -26.591 -12.431  -9.111  1.00  0.00           H  
ATOM   2040 3HZ  LYS A 128     -25.903 -12.748 -10.575  1.00  0.00           H  
ATOM   2041  N   ILE A 129     -21.595  -9.547  -5.369  1.00  0.00           N  
ATOM   2042  CA  ILE A 129     -21.584  -9.882  -3.949  1.00  0.00           C  
ATOM   2043  C   ILE A 129     -22.594  -9.040  -3.179  1.00  0.00           C  
ATOM   2044  O   ILE A 129     -23.294  -9.543  -2.300  1.00  0.00           O  
ATOM   2045  CB  ILE A 129     -20.182  -9.681  -3.347  1.00  0.00           C  
ATOM   2046  CG1 ILE A 129     -19.203 -10.710  -3.920  1.00  0.00           C  
ATOM   2047  CG2 ILE A 129     -20.235  -9.779  -1.830  1.00  0.00           C  
ATOM   2048  CD1 ILE A 129     -17.755 -10.421  -3.597  1.00  0.00           C  
ATOM   2049  H   ILE A 129     -20.778  -9.171  -5.828  1.00  0.00           H  
ATOM   2050  HA  ILE A 129     -21.860 -10.930  -3.839  1.00  0.00           H  
ATOM   2051  HB  ILE A 129     -19.804  -8.698  -3.625  1.00  0.00           H  
ATOM   2052 1HG1 ILE A 129     -19.448 -11.699  -3.534  1.00  0.00           H  
ATOM   2053 2HG1 ILE A 129     -19.308 -10.748  -5.004  1.00  0.00           H  
ATOM   2054 1HG2 ILE A 129     -19.235  -9.636  -1.421  1.00  0.00           H  
ATOM   2055 2HG2 ILE A 129     -20.900  -9.011  -1.440  1.00  0.00           H  
ATOM   2056 3HG2 ILE A 129     -20.607 -10.762  -1.542  1.00  0.00           H  
ATOM   2057 1HD1 ILE A 129     -17.123 -11.192  -4.037  1.00  0.00           H  
ATOM   2058 2HD1 ILE A 129     -17.478  -9.448  -4.006  1.00  0.00           H  
ATOM   2059 3HD1 ILE A 129     -17.618 -10.413  -2.517  1.00  0.00           H  
ATOM   2060  N   VAL A 130     -22.625  -7.746  -3.557  1.00  0.00           N  
ATOM   2061  CA  VAL A 130     -23.550  -6.832  -2.897  1.00  0.00           C  
ATOM   2062  C   VAL A 130     -24.996  -7.255  -3.122  1.00  0.00           C  
ATOM   2063  O   VAL A 130     -25.816  -7.206  -2.206  1.00  0.00           O  
ATOM   2064  CB  VAL A 130     -23.351  -5.398  -3.423  1.00  0.00           C  
ATOM   2065  CG1 VAL A 130     -24.440  -4.479  -2.890  1.00  0.00           C  
ATOM   2066  CG2 VAL A 130     -21.974  -4.888  -3.026  1.00  0.00           C  
ATOM   2067  H   VAL A 130     -22.007  -7.432  -4.292  1.00  0.00           H  
ATOM   2068  HA  VAL A 130     -23.344  -6.844  -1.826  1.00  0.00           H  
ATOM   2069  HB  VAL A 130     -23.438  -5.403  -4.509  1.00  0.00           H  
ATOM   2070 1HG1 VAL A 130     -24.284  -3.470  -3.272  1.00  0.00           H  
ATOM   2071 2HG1 VAL A 130     -25.415  -4.843  -3.217  1.00  0.00           H  
ATOM   2072 3HG1 VAL A 130     -24.404  -4.464  -1.801  1.00  0.00           H  
ATOM   2073 1HG2 VAL A 130     -21.839  -3.873  -3.401  1.00  0.00           H  
ATOM   2074 2HG2 VAL A 130     -21.885  -4.888  -1.939  1.00  0.00           H  
ATOM   2075 3HG2 VAL A 130     -21.209  -5.536  -3.452  1.00  0.00           H  
ATOM   2076  N   SER A 131     -25.253  -7.668  -4.380  1.00  0.00           N  
ATOM   2077  CA  SER A 131     -26.602  -8.103  -4.726  1.00  0.00           C  
ATOM   2078  C   SER A 131     -27.015  -9.320  -3.909  1.00  0.00           C  
ATOM   2079  O   SER A 131     -28.151  -9.410  -3.444  1.00  0.00           O  
ATOM   2080  CB  SER A 131     -26.682  -8.425  -6.206  1.00  0.00           C  
ATOM   2081  OG  SER A 131     -27.972  -8.843  -6.559  1.00  0.00           O  
ATOM   2082  H   SER A 131     -24.507  -7.669  -5.060  1.00  0.00           H  
ATOM   2083  HA  SER A 131     -27.295  -7.290  -4.505  1.00  0.00           H  
ATOM   2084 1HB  SER A 131     -26.411  -7.542  -6.785  1.00  0.00           H  
ATOM   2085 2HB  SER A 131     -25.964  -9.208  -6.447  1.00  0.00           H  
ATOM   2086  HG  SER A 131     -27.942  -9.026  -7.501  1.00  0.00           H  
ATOM   2087  N   GLU A 132     -26.038 -10.237  -3.767  1.00  0.00           N  
ATOM   2088  CA  GLU A 132     -26.304 -11.451  -3.005  1.00  0.00           C  
ATOM   2089  C   GLU A 132     -26.640 -11.128  -1.554  1.00  0.00           C  
ATOM   2090  O   GLU A 132     -27.545 -11.723  -0.969  1.00  0.00           O  
ATOM   2091  CB  GLU A 132     -25.098 -12.392  -3.062  1.00  0.00           C  
ATOM   2092  CG  GLU A 132     -24.860 -13.027  -4.425  1.00  0.00           C  
ATOM   2093  CD  GLU A 132     -23.623 -13.881  -4.464  1.00  0.00           C  
ATOM   2094  OE1 GLU A 132     -22.901 -13.893  -3.496  1.00  0.00           O  
ATOM   2095  OE2 GLU A 132     -23.400 -14.522  -5.464  1.00  0.00           O  
ATOM   2096  H   GLU A 132     -25.137 -10.066  -4.192  1.00  0.00           H  
ATOM   2097  HA  GLU A 132     -27.162 -11.957  -3.447  1.00  0.00           H  
ATOM   2098 1HB  GLU A 132     -24.196 -11.845  -2.785  1.00  0.00           H  
ATOM   2099 2HB  GLU A 132     -25.229 -13.196  -2.337  1.00  0.00           H  
ATOM   2100 1HG  GLU A 132     -25.721 -13.642  -4.683  1.00  0.00           H  
ATOM   2101 2HG  GLU A 132     -24.775 -12.238  -5.171  1.00  0.00           H  
ATOM   2102  N   THR A 133     -25.864 -10.163  -1.018  1.00  0.00           N  
ATOM   2103  CA  THR A 133     -26.084  -9.758   0.366  1.00  0.00           C  
ATOM   2104  C   THR A 133     -27.478  -9.177   0.555  1.00  0.00           C  
ATOM   2105  O   THR A 133     -28.149  -9.457   1.548  1.00  0.00           O  
ATOM   2106  CB  THR A 133     -25.030  -8.730   0.817  1.00  0.00           C  
ATOM   2107  OG1 THR A 133     -25.083  -7.581  -0.038  1.00  0.00           O  
ATOM   2108  CG2 THR A 133     -23.635  -9.335   0.760  1.00  0.00           C  
ATOM   2109  H   THR A 133     -25.146  -9.738  -1.586  1.00  0.00           H  
ATOM   2110  HA  THR A 133     -25.997 -10.639   1.002  1.00  0.00           H  
ATOM   2111  HB  THR A 133     -25.242  -8.416   1.839  1.00  0.00           H  
ATOM   2112  HG1 THR A 133     -25.811  -7.015   0.232  1.00  0.00           H  
ATOM   2113 1HG2 THR A 133     -22.904  -8.595   1.083  1.00  0.00           H  
ATOM   2114 2HG2 THR A 133     -23.588 -10.203   1.418  1.00  0.00           H  
ATOM   2115 3HG2 THR A 133     -23.414  -9.643  -0.261  1.00  0.00           H  
ATOM   2116  N   VAL A 134     -27.868  -8.360  -0.447  1.00  0.00           N  
ATOM   2117  CA  VAL A 134     -29.185  -7.738  -0.389  1.00  0.00           C  
ATOM   2118  C   VAL A 134     -30.290  -8.786  -0.395  1.00  0.00           C  
ATOM   2119  O   VAL A 134     -31.273  -8.670   0.338  1.00  0.00           O  
ATOM   2120  CB  VAL A 134     -29.378  -6.784  -1.583  1.00  0.00           C  
ATOM   2121  CG1 VAL A 134     -30.815  -6.288  -1.641  1.00  0.00           C  
ATOM   2122  CG2 VAL A 134     -28.408  -5.618  -1.477  1.00  0.00           C  
ATOM   2123  H   VAL A 134     -27.240  -8.195  -1.220  1.00  0.00           H  
ATOM   2124  HA  VAL A 134     -29.254  -7.161   0.535  1.00  0.00           H  
ATOM   2125  HB  VAL A 134     -29.190  -7.332  -2.507  1.00  0.00           H  
ATOM   2126 1HG1 VAL A 134     -30.934  -5.615  -2.491  1.00  0.00           H  
ATOM   2127 2HG1 VAL A 134     -31.489  -7.136  -1.753  1.00  0.00           H  
ATOM   2128 3HG1 VAL A 134     -31.052  -5.753  -0.721  1.00  0.00           H  
ATOM   2129 1HG2 VAL A 134     -28.549  -4.949  -2.325  1.00  0.00           H  
ATOM   2130 2HG2 VAL A 134     -28.592  -5.074  -0.550  1.00  0.00           H  
ATOM   2131 3HG2 VAL A 134     -27.384  -5.994  -1.479  1.00  0.00           H  
ATOM   2132  N   LYS A 135     -30.073  -9.801  -1.255  1.00  0.00           N  
ATOM   2133  CA  LYS A 135     -31.056 -10.873  -1.357  1.00  0.00           C  
ATOM   2134  C   LYS A 135     -31.203 -11.615  -0.035  1.00  0.00           C  
ATOM   2135  O   LYS A 135     -32.312 -11.952   0.379  1.00  0.00           O  
ATOM   2136  CB  LYS A 135     -30.670 -11.850  -2.469  1.00  0.00           C  
ATOM   2137  CG  LYS A 135     -31.673 -12.974  -2.695  1.00  0.00           C  
ATOM   2138  CD  LYS A 135     -31.261 -13.855  -3.865  1.00  0.00           C  
ATOM   2139  CE  LYS A 135     -32.249 -14.992  -4.078  1.00  0.00           C  
ATOM   2140  NZ  LYS A 135     -31.859 -15.862  -5.220  1.00  0.00           N  
ATOM   2141  H   LYS A 135     -29.231  -9.802  -1.813  1.00  0.00           H  
ATOM   2142  HA  LYS A 135     -32.024 -10.433  -1.601  1.00  0.00           H  
ATOM   2143 1HB  LYS A 135     -30.558 -11.308  -3.408  1.00  0.00           H  
ATOM   2144 2HB  LYS A 135     -29.706 -12.304  -2.236  1.00  0.00           H  
ATOM   2145 1HG  LYS A 135     -31.741 -13.587  -1.796  1.00  0.00           H  
ATOM   2146 2HG  LYS A 135     -32.655 -12.549  -2.899  1.00  0.00           H  
ATOM   2147 1HD  LYS A 135     -31.210 -13.253  -4.774  1.00  0.00           H  
ATOM   2148 2HD  LYS A 135     -30.274 -14.276  -3.674  1.00  0.00           H  
ATOM   2149 1HE  LYS A 135     -32.304 -15.599  -3.176  1.00  0.00           H  
ATOM   2150 2HE  LYS A 135     -33.240 -14.581  -4.273  1.00  0.00           H  
ATOM   2151 1HZ  LYS A 135     -32.539 -16.602  -5.328  1.00  0.00           H  
ATOM   2152 2HZ  LYS A 135     -31.823 -15.312  -6.067  1.00  0.00           H  
ATOM   2153 3HZ  LYS A 135     -30.950 -16.264  -5.042  1.00  0.00           H  
ATOM   2154  N   ALA A 136     -30.031 -11.845   0.593  1.00  0.00           N  
ATOM   2155  CA  ALA A 136     -30.032 -12.546   1.872  1.00  0.00           C  
ATOM   2156  C   ALA A 136     -30.802 -11.763   2.928  1.00  0.00           C  
ATOM   2157  O   ALA A 136     -31.556 -12.337   3.714  1.00  0.00           O  
ATOM   2158  CB  ALA A 136     -28.606 -12.801   2.337  1.00  0.00           C  
ATOM   2159  H   ALA A 136     -29.173 -11.527   0.165  1.00  0.00           H  
ATOM   2160  HA  ALA A 136     -30.535 -13.503   1.733  1.00  0.00           H  
ATOM   2161 1HB  ALA A 136     -28.623 -13.325   3.293  1.00  0.00           H  
ATOM   2162 2HB  ALA A 136     -28.086 -13.411   1.598  1.00  0.00           H  
ATOM   2163 3HB  ALA A 136     -28.086 -11.852   2.453  1.00  0.00           H  
ATOM   2164  N   ALA A 137     -30.569 -10.435   2.898  1.00  0.00           N  
ATOM   2165  CA  ALA A 137     -31.245  -9.570   3.858  1.00  0.00           C  
ATOM   2166  C   ALA A 137     -32.756  -9.624   3.678  1.00  0.00           C  
ATOM   2167  O   ALA A 137     -33.506  -9.663   4.653  1.00  0.00           O  
ATOM   2168  CB  ALA A 137     -30.746  -8.139   3.725  1.00  0.00           C  
ATOM   2169  H   ALA A 137     -29.929 -10.063   2.211  1.00  0.00           H  
ATOM   2170  HA  ALA A 137     -31.015  -9.932   4.860  1.00  0.00           H  
ATOM   2171 1HB  ALA A 137     -31.260  -7.506   4.448  1.00  0.00           H  
ATOM   2172 2HB  ALA A 137     -29.673  -8.108   3.914  1.00  0.00           H  
ATOM   2173 3HB  ALA A 137     -30.947  -7.776   2.719  1.00  0.00           H  
ATOM   2174  N   LEU A 138     -33.151  -9.622   2.388  1.00  0.00           N  
ATOM   2175  CA  LEU A 138     -34.575  -9.671   2.078  1.00  0.00           C  
ATOM   2176  C   LEU A 138     -35.227 -10.907   2.685  1.00  0.00           C  
ATOM   2177  O   LEU A 138     -36.379 -10.863   3.116  1.00  0.00           O  
ATOM   2178  CB  LEU A 138     -34.787  -9.666   0.559  1.00  0.00           C  
ATOM   2179  CG  LEU A 138     -34.434  -8.357  -0.158  1.00  0.00           C  
ATOM   2180  CD1 LEU A 138     -34.536  -8.559  -1.664  1.00  0.00           C  
ATOM   2181  CD2 LEU A 138     -35.369  -7.253   0.310  1.00  0.00           C  
ATOM   2182  H   LEU A 138     -32.452  -9.587   1.660  1.00  0.00           H  
ATOM   2183  HA  LEU A 138     -35.051  -8.788   2.501  1.00  0.00           H  
ATOM   2184 1HB  LEU A 138     -34.181 -10.458   0.121  1.00  0.00           H  
ATOM   2185 2HB  LEU A 138     -35.835  -9.884   0.354  1.00  0.00           H  
ATOM   2186  HG  LEU A 138     -33.404  -8.083   0.072  1.00  0.00           H  
ATOM   2187 1HD1 LEU A 138     -34.284  -7.629  -2.174  1.00  0.00           H  
ATOM   2188 2HD1 LEU A 138     -33.842  -9.340  -1.974  1.00  0.00           H  
ATOM   2189 3HD1 LEU A 138     -35.553  -8.851  -1.924  1.00  0.00           H  
ATOM   2190 1HD2 LEU A 138     -35.117  -6.322  -0.199  1.00  0.00           H  
ATOM   2191 2HD2 LEU A 138     -36.399  -7.526   0.079  1.00  0.00           H  
ATOM   2192 3HD2 LEU A 138     -35.263  -7.118   1.387  1.00  0.00           H  
ATOM   2193  N   ARG A 139     -34.585 -12.008   2.753  1.00  0.00           N  
ATOM   2194  CA  ARG A 139     -35.335 -13.073   3.403  1.00  0.00           C  
ATOM   2195  C   ARG A 139     -36.087 -12.615   4.683  1.00  0.00           C  
ATOM   2196  O   ARG A 139     -37.126 -13.172   5.037  1.00  0.00           O  
ATOM   2197  CB  ARG A 139     -34.391 -14.213   3.758  1.00  0.00           C  
ATOM   2198  CG  ARG A 139     -33.869 -15.005   2.570  1.00  0.00           C  
ATOM   2199  CD  ARG A 139     -32.964 -16.103   2.996  1.00  0.00           C  
ATOM   2200  NE  ARG A 139     -31.707 -15.596   3.521  1.00  0.00           N  
ATOM   2201  CZ  ARG A 139     -30.779 -16.349   4.144  1.00  0.00           C  
ATOM   2202  NH1 ARG A 139     -30.982 -17.637   4.312  1.00  0.00           N  
ATOM   2203  NH2 ARG A 139     -29.665 -15.793   4.587  1.00  0.00           N  
ATOM   2204  H   ARG A 139     -33.651 -12.057   2.371  1.00  0.00           H  
ATOM   2205  HA  ARG A 139     -36.083 -13.447   2.703  1.00  0.00           H  
ATOM   2206 1HB  ARG A 139     -33.529 -13.817   4.294  1.00  0.00           H  
ATOM   2207 2HB  ARG A 139     -34.898 -14.912   4.423  1.00  0.00           H  
ATOM   2208 1HG  ARG A 139     -34.708 -15.442   2.028  1.00  0.00           H  
ATOM   2209 2HG  ARG A 139     -33.314 -14.341   1.905  1.00  0.00           H  
ATOM   2210 1HD  ARG A 139     -33.448 -16.690   3.776  1.00  0.00           H  
ATOM   2211 2HD  ARG A 139     -32.744 -16.744   2.143  1.00  0.00           H  
ATOM   2212  HE  ARG A 139     -31.515 -14.609   3.411  1.00  0.00           H  
ATOM   2213 1HH1 ARG A 139     -31.834 -18.062   3.973  1.00  0.00           H  
ATOM   2214 2HH1 ARG A 139     -30.287 -18.201   4.779  1.00  0.00           H  
ATOM   2215 1HH2 ARG A 139     -29.509 -14.802   4.458  1.00  0.00           H  
ATOM   2216 2HH2 ARG A 139     -28.970 -16.356   5.054  1.00  0.00           H  
ATOM   2217  N   TYR A 140     -35.574 -11.594   5.393  1.00  0.00           N  
ATOM   2218  CA  TYR A 140     -36.132 -11.204   6.710  1.00  0.00           C  
ATOM   2219  C   TYR A 140     -36.683  -9.769   6.770  1.00  0.00           C  
ATOM   2220  O   TYR A 140     -37.740  -9.524   7.351  1.00  0.00           O  
ATOM   2221  CB  TYR A 140     -35.066 -11.381   7.793  1.00  0.00           C  
ATOM   2222  CG  TYR A 140     -34.593 -12.808   7.956  1.00  0.00           C  
ATOM   2223  CD1 TYR A 140     -33.257 -13.123   7.757  1.00  0.00           C  
ATOM   2224  CD2 TYR A 140     -35.495 -13.802   8.306  1.00  0.00           C  
ATOM   2225  CE1 TYR A 140     -32.824 -14.427   7.905  1.00  0.00           C  
ATOM   2226  CE2 TYR A 140     -35.063 -15.106   8.454  1.00  0.00           C  
ATOM   2227  CZ  TYR A 140     -33.733 -15.419   8.256  1.00  0.00           C  
ATOM   2228  OH  TYR A 140     -33.303 -16.718   8.404  1.00  0.00           O  
ATOM   2229  H   TYR A 140     -34.789 -11.080   5.019  1.00  0.00           H  
ATOM   2230  HA  TYR A 140     -36.973 -11.859   6.937  1.00  0.00           H  
ATOM   2231 1HB  TYR A 140     -34.200 -10.760   7.558  1.00  0.00           H  
ATOM   2232 2HB  TYR A 140     -35.461 -11.042   8.751  1.00  0.00           H  
ATOM   2233  HD1 TYR A 140     -32.547 -12.342   7.482  1.00  0.00           H  
ATOM   2234  HD2 TYR A 140     -36.545 -13.555   8.462  1.00  0.00           H  
ATOM   2235  HE1 TYR A 140     -31.775 -14.675   7.748  1.00  0.00           H  
ATOM   2236  HE2 TYR A 140     -35.772 -15.887   8.728  1.00  0.00           H  
ATOM   2237  HH  TYR A 140     -32.359 -16.763   8.231  1.00  0.00           H  
ATOM   2238  N   ALA A 141     -35.962  -8.816   6.166  1.00  0.00           N  
ATOM   2239  CA  ALA A 141     -36.136  -7.381   6.471  1.00  0.00           C  
ATOM   2240  C   ALA A 141     -37.525  -6.862   6.137  1.00  0.00           C  
ATOM   2241  O   ALA A 141     -38.141  -7.292   5.162  1.00  0.00           O  
ATOM   2242  CB  ALA A 141     -35.094  -6.558   5.729  1.00  0.00           C  
ATOM   2243  H   ALA A 141     -35.274  -9.082   5.477  1.00  0.00           H  
ATOM   2244  HA  ALA A 141     -35.995  -7.244   7.544  1.00  0.00           H  
ATOM   2245 1HB  ALA A 141     -35.227  -5.503   5.966  1.00  0.00           H  
ATOM   2246 2HB  ALA A 141     -34.096  -6.875   6.031  1.00  0.00           H  
ATOM   2247 3HB  ALA A 141     -35.211  -6.706   4.656  1.00  0.00           H  
ATOM   2248  N   GLU A 142     -38.013  -5.933   6.957  1.00  0.00           N  
ATOM   2249  CA  GLU A 142     -39.316  -5.309   6.734  1.00  0.00           C  
ATOM   2250  C   GLU A 142     -39.363  -4.585   5.384  1.00  0.00           C  
ATOM   2251  O   GLU A 142     -38.331  -4.174   4.852  1.00  0.00           O  
ATOM   2252  CB  GLU A 142     -39.635  -4.326   7.863  1.00  0.00           C  
ATOM   2253  CG  GLU A 142     -39.860  -4.979   9.220  1.00  0.00           C  
ATOM   2254  CD  GLU A 142     -40.204  -3.987  10.296  1.00  0.00           C  
ATOM   2255  OE1 GLU A 142     -41.355  -3.639  10.411  1.00  0.00           O  
ATOM   2256  OE2 GLU A 142     -39.315  -3.577  11.004  1.00  0.00           O  
ATOM   2257  H   GLU A 142     -37.468  -5.648   7.758  1.00  0.00           H  
ATOM   2258  HA  GLU A 142     -40.077  -6.090   6.726  1.00  0.00           H  
ATOM   2259 1HB  GLU A 142     -38.816  -3.614   7.967  1.00  0.00           H  
ATOM   2260 2HB  GLU A 142     -40.531  -3.760   7.611  1.00  0.00           H  
ATOM   2261 1HG  GLU A 142     -40.672  -5.700   9.134  1.00  0.00           H  
ATOM   2262 2HG  GLU A 142     -38.959  -5.520   9.505  1.00  0.00           H  
ATOM   2263  N   GLN A 143     -40.566  -4.434   4.836  1.00  0.00           N  
ATOM   2264  CA  GLN A 143     -40.702  -4.072   3.432  1.00  0.00           C  
ATOM   2265  C   GLN A 143     -40.105  -2.675   3.134  1.00  0.00           C  
ATOM   2266  O   GLN A 143     -39.424  -2.482   2.126  1.00  0.00           O  
ATOM   2267  CB  GLN A 143     -42.177  -4.113   3.024  1.00  0.00           C  
ATOM   2268  CG  GLN A 143     -42.770  -5.511   2.973  1.00  0.00           C  
ATOM   2269  CD  GLN A 143     -44.251  -5.500   2.649  1.00  0.00           C  
ATOM   2270  OE1 GLN A 143     -44.664  -5.037   1.582  1.00  0.00           O  
ATOM   2271  NE2 GLN A 143     -45.062  -6.012   3.569  1.00  0.00           N  
ATOM   2272  H   GLN A 143     -41.388  -4.573   5.407  1.00  0.00           H  
ATOM   2273  HA  GLN A 143     -40.154  -4.799   2.833  1.00  0.00           H  
ATOM   2274 1HB  GLN A 143     -42.766  -3.524   3.727  1.00  0.00           H  
ATOM   2275 2HB  GLN A 143     -42.295  -3.662   2.039  1.00  0.00           H  
ATOM   2276 1HG  GLN A 143     -42.255  -6.085   2.202  1.00  0.00           H  
ATOM   2277 2HG  GLN A 143     -42.636  -5.987   3.945  1.00  0.00           H  
ATOM   2278 1HE2 GLN A 143     -46.050  -6.032   3.410  1.00  0.00           H  
ATOM   2279 2HE2 GLN A 143     -44.685  -6.377   4.420  1.00  0.00           H  
ATOM   2280  N   GLU A 144     -40.338  -1.653   3.999  1.00  0.00           N  
ATOM   2281  CA  GLU A 144     -39.695  -0.371   3.740  1.00  0.00           C  
ATOM   2282  C   GLU A 144     -38.181  -0.479   3.868  1.00  0.00           C  
ATOM   2283  O   GLU A 144     -37.438   0.085   3.064  1.00  0.00           O  
ATOM   2284  CB  GLU A 144     -40.222   0.695   4.704  1.00  0.00           C  
ATOM   2285  CG  GLU A 144     -41.687   1.056   4.501  1.00  0.00           C  
ATOM   2286  CD  GLU A 144     -42.626   0.069   5.136  1.00  0.00           C  
ATOM   2287  OE1 GLU A 144     -42.157  -0.864   5.742  1.00  0.00           O  
ATOM   2288  OE2 GLU A 144     -43.815   0.248   5.015  1.00  0.00           O  
ATOM   2289  H   GLU A 144     -40.946  -1.807   4.790  1.00  0.00           H  
ATOM   2290  HA  GLU A 144     -39.928  -0.065   2.720  1.00  0.00           H  
ATOM   2291 1HB  GLU A 144     -40.102   0.349   5.730  1.00  0.00           H  
ATOM   2292 2HB  GLU A 144     -39.635   1.607   4.595  1.00  0.00           H  
ATOM   2293 1HG  GLU A 144     -41.870   2.041   4.928  1.00  0.00           H  
ATOM   2294 2HG  GLU A 144     -41.892   1.110   3.433  1.00  0.00           H  
ATOM   2295  N   LEU A 145     -37.774  -1.229   4.912  1.00  0.00           N  
ATOM   2296  CA  LEU A 145     -36.347  -1.413   5.145  1.00  0.00           C  
ATOM   2297  C   LEU A 145     -35.685  -2.129   3.975  1.00  0.00           C  
ATOM   2298  O   LEU A 145     -34.584  -1.771   3.558  1.00  0.00           O  
ATOM   2299  CB  LEU A 145     -36.120  -2.211   6.436  1.00  0.00           C  
ATOM   2300  CG  LEU A 145     -34.654  -2.457   6.816  1.00  0.00           C  
ATOM   2301  CD1 LEU A 145     -33.949  -1.122   7.014  1.00  0.00           C  
ATOM   2302  CD2 LEU A 145     -34.593  -3.300   8.081  1.00  0.00           C  
ATOM   2303  H   LEU A 145     -38.466  -1.650   5.515  1.00  0.00           H  
ATOM   2304  HA  LEU A 145     -35.884  -0.433   5.254  1.00  0.00           H  
ATOM   2305 1HB  LEU A 145     -36.591  -1.679   7.260  1.00  0.00           H  
ATOM   2306 2HB  LEU A 145     -36.603  -3.183   6.333  1.00  0.00           H  
ATOM   2307  HG  LEU A 145     -34.151  -2.983   6.005  1.00  0.00           H  
ATOM   2308 1HD1 LEU A 145     -32.908  -1.297   7.284  1.00  0.00           H  
ATOM   2309 2HD1 LEU A 145     -33.991  -0.548   6.088  1.00  0.00           H  
ATOM   2310 3HD1 LEU A 145     -34.442  -0.565   7.810  1.00  0.00           H  
ATOM   2311 1HD2 LEU A 145     -33.551  -3.476   8.351  1.00  0.00           H  
ATOM   2312 2HD2 LEU A 145     -35.095  -2.775   8.894  1.00  0.00           H  
ATOM   2313 3HD2 LEU A 145     -35.088  -4.255   7.906  1.00  0.00           H  
ATOM   2314  N   ALA A 146     -36.415  -3.149   3.478  1.00  0.00           N  
ATOM   2315  CA  ALA A 146     -35.894  -3.917   2.353  1.00  0.00           C  
ATOM   2316  C   ALA A 146     -35.713  -3.037   1.123  1.00  0.00           C  
ATOM   2317  O   ALA A 146     -34.717  -3.150   0.408  1.00  0.00           O  
ATOM   2318  CB  ALA A 146     -36.817  -5.085   2.037  1.00  0.00           C  
ATOM   2319  H   ALA A 146     -37.310  -3.362   3.894  1.00  0.00           H  
ATOM   2320  HA  ALA A 146     -34.915  -4.306   2.633  1.00  0.00           H  
ATOM   2321 1HB  ALA A 146     -36.415  -5.649   1.195  1.00  0.00           H  
ATOM   2322 2HB  ALA A 146     -36.890  -5.737   2.908  1.00  0.00           H  
ATOM   2323 3HB  ALA A 146     -37.806  -4.709   1.782  1.00  0.00           H  
ATOM   2324  N   VAL A 147     -36.724  -2.166   0.923  1.00  0.00           N  
ATOM   2325  CA  VAL A 147     -36.673  -1.264  -0.222  1.00  0.00           C  
ATOM   2326  C   VAL A 147     -35.472  -0.331  -0.134  1.00  0.00           C  
ATOM   2327  O   VAL A 147     -34.799  -0.074  -1.132  1.00  0.00           O  
ATOM   2328  CB  VAL A 147     -37.964  -0.429  -0.302  1.00  0.00           C  
ATOM   2329  CG1 VAL A 147     -37.836   0.650  -1.367  1.00  0.00           C  
ATOM   2330  CG2 VAL A 147     -39.150  -1.335  -0.593  1.00  0.00           C  
ATOM   2331  H   VAL A 147     -37.499  -2.153   1.570  1.00  0.00           H  
ATOM   2332  HA  VAL A 147     -36.585  -1.862  -1.130  1.00  0.00           H  
ATOM   2333  HB  VAL A 147     -38.118   0.078   0.651  1.00  0.00           H  
ATOM   2334 1HG1 VAL A 147     -38.757   1.231  -1.410  1.00  0.00           H  
ATOM   2335 2HG1 VAL A 147     -37.003   1.309  -1.119  1.00  0.00           H  
ATOM   2336 3HG1 VAL A 147     -37.656   0.185  -2.336  1.00  0.00           H  
ATOM   2337 1HG2 VAL A 147     -40.060  -0.738  -0.647  1.00  0.00           H  
ATOM   2338 2HG2 VAL A 147     -38.993  -1.846  -1.543  1.00  0.00           H  
ATOM   2339 3HG2 VAL A 147     -39.248  -2.073   0.204  1.00  0.00           H  
ATOM   2340  N   GLU A 148     -35.248   0.154   1.105  1.00  0.00           N  
ATOM   2341  CA  GLU A 148     -34.127   1.059   1.326  1.00  0.00           C  
ATOM   2342  C   GLU A 148     -32.800   0.378   1.016  1.00  0.00           C  
ATOM   2343  O   GLU A 148     -31.910   0.978   0.413  1.00  0.00           O  
ATOM   2344  CB  GLU A 148     -34.125   1.565   2.770  1.00  0.00           C  
ATOM   2345  CG  GLU A 148     -33.027   2.571   3.083  1.00  0.00           C  
ATOM   2346  CD  GLU A 148     -33.102   3.101   4.488  1.00  0.00           C  
ATOM   2347  OE1 GLU A 148     -33.998   2.717   5.201  1.00  0.00           O  
ATOM   2348  OE2 GLU A 148     -32.262   3.892   4.849  1.00  0.00           O  
ATOM   2349  H   GLU A 148     -35.863  -0.120   1.859  1.00  0.00           H  
ATOM   2350  HA  GLU A 148     -34.234   1.913   0.657  1.00  0.00           H  
ATOM   2351 1HB  GLU A 148     -35.083   2.036   2.992  1.00  0.00           H  
ATOM   2352 2HB  GLU A 148     -34.010   0.721   3.451  1.00  0.00           H  
ATOM   2353 1HG  GLU A 148     -32.058   2.093   2.939  1.00  0.00           H  
ATOM   2354 2HG  GLU A 148     -33.099   3.401   2.382  1.00  0.00           H  
ATOM   2355  N   MET A 149     -32.725  -0.894   1.458  1.00  0.00           N  
ATOM   2356  CA  MET A 149     -31.506  -1.660   1.224  1.00  0.00           C  
ATOM   2357  C   MET A 149     -31.242  -1.834  -0.266  1.00  0.00           C  
ATOM   2358  O   MET A 149     -30.104  -1.722  -0.723  1.00  0.00           O  
ATOM   2359  CB  MET A 149     -31.597  -3.021   1.912  1.00  0.00           C  
ATOM   2360  CG  MET A 149     -31.556  -2.963   3.432  1.00  0.00           C  
ATOM   2361  SD  MET A 149     -30.020  -2.253   4.059  1.00  0.00           S  
ATOM   2362  CE  MET A 149     -28.845  -3.517   3.585  1.00  0.00           C  
ATOM   2363  H   MET A 149     -33.515  -1.294   1.943  1.00  0.00           H  
ATOM   2364  HA  MET A 149     -30.665  -1.110   1.647  1.00  0.00           H  
ATOM   2365 1HB  MET A 149     -32.524  -3.513   1.622  1.00  0.00           H  
ATOM   2366 2HB  MET A 149     -30.773  -3.653   1.579  1.00  0.00           H  
ATOM   2367 1HG  MET A 149     -32.388  -2.361   3.796  1.00  0.00           H  
ATOM   2368 2HG  MET A 149     -31.660  -3.969   3.838  1.00  0.00           H  
ATOM   2369 1HE  MET A 149     -27.845  -3.222   3.905  1.00  0.00           H  
ATOM   2370 2HE  MET A 149     -29.115  -4.462   4.060  1.00  0.00           H  
ATOM   2371 3HE  MET A 149     -28.858  -3.639   2.502  1.00  0.00           H  
ATOM   2372  N   ALA A 150     -32.349  -2.109  -0.987  1.00  0.00           N  
ATOM   2373  CA  ALA A 150     -32.235  -2.297  -2.427  1.00  0.00           C  
ATOM   2374  C   ALA A 150     -31.728  -1.034  -3.110  1.00  0.00           C  
ATOM   2375  O   ALA A 150     -30.893  -1.096  -4.013  1.00  0.00           O  
ATOM   2376  CB  ALA A 150     -33.575  -2.715  -3.015  1.00  0.00           C  
ATOM   2377  H   ALA A 150     -33.239  -2.180  -0.514  1.00  0.00           H  
ATOM   2378  HA  ALA A 150     -31.508  -3.089  -2.609  1.00  0.00           H  
ATOM   2379 1HB  ALA A 150     -33.473  -2.852  -4.092  1.00  0.00           H  
ATOM   2380 2HB  ALA A 150     -33.897  -3.651  -2.559  1.00  0.00           H  
ATOM   2381 3HB  ALA A 150     -34.316  -1.942  -2.816  1.00  0.00           H  
ATOM   2382  N   GLU A 151     -32.276   0.101  -2.629  1.00  0.00           N  
ATOM   2383  CA  GLU A 151     -31.875   1.383  -3.197  1.00  0.00           C  
ATOM   2384  C   GLU A 151     -30.390   1.641  -2.979  1.00  0.00           C  
ATOM   2385  O   GLU A 151     -29.697   2.128  -3.873  1.00  0.00           O  
ATOM   2386  CB  GLU A 151     -32.694   2.520  -2.581  1.00  0.00           C  
ATOM   2387  CG  GLU A 151     -32.394   3.896  -3.158  1.00  0.00           C  
ATOM   2388  CD  GLU A 151     -33.269   4.975  -2.584  1.00  0.00           C  
ATOM   2389  OE1 GLU A 151     -34.107   4.664  -1.772  1.00  0.00           O  
ATOM   2390  OE2 GLU A 151     -33.099   6.111  -2.958  1.00  0.00           O  
ATOM   2391  H   GLU A 151     -32.956   0.042  -1.884  1.00  0.00           H  
ATOM   2392  HA  GLU A 151     -32.061   1.360  -4.271  1.00  0.00           H  
ATOM   2393 1HB  GLU A 151     -33.756   2.321  -2.725  1.00  0.00           H  
ATOM   2394 2HB  GLU A 151     -32.511   2.560  -1.507  1.00  0.00           H  
ATOM   2395 1HG  GLU A 151     -31.352   4.143  -2.957  1.00  0.00           H  
ATOM   2396 2HG  GLU A 151     -32.528   3.862  -4.238  1.00  0.00           H  
ATOM   2397  N   LEU A 152     -29.950   1.289  -1.754  1.00  0.00           N  
ATOM   2398  CA  LEU A 152     -28.544   1.484  -1.418  1.00  0.00           C  
ATOM   2399  C   LEU A 152     -27.642   0.653  -2.320  1.00  0.00           C  
ATOM   2400  O   LEU A 152     -26.596   1.122  -2.770  1.00  0.00           O  
ATOM   2401  CB  LEU A 152     -28.293   1.111   0.049  1.00  0.00           C  
ATOM   2402  CG  LEU A 152     -28.912   2.053   1.090  1.00  0.00           C  
ATOM   2403  CD1 LEU A 152     -28.738   1.458   2.480  1.00  0.00           C  
ATOM   2404  CD2 LEU A 152     -28.254   3.421   0.993  1.00  0.00           C  
ATOM   2405  H   LEU A 152     -30.603   0.897  -1.091  1.00  0.00           H  
ATOM   2406  HA  LEU A 152     -28.297   2.535  -1.560  1.00  0.00           H  
ATOM   2407 1HB  LEU A 152     -28.691   0.113   0.226  1.00  0.00           H  
ATOM   2408 2HB  LEU A 152     -27.217   1.087   0.222  1.00  0.00           H  
ATOM   2409  HG  LEU A 152     -29.982   2.151   0.901  1.00  0.00           H  
ATOM   2410 1HD1 LEU A 152     -29.178   2.127   3.220  1.00  0.00           H  
ATOM   2411 2HD1 LEU A 152     -29.235   0.489   2.527  1.00  0.00           H  
ATOM   2412 3HD1 LEU A 152     -27.676   1.333   2.691  1.00  0.00           H  
ATOM   2413 1HD2 LEU A 152     -28.695   4.090   1.732  1.00  0.00           H  
ATOM   2414 2HD2 LEU A 152     -27.185   3.324   1.183  1.00  0.00           H  
ATOM   2415 3HD2 LEU A 152     -28.409   3.830  -0.006  1.00  0.00           H  
ATOM   2416  N   ALA A 153     -28.103  -0.593  -2.554  1.00  0.00           N  
ATOM   2417  CA  ALA A 153     -27.333  -1.492  -3.406  1.00  0.00           C  
ATOM   2418  C   ALA A 153     -27.207  -0.938  -4.819  1.00  0.00           C  
ATOM   2419  O   ALA A 153     -26.142  -1.011  -5.432  1.00  0.00           O  
ATOM   2420  CB  ALA A 153     -27.971  -2.873  -3.434  1.00  0.00           C  
ATOM   2421  H   ALA A 153     -28.975  -0.882  -2.134  1.00  0.00           H  
ATOM   2422  HA  ALA A 153     -26.329  -1.575  -2.989  1.00  0.00           H  
ATOM   2423 1HB  ALA A 153     -27.385  -3.532  -4.074  1.00  0.00           H  
ATOM   2424 2HB  ALA A 153     -28.001  -3.280  -2.423  1.00  0.00           H  
ATOM   2425 3HB  ALA A 153     -28.985  -2.796  -3.824  1.00  0.00           H  
ATOM   2426  N   ALA A 154     -28.344  -0.387  -5.291  1.00  0.00           N  
ATOM   2427  CA  ALA A 154     -28.358   0.181  -6.633  1.00  0.00           C  
ATOM   2428  C   ALA A 154     -27.379   1.342  -6.750  1.00  0.00           C  
ATOM   2429  O   ALA A 154     -26.674   1.475  -7.750  1.00  0.00           O  
ATOM   2430  CB  ALA A 154     -29.763   0.635  -7.002  1.00  0.00           C  
ATOM   2431  H   ALA A 154     -29.167  -0.379  -4.706  1.00  0.00           H  
ATOM   2432  HA  ALA A 154     -28.042  -0.593  -7.333  1.00  0.00           H  
ATOM   2433 1HB  ALA A 154     -29.757   1.057  -8.007  1.00  0.00           H  
ATOM   2434 2HB  ALA A 154     -30.440  -0.219  -6.971  1.00  0.00           H  
ATOM   2435 3HB  ALA A 154     -30.098   1.390  -6.294  1.00  0.00           H  
ATOM   2436  N   LYS A 155     -27.379   2.164  -5.680  1.00  0.00           N  
ATOM   2437  CA  LYS A 155     -26.486   3.316  -5.664  1.00  0.00           C  
ATOM   2438  C   LYS A 155     -25.027   2.882  -5.720  1.00  0.00           C  
ATOM   2439  O   LYS A 155     -24.216   3.487  -6.421  1.00  0.00           O  
ATOM   2440  CB  LYS A 155     -26.734   4.169  -4.419  1.00  0.00           C  
ATOM   2441  CG  LYS A 155     -25.880   5.428  -4.339  1.00  0.00           C  
ATOM   2442  CD  LYS A 155     -26.241   6.264  -3.120  1.00  0.00           C  
ATOM   2443  CE  LYS A 155     -25.457   7.568  -3.090  1.00  0.00           C  
ATOM   2444  NZ  LYS A 155     -23.996   7.335  -2.930  1.00  0.00           N  
ATOM   2445  H   LYS A 155     -28.000   1.966  -4.908  1.00  0.00           H  
ATOM   2446  HA  LYS A 155     -26.687   3.922  -6.548  1.00  0.00           H  
ATOM   2447 1HB  LYS A 155     -27.780   4.472  -4.388  1.00  0.00           H  
ATOM   2448 2HB  LYS A 155     -26.538   3.575  -3.526  1.00  0.00           H  
ATOM   2449 1HG  LYS A 155     -24.827   5.151  -4.280  1.00  0.00           H  
ATOM   2450 2HG  LYS A 155     -26.030   6.027  -5.237  1.00  0.00           H  
ATOM   2451 1HD  LYS A 155     -27.308   6.491  -3.137  1.00  0.00           H  
ATOM   2452 2HD  LYS A 155     -26.023   5.699  -2.214  1.00  0.00           H  
ATOM   2453 1HE  LYS A 155     -25.627   8.115  -4.016  1.00  0.00           H  
ATOM   2454 2HE  LYS A 155     -25.807   8.183  -2.261  1.00  0.00           H  
ATOM   2455 1HZ  LYS A 155     -23.513   8.222  -2.915  1.00  0.00           H  
ATOM   2456 2HZ  LYS A 155     -23.826   6.844  -2.064  1.00  0.00           H  
ATOM   2457 3HZ  LYS A 155     -23.657   6.781  -3.703  1.00  0.00           H  
ATOM   2458  N   THR A 156     -24.746   1.813  -4.947  1.00  0.00           N  
ATOM   2459  CA  THR A 156     -23.384   1.295  -4.912  1.00  0.00           C  
ATOM   2460  C   THR A 156     -22.945   0.807  -6.286  1.00  0.00           C  
ATOM   2461  O   THR A 156     -21.811   1.040  -6.706  1.00  0.00           O  
ATOM   2462  CB  THR A 156     -23.253   0.151  -3.890  1.00  0.00           C  
ATOM   2463  OG1 THR A 156     -23.562   0.640  -2.578  1.00  0.00           O  
ATOM   2464  CG2 THR A 156     -21.839  -0.411  -3.896  1.00  0.00           C  
ATOM   2465  H   THR A 156     -25.487   1.389  -4.406  1.00  0.00           H  
ATOM   2466  HA  THR A 156     -22.715   2.102  -4.612  1.00  0.00           H  
ATOM   2467  HB  THR A 156     -23.954  -0.644  -4.141  1.00  0.00           H  
ATOM   2468  HG1 THR A 156     -24.462   0.977  -2.567  1.00  0.00           H  
ATOM   2469 1HG2 THR A 156     -21.765  -1.218  -3.168  1.00  0.00           H  
ATOM   2470 2HG2 THR A 156     -21.605  -0.794  -4.889  1.00  0.00           H  
ATOM   2471 3HG2 THR A 156     -21.134   0.378  -3.636  1.00  0.00           H  
ATOM   2472  N   TYR A 157     -23.899   0.124  -6.951  1.00  0.00           N  
ATOM   2473  CA  TYR A 157     -23.606  -0.397  -8.281  1.00  0.00           C  
ATOM   2474  C   TYR A 157     -23.292   0.729  -9.259  1.00  0.00           C  
ATOM   2475  O   TYR A 157     -22.376   0.619 -10.074  1.00  0.00           O  
ATOM   2476  CB  TYR A 157     -24.778  -1.236  -8.797  1.00  0.00           C  
ATOM   2477  CG  TYR A 157     -24.916  -2.578  -8.113  1.00  0.00           C  
ATOM   2478  CD1 TYR A 157     -26.099  -2.910  -7.469  1.00  0.00           C  
ATOM   2479  CD2 TYR A 157     -23.859  -3.476  -8.129  1.00  0.00           C  
ATOM   2480  CE1 TYR A 157     -26.224  -4.136  -6.844  1.00  0.00           C  
ATOM   2481  CE2 TYR A 157     -23.985  -4.702  -7.505  1.00  0.00           C  
ATOM   2482  CZ  TYR A 157     -25.162  -5.032  -6.864  1.00  0.00           C  
ATOM   2483  OH  TYR A 157     -25.287  -6.253  -6.242  1.00  0.00           O  
ATOM   2484  H   TYR A 157     -24.799  -0.013  -6.516  1.00  0.00           H  
ATOM   2485  HA  TYR A 157     -22.723  -1.034  -8.217  1.00  0.00           H  
ATOM   2486 1HB  TYR A 157     -25.709  -0.685  -8.657  1.00  0.00           H  
ATOM   2487 2HB  TYR A 157     -24.658  -1.409  -9.866  1.00  0.00           H  
ATOM   2488  HD1 TYR A 157     -26.929  -2.203  -7.456  1.00  0.00           H  
ATOM   2489  HD2 TYR A 157     -22.929  -3.215  -8.634  1.00  0.00           H  
ATOM   2490  HE1 TYR A 157     -27.154  -4.396  -6.338  1.00  0.00           H  
ATOM   2491  HE2 TYR A 157     -23.154  -5.408  -7.517  1.00  0.00           H  
ATOM   2492  HH  TYR A 157     -24.472  -6.749  -6.347  1.00  0.00           H  
ATOM   2493  N   VAL A 158     -24.098   1.803  -9.127  1.00  0.00           N  
ATOM   2494  CA  VAL A 158     -23.903   2.952 -10.003  1.00  0.00           C  
ATOM   2495  C   VAL A 158     -22.526   3.572  -9.799  1.00  0.00           C  
ATOM   2496  O   VAL A 158     -21.857   3.951 -10.760  1.00  0.00           O  
ATOM   2497  CB  VAL A 158     -24.985   4.016  -9.740  1.00  0.00           C  
ATOM   2498  CG1 VAL A 158     -24.672   5.295 -10.502  1.00  0.00           C  
ATOM   2499  CG2 VAL A 158     -26.350   3.474 -10.134  1.00  0.00           C  
ATOM   2500  H   VAL A 158     -24.823   1.790  -8.424  1.00  0.00           H  
ATOM   2501  HA  VAL A 158     -23.986   2.617 -11.038  1.00  0.00           H  
ATOM   2502  HB  VAL A 158     -24.985   4.266  -8.679  1.00  0.00           H  
ATOM   2503 1HG1 VAL A 158     -25.447   6.036 -10.304  1.00  0.00           H  
ATOM   2504 2HG1 VAL A 158     -23.707   5.684 -10.178  1.00  0.00           H  
ATOM   2505 3HG1 VAL A 158     -24.638   5.082 -11.571  1.00  0.00           H  
ATOM   2506 1HG2 VAL A 158     -27.111   4.231  -9.944  1.00  0.00           H  
ATOM   2507 2HG2 VAL A 158     -26.349   3.218 -11.193  1.00  0.00           H  
ATOM   2508 3HG2 VAL A 158     -26.572   2.583  -9.546  1.00  0.00           H  
ATOM   2509  N   GLU A 159     -22.150   3.649  -8.506  1.00  0.00           N  
ATOM   2510  CA  GLU A 159     -20.851   4.222  -8.174  1.00  0.00           C  
ATOM   2511  C   GLU A 159     -19.717   3.403  -8.779  1.00  0.00           C  
ATOM   2512  O   GLU A 159     -18.745   3.956  -9.293  1.00  0.00           O  
ATOM   2513  CB  GLU A 159     -20.679   4.307  -6.656  1.00  0.00           C  
ATOM   2514  CG  GLU A 159     -21.565   5.345  -5.980  1.00  0.00           C  
ATOM   2515  CD  GLU A 159     -21.427   5.346  -4.483  1.00  0.00           C  
ATOM   2516  OE1 GLU A 159     -20.750   4.489  -3.967  1.00  0.00           O  
ATOM   2517  OE2 GLU A 159     -22.000   6.204  -3.854  1.00  0.00           O  
ATOM   2518  H   GLU A 159     -22.776   3.309  -7.791  1.00  0.00           H  
ATOM   2519  HA  GLU A 159     -20.801   5.229  -8.589  1.00  0.00           H  
ATOM   2520 1HB  GLU A 159     -20.899   3.338  -6.209  1.00  0.00           H  
ATOM   2521 2HB  GLU A 159     -19.642   4.548  -6.420  1.00  0.00           H  
ATOM   2522 1HG  GLU A 159     -21.303   6.332  -6.358  1.00  0.00           H  
ATOM   2523 2HG  GLU A 159     -22.603   5.148  -6.245  1.00  0.00           H  
ATOM   2524  N   VAL A 160     -19.900   2.070  -8.685  1.00  0.00           N  
ATOM   2525  CA  VAL A 160     -18.886   1.172  -9.228  1.00  0.00           C  
ATOM   2526  C   VAL A 160     -18.732   1.360 -10.731  1.00  0.00           C  
ATOM   2527  O   VAL A 160     -17.618   1.364 -11.254  1.00  0.00           O  
ATOM   2528  CB  VAL A 160     -19.257  -0.294  -8.932  1.00  0.00           C  
ATOM   2529  CG1 VAL A 160     -18.316  -1.239  -9.664  1.00  0.00           C  
ATOM   2530  CG2 VAL A 160     -19.215  -0.546  -7.433  1.00  0.00           C  
ATOM   2531  H   VAL A 160     -20.736   1.718  -8.241  1.00  0.00           H  
ATOM   2532  HA  VAL A 160     -17.933   1.396  -8.748  1.00  0.00           H  
ATOM   2533  HB  VAL A 160     -20.262  -0.487  -9.306  1.00  0.00           H  
ATOM   2534 1HG1 VAL A 160     -18.593  -2.270  -9.444  1.00  0.00           H  
ATOM   2535 2HG1 VAL A 160     -18.389  -1.065 -10.738  1.00  0.00           H  
ATOM   2536 3HG1 VAL A 160     -17.293  -1.061  -9.335  1.00  0.00           H  
ATOM   2537 1HG2 VAL A 160     -19.479  -1.584  -7.231  1.00  0.00           H  
ATOM   2538 2HG2 VAL A 160     -18.211  -0.347  -7.058  1.00  0.00           H  
ATOM   2539 3HG2 VAL A 160     -19.926   0.113  -6.933  1.00  0.00           H  
ATOM   2540  N   ASN A 161     -19.902   1.512 -11.384  1.00  0.00           N  
ATOM   2541  CA  ASN A 161     -19.894   1.702 -12.829  1.00  0.00           C  
ATOM   2542  C   ASN A 161     -19.156   2.979 -13.213  1.00  0.00           C  
ATOM   2543  O   ASN A 161     -18.395   3.000 -14.181  1.00  0.00           O  
ATOM   2544  CB  ASN A 161     -21.310   1.718 -13.373  1.00  0.00           C  
ATOM   2545  CG  ASN A 161     -21.943   0.354 -13.381  1.00  0.00           C  
ATOM   2546  OD1 ASN A 161     -21.246  -0.666 -13.417  1.00  0.00           O  
ATOM   2547  ND2 ASN A 161     -23.250   0.317 -13.347  1.00  0.00           N  
ATOM   2548  H   ASN A 161     -20.765   1.492 -10.859  1.00  0.00           H  
ATOM   2549  HA  ASN A 161     -19.356   0.868 -13.285  1.00  0.00           H  
ATOM   2550 1HB  ASN A 161     -21.925   2.387 -12.769  1.00  0.00           H  
ATOM   2551 2HB  ASN A 161     -21.305   2.109 -14.391  1.00  0.00           H  
ATOM   2552 1HD2 ASN A 161     -23.726  -0.564 -13.350  1.00  0.00           H  
ATOM   2553 2HD2 ASN A 161     -23.774   1.167 -13.318  1.00  0.00           H  
ATOM   2554  N   ARG A 162     -19.424   4.026 -12.407  1.00  0.00           N  
ATOM   2555  CA  ARG A 162     -18.781   5.308 -12.665  1.00  0.00           C  
ATOM   2556  C   ARG A 162     -17.264   5.177 -12.643  1.00  0.00           C  
ATOM   2557  O   ARG A 162     -16.564   5.822 -13.424  1.00  0.00           O  
ATOM   2558  CB  ARG A 162     -19.213   6.341 -11.635  1.00  0.00           C  
ATOM   2559  CG  ARG A 162     -18.653   7.737 -11.855  1.00  0.00           C  
ATOM   2560  CD  ARG A 162     -19.192   8.708 -10.869  1.00  0.00           C  
ATOM   2561  NE  ARG A 162     -18.764   8.398  -9.514  1.00  0.00           N  
ATOM   2562  CZ  ARG A 162     -19.314   8.919  -8.400  1.00  0.00           C  
ATOM   2563  NH1 ARG A 162     -20.309   9.772  -8.495  1.00  0.00           N  
ATOM   2564  NH2 ARG A 162     -18.852   8.573  -7.211  1.00  0.00           N  
ATOM   2565  H   ARG A 162     -20.067   3.902 -11.638  1.00  0.00           H  
ATOM   2566  HA  ARG A 162     -19.084   5.655 -13.653  1.00  0.00           H  
ATOM   2567 1HB  ARG A 162     -20.299   6.418 -11.631  1.00  0.00           H  
ATOM   2568 2HB  ARG A 162     -18.905   6.015 -10.641  1.00  0.00           H  
ATOM   2569 1HG  ARG A 162     -17.567   7.714 -11.756  1.00  0.00           H  
ATOM   2570 2HG  ARG A 162     -18.918   8.082 -12.856  1.00  0.00           H  
ATOM   2571 1HD  ARG A 162     -18.843   9.710 -11.116  1.00  0.00           H  
ATOM   2572 2HD  ARG A 162     -20.281   8.686 -10.895  1.00  0.00           H  
ATOM   2573  HE  ARG A 162     -18.000   7.745  -9.400  1.00  0.00           H  
ATOM   2574 1HH1 ARG A 162     -20.663  10.036  -9.404  1.00  0.00           H  
ATOM   2575 2HH1 ARG A 162     -20.721  10.162  -7.660  1.00  0.00           H  
ATOM   2576 1HH2 ARG A 162     -18.086   7.917  -7.137  1.00  0.00           H  
ATOM   2577 2HH2 ARG A 162     -19.263   8.964  -6.376  1.00  0.00           H  
ATOM   2578  N   VAL A 163     -16.705   4.355 -11.765  1.00  0.00           N  
ATOM   2579  CA  VAL A 163     -15.264   4.025 -11.911  1.00  0.00           C  
ATOM   2580  C   VAL A 163     -14.963   3.141 -13.123  1.00  0.00           C  
ATOM   2581  O   VAL A 163     -14.043   3.419 -13.893  1.00  0.00           O  
ATOM   2582  CB  VAL A 163     -14.758   3.308 -10.645  1.00  0.00           C  
ATOM   2583  CG1 VAL A 163     -13.332   2.817 -10.846  1.00  0.00           C  
ATOM   2584  CG2 VAL A 163     -14.842   4.246  -9.450  1.00  0.00           C  
ATOM   2585  H   VAL A 163     -17.269   3.972 -11.020  1.00  0.00           H  
ATOM   2586  HA  VAL A 163     -14.707   4.955 -12.034  1.00  0.00           H  
ATOM   2587  HB  VAL A 163     -15.378   2.430 -10.463  1.00  0.00           H  
ATOM   2588 1HG1 VAL A 163     -12.990   2.312  -9.942  1.00  0.00           H  
ATOM   2589 2HG1 VAL A 163     -13.302   2.120 -11.683  1.00  0.00           H  
ATOM   2590 3HG1 VAL A 163     -12.681   3.665 -11.055  1.00  0.00           H  
ATOM   2591 1HG2 VAL A 163     -14.483   3.732  -8.559  1.00  0.00           H  
ATOM   2592 2HG2 VAL A 163     -14.227   5.127  -9.635  1.00  0.00           H  
ATOM   2593 3HG2 VAL A 163     -15.878   4.552  -9.300  1.00  0.00           H  
ATOM   2594  N   ASN A 164     -15.737   2.073 -13.297  1.00  0.00           N  
ATOM   2595  CA  ASN A 164     -15.526   1.145 -14.411  1.00  0.00           C  
ATOM   2596  C   ASN A 164     -16.610   1.337 -15.462  1.00  0.00           C  
ATOM   2597  O   ASN A 164     -17.797   1.171 -15.181  1.00  0.00           O  
ATOM   2598  CB  ASN A 164     -15.496  -0.292 -13.925  1.00  0.00           C  
ATOM   2599  CG  ASN A 164     -14.325  -0.573 -13.024  1.00  0.00           C  
ATOM   2600  OD1 ASN A 164     -13.168  -0.353 -13.402  1.00  0.00           O  
ATOM   2601  ND2 ASN A 164     -14.602  -1.054 -11.839  1.00  0.00           N  
ATOM   2602  H   ASN A 164     -16.487   1.897 -12.645  1.00  0.00           H  
ATOM   2603  HA  ASN A 164     -14.567   1.375 -14.877  1.00  0.00           H  
ATOM   2604 1HB  ASN A 164     -16.417  -0.513 -13.384  1.00  0.00           H  
ATOM   2605 2HB  ASN A 164     -15.449  -0.965 -14.781  1.00  0.00           H  
ATOM   2606 1HD2 ASN A 164     -13.862  -1.260 -11.198  1.00  0.00           H  
ATOM   2607 2HD2 ASN A 164     -15.552  -1.217 -11.576  1.00  0.00           H  
ATOM   2608  N   LYS A 165     -16.197   1.685 -16.671  1.00  0.00           N  
ATOM   2609  CA  LYS A 165     -17.132   2.126 -17.697  1.00  0.00           C  
ATOM   2610  C   LYS A 165     -17.393   1.019 -18.711  1.00  0.00           C  
ATOM   2611  O   LYS A 165     -17.908   1.272 -19.801  1.00  0.00           O  
ATOM   2612  CB  LYS A 165     -16.603   3.375 -18.403  1.00  0.00           C  
ATOM   2613  CG  LYS A 165     -16.482   4.601 -17.506  1.00  0.00           C  
ATOM   2614  CD  LYS A 165     -15.988   5.810 -18.287  1.00  0.00           C  
ATOM   2615  CE  LYS A 165     -15.873   7.036 -17.394  1.00  0.00           C  
ATOM   2616  NZ  LYS A 165     -15.362   8.220 -18.138  1.00  0.00           N  
ATOM   2617  H   LYS A 165     -15.211   1.644 -16.885  1.00  0.00           H  
ATOM   2618  HA  LYS A 165     -18.080   2.371 -17.218  1.00  0.00           H  
ATOM   2619 1HB  LYS A 165     -15.617   3.168 -18.820  1.00  0.00           H  
ATOM   2620 2HB  LYS A 165     -17.262   3.631 -19.232  1.00  0.00           H  
ATOM   2621 1HG  LYS A 165     -17.455   4.832 -17.072  1.00  0.00           H  
ATOM   2622 2HG  LYS A 165     -15.783   4.391 -16.697  1.00  0.00           H  
ATOM   2623 1HD  LYS A 165     -15.010   5.591 -18.717  1.00  0.00           H  
ATOM   2624 2HD  LYS A 165     -16.682   6.027 -19.099  1.00  0.00           H  
ATOM   2625 1HE  LYS A 165     -16.851   7.278 -16.980  1.00  0.00           H  
ATOM   2626 2HE  LYS A 165     -15.196   6.823 -16.568  1.00  0.00           H  
ATOM   2627 1HZ  LYS A 165     -15.300   9.010 -17.512  1.00  0.00           H  
ATOM   2628 2HZ  LYS A 165     -14.446   8.014 -18.511  1.00  0.00           H  
ATOM   2629 3HZ  LYS A 165     -15.992   8.440 -18.896  1.00  0.00           H  
ATOM   2630  N   ASP A 166     -17.035  -0.208 -18.347  1.00  0.00           N  
ATOM   2631  CA  ASP A 166     -17.224  -1.353 -19.228  1.00  0.00           C  
ATOM   2632  C   ASP A 166     -18.707  -1.630 -19.452  1.00  0.00           C  
ATOM   2633  O   ASP A 166     -19.506  -1.582 -18.516  1.00  0.00           O  
ATOM   2634  CB  ASP A 166     -16.545  -2.595 -18.646  1.00  0.00           C  
ATOM   2635  CG  ASP A 166     -15.025  -2.520 -18.699  1.00  0.00           C  
ATOM   2636  OD1 ASP A 166     -14.515  -1.689 -19.413  1.00  0.00           O  
ATOM   2637  OD2 ASP A 166     -14.388  -3.293 -18.025  1.00  0.00           O  
ATOM   2638  H   ASP A 166     -16.622  -0.350 -17.436  1.00  0.00           H  
ATOM   2639  HA  ASP A 166     -16.767  -1.126 -20.192  1.00  0.00           H  
ATOM   2640 1HB  ASP A 166     -16.851  -2.725 -17.608  1.00  0.00           H  
ATOM   2641 2HB  ASP A 166     -16.870  -3.479 -19.196  1.00  0.00           H  
ATOM   2642  N   SER A 167     -19.072  -1.921 -20.699  1.00  0.00           N  
ATOM   2643  CA  SER A 167     -20.479  -2.065 -21.062  1.00  0.00           C  
ATOM   2644  C   SER A 167     -21.082  -3.334 -20.474  1.00  0.00           C  
ATOM   2645  O   SER A 167     -22.247  -3.353 -20.076  1.00  0.00           O  
ATOM   2646  CB  SER A 167     -20.628  -2.080 -22.571  1.00  0.00           C  
ATOM   2647  OG  SER A 167     -20.009  -3.208 -23.125  1.00  0.00           O  
ATOM   2648  H   SER A 167     -18.359  -2.043 -21.404  1.00  0.00           H  
ATOM   2649  HA  SER A 167     -21.029  -1.212 -20.663  1.00  0.00           H  
ATOM   2650 1HB  SER A 167     -21.686  -2.077 -22.832  1.00  0.00           H  
ATOM   2651 2HB  SER A 167     -20.185  -1.177 -22.989  1.00  0.00           H  
ATOM   2652  HG  SER A 167     -20.145  -3.146 -24.074  1.00  0.00           H  
ATOM   2653  N   GLU A 168     -20.271  -4.371 -20.431  1.00  0.00           N  
ATOM   2654  CA  GLU A 168     -20.644  -5.643 -19.825  1.00  0.00           C  
ATOM   2655  C   GLU A 168     -20.901  -5.487 -18.332  1.00  0.00           C  
ATOM   2656  O   GLU A 168     -21.847  -6.060 -17.792  1.00  0.00           O  
ATOM   2657  CB  GLU A 168     -19.549  -6.686 -20.058  1.00  0.00           C  
ATOM   2658  CG  GLU A 168     -19.411  -7.139 -21.505  1.00  0.00           C  
ATOM   2659  CD  GLU A 168     -20.627  -7.863 -22.010  1.00  0.00           C  
ATOM   2660  OE1 GLU A 168     -21.206  -8.610 -21.258  1.00  0.00           O  
ATOM   2661  OE2 GLU A 168     -20.978  -7.669 -23.150  1.00  0.00           O  
ATOM   2662  H   GLU A 168     -19.349  -4.291 -20.834  1.00  0.00           H  
ATOM   2663  HA  GLU A 168     -21.565  -5.992 -20.293  1.00  0.00           H  
ATOM   2664 1HB  GLU A 168     -18.588  -6.282 -19.741  1.00  0.00           H  
ATOM   2665 2HB  GLU A 168     -19.751  -7.568 -19.450  1.00  0.00           H  
ATOM   2666 1HG  GLU A 168     -19.234  -6.266 -22.133  1.00  0.00           H  
ATOM   2667 2HG  GLU A 168     -18.544  -7.793 -21.588  1.00  0.00           H  
ATOM   2668  N   LEU A 169     -20.011  -4.688 -17.707  1.00  0.00           N  
ATOM   2669  CA  LEU A 169     -20.144  -4.455 -16.274  1.00  0.00           C  
ATOM   2670  C   LEU A 169     -21.463  -3.764 -15.950  1.00  0.00           C  
ATOM   2671  O   LEU A 169     -22.130  -4.106 -14.974  1.00  0.00           O  
ATOM   2672  CB  LEU A 169     -18.975  -3.603 -15.765  1.00  0.00           C  
ATOM   2673  CG  LEU A 169     -18.977  -3.302 -14.261  1.00  0.00           C  
ATOM   2674  CD1 LEU A 169     -18.922  -4.608 -13.480  1.00  0.00           C  
ATOM   2675  CD2 LEU A 169     -17.792  -2.411 -13.919  1.00  0.00           C  
ATOM   2676  H   LEU A 169     -19.267  -4.265 -18.244  1.00  0.00           H  
ATOM   2677  HA  LEU A 169     -20.126  -5.417 -15.764  1.00  0.00           H  
ATOM   2678 1HB  LEU A 169     -18.044  -4.117 -15.998  1.00  0.00           H  
ATOM   2679 2HB  LEU A 169     -18.982  -2.650 -16.294  1.00  0.00           H  
ATOM   2680  HG  LEU A 169     -19.903  -2.792 -13.993  1.00  0.00           H  
ATOM   2681 1HD1 LEU A 169     -18.924  -4.394 -12.411  1.00  0.00           H  
ATOM   2682 2HD1 LEU A 169     -19.792  -5.217 -13.729  1.00  0.00           H  
ATOM   2683 3HD1 LEU A 169     -18.013  -5.149 -13.740  1.00  0.00           H  
ATOM   2684 1HD2 LEU A 169     -17.794  -2.196 -12.850  1.00  0.00           H  
ATOM   2685 2HD2 LEU A 169     -16.865  -2.920 -14.185  1.00  0.00           H  
ATOM   2686 3HD2 LEU A 169     -17.866  -1.477 -14.477  1.00  0.00           H  
ATOM   2687  N   LEU A 170     -21.792  -2.784 -16.816  1.00  0.00           N  
ATOM   2688  CA  LEU A 170     -23.032  -2.043 -16.619  1.00  0.00           C  
ATOM   2689  C   LEU A 170     -24.243  -2.962 -16.716  1.00  0.00           C  
ATOM   2690  O   LEU A 170     -25.185  -2.847 -15.932  1.00  0.00           O  
ATOM   2691  CB  LEU A 170     -23.150  -0.920 -17.657  1.00  0.00           C  
ATOM   2692  CG  LEU A 170     -22.535   0.426 -17.253  1.00  0.00           C  
ATOM   2693  CD1 LEU A 170     -21.058   0.236 -16.935  1.00  0.00           C  
ATOM   2694  CD2 LEU A 170     -22.727   1.430 -18.380  1.00  0.00           C  
ATOM   2695  H   LEU A 170     -21.172  -2.581 -17.587  1.00  0.00           H  
ATOM   2696  HA  LEU A 170     -23.015  -1.601 -15.623  1.00  0.00           H  
ATOM   2697 1HB  LEU A 170     -22.664  -1.244 -18.575  1.00  0.00           H  
ATOM   2698 2HB  LEU A 170     -24.206  -0.752 -17.869  1.00  0.00           H  
ATOM   2699  HG  LEU A 170     -23.026   0.794 -16.351  1.00  0.00           H  
ATOM   2700 1HD1 LEU A 170     -20.622   1.192 -16.648  1.00  0.00           H  
ATOM   2701 2HD1 LEU A 170     -20.951  -0.472 -16.113  1.00  0.00           H  
ATOM   2702 3HD1 LEU A 170     -20.544  -0.148 -17.815  1.00  0.00           H  
ATOM   2703 1HD2 LEU A 170     -22.291   2.387 -18.092  1.00  0.00           H  
ATOM   2704 2HD2 LEU A 170     -22.236   1.064 -19.281  1.00  0.00           H  
ATOM   2705 3HD2 LEU A 170     -23.792   1.560 -18.574  1.00  0.00           H  
ATOM   2706  N   LYS A 171     -24.161  -3.868 -17.711  1.00  0.00           N  
ATOM   2707  CA  LYS A 171     -25.256  -4.809 -17.911  1.00  0.00           C  
ATOM   2708  C   LYS A 171     -25.443  -5.704 -16.692  1.00  0.00           C  
ATOM   2709  O   LYS A 171     -26.569  -5.977 -16.278  1.00  0.00           O  
ATOM   2710  CB  LYS A 171     -25.008  -5.662 -19.157  1.00  0.00           C  
ATOM   2711  CG  LYS A 171     -26.118  -6.657 -19.469  1.00  0.00           C  
ATOM   2712  CD  LYS A 171     -25.862  -7.375 -20.786  1.00  0.00           C  
ATOM   2713  CE  LYS A 171     -24.702  -8.352 -20.668  1.00  0.00           C  
ATOM   2714  NZ  LYS A 171     -24.510  -9.141 -21.916  1.00  0.00           N  
ATOM   2715  H   LYS A 171     -23.342  -3.878 -18.302  1.00  0.00           H  
ATOM   2716  HA  LYS A 171     -26.177  -4.244 -18.054  1.00  0.00           H  
ATOM   2717 1HB  LYS A 171     -24.887  -5.013 -20.024  1.00  0.00           H  
ATOM   2718 2HB  LYS A 171     -24.081  -6.222 -19.035  1.00  0.00           H  
ATOM   2719 1HG  LYS A 171     -26.180  -7.396 -18.668  1.00  0.00           H  
ATOM   2720 2HG  LYS A 171     -27.070  -6.132 -19.530  1.00  0.00           H  
ATOM   2721 1HD  LYS A 171     -26.758  -7.921 -21.082  1.00  0.00           H  
ATOM   2722 2HD  LYS A 171     -25.631  -6.643 -21.560  1.00  0.00           H  
ATOM   2723 1HE  LYS A 171     -23.785  -7.805 -20.455  1.00  0.00           H  
ATOM   2724 2HE  LYS A 171     -24.888  -9.041 -19.844  1.00  0.00           H  
ATOM   2725 1HZ  LYS A 171     -23.734  -9.776 -21.797  1.00  0.00           H  
ATOM   2726 2HZ  LYS A 171     -25.349  -9.668 -22.114  1.00  0.00           H  
ATOM   2727 3HZ  LYS A 171     -24.318  -8.515 -22.684  1.00  0.00           H  
ATOM   2728  N   GLU A 172     -24.285  -6.137 -16.152  1.00  0.00           N  
ATOM   2729  CA  GLU A 172     -24.323  -7.001 -14.978  1.00  0.00           C  
ATOM   2730  C   GLU A 172     -24.972  -6.294 -13.796  1.00  0.00           C  
ATOM   2731  O   GLU A 172     -25.760  -6.889 -13.060  1.00  0.00           O  
ATOM   2732  CB  GLU A 172     -22.910  -7.453 -14.602  1.00  0.00           C  
ATOM   2733  CG  GLU A 172     -22.280  -8.430 -15.585  1.00  0.00           C  
ATOM   2734  CD  GLU A 172     -20.865  -8.790 -15.226  1.00  0.00           C  
ATOM   2735  OE1 GLU A 172     -20.341  -8.212 -14.305  1.00  0.00           O  
ATOM   2736  OE2 GLU A 172     -20.308  -9.645 -15.874  1.00  0.00           O  
ATOM   2737  H   GLU A 172     -23.411  -5.853 -16.570  1.00  0.00           H  
ATOM   2738  HA  GLU A 172     -24.920  -7.882 -15.217  1.00  0.00           H  
ATOM   2739 1HB  GLU A 172     -22.257  -6.583 -14.530  1.00  0.00           H  
ATOM   2740 2HB  GLU A 172     -22.929  -7.930 -13.622  1.00  0.00           H  
ATOM   2741 1HG  GLU A 172     -22.879  -9.341 -15.610  1.00  0.00           H  
ATOM   2742 2HG  GLU A 172     -22.297  -7.990 -16.580  1.00  0.00           H  
ATOM   2743  N   ASN A 173     -24.599  -5.005 -13.660  1.00  0.00           N  
ATOM   2744  CA  ASN A 173     -25.150  -4.214 -12.565  1.00  0.00           C  
ATOM   2745  C   ASN A 173     -26.663  -4.087 -12.685  1.00  0.00           C  
ATOM   2746  O   ASN A 173     -27.384  -4.182 -11.691  1.00  0.00           O  
ATOM   2747  CB  ASN A 173     -24.502  -2.842 -12.518  1.00  0.00           C  
ATOM   2748  CG  ASN A 173     -23.090  -2.888 -12.004  1.00  0.00           C  
ATOM   2749  OD1 ASN A 173     -22.858  -2.891 -10.790  1.00  0.00           O  
ATOM   2750  ND2 ASN A 173     -22.142  -2.924 -12.905  1.00  0.00           N  
ATOM   2751  H   ASN A 173     -23.943  -4.611 -14.320  1.00  0.00           H  
ATOM   2752  HA  ASN A 173     -24.942  -4.729 -11.627  1.00  0.00           H  
ATOM   2753 1HB  ASN A 173     -24.499  -2.406 -13.518  1.00  0.00           H  
ATOM   2754 2HB  ASN A 173     -25.089  -2.185 -11.876  1.00  0.00           H  
ATOM   2755 1HD2 ASN A 173     -21.183  -2.955 -12.621  1.00  0.00           H  
ATOM   2756 2HD2 ASN A 173     -22.375  -2.920 -13.877  1.00  0.00           H  
ATOM   2757  N   VAL A 174     -27.093  -3.871 -13.945  1.00  0.00           N  
ATOM   2758  CA  VAL A 174     -28.523  -3.731 -14.196  1.00  0.00           C  
ATOM   2759  C   VAL A 174     -29.274  -5.004 -13.828  1.00  0.00           C  
ATOM   2760  O   VAL A 174     -30.357  -4.951 -13.245  1.00  0.00           O  
ATOM   2761  CB  VAL A 174     -28.775  -3.401 -15.679  1.00  0.00           C  
ATOM   2762  CG1 VAL A 174     -30.264  -3.452 -15.991  1.00  0.00           C  
ATOM   2763  CG2 VAL A 174     -28.202  -2.031 -16.010  1.00  0.00           C  
ATOM   2764  H   VAL A 174     -26.416  -3.809 -14.692  1.00  0.00           H  
ATOM   2765  HA  VAL A 174     -28.903  -2.912 -13.585  1.00  0.00           H  
ATOM   2766  HB  VAL A 174     -28.292  -4.157 -16.298  1.00  0.00           H  
ATOM   2767 1HG1 VAL A 174     -30.424  -3.216 -17.043  1.00  0.00           H  
ATOM   2768 2HG1 VAL A 174     -30.645  -4.451 -15.781  1.00  0.00           H  
ATOM   2769 3HG1 VAL A 174     -30.790  -2.725 -15.373  1.00  0.00           H  
ATOM   2770 1HG2 VAL A 174     -28.383  -1.805 -17.060  1.00  0.00           H  
ATOM   2771 2HG2 VAL A 174     -28.682  -1.276 -15.387  1.00  0.00           H  
ATOM   2772 3HG2 VAL A 174     -27.129  -2.030 -15.819  1.00  0.00           H  
ATOM   2773  N   LYS A 175     -28.640  -6.136 -14.199  1.00  0.00           N  
ATOM   2774  CA  LYS A 175     -29.252  -7.426 -13.903  1.00  0.00           C  
ATOM   2775  C   LYS A 175     -29.403  -7.634 -12.402  1.00  0.00           C  
ATOM   2776  O   LYS A 175     -30.427  -8.133 -11.935  1.00  0.00           O  
ATOM   2777  CB  LYS A 175     -28.427  -8.562 -14.510  1.00  0.00           C  
ATOM   2778  CG  LYS A 175     -29.016  -9.950 -14.299  1.00  0.00           C  
ATOM   2779  CD  LYS A 175     -28.186 -11.015 -14.999  1.00  0.00           C  
ATOM   2780  CE  LYS A 175     -28.824 -12.390 -14.869  1.00  0.00           C  
ATOM   2781  NZ  LYS A 175     -28.862 -12.855 -13.456  1.00  0.00           N  
ATOM   2782  H   LYS A 175     -27.752  -6.070 -14.675  1.00  0.00           H  
ATOM   2783  HA  LYS A 175     -30.249  -7.446 -14.345  1.00  0.00           H  
ATOM   2784 1HB  LYS A 175     -28.323  -8.403 -15.584  1.00  0.00           H  
ATOM   2785 2HB  LYS A 175     -27.425  -8.554 -14.080  1.00  0.00           H  
ATOM   2786 1HG  LYS A 175     -29.050 -10.172 -13.231  1.00  0.00           H  
ATOM   2787 2HG  LYS A 175     -30.032  -9.978 -14.690  1.00  0.00           H  
ATOM   2788 1HD  LYS A 175     -28.091 -10.766 -16.057  1.00  0.00           H  
ATOM   2789 2HD  LYS A 175     -27.188 -11.046 -14.561  1.00  0.00           H  
ATOM   2790 1HE  LYS A 175     -29.842 -12.357 -15.255  1.00  0.00           H  
ATOM   2791 2HE  LYS A 175     -28.259 -13.111 -15.460  1.00  0.00           H  
ATOM   2792 1HZ  LYS A 175     -29.291 -13.769 -13.413  1.00  0.00           H  
ATOM   2793 2HZ  LYS A 175     -27.920 -12.908 -13.093  1.00  0.00           H  
ATOM   2794 3HZ  LYS A 175     -29.399 -12.205 -12.901  1.00  0.00           H  
ATOM   2795  N   ASN A 176     -28.336  -7.225 -11.686  1.00  0.00           N  
ATOM   2796  CA  ASN A 176     -28.353  -7.367 -10.235  1.00  0.00           C  
ATOM   2797  C   ASN A 176     -29.475  -6.544  -9.615  1.00  0.00           C  
ATOM   2798  O   ASN A 176     -30.157  -6.999  -8.696  1.00  0.00           O  
ATOM   2799  CB  ASN A 176     -27.012  -6.973  -9.644  1.00  0.00           C  
ATOM   2800  CG  ASN A 176     -25.942  -7.996  -9.906  1.00  0.00           C  
ATOM   2801  OD1 ASN A 176     -26.235  -9.178 -10.118  1.00  0.00           O  
ATOM   2802  ND2 ASN A 176     -24.706  -7.565  -9.894  1.00  0.00           N  
ATOM   2803  H   ASN A 176     -27.542  -6.828 -12.169  1.00  0.00           H  
ATOM   2804  HA  ASN A 176     -28.546  -8.413  -9.992  1.00  0.00           H  
ATOM   2805 1HB  ASN A 176     -26.695  -6.017 -10.065  1.00  0.00           H  
ATOM   2806 2HB  ASN A 176     -27.114  -6.838  -8.567  1.00  0.00           H  
ATOM   2807 1HD2 ASN A 176     -23.953  -8.202 -10.062  1.00  0.00           H  
ATOM   2808 2HD2 ASN A 176     -24.515  -6.600  -9.718  1.00  0.00           H  
ATOM   2809  N   VAL A 177     -29.622  -5.321 -10.165  1.00  0.00           N  
ATOM   2810  CA  VAL A 177     -30.664  -4.433  -9.663  1.00  0.00           C  
ATOM   2811  C   VAL A 177     -32.048  -5.034  -9.870  1.00  0.00           C  
ATOM   2812  O   VAL A 177     -32.908  -4.952  -8.993  1.00  0.00           O  
ATOM   2813  CB  VAL A 177     -30.589  -3.068 -10.371  1.00  0.00           C  
ATOM   2814  CG1 VAL A 177     -31.789  -2.209 -10.000  1.00  0.00           C  
ATOM   2815  CG2 VAL A 177     -29.290  -2.365 -10.005  1.00  0.00           C  
ATOM   2816  H   VAL A 177     -29.008  -5.043 -10.916  1.00  0.00           H  
ATOM   2817  HA  VAL A 177     -30.504  -4.283  -8.594  1.00  0.00           H  
ATOM   2818  HB  VAL A 177     -30.627  -3.225 -11.449  1.00  0.00           H  
ATOM   2819 1HG1 VAL A 177     -31.720  -1.248 -10.510  1.00  0.00           H  
ATOM   2820 2HG1 VAL A 177     -32.706  -2.715 -10.303  1.00  0.00           H  
ATOM   2821 3HG1 VAL A 177     -31.802  -2.047  -8.923  1.00  0.00           H  
ATOM   2822 1HG2 VAL A 177     -29.244  -1.401 -10.510  1.00  0.00           H  
ATOM   2823 2HG2 VAL A 177     -29.250  -2.213  -8.927  1.00  0.00           H  
ATOM   2824 3HG2 VAL A 177     -28.445  -2.979 -10.317  1.00  0.00           H  
ATOM   2825  N   VAL A 178     -32.207  -5.634 -11.067  1.00  0.00           N  
ATOM   2826  CA  VAL A 178     -33.487  -6.252 -11.391  1.00  0.00           C  
ATOM   2827  C   VAL A 178     -33.810  -7.388 -10.429  1.00  0.00           C  
ATOM   2828  O   VAL A 178     -34.950  -7.537  -9.989  1.00  0.00           O  
ATOM   2829  CB  VAL A 178     -33.470  -6.792 -12.833  1.00  0.00           C  
ATOM   2830  CG1 VAL A 178     -34.722  -7.611 -13.110  1.00  0.00           C  
ATOM   2831  CG2 VAL A 178     -33.352  -5.638 -13.817  1.00  0.00           C  
ATOM   2832  H   VAL A 178     -31.436  -5.645 -11.719  1.00  0.00           H  
ATOM   2833  HA  VAL A 178     -34.267  -5.494 -11.310  1.00  0.00           H  
ATOM   2834  HB  VAL A 178     -32.616  -7.460 -12.951  1.00  0.00           H  
ATOM   2835 1HG1 VAL A 178     -34.693  -7.986 -14.133  1.00  0.00           H  
ATOM   2836 2HG1 VAL A 178     -34.766  -8.452 -12.417  1.00  0.00           H  
ATOM   2837 3HG1 VAL A 178     -35.603  -6.984 -12.978  1.00  0.00           H  
ATOM   2838 1HG2 VAL A 178     -33.340  -6.027 -14.834  1.00  0.00           H  
ATOM   2839 2HG2 VAL A 178     -34.203  -4.967 -13.695  1.00  0.00           H  
ATOM   2840 3HG2 VAL A 178     -32.428  -5.091 -13.627  1.00  0.00           H  
ATOM   2841  N   GLU A 179     -32.750  -8.170 -10.136  1.00  0.00           N  
ATOM   2842  CA  GLU A 179     -32.924  -9.295  -9.224  1.00  0.00           C  
ATOM   2843  C   GLU A 179     -33.353  -8.821  -7.841  1.00  0.00           C  
ATOM   2844  O   GLU A 179     -34.218  -9.427  -7.208  1.00  0.00           O  
ATOM   2845  CB  GLU A 179     -31.627 -10.101  -9.117  1.00  0.00           C  
ATOM   2846  CG  GLU A 179     -31.267 -10.881 -10.374  1.00  0.00           C  
ATOM   2847  CD  GLU A 179     -29.949 -11.596 -10.261  1.00  0.00           C  
ATOM   2848  OE1 GLU A 179     -29.273 -11.403  -9.279  1.00  0.00           O  
ATOM   2849  OE2 GLU A 179     -29.619 -12.336 -11.157  1.00  0.00           O  
ATOM   2850  H   GLU A 179     -31.854  -7.962 -10.554  1.00  0.00           H  
ATOM   2851  HA  GLU A 179     -33.707  -9.943  -9.619  1.00  0.00           H  
ATOM   2852 1HB  GLU A 179     -30.799  -9.430  -8.891  1.00  0.00           H  
ATOM   2853 2HB  GLU A 179     -31.707 -10.811  -8.294  1.00  0.00           H  
ATOM   2854 1HG  GLU A 179     -32.049 -11.613 -10.571  1.00  0.00           H  
ATOM   2855 2HG  GLU A 179     -31.231 -10.193 -11.217  1.00  0.00           H  
ATOM   2856  N   LEU A 180     -32.704  -7.717  -7.418  1.00  0.00           N  
ATOM   2857  CA  LEU A 180     -33.023  -7.160  -6.109  1.00  0.00           C  
ATOM   2858  C   LEU A 180     -34.477  -6.710  -6.041  1.00  0.00           C  
ATOM   2859  O   LEU A 180     -35.157  -6.927  -5.038  1.00  0.00           O  
ATOM   2860  CB  LEU A 180     -32.099  -5.975  -5.799  1.00  0.00           C  
ATOM   2861  CG  LEU A 180     -30.627  -6.327  -5.549  1.00  0.00           C  
ATOM   2862  CD1 LEU A 180     -29.810  -5.046  -5.440  1.00  0.00           C  
ATOM   2863  CD2 LEU A 180     -30.512  -7.159  -4.281  1.00  0.00           C  
ATOM   2864  H   LEU A 180     -32.009  -7.296  -8.017  1.00  0.00           H  
ATOM   2865  HA  LEU A 180     -32.866  -7.932  -5.357  1.00  0.00           H  
ATOM   2866 1HB  LEU A 180     -32.136  -5.278  -6.635  1.00  0.00           H  
ATOM   2867 2HB  LEU A 180     -32.474  -5.466  -4.911  1.00  0.00           H  
ATOM   2868  HG  LEU A 180     -30.241  -6.897  -6.394  1.00  0.00           H  
ATOM   2869 1HD1 LEU A 180     -28.764  -5.296  -5.262  1.00  0.00           H  
ATOM   2870 2HD1 LEU A 180     -29.895  -4.480  -6.368  1.00  0.00           H  
ATOM   2871 3HD1 LEU A 180     -30.185  -4.445  -4.612  1.00  0.00           H  
ATOM   2872 1HD2 LEU A 180     -29.466  -7.409  -4.104  1.00  0.00           H  
ATOM   2873 2HD2 LEU A 180     -30.897  -6.588  -3.435  1.00  0.00           H  
ATOM   2874 3HD2 LEU A 180     -31.091  -8.076  -4.393  1.00  0.00           H  
ATOM   2875  N   ALA A 181     -34.904  -6.080  -7.154  1.00  0.00           N  
ATOM   2876  CA  ALA A 181     -36.279  -5.599  -7.218  1.00  0.00           C  
ATOM   2877  C   ALA A 181     -37.271  -6.751  -7.115  1.00  0.00           C  
ATOM   2878  O   ALA A 181     -38.290  -6.646  -6.434  1.00  0.00           O  
ATOM   2879  CB  ALA A 181     -36.507  -4.818  -8.504  1.00  0.00           C  
ATOM   2880  H   ALA A 181     -34.262  -5.952  -7.924  1.00  0.00           H  
ATOM   2881  HA  ALA A 181     -36.446  -4.937  -6.369  1.00  0.00           H  
ATOM   2882 1HB  ALA A 181     -37.538  -4.466  -8.538  1.00  0.00           H  
ATOM   2883 2HB  ALA A 181     -35.831  -3.964  -8.536  1.00  0.00           H  
ATOM   2884 3HB  ALA A 181     -36.317  -5.463  -9.360  1.00  0.00           H  
ATOM   2885  N   GLU A 182     -36.913  -7.841  -7.824  1.00  0.00           N  
ATOM   2886  CA  GLU A 182     -37.777  -9.017  -7.809  1.00  0.00           C  
ATOM   2887  C   GLU A 182     -37.903  -9.588  -6.402  1.00  0.00           C  
ATOM   2888  O   GLU A 182     -38.989  -9.983  -5.978  1.00  0.00           O  
ATOM   2889  CB  GLU A 182     -37.237 -10.088  -8.759  1.00  0.00           C  
ATOM   2890  CG  GLU A 182     -37.357  -9.737 -10.235  1.00  0.00           C  
ATOM   2891  CD  GLU A 182     -36.746 -10.775 -11.134  1.00  0.00           C  
ATOM   2892  OE1 GLU A 182     -36.142 -11.691 -10.629  1.00  0.00           O  
ATOM   2893  OE2 GLU A 182     -36.883 -10.653 -12.329  1.00  0.00           O  
ATOM   2894  H   GLU A 182     -36.053  -7.824  -8.353  1.00  0.00           H  
ATOM   2895  HA  GLU A 182     -38.771  -8.720  -8.145  1.00  0.00           H  
ATOM   2896 1HB  GLU A 182     -36.184 -10.270  -8.542  1.00  0.00           H  
ATOM   2897 2HB  GLU A 182     -37.772 -11.024  -8.593  1.00  0.00           H  
ATOM   2898 1HG  GLU A 182     -38.411  -9.629 -10.488  1.00  0.00           H  
ATOM   2899 2HG  GLU A 182     -36.869  -8.779 -10.410  1.00  0.00           H  
ATOM   2900  N   GLU A 183     -36.743  -9.608  -5.716  1.00  0.00           N  
ATOM   2901  CA  GLU A 183     -36.727 -10.130  -4.355  1.00  0.00           C  
ATOM   2902  C   GLU A 183     -37.617  -9.302  -3.437  1.00  0.00           C  
ATOM   2903  O   GLU A 183     -38.340  -9.846  -2.602  1.00  0.00           O  
ATOM   2904  CB  GLU A 183     -35.298 -10.155  -3.810  1.00  0.00           C  
ATOM   2905  CG  GLU A 183     -34.394 -11.192  -4.462  1.00  0.00           C  
ATOM   2906  CD  GLU A 183     -32.979 -11.134  -3.959  1.00  0.00           C  
ATOM   2907  OE1 GLU A 183     -32.672 -10.240  -3.207  1.00  0.00           O  
ATOM   2908  OE2 GLU A 183     -32.203 -11.985  -4.326  1.00  0.00           O  
ATOM   2909  H   GLU A 183     -35.904  -9.259  -6.158  1.00  0.00           H  
ATOM   2910  HA  GLU A 183     -37.113 -11.150  -4.371  1.00  0.00           H  
ATOM   2911 1HB  GLU A 183     -34.838  -9.176  -3.948  1.00  0.00           H  
ATOM   2912 2HB  GLU A 183     -35.320 -10.358  -2.739  1.00  0.00           H  
ATOM   2913 1HG  GLU A 183     -34.797 -12.185  -4.266  1.00  0.00           H  
ATOM   2914 2HG  GLU A 183     -34.398 -11.035  -5.540  1.00  0.00           H  
ATOM   2915  N   VAL A 184     -37.520  -7.972  -3.639  1.00  0.00           N  
ATOM   2916  CA  VAL A 184     -38.322  -7.066  -2.825  1.00  0.00           C  
ATOM   2917  C   VAL A 184     -39.810  -7.305  -3.040  1.00  0.00           C  
ATOM   2918  O   VAL A 184     -40.593  -7.296  -2.090  1.00  0.00           O  
ATOM   2919  CB  VAL A 184     -37.985  -5.602  -3.166  1.00  0.00           C  
ATOM   2920  CG1 VAL A 184     -38.953  -4.657  -2.471  1.00  0.00           C  
ATOM   2921  CG2 VAL A 184     -36.550  -5.295  -2.766  1.00  0.00           C  
ATOM   2922  H   VAL A 184     -36.893  -7.627  -4.352  1.00  0.00           H  
ATOM   2923  HA  VAL A 184     -38.086  -7.244  -1.775  1.00  0.00           H  
ATOM   2924  HB  VAL A 184     -38.103  -5.452  -4.239  1.00  0.00           H  
ATOM   2925 1HG1 VAL A 184     -38.701  -3.627  -2.724  1.00  0.00           H  
ATOM   2926 2HG1 VAL A 184     -39.970  -4.872  -2.800  1.00  0.00           H  
ATOM   2927 3HG1 VAL A 184     -38.883  -4.793  -1.392  1.00  0.00           H  
ATOM   2928 1HG2 VAL A 184     -36.319  -4.258  -3.011  1.00  0.00           H  
ATOM   2929 2HG2 VAL A 184     -36.430  -5.450  -1.694  1.00  0.00           H  
ATOM   2930 3HG2 VAL A 184     -35.872  -5.955  -3.306  1.00  0.00           H  
ATOM   2931  N   ALA A 185     -40.148  -7.515  -4.329  1.00  0.00           N  
ATOM   2932  CA  ALA A 185     -41.544  -7.757  -4.671  1.00  0.00           C  
ATOM   2933  C   ALA A 185     -42.063  -9.025  -4.005  1.00  0.00           C  
ATOM   2934  O   ALA A 185     -43.188  -9.059  -3.506  1.00  0.00           O  
ATOM   2935  CB  ALA A 185     -41.711  -7.846  -6.181  1.00  0.00           C  
ATOM   2936  H   ALA A 185     -39.426  -7.502  -5.035  1.00  0.00           H  
ATOM   2937  HA  ALA A 185     -42.134  -6.919  -4.299  1.00  0.00           H  
ATOM   2938 1HB  ALA A 185     -42.759  -8.026  -6.421  1.00  0.00           H  
ATOM   2939 2HB  ALA A 185     -41.390  -6.910  -6.638  1.00  0.00           H  
ATOM   2940 3HB  ALA A 185     -41.105  -8.664  -6.566  1.00  0.00           H  
ATOM   2941  N   ARG A 186     -41.185 -10.049  -4.027  1.00  0.00           N  
ATOM   2942  CA  ARG A 186     -41.558 -11.321  -3.421  1.00  0.00           C  
ATOM   2943  C   ARG A 186     -41.917 -11.147  -1.951  1.00  0.00           C  
ATOM   2944  O   ARG A 186     -42.952 -11.631  -1.493  1.00  0.00           O  
ATOM   2945  CB  ARG A 186     -40.424 -12.327  -3.547  1.00  0.00           C  
ATOM   2946  CG  ARG A 186     -40.161 -12.821  -4.961  1.00  0.00           C  
ATOM   2947  CD  ARG A 186     -39.130 -13.889  -4.987  1.00  0.00           C  
ATOM   2948  NE  ARG A 186     -38.847 -14.337  -6.341  1.00  0.00           N  
ATOM   2949  CZ  ARG A 186     -37.856 -13.855  -7.115  1.00  0.00           C  
ATOM   2950  NH1 ARG A 186     -37.062 -12.913  -6.656  1.00  0.00           N  
ATOM   2951  NH2 ARG A 186     -37.680 -14.330  -8.336  1.00  0.00           N  
ATOM   2952  H   ARG A 186     -40.285  -9.916  -4.464  1.00  0.00           H  
ATOM   2953  HA  ARG A 186     -42.430 -11.713  -3.946  1.00  0.00           H  
ATOM   2954 1HB  ARG A 186     -39.501 -11.883  -3.176  1.00  0.00           H  
ATOM   2955 2HB  ARG A 186     -40.640 -13.199  -2.929  1.00  0.00           H  
ATOM   2956 1HG  ARG A 186     -41.082 -13.223  -5.383  1.00  0.00           H  
ATOM   2957 2HG  ARG A 186     -39.811 -11.991  -5.577  1.00  0.00           H  
ATOM   2958 1HD  ARG A 186     -38.204 -13.513  -4.553  1.00  0.00           H  
ATOM   2959 2HD  ARG A 186     -39.479 -14.745  -4.411  1.00  0.00           H  
ATOM   2960  HE  ARG A 186     -39.437 -15.062  -6.730  1.00  0.00           H  
ATOM   2961 1HH1 ARG A 186     -37.196 -12.550  -5.723  1.00  0.00           H  
ATOM   2962 2HH1 ARG A 186     -36.319 -12.552  -7.236  1.00  0.00           H  
ATOM   2963 1HH2 ARG A 186     -38.290 -15.055  -8.690  1.00  0.00           H  
ATOM   2964 2HH2 ARG A 186     -36.937 -13.969  -8.916  1.00  0.00           H  
ATOM   2965  N   VAL A 187     -41.046 -10.448  -1.220  1.00  0.00           N  
ATOM   2966  CA  VAL A 187     -41.269 -10.145   0.180  1.00  0.00           C  
ATOM   2967  C   VAL A 187     -42.071  -8.857   0.363  1.00  0.00           C  
ATOM   2968  O   VAL A 187     -42.752  -8.677   1.373  1.00  0.00           O  
ATOM   2969  CB  VAL A 187     -39.920 -10.015   0.910  1.00  0.00           C  
ATOM   2970  CG1 VAL A 187     -39.222  -8.722   0.515  1.00  0.00           C  
ATOM   2971  CG2 VAL A 187     -40.137 -10.073   2.415  1.00  0.00           C  
ATOM   2972  H   VAL A 187     -40.196 -10.115  -1.652  1.00  0.00           H  
ATOM   2973  HA  VAL A 187     -41.832 -10.966   0.627  1.00  0.00           H  
ATOM   2974  HB  VAL A 187     -39.271 -10.837   0.605  1.00  0.00           H  
ATOM   2975 1HG1 VAL A 187     -38.270  -8.647   1.041  1.00  0.00           H  
ATOM   2976 2HG1 VAL A 187     -39.044  -8.719  -0.560  1.00  0.00           H  
ATOM   2977 3HG1 VAL A 187     -39.851  -7.873   0.783  1.00  0.00           H  
ATOM   2978 1HG2 VAL A 187     -39.179  -9.981   2.925  1.00  0.00           H  
ATOM   2979 2HG2 VAL A 187     -40.790  -9.255   2.719  1.00  0.00           H  
ATOM   2980 3HG2 VAL A 187     -40.599 -11.024   2.679  1.00  0.00           H  
ATOM   2981  N   GLY A 188     -41.986  -7.961  -0.620  1.00  0.00           N  
ATOM   2982  CA  GLY A 188     -42.722  -6.704  -0.549  1.00  0.00           C  
ATOM   2983  C   GLY A 188     -43.966  -6.762  -1.409  1.00  0.00           C  
ATOM   2984  O   GLY A 188     -43.884  -6.923  -2.626  1.00  0.00           O  
ATOM   2985  H   GLY A 188     -41.403  -8.161  -1.420  1.00  0.00           H  
ATOM   2986 1HA  GLY A 188     -42.995  -6.499   0.486  1.00  0.00           H  
ATOM   2987 2HA  GLY A 188     -42.081  -5.887  -0.880  1.00  0.00           H  
ATOM   2988  N   THR A 189     -45.126  -6.631  -0.772  1.00  0.00           N  
ATOM   2989  CA  THR A 189     -46.389  -6.700  -1.492  1.00  0.00           C  
ATOM   2990  C   THR A 189     -47.160  -5.386  -1.402  1.00  0.00           C  
ATOM   2991  O   THR A 189     -48.239  -5.248  -1.978  1.00  0.00           O  
ATOM   2992  CB  THR A 189     -47.263  -7.850  -0.959  1.00  0.00           C  
ATOM   2993  OG1 THR A 189     -47.543  -7.637   0.430  1.00  0.00           O  
ATOM   2994  CG2 THR A 189     -46.552  -9.184  -1.130  1.00  0.00           C  
ATOM   2995  H   THR A 189     -45.125  -6.482   0.227  1.00  0.00           H  
ATOM   2996  HA  THR A 189     -46.177  -6.889  -2.545  1.00  0.00           H  
ATOM   2997  HB  THR A 189     -48.206  -7.874  -1.506  1.00  0.00           H  
ATOM   2998  HG1 THR A 189     -48.256  -6.999   0.518  1.00  0.00           H  
ATOM   2999 1HG2 THR A 189     -47.185  -9.985  -0.749  1.00  0.00           H  
ATOM   3000 2HG2 THR A 189     -46.348  -9.354  -2.187  1.00  0.00           H  
ATOM   3001 3HG2 THR A 189     -45.614  -9.169  -0.577  1.00  0.00           H  
ATOM   3002  N   ASP A 190     -46.611  -4.417  -0.679  1.00  0.00           N  
ATOM   3003  CA  ASP A 190     -47.255  -3.120  -0.523  1.00  0.00           C  
ATOM   3004  C   ASP A 190     -47.182  -2.322  -1.814  1.00  0.00           C  
ATOM   3005  O   ASP A 190     -46.137  -2.266  -2.461  1.00  0.00           O  
ATOM   3006  CB  ASP A 190     -46.605  -2.326   0.613  1.00  0.00           C  
ATOM   3007  CG  ASP A 190     -47.337  -1.027   0.922  1.00  0.00           C  
ATOM   3008  OD1 ASP A 190     -47.310  -0.143   0.100  1.00  0.00           O  
ATOM   3009  OD2 ASP A 190     -47.915  -0.932   1.978  1.00  0.00           O  
ATOM   3010  H   ASP A 190     -45.724  -4.583  -0.226  1.00  0.00           H  
ATOM   3011  HA  ASP A 190     -48.305  -3.282  -0.279  1.00  0.00           H  
ATOM   3012 1HB  ASP A 190     -46.581  -2.937   1.516  1.00  0.00           H  
ATOM   3013 2HB  ASP A 190     -45.573  -2.092   0.349  1.00  0.00           H  
ATOM   3014  N   PRO A 191     -48.293  -1.700  -2.196  1.00  0.00           N  
ATOM   3015  CA  PRO A 191     -48.336  -1.000  -3.474  1.00  0.00           C  
ATOM   3016  C   PRO A 191     -47.304   0.114  -3.508  1.00  0.00           C  
ATOM   3017  O   PRO A 191     -46.619   0.309  -4.513  1.00  0.00           O  
ATOM   3018  CB  PRO A 191     -49.765  -0.451  -3.525  1.00  0.00           C  
ATOM   3019  CG  PRO A 191     -50.212  -0.463  -2.103  1.00  0.00           C  
ATOM   3020  CD  PRO A 191     -49.492  -1.636  -1.494  1.00  0.00           C  
ATOM   3021  HA  PRO A 191     -48.162  -1.721  -4.287  1.00  0.00           H  
ATOM   3022 1HB  PRO A 191     -49.765   0.558  -3.964  1.00  0.00           H  
ATOM   3023 2HB  PRO A 191     -50.389  -1.083  -4.174  1.00  0.00           H  
ATOM   3024 1HG  PRO A 191     -49.958   0.490  -1.616  1.00  0.00           H  
ATOM   3025 2HG  PRO A 191     -51.307  -0.565  -2.050  1.00  0.00           H  
ATOM   3026 1HD  PRO A 191     -49.296  -1.435  -0.431  1.00  0.00           H  
ATOM   3027 2HD  PRO A 191     -50.102  -2.544  -1.612  1.00  0.00           H  
ATOM   3028  N   GLU A 192     -47.196   0.847  -2.405  1.00  0.00           N  
ATOM   3029  CA  GLU A 192     -46.278   1.979  -2.365  1.00  0.00           C  
ATOM   3030  C   GLU A 192     -44.829   1.516  -2.443  1.00  0.00           C  
ATOM   3031  O   GLU A 192     -44.010   2.122  -3.135  1.00  0.00           O  
ATOM   3032  CB  GLU A 192     -46.494   2.796  -1.089  1.00  0.00           C  
ATOM   3033  CG  GLU A 192     -45.616   4.035  -0.980  1.00  0.00           C  
ATOM   3034  CD  GLU A 192     -45.903   5.051  -2.050  1.00  0.00           C  
ATOM   3035  OE1 GLU A 192     -46.969   5.007  -2.615  1.00  0.00           O  
ATOM   3036  OE2 GLU A 192     -45.054   5.873  -2.303  1.00  0.00           O  
ATOM   3037  H   GLU A 192     -47.756   0.608  -1.599  1.00  0.00           H  
ATOM   3038  HA  GLU A 192     -46.478   2.617  -3.226  1.00  0.00           H  
ATOM   3039 1HB  GLU A 192     -47.534   3.118  -1.035  1.00  0.00           H  
ATOM   3040 2HB  GLU A 192     -46.299   2.170  -0.218  1.00  0.00           H  
ATOM   3041 1HG  GLU A 192     -45.776   4.496  -0.005  1.00  0.00           H  
ATOM   3042 2HG  GLU A 192     -44.572   3.733  -1.042  1.00  0.00           H  
ATOM   3043  N   VAL A 193     -44.567   0.420  -1.702  1.00  0.00           N  
ATOM   3044  CA  VAL A 193     -43.215  -0.127  -1.691  1.00  0.00           C  
ATOM   3045  C   VAL A 193     -42.795  -0.586  -3.081  1.00  0.00           C  
ATOM   3046  O   VAL A 193     -41.660  -0.365  -3.503  1.00  0.00           O  
ATOM   3047  CB  VAL A 193     -43.127  -1.314  -0.713  1.00  0.00           C  
ATOM   3048  CG1 VAL A 193     -41.782  -2.014  -0.844  1.00  0.00           C  
ATOM   3049  CG2 VAL A 193     -43.345  -0.829   0.712  1.00  0.00           C  
ATOM   3050  H   VAL A 193     -45.312  -0.002  -1.167  1.00  0.00           H  
ATOM   3051  HA  VAL A 193     -42.528   0.652  -1.358  1.00  0.00           H  
ATOM   3052  HB  VAL A 193     -43.895  -2.043  -0.971  1.00  0.00           H  
ATOM   3053 1HG1 VAL A 193     -41.737  -2.850  -0.146  1.00  0.00           H  
ATOM   3054 2HG1 VAL A 193     -41.662  -2.384  -1.862  1.00  0.00           H  
ATOM   3055 3HG1 VAL A 193     -40.982  -1.309  -0.617  1.00  0.00           H  
ATOM   3056 1HG2 VAL A 193     -43.283  -1.673   1.398  1.00  0.00           H  
ATOM   3057 2HG2 VAL A 193     -42.581  -0.095   0.968  1.00  0.00           H  
ATOM   3058 3HG2 VAL A 193     -44.331  -0.369   0.792  1.00  0.00           H  
ATOM   3059  N   LEU A 194     -43.768  -1.231  -3.757  1.00  0.00           N  
ATOM   3060  CA  LEU A 194     -43.496  -1.722  -5.103  1.00  0.00           C  
ATOM   3061  C   LEU A 194     -43.166  -0.576  -6.051  1.00  0.00           C  
ATOM   3062  O   LEU A 194     -42.257  -0.683  -6.875  1.00  0.00           O  
ATOM   3063  CB  LEU A 194     -44.705  -2.503  -5.636  1.00  0.00           C  
ATOM   3064  CG  LEU A 194     -44.983  -3.847  -4.951  1.00  0.00           C  
ATOM   3065  CD1 LEU A 194     -46.305  -4.410  -5.455  1.00  0.00           C  
ATOM   3066  CD2 LEU A 194     -43.837  -4.807  -5.231  1.00  0.00           C  
ATOM   3067  H   LEU A 194     -44.668  -1.362  -3.319  1.00  0.00           H  
ATOM   3068  HA  LEU A 194     -42.638  -2.392  -5.060  1.00  0.00           H  
ATOM   3069 1HB  LEU A 194     -45.594  -1.884  -5.526  1.00  0.00           H  
ATOM   3070 2HB  LEU A 194     -44.552  -2.697  -6.698  1.00  0.00           H  
ATOM   3071  HG  LEU A 194     -45.074  -3.695  -3.875  1.00  0.00           H  
ATOM   3072 1HD1 LEU A 194     -46.503  -5.365  -4.968  1.00  0.00           H  
ATOM   3073 2HD1 LEU A 194     -47.110  -3.712  -5.224  1.00  0.00           H  
ATOM   3074 3HD1 LEU A 194     -46.249  -4.558  -6.533  1.00  0.00           H  
ATOM   3075 1HD2 LEU A 194     -44.034  -5.762  -4.744  1.00  0.00           H  
ATOM   3076 2HD2 LEU A 194     -43.746  -4.961  -6.307  1.00  0.00           H  
ATOM   3077 3HD2 LEU A 194     -42.908  -4.388  -4.845  1.00  0.00           H  
ATOM   3078  N   LYS A 195     -43.948   0.509  -5.886  1.00  0.00           N  
ATOM   3079  CA  LYS A 195     -43.734   1.678  -6.731  1.00  0.00           C  
ATOM   3080  C   LYS A 195     -42.343   2.263  -6.521  1.00  0.00           C  
ATOM   3081  O   LYS A 195     -41.673   2.654  -7.477  1.00  0.00           O  
ATOM   3082  CB  LYS A 195     -44.798   2.741  -6.455  1.00  0.00           C  
ATOM   3083  CG  LYS A 195     -44.658   4.005  -7.293  1.00  0.00           C  
ATOM   3084  CD  LYS A 195     -43.908   5.090  -6.535  1.00  0.00           C  
ATOM   3085  CE  LYS A 195     -44.753   5.661  -5.405  1.00  0.00           C  
ATOM   3086  NZ  LYS A 195     -44.015   6.691  -4.624  1.00  0.00           N  
ATOM   3087  H   LYS A 195     -44.669   0.493  -5.178  1.00  0.00           H  
ATOM   3088  HA  LYS A 195     -43.812   1.370  -7.774  1.00  0.00           H  
ATOM   3089 1HB  LYS A 195     -45.788   2.323  -6.643  1.00  0.00           H  
ATOM   3090 2HB  LYS A 195     -44.760   3.030  -5.404  1.00  0.00           H  
ATOM   3091 1HG  LYS A 195     -44.116   3.775  -8.211  1.00  0.00           H  
ATOM   3092 2HG  LYS A 195     -45.646   4.377  -7.560  1.00  0.00           H  
ATOM   3093 1HD  LYS A 195     -42.990   4.675  -6.117  1.00  0.00           H  
ATOM   3094 2HD  LYS A 195     -43.643   5.896  -7.219  1.00  0.00           H  
ATOM   3095 1HE  LYS A 195     -45.654   6.112  -5.817  1.00  0.00           H  
ATOM   3096 2HE  LYS A 195     -45.050   4.857  -4.731  1.00  0.00           H  
ATOM   3097 1HZ  LYS A 195     -44.608   7.043  -3.886  1.00  0.00           H  
ATOM   3098 2HZ  LYS A 195     -43.185   6.278  -4.221  1.00  0.00           H  
ATOM   3099 3HZ  LYS A 195     -43.750   7.451  -5.234  1.00  0.00           H  
ATOM   3100  N   LYS A 196     -41.956   2.297  -5.230  1.00  0.00           N  
ATOM   3101  CA  LYS A 196     -40.643   2.834  -4.893  1.00  0.00           C  
ATOM   3102  C   LYS A 196     -39.531   2.008  -5.527  1.00  0.00           C  
ATOM   3103  O   LYS A 196     -38.551   2.553  -6.034  1.00  0.00           O  
ATOM   3104  CB  LYS A 196     -40.458   2.885  -3.375  1.00  0.00           C  
ATOM   3105  CG  LYS A 196     -39.123   3.463  -2.923  1.00  0.00           C  
ATOM   3106  CD  LYS A 196     -39.009   4.937  -3.282  1.00  0.00           C  
ATOM   3107  CE  LYS A 196     -37.721   5.541  -2.741  1.00  0.00           C  
ATOM   3108  NZ  LYS A 196     -37.578   6.974  -3.115  1.00  0.00           N  
ATOM   3109  H   LYS A 196     -42.584   1.950  -4.519  1.00  0.00           H  
ATOM   3110  HA  LYS A 196     -40.571   3.848  -5.287  1.00  0.00           H  
ATOM   3111 1HB  LYS A 196     -41.251   3.489  -2.933  1.00  0.00           H  
ATOM   3112 2HB  LYS A 196     -40.544   1.880  -2.964  1.00  0.00           H  
ATOM   3113 1HG  LYS A 196     -39.026   3.352  -1.843  1.00  0.00           H  
ATOM   3114 2HG  LYS A 196     -38.310   2.917  -3.402  1.00  0.00           H  
ATOM   3115 1HD  LYS A 196     -39.026   5.050  -4.367  1.00  0.00           H  
ATOM   3116 2HD  LYS A 196     -39.857   5.480  -2.864  1.00  0.00           H  
ATOM   3117 1HE  LYS A 196     -37.709   5.458  -1.655  1.00  0.00           H  
ATOM   3118 2HE  LYS A 196     -36.867   4.989  -3.135  1.00  0.00           H  
ATOM   3119 1HZ  LYS A 196     -36.714   7.336  -2.739  1.00  0.00           H  
ATOM   3120 2HZ  LYS A 196     -37.570   7.061  -4.122  1.00  0.00           H  
ATOM   3121 3HZ  LYS A 196     -38.355   7.499  -2.739  1.00  0.00           H  
ATOM   3122  N   VAL A 197     -39.741   0.677  -5.469  1.00  0.00           N  
ATOM   3123  CA  VAL A 197     -38.752  -0.228  -6.043  1.00  0.00           C  
ATOM   3124  C   VAL A 197     -38.603  -0.003  -7.542  1.00  0.00           C  
ATOM   3125  O   VAL A 197     -37.493  -0.007  -8.073  1.00  0.00           O  
ATOM   3126  CB  VAL A 197     -39.153  -1.693  -5.784  1.00  0.00           C  
ATOM   3127  CG1 VAL A 197     -38.238  -2.638  -6.548  1.00  0.00           C  
ATOM   3128  CG2 VAL A 197     -39.107  -1.986  -4.292  1.00  0.00           C  
ATOM   3129  H   VAL A 197     -40.581   0.330  -5.028  1.00  0.00           H  
ATOM   3130  HA  VAL A 197     -37.790  -0.039  -5.563  1.00  0.00           H  
ATOM   3131  HB  VAL A 197     -40.165  -1.854  -6.156  1.00  0.00           H  
ATOM   3132 1HG1 VAL A 197     -38.537  -3.669  -6.354  1.00  0.00           H  
ATOM   3133 2HG1 VAL A 197     -38.314  -2.434  -7.616  1.00  0.00           H  
ATOM   3134 3HG1 VAL A 197     -37.209  -2.492  -6.222  1.00  0.00           H  
ATOM   3135 1HG2 VAL A 197     -39.393  -3.023  -4.117  1.00  0.00           H  
ATOM   3136 2HG2 VAL A 197     -38.097  -1.820  -3.919  1.00  0.00           H  
ATOM   3137 3HG2 VAL A 197     -39.800  -1.326  -3.770  1.00  0.00           H  
ATOM   3138  N   SER A 198     -39.774   0.192  -8.181  1.00  0.00           N  
ATOM   3139  CA  SER A 198     -39.772   0.420  -9.621  1.00  0.00           C  
ATOM   3140  C   SER A 198     -39.010   1.691  -9.975  1.00  0.00           C  
ATOM   3141  O   SER A 198     -38.255   1.724 -10.947  1.00  0.00           O  
ATOM   3142  CB  SER A 198     -41.195   0.512 -10.137  1.00  0.00           C  
ATOM   3143  OG  SER A 198     -41.859  -0.714 -10.000  1.00  0.00           O  
ATOM   3144  H   SER A 198     -40.633   0.176  -7.650  1.00  0.00           H  
ATOM   3145  HA  SER A 198     -39.276  -0.422 -10.104  1.00  0.00           H  
ATOM   3146 1HB  SER A 198     -41.732   1.283  -9.587  1.00  0.00           H  
ATOM   3147 2HB  SER A 198     -41.183   0.806 -11.186  1.00  0.00           H  
ATOM   3148  HG  SER A 198     -42.599  -0.684 -10.610  1.00  0.00           H  
ATOM   3149  N   LYS A 199     -39.251   2.722  -9.140  1.00  0.00           N  
ATOM   3150  CA  LYS A 199     -38.582   3.997  -9.368  1.00  0.00           C  
ATOM   3151  C   LYS A 199     -37.070   3.853  -9.255  1.00  0.00           C  
ATOM   3152  O   LYS A 199     -36.322   4.423 -10.050  1.00  0.00           O  
ATOM   3153  CB  LYS A 199     -39.085   5.050  -8.380  1.00  0.00           C  
ATOM   3154  CG  LYS A 199     -38.465   6.429  -8.560  1.00  0.00           C  
ATOM   3155  CD  LYS A 199     -38.878   7.052  -9.886  1.00  0.00           C  
ATOM   3156  CE  LYS A 199     -38.343   8.470 -10.022  1.00  0.00           C  
ATOM   3157  NZ  LYS A 199     -38.709   9.079 -11.330  1.00  0.00           N  
ATOM   3158  H   LYS A 199     -39.891   2.591  -8.369  1.00  0.00           H  
ATOM   3159  HA  LYS A 199     -38.811   4.331 -10.380  1.00  0.00           H  
ATOM   3160 1HB  LYS A 199     -40.166   5.154  -8.477  1.00  0.00           H  
ATOM   3161 2HB  LYS A 199     -38.879   4.721  -7.361  1.00  0.00           H  
ATOM   3162 1HG  LYS A 199     -38.785   7.082  -7.747  1.00  0.00           H  
ATOM   3163 2HG  LYS A 199     -37.379   6.346  -8.530  1.00  0.00           H  
ATOM   3164 1HD  LYS A 199     -38.493   6.446 -10.707  1.00  0.00           H  
ATOM   3165 2HD  LYS A 199     -39.965   7.076  -9.953  1.00  0.00           H  
ATOM   3166 1HE  LYS A 199     -38.746   9.089  -9.222  1.00  0.00           H  
ATOM   3167 2HE  LYS A 199     -37.257   8.459  -9.932  1.00  0.00           H  
ATOM   3168 1HZ  LYS A 199     -38.337  10.016 -11.381  1.00  0.00           H  
ATOM   3169 2HZ  LYS A 199     -38.325   8.522 -12.081  1.00  0.00           H  
ATOM   3170 3HZ  LYS A 199     -39.715   9.111 -11.417  1.00  0.00           H  
ATOM   3171  N   ILE A 200     -36.672   3.068  -8.234  1.00  0.00           N  
ATOM   3172  CA  ILE A 200     -35.247   2.847  -8.016  1.00  0.00           C  
ATOM   3173  C   ILE A 200     -34.610   2.149  -9.210  1.00  0.00           C  
ATOM   3174  O   ILE A 200     -33.504   2.495  -9.626  1.00  0.00           O  
ATOM   3175  CB  ILE A 200     -35.008   2.012  -6.745  1.00  0.00           C  
ATOM   3176  CG1 ILE A 200     -35.397   2.812  -5.499  1.00  0.00           C  
ATOM   3177  CG2 ILE A 200     -33.556   1.568  -6.664  1.00  0.00           C  
ATOM   3178  CD1 ILE A 200     -35.455   1.985  -4.235  1.00  0.00           C  
ATOM   3179  H   ILE A 200     -37.369   2.645  -7.638  1.00  0.00           H  
ATOM   3180  HA  ILE A 200     -34.763   3.815  -7.888  1.00  0.00           H  
ATOM   3181  HB  ILE A 200     -35.647   1.129  -6.764  1.00  0.00           H  
ATOM   3182 1HG1 ILE A 200     -34.681   3.619  -5.347  1.00  0.00           H  
ATOM   3183 2HG1 ILE A 200     -36.375   3.270  -5.651  1.00  0.00           H  
ATOM   3184 1HG2 ILE A 200     -33.405   0.980  -5.760  1.00  0.00           H  
ATOM   3185 2HG2 ILE A 200     -33.312   0.963  -7.536  1.00  0.00           H  
ATOM   3186 3HG2 ILE A 200     -32.909   2.445  -6.639  1.00  0.00           H  
ATOM   3187 1HD1 ILE A 200     -35.737   2.622  -3.396  1.00  0.00           H  
ATOM   3188 2HD1 ILE A 200     -36.194   1.191  -4.353  1.00  0.00           H  
ATOM   3189 3HD1 ILE A 200     -34.477   1.546  -4.043  1.00  0.00           H  
ATOM   3190  N   VAL A 201     -35.364   1.158  -9.729  1.00  0.00           N  
ATOM   3191  CA  VAL A 201     -34.868   0.410 -10.878  1.00  0.00           C  
ATOM   3192  C   VAL A 201     -34.677   1.319 -12.085  1.00  0.00           C  
ATOM   3193  O   VAL A 201     -33.688   1.205 -12.810  1.00  0.00           O  
ATOM   3194  CB  VAL A 201     -35.846  -0.723 -11.241  1.00  0.00           C  
ATOM   3195  CG1 VAL A 201     -35.439  -1.377 -12.553  1.00  0.00           C  
ATOM   3196  CG2 VAL A 201     -35.891  -1.748 -10.118  1.00  0.00           C  
ATOM   3197  H   VAL A 201     -36.261   0.953  -9.312  1.00  0.00           H  
ATOM   3198  HA  VAL A 201     -33.905  -0.029 -10.615  1.00  0.00           H  
ATOM   3199  HB  VAL A 201     -36.840  -0.299 -11.388  1.00  0.00           H  
ATOM   3200 1HG1 VAL A 201     -36.141  -2.175 -12.795  1.00  0.00           H  
ATOM   3201 2HG1 VAL A 201     -35.449  -0.633 -13.349  1.00  0.00           H  
ATOM   3202 3HG1 VAL A 201     -34.437  -1.794 -12.456  1.00  0.00           H  
ATOM   3203 1HG2 VAL A 201     -36.585  -2.546 -10.382  1.00  0.00           H  
ATOM   3204 2HG2 VAL A 201     -34.896  -2.167  -9.968  1.00  0.00           H  
ATOM   3205 3HG2 VAL A 201     -36.224  -1.266  -9.199  1.00  0.00           H  
ATOM   3206  N   SER A 202     -35.670   2.216 -12.255  1.00  0.00           N  
ATOM   3207  CA  SER A 202     -35.607   3.147 -13.375  1.00  0.00           C  
ATOM   3208  C   SER A 202     -34.386   4.053 -13.271  1.00  0.00           C  
ATOM   3209  O   SER A 202     -33.715   4.322 -14.267  1.00  0.00           O  
ATOM   3210  CB  SER A 202     -36.868   3.988 -13.426  1.00  0.00           C  
ATOM   3211  OG  SER A 202     -36.827   4.889 -14.499  1.00  0.00           O  
ATOM   3212  H   SER A 202     -36.440   2.226 -11.602  1.00  0.00           H  
ATOM   3213  HA  SER A 202     -35.529   2.573 -14.299  1.00  0.00           H  
ATOM   3214 1HB  SER A 202     -37.735   3.336 -13.528  1.00  0.00           H  
ATOM   3215 2HB  SER A 202     -36.978   4.536 -12.491  1.00  0.00           H  
ATOM   3216  HG  SER A 202     -37.652   5.379 -14.464  1.00  0.00           H  
ATOM   3217  N   GLU A 203     -34.145   4.498 -12.022  1.00  0.00           N  
ATOM   3218  CA  GLU A 203     -33.003   5.373 -11.785  1.00  0.00           C  
ATOM   3219  C   GLU A 203     -31.693   4.674 -12.124  1.00  0.00           C  
ATOM   3220  O   GLU A 203     -30.794   5.271 -12.716  1.00  0.00           O  
ATOM   3221  CB  GLU A 203     -32.982   5.840 -10.328  1.00  0.00           C  
ATOM   3222  CG  GLU A 203     -34.094   6.812  -9.962  1.00  0.00           C  
ATOM   3223  CD  GLU A 203     -34.089   7.186  -8.506  1.00  0.00           C  
ATOM   3224  OE1 GLU A 203     -33.317   6.621  -7.770  1.00  0.00           O  
ATOM   3225  OE2 GLU A 203     -34.859   8.039  -8.130  1.00  0.00           O  
ATOM   3226  H   GLU A 203     -34.760   4.217 -11.272  1.00  0.00           H  
ATOM   3227  HA  GLU A 203     -33.097   6.248 -12.430  1.00  0.00           H  
ATOM   3228 1HB  GLU A 203     -33.063   4.976  -9.668  1.00  0.00           H  
ATOM   3229 2HB  GLU A 203     -32.029   6.326 -10.115  1.00  0.00           H  
ATOM   3230 1HG  GLU A 203     -33.981   7.718 -10.559  1.00  0.00           H  
ATOM   3231 2HG  GLU A 203     -35.053   6.362 -10.214  1.00  0.00           H  
ATOM   3232  N   THR A 204     -31.641   3.389 -11.716  1.00  0.00           N  
ATOM   3233  CA  THR A 204     -30.440   2.604 -11.980  1.00  0.00           C  
ATOM   3234  C   THR A 204     -30.191   2.466 -13.476  1.00  0.00           C  
ATOM   3235  O   THR A 204     -29.054   2.566 -13.937  1.00  0.00           O  
ATOM   3236  CB  THR A 204     -30.539   1.206 -11.341  1.00  0.00           C  
ATOM   3237  OG1 THR A 204     -31.688   0.522 -11.857  1.00  0.00           O  
ATOM   3238  CG2 THR A 204     -30.658   1.319  -9.828  1.00  0.00           C  
ATOM   3239  H   THR A 204     -32.437   2.993 -11.235  1.00  0.00           H  
ATOM   3240  HA  THR A 204     -29.586   3.122 -11.542  1.00  0.00           H  
ATOM   3241  HB  THR A 204     -29.648   0.630 -11.588  1.00  0.00           H  
ATOM   3242  HG1 THR A 204     -31.481   0.158 -12.721  1.00  0.00           H  
ATOM   3243 1HG2 THR A 204     -30.726   0.321  -9.394  1.00  0.00           H  
ATOM   3244 2HG2 THR A 204     -29.780   1.829  -9.431  1.00  0.00           H  
ATOM   3245 3HG2 THR A 204     -31.552   1.886  -9.575  1.00  0.00           H  
ATOM   3246  N   VAL A 205     -31.309   2.232 -14.195  1.00  0.00           N  
ATOM   3247  CA  VAL A 205     -31.208   2.080 -15.641  1.00  0.00           C  
ATOM   3248  C   VAL A 205     -30.679   3.351 -16.293  1.00  0.00           C  
ATOM   3249  O   VAL A 205     -29.853   3.295 -17.203  1.00  0.00           O  
ATOM   3250  CB  VAL A 205     -32.585   1.734 -16.238  1.00  0.00           C  
ATOM   3251  CG1 VAL A 205     -32.531   1.771 -17.758  1.00  0.00           C  
ATOM   3252  CG2 VAL A 205     -33.033   0.365 -15.748  1.00  0.00           C  
ATOM   3253  H   VAL A 205     -32.196   2.167 -13.717  1.00  0.00           H  
ATOM   3254  HA  VAL A 205     -30.518   1.263 -15.855  1.00  0.00           H  
ATOM   3255  HB  VAL A 205     -33.307   2.487 -15.924  1.00  0.00           H  
ATOM   3256 1HG1 VAL A 205     -33.512   1.525 -18.164  1.00  0.00           H  
ATOM   3257 2HG1 VAL A 205     -32.243   2.770 -18.087  1.00  0.00           H  
ATOM   3258 3HG1 VAL A 205     -31.799   1.046 -18.114  1.00  0.00           H  
ATOM   3259 1HG2 VAL A 205     -34.007   0.127 -16.174  1.00  0.00           H  
ATOM   3260 2HG2 VAL A 205     -32.308  -0.388 -16.058  1.00  0.00           H  
ATOM   3261 3HG2 VAL A 205     -33.105   0.374 -14.660  1.00  0.00           H  
ATOM   3262  N   LYS A 206     -31.200   4.484 -15.778  1.00  0.00           N  
ATOM   3263  CA  LYS A 206     -30.776   5.772 -16.315  1.00  0.00           C  
ATOM   3264  C   LYS A 206     -29.284   5.993 -16.101  1.00  0.00           C  
ATOM   3265  O   LYS A 206     -28.588   6.490 -16.987  1.00  0.00           O  
ATOM   3266  CB  LYS A 206     -31.573   6.908 -15.672  1.00  0.00           C  
ATOM   3267  CG  LYS A 206     -31.245   8.292 -16.216  1.00  0.00           C  
ATOM   3268  CD  LYS A 206     -32.132   9.357 -15.588  1.00  0.00           C  
ATOM   3269  CE  LYS A 206     -31.789  10.744 -16.112  1.00  0.00           C  
ATOM   3270  NZ  LYS A 206     -32.650  11.796 -15.507  1.00  0.00           N  
ATOM   3271  H   LYS A 206     -31.875   4.419 -15.030  1.00  0.00           H  
ATOM   3272  HA  LYS A 206     -30.964   5.778 -17.389  1.00  0.00           H  
ATOM   3273 1HB  LYS A 206     -32.639   6.734 -15.822  1.00  0.00           H  
ATOM   3274 2HB  LYS A 206     -31.391   6.918 -14.598  1.00  0.00           H  
ATOM   3275 1HG  LYS A 206     -30.202   8.529 -16.002  1.00  0.00           H  
ATOM   3276 2HG  LYS A 206     -31.388   8.303 -17.296  1.00  0.00           H  
ATOM   3277 1HD  LYS A 206     -33.177   9.140 -15.814  1.00  0.00           H  
ATOM   3278 2HD  LYS A 206     -32.003   9.347 -14.506  1.00  0.00           H  
ATOM   3279 1HE  LYS A 206     -30.748  10.970 -15.888  1.00  0.00           H  
ATOM   3280 2HE  LYS A 206     -31.918  10.766 -17.195  1.00  0.00           H  
ATOM   3281 1HZ  LYS A 206     -32.392  12.699 -15.880  1.00  0.00           H  
ATOM   3282 2HZ  LYS A 206     -33.618  11.606 -15.725  1.00  0.00           H  
ATOM   3283 3HZ  LYS A 206     -32.525  11.798 -14.505  1.00  0.00           H  
ATOM   3284  N   ALA A 207     -28.843   5.600 -14.889  1.00  0.00           N  
ATOM   3285  CA  ALA A 207     -27.431   5.755 -14.558  1.00  0.00           C  
ATOM   3286  C   ALA A 207     -26.553   4.930 -15.491  1.00  0.00           C  
ATOM   3287  O   ALA A 207     -25.502   5.389 -15.936  1.00  0.00           O  
ATOM   3288  CB  ALA A 207     -27.180   5.362 -13.109  1.00  0.00           C  
ATOM   3289  H   ALA A 207     -29.500   5.204 -14.232  1.00  0.00           H  
ATOM   3290  HA  ALA A 207     -27.166   6.804 -14.690  1.00  0.00           H  
ATOM   3291 1HB  ALA A 207     -26.122   5.483 -12.878  1.00  0.00           H  
ATOM   3292 2HB  ALA A 207     -27.771   5.999 -12.452  1.00  0.00           H  
ATOM   3293 3HB  ALA A 207     -27.467   4.322 -12.960  1.00  0.00           H  
ATOM   3294  N   ALA A 208     -27.043   3.701 -15.753  1.00  0.00           N  
ATOM   3295  CA  ALA A 208     -26.297   2.810 -16.634  1.00  0.00           C  
ATOM   3296  C   ALA A 208     -26.170   3.398 -18.033  1.00  0.00           C  
ATOM   3297  O   ALA A 208     -25.112   3.319 -18.656  1.00  0.00           O  
ATOM   3298  CB  ALA A 208     -26.964   1.443 -16.693  1.00  0.00           C  
ATOM   3299  H   ALA A 208     -27.918   3.420 -15.335  1.00  0.00           H  
ATOM   3300  HA  ALA A 208     -25.292   2.694 -16.227  1.00  0.00           H  
ATOM   3301 1HB  ALA A 208     -26.396   0.789 -17.355  1.00  0.00           H  
ATOM   3302 2HB  ALA A 208     -26.996   1.010 -15.694  1.00  0.00           H  
ATOM   3303 3HB  ALA A 208     -27.979   1.551 -17.074  1.00  0.00           H  
ATOM   3304  N   LEU A 209     -27.298   3.986 -18.481  1.00  0.00           N  
ATOM   3305  CA  LEU A 209     -27.309   4.589 -19.809  1.00  0.00           C  
ATOM   3306  C   LEU A 209     -26.234   5.662 -19.934  1.00  0.00           C  
ATOM   3307  O   LEU A 209     -25.634   5.831 -20.995  1.00  0.00           O  
ATOM   3308  CB  LEU A 209     -28.685   5.199 -20.103  1.00  0.00           C  
ATOM   3309  CG  LEU A 209     -29.831   4.196 -20.289  1.00  0.00           C  
ATOM   3310  CD1 LEU A 209     -31.150   4.948 -20.406  1.00  0.00           C  
ATOM   3311  CD2 LEU A 209     -29.571   3.353 -21.529  1.00  0.00           C  
ATOM   3312  H   LEU A 209     -28.116   3.997 -17.889  1.00  0.00           H  
ATOM   3313  HA  LEU A 209     -27.106   3.812 -20.544  1.00  0.00           H  
ATOM   3314 1HB  LEU A 209     -28.955   5.861 -19.281  1.00  0.00           H  
ATOM   3315 2HB  LEU A 209     -28.615   5.795 -21.013  1.00  0.00           H  
ATOM   3316  HG  LEU A 209     -29.893   3.547 -19.415  1.00  0.00           H  
ATOM   3317 1HD1 LEU A 209     -31.964   4.235 -20.538  1.00  0.00           H  
ATOM   3318 2HD1 LEU A 209     -31.320   5.527 -19.498  1.00  0.00           H  
ATOM   3319 3HD1 LEU A 209     -31.112   5.618 -21.263  1.00  0.00           H  
ATOM   3320 1HD2 LEU A 209     -30.385   2.640 -21.661  1.00  0.00           H  
ATOM   3321 2HD2 LEU A 209     -29.510   4.001 -22.404  1.00  0.00           H  
ATOM   3322 3HD2 LEU A 209     -28.631   2.813 -21.411  1.00  0.00           H  
ATOM   3323  N   ARG A 210     -25.942   6.401 -18.935  1.00  0.00           N  
ATOM   3324  CA  ARG A 210     -24.862   7.339 -19.209  1.00  0.00           C  
ATOM   3325  C   ARG A 210     -23.676   6.713 -19.994  1.00  0.00           C  
ATOM   3326  O   ARG A 210     -22.979   7.403 -20.739  1.00  0.00           O  
ATOM   3327  CB  ARG A 210     -24.346   7.914 -17.898  1.00  0.00           C  
ATOM   3328  CG  ARG A 210     -25.299   8.873 -17.201  1.00  0.00           C  
ATOM   3329  CD  ARG A 210     -24.722   9.398 -15.937  1.00  0.00           C  
ATOM   3330  NE  ARG A 210     -24.625   8.368 -14.916  1.00  0.00           N  
ATOM   3331  CZ  ARG A 210     -23.978   8.512 -13.743  1.00  0.00           C  
ATOM   3332  NH1 ARG A 210     -23.378   9.646 -13.458  1.00  0.00           N  
ATOM   3333  NH2 ARG A 210     -23.947   7.513 -12.878  1.00  0.00           N  
ATOM   3334  H   ARG A 210     -26.454   6.287 -18.072  1.00  0.00           H  
ATOM   3335  HA  ARG A 210     -25.258   8.155 -19.814  1.00  0.00           H  
ATOM   3336 1HB  ARG A 210     -24.131   7.102 -17.205  1.00  0.00           H  
ATOM   3337 2HB  ARG A 210     -23.413   8.448 -18.077  1.00  0.00           H  
ATOM   3338 1HG  ARG A 210     -25.511   9.717 -17.858  1.00  0.00           H  
ATOM   3339 2HG  ARG A 210     -26.229   8.354 -16.965  1.00  0.00           H  
ATOM   3340 1HD  ARG A 210     -23.722   9.785 -16.127  1.00  0.00           H  
ATOM   3341 2HD  ARG A 210     -25.354  10.199 -15.554  1.00  0.00           H  
ATOM   3342  HE  ARG A 210     -25.074   7.480 -15.099  1.00  0.00           H  
ATOM   3343 1HH1 ARG A 210     -23.402  10.410 -14.119  1.00  0.00           H  
ATOM   3344 2HH1 ARG A 210     -22.894   9.754 -12.579  1.00  0.00           H  
ATOM   3345 1HH2 ARG A 210     -24.408   6.640 -13.098  1.00  0.00           H  
ATOM   3346 2HH2 ARG A 210     -23.463   7.620 -12.000  1.00  0.00           H  
ATOM   3347  N   TYR A 211     -23.432   5.399 -19.840  1.00  0.00           N  
ATOM   3348  CA  TYR A 211     -22.227   4.759 -20.418  1.00  0.00           C  
ATOM   3349  C   TYR A 211     -22.521   3.651 -21.443  1.00  0.00           C  
ATOM   3350  O   TYR A 211     -21.863   3.560 -22.479  1.00  0.00           O  
ATOM   3351  CB  TYR A 211     -21.359   4.188 -19.294  1.00  0.00           C  
ATOM   3352  CG  TYR A 211     -20.844   5.234 -18.330  1.00  0.00           C  
ATOM   3353  CD1 TYR A 211     -21.177   5.161 -16.985  1.00  0.00           C  
ATOM   3354  CD2 TYR A 211     -20.039   6.265 -18.790  1.00  0.00           C  
ATOM   3355  CE1 TYR A 211     -20.707   6.115 -16.104  1.00  0.00           C  
ATOM   3356  CE2 TYR A 211     -19.569   7.220 -17.909  1.00  0.00           C  
ATOM   3357  CZ  TYR A 211     -19.900   7.147 -16.571  1.00  0.00           C  
ATOM   3358  OH  TYR A 211     -19.432   8.098 -15.694  1.00  0.00           O  
ATOM   3359  H   TYR A 211     -24.087   4.835 -19.317  1.00  0.00           H  
ATOM   3360  HA  TYR A 211     -21.653   5.517 -20.951  1.00  0.00           H  
ATOM   3361 1HB  TYR A 211     -21.933   3.455 -18.726  1.00  0.00           H  
ATOM   3362 2HB  TYR A 211     -20.501   3.671 -19.724  1.00  0.00           H  
ATOM   3363  HD1 TYR A 211     -21.809   4.350 -16.623  1.00  0.00           H  
ATOM   3364  HD2 TYR A 211     -19.778   6.323 -19.846  1.00  0.00           H  
ATOM   3365  HE1 TYR A 211     -20.968   6.058 -15.048  1.00  0.00           H  
ATOM   3366  HE2 TYR A 211     -18.937   8.031 -18.271  1.00  0.00           H  
ATOM   3367  HH  TYR A 211     -19.752   7.902 -14.810  1.00  0.00           H  
ATOM   3368  N   ALA A 212     -23.517   2.804 -21.153  1.00  0.00           N  
ATOM   3369  CA  ALA A 212     -23.654   1.490 -21.812  1.00  0.00           C  
ATOM   3370  C   ALA A 212     -23.872   1.592 -23.313  1.00  0.00           C  
ATOM   3371  O   ALA A 212     -24.531   2.515 -23.792  1.00  0.00           O  
ATOM   3372  CB  ALA A 212     -24.797   0.706 -21.184  1.00  0.00           C  
ATOM   3373  H   ALA A 212     -24.202   3.069 -20.460  1.00  0.00           H  
ATOM   3374  HA  ALA A 212     -22.725   0.939 -21.664  1.00  0.00           H  
ATOM   3375 1HB  ALA A 212     -24.884  -0.265 -21.673  1.00  0.00           H  
ATOM   3376 2HB  ALA A 212     -24.599   0.560 -20.122  1.00  0.00           H  
ATOM   3377 3HB  ALA A 212     -25.727   1.258 -21.307  1.00  0.00           H  
ATOM   3378  N   GLU A 213     -23.313   0.635 -24.050  1.00  0.00           N  
ATOM   3379  CA  GLU A 213     -23.477   0.579 -25.503  1.00  0.00           C  
ATOM   3380  C   GLU A 213     -24.954   0.444 -25.891  1.00  0.00           C  
ATOM   3381  O   GLU A 213     -25.768  -0.051 -25.111  1.00  0.00           O  
ATOM   3382  CB  GLU A 213     -22.677  -0.590 -26.082  1.00  0.00           C  
ATOM   3383  CG  GLU A 213     -21.167  -0.434 -25.973  1.00  0.00           C  
ATOM   3384  CD  GLU A 213     -20.414  -1.584 -26.583  1.00  0.00           C  
ATOM   3385  OE1 GLU A 213     -20.205  -1.568 -27.772  1.00  0.00           O  
ATOM   3386  OE2 GLU A 213     -20.048  -2.479 -25.858  1.00  0.00           O  
ATOM   3387  H   GLU A 213     -22.758  -0.075 -23.596  1.00  0.00           H  
ATOM   3388  HA  GLU A 213     -23.097   1.508 -25.930  1.00  0.00           H  
ATOM   3389 1HB  GLU A 213     -22.956  -1.511 -25.570  1.00  0.00           H  
ATOM   3390 2HB  GLU A 213     -22.925  -0.714 -27.136  1.00  0.00           H  
ATOM   3391 1HG  GLU A 213     -20.870   0.486 -26.474  1.00  0.00           H  
ATOM   3392 2HG  GLU A 213     -20.896  -0.346 -24.921  1.00  0.00           H  
ATOM   3393  N   GLN A 214     -25.289   0.888 -27.099  1.00  0.00           N  
ATOM   3394  CA  GLN A 214     -26.685   1.118 -27.443  1.00  0.00           C  
ATOM   3395  C   GLN A 214     -27.514  -0.189 -27.409  1.00  0.00           C  
ATOM   3396  O   GLN A 214     -28.638  -0.210 -26.908  1.00  0.00           O  
ATOM   3397  CB  GLN A 214     -26.780   1.767 -28.827  1.00  0.00           C  
ATOM   3398  CG  GLN A 214     -26.278   3.199 -28.879  1.00  0.00           C  
ATOM   3399  CD  GLN A 214     -26.310   3.774 -30.282  1.00  0.00           C  
ATOM   3400  OE1 GLN A 214     -27.373   3.881 -30.900  1.00  0.00           O  
ATOM   3401  NE2 GLN A 214     -25.143   4.147 -30.795  1.00  0.00           N  
ATOM   3402  H   GLN A 214     -24.563   1.064 -27.778  1.00  0.00           H  
ATOM   3403  HA  GLN A 214     -27.115   1.800 -26.709  1.00  0.00           H  
ATOM   3404 1HB  GLN A 214     -26.203   1.182 -29.543  1.00  0.00           H  
ATOM   3405 2HB  GLN A 214     -27.818   1.762 -29.161  1.00  0.00           H  
ATOM   3406 1HG  GLN A 214     -26.909   3.818 -28.241  1.00  0.00           H  
ATOM   3407 2HG  GLN A 214     -25.248   3.225 -28.522  1.00  0.00           H  
ATOM   3408 1HE2 GLN A 214     -25.102   4.534 -31.717  1.00  0.00           H  
ATOM   3409 2HE2 GLN A 214     -24.305   4.043 -30.260  1.00  0.00           H  
ATOM   3410  N   GLU A 215     -26.988  -1.324 -27.940  1.00  0.00           N  
ATOM   3411  CA  GLU A 215     -27.752  -2.560 -27.819  1.00  0.00           C  
ATOM   3412  C   GLU A 215     -27.878  -2.988 -26.362  1.00  0.00           C  
ATOM   3413  O   GLU A 215     -28.941  -3.429 -25.925  1.00  0.00           O  
ATOM   3414  CB  GLU A 215     -27.094  -3.676 -28.633  1.00  0.00           C  
ATOM   3415  CG  GLU A 215     -27.127  -3.458 -30.139  1.00  0.00           C  
ATOM   3416  CD  GLU A 215     -26.051  -2.524 -30.619  1.00  0.00           C  
ATOM   3417  OE1 GLU A 215     -25.279  -2.071 -29.808  1.00  0.00           O  
ATOM   3418  OE2 GLU A 215     -26.001  -2.263 -31.798  1.00  0.00           O  
ATOM   3419  H   GLU A 215     -26.091  -1.282 -28.401  1.00  0.00           H  
ATOM   3420  HA  GLU A 215     -28.755  -2.387 -28.210  1.00  0.00           H  
ATOM   3421 1HB  GLU A 215     -26.051  -3.779 -28.333  1.00  0.00           H  
ATOM   3422 2HB  GLU A 215     -27.591  -4.623 -28.422  1.00  0.00           H  
ATOM   3423 1HG  GLU A 215     -27.006  -4.419 -30.638  1.00  0.00           H  
ATOM   3424 2HG  GLU A 215     -28.100  -3.056 -30.417  1.00  0.00           H  
ATOM   3425  N   LEU A 216     -26.744  -2.834 -25.649  1.00  0.00           N  
ATOM   3426  CA  LEU A 216     -26.732  -3.206 -24.239  1.00  0.00           C  
ATOM   3427  C   LEU A 216     -27.718  -2.365 -23.439  1.00  0.00           C  
ATOM   3428  O   LEU A 216     -28.422  -2.877 -22.568  1.00  0.00           O  
ATOM   3429  CB  LEU A 216     -25.321  -3.042 -23.660  1.00  0.00           C  
ATOM   3430  CG  LEU A 216     -25.159  -3.425 -22.184  1.00  0.00           C  
ATOM   3431  CD1 LEU A 216     -25.527  -4.891 -21.996  1.00  0.00           C  
ATOM   3432  CD2 LEU A 216     -23.727  -3.160 -21.744  1.00  0.00           C  
ATOM   3433  H   LEU A 216     -25.923  -2.463 -26.104  1.00  0.00           H  
ATOM   3434  HA  LEU A 216     -27.026  -4.252 -24.155  1.00  0.00           H  
ATOM   3435 1HB  LEU A 216     -24.634  -3.657 -24.239  1.00  0.00           H  
ATOM   3436 2HB  LEU A 216     -25.021  -2.000 -23.767  1.00  0.00           H  
ATOM   3437  HG  LEU A 216     -25.841  -2.830 -21.576  1.00  0.00           H  
ATOM   3438 1HD1 LEU A 216     -25.412  -5.163 -20.946  1.00  0.00           H  
ATOM   3439 2HD1 LEU A 216     -26.562  -5.048 -22.299  1.00  0.00           H  
ATOM   3440 3HD1 LEU A 216     -24.871  -5.511 -22.605  1.00  0.00           H  
ATOM   3441 1HD2 LEU A 216     -23.612  -3.431 -20.694  1.00  0.00           H  
ATOM   3442 2HD2 LEU A 216     -23.044  -3.756 -22.350  1.00  0.00           H  
ATOM   3443 3HD2 LEU A 216     -23.497  -2.102 -21.873  1.00  0.00           H  
ATOM   3444  N   ALA A 217     -27.724  -1.061 -23.782  1.00  0.00           N  
ATOM   3445  CA  ALA A 217     -28.625  -0.146 -23.091  1.00  0.00           C  
ATOM   3446  C   ALA A 217     -30.081  -0.532 -23.316  1.00  0.00           C  
ATOM   3447  O   ALA A 217     -30.894  -0.490 -22.393  1.00  0.00           O  
ATOM   3448  CB  ALA A 217     -28.380   1.285 -23.549  1.00  0.00           C  
ATOM   3449  H   ALA A 217     -27.104  -0.741 -24.512  1.00  0.00           H  
ATOM   3450  HA  ALA A 217     -28.422  -0.214 -22.022  1.00  0.00           H  
ATOM   3451 1HB  ALA A 217     -29.060   1.956 -23.024  1.00  0.00           H  
ATOM   3452 2HB  ALA A 217     -27.351   1.567 -23.329  1.00  0.00           H  
ATOM   3453 3HB  ALA A 217     -28.554   1.358 -24.621  1.00  0.00           H  
ATOM   3454  N   VAL A 218     -30.356  -0.907 -24.582  1.00  0.00           N  
ATOM   3455  CA  VAL A 218     -31.715  -1.303 -24.931  1.00  0.00           C  
ATOM   3456  C   VAL A 218     -32.149  -2.532 -24.144  1.00  0.00           C  
ATOM   3457  O   VAL A 218     -33.283  -2.611 -23.672  1.00  0.00           O  
ATOM   3458  CB  VAL A 218     -31.815  -1.600 -26.439  1.00  0.00           C  
ATOM   3459  CG1 VAL A 218     -33.171  -2.204 -26.774  1.00  0.00           C  
ATOM   3460  CG2 VAL A 218     -31.581  -0.325 -27.235  1.00  0.00           C  
ATOM   3461  H   VAL A 218     -29.614  -0.906 -25.268  1.00  0.00           H  
ATOM   3462  HA  VAL A 218     -32.388  -0.478 -24.691  1.00  0.00           H  
ATOM   3463  HB  VAL A 218     -31.059  -2.339 -26.705  1.00  0.00           H  
ATOM   3464 1HG1 VAL A 218     -33.224  -2.408 -27.844  1.00  0.00           H  
ATOM   3465 2HG1 VAL A 218     -33.301  -3.134 -26.221  1.00  0.00           H  
ATOM   3466 3HG1 VAL A 218     -33.959  -1.503 -26.499  1.00  0.00           H  
ATOM   3467 1HG2 VAL A 218     -31.653  -0.543 -28.300  1.00  0.00           H  
ATOM   3468 2HG2 VAL A 218     -32.334   0.416 -26.964  1.00  0.00           H  
ATOM   3469 3HG2 VAL A 218     -30.589   0.067 -27.010  1.00  0.00           H  
ATOM   3470  N   GLU A 219     -31.190  -3.474 -24.033  1.00  0.00           N  
ATOM   3471  CA  GLU A 219     -31.476  -4.703 -23.301  1.00  0.00           C  
ATOM   3472  C   GLU A 219     -31.795  -4.411 -21.840  1.00  0.00           C  
ATOM   3473  O   GLU A 219     -32.709  -5.002 -21.265  1.00  0.00           O  
ATOM   3474  CB  GLU A 219     -30.292  -5.667 -23.391  1.00  0.00           C  
ATOM   3475  CG  GLU A 219     -30.520  -7.010 -22.712  1.00  0.00           C  
ATOM   3476  CD  GLU A 219     -29.366  -7.957 -22.885  1.00  0.00           C  
ATOM   3477  OE1 GLU A 219     -28.416  -7.594 -23.536  1.00  0.00           O  
ATOM   3478  OE2 GLU A 219     -29.434  -9.046 -22.365  1.00  0.00           O  
ATOM   3479  H   GLU A 219     -30.289  -3.312 -24.459  1.00  0.00           H  
ATOM   3480  HA  GLU A 219     -32.349  -5.178 -23.750  1.00  0.00           H  
ATOM   3481 1HB  GLU A 219     -30.057  -5.858 -24.439  1.00  0.00           H  
ATOM   3482 2HB  GLU A 219     -29.413  -5.208 -22.938  1.00  0.00           H  
ATOM   3483 1HG  GLU A 219     -30.682  -6.843 -21.647  1.00  0.00           H  
ATOM   3484 2HG  GLU A 219     -31.422  -7.463 -23.121  1.00  0.00           H  
ATOM   3485  N   MET A 220     -30.996  -3.477 -21.284  1.00  0.00           N  
ATOM   3486  CA  MET A 220     -31.196  -3.105 -19.888  1.00  0.00           C  
ATOM   3487  C   MET A 220     -32.578  -2.499 -19.674  1.00  0.00           C  
ATOM   3488  O   MET A 220     -33.247  -2.791 -18.683  1.00  0.00           O  
ATOM   3489  CB  MET A 220     -30.110  -2.129 -19.441  1.00  0.00           C  
ATOM   3490  CG  MET A 220     -28.721  -2.740 -19.328  1.00  0.00           C  
ATOM   3491  SD  MET A 220     -28.644  -4.074 -18.116  1.00  0.00           S  
ATOM   3492  CE  MET A 220     -28.903  -3.164 -16.596  1.00  0.00           C  
ATOM   3493  H   MET A 220     -30.272  -3.051 -21.846  1.00  0.00           H  
ATOM   3494  HA  MET A 220     -31.131  -4.005 -19.278  1.00  0.00           H  
ATOM   3495 1HB  MET A 220     -30.054  -1.300 -20.145  1.00  0.00           H  
ATOM   3496 2HB  MET A 220     -30.373  -1.714 -18.467  1.00  0.00           H  
ATOM   3497 1HG  MET A 220     -28.419  -3.137 -20.297  1.00  0.00           H  
ATOM   3498 2HG  MET A 220     -28.007  -1.970 -19.038  1.00  0.00           H  
ATOM   3499 1HE  MET A 220     -28.883  -3.853 -15.751  1.00  0.00           H  
ATOM   3500 2HE  MET A 220     -28.114  -2.420 -16.477  1.00  0.00           H  
ATOM   3501 3HE  MET A 220     -29.871  -2.663 -16.632  1.00  0.00           H  
ATOM   3502  N   ALA A 221     -32.957  -1.649 -20.650  1.00  0.00           N  
ATOM   3503  CA  ALA A 221     -34.260  -1.001 -20.565  1.00  0.00           C  
ATOM   3504  C   ALA A 221     -35.387  -2.025 -20.591  1.00  0.00           C  
ATOM   3505  O   ALA A 221     -36.362  -1.908 -19.848  1.00  0.00           O  
ATOM   3506  CB  ALA A 221     -34.429  -0.000 -21.699  1.00  0.00           C  
ATOM   3507  H   ALA A 221     -32.331  -1.476 -21.423  1.00  0.00           H  
ATOM   3508  HA  ALA A 221     -34.313  -0.469 -19.615  1.00  0.00           H  
ATOM   3509 1HB  ALA A 221     -35.406   0.476 -21.623  1.00  0.00           H  
ATOM   3510 2HB  ALA A 221     -33.649   0.759 -21.633  1.00  0.00           H  
ATOM   3511 3HB  ALA A 221     -34.351  -0.517 -22.655  1.00  0.00           H  
ATOM   3512  N   GLU A 222     -35.197  -3.021 -21.480  1.00  0.00           N  
ATOM   3513  CA  GLU A 222     -36.204  -4.069 -21.603  1.00  0.00           C  
ATOM   3514  C   GLU A 222     -36.356  -4.842 -20.300  1.00  0.00           C  
ATOM   3515  O   GLU A 222     -37.469  -5.166 -19.886  1.00  0.00           O  
ATOM   3516  CB  GLU A 222     -35.838  -5.030 -22.736  1.00  0.00           C  
ATOM   3517  CG  GLU A 222     -36.865  -6.125 -22.988  1.00  0.00           C  
ATOM   3518  CD  GLU A 222     -36.509  -7.004 -24.155  1.00  0.00           C  
ATOM   3519  OE1 GLU A 222     -35.501  -6.759 -24.773  1.00  0.00           O  
ATOM   3520  OE2 GLU A 222     -37.247  -7.921 -24.429  1.00  0.00           O  
ATOM   3521  H   GLU A 222     -34.360  -3.023 -22.045  1.00  0.00           H  
ATOM   3522  HA  GLU A 222     -37.162  -3.603 -21.835  1.00  0.00           H  
ATOM   3523 1HB  GLU A 222     -35.713  -4.469 -23.663  1.00  0.00           H  
ATOM   3524 2HB  GLU A 222     -34.885  -5.510 -22.514  1.00  0.00           H  
ATOM   3525 1HG  GLU A 222     -36.947  -6.744 -22.095  1.00  0.00           H  
ATOM   3526 2HG  GLU A 222     -37.835  -5.665 -23.168  1.00  0.00           H  
ATOM   3527  N   LEU A 223     -35.186  -5.113 -19.687  1.00  0.00           N  
ATOM   3528  CA  LEU A 223     -35.193  -5.848 -18.428  1.00  0.00           C  
ATOM   3529  C   LEU A 223     -35.938  -5.078 -17.345  1.00  0.00           C  
ATOM   3530  O   LEU A 223     -36.697  -5.658 -16.568  1.00  0.00           O  
ATOM   3531  CB  LEU A 223     -33.757  -6.128 -17.969  1.00  0.00           C  
ATOM   3532  CG  LEU A 223     -32.971  -7.134 -18.819  1.00  0.00           C  
ATOM   3533  CD1 LEU A 223     -31.521  -7.168 -18.356  1.00  0.00           C  
ATOM   3534  CD2 LEU A 223     -33.614  -8.508 -18.704  1.00  0.00           C  
ATOM   3535  H   LEU A 223     -34.324  -4.802 -20.113  1.00  0.00           H  
ATOM   3536  HA  LEU A 223     -35.703  -6.799 -18.585  1.00  0.00           H  
ATOM   3537 1HB  LEU A 223     -33.203  -5.191 -17.969  1.00  0.00           H  
ATOM   3538 2HB  LEU A 223     -33.786  -6.509 -16.948  1.00  0.00           H  
ATOM   3539  HG  LEU A 223     -32.980  -6.815 -19.862  1.00  0.00           H  
ATOM   3540 1HD1 LEU A 223     -30.962  -7.883 -18.960  1.00  0.00           H  
ATOM   3541 2HD1 LEU A 223     -31.080  -6.177 -18.467  1.00  0.00           H  
ATOM   3542 3HD1 LEU A 223     -31.480  -7.469 -17.309  1.00  0.00           H  
ATOM   3543 1HD2 LEU A 223     -33.055  -9.223 -19.310  1.00  0.00           H  
ATOM   3544 2HD2 LEU A 223     -33.604  -8.829 -17.662  1.00  0.00           H  
ATOM   3545 3HD2 LEU A 223     -34.643  -8.459 -19.059  1.00  0.00           H  
ATOM   3546  N   ALA A 224     -35.677  -3.755 -17.340  1.00  0.00           N  
ATOM   3547  CA  ALA A 224     -36.328  -2.902 -16.353  1.00  0.00           C  
ATOM   3548  C   ALA A 224     -37.842  -2.920 -16.523  1.00  0.00           C  
ATOM   3549  O   ALA A 224     -38.586  -2.971 -15.543  1.00  0.00           O  
ATOM   3550  CB  ALA A 224     -35.801  -1.478 -16.452  1.00  0.00           C  
ATOM   3551  H   ALA A 224     -35.034  -3.377 -18.022  1.00  0.00           H  
ATOM   3552  HA  ALA A 224     -36.099  -3.296 -15.363  1.00  0.00           H  
ATOM   3553 1HB  ALA A 224     -36.297  -0.854 -15.709  1.00  0.00           H  
ATOM   3554 2HB  ALA A 224     -34.727  -1.475 -16.270  1.00  0.00           H  
ATOM   3555 3HB  ALA A 224     -36.002  -1.085 -17.447  1.00  0.00           H  
ATOM   3556  N   ALA A 225     -38.246  -2.874 -17.809  1.00  0.00           N  
ATOM   3557  CA  ALA A 225     -39.672  -2.886 -18.110  1.00  0.00           C  
ATOM   3558  C   ALA A 225     -40.327  -4.172 -17.624  1.00  0.00           C  
ATOM   3559  O   ALA A 225     -41.430  -4.151 -17.078  1.00  0.00           O  
ATOM   3560  CB  ALA A 225     -39.899  -2.708 -19.604  1.00  0.00           C  
ATOM   3561  H   ALA A 225     -37.551  -2.833 -18.542  1.00  0.00           H  
ATOM   3562  HA  ALA A 225     -40.137  -2.054 -17.581  1.00  0.00           H  
ATOM   3563 1HB  ALA A 225     -40.969  -2.719 -19.813  1.00  0.00           H  
ATOM   3564 2HB  ALA A 225     -39.476  -1.756 -19.926  1.00  0.00           H  
ATOM   3565 3HB  ALA A 225     -39.416  -3.521 -20.145  1.00  0.00           H  
ATOM   3566  N   LYS A 226     -39.590  -5.279 -17.854  1.00  0.00           N  
ATOM   3567  CA  LYS A 226     -40.103  -6.578 -17.436  1.00  0.00           C  
ATOM   3568  C   LYS A 226     -40.287  -6.637 -15.925  1.00  0.00           C  
ATOM   3569  O   LYS A 226     -41.281  -7.171 -15.431  1.00  0.00           O  
ATOM   3570  CB  LYS A 226     -39.168  -7.697 -17.896  1.00  0.00           C  
ATOM   3571  CG  LYS A 226     -39.648  -9.100 -17.550  1.00  0.00           C  
ATOM   3572  CD  LYS A 226     -38.710 -10.159 -18.111  1.00  0.00           C  
ATOM   3573  CE  LYS A 226     -39.238 -11.562 -17.849  1.00  0.00           C  
ATOM   3574  NZ  LYS A 226     -39.285 -11.876 -16.395  1.00  0.00           N  
ATOM   3575  H   LYS A 226     -38.694  -5.187 -18.312  1.00  0.00           H  
ATOM   3576  HA  LYS A 226     -41.080  -6.729 -17.897  1.00  0.00           H  
ATOM   3577 1HB  LYS A 226     -39.042  -7.644 -18.978  1.00  0.00           H  
ATOM   3578 2HB  LYS A 226     -38.185  -7.559 -17.444  1.00  0.00           H  
ATOM   3579 1HG  LYS A 226     -39.700  -9.210 -16.466  1.00  0.00           H  
ATOM   3580 2HG  LYS A 226     -40.645  -9.255 -17.961  1.00  0.00           H  
ATOM   3581 1HD  LYS A 226     -38.601 -10.016 -19.187  1.00  0.00           H  
ATOM   3582 2HD  LYS A 226     -37.729 -10.058 -17.647  1.00  0.00           H  
ATOM   3583 1HE  LYS A 226     -40.242 -11.656 -18.261  1.00  0.00           H  
ATOM   3584 2HE  LYS A 226     -38.596 -12.290 -18.344  1.00  0.00           H  
ATOM   3585 1HZ  LYS A 226     -39.639 -12.813 -16.264  1.00  0.00           H  
ATOM   3586 2HZ  LYS A 226     -38.355 -11.810 -16.005  1.00  0.00           H  
ATOM   3587 3HZ  LYS A 226     -39.893 -11.219 -15.927  1.00  0.00           H  
ATOM   3588  N   THR A 227     -39.282  -6.064 -15.231  1.00  0.00           N  
ATOM   3589  CA  THR A 227     -39.337  -6.052 -13.774  1.00  0.00           C  
ATOM   3590  C   THR A 227     -40.544  -5.267 -13.275  1.00  0.00           C  
ATOM   3591  O   THR A 227     -41.217  -5.679 -12.330  1.00  0.00           O  
ATOM   3592  CB  THR A 227     -38.049  -5.457 -13.176  1.00  0.00           C  
ATOM   3593  OG1 THR A 227     -36.925  -6.261 -13.559  1.00  0.00           O  
ATOM   3594  CG2 THR A 227     -38.139  -5.408 -11.659  1.00  0.00           C  
ATOM   3595  H   THR A 227     -38.509  -5.654 -15.734  1.00  0.00           H  
ATOM   3596  HA  THR A 227     -39.436  -7.080 -13.423  1.00  0.00           H  
ATOM   3597  HB  THR A 227     -37.903  -4.447 -13.559  1.00  0.00           H  
ATOM   3598  HG1 THR A 227     -36.856  -6.277 -14.517  1.00  0.00           H  
ATOM   3599 1HG2 THR A 227     -37.220  -4.984 -11.254  1.00  0.00           H  
ATOM   3600 2HG2 THR A 227     -38.985  -4.788 -11.364  1.00  0.00           H  
ATOM   3601 3HG2 THR A 227     -38.275  -6.416 -11.269  1.00  0.00           H  
ATOM   3602  N   TYR A 228     -40.772  -4.128 -13.959  1.00  0.00           N  
ATOM   3603  CA  TYR A 228     -41.899  -3.284 -13.582  1.00  0.00           C  
ATOM   3604  C   TYR A 228     -43.222  -4.019 -13.756  1.00  0.00           C  
ATOM   3605  O   TYR A 228     -44.115  -3.918 -12.914  1.00  0.00           O  
ATOM   3606  CB  TYR A 228     -41.898  -1.992 -14.403  1.00  0.00           C  
ATOM   3607  CG  TYR A 228     -40.813  -1.017 -14.005  1.00  0.00           C  
ATOM   3608  CD1 TYR A 228     -39.891  -0.584 -14.947  1.00  0.00           C  
ATOM   3609  CD2 TYR A 228     -40.740  -0.555 -12.700  1.00  0.00           C  
ATOM   3610  CE1 TYR A 228     -38.899   0.307 -14.584  1.00  0.00           C  
ATOM   3611  CE2 TYR A 228     -39.748   0.336 -12.337  1.00  0.00           C  
ATOM   3612  CZ  TYR A 228     -38.831   0.767 -13.273  1.00  0.00           C  
ATOM   3613  OH  TYR A 228     -37.844   1.654 -12.912  1.00  0.00           O  
ATOM   3614  H   TYR A 228     -40.157  -3.880 -14.720  1.00  0.00           H  
ATOM   3615  HA  TYR A 228     -41.801  -3.026 -12.527  1.00  0.00           H  
ATOM   3616 1HB  TYR A 228     -41.770  -2.233 -15.459  1.00  0.00           H  
ATOM   3617 2HB  TYR A 228     -42.861  -1.493 -14.296  1.00  0.00           H  
ATOM   3618  HD1 TYR A 228     -39.948  -0.947 -15.973  1.00  0.00           H  
ATOM   3619  HD2 TYR A 228     -41.464  -0.896 -11.960  1.00  0.00           H  
ATOM   3620  HE1 TYR A 228     -38.175   0.647 -15.323  1.00  0.00           H  
ATOM   3621  HE2 TYR A 228     -39.690   0.698 -11.310  1.00  0.00           H  
ATOM   3622  HH  TYR A 228     -37.935   1.871 -11.981  1.00  0.00           H  
ATOM   3623  N   VAL A 229     -43.289  -4.755 -14.885  1.00  0.00           N  
ATOM   3624  CA  VAL A 229     -44.504  -5.511 -15.171  1.00  0.00           C  
ATOM   3625  C   VAL A 229     -44.763  -6.563 -14.099  1.00  0.00           C  
ATOM   3626  O   VAL A 229     -45.901  -6.761 -13.673  1.00  0.00           O  
ATOM   3627  CB  VAL A 229     -44.395  -6.199 -16.545  1.00  0.00           C  
ATOM   3628  CG1 VAL A 229     -45.566  -7.146 -16.761  1.00  0.00           C  
ATOM   3629  CG2 VAL A 229     -44.339  -5.150 -17.645  1.00  0.00           C  
ATOM   3630  H   VAL A 229     -42.497  -4.769 -15.511  1.00  0.00           H  
ATOM   3631  HA  VAL A 229     -45.346  -4.818 -15.192  1.00  0.00           H  
ATOM   3632  HB  VAL A 229     -43.486  -6.800 -16.568  1.00  0.00           H  
ATOM   3633 1HG1 VAL A 229     -45.472  -7.623 -17.737  1.00  0.00           H  
ATOM   3634 2HG1 VAL A 229     -45.565  -7.909 -15.983  1.00  0.00           H  
ATOM   3635 3HG1 VAL A 229     -46.499  -6.585 -16.720  1.00  0.00           H  
ATOM   3636 1HG2 VAL A 229     -44.261  -5.643 -18.614  1.00  0.00           H  
ATOM   3637 2HG2 VAL A 229     -45.245  -4.545 -17.618  1.00  0.00           H  
ATOM   3638 3HG2 VAL A 229     -43.470  -4.509 -17.494  1.00  0.00           H  
ATOM   3639  N   GLU A 230     -43.653  -7.215 -13.697  1.00  0.00           N  
ATOM   3640  CA  GLU A 230     -43.764  -8.247 -12.673  1.00  0.00           C  
ATOM   3641  C   GLU A 230     -44.277  -7.668 -11.360  1.00  0.00           C  
ATOM   3642  O   GLU A 230     -45.110  -8.275 -10.687  1.00  0.00           O  
ATOM   3643  CB  GLU A 230     -42.410  -8.923 -12.449  1.00  0.00           C  
ATOM   3644  CG  GLU A 230     -41.945  -9.797 -13.605  1.00  0.00           C  
ATOM   3645  CD  GLU A 230     -40.577 -10.380 -13.384  1.00  0.00           C  
ATOM   3646  OE1 GLU A 230     -39.951 -10.028 -12.413  1.00  0.00           O  
ATOM   3647  OE2 GLU A 230     -40.157 -11.180 -14.187  1.00  0.00           O  
ATOM   3648  H   GLU A 230     -42.764  -6.976 -14.113  1.00  0.00           H  
ATOM   3649  HA  GLU A 230     -44.477  -8.998 -13.015  1.00  0.00           H  
ATOM   3650 1HB  GLU A 230     -41.647  -8.162 -12.277  1.00  0.00           H  
ATOM   3651 2HB  GLU A 230     -42.457  -9.546 -11.556  1.00  0.00           H  
ATOM   3652 1HG  GLU A 230     -42.656 -10.611 -13.740  1.00  0.00           H  
ATOM   3653 2HG  GLU A 230     -41.937  -9.202 -14.517  1.00  0.00           H  
ATOM   3654  N   VAL A 231     -43.736  -6.473 -11.045  1.00  0.00           N  
ATOM   3655  CA  VAL A 231     -44.145  -5.809  -9.812  1.00  0.00           C  
ATOM   3656  C   VAL A 231     -45.632  -5.481  -9.829  1.00  0.00           C  
ATOM   3657  O   VAL A 231     -46.326  -5.648  -8.827  1.00  0.00           O  
ATOM   3658  CB  VAL A 231     -43.339  -4.512  -9.611  1.00  0.00           C  
ATOM   3659  CG1 VAL A 231     -43.896  -3.715  -8.441  1.00  0.00           C  
ATOM   3660  CG2 VAL A 231     -41.871  -4.843  -9.388  1.00  0.00           C  
ATOM   3661  H   VAL A 231     -43.058  -6.060 -11.668  1.00  0.00           H  
ATOM   3662  HA  VAL A 231     -43.944  -6.479  -8.975  1.00  0.00           H  
ATOM   3663  HB  VAL A 231     -43.441  -3.890 -10.500  1.00  0.00           H  
ATOM   3664 1HG1 VAL A 231     -43.315  -2.801  -8.313  1.00  0.00           H  
ATOM   3665 2HG1 VAL A 231     -44.936  -3.458  -8.638  1.00  0.00           H  
ATOM   3666 3HG1 VAL A 231     -43.835  -4.313  -7.531  1.00  0.00           H  
ATOM   3667 1HG2 VAL A 231     -41.308  -3.922  -9.248  1.00  0.00           H  
ATOM   3668 2HG2 VAL A 231     -41.770  -5.470  -8.502  1.00  0.00           H  
ATOM   3669 3HG2 VAL A 231     -41.483  -5.377 -10.256  1.00  0.00           H  
ATOM   3670  N   ASN A 232     -46.072  -5.011 -11.014  1.00  0.00           N  
ATOM   3671  CA  ASN A 232     -47.479  -4.660 -11.165  1.00  0.00           C  
ATOM   3672  C   ASN A 232     -48.375  -5.876 -10.962  1.00  0.00           C  
ATOM   3673  O   ASN A 232     -49.423  -5.786 -10.321  1.00  0.00           O  
ATOM   3674  CB  ASN A 232     -47.729  -4.032 -12.524  1.00  0.00           C  
ATOM   3675  CG  ASN A 232     -47.189  -2.632 -12.622  1.00  0.00           C  
ATOM   3676  OD1 ASN A 232     -47.030  -1.943 -11.608  1.00  0.00           O  
ATOM   3677  ND2 ASN A 232     -46.905  -2.199 -13.823  1.00  0.00           N  
ATOM   3678  H   ASN A 232     -45.418  -4.911 -11.777  1.00  0.00           H  
ATOM   3679  HA  ASN A 232     -47.739  -3.934 -10.393  1.00  0.00           H  
ATOM   3680 1HB  ASN A 232     -47.265  -4.643 -13.298  1.00  0.00           H  
ATOM   3681 2HB  ASN A 232     -48.801  -4.010 -12.722  1.00  0.00           H  
ATOM   3682 1HD2 ASN A 232     -46.543  -1.275 -13.949  1.00  0.00           H  
ATOM   3683 2HD2 ASN A 232     -47.050  -2.791 -14.615  1.00  0.00           H  
ATOM   3684  N   ARG A 233     -47.905  -7.001 -11.538  1.00  0.00           N  
ATOM   3685  CA  ARG A 233     -48.669  -8.237 -11.417  1.00  0.00           C  
ATOM   3686  C   ARG A 233     -48.886  -8.608  -9.956  1.00  0.00           C  
ATOM   3687  O   ARG A 233     -49.946  -9.114  -9.585  1.00  0.00           O  
ATOM   3688  CB  ARG A 233     -47.956  -9.378 -12.126  1.00  0.00           C  
ATOM   3689  CG  ARG A 233     -48.705 -10.701 -12.122  1.00  0.00           C  
ATOM   3690  CD  ARG A 233     -47.993 -11.738 -12.911  1.00  0.00           C  
ATOM   3691  NE  ARG A 233     -46.713 -12.089 -12.317  1.00  0.00           N  
ATOM   3692  CZ  ARG A 233     -45.739 -12.775 -12.947  1.00  0.00           C  
ATOM   3693  NH1 ARG A 233     -45.914 -13.175 -14.187  1.00  0.00           N  
ATOM   3694  NH2 ARG A 233     -44.609 -13.045 -12.318  1.00  0.00           N  
ATOM   3695  H   ARG A 233     -47.032  -6.966 -12.044  1.00  0.00           H  
ATOM   3696  HA  ARG A 233     -49.642  -8.089 -11.885  1.00  0.00           H  
ATOM   3697 1HB  ARG A 233     -47.777  -9.105 -13.165  1.00  0.00           H  
ATOM   3698 2HB  ARG A 233     -46.985  -9.547 -11.660  1.00  0.00           H  
ATOM   3699 1HG  ARG A 233     -48.805 -11.059 -11.097  1.00  0.00           H  
ATOM   3700 2HG  ARG A 233     -49.696 -10.560 -12.555  1.00  0.00           H  
ATOM   3701 1HD  ARG A 233     -48.604 -12.640 -12.962  1.00  0.00           H  
ATOM   3702 2HD  ARG A 233     -47.810 -11.367 -13.919  1.00  0.00           H  
ATOM   3703  HE  ARG A 233     -46.542 -11.798 -11.363  1.00  0.00           H  
ATOM   3704 1HH1 ARG A 233     -46.778 -12.969 -14.667  1.00  0.00           H  
ATOM   3705 2HH1 ARG A 233     -45.184 -13.689 -14.659  1.00  0.00           H  
ATOM   3706 1HH2 ARG A 233     -44.475 -12.737 -11.364  1.00  0.00           H  
ATOM   3707 2HH2 ARG A 233     -43.879 -13.558 -12.790  1.00  0.00           H  
ATOM   3708  N   VAL A 234     -47.913  -8.378  -9.085  1.00  0.00           N  
ATOM   3709  CA  VAL A 234     -48.210  -8.491  -7.635  1.00  0.00           C  
ATOM   3710  C   VAL A 234     -49.115  -7.373  -7.111  1.00  0.00           C  
ATOM   3711  O   VAL A 234     -50.089  -7.630  -6.403  1.00  0.00           O  
ATOM   3712  CB  VAL A 234     -46.899  -8.477  -6.826  1.00  0.00           C  
ATOM   3713  CG1 VAL A 234     -47.194  -8.423  -5.335  1.00  0.00           C  
ATOM   3714  CG2 VAL A 234     -46.067  -9.704  -7.168  1.00  0.00           C  
ATOM   3715  H   VAL A 234     -46.995  -8.133  -9.426  1.00  0.00           H  
ATOM   3716  HA  VAL A 234     -48.720  -9.438  -7.458  1.00  0.00           H  
ATOM   3717  HB  VAL A 234     -46.339  -7.576  -7.076  1.00  0.00           H  
ATOM   3718 1HG1 VAL A 234     -46.256  -8.413  -4.778  1.00  0.00           H  
ATOM   3719 2HG1 VAL A 234     -47.758  -7.519  -5.108  1.00  0.00           H  
ATOM   3720 3HG1 VAL A 234     -47.776  -9.298  -5.047  1.00  0.00           H  
ATOM   3721 1HG2 VAL A 234     -45.142  -9.687  -6.593  1.00  0.00           H  
ATOM   3722 2HG2 VAL A 234     -46.630 -10.605  -6.923  1.00  0.00           H  
ATOM   3723 3HG2 VAL A 234     -45.833  -9.700  -8.232  1.00  0.00           H  
ATOM   3724  N   ASN A 235     -48.798  -6.128  -7.458  1.00  0.00           N  
ATOM   3725  CA  ASN A 235     -49.581  -4.980  -6.997  1.00  0.00           C  
ATOM   3726  C   ASN A 235     -50.420  -4.427  -8.141  1.00  0.00           C  
ATOM   3727  O   ASN A 235     -49.887  -4.009  -9.169  1.00  0.00           O  
ATOM   3728  CB  ASN A 235     -48.680  -3.902  -6.421  1.00  0.00           C  
ATOM   3729  CG  ASN A 235     -47.969  -4.349  -5.174  1.00  0.00           C  
ATOM   3730  OD1 ASN A 235     -48.604  -4.771  -4.200  1.00  0.00           O  
ATOM   3731  ND2 ASN A 235     -46.663  -4.266  -5.185  1.00  0.00           N  
ATOM   3732  H   ASN A 235     -47.997  -5.973  -8.053  1.00  0.00           H  
ATOM   3733  HA  ASN A 235     -50.263  -5.317  -6.216  1.00  0.00           H  
ATOM   3734 1HB  ASN A 235     -47.937  -3.612  -7.165  1.00  0.00           H  
ATOM   3735 2HB  ASN A 235     -49.274  -3.018  -6.189  1.00  0.00           H  
ATOM   3736 1HD2 ASN A 235     -46.137  -4.549  -4.383  1.00  0.00           H  
ATOM   3737 2HD2 ASN A 235     -46.191  -3.918  -5.995  1.00  0.00           H  
ATOM   3738  N   LYS A 236     -51.732  -4.429  -7.957  1.00  0.00           N  
ATOM   3739  CA  LYS A 236     -52.653  -4.151  -9.050  1.00  0.00           C  
ATOM   3740  C   LYS A 236     -53.200  -2.732  -8.958  1.00  0.00           C  
ATOM   3741  O   LYS A 236     -54.199  -2.399  -9.596  1.00  0.00           O  
ATOM   3742  CB  LYS A 236     -53.801  -5.161  -9.051  1.00  0.00           C  
ATOM   3743  CG  LYS A 236     -53.376  -6.598  -9.324  1.00  0.00           C  
ATOM   3744  CD  LYS A 236     -54.575  -7.534  -9.348  1.00  0.00           C  
ATOM   3745  CE  LYS A 236     -54.152  -8.969  -9.627  1.00  0.00           C  
ATOM   3746  NZ  LYS A 236     -55.312  -9.901  -9.623  1.00  0.00           N  
ATOM   3747  H   LYS A 236     -52.099  -4.627  -7.037  1.00  0.00           H  
ATOM   3748  HA  LYS A 236     -52.109  -4.240  -9.991  1.00  0.00           H  
ATOM   3749 1HB  LYS A 236     -54.306  -5.139  -8.085  1.00  0.00           H  
ATOM   3750 2HB  LYS A 236     -54.533  -4.879  -9.809  1.00  0.00           H  
ATOM   3751 1HG  LYS A 236     -52.865  -6.650 -10.286  1.00  0.00           H  
ATOM   3752 2HG  LYS A 236     -52.685  -6.926  -8.547  1.00  0.00           H  
ATOM   3753 1HD  LYS A 236     -55.087  -7.495  -8.385  1.00  0.00           H  
ATOM   3754 2HD  LYS A 236     -55.271  -7.213 -10.123  1.00  0.00           H  
ATOM   3755 1HE  LYS A 236     -53.662  -9.021 -10.598  1.00  0.00           H  
ATOM   3756 2HE  LYS A 236     -53.440  -9.292  -8.868  1.00  0.00           H  
ATOM   3757 1HZ  LYS A 236     -54.990 -10.840  -9.811  1.00  0.00           H  
ATOM   3758 2HZ  LYS A 236     -55.763  -9.875  -8.720  1.00  0.00           H  
ATOM   3759 3HZ  LYS A 236     -55.971  -9.623 -10.336  1.00  0.00           H  
ATOM   3760  N   ASP A 237     -52.539  -1.898  -8.160  1.00  0.00           N  
ATOM   3761  CA  ASP A 237     -52.963  -0.517  -7.978  1.00  0.00           C  
ATOM   3762  C   ASP A 237     -52.811   0.275  -9.274  1.00  0.00           C  
ATOM   3763  O   ASP A 237     -51.808   0.148  -9.976  1.00  0.00           O  
ATOM   3764  CB  ASP A 237     -52.155   0.150  -6.863  1.00  0.00           C  
ATOM   3765  CG  ASP A 237     -52.508  -0.376  -5.479  1.00  0.00           C  
ATOM   3766  OD1 ASP A 237     -53.529  -1.009  -5.348  1.00  0.00           O  
ATOM   3767  OD2 ASP A 237     -51.754  -0.140  -4.565  1.00  0.00           O  
ATOM   3768  H   ASP A 237     -51.723  -2.232  -7.667  1.00  0.00           H  
ATOM   3769  HA  ASP A 237     -54.017  -0.513  -7.696  1.00  0.00           H  
ATOM   3770 1HB  ASP A 237     -51.091  -0.013  -7.037  1.00  0.00           H  
ATOM   3771 2HB  ASP A 237     -52.329   1.227  -6.882  1.00  0.00           H  
ATOM   3772  N   SER A 238     -53.813   1.094  -9.587  1.00  0.00           N  
ATOM   3773  CA  SER A 238     -53.846   1.796 -10.867  1.00  0.00           C  
ATOM   3774  C   SER A 238     -52.787   2.888 -10.934  1.00  0.00           C  
ATOM   3775  O   SER A 238     -52.197   3.129 -11.987  1.00  0.00           O  
ATOM   3776  CB  SER A 238     -55.219   2.399 -11.094  1.00  0.00           C  
ATOM   3777  OG  SER A 238     -55.493   3.394 -10.146  1.00  0.00           O  
ATOM   3778  H   SER A 238     -54.562   1.230  -8.923  1.00  0.00           H  
ATOM   3779  HA  SER A 238     -53.643   1.076 -11.661  1.00  0.00           H  
ATOM   3780 1HB  SER A 238     -55.268   2.824 -12.096  1.00  0.00           H  
ATOM   3781 2HB  SER A 238     -55.974   1.617 -11.033  1.00  0.00           H  
ATOM   3782  HG  SER A 238     -56.370   3.723 -10.355  1.00  0.00           H  
ATOM   3783  N   GLU A 239     -52.570   3.528  -9.804  1.00  0.00           N  
ATOM   3784  CA  GLU A 239     -51.536   4.544  -9.656  1.00  0.00           C  
ATOM   3785  C   GLU A 239     -50.148   3.951  -9.857  1.00  0.00           C  
ATOM   3786  O   GLU A 239     -49.290   4.558 -10.499  1.00  0.00           O  
ATOM   3787  CB  GLU A 239     -51.626   5.198  -8.276  1.00  0.00           C  
ATOM   3788  CG  GLU A 239     -52.855   6.073  -8.073  1.00  0.00           C  
ATOM   3789  CD  GLU A 239     -52.873   7.275  -8.977  1.00  0.00           C  
ATOM   3790  OE1 GLU A 239     -51.831   7.842  -9.200  1.00  0.00           O  
ATOM   3791  OE2 GLU A 239     -53.931   7.625  -9.445  1.00  0.00           O  
ATOM   3792  H   GLU A 239     -53.140   3.311  -8.999  1.00  0.00           H  
ATOM   3793  HA  GLU A 239     -51.691   5.310 -10.416  1.00  0.00           H  
ATOM   3794 1HB  GLU A 239     -51.635   4.426  -7.506  1.00  0.00           H  
ATOM   3795 2HB  GLU A 239     -50.744   5.817  -8.108  1.00  0.00           H  
ATOM   3796 1HG  GLU A 239     -53.747   5.477  -8.263  1.00  0.00           H  
ATOM   3797 2HG  GLU A 239     -52.886   6.404  -7.036  1.00  0.00           H  
ATOM   3798  N   LEU A 240     -49.982   2.743  -9.278  1.00  0.00           N  
ATOM   3799  CA  LEU A 240     -48.698   2.064  -9.397  1.00  0.00           C  
ATOM   3800  C   LEU A 240     -48.370   1.757 -10.852  1.00  0.00           C  
ATOM   3801  O   LEU A 240     -47.231   1.916 -11.290  1.00  0.00           O  
ATOM   3802  CB  LEU A 240     -48.707   0.765  -8.583  1.00  0.00           C  
ATOM   3803  CG  LEU A 240     -47.402  -0.041  -8.600  1.00  0.00           C  
ATOM   3804  CD1 LEU A 240     -46.273   0.808  -8.030  1.00  0.00           C  
ATOM   3805  CD2 LEU A 240     -47.584  -1.320  -7.796  1.00  0.00           C  
ATOM   3806  H   LEU A 240     -50.753   2.331  -8.772  1.00  0.00           H  
ATOM   3807  HA  LEU A 240     -47.922   2.720  -9.001  1.00  0.00           H  
ATOM   3808 1HB  LEU A 240     -48.934   1.006  -7.545  1.00  0.00           H  
ATOM   3809 2HB  LEU A 240     -49.499   0.121  -8.965  1.00  0.00           H  
ATOM   3810  HG  LEU A 240     -47.143  -0.293  -9.629  1.00  0.00           H  
ATOM   3811 1HD1 LEU A 240     -45.346   0.236  -8.042  1.00  0.00           H  
ATOM   3812 2HD1 LEU A 240     -46.152   1.706  -8.635  1.00  0.00           H  
ATOM   3813 3HD1 LEU A 240     -46.512   1.089  -7.005  1.00  0.00           H  
ATOM   3814 1HD2 LEU A 240     -46.656  -1.893  -7.809  1.00  0.00           H  
ATOM   3815 2HD2 LEU A 240     -47.841  -1.069  -6.767  1.00  0.00           H  
ATOM   3816 3HD2 LEU A 240     -48.384  -1.915  -8.236  1.00  0.00           H  
ATOM   3817  N   LEU A 241     -49.425   1.312 -11.565  1.00  0.00           N  
ATOM   3818  CA  LEU A 241     -49.247   0.982 -12.974  1.00  0.00           C  
ATOM   3819  C   LEU A 241     -48.824   2.205 -13.777  1.00  0.00           C  
ATOM   3820  O   LEU A 241     -47.957   2.120 -14.647  1.00  0.00           O  
ATOM   3821  CB  LEU A 241     -50.545   0.407 -13.553  1.00  0.00           C  
ATOM   3822  CG  LEU A 241     -50.707  -1.114 -13.440  1.00  0.00           C  
ATOM   3823  CD1 LEU A 241     -50.624  -1.527 -11.977  1.00  0.00           C  
ATOM   3824  CD2 LEU A 241     -52.038  -1.530 -14.051  1.00  0.00           C  
ATOM   3825  H   LEU A 241     -50.322   1.216 -11.110  1.00  0.00           H  
ATOM   3826  HA  LEU A 241     -48.463   0.230 -13.056  1.00  0.00           H  
ATOM   3827 1HB  LEU A 241     -51.388   0.869 -13.041  1.00  0.00           H  
ATOM   3828 2HB  LEU A 241     -50.601   0.669 -14.610  1.00  0.00           H  
ATOM   3829  HG  LEU A 241     -49.894  -1.607 -13.973  1.00  0.00           H  
ATOM   3830 1HD1 LEU A 241     -50.739  -2.608 -11.897  1.00  0.00           H  
ATOM   3831 2HD1 LEU A 241     -49.655  -1.235 -11.571  1.00  0.00           H  
ATOM   3832 3HD1 LEU A 241     -51.417  -1.036 -11.415  1.00  0.00           H  
ATOM   3833 1HD2 LEU A 241     -52.152  -2.611 -13.971  1.00  0.00           H  
ATOM   3834 2HD2 LEU A 241     -52.852  -1.038 -13.518  1.00  0.00           H  
ATOM   3835 3HD2 LEU A 241     -52.063  -1.238 -15.101  1.00  0.00           H  
ATOM   3836  N   LYS A 242     -49.480   3.334 -13.437  1.00  0.00           N  
ATOM   3837  CA  LYS A 242     -49.167   4.578 -14.129  1.00  0.00           C  
ATOM   3838  C   LYS A 242     -47.716   4.983 -13.906  1.00  0.00           C  
ATOM   3839  O   LYS A 242     -47.036   5.429 -14.830  1.00  0.00           O  
ATOM   3840  CB  LYS A 242     -50.103   5.696 -13.669  1.00  0.00           C  
ATOM   3841  CG  LYS A 242     -49.875   7.033 -14.364  1.00  0.00           C  
ATOM   3842  CD  LYS A 242     -50.922   8.056 -13.950  1.00  0.00           C  
ATOM   3843  CE  LYS A 242     -50.718   8.506 -12.510  1.00  0.00           C  
ATOM   3844  NZ  LYS A 242     -51.666   9.587 -12.126  1.00  0.00           N  
ATOM   3845  H   LYS A 242     -50.177   3.297 -12.707  1.00  0.00           H  
ATOM   3846  HA  LYS A 242     -49.309   4.423 -15.200  1.00  0.00           H  
ATOM   3847 1HB  LYS A 242     -51.138   5.400 -13.845  1.00  0.00           H  
ATOM   3848 2HB  LYS A 242     -49.985   5.852 -12.597  1.00  0.00           H  
ATOM   3849 1HG  LYS A 242     -48.886   7.412 -14.106  1.00  0.00           H  
ATOM   3850 2HG  LYS A 242     -49.922   6.894 -15.443  1.00  0.00           H  
ATOM   3851 1HD  LYS A 242     -50.861   8.925 -14.606  1.00  0.00           H  
ATOM   3852 2HD  LYS A 242     -51.916   7.619 -14.046  1.00  0.00           H  
ATOM   3853 1HE  LYS A 242     -50.861   7.659 -11.841  1.00  0.00           H  
ATOM   3854 2HE  LYS A 242     -49.700   8.872 -12.384  1.00  0.00           H  
ATOM   3855 1HZ  LYS A 242     -51.498   9.857 -11.167  1.00  0.00           H  
ATOM   3856 2HZ  LYS A 242     -51.529  10.386 -12.729  1.00  0.00           H  
ATOM   3857 3HZ  LYS A 242     -52.614   9.253 -12.220  1.00  0.00           H  
ATOM   3858  N   GLU A 243     -47.290   4.803 -12.638  1.00  0.00           N  
ATOM   3859  CA  GLU A 243     -45.918   5.152 -12.289  1.00  0.00           C  
ATOM   3860  C   GLU A 243     -44.920   4.310 -13.075  1.00  0.00           C  
ATOM   3861  O   GLU A 243     -43.903   4.817 -13.548  1.00  0.00           O  
ATOM   3862  CB  GLU A 243     -45.685   4.968 -10.788  1.00  0.00           C  
ATOM   3863  CG  GLU A 243     -46.408   5.981  -9.911  1.00  0.00           C  
ATOM   3864  CD  GLU A 243     -46.221   5.721  -8.442  1.00  0.00           C  
ATOM   3865  OE1 GLU A 243     -45.642   4.717  -8.104  1.00  0.00           O  
ATOM   3866  OE2 GLU A 243     -46.658   6.529  -7.656  1.00  0.00           O  
ATOM   3867  H   GLU A 243     -47.930   4.429 -11.952  1.00  0.00           H  
ATOM   3868  HA  GLU A 243     -45.752   6.200 -12.542  1.00  0.00           H  
ATOM   3869 1HB  GLU A 243     -46.013   3.972 -10.488  1.00  0.00           H  
ATOM   3870 2HB  GLU A 243     -44.619   5.040 -10.573  1.00  0.00           H  
ATOM   3871 1HG  GLU A 243     -46.034   6.978 -10.142  1.00  0.00           H  
ATOM   3872 2HG  GLU A 243     -47.471   5.957 -10.147  1.00  0.00           H  
ATOM   3873  N   ASN A 244     -45.269   3.012 -13.182  1.00  0.00           N  
ATOM   3874  CA  ASN A 244     -44.398   2.097 -13.912  1.00  0.00           C  
ATOM   3875  C   ASN A 244     -44.271   2.506 -15.374  1.00  0.00           C  
ATOM   3876  O   ASN A 244     -43.183   2.458 -15.949  1.00  0.00           O  
ATOM   3877  CB  ASN A 244     -44.906   0.671 -13.800  1.00  0.00           C  
ATOM   3878  CG  ASN A 244     -44.674   0.081 -12.437  1.00  0.00           C  
ATOM   3879  OD1 ASN A 244     -43.585  -0.427 -12.144  1.00  0.00           O  
ATOM   3880  ND2 ASN A 244     -45.676   0.137 -11.597  1.00  0.00           N  
ATOM   3881  H   ASN A 244     -46.129   2.696 -12.755  1.00  0.00           H  
ATOM   3882  HA  ASN A 244     -43.400   2.146 -13.474  1.00  0.00           H  
ATOM   3883 1HB  ASN A 244     -45.975   0.647 -14.016  1.00  0.00           H  
ATOM   3884 2HB  ASN A 244     -44.409   0.048 -14.542  1.00  0.00           H  
ATOM   3885 1HD2 ASN A 244     -45.579  -0.240 -10.676  1.00  0.00           H  
ATOM   3886 2HD2 ASN A 244     -46.539   0.558 -11.877  1.00  0.00           H  
ATOM   3887  N   VAL A 245     -45.433   2.905 -15.930  1.00  0.00           N  
ATOM   3888  CA  VAL A 245     -45.447   3.324 -17.327  1.00  0.00           C  
ATOM   3889  C   VAL A 245     -44.564   4.546 -17.545  1.00  0.00           C  
ATOM   3890  O   VAL A 245     -43.839   4.631 -18.536  1.00  0.00           O  
ATOM   3891  CB  VAL A 245     -46.885   3.647 -17.774  1.00  0.00           C  
ATOM   3892  CG1 VAL A 245     -46.885   4.274 -19.160  1.00  0.00           C  
ATOM   3893  CG2 VAL A 245     -47.731   2.383 -17.754  1.00  0.00           C  
ATOM   3894  H   VAL A 245     -46.272   2.906 -15.369  1.00  0.00           H  
ATOM   3895  HA  VAL A 245     -45.067   2.504 -17.938  1.00  0.00           H  
ATOM   3896  HB  VAL A 245     -47.312   4.381 -17.090  1.00  0.00           H  
ATOM   3897 1HG1 VAL A 245     -47.909   4.496 -19.460  1.00  0.00           H  
ATOM   3898 2HG1 VAL A 245     -46.304   5.196 -19.142  1.00  0.00           H  
ATOM   3899 3HG1 VAL A 245     -46.442   3.579 -19.873  1.00  0.00           H  
ATOM   3900 1HG2 VAL A 245     -48.746   2.619 -18.069  1.00  0.00           H  
ATOM   3901 2HG2 VAL A 245     -47.301   1.647 -18.433  1.00  0.00           H  
ATOM   3902 3HG2 VAL A 245     -47.751   1.975 -16.743  1.00  0.00           H  
ATOM   3903  N   LYS A 246     -44.669   5.473 -16.571  1.00  0.00           N  
ATOM   3904  CA  LYS A 246     -43.874   6.693 -16.658  1.00  0.00           C  
ATOM   3905  C   LYS A 246     -42.384   6.382 -16.630  1.00  0.00           C  
ATOM   3906  O   LYS A 246     -41.603   6.975 -17.374  1.00  0.00           O  
ATOM   3907  CB  LYS A 246     -44.234   7.648 -15.519  1.00  0.00           C  
ATOM   3908  CG  LYS A 246     -43.490   8.977 -15.554  1.00  0.00           C  
ATOM   3909  CD  LYS A 246     -43.959   9.902 -14.441  1.00  0.00           C  
ATOM   3910  CE  LYS A 246     -43.286  11.264 -14.533  1.00  0.00           C  
ATOM   3911  NZ  LYS A 246     -41.817  11.175 -14.312  1.00  0.00           N  
ATOM   3912  H   LYS A 246     -45.297   5.306 -15.798  1.00  0.00           H  
ATOM   3913  HA  LYS A 246     -44.095   7.183 -17.606  1.00  0.00           H  
ATOM   3914 1HB  LYS A 246     -45.302   7.862 -15.546  1.00  0.00           H  
ATOM   3915 2HB  LYS A 246     -44.020   7.171 -14.562  1.00  0.00           H  
ATOM   3916 1HG  LYS A 246     -42.420   8.798 -15.440  1.00  0.00           H  
ATOM   3917 2HG  LYS A 246     -43.658   9.463 -16.514  1.00  0.00           H  
ATOM   3918 1HD  LYS A 246     -45.040  10.035 -14.509  1.00  0.00           H  
ATOM   3919 2HD  LYS A 246     -43.725   9.457 -13.474  1.00  0.00           H  
ATOM   3920 1HE  LYS A 246     -43.468  11.694 -15.516  1.00  0.00           H  
ATOM   3921 2HE  LYS A 246     -43.713  11.932 -13.784  1.00  0.00           H  
ATOM   3922 1HZ  LYS A 246     -41.410  12.097 -14.380  1.00  0.00           H  
ATOM   3923 2HZ  LYS A 246     -41.636  10.794 -13.394  1.00  0.00           H  
ATOM   3924 3HZ  LYS A 246     -41.407  10.574 -15.012  1.00  0.00           H  
ATOM   3925  N   ASN A 247     -42.043   5.429 -15.739  1.00  0.00           N  
ATOM   3926  CA  ASN A 247     -40.644   5.037 -15.613  1.00  0.00           C  
ATOM   3927  C   ASN A 247     -40.119   4.445 -16.916  1.00  0.00           C  
ATOM   3928  O   ASN A 247     -38.995   4.729 -17.329  1.00  0.00           O  
ATOM   3929  CB  ASN A 247     -40.466   4.055 -14.470  1.00  0.00           C  
ATOM   3930  CG  ASN A 247     -40.583   4.710 -13.122  1.00  0.00           C  
ATOM   3931  OD1 ASN A 247     -40.354   5.917 -12.983  1.00  0.00           O  
ATOM   3932  ND2 ASN A 247     -40.937   3.938 -12.126  1.00  0.00           N  
ATOM   3933  H   ASN A 247     -42.764   5.004 -15.173  1.00  0.00           H  
ATOM   3934  HA  ASN A 247     -40.052   5.928 -15.402  1.00  0.00           H  
ATOM   3935 1HB  ASN A 247     -41.217   3.268 -14.545  1.00  0.00           H  
ATOM   3936 2HB  ASN A 247     -39.487   3.581 -14.547  1.00  0.00           H  
ATOM   3937 1HD2 ASN A 247     -41.031   4.319 -11.206  1.00  0.00           H  
ATOM   3938 2HD2 ASN A 247     -41.112   2.967 -12.285  1.00  0.00           H  
ATOM   3939  N   VAL A 248     -40.990   3.616 -17.527  1.00  0.00           N  
ATOM   3940  CA  VAL A 248     -40.611   2.984 -18.785  1.00  0.00           C  
ATOM   3941  C   VAL A 248     -40.359   4.022 -19.870  1.00  0.00           C  
ATOM   3942  O   VAL A 248     -39.410   3.906 -20.645  1.00  0.00           O  
ATOM   3943  CB  VAL A 248     -41.715   2.016 -19.251  1.00  0.00           C  
ATOM   3944  CG1 VAL A 248     -41.419   1.507 -20.654  1.00  0.00           C  
ATOM   3945  CG2 VAL A 248     -41.836   0.858 -18.272  1.00  0.00           C  
ATOM   3946  H   VAL A 248     -41.891   3.448 -17.102  1.00  0.00           H  
ATOM   3947  HA  VAL A 248     -39.693   2.417 -18.624  1.00  0.00           H  
ATOM   3948  HB  VAL A 248     -42.661   2.554 -19.297  1.00  0.00           H  
ATOM   3949 1HG1 VAL A 248     -42.210   0.825 -20.968  1.00  0.00           H  
ATOM   3950 2HG1 VAL A 248     -41.373   2.350 -21.344  1.00  0.00           H  
ATOM   3951 3HG1 VAL A 248     -40.465   0.981 -20.657  1.00  0.00           H  
ATOM   3952 1HG2 VAL A 248     -42.618   0.178 -18.607  1.00  0.00           H  
ATOM   3953 2HG2 VAL A 248     -40.887   0.323 -18.222  1.00  0.00           H  
ATOM   3954 3HG2 VAL A 248     -42.088   1.242 -17.284  1.00  0.00           H  
ATOM   3955  N   VAL A 249     -41.255   5.030 -19.877  1.00  0.00           N  
ATOM   3956  CA  VAL A 249     -41.126   6.093 -20.866  1.00  0.00           C  
ATOM   3957  C   VAL A 249     -39.813   6.846 -20.698  1.00  0.00           C  
ATOM   3958  O   VAL A 249     -39.146   7.178 -21.678  1.00  0.00           O  
ATOM   3959  CB  VAL A 249     -42.301   7.081 -20.746  1.00  0.00           C  
ATOM   3960  CG1 VAL A 249     -42.069   8.295 -21.633  1.00  0.00           C  
ATOM   3961  CG2 VAL A 249     -43.602   6.385 -21.113  1.00  0.00           C  
ATOM   3962  H   VAL A 249     -42.001   5.031 -19.196  1.00  0.00           H  
ATOM   3963  HA  VAL A 249     -41.146   5.644 -21.860  1.00  0.00           H  
ATOM   3964  HB  VAL A 249     -42.357   7.440 -19.718  1.00  0.00           H  
ATOM   3965 1HG1 VAL A 249     -42.909   8.983 -21.535  1.00  0.00           H  
ATOM   3966 2HG1 VAL A 249     -41.151   8.798 -21.329  1.00  0.00           H  
ATOM   3967 3HG1 VAL A 249     -41.982   7.975 -22.671  1.00  0.00           H  
ATOM   3968 1HG2 VAL A 249     -44.429   7.089 -21.024  1.00  0.00           H  
ATOM   3969 2HG2 VAL A 249     -43.543   6.020 -22.138  1.00  0.00           H  
ATOM   3970 3HG2 VAL A 249     -43.768   5.544 -20.438  1.00  0.00           H  
ATOM   3971  N   GLU A 250     -39.488   7.093 -19.411  1.00  0.00           N  
ATOM   3972  CA  GLU A 250     -38.252   7.807 -19.111  1.00  0.00           C  
ATOM   3973  C   GLU A 250     -37.035   7.029 -19.595  1.00  0.00           C  
ATOM   3974  O   GLU A 250     -36.095   7.605 -20.143  1.00  0.00           O  
ATOM   3975  CB  GLU A 250     -38.138   8.067 -17.608  1.00  0.00           C  
ATOM   3976  CG  GLU A 250     -39.128   9.091 -17.070  1.00  0.00           C  
ATOM   3977  CD  GLU A 250     -39.040   9.262 -15.579  1.00  0.00           C  
ATOM   3978  OE1 GLU A 250     -38.312   8.527 -14.957  1.00  0.00           O  
ATOM   3979  OE2 GLU A 250     -39.702  10.131 -15.061  1.00  0.00           O  
ATOM   3980  H   GLU A 250     -40.108   6.778 -18.678  1.00  0.00           H  
ATOM   3981  HA  GLU A 250     -38.271   8.765 -19.631  1.00  0.00           H  
ATOM   3982 1HB  GLU A 250     -38.292   7.135 -17.064  1.00  0.00           H  
ATOM   3983 2HB  GLU A 250     -37.133   8.420 -17.375  1.00  0.00           H  
ATOM   3984 1HG  GLU A 250     -38.936  10.052 -17.546  1.00  0.00           H  
ATOM   3985 2HG  GLU A 250     -40.137   8.779 -17.336  1.00  0.00           H  
ATOM   3986  N   LEU A 251     -37.109   5.702 -19.363  1.00  0.00           N  
ATOM   3987  CA  LEU A 251     -36.008   4.842 -19.778  1.00  0.00           C  
ATOM   3988  C   LEU A 251     -35.818   4.882 -21.289  1.00  0.00           C  
ATOM   3989  O   LEU A 251     -34.691   4.925 -21.782  1.00  0.00           O  
ATOM   3990  CB  LEU A 251     -36.264   3.399 -19.326  1.00  0.00           C  
ATOM   3991  CG  LEU A 251     -36.191   3.154 -17.813  1.00  0.00           C  
ATOM   3992  CD1 LEU A 251     -36.644   1.732 -17.507  1.00  0.00           C  
ATOM   3993  CD2 LEU A 251     -34.769   3.391 -17.327  1.00  0.00           C  
ATOM   3994  H   LEU A 251     -37.928   5.328 -18.904  1.00  0.00           H  
ATOM   3995  HA  LEU A 251     -35.093   5.201 -19.307  1.00  0.00           H  
ATOM   3996 1HB  LEU A 251     -37.255   3.100 -19.663  1.00  0.00           H  
ATOM   3997 2HB  LEU A 251     -35.529   2.750 -19.802  1.00  0.00           H  
ATOM   3998  HG  LEU A 251     -36.869   3.837 -17.301  1.00  0.00           H  
ATOM   3999 1HD1 LEU A 251     -36.593   1.558 -16.432  1.00  0.00           H  
ATOM   4000 2HD1 LEU A 251     -37.670   1.596 -17.847  1.00  0.00           H  
ATOM   4001 3HD1 LEU A 251     -35.994   1.025 -18.020  1.00  0.00           H  
ATOM   4002 1HD2 LEU A 251     -34.718   3.217 -16.252  1.00  0.00           H  
ATOM   4003 2HD2 LEU A 251     -34.091   2.707 -17.838  1.00  0.00           H  
ATOM   4004 3HD2 LEU A 251     -34.478   4.419 -17.543  1.00  0.00           H  
ATOM   4005  N   ALA A 252     -36.975   4.863 -21.983  1.00  0.00           N  
ATOM   4006  CA  ALA A 252     -36.933   4.898 -23.440  1.00  0.00           C  
ATOM   4007  C   ALA A 252     -36.291   6.186 -23.942  1.00  0.00           C  
ATOM   4008  O   ALA A 252     -35.502   6.170 -24.887  1.00  0.00           O  
ATOM   4009  CB  ALA A 252     -38.334   4.747 -24.014  1.00  0.00           C  
ATOM   4010  H   ALA A 252     -37.850   4.826 -21.480  1.00  0.00           H  
ATOM   4011  HA  ALA A 252     -36.320   4.064 -23.781  1.00  0.00           H  
ATOM   4012 1HB  ALA A 252     -38.287   4.775 -25.103  1.00  0.00           H  
ATOM   4013 2HB  ALA A 252     -38.758   3.796 -23.694  1.00  0.00           H  
ATOM   4014 3HB  ALA A 252     -38.963   5.562 -23.658  1.00  0.00           H  
ATOM   4015  N   GLU A 253     -36.672   7.285 -23.261  1.00  0.00           N  
ATOM   4016  CA  GLU A 253     -36.128   8.584 -23.641  1.00  0.00           C  
ATOM   4017  C   GLU A 253     -34.616   8.619 -23.465  1.00  0.00           C  
ATOM   4018  O   GLU A 253     -33.896   9.156 -24.307  1.00  0.00           O  
ATOM   4019  CB  GLU A 253     -36.774   9.697 -22.812  1.00  0.00           C  
ATOM   4020  CG  GLU A 253     -38.237   9.957 -23.142  1.00  0.00           C  
ATOM   4021  CD  GLU A 253     -38.859  11.000 -22.255  1.00  0.00           C  
ATOM   4022  OE1 GLU A 253     -38.211  11.431 -21.332  1.00  0.00           O  
ATOM   4023  OE2 GLU A 253     -39.984  11.366 -22.502  1.00  0.00           O  
ATOM   4024  H   GLU A 253     -37.329   7.189 -22.499  1.00  0.00           H  
ATOM   4025  HA  GLU A 253     -36.352   8.758 -24.694  1.00  0.00           H  
ATOM   4026 1HB  GLU A 253     -36.709   9.446 -21.753  1.00  0.00           H  
ATOM   4027 2HB  GLU A 253     -36.226  10.627 -22.963  1.00  0.00           H  
ATOM   4028 1HG  GLU A 253     -38.312  10.286 -24.178  1.00  0.00           H  
ATOM   4029 2HG  GLU A 253     -38.792   9.026 -23.044  1.00  0.00           H  
ATOM   4030  N   GLU A 254     -34.185   8.024 -22.336  1.00  0.00           N  
ATOM   4031  CA  GLU A 254     -32.756   7.987 -22.048  1.00  0.00           C  
ATOM   4032  C   GLU A 254     -31.998   7.210 -23.117  1.00  0.00           C  
ATOM   4033  O   GLU A 254     -30.916   7.615 -23.542  1.00  0.00           O  
ATOM   4034  CB  GLU A 254     -32.504   7.362 -20.674  1.00  0.00           C  
ATOM   4035  CG  GLU A 254     -32.951   8.222 -19.501  1.00  0.00           C  
ATOM   4036  CD  GLU A 254     -32.761   7.544 -18.172  1.00  0.00           C  
ATOM   4037  OE1 GLU A 254     -32.399   6.392 -18.161  1.00  0.00           O  
ATOM   4038  OE2 GLU A 254     -32.977   8.179 -17.167  1.00  0.00           O  
ATOM   4039  H   GLU A 254     -34.860   7.612 -21.708  1.00  0.00           H  
ATOM   4040  HA  GLU A 254     -32.378   9.010 -22.041  1.00  0.00           H  
ATOM   4041 1HB  GLU A 254     -33.026   6.408 -20.607  1.00  0.00           H  
ATOM   4042 2HB  GLU A 254     -31.439   7.161 -20.555  1.00  0.00           H  
ATOM   4043 1HG  GLU A 254     -32.380   9.151 -19.506  1.00  0.00           H  
ATOM   4044 2HG  GLU A 254     -34.003   8.474 -19.628  1.00  0.00           H  
ATOM   4045  N   VAL A 255     -32.624   6.085 -23.518  1.00  0.00           N  
ATOM   4046  CA  VAL A 255     -32.004   5.249 -24.540  1.00  0.00           C  
ATOM   4047  C   VAL A 255     -31.854   6.005 -25.853  1.00  0.00           C  
ATOM   4048  O   VAL A 255     -30.828   5.903 -26.526  1.00  0.00           O  
ATOM   4049  CB  VAL A 255     -32.846   3.981 -24.774  1.00  0.00           C  
ATOM   4050  CG1 VAL A 255     -32.318   3.206 -25.973  1.00  0.00           C  
ATOM   4051  CG2 VAL A 255     -32.834   3.113 -23.524  1.00  0.00           C  
ATOM   4052  H   VAL A 255     -33.511   5.841 -23.103  1.00  0.00           H  
ATOM   4053  HA  VAL A 255     -31.014   4.953 -24.191  1.00  0.00           H  
ATOM   4054  HB  VAL A 255     -33.870   4.273 -25.006  1.00  0.00           H  
ATOM   4055 1HG1 VAL A 255     -32.925   2.313 -26.124  1.00  0.00           H  
ATOM   4056 2HG1 VAL A 255     -32.369   3.834 -26.862  1.00  0.00           H  
ATOM   4057 3HG1 VAL A 255     -31.284   2.915 -25.792  1.00  0.00           H  
ATOM   4058 1HG2 VAL A 255     -33.432   2.219 -23.697  1.00  0.00           H  
ATOM   4059 2HG2 VAL A 255     -31.809   2.826 -23.290  1.00  0.00           H  
ATOM   4060 3HG2 VAL A 255     -33.254   3.674 -22.689  1.00  0.00           H  
ATOM   4061  N   ALA A 256     -32.925   6.761 -26.172  1.00  0.00           N  
ATOM   4062  CA  ALA A 256     -32.911   7.536 -27.406  1.00  0.00           C  
ATOM   4063  C   ALA A 256     -31.795   8.573 -27.391  1.00  0.00           C  
ATOM   4064  O   ALA A 256     -31.112   8.779 -28.394  1.00  0.00           O  
ATOM   4065  CB  ALA A 256     -34.257   8.211 -27.624  1.00  0.00           C  
ATOM   4066  H   ALA A 256     -33.720   6.775 -25.549  1.00  0.00           H  
ATOM   4067  HA  ALA A 256     -32.720   6.853 -28.233  1.00  0.00           H  
ATOM   4068 1HB  ALA A 256     -34.231   8.786 -28.549  1.00  0.00           H  
ATOM   4069 2HB  ALA A 256     -35.037   7.452 -27.690  1.00  0.00           H  
ATOM   4070 3HB  ALA A 256     -34.469   8.877 -26.789  1.00  0.00           H  
ATOM   4071  N   ARG A 257     -31.654   9.204 -26.207  1.00  0.00           N  
ATOM   4072  CA  ARG A 257     -30.620  10.220 -26.058  1.00  0.00           C  
ATOM   4073  C   ARG A 257     -29.240   9.651 -26.363  1.00  0.00           C  
ATOM   4074  O   ARG A 257     -28.471  10.238 -27.123  1.00  0.00           O  
ATOM   4075  CB  ARG A 257     -30.629  10.792 -24.648  1.00  0.00           C  
ATOM   4076  CG  ARG A 257     -31.838  11.651 -24.314  1.00  0.00           C  
ATOM   4077  CD  ARG A 257     -31.715  12.273 -22.971  1.00  0.00           C  
ATOM   4078  NE  ARG A 257     -32.887  13.065 -22.631  1.00  0.00           N  
ATOM   4079  CZ  ARG A 257     -33.942  12.608 -21.929  1.00  0.00           C  
ATOM   4080  NH1 ARG A 257     -33.958  11.365 -21.501  1.00  0.00           N  
ATOM   4081  NH2 ARG A 257     -34.961  13.409 -21.671  1.00  0.00           N  
ATOM   4082  H   ARG A 257     -32.269   8.961 -25.443  1.00  0.00           H  
ATOM   4083  HA  ARG A 257     -30.825  11.028 -26.761  1.00  0.00           H  
ATOM   4084 1HB  ARG A 257     -30.594   9.977 -23.926  1.00  0.00           H  
ATOM   4085 2HB  ARG A 257     -29.739  11.402 -24.496  1.00  0.00           H  
ATOM   4086 1HG  ARG A 257     -31.935  12.446 -25.053  1.00  0.00           H  
ATOM   4087 2HG  ARG A 257     -32.738  11.034 -24.325  1.00  0.00           H  
ATOM   4088 1HD  ARG A 257     -31.601  11.494 -22.218  1.00  0.00           H  
ATOM   4089 2HD  ARG A 257     -30.845  12.928 -22.951  1.00  0.00           H  
ATOM   4090  HE  ARG A 257     -32.911  14.027 -22.943  1.00  0.00           H  
ATOM   4091 1HH1 ARG A 257     -33.179  10.753 -21.699  1.00  0.00           H  
ATOM   4092 2HH1 ARG A 257     -34.749  11.022 -20.976  1.00  0.00           H  
ATOM   4093 1HH2 ARG A 257     -34.949  14.364 -22.000  1.00  0.00           H  
ATOM   4094 2HH2 ARG A 257     -35.752  13.066 -21.146  1.00  0.00           H  
ATOM   4095  N   VAL A 258     -28.941   8.500 -25.758  1.00  0.00           N  
ATOM   4096  CA  VAL A 258     -27.692   7.800 -25.988  1.00  0.00           C  
ATOM   4097  C   VAL A 258     -27.780   6.856 -27.186  1.00  0.00           C  
ATOM   4098  O   VAL A 258     -26.772   6.550 -27.822  1.00  0.00           O  
ATOM   4099  CB  VAL A 258     -27.302   6.998 -24.733  1.00  0.00           C  
ATOM   4100  CG1 VAL A 258     -28.206   5.785 -24.574  1.00  0.00           C  
ATOM   4101  CG2 VAL A 258     -25.843   6.576 -24.821  1.00  0.00           C  
ATOM   4102  H   VAL A 258     -29.605   8.095 -25.114  1.00  0.00           H  
ATOM   4103  HA  VAL A 258     -26.914   8.538 -26.188  1.00  0.00           H  
ATOM   4104  HB  VAL A 258     -27.447   7.624 -23.853  1.00  0.00           H  
ATOM   4105 1HG1 VAL A 258     -27.917   5.229 -23.681  1.00  0.00           H  
ATOM   4106 2HG1 VAL A 258     -29.241   6.113 -24.476  1.00  0.00           H  
ATOM   4107 3HG1 VAL A 258     -28.109   5.141 -25.448  1.00  0.00           H  
ATOM   4108 1HG2 VAL A 258     -25.574   6.009 -23.930  1.00  0.00           H  
ATOM   4109 2HG2 VAL A 258     -25.697   5.954 -25.704  1.00  0.00           H  
ATOM   4110 3HG2 VAL A 258     -25.212   7.461 -24.892  1.00  0.00           H  
ATOM   4111  N   GLY A 259     -28.994   6.396 -27.491  1.00  0.00           N  
ATOM   4112  CA  GLY A 259     -29.189   5.500 -28.625  1.00  0.00           C  
ATOM   4113  C   GLY A 259     -29.741   6.253 -29.815  1.00  0.00           C  
ATOM   4114  O   GLY A 259     -30.839   6.806 -29.757  1.00  0.00           O  
ATOM   4115  H   GLY A 259     -29.783   6.676 -26.926  1.00  0.00           H  
ATOM   4116 1HA  GLY A 259     -28.239   5.033 -28.888  1.00  0.00           H  
ATOM   4117 2HA  GLY A 259     -29.872   4.699 -28.342  1.00  0.00           H  
ATOM   4118  N   THR A 260     -28.976   6.274 -30.902  1.00  0.00           N  
ATOM   4119  CA  THR A 260     -29.392   6.992 -32.098  1.00  0.00           C  
ATOM   4120  C   THR A 260     -29.580   6.049 -33.283  1.00  0.00           C  
ATOM   4121  O   THR A 260     -29.961   6.476 -34.374  1.00  0.00           O  
ATOM   4122  CB  THR A 260     -28.372   8.086 -32.465  1.00  0.00           C  
ATOM   4123  OG1 THR A 260     -27.094   7.487 -32.716  1.00  0.00           O  
ATOM   4124  CG2 THR A 260     -28.241   9.094 -31.334  1.00  0.00           C  
ATOM   4125  H   THR A 260     -28.093   5.784 -30.893  1.00  0.00           H  
ATOM   4126  HA  THR A 260     -30.351   7.471 -31.898  1.00  0.00           H  
ATOM   4127  HB  THR A 260     -28.700   8.601 -33.367  1.00  0.00           H  
ATOM   4128  HG1 THR A 260     -27.082   7.120 -33.603  1.00  0.00           H  
ATOM   4129 1HG2 THR A 260     -27.517   9.860 -31.611  1.00  0.00           H  
ATOM   4130 2HG2 THR A 260     -29.209   9.560 -31.148  1.00  0.00           H  
ATOM   4131 3HG2 THR A 260     -27.905   8.586 -30.431  1.00  0.00           H  
ATOM   4132  N   ASP A 261     -29.314   4.765 -33.076  1.00  0.00           N  
ATOM   4133  CA  ASP A 261     -29.460   3.773 -34.133  1.00  0.00           C  
ATOM   4134  C   ASP A 261     -30.926   3.514 -34.432  1.00  0.00           C  
ATOM   4135  O   ASP A 261     -31.740   3.368 -33.520  1.00  0.00           O  
ATOM   4136  CB  ASP A 261     -28.772   2.463 -33.742  1.00  0.00           C  
ATOM   4137  CG  ASP A 261     -28.759   1.441 -34.872  1.00  0.00           C  
ATOM   4138  OD1 ASP A 261     -29.809   0.952 -35.217  1.00  0.00           O  
ATOM   4139  OD2 ASP A 261     -27.700   1.160 -35.379  1.00  0.00           O  
ATOM   4140  H   ASP A 261     -29.004   4.468 -32.162  1.00  0.00           H  
ATOM   4141  HA  ASP A 261     -28.987   4.159 -35.036  1.00  0.00           H  
ATOM   4142 1HB  ASP A 261     -27.744   2.666 -33.444  1.00  0.00           H  
ATOM   4143 2HB  ASP A 261     -29.282   2.026 -32.883  1.00  0.00           H  
ATOM   4144  N   PRO A 262     -31.274   3.456 -35.714  1.00  0.00           N  
ATOM   4145  CA  PRO A 262     -32.676   3.315 -36.086  1.00  0.00           C  
ATOM   4146  C   PRO A 262     -33.250   2.024 -35.529  1.00  0.00           C  
ATOM   4147  O   PRO A 262     -34.372   1.999 -35.024  1.00  0.00           O  
ATOM   4148  CB  PRO A 262     -32.634   3.302 -37.617  1.00  0.00           C  
ATOM   4149  CG  PRO A 262     -31.224   2.942 -37.940  1.00  0.00           C  
ATOM   4150  CD  PRO A 262     -30.420   3.526 -36.809  1.00  0.00           C  
ATOM   4151  HA  PRO A 262     -33.238   4.186 -35.715  1.00  0.00           H  
ATOM   4152 1HB  PRO A 262     -33.360   2.574 -38.008  1.00  0.00           H  
ATOM   4153 2HB  PRO A 262     -32.923   4.288 -38.010  1.00  0.00           H  
ATOM   4154 1HG  PRO A 262     -31.118   1.850 -38.016  1.00  0.00           H  
ATOM   4155 2HG  PRO A 262     -30.941   3.357 -38.919  1.00  0.00           H  
ATOM   4156 1HD  PRO A 262     -29.529   2.904 -36.633  1.00  0.00           H  
ATOM   4157 2HD  PRO A 262     -30.130   4.557 -37.058  1.00  0.00           H  
ATOM   4158  N   GLU A 263     -32.473   0.949 -35.622  1.00  0.00           N  
ATOM   4159  CA  GLU A 263     -32.963  -0.349 -35.173  1.00  0.00           C  
ATOM   4160  C   GLU A 263     -33.157  -0.371 -33.663  1.00  0.00           C  
ATOM   4161  O   GLU A 263     -34.143  -0.912 -33.162  1.00  0.00           O  
ATOM   4162  CB  GLU A 263     -31.993  -1.457 -35.589  1.00  0.00           C  
ATOM   4163  CG  GLU A 263     -32.444  -2.861 -35.211  1.00  0.00           C  
ATOM   4164  CD  GLU A 263     -33.708  -3.278 -35.910  1.00  0.00           C  
ATOM   4165  OE1 GLU A 263     -34.023  -2.699 -36.922  1.00  0.00           O  
ATOM   4166  OE2 GLU A 263     -34.359  -4.177 -35.432  1.00  0.00           O  
ATOM   4167  H   GLU A 263     -31.545   1.045 -36.007  1.00  0.00           H  
ATOM   4168  HA  GLU A 263     -33.929  -0.536 -35.643  1.00  0.00           H  
ATOM   4169 1HB  GLU A 263     -31.852  -1.431 -36.670  1.00  0.00           H  
ATOM   4170 2HB  GLU A 263     -31.021  -1.283 -35.128  1.00  0.00           H  
ATOM   4171 1HG  GLU A 263     -31.653  -3.566 -35.465  1.00  0.00           H  
ATOM   4172 2HG  GLU A 263     -32.599  -2.904 -34.134  1.00  0.00           H  
ATOM   4173  N   VAL A 264     -32.169   0.241 -32.978  1.00  0.00           N  
ATOM   4174  CA  VAL A 264     -32.235   0.291 -31.521  1.00  0.00           C  
ATOM   4175  C   VAL A 264     -33.462   1.063 -31.052  1.00  0.00           C  
ATOM   4176  O   VAL A 264     -34.134   0.662 -30.102  1.00  0.00           O  
ATOM   4177  CB  VAL A 264     -30.967   0.954 -30.951  1.00  0.00           C  
ATOM   4178  CG1 VAL A 264     -31.116   1.191 -29.456  1.00  0.00           C  
ATOM   4179  CG2 VAL A 264     -29.753   0.084 -31.241  1.00  0.00           C  
ATOM   4180  H   VAL A 264     -31.401   0.655 -33.487  1.00  0.00           H  
ATOM   4181  HA  VAL A 264     -32.298  -0.729 -31.142  1.00  0.00           H  
ATOM   4182  HB  VAL A 264     -30.836   1.929 -31.420  1.00  0.00           H  
ATOM   4183 1HG1 VAL A 264     -30.211   1.660 -29.070  1.00  0.00           H  
ATOM   4184 2HG1 VAL A 264     -31.969   1.845 -29.275  1.00  0.00           H  
ATOM   4185 3HG1 VAL A 264     -31.274   0.239 -28.951  1.00  0.00           H  
ATOM   4186 1HG2 VAL A 264     -28.860   0.558 -30.836  1.00  0.00           H  
ATOM   4187 2HG2 VAL A 264     -29.888  -0.894 -30.777  1.00  0.00           H  
ATOM   4188 3HG2 VAL A 264     -29.642  -0.038 -32.319  1.00  0.00           H  
ATOM   4189  N   LEU A 265     -33.709   2.179 -31.768  1.00  0.00           N  
ATOM   4190  CA  LEU A 265     -34.857   3.009 -31.422  1.00  0.00           C  
ATOM   4191  C   LEU A 265     -36.162   2.240 -31.586  1.00  0.00           C  
ATOM   4192  O   LEU A 265     -37.063   2.344 -30.753  1.00  0.00           O  
ATOM   4193  CB  LEU A 265     -34.884   4.268 -32.299  1.00  0.00           C  
ATOM   4194  CG  LEU A 265     -33.771   5.289 -32.032  1.00  0.00           C  
ATOM   4195  CD1 LEU A 265     -33.819   6.382 -33.091  1.00  0.00           C  
ATOM   4196  CD2 LEU A 265     -33.940   5.871 -30.637  1.00  0.00           C  
ATOM   4197  H   LEU A 265     -33.093   2.420 -32.532  1.00  0.00           H  
ATOM   4198  HA  LEU A 265     -34.764   3.311 -30.380  1.00  0.00           H  
ATOM   4199 1HB  LEU A 265     -34.812   3.965 -33.343  1.00  0.00           H  
ATOM   4200 2HB  LEU A 265     -35.839   4.772 -32.153  1.00  0.00           H  
ATOM   4201  HG  LEU A 265     -32.801   4.797 -32.104  1.00  0.00           H  
ATOM   4202 1HD1 LEU A 265     -33.028   7.108 -32.901  1.00  0.00           H  
ATOM   4203 2HD1 LEU A 265     -33.676   5.940 -34.077  1.00  0.00           H  
ATOM   4204 3HD1 LEU A 265     -34.786   6.882 -33.054  1.00  0.00           H  
ATOM   4205 1HD2 LEU A 265     -33.149   6.597 -30.446  1.00  0.00           H  
ATOM   4206 2HD2 LEU A 265     -34.910   6.365 -30.564  1.00  0.00           H  
ATOM   4207 3HD2 LEU A 265     -33.884   5.071 -29.899  1.00  0.00           H  
ATOM   4208  N   LYS A 266     -36.206   1.474 -32.695  1.00  0.00           N  
ATOM   4209  CA  LYS A 266     -37.401   0.685 -32.969  1.00  0.00           C  
ATOM   4210  C   LYS A 266     -37.646  -0.343 -31.871  1.00  0.00           C  
ATOM   4211  O   LYS A 266     -38.783  -0.554 -31.448  1.00  0.00           O  
ATOM   4212  CB  LYS A 266     -37.283  -0.012 -34.325  1.00  0.00           C  
ATOM   4213  CG  LYS A 266     -38.488  -0.865 -34.701  1.00  0.00           C  
ATOM   4214  CD  LYS A 266     -38.263  -2.327 -34.347  1.00  0.00           C  
ATOM   4215  CE  LYS A 266     -37.235  -2.969 -35.268  1.00  0.00           C  
ATOM   4216  NZ  LYS A 266     -36.969  -4.387 -34.903  1.00  0.00           N  
ATOM   4217  H   LYS A 266     -35.410   1.461 -33.316  1.00  0.00           H  
ATOM   4218  HA  LYS A 266     -38.260   1.356 -32.996  1.00  0.00           H  
ATOM   4219 1HB  LYS A 266     -37.144   0.734 -35.107  1.00  0.00           H  
ATOM   4220 2HB  LYS A 266     -36.404  -0.657 -34.328  1.00  0.00           H  
ATOM   4221 1HG  LYS A 266     -39.370  -0.503 -34.171  1.00  0.00           H  
ATOM   4222 2HG  LYS A 266     -38.671  -0.783 -35.772  1.00  0.00           H  
ATOM   4223 1HD  LYS A 266     -37.912  -2.402 -33.317  1.00  0.00           H  
ATOM   4224 2HD  LYS A 266     -39.203  -2.871 -34.433  1.00  0.00           H  
ATOM   4225 1HE  LYS A 266     -37.595  -2.932 -36.295  1.00  0.00           H  
ATOM   4226 2HE  LYS A 266     -36.300  -2.411 -35.214  1.00  0.00           H  
ATOM   4227 1HZ  LYS A 266     -36.284  -4.775 -35.536  1.00  0.00           H  
ATOM   4228 2HZ  LYS A 266     -36.617  -4.431 -33.957  1.00  0.00           H  
ATOM   4229 3HZ  LYS A 266     -37.826  -4.918 -34.968  1.00  0.00           H  
ATOM   4230  N   LYS A 267     -36.527  -0.960 -31.443  1.00  0.00           N  
ATOM   4231  CA  LYS A 267     -36.624  -1.967 -30.393  1.00  0.00           C  
ATOM   4232  C   LYS A 267     -37.159  -1.363 -29.100  1.00  0.00           C  
ATOM   4233  O   LYS A 267     -37.984  -1.969 -28.416  1.00  0.00           O  
ATOM   4234  CB  LYS A 267     -35.262  -2.617 -30.145  1.00  0.00           C  
ATOM   4235  CG  LYS A 267     -35.269  -3.707 -29.082  1.00  0.00           C  
ATOM   4236  CD  LYS A 267     -36.089  -4.908 -29.528  1.00  0.00           C  
ATOM   4237  CE  LYS A 267     -36.014  -6.039 -28.513  1.00  0.00           C  
ATOM   4238  NZ  LYS A 267     -36.840  -7.208 -28.920  1.00  0.00           N  
ATOM   4239  H   LYS A 267     -35.640  -0.713 -31.859  1.00  0.00           H  
ATOM   4240  HA  LYS A 267     -37.325  -2.737 -30.716  1.00  0.00           H  
ATOM   4241 1HB  LYS A 267     -34.894  -3.056 -31.073  1.00  0.00           H  
ATOM   4242 2HB  LYS A 267     -34.546  -1.855 -29.837  1.00  0.00           H  
ATOM   4243 1HG  LYS A 267     -34.246  -4.029 -28.884  1.00  0.00           H  
ATOM   4244 2HG  LYS A 267     -35.692  -3.312 -28.159  1.00  0.00           H  
ATOM   4245 1HD  LYS A 267     -37.132  -4.612 -29.653  1.00  0.00           H  
ATOM   4246 2HD  LYS A 267     -35.715  -5.268 -30.487  1.00  0.00           H  
ATOM   4247 1HE  LYS A 267     -34.979  -6.362 -28.405  1.00  0.00           H  
ATOM   4248 2HE  LYS A 267     -36.363  -5.683 -27.545  1.00  0.00           H  
ATOM   4249 1HZ  LYS A 267     -36.763  -7.934 -28.222  1.00  0.00           H  
ATOM   4250 2HZ  LYS A 267     -37.806  -6.925 -29.005  1.00  0.00           H  
ATOM   4251 3HZ  LYS A 267     -36.513  -7.560 -29.808  1.00  0.00           H  
ATOM   4252  N   VAL A 268     -36.646  -0.150 -28.813  1.00  0.00           N  
ATOM   4253  CA  VAL A 268     -37.077   0.539 -27.602  1.00  0.00           C  
ATOM   4254  C   VAL A 268     -38.571   0.834 -27.638  1.00  0.00           C  
ATOM   4255  O   VAL A 268     -39.269   0.679 -26.636  1.00  0.00           O  
ATOM   4256  CB  VAL A 268     -36.300   1.858 -27.432  1.00  0.00           C  
ATOM   4257  CG1 VAL A 268     -36.882   2.676 -26.288  1.00  0.00           C  
ATOM   4258  CG2 VAL A 268     -34.827   1.565 -27.191  1.00  0.00           C  
ATOM   4259  H   VAL A 268     -35.972   0.261 -29.442  1.00  0.00           H  
ATOM   4260  HA  VAL A 268     -36.868  -0.103 -26.745  1.00  0.00           H  
ATOM   4261  HB  VAL A 268     -36.409   2.453 -28.339  1.00  0.00           H  
ATOM   4262 1HG1 VAL A 268     -36.321   3.605 -26.182  1.00  0.00           H  
ATOM   4263 2HG1 VAL A 268     -37.926   2.905 -26.499  1.00  0.00           H  
ATOM   4264 3HG1 VAL A 268     -36.814   2.105 -25.362  1.00  0.00           H  
ATOM   4265 1HG2 VAL A 268     -34.284   2.502 -27.073  1.00  0.00           H  
ATOM   4266 2HG2 VAL A 268     -34.719   0.966 -26.287  1.00  0.00           H  
ATOM   4267 3HG2 VAL A 268     -34.422   1.016 -28.041  1.00  0.00           H  
ATOM   4268  N   SER A 269     -39.012   1.263 -28.838  1.00  0.00           N  
ATOM   4269  CA  SER A 269     -40.425   1.580 -29.008  1.00  0.00           C  
ATOM   4270  C   SER A 269     -41.296   0.351 -28.779  1.00  0.00           C  
ATOM   4271  O   SER A 269     -42.350   0.434 -28.148  1.00  0.00           O  
ATOM   4272  CB  SER A 269     -40.672   2.134 -30.398  1.00  0.00           C  
ATOM   4273  OG  SER A 269     -40.035   3.371 -30.566  1.00  0.00           O  
ATOM   4274  H   SER A 269     -38.354   1.357 -29.599  1.00  0.00           H  
ATOM   4275  HA  SER A 269     -40.700   2.337 -28.273  1.00  0.00           H  
ATOM   4276 1HB  SER A 269     -40.304   1.428 -31.142  1.00  0.00           H  
ATOM   4277 2HB  SER A 269     -41.743   2.249 -30.558  1.00  0.00           H  
ATOM   4278  HG  SER A 269     -40.476   3.797 -31.304  1.00  0.00           H  
ATOM   4279  N   LYS A 270     -40.798  -0.778 -29.321  1.00  0.00           N  
ATOM   4280  CA  LYS A 270     -41.536  -2.027 -29.172  1.00  0.00           C  
ATOM   4281  C   LYS A 270     -41.665  -2.418 -27.706  1.00  0.00           C  
ATOM   4282  O   LYS A 270     -42.722  -2.868 -27.264  1.00  0.00           O  
ATOM   4283  CB  LYS A 270     -40.856  -3.149 -29.958  1.00  0.00           C  
ATOM   4284  CG  LYS A 270     -41.574  -4.490 -29.888  1.00  0.00           C  
ATOM   4285  CD  LYS A 270     -42.928  -4.429 -30.579  1.00  0.00           C  
ATOM   4286  CE  LYS A 270     -43.601  -5.794 -30.601  1.00  0.00           C  
ATOM   4287  NZ  LYS A 270     -44.943  -5.742 -31.242  1.00  0.00           N  
ATOM   4288  H   LYS A 270     -39.922  -0.739 -29.822  1.00  0.00           H  
ATOM   4289  HA  LYS A 270     -42.542  -1.884 -29.569  1.00  0.00           H  
ATOM   4290 1HB  LYS A 270     -40.781  -2.864 -31.008  1.00  0.00           H  
ATOM   4291 2HB  LYS A 270     -39.842  -3.292 -29.584  1.00  0.00           H  
ATOM   4292 1HG  LYS A 270     -40.963  -5.255 -30.370  1.00  0.00           H  
ATOM   4293 2HG  LYS A 270     -41.719  -4.771 -28.846  1.00  0.00           H  
ATOM   4294 1HD  LYS A 270     -43.573  -3.723 -30.054  1.00  0.00           H  
ATOM   4295 2HD  LYS A 270     -42.798  -4.083 -31.604  1.00  0.00           H  
ATOM   4296 1HE  LYS A 270     -42.977  -6.498 -31.148  1.00  0.00           H  
ATOM   4297 2HE  LYS A 270     -43.714  -6.160 -29.580  1.00  0.00           H  
ATOM   4298 1HZ  LYS A 270     -45.355  -6.664 -31.236  1.00  0.00           H  
ATOM   4299 2HZ  LYS A 270     -45.537  -5.105 -30.730  1.00  0.00           H  
ATOM   4300 3HZ  LYS A 270     -44.849  -5.422 -32.195  1.00  0.00           H  
ATOM   4301  N   ILE A 271     -40.540  -2.222 -26.989  1.00  0.00           N  
ATOM   4302  CA  ILE A 271     -40.530  -2.556 -25.569  1.00  0.00           C  
ATOM   4303  C   ILE A 271     -41.539  -1.714 -24.799  1.00  0.00           C  
ATOM   4304  O   ILE A 271     -42.239  -2.217 -23.920  1.00  0.00           O  
ATOM   4305  CB  ILE A 271     -39.127  -2.355 -24.967  1.00  0.00           C  
ATOM   4306  CG1 ILE A 271     -38.148  -3.384 -25.540  1.00  0.00           C  
ATOM   4307  CG2 ILE A 271     -39.180  -2.453 -23.451  1.00  0.00           C  
ATOM   4308  CD1 ILE A 271     -36.700  -3.095 -25.217  1.00  0.00           C  
ATOM   4309  H   ILE A 271     -39.723  -1.846 -27.449  1.00  0.00           H  
ATOM   4310  HA  ILE A 271     -40.805  -3.604 -25.459  1.00  0.00           H  
ATOM   4311  HB  ILE A 271     -38.749  -1.372 -25.246  1.00  0.00           H  
ATOM   4312 1HG1 ILE A 271     -38.393  -4.373 -25.154  1.00  0.00           H  
ATOM   4313 2HG1 ILE A 271     -38.254  -3.422 -26.624  1.00  0.00           H  
ATOM   4314 1HG2 ILE A 271     -38.180  -2.310 -23.042  1.00  0.00           H  
ATOM   4315 2HG2 ILE A 271     -39.845  -1.685 -23.060  1.00  0.00           H  
ATOM   4316 3HG2 ILE A 271     -39.552  -3.436 -23.162  1.00  0.00           H  
ATOM   4317 1HD1 ILE A 271     -36.068  -3.867 -25.657  1.00  0.00           H  
ATOM   4318 2HD1 ILE A 271     -36.423  -2.123 -25.626  1.00  0.00           H  
ATOM   4319 3HD1 ILE A 271     -36.563  -3.087 -24.137  1.00  0.00           H  
ATOM   4320  N   VAL A 272     -41.571  -0.420 -25.177  1.00  0.00           N  
ATOM   4321  CA  VAL A 272     -42.495   0.494 -24.517  1.00  0.00           C  
ATOM   4322  C   VAL A 272     -43.941   0.071 -24.742  1.00  0.00           C  
ATOM   4323  O   VAL A 272     -44.762   0.120 -23.826  1.00  0.00           O  
ATOM   4324  CB  VAL A 272     -42.296   1.928 -25.043  1.00  0.00           C  
ATOM   4325  CG1 VAL A 272     -43.386   2.847 -24.510  1.00  0.00           C  
ATOM   4326  CG2 VAL A 272     -40.919   2.438 -24.646  1.00  0.00           C  
ATOM   4327  H   VAL A 272     -40.952  -0.107 -25.912  1.00  0.00           H  
ATOM   4328  HA  VAL A 272     -42.289   0.482 -23.447  1.00  0.00           H  
ATOM   4329  HB  VAL A 272     -42.383   1.923 -26.129  1.00  0.00           H  
ATOM   4330 1HG1 VAL A 272     -43.229   3.856 -24.892  1.00  0.00           H  
ATOM   4331 2HG1 VAL A 272     -44.360   2.483 -24.837  1.00  0.00           H  
ATOM   4332 3HG1 VAL A 272     -43.349   2.862 -23.421  1.00  0.00           H  
ATOM   4333 1HG2 VAL A 272     -40.785   3.453 -25.021  1.00  0.00           H  
ATOM   4334 2HG2 VAL A 272     -40.830   2.438 -23.559  1.00  0.00           H  
ATOM   4335 3HG2 VAL A 272     -40.154   1.790 -25.072  1.00  0.00           H  
ATOM   4336  N   SER A 273     -44.199  -0.342 -26.000  1.00  0.00           N  
ATOM   4337  CA  SER A 273     -45.547  -0.777 -26.346  1.00  0.00           C  
ATOM   4338  C   SER A 273     -45.961  -1.994 -25.529  1.00  0.00           C  
ATOM   4339  O   SER A 273     -47.097  -2.084 -25.064  1.00  0.00           O  
ATOM   4340  CB  SER A 273     -45.628  -1.099 -27.826  1.00  0.00           C  
ATOM   4341  OG  SER A 273     -46.917  -1.517 -28.179  1.00  0.00           O  
ATOM   4342  H   SER A 273     -43.452  -0.343 -26.680  1.00  0.00           H  
ATOM   4343  HA  SER A 273     -46.240   0.036 -26.125  1.00  0.00           H  
ATOM   4344 1HB  SER A 273     -45.357  -0.216 -28.405  1.00  0.00           H  
ATOM   4345 2HB  SER A 273     -44.910  -1.882 -28.067  1.00  0.00           H  
ATOM   4346  HG  SER A 273     -46.887  -1.700 -29.121  1.00  0.00           H  
ATOM   4347  N   GLU A 274     -44.983  -2.911 -25.387  1.00  0.00           N  
ATOM   4348  CA  GLU A 274     -45.249  -4.125 -24.625  1.00  0.00           C  
ATOM   4349  C   GLU A 274     -45.585  -3.802 -23.174  1.00  0.00           C  
ATOM   4350  O   GLU A 274     -46.491  -4.397 -22.589  1.00  0.00           O  
ATOM   4351  CB  GLU A 274     -44.043  -5.066 -24.682  1.00  0.00           C  
ATOM   4352  CG  GLU A 274     -43.805  -5.700 -26.045  1.00  0.00           C  
ATOM   4353  CD  GLU A 274     -42.569  -6.555 -26.084  1.00  0.00           C  
ATOM   4354  OE1 GLU A 274     -41.847  -6.567 -25.116  1.00  0.00           O  
ATOM   4355  OE2 GLU A 274     -42.346  -7.196 -27.084  1.00  0.00           O  
ATOM   4356  H   GLU A 274     -44.083  -2.740 -25.812  1.00  0.00           H  
ATOM   4357  HA  GLU A 274     -46.108  -4.631 -25.067  1.00  0.00           H  
ATOM   4358 1HB  GLU A 274     -43.142  -4.519 -24.405  1.00  0.00           H  
ATOM   4359 2HB  GLU A 274     -44.174  -5.869 -23.957  1.00  0.00           H  
ATOM   4360 1HG  GLU A 274     -44.667  -6.316 -26.303  1.00  0.00           H  
ATOM   4361 2HG  GLU A 274     -43.721  -4.912 -26.791  1.00  0.00           H  
ATOM   4362  N   THR A 275     -44.810  -2.837 -22.638  1.00  0.00           N  
ATOM   4363  CA  THR A 275     -45.029  -2.432 -21.254  1.00  0.00           C  
ATOM   4364  C   THR A 275     -46.424  -1.850 -21.065  1.00  0.00           C  
ATOM   4365  O   THR A 275     -47.094  -2.131 -20.072  1.00  0.00           O  
ATOM   4366  CB  THR A 275     -43.975  -1.404 -20.803  1.00  0.00           C  
ATOM   4367  OG1 THR A 275     -44.028  -0.254 -21.658  1.00  0.00           O  
ATOM   4368  CG2 THR A 275     -42.581  -2.009 -20.860  1.00  0.00           C  
ATOM   4369  H   THR A 275     -44.091  -2.412 -23.206  1.00  0.00           H  
ATOM   4370  HA  THR A 275     -44.943  -3.313 -20.618  1.00  0.00           H  
ATOM   4371  HB  THR A 275     -44.187  -1.089 -19.781  1.00  0.00           H  
ATOM   4372  HG1 THR A 275     -44.756   0.311 -21.388  1.00  0.00           H  
ATOM   4373 1HG2 THR A 275     -41.849  -1.268 -20.537  1.00  0.00           H  
ATOM   4374 2HG2 THR A 275     -42.534  -2.876 -20.202  1.00  0.00           H  
ATOM   4375 3HG2 THR A 275     -42.359  -2.316 -21.881  1.00  0.00           H  
ATOM   4376  N   VAL A 276     -46.814  -1.034 -22.067  1.00  0.00           N  
ATOM   4377  CA  VAL A 276     -48.130  -0.411 -22.009  1.00  0.00           C  
ATOM   4378  C   VAL A 276     -49.235  -1.459 -22.014  1.00  0.00           C  
ATOM   4379  O   VAL A 276     -50.218  -1.343 -21.282  1.00  0.00           O  
ATOM   4380  CB  VAL A 276     -48.323   0.542 -23.203  1.00  0.00           C  
ATOM   4381  CG1 VAL A 276     -49.760   1.039 -23.261  1.00  0.00           C  
ATOM   4382  CG2 VAL A 276     -47.353   1.708 -23.097  1.00  0.00           C  
ATOM   4383  H   VAL A 276     -46.185  -0.869 -22.840  1.00  0.00           H  
ATOM   4384  HA  VAL A 276     -48.199   0.165 -21.085  1.00  0.00           H  
ATOM   4385  HB  VAL A 276     -48.135  -0.005 -24.127  1.00  0.00           H  
ATOM   4386 1HG1 VAL A 276     -49.879   1.711 -24.111  1.00  0.00           H  
ATOM   4387 2HG1 VAL A 276     -50.434   0.190 -23.373  1.00  0.00           H  
ATOM   4388 3HG1 VAL A 276     -49.997   1.573 -22.341  1.00  0.00           H  
ATOM   4389 1HG2 VAL A 276     -47.495   2.378 -23.945  1.00  0.00           H  
ATOM   4390 2HG2 VAL A 276     -47.537   2.252 -22.170  1.00  0.00           H  
ATOM   4391 3HG2 VAL A 276     -46.330   1.332 -23.099  1.00  0.00           H  
ATOM   4392  N   LYS A 277     -49.018  -2.475 -22.875  1.00  0.00           N  
ATOM   4393  CA  LYS A 277     -50.002  -3.546 -22.977  1.00  0.00           C  
ATOM   4394  C   LYS A 277     -50.148  -4.288 -21.655  1.00  0.00           C  
ATOM   4395  O   LYS A 277     -51.257  -4.625 -21.241  1.00  0.00           O  
ATOM   4396  CB  LYS A 277     -49.615  -4.524 -24.088  1.00  0.00           C  
ATOM   4397  CG  LYS A 277     -50.618  -5.647 -24.315  1.00  0.00           C  
ATOM   4398  CD  LYS A 277     -50.206  -6.528 -25.485  1.00  0.00           C  
ATOM   4399  CE  LYS A 277     -51.195  -7.665 -25.698  1.00  0.00           C  
ATOM   4400  NZ  LYS A 277     -50.805  -8.536 -26.840  1.00  0.00           N  
ATOM   4401  H   LYS A 277     -48.176  -2.475 -23.433  1.00  0.00           H  
ATOM   4402  HA  LYS A 277     -50.969  -3.106 -23.221  1.00  0.00           H  
ATOM   4403 1HB  LYS A 277     -49.503  -3.981 -25.028  1.00  0.00           H  
ATOM   4404 2HB  LYS A 277     -48.652  -4.977 -23.856  1.00  0.00           H  
ATOM   4405 1HG  LYS A 277     -50.687  -6.261 -23.415  1.00  0.00           H  
ATOM   4406 2HG  LYS A 277     -51.600  -5.223 -24.519  1.00  0.00           H  
ATOM   4407 1HD  LYS A 277     -50.156  -5.927 -26.393  1.00  0.00           H  
ATOM   4408 2HD  LYS A 277     -49.219  -6.949 -25.294  1.00  0.00           H  
ATOM   4409 1HE  LYS A 277     -51.250  -8.273 -24.796  1.00  0.00           H  
ATOM   4410 2HE  LYS A 277     -52.186  -7.254 -25.893  1.00  0.00           H  
ATOM   4411 1HZ  LYS A 277     -51.485  -9.275 -26.948  1.00  0.00           H  
ATOM   4412 2HZ  LYS A 277     -50.769  -7.985 -27.686  1.00  0.00           H  
ATOM   4413 3HZ  LYS A 277     -49.896  -8.938 -26.662  1.00  0.00           H  
ATOM   4414  N   ALA A 278     -48.977  -4.518 -21.027  1.00  0.00           N  
ATOM   4415  CA  ALA A 278     -48.978  -5.219 -19.748  1.00  0.00           C  
ATOM   4416  C   ALA A 278     -49.747  -4.436 -18.692  1.00  0.00           C  
ATOM   4417  O   ALA A 278     -50.501  -5.011 -17.906  1.00  0.00           O  
ATOM   4418  CB  ALA A 278     -47.551  -5.475 -19.283  1.00  0.00           C  
ATOM   4419  H   ALA A 278     -48.119  -4.200 -21.455  1.00  0.00           H  
ATOM   4420  HA  ALA A 278     -49.480  -6.176 -19.887  1.00  0.00           H  
ATOM   4421 1HB  ALA A 278     -47.569  -5.998 -18.327  1.00  0.00           H  
ATOM   4422 2HB  ALA A 278     -47.031  -6.085 -20.022  1.00  0.00           H  
ATOM   4423 3HB  ALA A 278     -47.032  -4.525 -19.166  1.00  0.00           H  
ATOM   4424  N   ALA A 279     -49.514  -3.108 -18.721  1.00  0.00           N  
ATOM   4425  CA  ALA A 279     -50.190  -2.244 -17.762  1.00  0.00           C  
ATOM   4426  C   ALA A 279     -51.701  -2.297 -17.942  1.00  0.00           C  
ATOM   4427  O   ALA A 279     -52.452  -2.336 -16.967  1.00  0.00           O  
ATOM   4428  CB  ALA A 279     -49.691  -0.812 -17.895  1.00  0.00           C  
ATOM   4429  H   ALA A 279     -48.874  -2.736 -19.409  1.00  0.00           H  
ATOM   4430  HA  ALA A 279     -49.960  -2.606 -16.759  1.00  0.00           H  
ATOM   4431 1HB  ALA A 279     -50.205  -0.179 -17.172  1.00  0.00           H  
ATOM   4432 2HB  ALA A 279     -48.618  -0.781 -17.706  1.00  0.00           H  
ATOM   4433 3HB  ALA A 279     -49.892  -0.449 -18.901  1.00  0.00           H  
ATOM   4434  N   LEU A 280     -52.096  -2.295 -19.232  1.00  0.00           N  
ATOM   4435  CA  LEU A 280     -53.520  -2.344 -19.542  1.00  0.00           C  
ATOM   4436  C   LEU A 280     -54.173  -3.580 -18.935  1.00  0.00           C  
ATOM   4437  O   LEU A 280     -55.325  -3.536 -18.503  1.00  0.00           O  
ATOM   4438  CB  LEU A 280     -53.732  -2.340 -21.061  1.00  0.00           C  
ATOM   4439  CG  LEU A 280     -53.379  -1.030 -21.778  1.00  0.00           C  
ATOM   4440  CD1 LEU A 280     -53.481  -1.232 -23.284  1.00  0.00           C  
ATOM   4441  CD2 LEU A 280     -54.314   0.074 -21.310  1.00  0.00           C  
ATOM   4442  H   LEU A 280     -51.397  -2.261 -19.960  1.00  0.00           H  
ATOM   4443  HA  LEU A 280     -53.996  -1.461 -19.119  1.00  0.00           H  
ATOM   4444 1HB  LEU A 280     -53.126  -3.131 -21.499  1.00  0.00           H  
ATOM   4445 2HB  LEU A 280     -54.781  -2.557 -21.266  1.00  0.00           H  
ATOM   4446  HG  LEU A 280     -52.349  -0.756 -21.548  1.00  0.00           H  
ATOM   4447 1HD1 LEU A 280     -53.230  -0.302 -23.794  1.00  0.00           H  
ATOM   4448 2HD1 LEU A 280     -52.788  -2.014 -23.594  1.00  0.00           H  
ATOM   4449 3HD1 LEU A 280     -54.498  -1.524 -23.544  1.00  0.00           H  
ATOM   4450 1HD2 LEU A 280     -54.063   1.005 -21.819  1.00  0.00           H  
ATOM   4451 2HD2 LEU A 280     -55.344  -0.199 -21.541  1.00  0.00           H  
ATOM   4452 3HD2 LEU A 280     -54.208   0.209 -20.233  1.00  0.00           H  
ATOM   4453  N   ARG A 281     -53.530  -4.681 -18.867  1.00  0.00           N  
ATOM   4454  CA  ARG A 281     -54.280  -5.746 -18.216  1.00  0.00           C  
ATOM   4455  C   ARG A 281     -55.033  -5.288 -16.937  1.00  0.00           C  
ATOM   4456  O   ARG A 281     -56.071  -5.845 -16.582  1.00  0.00           O  
ATOM   4457  CB  ARG A 281     -53.336  -6.886 -17.862  1.00  0.00           C  
ATOM   4458  CG  ARG A 281     -52.815  -7.678 -19.050  1.00  0.00           C  
ATOM   4459  CD  ARG A 281     -51.910  -8.776 -18.624  1.00  0.00           C  
ATOM   4460  NE  ARG A 281     -50.652  -8.269 -18.098  1.00  0.00           N  
ATOM   4461  CZ  ARG A 281     -49.725  -9.022 -17.475  1.00  0.00           C  
ATOM   4462  NH1 ARG A 281     -49.928 -10.310 -17.308  1.00  0.00           N  
ATOM   4463  NH2 ARG A 281     -48.611  -8.466 -17.033  1.00  0.00           N  
ATOM   4464  H   ARG A 281     -52.597  -4.730 -19.249  1.00  0.00           H  
ATOM   4465  HA  ARG A 281     -55.028  -6.120 -18.916  1.00  0.00           H  
ATOM   4466 1HB  ARG A 281     -52.475  -6.490 -17.325  1.00  0.00           H  
ATOM   4467 2HB  ARG A 281     -53.843  -7.585 -17.196  1.00  0.00           H  
ATOM   4468 1HG  ARG A 281     -53.653  -8.115 -19.592  1.00  0.00           H  
ATOM   4469 2HG  ARG A 281     -52.260  -7.014 -19.714  1.00  0.00           H  
ATOM   4470 1HD  ARG A 281     -52.393  -9.363 -17.843  1.00  0.00           H  
ATOM   4471 2HD  ARG A 281     -51.690  -9.417 -19.476  1.00  0.00           H  
ATOM   4472  HE  ARG A 281     -50.460  -7.283 -18.209  1.00  0.00           H  
ATOM   4473 1HH1 ARG A 281     -50.780 -10.736 -17.646  1.00  0.00           H  
ATOM   4474 2HH1 ARG A 281     -49.233 -10.874 -16.841  1.00  0.00           H  
ATOM   4475 1HH2 ARG A 281     -48.454  -7.476 -17.162  1.00  0.00           H  
ATOM   4476 2HH2 ARG A 281     -47.916  -9.030 -16.566  1.00  0.00           H  
ATOM   4477  N   TYR A 282     -54.519  -4.267 -16.227  1.00  0.00           N  
ATOM   4478  CA  TYR A 282     -55.077  -3.876 -14.910  1.00  0.00           C  
ATOM   4479  C   TYR A 282     -55.628  -2.442 -14.849  1.00  0.00           C  
ATOM   4480  O   TYR A 282     -56.685  -2.197 -14.268  1.00  0.00           O  
ATOM   4481  CB  TYR A 282     -54.011  -4.054 -13.826  1.00  0.00           C  
ATOM   4482  CG  TYR A 282     -53.538  -5.481 -13.663  1.00  0.00           C  
ATOM   4483  CD1 TYR A 282     -52.202  -5.796 -13.863  1.00  0.00           C  
ATOM   4484  CD2 TYR A 282     -54.440  -6.475 -13.314  1.00  0.00           C  
ATOM   4485  CE1 TYR A 282     -51.770  -7.100 -13.714  1.00  0.00           C  
ATOM   4486  CE2 TYR A 282     -54.008  -7.779 -13.165  1.00  0.00           C  
ATOM   4487  CZ  TYR A 282     -52.679  -8.092 -13.364  1.00  0.00           C  
ATOM   4488  OH  TYR A 282     -52.249  -9.391 -13.216  1.00  0.00           O  
ATOM   4489  H   TYR A 282     -53.734  -3.753 -16.600  1.00  0.00           H  
ATOM   4490  HA  TYR A 282     -55.918  -4.532 -14.682  1.00  0.00           H  
ATOM   4491 1HB  TYR A 282     -53.145  -3.433 -14.062  1.00  0.00           H  
ATOM   4492 2HB  TYR A 282     -54.406  -3.715 -12.869  1.00  0.00           H  
ATOM   4493  HD1 TYR A 282     -51.493  -5.015 -14.138  1.00  0.00           H  
ATOM   4494  HD2 TYR A 282     -55.490  -6.228 -13.158  1.00  0.00           H  
ATOM   4495  HE1 TYR A 282     -50.720  -7.348 -13.871  1.00  0.00           H  
ATOM   4496  HE2 TYR A 282     -54.717  -8.560 -12.891  1.00  0.00           H  
ATOM   4497  HH  TYR A 282     -51.305  -9.436 -13.388  1.00  0.00           H  
ATOM   4498  N   ALA A 283     -54.907  -1.488 -15.453  1.00  0.00           N  
ATOM   4499  CA  ALA A 283     -55.081  -0.054 -15.148  1.00  0.00           C  
ATOM   4500  C   ALA A 283     -56.470   0.465 -15.483  1.00  0.00           C  
ATOM   4501  O   ALA A 283     -57.086   0.035 -16.458  1.00  0.00           O  
ATOM   4502  CB  ALA A 283     -54.039   0.769 -15.891  1.00  0.00           C  
ATOM   4503  H   ALA A 283     -54.219  -1.755 -16.143  1.00  0.00           H  
ATOM   4504  HA  ALA A 283     -54.940   0.083 -14.076  1.00  0.00           H  
ATOM   4505 1HB  ALA A 283     -54.172   1.824 -15.654  1.00  0.00           H  
ATOM   4506 2HB  ALA A 283     -53.041   0.452 -15.589  1.00  0.00           H  
ATOM   4507 3HB  ALA A 283     -54.156   0.621 -16.964  1.00  0.00           H  
ATOM   4508  N   GLU A 284     -56.958   1.394 -14.663  1.00  0.00           N  
ATOM   4509  CA  GLU A 284     -58.261   2.018 -14.886  1.00  0.00           C  
ATOM   4510  C   GLU A 284     -58.308   2.742 -16.236  1.00  0.00           C  
ATOM   4511  O   GLU A 284     -57.276   3.153 -16.768  1.00  0.00           O  
ATOM   4512  CB  GLU A 284     -58.580   3.001 -13.757  1.00  0.00           C  
ATOM   4513  CG  GLU A 284     -58.805   2.348 -12.400  1.00  0.00           C  
ATOM   4514  CD  GLU A 284     -59.149   3.340 -11.324  1.00  0.00           C  
ATOM   4515  OE1 GLU A 284     -60.300   3.688 -11.209  1.00  0.00           O  
ATOM   4516  OE2 GLU A 284     -58.260   3.750 -10.616  1.00  0.00           O  
ATOM   4517  H   GLU A 284     -56.413   1.679 -13.862  1.00  0.00           H  
ATOM   4518  HA  GLU A 284     -59.022   1.237 -14.894  1.00  0.00           H  
ATOM   4519 1HB  GLU A 284     -57.761   3.714 -13.653  1.00  0.00           H  
ATOM   4520 2HB  GLU A 284     -59.476   3.567 -14.009  1.00  0.00           H  
ATOM   4521 1HG  GLU A 284     -59.617   1.627 -12.486  1.00  0.00           H  
ATOM   4522 2HG  GLU A 284     -57.904   1.807 -12.115  1.00  0.00           H  
ATOM   4523  N   GLN A 285     -59.511   2.893 -16.784  1.00  0.00           N  
ATOM   4524  CA  GLN A 285     -59.647   3.255 -18.188  1.00  0.00           C  
ATOM   4525  C   GLN A 285     -59.050   4.652 -18.486  1.00  0.00           C  
ATOM   4526  O   GLN A 285     -58.369   4.845 -19.494  1.00  0.00           O  
ATOM   4527  CB  GLN A 285     -61.122   3.214 -18.596  1.00  0.00           C  
ATOM   4528  CG  GLN A 285     -61.715   1.816 -18.647  1.00  0.00           C  
ATOM   4529  CD  GLN A 285     -63.197   1.827 -18.971  1.00  0.00           C  
ATOM   4530  OE1 GLN A 285     -63.609   2.291 -20.038  1.00  0.00           O  
ATOM   4531  NE2 GLN A 285     -64.007   1.316 -18.051  1.00  0.00           N  
ATOM   4532  H   GLN A 285     -60.333   2.754 -16.213  1.00  0.00           H  
ATOM   4533  HA  GLN A 285     -59.099   2.528 -18.787  1.00  0.00           H  
ATOM   4534 1HB  GLN A 285     -61.711   3.803 -17.893  1.00  0.00           H  
ATOM   4535 2HB  GLN A 285     -61.240   3.666 -19.581  1.00  0.00           H  
ATOM   4536 1HG  GLN A 285     -61.200   1.242 -19.418  1.00  0.00           H  
ATOM   4537 2HG  GLN A 285     -61.581   1.340 -17.675  1.00  0.00           H  
ATOM   4538 1HE2 GLN A 285     -64.995   1.296 -18.210  1.00  0.00           H  
ATOM   4539 2HE2 GLN A 285     -63.630   0.950 -17.200  1.00  0.00           H  
ATOM   4540  N   GLU A 286     -59.283   5.675 -17.622  1.00  0.00           N  
ATOM   4541  CA  GLU A 286     -58.639   6.957 -17.880  1.00  0.00           C  
ATOM   4542  C   GLU A 286     -57.125   6.848 -17.753  1.00  0.00           C  
ATOM   4543  O   GLU A 286     -56.383   7.412 -18.556  1.00  0.00           O  
ATOM   4544  CB  GLU A 286     -59.167   8.022 -16.916  1.00  0.00           C  
ATOM   4545  CG  GLU A 286     -60.632   8.383 -17.119  1.00  0.00           C  
ATOM   4546  CD  GLU A 286     -61.571   7.396 -16.484  1.00  0.00           C  
ATOM   4547  OE1 GLU A 286     -61.101   6.463 -15.878  1.00  0.00           O  
ATOM   4548  OE2 GLU A 286     -62.760   7.576 -16.605  1.00  0.00           O  
ATOM   4549  H   GLU A 286     -59.891   5.520 -16.830  1.00  0.00           H  
ATOM   4550  HA  GLU A 286     -58.873   7.262 -18.900  1.00  0.00           H  
ATOM   4551 1HB  GLU A 286     -59.047   7.676 -15.890  1.00  0.00           H  
ATOM   4552 2HB  GLU A 286     -58.580   8.934 -17.025  1.00  0.00           H  
ATOM   4553 1HG  GLU A 286     -60.815   9.369 -16.692  1.00  0.00           H  
ATOM   4554 2HG  GLU A 286     -60.837   8.437 -18.188  1.00  0.00           H  
ATOM   4555  N   LEU A 287     -56.719   6.098 -16.708  1.00  0.00           N  
ATOM   4556  CA  LEU A 287     -55.292   5.914 -16.475  1.00  0.00           C  
ATOM   4557  C   LEU A 287     -54.630   5.198 -17.645  1.00  0.00           C  
ATOM   4558  O   LEU A 287     -53.529   5.555 -18.062  1.00  0.00           O  
ATOM   4559  CB  LEU A 287     -55.064   5.116 -15.185  1.00  0.00           C  
ATOM   4560  CG  LEU A 287     -53.599   4.870 -14.804  1.00  0.00           C  
ATOM   4561  CD1 LEU A 287     -52.894   6.205 -14.607  1.00  0.00           C  
ATOM   4562  CD2 LEU A 287     -53.538   4.027 -13.539  1.00  0.00           C  
ATOM   4563  H   LEU A 287     -57.411   5.678 -16.105  1.00  0.00           H  
ATOM   4564  HA  LEU A 287     -54.829   6.894 -16.367  1.00  0.00           H  
ATOM   4565 1HB  LEU A 287     -55.536   5.648 -14.360  1.00  0.00           H  
ATOM   4566 2HB  LEU A 287     -55.548   4.145 -15.287  1.00  0.00           H  
ATOM   4567  HG  LEU A 287     -53.096   4.343 -15.615  1.00  0.00           H  
ATOM   4568 1HD1 LEU A 287     -51.852   6.030 -14.336  1.00  0.00           H  
ATOM   4569 2HD1 LEU A 287     -52.936   6.779 -15.532  1.00  0.00           H  
ATOM   4570 3HD1 LEU A 287     -53.386   6.762 -13.811  1.00  0.00           H  
ATOM   4571 1HD2 LEU A 287     -52.496   3.851 -13.269  1.00  0.00           H  
ATOM   4572 2HD2 LEU A 287     -54.039   4.553 -12.726  1.00  0.00           H  
ATOM   4573 3HD2 LEU A 287     -54.033   3.072 -13.714  1.00  0.00           H  
ATOM   4574  N   ALA A 288     -55.360   4.178 -18.142  1.00  0.00           N  
ATOM   4575  CA  ALA A 288     -54.839   3.410 -19.267  1.00  0.00           C  
ATOM   4576  C   ALA A 288     -54.658   4.290 -20.497  1.00  0.00           C  
ATOM   4577  O   ALA A 288     -53.662   4.176 -21.212  1.00  0.00           O  
ATOM   4578  CB  ALA A 288     -55.762   2.242 -19.583  1.00  0.00           C  
ATOM   4579  H   ALA A 288     -56.255   3.965 -17.726  1.00  0.00           H  
ATOM   4580  HA  ALA A 288     -53.860   3.021 -18.987  1.00  0.00           H  
ATOM   4581 1HB  ALA A 288     -55.360   1.678 -20.425  1.00  0.00           H  
ATOM   4582 2HB  ALA A 288     -55.835   1.590 -18.712  1.00  0.00           H  
ATOM   4583 3HB  ALA A 288     -56.751   2.618 -19.838  1.00  0.00           H  
ATOM   4584  N   VAL A 289     -55.669   5.161 -20.698  1.00  0.00           N  
ATOM   4585  CA  VAL A 289     -55.618   6.063 -21.842  1.00  0.00           C  
ATOM   4586  C   VAL A 289     -54.417   6.996 -21.754  1.00  0.00           C  
ATOM   4587  O   VAL A 289     -53.744   7.253 -22.752  1.00  0.00           O  
ATOM   4588  CB  VAL A 289     -56.909   6.898 -21.922  1.00  0.00           C  
ATOM   4589  CG1 VAL A 289     -56.780   7.977 -22.987  1.00  0.00           C  
ATOM   4590  CG2 VAL A 289     -58.095   5.992 -22.213  1.00  0.00           C  
ATOM   4591  H   VAL A 289     -56.444   5.174 -20.050  1.00  0.00           H  
ATOM   4592  HA  VAL A 289     -55.530   5.465 -22.750  1.00  0.00           H  
ATOM   4593  HB  VAL A 289     -57.063   7.405 -20.969  1.00  0.00           H  
ATOM   4594 1HG1 VAL A 289     -57.702   8.558 -23.030  1.00  0.00           H  
ATOM   4595 2HG1 VAL A 289     -55.948   8.635 -22.740  1.00  0.00           H  
ATOM   4596 3HG1 VAL A 289     -56.601   7.511 -23.956  1.00  0.00           H  
ATOM   4597 1HG2 VAL A 289     -59.005   6.589 -22.267  1.00  0.00           H  
ATOM   4598 2HG2 VAL A 289     -57.938   5.481 -23.163  1.00  0.00           H  
ATOM   4599 3HG2 VAL A 289     -58.193   5.254 -21.416  1.00  0.00           H  
ATOM   4600  N   GLU A 290     -54.193   7.481 -20.515  1.00  0.00           N  
ATOM   4601  CA  GLU A 290     -53.071   8.386 -20.294  1.00  0.00           C  
ATOM   4602  C   GLU A 290     -51.745   7.705 -20.605  1.00  0.00           C  
ATOM   4603  O   GLU A 290     -50.855   8.305 -21.207  1.00  0.00           O  
ATOM   4604  CB  GLU A 290     -53.070   8.892 -18.850  1.00  0.00           C  
ATOM   4605  CG  GLU A 290     -51.971   9.898 -18.537  1.00  0.00           C  
ATOM   4606  CD  GLU A 290     -52.047  10.428 -17.132  1.00  0.00           C  
ATOM   4607  OE1 GLU A 290     -52.943  10.044 -16.420  1.00  0.00           O  
ATOM   4608  OE2 GLU A 290     -51.207  11.219 -16.772  1.00  0.00           O  
ATOM   4609  H   GLU A 290     -54.808   7.207 -19.762  1.00  0.00           H  
ATOM   4610  HA  GLU A 290     -53.179   9.240 -20.963  1.00  0.00           H  
ATOM   4611 1HB  GLU A 290     -54.028   9.363 -18.628  1.00  0.00           H  
ATOM   4612 2HB  GLU A 290     -52.955   8.048 -18.169  1.00  0.00           H  
ATOM   4613 1HG  GLU A 290     -51.003   9.419 -18.681  1.00  0.00           H  
ATOM   4614 2HG  GLU A 290     -52.044  10.728 -19.238  1.00  0.00           H  
ATOM   4615  N   MET A 291     -51.670   6.432 -20.162  1.00  0.00           N  
ATOM   4616  CA  MET A 291     -50.451   5.666 -20.396  1.00  0.00           C  
ATOM   4617  C   MET A 291     -50.187   5.493 -21.887  1.00  0.00           C  
ATOM   4618  O   MET A 291     -49.049   5.604 -22.343  1.00  0.00           O  
ATOM   4619  CB  MET A 291     -50.542   4.306 -19.708  1.00  0.00           C  
ATOM   4620  CG  MET A 291     -50.501   4.364 -18.188  1.00  0.00           C  
ATOM   4621  SD  MET A 291     -48.965   5.074 -17.561  1.00  0.00           S  
ATOM   4622  CE  MET A 291     -47.790   3.809 -18.035  1.00  0.00           C  
ATOM   4623  H   MET A 291     -52.460   6.033 -19.677  1.00  0.00           H  
ATOM   4624  HA  MET A 291     -49.610   6.217 -19.973  1.00  0.00           H  
ATOM   4625 1HB  MET A 291     -51.469   3.813 -19.998  1.00  0.00           H  
ATOM   4626 2HB  MET A 291     -49.718   3.673 -20.041  1.00  0.00           H  
ATOM   4627 1HG  MET A 291     -51.333   4.966 -17.824  1.00  0.00           H  
ATOM   4628 2HG  MET A 291     -50.605   3.358 -17.782  1.00  0.00           H  
ATOM   4629 1HE  MET A 291     -46.790   4.104 -17.715  1.00  0.00           H  
ATOM   4630 2HE  MET A 291     -48.060   2.865 -17.560  1.00  0.00           H  
ATOM   4631 3HE  MET A 291     -47.803   3.688 -19.118  1.00  0.00           H  
ATOM   4632  N   ALA A 292     -51.294   5.217 -22.607  1.00  0.00           N  
ATOM   4633  CA  ALA A 292     -51.180   5.029 -24.048  1.00  0.00           C  
ATOM   4634  C   ALA A 292     -50.673   6.293 -24.730  1.00  0.00           C  
ATOM   4635  O   ALA A 292     -49.838   6.230 -25.633  1.00  0.00           O  
ATOM   4636  CB  ALA A 292     -52.520   4.612 -24.635  1.00  0.00           C  
ATOM   4637  H   ALA A 292     -52.184   5.147 -22.134  1.00  0.00           H  
ATOM   4638  HA  ALA A 292     -50.453   4.237 -24.229  1.00  0.00           H  
ATOM   4639 1HB  ALA A 292     -52.419   4.475 -25.712  1.00  0.00           H  
ATOM   4640 2HB  ALA A 292     -52.842   3.675 -24.179  1.00  0.00           H  
ATOM   4641 3HB  ALA A 292     -53.261   5.385 -24.437  1.00  0.00           H  
ATOM   4642  N   GLU A 293     -51.221   7.428 -24.250  1.00  0.00           N  
ATOM   4643  CA  GLU A 293     -50.819   8.710 -24.817  1.00  0.00           C  
ATOM   4644  C   GLU A 293     -49.335   8.967 -24.600  1.00  0.00           C  
ATOM   4645  O   GLU A 293     -48.642   9.454 -25.493  1.00  0.00           O  
ATOM   4646  CB  GLU A 293     -51.639   9.846 -24.201  1.00  0.00           C  
ATOM   4647  CG  GLU A 293     -51.338  11.222 -24.779  1.00  0.00           C  
ATOM   4648  CD  GLU A 293     -52.213  12.301 -24.204  1.00  0.00           C  
ATOM   4649  OE1 GLU A 293     -53.052  11.991 -23.392  1.00  0.00           O  
ATOM   4650  OE2 GLU A 293     -52.043  13.438 -24.578  1.00  0.00           O  
ATOM   4651  H   GLU A 293     -51.901   7.369 -23.505  1.00  0.00           H  
ATOM   4652  HA  GLU A 293     -51.006   8.687 -25.891  1.00  0.00           H  
ATOM   4653 1HB  GLU A 293     -52.701   9.648 -24.345  1.00  0.00           H  
ATOM   4654 2HB  GLU A 293     -51.456   9.887 -23.128  1.00  0.00           H  
ATOM   4655 1HG  GLU A 293     -50.297  11.470 -24.577  1.00  0.00           H  
ATOM   4656 2HG  GLU A 293     -51.473  11.189 -25.859  1.00  0.00           H  
ATOM   4657  N   LEU A 294     -48.895   8.616 -23.375  1.00  0.00           N  
ATOM   4658  CA  LEU A 294     -47.489   8.810 -23.038  1.00  0.00           C  
ATOM   4659  C   LEU A 294     -46.587   7.979 -23.941  1.00  0.00           C  
ATOM   4660  O   LEU A 294     -45.541   8.448 -24.391  1.00  0.00           O  
ATOM   4661  CB  LEU A 294     -47.238   8.438 -21.572  1.00  0.00           C  
ATOM   4662  CG  LEU A 294     -47.857   9.379 -20.531  1.00  0.00           C  
ATOM   4663  CD1 LEU A 294     -47.682   8.785 -19.140  1.00  0.00           C  
ATOM   4664  CD2 LEU A 294     -47.198  10.747 -20.628  1.00  0.00           C  
ATOM   4665  H   LEU A 294     -49.548   8.224 -22.711  1.00  0.00           H  
ATOM   4666  HA  LEU A 294     -47.242   9.862 -23.180  1.00  0.00           H  
ATOM   4667 1HB  LEU A 294     -47.636   7.440 -21.394  1.00  0.00           H  
ATOM   4668 2HB  LEU A 294     -46.162   8.413 -21.398  1.00  0.00           H  
ATOM   4669  HG  LEU A 294     -48.927   9.477 -20.719  1.00  0.00           H  
ATOM   4670 1HD1 LEU A 294     -48.123   9.454 -18.400  1.00  0.00           H  
ATOM   4671 2HD1 LEU A 294     -48.180   7.816 -19.093  1.00  0.00           H  
ATOM   4672 3HD1 LEU A 294     -46.621   8.659 -18.929  1.00  0.00           H  
ATOM   4673 1HD2 LEU A 294     -47.639  11.416 -19.888  1.00  0.00           H  
ATOM   4674 2HD2 LEU A 294     -46.129  10.650 -20.438  1.00  0.00           H  
ATOM   4675 3HD2 LEU A 294     -47.354  11.156 -21.626  1.00  0.00           H  
ATOM   4676  N   ALA A 295     -47.048   6.733 -24.174  1.00  0.00           N  
ATOM   4677  CA  ALA A 295     -46.278   5.835 -25.026  1.00  0.00           C  
ATOM   4678  C   ALA A 295     -46.152   6.388 -26.439  1.00  0.00           C  
ATOM   4679  O   ALA A 295     -45.087   6.315 -27.052  1.00  0.00           O  
ATOM   4680  CB  ALA A 295     -46.916   4.454 -25.054  1.00  0.00           C  
ATOM   4681  H   ALA A 295     -47.920   6.445 -23.755  1.00  0.00           H  
ATOM   4682  HA  ALA A 295     -45.274   5.751 -24.609  1.00  0.00           H  
ATOM   4683 1HB  ALA A 295     -46.330   3.794 -25.694  1.00  0.00           H  
ATOM   4684 2HB  ALA A 295     -46.947   4.046 -24.044  1.00  0.00           H  
ATOM   4685 3HB  ALA A 295     -47.930   4.530 -25.445  1.00  0.00           H  
ATOM   4686  N   ALA A 296     -47.289   6.939 -26.912  1.00  0.00           N  
ATOM   4687  CA  ALA A 296     -47.303   7.507 -28.254  1.00  0.00           C  
ATOM   4688  C   ALA A 296     -46.324   8.669 -28.370  1.00  0.00           C  
ATOM   4689  O   ALA A 296     -45.619   8.801 -29.370  1.00  0.00           O  
ATOM   4690  CB  ALA A 296     -48.708   7.961 -28.623  1.00  0.00           C  
ATOM   4691  H   ALA A 296     -48.112   6.947 -26.326  1.00  0.00           H  
ATOM   4692  HA  ALA A 296     -46.987   6.733 -28.953  1.00  0.00           H  
ATOM   4693 1HB  ALA A 296     -48.702   8.383 -29.628  1.00  0.00           H  
ATOM   4694 2HB  ALA A 296     -49.385   7.108 -28.592  1.00  0.00           H  
ATOM   4695 3HB  ALA A 296     -49.043   8.716 -27.914  1.00  0.00           H  
ATOM   4696  N   LYS A 297     -46.324   9.490 -27.300  1.00  0.00           N  
ATOM   4697  CA  LYS A 297     -45.430  10.642 -27.285  1.00  0.00           C  
ATOM   4698  C   LYS A 297     -43.971  10.208 -27.340  1.00  0.00           C  
ATOM   4699  O   LYS A 297     -43.160  10.813 -28.042  1.00  0.00           O  
ATOM   4700  CB  LYS A 297     -45.678  11.495 -26.040  1.00  0.00           C  
ATOM   4701  CG  LYS A 297     -44.825  12.754 -25.960  1.00  0.00           C  
ATOM   4702  CD  LYS A 297     -45.186  13.590 -24.741  1.00  0.00           C  
ATOM   4703  CE  LYS A 297     -44.402  14.894 -24.711  1.00  0.00           C  
ATOM   4704  NZ  LYS A 297     -42.941  14.661 -24.551  1.00  0.00           N  
ATOM   4705  H   LYS A 297     -46.944   9.292 -26.528  1.00  0.00           H  
ATOM   4706  HA  LYS A 297     -45.632  11.248 -28.168  1.00  0.00           H  
ATOM   4707 1HB  LYS A 297     -46.725  11.798 -26.008  1.00  0.00           H  
ATOM   4708 2HB  LYS A 297     -45.483  10.901 -25.147  1.00  0.00           H  
ATOM   4709 1HG  LYS A 297     -43.772  12.477 -25.901  1.00  0.00           H  
ATOM   4710 2HG  LYS A 297     -44.975  13.353 -26.858  1.00  0.00           H  
ATOM   4711 1HD  LYS A 297     -46.253  13.817 -24.758  1.00  0.00           H  
ATOM   4712 2HD  LYS A 297     -44.967  13.025 -23.835  1.00  0.00           H  
ATOM   4713 1HE  LYS A 297     -44.571  15.441 -25.637  1.00  0.00           H  
ATOM   4714 2HE  LYS A 297     -44.751  15.509 -23.882  1.00  0.00           H  
ATOM   4715 1HZ  LYS A 297     -42.458  15.548 -24.535  1.00  0.00           H  
ATOM   4716 2HZ  LYS A 297     -42.770  14.170 -23.685  1.00  0.00           H  
ATOM   4717 3HZ  LYS A 297     -42.601  14.107 -25.324  1.00  0.00           H  
ATOM   4718  N   THR A 298     -43.691   9.139 -26.568  1.00  0.00           N  
ATOM   4719  CA  THR A 298     -42.329   8.621 -26.532  1.00  0.00           C  
ATOM   4720  C   THR A 298     -41.890   8.133 -27.907  1.00  0.00           C  
ATOM   4721  O   THR A 298     -40.756   8.366 -28.326  1.00  0.00           O  
ATOM   4722  CB  THR A 298     -42.198   7.477 -25.510  1.00  0.00           C  
ATOM   4723  OG1 THR A 298     -42.507   7.966 -24.199  1.00  0.00           O  
ATOM   4724  CG2 THR A 298     -40.784   6.915 -25.517  1.00  0.00           C  
ATOM   4725  H   THR A 298     -44.432   8.715 -26.027  1.00  0.00           H  
ATOM   4726  HA  THR A 298     -41.660   9.428 -26.232  1.00  0.00           H  
ATOM   4727  HB  THR A 298     -42.899   6.682 -25.761  1.00  0.00           H  
ATOM   4728  HG1 THR A 298     -43.406   8.303 -24.187  1.00  0.00           H  
ATOM   4729 1HG2 THR A 298     -40.710   6.108 -24.789  1.00  0.00           H  
ATOM   4730 2HG2 THR A 298     -40.550   6.532 -26.510  1.00  0.00           H  
ATOM   4731 3HG2 THR A 298     -40.078   7.703 -25.257  1.00  0.00           H  
ATOM   4732  N   TYR A 299     -42.843   7.450 -28.572  1.00  0.00           N  
ATOM   4733  CA  TYR A 299     -42.551   6.929 -29.902  1.00  0.00           C  
ATOM   4734  C   TYR A 299     -42.237   8.054 -30.879  1.00  0.00           C  
ATOM   4735  O   TYR A 299     -41.321   7.944 -31.694  1.00  0.00           O  
ATOM   4736  CB  TYR A 299     -43.723   6.090 -30.417  1.00  0.00           C  
ATOM   4737  CG  TYR A 299     -43.861   4.748 -29.733  1.00  0.00           C  
ATOM   4738  CD1 TYR A 299     -45.044   4.416 -29.089  1.00  0.00           C  
ATOM   4739  CD2 TYR A 299     -42.804   3.850 -29.750  1.00  0.00           C  
ATOM   4740  CE1 TYR A 299     -45.170   3.190 -28.464  1.00  0.00           C  
ATOM   4741  CE2 TYR A 299     -42.930   2.624 -29.125  1.00  0.00           C  
ATOM   4742  CZ  TYR A 299     -44.107   2.294 -28.484  1.00  0.00           C  
ATOM   4743  OH  TYR A 299     -44.233   1.073 -27.862  1.00  0.00           O  
ATOM   4744  H   TYR A 299     -43.744   7.312 -28.136  1.00  0.00           H  
ATOM   4745  HA  TYR A 299     -41.669   6.292 -29.837  1.00  0.00           H  
ATOM   4746 1HB  TYR A 299     -44.654   6.641 -30.277  1.00  0.00           H  
ATOM   4747 2HB  TYR A 299     -43.603   5.916 -31.486  1.00  0.00           H  
ATOM   4748  HD1 TYR A 299     -45.874   5.123 -29.076  1.00  0.00           H  
ATOM   4749  HD2 TYR A 299     -41.875   4.111 -30.255  1.00  0.00           H  
ATOM   4750  HE1 TYR A 299     -46.099   2.930 -27.958  1.00  0.00           H  
ATOM   4751  HE2 TYR A 299     -42.100   1.918 -29.137  1.00  0.00           H  
ATOM   4752  HH  TYR A 299     -43.417   0.576 -27.967  1.00  0.00           H  
ATOM   4753  N   VAL A 300     -43.043   9.128 -30.748  1.00  0.00           N  
ATOM   4754  CA  VAL A 300     -42.847  10.278 -31.624  1.00  0.00           C  
ATOM   4755  C   VAL A 300     -41.471  10.897 -31.420  1.00  0.00           C  
ATOM   4756  O   VAL A 300     -40.801  11.277 -32.381  1.00  0.00           O  
ATOM   4757  CB  VAL A 300     -43.930  11.342 -31.360  1.00  0.00           C  
ATOM   4758  CG1 VAL A 300     -43.616  12.621 -32.123  1.00  0.00           C  
ATOM   4759  CG2 VAL A 300     -45.295  10.800 -31.754  1.00  0.00           C  
ATOM   4760  H   VAL A 300     -43.768   9.116 -30.044  1.00  0.00           H  
ATOM   4761  HA  VAL A 300     -42.930   9.943 -32.658  1.00  0.00           H  
ATOM   4762  HB  VAL A 300     -43.929  11.592 -30.299  1.00  0.00           H  
ATOM   4763 1HG1 VAL A 300     -44.391  13.362 -31.925  1.00  0.00           H  
ATOM   4764 2HG1 VAL A 300     -42.652  13.010 -31.799  1.00  0.00           H  
ATOM   4765 3HG1 VAL A 300     -43.583  12.408 -33.191  1.00  0.00           H  
ATOM   4766 1HG2 VAL A 300     -46.056  11.557 -31.565  1.00  0.00           H  
ATOM   4767 2HG2 VAL A 300     -45.294  10.544 -32.814  1.00  0.00           H  
ATOM   4768 3HG2 VAL A 300     -45.516   9.909 -31.167  1.00  0.00           H  
ATOM   4769  N   GLU A 301     -41.095  10.975 -30.127  1.00  0.00           N  
ATOM   4770  CA  GLU A 301     -39.796  11.547 -29.795  1.00  0.00           C  
ATOM   4771  C   GLU A 301     -38.662  10.728 -30.399  1.00  0.00           C  
ATOM   4772  O   GLU A 301     -37.690  11.281 -30.914  1.00  0.00           O  
ATOM   4773  CB  GLU A 301     -39.624  11.633 -28.277  1.00  0.00           C  
ATOM   4774  CG  GLU A 301     -40.510  12.670 -27.601  1.00  0.00           C  
ATOM   4775  CD  GLU A 301     -40.372  12.672 -26.104  1.00  0.00           C  
ATOM   4776  OE1 GLU A 301     -39.694  11.815 -25.588  1.00  0.00           O  
ATOM   4777  OE2 GLU A 301     -40.944  13.530 -25.475  1.00  0.00           O  
ATOM   4778  H   GLU A 301     -41.721  10.635 -29.411  1.00  0.00           H  
ATOM   4779  HA  GLU A 301     -39.746  12.555 -30.209  1.00  0.00           H  
ATOM   4780 1HB  GLU A 301     -39.844  10.663 -27.830  1.00  0.00           H  
ATOM   4781 2HB  GLU A 301     -38.587  11.874 -28.041  1.00  0.00           H  
ATOM   4782 1HG  GLU A 301     -40.248  13.658 -27.979  1.00  0.00           H  
ATOM   4783 2HG  GLU A 301     -41.548  12.474 -27.865  1.00  0.00           H  
ATOM   4784  N   VAL A 302     -38.845   9.395 -30.306  1.00  0.00           N  
ATOM   4785  CA  VAL A 302     -37.831   8.497 -30.848  1.00  0.00           C  
ATOM   4786  C   VAL A 302     -37.677   8.685 -32.351  1.00  0.00           C  
ATOM   4787  O   VAL A 302     -36.563   8.689 -32.875  1.00  0.00           O  
ATOM   4788  CB  VAL A 302     -38.202   7.032 -30.553  1.00  0.00           C  
ATOM   4789  CG1 VAL A 302     -37.261   6.087 -31.285  1.00  0.00           C  
ATOM   4790  CG2 VAL A 302     -38.160   6.780 -29.053  1.00  0.00           C  
ATOM   4791  H   VAL A 302     -39.680   9.043 -29.862  1.00  0.00           H  
ATOM   4792  HA  VAL A 302     -36.878   8.721 -30.368  1.00  0.00           H  
ATOM   4793  HB  VAL A 302     -39.207   6.838 -30.927  1.00  0.00           H  
ATOM   4794 1HG1 VAL A 302     -37.538   5.055 -31.065  1.00  0.00           H  
ATOM   4795 2HG1 VAL A 302     -37.334   6.260 -32.358  1.00  0.00           H  
ATOM   4796 3HG1 VAL A 302     -36.238   6.265 -30.956  1.00  0.00           H  
ATOM   4797 1HG2 VAL A 302     -38.424   5.742 -28.851  1.00  0.00           H  
ATOM   4798 2HG2 VAL A 302     -37.156   6.979 -28.678  1.00  0.00           H  
ATOM   4799 3HG2 VAL A 302     -38.871   7.438 -28.554  1.00  0.00           H  
ATOM   4800  N   ASN A 303     -38.847   8.837 -33.005  1.00  0.00           N  
ATOM   4801  CA  ASN A 303     -38.839   9.027 -34.450  1.00  0.00           C  
ATOM   4802  C   ASN A 303     -38.101  10.304 -34.834  1.00  0.00           C  
ATOM   4803  O   ASN A 303     -37.340  10.326 -35.802  1.00  0.00           O  
ATOM   4804  CB  ASN A 303     -40.255   9.044 -34.994  1.00  0.00           C  
ATOM   4805  CG  ASN A 303     -40.888   7.680 -35.001  1.00  0.00           C  
ATOM   4806  OD1 ASN A 303     -40.191   6.659 -35.037  1.00  0.00           O  
ATOM   4807  ND2 ASN A 303     -42.195   7.642 -34.967  1.00  0.00           N  
ATOM   4808  H   ASN A 303     -39.710   8.818 -32.480  1.00  0.00           H  
ATOM   4809  HA  ASN A 303     -38.301   8.194 -34.905  1.00  0.00           H  
ATOM   4810 1HB  ASN A 303     -40.869   9.713 -34.389  1.00  0.00           H  
ATOM   4811 2HB  ASN A 303     -40.250   9.434 -36.011  1.00  0.00           H  
ATOM   4812 1HD2 ASN A 303     -42.671   6.762 -34.970  1.00  0.00           H  
ATOM   4813 2HD2 ASN A 303     -42.719   8.493 -34.939  1.00  0.00           H  
ATOM   4814  N   ARG A 304     -38.369  11.351 -34.027  1.00  0.00           N  
ATOM   4815  CA  ARG A 304     -37.725  12.633 -34.286  1.00  0.00           C  
ATOM   4816  C   ARG A 304     -36.208  12.503 -34.263  1.00  0.00           C  
ATOM   4817  O   ARG A 304     -35.509  13.147 -35.044  1.00  0.00           O  
ATOM   4818  CB  ARG A 304     -38.158  13.666 -33.256  1.00  0.00           C  
ATOM   4819  CG  ARG A 304     -37.598  15.063 -33.476  1.00  0.00           C  
ATOM   4820  CD  ARG A 304     -38.137  16.033 -32.489  1.00  0.00           C  
ATOM   4821  NE  ARG A 304     -37.708  15.723 -31.135  1.00  0.00           N  
ATOM   4822  CZ  ARG A 304     -38.258  16.245 -30.021  1.00  0.00           C  
ATOM   4823  NH1 ARG A 304     -39.254  17.097 -30.116  1.00  0.00           N  
ATOM   4824  NH2 ARG A 304     -37.796  15.899 -28.832  1.00  0.00           N  
ATOM   4825  H   ARG A 304     -39.012  11.228 -33.258  1.00  0.00           H  
ATOM   4826  HA  ARG A 304     -38.029  12.980 -35.274  1.00  0.00           H  
ATOM   4827 1HB  ARG A 304     -39.244  13.744 -33.252  1.00  0.00           H  
ATOM   4828 2HB  ARG A 304     -37.849  13.341 -32.262  1.00  0.00           H  
ATOM   4829 1HG  ARG A 304     -36.512  15.039 -33.377  1.00  0.00           H  
ATOM   4830 2HG  ARG A 304     -37.863  15.407 -34.476  1.00  0.00           H  
ATOM   4831 1HD  ARG A 304     -37.788  17.035 -32.737  1.00  0.00           H  
ATOM   4832 2HD  ARG A 304     -39.226  16.012 -32.516  1.00  0.00           H  
ATOM   4833  HE  ARG A 304     -36.944  15.071 -31.021  1.00  0.00           H  
ATOM   4834 1HH1 ARG A 304     -39.607  17.362 -31.025  1.00  0.00           H  
ATOM   4835 2HH1 ARG A 304     -39.666  17.488 -29.281  1.00  0.00           H  
ATOM   4836 1HH2 ARG A 304     -37.030  15.243 -28.758  1.00  0.00           H  
ATOM   4837 2HH2 ARG A 304     -38.208  16.289 -27.997  1.00  0.00           H  
ATOM   4838  N   VAL A 305     -35.649  11.680 -33.386  1.00  0.00           N  
ATOM   4839  CA  VAL A 305     -34.209  11.350 -33.532  1.00  0.00           C  
ATOM   4840  C   VAL A 305     -33.908  10.466 -34.744  1.00  0.00           C  
ATOM   4841  O   VAL A 305     -32.988  10.744 -35.514  1.00  0.00           O  
ATOM   4842  CB  VAL A 305     -33.703  10.634 -32.266  1.00  0.00           C  
ATOM   4843  CG1 VAL A 305     -32.277  10.142 -32.467  1.00  0.00           C  
ATOM   4844  CG2 VAL A 305     -33.787  11.571 -31.071  1.00  0.00           C  
ATOM   4845  H   VAL A 305     -36.214  11.298 -32.641  1.00  0.00           H  
ATOM   4846  HA  VAL A 305     -33.652  12.280 -33.654  1.00  0.00           H  
ATOM   4847  HB  VAL A 305     -34.323   9.756 -32.084  1.00  0.00           H  
ATOM   4848 1HG1 VAL A 305     -31.935   9.638 -31.562  1.00  0.00           H  
ATOM   4849 2HG1 VAL A 305     -32.247   9.445 -33.304  1.00  0.00           H  
ATOM   4850 3HG1 VAL A 305     -31.626  10.990 -32.676  1.00  0.00           H  
ATOM   4851 1HG2 VAL A 305     -33.428  11.058 -30.180  1.00  0.00           H  
ATOM   4852 2HG2 VAL A 305     -33.171  12.452 -31.256  1.00  0.00           H  
ATOM   4853 3HG2 VAL A 305     -34.822  11.877 -30.921  1.00  0.00           H  
ATOM   4854  N   ASN A 306     -34.682   9.398 -34.918  1.00  0.00           N  
ATOM   4855  CA  ASN A 306     -34.471   8.470 -36.032  1.00  0.00           C  
ATOM   4856  C   ASN A 306     -35.555   8.662 -37.083  1.00  0.00           C  
ATOM   4857  O   ASN A 306     -36.742   8.496 -36.802  1.00  0.00           O  
ATOM   4858  CB  ASN A 306     -34.441   7.033 -35.546  1.00  0.00           C  
ATOM   4859  CG  ASN A 306     -33.270   6.752 -34.645  1.00  0.00           C  
ATOM   4860  OD1 ASN A 306     -32.113   6.972 -35.023  1.00  0.00           O  
ATOM   4861  ND2 ASN A 306     -33.547   6.271 -33.460  1.00  0.00           N  
ATOM   4862  H   ASN A 306     -35.432   9.223 -34.265  1.00  0.00           H  
ATOM   4863  HA  ASN A 306     -33.512   8.700 -36.497  1.00  0.00           H  
ATOM   4864 1HB  ASN A 306     -35.362   6.812 -35.005  1.00  0.00           H  
ATOM   4865 2HB  ASN A 306     -34.395   6.360 -36.402  1.00  0.00           H  
ATOM   4866 1HD2 ASN A 306     -32.808   6.065 -32.818  1.00  0.00           H  
ATOM   4867 2HD2 ASN A 306     -34.497   6.109 -33.196  1.00  0.00           H  
ATOM   4868  N   LYS A 307     -35.142   9.010 -38.292  1.00  0.00           N  
ATOM   4869  CA  LYS A 307     -36.077   9.451 -39.317  1.00  0.00           C  
ATOM   4870  C   LYS A 307     -36.338   8.344 -40.332  1.00  0.00           C  
ATOM   4871  O   LYS A 307     -36.853   8.597 -41.421  1.00  0.00           O  
ATOM   4872  CB  LYS A 307     -35.548  10.700 -40.023  1.00  0.00           C  
ATOM   4873  CG  LYS A 307     -35.427  11.926 -39.127  1.00  0.00           C  
ATOM   4874  CD  LYS A 307     -34.933  13.135 -39.908  1.00  0.00           C  
ATOM   4875  CE  LYS A 307     -34.818  14.361 -39.015  1.00  0.00           C  
ATOM   4876  NZ  LYS A 307     -34.307  15.545 -39.759  1.00  0.00           N  
ATOM   4877  H   LYS A 307     -34.156   8.969 -38.506  1.00  0.00           H  
ATOM   4878  HA  LYS A 307     -37.025   9.697 -38.838  1.00  0.00           H  
ATOM   4879 1HB  LYS A 307     -34.562  10.492 -40.441  1.00  0.00           H  
ATOM   4880 2HB  LYS A 307     -36.207  10.956 -40.853  1.00  0.00           H  
ATOM   4881 1HG  LYS A 307     -36.400  12.157 -38.693  1.00  0.00           H  
ATOM   4882 2HG  LYS A 307     -34.728  11.716 -38.318  1.00  0.00           H  
ATOM   4883 1HD  LYS A 307     -33.955  12.915 -40.338  1.00  0.00           H  
ATOM   4884 2HD  LYS A 307     -35.627  13.352 -40.719  1.00  0.00           H  
ATOM   4885 1HE  LYS A 307     -35.796  14.603 -38.601  1.00  0.00           H  
ATOM   4886 2HE  LYS A 307     -34.141  14.148 -38.188  1.00  0.00           H  
ATOM   4887 1HZ  LYS A 307     -34.245  16.335 -39.133  1.00  0.00           H  
ATOM   4888 2HZ  LYS A 307     -33.391  15.339 -40.132  1.00  0.00           H  
ATOM   4889 3HZ  LYS A 307     -34.937  15.765 -40.517  1.00  0.00           H  
ATOM   4890  N   ASP A 308     -35.980   7.117 -39.967  1.00  0.00           N  
ATOM   4891  CA  ASP A 308     -36.169   5.972 -40.848  1.00  0.00           C  
ATOM   4892  C   ASP A 308     -37.653   5.695 -41.072  1.00  0.00           C  
ATOM   4893  O   ASP A 308     -38.451   5.743 -40.137  1.00  0.00           O  
ATOM   4894  CB  ASP A 308     -35.490   4.730 -40.266  1.00  0.00           C  
ATOM   4895  CG  ASP A 308     -33.970   4.805 -40.319  1.00  0.00           C  
ATOM   4896  OD1 ASP A 308     -33.461   5.636 -41.034  1.00  0.00           O  
ATOM   4897  OD2 ASP A 308     -33.333   4.031 -39.645  1.00  0.00           O  
ATOM   4898  H   ASP A 308     -35.567   6.975 -39.057  1.00  0.00           H  
ATOM   4899  HA  ASP A 308     -35.713   6.199 -41.812  1.00  0.00           H  
ATOM   4900 1HB  ASP A 308     -35.797   4.600 -39.228  1.00  0.00           H  
ATOM   4901 2HB  ASP A 308     -35.815   3.846 -40.816  1.00  0.00           H  
ATOM   4902  N   SER A 309     -38.017   5.404 -42.319  1.00  0.00           N  
ATOM   4903  CA  SER A 309     -39.424   5.260 -42.682  1.00  0.00           C  
ATOM   4904  C   SER A 309     -40.027   3.991 -42.094  1.00  0.00           C  
ATOM   4905  O   SER A 309     -41.192   3.972 -41.697  1.00  0.00           O  
ATOM   4906  CB  SER A 309     -39.573   5.245 -44.191  1.00  0.00           C  
ATOM   4907  OG  SER A 309     -38.954   4.117 -44.746  1.00  0.00           O  
ATOM   4908  H   SER A 309     -37.305   5.282 -43.024  1.00  0.00           H  
ATOM   4909  HA  SER A 309     -39.974   6.113 -42.283  1.00  0.00           H  
ATOM   4910 1HB  SER A 309     -40.631   5.248 -44.453  1.00  0.00           H  
ATOM   4911 2HB  SER A 309     -39.131   6.148 -44.609  1.00  0.00           H  
ATOM   4912  HG  SER A 309     -39.091   4.179 -45.694  1.00  0.00           H  
ATOM   4913  N   GLU A 310     -39.217   2.954 -42.052  1.00  0.00           N  
ATOM   4914  CA  GLU A 310     -39.590   1.682 -41.445  1.00  0.00           C  
ATOM   4915  C   GLU A 310     -39.846   1.838 -39.952  1.00  0.00           C  
ATOM   4916  O   GLU A 310     -40.793   1.265 -39.412  1.00  0.00           O  
ATOM   4917  CB  GLU A 310     -38.495   0.639 -41.679  1.00  0.00           C  
ATOM   4918  CG  GLU A 310     -38.356   0.186 -43.125  1.00  0.00           C  
ATOM   4919  CD  GLU A 310     -39.573  -0.538 -43.631  1.00  0.00           C  
ATOM   4920  OE1 GLU A 310     -40.152  -1.285 -42.879  1.00  0.00           O  
ATOM   4921  OE2 GLU A 310     -39.924  -0.344 -44.771  1.00  0.00           O  
ATOM   4922  H   GLU A 310     -38.294   3.034 -42.454  1.00  0.00           H  
ATOM   4923  HA  GLU A 310     -40.511   1.333 -41.913  1.00  0.00           H  
ATOM   4924 1HB  GLU A 310     -37.533   1.043 -41.361  1.00  0.00           H  
ATOM   4925 2HB  GLU A 310     -38.697  -0.243 -41.070  1.00  0.00           H  
ATOM   4926 1HG  GLU A 310     -38.180   1.059 -43.753  1.00  0.00           H  
ATOM   4927 2HG  GLU A 310     -37.489  -0.468 -43.208  1.00  0.00           H  
ATOM   4928  N   LEU A 311     -38.956   2.637 -39.327  1.00  0.00           N  
ATOM   4929  CA  LEU A 311     -39.090   2.871 -37.895  1.00  0.00           C
[truncated: 223,331 more chars]
