# Supplementary material for: Blueprinting extendable nanomaterials with standardized protein blocks
Source: Nature. 2024 Mar 13;627(8005):898–904. doi: 10.1038/s41586-024-07188-4 (PMC10972742; doi:10.1038/s41586-024-07188-4)
Supplement: Supplementary file 4 — Design models with ideal backbones as well as experimentally determined structures for comparison. For reference to design names, see Supplementary Fig. 1. [file 41586_2024_7188_MOESM4_ESM.zip › THR32_design.pdb]

HEADER                                            22-OCT-21   XXXX              
EXPDTA    THEORETICAL MODEL                                                     
REMARK 220                                                                      
REMARK 220 EXPERIMENTAL DETAILS                                                 
REMARK 220  EXPERIMENT TYPE                : THEORETICAL MODELLING              
REMARK 220  DATE OF DATA COLLECTION        : 22-OCT-21                          
REMARK 220                                                                      
REMARK 220 REMARK: MODEL GENERATED BY ROSETTA                                   
REMARK 220  VERSION 2021.41+HEAD.36da336f772                                    
ATOM      1  N   GLY A   1     -81.019  34.171  27.361  1.00  0.00           N  
ATOM      2  CA  GLY A   1     -79.892  35.029  27.015  1.00  0.00           C  
ATOM      3  C   GLY A   1     -78.794  34.974  28.072  1.00  0.00           C  
ATOM      4  O   GLY A   1     -78.201  35.996  28.419  1.00  0.00           O  
ATOM      5 1H   GLY A   1     -81.717  34.233  26.647  1.00  0.00           H  
ATOM      6 2H   GLY A   1     -80.706  33.224  27.440  1.00  0.00           H  
ATOM      7 3H   GLY A   1     -81.408  34.467  28.234  1.00  0.00           H  
ATOM      8 1HA  GLY A   1     -79.484  34.721  26.052  1.00  0.00           H  
ATOM      9 2HA  GLY A   1     -80.237  36.056  26.904  1.00  0.00           H  
ATOM     10  N   GLY A   2     -78.522  33.775  28.587  1.00  0.00           N  
ATOM     11  CA  GLY A   2     -77.363  33.586  29.447  1.00  0.00           C  
ATOM     12  C   GLY A   2     -76.099  33.315  28.665  1.00  0.00           C  
ATOM     13  O   GLY A   2     -76.150  32.956  27.488  1.00  0.00           O  
ATOM     14  H   GLY A   2     -79.130  32.998  28.373  1.00  0.00           H  
ATOM     15 1HA  GLY A   2     -77.216  34.475  30.060  1.00  0.00           H  
ATOM     16 2HA  GLY A   2     -77.545  32.755  30.125  1.00  0.00           H  
ATOM     17  N   ASP A   3     -74.962  33.487  29.319  1.00  0.00           N  
ATOM     18  CA  ASP A   3     -73.678  33.365  28.656  1.00  0.00           C  
ATOM     19  C   ASP A   3     -73.372  31.911  28.348  1.00  0.00           C  
ATOM     20  O   ASP A   3     -73.248  31.087  29.254  1.00  0.00           O  
ATOM     21  CB  ASP A   3     -72.565  33.960  29.522  1.00  0.00           C  
ATOM     22  CG  ASP A   3     -71.208  33.950  28.831  1.00  0.00           C  
ATOM     23  OD1 ASP A   3     -70.706  32.884  28.564  1.00  0.00           O  
ATOM     24  OD2 ASP A   3     -70.686  35.010  28.576  1.00  0.00           O  
ATOM     25  H   ASP A   3     -74.991  33.708  30.304  1.00  0.00           H  
ATOM     26  HA  ASP A   3     -73.720  33.916  27.716  1.00  0.00           H  
ATOM     27 1HB  ASP A   3     -72.817  34.988  29.782  1.00  0.00           H  
ATOM     28 2HB  ASP A   3     -72.486  33.396  30.452  1.00  0.00           H  
ATOM     29  N   LEU A   4     -73.249  31.598  27.062  1.00  0.00           N  
ATOM     30  CA  LEU A   4     -73.282  30.210  26.627  1.00  0.00           C  
ATOM     31  C   LEU A   4     -72.008  29.468  26.978  1.00  0.00           C  
ATOM     32  O   LEU A   4     -72.046  28.301  27.367  1.00  0.00           O  
ATOM     33  CB  LEU A   4     -73.509  30.142  25.112  1.00  0.00           C  
ATOM     34  CG  LEU A   4     -74.886  30.610  24.624  1.00  0.00           C  
ATOM     35  CD1 LEU A   4     -74.906  30.633  23.102  1.00  0.00           C  
ATOM     36  CD2 LEU A   4     -75.961  29.683  25.171  1.00  0.00           C  
ATOM     37  H   LEU A   4     -73.132  32.338  26.385  1.00  0.00           H  
ATOM     38  HA  LEU A   4     -74.109  29.710  27.129  1.00  0.00           H  
ATOM     39 1HB  LEU A   4     -72.757  30.756  24.619  1.00  0.00           H  
ATOM     40 2HB  LEU A   4     -73.376  29.110  24.786  1.00  0.00           H  
ATOM     41  HG  LEU A   4     -75.070  31.626  24.975  1.00  0.00           H  
ATOM     42 1HD1 LEU A   4     -75.884  30.967  22.756  1.00  0.00           H  
ATOM     43 2HD1 LEU A   4     -74.140  31.319  22.739  1.00  0.00           H  
ATOM     44 3HD1 LEU A   4     -74.708  29.632  22.721  1.00  0.00           H  
ATOM     45 1HD2 LEU A   4     -76.940  30.016  24.825  1.00  0.00           H  
ATOM     46 2HD2 LEU A   4     -75.779  28.667  24.819  1.00  0.00           H  
ATOM     47 3HD2 LEU A   4     -75.936  29.700  26.261  1.00  0.00           H  
ATOM     48  N   GLU A   5     -70.861  30.129  26.849  1.00  0.00           N  
ATOM     49  CA  GLU A   5     -69.636  29.448  27.252  1.00  0.00           C  
ATOM     50  C   GLU A   5     -69.626  29.171  28.749  1.00  0.00           C  
ATOM     51  O   GLU A   5     -69.218  28.096  29.188  1.00  0.00           O  
ATOM     52  CB  GLU A   5     -68.411  30.282  26.870  1.00  0.00           C  
ATOM     53  CG  GLU A   5     -67.077  29.620  27.183  1.00  0.00           C  
ATOM     54  CD  GLU A   5     -65.899  30.428  26.716  1.00  0.00           C  
ATOM     55  OE1 GLU A   5     -66.107  31.469  26.141  1.00  0.00           O  
ATOM     56  OE2 GLU A   5     -64.789  30.003  26.934  1.00  0.00           O  
ATOM     57  H   GLU A   5     -70.874  31.070  26.480  1.00  0.00           H  
ATOM     58  HA  GLU A   5     -69.584  28.492  26.730  1.00  0.00           H  
ATOM     59 1HB  GLU A   5     -68.436  30.496  25.801  1.00  0.00           H  
ATOM     60 2HB  GLU A   5     -68.442  31.236  27.396  1.00  0.00           H  
ATOM     61 1HG  GLU A   5     -66.999  29.474  28.260  1.00  0.00           H  
ATOM     62 2HG  GLU A   5     -67.050  28.639  26.709  1.00  0.00           H  
ATOM     63  N   THR A   6     -70.095  30.194  29.494  1.00  0.00           N  
ATOM     64  CA  THR A   6     -70.141  30.057  30.945  1.00  0.00           C  
ATOM     65  C   THR A   6     -71.066  28.920  31.362  1.00  0.00           C  
ATOM     66  O   THR A   6     -70.750  28.152  32.271  1.00  0.00           O  
ATOM     67  CB  THR A   6     -70.599  31.367  31.611  1.00  0.00           C  
ATOM     68  OG1 THR A   6     -69.667  32.413  31.306  1.00  0.00           O  
ATOM     69  CG2 THR A   6     -70.687  31.196  33.120  1.00  0.00           C  
ATOM     70  H   THR A   6     -70.406  31.036  29.032  1.00  0.00           H  
ATOM     71  HA  THR A   6     -69.138  29.822  31.302  1.00  0.00           H  
ATOM     72  HB  THR A   6     -71.578  31.649  31.226  1.00  0.00           H  
ATOM     73  HG1 THR A   6     -69.843  32.751  30.425  1.00  0.00           H  
ATOM     74 1HG2 THR A   6     -71.012  32.132  33.574  1.00  0.00           H  
ATOM     75 2HG2 THR A   6     -71.404  30.409  33.356  1.00  0.00           H  
ATOM     76 3HG2 THR A   6     -69.708  30.924  33.513  1.00  0.00           H  
ATOM     77  N   LEU A   7     -72.210  28.862  30.653  1.00  0.00           N  
ATOM     78  CA  LEU A   7     -73.184  27.819  30.952  1.00  0.00           C  
ATOM     79  C   LEU A   7     -72.599  26.434  30.708  1.00  0.00           C  
ATOM     80  O   LEU A   7     -72.815  25.511  31.493  1.00  0.00           O  
ATOM     81  CB  LEU A   7     -74.443  28.007  30.095  1.00  0.00           C  
ATOM     82  CG  LEU A   7     -75.302  29.231  30.437  1.00  0.00           C  
ATOM     83  CD1 LEU A   7     -76.402  29.386  29.395  1.00  0.00           C  
ATOM     84  CD2 LEU A   7     -75.889  29.067  31.831  1.00  0.00           C  
ATOM     85  H   LEU A   7     -72.373  29.544  29.925  1.00  0.00           H  
ATOM     86  HA  LEU A   7     -73.461  27.895  32.003  1.00  0.00           H  
ATOM     87 1HB  LEU A   7     -74.143  28.094  29.052  1.00  0.00           H  
ATOM     88 2HB  LEU A   7     -75.070  27.122  30.200  1.00  0.00           H  
ATOM     89  HG  LEU A   7     -74.685  30.129  30.406  1.00  0.00           H  
ATOM     90 1HD1 LEU A   7     -77.013  30.256  29.637  1.00  0.00           H  
ATOM     91 2HD1 LEU A   7     -75.954  29.521  28.410  1.00  0.00           H  
ATOM     92 3HD1 LEU A   7     -77.027  28.494  29.390  1.00  0.00           H  
ATOM     93 1HD2 LEU A   7     -76.500  29.937  32.073  1.00  0.00           H  
ATOM     94 2HD2 LEU A   7     -76.508  28.170  31.862  1.00  0.00           H  
ATOM     95 3HD2 LEU A   7     -75.081  28.976  32.557  1.00  0.00           H  
ATOM     96  N   ALA A   8     -71.854  26.348  29.586  1.00  0.00           N  
ATOM     97  CA  ALA A   8     -71.234  25.074  29.238  1.00  0.00           C  
ATOM     98  C   ALA A   8     -70.239  24.635  30.304  1.00  0.00           C  
ATOM     99  O   ALA A   8     -70.179  23.460  30.664  1.00  0.00           O  
ATOM    100  CB  ALA A   8     -70.549  25.172  27.883  1.00  0.00           C  
ATOM    101  H   ALA A   8     -71.739  27.168  29.008  1.00  0.00           H  
ATOM    102  HA  ALA A   8     -72.019  24.320  29.182  1.00  0.00           H  
ATOM    103 1HB  ALA A   8     -70.091  24.214  27.637  1.00  0.00           H  
ATOM    104 2HB  ALA A   8     -71.284  25.429  27.120  1.00  0.00           H  
ATOM    105 3HB  ALA A   8     -69.780  25.942  27.919  1.00  0.00           H  
ATOM    106  N   ARG A   9     -69.474  25.639  30.780  1.00  0.00           N  
ATOM    107  CA  ARG A   9     -68.481  25.352  31.808  1.00  0.00           C  
ATOM    108  C   ARG A   9     -69.138  24.833  33.081  1.00  0.00           C  
ATOM    109  O   ARG A   9     -68.641  23.900  33.711  1.00  0.00           O  
ATOM    110  CB  ARG A   9     -67.670  26.599  32.131  1.00  0.00           C  
ATOM    111  CG  ARG A   9     -66.618  26.415  33.213  1.00  0.00           C  
ATOM    112  CD  ARG A   9     -65.540  25.489  32.779  1.00  0.00           C  
ATOM    113  NE  ARG A   9     -64.551  25.280  33.823  1.00  0.00           N  
ATOM    114  CZ  ARG A   9     -63.467  26.057  34.016  1.00  0.00           C  
ATOM    115  NH1 ARG A   9     -63.247  27.086  33.228  1.00  0.00           N  
ATOM    116  NH2 ARG A   9     -62.624  25.784  34.997  1.00  0.00           N  
ATOM    117  H   ARG A   9     -69.604  26.572  30.415  1.00  0.00           H  
ATOM    118  HA  ARG A   9     -67.804  24.586  31.430  1.00  0.00           H  
ATOM    119 1HB  ARG A   9     -67.162  26.945  31.232  1.00  0.00           H  
ATOM    120 2HB  ARG A   9     -68.340  27.395  32.455  1.00  0.00           H  
ATOM    121 1HG  ARG A   9     -66.166  27.378  33.449  1.00  0.00           H  
ATOM    122 2HG  ARG A   9     -67.084  26.002  34.108  1.00  0.00           H  
ATOM    123 1HD  ARG A   9     -65.973  24.522  32.522  1.00  0.00           H  
ATOM    124 2HD  ARG A   9     -65.034  25.902  31.907  1.00  0.00           H  
ATOM    125  HE  ARG A   9     -64.685  24.498  34.450  1.00  0.00           H  
ATOM    126 1HH1 ARG A   9     -63.891  27.295  32.479  1.00  0.00           H  
ATOM    127 2HH1 ARG A   9     -62.435  27.668  33.372  1.00  0.00           H  
ATOM    128 1HH2 ARG A   9     -62.792  24.992  35.602  1.00  0.00           H  
ATOM    129 2HH2 ARG A   9     -61.812  26.365  35.141  1.00  0.00           H  
ATOM    130  N   LEU A  10     -70.270  25.487  33.414  1.00  0.00           N  
ATOM    131  CA  LEU A  10     -70.998  25.087  34.612  1.00  0.00           C  
ATOM    132  C   LEU A  10     -71.491  23.651  34.502  1.00  0.00           C  
ATOM    133  O   LEU A  10     -71.422  22.886  35.464  1.00  0.00           O  
ATOM    134  CB  LEU A  10     -72.189  26.026  34.846  1.00  0.00           C  
ATOM    135  CG  LEU A  10     -71.834  27.460  35.259  1.00  0.00           C  
ATOM    136  CD1 LEU A  10     -73.096  28.312  35.275  1.00  0.00           C  
ATOM    137  CD2 LEU A  10     -71.168  27.444  36.627  1.00  0.00           C  
ATOM    138  H   LEU A  10     -70.592  26.243  32.827  1.00  0.00           H  
ATOM    139  HA  LEU A  10     -70.325  25.156  35.465  1.00  0.00           H  
ATOM    140 1HB  LEU A  10     -72.774  26.081  33.930  1.00  0.00           H  
ATOM    141 2HB  LEU A  10     -72.817  25.601  35.629  1.00  0.00           H  
ATOM    142  HG  LEU A  10     -71.150  27.891  34.528  1.00  0.00           H  
ATOM    143 1HD1 LEU A  10     -72.844  29.331  35.568  1.00  0.00           H  
ATOM    144 2HD1 LEU A  10     -73.540  28.321  34.279  1.00  0.00           H  
ATOM    145 3HD1 LEU A  10     -73.807  27.895  35.987  1.00  0.00           H  
ATOM    146 1HD2 LEU A  10     -70.915  28.464  36.921  1.00  0.00           H  
ATOM    147 2HD2 LEU A  10     -71.852  27.015  37.360  1.00  0.00           H  
ATOM    148 3HD2 LEU A  10     -70.260  26.843  36.583  1.00  0.00           H  
ATOM    149  N   ALA A  11     -71.986  23.336  33.287  1.00  0.00           N  
ATOM    150  CA  ALA A  11     -72.490  21.988  33.050  1.00  0.00           C  
ATOM    151  C   ALA A  11     -71.388  20.951  33.214  1.00  0.00           C  
ATOM    152  O   ALA A  11     -71.606  19.885  33.791  1.00  0.00           O  
ATOM    153  CB  ALA A  11     -73.106  21.889  31.662  1.00  0.00           C  
ATOM    154  H   ALA A  11     -71.997  24.040  32.564  1.00  0.00           H  
ATOM    155  HA  ALA A  11     -73.259  21.779  33.793  1.00  0.00           H  
ATOM    156 1HB  ALA A  11     -73.477  20.877  31.500  1.00  0.00           H  
ATOM    157 2HB  ALA A  11     -73.932  22.596  31.579  1.00  0.00           H  
ATOM    158 3HB  ALA A  11     -72.352  22.123  30.912  1.00  0.00           H  
ATOM    159  N   LEU A  12     -70.206  21.322  32.680  1.00  0.00           N  
ATOM    160  CA  LEU A  12     -69.067  20.417  32.771  1.00  0.00           C  
ATOM    161  C   LEU A  12     -68.683  20.159  34.222  1.00  0.00           C  
ATOM    162  O   LEU A  12     -68.374  19.029  34.601  1.00  0.00           O  
ATOM    163  CB  LEU A  12     -67.866  20.999  32.013  1.00  0.00           C  
ATOM    164  CG  LEU A  12     -66.626  20.100  31.942  1.00  0.00           C  
ATOM    165  CD1 LEU A  12     -65.813  20.453  30.703  1.00  0.00           C  
ATOM    166  CD2 LEU A  12     -65.798  20.275  33.206  1.00  0.00           C  
ATOM    167  H   LEU A  12     -70.133  22.221  32.225  1.00  0.00           H  
ATOM    168  HA  LEU A  12     -69.342  19.467  32.314  1.00  0.00           H  
ATOM    169 1HB  LEU A  12     -68.174  21.221  30.993  1.00  0.00           H  
ATOM    170 2HB  LEU A  12     -67.572  21.933  32.493  1.00  0.00           H  
ATOM    171  HG  LEU A  12     -66.935  19.059  31.852  1.00  0.00           H  
ATOM    172 1HD1 LEU A  12     -64.932  19.814  30.652  1.00  0.00           H  
ATOM    173 2HD1 LEU A  12     -66.423  20.300  29.812  1.00  0.00           H  
ATOM    174 3HD1 LEU A  12     -65.503  21.495  30.756  1.00  0.00           H  
ATOM    175 1HD2 LEU A  12     -64.916  19.635  33.156  1.00  0.00           H  
ATOM    176 2HD2 LEU A  12     -65.486  21.316  33.296  1.00  0.00           H  
ATOM    177 3HD2 LEU A  12     -66.397  19.999  34.074  1.00  0.00           H  
ATOM    178  N   GLU A  13     -68.721  21.260  34.999  1.00  0.00           N  
ATOM    179  CA  GLU A  13     -68.375  21.149  36.412  1.00  0.00           C  
ATOM    180  C   GLU A  13     -69.338  20.221  37.142  1.00  0.00           C  
ATOM    181  O   GLU A  13     -68.926  19.414  37.975  1.00  0.00           O  
ATOM    182  CB  GLU A  13     -68.381  22.529  37.073  1.00  0.00           C  
ATOM    183  CG  GLU A  13     -67.254  23.447  36.622  1.00  0.00           C  
ATOM    184  CD  GLU A  13     -65.894  22.940  37.015  1.00  0.00           C  
ATOM    185  OE1 GLU A  13     -65.768  22.409  38.092  1.00  0.00           O  
ATOM    186  OE2 GLU A  13     -64.981  23.084  36.236  1.00  0.00           O  
ATOM    187  H   GLU A  13     -68.988  22.144  34.589  1.00  0.00           H  
ATOM    188  HA  GLU A  13     -67.372  20.728  36.491  1.00  0.00           H  
ATOM    189 1HB  GLU A  13     -69.326  23.030  36.860  1.00  0.00           H  
ATOM    190 2HB  GLU A  13     -68.308  22.415  38.154  1.00  0.00           H  
ATOM    191 1HG  GLU A  13     -67.292  23.547  35.538  1.00  0.00           H  
ATOM    192 2HG  GLU A  13     -67.408  24.434  37.056  1.00  0.00           H  
ATOM    193  N   ILE A  14     -70.628  20.383  36.783  1.00  0.00           N  
ATOM    194  CA  ILE A  14     -71.652  19.553  37.408  1.00  0.00           C  
ATOM    195  C   ILE A  14     -71.428  18.078  37.102  1.00  0.00           C  
ATOM    196  O   ILE A  14     -71.580  17.223  37.975  1.00  0.00           O  
ATOM    197  CB  ILE A  14     -73.058  19.969  36.937  1.00  0.00           C  
ATOM    198  CG1 ILE A  14     -73.410  21.360  37.471  1.00  0.00           C  
ATOM    199  CG2 ILE A  14     -74.091  18.946  37.383  1.00  0.00           C  
ATOM    200  CD1 ILE A  14     -74.647  21.960  36.842  1.00  0.00           C  
ATOM    201  H   ILE A  14     -70.862  21.076  36.087  1.00  0.00           H  
ATOM    202  HA  ILE A  14     -71.595  19.690  38.487  1.00  0.00           H  
ATOM    203  HB  ILE A  14     -73.072  20.035  35.850  1.00  0.00           H  
ATOM    204 1HG1 ILE A  14     -73.566  21.307  38.548  1.00  0.00           H  
ATOM    205 2HG1 ILE A  14     -72.576  22.039  37.295  1.00  0.00           H  
ATOM    206 1HG2 ILE A  14     -75.079  19.255  37.043  1.00  0.00           H  
ATOM    207 2HG2 ILE A  14     -73.849  17.974  36.957  1.00  0.00           H  
ATOM    208 3HG2 ILE A  14     -74.088  18.876  38.471  1.00  0.00           H  
ATOM    209 1HD1 ILE A  14     -74.832  22.945  37.270  1.00  0.00           H  
ATOM    210 2HD1 ILE A  14     -74.499  22.054  35.765  1.00  0.00           H  
ATOM    211 3HD1 ILE A  14     -75.503  21.314  37.035  1.00  0.00           H  
ATOM    212  N   ALA A  15     -71.064  17.836  35.826  1.00  0.00           N  
ATOM    213  CA  ALA A  15     -70.817  16.463  35.403  1.00  0.00           C  
ATOM    214  C   ALA A  15     -69.659  15.848  36.177  1.00  0.00           C  
ATOM    215  O   ALA A  15     -69.717  14.686  36.582  1.00  0.00           O  
ATOM    216  CB  ALA A  15     -70.541  16.410  33.908  1.00  0.00           C  
ATOM    217  H   ALA A  15     -70.968  18.612  35.186  1.00  0.00           H  
ATOM    218  HA  ALA A  15     -71.711  15.877  35.618  1.00  0.00           H  
ATOM    219 1HB  ALA A  15     -70.358  15.378  33.607  1.00  0.00           H  
ATOM    220 2HB  ALA A  15     -71.402  16.800  33.365  1.00  0.00           H  
ATOM    221 3HB  ALA A  15     -69.664  17.015  33.679  1.00  0.00           H  
ATOM    222  N   ARG A  16     -68.618  16.685  36.356  1.00  0.00           N  
ATOM    223  CA  ARG A  16     -67.443  16.219  37.084  1.00  0.00           C  
ATOM    224  C   ARG A  16     -67.795  15.852  38.520  1.00  0.00           C  
ATOM    225  O   ARG A  16     -67.322  14.846  39.048  1.00  0.00           O  
ATOM    226  CB  ARG A  16     -66.358  17.285  37.088  1.00  0.00           C  
ATOM    227  CG  ARG A  16     -65.070  16.884  37.790  1.00  0.00           C  
ATOM    228  CD  ARG A  16     -64.062  17.974  37.753  1.00  0.00           C  
ATOM    229  NE  ARG A  16     -64.512  19.155  38.472  1.00  0.00           N  
ATOM    230  CZ  ARG A  16     -64.461  19.301  39.811  1.00  0.00           C  
ATOM    231  NH1 ARG A  16     -63.977  18.335  40.559  1.00  0.00           N  
ATOM    232  NH2 ARG A  16     -64.896  20.416  40.371  1.00  0.00           N  
ATOM    233  H   ARG A  16     -68.670  17.622  35.982  1.00  0.00           H  
ATOM    234  HA  ARG A  16     -67.056  15.331  36.584  1.00  0.00           H  
ATOM    235 1HB  ARG A  16     -66.105  17.550  36.062  1.00  0.00           H  
ATOM    236 2HB  ARG A  16     -66.733  18.185  37.576  1.00  0.00           H  
ATOM    237 1HG  ARG A  16     -65.282  16.649  38.833  1.00  0.00           H  
ATOM    238 2HG  ARG A  16     -64.645  16.008  37.299  1.00  0.00           H  
ATOM    239 1HD  ARG A  16     -63.135  17.629  38.211  1.00  0.00           H  
ATOM    240 2HD  ARG A  16     -63.871  18.258  36.718  1.00  0.00           H  
ATOM    241  HE  ARG A  16     -64.891  19.920  37.930  1.00  0.00           H  
ATOM    242 1HH1 ARG A  16     -63.643  17.483  40.131  1.00  0.00           H  
ATOM    243 2HH1 ARG A  16     -63.938  18.445  41.562  1.00  0.00           H  
ATOM    244 1HH2 ARG A  16     -65.269  21.159  39.795  1.00  0.00           H  
ATOM    245 2HH2 ARG A  16     -64.858  20.525  41.373  1.00  0.00           H  
ATOM    246  N   VAL A  17     -68.643  16.719  39.111  1.00  0.00           N  
ATOM    247  CA  VAL A  17     -69.062  16.481  40.487  1.00  0.00           C  
ATOM    248  C   VAL A  17     -69.824  15.169  40.613  1.00  0.00           C  
ATOM    249  O   VAL A  17     -69.627  14.414  41.566  1.00  0.00           O  
ATOM    250  CB  VAL A  17     -69.952  17.637  40.982  1.00  0.00           C  
ATOM    251  CG1 VAL A  17     -70.555  17.302  42.338  1.00  0.00           C  
ATOM    252  CG2 VAL A  17     -69.140  18.921  41.055  1.00  0.00           C  
ATOM    253  H   VAL A  17     -68.973  17.518  38.589  1.00  0.00           H  
ATOM    254  HA  VAL A  17     -68.172  16.430  41.116  1.00  0.00           H  
ATOM    255  HB  VAL A  17     -70.780  17.769  40.286  1.00  0.00           H  
ATOM    256 1HG1 VAL A  17     -71.181  18.129  42.673  1.00  0.00           H  
ATOM    257 2HG1 VAL A  17     -71.161  16.400  42.254  1.00  0.00           H  
ATOM    258 3HG1 VAL A  17     -69.756  17.137  43.061  1.00  0.00           H  
ATOM    259 1HG2 VAL A  17     -69.776  19.734  41.405  1.00  0.00           H  
ATOM    260 2HG2 VAL A  17     -68.308  18.787  41.747  1.00  0.00           H  
ATOM    261 3HG2 VAL A  17     -68.753  19.164  40.065  1.00  0.00           H  
ATOM    262  N   ALA A  18     -70.693  14.945  39.606  1.00  0.00           N  
ATOM    263  CA  ALA A  18     -71.486  13.722  39.606  1.00  0.00           C  
ATOM    264  C   ALA A  18     -70.595  12.488  39.526  1.00  0.00           C  
ATOM    265  O   ALA A  18     -70.835  11.492  40.209  1.00  0.00           O  
ATOM    266  CB  ALA A  18     -72.477  13.734  38.451  1.00  0.00           C  
ATOM    267  H   ALA A  18     -70.780  15.631  38.870  1.00  0.00           H  
ATOM    268  HA  ALA A  18     -72.038  13.675  40.545  1.00  0.00           H  
ATOM    269 1HB  ALA A  18     -73.062  12.814  38.464  1.00  0.00           H  
ATOM    270 2HB  ALA A  18     -73.145  14.589  38.554  1.00  0.00           H  
ATOM    271 3HB  ALA A  18     -71.937  13.807  37.509  1.00  0.00           H  
ATOM    272  N   PHE A  19     -69.567  12.615  38.661  1.00  0.00           N  
ATOM    273  CA  PHE A  19     -68.637  11.505  38.491  1.00  0.00           C  
ATOM    274  C   PHE A  19     -67.911  11.190  39.792  1.00  0.00           C  
ATOM    275  O   PHE A  19     -67.722  10.025  40.143  1.00  0.00           O  
ATOM    276  CB  PHE A  19     -67.617  11.824  37.396  1.00  0.00           C  
ATOM    277  CG  PHE A  19     -68.179  11.754  36.005  1.00  0.00           C  
ATOM    278  CD1 PHE A  19     -69.518  11.457  35.796  1.00  0.00           C  
ATOM    279  CD2 PHE A  19     -67.371  11.982  34.902  1.00  0.00           C  
ATOM    280  CE1 PHE A  19     -70.036  11.392  34.517  1.00  0.00           C  
ATOM    281  CE2 PHE A  19     -67.886  11.919  33.622  1.00  0.00           C  
ATOM    282  CZ  PHE A  19     -69.221  11.623  33.430  1.00  0.00           C  
ATOM    283  H   PHE A  19     -69.460  13.478  38.148  1.00  0.00           H  
ATOM    284  HA  PHE A  19     -69.204  10.622  38.192  1.00  0.00           H  
ATOM    285 1HB  PHE A  19     -67.219  12.826  37.552  1.00  0.00           H  
ATOM    286 2HB  PHE A  19     -66.783  11.127  37.462  1.00  0.00           H  
ATOM    287  HD1 PHE A  19     -70.164  11.276  36.656  1.00  0.00           H  
ATOM    288  HD2 PHE A  19     -66.316  12.216  35.054  1.00  0.00           H  
ATOM    289  HE1 PHE A  19     -71.090  11.158  34.367  1.00  0.00           H  
ATOM    290  HE2 PHE A  19     -67.240  12.101  32.763  1.00  0.00           H  
ATOM    291  HZ  PHE A  19     -69.628  11.570  32.421  1.00  0.00           H  
ATOM    292  N   GLU A  20     -67.521  12.284  40.477  1.00  0.00           N  
ATOM    293  CA  GLU A  20     -66.815  12.122  41.741  1.00  0.00           C  
ATOM    294  C   GLU A  20     -67.643  11.316  42.734  1.00  0.00           C  
ATOM    295  O   GLU A  20     -67.106  10.513  43.497  1.00  0.00           O  
ATOM    296  CB  GLU A  20     -66.470  13.488  42.339  1.00  0.00           C  
ATOM    297  CG  GLU A  20     -65.396  14.253  41.580  1.00  0.00           C  
ATOM    298  CD  GLU A  20     -65.134  15.618  42.154  1.00  0.00           C  
ATOM    299  OE1 GLU A  20     -65.843  16.012  43.048  1.00  0.00           O  
ATOM    300  OE2 GLU A  20     -64.222  16.267  41.698  1.00  0.00           O  
ATOM    301  H   GLU A  20     -67.726  13.199  40.100  1.00  0.00           H  
ATOM    302  HA  GLU A  20     -65.888  11.579  41.553  1.00  0.00           H  
ATOM    303 1HB  GLU A  20     -67.366  14.109  42.368  1.00  0.00           H  
ATOM    304 2HB  GLU A  20     -66.127  13.360  43.366  1.00  0.00           H  
ATOM    305 1HG  GLU A  20     -64.470  13.678  41.603  1.00  0.00           H  
ATOM    306 2HG  GLU A  20     -65.703  14.354  40.540  1.00  0.00           H  
ATOM    307  N   ALA A  21     -68.957  11.518  42.738  1.00  0.00           N  
ATOM    308  CA  ALA A  21     -69.846  10.849  43.707  1.00  0.00           C  
ATOM    309  C   ALA A  21     -69.620   9.338  43.858  1.00  0.00           C  
ATOM    310  O   ALA A  21     -69.874   8.765  44.917  1.00  0.00           O  
ATOM    311  CB  ALA A  21     -71.295  11.105  43.323  1.00  0.00           C  
ATOM    312  H   ALA A  21     -69.360  12.147  42.059  1.00  0.00           H  
ATOM    313  HA  ALA A  21     -69.660  11.280  44.691  1.00  0.00           H  
ATOM    314 1HB  ALA A  21     -71.954  10.636  44.054  1.00  0.00           H  
ATOM    315 2HB  ALA A  21     -71.482  12.179  43.302  1.00  0.00           H  
ATOM    316 3HB  ALA A  21     -71.490  10.684  42.337  1.00  0.00           H  
ATOM    317  N   GLY A  22     -69.145   8.672  42.810  1.00  0.00           N  
ATOM    318  CA  GLY A  22     -68.992   7.213  42.861  1.00  0.00           C  
ATOM    319  C   GLY A  22     -70.347   6.521  42.798  1.00  0.00           C  
ATOM    320  O   GLY A  22     -70.766   5.867  43.753  1.00  0.00           O  
ATOM    321  H   GLY A  22     -68.890   9.182  41.977  1.00  0.00           H  
ATOM    322 1HA  GLY A  22     -68.369   6.883  42.031  1.00  0.00           H  
ATOM    323 2HA  GLY A  22     -68.476   6.933  43.780  1.00  0.00           H  
ATOM    324  N   GLY A  23     -71.021   6.676  41.664  1.00  0.00           N  
ATOM    325  CA  GLY A  23     -72.301   6.021  41.425  1.00  0.00           C  
ATOM    326  C   GLY A  23     -72.190   5.087  40.232  1.00  0.00           C  
ATOM    327  O   GLY A  23     -71.427   5.341  39.300  1.00  0.00           O  
ATOM    328  H   GLY A  23     -70.638   7.267  40.941  1.00  0.00           H  
ATOM    329 1HA  GLY A  23     -72.597   5.467  42.314  1.00  0.00           H  
ATOM    330 2HA  GLY A  23     -73.066   6.776  41.245  1.00  0.00           H  
ATOM    331  N   ASP A  24     -72.954   4.005  40.263  1.00  0.00           N  
ATOM    332  CA  ASP A  24     -72.833   2.955  39.261  1.00  0.00           C  
ATOM    333  C   ASP A  24     -73.138   3.482  37.875  1.00  0.00           C  
ATOM    334  O   ASP A  24     -74.036   4.305  37.697  1.00  0.00           O  
ATOM    335  CB  ASP A  24     -73.771   1.790  39.584  1.00  0.00           C  
ATOM    336  CG  ASP A  24     -73.319   0.983  40.794  1.00  0.00           C  
ATOM    337  OD1 ASP A  24     -72.189   1.133  41.195  1.00  0.00           O  
ATOM    338  OD2 ASP A  24     -74.108   0.225  41.306  1.00  0.00           O  
ATOM    339  H   ASP A  24     -73.637   3.906  41.000  1.00  0.00           H  
ATOM    340  HA  ASP A  24     -71.806   2.588  39.267  1.00  0.00           H  
ATOM    341 1HB  ASP A  24     -74.774   2.173  39.775  1.00  0.00           H  
ATOM    342 2HB  ASP A  24     -73.833   1.123  38.724  1.00  0.00           H  
ATOM    343  N   SER A  25     -72.389   3.008  36.891  1.00  0.00           N  
ATOM    344  CA  SER A  25     -71.787   3.084  35.571  1.00  0.00           C  
ATOM    345  C   SER A  25     -72.884   3.184  34.524  1.00  0.00           C  
ATOM    346  O   SER A  25     -72.616   3.458  33.354  1.00  0.00           O  
ATOM    347  CB  SER A  25     -70.917   1.870  35.310  1.00  0.00           C  
ATOM    348  OG  SER A  25     -71.691   0.704  35.242  1.00  0.00           O  
ATOM    349  H   SER A  25     -71.936   2.112  37.004  1.00  0.00           H  
ATOM    350  HA  SER A  25     -71.164   3.979  35.526  1.00  0.00           H  
ATOM    351 1HB  SER A  25     -70.375   2.005  34.375  1.00  0.00           H  
ATOM    352 2HB  SER A  25     -70.179   1.774  36.105  1.00  0.00           H  
ATOM    353  HG  SER A  25     -71.074  -0.013  35.076  1.00  0.00           H  
ATOM    354  N   GLU A  26     -74.120   2.958  34.963  1.00  0.00           N  
ATOM    355  CA  GLU A  26     -75.290   3.359  34.194  1.00  0.00           C  
ATOM    356  C   GLU A  26     -75.593   4.827  34.448  1.00  0.00           C  
ATOM    357  O   GLU A  26     -75.860   5.586  33.516  1.00  0.00           O  
ATOM    358  CB  GLU A  26     -76.502   2.498  34.558  1.00  0.00           C  
ATOM    359  CG  GLU A  26     -76.388   1.041  34.134  1.00  0.00           C  
ATOM    360  CD  GLU A  26     -77.577   0.218  34.543  1.00  0.00           C  
ATOM    361  OE1 GLU A  26     -78.421   0.732  35.238  1.00  0.00           O  
ATOM    362  OE2 GLU A  26     -77.643  -0.926  34.160  1.00  0.00           O  
ATOM    363  H   GLU A  26     -74.250   2.497  35.852  1.00  0.00           H  
ATOM    364  HA  GLU A  26     -75.071   3.223  33.135  1.00  0.00           H  
ATOM    365 1HB  GLU A  26     -76.653   2.521  35.638  1.00  0.00           H  
ATOM    366 2HB  GLU A  26     -77.396   2.913  34.093  1.00  0.00           H  
ATOM    367 1HG  GLU A  26     -76.285   0.996  33.050  1.00  0.00           H  
ATOM    368 2HG  GLU A  26     -75.488   0.614  34.574  1.00  0.00           H  
ATOM    369  N   ALA A  27     -75.547   5.207  35.717  1.00  0.00           N  
ATOM    370  CA  ALA A  27     -75.744   6.592  36.132  1.00  0.00           C  
ATOM    371  C   ALA A  27     -74.705   7.509  35.503  1.00  0.00           C  
ATOM    372  O   ALA A  27     -75.037   8.569  34.973  1.00  0.00           O  
ATOM    373  CB  ALA A  27     -75.698   6.702  37.649  1.00  0.00           C  
ATOM    374  H   ALA A  27     -75.368   4.516  36.431  1.00  0.00           H  
ATOM    375  HA  ALA A  27     -76.727   6.912  35.784  1.00  0.00           H  
ATOM    376 1HB  ALA A  27     -75.846   7.742  37.943  1.00  0.00           H  
ATOM    377 2HB  ALA A  27     -76.486   6.087  38.083  1.00  0.00           H  
ATOM    378 3HB  ALA A  27     -74.729   6.359  38.009  1.00  0.00           H  
ATOM    379  N   VAL A  28     -73.443   7.095  35.564  1.00  0.00           N  
ATOM    380  CA  VAL A  28     -72.351   7.880  35.000  1.00  0.00           C  
ATOM    381  C   VAL A  28     -72.568   8.137  33.515  1.00  0.00           C  
ATOM    382  O   VAL A  28     -72.420   9.264  33.042  1.00  0.00           O  
ATOM    383  CB  VAL A  28     -71.009   7.152  35.201  1.00  0.00           C  
ATOM    384  CG1 VAL A  28     -69.901   7.854  34.431  1.00  0.00           C  
ATOM    385  CG2 VAL A  28     -70.675   7.081  36.683  1.00  0.00           C  
ATOM    386  H   VAL A  28     -73.235   6.214  36.012  1.00  0.00           H  
ATOM    387  HA  VAL A  28     -72.310   8.839  35.519  1.00  0.00           H  
ATOM    388  HB  VAL A  28     -71.090   6.142  34.798  1.00  0.00           H  
ATOM    389 1HG1 VAL A  28     -68.960   7.326  34.584  1.00  0.00           H  
ATOM    390 2HG1 VAL A  28     -70.144   7.861  33.369  1.00  0.00           H  
ATOM    391 3HG1 VAL A  28     -69.803   8.879  34.789  1.00  0.00           H  
ATOM    392 1HG2 VAL A  28     -69.726   6.564  36.818  1.00  0.00           H  
ATOM    393 2HG2 VAL A  28     -70.600   8.091  37.088  1.00  0.00           H  
ATOM    394 3HG2 VAL A  28     -71.461   6.538  37.208  1.00  0.00           H  
ATOM    395  N   ALA A  29     -72.923   7.038  32.817  1.00  0.00           N  
ATOM    396  CA  ALA A  29     -73.162   7.149  31.383  1.00  0.00           C  
ATOM    397  C   ALA A  29     -74.322   8.091  31.089  1.00  0.00           C  
ATOM    398  O   ALA A  29     -74.261   8.894  30.158  1.00  0.00           O  
ATOM    399  CB  ALA A  29     -73.431   5.777  30.782  1.00  0.00           C  
ATOM    400  H   ALA A  29     -73.017   6.157  33.302  1.00  0.00           H  
ATOM    401  HA  ALA A  29     -72.268   7.568  30.922  1.00  0.00           H  
ATOM    402 1HB  ALA A  29     -73.608   5.877  29.711  1.00  0.00           H  
ATOM    403 2HB  ALA A  29     -72.568   5.132  30.949  1.00  0.00           H  
ATOM    404 3HB  ALA A  29     -74.308   5.339  31.255  1.00  0.00           H  
ATOM    405  N   GLU A  30     -75.368   7.945  31.927  1.00  0.00           N  
ATOM    406  CA  GLU A  30     -76.545   8.788  31.754  1.00  0.00           C  
ATOM    407  C   GLU A  30     -76.200  10.260  31.943  1.00  0.00           C  
ATOM    408  O   GLU A  30     -76.672  11.119  31.198  1.00  0.00           O  
ATOM    409  CB  GLU A  30     -77.643   8.381  32.739  1.00  0.00           C  
ATOM    410  CG  GLU A  30     -78.941   9.162  32.592  1.00  0.00           C  
ATOM    411  CD  GLU A  30     -80.020   8.684  33.523  1.00  0.00           C  
ATOM    412  OE1 GLU A  30     -79.779   7.753  34.254  1.00  0.00           O  
ATOM    413  OE2 GLU A  30     -81.087   9.251  33.505  1.00  0.00           O  
ATOM    414  H   GLU A  30     -75.318   7.253  32.661  1.00  0.00           H  
ATOM    415  HA  GLU A  30     -76.919   8.655  30.738  1.00  0.00           H  
ATOM    416 1HB  GLU A  30     -77.873   7.323  32.610  1.00  0.00           H  
ATOM    417 2HB  GLU A  30     -77.285   8.516  33.759  1.00  0.00           H  
ATOM    418 1HG  GLU A  30     -78.744  10.215  32.792  1.00  0.00           H  
ATOM    419 2HG  GLU A  30     -79.290   9.075  31.564  1.00  0.00           H  
ATOM    420  N   VAL A  31     -75.360  10.494  32.972  1.00  0.00           N  
ATOM    421  CA  VAL A  31     -74.948  11.863  33.260  1.00  0.00           C  
ATOM    422  C   VAL A  31     -74.182  12.466  32.090  1.00  0.00           C  
ATOM    423  O   VAL A  31     -74.382  13.629  31.738  1.00  0.00           O  
ATOM    424  CB  VAL A  31     -74.066  11.902  34.522  1.00  0.00           C  
ATOM    425  CG1 VAL A  31     -73.470  13.289  34.713  1.00  0.00           C  
ATOM    426  CG2 VAL A  31     -74.883  11.493  35.738  1.00  0.00           C  
ATOM    427  H   VAL A  31     -75.030   9.716  33.524  1.00  0.00           H  
ATOM    428  HA  VAL A  31     -75.842  12.463  33.439  1.00  0.00           H  
ATOM    429  HB  VAL A  31     -73.233  11.210  34.393  1.00  0.00           H  
ATOM    430 1HG1 VAL A  31     -72.849  13.298  35.609  1.00  0.00           H  
ATOM    431 2HG1 VAL A  31     -72.860  13.545  33.847  1.00  0.00           H  
ATOM    432 3HG1 VAL A  31     -74.273  14.018  34.822  1.00  0.00           H  
ATOM    433 1HG2 VAL A  31     -74.252  11.522  36.626  1.00  0.00           H  
ATOM    434 2HG2 VAL A  31     -75.718  12.182  35.863  1.00  0.00           H  
ATOM    435 3HG2 VAL A  31     -75.264  10.482  35.597  1.00  0.00           H  
ATOM    436  N   ALA A  32     -73.305  11.616  31.518  1.00  0.00           N  
ATOM    437  CA  ALA A  32     -72.507  12.068  30.384  1.00  0.00           C  
ATOM    438  C   ALA A  32     -73.393  12.444  29.202  1.00  0.00           C  
ATOM    439  O   ALA A  32     -73.153  13.446  28.529  1.00  0.00           O  
ATOM    440  CB  ALA A  32     -71.509  10.995  29.977  1.00  0.00           C  
ATOM    441  H   ALA A  32     -73.217  10.679  31.886  1.00  0.00           H  
ATOM    442  HA  ALA A  32     -71.961  12.961  30.689  1.00  0.00           H  
ATOM    443 1HB  ALA A  32     -70.921  11.348  29.129  1.00  0.00           H  
ATOM    444 2HB  ALA A  32     -70.845  10.779  30.814  1.00  0.00           H  
ATOM    445 3HB  ALA A  32     -72.043  10.089  29.695  1.00  0.00           H  
ATOM    446  N   ARG A  33     -74.416  11.589  28.996  1.00  0.00           N  
ATOM    447  CA  ARG A  33     -75.339  11.835  27.896  1.00  0.00           C  
ATOM    448  C   ARG A  33     -76.073  13.159  28.076  1.00  0.00           C  
ATOM    449  O   ARG A  33     -76.258  13.912  27.121  1.00  0.00           O  
ATOM    450  CB  ARG A  33     -76.354  10.707  27.787  1.00  0.00           C  
ATOM    451  CG  ARG A  33     -77.344  10.845  26.641  1.00  0.00           C  
ATOM    452  CD  ARG A  33     -78.300   9.709  26.601  1.00  0.00           C  
ATOM    453  NE  ARG A  33     -79.132   9.659  27.793  1.00  0.00           N  
ATOM    454  CZ  ARG A  33     -80.221  10.426  27.999  1.00  0.00           C  
ATOM    455  NH1 ARG A  33     -80.595  11.295  27.087  1.00  0.00           N  
ATOM    456  NH2 ARG A  33     -80.912  10.304  29.119  1.00  0.00           N  
ATOM    457  H   ARG A  33     -74.524  10.794  29.609  1.00  0.00           H  
ATOM    458  HA  ARG A  33     -74.768  11.879  26.968  1.00  0.00           H  
ATOM    459 1HB  ARG A  33     -75.832   9.760  27.658  1.00  0.00           H  
ATOM    460 2HB  ARG A  33     -76.927  10.642  28.712  1.00  0.00           H  
ATOM    461 1HG  ARG A  33     -77.912  11.768  26.761  1.00  0.00           H  
ATOM    462 2HG  ARG A  33     -76.803  10.872  25.694  1.00  0.00           H  
ATOM    463 1HD  ARG A  33     -78.952   9.813  25.734  1.00  0.00           H  
ATOM    464 2HD  ARG A  33     -77.749   8.772  26.530  1.00  0.00           H  
ATOM    465  HE  ARG A  33     -78.876   9.002  28.518  1.00  0.00           H  
ATOM    466 1HH1 ARG A  33     -80.066  11.388  26.231  1.00  0.00           H  
ATOM    467 2HH1 ARG A  33     -81.410  11.870  27.241  1.00  0.00           H  
ATOM    468 1HH2 ARG A  33     -80.624   9.636  29.820  1.00  0.00           H  
ATOM    469 2HH2 ARG A  33     -81.727  10.879  29.273  1.00  0.00           H  
ATOM    470  N   LEU A  34     -76.472  13.390  29.344  1.00  0.00           N  
ATOM    471  CA  LEU A  34     -77.185  14.623  29.654  1.00  0.00           C  
ATOM    472  C   LEU A  34     -76.319  15.846  29.374  1.00  0.00           C  
ATOM    473  O   LEU A  34     -76.796  16.847  28.839  1.00  0.00           O  
ATOM    474  CB  LEU A  34     -77.624  14.626  31.123  1.00  0.00           C  
ATOM    475  CG  LEU A  34     -78.726  13.624  31.490  1.00  0.00           C  
ATOM    476  CD1 LEU A  34     -78.923  13.615  33.000  1.00  0.00           C  
ATOM    477  CD2 LEU A  34     -80.014  14.000  30.773  1.00  0.00           C  
ATOM    478  H   LEU A  34     -76.270  12.703  30.056  1.00  0.00           H  
ATOM    479  HA  LEU A  34     -78.071  14.678  29.023  1.00  0.00           H  
ATOM    480 1HB  LEU A  34     -76.758  14.408  31.745  1.00  0.00           H  
ATOM    481 2HB  LEU A  34     -77.986  15.623  31.376  1.00  0.00           H  
ATOM    482  HG  LEU A  34     -78.422  12.621  31.188  1.00  0.00           H  
ATOM    483 1HD1 LEU A  34     -79.706  12.902  33.261  1.00  0.00           H  
ATOM    484 2HD1 LEU A  34     -77.992  13.323  33.487  1.00  0.00           H  
ATOM    485 3HD1 LEU A  34     -79.212  14.610  33.335  1.00  0.00           H  
ATOM    486 1HD2 LEU A  34     -80.797  13.287  31.033  1.00  0.00           H  
ATOM    487 2HD2 LEU A  34     -80.320  15.002  31.076  1.00  0.00           H  
ATOM    488 3HD2 LEU A  34     -79.850  13.981  29.696  1.00  0.00           H  
ATOM    489  N   ALA A  35     -75.035  15.703  29.762  1.00  0.00           N  
ATOM    490  CA  ALA A  35     -74.100  16.802  29.550  1.00  0.00           C  
ATOM    491  C   ALA A  35     -73.941  17.111  28.067  1.00  0.00           C  
ATOM    492  O   ALA A  35     -73.890  18.274  27.667  1.00  0.00           O  
ATOM    493  CB  ALA A  35     -72.749  16.475  30.170  1.00  0.00           C  
ATOM    494  H   ALA A  35     -74.745  14.837  30.194  1.00  0.00           H  
ATOM    495  HA  ALA A  35     -74.505  17.690  30.035  1.00  0.00           H  
ATOM    496 1HB  ALA A  35     -72.062  17.304  30.003  1.00  0.00           H  
ATOM    497 2HB  ALA A  35     -72.870  16.313  31.241  1.00  0.00           H  
ATOM    498 3HB  ALA A  35     -72.347  15.573  29.711  1.00  0.00           H  
ATOM    499  N   ALA A  36     -73.866  16.012  27.288  1.00  0.00           N  
ATOM    500  CA  ALA A  36     -73.714  16.170  25.846  1.00  0.00           C  
ATOM    501  C   ALA A  36     -74.908  16.897  25.243  1.00  0.00           C  
ATOM    502  O   ALA A  36     -74.751  17.758  24.377  1.00  0.00           O  
ATOM    503  CB  ALA A  36     -73.530  14.814  25.180  1.00  0.00           C  
ATOM    504  H   ALA A  36     -73.916  15.100  27.718  1.00  0.00           H  
ATOM    505  HA  ALA A  36     -72.827  16.776  25.663  1.00  0.00           H  
ATOM    506 1HB  ALA A  36     -73.418  14.949  24.104  1.00  0.00           H  
ATOM    507 2HB  ALA A  36     -72.638  14.331  25.580  1.00  0.00           H  
ATOM    508 3HB  ALA A  36     -74.400  14.190  25.379  1.00  0.00           H  
ATOM    509  N   GLU A  37     -76.096  16.504  25.746  1.00  0.00           N  
ATOM    510  CA  GLU A  37     -77.320  17.124  25.253  1.00  0.00           C  
ATOM    511  C   GLU A  37     -77.338  18.619  25.547  1.00  0.00           C  
ATOM    512  O   GLU A  37     -77.743  19.422  24.707  1.00  0.00           O  
ATOM    513  CB  GLU A  37     -78.546  16.457  25.880  1.00  0.00           C  
ATOM    514  CG  GLU A  37     -78.803  15.036  25.401  1.00  0.00           C  
ATOM    515  CD  GLU A  37     -79.966  14.385  26.096  1.00  0.00           C  
ATOM    516  OE1 GLU A  37     -80.494  14.974  27.008  1.00  0.00           O  
ATOM    517  OE2 GLU A  37     -80.328  13.297  25.713  1.00  0.00           O  
ATOM    518  H   GLU A  37     -76.115  15.786  26.457  1.00  0.00           H  
ATOM    519  HA  GLU A  37     -77.364  16.991  24.172  1.00  0.00           H  
ATOM    520 1HB  GLU A  37     -78.431  16.429  26.964  1.00  0.00           H  
ATOM    521 2HB  GLU A  37     -79.435  17.050  25.661  1.00  0.00           H  
ATOM    522 1HG  GLU A  37     -78.998  15.054  24.329  1.00  0.00           H  
ATOM    523 2HG  GLU A  37     -77.906  14.440  25.568  1.00  0.00           H  
ATOM    524  N   LEU A  38     -76.879  18.937  26.775  1.00  0.00           N  
ATOM    525  CA  LEU A  38     -76.842  20.337  27.181  1.00  0.00           C  
ATOM    526  C   LEU A  38     -75.915  21.147  26.284  1.00  0.00           C  
ATOM    527  O   LEU A  38     -76.233  22.274  25.903  1.00  0.00           O  
ATOM    528  CB  LEU A  38     -76.382  20.454  28.640  1.00  0.00           C  
ATOM    529  CG  LEU A  38     -77.369  19.934  29.693  1.00  0.00           C  
ATOM    530  CD1 LEU A  38     -76.704  19.946  31.063  1.00  0.00           C  
ATOM    531  CD2 LEU A  38     -78.621  20.798  29.685  1.00  0.00           C  
ATOM    532  H   LEU A  38     -76.570  18.199  27.392  1.00  0.00           H  
ATOM    533  HA  LEU A  38     -77.847  20.749  27.097  1.00  0.00           H  
ATOM    534 1HB  LEU A  38     -75.452  19.900  28.756  1.00  0.00           H  
ATOM    535 2HB  LEU A  38     -76.185  21.503  28.860  1.00  0.00           H  
ATOM    536  HG  LEU A  38     -77.638  18.903  29.461  1.00  0.00           H  
ATOM    537 1HD1 LEU A  38     -77.406  19.576  31.810  1.00  0.00           H  
ATOM    538 2HD1 LEU A  38     -75.823  19.304  31.045  1.00  0.00           H  
ATOM    539 3HD1 LEU A  38     -76.409  20.963  31.315  1.00  0.00           H  
ATOM    540 1HD2 LEU A  38     -79.323  20.428  30.433  1.00  0.00           H  
ATOM    541 2HD2 LEU A  38     -78.353  21.829  29.918  1.00  0.00           H  
ATOM    542 3HD2 LEU A  38     -79.085  20.757  28.700  1.00  0.00           H  
ATOM    543  N   PHE A  39     -74.765  20.514  25.976  1.00  0.00           N  
ATOM    544  CA  PHE A  39     -73.789  21.180  25.123  1.00  0.00           C  
ATOM    545  C   PHE A  39     -74.367  21.460  23.741  1.00  0.00           C  
ATOM    546  O   PHE A  39     -74.152  22.531  23.173  1.00  0.00           O  
ATOM    547  CB  PHE A  39     -72.526  20.327  24.989  1.00  0.00           C  
ATOM    548  CG  PHE A  39     -71.662  20.328  26.218  1.00  0.00           C  
ATOM    549  CD1 PHE A  39     -71.333  19.139  26.853  1.00  0.00           C  
ATOM    550  CD2 PHE A  39     -71.177  21.516  26.743  1.00  0.00           C  
ATOM    551  CE1 PHE A  39     -70.539  19.138  27.984  1.00  0.00           C  
ATOM    552  CE2 PHE A  39     -70.382  21.518  27.872  1.00  0.00           C  
ATOM    553  CZ  PHE A  39     -70.063  20.327  28.494  1.00  0.00           C  
ATOM    554  H   PHE A  39     -74.600  19.587  26.344  1.00  0.00           H  
ATOM    555  HA  PHE A  39     -73.521  22.132  25.581  1.00  0.00           H  
ATOM    556 1HB  PHE A  39     -72.804  19.297  24.769  1.00  0.00           H  
ATOM    557 2HB  PHE A  39     -71.929  20.690  24.154  1.00  0.00           H  
ATOM    558  HD1 PHE A  39     -71.709  18.198  26.449  1.00  0.00           H  
ATOM    559  HD2 PHE A  39     -71.429  22.457  26.253  1.00  0.00           H  
ATOM    560  HE1 PHE A  39     -70.289  18.197  28.473  1.00  0.00           H  
ATOM    561  HE2 PHE A  39     -70.007  22.459  28.274  1.00  0.00           H  
ATOM    562  HZ  PHE A  39     -69.438  20.328  29.385  1.00  0.00           H  
ATOM    563  N   SER A  40     -75.103  20.446  23.243  1.00  0.00           N  
ATOM    564  CA  SER A  40     -75.716  20.587  21.928  1.00  0.00           C  
ATOM    565  C   SER A  40     -76.716  21.736  21.906  1.00  0.00           C  
ATOM    566  O   SER A  40     -76.774  22.503  20.944  1.00  0.00           O  
ATOM    567  CB  SER A  40     -76.406  19.295  21.533  1.00  0.00           C  
ATOM    568  OG  SER A  40     -77.000  19.410  20.269  1.00  0.00           O  
ATOM    569  H   SER A  40     -75.218  19.606  23.792  1.00  0.00           H  
ATOM    570  HA  SER A  40     -74.930  20.802  21.202  1.00  0.00           H  
ATOM    571 1HB  SER A  40     -75.680  18.483  21.525  1.00  0.00           H  
ATOM    572 2HB  SER A  40     -77.165  19.048  22.274  1.00  0.00           H  
ATOM    573  HG  SER A  40     -77.412  18.560  20.093  1.00  0.00           H  
ATOM    574  N   GLU A  41     -77.489  21.806  23.009  1.00  0.00           N  
ATOM    575  CA  GLU A  41     -78.487  22.863  23.115  1.00  0.00           C  
ATOM    576  C   GLU A  41     -77.835  24.239  23.104  1.00  0.00           C  
ATOM    577  O   GLU A  41     -78.332  25.167  22.465  1.00  0.00           O  
ATOM    578  CB  GLU A  41     -79.314  22.689  24.391  1.00  0.00           C  
ATOM    579  CG  GLU A  41     -80.252  21.490  24.373  1.00  0.00           C  
ATOM    580  CD  GLU A  41     -80.989  21.305  25.670  1.00  0.00           C  
ATOM    581  OE1 GLU A  41     -80.700  22.016  26.603  1.00  0.00           O  
ATOM    582  OE2 GLU A  41     -81.843  20.451  25.729  1.00  0.00           O  
ATOM    583  H   GLU A  41     -77.361  21.124  23.743  1.00  0.00           H  
ATOM    584  HA  GLU A  41     -79.154  22.796  22.254  1.00  0.00           H  
ATOM    585 1HB  GLU A  41     -78.647  22.579  25.245  1.00  0.00           H  
ATOM    586 2HB  GLU A  41     -79.916  23.582  24.558  1.00  0.00           H  
ATOM    587 1HG  GLU A  41     -80.979  21.622  23.572  1.00  0.00           H  
ATOM    588 2HG  GLU A  41     -79.674  20.593  24.158  1.00  0.00           H  
ATOM    589  N   LEU A  42     -76.709  24.314  23.842  1.00  0.00           N  
ATOM    590  CA  LEU A  42     -75.986  25.578  23.916  1.00  0.00           C  
ATOM    591  C   LEU A  42     -75.486  26.007  22.542  1.00  0.00           C  
ATOM    592  O   LEU A  42     -75.558  27.182  22.183  1.00  0.00           O  
ATOM    593  CB  LEU A  42     -74.802  25.456  24.883  1.00  0.00           C  
ATOM    594  CG  LEU A  42     -75.167  25.311  26.366  1.00  0.00           C  
ATOM    595  CD1 LEU A  42     -73.909  25.017  27.172  1.00  0.00           C  
ATOM    596  CD2 LEU A  42     -75.841  26.586  26.850  1.00  0.00           C  
ATOM    597  H   LEU A  42     -76.385  23.492  24.331  1.00  0.00           H  
ATOM    598  HA  LEU A  42     -76.666  26.344  24.288  1.00  0.00           H  
ATOM    599 1HB  LEU A  42     -74.212  24.586  24.600  1.00  0.00           H  
ATOM    600 2HB  LEU A  42     -74.177  26.342  24.780  1.00  0.00           H  
ATOM    601  HG  LEU A  42     -75.848  24.469  26.493  1.00  0.00           H  
ATOM    602 1HD1 LEU A  42     -74.168  24.914  28.226  1.00  0.00           H  
ATOM    603 2HD1 LEU A  42     -73.458  24.090  26.818  1.00  0.00           H  
ATOM    604 3HD1 LEU A  42     -73.200  25.835  27.051  1.00  0.00           H  
ATOM    605 1HD2 LEU A  42     -76.101  26.483  27.904  1.00  0.00           H  
ATOM    606 2HD2 LEU A  42     -75.160  27.428  26.725  1.00  0.00           H  
ATOM    607 3HD2 LEU A  42     -76.746  26.762  26.269  1.00  0.00           H  
ATOM    608  N   ILE A  43     -74.982  24.995  21.806  1.00  0.00           N  
ATOM    609  CA  ILE A  43     -74.470  25.272  20.469  1.00  0.00           C  
ATOM    610  C   ILE A  43     -75.570  25.802  19.557  1.00  0.00           C  
ATOM    611  O   ILE A  43     -75.350  26.731  18.779  1.00  0.00           O  
ATOM    612  CB  ILE A  43     -73.850  24.008  19.845  1.00  0.00           C  
ATOM    613  CG1 ILE A  43     -72.575  23.614  20.595  1.00  0.00           C  
ATOM    614  CG2 ILE A  43     -73.556  24.232  18.370  1.00  0.00           C  
ATOM    615  CD1 ILE A  43     -72.052  22.243  20.231  1.00  0.00           C  
ATOM    616  H   ILE A  43     -74.969  24.063  22.194  1.00  0.00           H  
ATOM    617  HA  ILE A  43     -73.696  26.034  20.546  1.00  0.00           H  
ATOM    618  HB  ILE A  43     -74.545  23.175  19.945  1.00  0.00           H  
ATOM    619 1HG1 ILE A  43     -71.792  24.343  20.390  1.00  0.00           H  
ATOM    620 2HG1 ILE A  43     -72.764  23.631  21.669  1.00  0.00           H  
ATOM    621 1HG2 ILE A  43     -73.118  23.329  17.945  1.00  0.00           H  
ATOM    622 2HG2 ILE A  43     -74.482  24.466  17.846  1.00  0.00           H  
ATOM    623 3HG2 ILE A  43     -72.857  25.061  18.260  1.00  0.00           H  
ATOM    624 1HD1 ILE A  43     -71.147  22.035  20.803  1.00  0.00           H  
ATOM    625 2HD1 ILE A  43     -72.808  21.492  20.461  1.00  0.00           H  
ATOM    626 3HD1 ILE A  43     -71.822  22.213  19.167  1.00  0.00           H  
ATOM    627  N   LYS A  44     -76.749  25.164  19.697  1.00  0.00           N  
ATOM    628  CA  LYS A  44     -77.885  25.576  18.882  1.00  0.00           C  
ATOM    629  C   LYS A  44     -78.278  27.019  19.174  1.00  0.00           C  
ATOM    630  O   LYS A  44     -78.585  27.786  18.261  1.00  0.00           O  
ATOM    631  CB  LYS A  44     -79.078  24.648  19.119  1.00  0.00           C  
ATOM    632  CG  LYS A  44     -78.906  23.245  18.551  1.00  0.00           C  
ATOM    633  CD  LYS A  44     -80.121  22.378  18.844  1.00  0.00           C  
ATOM    634  CE  LYS A  44     -79.946  20.972  18.288  1.00  0.00           C  
ATOM    635  NZ  LYS A  44     -81.111  20.101  18.600  1.00  0.00           N  
ATOM    636  H   LYS A  44     -76.824  24.410  20.366  1.00  0.00           H  
ATOM    637  HA  LYS A  44     -77.599  25.514  17.832  1.00  0.00           H  
ATOM    638 1HB  LYS A  44     -79.261  24.555  20.190  1.00  0.00           H  
ATOM    639 2HB  LYS A  44     -79.972  25.083  18.671  1.00  0.00           H  
ATOM    640 1HG  LYS A  44     -78.764  23.304  17.471  1.00  0.00           H  
ATOM    641 2HG  LYS A  44     -78.024  22.780  18.991  1.00  0.00           H  
ATOM    642 1HD  LYS A  44     -80.274  22.317  19.922  1.00  0.00           H  
ATOM    643 2HD  LYS A  44     -81.006  22.828  18.394  1.00  0.00           H  
ATOM    644 1HE  LYS A  44     -79.824  21.021  17.207  1.00  0.00           H  
ATOM    645 2HE  LYS A  44     -79.048  20.523  18.712  1.00  0.00           H  
ATOM    646 1HZ  LYS A  44     -80.956  19.180  18.216  1.00  0.00           H  
ATOM    647 2HZ  LYS A  44     -81.222  20.033  19.602  1.00  0.00           H  
ATOM    648 3HZ  LYS A  44     -81.947  20.497  18.195  1.00  0.00           H  
ATOM    649  N   THR A  45     -78.249  27.337  20.484  1.00  0.00           N  
ATOM    650  CA  THR A  45     -78.603  28.689  20.898  1.00  0.00           C  
ATOM    651  C   THR A  45     -77.641  29.714  20.310  1.00  0.00           C  
ATOM    652  O   THR A  45     -78.056  30.784  19.864  1.00  0.00           O  
ATOM    653  CB  THR A  45     -78.617  28.813  22.433  1.00  0.00           C  
ATOM    654  OG1 THR A  45     -79.601  27.925  22.978  1.00  0.00           O  
ATOM    655  CG2 THR A  45     -78.941  30.240  22.850  1.00  0.00           C  
ATOM    656  H   THR A  45     -77.983  26.631  21.156  1.00  0.00           H  
ATOM    657  HA  THR A  45     -79.603  28.914  20.527  1.00  0.00           H  
ATOM    658  HB  THR A  45     -77.639  28.538  22.829  1.00  0.00           H  
ATOM    659  HG1 THR A  45     -79.243  27.034  23.012  1.00  0.00           H  
ATOM    660 1HG2 THR A  45     -78.946  30.309  23.938  1.00  0.00           H  
ATOM    661 2HG2 THR A  45     -78.188  30.917  22.447  1.00  0.00           H  
ATOM    662 3HG2 THR A  45     -79.921  30.517  22.465  1.00  0.00           H  
ATOM    663  N   ALA A  46     -76.349  29.327  20.337  1.00  0.00           N  
ATOM    664  CA  ALA A  46     -75.327  30.217  19.802  1.00  0.00           C  
ATOM    665  C   ALA A  46     -75.542  30.474  18.317  1.00  0.00           C  
ATOM    666  O   ALA A  46     -75.392  31.601  17.844  1.00  0.00           O  
ATOM    667  CB  ALA A  46     -73.941  29.637  20.043  1.00  0.00           C  
ATOM    668  H   ALA A  46     -76.114  28.426  20.728  1.00  0.00           H  
ATOM    669  HA  ALA A  46     -75.404  31.173  20.321  1.00  0.00           H  
ATOM    670 1HB  ALA A  46     -73.188  30.313  19.638  1.00  0.00           H  
ATOM    671 2HB  ALA A  46     -73.779  29.513  21.114  1.00  0.00           H  
ATOM    672 3HB  ALA A  46     -73.861  28.669  19.550  1.00  0.00           H  
ATOM    673  N   ARG A  47     -75.897  29.375  17.619  1.00  0.00           N  
ATOM    674  CA  ARG A  47     -76.135  29.486  16.185  1.00  0.00           C  
ATOM    675  C   ARG A  47     -77.224  30.507  15.885  1.00  0.00           C  
ATOM    676  O   ARG A  47     -77.067  31.358  15.009  1.00  0.00           O  
ATOM    677  CB  ARG A  47     -76.533  28.138  15.602  1.00  0.00           C  
ATOM    678  CG  ARG A  47     -76.777  28.137  14.102  1.00  0.00           C  
ATOM    679  CD  ARG A  47     -77.078  26.773  13.595  1.00  0.00           C  
ATOM    680  NE  ARG A  47     -77.355  26.774  12.168  1.00  0.00           N  
ATOM    681  CZ  ARG A  47     -77.684  25.681  11.452  1.00  0.00           C  
ATOM    682  NH1 ARG A  47     -77.772  24.510  12.043  1.00  0.00           N  
ATOM    683  NH2 ARG A  47     -77.918  25.786  10.155  1.00  0.00           N  
ATOM    684  H   ARG A  47     -75.991  28.494  18.104  1.00  0.00           H  
ATOM    685  HA  ARG A  47     -75.212  29.813  15.705  1.00  0.00           H  
ATOM    686 1HB  ARG A  47     -75.753  27.407  15.810  1.00  0.00           H  
ATOM    687 2HB  ARG A  47     -77.446  27.789  16.085  1.00  0.00           H  
ATOM    688 1HG  ARG A  47     -77.624  28.783  13.870  1.00  0.00           H  
ATOM    689 2HG  ARG A  47     -75.888  28.505  13.588  1.00  0.00           H  
ATOM    690 1HD  ARG A  47     -76.224  26.122  13.776  1.00  0.00           H  
ATOM    691 2HD  ARG A  47     -77.952  26.378  14.112  1.00  0.00           H  
ATOM    692  HE  ARG A  47     -77.298  27.657  11.678  1.00  0.00           H  
ATOM    693 1HH1 ARG A  47     -77.593  24.430  13.034  1.00  0.00           H  
ATOM    694 2HH1 ARG A  47     -78.018  23.691  11.507  1.00  0.00           H  
ATOM    695 1HH2 ARG A  47     -77.850  26.686   9.701  1.00  0.00           H  
ATOM    696 2HH2 ARG A  47     -78.164  24.967   9.619  1.00  0.00           H  
ATOM    697  N   ARG A  48     -78.330  30.418  16.616  1.00  0.00           N  
ATOM    698  CA  ARG A  48     -79.448  31.336  16.430  1.00  0.00           C  
ATOM    699  C   ARG A  48     -79.012  32.783  16.621  1.00  0.00           C  
ATOM    700  O   ARG A  48     -79.378  33.660  15.840  1.00  0.00           O  
ATOM    701  CB  ARG A  48     -80.572  31.015  17.405  1.00  0.00           C  
ATOM    702  CG  ARG A  48     -81.302  29.710  17.132  1.00  0.00           C  
ATOM    703  CD  ARG A  48     -82.463  29.530  18.040  1.00  0.00           C  
ATOM    704  NE  ARG A  48     -83.138  28.262  17.815  1.00  0.00           N  
ATOM    705  CZ  ARG A  48     -82.891  27.131  18.505  1.00  0.00           C  
ATOM    706  NH1 ARG A  48     -81.987  27.127  19.459  1.00  0.00           N  
ATOM    707  NH2 ARG A  48     -83.560  26.026  18.223  1.00  0.00           N  
ATOM    708  H   ARG A  48     -78.398  29.697  17.319  1.00  0.00           H  
ATOM    709  HA  ARG A  48     -79.826  31.219  15.414  1.00  0.00           H  
ATOM    710 1HB  ARG A  48     -80.172  30.964  18.416  1.00  0.00           H  
ATOM    711 2HB  ARG A  48     -81.310  31.817  17.385  1.00  0.00           H  
ATOM    712 1HG  ARG A  48     -81.667  29.706  16.104  1.00  0.00           H  
ATOM    713 2HG  ARG A  48     -80.619  28.873  17.278  1.00  0.00           H  
ATOM    714 1HD  ARG A  48     -82.123  29.556  19.075  1.00  0.00           H  
ATOM    715 2HD  ARG A  48     -83.182  30.332  17.876  1.00  0.00           H  
ATOM    716  HE  ARG A  48     -83.840  28.226  17.088  1.00  0.00           H  
ATOM    717 1HH1 ARG A  48     -81.476  27.972  19.674  1.00  0.00           H  
ATOM    718 2HH1 ARG A  48     -81.802  26.280  19.976  1.00  0.00           H  
ATOM    719 1HH2 ARG A  48     -84.255  26.029  17.489  1.00  0.00           H  
ATOM    720 2HH2 ARG A  48     -83.375  25.179  18.740  1.00  0.00           H  
ATOM    721  N   GLU A  49     -78.223  32.977  17.685  1.00  0.00           N  
ATOM    722  CA  GLU A  49     -77.635  34.250  18.083  1.00  0.00           C  
ATOM    723  C   GLU A  49     -76.617  34.781  17.077  1.00  0.00           C  
ATOM    724  O   GLU A  49     -76.392  35.988  16.985  1.00  0.00           O  
ATOM    725  CB  GLU A  49     -76.969  34.107  19.453  1.00  0.00           C  
ATOM    726  CG  GLU A  49     -77.940  33.890  20.605  1.00  0.00           C  
ATOM    727  CD  GLU A  49     -77.250  33.728  21.930  1.00  0.00           C  
ATOM    728  OE1 GLU A  49     -76.043  33.673  21.948  1.00  0.00           O  
ATOM    729  OE2 GLU A  49     -77.929  33.659  22.927  1.00  0.00           O  
ATOM    730  H   GLU A  49     -77.999  32.193  18.281  1.00  0.00           H  
ATOM    731  HA  GLU A  49     -78.431  34.991  18.157  1.00  0.00           H  
ATOM    732 1HB  GLU A  49     -76.278  33.264  19.436  1.00  0.00           H  
ATOM    733 2HB  GLU A  49     -76.387  35.003  19.671  1.00  0.00           H  
ATOM    734 1HG  GLU A  49     -78.616  34.744  20.662  1.00  0.00           H  
ATOM    735 2HG  GLU A  49     -78.537  33.003  20.401  1.00  0.00           H  
ATOM    736  N   GLY A  50     -75.997  33.879  16.318  1.00  0.00           N  
ATOM    737  CA  GLY A  50     -74.905  34.260  15.423  1.00  0.00           C  
ATOM    738  C   GLY A  50     -73.586  34.375  16.174  1.00  0.00           C  
ATOM    739  O   GLY A  50     -72.833  35.330  15.984  1.00  0.00           O  
ATOM    740  H   GLY A  50     -76.289  32.913  16.364  1.00  0.00           H  
ATOM    741 1HA  GLY A  50     -74.812  33.518  14.628  1.00  0.00           H  
ATOM    742 2HA  GLY A  50     -75.141  35.212  14.947  1.00  0.00           H  
ATOM    743  N   ALA A  51     -73.315  33.395  17.026  1.00  0.00           N  
ATOM    744  CA  ALA A  51     -72.046  33.296  17.733  1.00  0.00           C  
ATOM    745  C   ALA A  51     -70.952  32.752  16.824  1.00  0.00           C  
ATOM    746  O   ALA A  51     -71.184  31.833  16.038  1.00  0.00           O  
ATOM    747  CB  ALA A  51     -72.195  32.419  18.967  1.00  0.00           C  
ATOM    748  H   ALA A  51     -74.012  32.685  17.197  1.00  0.00           H  
ATOM    749  HA  ALA A  51     -71.753  34.299  18.046  1.00  0.00           H  
ATOM    750 1HB  ALA A  51     -71.238  32.354  19.486  1.00  0.00           H  
ATOM    751 2HB  ALA A  51     -72.941  32.852  19.634  1.00  0.00           H  
ATOM    752 3HB  ALA A  51     -72.513  31.421  18.668  1.00  0.00           H  
ATOM    753  N   ASP A  52     -69.757  33.324  16.934  1.00  0.00           N  
ATOM    754  CA  ASP A  52     -68.615  32.845  16.163  1.00  0.00           C  
ATOM    755  C   ASP A  52     -68.263  31.412  16.562  1.00  0.00           C  
ATOM    756  O   ASP A  52     -68.726  30.911  17.587  1.00  0.00           O  
ATOM    757  CB  ASP A  52     -67.404  33.758  16.369  1.00  0.00           C  
ATOM    758  CG  ASP A  52     -66.300  33.518  15.348  1.00  0.00           C  
ATOM    759  OD1 ASP A  52     -66.427  32.602  14.570  1.00  0.00           O  
ATOM    760  OD2 ASP A  52     -65.341  34.252  15.356  1.00  0.00           O  
ATOM    761  H   ASP A  52     -69.641  34.105  17.565  1.00  0.00           H  
ATOM    762  HA  ASP A  52     -68.883  32.856  15.106  1.00  0.00           H  
ATOM    763 1HB  ASP A  52     -67.718  34.800  16.305  1.00  0.00           H  
ATOM    764 2HB  ASP A  52     -66.995  33.600  17.368  1.00  0.00           H  
ATOM    765  N   ALA A  53     -67.442  30.755  15.746  1.00  0.00           N  
ATOM    766  CA  ALA A  53     -67.225  29.317  15.857  1.00  0.00           C  
ATOM    767  C   ALA A  53     -66.340  28.935  17.050  1.00  0.00           C  
ATOM    768  O   ALA A  53     -66.265  27.767  17.431  1.00  0.00           O  
ATOM    769  CB  ALA A  53     -66.616  28.788  14.566  1.00  0.00           C  
ATOM    770  H   ALA A  53     -66.952  31.265  15.026  1.00  0.00           H  
ATOM    771  HA  ALA A  53     -68.192  28.839  16.013  1.00  0.00           H  
ATOM    772 1HB  ALA A  53     -66.474  27.711  14.646  1.00  0.00           H  
ATOM    773 2HB  ALA A  53     -67.285  29.005  13.733  1.00  0.00           H  
ATOM    774 3HB  ALA A  53     -65.655  29.270  14.394  1.00  0.00           H  
ATOM    775  N   GLU A  54     -65.676  29.925  17.631  1.00  0.00           N  
ATOM    776  CA  GLU A  54     -64.814  29.708  18.787  1.00  0.00           C  
ATOM    777  C   GLU A  54     -65.591  29.096  19.945  1.00  0.00           C  
ATOM    778  O   GLU A  54     -65.100  28.199  20.629  1.00  0.00           O  
ATOM    779  CB  GLU A  54     -64.174  31.026  19.230  1.00  0.00           C  
ATOM    780  CG  GLU A  54     -63.205  30.893  20.397  1.00  0.00           C  
ATOM    781  CD  GLU A  54     -62.549  32.195  20.763  1.00  0.00           C  
ATOM    782  OE1 GLU A  54     -62.818  33.177  20.115  1.00  0.00           O  
ATOM    783  OE2 GLU A  54     -61.776  32.207  21.692  1.00  0.00           O  
ATOM    784  H   GLU A  54     -65.767  30.861  17.262  1.00  0.00           H  
ATOM    785  HA  GLU A  54     -64.023  29.013  18.504  1.00  0.00           H  
ATOM    786 1HB  GLU A  54     -63.631  31.466  18.393  1.00  0.00           H  
ATOM    787 2HB  GLU A  54     -64.954  31.730  19.521  1.00  0.00           H  
ATOM    788 1HG  GLU A  54     -63.747  30.516  21.264  1.00  0.00           H  
ATOM    789 2HG  GLU A  54     -62.438  30.165  20.137  1.00  0.00           H  
ATOM    790  N   LEU A  55     -66.818  29.630  20.120  1.00  0.00           N  
ATOM    791  CA  LEU A  55     -67.666  29.131  21.196  1.00  0.00           C  
ATOM    792  C   LEU A  55     -67.995  27.656  21.000  1.00  0.00           C  
ATOM    793  O   LEU A  55     -67.988  26.877  21.953  1.00  0.00           O  
ATOM    794  CB  LEU A  55     -68.964  29.946  21.269  1.00  0.00           C  
ATOM    795  CG  LEU A  55     -69.942  29.541  22.379  1.00  0.00           C  
ATOM    796  CD1 LEU A  55     -69.266  29.698  23.734  1.00  0.00           C  
ATOM    797  CD2 LEU A  55     -71.195  30.399  22.290  1.00  0.00           C  
ATOM    798  H   LEU A  55     -67.127  30.366  19.502  1.00  0.00           H  
ATOM    799  HA  LEU A  55     -67.130  29.241  22.138  1.00  0.00           H  
ATOM    800 1HB  LEU A  55     -68.708  30.993  21.418  1.00  0.00           H  
ATOM    801 2HB  LEU A  55     -69.486  29.853  20.317  1.00  0.00           H  
ATOM    802  HG  LEU A  55     -70.212  28.491  22.261  1.00  0.00           H  
ATOM    803 1HD1 LEU A  55     -69.961  29.411  24.523  1.00  0.00           H  
ATOM    804 2HD1 LEU A  55     -68.384  29.059  23.778  1.00  0.00           H  
ATOM    805 3HD1 LEU A  55     -68.969  30.737  23.874  1.00  0.00           H  
ATOM    806 1HD2 LEU A  55     -71.890  30.111  23.079  1.00  0.00           H  
ATOM    807 2HD2 LEU A  55     -70.926  31.449  22.409  1.00  0.00           H  
ATOM    808 3HD2 LEU A  55     -71.667  30.253  21.318  1.00  0.00           H  
ATOM    809  N   VAL A  56     -68.278  27.328  19.723  1.00  0.00           N  
ATOM    810  CA  VAL A  56     -68.610  25.945  19.398  1.00  0.00           C  
ATOM    811  C   VAL A  56     -67.444  25.013  19.707  1.00  0.00           C  
ATOM    812  O   VAL A  56     -67.636  23.916  20.232  1.00  0.00           O  
ATOM    813  CB  VAL A  56     -68.983  25.819  17.910  1.00  0.00           C  
ATOM    814  CG1 VAL A  56     -69.134  24.356  17.520  1.00  0.00           C  
ATOM    815  CG2 VAL A  56     -70.267  26.586  17.632  1.00  0.00           C  
ATOM    816  H   VAL A  56     -68.256  28.046  19.013  1.00  0.00           H  
ATOM    817  HA  VAL A  56     -69.467  25.644  20.001  1.00  0.00           H  
ATOM    818  HB  VAL A  56     -68.175  26.231  17.305  1.00  0.00           H  
ATOM    819 1HG1 VAL A  56     -69.398  24.286  16.464  1.00  0.00           H  
ATOM    820 2HG1 VAL A  56     -68.193  23.835  17.693  1.00  0.00           H  
ATOM    821 3HG1 VAL A  56     -69.920  23.899  18.120  1.00  0.00           H  
ATOM    822 1HG2 VAL A  56     -70.525  26.494  16.577  1.00  0.00           H  
ATOM    823 2HG2 VAL A  56     -71.074  26.178  18.240  1.00  0.00           H  
ATOM    824 3HG2 VAL A  56     -70.123  27.638  17.879  1.00  0.00           H  
ATOM    825  N   LEU A  57     -66.242  25.509  19.353  1.00  0.00           N  
ATOM    826  CA  LEU A  57     -65.042  24.716  19.595  1.00  0.00           C  
ATOM    827  C   LEU A  57     -64.844  24.459  21.084  1.00  0.00           C  
ATOM    828  O   LEU A  57     -64.481  23.355  21.490  1.00  0.00           O  
ATOM    829  CB  LEU A  57     -63.810  25.430  19.025  1.00  0.00           C  
ATOM    830  CG  LEU A  57     -62.477  24.689  19.189  1.00  0.00           C  
ATOM    831  CD1 LEU A  57     -62.553  23.342  18.481  1.00  0.00           C  
ATOM    832  CD2 LEU A  57     -61.350  25.540  18.624  1.00  0.00           C  
ATOM    833  H   LEU A  57     -66.193  26.423  18.926  1.00  0.00           H  
ATOM    834  HA  LEU A  57     -65.155  23.756  19.093  1.00  0.00           H  
ATOM    835 1HB  LEU A  57     -63.967  25.597  17.961  1.00  0.00           H  
ATOM    836 2HB  LEU A  57     -63.713  26.399  19.513  1.00  0.00           H  
ATOM    837  HG  LEU A  57     -62.293  24.499  20.247  1.00  0.00           H  
ATOM    838 1HD1 LEU A  57     -61.606  22.816  18.598  1.00  0.00           H  
ATOM    839 2HD1 LEU A  57     -63.355  22.747  18.918  1.00  0.00           H  
ATOM    840 3HD1 LEU A  57     -62.753  23.499  17.422  1.00  0.00           H  
ATOM    841 1HD2 LEU A  57     -60.402  25.014  18.741  1.00  0.00           H  
ATOM    842 2HD2 LEU A  57     -61.532  25.729  17.566  1.00  0.00           H  
ATOM    843 3HD2 LEU A  57     -61.307  26.489  19.160  1.00  0.00           H  
ATOM    844  N   LYS A  58     -65.101  25.530  21.861  1.00  0.00           N  
ATOM    845  CA  LYS A  58     -64.951  25.416  23.307  1.00  0.00           C  
ATOM    846  C   LYS A  58     -65.910  24.381  23.880  1.00  0.00           C  
ATOM    847  O   LYS A  58     -65.541  23.596  24.753  1.00  0.00           O  
ATOM    848  CB  LYS A  58     -65.178  26.772  23.978  1.00  0.00           C  
ATOM    849  CG  LYS A  58     -64.097  27.805  23.691  1.00  0.00           C  
ATOM    850  CD  LYS A  58     -62.769  27.403  24.313  1.00  0.00           C  
ATOM    851  CE  LYS A  58     -61.707  28.470  24.091  1.00  0.00           C  
ATOM    852  NZ  LYS A  58     -60.393  28.076  24.669  1.00  0.00           N  
ATOM    853  H   LYS A  58     -65.393  26.394  21.427  1.00  0.00           H  
ATOM    854  HA  LYS A  58     -63.935  25.086  23.524  1.00  0.00           H  
ATOM    855 1HB  LYS A  58     -66.132  27.185  23.649  1.00  0.00           H  
ATOM    856 2HB  LYS A  58     -65.234  26.638  25.058  1.00  0.00           H  
ATOM    857 1HG  LYS A  58     -63.968  27.906  22.612  1.00  0.00           H  
ATOM    858 2HG  LYS A  58     -64.400  28.771  24.094  1.00  0.00           H  
ATOM    859 1HD  LYS A  58     -62.900  27.251  25.385  1.00  0.00           H  
ATOM    860 2HD  LYS A  58     -62.428  26.467  23.870  1.00  0.00           H  
ATOM    861 1HE  LYS A  58     -61.583  28.643  23.023  1.00  0.00           H  
ATOM    862 2HE  LYS A  58     -62.027  29.403  24.554  1.00  0.00           H  
ATOM    863 1HZ  LYS A  58     -59.718  28.808  24.501  1.00  0.00           H  
ATOM    864 2HZ  LYS A  58     -60.492  27.931  25.664  1.00  0.00           H  
ATOM    865 3HZ  LYS A  58     -60.076  27.221  24.234  1.00  0.00           H  
ATOM    866  N   ILE A  59     -67.146  24.428  23.341  1.00  0.00           N  
ATOM    867  CA  ILE A  59     -68.161  23.489  23.802  1.00  0.00           C  
ATOM    868  C   ILE A  59     -67.752  22.051  23.514  1.00  0.00           C  
ATOM    869  O   ILE A  59     -67.940  21.163  24.347  1.00  0.00           O  
ATOM    870  CB  ILE A  59     -69.520  23.779  23.139  1.00  0.00           C  
ATOM    871  CG1 ILE A  59     -70.081  25.116  23.633  1.00  0.00           C  
ATOM    872  CG2 ILE A  59     -70.500  22.651  23.419  1.00  0.00           C  
ATOM    873  CD1 ILE A  59     -71.268  25.610  22.839  1.00  0.00           C  
ATOM    874  H   ILE A  59     -67.346  25.115  22.628  1.00  0.00           H  
ATOM    875  HA  ILE A  59     -68.273  23.602  24.880  1.00  0.00           H  
ATOM    876  HB  ILE A  59     -69.386  23.873  22.062  1.00  0.00           H  
ATOM    877 1HG1 ILE A  59     -70.382  25.021  24.675  1.00  0.00           H  
ATOM    878 2HG1 ILE A  59     -69.301  25.876  23.587  1.00  0.00           H  
ATOM    879 1HG2 ILE A  59     -71.456  22.873  22.944  1.00  0.00           H  
ATOM    880 2HG2 ILE A  59     -70.105  21.718  23.021  1.00  0.00           H  
ATOM    881 3HG2 ILE A  59     -70.645  22.553  24.495  1.00  0.00           H  
ATOM    882 1HD1 ILE A  59     -71.609  26.562  23.248  1.00  0.00           H  
ATOM    883 2HD1 ILE A  59     -70.978  25.746  21.797  1.00  0.00           H  
ATOM    884 3HD1 ILE A  59     -72.075  24.881  22.899  1.00  0.00           H  
ATOM    885  N   VAL A  60     -67.188  21.878  22.301  1.00  0.00           N  
ATOM    886  CA  VAL A  60     -66.751  20.545  21.901  1.00  0.00           C  
ATOM    887  C   VAL A  60     -65.659  20.024  22.827  1.00  0.00           C  
ATOM    888  O   VAL A  60     -65.660  18.853  23.205  1.00  0.00           O  
ATOM    889  CB  VAL A  60     -66.225  20.567  20.453  1.00  0.00           C  
ATOM    890  CG1 VAL A  60     -65.584  19.233  20.100  1.00  0.00           C  
ATOM    891  CG2 VAL A  60     -67.360  20.891  19.495  1.00  0.00           C  
ATOM    892  H   VAL A  60     -67.079  22.675  21.691  1.00  0.00           H  
ATOM    893  HA  VAL A  60     -67.606  19.870  21.953  1.00  0.00           H  
ATOM    894  HB  VAL A  60     -65.449  21.328  20.370  1.00  0.00           H  
ATOM    895 1HG1 VAL A  60     -65.217  19.266  19.073  1.00  0.00           H  
ATOM    896 2HG1 VAL A  60     -64.751  19.039  20.776  1.00  0.00           H  
ATOM    897 3HG1 VAL A  60     -66.323  18.438  20.195  1.00  0.00           H  
ATOM    898 1HG2 VAL A  60     -66.981  20.905  18.473  1.00  0.00           H  
ATOM    899 2HG2 VAL A  60     -68.138  20.132  19.583  1.00  0.00           H  
ATOM    900 3HG2 VAL A  60     -67.776  21.868  19.741  1.00  0.00           H  
ATOM    901  N   GLU A  61     -64.741  20.953  23.164  1.00  0.00           N  
ATOM    902  CA  GLU A  61     -63.642  20.582  24.047  1.00  0.00           C  
ATOM    903  C   GLU A  61     -64.157  20.146  25.413  1.00  0.00           C  
ATOM    904  O   GLU A  61     -63.667  19.176  25.991  1.00  0.00           O  
ATOM    905  CB  GLU A  61     -62.668  21.752  24.207  1.00  0.00           C  
ATOM    906  CG  GLU A  61     -61.447  21.441  25.061  1.00  0.00           C  
ATOM    907  CD  GLU A  61     -60.477  22.587  25.134  1.00  0.00           C  
ATOM    908  OE1 GLU A  61     -60.408  23.343  24.195  1.00  0.00           O  
ATOM    909  OE2 GLU A  61     -59.804  22.707  26.131  1.00  0.00           O  
ATOM    910  H   GLU A  61     -64.832  21.890  22.798  1.00  0.00           H  
ATOM    911  HA  GLU A  61     -63.108  19.742  23.601  1.00  0.00           H  
ATOM    912 1HB  GLU A  61     -62.317  22.070  23.225  1.00  0.00           H  
ATOM    913 2HB  GLU A  61     -63.186  22.597  24.660  1.00  0.00           H  
ATOM    914 1HG  GLU A  61     -61.775  21.193  26.070  1.00  0.00           H  
ATOM    915 2HG  GLU A  61     -60.941  20.569  24.648  1.00  0.00           H  
ATOM    916  N   PHE A  62     -65.161  20.912  25.887  1.00  0.00           N  
ATOM    917  CA  PHE A  62     -65.745  20.600  27.185  1.00  0.00           C  
ATOM    918  C   PHE A  62     -66.383  19.217  27.184  1.00  0.00           C  
ATOM    919  O   PHE A  62     -66.251  18.461  28.146  1.00  0.00           O  
ATOM    920  CB  PHE A  62     -66.790  21.650  27.568  1.00  0.00           C  
ATOM    921  CG  PHE A  62     -66.201  22.966  27.990  1.00  0.00           C  
ATOM    922  CD1 PHE A  62     -64.828  23.163  27.977  1.00  0.00           C  
ATOM    923  CD2 PHE A  62     -67.017  24.008  28.401  1.00  0.00           C  
ATOM    924  CE1 PHE A  62     -64.285  24.374  28.366  1.00  0.00           C  
ATOM    925  CE2 PHE A  62     -66.478  25.219  28.788  1.00  0.00           C  
ATOM    926  CZ  PHE A  62     -65.109  25.401  28.771  1.00  0.00           C  
ATOM    927  H   PHE A  62     -65.490  21.689  25.332  1.00  0.00           H  
ATOM    928  HA  PHE A  62     -64.950  20.610  27.933  1.00  0.00           H  
ATOM    929 1HB  PHE A  62     -67.451  21.829  26.721  1.00  0.00           H  
ATOM    930 2HB  PHE A  62     -67.401  21.273  28.386  1.00  0.00           H  
ATOM    931  HD1 PHE A  62     -64.176  22.351  27.656  1.00  0.00           H  
ATOM    932  HD2 PHE A  62     -68.098  23.864  28.415  1.00  0.00           H  
ATOM    933  HE1 PHE A  62     -63.204  24.515  28.351  1.00  0.00           H  
ATOM    934  HE2 PHE A  62     -67.131  26.031  29.108  1.00  0.00           H  
ATOM    935  HZ  PHE A  62     -64.682  26.355  29.078  1.00  0.00           H  
ATOM    936  N   ALA A  63     -67.075  18.938  26.060  1.00  0.00           N  
ATOM    937  CA  ALA A  63     -67.735  17.644  25.931  1.00  0.00           C  
ATOM    938  C   ALA A  63     -66.725  16.505  25.965  1.00  0.00           C  
ATOM    939  O   ALA A  63     -66.959  15.473  26.593  1.00  0.00           O  
ATOM    940  CB  ALA A  63     -68.551  17.591  24.648  1.00  0.00           C  
ATOM    941  H   ALA A  63     -67.122  19.631  25.327  1.00  0.00           H  
ATOM    942  HA  ALA A  63     -68.406  17.521  26.781  1.00  0.00           H  
ATOM    943 1HB  ALA A  63     -69.037  16.619  24.566  1.00  0.00           H  
ATOM    944 2HB  ALA A  63     -69.308  18.375  24.664  1.00  0.00           H  
ATOM    945 3HB  ALA A  63     -67.893  17.740  23.793  1.00  0.00           H  
ATOM    946  N   VAL A  64     -65.602  16.752  25.259  1.00  0.00           N  
ATOM    947  CA  VAL A  64     -64.553  15.740  25.210  1.00  0.00           C  
ATOM    948  C   VAL A  64     -63.992  15.463  26.599  1.00  0.00           C  
ATOM    949  O   VAL A  64     -63.742  14.313  26.959  1.00  0.00           O  
ATOM    950  CB  VAL A  64     -63.413  16.197  24.281  1.00  0.00           C  
ATOM    951  CG1 VAL A  64     -62.230  15.245  24.381  1.00  0.00           C  
ATOM    952  CG2 VAL A  64     -63.916  16.283  22.848  1.00  0.00           C  
ATOM    953  H   VAL A  64     -65.509  17.634  24.777  1.00  0.00           H  
ATOM    954  HA  VAL A  64     -64.979  14.818  24.814  1.00  0.00           H  
ATOM    955  HB  VAL A  64     -63.064  17.178  24.604  1.00  0.00           H  
ATOM    956 1HG1 VAL A  64     -61.433  15.583  23.718  1.00  0.00           H  
ATOM    957 2HG1 VAL A  64     -61.864  15.227  25.407  1.00  0.00           H  
ATOM    958 3HG1 VAL A  64     -62.544  14.243  24.089  1.00  0.00           H  
ATOM    959 1HG2 VAL A  64     -63.105  16.607  22.196  1.00  0.00           H  
ATOM    960 2HG2 VAL A  64     -64.270  15.303  22.527  1.00  0.00           H  
ATOM    961 3HG2 VAL A  64     -64.734  17.001  22.792  1.00  0.00           H  
ATOM    962  N   ARG A  65     -63.812  16.572  27.345  1.00  0.00           N  
ATOM    963  CA  ARG A  65     -63.279  16.444  28.697  1.00  0.00           C  
ATOM    964  C   ARG A  65     -64.211  15.624  29.580  1.00  0.00           C  
ATOM    965  O   ARG A  65     -63.763  14.790  30.366  1.00  0.00           O  
ATOM    966  CB  ARG A  65     -63.069  17.815  29.322  1.00  0.00           C  
ATOM    967  CG  ARG A  65     -61.923  18.619  28.729  1.00  0.00           C  
ATOM    968  CD  ARG A  65     -61.764  19.931  29.408  1.00  0.00           C  
ATOM    969  NE  ARG A  65     -60.724  20.738  28.790  1.00  0.00           N  
ATOM    970  CZ  ARG A  65     -59.410  20.637  29.069  1.00  0.00           C  
ATOM    971  NH1 ARG A  65     -58.992  19.759  29.954  1.00  0.00           N  
ATOM    972  NH2 ARG A  65     -58.541  21.418  28.452  1.00  0.00           N  
ATOM    973  H   ARG A  65     -64.049  17.472  26.954  1.00  0.00           H  
ATOM    974  HA  ARG A  65     -62.316  15.935  28.642  1.00  0.00           H  
ATOM    975 1HB  ARG A  65     -63.977  18.407  29.214  1.00  0.00           H  
ATOM    976 2HB  ARG A  65     -62.876  17.703  30.389  1.00  0.00           H  
ATOM    977 1HG  ARG A  65     -60.993  18.062  28.838  1.00  0.00           H  
ATOM    978 2HG  ARG A  65     -62.115  18.802  27.671  1.00  0.00           H  
ATOM    979 1HD  ARG A  65     -62.701  20.484  29.355  1.00  0.00           H  
ATOM    980 2HD  ARG A  65     -61.496  19.770  30.451  1.00  0.00           H  
ATOM    981  HE  ARG A  65     -61.007  21.425  28.103  1.00  0.00           H  
ATOM    982 1HH1 ARG A  65     -59.656  19.162  30.426  1.00  0.00           H  
ATOM    983 2HH1 ARG A  65     -58.007  19.683  30.163  1.00  0.00           H  
ATOM    984 1HH2 ARG A  65     -58.863  22.093  27.771  1.00  0.00           H  
ATOM    985 2HH2 ARG A  65     -57.557  21.342  28.661  1.00  0.00           H  
ATOM    986  N   VAL A  66     -65.518  15.908  29.404  1.00  0.00           N  
ATOM    987  CA  VAL A  66     -66.516  15.191  30.189  1.00  0.00           C  
ATOM    988  C   VAL A  66     -66.480  13.697  29.892  1.00  0.00           C  
ATOM    989  O   VAL A  66     -66.585  12.872  30.800  1.00  0.00           O  
ATOM    990  CB  VAL A  66     -67.924  15.738  29.889  1.00  0.00           C  
ATOM    991  CG1 VAL A  66     -68.984  14.867  30.547  1.00  0.00           C  
ATOM    992  CG2 VAL A  66     -68.034  17.177  30.370  1.00  0.00           C  
ATOM    993  H   VAL A  66     -65.782  16.614  28.731  1.00  0.00           H  
ATOM    994  HA  VAL A  66     -66.299  15.343  31.246  1.00  0.00           H  
ATOM    995  HB  VAL A  66     -68.098  15.699  28.814  1.00  0.00           H  
ATOM    996 1HG1 VAL A  66     -69.974  15.268  30.325  1.00  0.00           H  
ATOM    997 2HG1 VAL A  66     -68.910  13.850  30.162  1.00  0.00           H  
ATOM    998 3HG1 VAL A  66     -68.831  14.860  31.626  1.00  0.00           H  
ATOM    999 1HG2 VAL A  66     -69.032  17.557  30.154  1.00  0.00           H  
ATOM   1000 2HG2 VAL A  66     -67.854  17.217  31.444  1.00  0.00           H  
ATOM   1001 3HG2 VAL A  66     -67.294  17.790  29.855  1.00  0.00           H  
ATOM   1002  N   PHE A  67     -66.329  13.405  28.585  1.00  0.00           N  
ATOM   1003  CA  PHE A  67     -66.278  12.010  28.167  1.00  0.00           C  
ATOM   1004  C   PHE A  67     -65.085  11.292  28.785  1.00  0.00           C  
ATOM   1005  O   PHE A  67     -65.196  10.147  29.223  1.00  0.00           O  
ATOM   1006  CB  PHE A  67     -66.205  11.912  26.642  1.00  0.00           C  
ATOM   1007  CG  PHE A  67     -67.504  12.220  25.952  1.00  0.00           C  
ATOM   1008  CD1 PHE A  67     -67.579  13.228  25.002  1.00  0.00           C  
ATOM   1009  CD2 PHE A  67     -68.652  11.503  26.251  1.00  0.00           C  
ATOM   1010  CE1 PHE A  67     -68.773  13.512  24.367  1.00  0.00           C  
ATOM   1011  CE2 PHE A  67     -69.847  11.784  25.617  1.00  0.00           C  
ATOM   1012  CZ  PHE A  67     -69.907  12.790  24.674  1.00  0.00           C  
ATOM   1013  H   PHE A  67     -66.253  14.160  27.918  1.00  0.00           H  
ATOM   1014  HA  PHE A  67     -67.189  11.514  28.505  1.00  0.00           H  
ATOM   1015 1HB  PHE A  67     -65.450  12.603  26.269  1.00  0.00           H  
ATOM   1016 2HB  PHE A  67     -65.898  10.907  26.356  1.00  0.00           H  
ATOM   1017  HD1 PHE A  67     -66.682  13.798  24.758  1.00  0.00           H  
ATOM   1018  HD2 PHE A  67     -68.605  10.708  26.997  1.00  0.00           H  
ATOM   1019  HE1 PHE A  67     -68.818  14.307  23.623  1.00  0.00           H  
ATOM   1020  HE2 PHE A  67     -70.742  11.212  25.861  1.00  0.00           H  
ATOM   1021  HZ  PHE A  67     -70.848  13.014  24.175  1.00  0.00           H  
ATOM   1022  N   LEU A  68     -63.953  12.025  28.792  1.00  0.00           N  
ATOM   1023  CA  LEU A  68     -62.736  11.455  29.359  1.00  0.00           C  
ATOM   1024  C   LEU A  68     -62.912  11.142  30.839  1.00  0.00           C  
ATOM   1025  O   LEU A  68     -62.467  10.100  31.320  1.00  0.00           O  
ATOM   1026  CB  LEU A  68     -61.560  12.421  29.171  1.00  0.00           C  
ATOM   1027  CG  LEU A  68     -60.206  11.933  29.702  1.00  0.00           C  
ATOM   1028  CD1 LEU A  68     -59.815  10.646  28.990  1.00  0.00           C  
ATOM   1029  CD2 LEU A  68     -59.158  13.015  29.492  1.00  0.00           C  
ATOM   1030  H   LEU A  68     -63.968  12.958  28.404  1.00  0.00           H  
ATOM   1031  HA  LEU A  68     -62.513  10.526  28.836  1.00  0.00           H  
ATOM   1032 1HB  LEU A  68     -61.444  12.625  28.108  1.00  0.00           H  
ATOM   1033 2HB  LEU A  68     -61.796  13.358  29.676  1.00  0.00           H  
ATOM   1034  HG  LEU A  68     -60.291  11.713  30.767  1.00  0.00           H  
ATOM   1035 1HD1 LEU A  68     -58.853  10.299  29.368  1.00  0.00           H  
ATOM   1036 2HD1 LEU A  68     -60.572   9.884  29.174  1.00  0.00           H  
ATOM   1037 3HD1 LEU A  68     -59.738  10.831  27.919  1.00  0.00           H  
ATOM   1038 1HD2 LEU A  68     -58.196  12.669  29.870  1.00  0.00           H  
ATOM   1039 2HD2 LEU A  68     -59.071  13.236  28.427  1.00  0.00           H  
ATOM   1040 3HD2 LEU A  68     -59.454  13.918  30.026  1.00  0.00           H  
ATOM   1041  N   LEU A  69     -63.580  12.095  31.521  1.00  0.00           N  
ATOM   1042  CA  LEU A  69     -63.817  11.917  32.949  1.00  0.00           C  
ATOM   1043  C   LEU A  69     -64.675  10.686  33.215  1.00  0.00           C  
ATOM   1044  O   LEU A  69     -64.416   9.928  34.150  1.00  0.00           O  
ATOM   1045  CB  LEU A  69     -64.500  13.160  33.532  1.00  0.00           C  
ATOM   1046  CG  LEU A  69     -63.636  14.426  33.597  1.00  0.00           C  
ATOM   1047  CD1 LEU A  69     -64.496  15.608  34.020  1.00  0.00           C  
ATOM   1048  CD2 LEU A  69     -62.488  14.207  34.573  1.00  0.00           C  
ATOM   1049  H   LEU A  69     -63.905  12.915  31.030  1.00  0.00           H  
ATOM   1050  HA  LEU A  69     -62.856  11.780  33.444  1.00  0.00           H  
ATOM   1051 1HB  LEU A  69     -65.378  13.389  32.930  1.00  0.00           H  
ATOM   1052 2HB  LEU A  69     -64.831  12.932  34.546  1.00  0.00           H  
ATOM   1053  HG  LEU A  69     -63.234  14.643  32.607  1.00  0.00           H  
ATOM   1054 1HD1 LEU A  69     -63.882  16.507  34.066  1.00  0.00           H  
ATOM   1055 2HD1 LEU A  69     -65.297  15.753  33.295  1.00  0.00           H  
ATOM   1056 3HD1 LEU A  69     -64.926  15.412  35.002  1.00  0.00           H  
ATOM   1057 1HD2 LEU A  69     -61.873  15.107  34.618  1.00  0.00           H  
ATOM   1058 2HD2 LEU A  69     -62.889  13.991  35.563  1.00  0.00           H  
ATOM   1059 3HD2 LEU A  69     -61.880  13.368  34.236  1.00  0.00           H  
ATOM   1060  N   ALA A  70     -65.697  10.537  32.348  1.00  0.00           N  
ATOM   1061  CA  ALA A  70     -66.595   9.398  32.492  1.00  0.00           C  
ATOM   1062  C   ALA A  70     -65.847   8.082  32.318  1.00  0.00           C  
ATOM   1063  O   ALA A  70     -66.081   7.123  33.054  1.00  0.00           O  
ATOM   1064  CB  ALA A  70     -67.737   9.493  31.491  1.00  0.00           C  
ATOM   1065  H   ALA A  70     -65.823  11.219  31.613  1.00  0.00           H  
ATOM   1066  HA  ALA A  70     -67.007   9.417  33.501  1.00  0.00           H  
ATOM   1067 1HB  ALA A  70     -68.399   8.635  31.611  1.00  0.00           H  
ATOM   1068 2HB  ALA A  70     -68.298  10.411  31.666  1.00  0.00           H  
ATOM   1069 3HB  ALA A  70     -67.334   9.501  30.480  1.00  0.00           H  
ATOM   1070  N   ALA A  71     -64.947   8.096  31.314  1.00  0.00           N  
ATOM   1071  CA  ALA A  71     -64.162   6.898  31.042  1.00  0.00           C  
ATOM   1072  C   ALA A  71     -63.370   6.468  32.271  1.00  0.00           C  
ATOM   1073  O   ALA A  71     -63.349   5.290  32.627  1.00  0.00           O  
ATOM   1074  CB  ALA A  71     -63.227   7.132  29.865  1.00  0.00           C  
ATOM   1075  H   ALA A  71     -64.832   8.938  30.768  1.00  0.00           H  
ATOM   1076  HA  ALA A  71     -64.852   6.092  30.790  1.00  0.00           H  
ATOM   1077 1HB  ALA A  71     -62.648   6.229  29.674  1.00  0.00           H  
ATOM   1078 2HB  ALA A  71     -63.812   7.382  28.980  1.00  0.00           H  
ATOM   1079 3HB  ALA A  71     -62.551   7.954  30.096  1.00  0.00           H  
ATOM   1080  N   ASP A  72     -62.728   7.465  32.894  1.00  0.00           N  
ATOM   1081  CA  ASP A  72     -62.011   7.324  34.153  1.00  0.00           C  
ATOM   1082  C   ASP A  72     -62.970   7.028  35.290  1.00  0.00           C  
ATOM   1083  O   ASP A  72     -62.573   6.496  36.327  1.00  0.00           O  
ATOM   1084  CB  ASP A  72     -61.213   8.592  34.467  1.00  0.00           C  
ATOM   1085  CG  ASP A  72     -60.011   8.777  33.551  1.00  0.00           C  
ATOM   1086  OD1 ASP A  72     -59.628   7.830  32.907  1.00  0.00           O  
ATOM   1087  OD2 ASP A  72     -59.487   9.865  33.506  1.00  0.00           O  
ATOM   1088  H   ASP A  72     -62.729   8.386  32.478  1.00  0.00           H  
ATOM   1089  HA  ASP A  72     -61.316   6.488  34.063  1.00  0.00           H  
ATOM   1090 1HB  ASP A  72     -61.862   9.463  34.371  1.00  0.00           H  
ATOM   1091 2HB  ASP A  72     -60.864   8.556  35.499  1.00  0.00           H  
ATOM   1092  N   ALA A  73     -64.231   7.376  35.087  1.00  0.00           N  
ATOM   1093  CA  ALA A  73     -65.247   7.227  36.116  1.00  0.00           C  
ATOM   1094  C   ALA A  73     -66.076   5.973  35.886  1.00  0.00           C  
ATOM   1095  O   ALA A  73     -67.134   5.797  36.489  1.00  0.00           O  
ATOM   1096  CB  ALA A  73     -66.144   8.455  36.160  1.00  0.00           C  
ATOM   1097  H   ALA A  73     -64.498   7.758  34.191  1.00  0.00           H  
ATOM   1098  HA  ALA A  73     -64.743   7.124  37.077  1.00  0.00           H  
ATOM   1099 1HB  ALA A  73     -66.900   8.326  36.935  1.00  0.00           H  
ATOM   1100 2HB  ALA A  73     -65.543   9.337  36.382  1.00  0.00           H  
ATOM   1101 3HB  ALA A  73     -66.633   8.583  35.195  1.00  0.00           H  
ATOM   1102  N   GLY A  74     -65.583   5.104  35.007  1.00  0.00           N  
ATOM   1103  CA  GLY A  74     -66.266   3.855  34.691  1.00  0.00           C  
ATOM   1104  C   GLY A  74     -67.578   4.099  33.953  1.00  0.00           C  
ATOM   1105  O   GLY A  74     -68.583   3.440  34.219  1.00  0.00           O  
ATOM   1106  H   GLY A  74     -64.711   5.313  34.544  1.00  0.00           H  
ATOM   1107 1HA  GLY A  74     -65.615   3.232  34.077  1.00  0.00           H  
ATOM   1108 2HA  GLY A  74     -66.464   3.305  35.610  1.00  0.00           H  
ATOM   1109  N   GLY A  75     -67.570   5.051  33.021  1.00  0.00           N  
ATOM   1110  CA  GLY A  75     -68.706   5.221  32.128  1.00  0.00           C  
ATOM   1111  C   GLY A  75     -68.634   4.317  30.919  1.00  0.00           C  
ATOM   1112  O   GLY A  75     -67.572   3.787  30.591  1.00  0.00           O  
ATOM   1113  H   GLY A  75     -66.764   5.655  32.941  1.00  0.00           H  
ATOM   1114 1HA  GLY A  75     -69.629   5.015  32.670  1.00  0.00           H  
ATOM   1115 2HA  GLY A  75     -68.755   6.256  31.794  1.00  0.00           H  
ATOM   1116  N   ASP A  76     -69.765   4.141  30.257  1.00  0.00           N  
ATOM   1117  CA  ASP A  76     -69.857   3.214  29.144  1.00  0.00           C  
ATOM   1118  C   ASP A  76     -69.139   3.768  27.927  1.00  0.00           C  
ATOM   1119  O   ASP A  76     -69.514   4.813  27.395  1.00  0.00           O  
ATOM   1120  CB  ASP A  76     -71.321   2.928  28.800  1.00  0.00           C  
ATOM   1121  CG  ASP A  76     -71.479   1.882  27.704  1.00  0.00           C  
ATOM   1122  OD1 ASP A  76     -71.060   2.139  26.600  1.00  0.00           O  
ATOM   1123  OD2 ASP A  76     -72.016   0.837  27.982  1.00  0.00           O  
ATOM   1124  H   ASP A  76     -70.584   4.664  30.533  1.00  0.00           H  
ATOM   1125  HA  ASP A  76     -69.378   2.278  29.433  1.00  0.00           H  
ATOM   1126 1HB  ASP A  76     -71.843   2.580  29.692  1.00  0.00           H  
ATOM   1127 2HB  ASP A  76     -71.806   3.849  28.475  1.00  0.00           H  
ATOM   1128  N   LEU A  77     -68.103   3.061  27.487  1.00  0.00           N  
ATOM   1129  CA  LEU A  77     -67.151   3.640  26.552  1.00  0.00           C  
ATOM   1130  C   LEU A  77     -67.721   3.764  25.154  1.00  0.00           C  
ATOM   1131  O   LEU A  77     -67.478   4.751  24.459  1.00  0.00           O  
ATOM   1132  CB  LEU A  77     -65.877   2.787  26.508  1.00  0.00           C  
ATOM   1133  CG  LEU A  77     -65.032   2.787  27.789  1.00  0.00           C  
ATOM   1134  CD1 LEU A  77     -63.897   1.782  27.649  1.00  0.00           C  
ATOM   1135  CD2 LEU A  77     -64.495   4.187  28.044  1.00  0.00           C  
ATOM   1136  H   LEU A  77     -67.982   2.112  27.810  1.00  0.00           H  
ATOM   1137  HA  LEU A  77     -66.892   4.640  26.897  1.00  0.00           H  
ATOM   1138 1HB  LEU A  77     -66.155   1.756  26.295  1.00  0.00           H  
ATOM   1139 2HB  LEU A  77     -65.246   3.147  25.696  1.00  0.00           H  
ATOM   1140  HG  LEU A  77     -65.650   2.476  28.632  1.00  0.00           H  
ATOM   1141 1HD1 LEU A  77     -63.297   1.781  28.559  1.00  0.00           H  
ATOM   1142 2HD1 LEU A  77     -64.310   0.786  27.487  1.00  0.00           H  
ATOM   1143 3HD1 LEU A  77     -63.270   2.057  26.802  1.00  0.00           H  
ATOM   1144 1HD2 LEU A  77     -63.895   4.187  28.955  1.00  0.00           H  
ATOM   1145 2HD2 LEU A  77     -63.876   4.498  27.202  1.00  0.00           H  
ATOM   1146 3HD2 LEU A  77     -65.328   4.881  28.158  1.00  0.00           H  
ATOM   1147  N   GLU A  78     -68.488   2.768  24.717  1.00  0.00           N  
ATOM   1148  CA  GLU A  78     -69.100   2.911  23.401  1.00  0.00           C  
ATOM   1149  C   GLU A  78     -70.100   4.059  23.378  1.00  0.00           C  
ATOM   1150  O   GLU A  78     -70.158   4.826  22.417  1.00  0.00           O  
ATOM   1151  CB  GLU A  78     -69.794   1.610  22.992  1.00  0.00           C  
ATOM   1152  CG  GLU A  78     -70.401   1.633  21.596  1.00  0.00           C  
ATOM   1153  CD  GLU A  78     -70.997   0.313  21.195  1.00  0.00           C  
ATOM   1154  OE1 GLU A  78     -70.923  -0.611  21.970  1.00  0.00           O  
ATOM   1155  OE2 GLU A  78     -71.526   0.227  20.112  1.00  0.00           O  
ATOM   1156  H   GLU A  78     -68.621   1.956  25.303  1.00  0.00           H  
ATOM   1157  HA  GLU A  78     -68.315   3.131  22.677  1.00  0.00           H  
ATOM   1158 1HB  GLU A  78     -69.079   0.788  23.031  1.00  0.00           H  
ATOM   1159 2HB  GLU A  78     -70.591   1.385  23.700  1.00  0.00           H  
ATOM   1160 1HG  GLU A  78     -71.180   2.395  21.563  1.00  0.00           H  
ATOM   1161 2HG  GLU A  78     -69.629   1.911  20.880  1.00  0.00           H  
ATOM   1162  N   THR A  79     -70.872   4.128  24.483  1.00  0.00           N  
ATOM   1163  CA  THR A  79     -71.872   5.185  24.589  1.00  0.00           C  
ATOM   1164  C   THR A  79     -71.221   6.562  24.580  1.00  0.00           C  
ATOM   1165  O   THR A  79     -71.717   7.490  23.941  1.00  0.00           O  
ATOM   1166  CB  THR A  79     -72.718   5.022  25.864  1.00  0.00           C  
ATOM   1167  OG1 THR A  79     -73.417   3.771  25.821  1.00  0.00           O  
ATOM   1168  CG2 THR A  79     -73.724   6.156  25.986  1.00  0.00           C  
ATOM   1169  H   THR A  79     -70.744   3.446  25.216  1.00  0.00           H  
ATOM   1170  HA  THR A  79     -72.535   5.121  23.726  1.00  0.00           H  
ATOM   1171  HB  THR A  79     -72.066   5.027  26.737  1.00  0.00           H  
ATOM   1172  HG1 THR A  79     -72.820   3.063  26.076  1.00  0.00           H  
ATOM   1173 1HG2 THR A  79     -74.313   6.024  26.894  1.00  0.00           H  
ATOM   1174 2HG2 THR A  79     -73.196   7.108  26.031  1.00  0.00           H  
ATOM   1175 3HG2 THR A  79     -74.386   6.149  25.121  1.00  0.00           H  
ATOM   1176  N   LEU A  80     -70.094   6.636  25.317  1.00  0.00           N  
ATOM   1177  CA  LEU A  80     -69.372   7.900  25.392  1.00  0.00           C  
ATOM   1178  C   LEU A  80     -68.871   8.331  24.019  1.00  0.00           C  
ATOM   1179  O   LEU A  80     -68.942   9.507  23.662  1.00  0.00           O  
ATOM   1180  CB  LEU A  80     -68.188   7.777  26.360  1.00  0.00           C  
ATOM   1181  CG  LEU A  80     -68.553   7.630  27.842  1.00  0.00           C  
ATOM   1182  CD1 LEU A  80     -67.295   7.336  28.649  1.00  0.00           C  
ATOM   1183  CD2 LEU A  80     -69.228   8.904  28.328  1.00  0.00           C  
ATOM   1184  H   LEU A  80     -69.771   5.813  25.805  1.00  0.00           H  
ATOM   1185  HA  LEU A  80     -70.052   8.665  25.766  1.00  0.00           H  
ATOM   1186 1HB  LEU A  80     -67.597   6.907  26.076  1.00  0.00           H  
ATOM   1187 2HB  LEU A  80     -67.563   8.664  26.258  1.00  0.00           H  
ATOM   1188  HG  LEU A  80     -69.234   6.788  27.968  1.00  0.00           H  
ATOM   1189 1HD1 LEU A  80     -67.555   7.231  29.702  1.00  0.00           H  
ATOM   1190 2HD1 LEU A  80     -66.844   6.409  28.293  1.00  0.00           H  
ATOM   1191 3HD1 LEU A  80     -66.587   8.155  28.529  1.00  0.00           H  
ATOM   1192 1HD2 LEU A  80     -69.488   8.800  29.381  1.00  0.00           H  
ATOM   1193 2HD2 LEU A  80     -68.547   9.747  28.204  1.00  0.00           H  
ATOM   1194 3HD2 LEU A  80     -70.133   9.081  27.746  1.00  0.00           H  
ATOM   1195  N   ALA A  81     -68.368   7.319  23.282  1.00  0.00           N  
ATOM   1196  CA  ALA A  81     -67.856   7.597  21.945  1.00  0.00           C  
ATOM   1197  C   ALA A  81     -68.955   8.128  21.033  1.00  0.00           C  
ATOM   1198  O   ALA A  81     -68.735   9.058  20.256  1.00  0.00           O  
ATOM   1199  CB  ALA A  81     -67.230   6.346  21.346  1.00  0.00           C  
ATOM   1200  H   ALA A  81     -68.356   6.387  23.670  1.00  0.00           H  
ATOM   1201  HA  ALA A  81     -67.090   8.369  22.029  1.00  0.00           H  
ATOM   1202 1HB  ALA A  81     -66.853   6.569  20.348  1.00  0.00           H  
ATOM   1203 2HB  ALA A  81     -66.408   6.011  21.979  1.00  0.00           H  
ATOM   1204 3HB  ALA A  81     -67.981   5.559  21.282  1.00  0.00           H  
ATOM   1205  N   ARG A  82     -70.134   7.488  21.174  1.00  0.00           N  
ATOM   1206  CA  ARG A  82     -71.270   7.901  20.359  1.00  0.00           C  
ATOM   1207  C   ARG A  82     -71.663   9.344  20.650  1.00  0.00           C  
ATOM   1208  O   ARG A  82     -71.970  10.111  19.737  1.00  0.00           O  
ATOM   1209  CB  ARG A  82     -72.465   6.993  20.608  1.00  0.00           C  
ATOM   1210  CG  ARG A  82     -73.716   7.352  19.822  1.00  0.00           C  
ATOM   1211  CD  ARG A  82     -73.522   7.160  18.362  1.00  0.00           C  
ATOM   1212  NE  ARG A  82     -74.703   7.537  17.603  1.00  0.00           N  
ATOM   1213  CZ  ARG A  82     -75.730   6.711  17.325  1.00  0.00           C  
ATOM   1214  NH1 ARG A  82     -75.706   5.466  17.749  1.00  0.00           N  
ATOM   1215  NH2 ARG A  82     -76.762   7.150  16.626  1.00  0.00           N  
ATOM   1216  H   ARG A  82     -70.208   6.735  21.842  1.00  0.00           H  
ATOM   1217  HA  ARG A  82     -70.988   7.825  19.308  1.00  0.00           H  
ATOM   1218 1HB  ARG A  82     -72.201   5.967  20.355  1.00  0.00           H  
ATOM   1219 2HB  ARG A  82     -72.724   7.013  21.666  1.00  0.00           H  
ATOM   1220 1HG  ARG A  82     -74.543   6.719  20.144  1.00  0.00           H  
ATOM   1221 2HG  ARG A  82     -73.970   8.398  19.999  1.00  0.00           H  
ATOM   1222 1HD  ARG A  82     -72.688   7.774  18.022  1.00  0.00           H  
ATOM   1223 2HD  ARG A  82     -73.307   6.112  18.158  1.00  0.00           H  
ATOM   1224  HE  ARG A  82     -74.758   8.487  17.260  1.00  0.00           H  
ATOM   1225 1HH1 ARG A  82     -74.917   5.130  18.283  1.00  0.00           H  
ATOM   1226 2HH1 ARG A  82     -76.475   4.847  17.541  1.00  0.00           H  
ATOM   1227 1HH2 ARG A  82     -76.781   8.107  16.300  1.00  0.00           H  
ATOM   1228 2HH2 ARG A  82     -77.531   6.531  16.418  1.00  0.00           H  
ATOM   1229  N   LEU A  83     -71.635   9.661  21.961  1.00  0.00           N  
ATOM   1230  CA  LEU A  83     -71.989  11.013  22.376  1.00  0.00           C  
ATOM   1231  C   LEU A  83     -71.028  12.038  21.789  1.00  0.00           C  
ATOM   1232  O   LEU A  83     -71.443  13.108  21.343  1.00  0.00           O  
ATOM   1233  CB  LEU A  83     -71.984  11.116  23.907  1.00  0.00           C  
ATOM   1234  CG  LEU A  83     -73.101  10.353  24.629  1.00  0.00           C  
ATOM   1235  CD1 LEU A  83     -72.858  10.397  26.131  1.00  0.00           C  
ATOM   1236  CD2 LEU A  83     -74.447  10.968  24.274  1.00  0.00           C  
ATOM   1237  H   LEU A  83     -71.369   8.954  22.632  1.00  0.00           H  
ATOM   1238  HA  LEU A  83     -72.992  11.235  22.013  1.00  0.00           H  
ATOM   1239 1HB  LEU A  83     -71.032  10.739  24.277  1.00  0.00           H  
ATOM   1240 2HB  LEU A  83     -72.067  12.167  24.184  1.00  0.00           H  
ATOM   1241  HG  LEU A  83     -73.087   9.308  24.319  1.00  0.00           H  
ATOM   1242 1HD1 LEU A  83     -73.652   9.855  26.644  1.00  0.00           H  
ATOM   1243 2HD1 LEU A  83     -71.898   9.934  26.358  1.00  0.00           H  
ATOM   1244 3HD1 LEU A  83     -72.851  11.433  26.468  1.00  0.00           H  
ATOM   1245 1HD2 LEU A  83     -75.242  10.425  24.787  1.00  0.00           H  
ATOM   1246 2HD2 LEU A  83     -74.463  12.013  24.584  1.00  0.00           H  
ATOM   1247 3HD2 LEU A  83     -74.603  10.907  23.197  1.00  0.00           H  
ATOM   1248  N   ALA A  84     -69.736  11.651  21.816  1.00  0.00           N  
ATOM   1249  CA  ALA A  84     -68.713  12.543  21.282  1.00  0.00           C  
ATOM   1250  C   ALA A  84     -68.928  12.800  19.796  1.00  0.00           C  
ATOM   1251  O   ALA A  84     -68.780  13.927  19.324  1.00  0.00           O  
ATOM   1252  CB  ALA A  84     -67.326  11.963  21.522  1.00  0.00           C  
ATOM   1253  H   ALA A  84     -69.501  10.750  22.206  1.00  0.00           H  
ATOM   1254  HA  ALA A  84     -68.791  13.498  21.801  1.00  0.00           H  
ATOM   1255 1HB  ALA A  84     -66.574  12.640  21.117  1.00  0.00           H  
ATOM   1256 2HB  ALA A  84     -67.164  11.840  22.593  1.00  0.00           H  
ATOM   1257 3HB  ALA A  84     -67.246  10.996  21.029  1.00  0.00           H  
ATOM   1258  N   LEU A  85     -69.283  11.702  19.099  1.00  0.00           N  
ATOM   1259  CA  LEU A  85     -69.520  11.814  17.665  1.00  0.00           C  
ATOM   1260  C   LEU A  85     -70.681  12.755  17.370  1.00  0.00           C  
ATOM   1261  O   LEU A  85     -70.620  13.560  16.441  1.00  0.00           O  
ATOM   1262  CB  LEU A  85     -69.811  10.431  17.067  1.00  0.00           C  
ATOM   1263  CG  LEU A  85     -69.980  10.388  15.543  1.00  0.00           C  
ATOM   1264  CD1 LEU A  85     -69.617   9.002  15.030  1.00  0.00           C  
ATOM   1265  CD2 LEU A  85     -71.414  10.747  15.181  1.00  0.00           C  
ATOM   1266  H   LEU A  85     -69.377  10.820  19.583  1.00  0.00           H  
ATOM   1267  HA  LEU A  85     -68.624  12.217  17.196  1.00  0.00           H  
ATOM   1268 1HB  LEU A  85     -68.994   9.761  17.328  1.00  0.00           H  
ATOM   1269 2HB  LEU A  85     -70.727  10.045  17.513  1.00  0.00           H  
ATOM   1270  HG  LEU A  85     -69.300  11.104  15.080  1.00  0.00           H  
ATOM   1271 1HD1 LEU A  85     -69.737   8.971  13.947  1.00  0.00           H  
ATOM   1272 2HD1 LEU A  85     -68.581   8.779  15.285  1.00  0.00           H  
ATOM   1273 3HD1 LEU A  85     -70.271   8.261  15.488  1.00  0.00           H  
ATOM   1274 1HD2 LEU A  85     -71.534  10.717  14.097  1.00  0.00           H  
ATOM   1275 2HD2 LEU A  85     -72.095  10.031  15.641  1.00  0.00           H  
ATOM   1276 3HD2 LEU A  85     -71.641  11.749  15.543  1.00  0.00           H  
ATOM   1277  N   GLU A  86     -71.728  12.608  18.208  1.00  0.00           N  
ATOM   1278  CA  GLU A  86     -72.905  13.451  18.035  1.00  0.00           C  
ATOM   1279  C   GLU A  86     -72.560  14.923  18.226  1.00  0.00           C  
ATOM   1280  O   GLU A  86     -73.031  15.782  17.482  1.00  0.00           O  
ATOM   1281  CB  GLU A  86     -74.003  13.042  19.019  1.00  0.00           C  
ATOM   1282  CG  GLU A  86     -74.634  11.688  18.729  1.00  0.00           C  
ATOM   1283  CD  GLU A  86     -75.382  11.657  17.426  1.00  0.00           C  
ATOM   1284  OE1 GLU A  86     -76.015  12.634  17.103  1.00  0.00           O  
ATOM   1285  OE2 GLU A  86     -75.320  10.656  16.752  1.00  0.00           O  
ATOM   1286  H   GLU A  86     -71.677  11.915  18.941  1.00  0.00           H  
ATOM   1287  HA  GLU A  86     -73.278  13.319  17.019  1.00  0.00           H  
ATOM   1288 1HB  GLU A  86     -73.594  13.012  20.029  1.00  0.00           H  
ATOM   1289 2HB  GLU A  86     -74.797  13.790  19.009  1.00  0.00           H  
ATOM   1290 1HG  GLU A  86     -73.850  10.932  18.703  1.00  0.00           H  
ATOM   1291 2HG  GLU A  86     -75.316  11.436  19.540  1.00  0.00           H  
ATOM   1292  N   ILE A  87     -71.719  15.156  19.254  1.00  0.00           N  
ATOM   1293  CA  ILE A  87     -71.309  16.525  19.544  1.00  0.00           C  
ATOM   1294  C   ILE A  87     -70.542  17.130  18.375  1.00  0.00           C  
ATOM   1295  O   ILE A  87     -70.741  18.293  18.024  1.00  0.00           O  
ATOM   1296  CB  ILE A  87     -70.440  16.581  20.813  1.00  0.00           C  
ATOM   1297  CG1 ILE A  87     -71.275  16.235  22.048  1.00  0.00           C  
ATOM   1298  CG2 ILE A  87     -69.806  17.956  20.963  1.00  0.00           C  
ATOM   1299  CD1 ILE A  87     -70.453  15.999  23.295  1.00  0.00           C  
ATOM   1300  H   ILE A  87     -71.389  14.378  19.806  1.00  0.00           H  
ATOM   1301  HA  ILE A  87     -72.203  17.126  19.711  1.00  0.00           H  
ATOM   1302  HB  ILE A  87     -69.651  15.833  20.747  1.00  0.00           H  
ATOM   1303 1HG1 ILE A  87     -71.978  17.043  22.250  1.00  0.00           H  
ATOM   1304 2HG1 ILE A  87     -71.860  15.336  21.852  1.00  0.00           H  
ATOM   1305 1HG2 ILE A  87     -69.195  17.978  21.866  1.00  0.00           H  
ATOM   1306 2HG2 ILE A  87     -69.180  18.164  20.097  1.00  0.00           H  
ATOM   1307 3HG2 ILE A  87     -70.588  18.711  21.036  1.00  0.00           H  
ATOM   1308 1HD1 ILE A  87     -71.115  15.759  24.127  1.00  0.00           H  
ATOM   1309 2HD1 ILE A  87     -69.766  15.170  23.126  1.00  0.00           H  
ATOM   1310 3HD1 ILE A  87     -69.886  16.898  23.532  1.00  0.00           H  
ATOM   1311  N   ALA A  88     -69.666  16.280  17.802  1.00  0.00           N  
ATOM   1312  CA  ALA A  88     -68.868  16.735  16.669  1.00  0.00           C  
ATOM   1313  C   ALA A  88     -69.752  17.109  15.488  1.00  0.00           C  
ATOM   1314  O   ALA A  88     -69.513  18.111  14.814  1.00  0.00           O  
ATOM   1315  CB  ALA A  88     -67.867  15.663  16.262  1.00  0.00           C  
ATOM   1316  H   ALA A  88     -69.578  15.343  18.168  1.00  0.00           H  
ATOM   1317  HA  ALA A  88     -68.323  17.628  16.976  1.00  0.00           H  
ATOM   1318 1HB  ALA A  88     -67.279  16.018  15.416  1.00  0.00           H  
ATOM   1319 2HB  ALA A  88     -67.203  15.448  17.100  1.00  0.00           H  
ATOM   1320 3HB  ALA A  88     -68.400  14.757  15.979  1.00  0.00           H  
ATOM   1321  N   ARG A  89     -70.775  16.255  15.280  1.00  0.00           N  
ATOM   1322  CA  ARG A  89     -71.698  16.501  14.179  1.00  0.00           C  
ATOM   1323  C   ARG A  89     -72.432  17.824  14.361  1.00  0.00           C  
ATOM   1324  O   ARG A  89     -72.618  18.578  13.406  1.00  0.00           O  
ATOM   1325  CB  ARG A  89     -72.713  15.372  14.069  1.00  0.00           C  
ATOM   1326  CG  ARG A  89     -73.702  15.512  12.923  1.00  0.00           C  
ATOM   1327  CD  ARG A  89     -74.658  14.376  12.881  1.00  0.00           C  
ATOM   1328  NE  ARG A  89     -75.490  14.324  14.073  1.00  0.00           N  
ATOM   1329  CZ  ARG A  89     -76.579  15.090  14.279  1.00  0.00           C  
ATOM   1330  NH1 ARG A  89     -76.953  15.960  13.367  1.00  0.00           N  
ATOM   1331  NH2 ARG A  89     -77.271  14.967  15.398  1.00  0.00           N  
ATOM   1332  H   ARG A  89     -70.882  15.459  15.892  1.00  0.00           H  
ATOM   1333  HA  ARG A  89     -71.127  16.547  13.251  1.00  0.00           H  
ATOM   1334 1HB  ARG A  89     -72.190  14.426  13.940  1.00  0.00           H  
ATOM   1335 2HB  ARG A  89     -73.286  15.307  14.993  1.00  0.00           H  
ATOM   1336 1HG  ARG A  89     -74.271  16.434  13.043  1.00  0.00           H  
ATOM   1337 2HG  ARG A  89     -73.161  15.539  11.976  1.00  0.00           H  
ATOM   1338 1HD  ARG A  89     -75.310  14.480  12.014  1.00  0.00           H  
ATOM   1339 2HD  ARG A  89     -74.107  13.439  12.810  1.00  0.00           H  
ATOM   1340  HE  ARG A  89     -75.234  13.666  14.797  1.00  0.00           H  
ATOM   1341 1HH1 ARG A  89     -76.424  16.054  12.512  1.00  0.00           H  
ATOM   1342 2HH1 ARG A  89     -77.769  16.534  13.522  1.00  0.00           H  
ATOM   1343 1HH2 ARG A  89     -76.983  14.298  16.100  1.00  0.00           H  
ATOM   1344 2HH2 ARG A  89     -78.087  15.541  15.553  1.00  0.00           H  
ATOM   1345  N   VAL A  90     -72.832  18.054  15.628  1.00  0.00           N  
ATOM   1346  CA  VAL A  90     -73.545  19.288  15.938  1.00  0.00           C  
ATOM   1347  C   VAL A  90     -72.680  20.509  15.659  1.00  0.00           C  
ATOM   1348  O   VAL A  90     -73.156  21.510  15.124  1.00  0.00           O  
ATOM   1349  CB  VAL A  90     -73.979  19.297  17.416  1.00  0.00           C  
ATOM   1350  CG1 VAL A  90     -74.543  20.658  17.797  1.00  0.00           C  
ATOM   1351  CG2 VAL A  90     -75.005  18.201  17.661  1.00  0.00           C  
ATOM   1352  H   VAL A  90     -72.630  17.367  16.341  1.00  0.00           H  
ATOM   1353  HA  VAL A  90     -74.435  19.340  15.311  1.00  0.00           H  
ATOM   1354  HB  VAL A  90     -73.105  19.124  18.043  1.00  0.00           H  
ATOM   1355 1HG1 VAL A  90     -74.845  20.647  18.844  1.00  0.00           H  
ATOM   1356 2HG1 VAL A  90     -73.780  21.422  17.648  1.00  0.00           H  
ATOM   1357 3HG1 VAL A  90     -75.408  20.881  17.173  1.00  0.00           H  
ATOM   1358 1HG2 VAL A  90     -75.307  18.213  18.707  1.00  0.00           H  
ATOM   1359 2HG2 VAL A  90     -75.877  18.371  17.029  1.00  0.00           H  
ATOM   1360 3HG2 VAL A  90     -74.567  17.232  17.421  1.00  0.00           H  
ATOM   1361  N   ALA A  91     -71.396  20.368  16.050  1.00  0.00           N  
ATOM   1362  CA  ALA A  91     -70.461  21.466  15.838  1.00  0.00           C  
ATOM   1363  C   ALA A  91     -70.302  21.777  14.355  1.00  0.00           C  
ATOM   1364  O   ALA A  91     -70.253  22.941  13.957  1.00  0.00           O  
ATOM   1365  CB  ALA A  91     -69.110  21.138  16.457  1.00  0.00           C  
ATOM   1366  H   ALA A  91     -71.106  19.503  16.482  1.00  0.00           H  
ATOM   1367  HA  ALA A  91     -70.866  22.354  16.324  1.00  0.00           H  
ATOM   1368 1HB  ALA A  91     -68.423  21.968  16.291  1.00  0.00           H  
ATOM   1369 2HB  ALA A  91     -69.231  20.976  17.529  1.00  0.00           H  
ATOM   1370 3HB  ALA A  91     -68.709  20.237  15.997  1.00  0.00           H  
ATOM   1371  N   PHE A  92     -70.226  20.679  13.575  1.00  0.00           N  
ATOM   1372  CA  PHE A  92     -70.073  20.838  12.133  1.00  0.00           C  
ATOM   1373  C   PHE A  92     -71.268  21.565  11.530  1.00  0.00           C  
ATOM   1374  O   PHE A  92     -71.110  22.425  10.664  1.00  0.00           O  
ATOM   1375  CB  PHE A  92     -69.906  19.474  11.460  1.00  0.00           C  
ATOM   1376  CG  PHE A  92     -68.557  18.851  11.678  1.00  0.00           C  
ATOM   1377  CD1 PHE A  92     -67.603  19.486  12.459  1.00  0.00           C  
ATOM   1378  CD2 PHE A  92     -68.238  17.631  11.102  1.00  0.00           C  
ATOM   1379  CE1 PHE A  92     -66.360  18.914  12.660  1.00  0.00           C  
ATOM   1380  CE2 PHE A  92     -66.998  17.057  11.302  1.00  0.00           C  
ATOM   1381  CZ  PHE A  92     -66.058  17.700  12.082  1.00  0.00           C  
ATOM   1382  H   PHE A  92     -70.277  19.766  14.004  1.00  0.00           H  
ATOM   1383  HA  PHE A  92     -69.178  21.432  11.943  1.00  0.00           H  
ATOM   1384 1HB  PHE A  92     -70.663  18.787  11.838  1.00  0.00           H  
ATOM   1385 2HB  PHE A  92     -70.064  19.576  10.387  1.00  0.00           H  
ATOM   1386  HD1 PHE A  92     -67.842  20.446  12.918  1.00  0.00           H  
ATOM   1387  HD2 PHE A  92     -68.981  17.124  10.485  1.00  0.00           H  
ATOM   1388  HE1 PHE A  92     -65.620  19.423  13.277  1.00  0.00           H  
ATOM   1389  HE2 PHE A  92     -66.761  16.097  10.844  1.00  0.00           H  
ATOM   1390  HZ  PHE A  92     -65.079  17.249  12.239  1.00  0.00           H  
ATOM   1391  N   GLU A  93     -72.456  21.172  12.033  1.00  0.00           N  
ATOM   1392  CA  GLU A  93     -73.680  21.791  11.540  1.00  0.00           C  
ATOM   1393  C   GLU A  93     -73.652  23.301  11.740  1.00  0.00           C  
ATOM   1394  O   GLU A  93     -74.136  24.057  10.897  1.00  0.00           O  
ATOM   1395  CB  GLU A  93     -74.900  21.195  12.246  1.00  0.00           C  
ATOM   1396  CG  GLU A  93     -75.207  19.755  11.862  1.00  0.00           C  
ATOM   1397  CD  GLU A  93     -76.368  19.180  12.626  1.00  0.00           C  
ATOM   1398  OE1 GLU A  93     -76.855  19.839  13.513  1.00  0.00           O  
ATOM   1399  OE2 GLU A  93     -76.768  18.081  12.321  1.00  0.00           O  
ATOM   1400  H   GLU A  93     -72.476  20.455  12.744  1.00  0.00           H  
ATOM   1401  HA  GLU A  93     -73.762  21.591  10.471  1.00  0.00           H  
ATOM   1402 1HB  GLU A  93     -74.748  21.228  13.325  1.00  0.00           H  
ATOM   1403 2HB  GLU A  93     -75.781  21.796  12.020  1.00  0.00           H  
ATOM   1404 1HG  GLU A  93     -75.433  19.714  10.796  1.00  0.00           H  
ATOM   1405 2HG  GLU A  93     -74.323  19.145  12.041  1.00  0.00           H  
ATOM   1406  N   ALA A  94     -73.089  23.759  12.853  1.00  0.00           N  
ATOM   1407  CA  ALA A  94     -73.073  25.196  13.186  1.00  0.00           C  
ATOM   1408  C   ALA A  94     -72.631  26.121  12.043  1.00  0.00           C  
ATOM   1409  O   ALA A  94     -73.043  27.279  11.974  1.00  0.00           O  
ATOM   1410  CB  ALA A  94     -72.176  25.425  14.393  1.00  0.00           C  
ATOM   1411  H   ALA A  94     -72.658  23.105  13.491  1.00  0.00           H  
ATOM   1412  HA  ALA A  94     -74.090  25.496  13.439  1.00  0.00           H  
ATOM   1413 1HB  ALA A  94     -72.185  26.482  14.658  1.00  0.00           H  
ATOM   1414 2HB  ALA A  94     -72.540  24.837  15.235  1.00  0.00           H  
ATOM   1415 3HB  ALA A  94     -71.158  25.122  14.152  1.00  0.00           H  
ATOM   1416  N   GLY A  95     -71.793  25.632  11.134  1.00  0.00           N  
ATOM   1417  CA  GLY A  95     -71.265  26.491  10.068  1.00  0.00           C  
ATOM   1418  C   GLY A  95     -70.236  27.470  10.619  1.00  0.00           C  
ATOM   1419  O   GLY A  95     -70.451  28.682  10.608  1.00  0.00           O  
ATOM   1420  H   GLY A  95     -71.524  24.660  11.186  1.00  0.00           H  
ATOM   1421 1HA  GLY A  95     -70.811  25.874   9.294  1.00  0.00           H  
ATOM   1422 2HA  GLY A  95     -72.084  27.038   9.602  1.00  0.00           H  
ATOM   1423  N   GLY A  96     -69.122  26.928  11.097  1.00  0.00           N  
ATOM   1424  CA  GLY A  96     -68.017  27.735  11.596  1.00  0.00           C  
ATOM   1425  C   GLY A  96     -66.770  27.476  10.767  1.00  0.00           C  
ATOM   1426  O   GLY A  96     -66.567  26.372  10.261  1.00  0.00           O  
ATOM   1427  H   GLY A  96     -69.034  25.922  11.118  1.00  0.00           H  
ATOM   1428 1HA  GLY A  96     -68.288  28.789  11.553  1.00  0.00           H  
ATOM   1429 2HA  GLY A  96     -67.833  27.493  12.642  1.00  0.00           H  
ATOM   1430  N   ASP A  97     -65.935  28.495  10.631  1.00  0.00           N  
ATOM   1431  CA  ASP A  97     -64.785  28.427   9.740  1.00  0.00           C  
ATOM   1432  C   ASP A  97     -63.832  27.329  10.159  1.00  0.00           C  
ATOM   1433  O   ASP A  97     -63.613  27.104  11.350  1.00  0.00           O  
ATOM   1434  CB  ASP A  97     -64.044  29.766   9.712  1.00  0.00           C  
ATOM   1435  CG  ASP A  97     -64.817  30.855   8.980  1.00  0.00           C  
ATOM   1436  OD1 ASP A  97     -65.746  30.529   8.280  1.00  0.00           O  
ATOM   1437  OD2 ASP A  97     -64.471  32.003   9.128  1.00  0.00           O  
ATOM   1438  H   ASP A  97     -66.101  29.341  11.158  1.00  0.00           H  
ATOM   1439  HA  ASP A  97     -65.140  28.204   8.733  1.00  0.00           H  
ATOM   1440 1HB  ASP A  97     -63.855  30.099  10.732  1.00  0.00           H  
ATOM   1441 2HB  ASP A  97     -63.077  29.637   9.224  1.00  0.00           H  
ATOM   1442  N   SER A  98     -63.262  26.643   9.179  1.00  0.00           N  
ATOM   1443  CA  SER A  98     -62.611  25.465   8.633  1.00  0.00           C  
ATOM   1444  C   SER A  98     -61.326  25.199   9.401  1.00  0.00           C  
ATOM   1445  O   SER A  98     -60.708  24.146   9.250  1.00  0.00           O  
ATOM   1446  CB  SER A  98     -62.315  25.654   7.158  1.00  0.00           C  
ATOM   1447  OG  SER A  98     -61.364  26.664   6.962  1.00  0.00           O  
ATOM   1448  H   SER A  98     -63.177  27.067   8.267  1.00  0.00           H  
ATOM   1449  HA  SER A  98     -63.282  24.613   8.750  1.00  0.00           H  
ATOM   1450 1HB  SER A  98     -61.947  24.718   6.738  1.00  0.00           H  
ATOM   1451 2HB  SER A  98     -63.234  25.910   6.632  1.00  0.00           H  
ATOM   1452  HG  SER A  98     -61.231  26.723   6.013  1.00  0.00           H  
ATOM   1453  N   GLU A  99     -60.937  26.171  10.224  1.00  0.00           N  
ATOM   1454  CA  GLU A  99     -59.957  25.936  11.274  1.00  0.00           C  
ATOM   1455  C   GLU A  99     -60.642  25.337  12.492  1.00  0.00           C  
ATOM   1456  O   GLU A  99     -60.148  24.378  13.086  1.00  0.00           O  
ATOM   1457  CB  GLU A  99     -59.244  27.235  11.654  1.00  0.00           C  
ATOM   1458  CG  GLU A  99     -58.342  27.799  10.566  1.00  0.00           C  
ATOM   1459  CD  GLU A  99     -57.691  29.096  10.959  1.00  0.00           C  
ATOM   1460  OE1 GLU A  99     -58.015  29.609  12.003  1.00  0.00           O  
ATOM   1461  OE2 GLU A  99     -56.868  29.574  10.214  1.00  0.00           O  
ATOM   1462  H   GLU A  99     -61.333  27.094  10.117  1.00  0.00           H  
ATOM   1463  HA  GLU A  99     -59.216  25.227  10.903  1.00  0.00           H  
ATOM   1464 1HB  GLU A  99     -59.984  27.997  11.903  1.00  0.00           H  
ATOM   1465 2HB  GLU A  99     -58.634  27.070  12.542  1.00  0.00           H  
ATOM   1466 1HG  GLU A  99     -57.565  27.070  10.339  1.00  0.00           H  
ATOM   1467 2HG  GLU A  99     -58.932  27.953   9.663  1.00  0.00           H  
ATOM   1468  N   ALA A 100     -61.779  25.917  12.848  1.00  0.00           N  
ATOM   1469  CA  ALA A 100     -62.601  25.428  13.950  1.00  0.00           C  
ATOM   1470  C   ALA A 100     -63.055  23.996  13.706  1.00  0.00           C  
ATOM   1471  O   ALA A 100     -62.961  23.145  14.591  1.00  0.00           O  
ATOM   1472  CB  ALA A 100     -63.805  26.336  14.157  1.00  0.00           C  
ATOM   1473  H   ALA A 100     -62.097  26.730  12.341  1.00  0.00           H  
ATOM   1474  HA  ALA A 100     -61.993  25.436  14.855  1.00  0.00           H  
ATOM   1475 1HB  ALA A 100     -64.408  25.958  14.983  1.00  0.00           H  
ATOM   1476 2HB  ALA A 100     -63.464  27.345  14.390  1.00  0.00           H  
ATOM   1477 3HB  ALA A 100     -64.405  26.356  13.249  1.00  0.00           H  
ATOM   1478  N   VAL A 101     -63.547  23.733  12.500  1.00  0.00           N  
ATOM   1479  CA  VAL A 101     -64.018  22.401  12.137  1.00  0.00           C  
ATOM   1480  C   VAL A 101     -62.915  21.364  12.303  1.00  0.00           C  
ATOM   1481  O   VAL A 101     -63.132  20.299  12.879  1.00  0.00           O  
ATOM   1482  CB  VAL A 101     -64.516  22.388  10.680  1.00  0.00           C  
ATOM   1483  CG1 VAL A 101     -64.805  20.965  10.229  1.00  0.00           C  
ATOM   1484  CG2 VAL A 101     -65.757  23.258  10.550  1.00  0.00           C  
ATOM   1485  H   VAL A 101     -63.598  24.475  11.817  1.00  0.00           H  
ATOM   1486  HA  VAL A 101     -64.848  22.137  12.794  1.00  0.00           H  
ATOM   1487  HB  VAL A 101     -63.730  22.778  10.033  1.00  0.00           H  
ATOM   1488 1HG1 VAL A 101     -65.156  20.974   9.196  1.00  0.00           H  
ATOM   1489 2HG1 VAL A 101     -63.894  20.370  10.296  1.00  0.00           H  
ATOM   1490 3HG1 VAL A 101     -65.572  20.529  10.868  1.00  0.00           H  
ATOM   1491 1HG2 VAL A 101     -66.104  23.245   9.517  1.00  0.00           H  
ATOM   1492 2HG2 VAL A 101     -66.542  22.872  11.201  1.00  0.00           H  
ATOM   1493 3HG2 VAL A 101     -65.517  24.281  10.839  1.00  0.00           H  
ATOM   1494  N   ALA A 102     -61.732  21.736  11.769  1.00  0.00           N  
ATOM   1495  CA  ALA A 102     -60.592  20.832  11.860  1.00  0.00           C  
ATOM   1496  C   ALA A 102     -60.209  20.573  13.311  1.00  0.00           C  
ATOM   1497  O   ALA A 102     -59.899  19.443  13.689  1.00  0.00           O  
ATOM   1498  CB  ALA A 102     -59.405  21.396  11.093  1.00  0.00           C  
ATOM   1499  H   ALA A 102     -61.659  22.635  11.315  1.00  0.00           H  
ATOM   1500  HA  ALA A 102     -60.879  19.879  11.416  1.00  0.00           H  
ATOM   1501 1HB  ALA A 102     -58.562  20.710  11.171  1.00  0.00           H  
ATOM   1502 2HB  ALA A 102     -59.675  21.521  10.045  1.00  0.00           H  
ATOM   1503 3HB  ALA A 102     -59.127  22.362  11.513  1.00  0.00           H  
ATOM   1504  N   GLU A 103     -60.248  21.674  14.089  1.00  0.00           N  
ATOM   1505  CA  GLU A 103     -59.903  21.562  15.501  1.00  0.00           C  
ATOM   1506  C   GLU A 103     -60.866  20.633  16.231  1.00  0.00           C  
ATOM   1507  O   GLU A 103     -60.453  19.826  17.064  1.00  0.00           O  
ATOM   1508  CB  GLU A 103     -59.911  22.941  16.163  1.00  0.00           C  
ATOM   1509  CG  GLU A 103     -59.498  22.938  17.628  1.00  0.00           C  
ATOM   1510  CD  GLU A 103     -59.444  24.318  18.224  1.00  0.00           C  
ATOM   1511  OE1 GLU A 103     -59.699  25.261  17.514  1.00  0.00           O  
ATOM   1512  OE2 GLU A 103     -59.147  24.428  19.390  1.00  0.00           O  
ATOM   1513  H   GLU A 103     -60.516  22.557  13.679  1.00  0.00           H  
ATOM   1514  HA  GLU A 103     -58.900  21.141  15.581  1.00  0.00           H  
ATOM   1515 1HB  GLU A 103     -59.234  23.606  15.626  1.00  0.00           H  
ATOM   1516 2HB  GLU A 103     -60.911  23.371  16.099  1.00  0.00           H  
ATOM   1517 1HG  GLU A 103     -60.209  22.338  18.194  1.00  0.00           H  
ATOM   1518 2HG  GLU A 103     -58.518  22.471  17.717  1.00  0.00           H  
ATOM   1519  N   VAL A 104     -62.155  20.794  15.872  1.00  0.00           N  
ATOM   1520  CA  VAL A 104     -63.179  19.964  16.496  1.00  0.00           C  
ATOM   1521  C   VAL A 104     -62.955  18.489  16.189  1.00  0.00           C  
ATOM   1522  O   VAL A 104     -63.105  17.634  17.062  1.00  0.00           O  
ATOM   1523  CB  VAL A 104     -64.578  20.380  16.003  1.00  0.00           C  
ATOM   1524  CG1 VAL A 104     -65.630  19.394  16.490  1.00  0.00           C  
ATOM   1525  CG2 VAL A 104     -64.898  21.788  16.480  1.00  0.00           C  
ATOM   1526  H   VAL A 104     -62.389  21.488  15.177  1.00  0.00           H  
ATOM   1527  HA  VAL A 104     -63.132  20.108  17.576  1.00  0.00           H  
ATOM   1528  HB  VAL A 104     -64.592  20.352  14.913  1.00  0.00           H  
ATOM   1529 1HG1 VAL A 104     -66.612  19.703  16.132  1.00  0.00           H  
ATOM   1530 2HG1 VAL A 104     -65.401  18.399  16.107  1.00  0.00           H  
ATOM   1531 3HG1 VAL A 104     -65.631  19.372  17.579  1.00  0.00           H  
ATOM   1532 1HG2 VAL A 104     -65.888  22.076  16.127  1.00  0.00           H  
ATOM   1533 2HG2 VAL A 104     -64.878  21.817  17.569  1.00  0.00           H  
ATOM   1534 3HG2 VAL A 104     -64.156  22.483  16.085  1.00  0.00           H  
ATOM   1535  N   ALA A 105     -62.590  18.248  14.913  1.00  0.00           N  
ATOM   1536  CA  ALA A 105     -62.342  16.875  14.488  1.00  0.00           C  
ATOM   1537  C   ALA A 105     -61.185  16.259  15.264  1.00  0.00           C  
ATOM   1538  O   ALA A 105     -61.243  15.098  15.667  1.00  0.00           O  
ATOM   1539  CB  ALA A 105     -62.063  16.825  12.993  1.00  0.00           C  
ATOM   1540  H   ALA A 105     -62.496  19.025  14.273  1.00  0.00           H  
ATOM   1541  HA  ALA A 105     -63.236  16.288  14.700  1.00  0.00           H  
ATOM   1542 1HB  ALA A 105     -61.880  15.794  12.691  1.00  0.00           H  
ATOM   1543 2HB  ALA A 105     -62.924  17.215  12.449  1.00  0.00           H  
ATOM   1544 3HB  ALA A 105     -61.187  17.430  12.766  1.00  0.00           H  
ATOM   1545  N   ARG A 106     -60.143  17.098  15.444  1.00  0.00           N  
ATOM   1546  CA  ARG A 106     -58.970  16.632  16.171  1.00  0.00           C  
ATOM   1547  C   ARG A 106     -59.322  16.263  17.607  1.00  0.00           C  
ATOM   1548  O   ARG A 106     -58.849  15.256  18.133  1.00  0.00           O  
ATOM   1549  CB  ARG A 106     -57.885  17.698  16.176  1.00  0.00           C  
ATOM   1550  CG  ARG A 106     -56.597  17.297  16.878  1.00  0.00           C  
ATOM   1551  CD  ARG A 106     -55.589  18.388  16.842  1.00  0.00           C  
ATOM   1552  NE  ARG A 106     -56.041  19.568  17.562  1.00  0.00           N  
ATOM   1553  CZ  ARG A 106     -55.990  19.713  18.901  1.00  0.00           C  
ATOM   1554  NH1 ARG A 106     -55.505  18.746  19.649  1.00  0.00           N  
ATOM   1555  NH2 ARG A 106     -56.426  20.827  19.462  1.00  0.00           N  
ATOM   1556  H   ARG A 106     -60.196  18.035  15.070  1.00  0.00           H  
ATOM   1557  HA  ARG A 106     -58.582  15.744  15.670  1.00  0.00           H  
ATOM   1558 1HB  ARG A 106     -57.632  17.964  15.151  1.00  0.00           H  
ATOM   1559 2HB  ARG A 106     -58.260  18.598  16.664  1.00  0.00           H  
ATOM   1560 1HG  ARG A 106     -56.809  17.061  17.921  1.00  0.00           H  
ATOM   1561 2HG  ARG A 106     -56.172  16.421  16.387  1.00  0.00           H  
ATOM   1562 1HD  ARG A 106     -54.663  18.043  17.300  1.00  0.00           H  
ATOM   1563 2HD  ARG A 106     -55.398  18.673  15.808  1.00  0.00           H  
ATOM   1564  HE  ARG A 106     -56.420  20.333  17.021  1.00  0.00           H  
ATOM   1565 1HH1 ARG A 106     -55.172  17.895  19.220  1.00  0.00           H  
ATOM   1566 2HH1 ARG A 106     -55.467  18.855  20.652  1.00  0.00           H  
ATOM   1567 1HH2 ARG A 106     -56.799  21.570  18.887  1.00  0.00           H  
ATOM   1568 2HH2 ARG A 106     -56.388  20.936  20.465  1.00  0.00           H  
ATOM   1569  N   LEU A 107     -60.170  17.130  18.198  1.00  0.00           N  
ATOM   1570  CA  LEU A 107     -60.590  16.892  19.574  1.00  0.00           C  
ATOM   1571  C   LEU A 107     -61.351  15.578  19.699  1.00  0.00           C  
ATOM   1572  O   LEU A 107     -61.156  14.824  20.652  1.00  0.00           O  
ATOM   1573  CB  LEU A 107     -61.468  18.048  20.068  1.00  0.00           C  
ATOM   1574  CG  LEU A 107     -60.750  19.388  20.273  1.00  0.00           C  
ATOM   1575  CD1 LEU A 107     -61.774  20.471  20.582  1.00  0.00           C  
ATOM   1576  CD2 LEU A 107     -59.738  19.254  21.401  1.00  0.00           C  
ATOM   1577  H   LEU A 107     -60.500  17.929  17.676  1.00  0.00           H  
ATOM   1578  HA  LEU A 107     -59.701  16.834  20.201  1.00  0.00           H  
ATOM   1579 1HB  LEU A 107     -62.268  18.208  19.347  1.00  0.00           H  
ATOM   1580 2HB  LEU A 107     -61.916  17.763  21.020  1.00  0.00           H  
ATOM   1581  HG  LEU A 107     -60.234  19.669  19.354  1.00  0.00           H  
ATOM   1582 1HD1 LEU A 107     -61.264  21.424  20.728  1.00  0.00           H  
ATOM   1583 2HD1 LEU A 107     -62.473  20.559  19.750  1.00  0.00           H  
ATOM   1584 3HD1 LEU A 107     -62.319  20.209  21.488  1.00  0.00           H  
ATOM   1585 1HD2 LEU A 107     -59.227  20.207  21.547  1.00  0.00           H  
ATOM   1586 2HD2 LEU A 107     -60.253  18.975  22.321  1.00  0.00           H  
ATOM   1587 3HD2 LEU A 107     -59.008  18.486  21.146  1.00  0.00           H  
ATOM   1588  N   ALA A 108     -62.219  15.355  18.691  1.00  0.00           N  
ATOM   1589  CA  ALA A 108     -63.012  14.130  18.690  1.00  0.00           C  
ATOM   1590  C   ALA A 108     -62.121  12.898  18.608  1.00  0.00           C  
ATOM   1591  O   ALA A 108     -62.361  11.901  19.290  1.00  0.00           O  
ATOM   1592  CB  ALA A 108     -64.004  14.143  17.536  1.00  0.00           C  
ATOM   1593  H   ALA A 108     -62.304  16.040  17.954  1.00  0.00           H  
ATOM   1594  HA  ALA A 108     -63.563  14.083  19.629  1.00  0.00           H  
ATOM   1595 1HB  ALA A 108     -64.588  13.222  17.548  1.00  0.00           H  
ATOM   1596 2HB  ALA A 108     -64.673  14.998  17.640  1.00  0.00           H  
ATOM   1597 3HB  ALA A 108     -63.465  14.217  16.593  1.00  0.00           H  
ATOM   1598  N   ALA A 109     -61.093  13.026  17.745  1.00  0.00           N  
ATOM   1599  CA  ALA A 109     -60.163  11.916  17.574  1.00  0.00           C  
ATOM   1600  C   ALA A 109     -59.437  11.600  18.876  1.00  0.00           C  
ATOM   1601  O   ALA A 109     -59.249  10.435  19.226  1.00  0.00           O  
ATOM   1602  CB  ALA A 109     -59.160  12.228  16.473  1.00  0.00           C  
ATOM   1603  H   ALA A 109     -60.986  13.889  17.232  1.00  0.00           H  
ATOM   1604  HA  ALA A 109     -60.736  11.033  17.290  1.00  0.00           H  
ATOM   1605 1HB  ALA A 109     -58.473  11.390  16.358  1.00  0.00           H  
ATOM   1606 2HB  ALA A 109     -59.690  12.393  15.535  1.00  0.00           H  
ATOM   1607 3HB  ALA A 109     -58.599  13.124  16.735  1.00  0.00           H  
ATOM   1608  N   GLU A 110     -59.047  12.695  19.560  1.00  0.00           N  
ATOM   1609  CA  GLU A 110     -58.342  12.530  20.826  1.00  0.00           C  
ATOM   1610  C   GLU A 110     -59.211  11.816  21.852  1.00  0.00           C  
ATOM   1611  O   GLU A 110     -58.736  10.951  22.588  1.00  0.00           O  
ATOM   1612  CB  GLU A 110     -57.903  13.891  21.373  1.00  0.00           C  
ATOM   1613  CG  GLU A 110     -56.791  14.560  20.578  1.00  0.00           C  
ATOM   1614  CD  GLU A 110     -56.442  15.927  21.097  1.00  0.00           C  
ATOM   1615  OE1 GLU A 110     -57.119  16.398  21.979  1.00  0.00           O  
ATOM   1616  OE2 GLU A 110     -55.497  16.501  20.610  1.00  0.00           O  
ATOM   1617  H   GLU A 110     -59.251  13.609  19.183  1.00  0.00           H  
ATOM   1618  HA  GLU A 110     -57.454  11.922  20.651  1.00  0.00           H  
ATOM   1619 1HB  GLU A 110     -58.757  14.568  21.390  1.00  0.00           H  
ATOM   1620 2HB  GLU A 110     -57.557  13.775  22.401  1.00  0.00           H  
ATOM   1621 1HG  GLU A 110     -55.902  13.931  20.617  1.00  0.00           H  
ATOM   1622 2HG  GLU A 110     -57.101  14.639  19.537  1.00  0.00           H  
ATOM   1623  N   LEU A 111     -60.496  12.225  21.856  1.00  0.00           N  
ATOM   1624  CA  LEU A 111     -61.435  11.618  22.792  1.00  0.00           C  
ATOM   1625  C   LEU A 111     -61.586  10.125  22.532  1.00  0.00           C  
ATOM   1626  O   LEU A 111     -61.639   9.324  23.466  1.00  0.00           O  
ATOM   1627  CB  LEU A 111     -62.805  12.301  22.688  1.00  0.00           C  
ATOM   1628  CG  LEU A 111     -62.868  13.746  23.201  1.00  0.00           C  
ATOM   1629  CD1 LEU A 111     -64.227  14.345  22.865  1.00  0.00           C  
ATOM   1630  CD2 LEU A 111     -62.618  13.763  24.702  1.00  0.00           C  
ATOM   1631  H   LEU A 111     -60.785  12.946  21.210  1.00  0.00           H  
ATOM   1632  HA  LEU A 111     -61.052  11.753  23.803  1.00  0.00           H  
ATOM   1633 1HB  LEU A 111     -63.111  12.307  21.643  1.00  0.00           H  
ATOM   1634 2HB  LEU A 111     -63.529  11.716  23.254  1.00  0.00           H  
ATOM   1635  HG  LEU A 111     -62.107  14.344  22.699  1.00  0.00           H  
ATOM   1636 1HD1 LEU A 111     -64.272  15.372  23.229  1.00  0.00           H  
ATOM   1637 2HD1 LEU A 111     -64.371  14.338  21.785  1.00  0.00           H  
ATOM   1638 3HD1 LEU A 111     -65.011  13.757  23.340  1.00  0.00           H  
ATOM   1639 1HD2 LEU A 111     -62.663  14.790  25.066  1.00  0.00           H  
ATOM   1640 2HD2 LEU A 111     -63.380  13.166  25.204  1.00  0.00           H  
ATOM   1641 3HD2 LEU A 111     -61.633  13.346  24.912  1.00  0.00           H  
ATOM   1642  N   PHE A 112     -61.650   9.804  21.224  1.00  0.00           N  
ATOM   1643  CA  PHE A 112     -61.794   8.406  20.837  1.00  0.00           C  
ATOM   1644  C   PHE A 112     -60.598   7.582  21.299  1.00  0.00           C  
ATOM   1645  O   PHE A 112     -60.754   6.459  21.778  1.00  0.00           O  
ATOM   1646  CB  PHE A 112     -61.949   8.284  19.320  1.00  0.00           C  
ATOM   1647  CG  PHE A 112     -63.297   8.710  18.813  1.00  0.00           C  
ATOM   1648  CD1 PHE A 112     -63.411   9.710  17.858  1.00  0.00           C  
ATOM   1649  CD2 PHE A 112     -64.455   8.113  19.289  1.00  0.00           C  
ATOM   1650  CE1 PHE A 112     -64.650  10.103  17.391  1.00  0.00           C  
ATOM   1651  CE2 PHE A 112     -65.695   8.503  18.823  1.00  0.00           C  
ATOM   1652  CZ  PHE A 112     -65.793   9.500  17.873  1.00  0.00           C  
ATOM   1653  H   PHE A 112     -61.598  10.540  20.534  1.00  0.00           H  
ATOM   1654  HA  PHE A 112     -62.690   8.006  21.313  1.00  0.00           H  
ATOM   1655 1HB  PHE A 112     -61.192   8.893  18.827  1.00  0.00           H  
ATOM   1656 2HB  PHE A 112     -61.784   7.250  19.020  1.00  0.00           H  
ATOM   1657  HD1 PHE A 112     -62.507  10.186  17.476  1.00  0.00           H  
ATOM   1658  HD2 PHE A 112     -64.377   7.326  20.040  1.00  0.00           H  
ATOM   1659  HE1 PHE A 112     -64.725  10.890  16.641  1.00  0.00           H  
ATOM   1660  HE2 PHE A 112     -66.597   8.025  19.205  1.00  0.00           H  
ATOM   1661  HZ  PHE A 112     -66.770   9.810  17.506  1.00  0.00           H  
ATOM   1662  N   SER A 113     -59.413   8.200  21.127  1.00  0.00           N  
ATOM   1663  CA  SER A 113     -58.188   7.520  21.530  1.00  0.00           C  
ATOM   1664  C   SER A 113     -58.179   7.243  23.028  1.00  0.00           C  
ATOM   1665  O   SER A 113     -57.771   6.167  23.468  1.00  0.00           O  
ATOM   1666  CB  SER A 113     -56.980   8.356  21.154  1.00  0.00           C  
ATOM   1667  OG  SER A 113     -55.791   7.718  21.531  1.00  0.00           O  
ATOM   1668  H   SER A 113     -59.394   9.125  20.722  1.00  0.00           H  
ATOM   1669  HA  SER A 113     -58.133   6.566  21.004  1.00  0.00           H  
ATOM   1670 1HB  SER A 113     -56.977   8.529  20.078  1.00  0.00           H  
ATOM   1671 2HB  SER A 113     -57.044   9.328  21.641  1.00  0.00           H  
ATOM   1672  HG  SER A 113     -55.079   8.304  21.262  1.00  0.00           H  
ATOM   1673  N   GLU A 114     -58.647   8.264  23.774  1.00  0.00           N  
ATOM   1674  CA  GLU A 114     -58.694   8.127  25.224  1.00  0.00           C  
ATOM   1675  C   GLU A 114     -59.618   6.990  25.640  1.00  0.00           C  
ATOM   1676  O   GLU A 114     -59.302   6.220  26.548  1.00  0.00           O  
ATOM   1677  CB  GLU A 114     -59.156   9.435  25.870  1.00  0.00           C  
ATOM   1678  CG  GLU A 114     -58.146  10.571  25.781  1.00  0.00           C  
ATOM   1679  CD  GLU A 114     -58.665  11.860  26.354  1.00  0.00           C  
ATOM   1680  OE1 GLU A 114     -59.818  11.909  26.709  1.00  0.00           O  
ATOM   1681  OE2 GLU A 114     -57.907  12.797  26.437  1.00  0.00           O  
ATOM   1682  H   GLU A 114     -58.958   9.108  23.313  1.00  0.00           H  
ATOM   1683  HA  GLU A 114     -57.690   7.896  25.582  1.00  0.00           H  
ATOM   1684 1HB  GLU A 114     -60.078   9.769  25.394  1.00  0.00           H  
ATOM   1685 2HB  GLU A 114     -59.375   9.263  26.924  1.00  0.00           H  
ATOM   1686 1HG  GLU A 114     -57.244  10.284  26.320  1.00  0.00           H  
ATOM   1687 2HG  GLU A 114     -57.879  10.724  24.737  1.00  0.00           H  
ATOM   1688  N   LEU A 115     -60.763   6.932  24.931  1.00  0.00           N  
ATOM   1689  CA  LEU A 115     -61.736   5.888  25.229  1.00  0.00           C  
ATOM   1690  C   LEU A 115     -61.149   4.503  24.984  1.00  0.00           C  
ATOM   1691  O   LEU A 115     -61.365   3.580  25.769  1.00  0.00           O  
ATOM   1692  CB  LEU A 115     -62.995   6.076  24.373  1.00  0.00           C  
ATOM   1693  CG  LEU A 115     -63.855   7.299  24.715  1.00  0.00           C  
ATOM   1694  CD1 LEU A 115     -64.955   7.454  23.673  1.00  0.00           C  
ATOM   1695  CD2 LEU A 115     -64.442   7.133  26.109  1.00  0.00           C  
ATOM   1696  H   LEU A 115     -60.927   7.614  24.204  1.00  0.00           H  
ATOM   1697  HA  LEU A 115     -62.013   5.963  26.280  1.00  0.00           H  
ATOM   1698 1HB  LEU A 115     -62.695   6.163  23.329  1.00  0.00           H  
ATOM   1699 2HB  LEU A 115     -63.621   5.190  24.476  1.00  0.00           H  
ATOM   1700  HG  LEU A 115     -63.239   8.198  24.685  1.00  0.00           H  
ATOM   1701 1HD1 LEU A 115     -65.566   8.323  23.916  1.00  0.00           H  
ATOM   1702 2HD1 LEU A 115     -64.507   7.591  22.689  1.00  0.00           H  
ATOM   1703 3HD1 LEU A 115     -65.579   6.562  23.667  1.00  0.00           H  
ATOM   1704 1HD2 LEU A 115     -65.053   8.002  26.352  1.00  0.00           H  
ATOM   1705 2HD2 LEU A 115     -65.060   6.235  26.139  1.00  0.00           H  
ATOM   1706 3HD2 LEU A 115     -63.635   7.042  26.835  1.00  0.00           H  
ATOM   1707  N   ILE A 116     -60.406   4.417  23.862  1.00  0.00           N  
ATOM   1708  CA  ILE A 116     -59.786   3.145  23.513  1.00  0.00           C  
ATOM   1709  C   ILE A 116     -58.791   2.706  24.579  1.00  0.00           C  
ATOM   1710  O   ILE A 116     -58.729   1.530  24.939  1.00  0.00           O  
ATOM   1711  CB  ILE A 116     -59.073   3.236  22.151  1.00  0.00           C  
ATOM   1712  CG1 ILE A 116     -60.095   3.408  21.024  1.00  0.00           C  
ATOM   1713  CG2 ILE A 116     -58.218   2.001  21.914  1.00  0.00           C  
ATOM   1714  CD1 ILE A 116     -59.480   3.778  19.694  1.00  0.00           C  
ATOM   1715  H   ILE A 116     -60.292   5.237  23.284  1.00  0.00           H  
ATOM   1716  HA  ILE A 116     -60.566   2.388  23.443  1.00  0.00           H  
ATOM   1717  HB  ILE A 116     -58.434   4.118  22.134  1.00  0.00           H  
ATOM   1718 1HG1 ILE A 116     -60.654   2.482  20.896  1.00  0.00           H  
ATOM   1719 2HG1 ILE A 116     -60.809   4.186  21.296  1.00  0.00           H  
ATOM   1720 1HG2 ILE A 116     -57.722   2.082  20.947  1.00  0.00           H  
ATOM   1721 2HG2 ILE A 116     -57.468   1.922  22.701  1.00  0.00           H  
ATOM   1722 3HG2 ILE A 116     -58.850   1.113  21.925  1.00  0.00           H  
ATOM   1723 1HD1 ILE A 116     -60.266   3.883  18.946  1.00  0.00           H  
ATOM   1724 2HD1 ILE A 116     -58.943   4.723  19.791  1.00  0.00           H  
ATOM   1725 3HD1 ILE A 116     -58.787   2.997  19.384  1.00  0.00           H  
ATOM   1726  N   LYS A 117     -58.026   3.708  25.056  1.00  0.00           N  
ATOM   1727  CA  LYS A 117     -57.032   3.422  26.084  1.00  0.00           C  
ATOM   1728  C   LYS A 117     -57.690   2.902  27.356  1.00  0.00           C  
ATOM   1729  O   LYS A 117     -57.194   1.969  27.987  1.00  0.00           O  
ATOM   1730  CB  LYS A 117     -56.204   4.670  26.392  1.00  0.00           C  
ATOM   1731  CG  LYS A 117     -55.248   5.081  25.279  1.00  0.00           C  
ATOM   1732  CD  LYS A 117     -54.478   6.339  25.650  1.00  0.00           C  
ATOM   1733  CE  LYS A 117     -53.531   6.758  24.535  1.00  0.00           C  
ATOM   1734  NZ  LYS A 117     -52.798   8.010  24.867  1.00  0.00           N  
ATOM   1735  H   LYS A 117     -58.155   4.642  24.692  1.00  0.00           H  
ATOM   1736  HA  LYS A 117     -56.364   2.644  25.712  1.00  0.00           H  
ATOM   1737 1HB  LYS A 117     -56.871   5.511  26.586  1.00  0.00           H  
ATOM   1738 2HB  LYS A 117     -55.616   4.504  27.294  1.00  0.00           H  
ATOM   1739 1HG  LYS A 117     -54.540   4.273  25.092  1.00  0.00           H  
ATOM   1740 2HG  LYS A 117     -55.812   5.266  24.365  1.00  0.00           H  
ATOM   1741 1HD  LYS A 117     -55.179   7.152  25.844  1.00  0.00           H  
ATOM   1742 2HD  LYS A 117     -53.899   6.158  26.555  1.00  0.00           H  
ATOM   1743 1HE  LYS A 117     -52.807   5.965  24.355  1.00  0.00           H  
ATOM   1744 2HE  LYS A 117     -54.097   6.917  23.617  1.00  0.00           H  
ATOM   1745 1HZ  LYS A 117     -52.183   8.253  24.104  1.00  0.00           H  
ATOM   1746 2HZ  LYS A 117     -53.460   8.758  25.017  1.00  0.00           H  
ATOM   1747 3HZ  LYS A 117     -52.254   7.869  25.706  1.00  0.00           H  
ATOM   1748  N   THR A 118     -58.822   3.555  27.690  1.00  0.00           N  
ATOM   1749  CA  THR A 118     -59.551   3.154  28.887  1.00  0.00           C  
ATOM   1750  C   THR A 118     -60.044   1.717  28.777  1.00  0.00           C  
ATOM   1751  O   THR A 118     -59.976   0.951  29.738  1.00  0.00           O  
ATOM   1752  CB  THR A 118     -60.744   4.092  29.150  1.00  0.00           C  
ATOM   1753  OG1 THR A 118     -60.267   5.427  29.362  1.00  0.00           O  
ATOM   1754  CG2 THR A 118     -61.522   3.635  30.374  1.00  0.00           C  
ATOM   1755  H   THR A 118     -59.145   4.311  27.103  1.00  0.00           H  
ATOM   1756  HA  THR A 118     -58.874   3.213  29.740  1.00  0.00           H  
ATOM   1757  HB  THR A 118     -61.405   4.090  28.284  1.00  0.00           H  
ATOM   1758  HG1 THR A 118     -60.079   5.837  28.514  1.00  0.00           H  
ATOM   1759 1HG2 THR A 118     -62.361   4.309  30.544  1.00  0.00           H  
ATOM   1760 2HG2 THR A 118     -61.895   2.624  30.212  1.00  0.00           H  
ATOM   1761 3HG2 THR A 118     -60.867   3.644  31.245  1.00  0.00           H  
ATOM   1762  N   ALA A 119     -60.538   1.403  27.561  1.00  0.00           N  
ATOM   1763  CA  ALA A 119     -61.041   0.056  27.322  1.00  0.00           C  
ATOM   1764  C   ALA A 119     -59.939  -0.982  27.486  1.00  0.00           C  
ATOM   1765  O   ALA A 119     -60.158  -2.048  28.062  1.00  0.00           O  
ATOM   1766  CB  ALA A 119     -61.657  -0.041  25.934  1.00  0.00           C  
ATOM   1767  H   ALA A 119     -60.549   2.108  26.838  1.00  0.00           H  
ATOM   1768  HA  ALA A 119     -61.811  -0.155  28.065  1.00  0.00           H  
ATOM   1769 1HB  ALA A 119     -62.028  -1.053  25.771  1.00  0.00           H  
ATOM   1770 2HB  ALA A 119     -62.482   0.666  25.852  1.00  0.00           H  
ATOM   1771 3HB  ALA A 119     -60.902   0.193  25.185  1.00  0.00           H  
ATOM   1772  N   ARG A 120     -58.757  -0.610  26.952  1.00  0.00           N  
ATOM   1773  CA  ARG A 120     -57.617  -1.515  27.043  1.00  0.00           C  
ATOM   1774  C   ARG A 120     -57.300  -1.858  28.493  1.00  0.00           C  
ATOM   1775  O   ARG A 120     -57.100  -3.023  28.836  1.00  0.00           O  
ATOM   1776  CB  ARG A 120     -56.389  -0.896  26.391  1.00  0.00           C  
ATOM   1777  CG  ARG A 120     -55.147  -1.773  26.405  1.00  0.00           C  
ATOM   1778  CD  ARG A 120     -54.018  -1.138  25.678  1.00  0.00           C  
ATOM   1779  NE  ARG A 120     -52.815  -1.954  25.726  1.00  0.00           N  
ATOM   1780  CZ  ARG A 120     -51.635  -1.609  25.175  1.00  0.00           C  
ATOM   1781  NH1 ARG A 120     -51.516  -0.465  24.538  1.00  0.00           N  
ATOM   1782  NH2 ARG A 120     -50.598  -2.422  25.274  1.00  0.00           N  
ATOM   1783  H   ARG A 120     -58.683   0.289  26.499  1.00  0.00           H  
ATOM   1784  HA  ARG A 120     -57.864  -2.437  26.515  1.00  0.00           H  
ATOM   1785 1HB  ARG A 120     -56.611  -0.656  25.352  1.00  0.00           H  
ATOM   1786 2HB  ARG A 120     -56.140   0.037  26.897  1.00  0.00           H  
ATOM   1787 1HG  ARG A 120     -54.837  -1.948  27.435  1.00  0.00           H  
ATOM   1788 2HG  ARG A 120     -55.370  -2.728  25.926  1.00  0.00           H  
ATOM   1789 1HD  ARG A 120     -54.292  -0.997  24.633  1.00  0.00           H  
ATOM   1790 2HD  ARG A 120     -53.794  -0.172  26.128  1.00  0.00           H  
ATOM   1791  HE  ARG A 120     -52.868  -2.841  26.208  1.00  0.00           H  
ATOM   1792 1HH1 ARG A 120     -52.309   0.156  24.462  1.00  0.00           H  
ATOM   1793 2HH1 ARG A 120     -50.632  -0.208  24.124  1.00  0.00           H  
ATOM   1794 1HH2 ARG A 120     -50.689  -3.301  25.763  1.00  0.00           H  
ATOM   1795 2HH2 ARG A 120     -49.714  -2.164  24.860  1.00  0.00           H  
ATOM   1796  N   ARG A 121     -57.255  -0.836  29.341  1.00  0.00           N  
ATOM   1797  CA  ARG A 121     -56.962  -1.028  30.757  1.00  0.00           C  
ATOM   1798  C   ARG A 121     -57.960  -1.980  31.402  1.00  0.00           C  
ATOM   1799  O   ARG A 121     -57.581  -2.869  32.164  1.00  0.00           O  
ATOM   1800  CB  ARG A 121     -56.987   0.304  31.494  1.00  0.00           C  
ATOM   1801  CG  ARG A 121     -55.844   1.245  31.152  1.00  0.00           C  
ATOM   1802  CD  ARG A 121     -55.863   2.464  32.002  1.00  0.00           C  
ATOM   1803  NE  ARG A 121     -54.799   3.389  31.647  1.00  0.00           N  
ATOM   1804  CZ  ARG A 121     -54.938   4.426  30.799  1.00  0.00           C  
ATOM   1805  NH1 ARG A 121     -56.099   4.656  30.227  1.00  0.00           N  
ATOM   1806  NH2 ARG A 121     -53.907   5.212  30.541  1.00  0.00           N  
ATOM   1807  H   ARG A 121     -57.427   0.097  28.996  1.00  0.00           H  
ATOM   1808  HA  ARG A 121     -55.964  -1.457  30.849  1.00  0.00           H  
ATOM   1809 1HB  ARG A 121     -57.919   0.823  31.274  1.00  0.00           H  
ATOM   1810 2HB  ARG A 121     -56.958   0.125  32.569  1.00  0.00           H  
ATOM   1811 1HG  ARG A 121     -54.893   0.734  31.307  1.00  0.00           H  
ATOM   1812 2HG  ARG A 121     -55.925   1.553  30.109  1.00  0.00           H  
ATOM   1813 1HD  ARG A 121     -56.816   2.977  31.880  1.00  0.00           H  
ATOM   1814 2HD  ARG A 121     -55.735   2.181  33.046  1.00  0.00           H  
ATOM   1815  HE  ARG A 121     -53.890   3.244  32.067  1.00  0.00           H  
ATOM   1816 1HH1 ARG A 121     -56.887   4.056  30.424  1.00  0.00           H  
ATOM   1817 2HH1 ARG A 121     -56.204   5.434  29.591  1.00  0.00           H  
ATOM   1818 1HH2 ARG A 121     -53.014   5.035  30.980  1.00  0.00           H  
ATOM   1819 2HH2 ARG A 121     -54.012   5.989  29.905  1.00  0.00           H  
ATOM   1820  N   GLU A 122     -59.233  -1.749  31.059  1.00  0.00           N  
ATOM   1821  CA  GLU A 122     -60.385  -2.526  31.500  1.00  0.00           C  
ATOM   1822  C   GLU A 122     -60.377  -3.959  30.977  1.00  0.00           C  
ATOM   1823  O   GLU A 122     -60.952  -4.858  31.590  1.00  0.00           O  
ATOM   1824  CB  GLU A 122     -61.677  -1.832  31.062  1.00  0.00           C  
ATOM   1825  CG  GLU A 122     -61.956  -0.515  31.773  1.00  0.00           C  
ATOM   1826  CD  GLU A 122     -63.218   0.150  31.299  1.00  0.00           C  
ATOM   1827  OE1 GLU A 122     -63.808  -0.336  30.364  1.00  0.00           O  
ATOM   1828  OE2 GLU A 122     -63.592   1.146  31.872  1.00  0.00           O  
ATOM   1829  H   GLU A 122     -59.444  -0.976  30.444  1.00  0.00           H  
ATOM   1830  HA  GLU A 122     -60.370  -2.580  32.589  1.00  0.00           H  
ATOM   1831 1HB  GLU A 122     -61.637  -1.632  29.991  1.00  0.00           H  
ATOM   1832 2HB  GLU A 122     -62.524  -2.494  31.240  1.00  0.00           H  
ATOM   1833 1HG  GLU A 122     -62.038  -0.703  32.843  1.00  0.00           H  
ATOM   1834 2HG  GLU A 122     -61.114   0.157  31.613  1.00  0.00           H  
ATOM   1835  N   GLY A 123     -59.722  -4.179  29.838  1.00  0.00           N  
ATOM   1836  CA  GLY A 123     -59.767  -5.481  29.173  1.00  0.00           C  
ATOM   1837  C   GLY A 123     -61.036  -5.639  28.347  1.00  0.00           C  
ATOM   1838  O   GLY A 123     -61.691  -6.680  28.391  1.00  0.00           O  
ATOM   1839  H   GLY A 123     -59.185  -3.428  29.427  1.00  0.00           H  
ATOM   1840 1HA  GLY A 123     -58.893  -5.589  28.528  1.00  0.00           H  
ATOM   1841 2HA  GLY A 123     -59.714  -6.272  29.920  1.00  0.00           H  
ATOM   1842  N   ALA A 124     -61.375  -4.599  27.597  1.00  0.00           N  
ATOM   1843  CA  ALA A 124     -62.492  -4.633  26.664  1.00  0.00           C  
ATOM   1844  C   ALA A 124     -62.120  -5.379  25.389  1.00  0.00           C  
ATOM   1845  O   ALA A 124     -61.013  -5.229  24.872  1.00  0.00           O  
ATOM   1846  CB  ALA A 124     -62.952  -3.220  26.337  1.00  0.00           C  
ATOM   1847  H   ALA A 124     -60.842  -3.745  27.670  1.00  0.00           H  
ATOM   1848  HA  ALA A 124     -63.313  -5.171  27.138  1.00  0.00           H  
ATOM   1849 1HB  ALA A 124     -63.788  -3.262  25.638  1.00  0.00           H  
ATOM   1850 2HB  ALA A 124     -63.268  -2.719  27.252  1.00  0.00           H  
ATOM   1851 3HB  ALA A 124     -62.130  -2.666  25.886  1.00  0.00           H  
ATOM   1852  N   ASP A 125     -63.051  -6.183  24.885  1.00  0.00           N  
ATOM   1853  CA  ASP A 125     -62.834  -6.899  23.633  1.00  0.00           C  
ATOM   1854  C   ASP A 125     -62.675  -5.914  22.474  1.00  0.00           C  
ATOM   1855  O   ASP A 125     -62.989  -4.730  22.605  1.00  0.00           O  
ATOM   1856  CB  ASP A 125     -63.995  -7.856  23.351  1.00  0.00           C  
ATOM   1857  CG  ASP A 125     -63.677  -8.865  22.255  1.00  0.00           C  
ATOM   1858  OD1 ASP A 125     -62.630  -8.760  21.663  1.00  0.00           O  
ATOM   1859  OD2 ASP A 125     -64.485  -9.732  22.022  1.00  0.00           O  
ATOM   1860  H   ASP A 125     -63.923  -6.298  25.381  1.00  0.00           H  
ATOM   1861  HA  ASP A 125     -61.916  -7.481  23.722  1.00  0.00           H  
ATOM   1862 1HB  ASP A 125     -64.249  -8.398  24.262  1.00  0.00           H  
ATOM   1863 2HB  ASP A 125     -64.874  -7.284  23.054  1.00  0.00           H  
ATOM   1864  N   ALA A 126     -62.187  -6.409  21.339  1.00  0.00           N  
ATOM   1865  CA  ALA A 126     -61.744  -5.551  20.246  1.00  0.00           C  
ATOM   1866  C   ALA A 126     -62.907  -4.924  19.467  1.00  0.00           C  
ATOM   1867  O   ALA A 126     -62.714  -3.992  18.687  1.00  0.00           O  
ATOM   1868  CB  ALA A 126     -60.852  -6.343  19.301  1.00  0.00           C  
ATOM   1869  H   ALA A 126     -62.119  -7.410  21.228  1.00  0.00           H  
ATOM   1870  HA  ALA A 126     -61.167  -4.730  20.671  1.00  0.00           H  
ATOM   1871 1HB  ALA A 126     -60.507  -5.694  18.496  1.00  0.00           H  
ATOM   1872 2HB  ALA A 126     -59.992  -6.728  19.850  1.00  0.00           H  
ATOM   1873 3HB  ALA A 126     -61.415  -7.174  18.880  1.00  0.00           H  
ATOM   1874  N   GLU A 127     -64.108  -5.442  19.686  1.00  0.00           N  
ATOM   1875  CA  GLU A 127     -65.306  -4.929  19.030  1.00  0.00           C  
ATOM   1876  C   GLU A 127     -65.512  -3.452  19.337  1.00  0.00           C  
ATOM   1877  O   GLU A 127     -65.872  -2.669  18.458  1.00  0.00           O  
ATOM   1878  CB  GLU A 127     -66.536  -5.727  19.466  1.00  0.00           C  
ATOM   1879  CG  GLU A 127     -67.832  -5.307  18.786  1.00  0.00           C  
ATOM   1880  CD  GLU A 127     -69.006  -6.153  19.191  1.00  0.00           C  
ATOM   1881  OE1 GLU A 127     -68.821  -7.061  19.965  1.00  0.00           O  
ATOM   1882  OE2 GLU A 127     -70.091  -5.890  18.726  1.00  0.00           O  
ATOM   1883  H   GLU A 127     -64.201  -6.216  20.327  1.00  0.00           H  
ATOM   1884  HA  GLU A 127     -65.183  -5.037  17.952  1.00  0.00           H  
ATOM   1885 1HB  GLU A 127     -66.377  -6.785  19.256  1.00  0.00           H  
ATOM   1886 2HB  GLU A 127     -66.675  -5.624  20.542  1.00  0.00           H  
ATOM   1887 1HG  GLU A 127     -68.042  -4.268  19.040  1.00  0.00           H  
ATOM   1888 2HG  GLU A 127     -67.700  -5.369  17.707  1.00  0.00           H  
ATOM   1889  N   LEU A 128     -65.266  -3.124  20.623  1.00  0.00           N  
ATOM   1890  CA  LEU A 128     -65.425  -1.738  21.048  1.00  0.00           C  
ATOM   1891  C   LEU A 128     -64.465  -0.819  20.303  1.00  0.00           C  
ATOM   1892  O   LEU A 128     -64.835   0.281  19.893  1.00  0.00           O  
ATOM   1893  CB  LEU A 128     -65.191  -1.618  22.559  1.00  0.00           C  
ATOM   1894  CG  LEU A 128     -65.353  -0.210  23.147  1.00  0.00           C  
ATOM   1895  CD1 LEU A 128     -66.771   0.285  22.897  1.00  0.00           C  
ATOM   1896  CD2 LEU A 128     -65.039  -0.242  24.635  1.00  0.00           C  
ATOM   1897  H   LEU A 128     -64.975  -3.844  21.268  1.00  0.00           H  
ATOM   1898  HA  LEU A 128     -66.444  -1.423  20.825  1.00  0.00           H  
ATOM   1899 1HB  LEU A 128     -65.892  -2.274  23.073  1.00  0.00           H  
ATOM   1900 2HB  LEU A 128     -64.179  -1.956  22.782  1.00  0.00           H  
ATOM   1901  HG  LEU A 128     -64.667   0.474  22.647  1.00  0.00           H  
ATOM   1902 1HD1 LEU A 128     -66.886   1.286  23.315  1.00  0.00           H  
ATOM   1903 2HD1 LEU A 128     -66.961   0.317  21.824  1.00  0.00           H  
ATOM   1904 3HD1 LEU A 128     -67.481  -0.390  23.373  1.00  0.00           H  
ATOM   1905 1HD2 LEU A 128     -65.154   0.758  25.053  1.00  0.00           H  
ATOM   1906 2HD2 LEU A 128     -65.725  -0.926  25.137  1.00  0.00           H  
ATOM   1907 3HD2 LEU A 128     -64.015  -0.583  24.784  1.00  0.00           H  
ATOM   1908  N   VAL A 129     -63.226  -1.331  20.157  1.00  0.00           N  
ATOM   1909  CA  VAL A 129     -62.209  -0.551  19.461  1.00  0.00           C  
ATOM   1910  C   VAL A 129     -62.609  -0.292  18.014  1.00  0.00           C  
ATOM   1911  O   VAL A 129     -62.422   0.809  17.496  1.00  0.00           O  
ATOM   1912  CB  VAL A 129     -60.856  -1.287  19.491  1.00  0.00           C  
ATOM   1913  CG1 VAL A 129     -59.845  -0.581  18.600  1.00  0.00           C  
ATOM   1914  CG2 VAL A 129     -60.346  -1.374  20.922  1.00  0.00           C  
ATOM   1915  H   VAL A 129     -63.024  -2.247  20.533  1.00  0.00           H  
ATOM   1916  HA  VAL A 129     -62.098   0.407  19.971  1.00  0.00           H  
ATOM   1917  HB  VAL A 129     -60.990  -2.292  19.091  1.00  0.00           H  
ATOM   1918 1HG1 VAL A 129     -58.895  -1.115  18.634  1.00  0.00           H  
ATOM   1919 2HG1 VAL A 129     -60.214  -0.562  17.575  1.00  0.00           H  
ATOM   1920 3HG1 VAL A 129     -59.699   0.440  18.954  1.00  0.00           H  
ATOM   1921 1HG2 VAL A 129     -59.390  -1.896  20.936  1.00  0.00           H  
ATOM   1922 2HG2 VAL A 129     -60.217  -0.369  21.324  1.00  0.00           H  
ATOM   1923 3HG2 VAL A 129     -61.066  -1.919  21.532  1.00  0.00           H  
ATOM   1924  N   LEU A 130     -63.164  -1.357  17.403  1.00  0.00           N  
ATOM   1925  CA  LEU A 130     -63.594  -1.241  16.014  1.00  0.00           C  
ATOM   1926  C   LEU A 130     -64.690  -0.194  15.863  1.00  0.00           C  
ATOM   1927  O   LEU A 130     -64.687   0.589  14.913  1.00  0.00           O  
ATOM   1928  CB  LEU A 130     -64.098  -2.595  15.499  1.00  0.00           C  
ATOM   1929  CG  LEU A 130     -64.559  -2.621  14.036  1.00  0.00           C  
ATOM   1930  CD1 LEU A 130     -63.399  -2.227  13.131  1.00  0.00           C  
ATOM   1931  CD2 LEU A 130     -65.075  -4.010  13.691  1.00  0.00           C  
ATOM   1932  H   LEU A 130     -63.273  -2.219  17.919  1.00  0.00           H  
ATOM   1933  HA  LEU A 130     -62.739  -0.933  15.413  1.00  0.00           H  
ATOM   1934 1HB  LEU A 130     -63.299  -3.327  15.608  1.00  0.00           H  
ATOM   1935 2HB  LEU A 130     -64.938  -2.911  16.117  1.00  0.00           H  
ATOM   1936  HG  LEU A 130     -65.356  -1.891  13.893  1.00  0.00           H  
ATOM   1937 1HD1 LEU A 130     -63.727  -2.246  12.092  1.00  0.00           H  
ATOM   1938 2HD1 LEU A 130     -63.062  -1.223  13.387  1.00  0.00           H  
ATOM   1939 3HD1 LEU A 130     -62.578  -2.931  13.265  1.00  0.00           H  
ATOM   1940 1HD2 LEU A 130     -65.403  -4.028  12.651  1.00  0.00           H  
ATOM   1941 2HD2 LEU A 130     -64.278  -4.740  13.833  1.00  0.00           H  
ATOM   1942 3HD2 LEU A 130     -65.914  -4.258  14.341  1.00  0.00           H  
ATOM   1943  N   LYS A 131     -65.614  -0.226  16.845  1.00  0.00           N  
ATOM   1944  CA  LYS A 131     -66.717   0.727  16.819  1.00  0.00           C  
ATOM   1945  C   LYS A 131     -66.210   2.159  16.919  1.00  0.00           C  
ATOM   1946  O   LYS A 131     -66.699   3.051  16.226  1.00  0.00           O  
ATOM   1947  CB  LYS A 131     -67.702   0.437  17.953  1.00  0.00           C  
ATOM   1948  CG  LYS A 131     -68.483  -0.861  17.792  1.00  0.00           C  
ATOM   1949  CD  LYS A 131     -69.433  -0.791  16.606  1.00  0.00           C  
ATOM   1950  CE  LYS A 131     -70.268  -2.057  16.489  1.00  0.00           C  
ATOM   1951  NZ  LYS A 131     -71.180  -2.016  15.314  1.00  0.00           N  
ATOM   1952  H   LYS A 131     -65.525  -0.912  17.582  1.00  0.00           H  
ATOM   1953  HA  LYS A 131     -67.241   0.624  15.868  1.00  0.00           H  
ATOM   1954 1HB  LYS A 131     -67.163   0.388  18.900  1.00  0.00           H  
ATOM   1955 2HB  LYS A 131     -68.421   1.253  18.028  1.00  0.00           H  
ATOM   1956 1HG  LYS A 131     -67.788  -1.687  17.642  1.00  0.00           H  
ATOM   1957 2HG  LYS A 131     -69.058  -1.053  18.697  1.00  0.00           H  
ATOM   1958 1HD  LYS A 131     -70.100   0.065  16.724  1.00  0.00           H  
ATOM   1959 2HD  LYS A 131     -68.860  -0.658  15.688  1.00  0.00           H  
ATOM   1960 1HE  LYS A 131     -69.609  -2.919  16.392  1.00  0.00           H  
ATOM   1961 2HE  LYS A 131     -70.864  -2.185  17.392  1.00  0.00           H  
ATOM   1962 1HZ  LYS A 131     -71.715  -2.872  15.273  1.00  0.00           H  
ATOM   1963 2HZ  LYS A 131     -71.809  -1.230  15.404  1.00  0.00           H  
ATOM   1964 3HZ  LYS A 131     -70.637  -1.917  14.469  1.00  0.00           H  
ATOM   1965  N   ILE A 132     -65.212   2.321  17.813  1.00  0.00           N  
ATOM   1966  CA  ILE A 132     -64.635   3.646  18.006  1.00  0.00           C  
ATOM   1967  C   ILE A 132     -63.991   4.158  16.724  1.00  0.00           C  
ATOM   1968  O   ILE A 132     -64.127   5.330  16.375  1.00  0.00           O  
ATOM   1969  CB  ILE A 132     -63.590   3.631  19.136  1.00  0.00           C  
ATOM   1970  CG1 ILE A 132     -64.268   3.384  20.486  1.00  0.00           C  
ATOM   1971  CG2 ILE A 132     -62.813   4.938  19.159  1.00  0.00           C  
ATOM   1972  CD1 ILE A 132     -63.301   3.083  21.609  1.00  0.00           C  
ATOM   1973  H   ILE A 132     -64.882   1.521  18.333  1.00  0.00           H  
ATOM   1974  HA  ILE A 132     -65.434   4.333  18.283  1.00  0.00           H  
ATOM   1975  HB  ILE A 132     -62.894   2.808  18.978  1.00  0.00           H  
ATOM   1976 1HG1 ILE A 132     -64.854   4.260  20.765  1.00  0.00           H  
ATOM   1977 2HG1 ILE A 132     -64.959   2.545  20.399  1.00  0.00           H  
ATOM   1978 1HG2 ILE A 132     -62.079   4.911  19.964  1.00  0.00           H  
ATOM   1979 2HG2 ILE A 132     -62.301   5.074  18.207  1.00  0.00           H  
ATOM   1980 3HG2 ILE A 132     -63.501   5.768  19.322  1.00  0.00           H  
ATOM   1981 1HD1 ILE A 132     -63.856   2.919  22.533  1.00  0.00           H  
ATOM   1982 2HD1 ILE A 132     -62.728   2.188  21.366  1.00  0.00           H  
ATOM   1983 3HD1 ILE A 132     -62.622   3.925  21.739  1.00  0.00           H  
ATOM   1984  N   VAL A 133     -63.290   3.219  16.055  1.00  0.00           N  
ATOM   1985  CA  VAL A 133     -62.623   3.579  14.809  1.00  0.00           C  
ATOM   1986  C   VAL A 133     -63.629   4.026  13.756  1.00  0.00           C  
ATOM   1987  O   VAL A 133     -63.394   4.992  13.030  1.00  0.00           O  
ATOM   1988  CB  VAL A 133     -61.815   2.384  14.269  1.00  0.00           C  
ATOM   1989  CG1 VAL A 133     -61.283   2.687  12.877  1.00  0.00           C  
ATOM   1990  CG2 VAL A 133     -60.676   2.057  15.223  1.00  0.00           C  
ATOM   1991  H   VAL A 133     -63.241   2.282  16.429  1.00  0.00           H  
ATOM   1992  HA  VAL A 133     -61.937   4.403  15.010  1.00  0.00           H  
ATOM   1993  HB  VAL A 133     -62.475   1.521  14.181  1.00  0.00           H  
ATOM   1994 1HG1 VAL A 133     -60.715   1.831  12.510  1.00  0.00           H  
ATOM   1995 2HG1 VAL A 133     -62.117   2.882  12.203  1.00  0.00           H  
ATOM   1996 3HG1 VAL A 133     -60.634   3.561  12.917  1.00  0.00           H  
ATOM   1997 1HG2 VAL A 133     -60.109   1.210  14.835  1.00  0.00           H  
ATOM   1998 2HG2 VAL A 133     -60.019   2.922  15.316  1.00  0.00           H  
ATOM   1999 3HG2 VAL A 133     -61.082   1.803  16.202  1.00  0.00           H  
ATOM   2000  N   GLU A 134     -64.748   3.274  13.718  1.00  0.00           N  
ATOM   2001  CA  GLU A 134     -65.791   3.596  12.752  1.00  0.00           C  
ATOM   2002  C   GLU A 134     -66.361   4.987  13.003  1.00  0.00           C  
ATOM   2003  O   GLU A 134     -66.609   5.745  12.065  1.00  0.00           O  
ATOM   2004  CB  GLU A 134     -66.912   2.556  12.811  1.00  0.00           C  
ATOM   2005  CG  GLU A 134     -68.022   2.769  11.791  1.00  0.00           C  
ATOM   2006  CD  GLU A 134     -69.066   1.688  11.827  1.00  0.00           C  
ATOM   2007  OE1 GLU A 134     -68.733   0.578  12.167  1.00  0.00           O  
ATOM   2008  OE2 GLU A 134     -70.198   1.973  11.515  1.00  0.00           O  
ATOM   2009  H   GLU A 134     -64.842   2.499  14.360  1.00  0.00           H  
ATOM   2010  HA  GLU A 134     -65.355   3.583  11.753  1.00  0.00           H  
ATOM   2011 1HB  GLU A 134     -66.495   1.562  12.649  1.00  0.00           H  
ATOM   2012 2HB  GLU A 134     -67.364   2.564  13.803  1.00  0.00           H  
ATOM   2013 1HG  GLU A 134     -68.501   3.728  11.986  1.00  0.00           H  
ATOM   2014 2HG  GLU A 134     -67.582   2.810  10.795  1.00  0.00           H  
ATOM   2015  N   PHE A 135     -66.552   5.271  14.307  1.00  0.00           N  
ATOM   2016  CA  PHE A 135     -67.092   6.572  14.683  1.00  0.00           C  
ATOM   2017  C   PHE A 135     -66.162   7.699  14.252  1.00  0.00           C  
ATOM   2018  O   PHE A 135     -66.613   8.735  13.764  1.00  0.00           O  
ATOM   2019  CB  PHE A 135     -67.318   6.640  16.194  1.00  0.00           C  
ATOM   2020  CG  PHE A 135     -68.507   5.852  16.665  1.00  0.00           C  
ATOM   2021  CD1 PHE A 135     -69.270   5.118  15.769  1.00  0.00           C  
ATOM   2022  CD2 PHE A 135     -68.866   5.843  18.005  1.00  0.00           C  
ATOM   2023  CE1 PHE A 135     -70.364   4.393  16.201  1.00  0.00           C  
ATOM   2024  CE2 PHE A 135     -69.958   5.118  18.440  1.00  0.00           C  
ATOM   2025  CZ  PHE A 135     -70.708   4.392  17.536  1.00  0.00           C  
ATOM   2026  H   PHE A 135     -66.316   4.576  15.002  1.00  0.00           H  
ATOM   2027  HA  PHE A 135     -68.050   6.707  14.180  1.00  0.00           H  
ATOM   2028 1HB  PHE A 135     -66.436   6.266  16.712  1.00  0.00           H  
ATOM   2029 2HB  PHE A 135     -67.458   7.678  16.495  1.00  0.00           H  
ATOM   2030  HD1 PHE A 135     -68.997   5.118  14.714  1.00  0.00           H  
ATOM   2031  HD2 PHE A 135     -68.273   6.417  18.718  1.00  0.00           H  
ATOM   2032  HE1 PHE A 135     -70.955   3.821  15.486  1.00  0.00           H  
ATOM   2033  HE2 PHE A 135     -70.229   5.119  19.496  1.00  0.00           H  
ATOM   2034  HZ  PHE A 135     -71.571   3.822  17.878  1.00  0.00           H  
ATOM   2035  N   ALA A 136     -64.855   7.437  14.460  1.00  0.00           N  
ATOM   2036  CA  ALA A 136     -63.860   8.435  14.089  1.00  0.00           C  
ATOM   2037  C   ALA A 136     -63.886   8.710  12.591  1.00  0.00           C  
ATOM   2038  O   ALA A 136     -63.783   9.858  12.159  1.00  0.00           O  
ATOM   2039  CB  ALA A 136     -62.471   7.985  14.520  1.00  0.00           C  
ATOM   2040  H   ALA A 136     -64.590   6.552  14.868  1.00  0.00           H  
ATOM   2041  HA  ALA A 136     -64.104   9.365  14.604  1.00  0.00           H  
ATOM   2042 1HB  ALA A 136     -61.739   8.741  14.236  1.00  0.00           H  
ATOM   2043 2HB  ALA A 136     -62.452   7.849  15.601  1.00  0.00           H  
ATOM   2044 3HB  ALA A 136     -62.227   7.043  14.032  1.00  0.00           H  
ATOM   2045  N   VAL A 137     -64.029   7.601  11.837  1.00  0.00           N  
ATOM   2046  CA  VAL A 137     -64.070   7.726  10.385  1.00  0.00           C  
ATOM   2047  C   VAL A 137     -65.264   8.561   9.938  1.00  0.00           C  
ATOM   2048  O   VAL A 137     -65.151   9.392   9.037  1.00  0.00           O  
ATOM   2049  CB  VAL A 137     -64.147   6.334   9.730  1.00  0.00           C  
ATOM   2050  CG1 VAL A 137     -64.392   6.462   8.234  1.00  0.00           C  
ATOM   2051  CG2 VAL A 137     -62.865   5.563  10.002  1.00  0.00           C  
ATOM   2052  H   VAL A 137     -64.105   6.703  12.292  1.00  0.00           H  
ATOM   2053  HA  VAL A 137     -63.155   8.219  10.053  1.00  0.00           H  
ATOM   2054  HB  VAL A 137     -64.995   5.792  10.149  1.00  0.00           H  
ATOM   2055 1HG1 VAL A 137     -64.444   5.469   7.787  1.00  0.00           H  
ATOM   2056 2HG1 VAL A 137     -65.333   6.986   8.063  1.00  0.00           H  
ATOM   2057 3HG1 VAL A 137     -63.576   7.022   7.778  1.00  0.00           H  
ATOM   2058 1HG2 VAL A 137     -62.926   4.579   9.537  1.00  0.00           H  
ATOM   2059 2HG2 VAL A 137     -62.017   6.108   9.587  1.00  0.00           H  
ATOM   2060 3HG2 VAL A 137     -62.731   5.447  11.078  1.00  0.00           H  
ATOM   2061  N   ARG A 138     -66.400   8.292  10.615  1.00  0.00           N  
ATOM   2062  CA  ARG A 138     -67.617   9.023  10.284  1.00  0.00           C  
ATOM   2063  C   ARG A 138     -67.449  10.516  10.540  1.00  0.00           C  
ATOM   2064  O   ARG A 138     -67.892  11.345   9.746  1.00  0.00           O  
ATOM   2065  CB  ARG A 138     -68.793   8.501  11.097  1.00  0.00           C  
ATOM   2066  CG  ARG A 138     -69.277   7.115  10.703  1.00  0.00           C  
ATOM   2067  CD  ARG A 138     -70.441   6.687  11.521  1.00  0.00           C  
ATOM   2068  NE  ARG A 138     -70.855   5.329  11.206  1.00  0.00           N  
ATOM   2069  CZ  ARG A 138     -71.674   4.996  10.189  1.00  0.00           C  
ATOM   2070  NH1 ARG A 138     -72.157   5.930   9.400  1.00  0.00           N  
ATOM   2071  NH2 ARG A 138     -71.992   3.729   9.985  1.00  0.00           N  
ATOM   2072  H   ARG A 138     -66.386   7.588  11.339  1.00  0.00           H  
ATOM   2073  HA  ARG A 138     -67.833   8.875   9.226  1.00  0.00           H  
ATOM   2074 1HB  ARG A 138     -68.520   8.468  12.151  1.00  0.00           H  
ATOM   2075 2HB  ARG A 138     -69.636   9.185  10.998  1.00  0.00           H  
ATOM   2076 1HG  ARG A 138     -69.577   7.118   9.655  1.00  0.00           H  
ATOM   2077 2HG  ARG A 138     -68.472   6.393  10.848  1.00  0.00           H  
ATOM   2078 1HD  ARG A 138     -70.177   6.726  12.577  1.00  0.00           H  
ATOM   2079 2HD  ARG A 138     -71.282   7.353  11.332  1.00  0.00           H  
ATOM   2080  HE  ARG A 138     -70.504   4.583  11.791  1.00  0.00           H  
ATOM   2081 1HH1 ARG A 138     -71.914   6.898   9.556  1.00  0.00           H  
ATOM   2082 2HH1 ARG A 138     -72.770   5.680   8.638  1.00  0.00           H  
ATOM   2083 1HH2 ARG A 138     -71.621   3.011  10.592  1.00  0.00           H  
ATOM   2084 2HH2 ARG A 138     -72.605   3.479   9.224  1.00  0.00           H  
ATOM   2085  N   VAL A 139     -66.791  10.801  11.682  1.00  0.00           N  
ATOM   2086  CA  VAL A 139     -66.563  12.195  12.044  1.00  0.00           C  
ATOM   2087  C   VAL A 139     -65.701  12.900  11.004  1.00  0.00           C  
ATOM   2088  O   VAL A 139     -65.962  14.047  10.642  1.00  0.00           O  
ATOM   2089  CB  VAL A 139     -65.878  12.285  13.421  1.00  0.00           C  
ATOM   2090  CG1 VAL A 139     -65.456  13.717  13.714  1.00  0.00           C  
ATOM   2091  CG2 VAL A 139     -66.816  11.767  14.500  1.00  0.00           C  
ATOM   2092  H   VAL A 139     -66.469  10.044  12.267  1.00  0.00           H  
ATOM   2093  HA  VAL A 139     -67.528  12.701  12.100  1.00  0.00           H  
ATOM   2094  HB  VAL A 139     -64.971  11.679  13.405  1.00  0.00           H  
ATOM   2095 1HG1 VAL A 139     -64.973  13.761  14.690  1.00  0.00           H  
ATOM   2096 2HG1 VAL A 139     -64.757  14.054  12.948  1.00  0.00           H  
ATOM   2097 3HG1 VAL A 139     -66.334  14.362  13.714  1.00  0.00           H  
ATOM   2098 1HG2 VAL A 139     -66.324  11.832  15.471  1.00  0.00           H  
ATOM   2099 2HG2 VAL A 139     -67.725  12.369  14.512  1.00  0.00           H  
ATOM   2100 3HG2 VAL A 139     -67.071  10.728  14.293  1.00  0.00           H  
ATOM   2101  N   PHE A 140     -64.672  12.154  10.554  1.00  0.00           N  
ATOM   2102  CA  PHE A 140     -63.771  12.712   9.554  1.00  0.00           C  
ATOM   2103  C   PHE A 140     -64.511  13.032   8.261  1.00  0.00           C  
ATOM   2104  O   PHE A 140     -64.277  14.070   7.642  1.00  0.00           O  
ATOM   2105  CB  PHE A 140     -62.626  11.738   9.265  1.00  0.00           C  
ATOM   2106  CG  PHE A 140     -61.599  11.669  10.359  1.00  0.00           C  
ATOM   2107  CD1 PHE A 140     -61.297  10.461  10.971  1.00  0.00           C  
ATOM   2108  CD2 PHE A 140     -60.933  12.810  10.779  1.00  0.00           C  
ATOM   2109  CE1 PHE A 140     -60.353  10.396  11.978  1.00  0.00           C  
ATOM   2110  CE2 PHE A 140     -59.988  12.748  11.784  1.00  0.00           C  
ATOM   2111  CZ  PHE A 140     -59.698  11.539  12.385  1.00  0.00           C  
ATOM   2112  H   PHE A 140     -64.545  11.220  10.918  1.00  0.00           H  
ATOM   2113  HA  PHE A 140     -63.350  13.639   9.946  1.00  0.00           H  
ATOM   2114 1HB  PHE A 140     -63.029  10.738   9.113  1.00  0.00           H  
ATOM   2115 2HB  PHE A 140     -62.123  12.032   8.345  1.00  0.00           H  
ATOM   2116  HD1 PHE A 140     -61.814   9.557  10.649  1.00  0.00           H  
ATOM   2117  HD2 PHE A 140     -61.163  13.766  10.306  1.00  0.00           H  
ATOM   2118  HE1 PHE A 140     -60.125   9.441  12.450  1.00  0.00           H  
ATOM   2119  HE2 PHE A 140     -59.471  13.653  12.105  1.00  0.00           H  
ATOM   2120  HZ  PHE A 140     -58.954  11.489  13.179  1.00  0.00           H  
ATOM   2121  N   LEU A 141     -65.404  12.088   7.898  1.00  0.00           N  
ATOM   2122  CA  LEU A 141     -66.183  12.274   6.679  1.00  0.00           C  
ATOM   2123  C   LEU A 141     -67.061  13.515   6.770  1.00  0.00           C  
ATOM   2124  O   LEU A 141     -67.184  14.273   5.807  1.00  0.00           O  
ATOM   2125  CB  LEU A 141     -67.056  11.041   6.415  1.00  0.00           C  
ATOM   2126  CG  LEU A 141     -67.912  11.092   5.143  1.00  0.00           C  
ATOM   2127  CD1 LEU A 141     -67.009  11.241   3.927  1.00  0.00           C  
ATOM   2128  CD2 LEU A 141     -68.755   9.829   5.047  1.00  0.00           C  
ATOM   2129  H   LEU A 141     -65.518  11.269   8.478  1.00  0.00           H  
ATOM   2130  HA  LEU A 141     -65.494  12.402   5.845  1.00  0.00           H  
ATOM   2131 1HB  LEU A 141     -66.410  10.167   6.343  1.00  0.00           H  
ATOM   2132 2HB  LEU A 141     -67.727  10.902   7.262  1.00  0.00           H  
ATOM   2133  HG  LEU A 141     -68.567  11.964   5.180  1.00  0.00           H  
ATOM   2134 1HD1 LEU A 141     -67.618  11.278   3.023  1.00  0.00           H  
ATOM   2135 2HD1 LEU A 141     -66.432  12.162   4.012  1.00  0.00           H  
ATOM   2136 3HD1 LEU A 141     -66.330  10.391   3.872  1.00  0.00           H  
ATOM   2137 1HD2 LEU A 141     -69.365   9.866   4.144  1.00  0.00           H  
ATOM   2138 2HD2 LEU A 141     -68.102   8.958   5.008  1.00  0.00           H  
ATOM   2139 3HD2 LEU A 141     -69.404   9.758   5.920  1.00  0.00           H  
ATOM   2140  N   LEU A 142     -67.657  13.673   7.970  1.00  0.00           N  
ATOM   2141  CA  LEU A 142     -68.526  14.824   8.189  1.00  0.00           C  
ATOM   2142  C   LEU A 142     -67.754  16.130   8.051  1.00  0.00           C  
ATOM   2143  O   LEU A 142     -68.246  17.094   7.465  1.00  0.00           O  
ATOM   2144  CB  LEU A 142     -69.168  14.747   9.579  1.00  0.00           C  
ATOM   2145  CG  LEU A 142     -70.206  13.633   9.772  1.00  0.00           C  
ATOM   2146  CD1 LEU A 142     -70.613  13.566  11.237  1.00  0.00           C  
ATOM   2147  CD2 LEU A 142     -71.410  13.902   8.881  1.00  0.00           C  
ATOM   2148  H   LEU A 142     -67.490  12.991   8.695  1.00  0.00           H  
ATOM   2149  HA  LEU A 142     -69.314  14.810   7.437  1.00  0.00           H  
ATOM   2150 1HB  LEU A 142     -68.381  14.597  10.317  1.00  0.00           H  
ATOM   2151 2HB  LEU A 142     -69.659  15.697   9.789  1.00  0.00           H  
ATOM   2152  HG  LEU A 142     -69.764  12.673   9.504  1.00  0.00           H  
ATOM   2153 1HD1 LEU A 142     -71.351  12.775  11.374  1.00  0.00           H  
ATOM   2154 2HD1 LEU A 142     -69.737  13.354  11.849  1.00  0.00           H  
ATOM   2155 3HD1 LEU A 142     -71.045  14.520  11.539  1.00  0.00           H  
ATOM   2156 1HD2 LEU A 142     -72.147  13.110   9.017  1.00  0.00           H  
ATOM   2157 2HD2 LEU A 142     -71.854  14.861   9.149  1.00  0.00           H  
ATOM   2158 3HD2 LEU A 142     -71.093  13.927   7.838  1.00  0.00           H  
ATOM   2159  N   ALA A 143     -66.531  16.102   8.620  1.00  0.00           N  
ATOM   2160  CA  ALA A 143     -65.688  17.290   8.558  1.00  0.00           C  
ATOM   2161  C   ALA A 143     -65.352  17.653   7.118  1.00  0.00           C  
ATOM   2162  O   ALA A 143     -65.361  18.826   6.744  1.00  0.00           O  
ATOM   2163  CB  ALA A 143     -64.413  17.078   9.362  1.00  0.00           C  
ATOM   2164  H   ALA A 143     -66.221  15.258   9.079  1.00  0.00           H  
ATOM   2165  HA  ALA A 143     -66.244  18.122   8.991  1.00  0.00           H  
ATOM   2166 1HB  ALA A 143     -63.795  17.974   9.306  1.00  0.00           H  
ATOM   2167 2HB  ALA A 143     -64.668  16.877  10.402  1.00  0.00           H  
ATOM   2168 3HB  ALA A 143     -63.863  16.231   8.954  1.00  0.00           H  
ATOM   2169  N   ALA A 144     -65.058  16.588   6.343  1.00  0.00           N  
ATOM   2170  CA  ALA A 144     -64.718  16.798   4.940  1.00  0.00           C  
ATOM   2171  C   ALA A 144     -65.841  17.519   4.204  1.00  0.00           C  
ATOM   2172  O   ALA A 144     -65.597  18.465   3.455  1.00  0.00           O  
ATOM   2173  CB  ALA A 144     -64.410  15.470   4.265  1.00  0.00           C  
ATOM   2174  H   ALA A 144     -65.078  15.663   6.749  1.00  0.00           H  
ATOM   2175  HA  ALA A 144     -63.831  17.430   4.898  1.00  0.00           H  
ATOM   2176 1HB  ALA A 144     -64.158  15.643   3.219  1.00  0.00           H  
ATOM   2177 2HB  ALA A 144     -63.567  14.993   4.767  1.00  0.00           H  
ATOM   2178 3HB  ALA A 144     -65.282  14.820   4.325  1.00  0.00           H  
ATOM   2179  N   ASP A 145     -67.065  17.034   4.449  1.00  0.00           N  
ATOM   2180  CA  ASP A 145     -68.300  17.632   3.961  1.00  0.00           C  
ATOM   2181  C   ASP A 145     -68.540  18.981   4.609  1.00  0.00           C  
ATOM   2182  O   ASP A 145     -69.276  19.813   4.079  1.00  0.00           O  
ATOM   2183  CB  ASP A 145     -69.492  16.710   4.233  1.00  0.00           C  
ATOM   2184  CG  ASP A 145     -69.490  15.466   3.355  1.00  0.00           C  
ATOM   2185  OD1 ASP A 145     -68.783  15.454   2.376  1.00  0.00           O  
ATOM   2186  OD2 ASP A 145     -70.197  14.539   3.672  1.00  0.00           O  
ATOM   2187  H   ASP A 145     -67.161  16.198   5.007  1.00  0.00           H  
ATOM   2188  HA  ASP A 145     -68.212  17.778   2.884  1.00  0.00           H  
ATOM   2189 1HB  ASP A 145     -69.480  16.399   5.278  1.00  0.00           H  
ATOM   2190 2HB  ASP A 145     -70.420  17.256   4.063  1.00  0.00           H  
ATOM   2191  N   ALA A 146     -67.912  19.191   5.757  1.00  0.00           N  
ATOM   2192  CA  ALA A 146     -68.107  20.405   6.531  1.00  0.00           C  
ATOM   2193  C   ALA A 146     -66.969  21.387   6.301  1.00  0.00           C  
ATOM   2194  O   ALA A 146     -66.813  22.356   7.043  1.00  0.00           O  
ATOM   2195  CB  ALA A 146     -68.234  20.077   8.011  1.00  0.00           C  
ATOM   2196  H   ALA A 146     -67.278  18.486   6.106  1.00  0.00           H  
ATOM   2197  HA  ALA A 146     -69.031  20.877   6.194  1.00  0.00           H  
ATOM   2198 1HB  ALA A 146     -68.378  20.997   8.577  1.00  0.00           H  
ATOM   2199 2HB  ALA A 146     -69.088  19.418   8.166  1.00  0.00           H  
ATOM   2200 3HB  ALA A 146     -67.326  19.580   8.352  1.00  0.00           H  
ATOM   2201  N   GLY A 147     -66.176  21.126   5.266  1.00  0.00           N  
ATOM   2202  CA  GLY A 147     -65.049  21.983   4.920  1.00  0.00           C  
ATOM   2203  C   GLY A 147     -63.951  21.928   5.977  1.00  0.00           C  
ATOM   2204  O   GLY A 147     -63.358  22.949   6.324  1.00  0.00           O  
ATOM   2205  H   GLY A 147     -66.359  20.309   4.700  1.00  0.00           H  
ATOM   2206 1HA  GLY A 147     -64.641  21.675   3.957  1.00  0.00           H  
ATOM   2207 2HA  GLY A 147     -65.394  23.010   4.809  1.00  0.00           H  
ATOM   2208  N   GLY A 148     -63.680  20.729   6.492  1.00  0.00           N  
ATOM   2209  CA  GLY A 148     -62.522  20.539   7.352  1.00  0.00           C  
ATOM   2210  C   GLY A 148     -61.257  20.267   6.570  1.00  0.00           C  
ATOM   2211  O   GLY A 148     -61.308  19.909   5.394  1.00  0.00           O  
ATOM   2212  H   GLY A 148     -64.289  19.952   6.278  1.00  0.00           H  
ATOM   2213 1HA  GLY A 148     -62.374  21.428   7.966  1.00  0.00           H  
ATOM   2214 2HA  GLY A 148     -62.704  19.707   8.030  1.00  0.00           H  
ATOM   2215  N   ASP A 149     -60.121  20.439   7.225  1.00  0.00           N  
ATOM   2216  CA  ASP A 149     -58.836  20.316   6.562  1.00  0.00           C  
ATOM   2217  C   ASP A 149     -58.530  18.862   6.254  1.00  0.00           C  
ATOM   2218  O   ASP A 149     -58.407  18.038   7.160  1.00  0.00           O  
ATOM   2219  CB  ASP A 149     -57.723  20.910   7.428  1.00  0.00           C  
ATOM   2220  CG  ASP A 149     -56.366  20.901   6.738  1.00  0.00           C  
ATOM   2221  OD1 ASP A 149     -55.864  19.834   6.471  1.00  0.00           O  
ATOM   2222  OD2 ASP A 149     -55.844  21.960   6.483  1.00  0.00           O  
ATOM   2223  H   ASP A 149     -60.149  20.660   8.210  1.00  0.00           H  
ATOM   2224  HA  ASP A 149     -58.878  20.868   5.622  1.00  0.00           H  
ATOM   2225 1HB  ASP A 149     -57.974  21.939   7.689  1.00  0.00           H  
ATOM   2226 2HB  ASP A 149     -57.645  20.346   8.358  1.00  0.00           H  
ATOM   2227  N   LEU A 150     -58.407  18.549   4.968  1.00  0.00           N  
ATOM   2228  CA  LEU A 150     -58.440  17.162   4.533  1.00  0.00           C  
ATOM   2229  C   LEU A 150     -57.167  16.419   4.884  1.00  0.00           C  
ATOM   2230  O   LEU A 150     -57.206  15.252   5.272  1.00  0.00           O  
ATOM   2231  CB  LEU A 150     -58.668  17.094   3.017  1.00  0.00           C  
ATOM   2232  CG  LEU A 150     -60.045  17.563   2.530  1.00  0.00           C  
ATOM   2233  CD1 LEU A 150     -60.064  17.587   1.007  1.00  0.00           C  
ATOM   2234  CD2 LEU A 150     -61.120  16.636   3.076  1.00  0.00           C  
ATOM   2235  H   LEU A 150     -58.290  19.289   4.291  1.00  0.00           H  
ATOM   2236  HA  LEU A 150     -59.268  16.662   5.034  1.00  0.00           H  
ATOM   2237 1HB  LEU A 150     -57.915  17.708   2.525  1.00  0.00           H  
ATOM   2238 2HB  LEU A 150     -58.535  16.063   2.692  1.00  0.00           H  
ATOM   2239  HG  LEU A 150     -60.228  18.579   2.881  1.00  0.00           H  
ATOM   2240 1HD1 LEU A 150     -61.042  17.920   0.661  1.00  0.00           H  
ATOM   2241 2HD1 LEU A 150     -59.298  18.272   0.644  1.00  0.00           H  
ATOM   2242 3HD1 LEU A 150     -59.866  16.586   0.626  1.00  0.00           H  
ATOM   2243 1HD2 LEU A 150     -62.099  16.970   2.730  1.00  0.00           H  
ATOM   2244 2HD2 LEU A 150     -60.938  15.621   2.724  1.00  0.00           H  
ATOM   2245 3HD2 LEU A 150     -61.095  16.653   4.165  1.00  0.00           H  
ATOM   2246  N   GLU A 151     -56.020  17.080   4.755  1.00  0.00           N  
ATOM   2247  CA  GLU A 151     -54.796  16.398   5.158  1.00  0.00           C  
ATOM   2248  C   GLU A 151     -54.786  16.121   6.655  1.00  0.00           C  
ATOM   2249  O   GLU A 151     -54.378  15.046   7.094  1.00  0.00           O  
ATOM   2250  CB  GLU A 151     -53.570  17.232   4.776  1.00  0.00           C  
ATOM   2251  CG  GLU A 151     -52.236  16.569   5.090  1.00  0.00           C  
ATOM   2252  CD  GLU A 151     -51.058  17.377   4.623  1.00  0.00           C  
ATOM   2253  OE1 GLU A 151     -51.265  18.418   4.048  1.00  0.00           O  
ATOM   2254  OE2 GLU A 151     -49.948  16.951   4.841  1.00  0.00           O  
ATOM   2255  H   GLU A 151     -56.032  18.020   4.386  1.00  0.00           H  
ATOM   2256  HA  GLU A 151     -54.744  15.442   4.636  1.00  0.00           H  
ATOM   2257 1HB  GLU A 151     -53.594  17.447   3.708  1.00  0.00           H  
ATOM   2258 2HB  GLU A 151     -53.601  18.186   5.303  1.00  0.00           H  
ATOM   2259 1HG  GLU A 151     -52.159  16.423   6.167  1.00  0.00           H  
ATOM   2260 2HG  GLU A 151     -52.210  15.589   4.616  1.00  0.00           H  
ATOM   2261  N   THR A 152     -55.255  17.143   7.400  1.00  0.00           N  
ATOM   2262  CA  THR A 152     -55.301  17.006   8.851  1.00  0.00           C  
ATOM   2263  C   THR A 152     -56.226  15.870   9.268  1.00  0.00           C  
ATOM   2264  O   THR A 152     -55.911  15.101  10.176  1.00  0.00           O  
ATOM   2265  CB  THR A 152     -55.758  18.317   9.518  1.00  0.00           C  
ATOM   2266  OG1 THR A 152     -54.826  19.362   9.213  1.00  0.00           O  
ATOM   2267  CG2 THR A 152     -55.847  18.145  11.027  1.00  0.00           C  
ATOM   2268  H   THR A 152     -55.565  17.986   6.939  1.00  0.00           H  
ATOM   2269  HA  THR A 152     -54.298  16.771   9.209  1.00  0.00           H  
ATOM   2270  HB  THR A 152     -56.738  18.599   9.132  1.00  0.00           H  
ATOM   2271  HG1 THR A 152     -55.002  19.700   8.332  1.00  0.00           H  
ATOM   2272 1HG2 THR A 152     -56.172  19.081  11.481  1.00  0.00           H  
ATOM   2273 2HG2 THR A 152     -56.564  17.359  11.262  1.00  0.00           H  
ATOM   2274 3HG2 THR A 152     -54.868  17.872  11.420  1.00  0.00           H  
ATOM   2275  N   LEU A 153     -57.371  15.813   8.558  1.00  0.00           N  
ATOM   2276  CA  LEU A 153     -58.345  14.770   8.857  1.00  0.00           C  
ATOM   2277  C   LEU A 153     -57.760  13.384   8.613  1.00  0.00           C  
ATOM   2278  O   LEU A 153     -57.977  12.461   9.398  1.00  0.00           O  
ATOM   2279  CB  LEU A 153     -59.603  14.959   8.000  1.00  0.00           C  
ATOM   2280  CG  LEU A 153     -60.463  16.183   8.341  1.00  0.00           C  
ATOM   2281  CD1 LEU A 153     -61.562  16.338   7.299  1.00  0.00           C  
ATOM   2282  CD2 LEU A 153     -61.050  16.018   9.735  1.00  0.00           C  
ATOM   2283  H   LEU A 153     -57.533  16.495   7.831  1.00  0.00           H  
ATOM   2284  HA  LEU A 153     -58.622  14.846   9.908  1.00  0.00           H  
ATOM   2285 1HB  LEU A 153     -59.303  15.045   6.957  1.00  0.00           H  
ATOM   2286 2HB  LEU A 153     -60.231  14.074   8.104  1.00  0.00           H  
ATOM   2287  HG  LEU A 153     -59.845  17.081   8.311  1.00  0.00           H  
ATOM   2288 1HD1 LEU A 153     -62.173  17.208   7.542  1.00  0.00           H  
ATOM   2289 2HD1 LEU A 153     -61.114  16.474   6.315  1.00  0.00           H  
ATOM   2290 3HD1 LEU A 153     -62.187  15.446   7.295  1.00  0.00           H  
ATOM   2291 1HD2 LEU A 153     -61.660  16.889   9.978  1.00  0.00           H  
ATOM   2292 2HD2 LEU A 153     -61.668  15.121   9.766  1.00  0.00           H  
ATOM   2293 3HD2 LEU A 153     -60.242  15.927  10.462  1.00  0.00           H  
ATOM   2294  N   ALA A 154     -57.015  13.298   7.491  1.00  0.00           N  
ATOM   2295  CA  ALA A 154     -56.396  12.024   7.142  1.00  0.00           C  
ATOM   2296  C   ALA A 154     -55.401  11.585   8.209  1.00  0.00           C  
ATOM   2297  O   ALA A 154     -55.341  10.409   8.569  1.00  0.00           O  
ATOM   2298  CB  ALA A 154     -55.710  12.122   5.788  1.00  0.00           C  
ATOM   2299  H   ALA A 154     -56.900  14.118   6.913  1.00  0.00           H  
ATOM   2300  HA  ALA A 154     -57.181  11.270   7.086  1.00  0.00           H  
ATOM   2301 1HB  ALA A 154     -55.252  11.164   5.541  1.00  0.00           H  
ATOM   2302 2HB  ALA A 154     -56.445  12.380   5.025  1.00  0.00           H  
ATOM   2303 3HB  ALA A 154     -54.941  12.892   5.825  1.00  0.00           H  
ATOM   2304  N   ARG A 155     -54.636  12.588   8.685  1.00  0.00           N  
ATOM   2305  CA  ARG A 155     -53.643  12.301   9.713  1.00  0.00           C  
ATOM   2306  C   ARG A 155     -54.300  11.782  10.986  1.00  0.00           C  
ATOM   2307  O   ARG A 155     -53.804  10.848  11.616  1.00  0.00           O  
ATOM   2308  CB  ARG A 155     -52.832  13.547  10.037  1.00  0.00           C  
ATOM   2309  CG  ARG A 155     -51.779  13.362  11.119  1.00  0.00           C  
ATOM   2310  CD  ARG A 155     -50.702  12.436  10.685  1.00  0.00           C  
ATOM   2311  NE  ARG A 155     -49.713  12.227  11.730  1.00  0.00           N  
ATOM   2312  CZ  ARG A 155     -48.629  13.003  11.923  1.00  0.00           C  
ATOM   2313  NH1 ARG A 155     -48.409  14.033  11.135  1.00  0.00           N  
ATOM   2314  NH2 ARG A 155     -47.786  12.729  12.903  1.00  0.00           N  
ATOM   2315  H   ARG A 155     -54.765  13.521   8.321  1.00  0.00           H  
ATOM   2316  HA  ARG A 155     -52.966  11.534   9.336  1.00  0.00           H  
ATOM   2317 1HB  ARG A 155     -52.323  13.893   9.138  1.00  0.00           H  
ATOM   2318 2HB  ARG A 155     -53.502  14.343  10.361  1.00  0.00           H  
ATOM   2319 1HG  ARG A 155     -51.328  14.326  11.356  1.00  0.00           H  
ATOM   2320 2HG  ARG A 155     -52.246  12.950  12.014  1.00  0.00           H  
ATOM   2321 1HD  ARG A 155     -51.135  11.470  10.428  1.00  0.00           H  
ATOM   2322 2HD  ARG A 155     -50.196  12.850   9.814  1.00  0.00           H  
ATOM   2323  HE  ARG A 155     -49.848  11.444  12.356  1.00  0.00           H  
ATOM   2324 1HH1 ARG A 155     -49.053  14.242  10.386  1.00  0.00           H  
ATOM   2325 2HH1 ARG A 155     -47.596  14.614  11.280  1.00  0.00           H  
ATOM   2326 1HH2 ARG A 155     -47.955  11.938  13.509  1.00  0.00           H  
ATOM   2327 2HH2 ARG A 155     -46.974  13.311  13.048  1.00  0.00           H  
ATOM   2328  N   LEU A 156     -55.432  12.436  11.319  1.00  0.00           N  
ATOM   2329  CA  LEU A 156     -56.161  12.036  12.516  1.00  0.00           C  
ATOM   2330  C   LEU A 156     -56.654  10.600  12.406  1.00  0.00           C  
ATOM   2331  O   LEU A 156     -56.586   9.834  13.368  1.00  0.00           O  
ATOM   2332  CB  LEU A 156     -57.351  12.975  12.751  1.00  0.00           C  
ATOM   2333  CG  LEU A 156     -56.996  14.409  13.165  1.00  0.00           C  
ATOM   2334  CD1 LEU A 156     -58.257  15.261  13.180  1.00  0.00           C  
ATOM   2335  CD2 LEU A 156     -56.330  14.393  14.533  1.00  0.00           C  
ATOM   2336  H   LEU A 156     -55.754  13.192  10.732  1.00  0.00           H  
ATOM   2337  HA  LEU A 156     -55.488  12.104  13.370  1.00  0.00           H  
ATOM   2338 1HB  LEU A 156     -57.936  13.030  11.834  1.00  0.00           H  
ATOM   2339 2HB  LEU A 156     -57.980  12.551  13.533  1.00  0.00           H  
ATOM   2340  HG  LEU A 156     -56.311  14.840  12.433  1.00  0.00           H  
ATOM   2341 1HD1 LEU A 156     -58.005  16.280  13.473  1.00  0.00           H  
ATOM   2342 2HD1 LEU A 156     -58.702  15.271  12.184  1.00  0.00           H  
ATOM   2343 3HD1 LEU A 156     -58.969  14.845  13.891  1.00  0.00           H  
ATOM   2344 1HD2 LEU A 156     -56.077  15.412  14.826  1.00  0.00           H  
ATOM   2345 2HD2 LEU A 156     -57.015  13.963  15.265  1.00  0.00           H  
ATOM   2346 3HD2 LEU A 156     -55.422  13.791  14.489  1.00  0.00           H  
ATOM   2347  N   ALA A 157     -57.149  10.286  11.191  1.00  0.00           N  
ATOM   2348  CA  ALA A 157     -57.654   8.938  10.953  1.00  0.00           C  
ATOM   2349  C   ALA A 157     -56.552   7.900  11.118  1.00  0.00           C  
ATOM   2350  O   ALA A 157     -56.770   6.834  11.694  1.00  0.00           O  
ATOM   2351  CB  ALA A 157     -58.269   8.840   9.565  1.00  0.00           C  
ATOM   2352  H   ALA A 157     -57.160  10.990  10.468  1.00  0.00           H  
ATOM   2353  HA  ALA A 157     -58.423   8.729  11.696  1.00  0.00           H  
ATOM   2354 1HB  ALA A 157     -58.641   7.828   9.403  1.00  0.00           H  
ATOM   2355 2HB  ALA A 157     -59.095   9.547   9.482  1.00  0.00           H  
ATOM   2356 3HB  ALA A 157     -57.515   9.073   8.816  1.00  0.00           H  
ATOM   2357  N   LEU A 158     -55.370   8.271  10.583  1.00  0.00           N  
ATOM   2358  CA  LEU A 158     -54.231   7.366  10.675  1.00  0.00           C  
ATOM   2359  C   LEU A 158     -53.847   7.107  12.126  1.00  0.00           C  
ATOM   2360  O   LEU A 158     -53.539   5.977  12.505  1.00  0.00           O  
ATOM   2361  CB  LEU A 158     -53.030   7.947   9.918  1.00  0.00           C  
ATOM   2362  CG  LEU A 158     -51.790   7.048   9.846  1.00  0.00           C  
ATOM   2363  CD1 LEU A 158     -50.977   7.400   8.608  1.00  0.00           C  
ATOM   2364  CD2 LEU A 158     -50.962   7.222  11.111  1.00  0.00           C  
ATOM   2365  H   LEU A 158     -55.296   9.170  10.129  1.00  0.00           H  
ATOM   2366  HA  LEU A 158     -54.506   6.416  10.218  1.00  0.00           H  
ATOM   2367 1HB  LEU A 158     -53.338   8.170   8.897  1.00  0.00           H  
ATOM   2368 2HB  LEU A 158     -52.736   8.881  10.398  1.00  0.00           H  
ATOM   2369  HG  LEU A 158     -52.100   6.007   9.756  1.00  0.00           H  
ATOM   2370 1HD1 LEU A 158     -50.096   6.761   8.557  1.00  0.00           H  
ATOM   2371 2HD1 LEU A 158     -51.587   7.248   7.717  1.00  0.00           H  
ATOM   2372 3HD1 LEU A 158     -50.666   8.443   8.661  1.00  0.00           H  
ATOM   2373 1HD2 LEU A 158     -50.081   6.582  11.060  1.00  0.00           H  
ATOM   2374 2HD2 LEU A 158     -50.650   8.263  11.201  1.00  0.00           H  
ATOM   2375 3HD2 LEU A 158     -51.562   6.946  11.979  1.00  0.00           H  
ATOM   2376  N   GLU A 159     -53.885   8.208  12.904  1.00  0.00           N  
ATOM   2377  CA  GLU A 159     -53.540   8.097  14.316  1.00  0.00           C  
ATOM   2378  C   GLU A 159     -54.503   7.169  15.045  1.00  0.00           C  
ATOM   2379  O   GLU A 159     -54.092   6.361  15.879  1.00  0.00           O  
ATOM   2380  CB  GLU A 159     -53.546   9.476  14.977  1.00  0.00           C  
ATOM   2381  CG  GLU A 159     -52.418  10.394  14.527  1.00  0.00           C  
ATOM   2382  CD  GLU A 159     -51.058   9.886  14.920  1.00  0.00           C  
ATOM   2383  OE1 GLU A 159     -50.932   9.355  15.997  1.00  0.00           O  
ATOM   2384  OE2 GLU A 159     -50.145  10.030  14.142  1.00  0.00           O  
ATOM   2385  H   GLU A 159     -54.152   9.092  12.493  1.00  0.00           H  
ATOM   2386  HA  GLU A 159     -52.537   7.675  14.395  1.00  0.00           H  
ATOM   2387 1HB  GLU A 159     -54.490   9.978  14.765  1.00  0.00           H  
ATOM   2388 2HB  GLU A 159     -53.472   9.362  16.059  1.00  0.00           H  
ATOM   2389 1HG  GLU A 159     -52.456  10.495  13.443  1.00  0.00           H  
ATOM   2390 2HG  GLU A 159     -52.571  11.381  14.962  1.00  0.00           H  
ATOM   2391  N   ILE A 160     -55.793   7.331  14.686  1.00  0.00           N  
ATOM   2392  CA  ILE A 160     -56.817   6.502  15.311  1.00  0.00           C  
ATOM   2393  C   ILE A 160     -56.594   5.026  15.005  1.00  0.00           C  
ATOM   2394  O   ILE A 160     -56.746   4.172  15.877  1.00  0.00           O  
ATOM   2395  CB  ILE A 160     -58.223   6.918  14.840  1.00  0.00           C  
ATOM   2396  CG1 ILE A 160     -58.575   8.309  15.374  1.00  0.00           C  
ATOM   2397  CG2 ILE A 160     -59.257   5.896  15.286  1.00  0.00           C  
ATOM   2398  CD1 ILE A 160     -59.811   8.909  14.745  1.00  0.00           C  
ATOM   2399  H   ILE A 160     -56.026   8.024  13.990  1.00  0.00           H  
ATOM   2400  HA  ILE A 160     -56.761   6.638  16.390  1.00  0.00           H  
ATOM   2401  HB  ILE A 160     -58.237   6.985  13.753  1.00  0.00           H  
ATOM   2402 1HG1 ILE A 160     -58.731   8.256  16.451  1.00  0.00           H  
ATOM   2403 2HG1 ILE A 160     -57.740   8.988  15.198  1.00  0.00           H  
ATOM   2404 1HG2 ILE A 160     -60.245   6.205  14.945  1.00  0.00           H  
ATOM   2405 2HG2 ILE A 160     -59.015   4.923  14.859  1.00  0.00           H  
ATOM   2406 3HG2 ILE A 160     -59.254   5.825  16.374  1.00  0.00           H  
ATOM   2407 1HD1 ILE A 160     -59.996   9.895  15.174  1.00  0.00           H  
ATOM   2408 2HD1 ILE A 160     -59.663   9.004  13.668  1.00  0.00           H  
ATOM   2409 3HD1 ILE A 160     -60.667   8.264  14.938  1.00  0.00           H  
ATOM   2410  N   ALA A 161     -56.230   4.785  13.729  1.00  0.00           N  
ATOM   2411  CA  ALA A 161     -55.983   3.411  13.306  1.00  0.00           C  
ATOM   2412  C   ALA A 161     -54.826   2.796  14.080  1.00  0.00           C  
ATOM   2413  O   ALA A 161     -54.884   1.634  14.484  1.00  0.00           O  
ATOM   2414  CB  ALA A 161     -55.707   3.359  11.810  1.00  0.00           C  
ATOM   2415  H   ALA A 161     -56.133   5.560  13.089  1.00  0.00           H  
ATOM   2416  HA  ALA A 161     -56.877   2.826  13.520  1.00  0.00           H  
ATOM   2417 1HB  ALA A 161     -55.525   2.327  11.510  1.00  0.00           H  
ATOM   2418 2HB  ALA A 161     -56.568   3.749  11.267  1.00  0.00           H  
ATOM   2419 3HB  ALA A 161     -54.830   3.963  11.582  1.00  0.00           H  
ATOM   2420  N   ARG A 162     -53.784   3.633  14.259  1.00  0.00           N  
ATOM   2421  CA  ARG A 162     -52.610   3.166  14.987  1.00  0.00           C  
ATOM   2422  C   ARG A 162     -52.962   2.799  16.423  1.00  0.00           C  
ATOM   2423  O   ARG A 162     -52.490   1.792  16.951  1.00  0.00           O  
ATOM   2424  CB  ARG A 162     -51.524   4.232  14.992  1.00  0.00           C  
ATOM   2425  CG  ARG A 162     -50.236   3.830  15.694  1.00  0.00           C  
ATOM   2426  CD  ARG A 162     -49.228   4.920  15.657  1.00  0.00           C  
ATOM   2427  NE  ARG A 162     -49.678   6.100  16.377  1.00  0.00           N  
ATOM   2428  CZ  ARG A 162     -49.627   6.246  17.715  1.00  0.00           C  
ATOM   2429  NH1 ARG A 162     -49.143   5.279  18.464  1.00  0.00           N  
ATOM   2430  NH2 ARG A 162     -50.062   7.361  18.276  1.00  0.00           N  
ATOM   2431  H   ARG A 162     -53.836   4.570  13.886  1.00  0.00           H  
ATOM   2432  HA  ARG A 162     -52.223   2.278  14.487  1.00  0.00           H  
ATOM   2433 1HB  ARG A 162     -51.271   4.497  13.966  1.00  0.00           H  
ATOM   2434 2HB  ARG A 162     -51.899   5.131  15.479  1.00  0.00           H  
ATOM   2435 1HG  ARG A 162     -50.449   3.595  16.737  1.00  0.00           H  
ATOM   2436 2HG  ARG A 162     -49.812   2.953  15.203  1.00  0.00           H  
ATOM   2437 1HD  ARG A 162     -48.302   4.574  16.115  1.00  0.00           H  
ATOM   2438 2HD  ARG A 162     -49.037   5.203  14.623  1.00  0.00           H  
ATOM   2439  HE  ARG A 162     -50.057   6.865  15.835  1.00  0.00           H  
ATOM   2440 1HH1 ARG A 162     -48.810   4.427  18.035  1.00  0.00           H  
ATOM   2441 2HH1 ARG A 162     -49.105   5.389  19.467  1.00  0.00           H  
ATOM   2442 1HH2 ARG A 162     -50.434   8.104  17.700  1.00  0.00           H  
ATOM   2443 2HH2 ARG A 162     -50.024   7.470  19.278  1.00  0.00           H  
ATOM   2444  N   VAL A 163     -53.810   3.666  17.014  1.00  0.00           N  
ATOM   2445  CA  VAL A 163     -54.229   3.428  18.390  1.00  0.00           C  
ATOM   2446  C   VAL A 163     -54.992   2.115  18.515  1.00  0.00           C  
ATOM   2447  O   VAL A 163     -54.796   1.361  19.468  1.00  0.00           O  
ATOM   2448  CB  VAL A 163     -55.119   4.583  18.885  1.00  0.00           C  
ATOM   2449  CG1 VAL A 163     -55.722   4.248  20.241  1.00  0.00           C  
ATOM   2450  CG2 VAL A 163     -54.307   5.867  18.959  1.00  0.00           C  
ATOM   2451  H   VAL A 163     -54.139   4.465  16.492  1.00  0.00           H  
ATOM   2452  HA  VAL A 163     -53.340   3.376  19.019  1.00  0.00           H  
ATOM   2453  HB  VAL A 163     -55.947   4.716  18.189  1.00  0.00           H  
ATOM   2454 1HG1 VAL A 163     -56.348   5.076  20.576  1.00  0.00           H  
ATOM   2455 2HG1 VAL A 163     -56.328   3.347  20.157  1.00  0.00           H  
ATOM   2456 3HG1 VAL A 163     -54.923   4.083  20.964  1.00  0.00           H  
ATOM   2457 1HG2 VAL A 163     -54.942   6.680  19.309  1.00  0.00           H  
ATOM   2458 2HG2 VAL A 163     -53.475   5.732  19.651  1.00  0.00           H  
ATOM   2459 3HG2 VAL A 163     -53.919   6.110  17.969  1.00  0.00           H  
ATOM   2460  N   ALA A 164     -55.861   1.893  17.508  1.00  0.00           N  
ATOM   2461  CA  ALA A 164     -56.654   0.669  17.507  1.00  0.00           C  
ATOM   2462  C   ALA A 164     -55.764  -0.564  17.427  1.00  0.00           C  
ATOM   2463  O   ALA A 164     -56.005  -1.560  18.110  1.00  0.00           O  
ATOM   2464  CB  ALA A 164     -57.645   0.682  16.353  1.00  0.00           C  
ATOM   2465  H   ALA A 164     -55.947   2.579  16.772  1.00  0.00           H  
ATOM   2466  HA  ALA A 164     -57.206   0.623  18.446  1.00  0.00           H  
ATOM   2467 1HB  ALA A 164     -58.230  -0.238  16.365  1.00  0.00           H  
ATOM   2468 2HB  ALA A 164     -58.313   1.538  16.456  1.00  0.00           H  
ATOM   2469 3HB  ALA A 164     -57.105   0.755  15.410  1.00  0.00           H  
ATOM   2470  N   PHE A 165     -54.735  -0.438  16.563  1.00  0.00           N  
ATOM   2471  CA  PHE A 165     -53.806  -1.548  16.392  1.00  0.00           C  
ATOM   2472  C   PHE A 165     -53.080  -1.864  17.694  1.00  0.00           C  
ATOM   2473  O   PHE A 165     -52.892  -3.029  18.045  1.00  0.00           O  
ATOM   2474  CB  PHE A 165     -52.786  -1.229  15.298  1.00  0.00           C  
ATOM   2475  CG  PHE A 165     -53.348  -1.299  13.907  1.00  0.00           C  
ATOM   2476  CD1 PHE A 165     -54.686  -1.595  13.698  1.00  0.00           C  
ATOM   2477  CD2 PHE A 165     -52.539  -1.070  12.804  1.00  0.00           C  
ATOM   2478  CE1 PHE A 165     -55.204  -1.660  12.418  1.00  0.00           C  
ATOM   2479  CE2 PHE A 165     -53.054  -1.133  11.524  1.00  0.00           C  
ATOM   2480  CZ  PHE A 165     -54.388  -1.429  11.331  1.00  0.00           C  
ATOM   2481  H   PHE A 165     -54.628   0.426  16.050  1.00  0.00           H  
ATOM   2482  HA  PHE A 165     -54.373  -2.431  16.094  1.00  0.00           H  
ATOM   2483 1HB  PHE A 165     -52.388  -0.227  15.454  1.00  0.00           H  
ATOM   2484 2HB  PHE A 165     -51.952  -1.926  15.364  1.00  0.00           H  
ATOM   2485  HD1 PHE A 165     -55.332  -1.776  14.558  1.00  0.00           H  
ATOM   2486  HD2 PHE A 165     -51.484  -0.837  12.956  1.00  0.00           H  
ATOM   2487  HE1 PHE A 165     -56.258  -1.893  12.268  1.00  0.00           H  
ATOM   2488  HE2 PHE A 165     -52.407  -0.951  10.666  1.00  0.00           H  
ATOM   2489  HZ  PHE A 165     -54.795  -1.481  10.322  1.00  0.00           H  
ATOM   2490  N   GLU A 166     -52.690  -0.770  18.379  1.00  0.00           N  
ATOM   2491  CA  GLU A 166     -51.984  -0.933  19.644  1.00  0.00           C  
ATOM   2492  C   GLU A 166     -52.813  -1.739  20.636  1.00  0.00           C  
ATOM   2493  O   GLU A 166     -52.276  -2.542  21.399  1.00  0.00           O  
ATOM   2494  CB  GLU A 166     -51.639   0.433  20.242  1.00  0.00           C  
ATOM   2495  CG  GLU A 166     -50.564   1.198  19.483  1.00  0.00           C  
ATOM   2496  CD  GLU A 166     -50.302   2.562  20.058  1.00  0.00           C  
ATOM   2497  OE1 GLU A 166     -51.012   2.956  20.952  1.00  0.00           O  
ATOM   2498  OE2 GLU A 166     -49.390   3.212  19.602  1.00  0.00           O  
ATOM   2499  H   GLU A 166     -52.894   0.145  18.003  1.00  0.00           H  
ATOM   2500  HA  GLU A 166     -51.057  -1.476  19.455  1.00  0.00           H  
ATOM   2501 1HB  GLU A 166     -52.535   1.054  20.271  1.00  0.00           H  
ATOM   2502 2HB  GLU A 166     -51.297   0.304  21.269  1.00  0.00           H  
ATOM   2503 1HG  GLU A 166     -49.639   0.623  19.506  1.00  0.00           H  
ATOM   2504 2HG  GLU A 166     -50.871   1.300  18.443  1.00  0.00           H  
ATOM   2505  N   ALA A 167     -54.127  -1.537  20.640  1.00  0.00           N  
ATOM   2506  CA  ALA A 167     -55.016  -2.205  21.609  1.00  0.00           C  
ATOM   2507  C   ALA A 167     -54.791  -3.717  21.758  1.00  0.00           C  
ATOM   2508  O   ALA A 167     -55.045  -4.290  22.818  1.00  0.00           O  
ATOM   2509  CB  ALA A 167     -56.466  -1.949  21.224  1.00  0.00           C  
ATOM   2510  H   ALA A 167     -54.529  -0.907  19.961  1.00  0.00           H  
ATOM   2511  HA  ALA A 167     -54.830  -1.775  22.593  1.00  0.00           H  
ATOM   2512 1HB  ALA A 167     -57.125  -2.417  21.954  1.00  0.00           H  
ATOM   2513 2HB  ALA A 167     -56.652  -0.875  21.203  1.00  0.00           H  
ATOM   2514 3HB  ALA A 167     -56.660  -2.369  20.238  1.00  0.00           H  
ATOM   2515  N   GLY A 168     -54.316  -4.382  20.711  1.00  0.00           N  
ATOM   2516  CA  GLY A 168     -54.163  -5.841  20.762  1.00  0.00           C  
ATOM   2517  C   GLY A 168     -55.519  -6.532  20.698  1.00  0.00           C  
ATOM   2518  O   GLY A 168     -55.938  -7.187  21.652  1.00  0.00           O  
ATOM   2519  H   GLY A 168     -54.061  -3.872  19.878  1.00  0.00           H  
ATOM   2520 1HA  GLY A 168     -53.540  -6.171  19.931  1.00  0.00           H  
ATOM   2521 2HA  GLY A 168     -53.648  -6.122  21.680  1.00  0.00           H  
ATOM   2522  N   GLY A 169     -56.193  -6.377  19.564  1.00  0.00           N  
ATOM   2523  CA  GLY A 169     -57.472  -7.031  19.324  1.00  0.00           C  
ATOM   2524  C   GLY A 169     -57.362  -7.966  18.131  1.00  0.00           C  
ATOM   2525  O   GLY A 169     -56.599  -7.711  17.199  1.00  0.00           O  
ATOM   2526  H   GLY A 169     -55.809  -5.786  18.841  1.00  0.00           H  
ATOM   2527 1HA  GLY A 169     -57.770  -7.586  20.213  1.00  0.00           H  
ATOM   2528 2HA  GLY A 169     -58.238  -6.277  19.145  1.00  0.00           H  
ATOM   2529  N   ASP A 170     -58.126  -9.047  18.162  1.00  0.00           N  
ATOM   2530  CA  ASP A 170     -58.005 -10.096  17.159  1.00  0.00           C  
ATOM   2531  C   ASP A 170     -58.310  -9.569  15.774  1.00  0.00           C  
ATOM   2532  O   ASP A 170     -59.208  -8.746  15.596  1.00  0.00           O  
ATOM   2533  CB  ASP A 170     -58.944 -11.261  17.482  1.00  0.00           C  
ATOM   2534  CG  ASP A 170     -58.493 -12.068  18.692  1.00  0.00           C  
ATOM   2535  OD1 ASP A 170     -57.363 -11.919  19.093  1.00  0.00           O  
ATOM   2536  OD2 ASP A 170     -59.282 -12.826  19.203  1.00  0.00           O  
ATOM   2537  H   ASP A 170     -58.809  -9.146  18.899  1.00  0.00           H  
ATOM   2538  HA  ASP A 170     -56.979 -10.464  17.165  1.00  0.00           H  
ATOM   2539 1HB  ASP A 170     -59.947 -10.879  17.673  1.00  0.00           H  
ATOM   2540 2HB  ASP A 170     -59.006 -11.928  16.622  1.00  0.00           H  
ATOM   2541  N   SER A 171     -57.560 -10.043  14.790  1.00  0.00           N  
ATOM   2542  CA  SER A 171     -56.958  -9.967  13.470  1.00  0.00           C  
ATOM   2543  C   SER A 171     -58.055  -9.866  12.422  1.00  0.00           C  
ATOM   2544  O   SER A 171     -57.787  -9.592  11.252  1.00  0.00           O  
ATOM   2545  CB  SER A 171     -56.089 -11.181  13.209  1.00  0.00           C  
ATOM   2546  OG  SER A 171     -56.863 -12.347  13.140  1.00  0.00           O  
ATOM   2547  H   SER A 171     -57.109 -10.939  14.903  1.00  0.00           H  
ATOM   2548  HA  SER A 171     -56.335  -9.072  13.425  1.00  0.00           H  
ATOM   2549 1HB  SER A 171     -55.547 -11.046  12.273  1.00  0.00           H  
ATOM   2550 2HB  SER A 171     -55.351 -11.278  14.004  1.00  0.00           H  
ATOM   2551  HG  SER A 171     -56.247 -13.065  12.974  1.00  0.00           H  
ATOM   2552  N   GLU A 172     -59.292 -10.092  12.861  1.00  0.00           N  
ATOM   2553  CA  GLU A 172     -60.461  -9.690  12.092  1.00  0.00           C  
ATOM   2554  C   GLU A 172     -60.764  -8.222  12.346  1.00  0.00           C  
ATOM   2555  O   GLU A 172     -61.031  -7.463  11.415  1.00  0.00           O  
ATOM   2556  CB  GLU A 172     -61.673 -10.551  12.456  1.00  0.00           C  
ATOM   2557  CG  GLU A 172     -61.560 -12.008  12.031  1.00  0.00           C  
ATOM   2558  CD  GLU A 172     -62.750 -12.831  12.440  1.00  0.00           C  
ATOM   2559  OE1 GLU A 172     -63.593 -12.317  13.135  1.00  0.00           O  
ATOM   2560  OE2 GLU A 172     -62.816 -13.975  12.056  1.00  0.00           O  
ATOM   2561  H   GLU A 172     -59.422 -10.554  13.750  1.00  0.00           H  
ATOM   2562  HA  GLU A 172     -60.241  -9.826  11.033  1.00  0.00           H  
ATOM   2563 1HB  GLU A 172     -61.825 -10.528  13.535  1.00  0.00           H  
ATOM   2564 2HB  GLU A 172     -62.567 -10.135  11.991  1.00  0.00           H  
ATOM   2565 1HG  GLU A 172     -61.457 -12.052  10.947  1.00  0.00           H  
ATOM   2566 2HG  GLU A 172     -60.660 -12.435  12.471  1.00  0.00           H  
ATOM   2567  N   ALA A 173     -60.718  -7.842  13.615  1.00  0.00           N  
ATOM   2568  CA  ALA A 173     -60.915  -6.458  14.031  1.00  0.00           C  
ATOM   2569  C   ALA A 173     -59.874  -5.541  13.402  1.00  0.00           C  
ATOM   2570  O   ALA A 173     -60.206  -4.481  12.872  1.00  0.00           O  
ATOM   2571  CB  ALA A 173     -60.868  -6.348  15.548  1.00  0.00           C  
ATOM   2572  H   ALA A 173     -60.539  -8.534  14.329  1.00  0.00           H  
ATOM   2573  HA  ALA A 173     -61.897  -6.137  13.683  1.00  0.00           H  
ATOM   2574 1HB  ALA A 173     -61.016  -5.309  15.842  1.00  0.00           H  
ATOM   2575 2HB  ALA A 173     -61.657  -6.963  15.981  1.00  0.00           H  
ATOM   2576 3HB  ALA A 173     -59.900  -6.692  15.908  1.00  0.00           H  
ATOM   2577  N   VAL A 174     -58.613  -5.955  13.463  1.00  0.00           N  
ATOM   2578  CA  VAL A 174     -57.521  -5.171  12.900  1.00  0.00           C  
ATOM   2579  C   VAL A 174     -57.737  -4.913  11.414  1.00  0.00           C  
ATOM   2580  O   VAL A 174     -57.589  -3.786  10.942  1.00  0.00           O  
ATOM   2581  CB  VAL A 174     -56.179  -5.900  13.101  1.00  0.00           C  
ATOM   2582  CG1 VAL A 174     -55.070  -5.197  12.332  1.00  0.00           C  
ATOM   2583  CG2 VAL A 174     -55.845  -5.971  14.583  1.00  0.00           C  
ATOM   2584  H   VAL A 174     -58.405  -6.836  13.911  1.00  0.00           H  
ATOM   2585  HA  VAL A 174     -57.480  -4.212  13.419  1.00  0.00           H  
ATOM   2586  HB  VAL A 174     -56.260  -6.909  12.697  1.00  0.00           H  
ATOM   2587 1HG1 VAL A 174     -54.129  -5.726  12.485  1.00  0.00           H  
ATOM   2588 2HG1 VAL A 174     -55.313  -5.190  11.269  1.00  0.00           H  
ATOM   2589 3HG1 VAL A 174     -54.972  -4.173  12.690  1.00  0.00           H  
ATOM   2590 1HG2 VAL A 174     -54.896  -6.488  14.718  1.00  0.00           H  
ATOM   2591 2HG2 VAL A 174     -55.770  -4.961  14.988  1.00  0.00           H  
ATOM   2592 3HG2 VAL A 174     -56.632  -6.514  15.108  1.00  0.00           H  
ATOM   2593  N   ALA A 175     -58.093  -6.012  10.717  1.00  0.00           N  
ATOM   2594  CA  ALA A 175     -58.331  -5.900   9.282  1.00  0.00           C  
ATOM   2595  C   ALA A 175     -59.490  -4.958   8.988  1.00  0.00           C  
ATOM   2596  O   ALA A 175     -59.429  -4.154   8.058  1.00  0.00           O  
ATOM   2597  CB  ALA A 175     -58.600  -7.272   8.681  1.00  0.00           C  
ATOM   2598  H   ALA A 175     -58.187  -6.893  11.201  1.00  0.00           H  
ATOM   2599  HA  ALA A 175     -57.436  -5.482   8.822  1.00  0.00           H  
ATOM   2600 1HB  ALA A 175     -58.777  -7.172   7.610  1.00  0.00           H  
ATOM   2601 2HB  ALA A 175     -57.738  -7.918   8.848  1.00  0.00           H  
ATOM   2602 3HB  ALA A 175     -59.478  -7.710   9.154  1.00  0.00           H  
ATOM   2603  N   GLU A 176     -60.537  -5.104   9.826  1.00  0.00           N  
ATOM   2604  CA  GLU A 176     -61.713  -4.260   9.653  1.00  0.00           C  
ATOM   2605  C   GLU A 176     -61.368  -2.788   9.843  1.00  0.00           C  
ATOM   2606  O   GLU A 176     -61.840  -1.929   9.098  1.00  0.00           O  
ATOM   2607  CB  GLU A 176     -62.812  -4.667  10.638  1.00  0.00           C  
ATOM   2608  CG  GLU A 176     -64.109  -3.886  10.490  1.00  0.00           C  
ATOM   2609  CD  GLU A 176     -65.189  -4.363  11.422  1.00  0.00           C  
ATOM   2610  OE1 GLU A 176     -64.948  -5.294  12.152  1.00  0.00           O  
ATOM   2611  OE2 GLU A 176     -66.256  -3.796  11.403  1.00  0.00           O  
ATOM   2612  H   GLU A 176     -60.487  -5.796  10.560  1.00  0.00           H  
ATOM   2613  HA  GLU A 176     -62.088  -4.393   8.637  1.00  0.00           H  
ATOM   2614 1HB  GLU A 176     -63.042  -5.725  10.509  1.00  0.00           H  
ATOM   2615 2HB  GLU A 176     -62.454  -4.532  11.658  1.00  0.00           H  
ATOM   2616 1HG  GLU A 176     -63.912  -2.833  10.691  1.00  0.00           H  
ATOM   2617 2HG  GLU A 176     -64.459  -3.972   9.462  1.00  0.00           H  
ATOM   2618  N   VAL A 177     -60.528  -2.555  10.871  1.00  0.00           N  
ATOM   2619  CA  VAL A 177     -60.116  -1.186  11.160  1.00  0.00           C  
ATOM   2620  C   VAL A 177     -59.349  -0.583   9.991  1.00  0.00           C  
ATOM   2621  O   VAL A 177     -59.548   0.580   9.639  1.00  0.00           O  
ATOM   2622  CB  VAL A 177     -59.233  -1.148  12.422  1.00  0.00           C  
ATOM   2623  CG1 VAL A 177     -58.637   0.238  12.614  1.00  0.00           C  
ATOM   2624  CG2 VAL A 177     -60.051  -1.557  13.638  1.00  0.00           C  
ATOM   2625  H   VAL A 177     -60.198  -3.333  11.424  1.00  0.00           H  
ATOM   2626  HA  VAL A 177     -61.009  -0.586  11.339  1.00  0.00           H  
ATOM   2627  HB  VAL A 177     -58.401  -1.841  12.293  1.00  0.00           H  
ATOM   2628 1HG1 VAL A 177     -58.016   0.247  13.510  1.00  0.00           H  
ATOM   2629 2HG1 VAL A 177     -58.027   0.495  11.748  1.00  0.00           H  
ATOM   2630 3HG1 VAL A 177     -59.440   0.968  12.723  1.00  0.00           H  
ATOM   2631 1HG2 VAL A 177     -59.421  -1.529  14.526  1.00  0.00           H  
ATOM   2632 2HG2 VAL A 177     -60.886  -0.868  13.763  1.00  0.00           H  
ATOM   2633 3HG2 VAL A 177     -60.433  -2.568  13.496  1.00  0.00           H  
ATOM   2634  N   ALA A 178     -58.473  -1.434   9.419  1.00  0.00           N  
ATOM   2635  CA  ALA A 178     -57.674  -0.981   8.285  1.00  0.00           C  
ATOM   2636  C   ALA A 178     -58.559  -0.605   7.103  1.00  0.00           C  
ATOM   2637  O   ALA A 178     -58.319   0.397   6.430  1.00  0.00           O  
ATOM   2638  CB  ALA A 178     -56.676  -2.055   7.877  1.00  0.00           C  
ATOM   2639  H   ALA A 178     -58.385  -2.371   9.786  1.00  0.00           H  
ATOM   2640  HA  ALA A 178     -57.128  -0.089   8.591  1.00  0.00           H  
ATOM   2641 1HB  ALA A 178     -56.088  -1.702   7.030  1.00  0.00           H  
ATOM   2642 2HB  ALA A 178     -56.012  -2.272   8.715  1.00  0.00           H  
ATOM   2643 3HB  ALA A 178     -57.211  -2.960   7.595  1.00  0.00           H  
ATOM   2644  N   ARG A 179     -59.583  -1.459   6.897  1.00  0.00           N  
ATOM   2645  CA  ARG A 179     -60.505  -1.213   5.796  1.00  0.00           C  
ATOM   2646  C   ARG A 179     -61.238   0.111   5.977  1.00  0.00           C  
ATOM   2647  O   ARG A 179     -61.423   0.865   5.021  1.00  0.00           O  
ATOM   2648  CB  ARG A 179     -61.521  -2.341   5.686  1.00  0.00           C  
ATOM   2649  CG  ARG A 179     -62.510  -2.201   4.540  1.00  0.00           C  
ATOM   2650  CD  ARG A 179     -63.467  -3.337   4.500  1.00  0.00           C  
ATOM   2651  NE  ARG A 179     -64.299  -3.387   5.691  1.00  0.00           N  
ATOM   2652  CZ  ARG A 179     -65.387  -2.620   5.898  1.00  0.00           C  
ATOM   2653  NH1 ARG A 179     -65.761  -1.750   4.985  1.00  0.00           N  
ATOM   2654  NH2 ARG A 179     -66.079  -2.742   7.017  1.00  0.00           N  
ATOM   2655  H   ARG A 179     -59.691  -2.254   7.509  1.00  0.00           H  
ATOM   2656  HA  ARG A 179     -59.934  -1.168   4.868  1.00  0.00           H  
ATOM   2657 1HB  ARG A 179     -60.999  -3.288   5.558  1.00  0.00           H  
ATOM   2658 2HB  ARG A 179     -62.094  -2.405   6.611  1.00  0.00           H  
ATOM   2659 1HG  ARG A 179     -63.078  -1.278   4.660  1.00  0.00           H  
ATOM   2660 2HG  ARG A 179     -61.970  -2.175   3.594  1.00  0.00           H  
ATOM   2661 1HD  ARG A 179     -64.119  -3.233   3.633  1.00  0.00           H  
ATOM   2662 2HD  ARG A 179     -62.916  -4.274   4.429  1.00  0.00           H  
ATOM   2663  HE  ARG A 179     -64.043  -4.045   6.416  1.00  0.00           H  
ATOM   2664 1HH1 ARG A 179     -65.232  -1.657   4.130  1.00  0.00           H  
ATOM   2665 2HH1 ARG A 179     -66.576  -1.175   5.140  1.00  0.00           H  
ATOM   2666 1HH2 ARG A 179     -65.792  -3.410   7.719  1.00  0.00           H  
ATOM   2667 2HH2 ARG A 179     -66.894  -2.167   7.172  1.00  0.00           H  
ATOM   2668  N   LEU A 180     -61.638   0.342   7.244  1.00  0.00           N  
ATOM   2669  CA  LEU A 180     -62.350   1.576   7.554  1.00  0.00           C  
ATOM   2670  C   LEU A 180     -61.484   2.798   7.275  1.00  0.00           C  
ATOM   2671  O   LEU A 180     -61.961   3.799   6.740  1.00  0.00           O  
ATOM   2672  CB  LEU A 180     -62.790   1.578   9.024  1.00  0.00           C  
ATOM   2673  CG  LEU A 180     -63.893   0.576   9.390  1.00  0.00           C  
ATOM   2674  CD1 LEU A 180     -64.090   0.567  10.900  1.00  0.00           C  
ATOM   2675  CD2 LEU A 180     -65.180   0.953   8.673  1.00  0.00           C  
ATOM   2676  H   LEU A 180     -61.437  -0.345   7.957  1.00  0.00           H  
ATOM   2677  HA  LEU A 180     -63.237   1.631   6.923  1.00  0.00           H  
ATOM   2678 1HB  LEU A 180     -61.924   1.360   9.646  1.00  0.00           H  
ATOM   2679 2HB  LEU A 180     -63.151   2.575   9.277  1.00  0.00           H  
ATOM   2680  HG  LEU A 180     -63.589  -0.426   9.087  1.00  0.00           H  
ATOM   2681 1HD1 LEU A 180     -64.873  -0.145  11.160  1.00  0.00           H  
ATOM   2682 2HD1 LEU A 180     -63.159   0.275  11.386  1.00  0.00           H  
ATOM   2683 3HD1 LEU A 180     -64.379   1.562  11.235  1.00  0.00           H  
ATOM   2684 1HD2 LEU A 180     -65.964   0.241   8.933  1.00  0.00           H  
ATOM   2685 2HD2 LEU A 180     -65.486   1.955   8.976  1.00  0.00           H  
ATOM   2686 3HD2 LEU A 180     -65.016   0.935   7.596  1.00  0.00           H  
ATOM   2687  N   ALA A 181     -60.201   2.655   7.664  1.00  0.00           N  
ATOM   2688  CA  ALA A 181     -59.264   3.753   7.452  1.00  0.00           C  
ATOM   2689  C   ALA A 181     -59.105   4.062   5.969  1.00  0.00           C  
ATOM   2690  O   ALA A 181     -59.054   5.226   5.570  1.00  0.00           O  
ATOM   2691  CB  ALA A 181     -57.914   3.425   8.072  1.00  0.00           C  
ATOM   2692  H   ALA A 181     -59.911   1.789   8.095  1.00  0.00           H  
ATOM   2693  HA  ALA A 181     -59.669   4.641   7.937  1.00  0.00           H  
ATOM   2694 1HB  ALA A 181     -57.226   4.254   7.905  1.00  0.00           H  
ATOM   2695 2HB  ALA A 181     -58.035   3.264   9.143  1.00  0.00           H  
ATOM   2696 3HB  ALA A 181     -57.512   2.523   7.613  1.00  0.00           H  
ATOM   2697  N   ALA A 182     -59.030   2.964   5.189  1.00  0.00           N  
ATOM   2698  CA  ALA A 182     -58.878   3.122   3.748  1.00  0.00           C  
ATOM   2699  C   ALA A 182     -60.072   3.850   3.144  1.00  0.00           C  
ATOM   2700  O   ALA A 182     -59.914   4.711   2.279  1.00  0.00           O  
ATOM   2701  CB  ALA A 182     -58.694   1.766   3.082  1.00  0.00           C  
ATOM   2702  H   ALA A 182     -59.081   2.051   5.619  1.00  0.00           H  
ATOM   2703  HA  ALA A 182     -57.990   3.728   3.565  1.00  0.00           H  
ATOM   2704 1HB  ALA A 182     -58.582   1.901   2.006  1.00  0.00           H  
ATOM   2705 2HB  ALA A 182     -57.803   1.283   3.481  1.00  0.00           H  
ATOM   2706 3HB  ALA A 182     -59.565   1.143   3.280  1.00  0.00           H  
ATOM   2707  N   GLU A 183     -61.260   3.457   3.648  1.00  0.00           N  
ATOM   2708  CA  GLU A 183     -62.484   4.078   3.154  1.00  0.00           C  
ATOM   2709  C   GLU A 183     -62.501   5.572   3.449  1.00  0.00           C  
ATOM   2710  O   GLU A 183     -62.905   6.376   2.609  1.00  0.00           O  
ATOM   2711  CB  GLU A 183     -63.710   3.411   3.781  1.00  0.00           C  
ATOM   2712  CG  GLU A 183     -63.967   1.990   3.301  1.00  0.00           C  
ATOM   2713  CD  GLU A 183     -65.131   1.339   3.996  1.00  0.00           C  
ATOM   2714  OE1 GLU A 183     -65.659   1.928   4.908  1.00  0.00           O  
ATOM   2715  OE2 GLU A 183     -65.493   0.252   3.613  1.00  0.00           O  
ATOM   2716  H   GLU A 183     -61.280   2.739   4.358  1.00  0.00           H  
ATOM   2717  HA  GLU A 183     -62.528   3.945   2.073  1.00  0.00           H  
ATOM   2718 1HB  GLU A 183     -63.595   3.383   4.865  1.00  0.00           H  
ATOM   2719 2HB  GLU A 183     -64.599   4.004   3.561  1.00  0.00           H  
ATOM   2720 1HG  GLU A 183     -64.163   2.009   2.229  1.00  0.00           H  
ATOM   2721 2HG  GLU A 183     -63.071   1.394   3.468  1.00  0.00           H  
ATOM   2722  N   LEU A 184     -62.042   5.890   4.677  1.00  0.00           N  
ATOM   2723  CA  LEU A 184     -62.004   7.291   5.083  1.00  0.00           C  
ATOM   2724  C   LEU A 184     -61.077   8.100   4.187  1.00  0.00           C  
ATOM   2725  O   LEU A 184     -61.395   9.227   3.805  1.00  0.00           O  
ATOM   2726  CB  LEU A 184     -61.545   7.407   6.542  1.00  0.00           C  
ATOM   2727  CG  LEU A 184     -62.533   6.887   7.594  1.00  0.00           C  
ATOM   2728  CD1 LEU A 184     -61.868   6.898   8.965  1.00  0.00           C  
ATOM   2729  CD2 LEU A 184     -63.784   7.751   7.587  1.00  0.00           C  
ATOM   2730  H   LEU A 184     -61.734   5.152   5.293  1.00  0.00           H  
ATOM   2731  HA  LEU A 184     -63.009   7.702   4.999  1.00  0.00           H  
ATOM   2732 1HB  LEU A 184     -60.615   6.852   6.658  1.00  0.00           H  
ATOM   2733 2HB  LEU A 184     -61.348   8.456   6.762  1.00  0.00           H  
ATOM   2734  HG  LEU A 184     -62.802   5.856   7.363  1.00  0.00           H  
ATOM   2735 1HD1 LEU A 184     -62.570   6.528   9.712  1.00  0.00           H  
ATOM   2736 2HD1 LEU A 184     -60.987   6.256   8.947  1.00  0.00           H  
ATOM   2737 3HD1 LEU A 184     -61.572   7.915   9.217  1.00  0.00           H  
ATOM   2738 1HD2 LEU A 184     -64.487   7.381   8.334  1.00  0.00           H  
ATOM   2739 2HD2 LEU A 184     -63.516   8.782   7.820  1.00  0.00           H  
ATOM   2740 3HD2 LEU A 184     -64.249   7.711   6.601  1.00  0.00           H  
ATOM   2741  N   PHE A 185     -59.927   7.466   3.879  1.00  0.00           N  
ATOM   2742  CA  PHE A 185     -58.951   8.132   3.026  1.00  0.00           C  
ATOM   2743  C   PHE A 185     -59.529   8.413   1.644  1.00  0.00           C  
ATOM   2744  O   PHE A 185     -59.313   9.484   1.077  1.00  0.00           O  
ATOM   2745  CB  PHE A 185     -57.688   7.279   2.892  1.00  0.00           C  
ATOM   2746  CG  PHE A 185     -56.825   7.279   4.122  1.00  0.00           C  
ATOM   2747  CD1 PHE A 185     -56.497   6.090   4.756  1.00  0.00           C  
ATOM   2748  CD2 PHE A 185     -56.339   8.467   4.647  1.00  0.00           C  
ATOM   2749  CE1 PHE A 185     -55.702   6.088   5.887  1.00  0.00           C  
ATOM   2750  CE2 PHE A 185     -55.544   8.468   5.776  1.00  0.00           C  
ATOM   2751  CZ  PHE A 185     -55.226   7.277   6.397  1.00  0.00           C  
ATOM   2752  H   PHE A 185     -59.763   6.540   4.246  1.00  0.00           H  
ATOM   2753  HA  PHE A 185     -58.682   9.084   3.485  1.00  0.00           H  
ATOM   2754 1HB  PHE A 185     -57.966   6.249   2.672  1.00  0.00           H  
ATOM   2755 2HB  PHE A 185     -57.091   7.642   2.057  1.00  0.00           H  
ATOM   2756  HD1 PHE A 185     -56.872   5.149   4.352  1.00  0.00           H  
ATOM   2757  HD2 PHE A 185     -56.591   9.408   4.156  1.00  0.00           H  
ATOM   2758  HE1 PHE A 185     -55.453   5.147   6.376  1.00  0.00           H  
ATOM   2759  HE2 PHE A 185     -55.169   9.409   6.178  1.00  0.00           H  
ATOM   2760  HZ  PHE A 185     -54.601   7.277   7.289  1.00  0.00           H  
ATOM   2761  N   SER A 186     -60.265   7.400   1.146  1.00  0.00           N  
ATOM   2762  CA  SER A 186     -60.877   7.541  -0.170  1.00  0.00           C  
ATOM   2763  C   SER A 186     -61.877   8.690  -0.192  1.00  0.00           C  
ATOM   2764  O   SER A 186     -61.934   9.457  -1.153  1.00  0.00           O  
ATOM   2765  CB  SER A 186     -61.568   6.250  -0.565  1.00  0.00           C  
ATOM   2766  OG  SER A 186     -62.161   6.365  -1.829  1.00  0.00           O  
ATOM   2767  H   SER A 186     -60.380   6.559   1.694  1.00  0.00           H  
ATOM   2768  HA  SER A 186     -60.092   7.756  -0.896  1.00  0.00           H  
ATOM   2769 1HB  SER A 186     -60.842   5.437  -0.573  1.00  0.00           H  
ATOM   2770 2HB  SER A 186     -62.327   6.003   0.175  1.00  0.00           H  
ATOM   2771  HG  SER A 186     -62.573   5.516  -2.006  1.00  0.00           H  
ATOM   2772  N   GLU A 187     -62.650   8.761   0.911  1.00  0.00           N  
ATOM   2773  CA  GLU A 187     -63.648   9.817   1.017  1.00  0.00           C  
ATOM   2774  C   GLU A 187     -62.996  11.194   1.007  1.00  0.00           C  
ATOM   2775  O   GLU A 187     -63.491  12.122   0.368  1.00  0.00           O  
ATOM   2776  CB  GLU A 187     -64.476   9.644   2.293  1.00  0.00           C  
ATOM   2777  CG  GLU A 187     -65.414   8.445   2.275  1.00  0.00           C  
ATOM   2778  CD  GLU A 187     -66.151   8.260   3.572  1.00  0.00           C  
ATOM   2779  OE1 GLU A 187     -65.862   8.971   4.504  1.00  0.00           O  
ATOM   2780  OE2 GLU A 187     -67.005   7.407   3.630  1.00  0.00           O  
ATOM   2781  H   GLU A 187     -62.523   8.078   1.645  1.00  0.00           H  
ATOM   2782  HA  GLU A 187     -64.314   9.751   0.157  1.00  0.00           H  
ATOM   2783 1HB  GLU A 187     -63.808   9.533   3.147  1.00  0.00           H  
ATOM   2784 2HB  GLU A 187     -65.077  10.537   2.461  1.00  0.00           H  
ATOM   2785 1HG  GLU A 187     -66.140   8.577   1.473  1.00  0.00           H  
ATOM   2786 2HG  GLU A 187     -64.836   7.548   2.060  1.00  0.00           H  
ATOM   2787  N   LEU A 188     -61.869  11.268   1.745  1.00  0.00           N  
ATOM   2788  CA  LEU A 188     -61.146  12.532   1.819  1.00  0.00           C  
ATOM   2789  C   LEU A 188     -60.646  12.961   0.445  1.00  0.00           C  
ATOM   2790  O   LEU A 188     -60.717  14.136   0.087  1.00  0.00           O  
ATOM   2791  CB  LEU A 188     -59.962  12.409   2.787  1.00  0.00           C  
ATOM   2792  CG  LEU A 188     -60.327  12.263   4.270  1.00  0.00           C  
ATOM   2793  CD1 LEU A 188     -59.070  11.969   5.076  1.00  0.00           C  
ATOM   2794  CD2 LEU A 188     -61.001  13.539   4.754  1.00  0.00           C  
ATOM   2795  H   LEU A 188     -61.546  10.446   2.234  1.00  0.00           H  
ATOM   2796  HA  LEU A 188     -61.826  13.297   2.192  1.00  0.00           H  
ATOM   2797 1HB  LEU A 188     -59.372  11.538   2.504  1.00  0.00           H  
ATOM   2798 2HB  LEU A 188     -59.336  13.295   2.685  1.00  0.00           H  
ATOM   2799  HG  LEU A 188     -61.009  11.422   4.396  1.00  0.00           H  
ATOM   2800 1HD1 LEU A 188     -59.329  11.865   6.130  1.00  0.00           H  
ATOM   2801 2HD1 LEU A 188     -58.619  11.041   4.722  1.00  0.00           H  
ATOM   2802 3HD1 LEU A 188     -58.361  12.787   4.956  1.00  0.00           H  
ATOM   2803 1HD2 LEU A 188     -61.261  13.435   5.808  1.00  0.00           H  
ATOM   2804 2HD2 LEU A 188     -60.320  14.380   4.629  1.00  0.00           H  
ATOM   2805 3HD2 LEU A 188     -61.906  13.715   4.172  1.00  0.00           H  
ATOM   2806  N   ILE A 189     -60.142  11.949  -0.291  1.00  0.00           N  
ATOM   2807  CA  ILE A 189     -59.630  12.226  -1.627  1.00  0.00           C  
ATOM   2808  C   ILE A 189     -60.729  12.757  -2.540  1.00  0.00           C  
ATOM   2809  O   ILE A 189     -60.509  13.686  -3.317  1.00  0.00           O  
ATOM   2810  CB  ILE A 189     -59.010  10.962  -2.251  1.00  0.00           C  
ATOM   2811  CG1 ILE A 189     -57.735  10.567  -1.501  1.00  0.00           C  
ATOM   2812  CG2 ILE A 189     -58.716  11.186  -3.726  1.00  0.00           C  
ATOM   2813  CD1 ILE A 189     -57.212   9.196  -1.866  1.00  0.00           C  
ATOM   2814  H   ILE A 189     -60.129  11.017   0.098  1.00  0.00           H  
ATOM   2815  HA  ILE A 189     -58.855  12.987  -1.550  1.00  0.00           H  
ATOM   2816  HB  ILE A 189     -59.705  10.129  -2.151  1.00  0.00           H  
ATOM   2817 1HG1 ILE A 189     -56.952  11.296  -1.705  1.00  0.00           H  
ATOM   2818 2HG1 ILE A 189     -57.924  10.584  -0.427  1.00  0.00           H  
ATOM   2819 1HG2 ILE A 189     -58.278  10.283  -4.151  1.00  0.00           H  
ATOM   2820 2HG2 ILE A 189     -59.641  11.421  -4.250  1.00  0.00           H  
ATOM   2821 3HG2 ILE A 189     -58.016  12.015  -3.836  1.00  0.00           H  
ATOM   2822 1HD1 ILE A 189     -56.308   8.987  -1.293  1.00  0.00           H  
ATOM   2823 2HD1 ILE A 189     -57.969   8.445  -1.636  1.00  0.00           H  
ATOM   2824 3HD1 ILE A 189     -56.982   9.166  -2.930  1.00  0.00           H  
ATOM   2825  N   LYS A 190     -61.908  12.119  -2.399  1.00  0.00           N  
ATOM   2826  CA  LYS A 190     -63.044  12.531  -3.214  1.00  0.00           C  
ATOM   2827  C   LYS A 190     -63.436  13.975  -2.922  1.00  0.00           C  
ATOM   2828  O   LYS A 190     -63.743  14.742  -3.835  1.00  0.00           O  
ATOM   2829  CB  LYS A 190     -64.237  11.604  -2.979  1.00  0.00           C  
ATOM   2830  CG  LYS A 190     -64.066  10.201  -3.547  1.00  0.00           C  
ATOM   2831  CD  LYS A 190     -65.281   9.334  -3.255  1.00  0.00           C  
ATOM   2832  CE  LYS A 190     -65.106   7.929  -3.811  1.00  0.00           C  
ATOM   2833  NZ  LYS A 190     -66.272   7.058  -3.499  1.00  0.00           N  
ATOM   2834  H   LYS A 190     -61.984  11.365  -1.731  1.00  0.00           H  
ATOM   2835  HA  LYS A 190     -62.757  12.470  -4.265  1.00  0.00           H  
ATOM   2836 1HB  LYS A 190     -64.420  11.511  -1.908  1.00  0.00           H  
ATOM   2837 2HB  LYS A 190     -65.131  12.039  -3.427  1.00  0.00           H  
ATOM   2838 1HG  LYS A 190     -63.923  10.261  -4.626  1.00  0.00           H  
ATOM   2839 2HG  LYS A 190     -63.184   9.736  -3.107  1.00  0.00           H  
ATOM   2840 1HD  LYS A 190     -65.434   9.273  -2.176  1.00  0.00           H  
ATOM   2841 2HD  LYS A 190     -66.166   9.785  -3.704  1.00  0.00           H  
ATOM   2842 1HE  LYS A 190     -64.984   7.978  -4.892  1.00  0.00           H  
ATOM   2843 2HE  LYS A 190     -64.209   7.479  -3.386  1.00  0.00           H  
ATOM   2844 1HZ  LYS A 190     -66.117   6.137  -3.884  1.00  0.00           H  
ATOM   2845 2HZ  LYS A 190     -66.384   6.989  -2.497  1.00  0.00           H  
ATOM   2846 3HZ  LYS A 190     -67.107   7.455  -3.904  1.00  0.00           H  
ATOM   2847  N   THR A 191     -63.408  14.292  -1.612  1.00  0.00           N  
ATOM   2848  CA  THR A 191     -63.761  15.645  -1.198  1.00  0.00           C  
ATOM   2849  C   THR A 191     -62.799  16.670  -1.786  1.00  0.00           C  
ATOM   2850  O   THR A 191     -63.213  17.740  -2.232  1.00  0.00           O  
ATOM   2851  CB  THR A 191     -63.775  15.768   0.337  1.00  0.00           C  
ATOM   2852  OG1 THR A 191     -64.759  14.880   0.881  1.00  0.00           O  
ATOM   2853  CG2 THR A 191     -64.099  17.195   0.754  1.00  0.00           C  
ATOM   2854  H   THR A 191     -63.142  13.586  -0.941  1.00  0.00           H  
ATOM   2855  HA  THR A 191     -64.761  15.870  -1.570  1.00  0.00           H  
ATOM   2856  HB  THR A 191     -62.798  15.493   0.733  1.00  0.00           H  
ATOM   2857  HG1 THR A 191     -64.402  13.989   0.915  1.00  0.00           H  
ATOM   2858 1HG2 THR A 191     -64.104  17.263   1.842  1.00  0.00           H  
ATOM   2859 2HG2 THR A 191     -63.346  17.872   0.351  1.00  0.00           H  
ATOM   2860 3HG2 THR A 191     -65.079  17.473   0.369  1.00  0.00           H  
ATOM   2861  N   ALA A 192     -61.507  16.282  -1.759  1.00  0.00           N  
ATOM   2862  CA  ALA A 192     -60.484  17.171  -2.293  1.00  0.00           C  
ATOM   2863  C   ALA A 192     -60.699  17.429  -3.778  1.00  0.00           C  
ATOM   2864  O   ALA A 192     -60.549  18.556  -4.251  1.00  0.00           O  
ATOM   2865  CB  ALA A 192     -59.098  16.590  -2.052  1.00  0.00           C  
ATOM   2866  H   ALA A 192     -61.272  15.380  -1.368  1.00  0.00           H  
ATOM   2867  HA  ALA A 192     -60.561  18.127  -1.774  1.00  0.00           H  
ATOM   2868 1HB  ALA A 192     -58.345  17.266  -2.457  1.00  0.00           H  
ATOM   2869 2HB  ALA A 192     -58.937  16.466  -0.981  1.00  0.00           H  
ATOM   2870 3HB  ALA A 192     -59.019  15.623  -2.545  1.00  0.00           H  
ATOM   2871  N   ARG A 193     -61.054  16.330  -4.476  1.00  0.00           N  
ATOM   2872  CA  ARG A 193     -61.292  16.442  -5.910  1.00  0.00           C  
ATOM   2873  C   ARG A 193     -62.381  17.464  -6.211  1.00  0.00           C  
ATOM   2874  O   ARG A 193     -62.222  18.314  -7.086  1.00  0.00           O  
ATOM   2875  CB  ARG A 193     -61.691  15.094  -6.493  1.00  0.00           C  
ATOM   2876  CG  ARG A 193     -61.934  15.093  -7.994  1.00  0.00           C  
ATOM   2877  CD  ARG A 193     -62.235  13.730  -8.501  1.00  0.00           C  
ATOM   2878  NE  ARG A 193     -62.512  13.731  -9.929  1.00  0.00           N  
ATOM   2879  CZ  ARG A 193     -62.841  12.638 -10.645  1.00  0.00           C  
ATOM   2880  NH1 ARG A 193     -62.930  11.467 -10.054  1.00  0.00           N  
ATOM   2881  NH2 ARG A 193     -63.075  12.744 -11.941  1.00  0.00           N  
ATOM   2882  H   ARG A 193     -61.149  15.449  -3.992  1.00  0.00           H  
ATOM   2883  HA  ARG A 193     -60.368  16.768  -6.390  1.00  0.00           H  
ATOM   2884 1HB  ARG A 193     -60.911  14.363  -6.286  1.00  0.00           H  
ATOM   2885 2HB  ARG A 193     -62.604  14.745  -6.011  1.00  0.00           H  
ATOM   2886 1HG  ARG A 193     -62.781  15.740  -8.226  1.00  0.00           H  
ATOM   2887 2HG  ARG A 193     -61.045  15.462  -8.507  1.00  0.00           H  
ATOM   2888 1HD  ARG A 193     -61.381  13.078  -8.320  1.00  0.00           H  
ATOM   2889 2HD  ARG A 193     -63.109  13.335  -7.985  1.00  0.00           H  
ATOM   2890  HE  ARG A 193     -62.454  14.614 -10.418  1.00  0.00           H  
ATOM   2891 1HH1 ARG A 193     -62.751  11.387  -9.063  1.00  0.00           H  
ATOM   2892 2HH1 ARG A 193     -63.176  10.648 -10.591  1.00  0.00           H  
ATOM   2893 1HH2 ARG A 193     -63.007  13.644 -12.396  1.00  0.00           H  
ATOM   2894 2HH2 ARG A 193     -63.321  11.925 -12.478  1.00  0.00           H  
ATOM   2895  N   ARG A 194     -63.486  17.375  -5.479  1.00  0.00           N  
ATOM   2896  CA  ARG A 194     -64.604  18.293  -5.666  1.00  0.00           C  
ATOM   2897  C   ARG A 194     -64.167  19.739  -5.474  1.00  0.00           C  
ATOM   2898  O   ARG A 194     -64.533  20.617  -6.255  1.00  0.00           O  
ATOM   2899  CB  ARG A 194     -65.728  17.972  -4.691  1.00  0.00           C  
ATOM   2900  CG  ARG A 194     -66.459  16.668  -4.965  1.00  0.00           C  
ATOM   2901  CD  ARG A 194     -67.621  16.488  -4.056  1.00  0.00           C  
ATOM   2902  NE  ARG A 194     -68.295  15.220  -4.283  1.00  0.00           N  
ATOM   2903  CZ  ARG A 194     -68.050  14.089  -3.593  1.00  0.00           C  
ATOM   2904  NH1 ARG A 194     -67.145  14.084  -2.639  1.00  0.00           N  
ATOM   2905  NH2 ARG A 194     -68.718  12.984  -3.875  1.00  0.00           N  
ATOM   2906  H   ARG A 194     -63.554  16.653  -4.776  1.00  0.00           H  
ATOM   2907  HA  ARG A 194     -64.982  18.177  -6.682  1.00  0.00           H  
ATOM   2908 1HB  ARG A 194     -65.328  17.920  -3.680  1.00  0.00           H  
ATOM   2909 2HB  ARG A 194     -66.466  18.774  -4.711  1.00  0.00           H  
ATOM   2910 1HG  ARG A 194     -66.824  16.663  -5.992  1.00  0.00           H  
ATOM   2911 2HG  ARG A 194     -65.776  15.830  -4.819  1.00  0.00           H  
ATOM   2912 1HD  ARG A 194     -67.280  16.513  -3.022  1.00  0.00           H  
ATOM   2913 2HD  ARG A 194     -68.339  17.290  -4.221  1.00  0.00           H  
ATOM   2914  HE  ARG A 194     -68.998  15.184  -5.009  1.00  0.00           H  
ATOM   2915 1HH1 ARG A 194     -66.634  14.928  -2.423  1.00  0.00           H  
ATOM   2916 2HH1 ARG A 194     -66.961  13.237  -2.122  1.00  0.00           H  
ATOM   2917 1HH2 ARG A 194     -69.414  12.988  -4.609  1.00  0.00           H  
ATOM   2918 2HH2 ARG A 194     -68.534  12.137  -3.358  1.00  0.00           H  
ATOM   2919  N   GLU A 195     -63.379  19.933  -4.410  1.00  0.00           N  
ATOM   2920  CA  GLU A 195     -62.790  21.206  -4.011  1.00  0.00           C  
ATOM   2921  C   GLU A 195     -61.772  21.737  -5.017  1.00  0.00           C  
ATOM   2922  O   GLU A 195     -61.546  22.943  -5.108  1.00  0.00           O  
ATOM   2923  CB  GLU A 195     -62.124  21.062  -2.641  1.00  0.00           C  
ATOM   2924  CG  GLU A 195     -63.096  20.846  -1.490  1.00  0.00           C  
ATOM   2925  CD  GLU A 195     -62.406  20.683  -0.164  1.00  0.00           C  
ATOM   2926  OE1 GLU A 195     -61.200  20.627  -0.147  1.00  0.00           O  
ATOM   2927  OE2 GLU A 195     -63.086  20.614   0.833  1.00  0.00           O  
ATOM   2928  H   GLU A 195     -63.155  19.149  -3.814  1.00  0.00           H  
ATOM   2929  HA  GLU A 195     -63.586  21.947  -3.937  1.00  0.00           H  
ATOM   2930 1HB  GLU A 195     -61.434  20.219  -2.658  1.00  0.00           H  
ATOM   2931 2HB  GLU A 195     -61.542  21.958  -2.423  1.00  0.00           H  
ATOM   2932 1HG  GLU A 195     -63.771  21.699  -1.432  1.00  0.00           H  
ATOM   2933 2HG  GLU A 195     -63.694  19.958  -1.694  1.00  0.00           H  
ATOM   2934  N   GLY A 196     -61.152  20.835  -5.776  1.00  0.00           N  
ATOM   2935  CA  GLY A 196     -60.060  21.215  -6.671  1.00  0.00           C  
ATOM   2936  C   GLY A 196     -58.740  21.330  -5.919  1.00  0.00           C  
ATOM   2937  O   GLY A 196     -57.987  22.285  -6.109  1.00  0.00           O  
ATOM   2938  H   GLY A 196     -61.444  19.869  -5.730  1.00  0.00           H  
ATOM   2939 1HA  GLY A 196     -59.967  20.474  -7.466  1.00  0.00           H  
ATOM   2940 2HA  GLY A 196     -60.295  22.167  -7.147  1.00  0.00           H  
ATOM   2941  N   ALA A 197     -58.470  20.350  -5.068  1.00  0.00           N  
ATOM   2942  CA  ALA A 197     -57.202  20.250  -4.361  1.00  0.00           C  
ATOM   2943  C   ALA A 197     -56.107  19.705  -5.270  1.00  0.00           C  
ATOM   2944  O   ALA A 197     -56.340  18.787  -6.055  1.00  0.00           O  
ATOM   2945  CB  ALA A 197     -57.351  19.372  -3.127  1.00  0.00           C  
ATOM   2946  H   ALA A 197     -59.168  19.639  -4.897  1.00  0.00           H  
ATOM   2947  HA  ALA A 197     -56.909  21.252  -4.047  1.00  0.00           H  
ATOM   2948 1HB  ALA A 197     -56.395  19.307  -2.608  1.00  0.00           H  
ATOM   2949 2HB  ALA A 197     -58.097  19.805  -2.460  1.00  0.00           H  
ATOM   2950 3HB  ALA A 197     -57.669  18.375  -3.426  1.00  0.00           H  
ATOM   2951  N   ASP A 198     -54.912  20.277  -5.159  1.00  0.00           N  
ATOM   2952  CA  ASP A 198     -53.771  19.798  -5.930  1.00  0.00           C  
ATOM   2953  C   ASP A 198     -53.419  18.364  -5.531  1.00  0.00           C  
ATOM   2954  O   ASP A 198     -53.882  17.863  -4.506  1.00  0.00           O  
ATOM   2955  CB  ASP A 198     -52.559  20.710  -5.723  1.00  0.00           C  
ATOM   2956  CG  ASP A 198     -51.455  20.470  -6.744  1.00  0.00           C  
ATOM   2957  OD1 ASP A 198     -51.582  19.554  -7.523  1.00  0.00           O  
ATOM   2958  OD2 ASP A 198     -50.496  21.203  -6.736  1.00  0.00           O  
ATOM   2959  H   ASP A 198     -54.796  21.058  -4.528  1.00  0.00           H  
ATOM   2960  HA  ASP A 198     -54.038  19.809  -6.987  1.00  0.00           H  
ATOM   2961 1HB  ASP A 198     -52.873  21.752  -5.787  1.00  0.00           H  
ATOM   2962 2HB  ASP A 198     -52.151  20.552  -4.724  1.00  0.00           H  
ATOM   2963  N   ALA A 199     -52.598  17.707  -6.347  1.00  0.00           N  
ATOM   2964  CA  ALA A 199     -52.382  16.269  -6.236  1.00  0.00           C  
ATOM   2965  C   ALA A 199     -51.497  15.886  -5.043  1.00  0.00           C  
ATOM   2966  O   ALA A 199     -51.422  14.718  -4.663  1.00  0.00           O  
ATOM   2967  CB  ALA A 199     -51.773  15.741  -7.527  1.00  0.00           C  
ATOM   2968  H   ALA A 199     -52.108  18.218  -7.067  1.00  0.00           H  
ATOM   2969  HA  ALA A 199     -53.349  15.792  -6.081  1.00  0.00           H  
ATOM   2970 1HB  ALA A 199     -51.631  14.663  -7.448  1.00  0.00           H  
ATOM   2971 2HB  ALA A 199     -52.441  15.958  -8.360  1.00  0.00           H  
ATOM   2972 3HB  ALA A 199     -50.811  16.222  -7.699  1.00  0.00           H  
ATOM   2973  N   GLU A 200     -50.832  16.876  -4.462  1.00  0.00           N  
ATOM   2974  CA  GLU A 200     -49.972  16.659  -3.306  1.00  0.00           C  
ATOM   2975  C   GLU A 200     -50.749  16.047  -2.148  1.00  0.00           C  
ATOM   2976  O   GLU A 200     -50.258  15.149  -1.464  1.00  0.00           O  
ATOM   2977  CB  GLU A 200     -49.331  17.976  -2.862  1.00  0.00           C  
ATOM   2978  CG  GLU A 200     -48.363  17.842  -1.695  1.00  0.00           C  
ATOM   2979  CD  GLU A 200     -47.705  19.144  -1.329  1.00  0.00           C  
ATOM   2980  OE1 GLU A 200     -47.974  20.127  -1.977  1.00  0.00           O  
ATOM   2981  OE2 GLU A 200     -46.933  19.155  -0.399  1.00  0.00           O  
ATOM   2982  H   GLU A 200     -50.923  17.812  -4.830  1.00  0.00           H  
ATOM   2983  HA  GLU A 200     -49.181  15.963  -3.589  1.00  0.00           H  
ATOM   2984 1HB  GLU A 200     -48.787  18.416  -3.699  1.00  0.00           H  
ATOM   2985 2HB  GLU A 200     -50.110  18.680  -2.571  1.00  0.00           H  
ATOM   2986 1HG  GLU A 200     -48.905  17.466  -0.828  1.00  0.00           H  
ATOM   2987 2HG  GLU A 200     -47.596  17.114  -1.955  1.00  0.00           H  
ATOM   2988  N   LEU A 201     -51.976  16.581  -1.973  1.00  0.00           N  
ATOM   2989  CA  LEU A 201     -52.824  16.082  -0.898  1.00  0.00           C  
ATOM   2990  C   LEU A 201     -53.153  14.607  -1.094  1.00  0.00           C  
ATOM   2991  O   LEU A 201     -53.147  13.828  -0.142  1.00  0.00           O  
ATOM   2992  CB  LEU A 201     -54.121  16.897  -0.825  1.00  0.00           C  
ATOM   2993  CG  LEU A 201     -55.100  16.492   0.285  1.00  0.00           C  
ATOM   2994  CD1 LEU A 201     -54.424  16.649   1.640  1.00  0.00           C  
ATOM   2995  CD2 LEU A 201     -56.353  17.351   0.196  1.00  0.00           C  
ATOM   2996  H   LEU A 201     -52.284  17.318  -2.591  1.00  0.00           H  
ATOM   2997  HA  LEU A 201     -52.288  16.192   0.045  1.00  0.00           H  
ATOM   2998 1HB  LEU A 201     -53.866  17.945  -0.675  1.00  0.00           H  
ATOM   2999 2HB  LEU A 201     -54.644  16.805  -1.777  1.00  0.00           H  
ATOM   3000  HG  LEU A 201     -55.370  15.443   0.167  1.00  0.00           H  
ATOM   3001 1HD1 LEU A 201     -55.119  16.362   2.429  1.00  0.00           H  
ATOM   3002 2HD1 LEU A 201     -53.543  16.010   1.684  1.00  0.00           H  
ATOM   3003 3HD1 LEU A 201     -54.127  17.688   1.780  1.00  0.00           H  
ATOM   3004 1HD2 LEU A 201     -57.049  17.063   0.984  1.00  0.00           H  
ATOM   3005 2HD2 LEU A 201     -56.083  18.401   0.315  1.00  0.00           H  
ATOM   3006 3HD2 LEU A 201     -56.825  17.206  -0.776  1.00  0.00           H  
ATOM   3007  N   VAL A 202     -53.436  14.279  -2.371  1.00  0.00           N  
ATOM   3008  CA  VAL A 202     -53.768  12.896  -2.696  1.00  0.00           C  
ATOM   3009  C   VAL A 202     -52.603  11.964  -2.388  1.00  0.00           C  
ATOM   3010  O   VAL A 202     -52.795  10.868  -1.863  1.00  0.00           O  
ATOM   3011  CB  VAL A 202     -54.142  12.771  -4.185  1.00  0.00           C  
ATOM   3012  CG1 VAL A 202     -54.293  11.309  -4.575  1.00  0.00           C  
ATOM   3013  CG2 VAL A 202     -55.425  13.539  -4.463  1.00  0.00           C  
ATOM   3014  H   VAL A 202     -53.414  14.998  -3.081  1.00  0.00           H  
ATOM   3015  HA  VAL A 202     -54.626  12.596  -2.093  1.00  0.00           H  
ATOM   3016  HB  VAL A 202     -53.333  13.183  -4.789  1.00  0.00           H  
ATOM   3017 1HG1 VAL A 202     -54.557  11.239  -5.631  1.00  0.00           H  
ATOM   3018 2HG1 VAL A 202     -53.352  10.787  -4.402  1.00  0.00           H  
ATOM   3019 3HG1 VAL A 202     -55.079  10.851  -3.975  1.00  0.00           H  
ATOM   3020 1HG2 VAL A 202     -55.683  13.447  -5.518  1.00  0.00           H  
ATOM   3021 2HG2 VAL A 202     -56.233  13.131  -3.855  1.00  0.00           H  
ATOM   3022 3HG2 VAL A 202     -55.281  14.591  -4.216  1.00  0.00           H  
ATOM   3023  N   LEU A 203     -51.401  12.460  -2.741  1.00  0.00           N  
ATOM   3024  CA  LEU A 203     -50.202  11.666  -2.499  1.00  0.00           C  
ATOM   3025  C   LEU A 203     -50.004  11.409  -1.011  1.00  0.00           C  
ATOM   3026  O   LEU A 203     -49.642  10.304  -0.605  1.00  0.00           O  
ATOM   3027  CB  LEU A 203     -48.969  12.380  -3.069  1.00  0.00           C  
ATOM   3028  CG  LEU A 203     -47.636  11.638  -2.905  1.00  0.00           C  
ATOM   3029  CD1 LEU A 203     -47.713  10.292  -3.613  1.00  0.00           C  
ATOM   3030  CD2 LEU A 203     -46.509  12.489  -3.469  1.00  0.00           C  
ATOM   3031  H   LEU A 203     -51.351  13.374  -3.168  1.00  0.00           H  
ATOM   3032  HA  LEU A 203     -50.315  10.707  -3.002  1.00  0.00           H  
ATOM   3033 1HB  LEU A 203     -49.126  12.547  -4.133  1.00  0.00           H  
ATOM   3034 2HB  LEU A 203     -48.871  13.349  -2.580  1.00  0.00           H  
ATOM   3035  HG  LEU A 203     -47.453  11.448  -1.847  1.00  0.00           H  
ATOM   3036 1HD1 LEU A 203     -46.766   9.765  -3.496  1.00  0.00           H  
ATOM   3037 2HD1 LEU A 203     -48.515   9.697  -3.176  1.00  0.00           H  
ATOM   3038 3HD1 LEU A 203     -47.912  10.449  -4.672  1.00  0.00           H  
ATOM   3039 1HD2 LEU A 203     -45.561  11.963  -3.352  1.00  0.00           H  
ATOM   3040 2HD2 LEU A 203     -46.690  12.679  -4.527  1.00  0.00           H  
ATOM   3041 3HD2 LEU A 203     -46.465  13.438  -2.933  1.00  0.00           H  
ATOM   3042  N   LYS A 204     -50.261  12.480  -0.233  1.00  0.00           N  
ATOM   3043  CA  LYS A 204     -50.111  12.366   1.213  1.00  0.00           C  
ATOM   3044  C   LYS A 204     -51.070  11.331   1.786  1.00  0.00           C  
ATOM   3045  O   LYS A 204     -50.702  10.545   2.659  1.00  0.00           O  
ATOM   3046  CB  LYS A 204     -50.338  13.721   1.884  1.00  0.00           C  
ATOM   3047  CG  LYS A 204     -49.256  14.754   1.598  1.00  0.00           C  
ATOM   3048  CD  LYS A 204     -47.928  14.351   2.220  1.00  0.00           C  
ATOM   3049  CE  LYS A 204     -46.866  15.418   1.999  1.00  0.00           C  
ATOM   3050  NZ  LYS A 204     -45.552  15.023   2.576  1.00  0.00           N  
ATOM   3051  H   LYS A 204     -50.553  13.344  -0.667  1.00  0.00           H  
ATOM   3052  HA  LYS A 204     -49.095  12.035   1.431  1.00  0.00           H  
ATOM   3053 1HB  LYS A 204     -51.291  14.135   1.556  1.00  0.00           H  
ATOM   3054 2HB  LYS A 204     -50.394  13.587   2.965  1.00  0.00           H  
ATOM   3055 1HG  LYS A 204     -49.126  14.855   0.519  1.00  0.00           H  
ATOM   3056 2HG  LYS A 204     -49.559  15.720   2.001  1.00  0.00           H  
ATOM   3057 1HD  LYS A 204     -48.060  14.199   3.293  1.00  0.00           H  
ATOM   3058 2HD  LYS A 204     -47.587  13.415   1.777  1.00  0.00           H  
ATOM   3059 1HE  LYS A 204     -46.742  15.591   0.931  1.00  0.00           H  
ATOM   3060 2HE  LYS A 204     -47.185  16.351   2.461  1.00  0.00           H  
ATOM   3061 1HZ  LYS A 204     -44.877  15.755   2.409  1.00  0.00           H  
ATOM   3062 2HZ  LYS A 204     -45.651  14.878   3.571  1.00  0.00           H  
ATOM   3063 3HZ  LYS A 204     -45.236  14.168   2.141  1.00  0.00           H  
ATOM   3064  N   ILE A 205     -52.307  11.379   1.247  1.00  0.00           N  
ATOM   3065  CA  ILE A 205     -53.322  10.440   1.707  1.00  0.00           C  
ATOM   3066  C   ILE A 205     -52.913   9.001   1.419  1.00  0.00           C  
ATOM   3067  O   ILE A 205     -53.102   8.114   2.251  1.00  0.00           O  
ATOM   3068  CB  ILE A 205     -54.681  10.731   1.044  1.00  0.00           C  
ATOM   3069  CG1 ILE A 205     -55.241  12.067   1.538  1.00  0.00           C  
ATOM   3070  CG2 ILE A 205     -55.662   9.603   1.323  1.00  0.00           C  
ATOM   3071  CD1 ILE A 205     -56.428  12.562   0.744  1.00  0.00           C  
ATOM   3072  H   ILE A 205     -52.506  12.065   0.533  1.00  0.00           H  
ATOM   3073  HA  ILE A 205     -53.434  10.552   2.785  1.00  0.00           H  
ATOM   3074  HB  ILE A 205     -54.547  10.824  -0.034  1.00  0.00           H  
ATOM   3075 1HG1 ILE A 205     -55.543  11.972   2.580  1.00  0.00           H  
ATOM   3076 2HG1 ILE A 205     -54.461  12.827   1.492  1.00  0.00           H  
ATOM   3077 1HG2 ILE A 205     -56.617   9.825   0.848  1.00  0.00           H  
ATOM   3078 2HG2 ILE A 205     -55.266   8.669   0.925  1.00  0.00           H  
ATOM   3079 3HG2 ILE A 205     -55.806   9.505   2.400  1.00  0.00           H  
ATOM   3080 1HD1 ILE A 205     -56.768  13.514   1.153  1.00  0.00           H  
ATOM   3081 2HD1 ILE A 205     -56.138  12.699  -0.298  1.00  0.00           H  
ATOM   3082 3HD1 ILE A 205     -57.235  11.833   0.804  1.00  0.00           H  
ATOM   3083  N   VAL A 206     -52.349   8.828   0.206  1.00  0.00           N  
ATOM   3084  CA  VAL A 206     -51.912   7.496  -0.195  1.00  0.00           C  
ATOM   3085  C   VAL A 206     -50.821   6.974   0.731  1.00  0.00           C  
ATOM   3086  O   VAL A 206     -50.822   5.803   1.110  1.00  0.00           O  
ATOM   3087  CB  VAL A 206     -51.386   7.517  -1.642  1.00  0.00           C  
ATOM   3088  CG1 VAL A 206     -50.745   6.184  -1.996  1.00  0.00           C  
ATOM   3089  CG2 VAL A 206     -52.521   7.842  -2.601  1.00  0.00           C  
ATOM   3090  H   VAL A 206     -52.240   9.626  -0.404  1.00  0.00           H  
ATOM   3091  HA  VAL A 206     -52.767   6.821  -0.143  1.00  0.00           H  
ATOM   3092  HB  VAL A 206     -50.610   8.279  -1.725  1.00  0.00           H  
ATOM   3093 1HG1 VAL A 206     -50.379   6.217  -3.022  1.00  0.00           H  
ATOM   3094 2HG1 VAL A 206     -49.913   5.989  -1.320  1.00  0.00           H  
ATOM   3095 3HG1 VAL A 206     -51.485   5.389  -1.901  1.00  0.00           H  
ATOM   3096 1HG2 VAL A 206     -52.141   7.857  -3.622  1.00  0.00           H  
ATOM   3097 2HG2 VAL A 206     -53.299   7.084  -2.513  1.00  0.00           H  
ATOM   3098 3HG2 VAL A 206     -52.937   8.819  -2.355  1.00  0.00           H  
ATOM   3099  N   GLU A 207     -49.903   7.902   1.069  1.00  0.00           N  
ATOM   3100  CA  GLU A 207     -48.804   7.531   1.952  1.00  0.00           C  
ATOM   3101  C   GLU A 207     -49.319   7.095   3.318  1.00  0.00           C  
ATOM   3102  O   GLU A 207     -48.830   6.124   3.895  1.00  0.00           O  
ATOM   3103  CB  GLU A 207     -47.830   8.700   2.113  1.00  0.00           C  
ATOM   3104  CG  GLU A 207     -46.609   8.388   2.967  1.00  0.00           C  
ATOM   3105  CD  GLU A 207     -45.639   9.534   3.041  1.00  0.00           C  
ATOM   3106  OE1 GLU A 207     -45.569  10.290   2.102  1.00  0.00           O  
ATOM   3107  OE2 GLU A 207     -44.966   9.654   4.037  1.00  0.00           O  
ATOM   3108  H   GLU A 207     -49.993   8.839   0.703  1.00  0.00           H  
ATOM   3109  HA  GLU A 207     -48.270   6.691   1.506  1.00  0.00           H  
ATOM   3110 1HB  GLU A 207     -47.479   9.019   1.131  1.00  0.00           H  
ATOM   3111 2HB  GLU A 207     -48.348   9.545   2.565  1.00  0.00           H  
ATOM   3112 1HG  GLU A 207     -46.938   8.140   3.975  1.00  0.00           H  
ATOM   3113 2HG  GLU A 207     -46.103   7.516   2.554  1.00  0.00           H  
ATOM   3114  N   PHE A 208     -50.323   7.861   3.792  1.00  0.00           N  
ATOM   3115  CA  PHE A 208     -50.907   7.549   5.090  1.00  0.00           C  
ATOM   3116  C   PHE A 208     -51.546   6.166   5.088  1.00  0.00           C  
ATOM   3117  O   PHE A 208     -51.415   5.410   6.050  1.00  0.00           O  
ATOM   3118  CB  PHE A 208     -51.952   8.599   5.472  1.00  0.00           C  
ATOM   3119  CG  PHE A 208     -51.363   9.914   5.895  1.00  0.00           C  
ATOM   3120  CD1 PHE A 208     -49.990  10.111   5.883  1.00  0.00           C  
ATOM   3121  CD2 PHE A 208     -52.179  10.957   6.306  1.00  0.00           C  
ATOM   3122  CE1 PHE A 208     -49.446  11.321   6.272  1.00  0.00           C  
ATOM   3123  CE2 PHE A 208     -51.639  12.168   6.694  1.00  0.00           C  
ATOM   3124  CZ  PHE A 208     -50.271  12.349   6.677  1.00  0.00           C  
ATOM   3125  H   PHE A 208     -50.652   8.638   3.237  1.00  0.00           H  
ATOM   3126  HA  PHE A 208     -50.113   7.558   5.838  1.00  0.00           H  
ATOM   3127 1HB  PHE A 208     -52.613   8.779   4.626  1.00  0.00           H  
ATOM   3128 2HB  PHE A 208     -52.564   8.222   6.291  1.00  0.00           H  
ATOM   3129  HD1 PHE A 208     -49.338   9.299   5.561  1.00  0.00           H  
ATOM   3130  HD2 PHE A 208     -53.260  10.813   6.320  1.00  0.00           H  
ATOM   3131  HE1 PHE A 208     -48.366  11.462   6.257  1.00  0.00           H  
ATOM   3132  HE2 PHE A 208     -52.292  12.979   7.014  1.00  0.00           H  
ATOM   3133  HZ  PHE A 208     -49.843  13.303   6.984  1.00  0.00           H  
ATOM   3134  N   ALA A 209     -52.238   5.888   3.964  1.00  0.00           N  
ATOM   3135  CA  ALA A 209     -52.899   4.594   3.835  1.00  0.00           C  
ATOM   3136  C   ALA A 209     -51.889   3.454   3.868  1.00  0.00           C  
ATOM   3137  O   ALA A 209     -52.124   2.422   4.496  1.00  0.00           O  
ATOM   3138  CB  ALA A 209     -53.714   4.541   2.551  1.00  0.00           C  
ATOM   3139  H   ALA A 209     -52.285   6.581   3.231  1.00  0.00           H  
ATOM   3140  HA  ALA A 209     -53.570   4.471   4.685  1.00  0.00           H  
ATOM   3141 1HB  ALA A 209     -54.201   3.569   2.469  1.00  0.00           H  
ATOM   3142 2HB  ALA A 209     -54.471   5.326   2.568  1.00  0.00           H  
ATOM   3143 3HB  ALA A 209     -53.056   4.690   1.696  1.00  0.00           H  
ATOM   3144  N   VAL A 210     -50.766   3.701   3.163  1.00  0.00           N  
ATOM   3145  CA  VAL A 210     -49.717   2.689   3.114  1.00  0.00           C  
ATOM   3146  C   VAL A 210     -49.156   2.411   4.502  1.00  0.00           C  
ATOM   3147  O   VAL A 210     -48.907   1.261   4.863  1.00  0.00           O  
ATOM   3148  CB  VAL A 210     -48.576   3.145   2.185  1.00  0.00           C  
ATOM   3149  CG1 VAL A 210     -47.394   2.193   2.285  1.00  0.00           C  
ATOM   3150  CG2 VAL A 210     -49.079   3.232   0.752  1.00  0.00           C  
ATOM   3151  H   VAL A 210     -50.672   4.583   2.680  1.00  0.00           H  
ATOM   3152  HA  VAL A 210     -50.144   1.767   2.718  1.00  0.00           H  
ATOM   3153  HB  VAL A 210     -48.227   4.126   2.508  1.00  0.00           H  
ATOM   3154 1HG1 VAL A 210     -46.597   2.531   1.622  1.00  0.00           H  
ATOM   3155 2HG1 VAL A 210     -47.028   2.174   3.312  1.00  0.00           H  
ATOM   3156 3HG1 VAL A 210     -47.708   1.191   1.993  1.00  0.00           H  
ATOM   3157 1HG2 VAL A 210     -48.268   3.556   0.101  1.00  0.00           H  
ATOM   3158 2HG2 VAL A 210     -49.434   2.252   0.431  1.00  0.00           H  
ATOM   3159 3HG2 VAL A 210     -49.897   3.950   0.696  1.00  0.00           H  
ATOM   3160  N   ARG A 211     -48.976   3.520   5.249  1.00  0.00           N  
ATOM   3161  CA  ARG A 211     -48.444   3.391   6.601  1.00  0.00           C  
ATOM   3162  C   ARG A 211     -49.376   2.571   7.483  1.00  0.00           C  
ATOM   3163  O   ARG A 211     -48.928   1.737   8.270  1.00  0.00           O  
ATOM   3164  CB  ARG A 211     -48.233   4.762   7.226  1.00  0.00           C  
ATOM   3165  CG  ARG A 211     -47.087   5.566   6.634  1.00  0.00           C  
ATOM   3166  CD  ARG A 211     -46.928   6.878   7.313  1.00  0.00           C  
ATOM   3167  NE  ARG A 211     -45.887   7.685   6.696  1.00  0.00           N  
ATOM   3168  CZ  ARG A 211     -44.573   7.582   6.975  1.00  0.00           C  
ATOM   3169  NH1 ARG A 211     -44.155   6.705   7.860  1.00  0.00           N  
ATOM   3170  NH2 ARG A 211     -43.704   8.364   6.358  1.00  0.00           N  
ATOM   3171  H   ARG A 211     -49.213   4.421   4.858  1.00  0.00           H  
ATOM   3172  HA  ARG A 211     -47.481   2.882   6.547  1.00  0.00           H  
ATOM   3173 1HB  ARG A 211     -49.141   5.354   7.119  1.00  0.00           H  
ATOM   3174 2HB  ARG A 211     -48.041   4.649   8.293  1.00  0.00           H  
ATOM   3175 1HG  ARG A 211     -46.157   5.008   6.743  1.00  0.00           H  
ATOM   3176 2HG  ARG A 211     -47.279   5.749   5.576  1.00  0.00           H  
ATOM   3177 1HD  ARG A 211     -47.865   7.431   7.260  1.00  0.00           H  
ATOM   3178 2HD  ARG A 211     -46.660   6.717   8.357  1.00  0.00           H  
ATOM   3179  HE  ARG A 211     -46.170   8.371   6.009  1.00  0.00           H  
ATOM   3180 1HH1 ARG A 211     -44.820   6.107   8.332  1.00  0.00           H  
ATOM   3181 2HH1 ARG A 211     -43.171   6.628   8.069  1.00  0.00           H  
ATOM   3182 1HH2 ARG A 211     -44.025   9.039   5.678  1.00  0.00           H  
ATOM   3183 2HH2 ARG A 211     -42.720   8.287   6.567  1.00  0.00           H  
ATOM   3184  N   VAL A 212     -50.683   2.856   7.307  1.00  0.00           N  
ATOM   3185  CA  VAL A 212     -51.681   2.140   8.092  1.00  0.00           C  
ATOM   3186  C   VAL A 212     -51.646   0.645   7.795  1.00  0.00           C  
ATOM   3187  O   VAL A 212     -51.751  -0.180   8.703  1.00  0.00           O  
ATOM   3188  CB  VAL A 212     -53.090   2.687   7.792  1.00  0.00           C  
ATOM   3189  CG1 VAL A 212     -54.150   1.816   8.450  1.00  0.00           C  
ATOM   3190  CG2 VAL A 212     -53.199   4.126   8.273  1.00  0.00           C  
ATOM   3191  H   VAL A 212     -50.946   3.562   6.634  1.00  0.00           H  
ATOM   3192  HA  VAL A 212     -51.464   2.291   9.150  1.00  0.00           H  
ATOM   3193  HB  VAL A 212     -53.263   2.648   6.717  1.00  0.00           H  
ATOM   3194 1HG1 VAL A 212     -55.139   2.217   8.227  1.00  0.00           H  
ATOM   3195 2HG1 VAL A 212     -54.076   0.799   8.064  1.00  0.00           H  
ATOM   3196 3HG1 VAL A 212     -53.997   1.808   9.529  1.00  0.00           H  
ATOM   3197 1HG2 VAL A 212     -54.197   4.506   8.057  1.00  0.00           H  
ATOM   3198 2HG2 VAL A 212     -53.019   4.165   9.347  1.00  0.00           H  
ATOM   3199 3HG2 VAL A 212     -52.458   4.738   7.759  1.00  0.00           H  
ATOM   3200  N   PHE A 213     -51.495   0.354   6.487  1.00  0.00           N  
ATOM   3201  CA  PHE A 213     -51.445  -1.041   6.069  1.00  0.00           C  
ATOM   3202  C   PHE A 213     -50.252  -1.760   6.687  1.00  0.00           C  
ATOM   3203  O   PHE A 213     -50.364  -2.905   7.125  1.00  0.00           O  
ATOM   3204  CB  PHE A 213     -51.371  -1.139   4.544  1.00  0.00           C  
ATOM   3205  CG  PHE A 213     -52.669  -0.831   3.854  1.00  0.00           C  
ATOM   3206  CD1 PHE A 213     -52.744   0.178   2.904  1.00  0.00           C  
ATOM   3207  CD2 PHE A 213     -53.818  -1.547   4.153  1.00  0.00           C  
ATOM   3208  CE1 PHE A 213     -53.938   0.462   2.269  1.00  0.00           C  
ATOM   3209  CE2 PHE A 213     -55.013  -1.266   3.519  1.00  0.00           C  
ATOM   3210  CZ  PHE A 213     -55.072  -0.259   2.576  1.00  0.00           C  
ATOM   3211  H   PHE A 213     -51.418   1.109   5.821  1.00  0.00           H  
ATOM   3212  HA  PHE A 213     -52.356  -1.537   6.407  1.00  0.00           H  
ATOM   3213 1HB  PHE A 213     -50.616  -0.449   4.171  1.00  0.00           H  
ATOM   3214 2HB  PHE A 213     -51.065  -2.144   4.258  1.00  0.00           H  
ATOM   3215  HD1 PHE A 213     -51.847   0.748   2.661  1.00  0.00           H  
ATOM   3216  HD2 PHE A 213     -53.771  -2.342   4.898  1.00  0.00           H  
ATOM   3217  HE1 PHE A 213     -53.983   1.257   1.525  1.00  0.00           H  
ATOM   3218  HE2 PHE A 213     -55.908  -1.837   3.762  1.00  0.00           H  
ATOM   3219  HZ  PHE A 213     -56.013  -0.035   2.076  1.00  0.00           H  
ATOM   3220  N   LEU A 214     -49.119  -1.027   6.695  1.00  0.00           N  
ATOM   3221  CA  LEU A 214     -47.903  -1.598   7.262  1.00  0.00           C  
ATOM   3222  C   LEU A 214     -48.079  -1.911   8.742  1.00  0.00           C  
ATOM   3223  O   LEU A 214     -47.634  -2.953   9.223  1.00  0.00           O  
ATOM   3224  CB  LEU A 214     -46.726  -0.632   7.074  1.00  0.00           C  
ATOM   3225  CG  LEU A 214     -45.373  -1.121   7.606  1.00  0.00           C  
ATOM   3226  CD1 LEU A 214     -44.982  -2.408   6.894  1.00  0.00           C  
ATOM   3227  CD2 LEU A 214     -44.324  -0.039   7.396  1.00  0.00           C  
ATOM   3228  H   LEU A 214     -49.134  -0.095   6.307  1.00  0.00           H  
ATOM   3229  HA  LEU A 214     -47.680  -2.527   6.739  1.00  0.00           H  
ATOM   3230 1HB  LEU A 214     -46.610  -0.428   6.011  1.00  0.00           H  
ATOM   3231 2HB  LEU A 214     -46.962   0.305   7.579  1.00  0.00           H  
ATOM   3232  HG  LEU A 214     -45.458  -1.342   8.671  1.00  0.00           H  
ATOM   3233 1HD1 LEU A 214     -44.020  -2.756   7.272  1.00  0.00           H  
ATOM   3234 2HD1 LEU A 214     -45.740  -3.170   7.077  1.00  0.00           H  
ATOM   3235 3HD1 LEU A 214     -44.905  -2.223   5.823  1.00  0.00           H  
ATOM   3236 1HD2 LEU A 214     -43.362  -0.386   7.774  1.00  0.00           H  
ATOM   3237 2HD2 LEU A 214     -44.237   0.181   6.332  1.00  0.00           H  
ATOM   3238 3HD2 LEU A 214     -44.620   0.864   7.930  1.00  0.00           H  
ATOM   3239  N   LEU A 215     -48.747  -0.959   9.424  1.00  0.00           N  
ATOM   3240  CA  LEU A 215     -48.984  -1.137  10.852  1.00  0.00           C  
ATOM   3241  C   LEU A 215     -49.843  -2.367  11.118  1.00  0.00           C  
ATOM   3242  O   LEU A 215     -49.585  -3.125  12.052  1.00  0.00           O  
ATOM   3243  CB  LEU A 215     -49.667   0.107  11.435  1.00  0.00           C  
ATOM   3244  CG  LEU A 215     -48.802   1.372  11.501  1.00  0.00           C  
ATOM   3245  CD1 LEU A 215     -49.663   2.555  11.924  1.00  0.00           C  
ATOM   3246  CD2 LEU A 215     -47.655   1.153  12.476  1.00  0.00           C  
ATOM   3247  H   LEU A 215     -49.071  -0.138   8.933  1.00  0.00           H  
ATOM   3248  HA  LEU A 215     -48.024  -1.274  11.347  1.00  0.00           H  
ATOM   3249 1HB  LEU A 215     -50.544   0.336  10.832  1.00  0.00           H  
ATOM   3250 2HB  LEU A 215     -49.998  -0.122  12.449  1.00  0.00           H  
ATOM   3251  HG  LEU A 215     -48.400   1.589  10.511  1.00  0.00           H  
ATOM   3252 1HD1 LEU A 215     -49.048   3.454  11.970  1.00  0.00           H  
ATOM   3253 2HD1 LEU A 215     -50.463   2.700  11.199  1.00  0.00           H  
ATOM   3254 3HD1 LEU A 215     -50.093   2.359  12.906  1.00  0.00           H  
ATOM   3255 1HD2 LEU A 215     -47.040   2.052  12.522  1.00  0.00           H  
ATOM   3256 2HD2 LEU A 215     -48.056   0.937  13.467  1.00  0.00           H  
ATOM   3257 3HD2 LEU A 215     -47.047   0.313  12.140  1.00  0.00           H  
ATOM   3258  N   ALA A 216     -50.865  -2.515  10.250  1.00  0.00           N  
ATOM   3259  CA  ALA A 216     -51.763  -3.654  10.394  1.00  0.00           C  
ATOM   3260  C   ALA A 216     -51.016  -4.970  10.220  1.00  0.00           C  
ATOM   3261  O   ALA A 216     -51.250  -5.930  10.955  1.00  0.00           O  
ATOM   3262  CB  ALA A 216     -52.905  -3.558   9.393  1.00  0.00           C  
ATOM   3263  H   ALA A 216     -50.990  -1.833   9.515  1.00  0.00           H  
ATOM   3264  HA  ALA A 216     -52.176  -3.635  11.403  1.00  0.00           H  
ATOM   3265 1HB  ALA A 216     -53.567  -4.416   9.512  1.00  0.00           H  
ATOM   3266 2HB  ALA A 216     -53.466  -2.640   9.567  1.00  0.00           H  
ATOM   3267 3HB  ALA A 216     -52.502  -3.550   8.381  1.00  0.00           H  
ATOM   3268  N   ALA A 217     -50.115  -4.956   9.216  1.00  0.00           N  
ATOM   3269  CA  ALA A 217     -49.331  -6.155   8.944  1.00  0.00           C  
ATOM   3270  C   ALA A 217     -48.540  -6.585  10.172  1.00  0.00           C  
ATOM   3271  O   ALA A 217     -48.519  -7.764  10.528  1.00  0.00           O  
ATOM   3272  CB  ALA A 217     -48.396  -5.921   7.767  1.00  0.00           C  
ATOM   3273  H   ALA A 217     -50.000  -4.115   8.669  1.00  0.00           H  
ATOM   3274  HA  ALA A 217     -50.021  -6.961   8.691  1.00  0.00           H  
ATOM   3275 1HB  ALA A 217     -47.817  -6.825   7.576  1.00  0.00           H  
ATOM   3276 2HB  ALA A 217     -48.980  -5.671   6.881  1.00  0.00           H  
ATOM   3277 3HB  ALA A 217     -47.719  -5.099   7.998  1.00  0.00           H  
ATOM   3278  N   ASP A 218     -47.897  -5.589  10.796  1.00  0.00           N  
ATOM   3279  CA  ASP A 218     -47.180  -5.731  12.055  1.00  0.00           C  
ATOM   3280  C   ASP A 218     -48.140  -6.027  13.191  1.00  0.00           C  
ATOM   3281  O   ASP A 218     -47.743  -6.559  14.228  1.00  0.00           O  
ATOM   3282  CB  ASP A 218     -46.382  -4.463  12.369  1.00  0.00           C  
ATOM   3283  CG  ASP A 218     -45.180  -4.278  11.454  1.00  0.00           C  
ATOM   3284  OD1 ASP A 218     -44.797  -5.225  10.810  1.00  0.00           O  
ATOM   3285  OD2 ASP A 218     -44.655  -3.191  11.409  1.00  0.00           O  
ATOM   3286  H   ASP A 218     -47.898  -4.668  10.381  1.00  0.00           H  
ATOM   3287  HA  ASP A 218     -46.486  -6.566  11.965  1.00  0.00           H  
ATOM   3288 1HB  ASP A 218     -47.031  -3.592  12.274  1.00  0.00           H  
ATOM   3289 2HB  ASP A 218     -46.033  -4.499  13.402  1.00  0.00           H  
ATOM   3290  N   ALA A 219     -49.401  -5.678  12.988  1.00  0.00           N  
ATOM   3291  CA  ALA A 219     -50.417  -5.827  14.018  1.00  0.00           C  
ATOM   3292  C   ALA A 219     -51.246  -7.081  13.786  1.00  0.00           C  
ATOM   3293  O   ALA A 219     -52.305  -7.256  14.389  1.00  0.00           O  
ATOM   3294  CB  ALA A 219     -51.314  -4.599  14.061  1.00  0.00           C  
ATOM   3295  H   ALA A 219     -49.668  -5.296  12.092  1.00  0.00           H  
ATOM   3296  HA  ALA A 219     -49.913  -5.931  14.979  1.00  0.00           H  
ATOM   3297 1HB  ALA A 219     -52.070  -4.727  14.836  1.00  0.00           H  
ATOM   3298 2HB  ALA A 219     -50.712  -3.717  14.283  1.00  0.00           H  
ATOM   3299 3HB  ALA A 219     -51.802  -4.471  13.096  1.00  0.00           H  
ATOM   3300  N   GLY A 220     -50.754  -7.949  12.908  1.00  0.00           N  
ATOM   3301  CA  GLY A 220     -51.437  -9.198  12.591  1.00  0.00           C  
ATOM   3302  C   GLY A 220     -52.749  -8.953  11.853  1.00  0.00           C  
ATOM   3303  O   GLY A 220     -53.754  -9.612  12.119  1.00  0.00           O  
ATOM   3304  H   GLY A 220     -49.881  -7.740  12.445  1.00  0.00           H  
ATOM   3305 1HA  GLY A 220     -50.786  -9.821  11.977  1.00  0.00           H  
ATOM   3306 2HA  GLY A 220     -51.635  -9.748  13.510  1.00  0.00           H  
ATOM   3307  N   GLY A 221     -52.740  -8.001  10.921  1.00  0.00           N  
ATOM   3308  CA  GLY A 221     -53.876  -7.830  10.028  1.00  0.00           C  
ATOM   3309  C   GLY A 221     -53.804  -8.734   8.819  1.00  0.00           C  
ATOM   3310  O   GLY A 221     -52.742  -9.265   8.491  1.00  0.00           O  
ATOM   3311  H   GLY A 221     -51.934  -7.398  10.842  1.00  0.00           H  
ATOM   3312 1HA  GLY A 221     -54.799  -8.037  10.570  1.00  0.00           H  
ATOM   3313 2HA  GLY A 221     -53.924  -6.796   9.694  1.00  0.00           H  
ATOM   3314  N   ASP A 222     -54.935  -8.910   8.156  1.00  0.00           N  
ATOM   3315  CA  ASP A 222     -55.027  -9.836   7.043  1.00  0.00           C  
ATOM   3316  C   ASP A 222     -54.309  -9.282   5.826  1.00  0.00           C  
ATOM   3317  O   ASP A 222     -54.683  -8.237   5.295  1.00  0.00           O  
ATOM   3318  CB  ASP A 222     -56.491 -10.121   6.699  1.00  0.00           C  
ATOM   3319  CG  ASP A 222     -56.649 -11.167   5.603  1.00  0.00           C  
ATOM   3320  OD1 ASP A 222     -56.230 -10.910   4.499  1.00  0.00           O  
ATOM   3321  OD2 ASP A 222     -57.186 -12.212   5.880  1.00  0.00           O  
ATOM   3322  H   ASP A 222     -55.753  -8.386   8.432  1.00  0.00           H  
ATOM   3323  HA  ASP A 222     -54.548 -10.772   7.332  1.00  0.00           H  
ATOM   3324 1HB  ASP A 222     -57.014 -10.469   7.590  1.00  0.00           H  
ATOM   3325 2HB  ASP A 222     -56.975  -9.200   6.374  1.00  0.00           H  
ATOM   3326  N   LEU A 223     -53.273  -9.989   5.386  1.00  0.00           N  
ATOM   3327  CA  LEU A 223     -52.320  -9.411   4.452  1.00  0.00           C  
ATOM   3328  C   LEU A 223     -52.890  -9.286   3.054  1.00  0.00           C  
ATOM   3329  O   LEU A 223     -52.646  -8.299   2.359  1.00  0.00           O  
ATOM   3330  CB  LEU A 223     -51.046 -10.264   4.408  1.00  0.00           C  
ATOM   3331  CG  LEU A 223     -50.202 -10.265   5.689  1.00  0.00           C  
ATOM   3332  CD1 LEU A 223     -49.067 -11.270   5.549  1.00  0.00           C  
ATOM   3333  CD2 LEU A 223     -49.664  -8.865   5.944  1.00  0.00           C  
ATOM   3334  H   LEU A 223     -53.153 -10.938   5.709  1.00  0.00           H  
ATOM   3335  HA  LEU A 223     -52.061  -8.411   4.797  1.00  0.00           H  
ATOM   3336 1HB  LEU A 223     -51.325 -11.294   4.195  1.00  0.00           H  
ATOM   3337 2HB  LEU A 223     -50.415  -9.905   3.596  1.00  0.00           H  
ATOM   3338  HG  LEU A 223     -50.820 -10.575   6.532  1.00  0.00           H  
ATOM   3339 1HD1 LEU A 223     -48.467 -11.271   6.460  1.00  0.00           H  
ATOM   3340 2HD1 LEU A 223     -49.481 -12.266   5.387  1.00  0.00           H  
ATOM   3341 3HD1 LEU A 223     -48.440 -10.995   4.702  1.00  0.00           H  
ATOM   3342 1HD2 LEU A 223     -49.065  -8.866   6.855  1.00  0.00           H  
ATOM   3343 2HD2 LEU A 223     -49.045  -8.554   5.103  1.00  0.00           H  
ATOM   3344 3HD2 LEU A 223     -50.497  -8.170   6.058  1.00  0.00           H  
ATOM   3345  N   GLU A 224     -53.658 -10.281   2.616  1.00  0.00           N  
ATOM   3346  CA  GLU A 224     -54.269 -10.138   1.300  1.00  0.00           C  
ATOM   3347  C   GLU A 224     -55.268  -8.990   1.278  1.00  0.00           C  
ATOM   3348  O   GLU A 224     -55.325  -8.223   0.317  1.00  0.00           O  
ATOM   3349  CB  GLU A 224     -54.963 -11.439   0.890  1.00  0.00           C  
ATOM   3350  CG  GLU A 224     -55.570 -11.415  -0.505  1.00  0.00           C  
ATOM   3351  CD  GLU A 224     -56.166 -12.735  -0.907  1.00  0.00           C  
ATOM   3352  OE1 GLU A 224     -56.093 -13.658  -0.132  1.00  0.00           O  
ATOM   3353  OE2 GLU A 224     -56.696 -12.820  -1.990  1.00  0.00           O  
ATOM   3354  H   GLU A 224     -53.791 -11.093   3.202  1.00  0.00           H  
ATOM   3355  HA  GLU A 224     -53.483  -9.918   0.576  1.00  0.00           H  
ATOM   3356 1HB  GLU A 224     -54.248 -12.261   0.930  1.00  0.00           H  
ATOM   3357 2HB  GLU A 224     -55.761 -11.664   1.598  1.00  0.00           H  
ATOM   3358 1HG  GLU A 224     -56.348 -10.652  -0.539  1.00  0.00           H  
ATOM   3359 2HG  GLU A 224     -54.798 -11.137  -1.221  1.00  0.00           H  
ATOM   3360  N   THR A 225     -56.041  -8.920   2.382  1.00  0.00           N  
ATOM   3361  CA  THR A 225     -57.040  -7.863   2.488  1.00  0.00           C  
ATOM   3362  C   THR A 225     -56.388  -6.486   2.479  1.00  0.00           C  
ATOM   3363  O   THR A 225     -56.884  -5.558   1.841  1.00  0.00           O  
ATOM   3364  CB  THR A 225     -57.887  -8.027   3.763  1.00  0.00           C  
ATOM   3365  OG1 THR A 225     -58.586  -9.277   3.719  1.00  0.00           O  
ATOM   3366  CG2 THR A 225     -58.893  -6.892   3.885  1.00  0.00           C  
ATOM   3367  H   THR A 225     -55.913  -9.603   3.115  1.00  0.00           H  
ATOM   3368  HA  THR A 225     -57.703  -7.926   1.625  1.00  0.00           H  
ATOM   3369  HB  THR A 225     -57.234  -8.021   4.636  1.00  0.00           H  
ATOM   3370  HG1 THR A 225     -57.990  -9.986   3.974  1.00  0.00           H  
ATOM   3371 1HG2 THR A 225     -59.482  -7.024   4.792  1.00  0.00           H  
ATOM   3372 2HG2 THR A 225     -58.364  -5.940   3.931  1.00  0.00           H  
ATOM   3373 3HG2 THR A 225     -59.554  -6.898   3.020  1.00  0.00           H  
ATOM   3374  N   LEU A 226     -55.262  -6.413   3.217  1.00  0.00           N  
ATOM   3375  CA  LEU A 226     -54.539  -5.149   3.293  1.00  0.00           C  
ATOM   3376  C   LEU A 226     -54.038  -4.719   1.920  1.00  0.00           C  
ATOM   3377  O   LEU A 226     -54.108  -3.542   1.563  1.00  0.00           O  
ATOM   3378  CB  LEU A 226     -53.355  -5.273   4.260  1.00  0.00           C  
ATOM   3379  CG  LEU A 226     -53.721  -5.420   5.743  1.00  0.00           C  
ATOM   3380  CD1 LEU A 226     -52.463  -5.715   6.549  1.00  0.00           C  
ATOM   3381  CD2 LEU A 226     -54.395  -4.146   6.228  1.00  0.00           C  
ATOM   3382  H   LEU A 226     -54.939  -7.237   3.704  1.00  0.00           H  
ATOM   3383  HA  LEU A 226     -55.219  -4.384   3.666  1.00  0.00           H  
ATOM   3384 1HB  LEU A 226     -52.765  -6.143   3.977  1.00  0.00           H  
ATOM   3385 2HB  LEU A 226     -52.730  -4.386   4.159  1.00  0.00           H  
ATOM   3386  HG  LEU A 226     -54.402  -6.262   5.868  1.00  0.00           H  
ATOM   3387 1HD1 LEU A 226     -52.723  -5.820   7.603  1.00  0.00           H  
ATOM   3388 2HD1 LEU A 226     -52.012  -6.642   6.194  1.00  0.00           H  
ATOM   3389 3HD1 LEU A 226     -51.755  -4.897   6.430  1.00  0.00           H  
ATOM   3390 1HD2 LEU A 226     -54.656  -4.251   7.282  1.00  0.00           H  
ATOM   3391 2HD2 LEU A 226     -53.714  -3.304   6.105  1.00  0.00           H  
ATOM   3392 3HD2 LEU A 226     -55.300  -3.969   5.647  1.00  0.00           H  
ATOM   3393  N   ALA A 227     -53.535  -5.730   1.182  1.00  0.00           N  
ATOM   3394  CA  ALA A 227     -53.022  -5.452  -0.154  1.00  0.00           C  
ATOM   3395  C   ALA A 227     -54.121  -4.921  -1.066  1.00  0.00           C  
ATOM   3396  O   ALA A 227     -53.901  -3.991  -1.843  1.00  0.00           O  
ATOM   3397  CB  ALA A 227     -52.397  -6.704  -0.753  1.00  0.00           C  
ATOM   3398  H   ALA A 227     -53.523  -6.663   1.570  1.00  0.00           H  
ATOM   3399  HA  ALA A 227     -52.256  -4.681  -0.070  1.00  0.00           H  
ATOM   3400 1HB  ALA A 227     -52.019  -6.480  -1.751  1.00  0.00           H  
ATOM   3401 2HB  ALA A 227     -51.575  -7.038  -0.121  1.00  0.00           H  
ATOM   3402 3HB  ALA A 227     -53.148  -7.489  -0.818  1.00  0.00           H  
ATOM   3403  N   ARG A 228     -55.301  -5.560  -0.926  1.00  0.00           N  
ATOM   3404  CA  ARG A 228     -56.436  -5.146  -1.741  1.00  0.00           C  
ATOM   3405  C   ARG A 228     -56.829  -3.703  -1.449  1.00  0.00           C  
ATOM   3406  O   ARG A 228     -57.135  -2.936  -2.362  1.00  0.00           O  
ATOM   3407  CB  ARG A 228     -57.632  -6.054  -1.493  1.00  0.00           C  
ATOM   3408  CG  ARG A 228     -58.882  -5.694  -2.279  1.00  0.00           C  
ATOM   3409  CD  ARG A 228     -58.688  -5.886  -3.739  1.00  0.00           C  
ATOM   3410  NE  ARG A 228     -59.869  -5.508  -4.498  1.00  0.00           N  
ATOM   3411  CZ  ARG A 228     -60.896  -6.334  -4.776  1.00  0.00           C  
ATOM   3412  NH1 ARG A 228     -60.872  -7.579  -4.353  1.00  0.00           N  
ATOM   3413  NH2 ARG A 228     -61.928  -5.894  -5.476  1.00  0.00           N  
ATOM   3414  H   ARG A 228     -55.375  -6.314  -0.258  1.00  0.00           H  
ATOM   3415  HA  ARG A 228     -56.154  -5.223  -2.792  1.00  0.00           H  
ATOM   3416 1HB  ARG A 228     -57.368  -7.080  -1.745  1.00  0.00           H  
ATOM   3417 2HB  ARG A 228     -57.890  -6.034  -0.434  1.00  0.00           H  
ATOM   3418 1HG  ARG A 228     -59.709  -6.327  -1.957  1.00  0.00           H  
ATOM   3419 2HG  ARG A 228     -59.136  -4.648  -2.101  1.00  0.00           H  
ATOM   3420 1HD  ARG A 228     -57.854  -5.272  -4.078  1.00  0.00           H  
ATOM   3421 2HD  ARG A 228     -58.473  -6.934  -3.942  1.00  0.00           H  
ATOM   3422  HE  ARG A 228     -59.924  -4.558  -4.841  1.00  0.00           H  
ATOM   3423 1HH1 ARG A 228     -60.084  -7.915  -3.818  1.00  0.00           H  
ATOM   3424 2HH1 ARG A 228     -61.642  -8.198  -4.561  1.00  0.00           H  
ATOM   3425 1HH2 ARG A 228     -61.946  -4.937  -5.801  1.00  0.00           H  
ATOM   3426 2HH2 ARG A 228     -62.697  -6.513  -5.684  1.00  0.00           H  
ATOM   3427  N   LEU A 229     -56.801  -3.387  -0.138  1.00  0.00           N  
ATOM   3428  CA  LEU A 229     -57.154  -2.035   0.277  1.00  0.00           C  
ATOM   3429  C   LEU A 229     -56.193  -1.010  -0.310  1.00  0.00           C  
ATOM   3430  O   LEU A 229     -56.607   0.060  -0.756  1.00  0.00           O  
ATOM   3431  CB  LEU A 229     -57.149  -1.932   1.807  1.00  0.00           C  
ATOM   3432  CG  LEU A 229     -58.267  -2.695   2.529  1.00  0.00           C  
ATOM   3433  CD1 LEU A 229     -58.025  -2.651   4.032  1.00  0.00           C  
ATOM   3434  CD2 LEU A 229     -59.613  -2.079   2.174  1.00  0.00           C  
ATOM   3435  H   LEU A 229     -56.535  -4.093   0.533  1.00  0.00           H  
ATOM   3436  HA  LEU A 229     -58.157  -1.812  -0.086  1.00  0.00           H  
ATOM   3437 1HB  LEU A 229     -56.198  -2.310   2.178  1.00  0.00           H  
ATOM   3438 2HB  LEU A 229     -57.232  -0.881   2.085  1.00  0.00           H  
ATOM   3439  HG  LEU A 229     -58.253  -3.740   2.219  1.00  0.00           H  
ATOM   3440 1HD1 LEU A 229     -58.819  -3.193   4.544  1.00  0.00           H  
ATOM   3441 2HD1 LEU A 229     -57.065  -3.115   4.259  1.00  0.00           H  
ATOM   3442 3HD1 LEU A 229     -58.017  -1.615   4.369  1.00  0.00           H  
ATOM   3443 1HD2 LEU A 229     -60.408  -2.622   2.687  1.00  0.00           H  
ATOM   3444 2HD2 LEU A 229     -59.629  -1.035   2.485  1.00  0.00           H  
ATOM   3445 3HD2 LEU A 229     -59.768  -2.140   1.097  1.00  0.00           H  
ATOM   3446  N   ALA A 230     -54.901  -1.397  -0.283  1.00  0.00           N  
ATOM   3447  CA  ALA A 230     -53.877  -0.506  -0.817  1.00  0.00           C  
ATOM   3448  C   ALA A 230     -54.092  -0.248  -2.302  1.00  0.00           C  
ATOM   3449  O   ALA A 230     -53.943   0.879  -2.774  1.00  0.00           O  
ATOM   3450  CB  ALA A 230     -52.491  -1.086  -0.576  1.00  0.00           C  
ATOM   3451  H   ALA A 230     -54.666  -2.299   0.108  1.00  0.00           H  
ATOM   3452  HA  ALA A 230     -53.955   0.449  -0.297  1.00  0.00           H  
ATOM   3453 1HB  ALA A 230     -51.738  -0.409  -0.981  1.00  0.00           H  
ATOM   3454 2HB  ALA A 230     -52.329  -1.210   0.495  1.00  0.00           H  
ATOM   3455 3HB  ALA A 230     -52.411  -2.053  -1.069  1.00  0.00           H  
ATOM   3456  N   LEU A 231     -54.447  -1.346  -3.000  1.00  0.00           N  
ATOM   3457  CA  LEU A 231     -54.684  -1.234  -4.434  1.00  0.00           C  
ATOM   3458  C   LEU A 231     -55.845  -0.291  -4.728  1.00  0.00           C  
ATOM   3459  O   LEU A 231     -55.783   0.513  -5.658  1.00  0.00           O  
ATOM   3460  CB  LEU A 231     -54.975  -2.616  -5.032  1.00  0.00           C  
ATOM   3461  CG  LEU A 231     -55.144  -2.658  -6.556  1.00  0.00           C  
ATOM   3462  CD1 LEU A 231     -54.781  -4.045  -7.070  1.00  0.00           C  
ATOM   3463  CD2 LEU A 231     -56.578  -2.299  -6.919  1.00  0.00           C  
ATOM   3464  H   LEU A 231     -54.541  -2.227  -2.516  1.00  0.00           H  
ATOM   3465  HA  LEU A 231     -53.787  -0.831  -4.902  1.00  0.00           H  
ATOM   3466 1HB  LEU A 231     -54.158  -3.286  -4.771  1.00  0.00           H  
ATOM   3467 2HB  LEU A 231     -55.892  -3.002  -4.586  1.00  0.00           H  
ATOM   3468  HG  LEU A 231     -54.463  -1.943  -7.018  1.00  0.00           H  
ATOM   3469 1HD1 LEU A 231     -54.901  -4.075  -8.153  1.00  0.00           H  
ATOM   3470 2HD1 LEU A 231     -53.745  -4.268  -6.814  1.00  0.00           H  
ATOM   3471 3HD1 LEU A 231     -55.436  -4.785  -6.612  1.00  0.00           H  
ATOM   3472 1HD2 LEU A 231     -56.698  -2.329  -8.002  1.00  0.00           H  
ATOM   3473 2HD2 LEU A 231     -57.260  -3.015  -6.459  1.00  0.00           H  
ATOM   3474 3HD2 LEU A 231     -56.805  -1.297  -6.556  1.00  0.00           H  
ATOM   3475  N   GLU A 232     -56.891  -0.439  -3.891  1.00  0.00           N  
ATOM   3476  CA  GLU A 232     -58.068   0.405  -4.064  1.00  0.00           C  
ATOM   3477  C   GLU A 232     -57.722   1.876  -3.873  1.00  0.00           C  
ATOM   3478  O   GLU A 232     -58.194   2.736  -4.617  1.00  0.00           O  
ATOM   3479  CB  GLU A 232     -59.167  -0.003  -3.081  1.00  0.00           C  
ATOM   3480  CG  GLU A 232     -59.799  -1.358  -3.370  1.00  0.00           C  
ATOM   3481  CD  GLU A 232     -60.546  -1.388  -4.674  1.00  0.00           C  
ATOM   3482  OE1 GLU A 232     -61.179  -0.411  -4.997  1.00  0.00           O  
ATOM   3483  OE2 GLU A 232     -60.485  -2.389  -5.349  1.00  0.00           O  
ATOM   3484  H   GLU A 232     -56.841  -1.132  -3.158  1.00  0.00           H  
ATOM   3485  HA  GLU A 232     -58.442   0.273  -5.080  1.00  0.00           H  
ATOM   3486 1HB  GLU A 232     -58.758  -0.034  -2.070  1.00  0.00           H  
ATOM   3487 2HB  GLU A 232     -59.960   0.744  -3.090  1.00  0.00           H  
ATOM   3488 1HG  GLU A 232     -59.015  -2.114  -3.397  1.00  0.00           H  
ATOM   3489 2HG  GLU A 232     -60.481  -1.609  -2.560  1.00  0.00           H  
ATOM   3490  N   ILE A 233     -56.882   2.109  -2.844  1.00  0.00           N  
ATOM   3491  CA  ILE A 233     -56.472   3.478  -2.554  1.00  0.00           C  
ATOM   3492  C   ILE A 233     -55.704   4.082  -3.722  1.00  0.00           C  
ATOM   3493  O   ILE A 233     -55.902   5.246  -4.073  1.00  0.00           O  
ATOM   3494  CB  ILE A 233     -55.603   3.534  -1.284  1.00  0.00           C  
ATOM   3495  CG1 ILE A 233     -56.438   3.187  -0.049  1.00  0.00           C  
ATOM   3496  CG2 ILE A 233     -54.968   4.908  -1.134  1.00  0.00           C  
ATOM   3497  CD1 ILE A 233     -55.617   2.951   1.197  1.00  0.00           C  
ATOM   3498  H   ILE A 233     -56.552   1.331  -2.292  1.00  0.00           H  
ATOM   3499  HA  ILE A 233     -57.365   4.079  -2.386  1.00  0.00           H  
ATOM   3500  HB  ILE A 233     -54.814   2.785  -1.351  1.00  0.00           H  
ATOM   3501 1HG1 ILE A 233     -57.141   3.995   0.153  1.00  0.00           H  
ATOM   3502 2HG1 ILE A 233     -57.023   2.288  -0.246  1.00  0.00           H  
ATOM   3503 1HG2 ILE A 233     -54.358   4.930  -0.231  1.00  0.00           H  
ATOM   3504 2HG2 ILE A 233     -54.342   5.116  -2.000  1.00  0.00           H  
ATOM   3505 3HG2 ILE A 233     -55.750   5.663  -1.061  1.00  0.00           H  
ATOM   3506 1HD1 ILE A 233     -56.279   2.710   2.029  1.00  0.00           H  
ATOM   3507 2HD1 ILE A 233     -54.930   2.121   1.029  1.00  0.00           H  
ATOM   3508 3HD1 ILE A 233     -55.049   3.850   1.435  1.00  0.00           H  
ATOM   3509  N   ALA A 234     -54.828   3.232  -4.295  1.00  0.00           N  
ATOM   3510  CA  ALA A 234     -54.030   3.687  -5.428  1.00  0.00           C  
ATOM   3511  C   ALA A 234     -54.913   4.062  -6.609  1.00  0.00           C  
ATOM   3512  O   ALA A 234     -54.674   5.065  -7.283  1.00  0.00           O  
ATOM   3513  CB  ALA A 234     -53.029   2.616  -5.835  1.00  0.00           C  
ATOM   3514  H   ALA A 234     -54.741   2.295  -3.930  1.00  0.00           H  
ATOM   3515  HA  ALA A 234     -53.485   4.580  -5.121  1.00  0.00           H  
ATOM   3516 1HB  ALA A 234     -52.441   2.970  -6.681  1.00  0.00           H  
ATOM   3517 2HB  ALA A 234     -52.366   2.399  -4.997  1.00  0.00           H  
ATOM   3518 3HB  ALA A 234     -53.562   1.709  -6.118  1.00  0.00           H  
ATOM   3519  N   ARG A 235     -55.936   3.209  -6.817  1.00  0.00           N  
ATOM   3520  CA  ARG A 235     -56.859   3.456  -7.919  1.00  0.00           C  
ATOM   3521  C   ARG A 235     -57.593   4.778  -7.737  1.00  0.00           C  
ATOM   3522  O   ARG A 235     -57.778   5.533  -8.691  1.00  0.00           O  
ATOM   3523  CB  ARG A 235     -57.874   2.327  -8.030  1.00  0.00           C  
ATOM   3524  CG  ARG A 235     -58.864   2.467  -9.176  1.00  0.00           C  
ATOM   3525  CD  ARG A 235     -59.820   1.331  -9.218  1.00  0.00           C  
ATOM   3526  NE  ARG A 235     -60.653   1.279  -8.027  1.00  0.00           N  
ATOM   3527  CZ  ARG A 235     -61.741   2.046  -7.820  1.00  0.00           C  
ATOM   3528  NH1 ARG A 235     -62.115   2.916  -8.732  1.00  0.00           N  
ATOM   3529  NH2 ARG A 235     -62.433   1.923  -6.701  1.00  0.00           N  
ATOM   3530  H   ARG A 235     -56.045   2.413  -6.206  1.00  0.00           H  
ATOM   3531  HA  ARG A 235     -56.288   3.501  -8.846  1.00  0.00           H  
ATOM   3532 1HB  ARG A 235     -57.352   1.380  -8.159  1.00  0.00           H  
ATOM   3533 2HB  ARG A 235     -58.448   2.262  -7.105  1.00  0.00           H  
ATOM   3534 1HG  ARG A 235     -59.432   3.390  -9.055  1.00  0.00           H  
ATOM   3535 2HG  ARG A 235     -58.323   2.495 -10.122  1.00  0.00           H  
ATOM   3536 1HD  ARG A 235     -60.471   1.436 -10.085  1.00  0.00           H  
ATOM   3537 2HD  ARG A 235     -59.269   0.394  -9.289  1.00  0.00           H  
ATOM   3538  HE  ARG A 235     -60.397   0.622  -7.302  1.00  0.00           H  
ATOM   3539 1HH1 ARG A 235     -61.586   3.010  -9.587  1.00  0.00           H  
ATOM   3540 2HH1 ARG A 235     -62.930   3.491  -8.577  1.00  0.00           H  
ATOM   3541 1HH2 ARG A 235     -62.146   1.254  -6.000  1.00  0.00           H  
ATOM   3542 2HH2 ARG A 235     -63.249   2.497  -6.546  1.00  0.00           H  
ATOM   3543  N   VAL A 236     -57.993   5.009  -6.469  1.00  0.00           N  
ATOM   3544  CA  VAL A 236     -58.705   6.242  -6.159  1.00  0.00           C  
ATOM   3545  C   VAL A 236     -57.840   7.464  -6.438  1.00  0.00           C  
ATOM   3546  O   VAL A 236     -58.316   8.465  -6.973  1.00  0.00           O  
ATOM   3547  CB  VAL A 236     -59.140   6.251  -4.682  1.00  0.00           C  
ATOM   3548  CG1 VAL A 236     -59.703   7.612  -4.301  1.00  0.00           C  
ATOM   3549  CG2 VAL A 236     -60.167   5.156  -4.438  1.00  0.00           C  
ATOM   3550  H   VAL A 236     -57.792   4.321  -5.757  1.00  0.00           H  
ATOM   3551  HA  VAL A 236     -59.596   6.295  -6.787  1.00  0.00           H  
ATOM   3552  HB  VAL A 236     -58.266   6.078  -4.054  1.00  0.00           H  
ATOM   3553 1HG1 VAL A 236     -60.005   7.601  -3.253  1.00  0.00           H  
ATOM   3554 2HG1 VAL A 236     -58.940   8.376  -4.449  1.00  0.00           H  
ATOM   3555 3HG1 VAL A 236     -60.568   7.836  -4.924  1.00  0.00           H  
ATOM   3556 1HG2 VAL A 236     -60.469   5.167  -3.391  1.00  0.00           H  
ATOM   3557 2HG2 VAL A 236     -61.038   5.326  -5.070  1.00  0.00           H  
ATOM   3558 3HG2 VAL A 236     -59.728   4.187  -4.678  1.00  0.00           H  
ATOM   3559  N   ALA A 237     -56.557   7.322  -6.047  1.00  0.00           N  
ATOM   3560  CA  ALA A 237     -55.621   8.420  -6.258  1.00  0.00           C  
ATOM   3561  C   ALA A 237     -55.461   8.731  -7.741  1.00  0.00           C  
ATOM   3562  O   ALA A 237     -55.411   9.895  -8.139  1.00  0.00           O  
ATOM   3563  CB  ALA A 237     -54.270   8.091  -5.639  1.00  0.00           C  
ATOM   3564  H   ALA A 237     -56.267   6.457  -5.615  1.00  0.00           H  
ATOM   3565  HA  ALA A 237     -56.025   9.308  -5.772  1.00  0.00           H  
ATOM   3566 1HB  ALA A 237     -53.582   8.920  -5.804  1.00  0.00           H  
ATOM   3567 2HB  ALA A 237     -54.391   7.928  -4.568  1.00  0.00           H  
ATOM   3568 3HB  ALA A 237     -53.869   7.190  -6.099  1.00  0.00           H  
ATOM   3569  N   PHE A 238     -55.386   7.633  -8.522  1.00  0.00           N  
ATOM   3570  CA  PHE A 238     -55.232   7.792  -9.963  1.00  0.00           C  
ATOM   3571  C   PHE A 238     -56.427   8.520 -10.567  1.00  0.00           C  
ATOM   3572  O   PHE A 238     -56.269   9.380 -11.432  1.00  0.00           O  
ATOM   3573  CB  PHE A 238     -55.066   6.428 -10.637  1.00  0.00           C  
ATOM   3574  CG  PHE A 238     -53.717   5.805 -10.419  1.00  0.00           C  
ATOM   3575  CD1 PHE A 238     -52.762   6.439  -9.637  1.00  0.00           C  
ATOM   3576  CD2 PHE A 238     -53.398   4.585 -10.995  1.00  0.00           C  
ATOM   3577  CE1 PHE A 238     -51.520   5.867  -9.436  1.00  0.00           C  
ATOM   3578  CE2 PHE A 238     -52.158   4.010 -10.795  1.00  0.00           C  
ATOM   3579  CZ  PHE A 238     -51.218   4.652 -10.014  1.00  0.00           C  
ATOM   3580  H   PHE A 238     -55.437   6.720  -8.093  1.00  0.00           H  
ATOM   3581  HA  PHE A 238     -54.337   8.386 -10.153  1.00  0.00           H  
ATOM   3582 1HB  PHE A 238     -55.823   5.742 -10.259  1.00  0.00           H  
ATOM   3583 2HB  PHE A 238     -55.224   6.531 -11.710  1.00  0.00           H  
ATOM   3584  HD1 PHE A 238     -53.002   7.399  -9.178  1.00  0.00           H  
ATOM   3585  HD2 PHE A 238     -54.141   4.078 -11.612  1.00  0.00           H  
ATOM   3586  HE1 PHE A 238     -50.780   6.376  -8.819  1.00  0.00           H  
ATOM   3587  HE2 PHE A 238     -51.921   3.050 -11.253  1.00  0.00           H  
ATOM   3588  HZ  PHE A 238     -50.240   4.201  -9.857  1.00  0.00           H  
ATOM   3589  N   GLU A 239     -57.615   8.127 -10.064  1.00  0.00           N  
ATOM   3590  CA  GLU A 239     -58.839   8.747 -10.557  1.00  0.00           C  
ATOM   3591  C   GLU A 239     -58.810  10.257 -10.357  1.00  0.00           C  
ATOM   3592  O   GLU A 239     -59.293  11.013 -11.199  1.00  0.00           O  
ATOM   3593  CB  GLU A 239     -60.059   8.151  -9.851  1.00  0.00           C  
ATOM   3594  CG  GLU A 239     -60.367   6.711 -10.236  1.00  0.00           C  
ATOM   3595  CD  GLU A 239     -61.528   6.137  -9.473  1.00  0.00           C  
ATOM   3596  OE1 GLU A 239     -62.014   6.795  -8.585  1.00  0.00           O  
ATOM   3597  OE2 GLU A 239     -61.929   5.038  -9.778  1.00  0.00           O  
ATOM   3598  H   GLU A 239     -57.635   7.410  -9.353  1.00  0.00           H  
ATOM   3599  HA  GLU A 239     -58.921   8.547 -11.626  1.00  0.00           H  
ATOM   3600 1HB  GLU A 239     -59.908   8.184  -8.772  1.00  0.00           H  
ATOM   3601 2HB  GLU A 239     -60.939   8.753 -10.077  1.00  0.00           H  
ATOM   3602 1HG  GLU A 239     -60.592   6.671 -11.302  1.00  0.00           H  
ATOM   3603 2HG  GLU A 239     -59.483   6.101 -10.056  1.00  0.00           H  
ATOM   3604  N   ALA A 240     -58.247  10.714  -9.243  1.00  0.00           N  
ATOM   3605  CA  ALA A 240     -58.231  12.151  -8.910  1.00  0.00           C  
ATOM   3606  C   ALA A 240     -57.788  13.076 -10.053  1.00  0.00           C  
ATOM   3607  O   ALA A 240     -58.200  14.234 -10.121  1.00  0.00           O  
ATOM   3608  CB  ALA A 240     -57.333  12.380  -7.703  1.00  0.00           C  
ATOM   3609  H   ALA A 240     -57.817  10.060  -8.605  1.00  0.00           H  
ATOM   3610  HA  ALA A 240     -59.248  12.452  -8.657  1.00  0.00           H  
ATOM   3611 1HB  ALA A 240     -57.343  13.437  -7.437  1.00  0.00           H  
ATOM   3612 2HB  ALA A 240     -57.699  11.791  -6.861  1.00  0.00           H  
ATOM   3613 3HB  ALA A 240     -56.316  12.076  -7.943  1.00  0.00           H  
ATOM   3614  N   GLY A 241     -56.951  12.587 -10.961  1.00  0.00           N  
ATOM   3615  CA  GLY A 241     -56.421  13.447 -12.027  1.00  0.00           C  
ATOM   3616  C   GLY A 241     -55.393  14.425 -11.476  1.00  0.00           C  
ATOM   3617  O   GLY A 241     -55.607  15.637 -11.486  1.00  0.00           O  
ATOM   3618  H   GLY A 241     -56.682  11.615 -10.909  1.00  0.00           H  
ATOM   3619 1HA  GLY A 241     -55.967  12.829 -12.801  1.00  0.00           H  
ATOM   3620 2HA  GLY A 241     -57.240  13.994 -12.493  1.00  0.00           H  
ATOM   3621  N   GLY A 242     -54.279  13.883 -10.997  1.00  0.00           N  
ATOM   3622  CA  GLY A 242     -53.173  14.689 -10.498  1.00  0.00           C  
ATOM   3623  C   GLY A 242     -51.926  14.429 -11.327  1.00  0.00           C  
ATOM   3624  O   GLY A 242     -51.724  13.326 -11.833  1.00  0.00           O  
ATOM   3625  H   GLY A 242     -54.191  12.877 -10.977  1.00  0.00           H  
ATOM   3626 1HA  GLY A 242     -53.444  15.743 -10.541  1.00  0.00           H  
ATOM   3627 2HA  GLY A 242     -52.990  14.446  -9.452  1.00  0.00           H  
ATOM   3628  N   ASP A 243     -51.091  15.448 -11.463  1.00  0.00           N  
ATOM   3629  CA  ASP A 243     -49.941  15.380 -12.353  1.00  0.00           C  
ATOM   3630  C   ASP A 243     -48.988  14.281 -11.934  1.00  0.00           C  
ATOM   3631  O   ASP A 243     -48.770  14.056 -10.744  1.00  0.00           O  
ATOM   3632  CB  ASP A 243     -49.199  16.719 -12.381  1.00  0.00           C  
ATOM   3633  CG  ASP A 243     -49.972  17.808 -13.113  1.00  0.00           C  
ATOM   3634  OD1 ASP A 243     -50.901  17.483 -13.813  1.00  0.00           O  
ATOM   3635  OD2 ASP A 243     -49.625  18.956 -12.964  1.00  0.00           O  
ATOM   3636  H   ASP A 243     -51.256  16.294 -10.935  1.00  0.00           H  
ATOM   3637  HA  ASP A 243     -50.295  15.157 -13.360  1.00  0.00           H  
ATOM   3638 1HB  ASP A 243     -49.010  17.051 -11.360  1.00  0.00           H  
ATOM   3639 2HB  ASP A 243     -48.232  16.589 -12.868  1.00  0.00           H  
ATOM   3640  N   SER A 244     -48.418  13.595 -12.914  1.00  0.00           N  
ATOM   3641  CA  SER A 244     -47.768  12.417 -13.460  1.00  0.00           C  
ATOM   3642  C   SER A 244     -46.483  12.151 -12.692  1.00  0.00           C  
ATOM   3643  O   SER A 244     -45.865  11.097 -12.844  1.00  0.00           O  
ATOM   3644  CB  SER A 244     -47.471  12.607 -14.935  1.00  0.00           C  
ATOM   3645  OG  SER A 244     -46.519  13.616 -15.130  1.00  0.00           O  
ATOM   3646  H   SER A 244     -48.333  14.020 -13.827  1.00  0.00           H  
ATOM   3647  HA  SER A 244     -48.439  11.565 -13.343  1.00  0.00           H  
ATOM   3648 1HB  SER A 244     -47.104  11.671 -15.356  1.00  0.00           H  
ATOM   3649 2HB  SER A 244     -48.390  12.863 -15.461  1.00  0.00           H  
ATOM   3650  HG  SER A 244     -46.387  13.675 -16.079  1.00  0.00           H  
ATOM   3651  N   GLU A 245     -46.094  13.122 -11.869  1.00  0.00           N  
ATOM   3652  CA  GLU A 245     -45.114  12.886 -10.818  1.00  0.00           C  
ATOM   3653  C   GLU A 245     -45.800  12.287  -9.601  1.00  0.00           C  
ATOM   3654  O   GLU A 245     -45.306  11.328  -9.007  1.00  0.00           O  
ATOM   3655  CB  GLU A 245     -44.401  14.186 -10.438  1.00  0.00           C  
ATOM   3656  CG  GLU A 245     -43.498  14.749 -11.526  1.00  0.00           C  
ATOM   3657  CD  GLU A 245     -42.847  16.046 -11.132  1.00  0.00           C  
ATOM   3658  OE1 GLU A 245     -43.171  16.559 -10.088  1.00  0.00           O  
ATOM   3659  OE2 GLU A 245     -42.023  16.524 -11.876  1.00  0.00           O  
ATOM   3660  H   GLU A 245     -46.489  14.046 -11.976  1.00  0.00           H  
ATOM   3661  HA  GLU A 245     -44.373  12.177 -11.189  1.00  0.00           H  
ATOM   3662 1HB  GLU A 245     -45.141  14.947 -10.189  1.00  0.00           H  
ATOM   3663 2HB  GLU A 245     -43.791  14.020  -9.550  1.00  0.00           H  
ATOM   3664 1HG  GLU A 245     -42.721  14.020 -11.753  1.00  0.00           H  
ATOM   3665 2HG  GLU A 245     -44.087  14.904 -12.429  1.00  0.00           H  
ATOM   3666  N   ALA A 246     -46.937  12.867  -9.245  1.00  0.00           N  
ATOM   3667  CA  ALA A 246     -47.759  12.379  -8.143  1.00  0.00           C  
ATOM   3668  C   ALA A 246     -48.213  10.947  -8.388  1.00  0.00           C  
ATOM   3669  O   ALA A 246     -48.120  10.096  -7.503  1.00  0.00           O  
ATOM   3670  CB  ALA A 246     -48.962  13.287  -7.936  1.00  0.00           C  
ATOM   3671  H   ALA A 246     -47.254  13.681  -9.752  1.00  0.00           H  
ATOM   3672  HA  ALA A 246     -47.151  12.387  -7.238  1.00  0.00           H  
ATOM   3673 1HB  ALA A 246     -49.566  12.909  -7.111  1.00  0.00           H  
ATOM   3674 2HB  ALA A 246     -48.621  14.296  -7.703  1.00  0.00           H  
ATOM   3675 3HB  ALA A 246     -49.562  13.308  -8.844  1.00  0.00           H  
ATOM   3676  N   VAL A 247     -48.706  10.685  -9.594  1.00  0.00           N  
ATOM   3677  CA  VAL A 247     -49.176   9.353  -9.957  1.00  0.00           C  
ATOM   3678  C   VAL A 247     -48.074   8.316  -9.792  1.00  0.00           C  
ATOM   3679  O   VAL A 247     -48.292   7.250  -9.216  1.00  0.00           O  
ATOM   3680  CB  VAL A 247     -49.674   9.341 -11.414  1.00  0.00           C  
ATOM   3681  CG1 VAL A 247     -49.963   7.917 -11.866  1.00  0.00           C  
ATOM   3682  CG2 VAL A 247     -50.915  10.211 -11.545  1.00  0.00           C  
ATOM   3683  H   VAL A 247     -48.755  11.427 -10.277  1.00  0.00           H  
ATOM   3684  HA  VAL A 247     -50.006   9.089  -9.301  1.00  0.00           H  
ATOM   3685  HB  VAL A 247     -48.887   9.730 -12.061  1.00  0.00           H  
ATOM   3686 1HG1 VAL A 247     -50.314   7.927 -12.899  1.00  0.00           H  
ATOM   3687 2HG1 VAL A 247     -49.053   7.322 -11.799  1.00  0.00           H  
ATOM   3688 3HG1 VAL A 247     -50.731   7.482 -11.228  1.00  0.00           H  
ATOM   3689 1HG2 VAL A 247     -51.262  10.198 -12.578  1.00  0.00           H  
ATOM   3690 2HG2 VAL A 247     -51.700   9.825 -10.894  1.00  0.00           H  
ATOM   3691 3HG2 VAL A 247     -50.675  11.234 -11.256  1.00  0.00           H  
ATOM   3692  N   ALA A 248     -46.891   8.687 -10.325  1.00  0.00           N  
ATOM   3693  CA  ALA A 248     -45.751   7.783 -10.234  1.00  0.00           C  
ATOM   3694  C   ALA A 248     -45.368   7.523  -8.784  1.00  0.00           C  
ATOM   3695  O   ALA A 248     -45.059   6.393  -8.406  1.00  0.00           O  
ATOM   3696  CB  ALA A 248     -44.564   8.347 -11.000  1.00  0.00           C  
ATOM   3697  H   ALA A 248     -46.817   9.587 -10.779  1.00  0.00           H  
ATOM   3698  HA  ALA A 248     -46.038   6.830 -10.679  1.00  0.00           H  
ATOM   3699 1HB  ALA A 248     -43.721   7.660 -10.922  1.00  0.00           H  
ATOM   3700 2HB  ALA A 248     -44.834   8.472 -12.049  1.00  0.00           H  
ATOM   3701 3HB  ALA A 248     -44.285   9.312 -10.580  1.00  0.00           H  
ATOM   3702  N   GLU A 249     -45.407   8.624  -8.005  1.00  0.00           N  
ATOM   3703  CA  GLU A 249     -45.063   8.511  -6.592  1.00  0.00           C  
ATOM   3704  C   GLU A 249     -46.026   7.582  -5.863  1.00  0.00           C  
ATOM   3705  O   GLU A 249     -45.613   6.775  -5.030  1.00  0.00           O  
ATOM   3706  CB  GLU A 249     -45.070   9.891  -5.930  1.00  0.00           C  
ATOM   3707  CG  GLU A 249     -44.657   9.887  -4.465  1.00  0.00           C  
ATOM   3708  CD  GLU A 249     -44.603  11.266  -3.869  1.00  0.00           C  
ATOM   3709  OE1 GLU A 249     -44.857  12.210  -4.578  1.00  0.00           O  
ATOM   3710  OE2 GLU A 249     -44.307  11.376  -2.703  1.00  0.00           O  
ATOM   3711  H   GLU A 249     -45.674   9.507  -8.414  1.00  0.00           H  
ATOM   3712  HA  GLU A 249     -44.060   8.091  -6.513  1.00  0.00           H  
ATOM   3713 1HB  GLU A 249     -44.393  10.555  -6.467  1.00  0.00           H  
ATOM   3714 2HB  GLU A 249     -46.070  10.321  -5.995  1.00  0.00           H  
ATOM   3715 1HG  GLU A 249     -45.369   9.287  -3.899  1.00  0.00           H  
ATOM   3716 2HG  GLU A 249     -43.678   9.419  -4.376  1.00  0.00           H  
ATOM   3717  N   VAL A 250     -47.316   7.744  -6.222  1.00  0.00           N  
ATOM   3718  CA  VAL A 250     -48.340   6.914  -5.599  1.00  0.00           C  
ATOM   3719  C   VAL A 250     -48.116   5.440  -5.906  1.00  0.00           C  
ATOM   3720  O   VAL A 250     -48.266   4.584  -5.034  1.00  0.00           O  
ATOM   3721  CB  VAL A 250     -49.738   7.331  -6.092  1.00  0.00           C  
ATOM   3722  CG1 VAL A 250     -50.790   6.345  -5.606  1.00  0.00           C  
ATOM   3723  CG2 VAL A 250     -50.057   8.739  -5.615  1.00  0.00           C  
ATOM   3724  H   VAL A 250     -47.549   8.439  -6.917  1.00  0.00           H  
ATOM   3725  HA  VAL A 250     -48.292   7.058  -4.519  1.00  0.00           H  
ATOM   3726  HB  VAL A 250     -49.752   7.304  -7.182  1.00  0.00           H  
ATOM   3727 1HG1 VAL A 250     -51.773   6.655  -5.964  1.00  0.00           H  
ATOM   3728 2HG1 VAL A 250     -50.562   5.351  -5.989  1.00  0.00           H  
ATOM   3729 3HG1 VAL A 250     -50.792   6.324  -4.516  1.00  0.00           H  
ATOM   3730 1HG2 VAL A 250     -51.047   9.028  -5.968  1.00  0.00           H  
ATOM   3731 2HG2 VAL A 250     -50.038   8.767  -4.525  1.00  0.00           H  
ATOM   3732 3HG2 VAL A 250     -49.315   9.434  -6.009  1.00  0.00           H  
ATOM   3733  N   ALA A 251     -47.751   5.199  -7.182  1.00  0.00           N  
ATOM   3734  CA  ALA A 251     -47.504   3.826  -7.607  1.00  0.00           C  
ATOM   3735  C   ALA A 251     -46.346   3.209  -6.832  1.00  0.00           C  
ATOM   3736  O   ALA A 251     -46.406   2.048  -6.428  1.00  0.00           O  
ATOM   3737  CB  ALA A 251     -47.224   3.776  -9.102  1.00  0.00           C  
ATOM   3738  H   ALA A 251     -47.656   5.975  -7.822  1.00  0.00           H  
ATOM   3739  HA  ALA A 251     -48.398   3.239  -7.396  1.00  0.00           H  
ATOM   3740 1HB  ALA A 251     -47.041   2.745  -9.404  1.00  0.00           H  
ATOM   3741 2HB  ALA A 251     -48.084   4.166  -9.646  1.00  0.00           H  
ATOM   3742 3HB  ALA A 251     -46.348   4.381  -9.329  1.00  0.00           H  
ATOM   3743  N   ARG A 252     -45.305   4.048  -6.651  1.00  0.00           N  
ATOM   3744  CA  ARG A 252     -44.132   3.581  -5.924  1.00  0.00           C  
ATOM   3745  C   ARG A 252     -44.484   3.212  -4.488  1.00  0.00           C  
ATOM   3746  O   ARG A 252     -44.012   2.204  -3.962  1.00  0.00           O  
ATOM   3747  CB  ARG A 252     -43.046   4.647  -5.918  1.00  0.00           C  
ATOM   3748  CG  ARG A 252     -41.759   4.245  -5.216  1.00  0.00           C  
ATOM   3749  CD  ARG A 252     -40.750   5.336  -5.252  1.00  0.00           C  
ATOM   3750  NE  ARG A 252     -41.202   6.515  -4.531  1.00  0.00           N  
ATOM   3751  CZ  ARG A 252     -41.151   6.660  -3.192  1.00  0.00           C  
ATOM   3752  NH1 ARG A 252     -40.667   5.693  -2.445  1.00  0.00           N  
ATOM   3753  NH2 ARG A 252     -41.587   7.774  -2.631  1.00  0.00           N  
ATOM   3754  H   ARG A 252     -45.357   4.985  -7.024  1.00  0.00           H  
ATOM   3755  HA  ARG A 252     -43.744   2.693  -6.424  1.00  0.00           H  
ATOM   3756 1HB  ARG A 252     -42.793   4.913  -6.944  1.00  0.00           H  
ATOM   3757 2HB  ARG A 252     -43.421   5.546  -5.430  1.00  0.00           H  
ATOM   3758 1HG  ARG A 252     -41.971   4.009  -4.173  1.00  0.00           H  
ATOM   3759 2HG  ARG A 252     -41.334   3.369  -5.708  1.00  0.00           H  
ATOM   3760 1HD  ARG A 252     -39.824   4.990  -4.793  1.00  0.00           H  
ATOM   3761 2HD  ARG A 252     -40.559   5.620  -6.285  1.00  0.00           H  
ATOM   3762  HE  ARG A 252     -41.580   7.281  -5.072  1.00  0.00           H  
ATOM   3763 1HH1 ARG A 252     -40.334   4.841  -2.874  1.00  0.00           H  
ATOM   3764 2HH1 ARG A 252     -40.629   5.801  -1.441  1.00  0.00           H  
ATOM   3765 1HH2 ARG A 252     -41.959   8.518  -3.206  1.00  0.00           H  
ATOM   3766 2HH2 ARG A 252     -41.549   7.882  -1.629  1.00  0.00           H  
ATOM   3767  N   LEU A 253     -45.332   4.079  -3.897  1.00  0.00           N  
ATOM   3768  CA  LEU A 253     -45.752   3.840  -2.521  1.00  0.00           C  
ATOM   3769  C   LEU A 253     -46.514   2.527  -2.397  1.00  0.00           C  
ATOM   3770  O   LEU A 253     -46.319   1.772  -1.444  1.00  0.00           O  
ATOM   3771  CB  LEU A 253     -46.630   4.997  -2.027  1.00  0.00           C  
ATOM   3772  CG  LEU A 253     -45.912   6.337  -1.821  1.00  0.00           C  
ATOM   3773  CD1 LEU A 253     -46.936   7.420  -1.512  1.00  0.00           C  
ATOM   3774  CD2 LEU A 253     -44.900   6.202  -0.693  1.00  0.00           C  
ATOM   3775  H   LEU A 253     -45.661   4.878  -4.419  1.00  0.00           H  
ATOM   3776  HA  LEU A 253     -44.863   3.782  -1.894  1.00  0.00           H  
ATOM   3777 1HB  LEU A 253     -47.430   5.158  -2.748  1.00  0.00           H  
ATOM   3778 2HB  LEU A 253     -47.078   4.712  -1.076  1.00  0.00           H  
ATOM   3779  HG  LEU A 253     -45.395   6.618  -2.740  1.00  0.00           H  
ATOM   3780 1HD1 LEU A 253     -46.425   8.372  -1.366  1.00  0.00           H  
ATOM   3781 2HD1 LEU A 253     -47.634   7.508  -2.344  1.00  0.00           H  
ATOM   3782 3HD1 LEU A 253     -47.480   7.158  -0.606  1.00  0.00           H  
ATOM   3783 1HD2 LEU A 253     -44.389   7.154  -0.547  1.00  0.00           H  
ATOM   3784 2HD2 LEU A 253     -45.415   5.922   0.226  1.00  0.00           H  
ATOM   3785 3HD2 LEU A 253     -44.170   5.434  -0.948  1.00  0.00           H  
ATOM   3786  N   ALA A 254     -47.382   2.304  -3.405  1.00  0.00           N  
ATOM   3787  CA  ALA A 254     -48.176   1.080  -3.407  1.00  0.00           C  
ATOM   3788  C   ALA A 254     -47.285  -0.153  -3.488  1.00  0.00           C  
ATOM   3789  O   ALA A 254     -47.525  -1.150  -2.807  1.00  0.00           O  
ATOM   3790  CB  ALA A 254     -49.168   1.093  -4.561  1.00  0.00           C  
ATOM   3791  H   ALA A 254     -47.467   2.990  -4.142  1.00  0.00           H  
ATOM   3792  HA  ALA A 254     -48.727   1.033  -2.468  1.00  0.00           H  
ATOM   3793 1HB  ALA A 254     -49.752   0.173  -4.549  1.00  0.00           H  
ATOM   3794 2HB  ALA A 254     -49.835   1.949  -4.457  1.00  0.00           H  
ATOM   3795 3HB  ALA A 254     -48.628   1.167  -5.503  1.00  0.00           H  
ATOM   3796  N   ALA A 255     -46.256  -0.025  -4.351  1.00  0.00           N  
ATOM   3797  CA  ALA A 255     -45.326  -1.135  -4.522  1.00  0.00           C  
ATOM   3798  C   ALA A 255     -44.602  -1.451  -3.220  1.00  0.00           C  
ATOM   3799  O   ALA A 255     -44.414  -2.616  -2.870  1.00  0.00           O  
ATOM   3800  CB  ALA A 255     -44.324  -0.823  -5.623  1.00  0.00           C  
ATOM   3801  H   ALA A 255     -46.149   0.839  -4.864  1.00  0.00           H  
ATOM   3802  HA  ALA A 255     -45.901  -2.017  -4.807  1.00  0.00           H  
ATOM   3803 1HB  ALA A 255     -43.636  -1.661  -5.738  1.00  0.00           H  
ATOM   3804 2HB  ALA A 255     -44.853  -0.657  -6.561  1.00  0.00           H  
ATOM   3805 3HB  ALA A 255     -43.763   0.072  -5.360  1.00  0.00           H  
ATOM   3806  N   GLU A 256     -44.211  -0.357  -2.536  1.00  0.00           N  
ATOM   3807  CA  GLU A 256     -43.506  -0.522  -1.270  1.00  0.00           C  
ATOM   3808  C   GLU A 256     -44.376  -1.236  -0.244  1.00  0.00           C  
ATOM   3809  O   GLU A 256     -43.901  -2.102   0.492  1.00  0.00           O  
ATOM   3810  CB  GLU A 256     -43.067   0.838  -0.722  1.00  0.00           C  
ATOM   3811  CG  GLU A 256     -41.955   1.507  -1.517  1.00  0.00           C  
ATOM   3812  CD  GLU A 256     -41.605   2.873  -0.998  1.00  0.00           C  
ATOM   3813  OE1 GLU A 256     -42.282   3.344  -0.116  1.00  0.00           O  
ATOM   3814  OE2 GLU A 256     -40.659   3.448  -1.484  1.00  0.00           O  
ATOM   3815  H   GLU A 256     -44.414   0.557  -2.913  1.00  0.00           H  
ATOM   3816  HA  GLU A 256     -42.618  -1.131  -1.445  1.00  0.00           H  
ATOM   3817 1HB  GLU A 256     -43.921   1.516  -0.706  1.00  0.00           H  
ATOM   3818 2HB  GLU A 256     -42.722   0.722   0.305  1.00  0.00           H  
ATOM   3819 1HG  GLU A 256     -41.066   0.877  -1.478  1.00  0.00           H  
ATOM   3820 2HG  GLU A 256     -42.264   1.587  -2.558  1.00  0.00           H  
ATOM   3821  N   LEU A 257     -45.661  -0.827  -0.240  1.00  0.00           N  
ATOM   3822  CA  LEU A 257     -46.601  -1.434   0.696  1.00  0.00           C  
ATOM   3823  C   LEU A 257     -46.752  -2.927   0.435  1.00  0.00           C  
ATOM   3824  O   LEU A 257     -46.805  -3.728   1.369  1.00  0.00           O  
ATOM   3825  CB  LEU A 257     -47.970  -0.750   0.591  1.00  0.00           C  
ATOM   3826  CG  LEU A 257     -48.032   0.694   1.104  1.00  0.00           C  
ATOM   3827  CD1 LEU A 257     -49.391   1.294   0.769  1.00  0.00           C  
ATOM   3828  CD2 LEU A 257     -47.783   0.711   2.605  1.00  0.00           C  
ATOM   3829  H   LEU A 257     -45.950  -0.106  -0.886  1.00  0.00           H  
ATOM   3830  HA  LEU A 257     -46.218  -1.299   1.706  1.00  0.00           H  
ATOM   3831 1HB  LEU A 257     -48.276  -0.744  -0.454  1.00  0.00           H  
ATOM   3832 2HB  LEU A 257     -48.694  -1.335   1.157  1.00  0.00           H  
ATOM   3833  HG  LEU A 257     -47.271   1.292   0.603  1.00  0.00           H  
ATOM   3834 1HD1 LEU A 257     -49.436   2.321   1.133  1.00  0.00           H  
ATOM   3835 2HD1 LEU A 257     -49.535   1.288  -0.312  1.00  0.00           H  
ATOM   3836 3HD1 LEU A 257     -50.176   0.707   1.243  1.00  0.00           H  
ATOM   3837 1HD2 LEU A 257     -47.827   1.738   2.970  1.00  0.00           H  
ATOM   3838 2HD2 LEU A 257     -48.545   0.115   3.107  1.00  0.00           H  
ATOM   3839 3HD2 LEU A 257     -46.799   0.293   2.815  1.00  0.00           H  
ATOM   3840  N   PHE A 258     -46.816  -3.247  -0.874  1.00  0.00           N  
ATOM   3841  CA  PHE A 258     -46.960  -4.645  -1.260  1.00  0.00           C  
ATOM   3842  C   PHE A 258     -45.765  -5.470  -0.799  1.00  0.00           C  
ATOM   3843  O   PHE A 258     -45.921  -6.593  -0.320  1.00  0.00           O  
ATOM   3844  CB  PHE A 258     -47.115  -4.767  -2.777  1.00  0.00           C  
ATOM   3845  CG  PHE A 258     -48.463  -4.340  -3.285  1.00  0.00           C  
ATOM   3846  CD1 PHE A 258     -48.575  -3.340  -4.239  1.00  0.00           C  
ATOM   3847  CD2 PHE A 258     -49.620  -4.936  -2.809  1.00  0.00           C  
ATOM   3848  CE1 PHE A 258     -49.815  -2.946  -4.707  1.00  0.00           C  
ATOM   3849  CE2 PHE A 258     -50.861  -4.546  -3.276  1.00  0.00           C  
ATOM   3850  CZ  PHE A 258     -50.957  -3.549  -4.226  1.00  0.00           C  
ATOM   3851  H   PHE A 258     -46.763  -2.511  -1.563  1.00  0.00           H  
ATOM   3852  HA  PHE A 258     -47.857  -5.045  -0.785  1.00  0.00           H  
ATOM   3853 1HB  PHE A 258     -46.358  -4.158  -3.270  1.00  0.00           H  
ATOM   3854 2HB  PHE A 258     -46.950  -5.800  -3.078  1.00  0.00           H  
ATOM   3855  HD1 PHE A 258     -47.672  -2.864  -4.621  1.00  0.00           H  
ATOM   3856  HD2 PHE A 258     -49.544  -5.724  -2.058  1.00  0.00           H  
ATOM   3857  HE1 PHE A 258     -49.889  -2.159  -5.457  1.00  0.00           H  
ATOM   3858  HE2 PHE A 258     -51.763  -5.023  -2.894  1.00  0.00           H  
ATOM   3859  HZ  PHE A 258     -51.935  -3.239  -4.593  1.00  0.00           H  
ATOM   3860  N   SER A 259     -44.579  -4.852  -0.970  1.00  0.00           N  
ATOM   3861  CA  SER A 259     -43.354  -5.532  -0.567  1.00  0.00           C  
ATOM   3862  C   SER A 259     -43.346  -5.811   0.931  1.00  0.00           C  
ATOM   3863  O   SER A 259     -42.938  -6.886   1.370  1.00  0.00           O  
ATOM   3864  CB  SER A 259     -42.146  -4.697  -0.943  1.00  0.00           C  
ATOM   3865  OG  SER A 259     -40.957  -5.336  -0.565  1.00  0.00           O  
ATOM   3866  H   SER A 259     -44.560  -3.927  -1.374  1.00  0.00           H  
ATOM   3867  HA  SER A 259     -43.299  -6.486  -1.093  1.00  0.00           H  
ATOM   3868 1HB  SER A 259     -42.143  -4.524  -2.019  1.00  0.00           H  
ATOM   3869 2HB  SER A 259     -42.210  -3.725  -0.455  1.00  0.00           H  
ATOM   3870  HG  SER A 259     -40.245  -4.750  -0.834  1.00  0.00           H  
ATOM   3871  N   GLU A 260     -43.814  -4.789   1.677  1.00  0.00           N  
ATOM   3872  CA  GLU A 260     -43.861  -4.927   3.127  1.00  0.00           C  
ATOM   3873  C   GLU A 260     -44.786  -6.064   3.543  1.00  0.00           C  
ATOM   3874  O   GLU A 260     -44.470  -6.833   4.450  1.00  0.00           O  
ATOM   3875  CB  GLU A 260     -44.323  -3.619   3.773  1.00  0.00           C  
ATOM   3876  CG  GLU A 260     -43.313  -2.483   3.685  1.00  0.00           C  
ATOM   3877  CD  GLU A 260     -43.831  -1.194   4.258  1.00  0.00           C  
ATOM   3878  OE1 GLU A 260     -44.984  -1.144   4.612  1.00  0.00           O  
ATOM   3879  OE2 GLU A 260     -43.072  -0.257   4.342  1.00  0.00           O  
ATOM   3880  H   GLU A 260     -44.124  -3.945   1.216  1.00  0.00           H  
ATOM   3881  HA  GLU A 260     -42.857  -5.158   3.485  1.00  0.00           H  
ATOM   3882 1HB  GLU A 260     -45.245  -3.284   3.298  1.00  0.00           H  
ATOM   3883 2HB  GLU A 260     -44.542  -3.791   4.827  1.00  0.00           H  
ATOM   3884 1HG  GLU A 260     -42.411  -2.771   4.224  1.00  0.00           H  
ATOM   3885 2HG  GLU A 260     -43.045  -2.330   2.640  1.00  0.00           H  
ATOM   3886  N   LEU A 261     -45.931  -6.121   2.833  1.00  0.00           N  
ATOM   3887  CA  LEU A 261     -46.904  -7.165   3.131  1.00  0.00           C  
ATOM   3888  C   LEU A 261     -46.318  -8.550   2.886  1.00  0.00           C  
ATOM   3889  O   LEU A 261     -46.534  -9.473   3.670  1.00  0.00           O  
ATOM   3890  CB  LEU A 261     -48.162  -6.976   2.274  1.00  0.00           C  
ATOM   3891  CG  LEU A 261     -49.023  -5.752   2.616  1.00  0.00           C  
ATOM   3892  CD1 LEU A 261     -50.122  -5.596   1.574  1.00  0.00           C  
ATOM   3893  CD2 LEU A 261     -49.610  -5.919   4.010  1.00  0.00           C  
ATOM   3894  H   LEU A 261     -46.094  -5.439   2.106  1.00  0.00           H  
ATOM   3895  HA  LEU A 261     -47.181  -7.089   4.182  1.00  0.00           H  
ATOM   3896 1HB  LEU A 261     -47.863  -6.888   1.231  1.00  0.00           H  
ATOM   3897 2HB  LEU A 261     -48.789  -7.861   2.377  1.00  0.00           H  
ATOM   3898  HG  LEU A 261     -48.406  -4.854   2.587  1.00  0.00           H  
ATOM   3899 1HD1 LEU A 261     -50.733  -4.727   1.818  1.00  0.00           H  
ATOM   3900 2HD1 LEU A 261     -49.673  -5.460   0.590  1.00  0.00           H  
ATOM   3901 3HD1 LEU A 261     -50.747  -6.489   1.569  1.00  0.00           H  
ATOM   3902 1HD2 LEU A 261     -50.221  -5.049   4.254  1.00  0.00           H  
ATOM   3903 2HD2 LEU A 261     -50.228  -6.816   4.040  1.00  0.00           H  
ATOM   3904 3HD2 LEU A 261     -48.802  -6.010   4.737  1.00  0.00           H  
ATOM   3905  N   ILE A 262     -45.574  -8.635   1.764  1.00  0.00           N  
ATOM   3906  CA  ILE A 262     -44.955  -9.908   1.414  1.00  0.00           C  
ATOM   3907  C   ILE A 262     -43.960 -10.348   2.481  1.00  0.00           C  
ATOM   3908  O   ILE A 262     -43.899 -11.524   2.840  1.00  0.00           O  
ATOM   3909  CB  ILE A 262     -44.241  -9.816   0.053  1.00  0.00           C  
ATOM   3910  CG1 ILE A 262     -45.263  -9.643  -1.074  1.00  0.00           C  
ATOM   3911  CG2 ILE A 262     -43.386 -11.052  -0.184  1.00  0.00           C  
ATOM   3912  CD1 ILE A 262     -44.648  -9.274  -2.405  1.00  0.00           C  
ATOM   3913  H   ILE A 262     -45.460  -7.815   1.186  1.00  0.00           H  
ATOM   3914  HA  ILE A 262     -45.735 -10.665   1.344  1.00  0.00           H  
ATOM   3915  HB  ILE A 262     -43.602  -8.934   0.036  1.00  0.00           H  
ATOM   3916 1HG1 ILE A 262     -45.823 -10.569  -1.203  1.00  0.00           H  
ATOM   3917 2HG1 ILE A 262     -45.977  -8.866  -0.802  1.00  0.00           H  
ATOM   3918 1HG2 ILE A 262     -42.890 -10.971  -1.151  1.00  0.00           H  
ATOM   3919 2HG2 ILE A 262     -42.637 -11.132   0.603  1.00  0.00           H  
ATOM   3920 3HG2 ILE A 262     -44.019 -11.939  -0.174  1.00  0.00           H  
ATOM   3921 1HD1 ILE A 262     -45.434  -9.168  -3.153  1.00  0.00           H  
ATOM   3922 2HD1 ILE A 262     -44.111  -8.329  -2.307  1.00  0.00           H  
ATOM   3923 3HD1 ILE A 262     -43.955 -10.055  -2.715  1.00  0.00           H  
ATOM   3924  N   LYS A 263     -43.194  -9.345   2.958  1.00  0.00           N  
ATOM   3925  CA  LYS A 263     -42.201  -9.633   3.986  1.00  0.00           C  
ATOM   3926  C   LYS A 263     -42.860 -10.152   5.258  1.00  0.00           C  
ATOM   3927  O   LYS A 263     -42.364 -11.086   5.889  1.00  0.00           O  
ATOM   3928  CB  LYS A 263     -41.373  -8.384   4.294  1.00  0.00           C  
ATOM   3929  CG  LYS A 263     -40.417  -7.974   3.182  1.00  0.00           C  
ATOM   3930  CD  LYS A 263     -39.646  -6.716   3.553  1.00  0.00           C  
ATOM   3931  CE  LYS A 263     -38.698  -6.297   2.438  1.00  0.00           C  
ATOM   3932  NZ  LYS A 263     -37.965  -5.046   2.771  1.00  0.00           N  
ATOM   3933  H   LYS A 263     -43.323  -8.412   2.595  1.00  0.00           H  
ATOM   3934  HA  LYS A 263     -41.534 -10.411   3.614  1.00  0.00           H  
ATOM   3935 1HB  LYS A 263     -42.040  -7.544   4.489  1.00  0.00           H  
ATOM   3936 2HB  LYS A 263     -40.785  -8.552   5.197  1.00  0.00           H  
ATOM   3937 1HG  LYS A 263     -39.708  -8.782   2.995  1.00  0.00           H  
ATOM   3938 2HG  LYS A 263     -40.980  -7.789   2.268  1.00  0.00           H  
ATOM   3939 1HD  LYS A 263     -40.347  -5.903   3.747  1.00  0.00           H  
ATOM   3940 2HD  LYS A 263     -39.067  -6.897   4.459  1.00  0.00           H  
ATOM   3941 1HE  LYS A 263     -37.975  -7.091   2.259  1.00  0.00           H  
ATOM   3942 2HE  LYS A 263     -39.265  -6.138   1.521  1.00  0.00           H  
ATOM   3943 1HZ  LYS A 263     -37.350  -4.803   2.008  1.00  0.00           H  
ATOM   3944 2HZ  LYS A 263     -38.627  -4.297   2.922  1.00  0.00           H  
ATOM   3945 3HZ  LYS A 263     -37.421  -5.187   3.610  1.00  0.00           H  
ATOM   3946  N   THR A 264     -43.991  -9.499   5.592  1.00  0.00           N  
ATOM   3947  CA  THR A 264     -44.721  -9.900   6.789  1.00  0.00           C  
ATOM   3948  C   THR A 264     -45.214 -11.337   6.678  1.00  0.00           C  
ATOM   3949  O   THR A 264     -45.146 -12.103   7.639  1.00  0.00           O  
ATOM   3950  CB  THR A 264     -45.913  -8.962   7.051  1.00  0.00           C  
ATOM   3951  OG1 THR A 264     -45.437  -7.627   7.264  1.00  0.00           O  
ATOM   3952  CG2 THR A 264     -46.692  -9.419   8.276  1.00  0.00           C  
ATOM   3953  H   THR A 264     -44.314  -8.743   5.005  1.00  0.00           H  
ATOM   3954  HA  THR A 264     -44.044  -9.842   7.642  1.00  0.00           H  
ATOM   3955  HB  THR A 264     -46.575  -8.964   6.185  1.00  0.00           H  
ATOM   3956  HG1 THR A 264     -45.248  -7.217   6.416  1.00  0.00           H  
ATOM   3957 1HG2 THR A 264     -47.531  -8.745   8.446  1.00  0.00           H  
ATOM   3958 2HG2 THR A 264     -47.065 -10.430   8.113  1.00  0.00           H  
ATOM   3959 3HG2 THR A 264     -46.038  -9.410   9.147  1.00  0.00           H  
ATOM   3960  N   ALA A 265     -45.708 -11.651   5.462  1.00  0.00           N  
ATOM   3961  CA  ALA A 265     -46.212 -12.997   5.223  1.00  0.00           C  
ATOM   3962  C   ALA A 265     -45.110 -14.036   5.387  1.00  0.00           C  
ATOM   3963  O   ALA A 265     -45.329 -15.102   5.962  1.00  0.00           O  
ATOM   3964  CB  ALA A 265     -46.827 -13.094   3.834  1.00  0.00           C  
ATOM   3965  H   ALA A 265     -45.719 -10.946   4.739  1.00  0.00           H  
ATOM   3966  HA  ALA A 265     -46.982 -13.208   5.965  1.00  0.00           H  
ATOM   3967 1HB  ALA A 265     -47.199 -14.105   3.671  1.00  0.00           H  
ATOM   3968 2HB  ALA A 265     -47.652 -12.386   3.752  1.00  0.00           H  
ATOM   3969 3HB  ALA A 265     -46.072 -12.860   3.085  1.00  0.00           H  
ATOM   3970  N   ARG A 266     -43.928 -13.664   4.853  1.00  0.00           N  
ATOM   3971  CA  ARG A 266     -42.788 -14.569   4.944  1.00  0.00           C  
ATOM   3972  C   ARG A 266     -42.472 -14.913   6.394  1.00  0.00           C  
ATOM   3973  O   ARG A 266     -42.272 -16.078   6.736  1.00  0.00           O  
ATOM   3974  CB  ARG A 266     -41.560 -13.951   4.292  1.00  0.00           C  
ATOM   3975  CG  ARG A 266     -40.319 -14.829   4.306  1.00  0.00           C  
ATOM   3976  CD  ARG A 266     -39.189 -14.194   3.580  1.00  0.00           C  
ATOM   3977  NE  ARG A 266     -37.986 -15.009   3.628  1.00  0.00           N  
ATOM   3978  CZ  ARG A 266     -36.806 -14.666   3.077  1.00  0.00           C  
ATOM   3979  NH1 ARG A 266     -36.687 -13.522   2.440  1.00  0.00           N  
ATOM   3980  NH2 ARG A 266     -35.769 -15.478   3.176  1.00  0.00           N  
ATOM   3981  H   ARG A 266     -43.854 -12.765   4.400  1.00  0.00           H  
ATOM   3982  HA  ARG A 266     -43.035 -15.491   4.416  1.00  0.00           H  
ATOM   3983 1HB  ARG A 266     -41.782 -13.710   3.254  1.00  0.00           H  
ATOM   3984 2HB  ARG A 266     -41.311 -13.018   4.798  1.00  0.00           H  
ATOM   3985 1HG  ARG A 266     -40.008 -15.004   5.337  1.00  0.00           H  
ATOM   3986 2HG  ARG A 266     -40.542 -15.783   3.827  1.00  0.00           H  
ATOM   3987 1HD  ARG A 266     -39.463 -14.052   2.535  1.00  0.00           H  
ATOM   3988 2HD  ARG A 266     -38.964 -13.228   4.030  1.00  0.00           H  
ATOM   3989  HE  ARG A 266     -38.040 -15.897   4.110  1.00  0.00           H  
ATOM   3990 1HH1 ARG A 266     -37.480 -12.900   2.365  1.00  0.00           H  
ATOM   3991 2HH1 ARG A 266     -35.802 -13.264   2.027  1.00  0.00           H  
ATOM   3992 1HH2 ARG A 266     -35.861 -16.358   3.665  1.00  0.00           H  
ATOM   3993 2HH2 ARG A 266     -34.885 -15.221   2.763  1.00  0.00           H  
ATOM   3994  N   ARG A 267     -42.426 -13.891   7.242  1.00  0.00           N  
ATOM   3995  CA  ARG A 267     -42.134 -14.083   8.658  1.00  0.00           C  
ATOM   3996  C   ARG A 267     -43.133 -15.036   9.302  1.00  0.00           C  
ATOM   3997  O   ARG A 267     -42.754 -15.925  10.065  1.00  0.00           O  
ATOM   3998  CB  ARG A 267     -42.159 -12.752   9.395  1.00  0.00           C  
ATOM   3999  CG  ARG A 267     -41.015 -11.811   9.054  1.00  0.00           C  
ATOM   4000  CD  ARG A 267     -41.034 -10.593   9.904  1.00  0.00           C  
ATOM   4001  NE  ARG A 267     -39.969  -9.668   9.550  1.00  0.00           N  
ATOM   4002  CZ  ARG A 267     -40.108  -8.630   8.702  1.00  0.00           C  
ATOM   4003  NH1 ARG A 267     -41.269  -8.400   8.130  1.00  0.00           N  
ATOM   4004  NH2 ARG A 267     -39.077  -7.845   8.444  1.00  0.00           N  
ATOM   4005  H   ARG A 267     -42.598 -12.958   6.897  1.00  0.00           H  
ATOM   4006  HA  ARG A 267     -41.136 -14.513   8.750  1.00  0.00           H  
ATOM   4007 1HB  ARG A 267     -43.090 -12.232   9.175  1.00  0.00           H  
ATOM   4008 2HB  ARG A 267     -42.130 -12.931  10.470  1.00  0.00           H  
ATOM   4009 1HG  ARG A 267     -40.064 -12.322   9.209  1.00  0.00           H  
ATOM   4010 2HG  ARG A 267     -41.095 -11.503   8.011  1.00  0.00           H  
ATOM   4011 1HD  ARG A 267     -41.987 -10.079   9.782  1.00  0.00           H  
ATOM   4012 2HD  ARG A 267     -40.906 -10.876  10.948  1.00  0.00           H  
ATOM   4013  HE  ARG A 267     -39.061  -9.813   9.970  1.00  0.00           H  
ATOM   4014 1HH1 ARG A 267     -42.057  -9.000   8.327  1.00  0.00           H  
ATOM   4015 2HH1 ARG A 267     -41.373  -7.622   7.494  1.00  0.00           H  
ATOM   4016 1HH2 ARG A 267     -38.184  -8.022   8.884  1.00  0.00           H  
ATOM   4017 2HH2 ARG A 267     -39.181  -7.068   7.809  1.00  0.00           H  
ATOM   4018  N   GLU A 268     -44.405 -14.803   8.960  1.00  0.00           N  
ATOM   4019  CA  GLU A 268     -45.558 -15.580   9.400  1.00  0.00           C  
ATOM   4020  C   GLU A 268     -45.550 -17.014   8.876  1.00  0.00           C  
ATOM   4021  O   GLU A 268     -46.126 -17.912   9.490  1.00  0.00           O  
ATOM   4022  CB  GLU A 268     -46.849 -14.886   8.961  1.00  0.00           C  
ATOM   4023  CG  GLU A 268     -47.128 -13.569   9.673  1.00  0.00           C  
ATOM   4024  CD  GLU A 268     -48.389 -12.903   9.199  1.00  0.00           C  
ATOM   4025  OE1 GLU A 268     -48.980 -13.389   8.264  1.00  0.00           O  
ATOM   4026  OE2 GLU A 268     -48.763 -11.907   9.772  1.00  0.00           O  
ATOM   4027  H   GLU A 268     -44.616 -14.031   8.345  1.00  0.00           H  
ATOM   4028  HA  GLU A 268     -45.543 -15.635  10.489  1.00  0.00           H  
ATOM   4029 1HB  GLU A 268     -46.809 -14.685   7.891  1.00  0.00           H  
ATOM   4030 2HB  GLU A 268     -47.697 -15.548   9.139  1.00  0.00           H  
ATOM   4031 1HG  GLU A 268     -47.210 -13.757  10.743  1.00  0.00           H  
ATOM   4032 2HG  GLU A 268     -46.286 -12.897   9.514  1.00  0.00           H  
ATOM   4033  N   GLY A 269     -44.895 -17.233   7.737  1.00  0.00           N  
ATOM   4034  CA  GLY A 269     -44.940 -18.535   7.072  1.00  0.00           C  
ATOM   4035  C   GLY A 269     -46.210 -18.692   6.246  1.00  0.00           C  
ATOM   4036  O   GLY A 269     -46.865 -19.733   6.290  1.00  0.00           O  
ATOM   4037  H   GLY A 269     -44.358 -16.483   7.327  1.00  0.00           H  
ATOM   4038 1HA  GLY A 269     -44.067 -18.643   6.428  1.00  0.00           H  
ATOM   4039 2HA  GLY A 269     -44.888 -19.327   7.819  1.00  0.00           H  
ATOM   4040  N   ALA A 270     -46.548 -17.652   5.496  1.00  0.00           N  
ATOM   4041  CA  ALA A 270     -47.664 -17.686   4.563  1.00  0.00           C  
ATOM   4042  C   ALA A 270     -47.292 -18.431   3.288  1.00  0.00           C  
ATOM   4043  O   ALA A 270     -46.185 -18.282   2.771  1.00  0.00           O  
ATOM   4044  CB  ALA A 270     -48.123 -16.272   4.236  1.00  0.00           C  
ATOM   4045  H   ALA A 270     -46.014 -16.798   5.570  1.00  0.00           H  
ATOM   4046  HA  ALA A 270     -48.486 -18.223   5.037  1.00  0.00           H  
ATOM   4047 1HB  ALA A 270     -48.959 -16.313   3.537  1.00  0.00           H  
ATOM   4048 2HB  ALA A 270     -48.440 -15.771   5.151  1.00  0.00           H  
ATOM   4049 3HB  ALA A 270     -47.302 -15.718   3.785  1.00  0.00           H  
ATOM   4050  N   ASP A 271     -48.224 -19.235   2.783  1.00  0.00           N  
ATOM   4051  CA  ASP A 271     -48.007 -19.950   1.531  1.00  0.00           C  
ATOM   4052  C   ASP A 271     -47.847 -18.965   0.372  1.00  0.00           C  
ATOM   4053  O   ASP A 271     -48.161 -17.782   0.503  1.00  0.00           O  
ATOM   4054  CB  ASP A 271     -49.168 -20.907   1.248  1.00  0.00           C  
ATOM   4055  CG  ASP A 271     -48.850 -21.916   0.153  1.00  0.00           C  
ATOM   4056  OD1 ASP A 271     -47.803 -21.811  -0.440  1.00  0.00           O  
ATOM   4057  OD2 ASP A 271     -49.659 -22.782  -0.081  1.00  0.00           O  
ATOM   4058  H   ASP A 271     -49.096 -19.350   3.279  1.00  0.00           H  
ATOM   4059  HA  ASP A 271     -47.089 -20.533   1.620  1.00  0.00           H  
ATOM   4060 1HB  ASP A 271     -49.423 -21.449   2.159  1.00  0.00           H  
ATOM   4061 2HB  ASP A 271     -50.047 -20.334   0.951  1.00  0.00           H  
ATOM   4062  N   ALA A 272     -47.359 -19.460  -0.763  1.00  0.00           N  
ATOM   4063  CA  ALA A 272     -46.915 -18.602  -1.856  1.00  0.00           C  
ATOM   4064  C   ALA A 272     -48.078 -17.974  -2.634  1.00  0.00           C  
ATOM   4065  O   ALA A 272     -47.884 -17.042  -3.414  1.00  0.00           O  
ATOM   4066  CB  ALA A 272     -46.023 -19.394  -2.800  1.00  0.00           C  
ATOM   4067  H   ALA A 272     -47.291 -20.462  -0.874  1.00  0.00           H  
ATOM   4068  HA  ALA A 272     -46.338 -17.782  -1.429  1.00  0.00           H  
ATOM   4069 1HB  ALA A 272     -45.678 -18.745  -3.605  1.00  0.00           H  
ATOM   4070 2HB  ALA A 272     -45.164 -19.780  -2.251  1.00  0.00           H  
ATOM   4071 3HB  ALA A 272     -46.587 -20.225  -3.221  1.00  0.00           H  
ATOM   4072  N   GLU A 273     -49.280 -18.492  -2.416  1.00  0.00           N  
ATOM   4073  CA  GLU A 273     -50.476 -17.978  -3.072  1.00  0.00           C  
ATOM   4074  C   GLU A 273     -50.682 -16.501  -2.764  1.00  0.00           C  
ATOM   4075  O   GLU A 273     -51.042 -15.718  -3.644  1.00  0.00           O  
ATOM   4076  CB  GLU A 273     -51.708 -18.776  -2.637  1.00  0.00           C  
ATOM   4077  CG  GLU A 273     -53.003 -18.355  -3.317  1.00  0.00           C  
ATOM   4078  CD  GLU A 273     -54.178 -19.201  -2.912  1.00  0.00           C  
ATOM   4079  OE1 GLU A 273     -53.993 -20.109  -2.139  1.00  0.00           O  
ATOM   4080  OE2 GLU A 273     -55.262 -18.937  -3.377  1.00  0.00           O  
ATOM   4081  H   GLU A 273     -49.373 -19.267  -1.775  1.00  0.00           H  
ATOM   4082  HA  GLU A 273     -50.353 -18.087  -4.150  1.00  0.00           H  
ATOM   4083 1HB  GLU A 273     -51.548 -19.834  -2.846  1.00  0.00           H  
ATOM   4084 2HB  GLU A 273     -51.846 -18.673  -1.560  1.00  0.00           H  
ATOM   4085 1HG  GLU A 273     -53.213 -17.316  -3.063  1.00  0.00           H  
ATOM   4086 2HG  GLU A 273     -52.871 -18.417  -4.396  1.00  0.00           H  
ATOM   4087  N   LEU A 274     -50.436 -16.173  -1.479  1.00  0.00           N  
ATOM   4088  CA  LEU A 274     -50.595 -14.788  -1.053  1.00  0.00           C  
ATOM   4089  C   LEU A 274     -49.634 -13.869  -1.797  1.00  0.00           C  
ATOM   4090  O   LEU A 274     -50.004 -12.769  -2.207  1.00  0.00           O  
ATOM   4091  CB  LEU A 274     -50.361 -14.668   0.458  1.00  0.00           C  
ATOM   4092  CG  LEU A 274     -50.523 -13.261   1.046  1.00  0.00           C  
ATOM   4093  CD1 LEU A 274     -51.940 -12.765   0.796  1.00  0.00           C  
ATOM   4094  CD2 LEU A 274     -50.210 -13.293   2.535  1.00  0.00           C  
ATOM   4095  H   LEU A 274     -50.146 -16.894  -0.834  1.00  0.00           H  
ATOM   4096  HA  LEU A 274     -51.614 -14.473  -1.276  1.00  0.00           H  
ATOM   4097 1HB  LEU A 274     -51.063 -15.324   0.971  1.00  0.00           H  
ATOM   4098 2HB  LEU A 274     -49.350 -15.006   0.681  1.00  0.00           H  
ATOM   4099  HG  LEU A 274     -49.837 -12.576   0.546  1.00  0.00           H  
ATOM   4100 1HD1 LEU A 274     -52.055 -11.764   1.214  1.00  0.00           H  
ATOM   4101 2HD1 LEU A 274     -52.131 -12.733  -0.277  1.00  0.00           H  
ATOM   4102 3HD1 LEU A 274     -52.651 -13.440   1.271  1.00  0.00           H  
ATOM   4103 1HD2 LEU A 274     -50.324 -12.293   2.953  1.00  0.00           H  
ATOM   4104 2HD2 LEU A 274     -50.896 -13.976   3.036  1.00  0.00           H  
ATOM   4105 3HD2 LEU A 274     -49.185 -13.634   2.684  1.00  0.00           H  
ATOM   4106  N   VAL A 275     -48.395 -14.382  -1.943  1.00  0.00           N  
ATOM   4107  CA  VAL A 275     -47.378 -13.602  -2.639  1.00  0.00           C  
ATOM   4108  C   VAL A 275     -47.778 -13.342  -4.086  1.00  0.00           C  
ATOM   4109  O   VAL A 275     -47.591 -12.241  -4.604  1.00  0.00           O  
ATOM   4110  CB  VAL A 275     -46.025 -14.338  -2.608  1.00  0.00           C  
ATOM   4111  CG1 VAL A 275     -45.014 -13.632  -3.499  1.00  0.00           C  
ATOM   4112  CG2 VAL A 275     -45.516 -14.426  -1.178  1.00  0.00           C  
ATOM   4113  H   VAL A 275     -48.194 -15.298  -1.568  1.00  0.00           H  
ATOM   4114  HA  VAL A 275     -47.267 -12.644  -2.129  1.00  0.00           H  
ATOM   4115  HB  VAL A 275     -46.160 -15.343  -3.009  1.00  0.00           H  
ATOM   4116 1HG1 VAL A 275     -44.064 -14.166  -3.466  1.00  0.00           H  
ATOM   4117 2HG1 VAL A 275     -45.383 -13.613  -4.524  1.00  0.00           H  
ATOM   4118 3HG1 VAL A 275     -44.868 -12.612  -3.146  1.00  0.00           H  
ATOM   4119 1HG2 VAL A 275     -44.560 -14.948  -1.164  1.00  0.00           H  
ATOM   4120 2HG2 VAL A 275     -45.387 -13.421  -0.775  1.00  0.00           H  
ATOM   4121 3HG2 VAL A 275     -46.236 -14.971  -0.568  1.00  0.00           H  
ATOM   4122  N   LEU A 276     -48.333 -14.407  -4.698  1.00  0.00           N  
ATOM   4123  CA  LEU A 276     -48.762 -14.290  -6.086  1.00  0.00           C  
ATOM   4124  C   LEU A 276     -49.858 -13.242  -6.237  1.00  0.00           C  
ATOM   4125  O   LEU A 276     -49.855 -12.459  -7.187  1.00  0.00           O  
ATOM   4126  CB  LEU A 276     -49.267 -15.644  -6.602  1.00  0.00           C  
ATOM   4127  CG  LEU A 276     -49.727 -15.669  -8.065  1.00  0.00           C  
ATOM   4128  CD1 LEU A 276     -48.568 -15.276  -8.970  1.00  0.00           C  
ATOM   4129  CD2 LEU A 276     -50.244 -17.058  -8.411  1.00  0.00           C  
ATOM   4130  H   LEU A 276     -48.442 -15.269  -4.182  1.00  0.00           H  
ATOM   4131  HA  LEU A 276     -47.908 -13.983  -6.688  1.00  0.00           H  
ATOM   4132 1HB  LEU A 276     -48.468 -16.376  -6.493  1.00  0.00           H  
ATOM   4133 2HB  LEU A 276     -50.107 -15.960  -5.984  1.00  0.00           H  
ATOM   4134  HG  LEU A 276     -50.524 -14.939  -8.208  1.00  0.00           H  
ATOM   4135 1HD1 LEU A 276     -48.895 -15.294 -10.009  1.00  0.00           H  
ATOM   4136 2HD1 LEU A 276     -48.230 -14.271  -8.713  1.00  0.00           H  
ATOM   4137 3HD1 LEU A 276     -47.747 -15.980  -8.836  1.00  0.00           H  
ATOM   4138 1HD2 LEU A 276     -50.572 -17.075  -9.450  1.00  0.00           H  
ATOM   4139 2HD2 LEU A 276     -49.448 -17.788  -8.269  1.00  0.00           H  
ATOM   4140 3HD2 LEU A 276     -51.084 -17.306  -7.761  1.00  0.00           H  
ATOM   4141  N   LYS A 277     -50.782 -13.275  -5.256  1.00  0.00           N  
ATOM   4142  CA  LYS A 277     -51.885 -12.322  -5.282  1.00  0.00           C  
ATOM   4143  C   LYS A 277     -51.378 -10.889  -5.181  1.00  0.00           C  
ATOM   4144  O   LYS A 277     -51.867  -9.997  -5.874  1.00  0.00           O  
ATOM   4145  CB  LYS A 277     -52.871 -12.611  -4.148  1.00  0.00           C  
ATOM   4146  CG  LYS A 277     -53.652 -13.908  -4.309  1.00  0.00           C  
ATOM   4147  CD  LYS A 277     -54.602 -13.838  -5.496  1.00  0.00           C  
ATOM   4148  CE  LYS A 277     -55.437 -15.104  -5.613  1.00  0.00           C  
ATOM   4149  NZ  LYS A 277     -56.349 -15.062  -6.788  1.00  0.00           N  
ATOM   4150  H   LYS A 277     -50.694 -13.961  -4.519  1.00  0.00           H  
ATOM   4151  HA  LYS A 277     -52.409 -12.424  -6.233  1.00  0.00           H  
ATOM   4152 1HB  LYS A 277     -52.332 -12.660  -3.201  1.00  0.00           H  
ATOM   4153 2HB  LYS A 277     -53.589 -11.795  -4.073  1.00  0.00           H  
ATOM   4154 1HG  LYS A 277     -52.957 -14.735  -4.460  1.00  0.00           H  
ATOM   4155 2HG  LYS A 277     -54.227 -14.101  -3.405  1.00  0.00           H  
ATOM   4156 1HD  LYS A 277     -55.268 -12.982  -5.378  1.00  0.00           H  
ATOM   4157 2HD  LYS A 277     -54.029 -13.705  -6.413  1.00  0.00           H  
ATOM   4158 1HE  LYS A 277     -54.778 -15.966  -5.711  1.00  0.00           H  
ATOM   4159 2HE  LYS A 277     -56.034 -15.231  -4.710  1.00  0.00           H  
ATOM   4160 1HZ  LYS A 277     -56.884 -15.918  -6.830  1.00  0.00           H  
ATOM   4161 2HZ  LYS A 277     -56.978 -14.276  -6.699  1.00  0.00           H  
ATOM   4162 3HZ  LYS A 277     -55.806 -14.963  -7.634  1.00  0.00           H  
ATOM   4163  N   ILE A 278     -50.380 -10.728  -4.287  1.00  0.00           N  
ATOM   4164  CA  ILE A 278     -49.803  -9.403  -4.094  1.00  0.00           C  
ATOM   4165  C   ILE A 278     -49.158  -8.892  -5.375  1.00  0.00           C  
ATOM   4166  O   ILE A 278     -49.293  -7.719  -5.724  1.00  0.00           O  
ATOM   4167  CB  ILE A 278     -48.758  -9.419  -2.963  1.00  0.00           C  
ATOM   4168  CG1 ILE A 278     -49.436  -9.666  -1.613  1.00  0.00           C  
ATOM   4169  CG2 ILE A 278     -47.980  -8.112  -2.940  1.00  0.00           C  
ATOM   4170  CD1 ILE A 278     -48.470  -9.967  -0.490  1.00  0.00           C  
ATOM   4171  H   ILE A 278     -50.050 -11.529  -3.767  1.00  0.00           H  
ATOM   4172  HA  ILE A 278     -50.601  -8.716  -3.817  1.00  0.00           H  
ATOM   4173  HB  ILE A 278     -48.062 -10.242  -3.122  1.00  0.00           H  
ATOM   4174 1HG1 ILE A 278     -50.021  -8.790  -1.334  1.00  0.00           H  
ATOM   4175 2HG1 ILE A 278     -50.127 -10.505  -1.701  1.00  0.00           H  
ATOM   4176 1HG2 ILE A 278     -47.246  -8.140  -2.135  1.00  0.00           H  
ATOM   4177 2HG2 ILE A 278     -47.468  -7.977  -3.892  1.00  0.00           H  
ATOM   4178 3HG2 ILE A 278     -48.667  -7.282  -2.776  1.00  0.00           H  
ATOM   4179 1HD1 ILE A 278     -49.025 -10.132   0.433  1.00  0.00           H  
ATOM   4180 2HD1 ILE A 278     -47.897 -10.863  -0.734  1.00  0.00           H  
ATOM   4181 3HD1 ILE A 278     -47.790  -9.126  -0.360  1.00  0.00           H  
ATOM   4182  N   VAL A 279     -48.457  -9.831  -6.045  1.00  0.00           N  
ATOM   4183  CA  VAL A 279     -47.789  -9.470  -7.290  1.00  0.00           C  
ATOM   4184  C   VAL A 279     -48.795  -9.023  -8.343  1.00  0.00           C  
ATOM   4185  O   VAL A 279     -48.560  -8.057  -9.069  1.00  0.00           O  
ATOM   4186  CB  VAL A 279     -46.982 -10.665  -7.830  1.00  0.00           C  
ATOM   4187  CG1 VAL A 279     -46.449 -10.363  -9.222  1.00  0.00           C  
ATOM   4188  CG2 VAL A 279     -45.843 -10.994  -6.876  1.00  0.00           C  
ATOM   4189  H   VAL A 279     -48.408 -10.768  -5.671  1.00  0.00           H  
ATOM   4190  HA  VAL A 279     -47.104  -8.646  -7.089  1.00  0.00           H  
ATOM   4191  HB  VAL A 279     -47.643 -11.528  -7.919  1.00  0.00           H  
ATOM   4192 1HG1 VAL A 279     -45.881 -11.218  -9.589  1.00  0.00           H  
ATOM   4193 2HG1 VAL A 279     -47.283 -10.166  -9.896  1.00  0.00           H  
ATOM   4194 3HG1 VAL A 279     -45.800  -9.488  -9.182  1.00  0.00           H  
ATOM   4195 1HG2 VAL A 279     -45.277 -11.840  -7.264  1.00  0.00           H  
ATOM   4196 2HG2 VAL A 279     -45.186 -10.129  -6.783  1.00  0.00           H  
ATOM   4197 3HG2 VAL A 279     -46.250 -11.247  -5.897  1.00  0.00           H  
ATOM   4198  N   GLU A 280     -49.914  -9.775  -8.382  1.00  0.00           N  
ATOM   4199  CA  GLU A 280     -50.957  -9.451  -9.348  1.00  0.00           C  
ATOM   4200  C   GLU A 280     -51.527  -8.061  -9.097  1.00  0.00           C  
ATOM   4201  O   GLU A 280     -51.774  -7.302 -10.034  1.00  0.00           O  
ATOM   4202  CB  GLU A 280     -52.079 -10.491  -9.289  1.00  0.00           C  
ATOM   4203  CG  GLU A 280     -53.188 -10.277 -10.310  1.00  0.00           C  
ATOM   4204  CD  GLU A 280     -54.232 -11.358 -10.274  1.00  0.00           C  
ATOM   4205  OE1 GLU A 280     -53.900 -12.468  -9.934  1.00  0.00           O  
ATOM   4206  OE2 GLU A 280     -55.364 -11.073 -10.586  1.00  0.00           O  
ATOM   4207  H   GLU A 280     -50.009 -10.549  -7.740  1.00  0.00           H  
ATOM   4208  HA  GLU A 280     -50.520  -9.465 -10.347  1.00  0.00           H  
ATOM   4209 1HB  GLU A 280     -51.662 -11.485  -9.452  1.00  0.00           H  
ATOM   4210 2HB  GLU A 280     -52.531 -10.483  -8.298  1.00  0.00           H  
ATOM   4211 1HG  GLU A 280     -53.667  -9.318 -10.115  1.00  0.00           H  
ATOM   4212 2HG  GLU A 280     -52.748 -10.237 -11.305  1.00  0.00           H  
ATOM   4213  N   PHE A 281     -51.717  -7.777  -7.792  1.00  0.00           N  
ATOM   4214  CA  PHE A 281     -52.257  -6.476  -7.416  1.00  0.00           C  
ATOM   4215  C   PHE A 281     -51.327  -5.349  -7.847  1.00  0.00           C  
ATOM   4216  O   PHE A 281     -51.777  -4.312  -8.334  1.00  0.00           O  
ATOM   4217  CB  PHE A 281     -52.484  -6.408  -5.905  1.00  0.00           C  
ATOM   4218  CG  PHE A 281     -53.673  -7.196  -5.434  1.00  0.00           C  
ATOM   4219  CD1 PHE A 281     -54.436  -7.929  -6.331  1.00  0.00           C  
ATOM   4220  CD2 PHE A 281     -54.032  -7.205  -4.095  1.00  0.00           C  
ATOM   4221  CE1 PHE A 281     -55.531  -8.654  -5.899  1.00  0.00           C  
ATOM   4222  CE2 PHE A 281     -55.125  -7.929  -3.660  1.00  0.00           C  
ATOM   4223  CZ  PHE A 281     -55.875  -8.655  -4.564  1.00  0.00           C  
ATOM   4224  H   PHE A 281     -51.482  -8.472  -7.098  1.00  0.00           H  
ATOM   4225  HA  PHE A 281     -53.216  -6.340  -7.919  1.00  0.00           H  
ATOM   4226 1HB  PHE A 281     -51.602  -6.782  -5.388  1.00  0.00           H  
ATOM   4227 2HB  PHE A 281     -52.623  -5.370  -5.604  1.00  0.00           H  
ATOM   4228  HD1 PHE A 281     -54.163  -7.929  -7.387  1.00  0.00           H  
ATOM   4229  HD2 PHE A 281     -53.440  -6.631  -3.381  1.00  0.00           H  
ATOM   4230  HE1 PHE A 281     -56.122  -9.226  -6.615  1.00  0.00           H  
ATOM   4231  HE2 PHE A 281     -55.396  -7.929  -2.605  1.00  0.00           H  
ATOM   4232  HZ  PHE A 281     -56.738  -9.225  -4.223  1.00  0.00           H  
ATOM   4233  N   ALA A 282     -50.020  -5.612  -7.639  1.00  0.00           N  
ATOM   4234  CA  ALA A 282     -49.024  -4.613  -8.009  1.00  0.00           C  
ATOM   4235  C   ALA A 282     -49.050  -4.338  -9.507  1.00  0.00           C  
ATOM   4236  O   ALA A 282     -48.947  -3.190  -9.939  1.00  0.00           O  
ATOM   4237  CB  ALA A 282     -47.636  -5.064  -7.578  1.00  0.00           C  
ATOM   4238  H   ALA A 282     -49.755  -6.497  -7.230  1.00  0.00           H  
ATOM   4239  HA  ALA A 282     -49.269  -3.684  -7.494  1.00  0.00           H  
ATOM   4240 1HB  ALA A 282     -46.903  -4.309  -7.861  1.00  0.00           H  
ATOM   4241 2HB  ALA A 282     -47.617  -5.201  -6.497  1.00  0.00           H  
ATOM   4242 3HB  ALA A 282     -47.392  -6.007  -8.066  1.00  0.00           H  
ATOM   4243  N   VAL A 283     -49.193  -5.447 -10.261  1.00  0.00           N  
ATOM   4244  CA  VAL A 283     -49.234  -5.321 -11.714  1.00  0.00           C  
ATOM   4245  C   VAL A 283     -50.427  -4.486 -12.160  1.00  0.00           C  
ATOM   4246  O   VAL A 283     -50.314  -3.655 -13.061  1.00  0.00           O  
ATOM   4247  CB  VAL A 283     -49.311  -6.713 -12.369  1.00  0.00           C  
ATOM   4248  CG1 VAL A 283     -49.556  -6.584 -13.865  1.00  0.00           C  
ATOM   4249  CG2 VAL A 283     -48.030  -7.485 -12.097  1.00  0.00           C  
ATOM   4250  H   VAL A 283     -49.269  -6.345  -9.806  1.00  0.00           H  
ATOM   4251  HA  VAL A 283     -48.319  -4.829 -12.045  1.00  0.00           H  
ATOM   4252  HB  VAL A 283     -50.159  -7.255 -11.950  1.00  0.00           H  
ATOM   4253 1HG1 VAL A 283     -49.608  -7.578 -14.312  1.00  0.00           H  
ATOM   4254 2HG1 VAL A 283     -50.497  -6.060 -14.036  1.00  0.00           H  
ATOM   4255 3HG1 VAL A 283     -48.740  -6.025 -14.321  1.00  0.00           H  
ATOM   4256 1HG2 VAL A 283     -48.091  -8.468 -12.562  1.00  0.00           H  
ATOM   4257 2HG2 VAL A 283     -47.181  -6.940 -12.511  1.00  0.00           H  
ATOM   4258 3HG2 VAL A 283     -47.896  -7.601 -11.021  1.00  0.00           H  
ATOM   4259  N   ARG A 284     -51.564  -4.755 -11.484  1.00  0.00           N  
ATOM   4260  CA  ARG A 284     -52.780  -4.023 -11.814  1.00  0.00           C  
ATOM   4261  C   ARG A 284     -52.612  -2.531 -11.558  1.00  0.00           C  
ATOM   4262  O   ARG A 284     -53.054  -1.701 -12.353  1.00  0.00           O  
ATOM   4263  CB  ARG A 284     -53.957  -4.545 -11.002  1.00  0.00           C  
ATOM   4264  CG  ARG A 284     -54.441  -5.931 -11.396  1.00  0.00           C  
ATOM   4265  CD  ARG A 284     -55.606  -6.358 -10.579  1.00  0.00           C  
ATOM   4266  NE  ARG A 284     -56.020  -7.716 -10.895  1.00  0.00           N  
ATOM   4267  CZ  ARG A 284     -56.839  -8.049 -11.912  1.00  0.00           C  
ATOM   4268  NH1 ARG A 284     -57.321  -7.114 -12.700  1.00  0.00           N  
ATOM   4269  NH2 ARG A 284     -57.157  -9.315 -12.116  1.00  0.00           N  
ATOM   4270  H   ARG A 284     -51.550  -5.459 -10.759  1.00  0.00           H  
ATOM   4271  HA  ARG A 284     -52.996  -4.171 -12.873  1.00  0.00           H  
ATOM   4272 1HB  ARG A 284     -53.684  -4.578  -9.948  1.00  0.00           H  
ATOM   4273 2HB  ARG A 284     -54.799  -3.860 -11.101  1.00  0.00           H  
ATOM   4274 1HG  ARG A 284     -54.741  -5.927 -12.445  1.00  0.00           H  
ATOM   4275 2HG  ARG A 284     -53.637  -6.653 -11.251  1.00  0.00           H  
ATOM   4276 1HD  ARG A 284     -55.342  -6.319  -9.523  1.00  0.00           H  
ATOM   4277 2HD  ARG A 284     -56.447  -5.692 -10.768  1.00  0.00           H  
ATOM   4278  HE  ARG A 284     -55.670  -8.463 -10.310  1.00  0.00           H  
ATOM   4279 1HH1 ARG A 284     -57.078  -6.146 -12.544  1.00  0.00           H  
ATOM   4280 2HH1 ARG A 284     -57.935  -7.364 -13.462  1.00  0.00           H  
ATOM   4281 1HH2 ARG A 284     -56.787 -10.034 -11.509  1.00  0.00           H  
ATOM   4282 2HH2 ARG A 284     -57.771  -9.565 -12.878  1.00  0.00           H  
ATOM   4283  N   VAL A 285     -51.954  -2.245 -10.416  1.00  0.00           N  
ATOM   4284  CA  VAL A 285     -51.725  -0.852 -10.054  1.00  0.00           C  
ATOM   4285  C   VAL A 285     -50.863  -0.147 -11.093  1.00  0.00           C  
ATOM   4286  O   VAL A 285     -51.124   1.001 -11.455  1.00  0.00           O  
ATOM   4287  CB  VAL A 285     -51.041  -0.763  -8.677  1.00  0.00           C  
ATOM   4288  CG1 VAL A 285     -50.618   0.669  -8.384  1.00  0.00           C  
ATOM   4289  CG2 VAL A 285     -51.979  -1.281  -7.597  1.00  0.00           C  
ATOM   4290  H   VAL A 285     -51.632  -3.003  -9.831  1.00  0.00           H  
ATOM   4291  HA  VAL A 285     -52.690  -0.346  -9.998  1.00  0.00           H  
ATOM   4292  HB  VAL A 285     -50.134  -1.369  -8.693  1.00  0.00           H  
ATOM   4293 1HG1 VAL A 285     -50.135   0.713  -7.407  1.00  0.00           H  
ATOM   4294 2HG1 VAL A 285     -49.919   1.006  -9.149  1.00  0.00           H  
ATOM   4295 3HG1 VAL A 285     -51.496   1.314  -8.383  1.00  0.00           H  
ATOM   4296 1HG2 VAL A 285     -51.488  -1.216  -6.627  1.00  0.00           H  
ATOM   4297 2HG2 VAL A 285     -52.888  -0.678  -7.586  1.00  0.00           H  
ATOM   4298 3HG2 VAL A 285     -52.235  -2.320  -7.805  1.00  0.00           H  
ATOM   4299  N   PHE A 286     -49.835  -0.893 -11.544  1.00  0.00           N  
ATOM   4300  CA  PHE A 286     -48.932  -0.336 -12.543  1.00  0.00           C  
ATOM   4301  C   PHE A 286     -49.672  -0.015 -13.836  1.00  0.00           C  
ATOM   4302  O   PHE A 286     -49.438   1.023 -14.455  1.00  0.00           O  
ATOM   4303  CB  PHE A 286     -47.788  -1.309 -12.832  1.00  0.00           C  
ATOM   4304  CG  PHE A 286     -46.761  -1.380 -11.737  1.00  0.00           C  
ATOM   4305  CD1 PHE A 286     -46.460  -2.587 -11.126  1.00  0.00           C  
ATOM   4306  CD2 PHE A 286     -46.095  -0.238 -11.317  1.00  0.00           C  
ATOM   4307  CE1 PHE A 286     -45.516  -2.653 -10.119  1.00  0.00           C  
ATOM   4308  CE2 PHE A 286     -45.150  -0.301 -10.312  1.00  0.00           C  
ATOM   4309  CZ  PHE A 286     -44.861  -1.510  -9.712  1.00  0.00           C  
ATOM   4310  H   PHE A 286     -49.708  -1.827 -11.179  1.00  0.00           H  
ATOM   4311  HA  PHE A 286     -48.511   0.591 -12.151  1.00  0.00           H  
ATOM   4312 1HB  PHE A 286     -48.192  -2.310 -12.984  1.00  0.00           H  
ATOM   4313 2HB  PHE A 286     -47.285  -1.016 -13.752  1.00  0.00           H  
ATOM   4314  HD1 PHE A 286     -46.978  -3.491 -11.449  1.00  0.00           H  
ATOM   4315  HD2 PHE A 286     -46.324   0.717 -11.791  1.00  0.00           H  
ATOM   4316  HE1 PHE A 286     -45.289  -3.609  -9.647  1.00  0.00           H  
ATOM   4317  HE2 PHE A 286     -44.633   0.603  -9.991  1.00  0.00           H  
ATOM   4318  HZ  PHE A 286     -44.117  -1.561  -8.918  1.00  0.00           H  
ATOM   4319  N   LEU A 287     -50.566  -0.958 -14.200  1.00  0.00           N  
ATOM   4320  CA  LEU A 287     -51.344  -0.772 -15.419  1.00  0.00           C  
ATOM   4321  C   LEU A 287     -52.222   0.469 -15.328  1.00  0.00           C  
ATOM   4322  O   LEU A 287     -52.344   1.227 -16.290  1.00  0.00           O  
ATOM   4323  CB  LEU A 287     -52.217  -2.005 -15.684  1.00  0.00           C  
ATOM   4324  CG  LEU A 287     -53.074  -1.952 -16.955  1.00  0.00           C  
ATOM   4325  CD1 LEU A 287     -52.170  -1.804 -18.171  1.00  0.00           C  
ATOM   4326  CD2 LEU A 287     -53.917  -3.215 -17.052  1.00  0.00           C  
ATOM   4327  H   LEU A 287     -50.680  -1.777 -13.620  1.00  0.00           H  
ATOM   4328  HA  LEU A 287     -50.655  -0.644 -16.253  1.00  0.00           H  
ATOM   4329 1HB  LEU A 287     -51.572  -2.878 -15.755  1.00  0.00           H  
ATOM   4330 2HB  LEU A 287     -52.889  -2.143 -14.837  1.00  0.00           H  
ATOM   4331  HG  LEU A 287     -53.728  -1.081 -16.918  1.00  0.00           H  
ATOM   4332 1HD1 LEU A 287     -52.778  -1.767 -19.075  1.00  0.00           H  
ATOM   4333 2HD1 LEU A 287     -51.593  -0.883 -18.085  1.00  0.00           H  
ATOM   4334 3HD1 LEU A 287     -51.491  -2.654 -18.226  1.00  0.00           H  
ATOM   4335 1HD2 LEU A 287     -54.527  -3.177 -17.955  1.00  0.00           H  
ATOM   4336 2HD2 LEU A 287     -53.264  -4.087 -17.091  1.00  0.00           H  
ATOM   4337 3HD2 LEU A 287     -54.566  -3.287 -16.179  1.00  0.00           H  
ATOM   4338  N   LEU A 288     -52.818   0.628 -14.128  1.00  0.00           N  
ATOM   4339  CA  LEU A 288     -53.686   1.779 -13.909  1.00  0.00           C  
ATOM   4340  C   LEU A 288     -52.914   3.085 -14.046  1.00  0.00           C  
ATOM   4341  O   LEU A 288     -53.406   4.049 -14.632  1.00  0.00           O  
ATOM   4342  CB  LEU A 288     -54.329   1.701 -12.518  1.00  0.00           C  
ATOM   4343  CG  LEU A 288     -55.367   0.588 -12.326  1.00  0.00           C  
ATOM   4344  CD1 LEU A 288     -55.775   0.521 -10.861  1.00  0.00           C  
ATOM   4345  CD2 LEU A 288     -56.571   0.858 -13.217  1.00  0.00           C  
ATOM   4346  H   LEU A 288     -52.652  -0.055 -13.402  1.00  0.00           H  
ATOM   4347  HA  LEU A 288     -54.475   1.765 -14.661  1.00  0.00           H  
ATOM   4348 1HB  LEU A 288     -53.543   1.551 -11.780  1.00  0.00           H  
ATOM   4349 2HB  LEU A 288     -54.819   2.652 -12.308  1.00  0.00           H  
ATOM   4350  HG  LEU A 288     -54.925  -0.372 -12.594  1.00  0.00           H  
ATOM   4351 1HD1 LEU A 288     -56.513  -0.270 -10.725  1.00  0.00           H  
ATOM   4352 2HD1 LEU A 288     -54.899   0.308 -10.249  1.00  0.00           H  
ATOM   4353 3HD1 LEU A 288     -56.206   1.475 -10.559  1.00  0.00           H  
ATOM   4354 1HD2 LEU A 288     -57.309   0.066 -13.082  1.00  0.00           H  
ATOM   4355 2HD2 LEU A 288     -57.014   1.817 -12.950  1.00  0.00           H  
ATOM   4356 3HD2 LEU A 288     -56.253   0.883 -14.260  1.00  0.00           H  
ATOM   4357  N   ALA A 289     -51.691   3.056 -13.477  1.00  0.00           N  
ATOM   4358  CA  ALA A 289     -50.848   4.244 -13.538  1.00  0.00           C  
ATOM   4359  C   ALA A 289     -50.511   4.606 -14.978  1.00  0.00           C  
ATOM   4360  O   ALA A 289     -50.520   5.779 -15.352  1.00  0.00           O  
ATOM   4361  CB  ALA A 289     -49.573   4.031 -12.734  1.00  0.00           C  
ATOM   4362  H   ALA A 289     -51.381   2.211 -13.018  1.00  0.00           H  
ATOM   4363  HA  ALA A 289     -51.403   5.076 -13.105  1.00  0.00           H  
ATOM   4364 1HB  ALA A 289     -48.954   4.926 -12.790  1.00  0.00           H  
ATOM   4365 2HB  ALA A 289     -49.829   3.830 -11.694  1.00  0.00           H  
ATOM   4366 3HB  ALA A 289     -49.024   3.184 -13.142  1.00  0.00           H  
ATOM   4367  N   ALA A 290     -50.217   3.542 -15.753  1.00  0.00           N  
ATOM   4368  CA  ALA A 290     -49.877   3.752 -17.156  1.00  0.00           C  
ATOM   4369  C   ALA A 290     -50.999   4.474 -17.892  1.00  0.00           C  
ATOM   4370  O   ALA A 290     -50.755   5.420 -18.641  1.00  0.00           O  
ATOM   4371  CB  ALA A 290     -49.569   2.424 -17.831  1.00  0.00           C  
ATOM   4372  H   ALA A 290     -50.238   2.617 -15.348  1.00  0.00           H  
ATOM   4373  HA  ALA A 290     -48.989   4.384 -17.198  1.00  0.00           H  
ATOM   4374 1HB  ALA A 290     -49.317   2.597 -18.877  1.00  0.00           H  
ATOM   4375 2HB  ALA A 290     -48.727   1.947 -17.329  1.00  0.00           H  
ATOM   4376 3HB  ALA A 290     -50.442   1.775 -17.771  1.00  0.00           H  
ATOM   4377  N   ASP A 291     -52.224   3.989 -17.648  1.00  0.00           N  
ATOM   4378  CA  ASP A 291     -53.459   4.588 -18.136  1.00  0.00           C  
ATOM   4379  C   ASP A 291     -53.698   5.937 -17.487  1.00  0.00           C  
ATOM   4380  O   ASP A 291     -54.434   6.769 -18.017  1.00  0.00           O  
ATOM   4381  CB  ASP A 291     -54.651   3.666 -17.864  1.00  0.00           C  
ATOM   4382  CG  ASP A 291     -54.650   2.422 -18.743  1.00  0.00           C  
ATOM   4383  OD1 ASP A 291     -53.942   2.410 -19.722  1.00  0.00           O  
ATOM   4384  OD2 ASP A 291     -55.357   1.495 -18.426  1.00  0.00           O  
ATOM   4385  H   ASP A 291     -52.320   3.153 -17.090  1.00  0.00           H  
ATOM   4386  HA  ASP A 291     -53.370   4.734 -19.213  1.00  0.00           H  
ATOM   4387 1HB  ASP A 291     -54.640   3.355 -16.819  1.00  0.00           H  
ATOM   4388 2HB  ASP A 291     -55.579   4.212 -18.034  1.00  0.00           H  
ATOM   4389  N   ALA A 292     -53.070   6.146 -16.340  1.00  0.00           N  
ATOM   4390  CA  ALA A 292     -53.265   7.361 -15.565  1.00  0.00           C  
ATOM   4391  C   ALA A 292     -52.127   8.341 -15.794  1.00  0.00           C  
ATOM   4392  O   ALA A 292     -51.971   9.311 -15.052  1.00  0.00           O  
ATOM   4393  CB  ALA A 292     -53.392   7.032 -14.085  1.00  0.00           C  
ATOM   4394  H   ALA A 292     -52.437   5.441 -15.990  1.00  0.00           H  
ATOM   4395  HA  ALA A 292     -54.188   7.833 -15.902  1.00  0.00           H  
ATOM   4396 1HB  ALA A 292     -53.536   7.952 -13.518  1.00  0.00           H  
ATOM   4397 2HB  ALA A 292     -54.247   6.373 -13.930  1.00  0.00           H  
ATOM   4398 3HB  ALA A 292     -52.485   6.535 -13.744  1.00  0.00           H  
ATOM   4399  N   GLY A 293     -51.334   8.080 -16.830  1.00  0.00           N  
ATOM   4400  CA  GLY A 293     -50.206   8.938 -17.175  1.00  0.00           C  
ATOM   4401  C   GLY A 293     -49.109   8.881 -16.117  1.00  0.00           C  
ATOM   4402  O   GLY A 293     -48.515   9.902 -15.770  1.00  0.00           O  
ATOM   4403  H   GLY A 293     -51.517   7.264 -17.395  1.00  0.00           H  
ATOM   4404 1HA  GLY A 293     -49.798   8.630 -18.138  1.00  0.00           H  
ATOM   4405 2HA  GLY A 293     -50.550   9.965 -17.285  1.00  0.00           H  
ATOM   4406  N   GLY A 294     -48.838   7.682 -15.603  1.00  0.00           N  
ATOM   4407  CA  GLY A 294     -47.680   7.491 -14.743  1.00  0.00           C  
ATOM   4408  C   GLY A 294     -46.415   7.220 -15.524  1.00  0.00           C  
ATOM   4409  O   GLY A 294     -46.466   6.862 -16.701  1.00  0.00           O  
ATOM   4410  H   GLY A 294     -49.447   6.905 -15.818  1.00  0.00           H  
ATOM   4411 1HA  GLY A 294     -47.532   8.380 -14.128  1.00  0.00           H  
ATOM   4412 2HA  GLY A 294     -47.863   6.660 -14.065  1.00  0.00           H  
ATOM   4413  N   ASP A 295     -45.279   7.390 -14.869  1.00  0.00           N  
ATOM   4414  CA  ASP A 295     -43.994   7.268 -15.532  1.00  0.00           C  
ATOM   4415  C   ASP A 295     -43.689   5.813 -15.840  1.00  0.00           C  
ATOM   4416  O   ASP A 295     -43.566   4.989 -14.934  1.00  0.00           O  
ATOM   4417  CB  ASP A 295     -42.881   7.861 -14.665  1.00  0.00           C  
ATOM   4418  CG  ASP A 295     -41.524   7.851 -15.355  1.00  0.00           C  
ATOM   4419  OD1 ASP A 295     -41.022   6.785 -15.622  1.00  0.00           O  
ATOM   4420  OD2 ASP A 295     -41.001   8.910 -15.609  1.00  0.00           O  
ATOM   4421  H   ASP A 295     -45.307   7.611 -13.884  1.00  0.00           H  
ATOM   4422  HA  ASP A 295     -44.036   7.819 -16.471  1.00  0.00           H  
ATOM   4423 1HB  ASP A 295     -43.132   8.889 -14.404  1.00  0.00           H  
ATOM   4424 2HB  ASP A 295     -42.803   7.297 -13.735  1.00  0.00           H  
ATOM   4425  N   LEU A 296     -43.566   5.501 -17.126  1.00  0.00           N  
ATOM   4426  CA  LEU A 296     -43.599   4.114 -17.562  1.00  0.00           C  
ATOM   4427  C   LEU A 296     -42.327   3.370 -17.211  1.00  0.00           C  
ATOM   4428  O   LEU A 296     -42.365   2.203 -16.823  1.00  0.00           O  
ATOM   4429  CB  LEU A 296     -43.826   4.046 -19.077  1.00  0.00           C  
ATOM   4430  CG  LEU A 296     -45.203   4.516 -19.565  1.00  0.00           C  
ATOM   4431  CD1 LEU A 296     -45.222   4.540 -21.088  1.00  0.00           C  
ATOM   4432  CD2 LEU A 296     -46.279   3.589 -19.020  1.00  0.00           C  
ATOM   4433  H   LEU A 296     -43.448   6.241 -17.803  1.00  0.00           H  
ATOM   4434  HA  LEU A 296     -44.427   3.614 -17.061  1.00  0.00           H  
ATOM   4435 1HB  LEU A 296     -43.074   4.660 -19.569  1.00  0.00           H  
ATOM   4436 2HB  LEU A 296     -43.694   3.015 -19.403  1.00  0.00           H  
ATOM   4437  HG  LEU A 296     -45.386   5.532 -19.214  1.00  0.00           H  
ATOM   4438 1HD1 LEU A 296     -46.200   4.874 -21.434  1.00  0.00           H  
ATOM   4439 2HD1 LEU A 296     -44.455   5.226 -21.450  1.00  0.00           H  
ATOM   4440 3HD1 LEU A 296     -45.024   3.539 -21.469  1.00  0.00           H  
ATOM   4441 1HD2 LEU A 296     -47.257   3.924 -19.366  1.00  0.00           H  
ATOM   4442 2HD2 LEU A 296     -46.097   2.574 -19.372  1.00  0.00           H  
ATOM   4443 3HD2 LEU A 296     -46.254   3.605 -17.930  1.00  0.00           H  
ATOM   4444  N   GLU A 297     -41.179   4.031 -17.339  1.00  0.00           N  
ATOM   4445  CA  GLU A 297     -39.955   3.348 -16.936  1.00  0.00           C  
ATOM   4446  C   GLU A 297     -39.946   3.071 -15.439  1.00  0.00           C  
ATOM   4447  O   GLU A 297     -39.538   1.995 -15.000  1.00  0.00           O  
ATOM   4448  CB  GLU A 297     -38.729   4.182 -17.317  1.00  0.00           C  
ATOM   4449  CG  GLU A 297     -37.396   3.518 -17.004  1.00  0.00           C  
ATOM   4450  CD  GLU A 297     -36.216   4.326 -17.470  1.00  0.00           C  
ATOM   4451  OE1 GLU A 297     -36.424   5.367 -18.044  1.00  0.00           O  
ATOM   4452  OE2 GLU A 297     -35.107   3.900 -17.251  1.00  0.00           O  
ATOM   4453  H   GLU A 297     -41.191   4.971 -17.708  1.00  0.00           H  
ATOM   4454  HA  GLU A 297     -39.903   2.393 -17.459  1.00  0.00           H  
ATOM   4455 1HB  GLU A 297     -38.753   4.397 -18.385  1.00  0.00           H  
ATOM   4456 2HB  GLU A 297     -38.760   5.136 -16.790  1.00  0.00           H  
ATOM   4457 1HG  GLU A 297     -37.318   3.372 -15.926  1.00  0.00           H  
ATOM   4458 2HG  GLU A 297     -37.369   2.538 -17.478  1.00  0.00           H  
ATOM   4459  N   THR A 298     -40.414   4.093 -14.694  1.00  0.00           N  
ATOM   4460  CA  THR A 298     -40.461   3.955 -13.243  1.00  0.00           C  
ATOM   4461  C   THR A 298     -41.387   2.820 -12.827  1.00  0.00           C  
ATOM   4462  O   THR A 298     -41.072   2.051 -11.918  1.00  0.00           O  
ATOM   4463  CB  THR A 298     -40.918   5.266 -12.576  1.00  0.00           C  
ATOM   4464  OG1 THR A 298     -39.985   6.311 -12.880  1.00  0.00           O  
ATOM   4465  CG2 THR A 298     -41.007   5.094 -11.067  1.00  0.00           C  
ATOM   4466  H   THR A 298     -40.724   4.937 -15.155  1.00  0.00           H  
ATOM   4467  HA  THR A 298     -39.458   3.720 -12.885  1.00  0.00           H  
ATOM   4468  HB  THR A 298     -41.897   5.548 -12.962  1.00  0.00           H  
ATOM   4469  HG1 THR A 298     -40.160   6.650 -13.761  1.00  0.00           H  
ATOM   4470 1HG2 THR A 298     -41.332   6.030 -10.613  1.00  0.00           H  
ATOM   4471 2HG2 THR A 298     -41.724   4.308 -10.832  1.00  0.00           H  
ATOM   4472 3HG2 THR A 298     -40.029   4.821 -10.674  1.00  0.00           H  
ATOM   4473  N   LEU A 299     -42.531   2.763 -13.537  1.00  0.00           N  
ATOM   4474  CA  LEU A 299     -43.506   1.720 -13.239  1.00  0.00           C  
ATOM   4475  C   LEU A 299     -42.921   0.335 -13.483  1.00  0.00           C  
ATOM   4476  O   LEU A 299     -43.139  -0.589 -12.698  1.00  0.00           O  
ATOM   4477  CB  LEU A 299     -44.764   1.910 -14.095  1.00  0.00           C  
ATOM   4478  CG  LEU A 299     -45.623   3.134 -13.754  1.00  0.00           C  
ATOM   4479  CD1 LEU A 299     -46.722   3.291 -14.796  1.00  0.00           C  
ATOM   4480  CD2 LEU A 299     -46.210   2.970 -12.360  1.00  0.00           C  
ATOM   4481  H   LEU A 299     -42.693   3.445 -14.264  1.00  0.00           H  
ATOM   4482  HA  LEU A 299     -43.783   1.796 -12.188  1.00  0.00           H  
ATOM   4483 1HB  LEU A 299     -44.464   1.997 -15.138  1.00  0.00           H  
ATOM   4484 2HB  LEU A 299     -45.392   1.025 -13.992  1.00  0.00           H  
ATOM   4485  HG  LEU A 299     -45.005   4.032 -13.784  1.00  0.00           H  
ATOM   4486 1HD1 LEU A 299     -47.332   4.161 -14.554  1.00  0.00           H  
ATOM   4487 2HD1 LEU A 299     -46.273   3.426 -15.780  1.00  0.00           H  
ATOM   4488 3HD1 LEU A 299     -47.348   2.399 -14.801  1.00  0.00           H  
ATOM   4489 1HD2 LEU A 299     -46.820   3.840 -12.117  1.00  0.00           H  
ATOM   4490 2HD2 LEU A 299     -46.829   2.073 -12.330  1.00  0.00           H  
ATOM   4491 3HD2 LEU A 299     -45.403   2.878 -11.634  1.00  0.00           H  
ATOM   4492  N   ALA A 300     -42.176   0.248 -14.604  1.00  0.00           N  
ATOM   4493  CA  ALA A 300     -41.557  -1.025 -14.953  1.00  0.00           C  
ATOM   4494  C   ALA A 300     -40.563  -1.465 -13.886  1.00  0.00           C  
ATOM   4495  O   ALA A 300     -40.504  -2.641 -13.527  1.00  0.00           O  
ATOM   4496  CB  ALA A 300     -40.871  -0.927 -16.308  1.00  0.00           C  
ATOM   4497  H   ALA A 300     -42.060   1.069 -15.182  1.00  0.00           H  
ATOM   4498  HA  ALA A 300     -42.343  -1.779 -15.009  1.00  0.00           H  
ATOM   4499 1HB  ALA A 300     -40.414  -1.886 -16.554  1.00  0.00           H  
ATOM   4500 2HB  ALA A 300     -41.606  -0.669 -17.070  1.00  0.00           H  
ATOM   4501 3HB  ALA A 300     -40.101  -0.158 -16.270  1.00  0.00           H  
ATOM   4502  N   ARG A 301     -39.797  -0.462 -13.410  1.00  0.00           N  
ATOM   4503  CA  ARG A 301     -38.805  -0.751 -12.381  1.00  0.00           C  
ATOM   4504  C   ARG A 301     -39.463  -1.270 -11.109  1.00  0.00           C  
ATOM   4505  O   ARG A 301     -38.967  -2.204 -10.479  1.00  0.00           O  
ATOM   4506  CB  ARG A 301     -37.993   0.495 -12.057  1.00  0.00           C  
ATOM   4507  CG  ARG A 301     -36.941   0.310 -10.975  1.00  0.00           C  
ATOM   4508  CD  ARG A 301     -35.865  -0.617 -11.409  1.00  0.00           C  
ATOM   4509  NE  ARG A 301     -34.875  -0.827 -10.364  1.00  0.00           N  
ATOM   4510  CZ  ARG A 301     -33.791  -0.051 -10.171  1.00  0.00           C  
ATOM   4511  NH1 ARG A 301     -33.570   0.979 -10.958  1.00  0.00           N  
ATOM   4512  NH2 ARG A 301     -32.949  -0.325  -9.190  1.00  0.00           N  
ATOM   4513  H   ARG A 301     -39.926   0.471 -13.774  1.00  0.00           H  
ATOM   4514  HA  ARG A 301     -38.128  -1.518 -12.759  1.00  0.00           H  
ATOM   4515 1HB  ARG A 301     -37.484   0.841 -12.956  1.00  0.00           H  
ATOM   4516 2HB  ARG A 301     -38.663   1.292 -11.733  1.00  0.00           H  
ATOM   4517 1HG  ARG A 301     -36.489   1.273 -10.738  1.00  0.00           H  
ATOM   4518 2HG  ARG A 301     -37.409  -0.103 -10.080  1.00  0.00           H  
ATOM   4519 1HD  ARG A 301     -36.298  -1.583 -11.667  1.00  0.00           H  
ATOM   4520 2HD  ARG A 301     -35.358  -0.203 -12.280  1.00  0.00           H  
ATOM   4521  HE  ARG A 301     -35.011  -1.609  -9.738  1.00  0.00           H  
ATOM   4522 1HH1 ARG A 301     -34.214   1.188 -11.708  1.00  0.00           H  
ATOM   4523 2HH1 ARG A 301     -32.758   1.560 -10.813  1.00  0.00           H  
ATOM   4524 1HH2 ARG A 301     -33.118  -1.117  -8.585  1.00  0.00           H  
ATOM   4525 2HH2 ARG A 301     -32.136   0.256  -9.045  1.00  0.00           H  
ATOM   4526  N   LEU A 302     -40.594  -0.615 -10.776  1.00  0.00           N  
ATOM   4527  CA  LEU A 302     -41.324  -1.015  -9.579  1.00  0.00           C  
ATOM   4528  C   LEU A 302     -41.818  -2.451  -9.689  1.00  0.00           C  
ATOM   4529  O   LEU A 302     -41.750  -3.217  -8.728  1.00  0.00           O  
ATOM   4530  CB  LEU A 302     -42.514  -0.076  -9.345  1.00  0.00           C  
ATOM   4531  CG  LEU A 302     -42.158   1.358  -8.930  1.00  0.00           C  
ATOM   4532  CD1 LEU A 302     -43.419   2.211  -8.915  1.00  0.00           C  
ATOM   4533  CD2 LEU A 302     -41.493   1.341  -7.562  1.00  0.00           C  
ATOM   4534  H   LEU A 302     -40.916   0.141 -11.363  1.00  0.00           H  
ATOM   4535  HA  LEU A 302     -40.651  -0.948  -8.725  1.00  0.00           H  
ATOM   4536 1HB  LEU A 302     -43.098  -0.020 -10.262  1.00  0.00           H  
ATOM   4537 2HB  LEU A 302     -43.143  -0.500  -8.562  1.00  0.00           H  
ATOM   4538  HG  LEU A 302     -41.473   1.789  -9.661  1.00  0.00           H  
ATOM   4539 1HD1 LEU A 302     -43.166   3.229  -8.621  1.00  0.00           H  
ATOM   4540 2HD1 LEU A 302     -43.863   2.221  -9.911  1.00  0.00           H  
ATOM   4541 3HD1 LEU A 302     -44.131   1.794  -8.204  1.00  0.00           H  
ATOM   4542 1HD2 LEU A 302     -41.239   2.360  -7.268  1.00  0.00           H  
ATOM   4543 2HD2 LEU A 302     -42.177   0.912  -6.830  1.00  0.00           H  
ATOM   4544 3HD2 LEU A 302     -40.585   0.739  -7.606  1.00  0.00           H  
ATOM   4545  N   ALA A 303     -42.312  -2.765 -10.905  1.00  0.00           N  
ATOM   4546  CA  ALA A 303     -42.817  -4.112 -11.143  1.00  0.00           C  
ATOM   4547  C   ALA A 303     -41.716  -5.151 -10.979  1.00  0.00           C  
ATOM   4548  O   ALA A 303     -41.935  -6.216 -10.403  1.00  0.00           O  
ATOM   4549  CB  ALA A 303     -43.433  -4.210 -12.532  1.00  0.00           C  
ATOM   4550  H   ALA A 303     -42.323  -2.060 -11.628  1.00  0.00           H  
ATOM   4551  HA  ALA A 303     -43.587  -4.322 -10.400  1.00  0.00           H  
ATOM   4552 1HB  ALA A 303     -43.805  -5.222 -12.694  1.00  0.00           H  
ATOM   4553 2HB  ALA A 303     -44.258  -3.502 -12.614  1.00  0.00           H  
ATOM   4554 3HB  ALA A 303     -42.678  -3.976 -13.281  1.00  0.00           H  
ATOM   4555  N   LEU A 304     -40.534  -4.780 -11.513  1.00  0.00           N  
ATOM   4556  CA  LEU A 304     -39.395  -5.686 -11.422  1.00  0.00           C  
ATOM   4557  C   LEU A 304     -39.012  -5.945  -9.970  1.00  0.00           C  
ATOM   4558  O   LEU A 304     -38.704  -7.075  -9.592  1.00  0.00           O  
ATOM   4559  CB  LEU A 304     -38.194  -5.104 -12.178  1.00  0.00           C  
ATOM   4560  CG  LEU A 304     -36.954  -6.004 -12.250  1.00  0.00           C  
ATOM   4561  CD1 LEU A 304     -36.141  -5.652 -13.488  1.00  0.00           C  
ATOM   4562  CD2 LEU A 304     -36.126  -5.831 -10.984  1.00  0.00           C  
ATOM   4563  H   LEU A 304     -40.459  -3.881 -11.967  1.00  0.00           H  
ATOM   4564  HA  LEU A 304     -39.671  -6.635 -11.879  1.00  0.00           H  
ATOM   4565 1HB  LEU A 304     -38.501  -4.882 -13.199  1.00  0.00           H  
ATOM   4566 2HB  LEU A 304     -37.899  -4.171 -11.698  1.00  0.00           H  
ATOM   4567  HG  LEU A 304     -37.264  -7.045 -12.340  1.00  0.00           H  
ATOM   4568 1HD1 LEU A 304     -35.259  -6.291 -13.539  1.00  0.00           H  
ATOM   4569 2HD1 LEU A 304     -36.750  -5.804 -14.379  1.00  0.00           H  
ATOM   4570 3HD1 LEU A 304     -35.829  -4.609 -13.434  1.00  0.00           H  
ATOM   4571 1HD2 LEU A 304     -35.245  -6.471 -11.035  1.00  0.00           H  
ATOM   4572 2HD2 LEU A 304     -35.814  -4.790 -10.894  1.00  0.00           H  
ATOM   4573 3HD2 LEU A 304     -36.726  -6.106 -10.117  1.00  0.00           H  
ATOM   4574  N   GLU A 305     -39.049  -4.844  -9.192  1.00  0.00           N  
ATOM   4575  CA  GLU A 305     -38.705  -4.956  -7.780  1.00  0.00           C  
ATOM   4576  C   GLU A 305     -39.669  -5.884  -7.051  1.00  0.00           C  
ATOM   4577  O   GLU A 305     -39.258  -6.691  -6.218  1.00  0.00           O  
ATOM   4578  CB  GLU A 305     -38.710  -3.576  -7.118  1.00  0.00           C  
ATOM   4579  CG  GLU A 305     -37.582  -2.659  -7.568  1.00  0.00           C  
ATOM   4580  CD  GLU A 305     -36.223  -3.167  -7.175  1.00  0.00           C  
ATOM   4581  OE1 GLU A 305     -36.097  -3.699  -6.097  1.00  0.00           O  
ATOM   4582  OE2 GLU A 305     -35.309  -3.024  -7.953  1.00  0.00           O  
ATOM   4583  H   GLU A 305     -39.315  -3.960  -9.603  1.00  0.00           H  
ATOM   4584  HA  GLU A 305     -37.702  -5.378  -7.701  1.00  0.00           H  
ATOM   4585 1HB  GLU A 305     -39.654  -3.074  -7.331  1.00  0.00           H  
ATOM   4586 2HB  GLU A 305     -38.637  -3.691  -6.037  1.00  0.00           H  
ATOM   4587 1HG  GLU A 305     -37.619  -2.558  -8.652  1.00  0.00           H  
ATOM   4588 2HG  GLU A 305     -37.735  -1.672  -7.133  1.00  0.00           H  
ATOM   4589  N   ILE A 306     -40.958  -5.721  -7.410  1.00  0.00           N  
ATOM   4590  CA  ILE A 306     -41.983  -6.550  -6.786  1.00  0.00           C  
ATOM   4591  C   ILE A 306     -41.760  -8.025  -7.093  1.00  0.00           C  
ATOM   4592  O   ILE A 306     -41.913  -8.880  -6.220  1.00  0.00           O  
ATOM   4593  CB  ILE A 306     -43.388  -6.133  -7.257  1.00  0.00           C  
ATOM   4594  CG1 ILE A 306     -43.740  -4.742  -6.723  1.00  0.00           C  
ATOM   4595  CG2 ILE A 306     -44.423  -7.155  -6.812  1.00  0.00           C  
ATOM   4596  CD1 ILE A 306     -44.976  -4.141  -7.352  1.00  0.00           C  
ATOM   4597  H   ILE A 306     -41.191  -5.027  -8.106  1.00  0.00           H  
ATOM   4598  HA  ILE A 306     -41.927  -6.414  -5.707  1.00  0.00           H  
ATOM   4599  HB  ILE A 306     -43.402  -6.066  -8.344  1.00  0.00           H  
ATOM   4600 1HG1 ILE A 306     -43.896  -4.795  -5.646  1.00  0.00           H  
ATOM   4601 2HG1 ILE A 306     -42.905  -4.063  -6.898  1.00  0.00           H  
ATOM   4602 1HG2 ILE A 306     -45.410  -6.845  -7.153  1.00  0.00           H  
ATOM   4603 2HG2 ILE A 306     -44.181  -8.127  -7.239  1.00  0.00           H  
ATOM   4604 3HG2 ILE A 306     -44.420  -7.226  -5.724  1.00  0.00           H  
ATOM   4605 1HD1 ILE A 306     -45.160  -3.156  -6.923  1.00  0.00           H  
ATOM   4606 2HD1 ILE A 306     -44.827  -4.046  -8.428  1.00  0.00           H  
ATOM   4607 3HD1 ILE A 306     -45.832  -4.786  -7.160  1.00  0.00           H  
ATOM   4608  N   ALA A 307     -41.395  -8.267  -8.368  1.00  0.00           N  
ATOM   4609  CA  ALA A 307     -41.150  -9.640  -8.792  1.00  0.00           C  
ATOM   4610  C   ALA A 307     -39.992 -10.257  -8.018  1.00  0.00           C  
ATOM   4611  O   ALA A 307     -40.051 -11.418  -7.614  1.00  0.00           O  
ATOM   4612  CB  ALA A 307     -40.873  -9.692 -10.287  1.00  0.00           C  
ATOM   4613  H   ALA A 307     -41.299  -7.491  -9.008  1.00  0.00           H  
ATOM   4614  HA  ALA A 307     -42.044 -10.226  -8.578  1.00  0.00           H  
ATOM   4615 1HB  ALA A 307     -40.691 -10.724 -10.588  1.00  0.00           H  
ATOM   4616 2HB  ALA A 307     -41.733  -9.302 -10.831  1.00  0.00           H  
ATOM   4617 3HB  ALA A 307     -39.996  -9.088 -10.516  1.00  0.00           H  
ATOM   4618  N   ARG A 308     -38.950  -9.420  -7.838  1.00  0.00           N  
ATOM   4619  CA  ARG A 308     -37.777  -9.887  -7.109  1.00  0.00           C  
ATOM   4620  C   ARG A 308     -38.130 -10.255  -5.674  1.00  0.00           C  
ATOM   4621  O   ARG A 308     -37.658 -11.262  -5.147  1.00  0.00           O  
ATOM   4622  CB  ARG A 308     -36.690  -8.822  -7.105  1.00  0.00           C  
ATOM   4623  CG  ARG A 308     -35.403  -9.224  -6.402  1.00  0.00           C  
ATOM   4624  CD  ARG A 308     -34.394  -8.135  -6.439  1.00  0.00           C  
ATOM   4625  NE  ARG A 308     -34.844  -6.955  -5.719  1.00  0.00           N  
ATOM   4626  CZ  ARG A 308     -34.793  -6.809  -4.380  1.00  0.00           C  
ATOM   4627  NH1 ARG A 308     -34.310  -7.776  -3.632  1.00  0.00           N  
ATOM   4628  NH2 ARG A 308     -35.228  -5.694  -3.820  1.00  0.00           N  
ATOM   4629  H   ARG A 308     -39.002  -8.483  -8.211  1.00  0.00           H  
ATOM   4630  HA  ARG A 308     -37.390 -10.776  -7.610  1.00  0.00           H  
ATOM   4631 1HB  ARG A 308     -36.437  -8.557  -8.130  1.00  0.00           H  
ATOM   4632 2HB  ARG A 308     -37.065  -7.922  -6.617  1.00  0.00           H  
ATOM   4633 1HG  ARG A 308     -35.616  -9.460  -5.359  1.00  0.00           H  
ATOM   4634 2HG  ARG A 308     -34.979 -10.101  -6.893  1.00  0.00           H  
ATOM   4635 1HD  ARG A 308     -33.468  -8.481  -5.980  1.00  0.00           H  
ATOM   4636 2HD  ARG A 308     -34.202  -7.851  -7.473  1.00  0.00           H  
ATOM   4637  HE  ARG A 308     -35.222  -6.189  -6.261  1.00  0.00           H  
ATOM   4638 1HH1 ARG A 308     -33.977  -8.628  -4.060  1.00  0.00           H  
ATOM   4639 2HH1 ARG A 308     -34.272  -7.667  -2.629  1.00  0.00           H  
ATOM   4640 1HH2 ARG A 308     -35.599  -4.951  -4.395  1.00  0.00           H  
ATOM   4641 2HH2 ARG A 308     -35.190  -5.585  -2.817  1.00  0.00           H  
ATOM   4642  N   VAL A 309     -38.977  -9.388  -5.083  1.00  0.00           N  
ATOM   4643  CA  VAL A 309     -39.397  -9.626  -3.707  1.00  0.00           C  
ATOM   4644  C   VAL A 309     -40.160 -10.938  -3.583  1.00  0.00           C  
ATOM   4645  O   VAL A 309     -39.964 -11.693  -2.630  1.00  0.00           O  
ATOM   4646  CB  VAL A 309     -40.286  -8.470  -3.212  1.00  0.00           C  
ATOM   4647  CG1 VAL A 309     -40.890  -8.805  -1.856  1.00  0.00           C  
ATOM   4648  CG2 VAL A 309     -39.473  -7.186  -3.138  1.00  0.00           C  
ATOM   4649  H   VAL A 309     -39.306  -8.588  -5.605  1.00  0.00           H  
ATOM   4650  HA  VAL A 309     -38.507  -9.678  -3.078  1.00  0.00           H  
ATOM   4651  HB  VAL A 309     -41.114  -8.337  -3.908  1.00  0.00           H  
ATOM   4652 1HG1 VAL A 309     -41.515  -7.977  -1.522  1.00  0.00           H  
ATOM   4653 2HG1 VAL A 309     -41.496  -9.707  -1.941  1.00  0.00           H  
ATOM   4654 3HG1 VAL A 309     -40.091  -8.970  -1.133  1.00  0.00           H  
ATOM   4655 1HG2 VAL A 309     -40.108  -6.373  -2.788  1.00  0.00           H  
ATOM   4656 2HG2 VAL A 309     -38.642  -7.322  -2.446  1.00  0.00           H  
ATOM   4657 3HG2 VAL A 309     -39.086  -6.943  -4.127  1.00  0.00           H  
ATOM   4658  N   ALA A 310     -41.029 -11.160  -4.590  1.00  0.00           N  
ATOM   4659  CA  ALA A 310     -41.822 -12.383  -4.591  1.00  0.00           C  
ATOM   4660  C   ALA A 310     -40.933 -13.617  -4.671  1.00  0.00           C  
ATOM   4661  O   ALA A 310     -41.174 -14.613  -3.989  1.00  0.00           O  
ATOM   4662  CB  ALA A 310     -42.813 -12.370  -5.746  1.00  0.00           C  
ATOM   4663  H   ALA A 310     -41.115 -10.474  -5.326  1.00  0.00           H  
ATOM   4664  HA  ALA A 310     -42.375 -12.430  -3.653  1.00  0.00           H  
ATOM   4665 1HB  ALA A 310     -43.399 -13.289  -5.734  1.00  0.00           H  
ATOM   4666 2HB  ALA A 310     -43.480 -11.513  -5.643  1.00  0.00           H  
ATOM   4667 3HB  ALA A 310     -42.273 -12.297  -6.688  1.00  0.00           H  
ATOM   4668  N   PHE A 311     -39.904 -13.490  -5.535  1.00  0.00           N  
ATOM   4669  CA  PHE A 311     -38.975 -14.602  -5.706  1.00  0.00           C  
ATOM   4670  C   PHE A 311     -38.250 -14.917  -4.404  1.00  0.00           C  
ATOM   4671  O   PHE A 311     -38.062 -16.082  -4.054  1.00  0.00           O  
ATOM   4672  CB  PHE A 311     -37.954 -14.282  -6.800  1.00  0.00           C  
ATOM   4673  CG  PHE A 311     -38.516 -14.352  -8.192  1.00  0.00           C  
ATOM   4674  CD1 PHE A 311     -39.855 -14.647  -8.401  1.00  0.00           C  
ATOM   4675  CD2 PHE A 311     -37.707 -14.123  -9.294  1.00  0.00           C  
ATOM   4676  CE1 PHE A 311     -40.372 -14.711  -9.681  1.00  0.00           C  
ATOM   4677  CE2 PHE A 311     -38.221 -14.185 -10.574  1.00  0.00           C  
ATOM   4678  CZ  PHE A 311     -39.556 -14.480 -10.767  1.00  0.00           C  
ATOM   4679  H   PHE A 311     -39.796 -12.627  -6.048  1.00  0.00           H  
ATOM   4680  HA  PHE A 311     -39.542 -15.484  -6.005  1.00  0.00           H  
ATOM   4681 1HB  PHE A 311     -37.556 -13.280  -6.644  1.00  0.00           H  
ATOM   4682 2HB  PHE A 311     -37.121 -14.980  -6.734  1.00  0.00           H  
ATOM   4683  HD1 PHE A 311     -40.501 -14.828  -7.541  1.00  0.00           H  
ATOM   4684  HD2 PHE A 311     -36.652 -13.890  -9.141  1.00  0.00           H  
ATOM   4685  HE1 PHE A 311     -41.426 -14.944  -9.831  1.00  0.00           H  
ATOM   4686  HE2 PHE A 311     -37.574 -14.003 -11.432  1.00  0.00           H  
ATOM   4687  HZ  PHE A 311     -39.963 -14.532 -11.776  1.00  0.00           H  
ATOM   4688  N   GLU A 312     -37.859 -13.824  -3.719  1.00  0.00           N  
ATOM   4689  CA  GLU A 312     -37.154 -13.988  -2.454  1.00  0.00           C  
ATOM   4690  C   GLU A 312     -37.983 -14.793  -1.462  1.00  0.00           C  
ATOM   4691  O   GLU A 312     -37.447 -15.597  -0.699  1.00  0.00           O  
ATOM   4692  CB  GLU A 312     -36.808 -12.622  -1.856  1.00  0.00           C  
ATOM   4693  CG  GLU A 312     -35.733 -11.857  -2.614  1.00  0.00           C  
ATOM   4694  CD  GLU A 312     -35.470 -10.493  -2.039  1.00  0.00           C  
ATOM   4695  OE1 GLU A 312     -36.180 -10.099  -1.145  1.00  0.00           O  
ATOM   4696  OE2 GLU A 312     -34.558  -9.844  -2.495  1.00  0.00           O  
ATOM   4697  H   GLU A 312     -38.063 -12.909  -4.095  1.00  0.00           H  
ATOM   4698  HA  GLU A 312     -36.227 -14.531  -2.643  1.00  0.00           H  
ATOM   4699 1HB  GLU A 312     -37.703 -12.001  -1.827  1.00  0.00           H  
ATOM   4700 2HB  GLU A 312     -36.466 -12.751  -0.829  1.00  0.00           H  
ATOM   4701 1HG  GLU A 312     -34.808 -12.433  -2.591  1.00  0.00           H  
ATOM   4702 2HG  GLU A 312     -36.039 -11.755  -3.654  1.00  0.00           H  
ATOM   4703  N   ALA A 313     -39.296 -14.591  -1.458  1.00  0.00           N  
ATOM   4704  CA  ALA A 313     -40.186 -15.259  -0.490  1.00  0.00           C  
ATOM   4705  C   ALA A 313     -39.962 -16.771  -0.341  1.00  0.00           C  
ATOM   4706  O   ALA A 313     -40.217 -17.344   0.719  1.00  0.00           O  
ATOM   4707  CB  ALA A 313     -41.636 -15.002  -0.875  1.00  0.00           C  
ATOM   4708  H   ALA A 313     -39.699 -13.961  -2.138  1.00  0.00           H  
ATOM   4709  HA  ALA A 313     -40.000 -14.829   0.494  1.00  0.00           H  
ATOM   4710 1HB  ALA A 313     -42.295 -15.471  -0.145  1.00  0.00           H  
ATOM   4711 2HB  ALA A 313     -41.822 -13.928  -0.895  1.00  0.00           H  
ATOM   4712 3HB  ALA A 313     -41.830 -15.422  -1.861  1.00  0.00           H  
ATOM   4713  N   GLY A 314     -39.487 -17.436  -1.388  1.00  0.00           N  
ATOM   4714  CA  GLY A 314     -39.335 -18.896  -1.338  1.00  0.00           C  
ATOM   4715  C   GLY A 314     -40.691 -19.586  -1.402  1.00  0.00           C  
ATOM   4716  O   GLY A 314     -41.111 -20.241  -0.448  1.00  0.00           O  
ATOM   4717  H   GLY A 314     -39.231 -16.926  -2.221  1.00  0.00           H  
ATOM   4718 1HA  GLY A 314     -38.712 -19.226  -2.168  1.00  0.00           H  
ATOM   4719 2HA  GLY A 314     -38.820 -19.176  -0.419  1.00  0.00           H  
ATOM   4720  N   GLY A 315     -41.364 -19.430  -2.536  1.00  0.00           N  
ATOM   4721  CA  GLY A 315     -42.644 -20.084  -2.776  1.00  0.00           C  
ATOM   4722  C   GLY A 315     -42.534 -21.018  -3.970  1.00  0.00           C  
ATOM   4723  O   GLY A 315     -41.770 -20.763  -4.901  1.00  0.00           O  
ATOM   4724  H   GLY A 315     -40.980 -18.839  -3.259  1.00  0.00           H  
ATOM   4725 1HA  GLY A 315     -42.942 -20.638  -1.887  1.00  0.00           H  
ATOM   4726 2HA  GLY A 315     -43.409 -19.329  -2.956  1.00  0.00           H  
ATOM   4727  N   ASP A 316     -43.298 -22.099  -3.940  1.00  0.00           N  
ATOM   4728  CA  ASP A 316     -43.178 -23.148  -4.942  1.00  0.00           C  
ATOM   4729  C   ASP A 316     -43.482 -22.620  -6.328  1.00  0.00           C  
ATOM   4730  O   ASP A 316     -44.379 -21.797  -6.506  1.00  0.00           O  
ATOM   4731  CB  ASP A 316     -44.117 -24.313  -4.620  1.00  0.00           C  
ATOM   4732  CG  ASP A 316     -43.666 -25.120  -3.410  1.00  0.00           C  
ATOM   4733  OD1 ASP A 316     -42.536 -24.971  -3.009  1.00  0.00           O  
ATOM   4734  OD2 ASP A 316     -44.456 -25.878  -2.899  1.00  0.00           O  
ATOM   4735  H   ASP A 316     -43.982 -22.198  -3.203  1.00  0.00           H  
ATOM   4736  HA  ASP A 316     -42.151 -23.516  -4.936  1.00  0.00           H  
ATOM   4737 1HB  ASP A 316     -45.120 -23.930  -4.430  1.00  0.00           H  
ATOM   4738 2HB  ASP A 316     -44.179 -24.979  -5.481  1.00  0.00           H  
ATOM   4739  N   SER A 317     -42.732 -23.094  -7.312  1.00  0.00           N  
ATOM   4740  CA  SER A 317     -42.130 -23.018  -8.631  1.00  0.00           C  
ATOM   4741  C   SER A 317     -43.227 -22.917  -9.679  1.00  0.00           C  
ATOM   4742  O   SER A 317     -42.957 -22.643 -10.849  1.00  0.00           O  
ATOM   4743  CB  SER A 317     -41.261 -24.233  -8.893  1.00  0.00           C  
ATOM   4744  OG  SER A 317     -42.036 -25.398  -8.962  1.00  0.00           O  
ATOM   4745  H   SER A 317     -42.281 -23.990  -7.199  1.00  0.00           H  
ATOM   4746  HA  SER A 317     -41.507 -22.124  -8.676  1.00  0.00           H  
ATOM   4747 1HB  SER A 317     -40.718 -24.097  -9.828  1.00  0.00           H  
ATOM   4748 2HB  SER A 317     -40.523 -24.330  -8.098  1.00  0.00           H  
ATOM   4749  HG  SER A 317     -41.420 -26.116  -9.128  1.00  0.00           H  
ATOM   4750  N   GLU A 318     -44.463 -23.142  -9.241  1.00  0.00           N  
ATOM   4751  CA  GLU A 318     -45.632 -22.740 -10.010  1.00  0.00           C  
ATOM   4752  C   GLU A 318     -45.934 -21.271  -9.755  1.00  0.00           C  
ATOM   4753  O   GLU A 318     -46.201 -20.512 -10.687  1.00  0.00           O  
ATOM   4754  CB  GLU A 318     -46.845 -23.600  -9.647  1.00  0.00           C  
ATOM   4755  CG  GLU A 318     -46.732 -25.057 -10.072  1.00  0.00           C  
ATOM   4756  CD  GLU A 318     -47.922 -25.879  -9.664  1.00  0.00           C  
ATOM   4757  OE1 GLU A 318     -48.765 -25.365  -8.969  1.00  0.00           O  
ATOM   4758  OE2 GLU A 318     -47.989 -27.023 -10.047  1.00  0.00           O  
ATOM   4759  H   GLU A 318     -44.593 -23.604  -8.352  1.00  0.00           H  
ATOM   4760  HA  GLU A 318     -45.412 -22.875 -11.069  1.00  0.00           H  
ATOM   4761 1HB  GLU A 318     -46.997 -23.577  -8.567  1.00  0.00           H  
ATOM   4762 2HB  GLU A 318     -47.738 -23.184 -10.112  1.00  0.00           H  
ATOM   4763 1HG  GLU A 318     -46.629 -25.101 -11.156  1.00  0.00           H  
ATOM   4764 2HG  GLU A 318     -45.832 -25.484  -9.632  1.00  0.00           H  
ATOM   4765  N   ALA A 319     -45.888 -20.892  -8.486  1.00  0.00           N  
ATOM   4766  CA  ALA A 319     -46.085 -19.508  -8.071  1.00  0.00           C  
ATOM   4767  C   ALA A 319     -45.044 -18.591  -8.699  1.00  0.00           C  
ATOM   4768  O   ALA A 319     -45.376 -17.530  -9.228  1.00  0.00           O  
ATOM   4769  CB  ALA A 319     -46.039 -19.398  -6.554  1.00  0.00           C  
ATOM   4770  H   ALA A 319     -45.710 -21.584  -7.772  1.00  0.00           H  
ATOM   4771  HA  ALA A 319     -47.067 -19.186  -8.418  1.00  0.00           H  
ATOM   4772 1HB  ALA A 319     -46.187 -18.359  -6.260  1.00  0.00           H  
ATOM   4773 2HB  ALA A 319     -46.827 -20.013  -6.120  1.00  0.00           H  
ATOM   4774 3HB  ALA A 319     -45.071 -19.743  -6.193  1.00  0.00           H  
ATOM   4775  N   VAL A 320     -43.783 -19.006  -8.637  1.00  0.00           N  
ATOM   4776  CA  VAL A 320     -42.690 -18.221  -9.200  1.00  0.00           C  
ATOM   4777  C   VAL A 320     -42.906 -17.963 -10.686  1.00  0.00           C  
ATOM   4778  O   VAL A 320     -42.757 -16.836 -11.158  1.00  0.00           O  
ATOM   4779  CB  VAL A 320     -41.349 -18.951  -8.999  1.00  0.00           C  
ATOM   4780  CG1 VAL A 320     -40.240 -18.249  -9.768  1.00  0.00           C  
ATOM   4781  CG2 VAL A 320     -41.016 -19.023  -7.517  1.00  0.00           C  
ATOM   4782  H   VAL A 320     -43.576 -19.887  -8.189  1.00  0.00           H  
ATOM   4783  HA  VAL A 320     -42.649 -17.263  -8.681  1.00  0.00           H  
ATOM   4784  HB  VAL A 320     -41.431 -19.960  -9.403  1.00  0.00           H  
ATOM   4785 1HG1 VAL A 320     -39.299 -18.778  -9.615  1.00  0.00           H  
ATOM   4786 2HG1 VAL A 320     -40.482 -18.241 -10.831  1.00  0.00           H  
ATOM   4787 3HG1 VAL A 320     -40.141 -17.224  -9.410  1.00  0.00           H  
ATOM   4788 1HG2 VAL A 320     -40.067 -19.541  -7.382  1.00  0.00           H  
ATOM   4789 2HG2 VAL A 320     -40.940 -18.013  -7.112  1.00  0.00           H  
ATOM   4790 3HG2 VAL A 320     -41.803 -19.566  -6.993  1.00  0.00           H  
ATOM   4791  N   ALA A 321     -43.262 -19.062 -11.384  1.00  0.00           N  
ATOM   4792  CA  ALA A 321     -43.500 -18.950 -12.818  1.00  0.00           C  
ATOM   4793  C   ALA A 321     -44.659 -18.007 -13.113  1.00  0.00           C  
ATOM   4794  O   ALA A 321     -44.597 -17.203 -14.043  1.00  0.00           O  
ATOM   4795  CB  ALA A 321     -43.769 -20.321 -13.420  1.00  0.00           C  
ATOM   4796  H   ALA A 321     -43.357 -19.943 -10.900  1.00  0.00           H  
ATOM   4797  HA  ALA A 321     -42.605 -18.532 -13.279  1.00  0.00           H  
ATOM   4798 1HB  ALA A 321     -43.946 -20.221 -14.491  1.00  0.00           H  
ATOM   4799 2HB  ALA A 321     -42.907 -20.967 -13.253  1.00  0.00           H  
ATOM   4800 3HB  ALA A 321     -44.647 -20.759 -12.947  1.00  0.00           H  
ATOM   4801  N   GLU A 322     -45.706 -18.153 -12.275  1.00  0.00           N  
ATOM   4802  CA  GLU A 322     -46.882 -17.308 -12.448  1.00  0.00           C  
ATOM   4803  C   GLU A 322     -46.536 -15.837 -12.258  1.00  0.00           C  
ATOM   4804  O   GLU A 322     -47.007 -14.977 -13.002  1.00  0.00           O  
ATOM   4805  CB  GLU A 322     -47.980 -17.716 -11.464  1.00  0.00           C  
ATOM   4806  CG  GLU A 322     -49.278 -16.933 -11.611  1.00  0.00           C  
ATOM   4807  CD  GLU A 322     -50.358 -17.411 -10.680  1.00  0.00           C  
ATOM   4808  OE1 GLU A 322     -50.117 -18.342  -9.950  1.00  0.00           O  
ATOM   4809  OE2 GLU A 322     -51.424 -16.843 -10.699  1.00  0.00           O  
ATOM   4810  H   GLU A 322     -45.656 -18.845 -11.541  1.00  0.00           H  
ATOM   4811  HA  GLU A 322     -47.256 -17.440 -13.464  1.00  0.00           H  
ATOM   4812 1HB  GLU A 322     -48.211 -18.773 -11.593  1.00  0.00           H  
ATOM   4813 2HB  GLU A 322     -47.623 -17.581 -10.443  1.00  0.00           H  
ATOM   4814 1HG  GLU A 322     -49.080 -15.881 -11.410  1.00  0.00           H  
ATOM   4815 2HG  GLU A 322     -49.627 -17.019 -12.639  1.00  0.00           H  
ATOM   4816  N   VAL A 323     -45.696 -15.604 -11.229  1.00  0.00           N  
ATOM   4817  CA  VAL A 323     -45.283 -14.235 -10.940  1.00  0.00           C  
ATOM   4818  C   VAL A 323     -44.516 -13.632 -12.109  1.00  0.00           C  
ATOM   4819  O   VAL A 323     -44.715 -12.469 -12.460  1.00  0.00           O  
ATOM   4820  CB  VAL A 323     -44.401 -14.198  -9.677  1.00  0.00           C  
ATOM   4821  CG1 VAL A 323     -43.805 -12.812  -9.485  1.00  0.00           C  
ATOM   4822  CG2 VAL A 323     -45.219 -14.607  -8.462  1.00  0.00           C  
ATOM   4823  H   VAL A 323     -45.367 -16.382 -10.676  1.00  0.00           H  
ATOM   4824  HA  VAL A 323     -46.176 -13.635 -10.761  1.00  0.00           H  
ATOM   4825  HB  VAL A 323     -43.569 -14.891  -9.806  1.00  0.00           H  
ATOM   4826 1HG1 VAL A 323     -43.184 -12.804  -8.589  1.00  0.00           H  
ATOM   4827 2HG1 VAL A 323     -43.194 -12.555 -10.351  1.00  0.00           H  
ATOM   4828 3HG1 VAL A 323     -44.607 -12.082  -9.376  1.00  0.00           H  
ATOM   4829 1HG2 VAL A 323     -44.589 -14.579  -7.573  1.00  0.00           H  
ATOM   4830 2HG2 VAL A 323     -46.054 -13.917  -8.337  1.00  0.00           H  
ATOM   4831 3HG2 VAL A 323     -45.602 -15.618  -8.604  1.00  0.00           H  
ATOM   4832  N   ALA A 324     -43.640 -14.483 -12.681  1.00  0.00           N  
ATOM   4833  CA  ALA A 324     -42.841 -14.031 -13.814  1.00  0.00           C  
ATOM   4834  C   ALA A 324     -43.725 -13.654 -14.996  1.00  0.00           C  
ATOM   4835  O   ALA A 324     -43.485 -12.651 -15.669  1.00  0.00           O  
ATOM   4836  CB  ALA A 324     -41.843 -15.105 -14.222  1.00  0.00           C  
ATOM   4837  H   ALA A 324     -43.552 -15.420 -12.313  1.00  0.00           H  
ATOM   4838  HA  ALA A 324     -42.294 -13.139 -13.508  1.00  0.00           H  
ATOM   4839 1HB  ALA A 324     -41.254 -14.752 -15.069  1.00  0.00           H  
ATOM   4840 2HB  ALA A 324     -41.180 -15.322 -13.384  1.00  0.00           H  
ATOM   4841 3HB  ALA A 324     -42.378 -16.010 -14.504  1.00  0.00           H  
ATOM   4842  N   ARG A 325     -44.749 -14.507 -15.203  1.00  0.00           N  
ATOM   4843  CA  ARG A 325     -45.672 -14.260 -16.304  1.00  0.00           C  
ATOM   4844  C   ARG A 325     -46.404 -12.936 -16.123  1.00  0.00           C  
ATOM   4845  O   ARG A 325     -46.588 -12.182 -17.078  1.00  0.00           O  
ATOM   4846  CB  ARG A 325     -46.687 -15.388 -16.414  1.00  0.00           C  
ATOM   4847  CG  ARG A 325     -47.677 -15.248 -17.560  1.00  0.00           C  
ATOM   4848  CD  ARG A 325     -48.634 -16.383 -17.601  1.00  0.00           C  
ATOM   4849  NE  ARG A 325     -49.467 -16.434 -16.410  1.00  0.00           N  
ATOM   4850  CZ  ARG A 325     -50.554 -15.666 -16.204  1.00  0.00           C  
ATOM   4851  NH1 ARG A 325     -50.927 -14.796 -17.116  1.00  0.00           N  
ATOM   4852  NH2 ARG A 325     -51.246 -15.788 -15.084  1.00  0.00           N  
ATOM   4853  H   ARG A 325     -44.858 -15.303 -14.590  1.00  0.00           H  
ATOM   4854  HA  ARG A 325     -45.100 -14.216 -17.231  1.00  0.00           H  
ATOM   4855 1HB  ARG A 325     -46.166 -16.335 -16.542  1.00  0.00           H  
ATOM   4856 2HB  ARG A 325     -47.261 -15.453 -15.489  1.00  0.00           H  
ATOM   4857 1HG  ARG A 325     -48.244 -14.325 -17.440  1.00  0.00           H  
ATOM   4858 2HG  ARG A 325     -47.136 -15.221 -18.507  1.00  0.00           H  
ATOM   4859 1HD  ARG A 325     -49.286 -16.278 -18.468  1.00  0.00           H  
ATOM   4860 2HD  ARG A 325     -48.084 -17.320 -17.672  1.00  0.00           H  
ATOM   4861  HE  ARG A 325     -49.211 -17.091 -15.685  1.00  0.00           H  
ATOM   4862 1HH1 ARG A 325     -50.398 -14.703 -17.971  1.00  0.00           H  
ATOM   4863 2HH1 ARG A 325     -51.743 -14.220 -16.961  1.00  0.00           H  
ATOM   4864 1HH2 ARG A 325     -50.960 -16.457 -14.383  1.00  0.00           H  
ATOM   4865 2HH2 ARG A 325     -52.061 -15.213 -14.930  1.00  0.00           H  
ATOM   4866  N   LEU A 326     -46.804 -12.706 -14.855  1.00  0.00           N  
ATOM   4867  CA  LEU A 326     -47.516 -11.472 -14.545  1.00  0.00           C  
ATOM   4868  C   LEU A 326     -46.649 -10.250 -14.824  1.00  0.00           C  
ATOM   4869  O   LEU A 326     -47.125  -9.248 -15.359  1.00  0.00           O  
ATOM   4870  CB  LEU A 326     -47.956 -11.469 -13.076  1.00  0.00           C  
ATOM   4871  CG  LEU A 326     -49.059 -12.471 -12.710  1.00  0.00           C  
ATOM   4872  CD1 LEU A 326     -49.256 -12.481 -11.200  1.00  0.00           C  
ATOM   4873  CD2 LEU A 326     -50.346 -12.093 -13.427  1.00  0.00           C  
ATOM   4874  H   LEU A 326     -46.603 -13.393 -14.143  1.00  0.00           H  
ATOM   4875  HA  LEU A 326     -48.402 -11.416 -15.177  1.00  0.00           H  
ATOM   4876 1HB  LEU A 326     -47.090 -11.688 -12.453  1.00  0.00           H  
ATOM   4877 2HB  LEU A 326     -48.317 -10.472 -12.823  1.00  0.00           H  
ATOM   4878  HG  LEU A 326     -48.755 -13.473 -13.013  1.00  0.00           H  
ATOM   4879 1HD1 LEU A 326     -50.040 -13.193 -10.940  1.00  0.00           H  
ATOM   4880 2HD1 LEU A 326     -48.326 -12.773 -10.714  1.00  0.00           H  
ATOM   4881 3HD1 LEU A 326     -49.545 -11.485 -10.865  1.00  0.00           H  
ATOM   4882 1HD2 LEU A 326     -51.130 -12.806 -13.168  1.00  0.00           H  
ATOM   4883 2HD2 LEU A 326     -50.652 -11.092 -13.124  1.00  0.00           H  
ATOM   4884 3HD2 LEU A 326     -50.182 -12.112 -14.505  1.00  0.00           H  
ATOM   4885  N   ALA A 327     -45.366 -10.393 -14.435  1.00  0.00           N  
ATOM   4886  CA  ALA A 327     -44.429  -9.296 -14.646  1.00  0.00           C  
ATOM   4887  C   ALA A 327     -44.269  -8.986 -16.129  1.00  0.00           C  
ATOM   4888  O   ALA A 327     -44.218  -7.823 -16.528  1.00  0.00           O  
ATOM   4889  CB  ALA A 327     -43.079  -9.624 -14.026  1.00  0.00           C  
ATOM   4890  H   ALA A 327     -45.076 -11.260 -14.004  1.00  0.00           H  
ATOM   4891  HA  ALA A 327     -44.834  -8.407 -14.161  1.00  0.00           H  
ATOM   4892 1HB  ALA A 327     -42.391  -8.795 -14.192  1.00  0.00           H  
ATOM   4893 2HB  ALA A 327     -43.200  -9.786 -12.955  1.00  0.00           H  
ATOM   4894 3HB  ALA A 327     -42.678 -10.526 -14.485  1.00  0.00           H  
ATOM   4895  N   ALA A 328     -44.195 -10.084 -16.909  1.00  0.00           N  
ATOM   4896  CA  ALA A 328     -44.042  -9.926 -18.351  1.00  0.00           C  
ATOM   4897  C   ALA A 328     -45.236  -9.197 -18.954  1.00  0.00           C  
ATOM   4898  O   ALA A 328     -45.077  -8.336 -19.820  1.00  0.00           O  
ATOM   4899  CB  ALA A 328     -43.859 -11.281 -19.017  1.00  0.00           C  
ATOM   4900  H   ALA A 328     -44.246 -10.997 -16.480  1.00  0.00           H  
ATOM   4901  HA  ALA A 328     -43.154  -9.320 -18.533  1.00  0.00           H  
ATOM   4902 1HB  ALA A 328     -43.747 -11.146 -20.093  1.00  0.00           H  
ATOM   4903 2HB  ALA A 328     -42.968 -11.766 -18.617  1.00  0.00           H  
ATOM   4904 3HB  ALA A 328     -44.729 -11.905 -18.819  1.00  0.00           H  
ATOM   4905  N   GLU A 329     -46.424  -9.590 -18.451  1.00  0.00           N  
ATOM   4906  CA  GLU A 329     -47.647  -8.968 -18.945  1.00  0.00           C  
ATOM   4907  C   GLU A 329     -47.664  -7.474 -18.650  1.00  0.00           C  
ATOM   4908  O   GLU A 329     -48.068  -6.670 -19.490  1.00  0.00           O  
ATOM   4909  CB  GLU A 329     -48.874  -9.635 -18.318  1.00  0.00           C  
ATOM   4910  CG  GLU A 329     -49.132 -11.056 -18.799  1.00  0.00           C  
ATOM   4911  CD  GLU A 329     -50.296 -11.706 -18.105  1.00  0.00           C  
ATOM   4912  OE1 GLU A 329     -50.824 -11.117 -17.192  1.00  0.00           O  
ATOM   4913  OE2 GLU A 329     -50.658 -12.793 -18.488  1.00  0.00           O  
ATOM   4914  H   GLU A 329     -46.444 -10.308 -17.741  1.00  0.00           H  
ATOM   4915  HA  GLU A 329     -47.691  -9.101 -20.026  1.00  0.00           H  
ATOM   4916 1HB  GLU A 329     -48.760  -9.663 -17.235  1.00  0.00           H  
ATOM   4917 2HB  GLU A 329     -49.762  -9.042 -18.538  1.00  0.00           H  
ATOM   4918 1HG  GLU A 329     -49.327 -11.036 -19.870  1.00  0.00           H  
ATOM   4919 2HG  GLU A 329     -48.236 -11.652 -18.631  1.00  0.00           H  
ATOM   4920  N   LEU A 330     -47.206  -7.156 -17.421  1.00  0.00           N  
ATOM   4921  CA  LEU A 330     -47.167  -5.756 -17.014  1.00  0.00           C  
ATOM   4922  C   LEU A 330     -46.239  -4.947 -17.911  1.00  0.00           C  
ATOM   4923  O   LEU A 330     -46.556  -3.820 -18.292  1.00  0.00           O  
ATOM   4924  CB  LEU A 330     -46.708  -5.641 -15.556  1.00  0.00           C  
ATOM   4925  CG  LEU A 330     -47.696  -6.161 -14.504  1.00  0.00           C  
ATOM   4926  CD1 LEU A 330     -47.032  -6.150 -13.134  1.00  0.00           C  
ATOM   4927  CD2 LEU A 330     -48.948  -5.296 -14.512  1.00  0.00           C  
ATOM   4928  H   LEU A 330     -46.897  -7.895 -16.805  1.00  0.00           H  
ATOM   4929  HA  LEU A 330     -48.172  -5.344 -17.099  1.00  0.00           H
[truncated: 207,941 more chars]
